# Supplementary material for: The pocketome of G-protein-coupled receptors reveals previously untargeted allosteric sites
Source: Nat Commun. 2022 May 10;13:2567. doi: 10.1038/s41467-022-29609-6 (PMC9091257; doi:10.1038/s41467-022-29609-6)
Supplement: Supplementary file 4 — Supplementary Data 1 [file 41467_2022_29609_MOESM4_ESM.zip › docking_files/4buo/rec.mol2]

@<TRIPOS>MOLECULE
4buo_align.pdb
4916 4977 304 0 0
PROTEIN
NO_CHARGES


@<TRIPOS>ATOM
      1 N         -97.0330  -19.4430  -50.9660 N.4       1 ASN   -0.2700
      2 CA        -96.0550  -19.2710  -52.0290 C.3       1 ASN    0.0900
      3 CAY       -98.5250  -20.6430  -49.5150 C.3       1 ASN    0.0900
      4 C         -94.7470  -20.0500  -51.8370 C.2       1 ASN    0.0900
      5 O         -94.0790  -19.9100  -50.8130 O.2       1 ASN    0.5100
      6 CB        -95.7680  -17.7630  -52.2950 C.3       1 ASN   -0.5100
      7 CG        -95.6300  -16.9310  -51.0170 C.2       1 ASN   -0.4700
      8 ND2       -94.7330  -17.3220  -50.0890 N.am      1 ASN    0.3100
      9 OD1       -96.3550  -15.9560  -50.8270 O.2       1 ASN    0.0700
     10 CY        -97.6040  -20.6200  -50.6760 C.2       1 ASN    0.0900
     11 OY        -97.3960  -21.6240  -51.3370 O.2       1 ASN   -0.1800
     12 HN        -97.2570  -18.6170  -50.4530 H         1 ASN    0.0900
     13 HA        -96.4490  -19.7390  -52.9200 H         1 ASN    0.0900
     14 HB1       -96.6030  -17.3410  -52.8960 H         1 ASN    0.5500
     15 HB2       -94.8240  -17.6750  -52.8710 H         1 ASN   -0.5500
     16 HD21      -94.1770  -18.1390  -50.2440 H         1 ASN   -0.6200
     17 HD22      -94.6240  -16.7960  -49.2460 H         1 ASN    0.3200
     18 HY1       -98.6550  -21.6900  -49.1670 H         1 ASN    0.3000
     19 HY2       -99.5150  -20.2360  -49.8140 H         1 ASN    0.5100
     20 HY3       -98.1000  -20.0380  -48.6870 H         1 ASN   -0.5100
     21 N         -94.3490  -20.8240  -52.8670 N.am      2 SER   -0.4700
     22 CA        -93.1630  -21.6710  -52.8750 C.3       2 SER    0.3100
     23 C         -92.0650  -21.1000  -53.7660 C.2       2 SER    0.0700
     24 O         -91.1700  -21.8230  -54.2060 O.2       2 SER    0.0900
     25 CB        -93.5190  -23.0920  -53.3160 C.3       2 SER    0.0500
     26 OG        -94.0620  -23.1030  -54.6240 O.3       2 SER    0.0900
     27 HN        -94.8780  -20.8500  -53.7110 H         2 SER    0.0900
     28 HA        -92.7510  -21.6790  -51.8780 H         2 SER   -0.6600
     29 HB1       -94.2690  -23.5200  -52.6180 H         2 SER    0.4300
     30 HB2       -92.6040  -23.7230  -53.3070 H         2 SER    0.5100
     31 HG1       -93.3350  -22.8870  -55.2140 H         2 SER   -0.5100
     32 N         -92.1350  -19.7970  -54.0260 N.am      3 ASP   -0.4700
     33 CA        -91.1360  -19.1280  -54.8490 C.3       3 ASP    0.3100
     34 C         -89.9620  -18.6270  -54.0130 C.2       3 ASP    0.0700
     35 O         -88.8500  -18.4710  -54.5200 O.2       3 ASP    0.0900
     36 CB        -91.7640  -17.9680  -55.6250 C.3       3 ASP   -0.2800
     37 CG        -92.7310  -18.4400  -56.6930 C.2       3 ASP    0.0900
     38 OD1       -92.5250  -19.5450  -57.2350 O.co2     3 ASP    0.0900
     39 OD2       -93.6940  -17.7030  -56.9930 O.co2     3 ASP    0.6200
     40 HN        -92.8700  -19.2230  -53.6730 H         3 ASP   -0.7600
     41 HA        -90.7220  -19.8550  -55.5310 H         3 ASP   -0.7600
     42 HB1       -90.9590  -17.3790  -56.1120 H         3 ASP    0.5100
     43 HB2       -92.3150  -17.3140  -54.9150 H         3 ASP   -0.5100
     44 N         -90.2120  -18.3820  -52.7290 N.am      4 LEU   -0.4700
     45 CA        -89.1690  -17.9110  -51.8260 C.3       4 LEU    0.3100
     46 C         -88.5050  -19.0740  -51.1010 C.2       4 LEU    0.0700
     47 O         -87.7400  -18.8740  -50.1570 O.2       4 LEU    0.0900
     48 CB        -89.7380  -16.9180  -50.8010 C.3       4 LEU   -0.1800
     49 CG        -90.3170  -15.5920  -51.3050 C.3       4 LEU    0.0900
     50 CD1       -89.4950  -15.0510  -52.4660 C.3       4 LEU    0.0900
     51 CD2       -91.7780  -15.7440  -51.7070 C.3       4 LEU   -0.0900
     52 HN        -91.1170  -18.5080  -52.3300 H         4 LEU    0.0900
     53 HA        -88.4030  -17.4370  -52.4200 H         4 LEU   -0.2700
     54 HB1       -88.9190  -16.6720  -50.0950 H         4 LEU    0.0900
     55 HB2       -90.5460  -17.4420  -50.2500 H         4 LEU    0.0900
     56 HG        -90.3160  -14.8520  -50.4780 H         4 LEU    0.0900
     57 HD11      -89.4950  -15.7770  -53.3060 H         4 LEU   -0.2700
     58 HD12      -88.4460  -14.8840  -52.1400 H         4 LEU    0.0900
     59 HD13      -89.9310  -14.0940  -52.8240 H         4 LEU    0.0900
     60 HD21      -92.3470  -16.2450  -50.8940 H         4 LEU    0.0900
     61 HD22      -91.8560  -16.3600  -52.6270 H         4 LEU    0.5100
     62 HD23      -92.2260  -14.7430  -51.8890 H         4 LEU   -0.5100
     63 N         -88.7990  -20.2940  -51.5440 N.am      5 ASP   -0.4700
     64 CA        -88.2350  -21.4860  -50.9290 C.3       5 ASP    0.3100
     65 C         -86.8200  -21.7670  -51.4220 C.2       5 ASP    0.0700
     66 O         -86.5480  -21.7160  -52.6210 O.2       5 ASP    0.0900
     67 CB        -89.1270  -22.7050  -51.1850 C.3       5 ASP   -0.2800
     68 CG        -90.4640  -22.6060  -50.4770 C.2       5 ASP    0.0900
     69 OD1       -91.0680  -21.5140  -50.4970 O.co2     5 ASP    0.0900
     70 OD2       -90.9050  -23.6170  -49.8940 O.co2     5 ASP    0.6200
     71 HN        -89.4150  -20.4450  -52.3130 H         5 ASP   -0.7600
     72 HA        -88.1450  -21.3050  -49.8680 H         5 ASP   -0.7600
     73 HB1       -88.6040  -23.6170  -50.8260 H         5 ASP    0.5100
     74 HB2       -89.3120  -22.7950  -52.2760 H         5 ASP   -0.5100
     75 N         -85.9230  -22.0640  -50.4850 N.am      6 VAL   -0.4700
     76 CA        -84.5440  -22.4020  -50.8130 C.3       6 VAL    0.3100
     77 C         -84.3310  -23.9090  -50.7320 C.2       6 VAL    0.0700
     78 O         -84.5440  -24.5200  -49.6840 O.2       6 VAL    0.0900
     79 CB        -83.5560  -21.6990  -49.8680 C.3       6 VAL   -0.0900
     80 CG1       -82.1540  -22.2370  -50.0740 C.3       6 VAL    0.0900
     81 CG2       -83.5960  -20.1940  -50.0850 C.3       6 VAL   -0.2700
     82 HN        -86.1540  -22.0670  -49.5160 H         6 VAL    0.0900
     83 HA        -84.3620  -22.0990  -51.8330 H         6 VAL    0.0900
     84 HB        -83.8670  -21.8710  -48.8150 H         6 VAL    0.0900
     85 HG11      -81.8960  -22.2290  -51.1550 H         6 VAL   -0.2700
     86 HG12      -82.0910  -23.2820  -49.7020 H         6 VAL    0.0900
     87 HG13      -81.4210  -21.6030  -49.5310 H         6 VAL    0.0900
     88 HG21      -84.6180  -19.8060  -49.8840 H         6 VAL    0.0900
     89 HG22      -83.3260  -19.9570  -51.1360 H         6 VAL    0.5100
     90 HG23      -82.8840  -19.6930  -49.3940 H         6 VAL   -0.5100
     91 N         -83.9070  -24.5040  -51.8430 N.am      7 ASN   -0.4700
     92 CA        -83.7550  -25.9520  -51.9260 C.3       7 ASN    0.3100
     93 C         -82.4140  -26.4650  -51.4120 C.2       7 ASN    0.0700
     94 O         -81.5240  -26.8050  -52.1910 O.2       7 ASN    0.0900
     95 CB        -83.9730  -26.4300  -53.3650 C.3       7 ASN   -0.1800
     96 CG        -85.3370  -26.0480  -53.9000 C.2       7 ASN    0.0900
     97 ND2       -85.4210  -25.8410  -55.2120 N.am      7 ASN    0.0900
     98 OD1       -86.3070  -25.9410  -53.1500 O.2       7 ASN    0.5500
     99 HN        -83.6760  -23.9900  -52.6670 H         7 ASN   -0.5500
    100 HA        -84.4790  -26.4050  -51.2660 H         7 ASN   -0.6200
    101 HB1       -83.8770  -27.5360  -53.3970 H         7 ASN    0.3200
    102 HB2       -83.1980  -25.9780  -54.0180 H         7 ASN    0.3000
    103 HD21      -84.6080  -25.9400  -55.7860 H         7 ASN    0.5100
    104 HD22      -86.2950  -25.5870  -55.6240 H         7 ASN   -0.5100
    105 N         -82.2750  -26.5240  -50.0910 N.am      8 THR   -0.4700
    106 CA        -81.0980  -27.1100  -49.4650 C.3       8 THR    0.3100
    107 C         -81.5210  -28.2380  -48.5330 C.2       8 THR    0.0700
    108 O         -82.3680  -28.0490  -47.6610 O.2       8 THR    0.0900
    109 CB        -80.2880  -26.0650  -48.6760 C.3       8 THR    0.1400
    110 CG2       -79.7020  -25.0220  -49.6190 C.3       8 THR    0.0900
    111 OG1       -81.1360  -25.4170  -47.7210 O.3       8 THR   -0.6600
    112 HN        -82.9700  -26.1710  -49.4700 H         8 THR    0.4300
    113 HA        -80.4880  -27.5360  -50.2470 H         8 THR   -0.2700
    114 HB        -79.4520  -26.5620  -48.1380 H         8 THR    0.0900
    115 HG1       -81.5840  -26.1200  -47.2460 H         8 THR    0.0900
    116 HG21      -80.5170  -24.5000  -50.1650 H         8 THR    0.0900
    117 HG22      -79.0360  -25.5130  -50.3600 H         8 THR    0.5100
    118 HG23      -79.1260  -24.2690  -49.0390 H         8 THR   -0.5100
    119 N         -80.9280  -29.4150  -48.7230 N.am      9 ASP   -0.4700
    120 CA        -81.3050  -30.6030  -47.9640 C.3       9 ASP    0.3100
    121 C         -81.0880  -30.4510  -46.4600 C.2       9 ASP    0.0700
    122 O         -80.3450  -29.5800  -46.0110 O.2       9 ASP    0.0900
    123 CB        -80.5740  -31.8410  -48.4930 C.3       9 ASP   -0.2800
    124 CG        -79.0850  -31.6060  -48.6810 C.2       9 ASP    0.0900
    125 OD1       -78.4860  -30.8570  -47.8800 O.co2     9 ASP    0.0900
    126 OD2       -78.5100  -32.1780  -49.6330 O.co2     9 ASP    0.6200
    127 HN        -80.1990  -29.5380  -49.3910 H         9 ASP   -0.7600
    128 HA        -82.3730  -30.7310  -48.0540 H         9 ASP   -0.7600
    129 HB1       -81.0120  -32.1290  -49.4730 H         9 ASP    0.5100
    130 HB2       -80.7100  -32.6770  -47.7740 H         9 ASP   -0.5100
    131 N         -81.7450  -31.3130  -45.6880 N.am     10 ILE   -0.4700
    132 CA        -81.6910  -31.2530  -44.2320 C.3      10 ILE    0.3100
    133 C         -80.2920  -31.5580  -43.7020 C.2      10 ILE    0.0700
    134 O         -79.8920  -31.0500  -42.6550 O.2      10 ILE    0.0900
    135 CB        -82.7100  -32.2220  -43.5980 C.3      10 ILE   -0.0900
    136 CG1       -84.0570  -32.1230  -44.3130 C.3      10 ILE    0.0900
    137 CG2       -82.8690  -31.9400  -42.1100 C.3      10 ILE   -0.2700
    138 CD        -85.1260  -33.0220  -43.7310 C.3      10 ILE    0.0900
    139 HN        -82.3060  -32.0430  -46.0720 H        10 ILE    0.0900
    140 HA        -81.9060  -30.2380  -43.9330 H        10 ILE    0.0900
    141 HB        -82.3580  -33.2670  -43.7370 H        10 ILE   -0.1800
    142 HG11      -83.9110  -32.3950  -45.3800 H        10 ILE    0.0900
    143 HG12      -84.4110  -31.0710  -44.2560 H        10 ILE    0.0900
    144 HG21      -83.2290  -30.9000  -41.9550 H        10 ILE   -0.2700
    145 HG22      -81.8910  -32.0580  -41.5950 H        10 ILE    0.0900
    146 HG23      -83.6110  -32.6410  -41.6690 H        10 ILE    0.0900
    147 HD1       -85.4340  -32.6500  -42.7300 H        10 ILE    0.0900
    148 HD2       -84.7320  -34.0550  -43.6190 H        10 ILE    0.5100
    149 HD3       -86.0160  -33.0320  -44.3950 H        10 ILE   -0.5100
    150 N         -79.5530  -32.3910  -44.4340 N.am     11 TYR   -0.4700
    151 CA        -78.1970  -32.7690  -44.0470 C.3      11 TYR    0.3100
    152 C         -77.3000  -31.5490  -43.8720 C.2      11 TYR    0.0700
    153 O         -76.6780  -31.3600  -42.8230 O.2      11 TYR    0.0900
    154 CB        -77.5820  -33.7060  -45.0930 C.3      11 TYR   -0.1800
    155 CG        -78.2830  -35.0350  -45.2320 C.ar     11 TYR    0.0900
    156 CD1       -79.0540  -35.5510  -44.1990 C.ar     11 TYR    0.0900
    157 CD2       -78.1720  -35.7770  -46.4030 C.ar     11 TYR    0.0000
    158 CE1       -79.6960  -36.7690  -44.3260 C.ar     11 TYR   -0.1150
    159 CE2       -78.8080  -36.9960  -46.5390 C.ar     11 TYR    0.1150
    160 CZ        -79.5690  -37.4870  -45.4970 C.ar     11 TYR   -0.1150
    161 OH        -80.2070  -38.7010  -45.6290 O.3      11 TYR    0.1150
    162 HN        -79.8930  -32.7940  -45.2810 H        11 TYR    0.1100
    163 HA        -78.2470  -33.2600  -43.0870 H        11 TYR   -0.5400
    164 HB1       -76.5290  -33.9220  -44.8110 H        11 TYR    0.4300
    165 HB2       -77.6180  -33.2130  -46.0870 H        11 TYR   -0.1150
    166 HD1       -79.1520  -34.9920  -43.2800 H        11 TYR    0.1150
    167 HD2       -77.5770  -35.3950  -47.2190 H        11 TYR   -0.1150
    168 HE1       -80.2940  -37.1560  -43.5140 H        11 TYR    0.1150
    169 HE2       -78.7110  -37.5620  -47.4540 H        11 TYR    0.5100
    170 HH        -80.0050  -39.0490  -46.5010 H        11 TYR   -0.5100
    171 N         -77.2470  -30.7170  -44.9090 N.am     12 SER   -0.4700
    172 CA        -76.4290  -29.5130  -44.8890 C.3      12 SER    0.3100
    173 C         -76.8790  -28.5500  -43.7960 C.2      12 SER    0.0700
    174 O         -76.0570  -27.8870  -43.1680 O.2      12 SER    0.0900
    175 CB        -76.4590  -28.8190  -46.2530 C.3      12 SER    0.0500
    176 OG        -77.7880  -28.5230  -46.6440 O.3      12 SER    0.0900
    177 HN        -77.7640  -30.8810  -45.7440 H        12 SER    0.0900
    178 HA        -75.4190  -29.7970  -44.6360 H        12 SER   -0.6600
    179 HB1       -76.0040  -29.4840  -47.0180 H        12 SER    0.4300
    180 HB2       -75.8850  -27.8690  -46.2000 H        12 SER    0.5100
    181 HG1       -78.1510  -29.3410  -46.9910 H        12 SER   -0.5100
    182 N         -78.1880  -28.4800  -43.5660 N.am     13 LYS   -0.4700
    183 CA        -78.7350  -27.6050  -42.5360 C.3      13 LYS    0.3100
    184 C         -78.3040  -28.0320  -41.1380 C.2      13 LYS    0.0700
    185 O         -77.8810  -27.2050  -40.3300 O.2      13 LYS    0.0900
    186 CB        -80.2640  -27.5490  -42.6230 C.3      13 LYS   -0.1800
    187 CG        -80.7910  -26.8230  -43.8490 C.3      13 LYS    0.0900
    188 CD        -82.3020  -26.6630  -43.7830 C.3      13 LYS    0.0900
    189 CE        -82.8270  -25.8580  -44.9610 C.3      13 LYS   -0.1800
    190 NZ        -84.3040  -25.6810  -44.9000 N.4      13 LYS    0.0900
    191 HN        -78.8490  -29.0180  -44.0830 H        13 LYS    0.0900
    192 HA        -78.3160  -26.6200  -42.6790 H        13 LYS   -0.1800
    193 HB1       -80.6480  -27.0340  -41.7170 H        13 LYS    0.0900
    194 HB2       -80.6530  -28.5890  -42.6360 H        13 LYS    0.0900
    195 HG1       -80.5240  -27.4010  -44.7590 H        13 LYS    0.2100
    196 HG2       -80.3190  -25.8190  -43.9110 H        13 LYS    0.0500
    197 HD1       -82.5720  -26.1440  -42.8390 H        13 LYS    0.0500
    198 HD2       -82.7750  -27.6680  -43.7890 H        13 LYS   -0.3000
    199 HE1       -82.5900  -26.3860  -45.9100 H        13 LYS    0.3300
    200 HE2       -82.3650  -24.8480  -44.9600 H        13 LYS    0.3300
    201 HZ1       -84.5440  -25.0370  -44.1180 H        13 LYS    0.3300
    202 HZ2       -84.7580  -26.6030  -44.7400 H        13 LYS    0.5100
    203 HZ3       -84.6420  -25.2790  -45.7970 H        13 LYS   -0.5100
    204 N         -78.4070  -29.3280  -40.8550 N.am     14 VAL   -0.4700
    205 CA        -78.0160  -29.8620  -39.5570 C.3      14 VAL    0.3100
    206 C         -76.5070  -29.7410  -39.3490 C.2      14 VAL    0.0700
    207 O         -76.0450  -29.3880  -38.2620 O.2      14 VAL    0.0900
    208 CB        -78.4510  -31.3350  -39.3930 C.3      14 VAL   -0.0900
    209 CG1       -77.9400  -31.9060  -38.0780 C.3      14 VAL    0.0900
    210 CG2       -79.9640  -31.4500  -39.4690 C.3      14 VAL   -0.2700
    211 HN        -78.7560  -29.9890  -41.5150 H        14 VAL    0.0900
    212 HA        -78.4770  -29.2520  -38.7950 H        14 VAL    0.0900
    213 HB        -78.0450  -31.9340  -40.2360 H        14 VAL    0.0900
    214 HG11      -78.1950  -31.2220  -37.2390 H        14 VAL   -0.2700
    215 HG12      -76.8360  -32.0210  -38.1190 H        14 VAL    0.0900
    216 HG13      -78.4130  -32.8930  -37.8850 H        14 VAL    0.0900
    217 HG21      -80.3430  -30.9170  -40.3680 H        14 VAL    0.0900
    218 HG22      -80.4230  -30.9930  -38.5660 H        14 VAL    0.5100
    219 HG23      -80.2600  -32.5180  -39.5390 H        14 VAL   -0.5100
    220 N         -75.7420  -30.0290  -40.4010 N.am     15 LEU   -0.4700
    221 CA        -74.2890  -29.9170  -40.3500 C.3      15 LEU    0.3100
    222 C         -73.8530  -28.4870  -40.0470 C.2      15 LEU    0.0700
    223 O         -73.0860  -28.2380  -39.1090 O.2      15 LEU    0.0900
    224 CB        -73.6740  -30.3750  -41.6750 C.3      15 LEU   -0.1800
    225 CG        -72.1510  -30.2960  -41.7860 C.3      15 LEU    0.0900
    226 CD1       -71.4890  -31.2500  -40.8020 C.3      15 LEU    0.0900
    227 CD2       -71.6960  -30.5840  -43.2090 C.3      15 LEU   -0.0900
    228 HN        -76.1280  -30.3330  -41.2680 H        15 LEU    0.0900
    229 HA        -73.9320  -30.5300  -39.5370 H        15 LEU   -0.2700
    230 HB1       -74.1060  -29.7500  -42.4840 H        15 LEU    0.0900
    231 HB2       -73.9710  -31.4320  -41.8380 H        15 LEU    0.0900
    232 HG        -71.8210  -29.2580  -41.5700 H        15 LEU    0.0900
    233 HD11      -71.8040  -32.2940  -41.0120 H        15 LEU   -0.2700
    234 HD12      -71.7890  -30.9900  -39.7640 H        15 LEU    0.0900
    235 HD13      -70.3850  -31.1860  -40.8980 H        15 LEU    0.0900
    236 HD21      -72.1390  -29.8440  -43.9090 H        15 LEU    0.0900
    237 HD22      -72.0260  -31.6010  -43.5130 H        15 LEU    0.5100
    238 HD23      -70.5890  -30.5160  -43.2740 H        15 LEU   -0.5100
    239 N         -74.3590  -27.5490  -40.8440 N.am     16 VAL   -0.4700
    240 CA        -74.0580  -26.1340  -40.6750 C.3      16 VAL    0.3100
    241 C         -74.4940  -25.6380  -39.3010 C.2      16 VAL    0.0700
    242 O         -73.7910  -24.8560  -38.6720 O.2      16 VAL    0.0900
    243 CB        -74.7040  -25.2790  -41.7900 C.3      16 VAL   -0.0900
    244 CG1       -74.6990  -23.8040  -41.4210 C.3      16 VAL    0.0900
    245 CG2       -73.9790  -25.4970  -43.1090 C.3      16 VAL   -0.2700
    246 HN        -74.9710  -27.7750  -41.5970 H        16 VAL    0.0900
    247 HA        -72.9850  -26.0200  -40.6960 H        16 VAL    0.0900
    248 HB        -75.7520  -25.6120  -41.9460 H        16 VAL    0.0900
    249 HG11      -73.6830  -23.4950  -41.0970 H        16 VAL   -0.2700
    250 HG12      -75.4080  -23.6200  -40.5860 H        16 VAL    0.0900
    251 HG13      -74.9910  -23.1920  -42.3010 H        16 VAL    0.0900
    252 HG21      -73.7170  -26.5710  -43.2270 H        16 VAL    0.0900
    253 HG22      -73.0420  -24.8990  -43.1300 H        16 VAL    0.5100
    254 HG23      -74.6330  -25.1960  -43.9560 H        16 VAL   -0.5100
    255 N         -75.6480  -26.1050  -38.8310 N.am     17 THR   -0.4700
    256 CA        -76.1270  -25.7460  -37.5010 C.3      17 THR    0.3100
    257 C         -75.1640  -26.2310  -36.4210 C.2      17 THR    0.0700
    258 O         -74.8530  -25.4960  -35.4840 O.2      17 THR    0.0900
    259 CB        -77.5300  -26.3190  -37.2290 C.3      17 THR    0.1400
    260 CG2       -77.9920  -25.9680  -35.8220 C.3      17 THR    0.0900
    261 OG1       -78.4580  -25.7790  -38.1760 O.3      17 THR   -0.6600
    262 HN        -76.2310  -26.7150  -39.3620 H        17 THR    0.4300
    263 HA        -76.1480  -24.6690  -37.4370 H        17 THR   -0.2700
    264 HB        -77.5130  -27.4250  -37.3290 H        17 THR    0.0900
    265 HG1       -78.2320  -26.1720  -39.0210 H        17 THR    0.0900
    266 HG21      -77.8600  -24.8800  -35.6370 H        17 THR    0.0900
    267 HG22      -77.3910  -26.5290  -35.0750 H        17 THR    0.5100
    268 HG23      -79.0680  -26.2190  -35.7020 H        17 THR   -0.5100
    269 N         -74.6880  -27.4660  -36.5630 N.am     18 ALA   -0.4700
    270 CA        -73.7480  -28.0440  -35.6090 C.3      18 ALA    0.3100
    271 C         -72.4410  -27.2600  -35.5630 C.2      18 ALA    0.0700
    272 O         -71.9610  -26.8900  -34.4850 O.2      18 ALA    0.0900
    273 CB        -73.4820  -29.5000  -35.9470 C.3      18 ALA   -0.2700
    274 HN        -74.9520  -28.0500  -37.3260 H        18 ALA    0.0900
    275 HA        -74.1770  -27.9590  -34.6210 H        18 ALA    0.0900
    276 HB1       -73.0500  -29.5830  -36.9680 H        18 ALA    0.0900
    277 HB2       -74.4320  -30.0760  -35.9170 H        18 ALA    0.5100
    278 HB3       -72.7600  -29.9320  -35.2200 H        18 ALA   -0.5100
    279 N         -71.8720  -27.0000  -36.7400 N.am     19 ILE   -0.4700
    280 CA        -70.6520  -26.2030  -36.8470 C.3      19 ILE    0.3100
    281 C         -70.8630  -24.8260  -36.2280 C.2      19 ILE    0.0700
    282 O         -70.0020  -24.3080  -35.5140 O.2      19 ILE    0.0900
    283 CB        -70.2180  -26.0430  -38.3180 C.3      19 ILE   -0.0900
    284 CG1       -69.9280  -27.4100  -38.9410 C.3      19 ILE    0.0900
    285 CG2       -69.0010  -25.1340  -38.4280 C.3      19 ILE   -0.2700
    286 CD        -69.5080  -27.3470  -40.3950 C.3      19 ILE    0.0900
    287 HN        -72.2510  -27.3370  -37.5970 H        19 ILE    0.0900
    288 HA        -69.8790  -26.7020  -36.2830 H        19 ILE    0.0900
    289 HB        -71.0560  -25.6050  -38.9020 H        19 ILE   -0.1800
    290 HG11      -70.8450  -28.0320  -38.8660 H        19 ILE    0.0900
    291 HG12      -69.1150  -27.8960  -38.3600 H        19 ILE    0.0900
    292 HG21      -68.1500  -25.5630  -37.8540 H        19 ILE   -0.2700
    293 HG22      -69.2380  -24.1310  -38.0120 H        19 ILE    0.0900
    294 HG23      -68.6980  -25.0350  -39.4920 H        19 ILE    0.0900
    295 HD1       -68.4940  -26.9010  -40.4810 H        19 ILE    0.0900
    296 HD2       -70.2220  -26.7160  -40.9680 H        19 ILE    0.5100
    297 HD3       -69.4830  -28.3690  -40.8270 H        19 ILE   -0.5100
    298 N         -72.0320  -24.2470  -36.4970 N.am     20 TYR   -0.4700
    299 CA        -72.4110  -22.9460  -35.9670 C.3      20 TYR    0.3100
    300 C         -72.4370  -22.9350  -34.4440 C.2      20 TYR    0.0700
    301 O         -71.9630  -21.9900  -33.8180 O.2      20 TYR    0.0900
    302 CB        -73.7830  -22.5330  -36.5100 C.3      20 TYR   -0.1800
    303 CG        -73.7270  -21.6860  -37.7600 C.ar     20 TYR    0.0900
    304 CD1       -72.8180  -21.9630  -38.7740 C.ar     20 TYR    0.0900
    305 CD2       -74.5950  -20.6130  -37.9280 C.ar     20 TYR    0.0000
    306 CE1       -72.7700  -21.1940  -39.9180 C.ar     20 TYR   -0.1150
    307 CE2       -74.5570  -19.8370  -39.0690 C.ar     20 TYR    0.1150
    308 CZ        -73.6420  -20.1320  -40.0590 C.ar     20 TYR   -0.1150
    309 OH        -73.6020  -19.3590  -41.1950 O.3      20 TYR    0.1150
    310 HN        -72.7080  -24.6860  -37.0820 H        20 TYR    0.1100
    311 HA        -71.6580  -22.2310  -36.2610 H        20 TYR   -0.5400
    312 HB1       -74.3150  -21.9390  -35.7360 H        20 TYR    0.4300
    313 HB2       -74.3650  -23.4450  -36.7590 H        20 TYR   -0.1150
    314 HD1       -72.1380  -22.7950  -38.6660 H        20 TYR    0.1150
    315 HD2       -75.3120  -20.3840  -37.1540 H        20 TYR   -0.1150
    316 HE1       -72.0560  -21.4190  -40.6960 H        20 TYR    0.1150
    317 HE2       -75.2360  -19.0060  -39.1840 H        20 TYR    0.5100
    318 HH        -74.1580  -18.5900  -41.0500 H        20 TYR   -0.5100
    319 N         -72.9930  -23.9870  -33.8480 N.am     21 LEU   -0.4700
    320 CA        -73.0720  -24.0850  -32.3950 C.3      21 LEU    0.3100
    321 C         -71.7060  -24.3190  -31.7630 C.2      21 LEU    0.0700
    322 O         -71.4140  -23.8000  -30.6840 O.2      21 LEU    0.0900
    323 CB        -74.0470  -25.1880  -31.9770 C.3      21 LEU   -0.1800
    324 CG        -75.5070  -24.9780  -32.3810 C.3      21 LEU    0.0900
    325 CD1       -76.3970  -26.0670  -31.7950 C.3      21 LEU    0.0900
    326 CD2       -75.9920  -23.5970  -31.9610 C.3      21 LEU   -0.0900
    327 HN        -73.3760  -24.7490  -34.3640 H        21 LEU    0.0900
    328 HA        -73.4030  -23.1310  -32.0140 H        21 LEU   -0.2700
    329 HB1       -74.0070  -25.2800  -30.8710 H        21 LEU    0.0900
    330 HB2       -73.6990  -26.1410  -32.4290 H        21 LEU    0.0900
    331 HG        -75.5860  -24.9970  -33.4890 H        21 LEU    0.0900
    332 HD11      -76.3340  -26.0550  -30.6860 H        21 LEU   -0.2700
    333 HD12      -76.0640  -27.0620  -32.1580 H        21 LEU    0.0900
    334 HD13      -77.4530  -25.8940  -32.0930 H        21 LEU    0.0900
    335 HD21      -75.5000  -22.8150  -32.5790 H        21 LEU    0.0900
    336 HD22      -75.7390  -23.4160  -30.8940 H        21 LEU    0.5100
    337 HD23      -77.0910  -23.5220  -32.1030 H        21 LEU   -0.5100
    338 N         -70.8660  -25.1040  -32.4380 N.am     22 ALA   -0.4700
    339 CA        -69.5000  -25.3280  -31.9770 C.3      22 ALA    0.3100
    340 C         -68.7190  -24.0190  -31.9550 C.2      22 ALA    0.0700
    341 O         -68.0960  -23.6630  -30.9490 O.2      22 ALA    0.0900
    342 CB        -68.8020  -26.3480  -32.8620 C.3      22 ALA   -0.2700
    343 HN        -71.1290  -25.5690  -33.2790 H        22 ALA    0.0900
    344 HA        -69.5440  -25.6830  -30.9580 H        22 ALA    0.0900
    345 HB1       -68.7670  -25.9820  -33.9100 H        22 ALA    0.0900
    346 HB2       -69.3560  -27.3110  -32.8390 H        22 ALA    0.5100
    347 HB3       -67.7610  -26.5060  -32.5070 H        22 ALA   -0.5100
    348 N         -68.7690  -23.2910  -33.0690 N.am     23 LEU   -0.4700
    349 CA        -68.1130  -21.9950  -33.1690 C.3      23 LEU    0.3100
    350 C         -68.7410  -20.9960  -32.2050 C.2      23 LEU    0.0700
    351 O         -68.1010  -20.0260  -31.7970 O.2      23 LEU    0.0900
    352 CB        -68.1970  -21.4600  -34.6000 C.3      23 LEU   -0.1800
    353 CG        -67.4750  -22.2660  -35.6790 C.3      23 LEU    0.0900
    354 CD1       -67.8100  -21.7200  -37.0570 C.3      23 LEU    0.0900
    355 CD2       -65.9750  -22.2550  -35.4440 C.3      23 LEU   -0.0900
    356 HN        -69.2580  -23.6000  -33.8820 H        23 LEU    0.0900
    357 HA        -67.0810  -22.1190  -32.8750 H        23 LEU   -0.2700
    358 HB1       -67.7720  -20.4340  -34.6020 H        23 LEU    0.0900
    359 HB2       -69.2710  -21.4060  -34.8780 H        23 LEU    0.0900
    360 HG        -67.7880  -23.3300  -35.6160 H        23 LEU    0.0900
    361 HD11      -67.4950  -20.6570  -37.1340 H        23 LEU   -0.2700
    362 HD12      -68.9060  -21.7780  -37.2300 H        23 LEU    0.0900
    363 HD13      -67.2770  -22.3060  -37.8370 H        23 LEU    0.0900
    364 HD21      -65.7390  -22.6990  -34.4540 H        23 LEU    0.0900
    365 HD22      -65.5970  -21.2100  -35.4630 H        23 LEU    0.5100
    366 HD23      -65.4640  -22.8510  -36.2310 H        23 LEU   -0.5100
    367 N         -69.9960  -21.2420  -31.8420 N.am     24 PHE   -0.4700
    368 CA        -70.7090  -20.3870  -30.9040 C.3      24 PHE    0.3100
    369 C         -70.1620  -20.5490  -29.4980 C.2      24 PHE    0.0700
    370 O         -69.8080  -19.5700  -28.8500 O.2      24 PHE    0.0900
    371 CB        -72.2050  -20.6990  -30.9130 C.3      24 PHE   -0.1800
    372 CG        -73.0010  -19.8760  -29.9430 C.ar     24 PHE    0.0900
    373 CD1       -73.3660  -18.5760  -30.2490 C.ar     24 PHE    0.0900
    374 CD2       -73.3930  -20.4050  -28.7220 C.ar     24 PHE    0.0000
    375 CE1       -74.1030  -17.8170  -29.3560 C.ar     24 PHE   -0.1150
    376 CE2       -74.1270  -19.6510  -27.8250 C.ar     24 PHE    0.1150
    377 CZ        -74.4820  -18.3550  -28.1430 C.ar     24 PHE   -0.1150
    378 HN        -70.5050  -22.0220  -32.1940 H        24 PHE    0.1150
    379 HA        -70.5390  -19.3600  -31.1930 H        24 PHE   -0.1150
    380 HB1       -72.3580  -21.7650  -30.6430 H        24 PHE    0.1150
    381 HB2       -72.6150  -20.4990  -31.9260 H        24 PHE   -0.1150
    382 HD1       -73.0720  -18.1490  -31.1960 H        24 PHE    0.1150
    383 HD2       -73.1200  -21.4180  -28.4680 H        24 PHE   -0.1150
    384 HE1       -74.3790  -16.8040  -29.6080 H        24 PHE    0.1150
    385 HE2       -74.4240  -20.0760  -26.8780 H        24 PHE    0.5100
    386 HZ        -75.0560  -17.7640  -27.4440 H        24 PHE   -0.5100
    387 N         -70.0970  -21.7890  -29.0190 N.am     25 VAL   -0.4700
    388 CA        -69.5830  -22.0400  -27.6780 C.3      25 VAL    0.3100
    389 C         -68.0930  -21.7060  -27.5750 C.2      25 VAL    0.0700
    390 O         -67.6780  -20.9790  -26.6680 O.2      25 VAL    0.0900
    391 CB        -69.8770  -23.4800  -27.1830 C.3      25 VAL   -0.0900
    392 CG1       -71.3510  -23.6270  -26.8290 C.3      25 VAL    0.0900
    393 CG2       -69.4690  -24.5150  -28.2190 C.3      25 VAL   -0.2700
    394 HN        -70.3900  -22.5840  -29.5440 H        25 VAL    0.0900
    395 HA        -70.0440  -21.3230  -27.0150 H        25 VAL    0.0900
    396 HB        -69.2590  -23.6950  -26.2850 H        25 VAL    0.0900
    397 HG11      -71.9800  -23.4220  -27.7210 H        25 VAL   -0.2700
    398 HG12      -71.6220  -22.9050  -26.0300 H        25 VAL    0.0900
    399 HG13      -71.5550  -24.6620  -26.4820 H        25 VAL    0.0900
    400 HG21      -68.3610  -24.5600  -28.2980 H        25 VAL    0.0900
    401 HG22      -69.8840  -24.2410  -29.2120 H        25 VAL    0.5100
    402 HG23      -69.8440  -25.5180  -27.9200 H        25 VAL   -0.5100
    403 N         -67.2990  -22.2080  -28.5200 N.am     26 VAL   -0.4700
    404 CA        -65.8610  -21.9510  -28.5250 C.3      26 VAL    0.3100
    405 C         -65.5720  -20.4560  -28.6370 C.2      26 VAL    0.0700
    406 O         -64.7450  -19.9110  -27.9020 O.2      26 VAL    0.0900
    407 CB        -65.1530  -22.7060  -29.6690 C.3      26 VAL   -0.0900
    408 CG1       -63.6870  -22.3010  -29.7540 C.3      26 VAL    0.0900
    409 CG2       -65.2800  -24.2090  -29.4690 C.3      26 VAL   -0.2700
    410 HN        -67.6470  -22.7770  -29.2610 H        26 VAL    0.0900
    411 HA        -65.4660  -22.2670  -27.5720 H        26 VAL    0.0900
    412 HB        -65.6550  -22.4720  -30.6310 H        26 VAL    0.0900
    413 HG11      -63.2140  -22.3680  -28.7510 H        26 VAL   -0.2700
    414 HG12      -63.6050  -21.2540  -30.1150 H        26 VAL    0.0900
    415 HG13      -63.1460  -22.9800  -30.4470 H        26 VAL    0.0900
    416 HG21      -66.3510  -24.5040  -29.4580 H        26 VAL    0.0900
    417 HG22      -64.8220  -24.5030  -28.5000 H        26 VAL    0.5100
    418 HG23      -64.7730  -24.7460  -30.3000 H        26 VAL   -0.5100
    419 N         -66.2760  -19.7930  -29.5520 N.am     27 GLY   -0.4700
    420 CA        -66.0930  -18.3740  -29.7750 C.3      27 GLY    0.3100
    421 C         -66.4970  -17.5170  -28.5920 C.2      27 GLY   -0.0200
    422 O         -65.7260  -16.6720  -28.1400 O.2      27 GLY    0.0900
    423 HN        -66.9590  -20.2430  -30.1220 H        27 GLY    0.0900
    424 HA1       -66.6940  -18.0970  -30.6280 H        27 GLY    0.5100
    425 HA2       -65.0470  -18.2070  -29.9860 H        27 GLY   -0.5100
    426 N         -67.7130  -17.7250  -28.0910 N.am     28 THR   -0.4700
    427 CA        -68.2280  -16.9410  -26.9730 C.3      28 THR    0.3100
    428 C         -67.4020  -17.1410  -25.7120 C.2      28 THR    0.0700
    429 O         -66.9880  -16.1680  -25.0770 O.2      28 THR    0.0900
    430 CB        -69.7050  -17.2610  -26.6670 C.3      28 THR    0.1400
    431 CG2       -70.6130  -16.6460  -27.7250 C.3      28 THR    0.0900
    432 OG1       -69.8960  -18.6790  -26.6410 O.3      28 THR   -0.6600
    433 HN        -68.3240  -18.4220  -28.4560 H        28 THR    0.4300
    434 HA        -68.1220  -15.8980  -27.2290 H        28 THR   -0.2700
    435 HB        -69.9860  -16.8390  -25.6780 H        28 THR    0.0900
    436 HG1       -69.9620  -18.9540  -27.5580 H        28 THR    0.0900
    437 HG21      -70.3620  -17.0540  -28.7280 H        28 THR    0.0900
    438 HG22      -70.4760  -15.5440  -27.7460 H        28 THR    0.5100
    439 HG23      -71.6740  -16.8880  -27.5000 H        28 THR   -0.5100
    440 N         -67.1560  -18.3990  -25.3490 N.am     29 VAL   -0.4700
    441 CA        -66.3370  -18.6960  -24.1800 C.3      29 VAL    0.3100
    442 C         -64.9460  -18.0860  -24.3360 C.2      29 VAL    0.0700
    443 O         -64.4660  -17.3810  -23.4480 O.2      29 VAL    0.0900
    444 CB        -66.2220  -20.2110  -23.9190 C.3      29 VAL   -0.0900
    445 CG1       -65.1520  -20.4960  -22.8730 C.3      29 VAL    0.0900
    446 CG2       -67.5640  -20.7780  -23.4800 C.3      29 VAL   -0.2700
    447 HN        -67.5160  -19.1820  -25.8510 H        29 VAL    0.0900
    448 HA        -66.7910  -18.2090  -23.3300 H        29 VAL    0.0900
    449 HB        -65.9560  -20.7270  -24.8670 H        29 VAL    0.0900
    450 HG11      -65.3100  -19.8530  -21.9810 H        29 VAL   -0.2700
    451 HG12      -64.1450  -20.2800  -23.2920 H        29 VAL    0.0900
    452 HG13      -65.2060  -21.5600  -22.5570 H        29 VAL    0.0900
    453 HG21      -68.3270  -20.6090  -24.2700 H        29 VAL    0.0900
    454 HG22      -67.9010  -20.2730  -22.5480 H        29 VAL    0.5100
    455 HG23      -67.4740  -21.8700  -23.3010 H        29 VAL   -0.5100
    456 N         -64.3190  -18.3350  -25.4850 N.am     30 GLY   -0.4700
    457 CA        -62.9890  -17.8240  -25.7620 C.3      30 GLY    0.3100
    458 C         -62.8650  -16.3160  -25.6430 C.2      30 GLY   -0.0200
    459 O         -61.9930  -15.8110  -24.9380 O.2      30 GLY    0.0900
    460 HN        -64.7360  -18.8830  -26.2060 H        30 GLY    0.0900
    461 HA1       -62.7320  -18.1140  -26.7700 H        30 GLY    0.5100
    462 HA2       -62.3120  -18.2830  -25.0580 H        30 GLY   -0.5100
    463 N         -63.7460  -15.5920  -26.3290 N.am     31 ASN   -0.4700
    464 CA        -63.6960  -14.1330  -26.3380 C.3      31 ASN    0.3100
    465 C         -64.1000  -13.4900  -25.0120 C.2      31 ASN    0.0700
    466 O         -63.4900  -12.5100  -24.5810 O.2      31 ASN    0.0900
    467 CB        -64.5450  -13.5710  -27.4830 C.3      31 ASN   -0.1800
    468 CG        -63.9550  -13.8740  -28.8470 C.2      31 ASN    0.0900
    469 ND2       -64.4860  -14.8980  -29.5070 N.am     31 ASN    0.0900
    470 OD1       -63.0340  -13.1970  -29.3020 O.2      31 ASN    0.5500
    471 HN        -64.4760  -16.0100  -26.8640 H        31 ASN   -0.5500
    472 HA        -62.6650  -13.8340  -26.4540 H        31 ASN   -0.6200
    473 HB1       -64.6210  -12.4680  -27.3690 H        31 ASN    0.3200
    474 HB2       -65.5620  -14.0140  -27.4320 H        31 ASN    0.3000
    475 HD21      -64.2450  -15.0540  -30.4650 H        31 ASN    0.5100
    476 HD22      -65.1270  -15.5120  -29.0460 H        31 ASN   -0.5100
    477 N         -65.1280  -14.0360  -24.3660 N.am     32 SER   -0.4700
    478 CA        -65.5620  -13.5190  -23.0720 C.3      32 SER    0.3100
    479 C         -64.4720  -13.7050  -22.0230 C.2      32 SER    0.0700
    480 O         -64.1240  -12.7690  -21.2920 O.2      32 SER    0.0900
    481 CB        -66.8570  -14.2010  -22.6220 C.3      32 SER    0.0500
    482 OG        -66.6870  -15.6040  -22.5320 O.3      32 SER    0.0900
    483 HN        -65.6410  -14.8090  -24.7310 H        32 SER    0.0900
    484 HA        -65.7150  -12.4540  -23.1720 H        32 SER   -0.6600
    485 HB1       -67.6640  -13.9870  -23.3540 H        32 SER    0.4300
    486 HB2       -67.1520  -13.8150  -21.6230 H        32 SER    0.5100
    487 HG1       -66.7600  -15.9380  -23.4290 H        32 SER   -0.5100
    488 N         -63.9240  -14.9190  -21.9670 N.am     33 VAL   -0.4700
    489 CA        -62.8220  -15.2330  -21.0670 C.3      33 VAL    0.3100
    490 C         -61.6080  -14.3690  -21.3880 C.2      33 VAL    0.0700
    491 O         -60.8750  -13.9530  -20.4910 O.2      33 VAL    0.0900
    492 CB        -62.4580  -16.7390  -21.1080 C.3      33 VAL   -0.0900
    493 CG1       -61.1040  -16.9940  -20.4750 C.3      33 VAL    0.0900
    494 CG2       -63.5310  -17.5600  -20.4070 C.3      33 VAL   -0.2700
    495 HN        -64.2460  -15.6680  -22.5410 H        33 VAL    0.0900
    496 HA        -63.1230  -14.9530  -20.0680 H        33 VAL    0.0900
    497 HB        -62.4370  -17.0790  -22.1660 H        33 VAL    0.0900
    498 HG11      -61.0510  -16.5090  -19.4770 H        33 VAL   -0.2700
    499 HG12      -60.3000  -16.5740  -21.1170 H        33 VAL    0.0900
    500 HG13      -60.9470  -18.0860  -20.3460 H        33 VAL    0.0900
    501 HG21      -64.5120  -17.4160  -20.9100 H        33 VAL    0.0900
    502 HG22      -63.6240  -17.2350  -19.3480 H        33 VAL    0.5100
    503 HG23      -63.2680  -18.6390  -20.4460 H        33 VAL   -0.5100
    504 N         -61.4070  -14.0840  -22.6720 N.am     34 THR   -0.4700
    505 CA        -60.3400  -13.1860  -23.0930 C.3      34 THR    0.3100
    506 C         -60.5360  -11.8040  -22.4790 C.2      34 THR    0.0700
    507 O         -59.6130  -11.2420  -21.8860 O.2      34 THR    0.0900
    508 CB        -60.2830  -13.0610  -24.6270 C.3      34 THR    0.1400
    509 CG2       -59.2070  -12.0710  -25.0410 C.3      34 THR    0.0900
    510 OG1       -59.9940  -14.3390  -25.2020 O.3      34 THR   -0.6600
    511 HN        -61.9730  -14.4680  -23.3970 H        34 THR    0.4300
    512 HA        -59.4080  -13.5800  -22.7180 H        34 THR   -0.2700
    513 HB        -61.2600  -12.7020  -25.0130 H        34 THR    0.0900
    514 HG1       -60.7800  -14.8740  -25.0660 H        34 THR    0.0900
    515 HG21      -58.2500  -12.3100  -24.5290 H        34 THR    0.0900
    516 HG22      -59.5110  -11.0410  -24.7590 H        34 THR    0.5100
    517 HG23      -59.0450  -12.1260  -26.1390 H        34 THR   -0.5100
    518 N         -61.7490  -11.2700  -22.6060 N.am     35 LEU   -0.4700
    519 CA        -62.0880   -9.9740  -22.0320 C.3      35 LEU    0.3100
    520 C         -61.8550   -9.9360  -20.5250 C.2      35 LEU    0.0700
    521 O         -61.2270   -9.0100  -20.0100 O.2      35 LEU    0.0900
    522 CB        -63.5440   -9.6080  -22.3340 C.3      35 LEU   -0.1800
    523 CG        -63.8610   -9.1290  -23.7520 C.3      35 LEU    0.0900
    524 CD1       -65.3300   -8.7620  -23.8710 C.3      35 LEU    0.0900
    525 CD2       -62.9820   -7.9440  -24.1210 C.3      35 LEU   -0.0900
    526 HN        -62.4810  -11.7330  -23.1000 H        35 LEU    0.0900
    527 HA        -61.4210   -9.2360  -22.4540 H        35 LEU   -0.2700
    528 HB1       -63.8410   -8.8010  -21.6320 H        35 LEU    0.0900
    529 HB2       -64.1640  -10.5070  -22.1360 H        35 LEU    0.0900
    530 HG        -63.6220   -9.9370  -24.4760 H        35 LEU    0.0900
    531 HD11      -65.5800   -7.9490  -23.1570 H        35 LEU   -0.2700
    532 HD12      -65.9610   -9.6460  -23.6370 H        35 LEU    0.0900
    533 HD13      -65.5500   -8.4090  -24.9010 H        35 LEU    0.0900
    534 HD21      -61.9290   -8.2760  -24.2510 H        35 LEU    0.0900
    535 HD22      -63.0170   -7.1820  -23.3140 H        35 LEU    0.5100
    536 HD23      -63.3330   -7.4960  -25.0760 H        35 LEU   -0.5100
    537 N         -62.3520  -10.9510  -19.8200 N.am     36 PHE   -0.4700
    538 CA        -62.1810  -11.0180  -18.3730 C.3      36 PHE    0.3100
    539 C         -60.7130  -11.1580  -17.9800 C.2      36 PHE    0.0700
    540 O         -60.3010  -10.7090  -16.9100 O.2      36 PHE    0.0900
    541 CB        -63.0070  -12.1620  -17.7790 C.3      36 PHE   -0.1800
    542 CG        -64.4880  -11.9150  -17.8040 C.ar     36 PHE    0.0900
    543 CD1       -64.9880  -10.6360  -17.9810 C.ar     36 PHE    0.0900
    544 CD2       -65.3810  -12.9640  -17.6470 C.ar     36 PHE    0.0000
    545 CE1       -66.3510  -10.4050  -18.0040 C.ar     36 PHE   -0.1150
    546 CE2       -66.7460  -12.7400  -17.6700 C.ar     36 PHE    0.1150
    547 CZ        -67.2310  -11.4580  -17.8490 C.ar     36 PHE   -0.1150
    548 HN        -62.8570  -11.7000  -20.2430 H        36 PHE    0.1150
    549 HA        -62.4960  -10.0740  -17.9550 H        36 PHE   -0.1150
    550 HB1       -62.7170  -12.3120  -16.7180 H        36 PHE    0.1150
    551 HB2       -62.8180  -13.0900  -18.3600 H        36 PHE   -0.1150
    552 HD1       -64.3060   -9.8080  -18.1020 H        36 PHE    0.1150
    553 HD2       -65.0080  -13.9680  -17.5060 H        36 PHE   -0.1150
    554 HE1       -66.7270   -9.4020  -18.1440 H        36 PHE    0.1150
    555 HE2       -67.4320  -13.5650  -17.5470 H        36 PHE    0.5100
    556 HZ        -68.2970  -11.2800  -17.8660 H        36 PHE   -0.5100
    557 N         -59.9280  -11.7830  -18.8530 N.am     37 THR   -0.4700
    558 CA        -58.4970  -11.9450  -18.6330 C.3      37 THR    0.3100
    559 C         -57.7900  -10.6030  -18.7500 C.2      37 THR    0.0700
    560 O         -56.9420  -10.2570  -17.9270 O.2      37 THR    0.0900
    561 CB        -57.8820  -12.9300  -19.6420 C.3      37 THR    0.1400
    562 CG2       -56.3690  -12.9840  -19.4870 C.3      37 THR    0.0900
    563 OG1       -58.4220  -14.2400  -19.4280 O.3      37 THR   -0.6600
    564 HN        -60.2840  -12.1730  -19.6990 H        37 THR    0.4300
    565 HA        -58.3560  -12.3080  -17.6250 H        37 THR   -0.2700
    566 HB        -58.1190  -12.6070  -20.6780 H        37 THR    0.0900
    567 HG1       -59.2830  -14.2440  -19.8540 H        37 THR    0.0900
    568 HG21      -56.1000  -13.1390  -18.4210 H        37 THR    0.0900
    569 HG22      -55.9200  -12.0280  -19.8300 H        37 THR    0.5100
    570 HG23      -55.9570  -13.8260  -20.0820 H        37 THR   -0.5100
    571 N         -58.1540   -9.8410  -19.7780 N.am     38 LEU   -0.4700
    572 CA        -57.5630   -8.5270  -20.0010 C.3      38 LEU    0.3100
    573 C         -58.0580   -7.5190  -18.9710 C.2      38 LEU    0.0700
    574 O         -57.4500   -6.4650  -18.7760 O.2      38 LEU    0.0900
    575 CB        -57.8780   -8.0390  -21.4180 C.3      38 LEU   -0.1800
    576 CG        -57.4480   -8.9920  -22.5350 C.3      38 LEU    0.0900
    577 CD1       -57.9520   -8.5130  -23.8830 C.3      38 LEU    0.0900
    578 CD2       -55.9370   -9.1580  -22.5500 C.3      38 LEU   -0.0900
    579 HN        -58.8420  -10.1310  -20.4380 H        38 LEU    0.0900
    580 HA        -56.4960   -8.6100  -19.8610 H        38 LEU   -0.2700
    581 HB1       -57.3640   -7.0670  -21.5730 H        38 LEU    0.0900
    582 HB2       -58.9750   -7.8840  -21.4960 H        38 LEU    0.0900
    583 HG        -57.8560  -10.0050  -22.3290 H        38 LEU    0.0900
    584 HD11      -57.2950   -7.7080  -24.2730 H        38 LEU   -0.2700
    585 HD12      -58.9830   -8.1110  -23.7810 H        38 LEU    0.0900
    586 HD13      -57.9500   -9.3550  -24.6080 H        38 LEU    0.0900
    587 HD21      -55.5880   -9.5720  -21.5790 H        38 LEU    0.0900
    588 HD22      -55.4500   -8.1720  -22.7100 H        38 LEU    0.5100
    589 HD23      -55.6410   -9.8580  -23.3600 H        38 LEU   -0.5100
    590 N         -59.1670   -7.8460  -18.3120 N.am     39 ALA   -0.4700
    591 CA        -59.7250   -6.9820  -17.2810 C.3      39 ALA    0.3100
    592 C         -58.9040   -7.0290  -15.9970 C.2      39 ALA    0.0700
    593 O         -58.6440   -6.0020  -15.3790 O.2      39 ALA    0.0900
    594 CB        -61.1730   -7.3620  -16.9990 C.3      39 ALA   -0.2700
    595 HN        -59.6620   -8.6910  -18.4930 H        39 ALA    0.0900
    596 HA        -59.6650   -5.9610  -17.6290 H        39 ALA    0.0900
    597 HB1       -61.2300   -8.4160  -16.6510 H        39 ALA    0.0900
    598 HB2       -61.7770   -7.2610  -17.9260 H        39 ALA    0.5100
    599 HB3       -61.5900   -6.7030  -16.2070 H        39 ALA   -0.5100
    600 N         -58.4930   -8.2280  -15.5970 N.am     40 ARG   -0.4700
    601 CA        -57.7340   -8.4060  -14.3660 C.3      40 ARG    0.3100
    602 C         -56.2320   -8.4450  -14.6350 C.2      40 ARG    0.0700
    603 O         -55.4800   -9.0920  -13.9040 O.2      40 ARG    0.0900
    604 CB        -58.1620   -9.7000  -13.6750 C.3      40 ARG   -0.1800
    605 CG        -57.9480  -10.9290  -14.5550 C.3      40 ARG    0.0900
    606 CD        -58.2430  -12.2360  -13.8420 C.3      40 ARG    0.0900
    607 NE        -58.0580  -13.3660  -14.7540 N.pl3    40 ARG   -0.1800
    608 CZ        -58.9740  -13.7780  -15.6240 C.cat    40 ARG    0.0900
    609 NH1       -60.1420  -13.1600  -15.7020 N.pl3    40 ARG    0.0900
    610 NH2       -58.7280  -14.8130  -16.4140 N.pl3    40 ARG    0.2000
    611 HN        -58.6830   -9.0550  -16.1180 H        40 ARG    0.0900
    612 HA        -57.9210   -7.5560  -13.7270 H        40 ARG    0.0900
    613 HB1       -59.2400   -9.6280  -13.4140 H        40 ARG   -0.7000
    614 HB2       -57.5730   -9.8210  -12.7410 H        40 ARG    0.4400
    615 HG1       -56.8910  -10.9410  -14.8960 H        40 ARG    0.6400
    616 HG2       -58.6110  -10.8500  -15.4420 H        40 ARG   -0.8000
    617 HD1       -59.2960  -12.2480  -13.4870 H        40 ARG    0.4600
    618 HD2       -57.5500  -12.3680  -12.9840 H        40 ARG    0.4600
    619 HE        -57.1880  -13.8570  -14.7210 H        40 ARG   -0.8000
    620 HH11      -60.2840  -12.2950  -15.2190 H        40 ARG    0.4600
    621 HH12      -60.8830  -13.5560  -16.2440 H        40 ARG    0.4600
    622 HH21      -57.9180  -15.3800  -16.2590 H        40 ARG    0.5100
    623 HH22      -59.3520  -15.0280  -17.1660 H        40 ARG   -0.5100
    624 N         -55.8040   -7.7610  -15.6970 N.am     41 LYS   -0.4700
    625 CA        -54.3990   -7.7380  -16.0930 C.3      41 LYS    0.3100
    626 C         -53.4890   -7.2520  -14.9670 C.2      41 LYS    0.0700
    627 O         -52.6320   -7.9940  -14.4860 O.2      41 LYS    0.0900
    628 CB        -54.2140   -6.8600  -17.3330 C.3      41 LYS   -0.1800
    629 CG        -52.8200   -6.9180  -17.9400 C.3      41 LYS    0.0900
    630 CD        -52.5020   -8.3110  -18.4580 C.3      41 LYS    0.0900
    631 CE        -51.1350   -8.3550  -19.1150 C.3      41 LYS   -0.1800
    632 NZ        -50.8360   -9.7010  -19.6680 N.4      41 LYS    0.0900
    633 HN        -56.4260   -7.2330  -16.2690 H        41 LYS    0.0900
    634 HA        -54.0910   -8.7530  -16.3020 H        41 LYS   -0.1800
    635 HB1       -54.4290   -5.8070  -17.0510 H        41 LYS    0.0900
    636 HB2       -54.9450   -7.1830  -18.1040 H        41 LYS    0.0900
    637 HG1       -52.0740   -6.6370  -17.1670 H        41 LYS    0.2100
    638 HG2       -52.7570   -6.1930  -18.7810 H        41 LYS    0.0500
    639 HD1       -53.2730   -8.6100  -19.2000 H        41 LYS    0.0500
    640 HD2       -52.5230   -9.0290  -17.6100 H        41 LYS   -0.3000
    641 HE1       -50.3500   -8.1140  -18.3650 H        41 LYS    0.3300
    642 HE2       -51.0970   -7.6270  -19.9530 H        41 LYS    0.3300
    643 HZ1       -51.5500   -9.9500  -20.3820 H        41 LYS    0.3300
    644 HZ2       -50.8540  -10.4030  -18.9000 H        41 LYS    0.5100
    645 HZ3       -49.8930   -9.6940  -20.1080 H        41 LYS   -0.5100
    646 N         -53.7430   -6.0330  -14.4550 N.am     42 LYS   -0.4700
    647 CA        -53.3000   -5.5790  -13.1560 C.3      42 LYS    0.3100
    648 CAT       -55.6620   -3.6660  -10.8600 C.3      42 LYS    0.0700
    649 C         -54.3270   -4.5710  -12.6860 C.2      42 LYS    0.0900
    650 O         -54.8120   -3.7720  -13.4860 O.2      42 LYS   -0.1800
    651 CB        -51.8850   -4.9270  -13.1140 C.3      42 LYS    0.0900
    652 CG        -50.7270   -5.9150  -13.3350 C.3      42 LYS    0.0900
    653 CD        -49.3540   -5.3290  -12.9560 C.3      42 LYS   -0.1800
    654 CE        -48.2210   -6.3550  -13.0840 C.3      42 LYS    0.0900
    655 NZ        -46.9330   -5.7750  -12.6330 N.4      42 LYS    0.0900
    656 NT        -54.6780   -4.5850  -11.3860 N.pl3    42 LYS   -0.1800
    657 HN        -54.2680   -5.3630  -14.9720 H        42 LYS    0.0900
    658 HNT       -54.2790   -5.2240  -10.7330 H        42 LYS    0.0900
    659 HA        -53.3100   -6.4410  -12.5060 H        42 LYS    0.2100
    660 HB1       -51.7510   -4.4450  -12.1230 H        42 LYS    0.0500
    661 HB2       -51.8360   -4.1470  -13.9030 H        42 LYS    0.0500
    662 HG1       -50.7060   -6.2040  -14.4060 H        42 LYS   -0.3000
    663 HG2       -50.9100   -6.8210  -12.7200 H        42 LYS    0.3300
    664 HD1       -49.3960   -4.9700  -11.9060 H        42 LYS    0.3300
    665 HD2       -49.1360   -4.4680  -13.6210 H        42 LYS    0.3300
    666 HE1       -48.1050   -6.6640  -14.1440 H        42 LYS    0.5100
    667 HE2       -48.4380   -7.2410  -12.4490 H        42 LYS   -0.5100
    668 HZ1       -47.0120   -5.4850  -11.6370 H        42 LYS   -0.4700
    669 HZ2       -46.7030   -4.9470  -13.2170 H        42 LYS    0.3100
    670 HZ3       -46.1800   -6.4860  -12.7290 H        42 LYS   -0.1100
    671 HT1       -56.6290   -3.8180  -11.3840 H        42 LYS    0.0900
    672 HT2       -55.3240   -2.6200  -11.0230 H        42 LYS    0.0900
    673 HT3       -55.8070   -3.8530   -9.7740 H        42 LYS    0.0900
    674 N         -45.3310   -2.3560  -21.2620 N.am     43 SER   -0.2700
    675 CA        -46.2300   -1.2130  -21.3580 C.3      43 SER    0.0900
    676 CAY       -44.6740   -4.6590  -21.0820 C.3      43 SER    0.0900
    677 C         -47.1060   -1.1890  -22.5940 C.2      43 SER    0.0900
    678 O         -48.2950   -0.8830  -22.5200 O.2      43 SER    0.5100
    679 CB        -45.4640    0.1360  -21.2560 C.3      43 SER   -0.5100
    680 OG        -44.3240    0.1590  -22.1230 O.3      43 SER   -0.4700
    681 CY        -45.7300   -3.6340  -21.2430 C.2      43 SER    0.3100
    682 OY        -46.9030   -3.9510  -21.3750 O.2      43 SER    0.0700
    683 HN        -44.3630   -2.1220  -21.2090 H        43 SER    0.0900
    684 HA        -46.9480   -1.2910  -20.5550 H        43 SER    0.0500
    685 HB1       -45.1160    0.2850  -20.2120 H        43 SER    0.0900
    686 HB2       -46.1420    0.9670  -21.5440 H        43 SER    0.0900
    687 HG1       -44.1050    1.0850  -22.2470 H        43 SER   -0.6600
    688 HY1       -45.1330   -5.6710  -21.1060 H        43 SER    0.4300
    689 HY2       -44.1610   -4.5190  -20.1070 H        43 SER    0.5100
    690 HY3       -43.9420   -4.5770  -21.9130 H        43 SER   -0.5100
    691 N         -46.5540   -1.5420  -23.7720 N.am     44 LEU   -0.4700
    692 CA        -47.3090   -1.5180  -25.0190 C.3      44 LEU    0.3100
    693 C         -48.2580   -2.7020  -25.1150 C.2      44 LEU    0.0700
    694 O         -49.2680   -2.6470  -25.8080 O.2      44 LEU    0.0900
    695 CB        -46.3710   -1.4980  -26.2300 C.3      44 LEU   -0.1800
    696 CG        -45.8020   -0.1410  -26.6550 C.3      44 LEU    0.0900
    697 CD1       -44.7040    0.3250  -25.7100 C.3      44 LEU    0.0900
    698 CD2       -45.2980   -0.1960  -28.0880 C.3      44 LEU   -0.0900
    699 HN        -45.6040   -1.8350  -23.8420 H        44 LEU    0.0900
    700 HA        -47.9310   -0.6350  -25.0150 H        44 LEU   -0.2700
    701 HB1       -46.9310   -1.9120  -27.0940 H        44 LEU    0.0900
    702 HB2       -45.5130   -2.1650  -26.0020 H        44 LEU    0.0900
    703 HG        -46.6200    0.6110  -26.6590 H        44 LEU    0.0900
    704 HD11      -43.9590   -0.4870  -25.5600 H        44 LEU   -0.2700
    705 HD12      -45.1410    0.5910  -24.7240 H        44 LEU    0.0900
    706 HD13      -44.1840    1.2090  -26.1390 H        44 LEU    0.0900
    707 HD21      -45.9940   -0.7930  -28.7150 H        44 LEU    0.0900
    708 HD22      -44.2950   -0.6740  -28.1180 H        44 LEU    0.5100
    709 HD23      -45.2340    0.8310  -28.5070 H        44 LEU   -0.5100
    710 N         -47.9290   -3.7840  -24.4120 N.am     45 GLN   -0.4700
    711 CA        -48.7890   -4.9580  -24.3740 C.3      45 GLN    0.3100
    712 C         -50.1370   -4.5760  -23.7760 C.2      45 GLN    0.0700
    713 O         -51.1900   -4.9910  -24.2590 O.2      45 GLN    0.0900
    714 CB        -48.1320   -6.0740  -23.5580 C.3      45 GLN   -0.1800
    715 CG        -48.8320   -7.4180  -23.6680 C.3      45 GLN    0.0900
    716 CD        -48.0960   -8.5180  -22.9320 C.2      45 GLN    0.0900
    717 NE2       -47.2310   -9.1950  -23.5150 N.am     45 GLN   -0.1800
    718 OE1       -48.4190   -8.7130  -21.6720 O.2      45 GLN    0.0900
    719 HN        -47.0850   -3.8390  -23.8850 H        45 GLN    0.0900
    720 HA        -48.9570   -5.2850  -25.3890 H        45 GLN    0.5500
    721 HB1       -48.1220   -5.7700  -22.4900 H        45 GLN   -0.5500
    722 HB2       -47.0840   -6.1940  -23.9070 H        45 GLN   -0.6200
    723 HG1       -48.9080   -7.7010  -24.7400 H        45 GLN    0.3200
    724 HG2       -49.8550   -7.3300  -23.2420 H        45 GLN    0.3000
    725 HE21      -46.7480   -9.9200  -23.0240 H        45 GLN    0.5100
    726 HE22      -47.0190   -9.0150  -24.4750 H        45 GLN   -0.5100
    727 N         -50.0950   -3.7490  -22.7330 N.am     46 SER   -0.4700
    728 CA        -51.3050   -3.2370  -22.1070 C.3      46 SER    0.3100
    729 C         -52.1770   -2.4890  -23.1110 C.2      46 SER    0.0700
    730 O         -53.3950   -2.4190  -22.9550 O.2      46 SER    0.0900
    731 CB        -50.9570   -2.3230  -20.9300 C.3      46 SER    0.0500
    732 OG        -50.2110   -3.0160  -19.9440 O.3      46 SER    0.0900
    733 HN        -49.2330   -3.4450  -22.3330 H        46 SER    0.0900
    734 HA        -51.8890   -4.0800  -21.7670 H        46 SER   -0.6600
    735 HB1       -51.8930   -1.9440  -20.4660 H        46 SER    0.4300
    736 HB2       -50.3520   -1.4640  -21.2940 H        46 SER    0.5100
    737 HG1       -49.4950   -3.4510  -20.4110 H        46 SER   -0.5100
    738 N         -51.5500   -1.9330  -24.1460 N.am     47 THR   -0.4700
    739 CA        -52.2910   -1.2750  -25.2130 C.3      47 THR    0.3100
    740 C         -52.8450   -2.3010  -26.1950 C.2      47 THR    0.0700
    741 O         -53.9820   -2.1820  -26.6440 O.2      47 THR    0.0900
    742 CB        -51.4290   -0.2460  -25.9700 C.3      47 THR    0.1400
    743 CG2       -50.8650    0.7920  -25.0090 C.3      47 THR    0.0900
    744 OG1       -50.3540   -0.9090  -26.6370 O.3      47 THR   -0.6600
    745 HN        -50.5580   -1.9420  -24.2360 H        47 THR    0.4300
    746 HA        -53.1420   -0.7830  -24.7650 H        47 THR   -0.2700
    747 HB        -52.0500    0.2820  -26.7250 H        47 THR    0.0900
    748 HG1       -50.2540   -1.7570  -26.1990 H        47 THR    0.0900
    749 HG21      -50.2330    0.2980  -24.2400 H        47 THR    0.0900
    750 HG22      -51.6960    1.3240  -24.4960 H        47 THR    0.5100
    751 HG23      -50.2400    1.5230  -25.5650 H        47 THR   -0.5100
    752 N         -52.0540   -3.3260  -26.5120 N.am     48 VAL   -0.4700
    753 CA        -52.5190   -4.3690  -27.4240 C.3      48 VAL    0.3100
    754 C         -53.5490   -5.2470  -26.7250 C.2      48 VAL    0.0700
    755 O         -54.2590   -6.0200  -27.3640 O.2      48 VAL    0.0900
    756 CB        -51.3660   -5.2240  -28.0060 C.3      48 VAL   -0.0900
    757 CG1       -50.1860   -4.3430  -28.3900 C.3      48 VAL    0.0900
    758 CG2       -50.9420   -6.3180  -27.0380 C.3      48 VAL   -0.2700
    759 HN        -51.1290   -3.4260  -26.1530 H        48 VAL    0.0900
    760 HA        -53.0530   -3.8820  -28.2260 H        48 VAL    0.0900
    761 HB        -51.7290   -5.7670  -28.9060 H        48 VAL    0.0900
    762 HG11      -49.5900   -4.0890  -27.4880 H        48 VAL   -0.2700
    763 HG12      -50.5520   -3.4000  -28.8500 H        48 VAL    0.0900
    764 HG13      -49.5310   -4.8800  -29.1100 H        48 VAL    0.0900
    765 HG21      -51.7980   -6.9930  -26.8240 H        48 VAL    0.0900
    766 HG22      -50.5980   -5.8660  -26.0840 H        48 VAL    0.5100
    767 HG23      -50.1200   -6.9190  -27.4840 H        48 VAL   -0.5100
    768 N         -53.6280   -5.1160  -25.4020 N.am     49 ASP   -0.4700
    769 CA        -54.6950   -5.7400  -24.6370 C.3      49 ASP    0.3100
    770 C         -56.0090   -5.0250  -24.9170 C.2      49 ASP    0.0700
    771 O         -57.0720   -5.6450  -24.9410 O.2      49 ASP    0.0900
    772 CB        -54.3860   -5.7020  -23.1370 C.3      49 ASP   -0.2800
    773 CG        -53.3980   -6.7740  -22.7180 C.2      49 ASP    0.0900
    774 OD1       -52.7120   -7.3310  -23.6010 O.co2    49 ASP    0.0900
    775 OD2       -53.3050   -7.0580  -21.5040 O.co2    49 ASP    0.6200
    776 HN        -52.9640   -4.5870  -24.8820 H        49 ASP   -0.7600
    777 HA        -54.7920   -6.7610  -24.9720 H        49 ASP   -0.7600
    778 HB1       -55.3290   -5.8500  -22.5700 H        49 ASP    0.5100
    779 HB2       -53.9590   -4.7090  -22.8820 H        49 ASP   -0.5100
    780 N         -55.9360   -3.7120  -25.1210 N.am     50 TYR   -0.4700
    781 CA        -57.1160   -2.9470  -25.4880 C.3      50 TYR    0.3100
    782 C         -57.6050   -3.4030  -26.8580 C.2      50 TYR    0.0700
    783 O         -58.7550   -3.8320  -27.0010 O.2      50 TYR    0.0900
    784 CB        -56.8220   -1.4420  -25.4860 C.3      50 TYR   -0.1800
    785 CG        -56.6460   -0.8510  -24.1040 C.ar     50 TYR    0.0900
    786 CD1       -57.3670   -1.3360  -23.0180 C.ar     50 TYR    0.0900
    787 CD2       -55.7560    0.1940  -23.8850 C.ar     50 TYR    0.0000
    788 CE1       -57.2070   -0.7950  -21.7560 C.ar     50 TYR   -0.1150
    789 CE2       -55.5910    0.7400  -22.6270 C.ar     50 TYR    0.1150
    790 CZ        -56.3190    0.2410  -21.5680 C.ar     50 TYR   -0.1150
    791 OH        -56.1590    0.7800  -20.3110 O.3      50 TYR    0.1150
    792 HN        -55.0840   -3.2010  -25.0330 H        50 TYR    0.1100
    793 HA        -57.8960   -3.1760  -24.7770 H        50 TYR   -0.5400
    794 HB1       -57.6680   -0.9050  -25.9670 H        50 TYR    0.4300
    795 HB2       -55.8820   -1.2540  -26.0460 H        50 TYR   -0.1150
    796 HD1       -58.0640   -2.1480  -23.1630 H        50 TYR    0.1150
    797 HD2       -55.1850    0.5870  -24.7130 H        50 TYR   -0.1150
    798 HE1       -57.7760   -1.1830  -20.9230 H        50 TYR    0.1150
    799 HE2       -54.8960    1.5520  -22.4730 H        50 TYR    0.5100
    800 HH        -56.6170    0.2130  -19.6850 H        50 TYR   -0.5100
    801 N         -56.7160   -3.3340  -27.8510 N.am     51 TYR   -0.4700
    802 CA        -57.0100   -3.8000  -29.2040 C.3      51 TYR    0.3100
    803 C         -57.6190   -5.1970  -29.1940 C.2      51 TYR    0.0700
    804 O         -58.7370   -5.3960  -29.6730 O.2      51 TYR    0.0900
    805 CB        -55.7450   -3.7880  -30.0710 C.3      51 TYR   -0.1800
    806 CG        -55.2090   -2.4060  -30.3560 C.ar     51 TYR    0.0900
    807 CD1       -55.8620   -1.5590  -31.2410 C.ar     51 TYR    0.0900
    808 CD2       -54.0430   -1.9520  -29.7510 C.ar     51 TYR    0.0000
    809 CE1       -55.3760   -0.2940  -31.5080 C.ar     51 TYR   -0.1150
    810 CE2       -53.5460   -0.6860  -30.0140 C.ar     51 TYR    0.1150
    811 CZ        -54.2170    0.1380  -30.8940 C.ar     51 TYR   -0.1150
    812 OH        -53.7260    1.3980  -31.1600 O.3      51 TYR    0.1150
    813 HN        -55.8040   -2.9580  -27.7130 H        51 TYR    0.1100
    814 HA        -57.7600   -3.1470  -29.6260 H        51 TYR   -0.5400
    815 HB1       -55.9700   -4.2600  -31.0500 H        51 TYR    0.4300
    816 HB2       -54.9410   -4.3500  -29.5510 H        51 TYR   -0.1150
    817 HD1       -56.7640   -1.8950  -31.7300 H        51 TYR    0.1150
    818 HD2       -53.5160   -2.5970  -29.0630 H        51 TYR   -0.1150
    819 HE1       -55.9000    0.3550  -32.1940 H        51 TYR    0.1150
    820 HE2       -52.6420   -0.3470  -29.5330 H        51 TYR    0.5100
    821 HH        -52.7980    1.4120  -30.9190 H        51 TYR   -0.5100
    822 N         -56.8850   -6.1530  -28.6250 N.am     52 LEU   -0.4700
    823 CA        -57.3740   -7.5160  -28.4470 C.3      52 LEU    0.3100
    824 C         -58.7590   -7.4950  -27.8180 C.2      52 LEU    0.0700
    825 O         -59.6980   -8.1000  -28.3430 O.2      52 LEU    0.0900
    826 CB        -56.4090   -8.3250  -27.5740 C.3      52 LEU   -0.1800
    827 CG        -55.4010   -9.2300  -28.2870 C.3      52 LEU    0.0900
    828 CD1       -54.6790   -8.4780  -29.3940 C.3      52 LEU    0.0900
    829 CD2       -54.4060   -9.7850  -27.2850 C.3      52 LEU   -0.0900
    830 HN        -55.9610   -5.9780  -28.2930 H        52 LEU    0.0900
    831 HA        -57.4650   -7.9680  -29.4240 H        52 LEU   -0.2700
    832 HB1       -57.0220   -8.9680  -26.9070 H        52 LEU    0.0900
    833 HB2       -55.8350   -7.6060  -26.9550 H        52 LEU    0.0900
    834 HG        -55.9360  -10.1000  -28.7240 H        52 LEU    0.0900
    835 HD11      -54.1310   -7.6100  -28.9720 H        52 LEU   -0.2700
    836 HD12      -55.4140   -8.1060  -30.1400 H        52 LEU    0.0900
    837 HD13      -53.9480   -9.1500  -29.8930 H        52 LEU    0.0900
    838 HD21      -54.9360  -10.3790  -26.5090 H        52 LEU    0.0900
    839 HD22      -53.8650   -8.9530  -26.7870 H        52 LEU    0.5100
    840 HD23      -53.6780  -10.4470  -27.8030 H        52 LEU   -0.5100
    841 N         -58.8830   -6.7590  -26.7130 N.am     53 GLY   -0.4700
    842 CA        -60.1580   -6.5940  -26.0450 C.3      53 GLY    0.3100
    843 C         -61.2220   -6.1690  -27.0300 C.2      53 GLY   -0.0200
    844 O         -62.2560   -6.8320  -27.1580 O.2      53 GLY    0.0900
    845 HN        -58.1080   -6.2890  -26.2990 H        53 GLY    0.0900
    846 HA1       -60.0490   -5.8380  -25.2810 H        53 GLY    0.5100
    847 HA2       -60.4340   -7.5380  -25.5980 H        53 GLY   -0.5100
    848 N         -60.9450   -5.0880  -27.7600 N.am     54 SER   -0.4700
    849 CA        -61.8540   -4.5930  -28.7840 C.3      54 SER    0.3100
    850 C         -62.2550   -5.7280  -29.7140 C.2      54 SER    0.0700
    851 O         -63.4470   -5.9810  -29.9210 O.2      54 SER    0.0900
    852 CB        -61.2080   -3.4510  -29.5760 C.3      54 SER    0.0500
    853 OG        -62.0530   -3.0040  -30.6230 O.3      54 SER    0.0900
    854 HN        -60.1010   -4.5700  -27.6380 H        54 SER    0.0900
    855 HA        -62.7530   -4.2470  -28.2940 H        54 SER   -0.6600
    856 HB1       -60.2520   -3.8030  -30.0190 H        54 SER    0.4300
    857 HB2       -61.0070   -2.5960  -28.8960 H        54 SER    0.5100
    858 HG1       -62.3240   -3.7930  -31.0990 H        54 SER   -0.5100
    859 N         -61.2510   -6.4360  -30.2340 N.am     55 LEU   -0.4700
    860 CA        -61.4840   -7.5550  -31.1340 C.3      55 LEU    0.3100
    861 C         -62.4670   -8.5340  -30.5220 C.2      55 LEU    0.0700
    862 O         -63.4660   -8.8980  -31.1480 O.2      55 LEU    0.0900
    863 CB        -60.1650   -8.2590  -31.4660 C.3      55 LEU   -0.1800
    864 CG        -59.2170   -7.5120  -32.4040 C.3      55 LEU    0.0900
    865 CD1       -57.9280   -8.3010  -32.6050 C.3      55 LEU    0.0900
    866 CD2       -59.9020   -7.2500  -33.7330 C.3      55 LEU   -0.0900
    867 HN        -60.2980   -6.2310  -30.0290 H        55 LEU    0.0900
    868 HA        -61.9410   -7.1720  -32.0340 H        55 LEU   -0.2700
    869 HB1       -60.4080   -9.2360  -31.9340 H        55 LEU    0.0900
    870 HB2       -59.6270   -8.4420  -30.5120 H        55 LEU    0.0900
    871 HG        -58.9760   -6.5190  -31.9680 H        55 LEU    0.0900
    872 HD11      -58.1540   -9.2940  -33.0490 H        55 LEU   -0.2700
    873 HD12      -57.4220   -8.4550  -31.6280 H        55 LEU    0.0900
    874 HD13      -57.2510   -7.7510  -33.2940 H        55 LEU    0.0900
    875 HD21      -60.7060   -6.4920  -33.6070 H        55 LEU    0.0900
    876 HD22      -60.3570   -8.1880  -34.1160 H        55 LEU    0.5100
    877 HD23      -59.1640   -6.8650  -34.4690 H        55 LEU   -0.5100
    878 N         -62.2090   -8.9100  -29.2700 N.am     56 ALA   -0.4700
    879 CA        -63.0590   -9.8560  -28.5690 C.3      56 ALA    0.3100
    880 C         -64.4960   -9.3590  -28.5890 C.2      56 ALA    0.0700
    881 O         -65.4160  -10.1000  -28.9500 O.2      56 ALA    0.0900
    882 CB        -62.5750  -10.0440  -27.1330 C.3      56 ALA   -0.2700
    883 HN        -61.4250   -8.5620  -28.7630 H        56 ALA    0.0900
    884 HA        -63.0280  -10.7940  -29.1020 H        56 ALA    0.0900
    885 HB1       -62.5990   -9.0740  -26.5920 H        56 ALA    0.0900
    886 HB2       -61.5310  -10.4250  -27.1320 H        56 ALA    0.5100
    887 HB3       -63.2350  -10.7630  -26.6020 H        56 ALA   -0.5100
    888 N         -64.6730   -8.0830  -28.2400 N.am     57 LEU   -0.4700
    889 CA        -65.9900   -7.4680  -28.2510 C.3      57 LEU    0.3100
    890 C         -66.6140   -7.6440  -29.6270 C.2      57 LEU    0.0700
    891 O         -67.7200   -8.1830  -29.7560 O.2      57 LEU    0.0900
    892 CB        -65.8920   -5.9810  -27.8930 C.3      57 LEU   -0.1800
    893 CG        -67.2130   -5.2210  -27.7550 C.3      57 LEU    0.0900
    894 CD1       -68.0770   -5.8410  -26.6660 C.3      57 LEU    0.0900
    895 CD2       -66.9640   -3.7490  -27.4720 C.3      57 LEU   -0.0900
    896 HN        -63.9170   -7.4990  -27.9580 H        57 LEU    0.0900
    897 HA        -66.6070   -7.9870  -27.5330 H        57 LEU   -0.2700
    898 HB1       -65.2940   -5.4810  -28.6830 H        57 LEU    0.0900
    899 HB2       -65.3520   -5.8990  -26.9260 H        57 LEU    0.0900
    900 HG        -67.7590   -5.2560  -28.7220 H        57 LEU    0.0900
    901 HD11      -67.5460   -5.8050  -25.6910 H        57 LEU   -0.2700
    902 HD12      -68.2940   -6.9020  -26.9130 H        57 LEU    0.0900
    903 HD13      -69.0290   -5.2760  -26.5720 H        57 LEU    0.0900
    904 HD21      -66.3820   -3.2940  -28.3020 H        57 LEU    0.0900
    905 HD22      -66.3850   -3.6370  -26.5300 H        57 LEU    0.5100
    906 HD23      -67.9320   -3.2120  -27.3820 H        57 LEU   -0.5100
    907 N         -65.8650   -7.2500  -30.6590 N.am     58 SER   -0.4700
    908 CA        -66.3490   -7.2860  -32.0330 C.3      58 SER    0.3100
    909 C         -66.7500   -8.6990  -32.4330 C.2      58 SER    0.0700
    910 O         -67.5990   -8.8890  -33.3030 O.2      58 SER    0.0900
    911 CB        -65.2870   -6.7520  -32.9970 C.3      58 SER    0.0500
    912 OG        -64.1820   -7.6330  -33.0710 O.3      58 SER    0.0900
    913 HN        -64.9360   -6.9100  -30.5340 H        58 SER    0.0900
    914 HA        -67.2420   -6.6820  -32.0880 H        58 SER   -0.6600
    915 HB1       -64.9280   -5.7610  -32.6450 H        58 SER    0.4300
    916 HB2       -65.7260   -6.6470  -34.0120 H        58 SER    0.5100
    917 HG1       -64.2220   -8.1740  -32.2790 H        58 SER   -0.5100
    918 N         -66.1370   -9.6910  -31.7940 N.am     59 ASP   -0.4700
    919 CA        -66.5180  -11.0720  -32.0260 C.3      59 ASP    0.3100
    920 C         -67.7890  -11.4010  -31.2550 C.2      59 ASP    0.0700
    921 O         -68.7770  -11.8510  -31.8410 O.2      59 ASP    0.0900
    922 CB        -65.3780  -12.0180  -31.6400 C.3      59 ASP   -0.2800
    923 CG        -64.1420  -11.8230  -32.5020 C.2      59 ASP    0.0900
    924 OD1       -64.2830  -11.3200  -33.6400 O.co2    59 ASP    0.0900
    925 OD2       -63.0320  -12.1720  -32.0420 O.co2    59 ASP    0.6200
    926 HN        -65.4020   -9.5350  -31.1380 H        59 ASP   -0.7600
    927 HA        -66.7570  -11.1800  -33.0740 H        59 ASP   -0.7600
    928 HB1       -65.7250  -13.0680  -31.7520 H        59 ASP    0.5100
    929 HB2       -65.1020  -11.8380  -30.5790 H        59 ASP   -0.5100
    930 N         -67.7730  -11.1330  -29.9480 N.am     60 LEU   -0.4700
    931 CA        -68.8750  -11.5020  -29.0640 C.3      60 LEU    0.3100
    932 C         -70.2200  -11.0180  -29.5860 C.2      60 LEU    0.0700
    933 O         -71.1660  -11.8030  -29.7050 O.2      60 LEU    0.0900
    934 CB        -68.6310  -10.9820  -27.6450 C.3      60 LEU   -0.1800
    935 CG        -67.7170  -11.8380  -26.7650 C.3      60 LEU    0.0900
    936 CD1       -67.5680  -11.2130  -25.3890 C.3      60 LEU    0.0900
    937 CD2       -68.2660  -13.2520  -26.6540 C.3      60 LEU   -0.0900
    938 HN        -67.0060  -10.6670  -29.5150 H        60 LEU    0.0900
    939 HA        -68.9530  -12.5790  -29.0600 H        60 LEU   -0.2700
    940 HB1       -69.6150  -10.8990  -27.1380 H        60 LEU    0.0900
    941 HB2       -68.1800   -9.9710  -27.7250 H        60 LEU    0.0900
    942 HG        -66.7180  -11.9210  -27.2430 H        60 LEU    0.0900
    943 HD11      -68.5600  -11.1310  -24.8970 H        60 LEU   -0.2700
    944 HD12      -67.1330  -10.1940  -25.4810 H        60 LEU    0.0900
    945 HD13      -66.9090  -11.8450  -24.7560 H        60 LEU    0.0900
    946 HD21      -68.1630  -13.7800  -27.6260 H        60 LEU    0.0900
    947 HD22      -69.3430  -13.2190  -26.3800 H        60 LEU    0.5100
    948 HD23      -67.7010  -13.8170  -25.8820 H        60 LEU   -0.5100
    949 N         -70.2820   -9.7290  -29.9200 N.am     61 LEU   -0.4700
    950 CA        -71.4520   -9.1380  -30.5520 C.3      61 LEU    0.3100
    951 C         -71.9770  -10.0280  -31.6720 C.2      61 LEU    0.0700
    952 O         -73.1090  -10.5190  -31.6020 O.2      61 LEU    0.0900
    953 CB        -71.1170   -7.7430  -31.0920 C.3      61 LEU   -0.1800
    954 CG        -70.8110   -6.6540  -30.0620 C.3      61 LEU    0.0900
    955 CD1       -70.4910   -5.3380  -30.7590 C.3      61 LEU    0.0900
    956 CD2       -71.9810   -6.4870  -29.1080 C.3      61 LEU   -0.0900
    957 HN        -69.5230   -9.1080  -29.7490 H        61 LEU    0.0900
    958 HA        -72.2380   -9.0760  -29.8140 H        61 LEU   -0.2700
    959 HB1       -71.9810   -7.4010  -31.6980 H        61 LEU    0.0900
    960 HB2       -70.2300   -7.8410  -31.7510 H        61 LEU    0.0900
    961 HG        -69.9420   -6.9650  -29.4430 H        61 LEU    0.0900
    962 HD11      -71.3550   -5.0110  -31.3750 H        61 LEU   -0.2700
    963 HD12      -69.6100   -5.4660  -31.4240 H        61 LEU    0.0900
    964 HD13      -70.2770   -4.5520  -30.0040 H        61 LEU    0.0900
    965 HD21      -72.1760   -7.4410  -28.5720 H        61 LEU    0.0900
    966 HD22      -72.8940   -6.2060  -29.6750 H        61 LEU    0.5100
    967 HD23      -71.7490   -5.7000  -28.3580 H        61 LEU   -0.5100
    968 N         -71.1350  -10.2750  -32.6770 N.am     62 ILE   -0.4700
    969 CA        -71.5250  -11.0820  -33.8280 C.3      62 ILE    0.3100
    970 C         -72.0090  -12.4590  -33.3880 C.2      62 ILE    0.0700
    971 O         -72.9700  -12.9980  -33.9390 O.2      62 ILE    0.0900
    972 CB        -70.3620  -11.2460  -34.8320 C.3      62 ILE   -0.0900
    973 CG1       -69.9410   -9.8920  -35.4090 C.3      62 ILE    0.0900
    974 CG2       -70.7470  -12.1980  -35.9590 C.3      62 ILE   -0.2700
    975 CD        -68.9130  -10.0080  -36.5220 C.3      62 ILE    0.0900
    976 HN        -70.2030   -9.9190  -32.6860 H        62 ILE    0.0900
    977 HA        -72.3600  -10.5930  -34.3060 H        62 ILE    0.0900
    978 HB        -69.4720  -11.6470  -34.3020 H        62 ILE   -0.1800
    979 HG11      -69.5120   -9.2750  -34.5910 H        62 ILE    0.0900
    980 HG12      -70.8420   -9.3810  -35.8090 H        62 ILE    0.0900
    981 HG21      -71.6310  -11.8060  -36.5050 H        62 ILE   -0.2700
    982 HG22      -71.0030  -13.1950  -35.5410 H        62 ILE    0.0900
    983 HG23      -69.9040  -12.2990  -36.6750 H        62 ILE    0.0900
    984 HD1       -69.3800  -10.4490  -37.4280 H        62 ILE    0.0900
    985 HD2       -68.0770  -10.6640  -36.1980 H        62 ILE    0.5100
    986 HD3       -68.5200   -9.0010  -36.7800 H        62 ILE   -0.5100
    987 N         -71.3560  -13.0190  -32.3710 N.am     63 LEU   -0.4700
    988 CA        -71.7140  -14.3410  -31.8760 C.3      63 LEU    0.3100
    989 C         -73.0180  -14.3230  -31.0930 C.2      63 LEU    0.0700
    990 O         -73.7700  -15.2960  -31.1100 O.2      63 LEU    0.0900
    991 CB        -70.5880  -14.9060  -31.0070 C.3      63 LEU   -0.1800
    992 CG        -69.3270  -15.3150  -31.7710 C.3      63 LEU    0.0900
    993 CD1       -68.1770  -15.5630  -30.8150 C.3      63 LEU    0.0900
    994 CD2       -69.6070  -16.5480  -32.6110 C.3      63 LEU   -0.0900
    995 HN        -70.6000  -12.5640  -31.9090 H        63 LEU    0.0900
    996 HA        -71.8900  -14.9820  -32.7260 H        63 LEU   -0.2700
    997 HB1       -70.9760  -15.8000  -30.4740 H        63 LEU    0.0900
    998 HB2       -70.3060  -14.1360  -30.2590 H        63 LEU    0.0900
    999 HG        -69.0490  -14.5050  -32.4790 H        63 LEU    0.0900
   1000 HD11      -68.4380  -16.3770  -30.1060 H        63 LEU   -0.2700
   1001 HD12      -67.9630  -14.6420  -30.2330 H        63 LEU    0.0900
   1002 HD13      -67.2710  -15.8660  -31.3840 H        63 LEU    0.0900
   1003 HD21      -70.4180  -16.3380  -33.3410 H        63 LEU    0.0900
   1004 HD22      -69.9280  -17.3880  -31.9570 H        63 LEU    0.5100
   1005 HD23      -68.6930  -16.8400  -33.1720 H        63 LEU   -0.5100
   1006 N         -73.2960  -13.2090  -30.4200 N.am     64 LEU   -0.4700
   1007 CA        -74.4560  -13.1340  -29.5380 C.3      64 LEU    0.3100
   1008 C         -75.6980  -12.5660  -30.2150 C.2      64 LEU    0.0700
   1009 O         -76.8230  -12.8390  -29.7930 O.2      64 LEU    0.0900
   1010 CB        -74.1240  -12.3360  -28.2700 C.3      64 LEU   -0.1800
   1011 CG        -73.1360  -12.9990  -27.3060 C.3      64 LEU    0.0900
   1012 CD1       -72.9110  -12.1360  -26.0700 C.3      64 LEU    0.0900
   1013 CD2       -73.6200  -14.3860  -26.9120 C.3      64 LEU   -0.0900
   1014 HN        -72.7350  -12.3880  -30.4870 H        64 LEU    0.0900
   1015 HA        -74.7460  -14.1420  -29.2810 H        64 LEU   -0.2700
   1016 HB1       -75.0710  -12.1560  -27.7200 H        64 LEU    0.0900
   1017 HB2       -73.6970  -11.3600  -28.5810 H        64 LEU    0.0900
   1018 HG        -72.1660  -13.1530  -27.8270 H        64 LEU    0.0900
   1019 HD11      -73.8710  -11.9800  -25.5340 H        64 LEU   -0.2700
   1020 HD12      -72.5070  -11.1450  -26.3700 H        64 LEU    0.0900
   1021 HD13      -72.1970  -12.6380  -25.3820 H        64 LEU    0.0900
   1022 HD21      -73.5470  -15.0760  -27.7790 H        64 LEU    0.0900
   1023 HD22      -74.6800  -14.3380  -26.5860 H        64 LEU    0.5100
   1024 HD23      -72.9930  -14.7850  -26.0870 H        64 LEU   -0.5100
   1025 N         -75.4980  -11.7860  -31.2730 N.am     65 LEU   -0.4700
   1026 CA        -76.6070  -11.1280  -31.9450 C.3      65 LEU    0.3100
   1027 C         -76.8150  -11.6470  -33.3610 C.2      65 LEU    0.0700
   1028 O         -77.9150  -12.0670  -33.7240 O.2      65 LEU    0.0900
   1029 CB        -76.3870   -9.6110  -31.9650 C.3      65 LEU   -0.1800
   1030 CG        -76.1470   -8.9700  -30.5960 C.3      65 LEU    0.0900
   1031 CD1       -75.9020   -7.4770  -30.7310 C.3      65 LEU    0.0900
   1032 CD2       -77.3180   -9.2420  -29.6590 C.3      65 LEU   -0.0900
   1033 HN        -74.5900  -11.6190  -31.6490 H        65 LEU    0.0900
   1034 HA        -77.5150  -11.3690  -31.4120 H        65 LEU   -0.2700
   1035 HB1       -77.2840   -9.1370  -32.4170 H        65 LEU    0.0900
   1036 HB2       -75.5060   -9.3970  -32.6060 H        65 LEU    0.0900
   1037 HG        -75.2630   -9.4450  -30.1190 H        65 LEU    0.0900
   1038 HD11      -76.7820   -6.9860  -31.2000 H        65 LEU   -0.2700
   1039 HD12      -75.0130   -7.2960  -31.3720 H        65 LEU    0.0900
   1040 HD13      -75.7370   -7.0280  -29.7280 H        65 LEU    0.0900
   1041 HD21      -77.4480  -10.3370  -29.5180 H        65 LEU    0.0900
   1042 HD22      -78.2530   -8.8270  -30.0910 H        65 LEU    0.5100
   1043 HD23      -77.1250   -8.7770  -28.6680 H        65 LEU   -0.5100
   1044 N         -75.7520  -11.6230  -34.1620 N.am     66 ALA   -0.4700
   1045 CA        -75.8430  -11.9950  -35.5690 C.3      66 ALA    0.3100
   1046 C         -76.1120  -13.4810  -35.7800 C.2      66 ALA    0.0700
   1047 O         -76.9060  -13.8560  -36.6400 O.2      66 ALA    0.0900
   1048 CB        -74.5820  -11.5700  -36.3120 C.3      66 ALA   -0.2700
   1049 HN        -74.8500  -11.3500  -33.8370 H        66 ALA    0.0900
   1050 HA        -76.7090  -11.5080  -35.9910 H        66 ALA    0.0900
   1051 HB1       -73.7210  -12.1950  -35.9930 H        66 ALA    0.0900
   1052 HB2       -74.3500  -10.5070  -36.0870 H        66 ALA    0.5100
   1053 HB3       -74.7260  -11.6980  -37.4060 H        66 ALA   -0.5100
   1054 N         -75.4540  -14.3280  -34.9890 N.am     67 MET   -0.4700
   1055 CA        -75.5720  -15.7770  -35.1570 C.3      67 MET    0.3100
   1056 C         -76.9700  -16.3860  -34.9630 C.2      67 MET    0.0700
   1057 O         -77.4070  -17.1700  -35.8000 O.2      67 MET    0.0900
   1058 CB        -74.5260  -16.5290  -34.3210 C.3      67 MET   -0.1800
   1059 CG        -74.8300  -18.0130  -34.1680 C.3      67 MET    0.0900
   1060 SD        -73.3980  -19.0200  -33.7450 S.3      67 MET    0.0900
   1061 CE        -72.5600  -19.1160  -35.3230 C.3      67 MET   -0.1400
   1062 HN        -74.8560  -14.0150  -34.2560 H        67 MET    0.0900
   1063 HA        -75.4410  -16.0000  -36.2050 H        67 MET    0.0900
   1064 HB1       -74.4810  -16.0690  -33.3110 H        67 MET   -0.0900
   1065 HB2       -73.5340  -16.4170  -34.8100 H        67 MET   -0.2200
   1066 HG1       -75.2570  -18.3780  -35.1260 H        67 MET    0.0900
   1067 HG2       -75.5980  -18.1280  -33.3770 H        67 MET    0.0900
   1068 HE1       -72.5980  -18.1430  -35.8590 H        67 MET    0.0900
   1069 HE2       -73.0420  -19.8810  -35.9680 H        67 MET    0.5100
   1070 HE3       -71.4930  -19.3850  -35.1750 H        67 MET   -0.5100
   1071 N         -77.6780  -16.0490  -33.8670 N.am     68 PRO   -0.2900
   1072 CA        -79.0190  -16.6270  -33.7060 C.3      68 PRO    0.0000
   1073 C         -79.9520  -16.2300  -34.8450 C.2      68 PRO    0.0900
   1074 O         -80.5940  -17.0940  -35.4570 O.2      68 PRO    0.0900
   1075 CB        -79.5130  -16.0020  -32.3970 C.3      68 PRO    0.0200
   1076 CG        -78.2700  -15.6750  -31.6460 C.3      68 PRO    0.0900
   1077 CD        -77.2810  -15.2530  -32.6920 C.3      68 PRO   -0.1800
   1078 HA        -78.9670  -17.7040  -33.7010 H        68 PRO    0.0900
   1079 HB1       -80.1420  -16.7200  -31.8290 H        68 PRO    0.0900
   1080 HB2       -80.1080  -15.0850  -32.5970 H        68 PRO   -0.1800
   1081 HG1       -78.4530  -14.8510  -30.9230 H        68 PRO    0.0900
   1082 HG2       -77.9010  -16.5630  -31.0920 H        68 PRO    0.0900
   1083 HD1       -77.3630  -14.1690  -32.9190 H        68 PRO    0.5100
   1084 HD2       -76.2410  -15.5010  -32.3950 H        68 PRO   -0.5100
   1085 N         -80.0050  -14.9290  -35.1260 N.am     69 VAL   -0.4700
   1086 CA        -80.8250  -14.3800  -36.1990 C.3      69 VAL    0.3100
   1087 C         -80.5080  -15.0110  -37.5530 C.2      69 VAL    0.0700
   1088 O         -81.4120  -15.4210  -38.2860 O.2      69 VAL    0.0900
   1089 CB        -80.6630  -12.8450  -36.3040 C.3      69 VAL   -0.0900
   1090 CG1       -81.3510  -12.3220  -37.5520 C.3      69 VAL    0.0900
   1091 CG2       -81.2130  -12.1570  -35.0560 C.3      69 VAL   -0.2700
   1092 HN        -79.4780  -14.2620  -34.6050 H        69 VAL    0.0900
   1093 HA        -81.8550  -14.6310  -35.9910 H        69 VAL    0.0900
   1094 HB        -79.5820  -12.5910  -36.3460 H        69 VAL    0.0900
   1095 HG11      -82.3890  -12.7150  -37.6080 H        69 VAL   -0.2700
   1096 HG12      -80.7980  -12.6530  -38.4560 H        69 VAL    0.0900
   1097 HG13      -81.3930  -11.2120  -37.5230 H        69 VAL    0.0900
   1098 HG21      -80.6680  -12.5090  -34.1540 H        69 VAL    0.0900
   1099 HG22      -82.2900  -12.3990  -34.9340 H        69 VAL    0.5100
   1100 HG23      -81.0830  -11.0570  -35.1410 H        69 VAL   -0.5100
   1101 N         -79.2210  -15.0980  -37.8810 N.am     70 GLU   -0.4700
   1102 CA        -78.8120  -15.6790  -39.1510 C.3      70 GLU    0.3100
   1103 C         -79.1340  -17.1640  -39.2330 C.2      70 GLU    0.0700
   1104 O         -79.5570  -17.6610  -40.2700 O.2      70 GLU    0.0900
   1105 CB        -77.3210  -15.4670  -39.4030 C.3      70 GLU   -0.1800
   1106 CG        -76.8260  -16.2160  -40.6230 C.3      70 GLU    0.0900
   1107 CD        -75.3460  -16.0530  -40.8690 C.2      70 GLU    0.0900
   1108 OE1       -74.7000  -15.2320  -40.1850 O.co2    70 GLU   -0.2800
   1109 OE2       -74.8330  -16.7550  -41.7600 O.co2    70 GLU    0.0900
   1110 HN        -78.4920  -14.7740  -37.2830 H        70 GLU    0.0900
   1111 HA        -79.3910  -15.2110  -39.9320 H        70 GLU    0.6200
   1112 HB1       -76.7540  -15.8150  -38.5130 H        70 GLU   -0.7600
   1113 HB2       -77.1330  -14.3810  -39.5460 H        70 GLU   -0.7600
   1114 HG1       -77.3710  -15.8440  -41.5160 H        70 GLU    0.5100
   1115 HG2       -77.0400  -17.2980  -40.4890 H        70 GLU   -0.5100
   1116 N         -78.9190  -17.8780  -38.1340 N.am     71 LEU   -0.4700
   1117 CA        -79.2100  -19.2980  -38.0930 C.3      71 LEU    0.3100
   1118 C         -80.6840  -19.4870  -38.4210 C.2      71 LEU    0.0700
   1119 O         -81.0330  -20.1060  -39.4320 O.2      71 LEU    0.0900
   1120 CB        -78.8700  -19.8640  -36.7140 C.3      71 LEU   -0.1800
   1121 CG        -78.7480  -21.3780  -36.5980 C.3      71 LEU    0.0900
   1122 CD1       -77.9660  -21.9170  -37.7820 C.3      71 LEU    0.0900
   1123 CD2       -78.0610  -21.7400  -35.2970 C.3      71 LEU   -0.0900
   1124 HN        -78.5540  -17.4760  -37.2980 H        71 LEU    0.0900
   1125 HA        -78.6210  -19.7850  -38.8560 H        71 LEU   -0.2700
   1126 HB1       -79.6640  -19.5360  -36.0120 H        71 LEU    0.0900
   1127 HB2       -77.9020  -19.4230  -36.3990 H        71 LEU    0.0900
   1128 HG        -79.7610  -21.8340  -36.5820 H        71 LEU    0.0900
   1129 HD11      -77.0230  -21.3440  -37.9110 H        71 LEU   -0.2700
   1130 HD12      -78.5700  -21.8200  -38.7100 H        71 LEU    0.0900
   1131 HD13      -77.7110  -22.9850  -37.6130 H        71 LEU    0.0900
   1132 HD21      -78.6490  -21.3580  -34.4360 H        71 LEU    0.0900
   1133 HD22      -77.0480  -21.2850  -35.2640 H        71 LEU    0.5100
   1134 HD23      -77.9780  -22.8440  -35.2070 H        71 LEU   -0.5100
   1135 N         -81.5440  -18.8880  -37.6000 N.am     72 TYR   -0.4700
   1136 CA        -82.9850  -18.9990  -37.7940 C.3      72 TYR    0.3100
   1137 C         -83.4470  -18.5590  -39.1810 C.2      72 TYR    0.0700
   1138 O         -83.8840  -19.3790  -39.9850 O.2      72 TYR    0.0900
   1139 CB        -83.7430  -18.2010  -36.7260 C.3      72 TYR   -0.1800
   1140 CG        -85.2440  -18.1690  -36.9370 C.ar     72 TYR    0.0900
   1141 CD1       -86.0480  -19.2220  -36.5190 C.ar     72 TYR    0.0900
   1142 CD2       -85.8570  -17.0770  -37.5430 C.ar     72 TYR    0.0000
   1143 CE1       -87.4180  -19.1960  -36.7080 C.ar     72 TYR   -0.1150
   1144 CE2       -87.2250  -17.0410  -37.7360 C.ar     72 TYR    0.1150
   1145 CZ        -87.9990  -18.1030  -37.3170 C.ar     72 TYR   -0.1150
   1146 OH        -89.3610  -18.0720  -37.5070 O.3      72 TYR    0.1150
   1147 HN        -81.2450  -18.3420  -36.8210 H        72 TYR    0.1100
   1148 HA        -83.2490  -20.0440  -37.7390 H        72 TYR   -0.5400
   1149 HB1       -83.3880  -17.1490  -36.7340 H        72 TYR    0.4300
   1150 HB2       -83.5610  -18.6590  -35.7310 H        72 TYR   -0.1150
   1151 HD1       -85.5950  -20.0770  -36.0390 H        72 TYR    0.1150
   1152 HD2       -85.2530  -16.2430  -37.8690 H        72 TYR   -0.1150
   1153 HE1       -88.0280  -20.0250  -36.3810 H        72 TYR    0.1150
   1154 HE2       -87.6840  -16.1880  -38.2130 H        72 TYR    0.5100
   1155 HH        -89.5810  -17.2430  -37.9400 H        72 TYR   -0.5100
   1156 N         -83.3390  -17.2620  -39.4630 N.am     73 ASN   -0.4700
   1157 CA        -83.9610  -16.6850  -40.6520 C.3      73 ASN    0.3100
   1158 C         -83.1960  -16.8460  -41.9630 C.2      73 ASN    0.0700
   1159 O         -83.7650  -16.6710  -43.0420 O.2      73 ASN    0.0900
   1160 CB        -84.2790  -15.2060  -40.4250 C.3      73 ASN   -0.1800
   1161 CG        -85.7630  -14.9110  -40.4670 C.2      73 ASN    0.0900
   1162 ND2       -86.5150  -15.5690  -41.2070 N.am     73 ASN    0.0900
   1163 OD1       -86.1990  -13.9460  -39.6930 O.2      73 ASN    0.5500
   1164 HN        -82.8330  -16.6310  -38.8800 H        73 ASN   -0.5500
   1165 HA        -84.8660  -17.2370  -40.8590 H        73 ASN   -0.6200
   1166 HB1       -83.7780  -14.6040  -41.2130 H        73 ASN    0.3200
   1167 HB2       -83.8870  -14.9020  -39.4310 H        73 ASN    0.3000
   1168 HD21      -87.4940  -15.3680  -41.2290 H        73 ASN    0.5100
   1169 HD22      -86.1400  -16.2970  -41.7820 H        73 ASN   -0.5100
   1170 N         -81.9110  -17.1700  -41.8800 N.am     74 PHE   -0.4700
   1171 CA        -81.0980  -17.2990  -43.0840 C.3      74 PHE    0.3100
   1172 C         -80.6660  -18.7360  -43.3510 C.2      74 PHE    0.0700
   1173 O         -80.2150  -19.0540  -44.4510 O.2      74 PHE    0.0900
   1174 CB        -79.8730  -16.3810  -43.0200 C.3      74 PHE   -0.1800
   1175 CG        -80.1980  -14.9230  -43.1560 C.ar     74 PHE    0.0900
   1176 CD1       -81.0520  -14.4800  -44.1530 C.ar     74 PHE    0.0900
   1177 CD2       -79.6500  -13.9950  -42.2840 C.ar     74 PHE    0.0000
   1178 CE1       -81.3540  -13.1350  -44.2790 C.ar     74 PHE   -0.1150
   1179 CE2       -79.9480  -12.6470  -42.4050 C.ar     74 PHE    0.1150
   1180 CZ        -80.8020  -12.2180  -43.4040 C.ar     74 PHE   -0.1150
   1181 HN        -81.4520  -17.3350  -41.0100 H        74 PHE    0.1150
   1182 HA        -81.7150  -17.0390  -43.9310 H        74 PHE   -0.1150
   1183 HB1       -79.1770  -16.6400  -43.8480 H        74 PHE    0.1150
   1184 HB2       -79.3660  -16.5150  -42.0410 H        74 PHE   -0.1150
   1185 HD1       -81.4860  -15.1910  -44.8390 H        74 PHE    0.1150
   1186 HD2       -78.9830  -14.3250  -41.5020 H        74 PHE   -0.1150
   1187 HE1       -82.0210  -12.8030  -45.0610 H        74 PHE    0.1150
   1188 HE2       -79.5140  -11.9340  -41.7200 H        74 PHE    0.5100
   1189 HZ        -81.0380  -11.1680  -43.5000 H        74 PHE   -0.5100
   1190 N         -80.8060  -19.6120  -42.3580 N.am     75 ILE   -0.4700
   1191 CA        -80.4420  -21.0060  -42.5830 C.3      75 ILE    0.3100
   1192 C         -81.6300  -21.9630  -42.4640 C.2      75 ILE    0.0700
   1193 O         -81.7810  -22.8780  -43.2770 O.2      75 ILE    0.0900
   1194 CB        -79.2560  -21.4320  -41.6880 C.3      75 ILE   -0.0900
   1195 CG1       -77.9350  -21.1750  -42.4170 C.3      75 ILE    0.0900
   1196 CG2       -79.3570  -22.8970  -41.2960 C.3      75 ILE   -0.2700
   1197 CD        -76.7850  -20.8660  -41.5010 C.3      75 ILE    0.0900
   1198 HN        -81.1490  -19.3680  -41.4560 H        75 ILE    0.0900
   1199 HA        -80.1800  -21.1160  -43.6250 H        75 ILE    0.0900
   1200 HB        -79.2510  -20.8090  -40.7680 H        75 ILE   -0.1800
   1201 HG11      -78.0760  -20.3170  -43.1070 H        75 ILE    0.0900
   1202 HG12      -77.6800  -22.0780  -43.0110 H        75 ILE    0.0900
   1203 HG21      -79.5340  -23.5230  -42.1980 H        75 ILE   -0.2700
   1204 HG22      -80.2030  -23.0440  -40.5920 H        75 ILE    0.0900
   1205 HG23      -78.4100  -23.2270  -40.8170 H        75 ILE    0.0900
   1206 HD1       -76.6100  -21.7170  -40.8070 H        75 ILE    0.0900
   1207 HD2       -77.0120  -19.9600  -40.9000 H        75 ILE    0.5100
   1208 HD3       -75.8620  -20.6990  -42.0960 H        75 ILE   -0.5100
   1209 N         -82.4880  -21.7380  -41.4740 N.am     76 TRP   -0.4700
   1210 CA        -83.5810  -22.6660  -41.1900 C.3      76 TRP    0.3100
   1211 C         -84.9210  -22.2980  -41.8220 C.2      76 TRP    0.0700
   1212 O         -85.6650  -23.1740  -42.2590 O.2      76 TRP    0.0900
   1213 CB        -83.7350  -22.8660  -39.6790 C.3      76 TRP   -0.1800
   1214 CG        -82.7400  -23.8330  -39.1250 C.ar     76 TRP    0.0900
   1215 CD1       -81.7030  -23.5550  -38.2840 C.ar     76 TRP    0.0900
   1216 CD2       -82.6750  -25.2380  -39.3980 C.ar     76 TRP   -0.0300
   1217 CE2       -81.5750  -25.7500  -38.6780 C.ar     76 TRP   -0.1500
   1218 CE3       -83.4390  -26.1120  -40.1770 C.ar     76 TRP    0.2200
   1219 NE1       -81.0020  -24.7030  -38.0080 N.ar     76 TRP   -0.5100
   1220 CZ2       -81.2270  -27.0990  -38.7130 C.ar     76 TRP    0.3700
   1221 CZ3       -83.0900  -27.4490  -40.2090 C.ar     76 TRP    0.2400
   1222 CH2       -81.9960  -27.9290  -39.4820 C.ar     76 TRP    0.1100
   1223 HN        -82.4240  -20.9360  -40.8850 H        76 TRP   -0.2500
   1224 HA        -83.3570  -23.6050  -41.6720 H        76 TRP    0.1700
   1225 HB1       -84.7560  -23.2490  -39.4670 H        76 TRP   -0.2000
   1226 HB2       -83.5990  -21.8880  -39.1690 H        76 TRP    0.1400
   1227 HD1       -81.4670  -22.5760  -37.8930 H        76 TRP   -0.2700
   1228 HE1       -80.2210  -24.7640  -37.4260 H        76 TRP    0.1600
   1229 HE3       -84.2890  -25.7670  -40.7480 H        76 TRP   -0.1400
   1230 HZ2       -80.3880  -27.4920  -38.1590 H        76 TRP    0.1400
   1231 HZ3       -83.6720  -28.1360  -40.8060 H        76 TRP    0.5100
   1232 HH2       -81.7510  -28.9800  -39.5310 H        76 TRP   -0.5100
   1233 N         -85.2330  -21.0100  -41.8650 N.am     77 VAL   -0.4700
   1234 CA        -86.4720  -20.5540  -42.4880 C.3      77 VAL    0.3100
   1235 C         -86.2440  -19.2390  -43.2360 C.2      77 VAL    0.0700
   1236 O         -86.1430  -18.1640  -42.6410 O.2      77 VAL    0.0900
   1237 CB        -87.6330  -20.4590  -41.4660 C.3      77 VAL   -0.0900
   1238 CG1       -87.1600  -19.8140  -40.1690 C.3      77 VAL    0.0900
   1239 CG2       -88.8180  -19.7030  -42.0540 C.3      77 VAL   -0.2700
   1240 HN        -84.6440  -20.3030  -41.4790 H        77 VAL    0.0900
   1241 HA        -86.7230  -21.2540  -43.2700 H        77 VAL    0.0900
   1242 HB        -88.0160  -21.4790  -41.2510 H        77 VAL    0.0900
   1243 HG11      -86.7820  -18.7880  -40.3690 H        77 VAL   -0.2700
   1244 HG12      -86.3380  -20.4150  -39.7260 H        77 VAL    0.0900
   1245 HG13      -88.0040  -19.7470  -39.4500 H        77 VAL    0.0900
   1246 HG21      -89.0770  -20.1160  -43.0530 H        77 VAL    0.0900
   1247 HG22      -88.5610  -18.6280  -42.1710 H        77 VAL    0.5100
   1248 HG23      -89.7010  -19.8070  -41.3890 H        77 VAL   -0.5100
   1249 N         -86.1520  -19.3460  -44.5590 N.am     78 HSE   -0.4700
   1250 CA        -85.7310  -18.2360  -45.4010 C.3      78 HSE    0.3100
   1251 C         -86.8320  -17.1980  -45.5920 C.2      78 HSE    0.0700
   1252 O         -86.5670  -16.0580  -45.9780 O.2      78 HSE    0.0900
   1253 CB        -85.2450  -18.7720  -46.7500 C.3      78 HSE   -0.0800
   1254 CG        -84.3750  -19.9900  -46.6310 C.ar     78 HSE    0.0900
   1255 CD2       -83.0100  -19.9200  -46.4910 C.ar     78 HSE    0.0900
   1256 ND1       -84.6940  -21.3100  -46.6190 N.ar     78 HSE   -0.7000
   1257 CE1       -83.5210  -22.0020  -46.4790 C.ar     78 HSE    0.2200
   1258 NE2       -82.5160  -21.1470  -46.4030 N.ar     78 HSE    0.2500
   1259 HN        -86.3680  -20.1940  -45.0350 H        78 HSE    0.1300
   1260 HA        -84.9370  -17.7080  -44.8940 H        78 HSE   -0.3600
   1261 HB1       -84.6620  -17.9770  -47.2620 H        78 HSE    0.3200
   1262 HB2       -86.1280  -19.0330  -47.3700 H        78 HSE   -0.0500
   1263 HD2       -82.3830  -19.0390  -46.4520 H        78 HSE    0.0900
   1264 HE1       -83.4070  -23.0850  -46.4350 H        78 HSE    0.5100
   1265 HE2       -81.5480  -21.3710  -46.2970 H        78 HSE   -0.5100
   1266 N         -88.0690  -17.6020  -45.3150 N.am     79 HSP   -0.4700
   1267 CA        -89.2130  -16.7090  -45.4100 C.3      79 HSP    0.3100
   1268 C         -90.3470  -17.1990  -44.5170 C.2      79 HSP    0.0700
   1269 O         -90.5900  -18.4020  -44.4270 O.2      79 HSP    0.0900
   1270 CB        -89.6930  -16.5940  -46.8620 C.3      79 HSP   -0.0500
   1271 CG        -90.3040  -17.8520  -47.3950 C.ar     79 HSP    0.0900
   1272 CD2       -89.5610  -18.9680  -47.6940 C.ar     79 HSP    0.0900
   1273 ND1       -91.5920  -18.1670  -47.6810 N.ar     79 HSP    0.1900
   1274 CE1       -91.5990  -19.4570  -48.1420 C.ar     79 HSP    0.1300
   1275 NE2       -90.3630  -19.9230  -48.1400 N.ar     79 HSP    0.1900
   1276 HN        -88.2680  -18.5360  -45.0280 H        79 HSP   -0.5100
   1277 HA        -88.9140  -15.7400  -45.0370 H        79 HSP    0.4400
   1278 HB1       -88.8260  -16.3290  -47.5020 H        79 HSP   -0.5100
   1279 HB2       -90.4540  -15.7860  -46.9220 H        79 HSP    0.4400
   1280 HD1       -92.3870  -17.5700  -47.5730 H        79 HSP    0.3200
   1281 HD2       -88.4920  -19.1260  -47.6080 H        79 HSP    0.1800
   1282 HE1       -92.4670  -20.0000  -48.4540 H        79 HSP    0.5100
   1283 HE2       -90.0810  -20.8390  -48.4250 H        79 HSP   -0.5100
   1284 N         -91.0500  -16.2680  -43.8530 N.am     80 PRO   -0.2900
   1285 CA        -90.8110  -14.8240  -43.9340 C.3      80 PRO    0.0000
   1286 C         -89.7920  -14.3430  -42.9070 C.2      80 PRO    0.0900
   1287 O         -89.4520  -15.0780  -41.9790 O.2      80 PRO    0.0900
   1288 CB        -92.1830  -14.2420  -43.6060 C.3      80 PRO    0.0200
   1289 CG        -92.7600  -15.2210  -42.6320 C.3      80 PRO    0.0900
   1290 CD        -92.2430  -16.5840  -43.0470 C.3      80 PRO   -0.1800
   1291 HA        -90.4250  -14.5570  -44.9040 H        80 PRO    0.0900
   1292 HB1       -92.8140  -14.1690  -44.5180 H        80 PRO    0.0900
   1293 HB2       -92.0910  -13.2330  -43.1510 H        80 PRO   -0.1800
   1294 HG1       -92.4320  -14.9790  -41.5990 H        80 PRO    0.0900
   1295 HG2       -93.8700  -15.1990  -42.6710 H        80 PRO    0.0900
   1296 HD1       -91.9550  -17.1960  -42.1660 H        80 PRO    0.5100
   1297 HD2       -92.9850  -17.1320  -43.6630 H        80 PRO   -0.5100
   1298 N         -89.3060  -13.1180  -43.0820 N.am     81 TRP   -0.4700
   1299 CA        -88.4430  -12.4850  -42.1010 C.3      81 TRP    0.3100
   1300 C         -89.2620  -12.1940  -40.8510 C.2      81 TRP    0.0700
   1301 O         -90.4150  -11.7730  -40.9450 O.2      81 TRP    0.0900
   1302 CB        -87.8400  -11.1960  -42.6650 C.3      81 TRP   -0.1800
   1303 CG        -86.9580  -10.4560  -41.6980 C.ar     81 TRP    0.0900
   1304 CD1       -87.2880   -9.3500  -40.9730 C.ar     81 TRP    0.0900
   1305 CD2       -85.6010  -10.7690  -41.3570 C.ar     81 TRP   -0.0300
   1306 CE2       -85.1730   -9.8080  -40.4180 C.ar     81 TRP   -0.1500
   1307 CE3       -84.7060  -11.7670  -41.7540 C.ar     81 TRP    0.2200
   1308 NE1       -86.2200   -8.9550  -40.2020 N.ar     81 TRP   -0.5100
   1309 CZ2       -83.8910   -9.8180  -39.8720 C.ar     81 TRP    0.3700
   1310 CZ3       -83.4350  -11.7740  -41.2110 C.ar     81 TRP    0.2400
   1311 CH2       -83.0370  -10.8100  -40.2790 C.ar     81 TRP    0.1100
   1312 HN        -89.5140  -12.5790  -43.8940 H        81 TRP   -0.2500
   1313 HA        -87.6600  -13.1840  -41.8430 H        81 TRP    0.1700
   1314 HB1       -88.6680  -10.5200  -42.9650 H        81 TRP   -0.2000
   1315 HB2       -87.2340  -11.4510  -43.5600 H        81 TRP    0.1400
   1316 HD1       -88.2480   -8.8550  -41.0000 H        81 TRP   -0.2700
   1317 HE1       -86.2100   -8.1870  -39.5980 H        81 TRP    0.1600
   1318 HE3       -84.9860  -12.5260  -42.4700 H        81 TRP   -0.1400
   1319 HZ2       -83.5640   -9.0810  -39.1540 H        81 TRP    0.1400
   1320 HZ3       -82.7340  -12.5400  -41.5110 H        81 TRP    0.5100
   1321 HH2       -82.0380  -10.8480  -39.8710 H        81 TRP   -0.5100
   1322 N         -88.6730  -12.4210  -39.6810 N.am     82 ALA   -0.4700
   1323 CA        -89.4290  -12.3700  -38.4350 C.3      82 ALA    0.3100
   1324 C         -88.9270  -11.3220  -37.4440 C.2      82 ALA    0.0700
   1325 O         -89.4200  -11.2490  -36.3190 O.2      82 ALA    0.0900
   1326 CB        -89.4440  -13.7480  -37.7790 C.3      82 ALA   -0.2700
   1327 HN        -87.7020  -12.6330  -39.6030 H        82 ALA    0.0900
   1328 HA        -90.4340  -12.0490  -38.6630 H        82 ALA    0.0900
   1329 HB1       -88.4060  -14.0770  -37.5570 H        82 ALA    0.0900
   1330 HB2       -89.9110  -14.4880  -38.4630 H        82 ALA    0.5100
   1331 HB3       -90.0130  -13.7070  -36.8260 H        82 ALA   -0.5100
   1332 N         -87.9610  -10.5060  -37.8520 N.am     83 PHE   -0.4700
   1333 CA        -87.3730   -9.5330  -36.9360 C.3      83 PHE    0.3100
   1334 C         -87.6880   -8.0850  -37.2980 C.2      83 PHE    0.0700
   1335 O         -87.1540   -7.1560  -36.6930 O.2      83 PHE    0.0900
   1336 CB        -85.8610   -9.7410  -36.8260 C.3      83 PHE   -0.1800
   1337 CG        -85.4790  -11.1180  -36.3760 C.ar     83 PHE    0.0900
   1338 CD1       -85.5190  -11.4610  -35.0340 C.ar     83 PHE    0.0900
   1339 CD2       -85.0800  -12.0760  -37.2950 C.ar     83 PHE    0.0000
   1340 CE1       -85.1690  -12.7310  -34.6170 C.ar     83 PHE   -0.1150
   1341 CE2       -84.7290  -13.3460  -36.8850 C.ar     83 PHE    0.1150
   1342 CZ        -84.7720  -13.6740  -35.5440 C.ar     83 PHE   -0.1150
   1343 HN        -87.6010  -10.5200  -38.7810 H        83 PHE    0.1150
   1344 HA        -87.8400   -9.6580  -35.9700 H        83 PHE   -0.1150
   1345 HB1       -85.4440   -9.0250  -36.0860 H        83 PHE    0.1150
   1346 HB2       -85.3950   -9.5770  -37.8200 H        83 PHE   -0.1150
   1347 HD1       -85.8280  -10.7260  -34.3050 H        83 PHE    0.1150
   1348 HD2       -85.0450  -11.8250  -38.3440 H        83 PHE   -0.1150
   1349 HE1       -85.2070  -12.9850  -33.5690 H        83 PHE    0.1150
   1350 HE2       -84.4200  -14.0840  -37.6110 H        83 PHE    0.5100
   1351 HZ        -84.4960  -14.6670  -35.2200 H        83 PHE   -0.5100
   1352 N         -88.5600   -7.8950  -38.2840 N.am     84 GLY   -0.4700
   1353 CA        -89.0080   -6.5660  -38.6530 C.3      84 GLY    0.3100
   1354 C         -87.9640   -5.7170  -39.3500 C.2      84 GLY   -0.0200
   1355 O         -86.8450   -6.1640  -39.6140 O.2      84 GLY    0.0900
   1356 HN        -88.9420   -8.6500  -38.8100 H        84 GLY    0.0900
   1357 HA1       -89.3110   -6.0640  -37.7470 H        84 GLY    0.5100
   1358 HA2       -89.8540   -6.6830  -39.3150 H        84 GLY   -0.5100
   1359 N         -88.3390   -4.4720  -39.6410 N.am     85 ASP   -0.4700
   1360 CA        -87.4930   -3.5520  -40.3890 C.3      85 ASP    0.3100
   1361 C         -86.2250   -3.1900  -39.6220 C.2      85 ASP    0.0700
   1362 O         -85.1190   -3.2440  -40.1650 O.2      85 ASP    0.0900
   1363 CB        -88.2820   -2.2850  -40.7250 C.3      85 ASP   -0.2800
   1364 CG        -87.7450   -1.5700  -41.9450 C.2      85 ASP    0.0900
   1365 OD1       -88.1710   -1.9130  -43.0680 O.co2    85 ASP    0.0900
   1366 OD2       -86.9000   -0.6670  -41.7810 O.co2    85 ASP    0.6200
   1367 HN        -89.2230   -4.1120  -39.3560 H        85 ASP   -0.7600
   1368 HA        -87.1700   -4.0480  -41.2930 H        85 ASP   -0.7600
   1369 HB1       -88.2350   -1.5900  -39.8600 H        85 ASP    0.5100
   1370 HB2       -89.3420   -2.5590  -40.9160 H        85 ASP   -0.5100
   1371 N         -86.3930   -2.8240  -38.3500 N.am     86 ALA   -0.4700
   1372 CA        -85.2740   -2.4310  -37.5030 C.3      86 ALA    0.3100
   1373 C         -84.2830   -3.5740  -37.3150 C.2      86 ALA    0.0700
   1374 O         -83.0700   -3.3630  -37.2660 O.2      86 ALA    0.0900
   1375 CB        -85.7810   -1.9430  -36.1530 C.3      86 ALA   -0.2700
   1376 HN        -87.2930   -2.8010  -37.9230 H        86 ALA    0.0900
   1377 HA        -84.7290   -1.6480  -38.0060 H        86 ALA    0.0900
   1378 HB1       -86.3490   -2.7510  -35.6430 H        86 ALA    0.0900
   1379 HB2       -86.4540   -1.0710  -36.2940 H        86 ALA    0.5100
   1380 HB3       -84.9230   -1.6530  -35.5090 H        86 ALA   -0.5100
   1381 N         -84.8070   -4.7940  -37.2160 N.am     87 GLY   -0.4700
   1382 CA        -83.9650   -5.9680  -37.1130 C.3      87 GLY    0.3100
   1383 C         -83.2200   -6.2050  -38.4090 C.2      87 GLY   -0.0200
   1384 O         -82.0290   -6.5260  -38.4060 O.2      87 GLY    0.0900
   1385 HN        -85.7920   -4.9530  -37.2070 H        87 GLY    0.0900
   1386 HA1       -84.5920   -6.8200  -36.8950 H        87 GLY    0.5100
   1387 HA2       -83.2580   -5.8120  -36.3120 H        87 GLY   -0.5100
   1388 N         -83.9290   -6.0300  -39.5230 N.am     88 CYS   -0.4700
   1389 CA        -83.3560   -6.2140  -40.8520 C.3      88 CYS    0.3100
   1390 C         -82.1770   -5.2790  -41.1040 C.2      88 CYS    0.0700
   1391 O         -81.1040   -5.7190  -41.5170 O.2      88 CYS    0.0900
   1392 CB        -84.4270   -6.0050  -41.9230 C.3      88 CYS   -0.1000
   1393 SG        -83.8130   -6.0890  -43.6240 S.3      88 CYS    0.0900
   1394 HN        -84.8890   -5.7630  -39.4990 H        88 CYS    0.0900
   1395 HA        -82.9550   -7.2140  -40.9090 H        88 CYS   -0.0800
   1396 HB1       -84.8880   -5.0090  -41.7590 H        88 CYS    0.5100
   1397 HB2       -85.2070   -6.7830  -41.7870 H        88 CYS   -0.5100
   1398 N         -82.3770   -3.9860  -40.8520 N.am     89 ARG   -0.4700
   1399 CA        -81.3270   -2.9950  -41.0650 C.3      89 ARG    0.3100
   1400 C         -80.2030   -3.1330  -40.0390 C.2      89 ARG    0.0700
   1401 O         -79.0140   -3.0980  -40.3800 O.2      89 ARG    0.0900
   1402 CB        -81.9190   -1.5820  -41.0130 C.3      89 ARG   -0.1800
   1403 CG        -82.9930   -1.3170  -42.0610 C.3      89 ARG    0.0900
   1404 CD        -83.7120    0.0000  -41.7970 C.3      89 ARG    0.0900
   1405 NE        -83.7270    0.8660  -42.9770 N.pl3    89 ARG   -0.1800
   1406 CZ        -84.6620    0.8310  -43.9200 C.cat    89 ARG    0.0900
   1407 NH1       -85.6690   -0.0240  -43.8320 N.pl3    89 ARG    0.0900
   1408 NH2       -84.5880    1.6570  -44.9540 N.pl3    89 ARG    0.2000
   1409 HN        -83.2460   -3.6400  -40.5090 H        89 ARG    0.0900
   1410 HA        -80.8780   -3.1800  -42.0290 H        89 ARG    0.0900
   1411 HB1       -81.0950   -0.8510  -41.1610 H        89 ARG   -0.7000
   1412 HB2       -82.3640   -1.4250  -40.0070 H        89 ARG    0.4400
   1413 HG1       -83.7310   -2.1460  -42.0440 H        89 ARG    0.6400
   1414 HG2       -82.5190   -1.2780  -43.0660 H        89 ARG   -0.8000
   1415 HD1       -83.1960    0.5510  -40.9820 H        89 ARG    0.4600
   1416 HD2       -84.7660   -0.2010  -41.5120 H        89 ARG    0.4600
   1417 HE        -82.9840    1.5260  -43.0810 H        89 ARG   -0.8000
   1418 HH11      -85.9060   -0.4290  -42.9500 H        89 ARG    0.4600
   1419 HH12      -86.1920   -0.2640  -44.6500 H        89 ARG    0.4600
   1420 HH21      -83.8280    2.3050  -45.0240 H        89 ARG    0.5100
   1421 HH22      -85.2910    1.6330  -45.6650 H        89 ARG   -0.5100
   1422 N         -80.5910   -3.3040  -38.7750 N.am     90 GLY   -0.4700
   1423 CA        -79.6450   -3.4060  -37.6810 C.3      90 GLY    0.3100
   1424 C         -78.7130   -4.5970  -37.7930 C.2      90 GLY   -0.0200
   1425 O         -77.5550   -4.5270  -37.3760 O.2      90 GLY    0.0900
   1426 HN        -81.5540   -3.3690  -38.5250 H        90 GLY    0.0900
   1427 HA1       -80.2110   -3.4910  -36.7650 H        90 GLY    0.5100
   1428 HA2       -79.0550   -2.5010  -37.6710 H        90 GLY   -0.5100
   1429 N         -79.2180   -5.6940  -38.3520 N.am     91 TYR   -0.4700
   1430 CA        -78.4110   -6.8890  -38.5690 C.3      91 TYR    0.3100
   1431 C         -77.2030   -6.5990  -39.4550 C.2      91 TYR    0.0700
   1432 O         -76.0510   -6.7500  -39.0340 O.2      91 TYR    0.0900
   1433 CB        -79.2700   -7.9990  -39.1870 C.3      91 TYR   -0.1800
   1434 CG        -78.4940   -9.2310  -39.5990 C.ar     91 TYR    0.0900
   1435 CD1       -78.1700  -10.2130  -38.6730 C.ar     91 TYR    0.0900
   1436 CD2       -78.0950   -9.4140  -40.9170 C.ar     91 TYR    0.0000
   1437 CE1       -77.4620  -11.3400  -39.0450 C.ar     91 TYR   -0.1150
   1438 CE2       -77.3840  -10.5350  -41.2990 C.ar     91 TYR    0.1150
   1439 CZ        -77.0730  -11.4960  -40.3600 C.ar     91 TYR   -0.1150
   1440 OH        -76.3690  -12.6170  -40.7400 O.3      91 TYR    0.1150
   1441 HN        -80.1680   -5.7480  -38.6490 H        91 TYR    0.1100
   1442 HA        -78.0140   -7.2050  -37.6150 H        91 TYR   -0.5400
   1443 HB1       -79.7680   -7.6080  -40.1000 H        91 TYR    0.4300
   1444 HB2       -80.0300   -8.3260  -38.4470 H        91 TYR   -0.1150
   1445 HD1       -78.4760  -10.0930  -37.6430 H        91 TYR    0.1150
   1446 HD2       -78.3440   -8.6670  -41.6560 H        91 TYR   -0.1150
   1447 HE1       -77.2160  -12.0950  -38.3130 H        91 TYR    0.1150
   1448 HE2       -77.0740  -10.6570  -42.3250 H        91 TYR    0.5100
   1449 HH        -76.2460  -13.1660  -39.9630 H        91 TYR   -0.5100
   1450 N         -77.4760   -6.1780  -40.6900 N.am     92 TYR   -0.4700
   1451 CA        -76.4280   -5.8880  -41.6580 C.3      92 TYR    0.3100
   1452 C         -75.5370   -4.7320  -41.2170 C.2      92 TYR    0.0700
   1453 O         -74.3210   -4.7510  -41.4410 O.2      92 TYR    0.0900
   1454 CB        -77.0330   -5.6180  -43.0390 C.3      92 TYR   -0.1800
   1455 CG        -77.6060   -6.8500  -43.6970 C.ar     92 TYR    0.0900
   1456 CD1       -78.9200   -7.2410  -43.4680 C.ar     92 TYR    0.0900
   1457 CD2       -76.8290   -7.6300  -44.5490 C.ar     92 TYR    0.0000
   1458 CE1       -79.4420   -8.3740  -44.0690 C.ar     92 TYR   -0.1150
   1459 CE2       -77.3430   -8.7610  -45.1540 C.ar     92 TYR    0.1150
   1460 CZ        -78.6490   -9.1290  -44.9110 C.ar     92 TYR   -0.1150
   1461 OH        -79.1650  -10.2560  -45.5130 O.3      92 TYR    0.1150
   1462 HN        -78.4120   -6.0430  -41.0060 H        92 TYR    0.1100
   1463 HA        -75.7640   -6.7400  -41.6990 H        92 TYR   -0.5400
   1464 HB1       -76.2450   -5.2190  -43.7140 H        92 TYR    0.4300
   1465 HB2       -77.8590   -4.8810  -42.9410 H        92 TYR   -0.1150
   1466 HD1       -79.5440   -6.6520  -42.8120 H        92 TYR    0.1150
   1467 HD2       -75.8050   -7.3450  -44.7420 H        92 TYR   -0.1150
   1468 HE1       -80.4650   -8.6650  -43.8800 H        92 TYR    0.1150
   1469 HE2       -76.7250   -9.3520  -45.8130 H        92 TYR    0.5100
   1470 HH        -80.0180  -10.4410  -45.1130 H        92 TYR   -0.5100
   1471 N         -76.1420   -3.7290  -40.5810 N.am     93 PHE   -0.4700
   1472 CA        -75.3700   -2.6180  -40.0330 C.3      93 PHE    0.3100
   1473 C         -74.3410   -3.1110  -39.0230 C.2      93 PHE    0.0700
   1474 O         -73.1680   -2.7380  -39.0870 O.2      93 PHE    0.0900
   1475 CB        -76.2860   -1.5790  -39.3820 C.3      93 PHE   -0.1800
   1476 CG        -75.5430   -0.5010  -38.6360 C.ar     93 PHE    0.0900
   1477 CD1       -74.9110    0.5230  -39.3240 C.ar     93 PHE    0.0900
   1478 CD2       -75.4780   -0.5150  -37.2510 C.ar     93 PHE    0.0000
   1479 CE1       -74.2280    1.5130  -38.6440 C.ar     93 PHE   -0.1150
   1480 CE2       -74.7960    0.4730  -36.5670 C.ar     93 PHE    0.1150
   1481 CZ        -74.1700    1.4880  -37.2650 C.ar     93 PHE   -0.1150
   1482 HN        -77.1300   -3.6920  -40.4510 H        93 PHE    0.1150
   1483 HA        -74.8130   -2.1700  -40.8420 H        93 PHE   -0.1150
   1484 HB1       -76.9540   -2.0840  -38.6530 H        93 PHE    0.1150
   1485 HB2       -76.8890   -1.0770  -40.1690 H        93 PHE   -0.1150
   1486 HD1       -74.9540    0.5480  -40.4030 H        93 PHE    0.1150
   1487 HD2       -75.9640   -1.3070  -36.7010 H        93 PHE   -0.1150
   1488 HE1       -73.7400    2.3060  -39.1910 H        93 PHE    0.1150
   1489 HE2       -74.7510    0.4520  -35.4890 H        93 PHE    0.5100
   1490 HZ        -73.6360    2.2610  -36.7320 H        93 PHE   -0.5100
   1491 N         -74.7860   -3.9550  -38.0940 N.am     94 LEU   -0.4700
   1492 CA        -73.8980   -4.5320  -37.0910 C.3      94 LEU    0.3100
   1493 C         -72.8040   -5.3690  -37.7370 C.2      94 LEU    0.0700
   1494 O         -71.6370   -5.3060  -37.3360 O.2      94 LEU    0.0900
   1495 CB        -74.6910   -5.3910  -36.1050 C.3      94 LEU   -0.1800
   1496 CG        -73.8660   -6.0870  -35.0220 C.3      94 LEU    0.0900
   1497 CD1       -73.2170   -5.0620  -34.1040 C.3      94 LEU    0.0900
   1498 CD2       -74.7270   -7.0570  -34.2290 C.3      94 LEU   -0.0900
   1499 HN        -75.7430   -4.2290  -38.0420 H        94 LEU    0.0900
   1500 HA        -73.4070   -3.7220  -36.5720 H        94 LEU   -0.2700
   1501 HB1       -75.2270   -6.1720  -36.6830 H        94 LEU    0.0900
   1502 HB2       -75.4360   -4.7390  -35.6030 H        94 LEU    0.0900
   1503 HG        -73.0770   -6.7050  -35.5010 H        94 LEU    0.0900
   1504 HD11      -73.9970   -4.4420  -33.6120 H        94 LEU   -0.2700
   1505 HD12      -72.5520   -4.3940  -34.6930 H        94 LEU    0.0900
   1506 HD13      -72.6260   -5.5790  -33.3180 H        94 LEU    0.0900
   1507 HD21      -75.1500   -7.8320  -34.9030 H        94 LEU    0.0900
   1508 HD22      -75.5660   -6.5100  -33.7470 H        94 LEU    0.5100
   1509 HD23      -74.1130   -7.5590  -33.4510 H        94 LEU   -0.5100
   1510 N         -73.1900   -6.1530  -38.7430 N.am     95 ARG   -0.4700
   1511 CA        -72.2510   -6.9820  -39.4880 C.3      95 ARG    0.3100
   1512 C         -71.1050   -6.1360  -40.0440 C.2      95 ARG    0.0700
   1513 O         -69.9290   -6.3500  -39.7120 O.2      95 ARG    0.0900
   1514 CB        -72.9790   -7.6860  -40.6370 C.3      95 ARG   -0.1800
   1515 CG        -72.3200   -8.9660  -41.1260 C.3      95 ARG    0.0900
   1516 CD        -72.5410  -10.1110  -40.1490 C.3      95 ARG    0.0900
   1517 NE        -71.9680  -11.3630  -40.6370 N.pl3    95 ARG   -0.1800
   1518 CZ        -72.5980  -12.2020  -41.4540 C.cat    95 ARG    0.0900
   1519 NH1       -73.8220  -11.9240  -41.8810 N.pl3    95 ARG    0.0900
   1520 NH2       -71.9990  -13.3170  -41.8480 N.pl3    95 ARG    0.2000
   1521 HN        -74.1430   -6.2070  -39.0330 H        95 ARG    0.0900
   1522 HA        -71.8260   -7.7060  -38.8090 H        95 ARG    0.0900
   1523 HB1       -73.0430   -6.9800  -41.4920 H        95 ARG   -0.7000
   1524 HB2       -74.0070   -7.9330  -40.2970 H        95 ARG    0.4400
   1525 HG1       -71.2310   -8.7930  -41.2450 H        95 ARG    0.6400
   1526 HG2       -72.7500   -9.2430  -42.1130 H        95 ARG   -0.8000
   1527 HD1       -73.6300  -10.2730  -40.0000 H        95 ARG    0.4600
   1528 HD2       -72.0550   -9.8730  -39.1790 H        95 ARG    0.4600
   1529 HE        -71.0450  -11.6040  -40.3400 H        95 ARG   -0.8000
   1530 HH11      -74.2160  -11.0200  -41.7150 H        95 ARG    0.4600
   1531 HH12      -74.3500  -12.6180  -42.3700 H        95 ARG    0.4600
   1532 HH21      -72.5190  -14.0190  -42.3360 H        95 ARG    0.5100
   1533 HH22      -71.0280  -13.4570  -41.6560 H        95 ARG   -0.5100
   1534 N         -71.4620   -5.1600  -40.8770 N.am     96 ASP   -0.4700
   1535 CA        -70.4770   -4.2780  -41.4910 C.3      96 ASP    0.3100
   1536 C         -69.6380   -3.5310  -40.4590 C.2      96 ASP    0.0700
   1537 O         -68.4160   -3.4420  -40.5920 O.2      96 ASP    0.0900
   1538 CB        -71.1580   -3.2850  -42.4390 C.3      96 ASP   -0.2800
   1539 CG        -71.5570   -3.9200  -43.7570 C.2      96 ASP    0.0900
   1540 OD1       -71.9380   -5.1120  -43.7570 O.co2    96 ASP    0.0900
   1541 OD2       -71.4850   -3.2280  -44.7950 O.co2    96 ASP    0.6200
   1542 HN        -72.4140   -4.9900  -41.1180 H        96 ASP   -0.7600
   1543 HA        -69.7710   -4.8900  -42.0320 H        96 ASP   -0.7600
   1544 HB1       -70.4580   -2.4470  -42.6490 H        96 ASP    0.5100
   1545 HB2       -72.0700   -2.8830  -41.9490 H        96 ASP   -0.5100
   1546 N         -70.2930   -3.0100  -39.4240 N.am     97 ALA   -0.4700
   1547 CA        -69.6110   -2.2590  -38.3780 C.3      97 ALA    0.3100
   1548 C         -68.5310   -3.0910  -37.7000 C.2      97 ALA    0.0700
   1549 O         -67.3890   -2.6500  -37.5520 O.2      97 ALA    0.0900
   1550 CB        -70.6170   -1.7510  -37.3470 C.3      97 ALA   -0.2700
   1551 HN        -71.2800   -3.1100  -39.3190 H        97 ALA    0.0900
   1552 HA        -69.0960   -1.4310  -38.8410 H        97 ALA    0.0900
   1553 HB1       -71.1510   -2.6060  -36.8810 H        97 ALA    0.0900
   1554 HB2       -71.3640   -1.0920  -37.8400 H        97 ALA    0.5100
   1555 HB3       -70.0880   -1.1860  -36.5490 H        97 ALA   -0.5100
   1556 N         -68.8960   -4.3050  -37.2950 N.am     98 CYS   -0.4700
   1557 CA        -67.9530   -5.2080  -36.6490 C.3      98 CYS    0.3100
   1558 C         -66.8120   -5.6000  -37.5820 C.2      98 CYS    0.0700
   1559 O         -65.6600   -5.7200  -37.1540 O.2      98 CYS    0.0900
   1560 CB        -68.6660   -6.4540  -36.1230 C.3      98 CYS   -0.1100
   1561 SG        -69.7440   -6.1510  -34.7020 S.3      98 CYS    0.0900
   1562 HN        -69.8230   -4.6490  -37.4140 H        98 CYS    0.0900
   1563 HA        -67.4830   -4.6730  -35.8360 H        98 CYS   -0.2300
   1564 HB1       -67.8930   -7.1970  -35.8380 H        98 CYS    0.1600
   1565 HB2       -69.2710   -6.8790  -36.9510 H        98 CYS    0.5100
   1566 HG1       -70.7530   -5.6790  -35.4210 H        98 CYS   -0.5100
   1567 N         -67.1330   -5.7980  -38.8600 N.am     99 THR   -0.4700
   1568 CA        -66.1060   -6.1100  -39.8520 C.3      99 THR    0.3100
   1569 C         -65.0660   -4.9900  -39.9530 C.2      99 THR    0.0700
   1570 O         -63.8550   -5.2320  -39.8500 O.2      99 THR    0.0900
   1571 CB        -66.7190   -6.3590  -41.2420 C.3      99 THR    0.1400
   1572 CG2       -65.6290   -6.6890  -42.2520 C.3      99 THR    0.0900
   1573 OG1       -67.6420   -7.4510  -41.1730 O.3      99 THR   -0.6600
   1574 HN        -68.0720   -5.7430  -39.1930 H        99 THR    0.4300
   1575 HA        -65.5790   -6.9900  -39.5160 H        99 THR   -0.2700
   1576 HB        -67.2580   -5.4510  -41.5860 H        99 THR    0.0900
   1577 HG1       -68.3940   -7.1300  -40.6690 H        99 THR    0.0900
   1578 HG21      -65.0790   -7.6020  -41.9370 H        99 THR    0.0900
   1579 HG22      -64.9080   -5.8470  -42.3200 H        99 THR    0.5100
   1580 HG23      -66.0820   -6.8740  -43.2500 H        99 THR   -0.5100
   1581 N         -65.5520   -3.7650  -40.1520 N.am    100 TYR   -0.4700
   1582 CA        -64.6870   -2.5920  -40.2280 C.3     100 TYR    0.3100
   1583 C         -63.8430   -2.4310  -38.9670 C.2     100 TYR    0.0700
   1584 O         -62.6390   -2.1690  -39.0430 O.2     100 TYR    0.0900
   1585 CB        -65.5140   -1.3190  -40.4580 C.3     100 TYR   -0.1800
   1586 CG        -65.9180   -1.0810  -41.8950 C.ar    100 TYR    0.0900
   1587 CD1       -64.9760   -0.7250  -42.8540 C.ar    100 TYR    0.0900
   1588 CD2       -67.2480   -1.1870  -42.2900 C.ar    100 TYR    0.0000
   1589 CE1       -65.3430   -0.4960  -44.1680 C.ar    100 TYR   -0.1150
   1590 CE2       -67.6240   -0.9610  -43.6040 C.ar    100 TYR    0.1150
   1591 CZ        -66.6670   -0.6160  -44.5360 C.ar    100 TYR   -0.1150
   1592 OH        -67.0380   -0.3890  -45.8440 O.3     100 TYR    0.1150
   1593 HN        -66.5280   -3.5950  -40.2570 H       100 TYR    0.1100
   1594 HA        -63.9950   -2.7400  -41.0430 H       100 TYR   -0.5400
   1595 HB1       -64.9180   -0.4380  -40.1380 H       100 TYR    0.4300
   1596 HB2       -66.4500   -1.3840  -39.8630 H       100 TYR   -0.1150
   1597 HD1       -63.9400   -0.6270  -42.5670 H       100 TYR    0.1150
   1598 HD2       -68.0000   -1.4500  -41.5610 H       100 TYR   -0.1150
   1599 HE1       -64.5970   -0.2230  -44.9000 H       100 TYR    0.1150
   1600 HE2       -68.6590   -1.0560  -43.8970 H       100 TYR    0.5100
   1601 HH        -67.8690    0.0910  -45.8370 H       100 TYR   -0.5100
   1602 N         -64.4830   -2.5930  -37.8080 N.am    101 ALA   -0.4700
   1603 CA        -63.7910   -2.4940  -36.5280 C.3     101 ALA    0.3100
   1604 C         -62.6460   -3.4940  -36.4390 C.2     101 ALA    0.0700
   1605 O         -61.5320   -3.1470  -36.0350 O.2     101 ALA    0.0900
   1606 CB        -64.7680   -2.6990  -35.3790 C.3     101 ALA   -0.2700
   1607 HN        -65.4590   -2.7890  -37.7650 H       101 ALA    0.0900
   1608 HA        -63.3380   -1.5150  -36.4660 H       101 ALA    0.0900
   1609 HB1       -65.2380   -3.7030  -35.4520 H       101 ALA    0.0900
   1610 HB2       -65.5670   -1.9290  -35.4200 H       101 ALA    0.5100
   1611 HB3       -64.2310   -2.6300  -34.4090 H       101 ALA   -0.5100
   1612 N         -62.9220   -4.7340  -36.8350 N.am    102 THR   -0.4700
   1613 CA        -61.9160   -5.7890  -36.8230 C.3     102 THR    0.3100
   1614 C         -60.7390   -5.4610  -37.7340 C.2     102 THR    0.0700
   1615 O         -59.5800   -5.5360  -37.3190 O.2     102 THR    0.0900
   1616 CB        -62.5150   -7.1430  -37.2420 C.3     102 THR    0.1400
   1617 CG2       -61.4560   -8.2340  -37.1880 C.3     102 THR    0.0900
   1618 OG1       -63.5890   -7.4860  -36.3620 O.3     102 THR   -0.6600
   1619 HN        -63.8280   -4.9960  -37.1570 H       102 THR    0.4300
   1620 HA        -61.5160   -5.8530  -35.8220 H       102 THR   -0.2700
   1621 HB        -62.9070   -7.0790  -38.2810 H       102 THR    0.0900
   1622 HG1       -63.1830   -7.6920  -35.5170 H       102 THR    0.0900
   1623 HG21      -60.9300   -8.2080  -36.2090 H       102 THR    0.0900
   1624 HG22      -60.7100   -8.0780  -37.9960 H       102 THR    0.5100
   1625 HG23      -61.9320   -9.2310  -37.3070 H       102 THR   -0.5100
   1626 N         -61.0390   -5.0870  -38.9790 N.am    103 ALA   -0.4700
   1627 CA        -59.9920   -4.7600  -39.9440 C.3     103 ALA    0.3100
   1628 C         -59.1050   -3.6120  -39.4660 C.2     103 ALA    0.0700
   1629 O         -57.8720   -3.7200  -39.4500 O.2     103 ALA    0.0900
   1630 CB        -60.6090   -4.4310  -41.3000 C.3     103 ALA   -0.2700
   1631 HN        -61.9790   -5.0130  -39.3030 H       103 ALA    0.0900
   1632 HA        -59.3340   -5.6130  -40.0270 H       103 ALA    0.0900
   1633 HB1       -61.2930   -3.5610  -41.2080 H       103 ALA    0.0900
   1634 HB2       -61.1900   -5.3020  -41.6730 H       103 ALA    0.5100
   1635 HB3       -59.8080   -4.1780  -42.0280 H       103 ALA   -0.5100
   1636 N         -59.7430   -2.5120  -39.0660 N.am    104 LEU   -0.4700
   1637 CA        -59.0240   -1.3430  -38.5740 C.3     104 LEU    0.3100
   1638 C         -58.1780   -1.6700  -37.3470 C.2     104 LEU    0.0700
   1639 O         -57.0540   -1.1770  -37.2050 O.2     104 LEU    0.0900
   1640 CB        -59.9930   -0.1970  -38.2670 C.3     104 LEU   -0.1800
   1641 CG        -60.7070    0.4230  -39.4710 C.3     104 LEU    0.0900
   1642 CD1       -61.5990    1.5770  -39.0360 C.3     104 LEU    0.0900
   1643 CD2       -59.7020    0.8790  -40.5130 C.3     104 LEU   -0.0900
   1644 HN        -60.7370   -2.4410  -39.0820 H       104 LEU    0.0900
   1645 HA        -58.3190   -1.0410  -39.3360 H       104 LEU   -0.2700
   1646 HB1       -59.4200    0.6070  -37.7580 H       104 LEU    0.0900
   1647 HB2       -60.7680   -0.5820  -37.5720 H       104 LEU    0.0900
   1648 HG        -61.3260   -0.3530  -39.9680 H       104 LEU    0.0900
   1649 HD11      -60.9900    2.3650  -38.5440 H       104 LEU   -0.2700
   1650 HD12      -62.3620    1.2140  -38.3140 H       104 LEU    0.0900
   1651 HD13      -62.1030    2.0190  -39.9220 H       104 LEU    0.0900
   1652 HD21      -59.2260   -0.0000  -40.9960 H       104 LEU    0.0900
   1653 HD22      -58.9100    1.4920  -40.0330 H       104 LEU    0.5100
   1654 HD23      -60.2150    1.4790  -41.2960 H       104 LEU   -0.5100
   1655 N         -58.7150   -2.5090  -36.4630 N.am    105 ASN   -0.4700
   1656 CA        -57.9580   -2.9670  -35.3030 C.3     105 ASN    0.3100
   1657 C         -56.7310   -3.7780  -35.7070 C.2     105 ASN    0.0700
   1658 O         -55.6770   -3.6910  -35.0720 O.2     105 ASN    0.0900
   1659 CB        -58.8390   -3.7830  -34.3530 C.3     105 ASN   -0.1800
   1660 CG        -59.6670   -2.9040  -33.4410 C.2     105 ASN    0.0900
   1661 ND2       -60.8730   -3.1460  -33.2640 N.am    105 ASN    0.0900
   1662 OD1       -59.0530   -1.8980  -32.8620 O.2     105 ASN    0.5500
   1663 HN        -59.6450   -2.8570  -36.5520 H       105 ASN   -0.5500
   1664 HA        -57.5700   -2.0960  -34.7960 H       105 ASN   -0.6200
   1665 HB1       -58.1910   -4.4340  -33.7270 H       105 ASN    0.3200
   1666 HB2       -59.5250   -4.4190  -34.9520 H       105 ASN    0.3000
   1667 HD21      -61.3810   -2.6620  -32.5510 H       105 ASN    0.5100
   1668 HD22      -61.3360   -3.8250  -33.8330 H       105 ASN   -0.5100
   1669 N         -56.8720   -4.5690  -36.7690 N.am    106 VAL   -0.4700
   1670 CA        -55.7580   -5.3600  -37.2810 C.3     106 VAL    0.3100
   1671 C         -54.6500   -4.4680  -37.8350 C.2     106 VAL    0.0700
   1672 O         -53.4750   -4.6320  -37.4890 O.2     106 VAL    0.0900
   1673 CB        -56.2170   -6.3600  -38.3610 C.3     106 VAL   -0.0900
   1674 CG1       -55.0200   -6.9340  -39.1050 C.3     106 VAL    0.0900
   1675 CG2       -57.0420   -7.4710  -37.7310 C.3     106 VAL   -0.2700
   1676 HN        -57.7370   -4.6570  -37.2560 H       106 VAL    0.0900
   1677 HA        -55.3190   -5.8900  -36.4490 H       106 VAL    0.0900
   1678 HB        -56.8850   -5.8420  -39.0810 H       106 VAL    0.0900
   1679 HG11      -54.2620   -7.3030  -38.3820 H       106 VAL   -0.2700
   1680 HG12      -54.5540   -6.1470  -39.7360 H       106 VAL    0.0900
   1681 HG13      -55.3440   -7.7840  -39.7440 H       106 VAL    0.0900
   1682 HG21      -57.8340   -7.0380  -37.0830 H       106 VAL    0.0900
   1683 HG22      -56.3890   -8.1190  -37.1070 H       106 VAL    0.5100
   1684 HG23      -57.5250   -8.0800  -38.5230 H       106 VAL   -0.5100
   1685 N         -55.0250   -3.5150  -38.6880 N.am    107 VAL   -0.4700
   1686 CA        -54.0480   -2.5840  -39.2490 C.3     107 VAL    0.3100
   1687 C         -53.3550   -1.7920  -38.1420 C.2     107 VAL    0.0700
   1688 O         -52.1310   -1.6110  -38.1550 O.2     107 VAL    0.0900
   1689 CB        -54.7000   -1.6020  -40.2380 C.3     107 VAL   -0.0900
   1690 CG1       -53.6360   -0.7520  -40.9150 C.3     107 VAL    0.0900
   1691 CG2       -55.5100   -2.3580  -41.2750 C.3     107 VAL   -0.2700
   1692 HN        -55.9710   -3.3960  -38.9770 H       107 VAL    0.0900
   1693 HA        -53.2890   -3.1660  -39.7500 H       107 VAL    0.0900
   1694 HB        -55.4080   -0.9430  -39.6930 H       107 VAL    0.0900
   1695 HG11      -52.8280   -1.4000  -41.3170 H       107 VAL   -0.2700
   1696 HG12      -53.1910   -0.0470  -40.1810 H       107 VAL    0.0900
   1697 HG13      -54.0850   -0.1830  -41.7560 H       107 VAL    0.0900
   1698 HG21      -56.4140   -2.8000  -40.8050 H       107 VAL    0.0900
   1699 HG22      -54.8990   -3.1790  -41.7080 H       107 VAL    0.5100
   1700 HG23      -55.8320   -1.6660  -42.0820 H       107 VAL   -0.5100
   1701 N         -54.1440   -1.3330  -37.1740 N.am    108 SER   -0.4700
   1702 CA        -53.6090   -0.5810  -36.0480 C.3     108 SER    0.3100
   1703 C         -52.6260   -1.4210  -35.2400 C.2     108 SER    0.0700
   1704 O         -51.5890   -0.9250  -34.7990 O.2     108 SER    0.0900
   1705 CB        -54.7380   -0.0780  -35.1480 C.3     108 SER    0.0500
   1706 OG        -54.2200    0.7360  -34.1150 O.3     108 SER    0.0900
   1707 HN        -55.1300   -1.4820  -37.1770 H       108 SER    0.0900
   1708 HA        -53.0430    0.2500  -36.4390 H       108 SER   -0.6600
   1709 HB1       -55.2660   -0.9420  -34.6910 H       108 SER    0.4300
   1710 HB2       -55.4570    0.5200  -35.7470 H       108 SER    0.5100
   1711 HG1       -53.7400    0.1470  -33.5280 H       108 SER   -0.5100
   1712 N         -52.9530   -2.6990  -35.0510 N.am    109 LEU   -0.4700
   1713 CA        -52.0520   -3.6250  -34.3750 C.3     109 LEU    0.3100
   1714 C         -50.7550   -3.7930  -35.1550 C.2     109 LEU    0.0700
   1715 O         -49.6790   -3.9260  -34.5690 O.2     109 LEU    0.0900
   1716 CB        -52.7230   -4.9840  -34.1640 C.3     109 LEU   -0.1800
   1717 CG        -53.5320   -5.1460  -32.8760 C.3     109 LEU    0.0900
   1718 CD1       -54.2330   -6.4960  -32.8570 C.3     109 LEU    0.0900
   1719 CD2       -52.6260   -4.9920  -31.6660 C.3     109 LEU   -0.0900
   1720 HN        -53.8210   -3.0760  -35.3610 H       109 LEU    0.0900
   1721 HA        -51.7800   -3.1920  -33.4240 H       109 LEU   -0.2700
   1722 HB1       -51.9290   -5.7600  -34.1680 H       109 LEU    0.0900
   1723 HB2       -53.4060   -5.1630  -35.0210 H       109 LEU    0.0900
   1724 HG        -54.2880   -4.3360  -32.8110 H       109 LEU    0.0900
   1725 HD11      -53.4860   -7.3160  -32.9130 H       109 LEU   -0.2700
   1726 HD12      -54.9180   -6.5790  -33.7290 H       109 LEU    0.0900
   1727 HD13      -54.8120   -6.6080  -31.9150 H       109 LEU    0.0900
   1728 HD21      -52.2960   -3.9360  -31.5670 H       109 LEU    0.0900
   1729 HD22      -51.7270   -5.6350  -31.7810 H       109 LEU    0.5100
   1730 HD23      -53.1740   -5.2810  -30.7430 H       109 LEU   -0.5100
   1731 N         -50.8600   -3.7900  -36.4820 N.am    110 SER   -0.4700
   1732 CA        -49.6860   -3.8820  -37.3400 C.3     110 SER    0.3100
   1733 C         -48.7720   -2.6820  -37.1300 C.2     110 SER    0.0700
   1734 O         -47.5610   -2.8300  -36.9450 O.2     110 SER    0.0900
   1735 CB        -50.0990   -3.9800  -38.8090 C.3     110 SER    0.0500
   1736 OG        -50.9290   -5.1080  -39.0300 O.3     110 SER    0.0900
   1737 HN        -51.7400   -3.7250  -36.9460 H       110 SER    0.0900
   1738 HA        -49.1270   -4.7590  -37.0480 H       110 SER   -0.6600
   1739 HB1       -49.1910   -4.0760  -39.4440 H       110 SER    0.4300
   1740 HB2       -50.6580   -3.0650  -39.1000 H       110 SER    0.5100
   1741 HG1       -51.7000   -4.9820  -38.4720 H       110 SER   -0.5100
   1742 N         -49.3630   -1.4890  -37.1480 N.am    111 VAL   -0.4700
   1743 CA        -48.6040   -0.2610  -36.9300 C.3     111 VAL    0.3100
   1744 C         -47.9430   -0.2380  -35.5510 C.2     111 VAL    0.0700
   1745 O         -46.7470    0.0420  -35.4260 O.2     111 VAL    0.0900
   1746 CB        -49.4970    0.9820  -37.0920 C.3     111 VAL   -0.0900
   1747 CG1       -48.7000    2.2480  -36.8160 C.3     111 VAL    0.0900
   1748 CG2       -50.1020    1.0230  -38.4860 C.3     111 VAL   -0.2700
   1749 HN        -50.3410   -1.3810  -37.3090 H       111 VAL    0.0900
   1750 HA        -47.7990   -0.2380  -37.6490 H       111 VAL    0.0900
   1751 HB        -50.3480    0.9200  -36.3800 H       111 VAL    0.0900
   1752 HG11      -47.7540    2.2390  -37.3990 H       111 VAL   -0.2700
   1753 HG12      -48.4490    2.3100  -35.7360 H       111 VAL    0.0900
   1754 HG13      -49.2910    3.1410  -37.1150 H       111 VAL    0.0900
   1755 HG21      -50.7200    0.1160  -38.6610 H       111 VAL    0.0900
   1756 HG22      -49.2930    1.0530  -39.2480 H       111 VAL    0.5100
   1757 HG23      -50.7500    1.9190  -38.5920 H       111 VAL   -0.5100
   1758 N         -48.7260   -0.5450  -34.5190 N.am    112 GLU   -0.4700
   1759 CA        -48.2300   -0.5490  -33.1460 C.3     112 GLU    0.3100
   1760 C         -47.1040   -1.5540  -32.9460 C.2     112 GLU    0.0700
   1761 O         -46.1380   -1.2820  -32.2320 O.2     112 GLU    0.0900
   1762 CB        -49.3650   -0.8290  -32.1560 C.3     112 GLU   -0.1800
   1763 CG        -50.4130    0.2720  -32.0800 C.3     112 GLU    0.0900
   1764 CD        -49.8650    1.5640  -31.5040 C.2     112 GLU    0.0900
   1765 OE1       -48.8820    1.5060  -30.7330 O.co2   112 GLU   -0.2800
   1766 OE2       -50.4200    2.6390  -31.8200 O.co2   112 GLU    0.0900
   1767 HN        -49.6860   -0.7850  -34.6360 H       112 GLU    0.0900
   1768 HA        -47.7900    0.4180  -32.9470 H       112 GLU    0.6200
   1769 HB1       -48.9250   -0.9640  -31.1470 H       112 GLU   -0.7600
   1770 HB2       -49.8690   -1.7710  -32.4590 H       112 GLU   -0.7600
   1771 HG1       -51.2510   -0.0720  -31.4380 H       112 GLU    0.5100
   1772 HG2       -50.7960    0.4770  -33.1020 H       112 GLU   -0.5100
   1773 N         -47.2270   -2.7210  -33.5780 N.am    113 LEU   -0.4700
   1774 CA        -46.1910   -3.7410  -33.4930 C.3     113 LEU    0.3100
   1775 C         -44.9250   -3.2740  -34.2030 C.2     113 LEU    0.0700
   1776 O         -43.8120   -3.4890  -33.7160 O.2     113 LEU    0.0900
   1777 CB        -46.6790   -5.0660  -34.0880 C.3     113 LEU   -0.1800
   1778 CG        -45.7300   -6.2570  -33.9280 C.3     113 LEU    0.0900
   1779 CD1       -45.4330   -6.5130  -32.4580 C.3     113 LEU    0.0900
   1780 CD2       -46.3020   -7.5040  -34.5840 C.3     113 LEU   -0.0900
   1781 HN        -48.0250   -2.9450  -34.1310 H       113 LEU    0.0900
   1782 HA        -45.9350   -3.8700  -32.4530 H       113 LEU   -0.2700
   1783 HB1       -46.8560   -4.9110  -35.1730 H       113 LEU    0.0900
   1784 HB2       -47.6420   -5.3270  -33.5990 H       113 LEU    0.0900
   1785 HG        -44.7800   -6.0440  -34.4640 H       113 LEU    0.0900
   1786 HD11      -46.3800   -6.5560  -31.8790 H       113 LEU   -0.2700
   1787 HD12      -44.8060   -5.6920  -32.0500 H       113 LEU    0.0900
   1788 HD13      -44.9010   -7.4810  -32.3420 H       113 LEU    0.0900
   1789 HD21      -46.7910   -7.2390  -35.5460 H       113 LEU    0.0900
   1790 HD22      -47.0610   -7.9670  -33.9170 H       113 LEU    0.5100
   1791 HD23      -45.4890   -8.2310  -34.7880 H       113 LEU   -0.5100
   1792 N         -45.1020   -2.6310  -35.3590 N.am    114 TYR   -0.4700
   1793 CA        -43.9750   -2.0620  -36.0890 C.3     114 TYR    0.3100
   1794 C         -43.2150   -1.0670  -35.2250 C.2     114 TYR    0.0700
   1795 O         -41.9920   -1.1310  -35.1180 O.2     114 TYR    0.0900
   1796 CB        -44.4390   -1.3740  -37.3770 C.3     114 TYR   -0.1800
   1797 CG        -43.3280   -0.6510  -38.1130 C.ar    114 TYR    0.0900
   1798 CD1       -42.5070   -1.3290  -39.0030 C.ar    114 TYR    0.0900
   1799 CD2       -43.1020    0.7080  -37.9140 C.ar    114 TYR    0.0000
   1800 CE1       -41.4900   -0.6760  -39.6780 C.ar    114 TYR   -0.1150
   1801 CE2       -42.0870    1.3700  -38.5840 C.ar    114 TYR    0.1150
   1802 CZ        -41.2860    0.6730  -39.4630 C.ar    114 TYR   -0.1150
   1803 OH        -40.2750    1.3270  -40.1340 O.3     114 TYR    0.1150
   1804 HN        -46.0020   -2.5130  -35.7710 H       114 TYR    0.1100
   1805 HA        -43.2910   -2.8650  -36.3220 H       114 TYR   -0.5400
   1806 HB1       -45.2160   -0.6180  -37.1300 H       114 TYR    0.4300
   1807 HB2       -44.8540   -2.1350  -38.0710 H       114 TYR   -0.1150
   1808 HD1       -42.6630   -2.3840  -39.1720 H       114 TYR    0.1150
   1809 HD2       -43.7280    1.2560  -37.2250 H       114 TYR   -0.1150
   1810 HE1       -40.8590   -1.2180  -40.3680 H       114 TYR    0.1150
   1811 HE2       -41.9250    2.4250  -38.4180 H       114 TYR    0.5100
   1812 HH        -40.2850    2.2470  -39.8610 H       114 TYR   -0.5100
   1813 N         -43.9480   -0.1440  -34.6070 N.am    115 LEU   -0.4700
   1814 CA        -43.3400    0.8480  -33.7300 C.3     115 LEU    0.3100
   1815 C         -42.7190    0.1910  -32.5020 C.2     115 LEU    0.0700
   1816 O         -41.7740    0.7170  -31.9140 O.2     115 LEU    0.0900
   1817 CB        -44.3690    1.8980  -33.3030 C.3     115 LEU   -0.1800
   1818 CG        -44.8360    2.8750  -34.3840 C.3     115 LEU    0.0900
   1819 CD1       -45.8870    3.8250  -33.8300 C.3     115 LEU    0.0900
   1820 CD2       -43.6550    3.6490  -34.9490 C.3     115 LEU   -0.0900
   1821 HN        -44.9380   -0.0900  -34.7150 H       115 LEU    0.0900
   1822 HA        -42.5270    1.3150  -34.2650 H       115 LEU   -0.2700
   1823 HB1       -43.9240    2.4920  -32.4770 H       115 LEU    0.0900
   1824 HB2       -45.2630    1.3620  -32.9220 H       115 LEU    0.0900
   1825 HG        -45.2660    2.3040  -35.2330 H       115 LEU    0.0900
   1826 HD11      -45.4670    4.4100  -32.9830 H       115 LEU   -0.2700
   1827 HD12      -46.7630    3.2480  -33.4620 H       115 LEU    0.0900
   1828 HD13      -46.2120    4.5330  -34.6220 H       115 LEU    0.0900
   1829 HD21      -42.9170    2.9490  -35.3970 H       115 LEU    0.0900
   1830 HD22      -43.1530    4.2200  -34.1370 H       115 LEU    0.5100
   1831 HD23      -44.0030    4.3500  -35.7370 H       115 LEU   -0.5100
   1832 N         -43.2500   -0.9680  -32.1220 N.am    116 ALA   -0.4700
   1833 CA        -42.7450   -1.7020  -30.9700 C.3     116 ALA    0.3100
   1834 C         -41.4080   -2.3700  -31.2630 C.2     116 ALA    0.0700
   1835 O         -40.5450   -2.4500  -30.3900 O.2     116 ALA    0.0900
   1836 CB        -43.7650   -2.7360  -30.5110 C.3     116 ALA   -0.2700
   1837 HN        -44.0150   -1.3850  -32.6060 H       116 ALA    0.0900
   1838 HA        -42.5490   -0.9930  -30.1800 H       116 ALA    0.0900
   1839 HB1       -43.8380   -3.5570  -31.2560 H       116 ALA    0.0900
   1840 HB2       -44.7640   -2.2620  -30.4060 H       116 ALA    0.5100
   1841 HB3       -43.4530   -3.1690  -29.5360 H       116 ALA   -0.5100
   1842 N         -41.2290   -2.8490  -32.4920 N.am    117 ILE   -0.4700
   1843 CA        -40.0080   -3.5680  -32.8470 C.3     117 ILE    0.3100
   1844 C         -38.9410   -2.6860  -33.5010 C.2     117 ILE    0.0700
   1845 O         -37.7650   -3.0540  -33.5410 O.2     117 ILE    0.0900
   1846 CB        -40.2960   -4.7780  -33.7630 C.3     117 ILE   -0.0900
   1847 CG1       -40.6320   -4.3180  -35.1810 C.3     117 ILE    0.0900
   1848 CG2       -41.4160   -5.6320  -33.1880 C.3     117 ILE   -0.2700
   1849 CD        -40.8240   -5.4570  -36.1590 C.3     117 ILE    0.0900
   1850 HN        -41.9090   -2.7420  -33.2130 H       117 ILE    0.0900
   1851 HA        -39.5440   -3.9000  -31.9300 H       117 ILE    0.0900
   1852 HB        -39.3760   -5.3940  -33.8580 H       117 ILE   -0.1800
   1853 HG11      -39.8070   -3.6730  -35.5490 H       117 ILE    0.0900
   1854 HG12      -41.5680   -3.7210  -35.1460 H       117 ILE    0.0900
   1855 HG21      -42.3740   -5.4040  -33.7020 H       117 ILE   -0.2700
   1856 HG22      -41.5370   -5.4200  -32.1040 H       117 ILE    0.0900
   1857 HG23      -41.1840   -6.7090  -33.3330 H       117 ILE    0.0900
   1858 HD1       -41.6570   -6.1120  -35.8230 H       117 ILE    0.0900
   1859 HD2       -39.8960   -6.0660  -36.2180 H       117 ILE    0.5100
   1860 HD3       -41.0720   -5.0560  -37.1640 H       117 ILE   -0.5100
   1861 N         -39.3450   -1.5260  -34.0100 N.am    118 CYS   -0.4700
   1862 CA        -38.4110   -0.6270  -34.6810 C.3     118 CYS    0.3100
   1863 C         -37.9390    0.5160  -33.7900 C.2     118 CYS    0.0700
   1864 O         -36.7490    0.8280  -33.7470 O.2     118 CYS    0.0900
   1865 CB        -39.0150   -0.0710  -35.9740 C.3     118 CYS   -0.1100
   1866 SG        -38.8610   -1.1740  -37.3940 S.3     118 CYS    0.0900
   1867 HN        -40.2930   -1.2190  -33.9560 H       118 CYS    0.0900
   1868 HA        -37.5120   -1.1850  -34.9000 H       118 CYS   -0.2300
   1869 HB1       -38.5090    0.8890  -36.2060 H       118 CYS    0.1600
   1870 HB2       -40.0900    0.1350  -35.7910 H       118 CYS    0.5100
   1871 HG1       -39.8860   -1.9420  -37.0540 H       118 CYS   -0.5100
   1872 N         -38.8710    1.1410  -33.0750 N.am    119 HSE   -0.4700
   1873 CA        -38.5260    2.2300  -32.1710 C.3     119 HSE    0.3100
   1874 C         -39.0600    1.9780  -30.7660 C.2     119 HSE    0.0700
   1875 O         -39.9410    2.6990  -30.3050 O.2     119 HSE    0.0900
   1876 CB        -39.0830    3.5550  -32.6940 C.3     119 HSE   -0.0800
   1877 CG        -38.7110    3.8500  -34.1160 C.ar    119 HSE    0.0900
   1878 CD2       -37.5900    4.5650  -34.4590 C.ar    119 HSE    0.0900
   1879 ND1       -39.3280    3.5240  -35.2810 N.ar    119 HSE   -0.7000
   1880 CE1       -38.5690    4.0440  -36.2950 C.ar    119 HSE    0.2200
   1881 NE2       -37.5240    4.6690  -35.7810 N.ar    119 HSE    0.2500
   1882 HN        -39.8370    0.8960  -33.1240 H       119 HSE    0.1300
   1883 HA        -37.4490    2.2770  -32.0980 H       119 HSE   -0.3600
   1884 HB1       -38.6960    4.3790  -32.0580 H       119 HSE    0.3200
   1885 HB2       -40.1910    3.5280  -32.6240 H       119 HSE   -0.0500
   1886 HD2       -36.8440    4.9980  -33.8060 H       119 HSE    0.0900
   1887 HE1       -38.7730    3.9690  -37.3620 H       119 HSE    0.5100
   1888 HE2       -36.8020    5.1420  -36.2860 H       119 HSE   -0.5100
   1889 N         -38.5200    0.9630  -30.0730 N.am    120 PRO   -0.2900
   1890 CA        -39.0260    0.6030  -28.7450 C.3     120 PRO    0.0000
   1891 C         -38.7050    1.6700  -27.7040 C.2     120 PRO    0.0900
   1892 O         -39.4400    1.8170  -26.7290 O.2     120 PRO    0.0900
   1893 CB        -38.2710   -0.6900  -28.4260 C.3     120 PRO    0.0200
   1894 CG        -36.9950   -0.5670  -29.1780 C.3     120 PRO    0.0900
   1895 CD        -37.3380    0.1650  -30.4480 C.3     120 PRO   -0.1800
   1896 HA        -40.0990    0.5070  -28.7640 H       120 PRO    0.0900
   1897 HB1       -38.8470   -1.5790  -28.7650 H       120 PRO    0.0900
   1898 HB2       -38.0820   -0.7810  -27.3360 H       120 PRO   -0.1800
   1899 HG1       -36.2480    0.0050  -28.5870 H       120 PRO    0.0900
   1900 HG2       -36.5780   -1.5720  -29.4080 H       120 PRO    0.0900
   1901 HD1       -36.5130    0.8350  -30.7690 H       120 PRO    0.5100
   1902 HD2       -37.5970   -0.5370  -31.2680 H       120 PRO   -0.5100
   1903 N         -37.6150    2.4040  -27.9130 N.am    121 PHE   -0.4700
   1904 CA        -37.2250    3.4730  -27.0050 C.3     121 PHE    0.3100
   1905 C         -38.1090    4.7020  -27.1920 C.2     121 PHE    0.0700
   1906 O         -38.3270    5.4710  -26.2550 O.2     121 PHE    0.0900
   1907 CB        -35.7440    3.8310  -27.1830 C.3     121 PHE   -0.1800
   1908 CG        -35.3430    4.0820  -28.6100 C.ar    121 PHE    0.0900
   1909 CD1       -34.9920    3.0270  -29.4420 C.ar    121 PHE    0.0900
   1910 CD2       -35.3030    5.3700  -29.1170 C.ar    121 PHE    0.0000
   1911 CE1       -34.6210    3.2540  -30.7560 C.ar    121 PHE   -0.1150
   1912 CE2       -34.9290    5.6020  -30.4300 C.ar    121 PHE    0.1150
   1913 CZ        -34.5880    4.5430  -31.2490 C.ar    121 PHE   -0.1150
   1914 HN        -37.0180    2.2550  -28.6990 H       121 PHE    0.1150
   1915 HA        -37.4090    3.1370  -25.9950 H       121 PHE   -0.1150
   1916 HB1       -35.1180    2.9930  -26.8090 H       121 PHE    0.1150
   1917 HB2       -35.5210    4.7580  -26.6130 H       121 PHE   -0.1150
   1918 HD1       -35.0090    2.0180  -29.0600 H       121 PHE    0.1150
   1919 HD2       -35.5670    6.2020  -28.4830 H       121 PHE   -0.1150
   1920 HE1       -34.3560    2.4240  -31.3930 H       121 PHE    0.1150
   1921 HE2       -34.9050    6.6120  -30.8140 H       121 PHE    0.5100
   1922 HZ        -34.2980    4.7230  -32.2730 H       121 PHE   -0.5100
   1923 N         -38.6200    4.8800  -28.4080 N.am    122 LYS   -0.4700
   1924 CA        -39.5720    5.9430  -28.6910 C.3     122 LYS    0.3100
   1925 C         -40.9870    5.4560  -28.4020 C.2     122 LYS    0.0700
   1926 O         -41.9220    6.2490  -28.2980 O.2     122 LYS    0.0900
   1927 CB        -39.4670    6.3860  -30.1540 C.3     122 LYS   -0.1800
   1928 CG        -38.1270    6.9930  -30.5400 C.3     122 LYS    0.0900
   1929 CD        -37.9510    8.3960  -29.9750 C.3     122 LYS    0.0900
   1930 CE        -36.6580    9.0290  -30.4730 C.3     122 LYS   -0.1800
   1931 NZ        -36.5180   10.4440  -30.0340 N.4     122 LYS    0.0900
   1932 HN        -38.3740    4.2950  -29.1770 H       122 LYS    0.0900
   1933 HA        -39.3560    6.7710  -28.0320 H       122 LYS   -0.1800
   1934 HB1       -40.2580    7.1400  -30.3470 H       122 LYS    0.0900
   1935 HB2       -39.6470    5.5010  -30.8000 H       122 LYS    0.0900
   1936 HG1       -38.0560    7.0380  -31.6480 H       122 LYS    0.2100
   1937 HG2       -37.3120    6.3440  -30.1550 H       122 LYS    0.0500
   1938 HD1       -37.9290    8.3430  -28.8660 H       122 LYS    0.0500
   1939 HD2       -38.8100    9.0260  -30.2880 H       122 LYS   -0.3000
   1940 HE1       -36.6410    9.0170  -31.5840 H       122 LYS    0.3300
   1941 HE2       -35.7890    8.4650  -30.0710 H       122 LYS    0.3300
   1942 HZ1       -36.5190   10.4870  -28.9950 H       122 LYS    0.3300
   1943 HZ2       -37.3130   11.0020  -30.4050 H       122 LYS    0.5100
   1944 HZ3       -35.6240   10.8330  -30.3960 H       122 LYS   -0.5100
   1945 N         -41.1390    4.1390  -28.2750 N.am    123 ALA   -0.4700
   1946 CA        -42.4420    3.5360  -28.0170 C.3     123 ALA    0.3100
   1947 C         -42.7490    3.4590  -26.5280 C.2     123 ALA    0.0700
   1948 O         -43.9070    3.5280  -26.1230 O.2     123 ALA    0.0900
   1949 CB        -42.5230    2.1520  -28.6440 C.3     123 ALA   -0.2700
   1950 HN        -40.3710    3.5080  -28.3490 H       123 ALA    0.0900
   1951 HA        -43.1990    4.1820  -28.4370 H       123 ALA    0.0900
   1952 HB1       -41.8640    1.4450  -28.0950 H       123 ALA    0.0900
   1953 HB2       -42.1910    2.1950  -29.7030 H       123 ALA    0.5100
   1954 HB3       -43.5670    1.7740  -28.5940 H       123 ALA   -0.5100
   1955 N         -41.7090    3.3030  -25.7100 N.am    124 LYS   -0.4700
   1956 CA        -41.8880    3.3040  -24.2640 C.3     124 LYS    0.3100
   1957 C         -42.2830    4.6960  -23.7880 C.2     124 LYS    0.0700
   1958 O         -43.0090    4.8440  -22.8080 O.2     124 LYS    0.0900
   1959 CB        -40.6350    2.7960  -23.5470 C.3     124 LYS   -0.1800
   1960 CG        -40.4350    1.2940  -23.6870 C.3     124 LYS    0.0900
   1961 CD        -39.3430    0.7780  -22.7660 C.3     124 LYS    0.0900
   1962 CE        -39.2320   -0.7360  -22.8550 C.3     124 LYS   -0.1800
   1963 NZ        -38.2030   -1.2730  -21.9240 N.4     124 LYS    0.0900
   1964 HN        -40.7780    3.1800  -26.0430 H       124 LYS    0.0900
   1965 HA        -42.7310    2.6700  -24.0340 H       124 LYS   -0.1800
   1966 HB1       -40.7170    3.0450  -22.4680 H       124 LYS    0.0900
   1967 HB2       -39.7480    3.3140  -23.9690 H       124 LYS    0.0900
   1968 HG1       -40.1600    1.0630  -24.7380 H       124 LYS    0.2100
   1969 HG2       -41.3870    0.7780  -23.4430 H       124 LYS    0.0500
   1970 HD1       -39.5780    1.0680  -21.7200 H       124 LYS    0.0500
   1971 HD2       -38.3730    1.2350  -23.0550 H       124 LYS   -0.3000
   1972 HE1       -38.9410   -1.0300  -23.8860 H       124 LYS    0.3300
   1973 HE2       -40.2050   -1.2000  -22.5850 H       124 LYS    0.3300
   1974 HZ1       -38.3580   -0.8830  -20.9720 H       124 LYS    0.3300
   1975 HZ2       -37.2560   -1.0020  -22.2590 H       124 LYS    0.5100
   1976 HZ3       -38.2730   -2.3100  -21.8890 H       124 LYS   -0.5100
   1977 N         -41.8040    5.7180  -24.4930 N.am    125 THR   -0.4700
   1978 CA        -42.3950    7.0420  -24.3930 C.3     125 THR    0.3100
   1979 C         -43.7170    6.9330  -25.1360 C.2     125 THR    0.0700
   1980 O         -43.8260    7.3090  -26.3030 O.2     125 THR    0.0900
   1981 CB        -41.5100    8.1180  -25.0400 C.3     125 THR    0.1400
   1982 CG2       -40.1590    8.1930  -24.3360 C.3     125 THR    0.0900
   1983 OG1       -41.3020    7.8080  -26.4220 O.3     125 THR   -0.6600
   1984 HN        -41.0290    5.6230  -25.1140 H       125 THR    0.4300
   1985 HA        -42.5330    7.2610  -23.3440 H       125 THR   -0.2700
   1986 HB        -42.0050    9.1090  -24.9640 H       125 THR    0.0900
   1987 HG1       -42.1430    7.4800  -26.7490 H       125 THR    0.0900
   1988 HG21      -39.6370    7.2140  -24.4060 H       125 THR    0.0900
   1989 HG22      -40.3040    8.4410  -23.2630 H       125 THR    0.5100
   1990 HG23      -39.5240    8.9680  -24.8160 H       125 THR   -0.5100
   1991 N         -44.7250    6.4090  -24.4440 N.am    126 LEU   -0.4700
   1992 CA        -45.8970    5.8210  -25.0810 C.3     126 LEU    0.3100
   1993 C         -47.0710    6.7670  -25.3010 C.2     126 LEU    0.0700
   1994 O         -47.2730    7.7270  -24.5550 O.2     126 LEU    0.0900
   1995 CB        -46.3550    4.6060  -24.2620 C.3     126 LEU   -0.1800
   1996 CG        -47.5060    3.7230  -24.7490 C.3     126 LEU    0.0900
   1997 CD1       -47.2250    3.1710  -26.1380 C.3     126 LEU    0.0900
   1998 CD2       -47.7510    2.5920  -23.7620 C.3     126 LEU   -0.0900
   1999 HN        -44.7230    6.3960  -23.4480 H       126 LEU    0.0900
   2000 HA        -45.6280    5.5250  -26.0850 H       126 LEU   -0.2700
   2001 HB1       -46.6490    4.9880  -23.2640 H       126 LEU    0.0900
   2002 HB2       -45.4720    3.9450  -24.1530 H       126 LEU    0.0900
   2003 HG        -48.4400    4.3230  -24.7770 H       126 LEU    0.0900
   2004 HD11      -46.2130    2.7140  -26.1700 H       126 LEU   -0.2700
   2005 HD12      -47.2680    3.9910  -26.8870 H       126 LEU    0.0900
   2006 HD13      -47.9740    2.3920  -26.3940 H       126 LEU    0.0900
   2007 HD21      -48.0140    3.0060  -22.7640 H       126 LEU    0.0900
   2008 HD22      -46.8330    1.9750  -23.6580 H       126 LEU    0.5100
   2009 HD23      -48.5920    1.9570  -24.1140 H       126 LEU   -0.5100
   2010 N         -47.8300    6.4840  -26.3570 N.am    127 MET   -0.4700
   2011 CA        -49.1590    7.0320  -26.5310 C.3     127 MET    0.3100
   2012 C         -49.9650    6.5320  -25.3460 C.2     127 MET    0.0700
   2013 O         -50.2520    5.3380  -25.2550 O.2     127 MET    0.0900
   2014 CB        -49.7790    6.4970  -27.8220 C.3     127 MET   -0.1800
   2015 CG        -48.9390    6.7160  -29.0720 C.3     127 MET    0.0900
   2016 SD        -49.4410    5.6470  -30.4390 S.3     127 MET    0.0900
   2017 CE        -48.3850    6.2620  -31.7510 C.3     127 MET   -0.1400
   2018 HN        -47.5160    5.8750  -27.0800 H       127 MET    0.0900
   2019 HA        -49.0780    8.1080  -26.5680 H       127 MET    0.0900
   2020 HB1       -50.7600    6.9970  -27.9690 H       127 MET   -0.0900
   2021 HB2       -49.9460    5.4060  -27.7020 H       127 MET   -0.2200
   2022 HG1       -47.8750    6.5200  -28.8210 H       127 MET    0.0900
   2023 HG2       -49.0340    7.7790  -29.3790 H       127 MET    0.0900
   2024 HE1       -47.3110    6.1540  -31.4890 H       127 MET    0.0900
   2025 HE2       -48.5870    7.3380  -31.9340 H       127 MET    0.5100
   2026 HE3       -48.5690    5.6950  -32.6880 H       127 MET   -0.5100
   2027 N         -50.3140    7.4370  -24.4340 N.am    128 SER   -0.4700
   2028 CA        -50.9560    7.0780  -23.1660 C.3     128 SER    0.3100
   2029 C         -52.1860    6.1830  -23.3130 C.2     128 SER    0.0700
   2030 O         -52.8130    6.1320  -24.3720 O.2     128 SER    0.0900
   2031 CB        -51.3220    8.3400  -22.3760 C.3     128 SER    0.0500
   2032 OG        -52.2600    9.1360  -23.0810 O.3     128 SER    0.0900
   2033 HN        -50.1520    8.4100  -24.5750 H       128 SER    0.0900
   2034 HA        -50.2670    6.4670  -22.6020 H       128 SER   -0.6600
   2035 HB1       -50.4080    8.9440  -22.1980 H       128 SER    0.4300
   2036 HB2       -51.7690    8.0490  -21.4000 H       128 SER    0.5100
   2037 HG1       -52.6700    9.7050  -22.4260 H       128 SER   -0.5100
   2038 N         -52.5180    5.4730  -22.2330 N.am    129 ARG   -0.4700
   2039 CA        -53.6740    4.5840  -22.2040 C.3     129 ARG    0.3100
   2040 C         -54.9630    5.3100  -22.5680 C.2     129 ARG    0.0700
   2041 O         -55.8280    4.7590  -23.2470 O.2     129 ARG    0.0900
   2042 CB        -53.8220    3.9320  -20.8260 C.3     129 ARG   -0.1800
   2043 CG        -53.0290    2.6490  -20.6400 C.3     129 ARG    0.0900
   2044 CD        -53.3380    2.0150  -19.2910 C.3     129 ARG    0.0900
   2045 NE        -52.8620    0.6330  -19.2070 N.pl3   129 ARG   -0.1800
   2046 CZ        -53.0790   -0.1680  -18.1680 C.cat   129 ARG    0.0900
   2047 NH1       -53.7640    0.2680  -17.1200 N.pl3   129 ARG    0.0900
   2048 NH2       -52.6130   -1.4100  -18.1780 N.pl3   129 ARG    0.2000
   2049 HN        -51.9860    5.5190  -21.3920 H       129 ARG    0.0900
   2050 HA        -53.5340    3.8280  -22.9630 H       129 ARG    0.0900
   2051 HB1       -54.8970    3.7050  -20.6620 H       129 ARG   -0.7000
   2052 HB2       -53.4870    4.6620  -20.0590 H       129 ARG    0.4400
   2053 HG1       -51.9440    2.8750  -20.7020 H       129 ARG    0.6400
   2054 HG2       -53.2930    1.9340  -21.4500 H       129 ARG   -0.8000
   2055 HD1       -54.4360    2.0040  -19.1250 H       129 ARG    0.4600
   2056 HD2       -52.8350    2.5920  -18.4850 H       129 ARG    0.4600
   2057 HE        -52.3430    0.2690  -19.9790 H       129 ARG   -0.8000
   2058 HH11      -54.1190    1.2020  -17.1090 H       129 ARG    0.4600
   2059 HH12      -53.9260   -0.3370  -16.3410 H       129 ARG    0.4600
   2060 HH21      -51.9740   -1.6990  -18.8930 H       129 ARG    0.5100
   2061 HH22      -52.8990   -2.0580  -17.4730 H       129 ARG   -0.5100
   2062 N         -55.0870    6.5540  -22.1090 N.am    130 SER   -0.4700
   2063 CA        -56.2590    7.3690  -22.4010 C.3     130 SER    0.3100
   2064 C         -56.3830    7.6350  -23.8980 C.2     130 SER    0.0700
   2065 O         -57.4600    7.4950  -24.4790 O.2     130 SER    0.0900
   2066 CB        -56.1990    8.6900  -21.6300 C.3     130 SER    0.0500
   2067 OG        -55.0580    9.4450  -21.9980 O.3     130 SER    0.0900
   2068 HN        -54.3850    6.9820  -21.5460 H       130 SER    0.0900
   2069 HA        -57.1370    6.8060  -22.1170 H       130 SER   -0.6600
   2070 HB1       -56.1510    8.4820  -20.5400 H       130 SER    0.4300
   2071 HB2       -57.1080    9.2910  -21.8530 H       130 SER    0.5100
   2072 HG1       -55.0050   10.1680  -21.3690 H       130 SER   -0.5100
   2073 N         -55.2700    8.0150  -24.5220 N.am    131 ARG   -0.4700
   2074 CA        -55.2460    8.2740  -25.9550 C.3     131 ARG    0.3100
   2075 C         -55.4960    6.9990  -26.7540 C.2     131 ARG    0.0700
   2076 O         -56.0780    7.0370  -27.8380 O.2     131 ARG    0.0900
   2077 CB        -53.9130    8.9060  -26.3660 C.3     131 ARG   -0.1800
   2078 CG        -53.6750   10.2910  -25.7810 C.3     131 ARG    0.0900
   2079 CD        -52.2890   10.8110  -26.1320 C.3     131 ARG    0.0900
   2080 NE        -52.0220   12.1080  -25.5110 N.pl3   131 ARG   -0.1800
   2081 CZ        -50.8530   12.7370  -25.5760 C.cat   131 ARG    0.0900
   2082 NH1       -49.8400   12.1920  -26.2360 N.pl3   131 ARG    0.0900
   2083 NH2       -50.6960   13.9140  -24.9820 N.pl3   131 ARG    0.2000
   2084 HN        -54.4060    8.1390  -24.0390 H       131 ARG    0.0900
   2085 HA        -56.0650    8.9390  -26.1880 H       131 ARG    0.0900
   2086 HB1       -53.8890    8.9830  -27.4740 H       131 ARG   -0.7000
   2087 HB2       -53.0910    8.2380  -26.0340 H       131 ARG    0.4400
   2088 HG1       -53.7760   10.2420  -24.6760 H       131 ARG    0.6400
   2089 HG2       -54.4380   10.9920  -26.1810 H       131 ARG   -0.8000
   2090 HD1       -52.2060   10.9400  -27.2330 H       131 ARG    0.4600
   2091 HD2       -51.5200   10.0970  -25.7710 H       131 ARG    0.4600
   2092 HE        -52.7630   12.5480  -25.0050 H       131 ARG   -0.8000
   2093 HH11      -49.9550   11.3070  -26.6850 H       131 ARG    0.4600
   2094 HH12      -48.9610   12.6660  -26.2840 H       131 ARG    0.4600
   2095 HH21      -51.4580   14.3280  -24.4850 H       131 ARG    0.5100
   2096 HH22      -49.8160   14.3860  -25.0320 H       131 ARG   -0.5100
   2097 N         -55.0560    5.8680  -26.2070 N.am    132 THR   -0.4700
   2098 CA        -55.2810    4.5740  -26.8370 C.3     132 THR    0.3100
   2099 C         -56.7630    4.2210  -26.8190 C.2     132 THR    0.0700
   2100 O         -57.3170    3.7880  -27.8270 O.2     132 THR    0.0900
   2101 CB        -54.4780    3.4560  -26.1460 C.3     132 THR    0.1400
   2102 CG2       -54.7950    2.1060  -26.7710 C.3     132 THR    0.0900
   2103 OG1       -53.0760    3.7180  -26.2770 O.3     132 THR   -0.6600
   2104 HN        -54.5550    5.8550  -25.3450 H       132 THR    0.4300
   2105 HA        -54.9870    4.6560  -27.8730 H       132 THR   -0.2700
   2106 HB        -54.7400    3.4150  -25.0670 H       132 THR    0.0900
   2107 HG1       -52.9250    4.5660  -25.8520 H       132 THR    0.0900
   2108 HG21      -54.7060    2.1660  -27.8770 H       132 THR    0.0900
   2109 HG22      -55.8330    1.8040  -26.5160 H       132 THR    0.5100
   2110 HG23      -54.0800    1.3400  -26.3990 H       132 THR   -0.5100
   2111 N         -57.4020    4.4140  -25.6660 N.am    133 LYS   -0.4700
   2112 CA        -58.8340    4.1840  -25.5350 C.3     133 LYS    0.3100
   2113 C         -59.6130    5.1110  -26.4590 C.2     133 LYS    0.0700
   2114 O         -60.6010    4.7090  -27.0830 O.2     133 LYS    0.0900
   2115 CB        -59.2850    4.3850  -24.0850 C.3     133 LYS   -0.1800
   2116 CG        -58.7110    3.3710  -23.1050 C.3     133 LYS    0.0900
   2117 CD        -59.2410    3.5980  -21.6970 C.3     133 LYS    0.0900
   2118 CE        -58.8740    4.9810  -21.1770 C.3     133 LYS   -0.1800
   2119 NZ        -59.3700    5.2080  -19.7920 N.4     133 LYS    0.0900
   2120 HN        -56.9310    4.7240  -24.8450 H       133 LYS    0.0900
   2121 HA        -59.0420    3.1720  -25.8540 H       133 LYS   -0.1800
   2122 HB1       -60.3930    4.3180  -24.0500 H       133 LYS    0.0900
   2123 HB2       -58.9750    5.4000  -23.7610 H       133 LYS    0.0900
   2124 HG1       -57.6040    3.4600  -23.0960 H       133 LYS    0.2100
   2125 HG2       -58.9870    2.3470  -23.4380 H       133 LYS    0.0500
   2126 HD1       -58.8110    2.8300  -21.0190 H       133 LYS    0.0500
   2127 HD2       -60.3470    3.4940  -21.7020 H       133 LYS   -0.3000
   2128 HE1       -59.3270    5.7580  -21.8300 H       133 LYS    0.3300
   2129 HE2       -57.7690    5.0930  -21.1620 H       133 LYS    0.3300
   2130 HZ1       -58.9520    4.5020  -19.1530 H       133 LYS    0.3300
   2131 HZ2       -60.4060    5.1210  -19.7760 H       133 LYS    0.5100
   2132 HZ3       -59.0980    6.1630  -19.4780 H       133 LYS   -0.5100
   2133 N         -59.1560    6.3580  -26.5500 N.am    134 LYS   -0.4700
   2134 CA        -59.7450    7.3350  -27.4540 C.3     134 LYS    0.3100
   2135 C         -59.6290    6.8680  -28.9000 C.2     134 LYS    0.0700
   2136 O         -60.5370    7.0730  -29.7040 O.2     134 LYS    0.0900
   2137 CB        -59.0680    8.6990  -27.2910 C.3     134 LYS   -0.1800
   2138 CG        -59.4720    9.4590  -26.0350 C.3     134 LYS    0.0900
   2139 CD        -58.7000   10.7640  -25.9120 C.3     134 LYS    0.0900
   2140 CE        -59.2150   11.6140  -24.7570 C.3     134 LYS   -0.1800
   2141 NZ        -59.1520   10.8950  -23.4550 N.4     134 LYS    0.0900
   2142 HN        -58.3890    6.6800  -26.0000 H       134 LYS    0.0900
   2143 HA        -60.7990    7.4090  -27.2280 H       134 LYS   -0.1800
   2144 HB1       -59.3230    9.3240  -28.1740 H       134 LYS    0.0900
   2145 HB2       -57.9690    8.5430  -27.2660 H       134 LYS    0.0900
   2146 HG1       -59.2680    8.8270  -25.1440 H       134 LYS    0.2100
   2147 HG2       -60.5600    9.6810  -26.0760 H       134 LYS    0.0500
   2148 HD1       -58.8020   11.3370  -26.8580 H       134 LYS    0.0500
   2149 HD2       -57.6260   10.5360  -25.7440 H       134 LYS   -0.3000
   2150 HE1       -60.2760   11.8870  -24.9390 H       134 LYS    0.3300
   2151 HE2       -58.5950   12.5310  -24.6640 H       134 LYS    0.3300
   2152 HZ1       -58.1660   10.6350  -23.2490 H       134 LYS    0.3300
   2153 HZ2       -59.7340   10.0340  -23.5070 H       134 LYS    0.5100
   2154 HZ3       -59.5130   11.5130  -22.7010 H       134 LYS   -0.5100
   2155 N         -58.5030    6.2360  -29.2250 N.am    135 PHE   -0.4700
   2156 CA        -58.2760    5.7340  -30.5740 C.3     135 PHE    0.3100
   2157 C         -59.1550    4.5250  -30.8750 C.2     135 PHE    0.0700
   2158 O         -59.6330    4.3620  -31.9970 O.2     135 PHE    0.0900
   2159 CB        -56.8010    5.3850  -30.7840 C.3     135 PHE   -0.1800
   2160 CG        -56.4650    5.0150  -32.1960 C.ar    135 PHE    0.0900
   2161 CD1       -56.5850    5.9490  -33.2130 C.ar    135 PHE    0.0900
   2162 CD2       -56.0190    3.7420  -32.5120 C.ar    135 PHE    0.0000
   2163 CE1       -56.2740    5.6190  -34.5170 C.ar    135 PHE   -0.1150
   2164 CE2       -55.7090    3.4080  -33.8170 C.ar    135 PHE    0.1150
   2165 CZ        -55.8350    4.3460  -34.8210 C.ar    135 PHE   -0.1150
   2166 HN        -57.7710    6.0800  -28.5670 H       135 PHE    0.1150
   2167 HA        -58.5820    6.5000  -31.2710 H       135 PHE   -0.1150
   2168 HB1       -56.5360    4.5160  -30.1450 H       135 PHE    0.1150
   2169 HB2       -56.1750    6.2630  -30.5160 H       135 PHE   -0.1150
   2170 HD1       -56.9260    6.9470  -32.9830 H       135 PHE    0.1150
   2171 HD2       -55.9160    3.0030  -31.7310 H       135 PHE   -0.1150
   2172 HE1       -56.3740    6.3560  -35.3000 H       135 PHE    0.1150
   2173 HE2       -55.3650    2.4100  -34.0500 H       135 PHE    0.5100
   2174 HZ        -55.5930    4.0850  -35.8400 H       135 PHE   -0.5100
   2175 N         -59.3700    3.6820  -29.8670 N.am    136 ILE   -0.4700
   2176 CA        -60.2670    2.5400  -29.9980 C.3     136 ILE    0.3100
   2177 C         -61.6820    3.0280  -30.2730 C.2     136 ILE    0.0700
   2178 O         -62.3670    2.5310  -31.1730 O.2     136 ILE    0.0900
   2179 CB        -60.2760    1.6770  -28.7220 C.3     136 ILE   -0.0900
   2180 CG1       -58.8860    1.1010  -28.4530 C.3     136 ILE    0.0900
   2181 CG2       -61.2920    0.5520  -28.8460 C.3     136 ILE   -0.2700
   2182 CD        -58.3930    0.1700  -29.5290 C.3     136 ILE    0.0900
   2183 HN        -58.9280    3.7930  -28.9800 H       136 ILE    0.0900
   2184 HA        -59.9340    1.9530  -30.8400 H       136 ILE    0.0900
   2185 HB        -60.5360    2.3130  -27.8490 H       136 ILE   -0.1800
   2186 HG11      -58.9150    0.5450  -27.4920 H       136 ILE    0.0900
   2187 HG12      -58.1680    1.9430  -28.3590 H       136 ILE    0.0900
   2188 HG21      -61.2710    0.1300  -29.8740 H       136 ILE   -0.2700
   2189 HG22      -62.3140    0.9390  -28.6440 H       136 ILE    0.0900
   2190 HG23      -61.0490   -0.2580  -28.1250 H       136 ILE    0.0900
   2191 HD1       -58.3370    0.7060  -30.5010 H       136 ILE    0.0900
   2192 HD2       -59.0900   -0.6880  -29.6360 H       136 ILE    0.5100
   2193 HD3       -57.3780   -0.2030  -29.2720 H       136 ILE   -0.5100
   2194 N         -62.1110    4.0160  -29.4890 N.am    137 SER   -0.4700
   2195 CA        -63.4200    4.6300  -29.6700 C.3     137 SER    0.3100
   2196 C         -63.5460    5.2220  -31.0690 C.2     137 SER    0.0700
   2197 O         -64.5710    5.0630  -31.7340 O.2     137 SER    0.0900
   2198 CB        -63.6510    5.7100  -28.6130 C.3     137 SER    0.0500
   2199 OG        -63.5290    5.1760  -27.3060 O.3     137 SER    0.0900
   2200 HN        -61.5560    4.3790  -28.7440 H       137 SER    0.0900
   2201 HA        -64.1680    3.8560  -29.5870 H       137 SER   -0.6600
   2202 HB1       -64.6710    6.1330  -28.7310 H       137 SER    0.4300
   2203 HB2       -62.8990    6.5190  -28.7370 H       137 SER    0.5100
   2204 HG1       -62.5990    4.9760  -27.1870 H       137 SER   -0.5100
   2205 N         -62.4880    5.8950  -31.5160 N.am    138 ALA   -0.4700
   2206 CA        -62.4480    6.4760  -32.8510 C.3     138 ALA    0.3100
   2207 C         -62.6170    5.4050  -33.9240 C.2     138 ALA    0.0700
   2208 O         -63.3290    5.6080  -34.9090 O.2     138 ALA    0.0900
   2209 CB        -61.1480    7.2420  -33.0580 C.3     138 ALA   -0.2700
   2210 HN        -61.6740    6.0320  -30.9560 H       138 ALA    0.0900
   2211 HA        -63.2960    7.1380  -32.9530 H       138 ALA    0.0900
   2212 HB1       -60.2800    6.5580  -32.9420 H       138 ALA    0.0900
   2213 HB2       -61.0630    8.0550  -32.3050 H       138 ALA    0.5100
   2214 HB3       -61.1230    7.6750  -34.0810 H       138 ALA   -0.5100
   2215 N         -61.9610    4.2650  -33.7230 N.am    139 ILE   -0.4700
   2216 CA        -62.0590    3.1420  -34.6470 C.3     139 ILE    0.3100
   2217 C         -63.4860    2.6070  -34.7100 C.2     139 ILE    0.0700
   2218 O         -64.0350    2.4080  -35.7930 O.2     139 ILE    0.0900
   2219 CB        -61.1000    2.0000  -34.2560 C.3     139 ILE   -0.0900
   2220 CG1       -59.6510    2.4070  -34.5300 C.3     139 ILE    0.0900
   2221 CG2       -61.4370    0.7270  -35.0190 C.3     139 ILE   -0.2700
   2222 CD        -58.6410    1.3300  -34.2020 C.3     139 ILE    0.0900
   2223 HN        -61.3700    4.1280  -32.9310 H       139 ILE    0.0900
   2224 HA        -61.8200    3.5050  -35.6350 H       139 ILE    0.0900
   2225 HB        -61.1840    1.8070  -33.1650 H       139 ILE   -0.1800
   2226 HG11      -59.4170    3.3070  -33.9240 H       139 ILE    0.0900
   2227 HG12      -59.5550    2.6640  -35.6070 H       139 ILE    0.0900
   2228 HG21      -61.5250    0.9450  -36.1040 H       139 ILE   -0.2700
   2229 HG22      -62.4050    0.3160  -34.6600 H       139 ILE    0.0900
   2230 HG23      -60.6330   -0.0260  -34.8730 H       139 ILE    0.0900
   2231 HD1       -58.7250    0.4920  -34.9280 H       139 ILE    0.0900
   2232 HD2       -58.8290    0.9340  -33.1810 H       139 ILE    0.5100
   2233 HD3       -57.6130    1.7450  -34.2580 H       139 ILE   -0.5100
   2234 N         -64.0860    2.3850  -33.5420 N.am    140 TRP   -0.4700
   2235 CA        -65.4590    1.8990  -33.4670 C.3     140 TRP    0.3100
   2236 C         -66.4420    2.8330  -34.1660 C.2     140 TRP    0.0700
   2237 O         -67.2790    2.3980  -34.9620 O.2     140 TRP    0.0900
   2238 CB        -65.8810    1.7020  -32.0080 C.3     140 TRP   -0.1800
   2239 CG        -65.5070    0.3620  -31.4530 C.ar    140 TRP    0.0900
   2240 CD1       -64.5150    0.0880  -30.5540 C.ar    140 TRP    0.0900
   2241 CD2       -66.1210   -0.8940  -31.7650 C.ar    140 TRP   -0.0300
   2242 CE2       -65.4510   -1.8850  -31.0160 C.ar    140 TRP   -0.1500
   2243 CE3       -67.1740   -1.2760  -32.6040 C.ar    140 TRP    0.2200
   2244 NE1       -64.4770   -1.2590  -30.2860 N.ar    140 TRP   -0.5100
   2245 CZ2       -65.8010   -3.2300  -31.0820 C.ar    140 TRP    0.3700
   2246 CZ3       -67.5180   -2.6130  -32.6670 C.ar    140 TRP    0.2400
   2247 CH2       -66.8350   -3.5760  -31.9110 C.ar    140 TRP    0.1100
   2248 HN        -63.6260    2.5390  -32.6710 H       140 TRP   -0.2500
   2249 HA        -65.5140    0.9630  -34.0040 H       140 TRP    0.1700
   2250 HB1       -66.9840    1.8130  -31.9370 H       140 TRP   -0.2000
   2251 HB2       -65.3950    2.4840  -31.3870 H       140 TRP    0.1400
   2252 HD1       -63.8550    0.8240  -30.1170 H       140 TRP   -0.2700
   2253 HE1       -63.8560   -1.6980  -29.6740 H       140 TRP    0.1600
   2254 HE3       -67.7170   -0.5540  -33.1950 H       140 TRP   -0.1400
   2255 HZ2       -65.2880   -3.9880  -30.5070 H       140 TRP    0.1400
   2256 HZ3       -68.3280   -2.9230  -33.3110 H       140 TRP    0.5100
   2257 HH2       -67.1280   -4.6120  -31.9850 H       140 TRP   -0.5100
   2258 N         -66.3300    4.1250  -33.8660 N.am    141 LEU   -0.4700
   2259 CA        -67.2170    5.1260  -34.4460 C.3     141 LEU    0.3100
   2260 C         -67.0410    5.2390  -35.9550 C.2     141 LEU    0.0700
   2261 O         -68.0200    5.3530  -36.6960 O.2     141 LEU    0.0900
   2262 CB        -66.9980    6.4790  -33.7720 C.3     141 LEU   -0.1800
   2263 CG        -67.3870    6.4980  -32.2930 C.3     141 LEU    0.0900
   2264 CD1       -66.7220    7.6540  -31.5740 C.3     141 LEU    0.0900
   2265 CD2       -68.8990    6.5670  -32.1400 C.3     141 LEU   -0.0900
   2266 HN        -65.6380    4.4650  -33.2340 H       141 LEU    0.0900
   2267 HA        -68.2350    4.7940  -34.3040 H       141 LEU   -0.2700
   2268 HB1       -67.6040    7.2420  -34.3070 H       141 LEU    0.0900
   2269 HB2       -65.9240    6.7470  -33.8570 H       141 LEU    0.0900
   2270 HG        -67.0750    5.5420  -31.8200 H       141 LEU    0.0900
   2271 HD11      -67.0320    8.6180  -32.0320 H       141 LEU   -0.2700
   2272 HD12      -65.6170    7.5640  -31.6530 H       141 LEU    0.0900
   2273 HD13      -67.0210    7.6570  -30.5040 H       141 LEU    0.0900
   2274 HD21      -69.3720    5.6850  -32.6190 H       141 LEU    0.0900
   2275 HD22      -69.2870    7.4880  -32.6280 H       141 LEU    0.5100
   2276 HD23      -69.1700    6.5740  -31.0620 H       141 LEU   -0.5100
   2277 N         -65.7920    5.1990  -36.4090 N.am    142 ALA   -0.4700
   2278 CA        -65.4990    5.2170  -37.8340 C.3     142 ALA    0.3100
   2279 C         -66.1070    3.9950  -38.5120 C.2     142 ALA    0.0700
   2280 O         -66.5900    4.0690  -39.6460 O.2     142 ALA    0.0900
   2281 CB        -63.9960    5.2640  -38.0700 C.3     142 ALA   -0.2700
   2282 HN        -65.0050    5.1550  -35.7970 H       142 ALA    0.0900
   2283 HA        -65.9730    6.0870  -38.2640 H       142 ALA    0.0900
   2284 HB1       -63.5110    4.3720  -37.6200 H       142 ALA    0.0900
   2285 HB2       -63.5680    6.1760  -37.6020 H       142 ALA    0.5100
   2286 HB3       -63.7850    5.2700  -39.1610 H       142 ALA   -0.5100
   2287 N         -66.0870    2.8700  -37.8030 N.am    143 SER   -0.4700
   2288 CA        -66.6620    1.6300  -38.3040 C.3     143 SER    0.3100
   2289 C         -68.1710    1.7580  -38.4550 C.2     143 SER    0.0700
   2290 O         -68.7470    1.3080  -39.4470 O.2     143 SER    0.0900
   2291 CB        -66.3290    0.4720  -37.3640 C.3     143 SER    0.0500
   2292 OG        -64.9360    0.4120  -37.1250 O.3     143 SER    0.0900
   2293 HN        -65.6760    2.8260  -36.8960 H       143 SER    0.0900
   2294 HA        -66.2560    1.4450  -39.2870 H       143 SER   -0.6600
   2295 HB1       -66.6540   -0.4860  -37.8230 H       143 SER    0.4300
   2296 HB2       -66.8530    0.6150  -36.3940 H       143 SER    0.5100
   2297 HG1       -64.7270    1.1780  -36.5850 H       143 SER   -0.5100
   2298 N         -68.8100    2.3760  -37.4630 N.am    144 ALA   -0.4700
   2299 CA        -70.2450    2.6190  -37.5230 C.3     144 ALA    0.3100
   2300 C         -70.5900    3.5170  -38.7080 C.2     144 ALA    0.0700
   2301 O         -71.5280    3.2440  -39.4610 O.2     144 ALA    0.0900
   2302 CB        -70.7330    3.2400  -36.2210 C.3     144 ALA   -0.2700
   2303 HN        -68.3400    2.6970  -36.6450 H       144 ALA    0.0900
   2304 HA        -70.7380    1.6740  -37.6980 H       144 ALA    0.0900
   2305 HB1       -70.2160    4.2080  -36.0420 H       144 ALA    0.0900
   2306 HB2       -70.5150    2.5580  -35.3710 H       144 ALA    0.5100
   2307 HB3       -71.8260    3.4290  -36.2780 H       144 ALA   -0.5100
   2308 N         -69.8120    4.5870  -38.8690 N.am    145 LEU   -0.4700
   2309 CA        -70.0020    5.5200  -39.9730 C.3     145 LEU    0.3100
   2310 C         -69.8770    4.8190  -41.3190 C.2     145 LEU    0.0700
   2311 O         -70.6680    5.0580  -42.2310 O.2     145 LEU    0.0900
   2312 CB        -68.9860    6.6600  -39.8950 C.3     145 LEU   -0.1800
   2313 CG        -69.0890    7.5960  -38.6920 C.3     145 LEU    0.0900
   2314 CD1       -67.9220    8.5710  -38.6860 C.3     145 LEU    0.0900
   2315 CD2       -70.4170    8.3350  -38.6930 C.3     145 LEU   -0.0900
   2316 HN        -69.0660    4.7980  -38.2420 H       145 LEU    0.0900
   2317 HA        -71.0080    5.9100  -39.9130 H       145 LEU   -0.2700
   2318 HB1       -69.0980    7.2750  -40.8120 H       145 LEU    0.0900
   2319 HB2       -67.9720    6.2070  -39.8850 H       145 LEU    0.0900
   2320 HG        -69.0770    6.9980  -37.7560 H       145 LEU    0.0900
   2321 HD11      -67.9290    9.1800  -39.6150 H       145 LEU   -0.2700
   2322 HD12      -66.9630    8.0130  -38.6340 H       145 LEU    0.0900
   2323 HD13      -68.0050    9.2540  -37.8140 H       145 LEU    0.0900
   2324 HD21      -71.2460    7.6300  -38.4680 H       145 LEU    0.0900
   2325 HD22      -70.5980    8.7850  -39.6920 H       145 LEU    0.5100
   2326 HD23      -70.4080    9.1320  -37.9190 H       145 LEU   -0.5100
   2327 N         -68.8760    3.9500  -41.4420 N.am    146 LEU   -0.4700
   2328 CA        -68.6750    3.1990  -42.6710 C.3     146 LEU    0.3100
   2329 C         -69.7460    2.1260  -42.8530 C.2     146 LEU    0.0700
   2330 O         -69.9440    1.6150  -43.9550 O.2     146 LEU    0.0900
   2331 CB        -67.2800    2.5690  -42.6960 C.3     146 LEU   -0.1800
   2332 CG        -66.1090    3.5500  -42.8230 C.3     146 LEU    0.0900
   2333 CD1       -64.7790    2.8360  -42.6160 C.3     146 LEU    0.0900
   2334 CD2       -66.1370    4.2500  -44.1760 C.3     146 LEU   -0.0900
   2335 HN        -68.2260    3.7780  -40.7060 H       146 LEU    0.0900
   2336 HA        -68.7940    3.8780  -43.5020 H       146 LEU   -0.2700
   2337 HB1       -67.2350    1.8670  -43.5540 H       146 LEU    0.0900
   2338 HB2       -67.1450    1.9960  -41.7540 H       146 LEU    0.0900
   2339 HG        -66.2180    4.3510  -42.0630 H       146 LEU    0.0900
   2340 HD11      -64.6520    2.0360  -43.3760 H       146 LEU   -0.2700
   2341 HD12      -64.7510    2.3730  -41.6060 H       146 LEU    0.0900
   2342 HD13      -63.9410    3.5590  -42.7180 H       146 LEU    0.0900
   2343 HD21      -67.0860    4.8160  -44.2940 H       146 LEU    0.0900
   2344 HD22      -66.0690    3.4990  -44.9920 H       146 LEU    0.5100
   2345 HD23      -65.2880    4.9620  -44.2510 H       146 LEU   -0.5100
   2346 N         -70.4410    1.7940  -41.7670 N.am    147 ALA   -0.4700
   2347 CA        -71.4970    0.7890  -41.8120 C.3     147 ALA    0.3100
   2348 C         -72.8670    1.4060  -42.0600 C.2     147 ALA    0.0700
   2349 O         -73.8420    0.6950  -42.3130 O.2     147 ALA    0.0900
   2350 CB        -71.5120   -0.0230  -40.5280 C.3     147 ALA   -0.2700
   2351 HN        -70.2740    2.2150  -40.8790 H       147 ALA    0.0900
   2352 HA        -71.3110    0.1460  -42.6610 H       147 ALA    0.0900
   2353 HB1       -71.6940    0.6430  -39.6580 H       147 ALA    0.0900
   2354 HB2       -70.5330   -0.5300  -40.3890 H       147 ALA    0.5100
   2355 HB3       -72.3230   -0.7820  -40.5700 H       147 ALA   -0.5100
   2356 N         -72.9330    2.7340  -41.9880 N.am    148 ILE   -0.4700
   2357 CA        -74.1660    3.4860  -42.2480 C.3     148 ILE    0.3100
   2358 C         -74.9820    3.0980  -43.5020 C.2     148 ILE    0.0700
   2359 O         -76.2010    2.9310  -43.4010 O.2     148 ILE    0.0900
   2360 CB        -73.9110    5.0160  -42.2240 C.3     148 ILE   -0.0900
   2361 CG1       -73.6040    5.4810  -40.7980 C.3     148 ILE    0.0900
   2362 CG2       -75.1040    5.7820  -42.7800 C.3     148 ILE   -0.2700
   2363 CD        -73.4200    6.9780  -40.6720 C.3     148 ILE    0.0900
   2364 HN        -72.1370    3.2840  -41.7480 H       148 ILE    0.0900
   2365 HA        -74.8840    3.2150  -41.4890 H       148 ILE    0.0900
   2366 HB        -73.0130    5.2470  -42.8350 H       148 ILE   -0.1800
   2367 HG11      -72.6740    4.9800  -40.4560 H       148 ILE    0.0900
   2368 HG12      -74.4430    5.1710  -40.1380 H       148 ILE    0.0900
   2369 HG21      -76.0110    5.5700  -42.1730 H       148 ILE   -0.2700
   2370 HG22      -75.2980    5.4710  -43.8280 H       148 ILE    0.0900
   2371 HG23      -74.9030    6.8750  -42.7460 H       148 ILE    0.0900
   2372 HD1       -74.3920    7.4960  -40.8170 H       148 ILE    0.0900
   2373 HD2       -72.7070    7.3370  -41.4440 H       148 ILE    0.5100
   2374 HD3       -73.0330    7.2270  -39.6610 H       148 ILE   -0.5100
   2375 N         -74.3350    2.9450  -44.6760 N.am    149 PRO   -0.2900
   2376 CA        -75.0990    2.6460  -45.8970 C.3     149 PRO    0.0000
   2377 C         -76.0210    1.4290  -45.8170 C.2     149 PRO    0.0900
   2378 O         -76.9770    1.3480  -46.5860 O.2     149 PRO    0.0900
   2379 CB        -74.0050    2.3960  -46.9370 C.3     149 PRO    0.0200
   2380 CG        -72.8750    3.2220  -46.4790 C.3     149 PRO    0.0900
   2381 CD        -72.9030    3.1390  -44.9790 C.3     149 PRO   -0.1800
   2382 HA        -75.7670    3.4590  -46.1320 H       149 PRO    0.0900
   2383 HB1       -74.3400    2.7070  -47.9490 H       149 PRO    0.0900
   2384 HB2       -73.7240    1.3210  -46.9680 H       149 PRO   -0.1800
   2385 HG1       -71.9160    2.8280  -46.8750 H       149 PRO    0.0900
   2386 HG2       -72.9990    4.2730  -46.8150 H       149 PRO    0.0900
   2387 HD1       -72.3140    2.2750  -44.6080 H       149 PRO    0.5100
   2388 HD2       -72.5390    4.0770  -44.5120 H       149 PRO   -0.5100
   2389 N         -75.7430    0.4960  -44.9100 N.am    150 MET   -0.4700
   2390 CA        -76.5760   -0.6910  -44.7650 C.3     150 MET    0.3100
   2391 C         -77.9330   -0.3740  -44.1430 C.2     150 MET    0.0700
   2392 O         -78.8900   -1.1320  -44.3040 O.2     150 MET    0.0900
   2393 CB        -75.8510   -1.7680  -43.9520 C.3     150 MET   -0.1800
   2394 CG        -74.7180   -2.4210  -44.7120 C.3     150 MET    0.0900
   2395 SD        -75.2860   -3.0800  -46.2940 S.3     150 MET    0.0900
   2396 CE        -73.7300   -3.2780  -47.1570 C.3     150 MET   -0.1400
   2397 HN        -74.9610    0.5660  -44.2960 H       150 MET    0.0900
   2398 HA        -76.8070   -1.0600  -45.7530 H       150 MET    0.0900
   2399 HB1       -76.5850   -2.5500  -43.6630 H       150 MET   -0.0900
   2400 HB2       -75.4410   -1.3030  -43.0310 H       150 MET   -0.2200
   2401 HG1       -74.2960   -3.2410  -44.0930 H       150 MET    0.0900
   2402 HG2       -73.9200   -1.6690  -44.8840 H       150 MET    0.0900
   2403 HE1       -73.0540   -3.9750  -46.6170 H       150 MET    0.0900
   2404 HE2       -73.2130   -2.2990  -47.2460 H       150 MET    0.5100
   2405 HE3       -73.9050   -3.6900  -48.1750 H       150 MET   -0.5100
   2406 N         -78.0180    0.7510  -43.4400 N.am    151 LEU   -0.4700
   2407 CA        -79.2670    1.1810  -42.8260 C.3     151 LEU    0.3100
   2408 C         -80.2600    1.6600  -43.8760 C.2     151 LEU    0.0700
   2409 O         -81.4620    1.7310  -43.6280 O.2     151 LEU    0.0900
   2410 CB        -79.0090    2.2950  -41.8080 C.3     151 LEU   -0.1800
   2411 CG        -78.2140    1.9130  -40.5580 C.3     151 LEU    0.0900
   2412 CD1       -77.9580    3.1350  -39.6930 C.3     151 LEU    0.0900
   2413 CD2       -78.9550    0.8430  -39.7690 C.3     151 LEU   -0.0900
   2414 HN        -77.2330    1.3500  -43.3020 H       151 LEU    0.0900
   2415 HA        -79.7140    0.3240  -42.3410 H       151 LEU   -0.2700
   2416 HB1       -79.9940    2.6860  -41.4770 H       151 LEU    0.0900
   2417 HB2       -78.4560    3.1050  -42.3260 H       151 LEU    0.0900
   2418 HG        -77.2430    1.4660  -40.8610 H       151 LEU    0.0900
   2419 HD11      -78.9220    3.5880  -39.3760 H       151 LEU   -0.2700
   2420 HD12      -77.3840    3.8930  -40.2700 H       151 LEU    0.0900
   2421 HD13      -77.3870    2.8440  -38.7860 H       151 LEU    0.0900
   2422 HD21      -79.0960   -0.0640  -40.3940 H       151 LEU    0.0900
   2423 HD22      -79.9540    1.2220  -39.4640 H       151 LEU    0.5100
   2424 HD23      -78.3700    0.5650  -38.8660 H       151 LEU   -0.5100
   2425 N         -79.7480    1.9850  -45.0630 N.am    152 PHE   -0.4700
   2426 CA        -80.5760    2.4990  -46.1450 C.3     152 PHE    0.3100
   2427 C         -80.6250    1.5410  -47.3310 C.2     152 PHE    0.0700
   2428 O         -81.5070    1.6410  -48.1830 O.2     152 PHE    0.0900
   2429 CB        -80.0590    3.8670  -46.6040 C.3     152 PHE   -0.1800
   2430 CG        -80.0170    4.8980  -45.5110 C.ar    152 PHE    0.0900
   2431 CD1       -81.1230    5.6880  -45.2440 C.ar    152 PHE    0.0900
   2432 CD2       -78.8670    5.0820  -44.7560 C.ar    152 PHE    0.0000
   2433 CE1       -81.0880    6.6390  -44.2410 C.ar    152 PHE   -0.1150
   2434 CE2       -78.8270    6.0320  -43.7490 C.ar    152 PHE    0.1150
   2435 CZ        -79.9400    6.8100  -43.4920 C.ar    152 PHE   -0.1150
   2436 HN        -78.7760    1.8920  -45.2620 H       152 PHE    0.1150
   2437 HA        -81.5900    2.5810  -45.7840 H       152 PHE   -0.1150
   2438 HB1       -80.7250    4.2620  -47.4020 H       152 PHE    0.1150
   2439 HB2       -79.0240    3.7570  -46.9920 H       152 PHE   -0.1150
   2440 HD1       -82.0230    5.5590  -45.8260 H       152 PHE    0.1150
   2441 HD2       -77.9950    4.4790  -44.9550 H       152 PHE   -0.1150
   2442 HE1       -81.9580    7.2460  -44.0440 H       152 PHE    0.1150
   2443 HE2       -77.9280    6.1650  -43.1660 H       152 PHE    0.5100
   2444 HZ        -79.9120    7.5520  -42.7080 H       152 PHE   -0.5100
   2445 N         -79.6730    0.6110  -47.3850 N.am    153 THR   -0.4700
   2446 CA        -79.5940   -0.3510  -48.4790 C.3     153 THR    0.3100
   2447 C         -80.5690   -1.5050  -48.2740 C.2     153 THR    0.0700
   2448 O         -81.2000   -1.9770  -49.2180 O.2     153 THR    0.0900
   2449 CB        -78.1720   -0.9210  -48.6300 C.3     153 THR    0.1400
   2450 CG2       -78.0810   -1.8300  -49.8510 C.3     153 THR    0.0900
   2451 OG1       -77.2350    0.1530  -48.7710 O.3     153 THR   -0.6600
   2452 HN        -78.9710    0.5310  -46.6810 H       153 THR    0.4300
   2453 HA        -79.8890    0.1540  -49.3860 H       153 THR   -0.2700
   2454 HB        -77.9050   -1.5160  -47.7290 H       153 THR    0.0900
   2455 HG1       -77.1970    0.5860  -47.9150 H       153 THR    0.0900
   2456 HG21      -78.5020   -1.3160  -50.7420 H       153 THR    0.0900
   2457 HG22      -78.6590   -2.7620  -49.6730 H       153 THR    0.5100
   2458 HG23      -77.0180   -2.0820  -50.0560 H       153 THR   -0.5100
   2459 N         -80.6970   -1.9520  -47.0280 N.am    154 MET   -0.4700
   2460 CA        -81.5160   -3.1180  -46.7200 C.3     154 MET    0.3100
   2461 C         -82.8730   -2.7290  -46.1420 C.2     154 MET    0.0700
   2462 O         -83.0460   -1.6310  -45.6100 O.2     154 MET    0.0900
   2463 CB        -80.7740   -4.0370  -45.7470 C.3     154 MET   -0.1800
   2464 CG        -79.3590   -4.3810  -46.1810 C.3     154 MET    0.0900
   2465 SD        -79.2980   -5.2930  -47.7370 S.3     154 MET    0.0900
   2466 CE        -80.0950   -6.8240  -47.2540 C.3     154 MET   -0.1400
   2467 HN        -80.2440   -1.5140  -46.2560 H       154 MET    0.0900
   2468 HA        -81.7250   -3.6350  -47.6440 H       154 MET    0.0900
   2469 HB1       -81.3500   -4.9810  -45.6470 H       154 MET   -0.0900
   2470 HB2       -80.7270   -3.5370  -44.7560 H       154 MET   -0.2200
   2471 HG1       -78.8840   -4.9880  -45.3810 H       154 MET    0.0900
   2472 HG2       -78.7860   -3.4350  -46.2870 H       154 MET    0.0900
   2473 HE1       -81.2010   -6.7170  -47.2420 H       154 MET    0.0900
   2474 HE2       -79.7690   -7.1230  -46.2350 H       154 MET    0.5100
   2475 HE3       -79.8370   -7.6330  -47.9700 H       154 MET   -0.5100
   2476 N         -83.8380   -3.6410  -46.2530 N.am    155 GLY   -0.4700
   2477 CA        -85.1660   -3.4120  -45.7150 C.3     155 GLY    0.3100
   2478 C         -86.1120   -4.5660  -45.9750 C.2     155 GLY   -0.0200
   2479 O         -85.6960   -5.6400  -46.4130 O.2     155 GLY    0.0900
   2480 HN        -83.6930   -4.5160  -46.7070 H       155 GLY    0.0900
   2481 HA1       -85.5630   -2.5210  -46.1790 H       155 GLY    0.5100
   2482 HA2       -85.0710   -3.2670  -44.6490 H       155 GLY   -0.5100
   2483 N         -87.3950   -4.3470  -45.7060 N.am    156 LEU   -0.4700
   2484 CA        -88.4000   -5.3860  -45.8800 C.3     156 LEU    0.3100
   2485 C         -89.1530   -5.2490  -47.1970 C.2     156 LEU    0.0700
   2486 O         -89.5450   -4.1480  -47.5880 O.2     156 LEU    0.0900
   2487 CB        -89.3970   -5.3650  -44.7190 C.3     156 LEU   -0.1800
   2488 CG        -88.8270   -5.5680  -43.3160 C.3     156 LEU    0.0900
   2489 CD1       -89.9510   -5.7100  -42.3040 C.3     156 LEU    0.0900
   2490 CD2       -87.9070   -6.7810  -43.2790 C.3     156 LEU   -0.0900
   2491 HN        -87.7260   -3.4660  -45.3760 H       156 LEU    0.0900
   2492 HA        -87.8930   -6.3400  -45.9220 H       156 LEU   -0.2700
   2493 HB1       -90.1430   -6.1670  -44.9000 H       156 LEU    0.0900
   2494 HB2       -89.9140   -4.3820  -44.7350 H       156 LEU    0.0900
   2495 HG        -88.1930   -4.6960  -43.0460 H       156 LEU    0.0900
   2496 HD11      -90.6880   -6.4640  -42.6540 H       156 LEU   -0.2700
   2497 HD12      -90.4740   -4.7360  -42.1800 H       156 LEU    0.0900
   2498 HD13      -89.5410   -6.0420  -41.3260 H       156 LEU    0.0900
   2499 HD21      -87.0620   -6.6420  -43.9870 H       156 LEU    0.0900
   2500 HD22      -88.4710   -7.6920  -43.5740 H       156 LEU    0.5100
   2501 HD23      -87.4950   -6.9120  -42.2560 H       156 LEU   -0.5100
   2502 N         -89.3550   -6.3750  -47.8780 N.am    157 GLN   -0.4700
   2503 CA        -90.1560   -6.4020  -49.0960 C.3     157 GLN    0.3100
   2504 C         -91.0170   -7.6540  -49.1650 C.2     157 GLN    0.0700
   2505 O         -90.5950   -8.7310  -48.7500 O.2     157 GLN    0.0900
   2506 CB        -89.2730   -6.3130  -50.3440 C.3     157 GLN   -0.1800
   2507 CG        -88.7560   -4.9170  -50.6480 C.3     157 GLN    0.0900
   2508 CD        -88.1450   -4.8310  -52.0340 C.2     157 GLN    0.0900
   2509 NE2       -87.8340   -3.7250  -52.5160 N.am    157 GLN   -0.1800
   2510 OE1       -87.9710   -5.9610  -52.6800 O.2     157 GLN    0.0900
   2511 HN        -88.9690   -7.2470  -47.5870 H       157 GLN    0.0900
   2512 HA        -90.8380   -5.5650  -49.0630 H       157 GLN    0.5500
   2513 HB1       -89.8630   -6.6660  -51.2160 H       157 GLN   -0.5500
   2514 HB2       -88.4000   -6.9860  -50.2030 H       157 GLN   -0.6200
   2515 HG1       -87.9820   -4.6420  -49.9000 H       157 GLN    0.3200
   2516 HG2       -89.5970   -4.1950  -50.5850 H       157 GLN    0.3000
   2517 HE21      -87.4310   -3.6740  -53.4290 H       157 GLN    0.5100
   2518 HE22      -87.9870   -2.8900  -51.9890 H       157 GLN   -0.5100
   2519 N         -92.2340   -7.5070  -49.6830 N.am    158 ASN   -0.4700
   2520 CA        -93.1240   -8.6450  -49.8600 C.3     158 ASN    0.3100
   2521 C         -92.9810   -9.2280  -51.2600 C.2     158 ASN    0.0700
   2522 O         -93.6110   -8.7560  -52.2050 O.2     158 ASN    0.0900
   2523 CB        -94.5770   -8.2430  -49.6000 C.3     158 ASN   -0.1800
   2524 CG        -95.4590   -9.4300  -49.2640 C.2     158 ASN    0.0900
   2525 ND2       -95.8780   -9.5210  -48.0040 N.am    158 ASN    0.0900
   2526 OD1       -95.7670  -10.2480  -50.1240 O.2     158 ASN    0.5500
   2527 HN        -92.5880   -6.6200  -49.9710 H       158 ASN   -0.5500
   2528 HA        -92.8190   -9.4170  -49.1680 H       158 ASN   -0.6200
   2529 HB1       -94.9820   -7.7470  -50.5070 H       158 ASN    0.3200
   2530 HB2       -94.6080   -7.5280  -48.7500 H       158 ASN    0.3000
   2531 HD21      -96.3330  -10.3540  -47.6890 H       158 ASN    0.5100
   2532 HD22      -95.7360   -8.7590  -47.3740 H       158 ASN   -0.5100
   2533 N         -92.1480  -10.2580  -51.3900 N.am    159 LEU   -0.4700
   2534 CA        -91.8350  -10.8280  -52.6940 C.3     159 LEU    0.3100
   2535 C         -92.7860  -11.9500  -53.1000 C.2     159 LEU    0.0700
   2536 O         -92.4860  -12.7360  -53.9980 O.2     159 LEU    0.0900
   2537 CB        -90.3890  -11.3290  -52.7290 C.3     159 LEU   -0.1800
   2538 CG        -89.3070  -10.2660  -52.5320 C.3     159 LEU    0.0900
   2539 CD1       -87.9240  -10.8620  -52.7390 C.3     159 LEU    0.0900
   2540 CD2       -89.5310   -9.0860  -53.4650 C.3     159 LEU   -0.0900
   2541 HN        -91.7020  -10.6820  -50.6060 H       159 LEU    0.0900
   2542 HA        -91.9840  -10.0620  -53.4410 H       159 LEU   -0.2700
   2543 HB1       -90.2180  -11.8140  -53.7140 H       159 LEU    0.0900
   2544 HB2       -90.2720  -12.0890  -51.9290 H       159 LEU    0.0900
   2545 HG        -89.3800   -9.8540  -51.5030 H       159 LEU    0.0900
   2546 HD11      -87.8340  -11.2700  -53.7680 H       159 LEU   -0.2700
   2547 HD12      -87.7550  -11.6860  -52.0140 H       159 LEU    0.0900
   2548 HD13      -87.1490  -10.0780  -52.6000 H       159 LEU    0.0900
   2549 HD21      -90.4300   -8.5150  -53.1480 H       159 LEU    0.0900
   2550 HD22      -89.6890   -9.4500  -54.5030 H       159 LEU    0.5100
   2551 HD23      -88.6510   -8.4080  -53.4360 H       159 LEU   -0.5100
   2552 N         -93.9370  -12.0250  -52.4380 N.am    160 SER   -0.4700
   2553 CA        -94.9510  -13.0030  -52.8000 C.3     160 SER    0.3100
   2554 C         -95.5960  -12.6320  -54.1290 C.2     160 SER    0.0700
   2555 O         -95.3610  -11.5430  -54.6550 O.2     160 SER    0.0900
   2556 CB        -96.0150  -13.1130  -51.7070 C.3     160 SER    0.0500
   2557 OG        -96.6500  -11.8690  -51.4830 O.3     160 SER    0.0900
   2558 HN        -94.1560  -11.4230  -51.6740 H       160 SER    0.0900
   2559 HA        -94.4600  -13.9560  -52.9420 H       160 SER   -0.6600
   2560 HB1       -95.5410  -13.4440  -50.7590 H       160 SER    0.4300
   2561 HB2       -96.7860  -13.8530  -52.0140 H       160 SER    0.5100
   2562 HG1       -96.0530  -11.3650  -50.9260 H       160 SER   -0.5100
   2563 N         -96.4030  -13.5410  -54.6700 N.am    161 GLY   -0.4700
   2564 CA        -97.0500  -13.3290  -55.9530 C.3     161 GLY    0.3100
   2565 C         -97.9140  -12.0850  -55.9850 C.2     161 GLY   -0.0200
   2566 O         -97.7250  -11.2070  -56.8260 O.2     161 GLY    0.0900
   2567 HN        -96.6000  -14.4070  -54.2200 H       161 GLY    0.0900
   2568 HA1       -97.6680  -14.1910  -56.1570 H       161 GLY    0.5100
   2569 HA2       -96.2770  -13.2390  -56.7010 H       161 GLY   -0.5100
   2570 N         -98.8640  -12.0050  -55.0570 N.am    162 ASP   -0.4700
   2571 CA        -99.7470  -10.8520  -54.9680 C.3     162 ASP    0.3100
   2572 C         -99.0560   -9.6920  -54.2660 C.2     162 ASP    0.0700
   2573 O         -99.4660   -8.5380  -54.3950 O.2     162 ASP    0.0900
   2574 CB       -101.0320  -11.2220  -54.2210 C.3     162 ASP   -0.2800
   2575 CG       -101.7760  -12.3690  -54.8760 C.2     162 ASP    0.0900
   2576 OD1      -101.6600  -12.5260  -56.1100 O.co2   162 ASP    0.0900
   2577 OD2      -102.4770  -13.1150  -54.1580 O.co2   162 ASP    0.6200
   2578 HN        -99.0120  -12.7260  -54.3850 H       162 ASP   -0.7600
   2579 HA        -99.9760  -10.5250  -55.9710 H       162 ASP   -0.7600
   2580 HB1      -101.7020  -10.3370  -54.1940 H       162 ASP    0.5100
   2581 HB2      -100.7730  -11.5170  -53.1810 H       162 ASP   -0.5100
   2582 N         -97.9990  -10.0010  -53.5170 N.am    163 GLY   -0.4700
   2583 CA        -97.2860   -8.9990  -52.7520 C.3     163 GLY    0.3100
   2584 C         -98.0170   -8.6600  -51.4690 C.2     163 GLY   -0.0200
   2585 O         -97.7320   -7.6490  -50.8270 O.2     163 GLY    0.0900
   2586 HN        -97.6530  -10.9340  -53.4480 H       163 GLY    0.0900
   2587 HA1       -97.1960   -8.1100  -53.3590 H       163 GLY    0.5100
   2588 HA2       -96.3060   -9.3870  -52.5140 H       163 GLY   -0.5100
   2589 N         -98.9660   -9.5150  -51.0920 N.am    164 THR   -0.4700
   2590 CA        -99.7920   -9.2810  -49.9150 C.3     164 THR    0.3100
   2591 C         -99.7280  -10.4430  -48.9270 C.2     164 THR    0.0700
   2592 O        -100.2690  -10.3620  -47.8250 O.2     164 THR    0.0900
   2593 CB       -101.2640   -9.0400  -50.3000 C.3     164 THR    0.1400
   2594 CG2      -101.3900   -7.8040  -51.1790 C.3     164 THR    0.0900
   2595 OG1      -101.7640  -10.1750  -51.0140 O.3     164 THR   -0.6600
   2596 HN        -99.1540  -10.3530  -51.5980 H       164 THR    0.4300
   2597 HA        -99.3970   -8.4180  -49.4000 H       164 THR   -0.2700
   2598 HB       -101.8750   -8.8900  -49.3840 H       164 THR    0.0900
   2599 HG1      -102.6190   -9.9120  -51.3640 H       164 THR    0.0900
   2600 HG21     -100.7980   -7.9340  -52.1090 H       164 THR    0.0900
   2601 HG22     -101.0070   -6.9130  -50.6360 H       164 THR    0.5100
   2602 HG23     -102.4540   -7.6440  -51.4560 H       164 THR   -0.5100
   2603 N         -99.0640  -11.5260  -49.3250 N.am    165 HSE   -0.4700
   2604 CA        -98.9350  -12.7010  -48.4720 C.3     165 HSE    0.3100
   2605 C         -97.8820  -12.4680  -47.3940 C.2     165 HSE    0.0700
   2606 O         -96.7230  -12.1890  -47.7040 O.2     165 HSE    0.0900
   2607 CB        -98.5840  -13.9300  -49.3130 C.3     165 HSE   -0.0800
   2608 CG        -98.8160  -15.2370  -48.6150 C.ar    165 HSE    0.0900
   2609 CD2       -99.3990  -16.3150  -49.2360 C.ar    165 HSE    0.0900
   2610 ND1       -98.5350  -15.6320  -47.3470 N.ar    165 HSE   -0.7000
   2611 CE1       -98.9570  -16.9310  -47.2310 C.ar    165 HSE    0.2200
   2612 NE2       -99.4750  -17.3260  -48.3810 N.ar    165 HSE    0.2500
   2613 HN        -98.6260  -11.5800  -50.2180 H       165 HSE    0.1300
   2614 HA        -99.8760  -12.8500  -47.9620 H       165 HSE   -0.3600
   2615 HB1       -97.5100  -13.8720  -49.5910 H       165 HSE    0.3200
   2616 HB2       -99.2010  -13.9160  -50.2360 H       165 HSE   -0.0500
   2617 HD2       -99.7580  -16.3900  -50.2540 H       165 HSE    0.0900
   2618 HE1       -98.8870  -17.5590  -46.3430 H       165 HSE    0.5100
   2619 HE2       -99.8590  -18.2260  -48.5840 H       165 HSE   -0.5100
   2620 N         -98.2880  -12.5820  -46.1170 N.am    166 PRO   -0.2900
   2621 CA        -97.4220  -12.3650  -44.9490 C.3     166 PRO    0.0000
   2622 C         -96.1900  -13.2620  -44.9380 C.2     166 PRO    0.0900
   2623 O         -95.1890  -12.9210  -44.3100 O.2     166 PRO    0.0900
   2624 CB        -98.3340  -12.7250  -43.7740 C.3     166 PRO    0.0200
   2625 CG        -99.7150  -12.4600  -44.2760 C.3     166 PRO    0.0900
   2626 CD        -99.6810  -12.8550  -45.7230 C.3     166 PRO   -0.1800
   2627 HA        -97.0490  -11.3540  -44.9390 H       166 PRO    0.0900
   2628 HB1       -98.1070  -12.0920  -42.8890 H       166 PRO    0.0900
   2629 HB2       -98.2140  -13.7920  -43.4920 H       166 PRO   -0.1800
   2630 HG1      -100.4600  -13.0670  -43.7190 H       166 PRO    0.0900
   2631 HG2       -99.9740  -11.3850  -44.1670 H       166 PRO    0.0900
   2632 HD1       -99.9120  -13.9320  -45.8570 H       166 PRO    0.5100
   2633 HD2      -100.3770  -12.2380  -46.3300 H       166 PRO   -0.5100
   2634 N         -96.2660  -14.4020  -45.6200 N.am    167 GLY   -0.4700
   2635 CA        -95.1470  -15.3210  -45.7000 C.3     167 GLY    0.3100
   2636 C         -94.0950  -14.8750  -46.6950 C.2     167 GLY   -0.0200
   2637 O         -92.9900  -15.4180  -46.7300 O.2     167 GLY    0.0900
   2638 HN        -97.0920  -14.6740  -46.1070 H       167 GLY    0.0900
   2639 HA1       -95.5300  -16.2860  -45.9990 H       167 GLY    0.5100
   2640 HA2       -94.7000  -15.3860  -44.7180 H       167 GLY   -0.5100
   2641 N         -94.4360  -13.8800  -47.5090 N.am    168 GLY   -0.4700
   2642 CA        -93.5240  -13.3610  -48.5100 C.3     168 GLY    0.3100
   2643 C         -92.7070  -12.1880  -48.0040 C.2     168 GLY   -0.0200
   2644 O         -91.8910  -11.6260  -48.7320 O.2     168 GLY    0.0900
   2645 HN        -95.3320  -13.4460  -47.4680 H       168 GLY    0.0900
   2646 HA1       -94.1090  -13.0440  -49.3600 H       168 GLY    0.5100
   2647 HA2       -92.8560  -14.1600  -48.7950 H       168 GLY   -0.5100
   2648 N         -92.9350  -11.8160  -46.7470 N.am    169 LEU   -0.4700
   2649 CA        -92.2150  -10.7130  -46.1270 C.3     169 LEU    0.3100
   2650 C         -90.7690  -11.0950  -45.8480 C.2     169 LEU    0.0700
   2651 O         -90.4820  -11.8070  -44.8900 O.2     169 LEU    0.0900
   2652 CB        -92.9000  -10.3020  -44.8210 C.3     169 LEU   -0.1800
   2653 CG        -92.2060   -9.1910  -44.0350 C.3     169 LEU    0.0900
   2654 CD1       -92.1950   -7.9040  -44.8420 C.3     169 LEU    0.0900
   2655 CD2       -92.8710   -8.9830  -42.6850 C.3     169 LEU   -0.0900
   2656 HN        -93.6090  -12.2750  -46.1740 H       169 LEU    0.0900
   2657 HA        -92.2010   -9.8860  -46.8200 H       169 LEU   -0.2700
   2658 HB1       -92.9630  -11.1980  -44.1680 H       169 LEU    0.0900
   2659 HB2       -93.9280   -9.9610  -45.0650 H       169 LEU    0.0900
   2660 HG        -91.1610   -9.4950  -43.8100 H       169 LEU    0.0900
   2661 HD11      -93.2160   -7.6810  -45.2200 H       169 LEU   -0.2700
   2662 HD12      -91.5100   -8.0070  -45.7110 H       169 LEU    0.0900
   2663 HD13      -91.8620   -7.0590  -44.2020 H       169 LEU    0.0900
   2664 HD21      -92.8230   -9.9180  -42.0870 H       169 LEU    0.0900
   2665 HD22      -93.9380   -8.7080  -42.8280 H       169 LEU    0.5100
   2666 HD23      -92.3490   -8.1770  -42.1260 H       169 LEU   -0.5100
   2667 N         -89.8540  -10.6150  -46.6850 N.am    170 VAL   -0.4700
   2668 CA        -88.4470  -10.9710  -46.5460 C.3     170 VAL    0.3100
   2669 C         -87.5430   -9.7560  -46.3580 C.2     170 VAL    0.0700
   2670 O         -87.8700   -8.6450  -46.7840 O.2     170 VAL    0.0900
   2671 CB        -87.9490  -11.7820  -47.7580 C.3     170 VAL   -0.0900
   2672 CG1       -88.7390  -13.0790  -47.8930 C.3     170 VAL    0.0900
   2673 CG2       -88.0490  -10.9570  -49.0320 C.3     170 VAL   -0.2700
   2674 HN        -90.0850  -10.0000  -47.4350 H       170 VAL    0.0900
   2675 HA        -88.3400  -11.5500  -45.6410 H       170 VAL    0.0900
   2676 HB        -86.8720  -12.0200  -47.6250 H       170 VAL    0.0900
   2677 HG11      -89.8170  -12.8560  -48.0340 H       170 VAL   -0.2700
   2678 HG12      -88.6210  -13.6910  -46.9720 H       170 VAL    0.0900
   2679 HG13      -88.3770  -13.6530  -48.7720 H       170 VAL    0.0900
   2680 HG21      -87.4310  -10.0390  -48.9420 H       170 VAL    0.0900
   2681 HG22      -89.1050  -10.6580  -49.2070 H       170 VAL    0.5100
   2682 HG23      -87.6800  -11.5500  -49.8970 H       170 VAL   -0.5100
   2683 N         -86.4040   -9.9830  -45.7080 N.am    171 CYS   -0.4700
   2684 CA        -85.3620   -8.9780  -45.5860 C.3     171 CYS    0.3100
   2685 C         -84.4680   -9.0570  -46.8130 C.2     171 CYS    0.0700
   2686 O         -83.9550  -10.1240  -47.1500 O.2     171 CYS    0.0900
   2687 CB        -84.5400   -9.2050  -44.3180 C.3     171 CYS   -0.1000
   2688 SG        -83.2310   -7.9870  -44.0430 S.3     171 CYS    0.0900
   2689 HN        -86.2140  -10.8610  -45.2720 H       171 CYS    0.0900
   2690 HA        -85.8340   -8.0070  -45.5580 H       171 CYS   -0.0800
   2691 HB1       -84.0820  -10.2140  -44.3800 H       171 CYS    0.5100
   2692 HB2       -85.2330   -9.1850  -43.4510 H       171 CYS   -0.5100
   2693 N         -84.2860   -7.9260  -47.4850 N.am    172 THR   -0.4700
   2694 CA        -83.6440   -7.9120  -48.7890 C.3     172 THR    0.3100
   2695 C         -83.1540   -6.5000  -49.1070 C.2     172 THR    0.0700
   2696 O         -83.5860   -5.5320  -48.4670 O.2     172 THR    0.0900
   2697 CB        -84.6390   -8.3860  -49.8780 C.3     172 THR    0.1400
   2698 CG2       -85.6730   -7.3040  -50.1710 C.3     172 THR    0.0900
   2699 OG1       -83.9410   -8.7180  -51.0810 O.3     172 THR   -0.6600
   2700 HN        -84.5790   -7.0430  -47.1270 H       172 THR    0.4300
   2701 HA        -82.7870   -8.5680  -48.7500 H       172 THR   -0.2700
   2702 HB        -85.1850   -9.2850  -49.5210 H       172 THR    0.0900
   2703 HG1       -84.0410   -7.9620  -51.6640 H       172 THR    0.0900
   2704 HG21      -85.1930   -6.4510  -50.6980 H       172 THR    0.0900
   2705 HG22      -86.1130   -6.9330  -49.2220 H       172 THR    0.5100
   2706 HG23      -86.4760   -7.7140  -50.8210 H       172 THR   -0.5100
   2707 N         -82.2240   -6.3690  -50.0680 N.am    173 PRO   -0.2900
   2708 CA        -81.8870   -5.0310  -50.5580 C.3     173 PRO    0.0000
   2709 C         -83.1030   -4.3350  -51.1590 C.2     173 PRO    0.0900
   2710 O         -83.7050   -4.8490  -52.1040 O.2     173 PRO    0.0900
   2711 CB        -80.8490   -5.3120  -51.6480 C.3     173 PRO    0.0200
   2712 CG        -80.1910   -6.5690  -51.2060 C.3     173 PRO    0.0900
   2713 CD        -81.2810   -7.3880  -50.5640 C.3     173 PRO   -0.1800
   2714 HA        -81.5350   -4.4110  -49.7490 H       173 PRO    0.0900
   2715 HB1       -80.1140   -4.4830  -51.7180 H       173 PRO    0.0900
   2716 HB2       -81.3380   -5.4450  -52.6360 H       173 PRO   -0.1800
   2717 HG1       -79.7560   -7.1090  -52.0740 H       173 PRO    0.0900
   2718 HG2       -79.3820   -6.3530  -50.4760 H       173 PRO    0.0900
   2719 HD1       -81.7850   -8.0470  -51.3020 H       173 PRO    0.5100
   2720 HD2       -80.8930   -7.9930  -49.7180 H       173 PRO   -0.5100
   2721 N         -83.4080   -3.1090  -50.6900 N.am    174 ILE   -0.4700
   2722 CA        -84.5440   -2.3220  -51.1470 C.3     174 ILE    0.3100
   2723 C         -84.1420   -1.3200  -52.2140 C.2     174 ILE    0.0700
   2724 O         -84.9530   -0.5110  -52.6600 O.2     174 ILE    0.0900
   2725 CB        -85.2240   -1.5820  -49.9910 C.3     174 ILE   -0.0900
   2726 CG1       -84.2520   -0.6960  -49.1740 C.3     174 ILE    0.0900
   2727 CG2       -85.9010   -2.6470  -49.1090 C.3     174 ILE   -0.2700
   2728 CD        -84.9540    0.2320  -48.1760 C.3     174 ILE    0.0900
   2729 HN        -82.8500   -2.6750  -49.9880 H       174 ILE    0.0900
   2730 HA        -85.2430   -2.9970  -51.6170 H       174 ILE    0.0900
   2731 HB        -85.9810   -0.8700  -50.3820 H       174 ILE   -0.1800
   2732 HG11      -83.6650   -0.0720  -49.8810 H       174 ILE    0.0900
   2733 HG12      -83.5570   -1.3560  -48.6140 H       174 ILE    0.0900
   2734 HG21      -85.1330   -3.2470  -48.5760 H       174 ILE   -0.2700
   2735 HG22      -86.5090   -3.3290  -49.7400 H       174 ILE    0.0900
   2736 HG23      -86.5520   -2.1550  -48.3550 H       174 ILE    0.0900
   2737 HD1       -85.5390   -0.3670  -47.4440 H       174 ILE    0.0900
   2738 HD2       -85.6500    0.9110  -48.7150 H       174 ILE    0.5100
   2739 HD3       -84.2020    0.8310  -47.6220 H       174 ILE   -0.5100
   2740 N         -82.8760   -1.3690  -52.6610 N.am    175 VAL   -0.4700
   2741 CA        -82.3090   -0.4340  -53.6100 C.3     175 VAL    0.3100
   2742 C         -81.9260   -1.2280  -54.8500 C.2     175 VAL    0.0700
   2743 O         -81.6000   -2.4120  -54.7660 O.2     175 VAL    0.0900
   2744 CB        -81.1070    0.3300  -53.0460 C.3     175 VAL   -0.0900
   2745 CG1       -80.7640    1.5250  -53.9560 C.3     175 VAL    0.0900
   2746 CG2       -81.4440    0.8630  -51.6400 C.3     175 VAL   -0.2700
   2747 HN        -82.2500   -2.0760  -52.3440 H       175 VAL    0.0900
   2748 HA        -83.0870    0.2620  -53.8850 H       175 VAL    0.0900
   2749 HB        -80.2310   -0.3520  -52.9850 H       175 VAL    0.0900
   2750 HG11      -81.6310    2.2180  -54.0190 H       175 VAL   -0.2700
   2751 HG12      -80.5220    1.1660  -54.9790 H       175 VAL    0.0900
   2752 HG13      -79.8960    2.0810  -53.5400 H       175 VAL    0.0900
   2753 HG21      -81.5130    0.0210  -50.9180 H       175 VAL    0.0900
   2754 HG22      -82.4210    1.3930  -51.6600 H       175 VAL    0.5100
   2755 HG23      -80.6480    1.5590  -51.2970 H       175 VAL   -0.5100
   2756 N         -82.0370   -0.5860  -56.0320 N.am    176 ASP   -0.4700
   2757 CA        -81.7560   -1.0850  -57.3770 C.3     176 ASP    0.3100
   2758 C         -80.3670   -1.7090  -57.4930 C.2     176 ASP    0.0700
   2759 O         -79.5120   -1.5290  -56.6240 O.2     176 ASP    0.0900
   2760 CB        -81.9320    0.0280  -58.4190 C.3     176 ASP   -0.2800
   2761 CG        -81.0520    1.2320  -58.1440 C.2     176 ASP    0.0900
   2762 OD1       -81.4830    2.1250  -57.3830 O.co2   176 ASP    0.0900
   2763 OD2       -79.9290    1.2830  -58.6880 O.co2   176 ASP    0.6200
   2764 HN        -82.3480    0.3590  -56.0320 H       176 ASP   -0.7600
   2765 HA        -82.4360   -1.8990  -57.5800 H       176 ASP   -0.7600
   2766 HB1       -82.9930    0.3590  -58.4190 H       176 ASP    0.5100
   2767 HB2       -81.6760   -0.3740  -59.4220 H       176 ASP   -0.5100
   2768 N         -80.1470   -2.4390  -58.5860 N.am    177 THR   -0.4700
   2769 CA        -78.9380   -3.2380  -58.7680 C.3     177 THR    0.3100
   2770 C         -77.6440   -2.4260  -58.7570 C.2     177 THR    0.0700
   2771 O         -76.6890   -2.7810  -58.0650 O.2     177 THR    0.0900
   2772 CB        -79.0070   -4.0570  -60.0720 C.3     177 THR    0.1400
   2773 CG2       -77.7880   -4.9550  -60.2050 C.3     177 THR    0.0900
   2774 OG1       -80.1930   -4.8620  -60.0700 O.3     177 THR   -0.6600
   2775 HN        -80.8040   -2.4710  -59.3350 H       177 THR    0.4300
   2776 HA        -78.8430   -3.8960  -57.9180 H       177 THR   -0.2700
   2777 HB        -79.0360   -3.3730  -60.9480 H       177 THR    0.0900
   2778 HG1       -80.1080   -5.4610  -60.8160 H       177 THR    0.0900
   2779 HG21      -77.7370   -5.6600  -59.3470 H       177 THR    0.0900
   2780 HG22      -76.8640   -4.3400  -60.2140 H       177 THR    0.5100
   2781 HG23      -77.8530   -5.5460  -61.1440 H       177 THR   -0.5100
   2782 N         -77.6170   -1.3350  -59.5190 N.am    178 ALA   -0.4700
   2783 CA        -76.4090   -0.5270  -59.6720 C.3     178 ALA    0.3100
   2784 C         -75.8890    0.0380  -58.3520 C.2     178 ALA    0.0700
   2785 O         -74.7080   -0.1040  -58.0230 O.2     178 ALA    0.0900
   2786 CB        -76.6510    0.5970  -60.6740 C.3     178 ALA   -0.2700
   2787 HN        -78.4190   -1.0190  -60.0210 H       178 ALA    0.0900
   2788 HA        -75.6130   -1.1730  -60.0150 H       178 ALA    0.0900
   2789 HB1       -77.4770    1.2510  -60.3210 H       178 ALA    0.0900
   2790 HB2       -76.9330    0.1710  -61.6610 H       178 ALA    0.5100
   2791 HB3       -75.7330    1.2120  -60.7820 H       178 ALA   -0.5100
   2792 N         -76.7730    0.6750  -57.5930 N.am    179 THR   -0.4700
   2793 CA        -76.3930    1.2790  -56.3250 C.3     179 THR    0.3100
   2794 C         -75.9120    0.2140  -55.3380 C.2     179 THR    0.0700
   2795 O         -74.9230    0.4110  -54.6280 O.2     179 THR    0.0900
   2796 CB        -77.5570    2.0820  -55.7150 C.3     179 THR    0.1400
   2797 CG2       -77.0790    2.9010  -54.5240 C.3     179 THR    0.0900
   2798 OG1       -78.1160    2.9550  -56.7030 O.3     179 THR   -0.6600
   2799 HN        -77.7300    0.7680  -57.8570 H       179 THR    0.4300
   2800 HA        -75.5490    1.9280  -56.5060 H       179 THR   -0.2700
   2801 HB        -78.3480    1.3870  -55.3580 H       179 THR    0.0900
   2802 HG1       -78.8090    2.4530  -57.1380 H       179 THR    0.0900
   2803 HG21      -76.2890    3.6130  -54.8440 H       179 THR    0.0900
   2804 HG22      -76.6580    2.2280  -53.7470 H       179 THR    0.5100
   2805 HG23      -77.9270    3.4800  -54.0990 H       179 THR   -0.5100
   2806 N         -76.6090   -0.9210  -55.3080 N.am    180 LEU   -0.4700
   2807 CA        -76.1990   -2.0580  -54.4900 C.3     180 LEU    0.3100
   2808 C         -74.7840   -2.4970  -54.8510 C.2     180 LEU    0.0700
   2809 O         -73.9490   -2.7340  -53.9700 O.2     180 LEU    0.0900
   2810 CB        -77.1680   -3.2300  -54.6630 C.3     180 LEU   -0.1800
   2811 CG        -76.7880   -4.5000  -53.9010 C.3     180 LEU    0.0900
   2812 CD1       -76.7720   -4.2380  -52.4030 C.3     180 LEU    0.0900
   2813 CD2       -77.7280   -5.6510  -54.2410 C.3     180 LEU   -0.0900
   2814 HN        -77.4420   -1.0430  -55.8410 H       180 LEU    0.0900
   2815 HA        -76.1790   -1.7380  -53.4590 H       180 LEU   -0.2700
   2816 HB1       -77.2240   -3.4780  -55.7440 H       180 LEU    0.0900
   2817 HB2       -78.1720   -2.9050  -54.3170 H       180 LEU    0.0900
   2818 HG        -75.7810   -4.8380  -54.2270 H       180 LEU    0.0900
   2819 HD11      -77.7770   -3.9080  -52.0630 H       180 LEU   -0.2700
   2820 HD12      -76.0370   -3.4400  -52.1660 H       180 LEU    0.0900
   2821 HD13      -76.5020   -5.1690  -51.8590 H       180 LEU    0.0900
   2822 HD21      -77.6830   -5.8720  -55.3290 H       180 LEU    0.0900
   2823 HD22      -78.7720   -5.3760  -53.9780 H       180 LEU    0.5100
   2824 HD23      -77.4280   -6.5630  -53.6820 H       180 LEU   -0.5100
   2825 N         -74.5200   -2.5880  -56.1540 N.am    181 LYS   -0.4700
   2826 CA        -73.1830   -2.8750  -56.6520 C.3     181 LYS    0.3100
   2827 C         -72.1960   -1.8660  -56.0870 C.2     181 LYS    0.0700
   2828 O         -71.0940   -2.2250  -55.6830 O.2     181 LYS    0.0900
   2829 CB        -73.1420   -2.8240  -58.1830 C.3     181 LYS   -0.1800
   2830 CG        -73.7970   -3.9960  -58.8890 C.3     181 LYS    0.0900
   2831 CD        -73.6670   -3.8540  -60.4010 C.3     181 LYS    0.0900
   2832 CE        -74.2260   -5.0650  -61.1350 C.3     181 LYS   -0.1800
   2833 NZ        -74.0670   -4.9390  -62.6120 N.4     181 LYS    0.0900
   2834 HN        -75.2270   -2.4630  -56.8460 H       181 LYS    0.0900
   2835 HA        -72.9030   -3.8570  -56.3040 H       181 LYS   -0.1800
   2836 HB1       -72.0780   -2.7820  -58.4980 H       181 LYS    0.0900
   2837 HB2       -73.6510   -1.8940  -58.5110 H       181 LYS    0.0900
   2838 HG1       -74.8730   -4.0350  -58.6150 H       181 LYS    0.2100
   2839 HG2       -73.3090   -4.9400  -58.5660 H       181 LYS    0.0500
   2840 HD1       -72.5940   -3.7360  -60.6630 H       181 LYS    0.0500
   2841 HD2       -74.2190   -2.9470  -60.7280 H       181 LYS   -0.3000
   2842 HE1       -75.3110   -5.1680  -60.9190 H       181 LYS    0.3300
   2843 HE2       -73.6840   -5.9810  -60.8140 H       181 LYS    0.3300
   2844 HZ1       -73.0570   -4.8510  -62.8470 H       181 LYS    0.3300
   2845 HZ2       -74.5740   -4.0930  -62.9440 H       181 LYS    0.5100
   2846 HZ3       -74.4590   -5.7820  -63.0760 H       181 LYS   -0.5100
   2847 N         -72.6040   -0.6000  -56.0460 N.am    182 VAL   -0.4700
   2848 CA        -71.7380    0.4550  -55.5300 C.3     182 VAL    0.3100
   2849 C         -71.3750    0.2550  -54.0540 C.2     182 VAL    0.0700
   2850 O         -70.1920    0.1910  -53.7100 O.2     182 VAL    0.0900
   2851 CB        -72.3540    1.8520  -55.7450 C.3     182 VAL   -0.0900
   2852 CG1       -71.5090    2.9180  -55.0690 C.3     182 VAL    0.0900
   2853 CG2       -72.4920    2.1430  -57.2300 C.3     182 VAL   -0.2700
   2854 HN        -73.5060   -0.3170  -56.3610 H       182 VAL    0.0900
   2855 HA        -70.7900    0.3840  -56.0420 H       182 VAL    0.0900
   2856 HB        -73.3800    1.8720  -55.3200 H       182 VAL    0.0900
   2857 HG11      -70.4420    2.8000  -55.3550 H       182 VAL   -0.2700
   2858 HG12      -71.5920    2.8230  -53.9650 H       182 VAL    0.0900
   2859 HG13      -71.8510    3.9270  -55.3840 H       182 VAL    0.0900
   2860 HG21      -72.9960    1.2940  -57.7410 H       182 VAL    0.0900
   2861 HG22      -71.4870    2.2830  -57.6840 H       182 VAL    0.5100
   2862 HG23      -73.1020    3.0600  -57.3810 H       182 VAL   -0.5100
   2863 N         -72.3790    0.1390  -53.1840 N.am    183 VAL   -0.4700
   2864 CA        -72.1020   -0.0100  -51.7530 C.3     183 VAL    0.3100
   2865 C         -71.3570   -1.3100  -51.4390 C.2     183 VAL    0.0700
   2866 O         -70.5210   -1.3510  -50.5280 O.2     183 VAL    0.0900
   2867 CB        -73.3740    0.1400  -50.8670 C.3     183 VAL   -0.0900
   2868 CG1       -74.4280    0.9820  -51.5760 C.3     183 VAL    0.0900
   2869 CG2       -73.9440   -1.2120  -50.4680 C.3     183 VAL   -0.2700
   2870 HN        -73.3380    0.1480  -53.4590 H       183 VAL    0.0900
   2871 HA        -71.3790    0.7440  -51.4830 H       183 VAL    0.0900
   2872 HB        -73.0980    0.6290  -49.9090 H       183 VAL    0.0900
   2873 HG11      -74.9760    0.3630  -52.3180 H       183 VAL   -0.2700
   2874 HG12      -73.9410    1.8270  -52.1090 H       183 VAL    0.0900
   2875 HG13      -75.1560    1.3780  -50.8360 H       183 VAL    0.0900
   2876 HG21      -73.2660   -1.7130  -49.7440 H       183 VAL    0.0900
   2877 HG22      -74.0470   -1.8600  -51.3650 H       183 VAL    0.5100
   2878 HG23      -74.9370   -1.0770  -49.9880 H       183 VAL   -0.5100
   2879 N         -71.6390   -2.3640  -52.2060 N.am    184 ILE   -0.4700
   2880 CA        -70.9560   -3.6400  -52.0190 C.3     184 ILE    0.3100
   2881 C         -69.4920   -3.5260  -52.4280 C.2     184 ILE    0.0700
   2882 O         -68.6040   -4.0660  -51.7620 O.2     184 ILE    0.0900
   2883 CB        -71.6440   -4.7850  -52.7990 C.3     184 ILE   -0.0900
   2884 CG1       -72.9940   -5.1320  -52.1640 C.3     184 ILE    0.0900
   2885 CG2       -70.7670   -6.0280  -52.8240 C.3     184 ILE   -0.2700
   2886 CD        -73.6760   -6.3240  -52.8020 C.3     184 ILE    0.0900
   2887 HN        -72.3200   -2.3280  -52.9330 H       184 ILE    0.0900
   2888 HA        -70.9570   -3.8610  -50.9620 H       184 ILE    0.0900
   2889 HB        -71.8410   -4.4540  -53.8410 H       184 ILE   -0.1800
   2890 HG11      -73.6640   -4.2510  -52.2550 H       184 ILE    0.0900
   2891 HG12      -72.8330   -5.3520  -51.0870 H       184 ILE    0.0900
   2892 HG21      -70.5690   -6.3760  -51.7880 H       184 ILE   -0.2700
   2893 HG22      -69.7970   -5.7950  -53.3110 H       184 ILE    0.0900
   2894 HG23      -71.2800   -6.8410  -53.3810 H       184 ILE    0.0900
   2895 HD1       -73.1250   -7.2570  -52.5570 H       184 ILE    0.0900
   2896 HD2       -73.6950   -6.2040  -53.9060 H       184 ILE    0.5100
   2897 HD3       -74.7150   -6.4160  -52.4180 H       184 ILE   -0.5100
   2898 N         -69.2420   -2.8140  -53.5260 N.am    185 GLN   -0.4700
   2899 CA        -67.8820   -2.5400  -53.9670 C.3     185 GLN    0.3100
   2900 C         -67.1210   -1.7770  -52.8930 C.2     185 GLN    0.0700
   2901 O         -66.0040   -2.1440  -52.5250 O.2     185 GLN    0.0900
   2902 CB        -67.8820   -1.7290  -55.2660 C.3     185 GLN   -0.1800
   2903 CG        -68.1300   -2.5420  -56.5220 C.3     185 GLN    0.0900
   2904 CD        -68.2310   -1.6780  -57.7650 C.2     185 GLN    0.0900
   2905 NE2       -67.6900   -0.5580  -57.7980 N.am    185 GLN   -0.1800
   2906 OE1       -68.9130   -2.1640  -58.7730 O.2     185 GLN    0.0900
   2907 HN        -69.9720   -2.4400  -54.0930 H       185 GLN    0.0900
   2908 HA        -67.3820   -3.4850  -54.1160 H       185 GLN    0.5500
   2909 HB1       -66.8960   -1.2290  -55.3630 H       185 GLN   -0.5500
   2910 HB2       -68.6730   -0.9540  -55.1910 H       185 GLN   -0.6200
   2911 HG1       -69.0800   -3.1080  -56.4060 H       185 GLN    0.3200
   2912 HG2       -67.2930   -3.2600  -56.6590 H       185 GLN    0.3000
   2913 HE21      -67.7600    0.0070  -58.6200 H       185 GLN    0.5100
   2914 HE22      -67.1850   -0.2240  -57.0020 H       185 GLN   -0.5100
   2915 N         -67.7440   -0.7150  -52.3830 N.am    186 VAL   -0.4700
   2916 CA        -67.1430    0.1100  -51.3430 C.3     186 VAL    0.3100
   2917 C         -66.7910   -0.7080  -50.1080 C.2     186 VAL    0.0700
   2918 O         -65.6990   -0.5760  -49.5560 O.2     186 VAL    0.0900
   2919 CB        -68.0700    1.2780  -50.9510 C.3     186 VAL   -0.0900
   2920 CG1       -67.5130    2.0260  -49.7480 C.3     186 VAL    0.0900
   2921 CG2       -68.2530    2.2220  -52.1320 C.3     186 VAL   -0.2700
   2922 HN        -68.6500   -0.4350  -52.6910 H       186 VAL    0.0900
   2923 HA        -66.2050    0.4900  -51.7210 H       186 VAL    0.0900
   2924 HB        -69.0760    0.8800  -50.7020 H       186 VAL    0.0900
   2925 HG11      -66.4440    2.2820  -49.9170 H       186 VAL   -0.2700
   2926 HG12      -67.5850    1.3910  -48.8390 H       186 VAL    0.0900
   2927 HG13      -68.0810    2.9680  -49.5920 H       186 VAL    0.0900
   2928 HG21      -68.5330    1.6480  -53.0410 H       186 VAL    0.0900
   2929 HG22      -67.3040    2.7640  -52.3350 H       186 VAL    0.5100
   2930 HG23      -69.0600    2.9520  -51.9110 H       186 VAL   -0.5100
   2931 N         -67.7140   -1.5690  -49.6820 N.am    187 ASN   -0.4700
   2932 CA        -67.4640   -2.4320  -48.5350 C.3     187 ASN    0.3100
   2933 C         -66.3410   -3.4330  -48.7890 C.2     187 ASN    0.0700
   2934 O         -65.5160   -3.6870  -47.9160 O.2     187 ASN    0.0900
   2935 CB        -68.7420   -3.1590  -48.1130 C.3     187 ASN   -0.1800
   2936 CG        -68.5350   -4.0360  -46.8930 C.2     187 ASN    0.0900
   2937 ND2       -68.4740   -3.4120  -45.7200 N.am    187 ASN    0.0900
   2938 OD1       -68.4260   -5.2610  -47.0030 O.2     187 ASN    0.5500
   2939 HN        -68.6040   -1.6610  -50.1220 H       187 ASN   -0.5500
   2940 HA        -67.1000   -1.8150  -47.7260 H       187 ASN   -0.6200
   2941 HB1       -69.0890   -3.7970  -48.9540 H       187 ASN    0.3200
   2942 HB2       -69.5260   -2.4070  -47.8790 H       187 ASN    0.3000
   2943 HD21      -68.3380   -3.9380  -44.8800 H       187 ASN    0.5100
   2944 HD22      -68.5610   -2.4170  -45.6780 H       187 ASN   -0.5100
   2945 N         -66.3060   -3.9930  -49.9950 N.am    188 THR   -0.4700
   2946 CA        -65.2820   -4.9630  -50.3640 C.3     188 THR    0.3100
   2947 C         -63.8980   -4.3230  -50.3550 C.2     188 THR    0.0700
   2948 O         -62.9260   -4.9300  -49.9070 O.2     188 THR    0.0900
   2949 CB        -65.5550   -5.5740  -51.7510 C.3     188 THR    0.1400
   2950 CG2       -64.5290   -6.6540  -52.0700 C.3     188 THR    0.0900
   2951 OG1       -66.8680   -6.1440  -51.7770 O.3     188 THR   -0.6600
   2952 HN        -66.9780   -3.7770  -50.7000 H       188 THR    0.4300
   2953 HA        -65.2740   -5.7370  -49.6130 H       188 THR   -0.2700
   2954 HB        -65.4880   -4.7860  -52.5310 H       188 THR    0.0900
   2955 HG1       -67.4720   -5.4110  -51.9130 H       188 THR    0.0900
   2956 HG21      -64.4490   -7.3680  -51.2220 H       188 THR    0.0900
   2957 HG22      -63.5330   -6.1910  -52.2380 H       188 THR    0.5100
   2958 HG23      -64.8390   -7.2140  -52.9780 H       188 THR   -0.5100
   2959 N         -63.8130   -3.0860  -50.8410 N.am    189 PHE   -0.4700
   2960 CA        -62.5460   -2.3660  -50.8530 C.3     189 PHE    0.3100
   2961 C         -62.1050   -1.9460  -49.4540 C.2     189 PHE    0.0700
   2962 O         -60.9870   -2.2390  -49.0300 O.2     189 PHE    0.0900
   2963 CB        -62.6320   -1.1260  -51.7490 C.3     189 PHE   -0.1800
   2964 CG        -62.5310   -1.4220  -53.2160 C.ar    189 PHE    0.0900
   2965 CD1       -61.3810   -1.9890  -53.7420 C.ar    189 PHE    0.0900
   2966 CD2       -63.5710   -1.1070  -54.0750 C.ar    189 PHE    0.0000
   2967 CE1       -61.2830   -2.2570  -55.0900 C.ar    189 PHE   -0.1150
   2968 CE2       -63.4760   -1.3710  -55.4250 C.ar    189 PHE    0.1150
   2969 CZ        -62.3290   -1.9450  -55.9340 C.ar    189 PHE   -0.1150
   2970 HN        -64.6010   -2.6030  -51.2120 H       189 PHE    0.1150
   2971 HA        -61.7830   -3.0390  -51.2170 H       189 PHE   -0.1150
   2972 HB1       -61.8000   -0.4340  -51.4960 H       189 PHE    0.1150
   2973 HB2       -63.6100   -0.6230  -51.5840 H       189 PHE   -0.1150
   2974 HD1       -60.5530   -2.2220  -53.0880 H       189 PHE    0.1150
   2975 HD2       -64.4650   -0.6480  -53.6820 H       189 PHE   -0.1150
   2976 HE1       -60.3870   -2.7110  -55.4860 H       189 PHE    0.1150
   2977 HE2       -64.2980   -1.1290  -56.0830 H       189 PHE    0.5100
   2978 HZ        -62.2500   -2.1490  -56.9920 H       189 PHE   -0.5100
   2979 N         -62.9950   -1.2660  -48.7360 N.am    190 MET   -0.4700
   2980 CA        -62.6330   -0.6180  -47.4790 C.3     190 MET    0.3100
   2981 C         -62.5750   -1.5500  -46.2730 C.2     190 MET    0.0700
   2982 O         -61.8580   -1.2770  -45.3100 O.2     190 MET    0.0900
   2983 CB        -63.5770    0.5560  -47.1950 C.3     190 MET   -0.1800
   2984 CG        -63.5180    1.6420  -48.2510 C.3     190 MET    0.0900
   2985 SD        -61.8360    2.2530  -48.4810 S.3     190 MET    0.0900
   2986 CE        -61.8370    2.5940  -50.2400 C.3     190 MET   -0.1400
   2987 HN        -63.9440   -1.1680  -49.0230 H       190 MET    0.0900
   2988 HA        -61.6150   -0.2710  -47.5620 H       190 MET    0.0900
   2989 HB1       -63.3060    0.9990  -46.2130 H       190 MET   -0.0900
   2990 HB2       -64.6170    0.1700  -47.1390 H       190 MET   -0.2200
   2991 HG1       -64.1800    2.4780  -47.9420 H       190 MET    0.0900
   2992 HG2       -63.9000    1.2320  -49.2090 H       190 MET    0.0900
   2993 HE1       -62.6110    3.3470  -50.5050 H       190 MET    0.0900
   2994 HE2       -62.0530    1.6660  -50.8110 H       190 MET    0.5100
   2995 HE3       -60.8490    2.9920  -50.5540 H       190 MET   -0.5100
   2996 N         -63.3230   -2.6490  -46.3150 N.am    191 SER   -0.4700
   2997 CA        -63.3570   -3.5630  -45.1790 C.3     191 SER    0.3100
   2998 C         -62.4940   -4.8000  -45.4020 C.2     191 SER    0.0700
   2999 O         -62.2420   -5.5630  -44.4700 O.2     191 SER    0.0900
   3000 CB        -64.7940   -3.9790  -44.8540 C.3     191 SER    0.0500
   3001 OG        -65.3450   -4.7680  -45.8920 O.3     191 SER    0.0900
   3002 HN        -63.8810   -2.8910  -47.1040 H       191 SER    0.0900
   3003 HA        -62.9120   -3.0590  -44.3330 H       191 SER   -0.6600
   3004 HB1       -65.4230   -3.0740  -44.7260 H       191 SER    0.4300
   3005 HB2       -64.8050   -4.5730  -43.9150 H       191 SER    0.5100
   3006 HG1       -65.6210   -4.1530  -46.5750 H       191 SER   -0.5100
   3007 N         -62.0340   -4.9990  -46.6350 N.am    192 PHE   -0.4700
   3008 CA        -61.2720   -6.1990  -46.9620 C.3     192 PHE    0.3100
   3009 C         -59.9640   -5.9090  -47.6910 C.2     192 PHE    0.0700
   3010 O         -58.8920   -5.9750  -47.0960 O.2     192 PHE    0.0900
   3011 CB        -62.1330   -7.1770  -47.7710 C.3     192 PHE   -0.1800
   3012 CG        -61.4680   -8.4980  -48.0300 C.ar    192 PHE    0.0900
   3013 CD1       -61.2620   -9.3990  -46.9990 C.ar    192 PHE    0.0900
   3014 CD2       -61.0580   -8.8410  -49.3070 C.ar    192 PHE    0.0000
   3015 CE1       -60.6510  -10.6160  -47.2360 C.ar    192 PHE   -0.1150
   3016 CE2       -60.4480  -10.0560  -49.5510 C.ar    192 PHE    0.1150
   3017 CZ        -60.2450  -10.9450  -48.5140 C.ar    192 PHE   -0.1150
   3018 HN        -62.1850   -4.3500  -47.3770 H       192 PHE    0.1150
   3019 HA        -60.9540   -6.6560  -46.0360 H       192 PHE   -0.1150
   3020 HB1       -62.3660   -6.7270  -48.7590 H       192 PHE    0.1150
   3021 HB2       -63.0720   -7.3850  -47.2140 H       192 PHE   -0.1150
   3022 HD1       -61.5830   -9.1490  -45.9980 H       192 PHE    0.1150
   3023 HD2       -61.2170   -8.1510  -50.1220 H       192 PHE   -0.1150
   3024 HE1       -60.4920  -11.3090  -46.4220 H       192 PHE    0.1150
   3025 HE2       -60.1290  -10.3100  -50.5500 H       192 PHE    0.5100
   3026 HZ        -59.7710  -11.8970  -48.7030 H       192 PHE   -0.5100
   3027 N         -60.0590   -5.5850  -48.9800 N.am    193 LEU   -0.4700
   3028 CA        -58.8860   -5.4140  -49.8380 C.3     193 LEU    0.3100
   3029 C         -57.8460   -4.4250  -49.3030 C.2     193 LEU    0.0700
   3030 O         -56.7110   -4.8070  -49.0130 O.2     193 LEU    0.0900
   3031 CB        -59.3190   -5.0030  -51.2500 C.3     193 LEU   -0.1800
   3032 CG        -60.2080   -6.0040  -51.9910 C.3     193 LEU    0.0900
   3033 CD1       -60.6220   -5.4590  -53.3500 C.3     193 LEU    0.0900
   3034 CD2       -59.4990   -7.3390  -52.1430 C.3     193 LEU   -0.0900
   3035 HN        -60.9420   -5.4440  -49.4210 H       193 LEU    0.0900
   3036 HA        -58.3500   -6.3500  -49.8660 H       193 LEU   -0.2700
   3037 HB1       -58.4030   -4.8420  -51.8570 H       193 LEU    0.0900
   3038 HB2       -59.8740   -4.0440  -51.1730 H       193 LEU    0.0900
   3039 HG        -61.1160   -6.2080  -51.3840 H       193 LEU    0.0900
   3040 HD11      -59.7320   -5.0920  -53.9020 H       193 LEU   -0.2700
   3041 HD12      -61.3310   -4.6140  -53.2170 H       193 LEU    0.0900
   3042 HD13      -61.1040   -6.2620  -53.9480 H       193 LEU    0.0900
   3043 HD21      -59.2530   -7.7570  -51.1430 H       193 LEU    0.0900
   3044 HD22      -58.5550   -7.2030  -52.7130 H       193 LEU    0.5100
   3045 HD23      -60.1570   -8.0580  -52.6750 H       193 LEU   -0.5100
   3046 N         -58.2410   -3.1610  -49.1740 N.am    194 PHE   -0.4700
   3047 CA        -57.3420   -2.0940  -48.7290 C.3     194 PHE    0.3100
   3048 C         -56.6690   -2.3410  -47.3610 C.2     194 PHE    0.0700
   3049 O         -55.4310   -2.3960  -47.2810 O.2     194 PHE    0.0900
   3050 CB        -58.0780   -0.7410  -48.7750 C.3     194 PHE   -0.1800
   3051 CG        -57.2520    0.4270  -48.3250 C.ar    194 PHE    0.0900
   3052 CD1       -56.3180    1.0020  -49.1720 C.ar    194 PHE    0.0900
   3053 CD2       -57.4340    0.9740  -47.0650 C.ar    194 PHE    0.0000
   3054 CE1       -55.5640    2.0870  -48.7640 C.ar    194 PHE   -0.1150
   3055 CE2       -56.6850    2.0570  -46.6500 C.ar    194 PHE    0.1150
   3056 CZ        -55.7490    2.6150  -47.5010 C.ar    194 PHE   -0.1150
   3057 HN        -59.1760   -2.8810  -49.3770 H       194 PHE    0.1150
   3058 HA        -56.4830   -2.0810  -49.3820 H       194 PHE   -0.1150
   3059 HB1       -58.9670   -0.7870  -48.1100 H       194 PHE    0.1150
   3060 HB2       -58.3930   -0.5340  -49.8200 H       194 PHE   -0.1150
   3061 HD1       -56.1770    0.5960  -50.1620 H       194 PHE    0.1150
   3062 HD2       -58.1700    0.5480  -46.4000 H       194 PHE   -0.1150
   3063 HE1       -54.8340    2.5200  -49.4310 H       194 PHE    0.1150
   3064 HE2       -56.8300    2.4680  -45.6620 H       194 PHE    0.5100
   3065 HZ        -55.1620    3.4620  -47.1780 H       194 PHE   -0.5100
   3066 N         -57.4650   -2.5190  -46.2860 N.am    195 PRO   -0.2900
   3067 CA        -56.8230   -2.6260  -44.9730 C.3     195 PRO    0.0000
   3068 C         -56.0230   -3.9150  -44.7970 C.2     195 PRO    0.0900
   3069 O         -55.0550   -3.9220  -44.0400 O.2     195 PRO    0.0900
   3070 CB        -58.0080   -2.6070  -44.0040 C.3     195 PRO    0.0200
   3071 CG        -59.1210   -3.1900  -44.7780 C.3     195 PRO    0.0900
   3072 CD        -58.9240   -2.7220  -46.1920 C.3     195 PRO   -0.1800
   3073 HA        -56.1130   -1.8270  -44.8330 H       195 PRO    0.0900
   3074 HB1       -58.2450   -1.5680  -43.6880 H       195 PRO    0.0900
   3075 HB2       -57.7910   -3.2150  -43.1000 H       195 PRO   -0.1800
   3076 HG1       -59.0930   -4.3000  -44.7260 H       195 PRO    0.0900
   3077 HG2       -60.0980   -2.8370  -44.3820 H       195 PRO    0.0900
   3078 HD1       -59.2490   -3.4900  -46.9250 H       195 PRO    0.5100
   3079 HD2       -59.4550   -1.7660  -46.3830 H       195 PRO   -0.5100
   3080 N         -56.4140   -4.9880  -45.4820 N.am    196 MET   -0.4700
   3081 CA        -55.6780   -6.2440  -45.3830 C.3     196 MET    0.3100
   3082 C         -54.4200   -6.2440  -46.2400 C.2     196 MET    0.0700
   3083 O         -53.4450   -6.9210  -45.9210 O.2     196 MET    0.0900
   3084 CB        -56.5630   -7.4420  -45.7340 C.3     196 MET   -0.1800
   3085 CG        -57.5410   -7.8250  -44.6390 C.3     196 MET    0.0900
   3086 SD        -56.7260   -8.1230  -43.0550 S.3     196 MET    0.0900
   3087 CE        -57.2130   -6.6610  -42.1360 C.3     196 MET   -0.1400
   3088 HN        -57.2110   -4.9820  -46.0810 H       196 MET    0.0900
   3089 HA        -55.3150   -6.3350  -44.3710 H       196 MET    0.0900
   3090 HB1       -55.9080   -8.3150  -45.9420 H       196 MET   -0.0900
   3091 HB2       -57.1390   -7.1980  -46.6510 H       196 MET   -0.2200
   3092 HG1       -58.0820   -8.7410  -44.9530 H       196 MET    0.0900
   3093 HG2       -58.2810   -7.0050  -44.5240 H       196 MET    0.0900
   3094 HE1       -58.3100   -6.4940  -42.1970 H       196 MET    0.0900
   3095 HE2       -56.7060   -5.7630  -42.5480 H       196 MET    0.5100
   3096 HE3       -56.9420   -6.7730  -41.0650 H       196 MET   -0.5100
   3097 N         -54.4410   -5.4880  -47.3350 N.am    197 LEU   -0.4700
   3098 CA        -53.2400   -5.3060  -48.1340 C.3     197 LEU    0.3100
   3099 C         -52.2320   -4.5220  -47.3060 C.2     197 LEU    0.0700
   3100 O         -51.0610   -4.9060  -47.1930 O.2     197 LEU    0.0900
   3101 CB        -53.5550   -4.5690  -49.4370 C.3     197 LEU   -0.1800
   3102 CG        -52.4150   -4.4650  -50.4520 C.3     197 LEU    0.0900
   3103 CD1       -51.8900   -5.8450  -50.8150 C.3     197 LEU    0.0900
   3104 CD2       -52.8840   -3.7280  -51.6920 C.3     197 LEU   -0.0900
   3105 HN        -55.2630   -5.0210  -47.6510 H       197 LEU    0.0900
   3106 HA        -52.8310   -6.2830  -48.3480 H       197 LEU   -0.2700
   3107 HB1       -53.8730   -3.5380  -49.1750 H       197 LEU    0.0900
   3108 HB2       -54.4000   -5.0940  -49.9280 H       197 LEU    0.0900
   3109 HG        -51.5910   -3.8620  -50.0170 H       197 LEU    0.0900
   3110 HD11      -52.7320   -6.5140  -51.0900 H       197 LEU   -0.2700
   3111 HD12      -51.3540   -6.2870  -49.9480 H       197 LEU    0.0900
   3112 HD13      -51.1990   -5.7700  -51.6820 H       197 LEU    0.0900
   3113 HD21      -53.2190   -2.7020  -51.4240 H       197 LEU    0.0900
   3114 HD22      -53.7360   -4.2690  -52.1550 H       197 LEU    0.5100
   3115 HD23      -52.0510   -3.6490  -52.4230 H       197 LEU   -0.5100
   3116 N         -52.7050   -3.4310  -46.7050 N.am    198 VAL   -0.4700
   3117 CA        -51.8750   -2.6350  -45.8070 C.3     198 VAL    0.3100
   3118 C         -51.3210   -3.4820  -44.6620 C.2     198 VAL    0.0700
   3119 O         -50.1280   -3.4360  -44.3620 O.2     198 VAL    0.0900
   3120 CB        -52.6580   -1.4400  -45.2310 C.3     198 VAL   -0.0900
   3121 CG1       -51.8440   -0.7380  -44.1550 C.3     198 VAL    0.0900
   3122 CG2       -53.0270   -0.4700  -46.3430 C.3     198 VAL   -0.2700
   3123 HN        -53.6400   -3.1120  -46.8410 H       198 VAL    0.0900
   3124 HA        -51.0210   -2.2850  -46.3680 H       198 VAL    0.0900
   3125 HB        -53.6120   -1.8010  -44.7930 H       198 VAL    0.0900
   3126 HG11      -50.8190   -0.5250  -44.5290 H       198 VAL   -0.2700
   3127 HG12      -51.7640   -1.3870  -43.2560 H       198 VAL    0.0900
   3128 HG13      -52.3290    0.2230  -43.8790 H       198 VAL    0.0900
   3129 HG21      -53.5030   -1.0170  -47.1850 H       198 VAL    0.0900
   3130 HG22      -52.1150    0.0380  -46.7210 H       198 VAL    0.5100
   3131 HG23      -53.7460    0.2870  -45.9620 H       198 VAL   -0.5100
   3132 N         -52.1910   -4.2740  -44.0420 N.am    199 ALA   -0.4700
   3133 CA        -51.8070   -5.1050  -42.9070 C.3     199 ALA    0.3100
   3134 C         -50.7930   -6.1740  -43.2910 C.2     199 ALA    0.0700
   3135 O         -49.8960   -6.4940  -42.5200 O.2     199 ALA    0.0900
   3136 CB        -53.0390   -5.7450  -42.2730 C.3     199 ALA   -0.2700
   3137 HN        -53.1450   -4.3360  -44.3260 H       199 ALA    0.0900
   3138 HA        -51.2990   -4.4770  -42.1900 H       199 ALA    0.0900
   3139 HB1       -53.5640   -6.3820  -43.0170 H       199 ALA    0.0900
   3140 HB2       -53.7390   -4.9560  -41.9250 H       199 ALA    0.5100
   3141 HB3       -52.7360   -6.3800  -41.4140 H       199 ALA   -0.5100
   3142 N         -50.9420   -6.7330  -44.4890 N.am    200 SER   -0.4700
   3143 CA        -50.0330   -7.7680  -44.9660 C.3     200 SER    0.3100
   3144 C         -48.6600   -7.1850  -45.2740 C.2     200 SER    0.0700
   3145 O         -47.6290   -7.7870  -44.9500 O.2     200 SER    0.0900
   3146 CB        -50.6040   -8.4640  -46.2030 C.3     200 SER    0.0500
   3147 OG        -50.8020   -7.5440  -47.2610 O.3     200 SER    0.0900
   3148 HN        -51.6750   -6.4710  -45.1110 H       200 SER    0.0900
   3149 HA        -49.8920   -8.4810  -44.1660 H       200 SER   -0.6600
   3150 HB1       -51.5800   -8.9290  -45.9500 H       200 SER    0.4300
   3151 HB2       -49.8970   -9.2500  -46.5450 H       200 SER    0.5100
   3152 HG1       -51.5340   -6.9840  -46.9920 H       200 SER   -0.5100
   3153 N         -48.6450   -6.0120  -45.9040 N.am    201 ILE   -0.4700
   3154 CA        -47.3940   -5.3050  -46.1610 C.3     201 ILE    0.3100
   3155 C         -46.6790   -4.9920  -44.8490 C.2     201 ILE    0.0700
   3156 O         -45.4890   -5.2910  -44.6780 O.2     201 ILE    0.0900
   3157 CB        -47.6410   -3.9950  -46.9280 C.3     201 ILE   -0.0900
   3158 CG1       -48.1050   -4.2920  -48.3540 C.3     201 ILE    0.0900
   3159 CG2       -46.3820   -3.1440  -46.9430 C.3     201 ILE   -0.2700
   3160 CD        -48.4470   -3.0520  -49.1530 C.3     201 ILE    0.0900
   3161 HN        -49.4770   -5.5680  -46.2250 H       201 ILE    0.0900
   3162 HA        -46.7560   -5.9590  -46.7360 H       201 ILE    0.0900
   3163 HB        -48.4620   -3.4300  -46.4380 H       201 ILE   -0.1800
   3164 HG11      -49.0060   -4.9400  -48.3050 H       201 ILE    0.0900
   3165 HG12      -47.2960   -4.8410  -48.8820 H       201 ILE    0.0900
   3166 HG21      -45.5130   -3.7550  -47.2700 H       201 ILE   -0.2700
   3167 HG22      -46.1780   -2.7540  -45.9230 H       201 ILE    0.0900
   3168 HG23      -46.5070   -2.2960  -47.6500 H       201 ILE    0.0900
   3169 HD1       -47.5230   -2.4800  -49.3870 H       201 ILE    0.0900
   3170 HD2       -49.1280   -2.3990  -48.5650 H       201 ILE    0.5100
   3171 HD3       -48.9370   -3.3400  -50.1080 H       201 ILE   -0.5100
   3172 N         -47.4270   -4.4010  -43.9210 N.am    202 LEU   -0.4700
   3173 CA        -46.9010   -4.0430  -42.6120 C.3     202 LEU    0.3100
   3174 C         -46.3730   -5.2590  -41.8630 C.2     202 LEU    0.0700
   3175 O         -45.3690   -5.1720  -41.1660 O.2     202 LEU    0.0900
   3176 CB        -47.9680   -3.3310  -41.7750 C.3     202 LEU   -0.1800
   3177 CG        -48.3360   -1.9080  -42.2010 C.3     202 LEU    0.0900
   3178 CD1       -49.4470   -1.3510  -41.3190 C.3     202 LEU    0.0900
   3179 CD2       -47.1160   -1.0020  -42.1650 C.3     202 LEU   -0.0900
   3180 HN        -48.3850   -4.1750  -44.0810 H       202 LEU    0.0900
   3181 HA        -46.0480   -3.3980  -42.7590 H       202 LEU   -0.2700
   3182 HB1       -47.6040   -3.2880  -40.7270 H       202 LEU    0.0900
   3183 HB2       -48.8920   -3.9450  -41.8110 H       202 LEU    0.0900
   3184 HG        -48.6750   -1.9170  -43.2590 H       202 LEU    0.0900
   3185 HD11      -49.1180   -1.3270  -40.2580 H       202 LEU   -0.2700
   3186 HD12      -50.3490   -1.9950  -41.3970 H       202 LEU    0.0900
   3187 HD13      -49.6970   -0.3160  -41.6360 H       202 LEU    0.0900
   3188 HD21      -46.3350   -1.3860  -42.8550 H       202 LEU    0.0900
   3189 HD22      -46.6960   -0.9720  -41.1360 H       202 LEU    0.5100
   3190 HD23      -47.3970    0.0250  -42.4830 H       202 LEU   -0.5100
   3191 N         -47.0480   -6.3970  -42.0120 N.am    203 ASN   -0.4700
   3192 CA        -46.6110   -7.6310  -41.3650 C.3     203 ASN    0.3100
   3193 C         -45.3620   -8.2240  -42.0060 C.2     203 ASN    0.0700
   3194 O         -44.5430   -8.8460  -41.3280 O.2     203 ASN    0.0900
   3195 CB        -47.7400   -8.6650  -41.3370 C.3     203 ASN   -0.1800
   3196 CG        -48.7260   -8.4160  -40.2110 C.2     203 ASN    0.0900
   3197 ND2       -49.7130   -7.5640  -40.4580 N.am    203 ASN    0.0900
   3198 OD1       -48.5990   -8.9810  -39.1270 O.2     203 ASN    0.5500
   3199 HN        -47.8730   -6.4570  -42.5660 H       203 ASN   -0.5500
   3200 HA        -46.3010   -7.3880  -40.3600 H       203 ASN   -0.6200
   3201 HB1       -47.3010   -9.6760  -41.2050 H       203 ASN    0.3200
   3202 HB2       -48.2890   -8.6280  -42.3020 H       203 ASN    0.3000
   3203 HD21      -49.8680   -7.2350  -41.3900 H       203 ASN    0.5100
   3204 HD22      -50.3000   -7.2480  -39.7120 H       203 ASN   -0.5100
   3205 N         -45.2210   -8.0360  -43.3170 N.am    204 THR   -0.4700
   3206 CA        -44.0060   -8.4410  -44.0120 C.3     204 THR    0.3100
   3207 C         -42.8280   -7.6310  -43.4840 C.2     204 THR    0.0700
   3208 O         -41.7820   -8.1830  -43.1160 O.2     204 THR    0.0900
   3209 CB        -44.1270   -8.2290  -45.5320 C.3     204 THR    0.1400
   3210 CG2       -42.8190   -8.5820  -46.2260 C.3     204 THR    0.0900
   3211 OG1       -45.1770   -9.0530  -46.0540 O.3     204 THR   -0.6600
   3212 HN        -45.9320   -7.6160  -43.8750 H       204 THR    0.4300
   3213 HA        -43.8330   -9.4840  -43.7940 H       204 THR   -0.2700
   3214 HB        -44.3630   -7.1650  -45.7480 H       204 THR    0.0900
   3215 HG1       -45.9970   -8.6760  -45.7260 H       204 THR    0.0900
   3216 HG21      -42.4670   -9.5820  -45.8930 H       204 THR    0.0900
   3217 HG22      -42.0420   -7.8300  -45.9730 H       204 THR    0.5100
   3218 HG23      -42.9700   -8.6090  -47.3270 H       204 THR   -0.5100
   3219 N         -43.0140   -6.3110  -43.4320 N.am    205 VAL   -0.4700
   3220 CA        -42.0060   -5.4070  -42.8910 C.3     205 VAL    0.3100
   3221 C         -41.6770   -5.7640  -41.4430 C.2     205 VAL    0.0700
   3222 O         -40.5220   -5.7070  -41.0220 O.2     205 VAL    0.0900
   3223 CB        -42.4680   -3.9380  -42.9760 C.3     205 VAL   -0.0900
   3224 CG1       -41.4290   -3.0100  -42.3630 C.3     205 VAL    0.0900
   3225 CG2       -42.7410   -3.5490  -44.4210 C.3     205 VAL   -0.2700
   3226 HN        -43.8520   -5.8840  -43.7620 H       205 VAL    0.0900
   3227 HA        -41.0980   -5.5450  -43.4580 H       205 VAL    0.0900
   3228 HB        -43.4290   -3.8220  -42.4310 H       205 VAL    0.0900
   3229 HG11      -40.4240   -3.2350  -42.7810 H       205 VAL   -0.2700
   3230 HG12      -41.3970   -3.1540  -41.2620 H       205 VAL    0.0900
   3231 HG13      -41.6810   -1.9530  -42.5960 H       205 VAL    0.0900
   3232 HG21      -43.4000   -4.3040  -44.9020 H       205 VAL    0.0900
   3233 HG22      -41.7860   -3.5020  -44.9870 H       205 VAL    0.5100
   3234 HG23      -43.2470   -2.5610  -44.4590 H       205 VAL   -0.5100
   3235 N         -42.7040   -6.1500  -40.6890 N.am    206 ILE   -0.4700
   3236 CA        -42.5430   -6.5650  -39.3020 C.3     206 ILE    0.3100
   3237 C         -41.6730   -7.8130  -39.2030 C.2     206 ILE    0.0700
   3238 O         -40.7930   -7.9020  -38.3500 O.2     206 ILE    0.0900
   3239 CB        -43.9070   -6.8150  -38.6270 C.3     206 ILE   -0.0900
   3240 CG1       -44.5530   -5.4880  -38.2270 C.3     206 ILE    0.0900
   3241 CG2       -43.7520   -7.6900  -37.3960 C.3     206 ILE   -0.2700
   3242 CD        -45.9940   -5.6220  -37.7850 C.3     206 ILE    0.0900
   3243 HN        -43.6370   -6.1710  -41.0420 H       206 ILE    0.0900
   3244 HA        -42.0080   -5.7840  -38.7830 H       206 ILE    0.0900
   3245 HB        -44.5860   -7.3160  -39.3490 H       206 ILE   -0.1800
   3246 HG11      -44.5130   -4.7990  -39.0960 H       206 ILE    0.0900
   3247 HG12      -43.9670   -5.0480  -37.3920 H       206 ILE    0.0900
   3248 HG21      -42.9480   -7.2890  -36.7420 H       206 ILE   -0.2700
   3249 HG22      -43.4810   -8.7240  -37.6980 H       206 ILE    0.0900
   3250 HG23      -44.7030   -7.7050  -36.8210 H       206 ILE    0.0900
   3251 HD1       -46.0410   -5.9760  -36.7330 H       206 ILE    0.0900
   3252 HD2       -46.5210   -6.3570  -38.4300 H       206 ILE    0.5100
   3253 HD3       -46.5040   -4.6360  -37.8500 H       206 ILE   -0.5100
   3254 N         -41.9180   -8.7770  -40.0920 N.am    207 ALA   -0.4700
   3255 CA        -41.1280  -10.0000  -40.1240 C.3     207 ALA    0.3100
   3256 C         -39.6660   -9.6900  -40.4180 C.2     207 ALA    0.0700
   3257 O         -38.7630  -10.1360  -39.6980 O.2     207 ALA    0.0900
   3258 CB        -41.6870  -10.9620  -41.1610 C.3     207 ALA   -0.2700
   3259 HN        -42.6470   -8.7050  -40.7680 H       207 ALA    0.0900
   3260 HA        -41.1590  -10.4460  -39.1400 H       207 ALA    0.0900
   3261 HB1       -41.6620  -10.4950  -42.1690 H       207 ALA    0.0900
   3262 HB2       -42.7400  -11.2150  -40.9130 H       207 ALA    0.5100
   3263 HB3       -41.0750  -11.8890  -41.1850 H       207 ALA   -0.5100
   3264 N         -39.4340   -8.9090  -41.4730 N.am    208 ASN   -0.4700
   3265 CA        -38.0770   -8.5310  -41.8540 C.3     208 ASN    0.3100
   3266 C         -37.3290   -7.7850  -40.7480 C.2     208 ASN    0.0700
   3267 O         -36.1750   -8.0900  -40.4480 O.2     208 ASN    0.0900
   3268 CB        -38.0900   -7.6980  -43.1400 C.3     208 ASN   -0.1800
   3269 CG        -38.6160   -8.4760  -44.3310 C.2     208 ASN    0.0900
   3270 ND2       -39.2460   -7.7700  -45.2660 N.am    208 ASN    0.0900
   3271 OD1       -38.4590   -9.6940  -44.4120 O.2     208 ASN    0.5500
   3272 HN        -40.1680   -8.5520  -42.0440 H       208 ASN   -0.5500
   3273 HA        -37.5050   -9.4350  -41.9990 H       208 ASN   -0.6200
   3274 HB1       -37.0560   -7.3620  -43.3650 H       208 ASN    0.3200
   3275 HB2       -38.7370   -6.8070  -42.9870 H       208 ASN    0.3000
   3276 HD21      -39.6150   -8.2280  -46.0750 H       208 ASN    0.5100
   3277 HD22      -39.3520   -6.7820  -45.1600 H       208 ASN   -0.5100
   3278 N         -38.0000   -6.8110  -40.1390 N.am    209 LYS   -0.4700
   3279 CA        -37.4030   -6.0150  -39.0730 C.3     209 LYS    0.3100
   3280 C         -37.1790   -6.8270  -37.8030 C.2     209 LYS    0.0700
   3281 O         -36.2780   -6.5310  -37.0190 O.2     209 LYS    0.0900
   3282 CB        -38.2630   -4.7860  -38.7730 C.3     209 LYS   -0.1800
   3283 CG        -38.2110   -3.7160  -39.8520 C.3     209 LYS    0.0900
   3284 CD        -36.8150   -3.1260  -39.9670 C.3     209 LYS    0.0900
   3285 CE        -36.7410   -2.0960  -41.0830 C.3     209 LYS   -0.1800
   3286 NZ        -37.0110   -2.7040  -42.4160 N.4     209 LYS    0.0900
   3287 HN        -38.9400   -6.5840  -40.3820 H       209 LYS    0.0900
   3288 HA        -36.4170   -5.7120  -39.3950 H       209 LYS   -0.1800
   3289 HB1       -37.9160   -4.3390  -37.8170 H       209 LYS    0.0900
   3290 HB2       -39.3170   -5.1150  -38.6540 H       209 LYS    0.0900
   3291 HG1       -38.9300   -2.9080  -39.6020 H       209 LYS    0.2100
   3292 HG2       -38.4990   -4.1660  -40.8260 H       209 LYS    0.0500
   3293 HD1       -36.0900   -3.9410  -40.1770 H       209 LYS    0.0500
   3294 HD2       -36.5440   -2.6410  -39.0060 H       209 LYS   -0.3000
   3295 HE1       -35.7240   -1.6490  -41.1140 H       209 LYS    0.3300
   3296 HE2       -37.5000   -1.3040  -40.9130 H       209 LYS    0.3300
   3297 HZ1       -37.9630   -3.1220  -42.4210 H       209 LYS    0.3300
   3298 HZ2       -36.3060   -3.4440  -42.6080 H       209 LYS    0.5100
   3299 HZ3       -36.9510   -1.9700  -43.1500 H       209 LYS   -0.5100
   3300 N         -38.0070   -7.8470  -37.5950 N.am    210 LEU   -0.4700
   3301 CA        -37.8200   -8.7590  -36.4770 C.3     210 LEU    0.3100
   3302 C         -36.5700   -9.5870  -36.7160 C.2     210 LEU    0.0700
   3303 O         -35.7840   -9.8260  -35.8010 O.2     210 LEU    0.0900
   3304 CB        -39.0290   -9.6820  -36.3120 C.3     210 LEU   -0.1800
   3305 CG        -38.9140  -10.7070  -35.1810 C.3     210 LEU    0.0900
   3306 CD1       -39.0010  -10.0290  -33.8210 C.3     210 LEU    0.0900
   3307 CD2       -39.9680  -11.7950  -35.3170 C.3     210 LEU   -0.0900
   3308 HN        -38.7870   -8.0310  -38.1890 H       210 LEU    0.0900
   3309 HA        -37.6780   -8.1680  -35.5850 H       210 LEU   -0.2700
   3310 HB1       -39.1780  -10.2320  -37.2650 H       210 LEU    0.0900
   3311 HB2       -39.9220   -9.0510  -36.1180 H       210 LEU    0.0900
   3312 HG        -37.9410  -11.2380  -35.2650 H       210 LEU    0.0900
   3313 HD11      -39.9740   -9.5010  -33.7190 H       210 LEU   -0.2700
   3314 HD12      -38.1820   -9.2860  -33.7160 H       210 LEU    0.0900
   3315 HD13      -38.9230  -10.7880  -33.0140 H       210 LEU    0.0900
   3316 HD21      -39.8450  -12.3270  -36.2850 H       210 LEU    0.0900
   3317 HD22      -40.9830  -11.3440  -35.2870 H       210 LEU    0.5100
   3318 HD23      -39.8610  -12.5310  -34.4910 H       210 LEU   -0.5100
   3319 N         -36.3940  -10.0240  -37.9620 N.am    211 THR   -0.4700
   3320 CA        -35.1940  -10.7500  -38.3600 C.3     211 THR    0.3100
   3321 C         -33.9450   -9.9000  -38.1240 C.2     211 THR    0.0700
   3322 O         -32.9720  -10.3530  -37.5130 O.2     211 THR    0.0900
   3323 CB        -35.2660  -11.1730  -39.8410 C.3     211 THR    0.1400
   3324 CG2       -33.9370  -11.7370  -40.3070 C.3     211 THR    0.0900
   3325 OG1       -36.2820  -12.1690  -40.0080 O.3     211 THR   -0.6600
   3326 HN        -37.0730   -9.8740  -38.6760 H       211 THR    0.4300
   3327 HA        -35.1060  -11.6190  -37.7260 H       211 THR   -0.2700
   3328 HB        -35.5140  -10.2950  -40.4740 H       211 THR    0.0900
   3329 HG1       -37.1200  -11.7180  -39.8800 H       211 THR    0.0900
   3330 HG21      -33.5780  -12.5090  -39.5930 H       211 THR    0.0900
   3331 HG22      -33.1810  -10.9250  -40.3630 H       211 THR    0.5100
   3332 HG23      -34.0560  -12.2070  -41.3070 H       211 THR   -0.5100
   3333 N         -33.9900   -8.6540  -38.5990 N.am    212 VAL   -0.4700
   3334 CA        -32.8930   -7.7120  -38.4110 C.3     212 VAL    0.3100
   3335 C         -32.5990   -7.4840  -36.9290 C.2     212 VAL    0.0700
   3336 O         -31.4380   -7.4250  -36.5180 O.2     212 VAL    0.0900
   3337 CB        -33.1920   -6.3590  -39.0950 C.3     212 VAL   -0.0900
   3338 CG1       -32.0970   -5.3450  -38.7920 C.3     212 VAL    0.0900
   3339 CG2       -33.3430   -6.5460  -40.5970 C.3     212 VAL   -0.2700
   3340 HN        -34.7780   -8.3110  -39.1030 H       212 VAL    0.0900
   3341 HA        -32.0010   -8.1530  -38.8320 H       212 VAL    0.0900
   3342 HB        -34.1650   -5.9680  -38.7270 H       212 VAL    0.0900
   3343 HG11      -31.0990   -5.7890  -38.9970 H       212 VAL   -0.2700
   3344 HG12      -32.1410   -5.0480  -37.7220 H       212 VAL    0.0900
   3345 HG13      -32.2240   -4.4470  -39.4350 H       212 VAL    0.0900
   3346 HG21      -34.0510   -7.3760  -40.8090 H       212 VAL    0.0900
   3347 HG22      -32.3590   -6.7960  -41.0480 H       212 VAL    0.5100
   3348 HG23      -33.7390   -5.6150  -41.0570 H       212 VAL   -0.5100
   3349 N         -33.6540   -7.3680  -36.1270 N.am    213 MET   -0.4700
   3350 CA        -33.5110   -7.1650  -34.6890 C.3     213 MET    0.3100
   3351 C         -32.8450   -8.3560  -34.0090 C.2     213 MET    0.0700
   3352 O         -31.9660   -8.1880  -33.1630 O.2     213 MET    0.0900
   3353 CB        -34.8700   -6.8910  -34.0420 C.3     213 MET   -0.1800
   3354 CG        -34.8090   -6.7480  -32.5290 C.3     213 MET    0.0900
   3355 SD        -36.4280   -6.5340  -31.7700 S.3     213 MET    0.0900
   3356 CE        -35.9800   -6.4810  -30.0370 C.3     213 MET   -0.1400
   3357 HN        -34.5890   -7.4160  -36.4710 H       213 MET    0.0900
   3358 HA        -32.8460   -6.3290  -34.5340 H       213 MET    0.0900
   3359 HB1       -35.5550   -7.7290  -34.2900 H       213 MET   -0.0900
   3360 HB2       -35.2810   -5.9510  -34.4690 H       213 MET   -0.2200
   3361 HG1       -34.1710   -5.8710  -32.2870 H       213 MET    0.0900
   3362 HG2       -34.3250   -7.6560  -32.1120 H       213 MET    0.0900
   3363 HE1       -35.6000   -5.4780  -29.7490 H       213 MET    0.0900
   3364 HE2       -35.1820   -7.2230  -29.8240 H       213 MET    0.5100
   3365 HE3       -36.8640   -6.7070  -29.4040 H       213 MET   -0.5100
   3366 N         -33.2720   -9.5630  -34.3810 N.am    214 VAL   -0.4700
   3367 CA        -32.6790  -10.7850  -33.8540 C.3     214 VAL    0.3100
   3368 C         -31.2020  -10.8550  -34.2230 C.2     214 VAL    0.0700
   3369 O         -30.3640  -11.2570  -33.4150 O.2     214 VAL    0.0900
   3370 CB        -33.4150  -12.0430  -34.3710 C.3     214 VAL   -0.0900
   3371 CG1       -32.6300  -13.3060  -34.0480 C.3     214 VAL    0.0900
   3372 CG2       -34.8170  -12.1190  -33.7790 C.3     214 VAL   -0.2700
   3373 HN        -34.0140   -9.6820  -35.0350 H       214 VAL    0.0900
   3374 HA        -32.7330  -10.7410  -32.7780 H       214 VAL    0.0900
   3375 HB        -33.5460  -11.9640  -35.4720 H       214 VAL    0.0900
   3376 HG11      -32.3430  -13.3130  -32.9750 H       214 VAL   -0.2700
   3377 HG12      -31.7050  -13.3440  -34.6630 H       214 VAL    0.0900
   3378 HG13      -33.2540  -14.2020  -34.2550 H       214 VAL    0.0900
   3379 HG21      -35.3410  -11.1480  -33.9120 H       214 VAL    0.0900
   3380 HG22      -34.7560  -12.3430  -32.6920 H       214 VAL    0.5100
   3381 HG23      -35.4020  -12.9110  -34.2920 H       214 VAL   -0.5100
   3382 N         -30.8830  -10.4380  -35.4460 N.am    215 HSD   -0.4700
   3383 CA        -29.5010  -10.4350  -35.9100 C.3     215 HSD    0.3100
   3384 C         -28.6610   -9.3660  -35.2170 C.2     215 HSD    0.0700
   3385 O         -27.4350   -9.4660  -35.1680 O.2     215 HSD    0.0900
   3386 CB        -29.4480  -10.2460  -37.4260 C.3     215 HSD   -0.0900
   3387 CG        -30.0910  -11.3580  -38.1910 C.ar    215 HSD    0.0900
   3388 CD2       -30.3150  -11.5170  -39.5160 C.ar    215 HSD    0.0900
   3389 ND1       -30.5960  -12.4860  -37.5780 N.ar    215 HSD   -0.3600
   3390 CE1       -31.1020  -13.2910  -38.4980 C.ar    215 HSD    0.3200
   3391 NE2       -30.9400  -12.7310  -39.6810 N.ar    215 HSD   -0.0500
   3392 HN        -31.5680  -10.1140  -36.0950 H       215 HSD    0.2500
   3393 HA        -29.0520  -11.3770  -35.6330 H       215 HSD    0.1300
   3394 HB1       -28.3840  -10.1760  -37.7400 H       215 HSD   -0.7000
   3395 HB2       -29.9670   -9.2990  -37.6860 H       215 HSD    0.2200
   3396 HD1       -30.5750  -12.6550  -36.5920 H       215 HSD    0.1000
   3397 HD2       -30.0890  -10.8800  -40.3620 H       215 HSD    0.5100
   3398 HE1       -31.5690  -14.2520  -38.2860 H       215 HSD   -0.5100
   3399 N         -29.2960   -8.3240  -34.6510 N.am    216 GLN   -0.4700
   3400 CA        -28.6330   -7.2280  -33.9750 C.3     216 GLN    0.3100
   3401 CAT       -29.0700   -8.9760  -30.5990 C.3     216 GLN    0.0700
   3402 C         -28.5590   -7.4780  -32.4680 C.2     216 GLN    0.0900
   3403 O         -27.9770   -6.7000  -31.7120 O.2     216 GLN   -0.1800
   3404 CB        -29.4430   -5.9400  -34.2920 C.3     216 GLN    0.0900
   3405 CG        -28.8290   -4.6150  -33.7810 C.3     216 GLN    0.0900
   3406 CD        -29.6150   -3.4030  -34.2870 C.2     216 GLN   -0.1800
   3407 NE2       -29.1600   -2.1940  -33.8810 N.am    216 GLN    0.0900
   3408 OE1       -30.6000   -3.4940  -35.0190 O.2     216 GLN    0.0900
   3409 NT        -29.1120   -8.6120  -31.9940 N.pl3   216 GLN    0.5500
   3410 HN        -30.2900   -8.2610  -34.6750 H       216 GLN   -0.5500
   3411 HNT       -29.5780   -9.2570  -32.5940 H       216 GLN   -0.6200
   3412 HA        -27.6200   -7.1520  -34.3400 H       216 GLN    0.3200
   3413 HB1       -30.4500   -6.0470  -33.8380 H       216 GLN    0.3000
   3414 HB2       -29.5490   -5.8650  -35.3940 H       216 GLN    0.5100
   3415 HG1       -27.7800   -4.5360  -34.1360 H       216 GLN   -0.5100
   3416 HG2       -28.8400   -4.6100  -32.6700 H       216 GLN   -0.4700
   3417 HE21      -29.6260   -1.3600  -34.1750 H       216 GLN    0.3100
   3418 HE22      -28.3580   -2.1350  -33.2860 H       216 GLN   -0.1100
   3419 HT1       -29.5780   -8.1920  -29.9970 H       216 GLN    0.0900
   3420 HT2       -28.0150   -9.0600  -30.2650 H       216 GLN    0.0900
   3421 HT3       -29.5960   -9.9430  -30.4480 H       216 GLN    0.0900
   3422 N         -33.9680   -9.4280  -23.6750 N.am    217 PRO   -0.2700
   3423 CA        -34.6280  -10.0930  -22.5510 C.3     217 PRO    0.0900
   3424 CAY       -32.9770   -9.3890  -25.7750 C.3     217 PRO    0.0900
   3425 C         -35.8870  -10.8280  -22.9990 C.2     217 PRO    0.0900
   3426 O         -35.8740  -11.5140  -24.0190 O.2     217 PRO    0.5100
   3427 CB        -35.0010   -8.9330  -21.6260 C.3     217 PRO   -0.5100
   3428 CG        -34.0290   -7.8540  -21.9620 C.3     217 PRO   -0.2900
   3429 CD        -33.7880   -7.9840  -23.4360 C.3     217 PRO    0.0000
   3430 CY        -33.6380  -10.1670  -24.6950 C.2     217 PRO    0.0900
   3431 OY        -33.8250  -11.3770  -24.8090 O.2     217 PRO    0.0900
   3432 HA        -33.9720  -10.8290  -22.1110 H       217 PRO    0.0200
   3433 HB1       -34.9060   -9.2310  -20.5600 H       217 PRO    0.0900
   3434 HB2       -36.0430   -8.5980  -21.8140 H       217 PRO   -0.1800
   3435 HG1       -34.4520   -6.8560  -21.7210 H       217 PRO    0.0900
   3436 HG2       -33.0830   -7.9890  -21.3960 H       217 PRO    0.0900
   3437 HD1       -34.5280   -7.4040  -24.0250 H       217 PRO   -0.1800
   3438 HD2       -32.7570   -7.6770  -23.7110 H       217 PRO    0.0900
   3439 HY1       -32.7170  -10.0680  -26.6150 H       217 PRO    0.0900
   3440 HY2       -32.0440   -8.9250  -25.3880 H       217 PRO    0.5100
   3441 HY3       -33.6660   -8.6020  -26.1480 H       217 PRO   -0.5100
   3442 N         -36.9690  -10.6770  -22.2430 N.am    218 GLY   -0.4700
   3443 CA        -38.2380  -11.2800  -22.6000 C.3     218 GLY    0.3100
   3444 C         -38.9570  -10.4670  -23.6570 C.2     218 GLY   -0.0200
   3445 O         -39.9660  -10.9030  -24.2140 O.2     218 GLY    0.0900
   3446 HN        -36.9570  -10.1470  -21.3980 H       218 GLY    0.0900
   3447 HA1       -38.8500  -11.3340  -21.7120 H       218 GLY    0.5100
   3448 HA2       -38.0470  -12.2730  -22.9810 H       218 GLY   -0.5100
   3449 N         -38.4290   -9.2760  -23.9330 N.am    219 ARG   -0.4700
   3450 CA        -39.0100   -8.3890  -24.9310 C.3     219 ARG    0.3100
   3451 C         -38.9530   -9.0220  -26.3150 C.2     219 ARG    0.0700
   3452 O         -39.8840   -8.8920  -27.1010 O.2     219 ARG    0.0900
   3453 CB        -38.2960   -7.0320  -24.9350 C.3     219 ARG   -0.1800
   3454 CG        -38.9340   -6.0090  -25.8640 C.3     219 ARG    0.0900
   3455 CD        -38.4090   -4.5980  -25.6220 C.3     219 ARG    0.0900
   3456 NE        -37.0210   -4.4350  -26.0500 N.pl3   219 ARG   -0.1800
   3457 CZ        -36.0100   -4.1780  -25.2270 C.cat   219 ARG    0.0900
   3458 NH1       -36.2250   -4.0530  -23.9230 N.pl3   219 ARG    0.0900
   3459 NH2       -34.7810   -4.0410  -25.7060 N.pl3   219 ARG    0.2000
   3460 HN        -37.6140   -8.9380  -23.4690 H       219 ARG    0.0900
   3461 HA        -40.0550   -8.2610  -24.6960 H       219 ARG    0.0900
   3462 HB1       -37.2430   -7.1870  -25.2490 H       219 ARG   -0.7000
   3463 HB2       -38.3070   -6.6260  -23.9020 H       219 ARG    0.4400
   3464 HG1       -40.0330   -6.0150  -25.7070 H       219 ARG    0.6400
   3465 HG2       -38.7190   -6.2960  -26.9160 H       219 ARG   -0.8000
   3466 HD1       -38.4550   -4.3660  -24.5360 H       219 ARG    0.4600
   3467 HD2       -39.0240   -3.8700  -26.1940 H       219 ARG    0.4600
   3468 HE        -36.8190   -4.5210  -27.0250 H       219 ARG   -0.8000
   3469 HH11      -37.1510   -4.1520  -23.5590 H       219 ARG    0.4600
   3470 HH12      -35.4620   -3.8600  -23.3080 H       219 ARG    0.4600
   3471 HH21      -34.6150   -4.1300  -26.6880 H       219 ARG    0.5100
   3472 HH22      -34.0220   -3.8480  -25.0850 H       219 ARG   -0.5100
   3473 N         -37.8560   -9.7170  -26.6060 N.am    220 VAL   -0.4700
   3474 CA        -37.7000  -10.4050  -27.8810 C.3     220 VAL    0.3100
   3475 C         -38.6910  -11.5610  -28.0010 C.2     220 VAL    0.0700
   3476 O         -39.2770  -11.7850  -29.0630 O.2     220 VAL    0.0900
   3477 CB        -36.2670  -10.9340  -28.0620 C.3     220 VAL   -0.0900
   3478 CG1       -36.1210  -11.6420  -29.4010 C.3     220 VAL    0.0900
   3479 CG2       -35.2670   -9.7950  -27.9480 C.3     220 VAL   -0.2700
   3480 HN        -37.0950   -9.7980  -25.9670 H       220 VAL    0.0900
   3481 HA        -37.9400   -9.7040  -28.6670 H       220 VAL    0.0900
   3482 HB        -36.0320  -11.6470  -27.2420 H       220 VAL    0.0900
   3483 HG11      -36.5170  -11.0000  -30.2180 H       220 VAL   -0.2700
   3484 HG12      -36.6940  -12.5940  -29.3920 H       220 VAL    0.0900
   3485 HG13      -35.0490  -11.8530  -29.6030 H       220 VAL    0.0900
   3486 HG21      -35.3460   -9.3160  -26.9490 H       220 VAL    0.0900
   3487 HG22      -35.4730   -9.0300  -28.7270 H       220 VAL    0.5100
   3488 HG23      -34.2330  -10.1860  -28.0730 H       220 VAL   -0.5100
   3489 N         -38.8840  -12.2870  -26.9000 N.am    221 GLN   -0.4700
   3490 CA        -39.8340  -13.3910  -26.8610 C.3     221 GLN    0.3100
   3491 C         -41.2540  -12.9010  -27.1260 C.2     221 GLN    0.0700
   3492 O         -41.9440  -13.4040  -28.0180 O.2     221 GLN    0.0900
   3493 CB        -39.7820  -14.0930  -25.4990 C.3     221 GLN   -0.1800
   3494 CG        -38.4110  -14.6330  -25.1120 C.3     221 GLN    0.0900
   3495 CD        -38.1600  -16.0350  -25.6460 C.2     221 GLN    0.0900
   3496 NE2       -37.1400  -16.6600  -25.3040 N.am    221 GLN   -0.1800
   3497 OE1       -39.0610  -16.5350  -26.4650 O.2     221 GLN    0.0900
   3498 HN        -38.3860  -12.1090  -26.0550 H       221 GLN    0.0900
   3499 HA        -39.5790  -14.0820  -27.6500 H       221 GLN    0.5500
   3500 HB1       -40.4980  -14.9420  -25.5170 H       221 GLN   -0.5500
   3501 HB2       -40.1020  -13.3680  -24.7210 H       221 GLN   -0.6200
   3502 HG1       -38.3320  -14.6600  -24.0040 H       221 GLN    0.3200
   3503 HG2       -37.6290  -13.9570  -25.5170 H       221 GLN    0.3000
   3504 HE21      -36.9780  -17.5810  -25.6560 H       221 GLN    0.5100
   3505 HE22      -36.4830  -16.2410  -24.6770 H       221 GLN   -0.5100
   3506 N         -41.6810  -11.9070  -26.3490 N.am    222 ALA   -0.4700
   3507 CA        -43.0130  -11.3330  -26.4940 C.3     222 ALA    0.3100
   3508 C         -43.2150  -10.7290  -27.8770 C.2     222 ALA    0.0700
   3509 O         -44.3020  -10.8140  -28.4510 O.2     222 ALA    0.0900
   3510 CB        -43.2600  -10.2870  -25.4130 C.3     222 ALA   -0.2700
   3511 HN        -41.1100  -11.5110  -25.6330 H       222 ALA    0.0900
   3512 HA        -43.7330  -12.1330  -26.4130 H       222 ALA    0.0900
   3513 HB1       -42.5100   -9.4710  -25.4930 H       222 ALA    0.0900
   3514 HB2       -43.1710  -10.7530  -24.4080 H       222 ALA    0.5100
   3515 HB3       -44.2740   -9.8490  -25.5350 H       222 ALA   -0.5100
   3516 N         -42.1600  -10.1200  -28.4130 N.am    223 LEU   -0.4700
   3517 CA        -42.2100   -9.5310  -29.7440 C.3     223 LEU    0.3100
   3518 C         -42.4190  -10.5920  -30.8160 C.2     223 LEU    0.0700
   3519 O         -43.2750  -10.4410  -31.6840 O.2     223 LEU    0.0900
   3520 CB        -40.9390   -8.7280  -30.0330 C.3     223 LEU   -0.1800
   3521 CG        -41.0520   -7.2050  -29.9140 C.3     223 LEU    0.0900
   3522 CD1       -41.7540   -6.7950  -28.6290 C.3     223 LEU    0.0900
   3523 CD2       -39.6770   -6.5620  -30.0030 C.3     223 LEU   -0.0900
   3524 HN        -41.2920  -10.0400  -27.9300 H       223 LEU    0.0900
   3525 HA        -43.0770   -8.8890  -29.7920 H       223 LEU   -0.2700
   3526 HB1       -40.6170   -8.9640  -31.0690 H       223 LEU    0.0900
   3527 HB2       -40.1550   -9.0670  -29.3250 H       223 LEU    0.0900
   3528 HG        -41.6250   -6.8150  -30.7820 H       223 LEU    0.0900
   3529 HD11      -41.1890   -7.1680  -27.7480 H       223 LEU   -0.2700
   3530 HD12      -42.7770   -7.2270  -28.6010 H       223 LEU    0.0900
   3531 HD13      -41.8140   -5.6870  -28.5680 H       223 LEU    0.0900
   3532 HD21      -39.2020   -6.8080  -30.9760 H       223 LEU    0.0900
   3533 HD22      -39.0280   -6.9430  -29.1850 H       223 LEU    0.5100
   3534 HD23      -39.7700   -5.4580  -29.9230 H       223 LEU   -0.5100
   3535 N         -41.6340  -11.6670  -30.7510 N.am    224 ARG   -0.4700
   3536 CA        -41.7670  -12.7710  -31.6960 C.3     224 ARG    0.3100
   3537 C         -43.1660  -13.3690  -31.6210 C.2     224 ARG    0.0700
   3538 O         -43.8040  -13.6310  -32.6510 O.2     224 ARG    0.0900
   3539 CB        -40.7200  -13.8510  -31.4130 C.3     224 ARG   -0.1800
   3540 CG        -40.7180  -14.9860  -32.4260 C.3     224 ARG    0.0900
   3541 CD        -39.7850  -16.1120  -32.0070 C.3     224 ARG    0.0900
   3542 NE        -38.4050  -15.6560  -31.8340 N.pl3   224 ARG   -0.1800
   3543 CZ        -37.4960  -15.6410  -32.8030 C.cat   224 ARG    0.0900
   3544 NH1       -37.8140  -16.0520  -34.0240 N.pl3   224 ARG    0.0900
   3545 NH2       -36.2660  -15.2130  -32.5500 N.pl3   224 ARG    0.2000
   3546 HN        -40.9250  -11.7660  -30.0580 H       224 ARG    0.0900
   3547 HA        -41.6380  -12.3750  -32.6920 H       224 ARG    0.0900
   3548 HB1       -40.9180  -14.2780  -30.4070 H       224 ARG   -0.7000
   3549 HB2       -39.7160  -13.3770  -31.4120 H       224 ARG    0.4400
   3550 HG1       -40.3890  -14.5910  -33.4110 H       224 ARG    0.6400
   3551 HG2       -41.7490  -15.3860  -32.5250 H       224 ARG   -0.8000
   3552 HD1       -39.7820  -16.9030  -32.7870 H       224 ARG    0.4600
   3553 HD2       -40.1240  -16.5330  -31.0370 H       224 ARG    0.4600
   3554 HE        -38.1290  -15.3350  -30.9290 H       224 ARG   -0.8000
   3555 HH11      -38.7400  -16.3730  -34.2170 H       224 ARG    0.4600
   3556 HH12      -37.1270  -16.0380  -34.7500 H       224 ARG    0.4600
   3557 HH21      -36.0230  -14.9010  -31.6320 H       224 ARG    0.5100
   3558 HH22      -35.5820  -15.2010  -33.2790 H       224 ARG   -0.5100
   3559 N         -43.6420  -13.5760  -30.3910 N.am    225 ARG   -0.4700
   3560 CA        -44.9980  -14.0530  -30.1680 C.3     225 ARG    0.3100
   3561 C         -46.0110  -13.1620  -30.8740 C.2     225 ARG    0.0700
   3562 O         -46.8340  -13.6460  -31.6470 O.2     225 ARG    0.0900
   3563 CB        -45.3180  -14.1280  -28.6700 C.3     225 ARG   -0.1800
   3564 CG        -44.6800  -15.3040  -27.9530 C.3     225 ARG    0.0900
   3565 CD        -45.4050  -15.6200  -26.6520 C.3     225 ARG    0.0900
   3566 NE        -45.2620  -14.5520  -25.6610 N.pl3   225 ARG   -0.1800
   3567 CZ        -44.3710  -14.5680  -24.6760 C.cat   225 ARG    0.0900
   3568 NH1       -43.5450  -15.5970  -24.5400 N.pl3   225 ARG    0.0900
   3569 NH2       -44.3080  -13.5580  -23.8200 N.pl3   225 ARG    0.2000
   3570 HN        -43.0920  -13.4150  -29.5760 H       225 ARG    0.0900
   3571 HA        -45.0850  -15.0320  -30.6170 H       225 ARG    0.0900
   3572 HB1       -46.4200  -14.2010  -28.5510 H       225 ARG   -0.7000
   3573 HB2       -44.9660  -13.1910  -28.1900 H       225 ARG    0.4400
   3574 HG1       -43.6190  -15.0610  -27.7280 H       225 ARG    0.6400
   3575 HG2       -44.7120  -16.1960  -28.6140 H       225 ARG   -0.8000
   3576 HD1       -44.9880  -16.5490  -26.2080 H       225 ARG    0.4600
   3577 HD2       -46.4910  -15.7470  -26.8520 H       225 ARG    0.4600
   3578 HE        -45.8700  -13.7630  -25.7290 H       225 ARG   -0.8000
   3579 HH11      -43.5920  -16.3630  -25.1820 H       225 ARG    0.4600
   3580 HH12      -42.8750  -15.6070  -23.7990 H       225 ARG    0.4600
   3581 HH21      -44.9330  -12.7820  -23.9160 H       225 ARG    0.5100
   3582 HH22      -43.6370  -13.5710  -23.0790 H       225 ARG   -0.5100
   3583 N         -45.9300  -11.8570  -30.6250 N.am    226 GLY   -0.4700
   3584 CA        -46.8210  -10.8980  -31.2540 C.3     226 GLY    0.3100
   3585 C         -46.7690  -10.9440  -32.7700 C.2     226 GLY   -0.0200
   3586 O         -47.7950  -10.8050  -33.4370 O.2     226 GLY    0.0900
   3587 HN        -45.2540  -11.4800  -29.9960 H       226 GLY    0.0900
   3588 HA1       -46.5320   -9.9120  -30.9230 H       226 GLY    0.5100
   3589 HA2       -47.8270  -11.1200  -30.9310 H       226 GLY   -0.5100
   3590 N         -45.5710  -11.1450  -33.3110 N.am    227 VAL   -0.4700
   3591 CA        -45.3780  -11.2460  -34.7520 C.3     227 VAL    0.3100
   3592 C         -46.1290  -12.4400  -35.3250 C.2     227 VAL    0.0700
   3593 O         -46.9420  -12.2920  -36.2430 O.2     227 VAL    0.0900
   3594 CB        -43.8870  -11.3700  -35.1160 C.3     227 VAL   -0.0900
   3595 CG1       -43.7210  -11.7310  -36.5880 C.3     227 VAL    0.0900
   3596 CG2       -43.1510  -10.0820  -34.7940 C.3     227 VAL   -0.2700
   3597 HN        -44.7480  -11.2350  -32.7540 H       227 VAL    0.0900
   3598 HA        -45.7990  -10.3610  -35.2040 H       227 VAL    0.0900
   3599 HB        -43.4190  -12.1600  -34.4900 H       227 VAL    0.0900
   3600 HG11      -44.3280  -11.0470  -37.2190 H       227 VAL   -0.2700
   3601 HG12      -44.0650  -12.7730  -36.7620 H       227 VAL    0.0900
   3602 HG13      -42.6550  -11.6340  -36.8830 H       227 VAL    0.0900
   3603 HG21      -43.8550   -9.3370  -34.3650 H       227 VAL    0.0900
   3604 HG22      -42.7070   -9.6570  -35.7200 H       227 VAL    0.5100
   3605 HG23      -42.3490  -10.2790  -34.0510 H       227 VAL   -0.5100
   3606 N         -45.8560  -13.6260  -34.7800 N.am    228 LEU   -0.4700
   3607 CA        -46.5160  -14.8420  -35.2470 C.3     228 LEU    0.3100
   3608 C         -48.0350  -14.7550  -35.1010 C.2     228 LEU    0.0700
   3609 O         -48.7810  -15.1070  -36.0240 O.2     228 LEU    0.0900
   3610 CB        -45.9720  -16.0740  -34.5140 C.3     228 LEU   -0.1800
   3611 CG        -44.7200  -16.7420  -35.0940 C.3     228 LEU    0.0900
   3612 CD1       -44.9370  -17.1270  -36.5520 C.3     228 LEU    0.0900
   3613 CD2       -43.4920  -15.8580  -34.9460 C.3     228 LEU   -0.0900
   3614 HN        -45.1980  -13.7350  -34.0390 H       228 LEU    0.0900
   3615 HA        -46.3390  -14.9310  -36.3080 H       228 LEU   -0.2700
   3616 HB1       -46.7790  -16.8360  -34.4940 H       228 LEU    0.0900
   3617 HB2       -45.7380  -15.7690  -33.4740 H       228 LEU    0.0900
   3618 HG        -44.4830  -17.6530  -34.5040 H       228 LEU    0.0900
   3619 HD11      -44.9860  -16.2150  -37.1850 H       228 LEU   -0.2700
   3620 HD12      -45.8920  -17.6840  -36.6580 H       228 LEU    0.0900
   3621 HD13      -44.0940  -17.7590  -36.9050 H       228 LEU    0.0900
   3622 HD21      -43.3020  -15.6450  -33.8730 H       228 LEU    0.0900
   3623 HD22      -43.6540  -14.8940  -35.4750 H       228 LEU    0.5100
   3624 HD23      -42.6020  -16.3720  -35.3690 H       228 LEU   -0.5100
   3625 N         -48.4880  -14.2660  -33.9450 N.am    229 VAL   -0.4700
   3626 CA        -49.9100  -14.0670  -33.6860 C.3     229 VAL    0.3100
   3627 C         -50.5440  -13.1920  -34.7490 C.2     229 VAL    0.0700
   3628 O         -51.4950  -13.5990  -35.4050 O.2     229 VAL    0.0900
   3629 CB        -50.1620  -13.3990  -32.3220 C.3     229 VAL   -0.0900
   3630 CG1       -51.6210  -12.9730  -32.2020 C.3     229 VAL    0.0900
   3631 CG2       -49.8000  -14.3340  -31.2010 C.3     229 VAL   -0.2700
   3632 HN        -47.8700  -14.0130  -33.2040 H       229 VAL    0.0900
   3633 HA        -50.3860  -15.0360  -33.7150 H       229 VAL    0.0900
   3634 HB        -49.5080  -12.5060  -32.2220 H       229 VAL    0.0900
   3635 HG11      -52.2900  -13.8180  -32.4710 H       229 VAL   -0.2700
   3636 HG12      -51.8270  -12.1260  -32.8920 H       229 VAL    0.0900
   3637 HG13      -51.8410  -12.6660  -31.1570 H       229 VAL    0.0900
   3638 HG21      -48.7850  -14.7530  -31.3650 H       229 VAL    0.0900
   3639 HG22      -50.5280  -15.1730  -31.1590 H       229 VAL    0.5100
   3640 HG23      -49.8060  -13.7850  -30.2340 H       229 VAL   -0.5100
   3641 N         -50.0030  -11.9870  -34.9180 N.am    230 LEU   -0.4700
   3642 CA        -50.5630  -11.0170  -35.8470 C.3     230 LEU    0.3100
   3643 C         -50.5780  -11.5460  -37.2770 C.2     230 LEU    0.0700
   3644 O         -51.5400  -11.3300  -38.0180 O.2     230 LEU    0.0900
   3645 CB        -49.7870   -9.7030  -35.7740 C.3     230 LEU   -0.1800
   3646 CG        -50.4280   -8.5150  -36.4890 C.3     230 LEU    0.0900
   3647 CD1       -51.8140   -8.2400  -35.9300 C.3     230 LEU    0.0900
   3648 CD2       -49.5390   -7.3010  -36.3510 C.3     230 LEU   -0.0900
   3649 HN        -49.1920  -11.6950  -34.4160 H       230 LEU    0.0900
   3650 HA        -51.5980  -10.8580  -35.5840 H       230 LEU   -0.2700
   3651 HB1       -48.7840   -9.8720  -36.2190 H       230 LEU    0.0900
   3652 HB2       -49.6660   -9.4350  -34.7040 H       230 LEU    0.0900
   3653 HG        -50.5070   -8.7370  -37.5750 H       230 LEU    0.0900
   3654 HD11      -51.7750   -8.1860  -34.8210 H       230 LEU   -0.2700
   3655 HD12      -52.5090   -9.0570  -36.2210 H       230 LEU    0.0900
   3656 HD13      -52.1940   -7.2710  -36.3180 H       230 LEU    0.0900
   3657 HD21      -48.5430   -7.5020  -36.8020 H       230 LEU    0.0900
   3658 HD22      -49.3970   -7.0550  -35.2770 H       230 LEU    0.5100
   3659 HD23      -49.9970   -6.4340  -36.8760 H       230 LEU   -0.5100
   3660 N         -49.5100  -12.2470  -37.6560 N.am    231 ARG   -0.4700
   3661 CA        -49.4470  -12.8880  -38.9640 C.3     231 ARG    0.3100
   3662 C         -50.6110  -13.8580  -39.1240 C.2     231 ARG    0.0700
   3663 O         -51.3370  -13.8280  -40.1260 O.2     231 ARG    0.0900
   3664 CB        -48.1180  -13.6310  -39.1360 C.3     231 ARG   -0.1800
   3665 CG        -47.9190  -14.2500  -40.5120 C.3     231 ARG    0.0900
   3666 CD        -46.6410  -15.0760  -40.5670 C.3     231 ARG    0.0900
   3667 NE        -45.4730  -14.3110  -40.1300 N.pl3   231 ARG   -0.1800
   3668 CZ        -44.2410  -14.8040  -40.0610 C.cat   231 ARG    0.0900
   3669 NH1       -44.0060  -16.0640  -40.4030 N.pl3   231 ARG    0.0900
   3670 NH2       -43.2430  -14.0340  -39.6500 N.pl3   231 ARG    0.2000
   3671 HN        -48.7140  -12.3640  -37.0690 H       231 ARG    0.0900
   3672 HA        -49.5480  -12.1220  -39.7180 H       231 ARG    0.0900
   3673 HB1       -48.0690  -14.4410  -38.3770 H       231 ARG   -0.7000
   3674 HB2       -47.2900  -12.9140  -38.9510 H       231 ARG    0.4400
   3675 HG1       -47.8610  -13.4410  -41.2710 H       231 ARG    0.6400
   3676 HG2       -48.7850  -14.9030  -40.7480 H       231 ARG   -0.8000
   3677 HD1       -46.4560  -15.4090  -41.6110 H       231 ARG    0.4600
   3678 HD2       -46.7380  -15.9580  -39.8970 H       231 ARG    0.4600
   3679 HE        -45.6120  -13.3570  -39.8660 H       231 ARG   -0.8000
   3680 HH11      -44.7570  -16.6470  -40.7130 H       231 ARG    0.4600
   3681 HH12      -43.0770  -16.4320  -40.3500 H       231 ARG    0.4600
   3682 HH21      -43.4180  -13.0840  -39.3920 H       231 ARG    0.5100
   3683 HH22      -42.3150  -14.4040  -39.5980 H       231 ARG   -0.5100
   3684 N         -50.7970  -14.7070  -38.1140 N.am    232 ALA   -0.4700
   3685 CA        -51.8800  -15.6840  -38.1150 C.3     232 ALA    0.3100
   3686 C         -53.2560  -15.0300  -38.1990 C.2     232 ALA    0.0700
   3687 O         -54.1580  -15.5440  -38.8610 O.2     232 ALA    0.0900
   3688 CB        -51.7900  -16.5760  -36.8820 C.3     232 ALA   -0.2700
   3689 HN        -50.2040  -14.7120  -37.3140 H       232 ALA    0.0900
   3690 HA        -51.7970  -16.2780  -39.0140 H       232 ALA    0.0900
   3691 HB1       -51.8660  -15.9600  -35.9600 H       232 ALA    0.0900
   3692 HB2       -50.8160  -17.1120  -36.8720 H       232 ALA    0.5100
   3693 HB3       -52.6220  -17.3130  -36.8860 H       232 ALA   -0.5100
   3694 N         -53.4110  -13.8900  -37.5300 N.am    233 VAL   -0.4700
   3695 CA        -54.6720  -13.1600  -37.5190 C.3     233 VAL    0.3100
   3696 C         -54.9770  -12.5650  -38.8880 C.2     233 VAL    0.0700
   3697 O         -56.1080  -12.6440  -39.3750 O.2     233 VAL    0.0900
   3698 CB        -54.6650  -12.0400  -36.4590 C.3     233 VAL   -0.0900
   3699 CG1       -55.9500  -11.2260  -36.5370 C.3     233 VAL    0.0900
   3700 CG2       -54.4900  -12.6300  -35.0690 C.3     233 VAL   -0.2700
   3701 HN        -52.6680  -13.4830  -37.0040 H       233 VAL    0.0900
   3702 HA        -55.4610  -13.8670  -37.3070 H       233 VAL    0.0900
   3703 HB        -53.7950  -11.3730  -36.6340 H       233 VAL    0.0900
   3704 HG11      -56.8320  -11.9020  -36.5360 H       233 VAL   -0.2700
   3705 HG12      -55.9630  -10.6270  -37.4730 H       233 VAL    0.0900
   3706 HG13      -56.0220  -10.5480  -35.6590 H       233 VAL    0.0900
   3707 HG21      -53.6270  -13.3300  -35.0570 H       233 VAL    0.0900
   3708 HG22      -55.4040  -13.1900  -34.7770 H       233 VAL    0.5100
   3709 HG23      -54.2980  -11.8180  -34.3350 H       233 VAL   -0.5100
   3710 N         -53.9620  -11.9730  -39.5120 N.am    234 VAL   -0.4700
   3711 CA        -54.1130  -11.4120  -40.8480 C.3     234 VAL    0.3100
   3712 C         -54.4740  -12.4970  -41.8580 C.2     234 VAL    0.0700
   3713 O         -55.4390  -12.3620  -42.6160 O.2     234 VAL    0.0900
   3714 CB        -52.8360  -10.6820  -41.3120 C.3     234 VAL   -0.0900
   3715 CG1       -52.9650  -10.2510  -42.7660 C.3     234 VAL    0.0900
   3716 CG2       -52.5570   -9.4820  -40.4210 C.3     234 VAL   -0.2700
   3717 HN        -53.0590  -11.8860  -39.0960 H       234 VAL    0.0900
   3718 HA        -54.9440  -10.7230  -40.8230 H       234 VAL    0.0900
   3719 HB        -51.9640  -11.3620  -41.2060 H       234 VAL    0.0900
   3720 HG11      -53.9240   -9.7140  -42.9210 H       234 VAL   -0.2700
   3721 HG12      -52.9470  -11.1430  -43.4270 H       234 VAL    0.0900
   3722 HG13      -52.1290   -9.5700  -43.0340 H       234 VAL    0.0900
   3723 HG21      -52.5960   -9.7830  -39.3520 H       234 VAL    0.0900
   3724 HG22      -53.3240   -8.6950  -40.5950 H       234 VAL    0.5100
   3725 HG23      -51.5470   -9.0750  -40.6390 H       234 VAL   -0.5100
   3726 N         -53.6990  -13.5830  -41.8570 N.am    235 ILE   -0.4700
   3727 CA        -53.9470  -14.6950  -42.7660 C.3     235 ILE    0.3100
   3728 C         -55.3450  -15.2750  -42.5700 C.2     235 ILE    0.0700
   3729 O         -56.0740  -15.5060  -43.5380 O.2     235 ILE    0.0900
   3730 CB        -52.8950  -15.8140  -42.6070 C.3     235 ILE   -0.0900
   3731 CG1       -51.5030  -15.2930  -42.9660 C.3     235 ILE    0.0900
   3732 CG2       -53.2470  -17.0110  -43.4800 C.3     235 ILE   -0.2700
   3733 CD        -50.4020  -16.3200  -42.7970 C.3     235 ILE    0.0900
   3734 HN        -52.9220  -13.6810  -41.2400 H       235 ILE    0.0900
   3735 HA        -53.9250  -14.3070  -43.7740 H       235 ILE    0.0900
   3736 HB        -52.8550  -16.1320  -41.5440 H       235 ILE   -0.1800
   3737 HG11      -51.2740  -14.4210  -42.3170 H       235 ILE    0.0900
   3738 HG12      -51.5140  -14.9600  -44.0260 H       235 ILE    0.0900
   3739 HG21      -53.2810  -16.7080  -44.5480 H       235 ILE   -0.2700
   3740 HG22      -54.2440  -17.4090  -43.1920 H       235 ILE    0.0900
   3741 HG23      -52.4780  -17.8050  -43.3610 H       235 ILE    0.0900
   3742 HD1       -50.4950  -17.1110  -43.5720 H       235 ILE    0.0900
   3743 HD2       -50.4770  -16.7950  -41.7950 H       235 ILE    0.5100
   3744 HD3       -49.4090  -15.8330  -42.9060 H       235 ILE   -0.5100
   3745 N         -55.7210  -15.4960  -41.3120 N.am    236 ALA   -0.4700
   3746 CA        -57.0370  -16.0360  -40.9930 C.3     236 ALA    0.3100
   3747 C         -58.1530  -15.1070  -41.4550 C.2     236 ALA    0.0700
   3748 O         -59.1760  -15.5620  -41.9630 O.2     236 ALA    0.0900
   3749 CB        -57.1580  -16.3060  -39.5010 C.3     236 ALA   -0.2700
   3750 HN        -55.1260  -15.3030  -40.5370 H       236 ALA    0.0900
   3751 HA        -57.1680  -16.9510  -41.5510 H       236 ALA    0.0900
   3752 HB1       -57.0140  -15.3640  -38.9300 H       236 ALA    0.0900
   3753 HB2       -56.3820  -17.0340  -39.1830 H       236 ALA    0.5100
   3754 HB3       -58.1660  -16.7100  -39.2690 H       236 ALA   -0.5100
   3755 N         -57.9510  -13.8020  -41.2810 N.am    237 PHE   -0.4700
   3756 CA        -58.9350  -12.8160  -41.7070 C.3     237 PHE    0.3100
   3757 C         -59.1180  -12.8730  -43.2170 C.2     237 PHE    0.0700
   3758 O         -60.2450  -12.9460  -43.7110 O.2     237 PHE    0.0900
   3759 CB        -58.5110  -11.4050  -41.2790 C.3     237 PHE   -0.1800
   3760 CG        -59.5700  -10.3610  -41.4950 C.ar    237 PHE    0.0900
   3761 CD1       -59.7150   -9.7390  -42.7260 C.ar    237 PHE    0.0900
   3762 CD2       -60.4210   -9.9960  -40.4650 C.ar    237 PHE    0.0000
   3763 CE1       -60.6850   -8.7730  -42.9250 C.ar    237 PHE   -0.1150
   3764 CE2       -61.3960   -9.0320  -40.6580 C.ar    237 PHE    0.1150
   3765 CZ        -61.5260   -8.4210  -41.8900 C.ar    237 PHE   -0.1150
   3766 HN        -57.1230  -13.4440  -40.8560 H       237 PHE    0.1150
   3767 HA        -59.8820  -13.0750  -41.2590 H       237 PHE   -0.1150
   3768 HB1       -57.6200  -11.0960  -41.8650 H       237 PHE    0.1150
   3769 HB2       -58.2710  -11.4100  -40.1940 H       237 PHE   -0.1150
   3770 HD1       -59.0610  -10.0110  -43.5410 H       237 PHE    0.1150
   3771 HD2       -60.3230  -10.4680  -39.4990 H       237 PHE   -0.1150
   3772 HE1       -60.7840   -8.2960  -43.8890 H       237 PHE    0.1150
   3773 HE2       -62.0540   -8.7590  -39.8470 H       237 PHE    0.5100
   3774 HZ        -62.2850   -7.6680  -42.0410 H       237 PHE   -0.5100
   3775 N         -58.0030  -12.8500  -43.9440 N.am    238 VAL   -0.4700
   3776 CA        -58.0350  -12.9050  -45.4000 C.3     238 VAL    0.3100
   3777 C         -58.7380  -14.1650  -45.8990 C.2     238 VAL    0.0700
   3778 O         -59.6640  -14.0850  -46.7110 O.2     238 VAL    0.0900
   3779 CB        -56.6190  -12.8440  -45.9990 C.3     238 VAL   -0.0900
   3780 CG1       -56.6690  -13.0680  -47.5040 C.3     238 VAL    0.0900
   3781 CG2       -55.9650  -11.5090  -45.6780 C.3     238 VAL   -0.2700
   3782 HN        -57.0990  -12.7940  -43.5270 H       238 VAL    0.0900
   3783 HA        -58.6220  -12.0690  -45.7480 H       238 VAL    0.0900
   3784 HB        -55.9860  -13.6280  -45.5310 H       238 VAL    0.0900
   3785 HG11      -57.4310  -12.4030  -47.9640 H       238 VAL   -0.2700
   3786 HG12      -56.9420  -14.1230  -47.7200 H       238 VAL    0.0900
   3787 HG13      -55.6800  -12.8380  -47.9540 H       238 VAL    0.0900
   3788 HG21      -56.0530  -11.2910  -44.5930 H       238 VAL    0.0900
   3789 HG22      -56.4680  -10.6950  -46.2450 H       238 VAL    0.5100
   3790 HG23      -54.8880  -11.5410  -45.9480 H       238 VAL   -0.5100
   3791 N         -58.3060  -15.3220  -45.4020 N.am    239 VAL   -0.4700
   3792 CA        -58.8720  -16.6010  -45.8200 C.3     239 VAL    0.3100
   3793 C         -60.3620  -16.7120  -45.5040 C.2     239 VAL    0.0700
   3794 O         -61.1570  -17.1190  -46.3520 O.2     239 VAL    0.0900
   3795 CB        -58.1270  -17.7900  -45.1780 C.3     239 VAL   -0.0900
   3796 CG1       -58.8460  -19.1000  -45.4770 C.3     239 VAL    0.0900
   3797 CG2       -56.6910  -17.8460  -45.6740 C.3     239 VAL   -0.2700
   3798 HN        -57.5780  -15.3670  -44.7230 H       239 VAL    0.0900
   3799 HA        -58.8020  -16.6560  -46.8960 H       239 VAL    0.0900
   3800 HB        -58.0760  -17.6410  -44.0770 H       239 VAL    0.0900
   3801 HG11      -59.0560  -19.1800  -46.5640 H       239 VAL   -0.2700
   3802 HG12      -59.8090  -19.1370  -44.9260 H       239 VAL    0.0900
   3803 HG13      -58.2090  -19.9590  -45.1760 H       239 VAL    0.0900
   3804 HG21      -56.1580  -16.9070  -45.4100 H       239 VAL    0.0900
   3805 HG22      -56.6770  -17.9620  -46.7790 H       239 VAL    0.5100
   3806 HG23      -56.1590  -18.7010  -45.2020 H       239 VAL   -0.5100
   3807 N         -60.7420  -16.3420  -44.2820 N.am    240 CYS   -0.4700
   3808 CA        -62.1330  -16.4490  -43.8580 C.3     240 CYS    0.3100
   3809 C         -63.0530  -15.4920  -44.6090 C.2     240 CYS    0.0700
   3810 O         -64.1700  -15.8530  -44.9760 O.2     240 CYS    0.0900
   3811 CB        -62.2630  -16.2170  -42.3510 C.3     240 CYS   -0.1100
   3812 SG        -61.5890  -17.5410  -41.3230 S.3     240 CYS    0.0900
   3813 HN        -60.1000  -15.9810  -43.6100 H       240 CYS    0.0900
   3814 HA        -62.4860  -17.4360  -44.1170 H       240 CYS   -0.2300
   3815 HB1       -63.3410  -16.0940  -42.1170 H       240 CYS    0.1600
   3816 HB2       -61.7410  -15.2700  -42.1050 H       240 CYS    0.5100
   3817 HG1       -60.3290  -17.1450  -41.4380 H       240 CYS   -0.5100
   3818 N         -62.5840  -14.2690  -44.8410 N.am    241 TRP   -0.4700
   3819 CA        -63.4310  -13.2430  -45.4400 C.3     241 TRP    0.3100
   3820 C         -63.3740  -13.1900  -46.9660 C.2     241 TRP    0.0700
   3821 O         -64.1640  -12.4830  -47.5950 O.2     241 TRP    0.0900
   3822 CB        -63.1170  -11.8650  -44.8440 C.3     241 TRP   -0.1800
   3823 CG        -63.6280  -11.6960  -43.4480 C.ar    241 TRP    0.0900
   3824 CD1       -62.9170  -11.8310  -42.2910 C.ar    241 TRP    0.0900
   3825 CD2       -64.9660  -11.3630  -43.0580 C.ar    241 TRP   -0.0300
   3826 CE2       -64.9920  -11.3110  -41.6500 C.ar    241 TRP   -0.1500
   3827 CE3       -66.1470  -11.1030  -43.7650 C.ar    241 TRP    0.2200
   3828 NE1       -63.7270  -11.5990  -41.2050 N.ar    241 TRP   -0.5100
   3829 CZ2       -66.1490  -11.0140  -40.9350 C.ar    241 TRP    0.3700
   3830 CZ3       -67.2950  -10.8050  -43.0510 C.ar    241 TRP    0.2400
   3831 CH2       -67.2880  -10.7620  -41.6520 C.ar    241 TRP    0.1100
   3832 HN        -61.6500  -14.0010  -44.6190 H       241 TRP   -0.2500
   3833 HA        -64.4600  -13.5070  -45.2510 H       241 TRP    0.1700
   3834 HB1       -63.5810  -11.0840  -45.4840 H       241 TRP   -0.2000
   3835 HB2       -62.0160  -11.7220  -44.8340 H       241 TRP    0.1400
   3836 HD1       -61.8680  -12.0850  -42.2350 H       241 TRP   -0.2700
   3837 HE1       -63.4490  -11.6320  -40.2710 H       241 TRP    0.1600
   3838 HE3       -66.1800  -11.1310  -44.8440 H       241 TRP   -0.1400
   3839 HZ2       -66.1670  -10.9770  -39.8550 H       241 TRP    0.1400
   3840 HZ3       -68.2130  -10.6010  -43.5830 H       241 TRP    0.5100
   3841 HH2       -68.2010  -10.5260  -41.1270 H       241 TRP   -0.5100
   3842 N         -62.4510  -13.9370  -47.5670 N.am    242 LEU   -0.4700
   3843 CA        -62.3300  -13.9420  -49.0250 C.3     242 LEU    0.3100
   3844 C         -63.5630  -14.4820  -49.7710 C.2     242 LEU    0.0700
   3845 O         -64.0850  -13.7980  -50.6500 O.2     242 LEU    0.0900
   3846 CB        -61.0490  -14.6520  -49.4910 C.3     242 LEU   -0.1800
   3847 CG        -60.7830  -14.6320  -51.0000 C.3     242 LEU    0.0900
   3848 CD1       -60.6770  -13.2000  -51.5030 C.3     242 LEU    0.0900
   3849 CD2       -59.5310  -15.4190  -51.3450 C.3     242 LEU   -0.0900
   3850 HN        -61.8130  -14.5140  -47.0630 H       242 LEU    0.0900
   3851 HA        -62.3260  -12.9150  -49.3590 H       242 LEU   -0.2700
   3852 HB1       -61.1090  -15.7130  -49.1680 H       242 LEU    0.0900
   3853 HB2       -60.1870  -14.1690  -48.9850 H       242 LEU    0.0900
   3854 HG        -61.6150  -15.1460  -51.5270 H       242 LEU    0.0900
   3855 HD11      -59.8420  -12.6760  -50.9890 H       242 LEU   -0.2700
   3856 HD12      -61.6210  -12.6540  -51.2930 H       242 LEU    0.0900
   3857 HD13      -60.4780  -13.1970  -52.5960 H       242 LEU    0.0900
   3858 HD21      -59.6430  -16.4760  -51.0240 H       242 LEU    0.0900
   3859 HD22      -58.6530  -14.9820  -50.8220 H       242 LEU    0.5100
   3860 HD23      -59.3610  -15.3960  -52.4430 H       242 LEU   -0.5100
   3861 N         -64.0400  -15.6970  -49.4340 N.am    243 PRO   -0.2900
   3862 CA        -65.1960  -16.2070  -50.1780 C.3     243 PRO    0.0000
   3863 C         -66.4710  -15.4230  -49.8780 C.2     243 PRO    0.0900
   3864 O         -67.3740  -15.3710  -50.7130 O.2     243 PRO    0.0900
   3865 CB        -65.3390  -17.6460  -49.6650 C.3     243 PRO    0.0200
   3866 CG        -64.0350  -17.9680  -49.0190 C.3     243 PRO    0.0900
   3867 CD        -63.5620  -16.6790  -48.4460 C.3     243 PRO   -0.1800
   3868 HA        -65.0280  -16.1210  -51.2390 H       243 PRO    0.0900
   3869 HB1       -65.5410  -18.3430  -50.5060 H       243 PRO    0.0900
   3870 HB2       -66.1690  -17.7200  -48.9310 H       243 PRO   -0.1800
   3871 HG1       -64.1680  -18.7290  -48.2200 H       243 PRO    0.0900
   3872 HG2       -63.3090  -18.3560  -49.7650 H       243 PRO    0.0900
   3873 HD1       -64.0170  -16.4780  -47.4540 H       243 PRO    0.5100
   3874 HD2       -62.4550  -16.6420  -48.3710 H       243 PRO   -0.5100
   3875 N         -66.5390  -14.8260  -48.6910 N.am    244 TYR   -0.4700
   3876 CA        -67.6930  -14.0400  -48.2710 C.3     244 TYR    0.3100
   3877 C         -67.9720  -12.8900  -49.2320 C.2     244 TYR    0.0700
   3878 O         -69.0960  -12.7250  -49.7090 O.2     244 TYR    0.0900
   3879 CB        -67.4720  -13.5020  -46.8520 C.3     244 TYR   -0.1800
   3880 CG        -68.4980  -12.4920  -46.3840 C.ar    244 TYR    0.0900
   3881 CD1       -69.7170  -12.9010  -45.8600 C.ar    244 TYR    0.0900
   3882 CD2       -68.2360  -11.1290  -46.4480 C.ar    244 TYR    0.0000
   3883 CE1       -70.6540  -11.9800  -45.4220 C.ar    244 TYR   -0.1150
   3884 CE2       -69.1640  -10.2030  -46.0130 C.ar    244 TYR    0.1150
   3885 CZ        -70.3710  -10.6320  -45.5010 C.ar    244 TYR   -0.1150
   3886 OH        -71.2960   -9.7060  -45.0680 O.3     244 TYR    0.1150
   3887 HN        -65.7970  -14.8920  -48.0280 H       244 TYR    0.1100
   3888 HA        -68.5660  -14.6760  -48.3040 H       244 TYR   -0.5400
   3889 HB1       -66.4810  -13.0020  -46.8080 H       244 TYR    0.4300
   3890 HB2       -67.5040  -14.3510  -46.1370 H       244 TYR   -0.1150
   3891 HD1       -69.9390  -13.9560  -45.7920 H       244 TYR    0.1150
   3892 HD2       -67.2920  -10.7880  -46.8440 H       244 TYR   -0.1150
   3893 HE1       -71.6000  -12.3130  -45.0220 H       244 TYR    0.1150
   3894 HE2       -68.9470   -9.1470  -46.0750 H       244 TYR    0.5100
   3895 HH        -70.8340   -8.8830  -44.9010 H       244 TYR   -0.5100
   3896 N         -66.9390  -12.1030  -49.5210 N.am    245 HSP   -0.4700
   3897 CA        -67.0710  -10.9670  -50.4220 C.3     245 HSP    0.3100
   3898 C         -67.3230  -11.4030  -51.8600 C.2     245 HSP    0.0700
   3899 O         -67.9700  -10.6930  -52.6300 O.2     245 HSP    0.0900
   3900 CB        -65.8300  -10.0720  -50.3480 C.3     245 HSP   -0.0500
   3901 CG        -65.6970   -9.3310  -49.0530 C.ar    245 HSP    0.0900
   3902 CD2       -64.9390   -9.5770  -47.9600 C.ar    245 HSP    0.0900
   3903 ND1       -66.4030   -8.1790  -48.7800 N.ar    245 HSP    0.1900
   3904 CE1       -66.0840   -7.7480  -47.5720 C.ar    245 HSP    0.1300
   3905 NE2       -65.2000   -8.5790  -47.0530 N.ar    245 HSP    0.1900
   3906 HN        -66.0320  -12.2560  -49.1350 H       245 HSP   -0.5100
   3907 HA        -67.9510  -10.4120  -50.1350 H       245 HSP    0.4400
   3908 HB1       -65.8790   -9.3270  -51.1710 H       245 HSP   -0.5100
   3909 HB2       -64.9270  -10.7040  -50.4820 H       245 HSP    0.4400
   3910 HD1       -67.0530   -7.7380  -49.3990 H       245 HSP    0.3200
   3911 HD2       -64.2390  -10.3780  -47.7560 H       245 HSP    0.1800
   3912 HE1       -66.4770   -6.8740  -47.0960 H       245 HSP    0.5100
   3913 HE2       -64.7860   -8.4950  -46.1460 H       245 HSP   -0.5100
   3914 N         -66.8090  -12.5760  -52.2210 N.am    246 VAL   -0.4700
   3915 CA        -67.0290  -13.1300  -53.5510 C.3     246 VAL    0.3100
   3916 C         -68.5080  -13.4470  -53.7530 C.2     246 VAL    0.0700
   3917 O         -69.0610  -13.2330  -54.8310 O.2     246 VAL    0.0900
   3918 CB        -66.1780  -14.3980  -53.7860 C.3     246 VAL   -0.0900
   3919 CG1       -66.5540  -15.0680  -55.1020 C.3     246 VAL    0.0900
   3920 CG2       -64.6980  -14.0530  -53.7670 C.3     246 VAL   -0.2700
   3921 HN        -66.2530  -13.1250  -51.6020 H       246 VAL    0.0900
   3922 HA        -66.7700  -12.3710  -54.2730 H       246 VAL    0.0900
   3923 HB        -66.3460  -15.1120  -52.9520 H       246 VAL    0.0900
   3924 HG11      -66.5570  -14.3200  -55.9240 H       246 VAL   -0.2700
   3925 HG12      -67.5690  -15.5130  -55.0240 H       246 VAL    0.0900
   3926 HG13      -65.8150  -15.8600  -55.3470 H       246 VAL    0.0900
   3927 HG21      -64.4560  -13.4550  -52.8620 H       246 VAL    0.0900
   3928 HG22      -64.4370  -13.4550  -54.6670 H       246 VAL    0.5100
   3929 HG23      -64.0930  -14.9840  -53.7490 H       246 VAL   -0.5100
   3930 N         -69.1500  -13.9430  -52.6980 N.am    247 ARG   -0.4700
   3931 CA        -70.5590  -14.3050  -52.7600 C.3     247 ARG    0.3100
   3932 C         -71.4630  -13.0860  -52.9190 C.2     247 ARG    0.0700
   3933 O         -72.4220  -13.1070  -53.6890 O.2     247 ARG    0.0900
   3934 CB        -70.9660  -15.0870  -51.5100 C.3     247 ARG   -0.1800
   3935 CG        -72.4090  -15.5550  -51.5280 C.3     247 ARG    0.0900
   3936 CD        -72.7940  -16.2040  -50.2170 C.3     247 ARG    0.0900
   3937 NE        -72.5590  -15.3180  -49.0770 N.pl3   247 ARG   -0.1800
   3938 CZ        -73.3910  -14.3570  -48.6950 C.cat   247 ARG    0.0900
   3939 NH1       -74.5150  -14.1420  -49.3630 N.pl3   247 ARG    0.0900
   3940 NH2       -73.0980  -13.6020  -47.6430 N.pl3   247 ARG    0.2000
   3941 HN        -68.6990  -14.0870  -51.8210 H       247 ARG    0.0900
   3942 HA        -70.7120  -14.9060  -53.6450 H       247 ARG    0.0900
   3943 HB1       -70.8160  -14.4360  -50.6230 H       247 ARG   -0.7000
   3944 HB2       -70.3070  -15.9770  -51.4200 H       247 ARG    0.4400
   3945 HG1       -72.5440  -16.2870  -52.3520 H       247 ARG    0.6400
   3946 HG2       -73.0720  -14.6820  -51.7120 H       247 ARG   -0.8000
   3947 HD1       -72.1880  -17.1210  -50.0620 H       247 ARG    0.4600
   3948 HD2       -73.8760  -16.4570  -50.2290 H       247 ARG    0.4600
   3949 HE        -71.7190  -15.4450  -48.5510 H       247 ARG   -0.8000
   3950 HH11      -75.2080  -13.5240  -48.9900 H       247 ARG    0.4600
   3951 HH12      -74.6730  -14.5990  -50.2380 H       247 ARG    0.4600
   3952 HH21      -72.2500  -13.7590  -47.1370 H       247 ARG    0.5100
   3953 HH22      -73.7250  -12.8780  -47.3580 H       247 ARG   -0.5100
   3954 N         -71.1580  -12.0200  -52.1800 N.am    248 ARG   -0.4700
   3955 CA        -71.9620  -10.8060  -52.2300 C.3     248 ARG    0.3100
   3956 C         -71.8000  -10.0860  -53.5640 C.2     248 ARG    0.0700
   3957 O         -72.7260   -9.4380  -54.0490 O.2     248 ARG    0.0900
   3958 CB        -71.6140   -9.8780  -51.0630 C.3     248 ARG   -0.1800
   3959 CG        -71.9930  -10.4470  -49.7070 C.3     248 ARG    0.0900
   3960 CD        -71.4550   -9.6090  -48.5620 C.3     248 ARG    0.0900
   3961 NE        -72.1860   -8.3540  -48.3860 N.pl3   248 ARG   -0.1800
   3962 CZ        -71.6130   -7.1540  -48.3700 C.cat   248 ARG    0.0900
   3963 NH1       -70.3000   -7.0380  -48.5260 N.pl3   248 ARG    0.0900
   3964 NH2       -72.3530   -6.0680  -48.1970 N.pl3   248 ARG    0.2000
   3965 HN        -70.3720  -12.0050  -51.5660 H       248 ARG    0.0900
   3966 HA        -73.0030  -11.0920  -52.1820 H       248 ARG    0.0900
   3967 HB1       -72.1460   -8.9130  -51.2060 H       248 ARG   -0.7000
   3968 HB2       -70.5190   -9.6890  -51.0740 H       248 ARG    0.4400
   3969 HG1       -71.5870  -11.4770  -49.6220 H       248 ARG    0.6400
   3970 HG2       -73.1000  -10.4900  -49.6320 H       248 ARG   -0.8000
   3971 HD1       -70.3930   -9.3500  -48.7610 H       248 ARG    0.4600
   3972 HD2       -71.5390  -10.1800  -47.6140 H       248 ARG    0.4600
   3973 HE        -73.1770   -8.4020  -48.2690 H       248 ARG   -0.8000
   3974 HH11      -69.7580   -7.8320  -48.8050 H       248 ARG    0.4600
   3975 HH12      -69.8530   -6.1580  -48.3670 H       248 ARG    0.4600
   3976 HH21      -73.3420   -6.1520  -48.0780 H       248 ARG    0.5100
   3977 HH22      -71.9230   -5.1660  -48.1850 H       248 ARG   -0.5100
   3978 N         -70.6130  -10.2080  -54.1540 N.am    249 LEU   -0.4700
   3979 CA        -70.3860   -9.7070  -55.5000 C.3     249 LEU    0.3100
   3980 C         -71.1540  -10.5750  -56.4890 C.2     249 LEU    0.0700
   3981 O         -71.6980  -10.0840  -57.4750 O.2     249 LEU    0.0900
   3982 CB        -68.8930   -9.7150  -55.8390 C.3     249 LEU   -0.1800
   3983 CG        -68.0170   -8.6610  -55.1560 C.3     249 LEU    0.0900
   3984 CD1       -66.5510   -8.8630  -55.5120 C.3     249 LEU    0.0900
   3985 CD2       -68.4720   -7.2590  -55.5330 C.3     249 LEU   -0.0900
   3986 HN        -69.8360  -10.6420  -53.7060 H       249 LEU    0.0900
   3987 HA        -70.7760   -8.7010  -55.5520 H       249 LEU   -0.2700
   3988 HB1       -68.7960   -9.5740  -56.9360 H       249 LEU    0.0900
   3989 HB2       -68.4910  -10.7130  -55.5670 H       249 LEU    0.0900
   3990 HG        -68.1430   -8.7380  -54.0550 H       249 LEU    0.0900
   3991 HD11      -66.4090   -8.7800  -56.6110 H       249 LEU   -0.2700
   3992 HD12      -66.2190   -9.8720  -55.1870 H       249 LEU    0.0900
   3993 HD13      -65.9310   -8.0870  -55.0150 H       249 LEU    0.0900
   3994 HD21      -69.5260   -7.1010  -55.2180 H       249 LEU    0.0900
   3995 HD22      -68.4070   -7.1230  -56.6340 H       249 LEU    0.5100
   3996 HD23      -67.8330   -6.5050  -55.0250 H       249 LEU   -0.5100
   3997 N         -71.2000  -11.8740  -56.2050 N.am    250 MET   -0.4700
   3998 CA        -71.9200  -12.8320  -57.0350 C.3     250 MET    0.3100
   3999 C         -73.4230  -12.5780  -56.9760 C.2     250 MET    0.0700
   4000 O         -74.1490  -12.8460  -57.9340 O.2     250 MET    0.0900
   4001 CB        -71.6020  -14.2600  -56.5780 C.3     250 MET   -0.1800
   4002 CG        -72.3610  -15.3550  -57.3070 C.3     250 MET    0.0900
   4003 SD        -71.9590  -17.0050  -56.6920 S.3     250 MET    0.0900
   4004 CE        -73.0370  -18.0190  -57.7020 C.3     250 MET   -0.1400
   4005 HN        -70.7410  -12.2530  -55.4050 H       250 MET    0.0900
   4006 HA        -71.6150  -12.6860  -58.0610 H       250 MET    0.0900
   4007 HB1       -71.8370  -14.3370  -55.4950 H       250 MET   -0.0900
   4008 HB2       -70.5160  -14.4360  -56.7250 H       250 MET   -0.2200
   4009 HG1       -72.1170  -15.2950  -58.3880 H       250 MET    0.0900
   4010 HG2       -73.4490  -15.1710  -57.1850 H       250 MET    0.0900
   4011 HE1       -73.6360  -17.3990  -58.4030 H       250 MET    0.0900
   4012 HE2       -73.7430  -18.5880  -57.0590 H       250 MET    0.5100
   4013 HE3       -72.4380  -18.7340  -58.3050 H       250 MET   -0.5100
   4014 N         -73.8830  -12.0480  -55.8450 N.am    251 PHE   -0.4700
   4015 CA        -75.3010  -11.7980  -55.6220 C.3     251 PHE    0.3100
   4016 C         -75.8750  -10.7530  -56.5740 C.2     251 PHE    0.0700
   4017 O         -77.0290  -10.8480  -56.9850 O.2     251 PHE    0.0900
   4018 CB        -75.5400  -11.3680  -54.1670 C.3     251 PHE   -0.1800
   4019 CG        -76.9700  -11.0150  -53.8610 C.ar    251 PHE    0.0900
   4020 CD1       -77.8860  -12.0020  -53.5360 C.ar    251 PHE    0.0900
   4021 CD2       -77.3950   -9.6940  -53.8840 C.ar    251 PHE    0.0000
   4022 CE1       -79.1970  -11.6830  -53.2490 C.ar    251 PHE   -0.1150
   4023 CE2       -78.7060   -9.3680  -53.5970 C.ar    251 PHE    0.1150
   4024 CZ        -79.6080  -10.3630  -53.2790 C.ar    251 PHE   -0.1150
   4025 HN        -73.2740  -11.7980  -55.0960 H       251 PHE    0.1150
   4026 HA        -75.8420  -12.7060  -55.8420 H       251 PHE   -0.1150
   4027 HB1       -74.9250  -10.4700  -53.9460 H       251 PHE    0.1150
   4028 HB2       -75.2570  -12.2020  -53.4900 H       251 PHE   -0.1150
   4029 HD1       -77.5710  -13.0340  -53.5090 H       251 PHE    0.1150
   4030 HD2       -76.6920   -8.9110  -54.1300 H       251 PHE   -0.1150
   4031 HE1       -79.9020  -12.4620  -52.9990 H       251 PHE    0.1150
   4032 HE2       -79.0250   -8.3370  -53.6200 H       251 PHE    0.5100
   4033 HZ        -80.6340  -10.1120  -53.0550 H       251 PHE   -0.5100
   4034 N         -75.0670   -9.7560  -56.9270 N.am    252 CYS   -0.4700
   4035 CA        -75.5670   -8.6240  -57.6970 C.3     252 CYS    0.3100
   4036 C         -74.9780   -8.4980  -59.1000 C.2     252 CYS    0.0700
   4037 O         -75.5060   -7.7590  -59.9300 O.2     252 CYS    0.0900
   4038 CB        -75.3430   -7.3220  -56.9210 C.3     252 CYS   -0.1100
   4039 SG        -73.6290   -7.0250  -56.4360 S.3     252 CYS    0.0900
   4040 HN        -74.0990   -9.7390  -56.6870 H       252 CYS    0.0900
   4041 HA        -76.6200   -8.7790  -57.8780 H       252 CYS   -0.2300
   4042 HB1       -75.9750   -7.3530  -56.0090 H       252 CYS    0.1600
   4043 HB2       -75.6890   -6.4800  -57.5570 H       252 CYS    0.5100
   4044 HG1       -73.5930   -7.9950  -55.5350 H       252 CYS   -0.5100
   4045 N         -73.8910   -9.2180  -59.3720 N.am    253 TYR   -0.4700
   4046 CA        -73.2210   -9.0980  -60.6670 C.3     253 TYR    0.3100
   4047 C         -73.6850  -10.1090  -61.7140 C.2     253 TYR    0.0700
   4048 O         -73.4720   -9.9110  -62.9110 O.2     253 TYR    0.0900
   4049 CB        -71.6980   -9.1530  -60.5080 C.3     253 TYR   -0.1800
   4050 CG        -71.0620   -7.7920  -60.3570 C.ar    253 TYR    0.0900
   4051 CD1       -70.7140   -7.0440  -61.4750 C.ar    253 TYR    0.0900
   4052 CD2       -70.8160   -7.2490  -59.1020 C.ar    253 TYR    0.0000
   4053 CE1       -70.1340   -5.7970  -61.3500 C.ar    253 TYR   -0.1150
   4054 CE2       -70.2340   -6.0000  -58.9650 C.ar    253 TYR    0.1150
   4055 CZ        -69.8980   -5.2810  -60.0940 C.ar    253 TYR   -0.1150
   4056 OH        -69.3230   -4.0430  -59.9720 O.3     253 TYR    0.1150
   4057 HN        -73.4930   -9.8580  -58.7200 H       253 TYR    0.1100
   4058 HA        -73.5170   -8.1580  -61.1090 H       253 TYR   -0.5400
   4059 HB1       -71.2510   -9.6290  -61.4060 H       253 TYR    0.4300
   4060 HB2       -71.4440   -9.7390  -59.5990 H       253 TYR   -0.1150
   4061 HD1       -70.8990   -7.4440  -62.4610 H       253 TYR    0.1150
   4062 HD2       -71.0800   -7.8100  -58.2190 H       253 TYR   -0.1150
   4063 HE1       -69.8690   -5.2290  -62.2290 H       253 TYR    0.1150
   4064 HE2       -70.0460   -5.5920  -57.9840 H       253 TYR    0.5100
   4065 HH        -69.3770   -3.7800  -59.0510 H       253 TYR   -0.5100
   4066 N         -74.3190  -11.1890  -61.2700 N.am    254 ILE   -0.4700
   4067 CA        -74.8550  -12.1740  -62.1990 C.3     254 ILE    0.3100
   4068 C         -76.1930  -11.7040  -62.7580 C.2     254 ILE    0.0700
   4069 O         -77.1150  -11.3910  -62.0040 O.2     254 ILE    0.0900
   4070 CB        -75.0260  -13.5570  -61.5410 C.3     254 ILE   -0.0900
   4071 CG1       -73.6700  -14.1040  -61.0920 C.3     254 ILE    0.0900
   4072 CG2       -75.6900  -14.5300  -62.5070 C.3     254 ILE   -0.2700
   4073 CD        -73.7180  -15.5460  -60.6400 C.3     254 ILE    0.0900
   4074 HN        -74.4520  -11.3720  -60.2990 H       254 ILE    0.0900
   4075 HA        -74.1730  -12.2440  -63.0330 H       254 ILE    0.0900
   4076 HB        -75.6540  -13.4560  -60.6300 H       254 ILE   -0.1800
   4077 HG11      -73.3000  -13.4820  -60.2510 H       254 ILE    0.0900
   4078 HG12      -72.9590  -14.0240  -61.9400 H       254 ILE    0.0900
   4079 HG21      -75.0680  -14.6460  -63.4200 H       254 ILE   -0.2700
   4080 HG22      -76.6880  -14.1440  -62.8060 H       254 ILE    0.0900
   4081 HG23      -75.8010  -15.5250  -62.0250 H       254 ILE    0.0900
   4082 HD1       -73.8950  -16.2140  -61.5090 H       254 ILE    0.0900
   4083 HD2       -74.5450  -15.6880  -59.9110 H       254 ILE    0.5100
   4084 HD3       -72.7520  -15.8270  -60.1680 H       254 ILE   -0.5100
   4085 N         -76.2940  -11.6560  -64.0850 N.am    255 SER   -0.4700
   4086 CA        -77.5020  -11.1790  -64.7480 C.3     255 SER    0.3100
   4087 C         -78.6820  -12.1220  -64.5400 C.2     255 SER    0.0700
   4088 O         -78.5070  -13.2820  -64.1660 O.2     255 SER    0.0900
   4089 CB        -77.2480  -10.9730  -66.2440 C.3     255 SER    0.0500
   4090 OG        -76.8400  -12.1800  -66.8630 O.3     255 SER    0.0900
   4091 HN        -75.5500  -11.9430  -64.6830 H       255 SER    0.0900
   4092 HA        -77.7940  -10.2490  -64.2840 H       255 SER   -0.6600
   4093 HB1       -76.4470  -10.2150  -66.3840 H       255 SER    0.4300
   4094 HB2       -78.1810  -10.6210  -66.7350 H       255 SER    0.5100
   4095 HG1       -75.9570  -12.3610  -66.5340 H       255 SER   -0.5100
   4096 N         -79.8850  -11.6150  -64.7970 N.am    256 ASP   -0.4700
   4097 CA        -81.1150  -12.3680  -64.5750 C.3     256 ASP    0.3100
   4098 C         -81.2260  -13.5980  -65.4700 C.2     256 ASP    0.0700
   4099 O         -81.7900  -14.6180  -65.0740 O.2     256 ASP    0.0900
   4100 CB        -82.3360  -11.4650  -64.7800 C.3     256 ASP   -0.2800
   4101 CG        -82.3430  -10.2730  -63.8440 C.2     256 ASP    0.0900
   4102 OD1       -81.2500   -9.8220  -63.4380 O.co2   256 ASP    0.0900
   4103 OD2       -83.4450   -9.7810  -63.5140 O.co2   256 ASP    0.6200
   4104 HN        -80.0000  -10.6920  -65.1540 H       256 ASP   -0.7600
   4105 HA        -81.0960  -12.7520  -63.5660 H       256 ASP   -0.7600
   4106 HB1       -83.2580  -12.0590  -64.6040 H       256 ASP    0.5100
   4107 HB2       -82.3370  -11.0920  -65.8270 H       256 ASP   -0.5100
   4108 N         -80.6850  -13.4970  -66.6820 N.am    257 GLU   -0.4700
   4109 CA        -80.7700  -14.5860  -67.6470 C.3     257 GLU    0.3100
   4110 C         -79.8040  -15.7240  -67.3270 C.2     257 GLU    0.0700
   4111 O         -79.9940  -16.8540  -67.7770 O.2     257 GLU    0.0900
   4112 CB        -80.5180  -14.0680  -69.0650 C.3     257 GLU   -0.1800
   4113 CG        -81.5670  -13.0800  -69.5560 C.3     257 GLU    0.0900
   4114 CD        -81.3150  -12.6280  -70.9820 C.2     257 GLU    0.0900
   4115 OE1       -80.2630  -12.9970  -71.5460 O.co2   257 GLU   -0.2800
   4116 OE2       -82.1690  -11.9050  -71.5380 O.co2   257 GLU    0.0900
   4117 HN        -80.2010  -12.6790  -66.9820 H       257 GLU    0.0900
   4118 HA        -81.7550  -15.0230  -67.5750 H       257 GLU    0.6200
   4119 HB1       -80.5010  -14.9350  -69.7580 H       257 GLU   -0.7600
   4120 HB2       -79.5270  -13.5690  -69.0870 H       257 GLU   -0.7600
   4121 HG1       -81.5600  -12.1870  -68.8960 H       257 GLU    0.5100
   4122 HG2       -82.5670  -13.5600  -69.5090 H       257 GLU   -0.5100
   4123 N         -78.7720  -15.4250  -66.5440 N.am    258 GLN   -0.4700
   4124 CA        -77.7730  -16.4250  -66.1880 C.3     258 GLN    0.3100
   4125 C         -78.1640  -17.2200  -64.9480 C.2     258 GLN    0.0700
   4126 O         -77.7020  -18.3450  -64.7480 O.2     258 GLN    0.0900
   4127 CB        -76.4030  -15.7710  -65.9830 C.3     258 GLN   -0.1800
   4128 CG        -75.7660  -15.2520  -67.2610 C.3     258 GLN    0.0900
   4129 CD        -74.4040  -14.6330  -67.0240 C.2     258 GLN    0.0900
   4130 NE2       -73.3600  -15.2940  -67.5200 N.am    258 GLN   -0.1800
   4131 OE1       -74.2840  -13.5790  -66.4020 O.2     258 GLN    0.0900
   4132 HN        -78.6350  -14.5120  -66.1690 H       258 GLN    0.0900
   4133 HA        -77.7250  -17.1510  -66.9860 H       258 GLN    0.5500
   4134 HB1       -75.7200  -16.5200  -65.5290 H       258 GLN   -0.5500
   4135 HB2       -76.5220  -14.9210  -65.2780 H       258 GLN   -0.6200
   4136 HG1       -76.4300  -14.4810  -67.7080 H       258 GLN    0.3200
   4137 HG2       -75.6530  -16.0940  -67.9760 H       258 GLN    0.3000
   4138 HE21      -72.4350  -14.9340  -67.3960 H       258 GLN    0.5100
   4139 HE22      -73.5000  -16.1500  -68.0190 H       258 GLN   -0.5100
   4140 N         -79.0210  -16.6350  -64.1130 N.am    259 TRP   -0.4700
   4141 CA        -79.4590  -17.2900  -62.8860 C.3     259 TRP    0.3100
   4142 C         -80.3140  -18.5250  -63.1540 C.2     259 TRP    0.0700
   4143 O         -81.4930  -18.4190  -63.4920 O.2     259 TRP    0.0900
   4144 CB        -80.2220  -16.3120  -61.9880 C.3     259 TRP   -0.1800
   4145 CG        -79.3370  -15.4470  -61.1450 C.ar    259 TRP    0.0900
   4146 CD1       -79.0700  -14.1220  -61.3290 C.ar    259 TRP    0.0900
   4147 CD2       -78.5970  -15.8490  -59.9880 C.ar    259 TRP   -0.0300
   4148 CE2       -77.9060  -14.7130  -59.5180 C.ar    259 TRP   -0.1500
   4149 CE3       -78.4540  -17.0590  -59.2990 C.ar    259 TRP    0.2200
   4150 NE1       -78.2120  -13.6730  -60.3530 N.ar    259 TRP   -0.5100
   4151 CZ2       -77.0860  -14.7500  -58.3930 C.ar    259 TRP    0.3700
   4152 CZ3       -77.6390  -17.0940  -58.1850 C.ar    259 TRP    0.2400
   4153 CH2       -76.9630  -15.9490  -57.7420 C.ar    259 TRP    0.1100
   4154 HN        -79.4000  -15.7290  -64.2880 H       259 TRP   -0.2500
   4155 HA        -78.5840  -17.6610  -62.3760 H       259 TRP    0.1700
   4156 HB1       -80.8840  -16.8930  -61.3110 H       259 TRP   -0.2000
   4157 HB2       -80.8450  -15.6510  -62.6280 H       259 TRP    0.1400
   4158 HD1       -79.4740  -13.5130  -62.1250 H       259 TRP   -0.2700
   4159 HE1       -77.8750  -12.7600  -60.2690 H       259 TRP    0.1600
   4160 HE3       -78.9630  -17.9570  -59.6190 H       259 TRP   -0.1400
   4161 HZ2       -76.5570  -13.8790  -58.0340 H       259 TRP    0.1400
   4162 HZ3       -77.5190  -18.0210  -57.6440 H       259 TRP    0.5100
   4163 HH2       -76.3330  -16.0120  -56.8680 H       259 TRP   -0.5100
   4164 N         -79.7100  -19.7010  -63.0020 N.am    260 THR   -0.4700
   4165 CA        -80.4330  -20.9580  -63.1330 C.3     260 THR    0.3100
   4166 C         -80.7720  -21.5000  -61.7510 C.2     260 THR    0.0700
   4167 O         -80.4410  -20.8840  -60.7360 O.2     260 THR    0.0900
   4168 CB        -79.6080  -22.0100  -63.8970 C.3     260 THR    0.1400
   4169 CG2       -79.2200  -21.4880  -65.2740 C.3     260 THR    0.0900
   4170 OG1       -78.4200  -22.3230  -63.1580 O.3     260 THR   -0.6600
   4171 HN        -78.7380  -19.7730  -62.7920 H       260 THR    0.4300
   4172 HA        -81.3540  -20.7560  -63.6590 H       260 THR   -0.2700
   4173 HB        -80.2060  -22.9370  -64.0280 H       260 THR    0.0900
   4174 HG1       -77.7580  -22.5610  -63.8120 H       260 THR    0.0900
   4175 HG21      -78.4690  -20.6750  -65.1760 H       260 THR    0.0900
   4176 HG22      -80.1160  -21.0810  -65.7900 H       260 THR    0.5100
   4177 HG23      -78.7790  -22.3080  -65.8800 H       260 THR   -0.5100
   4178 N         -81.4370  -22.6510  -61.7080 N.am    261 THR   -0.4700
   4179 CA        -81.7410  -23.3100  -60.4450 C.3     261 THR    0.3100
   4180 C         -80.4470  -23.7910  -59.7990 C.2     261 THR    0.0700
   4181 O         -80.2790  -23.7350  -58.5730 O.2     261 THR    0.0900
   4182 CB        -82.6860  -24.5070  -60.6450 C.3     261 THR    0.1400
   4183 CG2       -83.9900  -24.0570  -61.2930 C.3     261 THR    0.0900
   4184 OG1       -82.0580  -25.4840  -61.4840 O.3     261 THR   -0.6600
   4185 HN        -81.7550  -23.1120  -62.5340 H       261 THR    0.4300
   4186 HA        -82.1980  -22.5810  -59.7940 H       261 THR   -0.2700
   4187 HB        -82.9210  -24.9720  -59.6640 H       261 THR    0.0900
   4188 HG1       -81.5820  -26.0740  -60.8940 H       261 THR    0.0900
   4189 HG21      -83.7850  -23.5970  -62.2840 H       261 THR    0.0900
   4190 HG22      -84.4920  -23.3030  -60.6490 H       261 THR    0.5100
   4191 HG23      -84.6620  -24.9290  -61.4390 H       261 THR   -0.5100
   4192 N         -79.5270  -24.2530  -60.6450 N.am    262 PHE   -0.4700
   4193 CA        -78.2120  -24.6920  -60.2030 C.3     262 PHE    0.3100
   4194 C         -77.4740  -23.5820  -59.4730 C.2     262 PHE    0.0700
   4195 O         -76.9710  -23.7870  -58.3750 O.2     262 PHE    0.0900
   4196 CB        -77.3740  -25.1740  -61.3900 C.3     262 PHE   -0.1800
   4197 CG        -75.9170  -25.3640  -61.0640 C.ar    262 PHE    0.0900
   4198 CD1       -75.4910  -26.4790  -60.3600 C.ar    262 PHE    0.0900
   4199 CD2       -74.9760  -24.4280  -61.4630 C.ar    262 PHE    0.0000
   4200 CE1       -74.1540  -26.6560  -60.0590 C.ar    262 PHE   -0.1150
   4201 CE2       -73.6380  -24.5990  -61.1640 C.ar    262 PHE    0.1150
   4202 CZ        -73.2270  -25.7160  -60.4610 C.ar    262 PHE   -0.1150
   4203 HN        -79.6990  -24.3170  -61.6240 H       262 PHE    0.1150
   4204 HA        -78.3490  -25.4940  -59.4920 H       262 PHE   -0.1150
   4205 HB1       -77.4330  -24.4250  -62.2080 H       262 PHE    0.1150
   4206 HB2       -77.7630  -26.1540  -61.7400 H       262 PHE   -0.1150
   4207 HD1       -76.2130  -27.2180  -60.0440 H       262 PHE    0.1150
   4208 HD2       -75.2910  -23.5550  -62.0150 H       262 PHE   -0.1150
   4209 HE1       -73.8350  -27.5300  -59.5080 H       262 PHE    0.1150
   4210 HE2       -72.9140  -23.8620  -61.4790 H       262 PHE    0.5100
   4211 HZ        -72.1810  -25.8530  -60.2280 H       262 PHE   -0.5100
   4212 N         -77.4170  -22.4010  -60.0870 N.am    263 LEU   -0.4700
   4213 CA        -76.7360  -21.2620  -59.4850 C.3     263 LEU    0.3100
   4214 C         -77.4340  -20.7840  -58.2170 C.2     263 LEU    0.0700
   4215 O         -76.8160  -20.1590  -57.3590 O.2     263 LEU    0.0900
   4216 CB        -76.6090  -20.1110  -60.4870 C.3     263 LEU   -0.1800
   4217 CG        -75.5400  -20.2660  -61.5690 C.3     263 LEU    0.0900
   4218 CD1       -75.4920  -19.0290  -62.4530 C.3     263 LEU    0.0900
   4219 CD2       -74.1790  -20.5300  -60.9390 C.3     263 LEU   -0.0900
   4220 HN        -77.8350  -22.2440  -60.9790 H       263 LEU    0.0900
   4221 HA        -75.7570  -21.5890  -59.1660 H       263 LEU   -0.2700
   4222 HB1       -76.3850  -19.1860  -59.9160 H       263 LEU    0.0900
   4223 HB2       -77.5910  -19.9920  -60.9930 H       263 LEU    0.0900
   4224 HG        -75.7730  -21.1560  -62.1920 H       263 LEU    0.0900
   4225 HD11      -75.0780  -18.1690  -61.8830 H       263 LEU   -0.2700
   4226 HD12      -76.5170  -18.7680  -62.7940 H       263 LEU    0.0900
   4227 HD13      -74.8410  -19.2180  -63.3330 H       263 LEU    0.0900
   4228 HD21      -74.1580  -21.5460  -60.4890 H       263 LEU    0.0900
   4229 HD22      -73.9800  -19.7840  -60.1410 H       263 LEU    0.5100
   4230 HD23      -73.3860  -20.4690  -61.7150 H       263 LEU   -0.5100
   4231 N         -78.7240  -21.0880  -58.1050 N.am    264 PHE   -0.4700
   4232 CA        -79.5150  -20.7280  -56.9370 C.3     264 PHE    0.3100
   4233 C         -79.1160  -21.6000  -55.7490 C.2     264 PHE    0.0700
   4234 O         -78.6350  -21.1050  -54.7130 O.2     264 PHE    0.0900
   4235 CB        -81.0010  -20.9120  -57.2540 C.3     264 PHE   -0.1800
   4236 CG        -81.9260  -20.1710  -56.3310 C.ar    264 PHE    0.0900
   4237 CD1       -82.1960  -18.8270  -56.5330 C.ar    264 PHE    0.0900
   4238 CD2       -82.5470  -20.8250  -55.2790 C.ar    264 PHE    0.0000
   4239 CE1       -83.0570  -18.1430  -55.6930 C.ar    264 PHE   -0.1150
   4240 CE2       -83.4090  -20.1460  -54.4360 C.ar    264 PHE    0.1150
   4241 CZ        -83.6630  -18.8050  -54.6410 C.ar    264 PHE   -0.1150
   4242 HN        -79.2100  -21.5820  -58.8220 H       264 PHE    0.1150
   4243 HA        -79.3030  -19.6990  -56.6860 H       264 PHE   -0.1150
   4244 HB1       -81.2600  -21.9900  -57.1780 H       264 PHE    0.1150
   4245 HB2       -81.2020  -20.5440  -58.2830 H       264 PHE   -0.1150
   4246 HD1       -81.7300  -18.3070  -57.3560 H       264 PHE    0.1150
   4247 HD2       -82.3570  -21.8740  -55.1160 H       264 PHE   -0.1150
   4248 HE1       -83.2540  -17.0950  -55.8580 H       264 PHE    0.1150
   4249 HE2       -83.8830  -20.6660  -53.6170 H       264 PHE    0.5100
   4250 HZ        -84.3340  -18.2730  -53.9830 H       264 PHE   -0.5100
   4251 N         -79.3070  -22.9100  -55.9120 N.am    265 ASP   -0.4700
   4252 CA        -78.9490  -23.8750  -54.8820 C.3     265 ASP    0.3100
   4253 C         -77.4810  -23.7270  -54.4970 C.2     265 ASP    0.0700
   4254 O         -77.1300  -23.7030  -53.3100 O.2     265 ASP    0.0900
   4255 CB        -79.2210  -25.2980  -55.3730 C.3     265 ASP   -0.2800
   4256 CG        -80.6410  -25.4800  -55.8750 C.2     265 ASP    0.0900
   4257 OD1       -81.5650  -24.8980  -55.2690 O.co2   265 ASP    0.0900
   4258 OD2       -80.8350  -26.2030  -56.8760 O.co2   265 ASP    0.6200
   4259 HN        -79.7030  -23.2850  -56.7460 H       265 ASP   -0.7600
   4260 HA        -79.5380  -23.6630  -54.0020 H       265 ASP   -0.7600
   4261 HB1       -79.0490  -26.0090  -54.5370 H       265 ASP    0.5100
   4262 HB2       -78.5200  -25.5350  -56.2030 H       265 ASP   -0.5100
   4263 N         -76.6280  -23.6070  -55.5130 N.am    266 PHE   -0.4700
   4264 CA        -75.2060  -23.3800  -55.3090 C.3     266 PHE    0.3100
   4265 C         -74.9630  -22.1060  -54.5170 C.2     266 PHE    0.0700
   4266 O         -74.1060  -22.0800  -53.6420 O.2     266 PHE    0.0900
   4267 CB        -74.4600  -23.3100  -56.6470 C.3     266 PHE   -0.1800
   4268 CG        -73.0310  -22.8620  -56.5230 C.ar    266 PHE    0.0900
   4269 CD1       -72.0390  -23.7660  -56.1860 C.ar    266 PHE    0.0900
   4270 CD2       -72.6790  -21.5400  -56.7570 C.ar    266 PHE    0.0000
   4271 CE1       -70.7220  -23.3630  -56.0720 C.ar    266 PHE   -0.1150
   4272 CE2       -71.3600  -21.1290  -56.6420 C.ar    266 PHE    0.1150
   4273 CZ        -70.3810  -22.0420  -56.3000 C.ar    266 PHE   -0.1150
   4274 HN        -76.9280  -23.6670  -56.4620 H       266 PHE    0.1150
   4275 HA        -74.8230  -24.1920  -54.7100 H       266 PHE   -0.1150
   4276 HB1       -74.9750  -22.5870  -57.3150 H       266 PHE    0.1150
   4277 HB2       -74.4500  -24.3190  -57.1110 H       266 PHE   -0.1150
   4278 HD1       -72.2960  -24.8000  -56.0090 H       266 PHE    0.1150
   4279 HD2       -73.4390  -20.8250  -57.0320 H       266 PHE   -0.1150
   4280 HE1       -69.9600  -24.0790  -55.8050 H       266 PHE    0.1150
   4281 HE2       -71.0990  -20.0970  -56.8200 H       266 PHE    0.5100
   4282 HZ        -69.3540  -21.7250  -56.2120 H       266 PHE   -0.5100
   4283 N         -75.7190  -21.0530  -54.8230 N.am    267 TYR   -0.4700
   4284 CA        -75.5750  -19.7920  -54.1070 C.3     267 TYR    0.3100
   4285 C         -75.8590  -19.9720  -52.6280 C.2     267 TYR    0.0700
   4286 O         -75.1740  -19.3950  -51.7840 O.2     267 TYR    0.0900
   4287 CB        -76.4990  -18.7080  -54.6730 C.3     267 TYR   -0.1800
   4288 CG        -76.4800  -17.4290  -53.8600 C.ar    267 TYR    0.0900
   4289 CD1       -75.4780  -16.4870  -54.0420 C.ar    267 TYR    0.0900
   4290 CD2       -77.4560  -17.1750  -52.9010 C.ar    267 TYR    0.0000
   4291 CE1       -75.4490  -15.3210  -53.2970 C.ar    267 TYR   -0.1150
   4292 CE2       -77.4330  -16.0130  -52.1490 C.ar    267 TYR    0.1150
   4293 CZ        -76.4270  -15.0910  -52.3540 C.ar    267 TYR   -0.1150
   4294 OH        -76.4020  -13.9320  -51.6110 O.3     267 TYR    0.1150
   4295 HN        -76.4060  -21.0790  -55.5450 H       267 TYR    0.1100
   4296 HA        -74.5440  -19.4810  -54.1920 H       267 TYR   -0.5400
   4297 HB1       -77.5450  -19.0820  -54.6800 H       267 TYR    0.4300
   4298 HB2       -76.1780  -18.4510  -55.7050 H       267 TYR   -0.1150
   4299 HD1       -74.7080  -16.6660  -54.7780 H       267 TYR    0.1150
   4300 HD2       -78.2440  -17.8950  -52.7410 H       267 TYR   -0.1150
   4301 HE1       -74.6640  -14.5960  -53.4530 H       267 TYR    0.1150
   4302 HE2       -78.1970  -15.8290  -51.4080 H       267 TYR    0.5100
   4303 HH        -77.3030  -13.6170  -51.5210 H       267 TYR   -0.5100
   4304 N         -76.8740  -20.7660  -52.3030 N.am    268 HSP   -0.4700
   4305 CA        -77.2360  -20.9330  -50.8990 C.3     268 HSP    0.3100
   4306 C         -76.3220  -21.8870  -50.1140 C.2     268 HSP    0.0700
   4307 O         -76.0110  -21.6380  -48.9410 O.2     268 HSP    0.0900
   4308 CB        -78.7160  -21.3000  -50.7620 C.3     268 HSP   -0.0500
   4309 CG        -79.6410  -20.2350  -51.2660 C.ar    268 HSP    0.0900
   4310 CD2       -80.3030  -19.2490  -50.6160 C.ar    268 HSP    0.0900
   4311 ND1       -79.9510  -20.0900  -52.5990 N.ar    268 HSP    0.1900
   4312 CE1       -80.7730  -19.0650  -52.7510 C.ar    268 HSP    0.1300
   4313 NE2       -81.0030  -18.5400  -51.5610 N.ar    268 HSP    0.1900
   4314 HN        -77.4140  -21.2660  -52.9760 H       268 HSP   -0.5100
   4315 HA        -77.0320  -20.0040  -50.3880 H       268 HSP    0.4400
   4316 HB1       -78.9420  -21.4800  -49.6890 H       268 HSP   -0.5100
   4317 HB2       -78.9090  -22.2310  -51.3360 H       268 HSP    0.4400
   4318 HD1       -79.6080  -20.6690  -53.3380 H       268 HSP    0.3200
   4319 HD2       -80.3330  -19.0000  -49.5620 H       268 HSP    0.1800
   4320 HE1       -81.1810  -18.7220  -53.6770 H       268 HSP    0.5100
   4321 HE2       -81.5910  -17.7520  -51.3780 H       268 HSP   -0.5100
   4322 N         -75.8760  -22.9690  -50.7520 N.am    269 TYR   -0.4700
   4323 CA        -74.8800  -23.8350  -50.1240 C.3     269 TYR    0.3100
   4324 C         -73.5870  -23.0510  -49.8990 C.2     269 TYR    0.0700
   4325 O         -72.9340  -23.1680  -48.8560 O.2     269 TYR    0.0900
   4326 CB        -74.6080  -25.0810  -50.9720 C.3     269 TYR   -0.1800
   4327 CG        -75.7070  -26.1220  -50.9190 C.ar    269 TYR    0.0900
   4328 CD1       -75.9840  -26.8080  -49.7430 C.ar    269 TYR    0.0900
   4329 CD2       -76.4540  -26.4350  -52.0500 C.ar    269 TYR    0.0000
   4330 CE1       -76.9830  -27.7670  -49.6920 C.ar    269 TYR   -0.1150
   4331 CE2       -77.4550  -27.3910  -52.0050 C.ar    269 TYR    0.1150
   4332 CZ        -77.7150  -28.0510  -50.8240 C.ar    269 TYR   -0.1150
   4333 OH        -78.7080  -29.0020  -50.7790 O.3     269 TYR    0.1150
   4334 HN        -76.1920  -23.2310  -51.6600 H       269 TYR    0.1100
   4335 HA        -75.2560  -24.1200  -49.1520 H       269 TYR   -0.5400
   4336 HB1       -73.6790  -25.5700  -50.6110 H       269 TYR    0.4300
   4337 HB2       -74.4950  -24.7800  -52.0340 H       269 TYR   -0.1150
   4338 HD1       -75.4110  -26.5910  -48.8550 H       269 TYR    0.1150
   4339 HD2       -76.2500  -25.9220  -52.9780 H       269 TYR   -0.1150
   4340 HE1       -77.1880  -28.2890  -48.7680 H       269 TYR    0.1150
   4341 HE2       -78.0290  -27.6190  -52.8920 H       269 TYR    0.5100
   4342 HH        -78.3440  -29.7930  -50.3770 H       269 TYR   -0.5100
   4343 N         -73.2370  -22.2340  -50.8890 N.am    270 PHE   -0.4700
   4344 CA        -72.0750  -21.3640  -50.8060 C.3     270 PHE    0.3100
   4345 C         -72.2640  -20.3420  -49.6950 C.2     270 PHE    0.0700
   4346 O         -71.3020  -19.9330  -49.0480 O.2     270 PHE    0.0900
   4347 CB        -71.8460  -20.6590  -52.1440 C.3     270 PHE   -0.1800
   4348 CG        -70.5460  -19.9160  -52.2300 C.ar    270 PHE    0.0900
   4349 CD1       -69.3530  -20.5500  -51.9290 C.ar    270 PHE    0.0900
   4350 CD2       -70.5130  -18.5910  -52.6350 C.ar    270 PHE    0.0000
   4351 CE1       -68.1510  -19.8730  -52.0130 C.ar    270 PHE   -0.1150
   4352 CE2       -69.3130  -17.9070  -52.7230 C.ar    270 PHE    0.1150
   4353 CZ        -68.1320  -18.5490  -52.4110 C.ar    270 PHE   -0.1150
   4354 HN        -73.7590  -22.1810  -51.7360 H       270 PHE    0.1150
   4355 HA        -71.2190  -21.9690  -50.5470 H       270 PHE   -0.1150
   4356 HB1       -72.6570  -19.9180  -52.3100 H       270 PHE    0.1150
   4357 HB2       -71.8460  -21.4140  -52.9600 H       270 PHE   -0.1150
   4358 HD1       -69.3610  -21.5860  -51.6240 H       270 PHE    0.1150
   4359 HD2       -71.4340  -18.0860  -52.8850 H       270 PHE   -0.1150
   4360 HE1       -67.2280  -20.3760  -51.7680 H       270 PHE    0.1150
   4361 HE2       -69.3000  -16.8730  -53.0350 H       270 PHE    0.5100
   4362 HZ        -67.1940  -18.0190  -52.4770 H       270 PHE   -0.5100
   4363 N         -73.5130  -19.9310  -49.4750 N.am    271 TYR   -0.4700
   4364 CA        -73.8390  -19.0380  -48.3710 C.3     271 TYR    0.3100
   4365 C         -73.4790  -19.7150  -47.0600 C.2     271 TYR    0.0700
   4366 O         -72.7950  -19.1290  -46.2070 O.2     271 TYR    0.0900
   4367 CB        -75.3270  -18.6680  -48.3930 C.3     271 TYR   -0.1800
   4368 CG        -75.7630  -17.7670  -47.2600 C.ar    271 TYR    0.0900
   4369 CD1       -75.7040  -16.3860  -47.3860 C.ar    271 TYR    0.0900
   4370 CD2       -76.2430  -18.2960  -46.0660 C.ar    271 TYR    0.0000
   4371 CE1       -76.1020  -15.5550  -46.3570 C.ar    271 TYR   -0.1150
   4372 CE2       -76.6430  -17.4740  -45.0290 C.ar    271 TYR    0.1150
   4373 CZ        -76.5700  -16.1050  -45.1800 C.ar    271 TYR   -0.1150
   4374 OH        -76.9680  -15.2790  -44.1520 O.3     271 TYR    0.1150
   4375 HN        -74.2750  -20.2140  -50.0520 H       271 TYR    0.1100
   4376 HA        -73.2320  -18.1510  -48.4690 H       271 TYR   -0.5400
   4377 HB1       -75.9330  -19.5970  -48.3210 H       271 TYR    0.4300
   4378 HB2       -75.5550  -18.1350  -49.3400 H       271 TYR   -0.1150
   4379 HD1       -75.3400  -15.9520  -48.3060 H       271 TYR    0.1150
   4380 HD2       -76.3020  -19.3680  -45.9460 H       271 TYR   -0.1150
   4381 HE1       -76.0470  -14.4830  -46.4710 H       271 TYR    0.1150
   4382 HE2       -77.0110  -17.9010  -44.1070 H       271 TYR    0.5100
   4383 HH        -76.6660  -15.6640  -43.3270 H       271 TYR   -0.5100
   4384 N         -73.9400  -20.9590  -46.9160 N.am    272 MET   -0.4700
   4385 CA        -73.5940  -21.7690  -45.7530 C.3     272 MET    0.3100
   4386 C         -72.0830  -21.7980  -45.5310 C.2     272 MET    0.0700
   4387 O         -71.6000  -21.5400  -44.4250 O.2     272 MET    0.0900
   4388 CB        -74.1170  -23.1990  -45.9140 C.3     272 MET   -0.1800
   4389 CG        -75.6280  -23.3200  -45.9410 C.3     272 MET    0.0900
   4390 SD        -76.1670  -25.0320  -46.1130 S.3     272 MET    0.0900
   4391 CE        -77.9460  -24.8430  -46.0160 C.3     272 MET   -0.1400
   4392 HN        -74.5360  -21.3880  -47.5890 H       272 MET    0.0900
   4393 HA        -74.0310  -21.3060  -44.8810 H       272 MET    0.0900
   4394 HB1       -73.7340  -23.8070  -45.0670 H       272 MET   -0.0900
   4395 HB2       -73.7170  -23.6110  -46.8630 H       272 MET   -0.2200
   4396 HG1       -76.0180  -22.7210  -46.7920 H       272 MET    0.0900
   4397 HG2       -76.0370  -22.8940  -45.0000 H       272 MET    0.0900
   4398 HE1       -78.3270  -24.1880  -46.8300 H       272 MET    0.0900
   4399 HE2       -78.2310  -24.3840  -45.0460 H       272 MET    0.5100
   4400 HE3       -78.4430  -25.8320  -46.1110 H       272 MET   -0.5100
   4401 N         -71.3420  -22.0910  -46.6000 N.am    273 LEU   -0.4700
   4402 CA        -69.8850  -22.1860  -46.5220 C.3     273 LEU    0.3100
   4403 C         -69.2370  -20.8780  -46.0620 C.2     273 LEU    0.0700
   4404 O         -68.5600  -20.8350  -45.0270 O.2     273 LEU    0.0900
   4405 CB        -69.3130  -22.6190  -47.8780 C.3     273 LEU   -0.1800
   4406 CG        -67.9450  -23.3090  -47.9310 C.3     273 LEU    0.0900
   4407 CD1       -67.7990  -24.0750  -49.2380 C.3     273 LEU    0.0900
   4408 CD2       -66.8020  -22.3190  -47.7760 C.3     273 LEU   -0.0900
   4409 HN        -71.7460  -22.2580  -47.4950 H       273 LEU    0.0900
   4410 HA        -69.6340  -22.9080  -45.7590 H       273 LEU   -0.2700
   4411 HB1       -69.2420  -21.7080  -48.5070 H       273 LEU    0.0900
   4412 HB2       -70.0460  -23.3160  -48.3330 H       273 LEU    0.0900
   4413 HG        -67.8520  -24.0130  -47.0770 H       273 LEU    0.0900
   4414 HD11      -67.8840  -23.3790  -50.1000 H       273 LEU   -0.2700
   4415 HD12      -68.6000  -24.8410  -49.3200 H       273 LEU    0.0900
   4416 HD13      -66.8040  -24.5690  -49.2780 H       273 LEU    0.0900
   4417 HD21      -66.8810  -21.7930  -46.8010 H       273 LEU    0.0900
   4418 HD22      -66.8420  -21.5640  -48.5900 H       273 LEU    0.5100
   4419 HD23      -65.8290  -22.8550  -47.8120 H       273 LEU   -0.5100
   4420 N         -69.4470  -19.8130  -46.8360 N.am    274 THR   -0.4700
   4421 CA        -68.8330  -18.5160  -46.5690 C.3     274 THR    0.3100
   4422 C         -69.1540  -17.9880  -45.1770 C.2     274 THR    0.0700
   4423 O         -68.2760  -17.4850  -44.4770 O.2     274 THR    0.0900
   4424 CB        -69.2650  -17.4560  -47.6020 C.3     274 THR    0.1400
   4425 CG2       -68.8870  -17.8930  -49.0070 C.3     274 THR    0.0900
   4426 OG1       -70.6830  -17.2630  -47.5340 O.3     274 THR   -0.6600
   4427 HN        -70.0360  -19.8570  -47.6380 H       274 THR    0.4300
   4428 HA        -67.7610  -18.6460  -46.5990 H       274 THR   -0.2700
   4429 HB        -68.7580  -16.4910  -47.3880 H       274 THR    0.0900
   4430 HG1       -71.0770  -18.1170  -47.7290 H       274 THR    0.0900
   4431 HG21      -69.7160  -18.4770  -49.4610 H       274 THR    0.0900
   4432 HG22      -67.9790  -18.5320  -48.9730 H       274 THR    0.5100
   4433 HG23      -68.6940  -17.0010  -49.6410 H       274 THR   -0.5100
   4434 N         -70.4170  -18.1010  -44.7730 N.am    275 ASN   -0.4700
   4435 CA        -70.8110  -17.6160  -43.4570 C.3     275 ASN    0.3100
   4436 C         -70.2490  -18.4720  -42.3230 C.2     275 ASN    0.0700
   4437 O         -69.8850  -17.9550  -41.2590 O.2     275 ASN    0.0900
   4438 CB        -72.3280  -17.4860  -43.3650 C.3     275 ASN   -0.1800
   4439 CG        -72.8570  -16.2920  -44.1370 C.2     275 ASN    0.0900
   4440 ND2       -72.9360  -16.4250  -45.4580 N.am    275 ASN    0.0900
   4441 OD1       -73.1770  -15.2570  -43.5580 O.2     275 ASN    0.5500
   4442 HN        -71.1300  -18.5100  -45.3340 H       275 ASN   -0.5500
   4443 HA        -70.3420  -16.6560  -43.3010 H       275 ASN   -0.6200
   4444 HB1       -72.6180  -17.3740  -42.2990 H       275 ASN    0.3200
   4445 HB2       -72.7960  -18.4070  -43.7750 H       275 ASN    0.3000
   4446 HD21      -72.6550  -17.2810  -45.8920 H       275 ASN    0.5100
   4447 HD22      -73.2770  -15.6690  -46.0170 H       275 ASN   -0.5100
   4448 N         -70.1630  -19.7820  -42.5580 N.am    276 ALA   -0.4700
   4449 CA        -69.4830  -20.6680  -41.6230 C.3     276 ALA    0.3100
   4450 C         -68.0470  -20.1950  -41.4270 C.2     276 ALA    0.0700
   4451 O         -67.5430  -20.1470  -40.3020 O.2     276 ALA    0.0900
   4452 CB        -69.5050  -22.1030  -42.1240 C.3     276 ALA   -0.2700
   4453 HN        -70.5550  -20.2080  -43.3690 H       276 ALA    0.0900
   4454 HA        -69.9850  -20.5980  -40.6690 H       276 ALA    0.0900
   4455 HB1       -68.9950  -22.1720  -43.1090 H       276 ALA    0.0900
   4456 HB2       -70.5550  -22.4460  -42.2450 H       276 ALA    0.5100
   4457 HB3       -68.9770  -22.7640  -41.4050 H       276 ALA   -0.5100
   4458 N         -67.4000  -19.8220  -42.5290 N.am    277 LEU   -0.4700
   4459 CA        -66.0540  -19.2620  -42.4670 C.3     277 LEU    0.3100
   4460 C         -66.0160  -17.9510  -41.6900 C.2     277 LEU    0.0700
   4461 O         -65.0640  -17.6820  -40.9550 O.2     277 LEU    0.0900
   4462 CB        -65.4830  -19.0580  -43.8730 C.3     277 LEU   -0.1800
   4463 CG        -64.9570  -20.3060  -44.5830 C.3     277 LEU    0.0900
   4464 CD1       -64.3620  -19.9450  -45.9340 C.3     277 LEU    0.0900
   4465 CD2       -63.9320  -21.0160  -43.7150 C.3     277 LEU   -0.0900
   4466 HN        -67.8020  -19.9080  -43.4380 H       277 LEU    0.0900
   4467 HA        -65.4340  -19.9480  -41.9080 H       277 LEU   -0.2700
   4468 HB1       -64.6460  -18.3330  -43.7970 H       277 LEU    0.0900
   4469 HB2       -66.2840  -18.6210  -44.5050 H       277 LEU    0.0900
   4470 HG        -65.7910  -21.0250  -44.7280 H       277 LEU    0.0900
   4471 HD11      -63.5200  -19.2320  -45.8030 H       277 LEU   -0.2700
   4472 HD12      -65.1360  -19.4670  -46.5720 H       277 LEU    0.0900
   4473 HD13      -63.9780  -20.8590  -46.4350 H       277 LEU    0.0900
   4474 HD21      -64.4300  -21.4790  -42.8360 H       277 LEU    0.0900
   4475 HD22      -63.1750  -20.2880  -43.3510 H       277 LEU    0.5100
   4476 HD23      -63.4290  -21.8160  -44.3000 H       277 LEU   -0.5100
   4477 N         -67.0570  -17.1350  -41.8540 N.am    278 VAL   -0.4700
   4478 CA        -67.1740  -15.8810  -41.1170 C.3     278 VAL    0.3100
   4479 C         -67.1660  -16.1340  -39.6140 C.2     278 VAL    0.0700
   4480 O         -66.4480  -15.4680  -38.8660 O.2     278 VAL    0.0900
   4481 CB        -68.4530  -15.1080  -41.5030 C.3     278 VAL   -0.0900
   4482 CG1       -68.7170  -13.9760  -40.5210 C.3     278 VAL    0.0900
   4483 CG2       -68.3470  -14.5740  -42.9260 C.3     278 VAL   -0.2700
   4484 HN        -67.8000  -17.3440  -42.4860 H       278 VAL    0.0900
   4485 HA        -66.3000  -15.2870  -41.3380 H       278 VAL    0.0900
   4486 HB        -69.3180  -15.8040  -41.5020 H       278 VAL    0.0900
   4487 HG11      -67.7620  -13.4800  -40.2440 H       278 VAL   -0.2700
   4488 HG12      -69.1880  -14.3780  -39.5990 H       278 VAL    0.0900
   4489 HG13      -69.3880  -13.2210  -40.9850 H       278 VAL    0.0900
   4490 HG21      -68.0340  -15.3850  -43.6160 H       278 VAL    0.0900
   4491 HG22      -67.5910  -13.7600  -42.9690 H       278 VAL    0.5100
   4492 HG23      -69.3330  -14.1860  -43.2600 H       278 VAL   -0.5100
   4493 N         -67.9540  -17.1090  -39.1700 N.am    279 TYR   -0.4700
   4494 CA        -67.9890  -17.4320  -37.7480 C.3     279 TYR    0.3100
   4495 C         -66.7050  -18.1120  -37.2710 C.2     279 TYR    0.0700
   4496 O         -66.3260  -17.9910  -36.1020 O.2     279 TYR    0.0900
   4497 CB        -69.2280  -18.2620  -37.4050 C.3     279 TYR   -0.1800
   4498 CG        -70.5070  -17.4700  -37.5400 C.ar    279 TYR    0.0900
   4499 CD1       -70.7770  -16.4020  -36.6900 C.ar    279 TYR    0.0900
   4500 CD2       -71.4420  -17.7840  -38.5200 C.ar    279 TYR    0.0000
   4501 CE1       -71.9450  -15.6720  -36.8100 C.ar    279 TYR   -0.1150
   4502 CE2       -72.6090  -17.0590  -38.6490 C.ar    279 TYR    0.1150
   4503 CZ        -72.8560  -16.0060  -37.7920 C.ar    279 TYR   -0.1150
   4504 OH        -74.0180  -15.2830  -37.9140 O.3     279 TYR    0.1150
   4505 HN        -68.5410  -17.6480  -39.7700 H       279 TYR    0.1100
   4506 HA        -67.9950  -16.5040  -37.1950 H       279 TYR   -0.5400
   4507 HB1       -69.1610  -18.6130  -36.3530 H       279 TYR    0.4300
   4508 HB2       -69.2970  -19.1310  -38.0940 H       279 TYR   -0.1150
   4509 HD1       -70.0640  -16.1400  -35.9240 H       279 TYR    0.1150
   4510 HD2       -71.2510  -18.6080  -39.1900 H       279 TYR   -0.1150
   4511 HE1       -72.1420  -14.8470  -36.1420 H       279 TYR    0.1150
   4512 HE2       -73.3250  -17.3140  -39.4160 H       279 TYR    0.5100
   4513 HH        -74.2810  -15.2980  -38.8370 H       279 TYR   -0.5100
   4514 N         -66.0330  -18.8180  -38.1800 N.am    280 VAL   -0.4700
   4515 CA        -64.7050  -19.3510  -37.8950 C.3     280 VAL    0.3100
   4516 C         -63.7670  -18.1950  -37.5660 C.2     280 VAL    0.0700
   4517 O         -62.9960  -18.2540  -36.6050 O.2     280 VAL    0.0900
   4518 CB        -64.1400  -20.1640  -39.0800 C.3     280 VAL   -0.0900
   4519 CG1       -62.6420  -20.3850  -38.9150 C.3     280 VAL    0.0900
   4520 CG2       -64.8640  -21.4940  -39.2150 C.3     280 VAL   -0.2700
   4521 HN        -66.4030  -19.0110  -39.0860 H       280 VAL    0.0900
   4522 HA        -64.7860  -19.9800  -37.0210 H       280 VAL    0.0900
   4523 HB        -64.3270  -19.6140  -40.0270 H       280 VAL    0.0900
   4524 HG11      -62.4230  -20.7780  -37.8990 H       280 VAL   -0.2700
   4525 HG12      -62.1010  -19.4230  -39.0470 H       280 VAL    0.0900
   4526 HG13      -62.2840  -21.1220  -39.6650 H       280 VAL    0.0900
   4527 HG21      -65.9640  -21.3330  -39.2090 H       280 VAL    0.0900
   4528 HG22      -64.5990  -22.1570  -38.3630 H       280 VAL    0.5100
   4529 HG23      -64.5830  -21.9840  -40.1710 H       280 VAL   -0.5100
   4530 N         -63.8590  -17.1290  -38.3590 N.am    281 SER   -0.4700
   4531 CA        -63.1080  -15.9080  -38.0960 C.3     281 SER    0.3100
   4532 C         -63.5200  -15.3010  -36.7630 C.2     281 SER    0.0700
   4533 O         -62.6980  -14.7310  -36.0450 O.2     281 SER    0.0900
   4534 CB        -63.3290  -14.8870  -39.2120 C.3     281 SER    0.0500
   4535 OG        -62.7940  -13.6200  -38.8650 O.3     281 SER    0.0900
   4536 HN        -64.4420  -17.1190  -39.1670 H       281 SER    0.0900
   4537 HA        -62.0620  -16.1660  -38.0260 H       281 SER   -0.6600
   4538 HB1       -64.4180  -14.7720  -39.3990 H       281 SER    0.4300
   4539 HB2       -62.8300  -15.2400  -40.1410 H       281 SER    0.5100
   4540 HG1       -63.1340  -13.4210  -37.9900 H       281 SER   -0.5100
   4541 N         -64.8050  -15.4250  -36.4370 N.am    282 ALA   -0.4700
   4542 CA        -65.3170  -14.8940  -35.1800 C.3     282 ALA    0.3100
   4543 C         -64.8260  -15.6870  -33.9720 C.2     282 ALA    0.0700
   4544 O         -64.8630  -15.1980  -32.8420 O.2     282 ALA    0.0900
   4545 CB        -66.8380  -14.8530  -35.2020 C.3     282 ALA   -0.2700
   4546 HN        -65.4650  -15.8800  -37.0280 H       282 ALA    0.0900
   4547 HA        -64.9170  -13.9000  -35.0490 H       282 ALA    0.0900
   4548 HB1       -67.2490  -15.8850  -35.1650 H       282 ALA    0.0900
   4549 HB2       -67.1910  -14.3640  -36.1350 H       282 ALA    0.5100
   4550 HB3       -67.2140  -14.2920  -34.3200 H       282 ALA   -0.5100
   4551 N         -64.3540  -16.9110  -34.2070 N.am    283 ALA   -0.4700
   4552 CA        -63.9240  -17.7710  -33.1070 C.3     283 ALA    0.3100
   4553 C         -62.4290  -18.1080  -33.1000 C.2     283 ALA    0.0700
   4554 O         -61.9520  -18.7960  -32.1970 O.2     283 ALA    0.0900
   4555 CB        -64.7500  -19.0510  -33.0910 C.3     283 ALA   -0.2700
   4556 HN        -64.2760  -17.2890  -35.1260 H       283 ALA    0.0900
   4557 HA        -64.0530  -17.2270  -32.1830 H       283 ALA    0.0900
   4558 HB1       -64.6210  -19.6010  -34.0480 H       283 ALA    0.0900
   4559 HB2       -65.8260  -18.8060  -32.9660 H       283 ALA    0.5100
   4560 HB3       -64.4160  -19.7070  -32.2590 H       283 ALA   -0.5100
   4561 N         -61.6870  -17.6160  -34.0890 N.am    284 ILE   -0.4700
   4562 CA        -60.2880  -18.0150  -34.2570 C.3     284 ILE    0.3100
   4563 C         -59.2970  -17.3610  -33.2840 C.2     284 ILE    0.0700
   4564 O         -58.3790  -18.0220  -32.7940 O.2     284 ILE    0.0900
   4565 CB        -59.8090  -17.8300  -35.7220 C.3     284 ILE   -0.0900
   4566 CG1       -58.3950  -18.3880  -35.9040 C.3     284 ILE    0.0900
   4567 CG2       -59.8720  -16.3690  -36.1440 C.3     284 ILE   -0.2700
   4568 CD        -58.2860  -19.8780  -35.6370 C.3     284 ILE    0.0900
   4569 HN        -62.0450  -16.9640  -34.7530 H       284 ILE    0.0900
   4570 HA        -60.2040  -19.0510  -33.9680 H       284 ILE    0.0900
   4571 HB        -60.4550  -18.4320  -36.3960 H       284 ILE   -0.1800
   4572 HG11      -57.7130  -17.8550  -35.2080 H       284 ILE    0.0900
   4573 HG12      -58.0690  -18.1920  -36.9480 H       284 ILE    0.0900
   4574 HG21      -59.0930  -15.7830  -35.6090 H       284 ILE   -0.2700
   4575 HG22      -60.8680  -15.9450  -35.8930 H       284 ILE    0.0900
   4576 HG23      -59.6930  -16.2820  -37.2360 H       284 ILE    0.0900
   4577 HD1       -59.0710  -20.4260  -36.2000 H       284 ILE    0.0900
   4578 HD2       -58.4220  -20.0790  -34.5520 H       284 ILE    0.5100
   4579 HD3       -57.2910  -20.2490  -35.9640 H       284 ILE   -0.5100
   4580 N         -59.4910  -16.0750  -32.9900 N.am    285 ASN   -0.4700
   4581 CA        -58.5240  -15.3090  -32.1960 C.3     285 ASN    0.3100
   4582 C         -58.1780  -15.8360  -30.7920 C.2     285 ASN    0.0700
   4583 O         -56.9930  -15.9480  -30.4610 O.2     285 ASN    0.0900
   4584 CB        -58.9100  -13.8220  -32.1400 C.3     285 ASN   -0.1800
   4585 CG        -58.7820  -13.1440  -33.4900 C.2     285 ASN    0.0900
   4586 ND2       -59.7240  -12.4720  -33.9450 N.am    285 ASN    0.0900
   4587 OD1       -57.6500  -13.3010  -34.1330 O.2     285 ASN    0.5500
   4588 HN        -60.2990  -15.5780  -33.2960 H       285 ASN   -0.5500
   4589 HA        -57.5520  -15.4270  -32.6520 H       285 ASN   -0.6200
   4590 HB1       -58.2450  -13.3020  -31.4190 H       285 ASN    0.3200
   4591 HB2       -59.9620  -13.7340  -31.7970 H       285 ASN    0.3000
   4592 HD21      -60.5710  -12.3770  -33.4200 H       285 ASN    0.5100
   4593 HD22      -59.6360  -12.0260  -34.8350 H       285 ASN   -0.5100
   4594 N         -59.1860  -16.1580  -29.9590 N.am    286 PRO   -0.2900
   4595 CA        -58.8530  -16.6470  -28.6160 C.3     286 PRO    0.0000
   4596 C         -58.1050  -17.9750  -28.6430 C.2     286 PRO    0.0900
   4597 O         -57.3430  -18.2670  -27.7210 O.2     286 PRO    0.0900
   4598 CB        -60.2250  -16.8360  -27.9600 C.3     286 PRO    0.0200
   4599 CG        -61.1360  -15.9290  -28.7160 C.3     286 PRO    0.0900
   4600 CD        -60.6430  -15.9900  -30.1270 C.3     286 PRO   -0.1800
   4601 HA        -58.2040  -15.9500  -28.1110 H       286 PRO    0.0900
   4602 HB1       -60.1900  -16.5520  -26.8860 H       286 PRO    0.0900
   4603 HB2       -60.5600  -17.8910  -28.0420 H       286 PRO   -0.1800
   4604 HG1       -62.1870  -16.2810  -28.6510 H       286 PRO    0.0900
   4605 HG2       -61.0790  -14.8920  -28.3220 H       286 PRO    0.0900
   4606 HD1       -61.0680  -16.8580  -30.6730 H       286 PRO    0.5100
   4607 HD2       -60.8590  -15.0510  -30.6780 H       286 PRO   -0.5100
   4608 N         -58.3290  -18.7720  -29.6840 N.am    287 ILE   -0.4700
   4609 CA        -57.6420  -20.0490  -29.8370 C.3     287 ILE    0.3100
   4610 C         -56.1530  -19.8360  -30.0850 C.2     287 ILE    0.0700
   4611 O         -55.3110  -20.5430  -29.5310 O.2     287 ILE    0.0900
   4612 CB        -58.2480  -20.8760  -30.9880 C.3     287 ILE   -0.0900
   4613 CG1       -59.7300  -21.1490  -30.7240 C.3     287 ILE    0.0900
   4614 CG2       -57.4880  -22.1820  -31.1700 C.3     287 ILE   -0.2700
   4615 CD        -60.4070  -21.9520  -31.8130 C.3     287 ILE    0.0900
   4616 HN        -58.9750  -18.5330  -30.4060 H       287 ILE    0.0900
   4617 HA        -57.7320  -20.5870  -28.9050 H       287 ILE    0.0900
   4618 HB        -58.1990  -20.2880  -31.9290 H       287 ILE   -0.1800
   4619 HG11      -60.2550  -20.1760  -30.6250 H       287 ILE    0.0900
   4620 HG12      -59.8200  -21.7060  -29.7680 H       287 ILE    0.0900
   4621 HG21      -57.5360  -22.7850  -30.2380 H       287 ILE   -0.2700
   4622 HG22      -56.4210  -21.9710  -31.4000 H       287 ILE    0.0900
   4623 HG23      -57.9400  -22.7710  -31.9970 H       287 ILE    0.0900
   4624 HD1       -60.0350  -22.9980  -31.8040 H       287 ILE    0.0900
   4625 HD2       -60.1850  -21.5060  -32.8060 H       287 ILE    0.5100
   4626 HD3       -61.5060  -21.9650  -31.6470 H       287 ILE   -0.5100
   4627 N         -55.8330  -18.8490  -30.9190 N.am    288 LEU   -0.4700
   4628 CA        -54.4500  -18.5340  -31.2460 C.3     288 LEU    0.3100
   4629 C         -53.6860  -18.0320  -30.0280 C.2     288 LEU    0.0700
   4630 O         -52.5210  -18.3740  -29.8300 O.2     288 LEU    0.0900
   4631 CB        -54.3870  -17.4910  -32.3660 C.3     288 LEU   -0.1800
   4632 CG        -54.9620  -17.9000  -33.7240 C.3     288 LEU    0.0900
   4633 CD1       -54.8770  -16.7440  -34.7110 C.3     288 LEU    0.0900
   4634 CD2       -54.2460  -19.1240  -34.2660 C.3     288 LEU   -0.0900
   4635 HN        -56.5260  -18.2800  -31.3560 H       288 LEU    0.0900
   4636 HA        -53.9630  -19.4460  -31.5560 H       288 LEU   -0.2700
   4637 HB1       -53.3220  -17.2220  -32.5170 H       288 LEU    0.0900
   4638 HB2       -54.9410  -16.5930  -32.0210 H       288 LEU    0.0900
   4639 HG        -56.0240  -18.2000  -33.5990 H       288 LEU    0.0900
   4640 HD11      -53.8180  -16.4380  -34.8520 H       288 LEU   -0.2700
   4641 HD12      -55.4490  -15.8730  -34.3240 H       288 LEU    0.0900
   4642 HD13      -55.2900  -17.0550  -35.6950 H       288 LEU    0.0900
   4643 HD21      -54.3610  -19.9770  -33.5630 H       288 LEU    0.0900
   4644 HD22      -53.1630  -18.9070  -34.3850 H       288 LEU    0.5100
   4645 HD23      -54.6790  -19.4120  -35.2480 H       288 LEU   -0.5100
   4646 N         -54.3530  -17.2200  -29.2090 N.am    289 TYR   -0.4700
   4647 CA        -53.7420  -16.6410  -28.0170 C.3     289 TYR    0.3100
   4648 C         -53.2780  -17.7170  -27.0420 C.2     289 TYR    0.0700
   4649 O         -52.2040  -17.6140  -26.4490 O.2     289 TYR    0.0900
   4650 CB        -54.7240  -15.7010  -27.3120 C.3     289 TYR   -0.1800
   4651 CG        -55.2200  -14.5520  -28.1610 C.ar    289 TYR    0.0900
   4652 CD1       -54.4630  -14.0570  -29.2160 C.ar    289 TYR    0.0900
   4653 CD2       -56.4500  -13.9560  -27.9000 C.ar    289 TYR    0.0000
   4654 CE1       -54.9180  -13.0050  -29.9910 C.ar    289 TYR   -0.1150
   4655 CE2       -56.9140  -12.9020  -28.6650 C.ar    289 TYR    0.1150
   4656 CZ        -56.1440  -12.4330  -29.7090 C.ar    289 TYR   -0.1150
   4657 OH        -56.6020  -11.3870  -30.4780 O.3     289 TYR    0.1150
   4658 HN        -55.3040  -16.9710  -29.3740 H       289 TYR    0.1100
   4659 HA        -52.8590  -16.1010  -28.3230 H       289 TYR   -0.5400
   4660 HB1       -54.2250  -15.2560  -26.4260 H       289 TYR    0.4300
   4661 HB2       -55.6180  -16.2810  -26.9980 H       289 TYR   -0.1150
   4662 HD1       -53.5030  -14.5010  -29.4350 H       289 TYR    0.1150
   4663 HD2       -57.0520  -14.3220  -27.0820 H       289 TYR   -0.1150
   4664 HE1       -54.3200  -12.6340  -30.8090 H       289 TYR    0.1150
   4665 HE2       -57.8700  -12.4510  -28.4470 H       289 TYR    0.5100
   4666 HH        -56.0230  -11.3030  -31.2380 H       289 TYR   -0.5100
   4667 N         -54.0980  -18.7550  -26.8820 N.am    290 ASN   -0.4700
   4668 CA        -53.7950  -19.8480  -25.9680 C.3     290 ASN    0.3100
   4669 C         -52.6350  -20.7210  -26.4310 C.2     290 ASN    0.0700
   4670 O         -51.8740  -21.2380  -25.6140 O.2     290 ASN    0.0900
   4671 CB        -55.0350  -20.7160  -25.7480 C.3     290 ASN   -0.1800
   4672 CG        -56.0020  -20.1100  -24.7480 C.2     290 ASN    0.0900
   4673 ND2       -56.7890  -19.2130  -25.0950 N.am    290 ASN    0.0900
   4674 OD1       -55.9650  -20.5880  -23.5270 O.2     290 ASN    0.5500
   4675 HN        -54.9570  -18.8280  -27.3830 H       290 ASN   -0.5500
   4676 HA        -53.4630  -19.4220  -25.0330 H       290 ASN   -0.6200
   4677 HB1       -54.7180  -21.7120  -25.3700 H       290 ASN    0.3200
   4678 HB2       -55.5640  -20.8450  -26.7160 H       290 ASN    0.3000
   4679 HD21      -57.4230  -18.8200  -24.4300 H       290 ASN    0.5100
   4680 HD22      -56.7890  -18.8850  -26.0400 H       290 ASN   -0.5100
   4681 N         -52.5060  -20.8840  -27.7430 N.am    291 LEU   -0.4700
   4682 CA        -51.4710  -21.7340  -28.3120 C.3     291 LEU    0.3100
   4683 C         -50.0750  -21.1450  -28.1490 C.2     291 LEU    0.0700
   4684 O         -49.1610  -21.8110  -27.6660 O.2     291 LEU    0.0900
   4685 CB        -51.7540  -21.9970  -29.7930 C.3     291 LEU   -0.1800
   4686 CG        -52.9650  -22.8740  -30.1100 C.3     291 LEU    0.0900
   4687 CD1       -53.2500  -22.8690  -31.6010 C.3     291 LEU    0.0900
   4688 CD2       -52.7360  -24.2940  -29.6130 C.3     291 LEU   -0.0900
   4689 HN        -53.1110  -20.4330  -28.3950 H       291 LEU    0.0900
   4690 HA        -51.4580  -22.6630  -27.7600 H       291 LEU   -0.2700
   4691 HB1       -50.8570  -22.4850  -30.2290 H       291 LEU    0.0900
   4692 HB2       -51.9070  -21.0160  -30.2890 H       291 LEU    0.0900
   4693 HG        -53.8510  -22.4890  -29.5640 H       291 LEU    0.0900
   4694 HD11      -52.3730  -23.2600  -32.1600 H       291 LEU   -0.2700
   4695 HD12      -53.4550  -21.8320  -31.9440 H       291 LEU    0.0900
   4696 HD13      -54.1280  -23.5150  -31.8210 H       291 LEU    0.0900
   4697 HD21      -52.5750  -24.2930  -28.5130 H       291 LEU    0.0900
   4698 HD22      -51.8360  -24.7260  -30.1020 H       291 LEU    0.5100
   4699 HD23      -53.6240  -24.9220  -29.8410 H       291 LEU   -0.5100
   4700 N         -49.9190  -19.8860  -28.5490 N.am    292 VAL   -0.4700
   4701 CA        -48.6140  -19.2380  -28.5830 C.3     292 VAL    0.3100
   4702 C         -48.1010  -18.8300  -27.1990 C.2     292 VAL    0.0700
   4703 O         -46.9150  -18.9710  -26.9020 O.2     292 VAL    0.0900
   4704 CB        -48.6380  -18.0080  -29.5190 C.3     292 VAL   -0.0900
   4705 CG1       -49.7170  -17.0340  -29.0820 C.3     292 VAL    0.0900
   4706 CG2       -47.2770  -17.3300  -29.5660 C.3     292 VAL   -0.2700
   4707 HN        -50.6910  -19.3280  -28.8440 H       292 VAL    0.0900
   4708 HA        -47.8910  -19.9600  -28.9310 H       292 VAL    0.0900
   4709 HB        -48.8410  -18.3410  -30.5600 H       292 VAL    0.0900
   4710 HG11      -49.2550  -16.1160  -28.6600 H       292 VAL   -0.2700
   4711 HG12      -50.3550  -17.5000  -28.3010 H       292 VAL    0.0900
   4712 HG13      -50.3450  -16.7470  -29.9530 H       292 VAL    0.0900
   4713 HG21      -46.4820  -18.0810  -29.7650 H       292 VAL    0.0900
   4714 HG22      -47.0650  -16.8390  -28.5910 H       292 VAL    0.5100
   4715 HG23      -47.2590  -16.5720  -30.3780 H       292 VAL   -0.5100
   4716 N         -48.9980  -18.3360  -26.3490 N.am    293 SER   -0.4700
   4717 CA        -48.6060  -17.8100  -25.0510 C.3     293 SER    0.3100
   4718 C         -49.0130  -18.7430  -23.9190 C.2     293 SER    0.0700
   4719 O         -50.1860  -19.0790  -23.7670 O.2     293 SER    0.0900
   4720 CB        -49.2120  -16.4210  -24.8300 C.3     293 SER    0.0500
   4721 OG        -48.8120  -15.8810  -23.5830 O.3     293 SER    0.0900
   4722 HN        -49.9720  -18.3040  -26.5620 H       293 SER    0.0900
   4723 HA        -47.5280  -17.7580  -25.0210 H       293 SER   -0.6600
   4724 HB1       -50.3210  -16.4930  -24.8450 H       293 SER    0.4300
   4725 HB2       -48.8750  -15.7370  -25.6370 H       293 SER    0.5100
   4726 HG1       -47.8780  -15.6780  -23.6700 H       293 SER   -0.5100
   4727 N         -48.0310  -19.1580  -23.1220 N.am    294 ALA   -0.4700
   4728 CA        -48.2850  -20.0240  -21.9800 C.3     294 ALA    0.3100
   4729 C         -49.0090  -19.2630  -20.8770 C.2     294 ALA    0.0700
   4730 O         -49.8570  -19.8170  -20.1790 O.2     294 ALA    0.0900
   4731 CB        -46.9830  -20.6100  -21.4570 C.3     294 ALA   -0.2700
   4732 HN        -47.0810  -18.8970  -23.2710 H       294 ALA    0.0900
   4733 HA        -48.9510  -20.8120  -22.2970 H       294 ALA    0.0900
   4734 HB1       -46.2980  -19.7950  -21.1400 H       294 ALA    0.0900
   4735 HB2       -46.4870  -21.2000  -22.2560 H       294 ALA    0.5100
   4736 HB3       -47.1880  -21.2620  -20.5820 H       294 ALA   -0.5100
   4737 N         -48.6680  -17.9840  -20.7270 N.am    295 ASN   -0.4700
   4738 CA        -49.2740  -17.1350  -19.7090 C.3     295 ASN    0.3100
   4739 C         -50.7750  -16.9820  -19.9080 C.2     295 ASN    0.0700
   4740 O         -51.5710  -17.3670  -19.0470 O.2     295 ASN    0.0900
   4741 CB        -48.6130  -15.7540  -19.7060 C.3     295 ASN   -0.1800
   4742 CG        -47.0990  -15.8340  -19.6670 C.2     295 ASN    0.0900
   4743 ND2       -46.5040  -15.9420  -18.5800 N.am    295 ASN    0.0900
   4744 OD1       -46.4690  -15.7800  -20.8190 O.2     295 ASN    0.5500
   4745 HN        -47.9840  -17.5500  -21.3060 H       295 ASN   -0.5500
   4746 HA        -49.1440  -17.6160  -18.7500 H       295 ASN   -0.6200
   4747 HB1       -48.9600  -15.1880  -18.8160 H       295 ASN    0.3200
   4748 HB2       -48.9120  -15.2070  -20.6250 H       295 ASN    0.3000
   4749 HD21      -45.5060  -15.9950  -18.5590 H       295 ASN    0.5100
   4750 HD22      -47.0240  -15.9760  -17.7260 H       295 ASN   -0.5100
   4751 N         -51.1540  -16.4300  -21.0600 N.am    296 PHE   -0.4700
   4752 CA        -52.5550  -16.2120  -21.3980 C.3     296 PHE    0.3100
   4753 C         -53.3430  -17.5130  -21.3550 C.2     296 PHE    0.0700
   4754 O         -54.5350  -17.5140  -21.0670 O.2     296 PHE    0.0900
   4755 CB        -52.6860  -15.5680  -22.7810 C.3     296 PHE   -0.1800
   4756 CG        -54.0970  -15.1910  -23.1440 C.ar    296 PHE    0.0900
   4757 CD1       -54.5990  -13.9430  -22.8110 C.ar    296 PHE    0.0900
   4758 CD2       -54.9200  -16.0800  -23.8200 C.ar    296 PHE    0.0000
   4759 CE1       -55.8940  -13.5900  -23.1400 C.ar    296 PHE   -0.1150
   4760 CE2       -56.2170  -15.7330  -24.1500 C.ar    296 PHE    0.1150
   4761 CZ        -56.7040  -14.4850  -23.8120 C.ar    296 PHE   -0.1150
   4762 HN        -50.4920  -16.1380  -21.7470 H       296 PHE    0.1150
   4763 HA        -52.9850  -15.5700  -20.6430 H       296 PHE   -0.1150
   4764 HB1       -52.3280  -16.2830  -23.5530 H       296 PHE    0.1150
   4765 HB2       -52.0790  -14.6390  -22.8120 H       296 PHE   -0.1150
   4766 HD1       -53.9710  -13.2370  -22.2860 H       296 PHE    0.1150
   4767 HD2       -54.5430  -17.0550  -24.0910 H       296 PHE   -0.1150
   4768 HE1       -56.2720  -12.6140  -22.8750 H       296 PHE    0.1150
   4769 HE2       -56.8490  -16.4360  -24.6730 H       296 PHE    0.5100
   4770 HZ        -57.7160  -14.2110  -24.0700 H       296 PHE   -0.5100
   4771 N         -52.6700  -18.6230  -21.6470 N.am    297 ARG   -0.4700
   4772 CA        -53.2890  -19.9340  -21.5640 C.3     297 ARG    0.3100
   4773 C         -53.5680  -20.2990  -20.1120 C.2     297 ARG    0.0700
   4774 O         -54.6400  -20.8050  -19.7810 O.2     297 ARG    0.0900
   4775 CB        -52.3870  -20.9830  -22.2160 C.3     297 ARG   -0.1800
   4776 CG        -52.9070  -22.4060  -22.1360 C.3     297 ARG    0.0900
   4777 CD        -52.1440  -23.3020  -23.0940 C.3     297 ARG    0.0900
   4778 NE        -50.6980  -23.1110  -22.9750 N.pl3   297 ARG   -0.1800
   4779 CZ        -49.8340  -23.3470  -23.9550 C.cat   297 ARG    0.0900
   4780 NH1       -50.2630  -23.7790  -25.1320 N.pl3   297 ARG    0.0900
   4781 NH2       -48.5380  -23.1440  -23.7600 N.pl3   297 ARG    0.2000
   4782 HN        -51.7150  -18.6040  -21.9340 H       297 ARG    0.0900
   4783 HA        -54.2420  -19.8900  -22.0700 H       297 ARG    0.0900
   4784 HB1       -51.3950  -20.9460  -21.7190 H       297 ARG   -0.7000
   4785 HB2       -52.2630  -20.7170  -23.2870 H       297 ARG    0.4400
   4786 HG1       -53.9870  -22.4190  -22.3980 H       297 ARG    0.6400
   4787 HG2       -52.7840  -22.7850  -21.0990 H       297 ARG   -0.8000
   4788 HD1       -52.4320  -23.0650  -24.1410 H       297 ARG    0.4600
   4789 HD2       -52.3660  -24.3670  -22.8690 H       297 ARG    0.4600
   4790 HE        -50.3390  -22.7820  -22.1010 H       297 ARG   -0.8000
   4791 HH11      -51.2400  -23.9290  -25.2840 H       297 ARG    0.4600
   4792 HH12      -49.6110  -23.9560  -25.8690 H       297 ARG    0.4600
   4793 HH21      -48.2120  -22.8130  -22.8750 H       297 ARG    0.5100
   4794 HH22      -47.8880  -23.3220  -24.4980 H       297 ARG   -0.5100
   4795 N         -52.5970  -20.0210  -19.2440 N.am    298 GLN   -0.4700
   4796 CA        -52.7390  -20.2890  -17.8180 C.3     298 GLN    0.3100
   4797 C         -53.8540  -19.4640  -17.1910 C.2     298 GLN    0.0700
   4798 O         -54.5690  -19.9450  -16.3150 O.2     298 GLN    0.0900
   4799 CB        -51.4190  -20.0360  -17.0820 C.3     298 GLN   -0.1800
   4800 CG        -50.3600  -21.0990  -17.3170 C.3     298 GLN    0.0900
   4801 CD        -49.0340  -20.7500  -16.6680 C.2     298 GLN    0.0900
   4802 NE2       -48.0860  -21.6820  -16.7250 N.am    298 GLN   -0.1800
   4803 OE1       -48.8600  -19.6610  -16.1240 O.2     298 GLN    0.0900
   4804 HN        -51.7320  -19.6180  -19.5300 H       298 GLN    0.0900
   4805 HA        -53.0400  -21.3200  -17.7010 H       298 GLN    0.5500
   4806 HB1       -51.6290  -19.9850  -15.9930 H       298 GLN   -0.5500
   4807 HB2       -51.0140  -19.0570  -17.4150 H       298 GLN   -0.6200
   4808 HG1       -50.1980  -21.2140  -18.4100 H       298 GLN    0.3200
   4809 HG2       -50.7150  -22.0640  -16.8960 H       298 GLN    0.3000
   4810 HE21      -47.1900  -21.5110  -16.3150 H       298 GLN    0.5100
   4811 HE22      -48.2690  -22.5560  -17.1770 H       298 GLN   -0.5100
   4812 N         -54.0080  -18.2200  -17.6440 N.am    299 VAL   -0.4700
   4813 CA        -55.0510  -17.3470  -17.1120 C.3     299 VAL    0.3100
   4814 C         -56.4280  -17.7130  -17.6850 C.2     299 VAL    0.0700
   4815 O         -57.4500  -17.6920  -16.9780 O.2     299 VAL    0.0900
   4816 CB        -54.7280  -15.8620  -17.3710 C.3     299 VAL   -0.0900
   4817 CG1       -55.5550  -14.9790  -16.4630 C.3     299 VAL    0.0900
   4818 CG2       -53.2530  -15.5940  -17.1300 C.3     299 VAL   -0.2700
   4819 HN        -53.4260  -17.8340  -18.3550 H       299 VAL    0.0900
   4820 HA        -55.1290  -17.5320  -16.0510 H       299 VAL    0.0900
   4821 HB        -54.9510  -15.6140  -18.4310 H       299 VAL    0.0900
   4822 HG11      -55.9240  -15.5650  -15.5940 H       299 VAL   -0.2700
   4823 HG12      -56.4310  -14.5800  -17.0190 H       299 VAL    0.0900
   4824 HG13      -54.9350  -14.1380  -16.0860 H       299 VAL    0.0900
   4825 HG21      -52.6780  -15.7450  -18.0690 H       299 VAL    0.0900
   4826 HG22      -52.8620  -16.2930  -16.3600 H       299 VAL    0.5100
   4827 HG23      -53.1080  -14.5460  -16.7910 H       299 VAL   -0.5100
   4828 N         -56.4410  -18.0640  -18.9700 N.am    300 PHE   -0.4700
   4829 CA        -57.6400  -18.5440  -19.6450 C.3     300 PHE    0.3100
   4830 C         -58.1720  -19.7670  -18.9140 C.2     300 PHE    0.0700
   4831 O         -59.3780  -19.9080  -18.7090 O.2     300 PHE    0.0900
   4832 CB        -57.3140  -18.9050  -21.0990 C.3     300 PHE   -0.1800
   4833 CG        -58.5250  -19.1320  -21.9640 C.ar    300 PHE    0.0900
   4834 CD1       -59.2280  -20.3240  -21.8990 C.ar    300 PHE    0.0900
   4835 CD2       -58.9480  -18.1570  -22.8540 C.ar    300 PHE    0.0000
   4836 CE1       -60.3400  -20.5360  -22.6930 C.ar    300 PHE   -0.1150
   4837 CE2       -60.0610  -18.3650  -23.6530 C.ar    300 PHE    0.1150
   4838 CZ        -60.7560  -19.5560  -23.5720 C.ar    300 PHE   -0.1150
   4839 HN        -55.6200  -18.0130  -19.5340 H       300 PHE    0.1150
   4840 HA        -58.3840  -17.7620  -19.6080 H       300 PHE   -0.1150
   4841 HB1       -56.7190  -19.8430  -21.1170 H       300 PHE    0.1150
   4842 HB2       -56.7350  -18.0770  -21.5600 H       300 PHE   -0.1150
   4843 HD1       -58.9050  -21.0980  -21.2170 H       300 PHE    0.1150
   4844 HD2       -58.4050  -17.2270  -22.9260 H       300 PHE   -0.1150
   4845 HE1       -60.8830  -21.4680  -22.6270 H       300 PHE    0.1150
   4846 HE2       -60.3830  -17.5960  -24.3390 H       300 PHE    0.5100
   4847 HZ        -61.6230  -19.7190  -24.1940 H       300 PHE   -0.5100
   4848 N         -57.2590  -20.6510  -18.5170 N.am    301 LEU   -0.4700
   4849 CA        -57.6260  -21.8390  -17.7610 C.3     301 LEU    0.3100
   4850 C         -57.8850  -21.4990  -16.2980 C.2     301 LEU    0.0700
   4851 O         -58.5050  -22.2760  -15.5750 O.2     301 LEU    0.0900
   4852 CB        -56.5410  -22.9140  -17.8770 C.3     301 LEU   -0.1800
   4853 CG        -56.3300  -23.5070  -19.2720 C.3     301 LEU    0.0900
   4854 CD1       -55.2740  -24.6020  -19.2380 C.3     301 LEU    0.0900
   4855 CD2       -57.6410  -24.0350  -19.8350 C.3     301 LEU   -0.0900
   4856 HN        -56.2890  -20.5400  -18.7200 H       301 LEU    0.0900
   4857 HA        -58.5620  -22.2080  -18.1520 H       301 LEU   -0.2700
   4858 HB1       -56.8070  -23.7440  -17.1900 H       301 LEU    0.0900
   4859 HB2       -55.5790  -22.4670  -17.5470 H       301 LEU    0.0900
   4860 HG        -56.0030  -22.7040  -19.9670 H       301 LEU    0.0900
   4861 HD11      -55.5910  -25.4160  -18.5520 H       301 LEU   -0.2700
   4862 HD12      -54.3100  -24.1870  -18.8730 H       301 LEU    0.0900
   4863 HD13      -55.1370  -25.0270  -20.2550 H       301 LEU    0.0900
   4864 HD21      -58.3200  -23.1900  -20.0790 H       301 LEU    0.0900
   4865 HD22      -58.1400  -24.6860  -19.0850 H       301 LEU    0.5100
   4866 HD23      -57.4490  -24.6140  -20.7640 H       301 LEU   -0.5100
   4867 N         -57.4060  -20.3370  -15.8600 N.am    302 SER   -0.4700
   4868 CA        -57.6650  -19.8780  -14.5030 C.3     302 SER    0.3100
   4869 C         -59.1350  -19.5230  -14.3500 C.2     302 SER    0.0700
   4870 O         -59.7650  -19.8740  -13.3520 O.2     302 SER    0.0900
   4871 CB        -56.7960  -18.6650  -14.1570 C.3     302 SER    0.0500
   4872 OG        -55.4270  -18.9170  -14.4170 O.3     302 SER    0.0900
   4873 HN        -56.8560  -19.7360  -16.4340 H       302 SER    0.0900
   4874 HA        -57.4510  -20.6940  -13.8290 H       302 SER   -0.6600
   4875 HB1       -56.9120  -18.4220  -13.0800 H       302 SER    0.4300
   4876 HB2       -57.1160  -17.7940  -14.7690 H       302 SER    0.5100
   4877 HG1       -55.4070  -19.5410  -15.1460 H       302 SER   -0.5100
   4878 N         -59.6820  -18.8250  -15.3440 N.am    303 THR   -0.4700
   4879 CA        -61.1070  -18.4950  -15.3400 C.3     303 THR    0.3100
   4880 C         -61.9700  -19.7370  -15.4490 C.2     303 THR    0.0700
   4881 O         -62.7960  -20.0210  -14.5800 O.2     303 THR    0.0900
   4882 CB        -61.4760  -17.5730  -16.5210 C.3     303 THR    0.1400
   4883 CG2       -61.6250  -16.1310  -16.0570 C.3     303 THR    0.0900
   4884 OG1       -60.4380  -17.6320  -17.5060 O.3     303 THR   -0.6600
   4885 HN        -59.1530  -18.5020  -16.1250 H       303 THR    0.4300
   4886 HA        -61.3290  -18.0060  -14.4020 H       303 THR   -0.2700
   4887 HB        -62.4310  -17.9080  -16.9810 H       303 THR    0.0900
   4888 HG1       -60.4910  -18.5080  -17.8950 H       303 THR    0.0900
   4889 HG21      -60.7390  -15.8290  -15.4580 H       303 THR    0.0900
   4890 HG22      -62.5330  -16.0290  -15.4250 H       303 THR    0.5100
   4891 HG23      -61.7040  -15.4570  -16.9360 H       303 THR   -0.5100
   4892 N         -61.6310  -20.6250  -16.4080 N.am    304 LEU   -0.4700
   4893 CA        -62.3660  -21.8410  -16.7100 C.3     304 LEU    0.3100
   4894 CAT       -60.9310  -23.7780  -13.7300 C.3     304 LEU    0.0700
   4895 C         -61.9470  -23.0240  -15.8220 C.2     304 LEU    0.0900
   4896 O         -62.1010  -24.1870  -16.1870 O.2     304 LEU   -0.1800
   4897 CB        -62.1550  -22.1690  -18.2170 C.3     304 LEU    0.0900
   4898 CG        -63.4490  -22.4660  -19.0080 C.3     304 LEU    0.0900
   4899 CD1       -63.1360  -22.5790  -20.5080 C.3     304 LEU   -0.0900
   4900 CD2       -64.1660  -23.7350  -18.5230 C.3     304 LEU    0.0900
   4901 NT        -61.4130  -22.7500  -14.6160 N.am    304 LEU   -0.2700
   4902 HN        -60.8250  -20.4760  -16.9750 H       304 LEU    0.0900
   4903 HNT       -61.3280  -21.8150  -14.2810 H       304 LEU    0.0900
   4904 HA        -63.4120  -21.6770  -16.4930 H       304 LEU    0.0900
   4905 HB1       -61.4940  -23.0580  -18.2900 H       304 LEU   -0.2700
   4906 HB2       -61.6500  -21.3030  -18.6930 H       304 LEU    0.0900
   4907 HG        -64.1820  -21.6470  -18.8420 H       304 LEU    0.0900
   4908 HD11      -62.4100  -23.4000  -20.6860 H       304 LEU    0.0900
   4909 HD12      -62.6930  -21.6270  -20.8730 H       304 LEU    0.5100
   4910 HD13      -64.0670  -22.7990  -21.0730 H       304 LEU   -0.5100
   4911 HD21      -64.4460  -23.6300  -17.4530 H       304 LEU   -0.4700
   4912 HD22      -63.4920  -24.6130  -18.6290 H       304 LEU    0.3100
   4913 HD23      -65.0900  -23.8980  -19.1170 H       304 LEU   -0.1100
   4914 HT1       -60.1190  -24.3490  -14.2300 H       304 LEU    0.0900
   4915 HT2       -61.7590  -24.4760  -13.4780 H       304 LEU    0.0900
   4916 HT3       -60.5290  -23.3170  -12.8030 H       304 LEU    0.0900
@<TRIPOS>BOND
     1    1    2 1
     2    2   13 1
     3    2    6 1
     4    2    4 1
     5    4    5 2
     6    6   15 1
     7    6    7 1
     8    7    9 2
     9    7    8 am
    10    8   16 1
    11    8   17 1
    12    3   10 1
    13    3   18 1
    14    3   19 1
    15    3   20 1
    16   10    1 1
    17   10   11 2
    18   12    1 1
    19   14    6 1
    20   21   22 1
    21   22   28 1
    22   22   25 1
    23   22   23 1
    24   23   24 2
    25   25   30 1
    26   25   26 1
    27   27   21 1
    28   29   25 1
    29   31   26 1
    30    4   21 am
    31   32   33 1
    32   33   34 1
    33   33   41 1
    34   33   36 1
    35   34   35 2
    36   36   37 1
    37   36   43 1
    38   37   39 2
    39   37   38 2
    40   40   32 1
    41   42   36 1
    42   23   32 am
    43   44   45 1
    44   45   46 1
    45   45   48 1
    46   45   53 1
    47   46   47 2
    48   48   55 1
    49   48   49 1
    50   49   51 1
    51   49   56 1
    52   49   50 1
    53   50   58 1
    54   50   59 1
    55   50   57 1
    56   51   60 1
    57   51   61 1
    58   51   62 1
    59   52   44 1
    60   54   48 1
    61   34   44 am
    62   63   64 1
    63   64   65 1
    64   64   72 1
    65   64   67 1
    66   65   66 2
    67   67   68 1
    68   67   74 1
    69   68   70 2
    70   68   69 2
    71   71   63 1
    72   73   67 1
    73   46   63 am
    74   75   76 1
    75   76   83 1
    76   76   79 1
    77   76   77 1
    78   77   78 2
    79   79   84 1
    80   79   80 1
    81   79   81 1
    82   80   85 1
    83   80   86 1
    84   80   87 1
    85   81   88 1
    86   81   89 1
    87   81   90 1
    88   82   75 1
    89   65   75 am
    90   91   92 1
    91   92   93 1
    92   92  100 1
    93   92   95 1
    94   93   94 2
    95   95  102 1
    96   95   96 1
    97   96   98 2
    98   96   97 am
    99   97  103 1
   100   97  104 1
   101   99   91 1
   102  101   95 1
   103   77   91 am
   104  105  106 1
   105  106  113 1
   106  106  109 1
   107  106  107 1
   108  107  108 2
   109  109  114 1
   110  109  110 1
   111  109  111 1
   112  110  116 1
   113  110  117 1
   114  110  118 1
   115  111  115 1
   116  112  105 1
   117   93  105 am
   118  119  120 1
   119  120  121 1
   120  120  128 1
   121  120  123 1
   122  121  122 2
   123  123  124 1
   124  123  130 1
   125  124  126 2
   126  124  125 2
   127  127  119 1
   128  129  123 1
   129  107  119 am
   130  131  132 1
   131  132  140 1
   132  132  135 1
   133  132  133 1
   134  133  134 2
   135  135  141 1
   136  135  137 1
   137  135  136 1
   138  136  143 1
   139  137  144 1
   140  137  145 1
   141  137  146 1
   142  138  136 1
   143  138  147 1
   144  138  148 1
   145  138  149 1
   146  139  131 1
   147  142  136 1
   148  121  131 am
   149  150  151 1
   150  151  163 1
   151  151  154 1
   152  151  152 1
   153  152  153 2
   154  154  165 1
   155  154  155 1
   156  155  156 ar
   157  155  157 ar
   158  156  166 1
   159  156  158 ar
   160  157  159 ar
   161  157  167 1
   162  158  168 1
   163  158  160 ar
   164  159  160 ar
   165  159  169 1
   166  160  161 1
   167  161  170 1
   168  162  150 1
   169  164  154 1
   170  133  150 am
   171  171  172 1
   172  172  178 1
   173  172  175 1
   174  172  173 1
   175  173  174 2
   176  175  180 1
   177  175  176 1
   178  177  171 1
   179  179  175 1
   180  181  176 1
   181  152  171 am
   182  182  183 1
   183  183  186 1
   184  183  192 1
   185  183  184 1
   186  184  185 2
   187  186  194 1
   188  186  187 1
   189  187  196 1
   190  187  188 1
   191  188  198 1
   192  188  189 1
   193  189  200 1
   194  189  190 1
   195  190  201 1
   196  190  202 1
   197  190  203 1
   198  191  182 1
   199  193  186 1
   200  195  187 1
   201  197  188 1
   202  199  189 1
   203  173  182 am
   204  204  205 1
   205  205  212 1
   206  205  208 1
   207  205  206 1
   208  206  207 2
   209  208  213 1
   210  208  209 1
   211  208  210 1
   212  209  214 1
   213  209  215 1
   214  209  216 1
   215  210  217 1
   216  210  218 1
   217  210  219 1
   218  211  204 1
   219  184  204 am
   220  220  221 1
   221  221  222 1
   222  221  224 1
   223  221  229 1
   224  222  223 2
   225  224  231 1
   226  224  225 1
   227  225  227 1
   228  225  232 1
   229  225  226 1
   230  226  234 1
   231  226  235 1
   232  226  233 1
   233  227  236 1
   234  227  237 1
   235  227  238 1
   236  228  220 1
   237  230  224 1
   238  206  220 am
   239  239  240 1
   240  240  247 1
   241  240  243 1
   242  240  241 1
   243  241  242 2
   244  243  248 1
   245  243  244 1
   246  243  245 1
   247  244  249 1
   248  244  250 1
   249  244  251 1
   250  245  252 1
   251  245  253 1
   252  245  254 1
   253  246  239 1
   254  222  239 am
   255  255  256 1
   256  256  263 1
   257  256  259 1
   258  256  257 1
   259  257  258 2
   260  259  264 1
   261  259  260 1
   262  259  261 1
   263  260  266 1
   264  260  267 1
   265  260  268 1
   266  261  265 1
   267  262  255 1
   268  241  255 am
   269  269  270 1
   270  270  275 1
   271  270  273 1
   272  270  271 1
   273  271  272 2
   274  273  276 1
   275  273  277 1
   276  273  278 1
   277  274  269 1
   278  257  269 am
   279  279  280 1
   280  280  288 1
   281  280  283 1
   282  280  281 1
   283  281  282 2
   284  283  289 1
   285  283  285 1
   286  283  284 1
   287  284  291 1
   288  285  292 1
   289  285  293 1
   290  285  294 1
   291  286  284 1
   292  286  295 1
   293  286  296 1
   294  286  297 1
   295  287  279 1
   296  290  284 1
   297  271  279 am
   298  298  299 1
   299  299  311 1
   300  299  302 1
   301  299  300 1
   302  300  301 2
   303  302  313 1
   304  302  303 1
   305  303  304 ar
   306  303  305 ar
   307  304  314 1
   308  304  306 ar
   309  305  307 ar
   310  305  315 1
   311  306  316 1
   312  306  308 ar
   313  307  308 ar
   314  307  317 1
   315  308  309 1
   316  309  318 1
   317  310  298 1
   318  312  302 1
   319  281  298 am
   320  319  320 1
   321  320  321 1
   322  320  323 1
   323  320  328 1
   324  321  322 2
   325  323  330 1
   326  323  324 1
   327  324  326 1
   328  324  331 1
   329  324  325 1
   330  325  333 1
   331  325  334 1
   332  325  332 1
   333  326  335 1
   334  326  336 1
   335  326  337 1
   336  327  319 1
   337  329  323 1
   338  300  319 am
   339  338  339 1
   340  339  344 1
   341  339  342 1
   342  339  340 1
   343  340  341 2
   344  342  345 1
   345  342  346 1
   346  342  347 1
   347  343  338 1
   348  321  338 am
   349  348  349 1
   350  349  350 1
   351  349  352 1
   352  349  357 1
   353  350  351 2
   354  352  359 1
   355  352  353 1
   356  353  355 1
   357  353  360 1
   358  353  354 1
   359  354  362 1
   360  354  363 1
   361  354  361 1
   362  355  364 1
   363  355  365 1
   364  355  366 1
   365  356  348 1
   366  358  352 1
   367  340  348 am
   368  367  368 1
   369  368  379 1
   370  368  371 1
   371  368  369 1
   372  369  370 2
   373  371  381 1
   374  371  372 1
   375  372  373 ar
   376  372  374 ar
   377  373  382 1
   378  373  375 ar
   379  374  376 ar
   380  374  383 1
   381  375  384 1
   382  375  377 ar
   383  376  377 ar
   384  376  385 1
   385  377  386 1
   386  378  367 1
   387  380  371 1
   388  350  367 am
   389  387  388 1
   390  388  395 1
   391  388  391 1
   392  388  389 1
   393  389  390 2
   394  391  396 1
   395  391  392 1
   396  391  393 1
   397  392  397 1
   398  392  398 1
   399  392  399 1
   400  393  400 1
   401  393  401 1
   402  393  402 1
   403  394  387 1
   404  369  387 am
   405  403  404 1
   406  404  411 1
   407  404  407 1
   408  404  405 1
   409  405  406 2
   410  407  412 1
   411  407  408 1
   412  407  409 1
   413  408  413 1
   414  408  414 1
   415  408  415 1
   416  409  416 1
   417  409  417 1
   418  409  418 1
   419  410  403 1
   420  389  403 am
   421  419  420 1
   422  420  425 1
   423  420  421 1
   424  421  422 2
   425  423  419 1
   426  424  420 1
   427  405  419 am
   428  426  427 1
   429  427  434 1
   430  427  430 1
   431  427  428 1
   432  428  429 2
   433  430  435 1
   434  430  431 1
   435  430  432 1
   436  431  437 1
   437  431  438 1
   438  431  439 1
   439  432  436 1
   440  433  426 1
   441  421  426 am
   442  440  441 1
   443  441  448 1
   444  441  444 1
   445  441  442 1
   446  442  443 2
   447  444  449 1
   448  444  445 1
   449  444  446 1
   450  445  450 1
   451  445  451 1
   452  445  452 1
   453  446  453 1
   454  446  454 1
   455  446  455 1
   456  447  440 1
   457  428  440 am
   458  456  457 1
   459  457  462 1
   460  457  458 1
   461  458  459 2
   462  460  456 1
   463  461  457 1
   464  442  456 am
   465  463  464 1
   466  464  465 1
   467  464  472 1
   468  464  467 1
   469  465  466 2
   470  467  474 1
   471  467  468 1
   472  468  470 2
   473  468  469 am
   474  469  475 1
   475  469  476 1
   476  471  463 1
   477  473  467 1
   478  458  463 am
   479  477  478 1
   480  478  484 1
   481  478  481 1
   482  478  479 1
   483  479  480 2
   484  481  486 1
   485  481  482 1
   486  483  477 1
   487  485  481 1
   488  487  482 1
   489  465  477 am
   490  488  489 1
   491  489  496 1
   492  489  492 1
   493  489  490 1
   494  490  491 2
   495  492  497 1
   496  492  493 1
   497  492  494 1
   498  493  498 1
   499  493  499 1
   500  493  500 1
   501  494  501 1
   502  494  502 1
   503  494  503 1
   504  495  488 1
   505  479  488 am
   506  504  505 1
   507  505  512 1
   508  505  508 1
   509  505  506 1
   510  506  507 2
   511  508  513 1
   512  508  509 1
   513  508  510 1
   514  509  515 1
   515  509  516 1
   516  509  517 1
   517  510  514 1
   518  511  504 1
   519  490  504 am
   520  518  519 1
   521  519  520 1
   522  519  522 1
   523  519  527 1
   524  520  521 2
   525  522  529 1
   526  522  523 1
   527  523  525 1
   528  523  530 1
   529  523  524 1
   530  524  532 1
   531  524  533 1
   532  524  531 1
   533  525  534 1
   534  525  535 1
   535  525  536 1
   536  526  518 1
   537  528  522 1
   538  506  518 am
   539  537  538 1
   540  538  549 1
   541  538  541 1
   542  538  539 1
   543  539  540 2
   544  541  551 1
   545  541  542 1
   546  542  543 ar
   547  542  544 ar
   548  543  552 1
   549  543  545 ar
   550  544  546 ar
   551  544  553 1
   552  545  554 1
   553  545  547 ar
   554  546  547 ar
   555  546  555 1
   556  547  556 1
   557  548  537 1
   558  550  541 1
   559  520  537 am
   560  557  558 1
   561  558  565 1
   562  558  561 1
   563  558  559 1
   564  559  560 2
   565  561  566 1
   566  561  562 1
   567  561  563 1
   568  562  568 1
   569  562  569 1
   570  562  570 1
   571  563  567 1
   572  564  557 1
   573  539  557 am
   574  571  572 1
   575  572  573 1
   576  572  575 1
   577  572  580 1
   578  573  574 2
   579  575  582 1
   580  575  576 1
   581  576  578 1
   582  576  583 1
   583  576  577 1
   584  577  585 1
   585  577  586 1
   586  577  584 1
   587  578  587 1
   588  578  588 1
   589  578  589 1
   590  579  571 1
   591  581  575 1
   592  559  571 am
   593  590  591 1
   594  591  596 1
   595  591  594 1
   596  591  592 1
   597  592  593 2
   598  594  597 1
   599  594  598 1
   600  594  599 1
   601  595  590 1
   602  573  590 am
   603  600  601 1
   604  601  602 1
   605  601  612 1
   606  601  604 1
   607  602  603 2
   608  604  614 1
   609  604  605 1
   610  605  616 1
   611  605  606 1
   612  606  618 1
   613  606  607 1
   614  607  619 1
   615  607  608 2
   616  608  609 2
   617  608  610 2
   618  609  620 1
   619  609  621 1
   620  610  623 1
   621  610  622 1
   622  611  600 1
   623  613  604 1
   624  615  605 1
   625  617  606 1
   626  592  600 am
   627  624  625 1
   628  625  628 1
   629  625  634 1
   630  625  626 1
   631  626  627 2
   632  628  636 1
   633  628  629 1
   634  629  638 1
   635  629  630 1
   636  630  640 1
   637  630  631 1
   638  631  642 1
   639  631  632 1
   640  632  643 1
   641  632  644 1
   642  632  645 1
   643  633  624 1
   644  635  628 1
   645  637  629 1
   646  639  630 1
   647  641  631 1
   648  602  624 am
   649  646  647 1
   650  647  651 1
   651  647  659 1
   652  647  649 1
   653  649  650 2
   654  651  661 1
   655  651  652 1
   656  652  663 1
   657  652  653 1
   658  653  665 1
   659  653  654 1
   660  654  667 1
   661  654  655 1
   662  655  668 1
   663  655  669 1
   664  655  670 1
   665  648  656 1
   666  648  671 1
   667  648  672 1
   668  648  673 1
   669  656  649 2
   670  656  658 1
   671  657  646 1
   672  660  651 1
   673  662  652 1
   674  664  653 1
   675  666  654 1
   676  626  646 am
   677  674  675 1
   678  675  684 1
   679  675  679 1
   680  675  677 1
   681  677  678 2
   682  679  686 1
   683  679  680 1
   684  676  681 1
   685  676  688 1
   686  676  689 1
   687  676  690 1
   688  681  674 am
   689  681  682 2
   690  683  674 1
   691  685  679 1
   692  687  680 1
   693  649  674 1
   694  691  692 1
   695  692  693 1
   696  692  695 1
   697  692  700 1
   698  693  694 2
   699  695  702 1
   700  695  696 1
   701  696  698 1
   702  696  703 1
   703  696  697 1
   704  697  705 1
   705  697  706 1
   706  697  704 1
   707  698  707 1
   708  698  708 1
   709  698  709 1
   710  699  691 1
   711  701  695 1
   712  677  691 am
   713  710  711 1
   714  711  720 1
   715  711  714 1
   716  711  712 1
   717  712  713 2
   718  714  722 1
   719  714  715 1
   720  715  724 1
   721  715  716 1
   722  716  718 2
   723  716  717 am
   724  717  725 1
   725  717  726 1
   726  719  710 1
   727  721  714 1
   728  723  715 1
   729  693  710 am
   730  727  728 1
   731  728  734 1
   732  728  731 1
   733  728  729 1
   734  729  730 2
   735  731  736 1
   736  731  732 1
   737  733  727 1
   738  735  731 1
   739  737  732 1
   740  712  727 am
   741  738  739 1
   742  739  746 1
   743  739  742 1
   744  739  740 1
   745  740  741 2
   746  742  747 1
   747  742  743 1
   748  742  744 1
   749  743  749 1
   750  743  750 1
   751  743  751 1
   752  744  748 1
   753  745  738 1
   754  729  738 am
   755  752  753 1
   756  753  760 1
   757  753  756 1
   758  753  754 1
   759  754  755 2
   760  756  761 1
   761  756  757 1
   762  756  758 1
   763  757  762 1
   764  757  763 1
   765  757  764 1
   766  758  765 1
   767  758  766 1
   768  758  767 1
   769  759  752 1
   770  740  752 am
   771  768  769 1
   772  769  770 1
   773  769  777 1
   774  769  772 1
   775  770  771 2
   776  772  773 1
   777  772  779 1
   778  773  775 2
   779  773  774 2
   780  776  768 1
   781  778  772 1
   782  754  768 am
   783  780  781 1
   784  781  793 1
   785  781  784 1
   786  781  782 1
   787  782  783 2
   788  784  795 1
   789  784  785 1
   790  785  786 ar
   791  785  787 ar
   792  786  796 1
   793  786  788 ar
   794  787  789 ar
   795  787  797 1
   796  788  798 1
   797  788  790 ar
   798  789  790 ar
   799  789  799 1
   800  790  791 1
   801  791  800 1
   802  792  780 1
   803  794  784 1
   804  770  780 am
   805  801  802 1
   806  802  814 1
   807  802  805 1
   808  802  803 1
   809  803  804 2
   810  805  816 1
   811  805  806 1
   812  806  807 ar
   813  806  808 ar
   814  807  817 1
   815  807  809 ar
   816  808  810 ar
   817  808  818 1
   818  809  819 1
   819  809  811 ar
   820  810  811 ar
   821  810  820 1
   822  811  812 1
   823  812  821 1
   824  813  801 1
   825  815  805 1
   826  782  801 am
   827  822  823 1
   828  823  824 1
   829  823  826 1
   830  823  831 1
   831  824  825 2
   832  826  833 1
   833  826  827 1
   834  827  829 1
   835  827  834 1
   836  827  828 1
   837  828  836 1
   838  828  837 1
   839  828  835 1
   840  829  838 1
   841  829  839 1
   842  829  840 1
   843  830  822 1
   844  832  826 1
   845  803  822 am
   846  841  842 1
   847  842  847 1
   848  842  843 1
   849  843  844 2
   850  845  841 1
   851  846  842 1
   852  824  841 am
   853  848  849 1
   854  849  855 1
   855  849  852 1
   856  849  850 1
   857  850  851 2
   858  852  857 1
   859  852  853 1
   860  854  848 1
   861  856  852 1
   862  858  853 1
   863  843  848 am
   864  859  860 1
   865  860  861 1
   866  860  863 1
   867  860  868 1
   868  861  862 2
   869  863  870 1
   870  863  864 1
   871  864  866 1
   872  864  871 1
   873  864  865 1
   874  865  873 1
   875  865  874 1
   876  865  872 1
   877  866  875 1
   878  866  876 1
   879  866  877 1
   880  867  859 1
   881  869  863 1
   882  850  859 am
   883  878  879 1
   884  879  884 1
   885  879  882 1
   886  879  880 1
   887  880  881 2
   888  882  885 1
   889  882  886 1
   890  882  887 1
   891  883  878 1
   892  861  878 am
   893  888  889 1
   894  889  890 1
   895  889  892 1
   896  889  897 1
   897  890  891 2
   898  892  899 1
   899  892  893 1
   900  893  895 1
   901  893  900 1
   902  893  894 1
   903  894  902 1
   904  894  903 1
   905  894  901 1
   906  895  904 1
   907  895  905 1
   908  895  906 1
   909  896  888 1
   910  898  892 1
   911  880  888 am
   912  907  908 1
   913  908  914 1
   914  908  911 1
   915  908  909 1
   916  909  910 2
   917  911  916 1
   918  911  912 1
   919  913  907 1
   920  915  911 1
   921  917  912 1
   922  890  907 am
   923  918  919 1
   924  919  920 1
   925  919  927 1
   926  919  922 1
   927  920  921 2
   928  922  923 1
   929  922  929 1
   930  923  925 2
   931  923  924 2
   932  926  918 1
   933  928  922 1
   934  909  918 am
   935  930  931 1
   936  931  932 1
   937  931  934 1
   938  931  939 1
   939  932  933 2
   940  934  941 1
   941  934  935 1
   942  935  937 1
   943  935  942 1
   944  935  936 1
   945  936  944 1
   946  936  945 1
   947  936  943 1
   948  937  946 1
   949  937  947 1
   950  937  948 1
   951  938  930 1
   952  940  934 1
   953  920  930 am
   954  949  950 1
   955  950  951 1
   956  950  953 1
   957  950  958 1
   958  951  952 2
   959  953  960 1
   960  953  954 1
   961  954  956 1
   962  954  961 1
   963  954  955 1
   964  955  963 1
   965  955  964 1
   966  955  962 1
   967  956  965 1
   968  956  966 1
   969  956  967 1
   970  957  949 1
   971  959  953 1
   972  932  949 am
   973  968  969 1
   974  969  977 1
   975  969  972 1
   976  969  970 1
   977  970  971 2
   978  972  978 1
   979  972  974 1
   980  972  973 1
   981  973  980 1
   982  974  981 1
   983  974  982 1
   984  974  983 1
   985  975  973 1
   986  975  984 1
   987  975  985 1
   988  975  986 1
   989  976  968 1
   990  979  973 1
   991  951  968 am
   992  987  988 1
   993  988  989 1
   994  988  991 1
   995  988  996 1
   996  989  990 2
   997  991  998 1
   998  991  992 1
   999  992  994 1
  1000  992  999 1
  1001  992  993 1
  1002  993 1001 1
  1003  993 1002 1
  1004  993 1000 1
  1005  994 1003 1
  1006  994 1004 1
  1007  994 1005 1
  1008  995  987 1
  1009  997  991 1
  1010  970  987 am
  1011 1006 1007 1
  1012 1007 1008 1
  1013 1007 1010 1
  1014 1007 1015 1
  1015 1008 1009 2
  1016 1010 1017 1
  1017 1010 1011 1
  1018 1011 1013 1
  1019 1011 1018 1
  1020 1011 1012 1
  1021 1012 1020 1
  1022 1012 1021 1
  1023 1012 1019 1
  1024 1013 1022 1
  1025 1013 1023 1
  1026 1013 1024 1
  1027 1014 1006 1
  1028 1016 1010 1
  1029  989 1006 am
  1030 1025 1026 1
  1031 1026 1027 1
  1032 1026 1029 1
  1033 1026 1034 1
  1034 1027 1028 2
  1035 1029 1036 1
  1036 1029 1030 1
  1037 1030 1032 1
  1038 1030 1037 1
  1039 1030 1031 1
  1040 1031 1039 1
  1041 1031 1040 1
  1042 1031 1038 1
  1043 1032 1041 1
  1044 1032 1042 1
  1045 1032 1043 1
  1046 1033 1025 1
  1047 1035 1029 1
  1048 1008 1025 am
  1049 1044 1045 1
  1050 1045 1050 1
  1051 1045 1048 1
  1052 1045 1046 1
  1053 1046 1047 2
  1054 1048 1051 1
  1055 1048 1052 1
  1056 1048 1053 1
  1057 1049 1044 1
  1058 1027 1044 am
  1059 1054 1055 1
  1060 1055 1063 1
  1061 1055 1058 1
  1062 1055 1056 1
  1063 1056 1057 2
  1064 1058 1065 1
  1065 1058 1059 1
  1066 1059 1067 1
  1067 1059 1060 1
  1068 1060 1061 1
  1069 1061 1068 1
  1070 1061 1069 1
  1071 1061 1070 1
  1072 1062 1054 1
  1073 1064 1058 1
  1074 1066 1059 1
  1075 1046 1054 am
  1076 1071 1077 1
  1077 1071 1072 1
  1078 1072 1075 1
  1079 1072 1078 1
  1080 1072 1073 1
  1081 1073 1074 2
  1082 1075 1076 1
  1083 1075 1080 1
  1084 1076 1077 1
  1085 1076 1082 1
  1086 1077 1084 1
  1087 1079 1075 1
  1088 1081 1076 1
  1089 1083 1077 1
  1090 1056 1071 am
  1091 1085 1086 1
  1092 1086 1093 1
  1093 1086 1089 1
  1094 1086 1087 1
  1095 1087 1088 2
  1096 1089 1094 1
  1097 1089 1090 1
  1098 1089 1091 1
  1099 1090 1095 1
  1100 1090 1096 1
  1101 1090 1097 1
  1102 1091 1098 1
  1103 1091 1099 1
  1104 1091 1100 1
  1105 1092 1085 1
  1106 1073 1085 am
  1107 1101 1102 1
  1108 1102 1111 1
  1109 1102 1105 1
  1110 1102 1103 1
  1111 1103 1104 2
  1112 1105 1113 1
  1113 1105 1106 1
  1114 1106 1115 1
  1115 1106 1107 1
  1116 1107 1108 2
  1117 1107 1109 2
  1118 1110 1101 1
  1119 1112 1105 1
  1120 1114 1106 1
  1121 1087 1101 am
  1122 1116 1117 1
  1123 1117 1118 1
  1124 1117 1120 1
  1125 1117 1125 1
  1126 1118 1119 2
  1127 1120 1127 1
  1128 1120 1121 1
  1129 1121 1123 1
  1130 1121 1128 1
  1131 1121 1122 1
  1132 1122 1130 1
  1133 1122 1131 1
  1134 1122 1129 1
  1135 1123 1132 1
  1136 1123 1133 1
  1137 1123 1134 1
  1138 1124 1116 1
  1139 1126 1120 1
  1140 1103 1116 am
  1141 1135 1136 1
  1142 1136 1148 1
  1143 1136 1139 1
  1144 1136 1137 1
  1145 1137 1138 2
  1146 1139 1150 1
  1147 1139 1140 1
  1148 1140 1141 ar
  1149 1140 1142 ar
  1150 1141 1151 1
  1151 1141 1143 ar
  1152 1142 1144 ar
  1153 1142 1152 1
  1154 1143 1153 1
  1155 1143 1145 ar
  1156 1144 1145 ar
  1157 1144 1154 1
  1158 1145 1146 1
  1159 1146 1155 1
  1160 1147 1135 1
  1161 1149 1139 1
  1162 1118 1135 am
  1163 1156 1157 1
  1164 1157 1158 1
  1165 1157 1165 1
  1166 1157 1160 1
  1167 1158 1159 2
  1168 1160 1167 1
  1169 1160 1161 1
  1170 1161 1163 2
  1171 1161 1162 am
  1172 1162 1168 1
  1173 1162 1169 1
  1174 1164 1156 1
  1175 1166 1160 1
  1176 1137 1156 am
  1177 1170 1171 1
  1178 1171 1182 1
  1179 1171 1174 1
  1180 1171 1172 1
  1181 1172 1173 2
  1182 1174 1184 1
  1183 1174 1175 1
  1184 1175 1176 ar
  1185 1175 1177 ar
  1186 1176 1185 1
  1187 1176 1178 ar
  1188 1177 1179 ar
  1189 1177 1186 1
  1190 1178 1187 1
  1191 1178 1180 ar
  1192 1179 1180 ar
  1193 1179 1188 1
  1194 1180 1189 1
  1195 1181 1170 1
  1196 1183 1174 1
  1197 1158 1170 am
  1198 1190 1191 1
  1199 1191 1199 1
  1200 1191 1194 1
  1201 1191 1192 1
  1202 1192 1193 2
  1203 1194 1200 1
  1204 1194 1196 1
  1205 1194 1195 1
  1206 1195 1202 1
  1207 1196 1203 1
  1208 1196 1204 1
  1209 1196 1205 1
  1210 1197 1195 1
  1211 1197 1206 1
  1212 1197 1207 1
  1213 1197 1208 1
  1214 1198 1190 1
  1215 1201 1195 1
  1216 1172 1190 am
  1217 1209 1210 1
  1218 1210 1211 1
  1219 1210 1224 1
  1220 1210 1213 1
  1221 1211 1212 2
  1222 1213 1226 1
  1223 1213 1214 1
  1224 1214 1216 ar
  1225 1214 1215 ar
  1226 1215 1227 1
  1227 1215 1219 ar
  1228 1216 1217 ar
  1229 1216 1218 ar
  1230 1217 1219 ar
  1231 1217 1220 ar
  1232 1218 1221 ar
  1233 1218 1229 1
  1234 1219 1228 1
  1235 1220 1230 1
  1236 1220 1222 ar
  1237 1221 1222 ar
  1238 1221 1231 1
  1239 1222 1232 1
  1240 1223 1209 1
  1241 1225 1213 1
  1242 1192 1209 am
  1243 1233 1234 1
  1244 1234 1241 1
  1245 1234 1237 1
  1246 1234 1235 1
  1247 1235 1236 2
  1248 1237 1242 1
  1249 1237 1238 1
  1250 1237 1239 1
  1251 1238 1243 1
  1252 1238 1244 1
  1253 1238 1245 1
  1254 1239 1246 1
  1255 1239 1247 1
  1256 1239 1248 1
  1257 1240 1233 1
  1258 1211 1233 am
  1259 1249 1250 1
  1260 1249 1259 1
  1261 1250 1251 1
  1262 1250 1253 1
  1263 1250 1260 1
  1264 1251 1252 2
  1265 1253 1254 1
  1266 1253 1261 1
  1267 1253 1262 1
  1268 1254 1255 ar
  1269 1254 1256 ar
  1270 1255 1258 ar
  1271 1255 1263 1
  1272 1256 1257 ar
  1273 1257 1258 ar
  1274 1257 1264 1
  1275 1258 1265 1
  1276 1235 1249 am
  1277 1266 1267 1
  1278 1266 1276 1
  1279 1267 1268 1
  1280 1267 1270 1
  1281 1267 1277 1
  1282 1268 1269 2
  1283 1270 1271 1
  1284 1270 1278 1
  1285 1270 1279 1
  1286 1271 1272 ar
  1287 1271 1273 ar
  1288 1272 1275 ar
  1289 1272 1281 1
  1290 1273 1274 ar
  1291 1273 1280 1
  1292 1274 1275 ar
  1293 1274 1282 1
  1294 1275 1283 1
  1295 1251 1266 am
  1296 1284 1290 1
  1297 1284 1285 1
  1298 1285 1288 1
  1299 1285 1291 1
  1300 1285 1286 1
  1301 1286 1287 2
  1302 1288 1289 1
  1303 1288 1293 1
  1304 1289 1290 1
  1305 1289 1295 1
  1306 1290 1297 1
  1307 1292 1288 1
  1308 1294 1289 1
  1309 1296 1290 1
  1310 1284 1268 am
  1311 1298 1299 1
  1312 1299 1300 1
  1313 1299 1313 1
  1314 1299 1302 1
  1315 1300 1301 2
  1316 1302 1315 1
  1317 1302 1303 1
  1318 1303 1305 ar
  1319 1303 1304 ar
  1320 1304 1316 1
  1321 1304 1308 ar
  1322 1305 1306 ar
  1323 1305 1307 ar
  1324 1306 1308 ar
  1325 1306 1309 ar
  1326 1307 1310 ar
  1327 1307 1318 1
  1328 1308 1317 1
  1329 1309 1319 1
  1330 1309 1311 ar
  1331 1310 1311 ar
  1332 1310 1320 1
  1333 1311 1321 1
  1334 1312 1298 1
  1335 1314 1302 1
  1336 1286 1298 am
  1337 1322 1323 1
  1338 1323 1328 1
  1339 1323 1326 1
  1340 1323 1324 1
  1341 1324 1325 2
  1342 1326 1329 1
  1343 1326 1330 1
  1344 1326 1331 1
  1345 1327 1322 1
  1346 1300 1322 am
  1347 1332 1333 1
  1348 1333 1344 1
  1349 1333 1336 1
  1350 1333 1334 1
  1351 1334 1335 2
  1352 1336 1346 1
  1353 1336 1337 1
  1354 1337 1338 ar
  1355 1337 1339 ar
  1356 1338 1347 1
  1357 1338 1340 ar
  1358 1339 1341 ar
  1359 1339 1348 1
  1360 1340 1349 1
  1361 1340 1342 ar
  1362 1341 1342 ar
  1363 1341 1350 1
  1364 1342 1351 1
  1365 1343 1332 1
  1366 1345 1336 1
  1367 1324 1332 am
  1368 1352 1353 1
  1369 1353 1358 1
  1370 1353 1354 1
  1371 1354 1355 2
  1372 1356 1352 1
  1373 1357 1353 1
  1374 1334 1352 am
  1375 1359 1360 1
  1376 1360 1361 1
  1377 1360 1368 1
  1378 1360 1363 1
  1379 1361 1362 2
  1380 1363 1364 1
  1381 1363 1370 1
  1382 1364 1366 2
  1383 1364 1365 2
  1384 1367 1359 1
  1385 1369 1363 1
  1386 1354 1359 am
  1387 1371 1372 1
  1388 1372 1377 1
  1389 1372 1375 1
  1390 1372 1373 1
  1391 1373 1374 2
  1392 1375 1378 1
  1393 1375 1379 1
  1394 1375 1380 1
  1395 1376 1371 1
  1396 1361 1371 am
  1397 1381 1382 1
  1398 1382 1387 1
  1399 1382 1383 1
  1400 1383 1384 2
  1401 1385 1381 1
  1402 1386 1382 1
  1403 1373 1381 am
  1404 1388 1389 1
  1405 1389 1395 1
  1406 1389 1392 1
  1407 1389 1390 1
  1408 1390 1391 2
  1409 1392 1397 1
  1410 1392 1393 1
  1411 1394 1388 1
  1412 1396 1392 1
  1413 1383 1388 am
  1414 1398 1399 1
  1415 1399 1400 1
  1416 1399 1410 1
  1417 1399 1402 1
  1418 1400 1401 2
  1419 1402 1412 1
  1420 1402 1403 1
  1421 1403 1414 1
  1422 1403 1404 1
  1423 1404 1416 1
  1424 1404 1405 1
  1425 1405 1417 1
  1426 1405 1406 2
  1427 1406 1407 2
  1428 1406 1408 2
  1429 1407 1418 1
  1430 1407 1419 1
  1431 1408 1421 1
  1432 1408 1420 1
  1433 1409 1398 1
  1434 1411 1402 1
  1435 1413 1403 1
  1436 1415 1404 1
  1437 1390 1398 am
  1438 1422 1423 1
  1439 1423 1428 1
  1440 1423 1424 1
  1441 1424 1425 2
  1442 1426 1422 1
  1443 1427 1423 1
  1444 1400 1422 am
  1445 1429 1430 1
  1446 1430 1442 1
  1447 1430 1433 1
  1448 1430 1431 1
  1449 1431 1432 2
  1450 1433 1444 1
  1451 1433 1434 1
  1452 1434 1435 ar
  1453 1434 1436 ar
  1454 1435 1445 1
  1455 1435 1437 ar
  1456 1436 1438 ar
  1457 1436 1446 1
  1458 1437 1447 1
  1459 1437 1439 ar
  1460 1438 1439 ar
  1461 1438 1448 1
  1462 1439 1440 1
  1463 1440 1449 1
  1464 1441 1429 1
  1465 1443 1433 1
  1466 1424 1429 am
  1467 1450 1451 1
  1468 1451 1463 1
  1469 1451 1454 1
  1470 1451 1452 1
  1471 1452 1453 2
  1472 1454 1465 1
  1473 1454 1455 1
  1474 1455 1456 ar
  1475 1455 1457 ar
  1476 1456 1466 1
  1477 1456 1458 ar
  1478 1457 1459 ar
  1479 1457 1467 1
  1480 1458 1468 1
  1481 1458 1460 ar
  1482 1459 1460 ar
  1483 1459 1469 1
  1484 1460 1461 1
  1485 1461 1470 1
  1486 1462 1450 1
  1487 1464 1454 1
  1488 1431 1450 am
  1489 1471 1472 1
  1490 1472 1483 1
  1491 1472 1475 1
  1492 1472 1473 1
  1493 1473 1474 2
  1494 1475 1485 1
  1495 1475 1476 1
  1496 1476 1477 ar
  1497 1476 1478 ar
  1498 1477 1486 1
  1499 1477 1479 ar
  1500 1478 1480 ar
  1501 1478 1487 1
  1502 1479 1488 1
  1503 1479 1481 ar
  1504 1480 1481 ar
  1505 1480 1489 1
  1506 1481 1490 1
  1507 1482 1471 1
  1508 1484 1475 1
  1509 1452 1471 am
  1510 1491 1492 1
  1511 1492 1493 1
  1512 1492 1495 1
  1513 1492 1500 1
  1514 1493 1494 2
  1515 1495 1502 1
  1516 1495 1496 1
  1517 1496 1498 1
  1518 1496 1503 1
  1519 1496 1497 1
  1520 1497 1505 1
  1521 1497 1506 1
  1522 1497 1504 1
  1523 1498 1507 1
  1524 1498 1508 1
  1525 1498 1509 1
  1526 1499 1491 1
  1527 1501 1495 1
  1528 1473 1491 am
  1529 1510 1511 1
  1530 1511 1512 1
  1531 1511 1522 1
  1532 1511 1514 1
  1533 1512 1513 2
  1534 1514 1524 1
  1535 1514 1515 1
  1536 1515 1526 1
  1537 1515 1516 1
  1538 1516 1528 1
  1539 1516 1517 1
  1540 1517 1529 1
  1541 1517 1518 2
  1542 1518 1519 2
  1543 1518 1520 2
  1544 1519 1530 1
  1545 1519 1531 1
  1546 1520 1533 1
  1547 1520 1532 1
  1548 1521 1510 1
  1549 1523 1514 1
  1550 1525 1515 1
  1551 1527 1516 1
  1552 1493 1510 am
  1553 1534 1535 1
  1554 1535 1536 1
  1555 1535 1543 1
  1556 1535 1538 1
  1557 1536 1537 2
  1558 1538 1539 1
  1559 1538 1545 1
  1560 1539 1541 2
  1561 1539 1540 2
  1562 1542 1534 1
  1563 1544 1538 1
  1564 1512 1534 am
  1565 1546 1547 1
  1566 1547 1552 1
  1567 1547 1550 1
  1568 1547 1548 1
  1569 1548 1549 2
  1570 1550 1553 1
  1571 1550 1554 1
  1572 1550 1555 1
  1573 1551 1546 1
  1574 1536 1546 am
  1575 1556 1557 1
  1576 1557 1563 1
  1577 1557 1560 1
  1578 1557 1558 1
  1579 1558 1559 2
  1580 1560 1565 1
  1581 1560 1561 1
  1582 1562 1556 1
  1583 1564 1560 1
  1584 1566 1561 1
  1585 1548 1556 am
  1586 1567 1568 1
  1587 1568 1575 1
  1588 1568 1571 1
  1589 1568 1569 1
  1590 1569 1570 2
  1591 1571 1576 1
  1592 1571 1572 1
  1593 1571 1573 1
  1594 1572 1578 1
  1595 1572 1579 1
  1596 1572 1580 1
  1597 1573 1577 1
  1598 1574 1567 1
  1599 1558 1567 am
  1600 1581 1582 1
  1601 1582 1594 1
  1602 1582 1585 1
  1603 1582 1583 1
  1604 1583 1584 2
  1605 1585 1596 1
  1606 1585 1586 1
  1607 1586 1587 ar
  1608 1586 1588 ar
  1609 1587 1597 1
  1610 1587 1589 ar
  1611 1588 1590 ar
  1612 1588 1598 1
  1613 1589 1599 1
  1614 1589 1591 ar
  1615 1590 1591 ar
  1616 1590 1600 1
  1617 1591 1592 1
  1618 1592 1601 1
  1619 1593 1581 1
  1620 1595 1585 1
  1621 1569 1581 am
  1622 1602 1603 1
  1623 1603 1608 1
  1624 1603 1606 1
  1625 1603 1604 1
  1626 1604 1605 2
  1627 1606 1609 1
  1628 1606 1610 1
  1629 1606 1611 1
  1630 1607 1602 1
  1631 1583 1602 am
  1632 1612 1613 1
  1633 1613 1620 1
  1634 1613 1616 1
  1635 1613 1614 1
  1636 1614 1615 2
  1637 1616 1621 1
  1638 1616 1617 1
  1639 1616 1618 1
  1640 1617 1623 1
  1641 1617 1624 1
  1642 1617 1625 1
  1643 1618 1622 1
  1644 1619 1612 1
  1645 1604 1612 am
  1646 1626 1627 1
  1647 1627 1632 1
  1648 1627 1630 1
  1649 1627 1628 1
  1650 1628 1629 2
  1651 1630 1633 1
  1652 1630 1634 1
  1653 1630 1635 1
  1654 1631 1626 1
  1655 1614 1626 am
  1656 1636 1637 1
  1657 1637 1638 1
  1658 1637 1640 1
  1659 1637 1645 1
  1660 1638 1639 2
  1661 1640 1647 1
  1662 1640 1641 1
  1663 1641 1643 1
  1664 1641 1648 1
  1665 1641 1642 1
  1666 1642 1650 1
  1667 1642 1651 1
  1668 1642 1649 1
  1669 1643 1652 1
  1670 1643 1653 1
  1671 1643 1654 1
  1672 1644 1636 1
  1673 1646 1640 1
  1674 1628 1636 am
  1675 1655 1656 1
  1676 1656 1657 1
  1677 1656 1664 1
  1678 1656 1659 1
  1679 1657 1658 2
  1680 1659 1666 1
  1681 1659 1660 1
  1682 1660 1662 2
  1683 1660 1661 am
  1684 1661 1667 1
  1685 1661 1668 1
  1686 1663 1655 1
  1687 1665 1659 1
  1688 1638 1655 am
  1689 1669 1670 1
  1690 1670 1677 1
  1691 1670 1673 1
  1692 1670 1671 1
  1693 1671 1672 2
  1694 1673 1678 1
  1695 1673 1674 1
  1696 1673 1675 1
  1697 1674 1679 1
  1698 1674 1680 1
  1699 1674 1681 1
  1700 1675 1682 1
  1701 1675 1683 1
  1702 1675 1684 1
  1703 1676 1669 1
  1704 1657 1669 am
  1705 1685 1686 1
  1706 1686 1693 1
  1707 1686 1689 1
  1708 1686 1687 1
  1709 1687 1688 2
  1710 1689 1694 1
  1711 1689 1690 1
  1712 1689 1691 1
  1713 1690 1695 1
  1714 1690 1696 1
  1715 1690 1697 1
  1716 1691 1698 1
  1717 1691 1699 1
  1718 1691 1700 1
  1719 1692 1685 1
  1720 1671 1685 am
  1721 1701 1702 1
  1722 1702 1708 1
  1723 1702 1705 1
  1724 1702 1703 1
  1725 1703 1704 2
  1726 1705 1710 1
  1727 1705 1706 1
  1728 1707 1701 1
  1729 1709 1705 1
  1730 1711 1706 1
  1731 1687 1701 am
  1732 1712 1713 1
  1733 1713 1714 1
  1734 1713 1716 1
  1735 1713 1721 1
  1736 1714 1715 2
  1737 1716 1723 1
  1738 1716 1717 1
  1739 1717 1719 1
  1740 1717 1724 1
  1741 1717 1718 1
  1742 1718 1726 1
  1743 1718 1727 1
  1744 1718 1725 1
  1745 1719 1728 1
  1746 1719 1729 1
  1747 1719 1730 1
  1748 1720 1712 1
  1749 1722 1716 1
  1750 1703 1712 am
  1751 1731 1732 1
  1752 1732 1738 1
  1753 1732 1735 1
  1754 1732 1733 1
  1755 1733 1734 2
  1756 1735 1740 1
  1757 1735 1736 1
  1758 1737 1731 1
  1759 1739 1735 1
  1760 1741 1736 1
  1761 1714 1731 am
  1762 1742 1743 1
  1763 1743 1750 1
  1764 1743 1746 1
  1765 1743 1744 1
  1766 1744 1745 2
  1767 1746 1751 1
  1768 1746 1747 1
  1769 1746 1748 1
  1770 1747 1752 1
  1771 1747 1753 1
  1772 1747 1754 1
  1773 1748 1755 1
  1774 1748 1756 1
  1775 1748 1757 1
  1776 1749 1742 1
  1777 1733 1742 am
  1778 1758 1759 1
  1779 1759 1768 1
  1780 1759 1762 1
  1781 1759 1760 1
  1782 1760 1761 2
  1783 1762 1770 1
  1784 1762 1763 1
  1785 1763 1772 1
  1786 1763 1764 1
  1787 1764 1765 2
  1788 1764 1766 2
  1789 1767 1758 1
  1790 1769 1762 1
  1791 1771 1763 1
  1792 1744 1758 am
  1793 1773 1774 1
  1794 1774 1775 1
  1795 1774 1777 1
  1796 1774 1782 1
  1797 1775 1776 2
  1798 1777 1784 1
  1799 1777 1778 1
  1800 1778 1780 1
  1801 1778 1785 1
  1802 1778 1779 1
  1803 1779 1787 1
  1804 1779 1788 1
  1805 1779 1786 1
  1806 1780 1789 1
  1807 1780 1790 1
  1808 1780 1791 1
  1809 1781 1773 1
  1810 1783 1777 1
  1811 1760 1773 am
  1812 1792 1793 1
  1813 1793 1805 1
  1814 1793 1796 1
  1815 1793 1794 1
  1816 1794 1795 2
  1817 1796 1807 1
  1818 1796 1797 1
  1819 1797 1798 ar
  1820 1797 1799 ar
  1821 1798 1808 1
  1822 1798 1800 ar
  1823 1799 1801 ar
  1824 1799 1809 1
  1825 1800 1810 1
  1826 1800 1802 ar
  1827 1801 1802 ar
  1828 1801 1811 1
  1829 1802 1803 1
  1830 1803 1812 1
  1831 1804 1792 1
  1832 1806 1796 1
  1833 1775 1792 am
  1834 1813 1814 1
  1835 1814 1815 1
  1836 1814 1817 1
  1837 1814 1822 1
  1838 1815 1816 2
  1839 1817 1824 1
  1840 1817 1818 1
  1841 1818 1820 1
  1842 1818 1825 1
  1843 1818 1819 1
  1844 1819 1827 1
  1845 1819 1828 1
  1846 1819 1826 1
  1847 1820 1829 1
  1848 1820 1830 1
  1849 1820 1831 1
  1850 1821 1813 1
  1851 1823 1817 1
  1852 1794 1813 am
  1853 1832 1833 1
  1854 1833 1838 1
  1855 1833 1836 1
  1856 1833 1834 1
  1857 1834 1835 2
  1858 1836 1839 1
  1859 1836 1840 1
  1860 1836 1841 1
  1861 1837 1832 1
  1862 1815 1832 am
  1863 1842 1843 1
  1864 1843 1851 1
  1865 1843 1846 1
  1866 1843 1844 1
  1867 1844 1845 2
  1868 1846 1852 1
  1869 1846 1848 1
  1870 1846 1847 1
  1871 1847 1854 1
  1872 1848 1855 1
  1873 1848 1856 1
  1874 1848 1857 1
  1875 1849 1847 1
  1876 1849 1858 1
  1877 1849 1859 1
  1878 1849 1860 1
  1879 1850 1842 1
  1880 1853 1847 1
  1881 1834 1842 am
  1882 1861 1862 1
  1883 1862 1868 1
  1884 1862 1865 1
  1885 1862 1863 1
  1886 1863 1864 2
  1887 1865 1870 1
  1888 1865 1866 1
  1889 1867 1861 1
  1890 1869 1865 1
  1891 1871 1866 1
  1892 1844 1861 am
  1893 1872 1873 1
  1894 1872 1882 1
  1895 1873 1874 1
  1896 1873 1876 1
  1897 1873 1883 1
  1898 1874 1875 2
  1899 1876 1877 1
  1900 1876 1884 1
  1901 1876 1885 1
  1902 1877 1878 ar
  1903 1877 1879 ar
  1904 1878 1881 ar
  1905 1878 1886 1
  1906 1879 1880 ar
  1907 1880 1881 ar
  1908 1880 1887 1
  1909 1881 1888 1
  1910 1863 1872 am
  1911 1889 1895 1
  1912 1889 1890 1
  1913 1890 1893 1
  1914 1890 1896 1
  1915 1890 1891 1
  1916 1891 1892 2
  1917 1893 1894 1
  1918 1893 1898 1
  1919 1894 1895 1
  1920 1894 1900 1
  1921 1895 1902 1
  1922 1897 1893 1
  1923 1899 1894 1
  1924 1901 1895 1
  1925 1889 1874 am
  1926 1903 1904 1
  1927 1904 1915 1
  1928 1904 1907 1
  1929 1904 1905 1
  1930 1905 1906 2
  1931 1907 1917 1
  1932 1907 1908 1
  1933 1908 1909 ar
  1934 1908 1910 ar
  1935 1909 1918 1
  1936 1909 1911 ar
  1937 1910 1912 ar
  1938 1910 1919 1
  1939 1911 1920 1
  1940 1911 1913 ar
  1941 1912 1913 ar
  1942 1912 1921 1
  1943 1913 1922 1
  1944 1914 1903 1
  1945 1916 1907 1
  1946 1891 1903 am
  1947 1923 1924 1
  1948 1924 1927 1
  1949 1924 1933 1
  1950 1924 1925 1
  1951 1925 1926 2
  1952 1927 1935 1
  1953 1927 1928 1
  1954 1928 1937 1
  1955 1928 1929 1
  1956 1929 1939 1
  1957 1929 1930 1
  1958 1930 1941 1
  1959 1930 1931 1
  1960 1931 1942 1
  1961 1931 1943 1
  1962 1931 1944 1
  1963 1932 1923 1
  1964 1934 1927 1
  1965 1936 1928 1
  1966 1938 1929 1
  1967 1940 1930 1
  1968 1905 1923 am
  1969 1945 1946 1
  1970 1946 1951 1
  1971 1946 1949 1
  1972 1946 1947 1
  1973 1947 1948 2
  1974 1949 1952 1
  1975 1949 1953 1
  1976 1949 1954 1
  1977 1950 1945 1
  1978 1925 1945 am
  1979 1955 1956 1
  1980 1956 1959 1
  1981 1956 1965 1
  1982 1956 1957 1
  1983 1957 1958 2
  1984 1959 1967 1
  1985 1959 1960 1
  1986 1960 1969 1
  1987 1960 1961 1
  1988 1961 1971 1
  1989 1961 1962 1
  1990 1962 1973 1
  1991 1962 1963 1
  1992 1963 1974 1
  1993 1963 1975 1
  1994 1963 1976 1
  1995 1964 1955 1
  1996 1966 1959 1
  1997 1968 1960 1
  1998 1970 1961 1
  1999 1972 1962 1
  2000 1947 1955 am
  2001 1977 1978 1
  2002 1978 1985 1
  2003 1978 1981 1
  2004 1978 1979 1
  2005 1979 1980 2
  2006 1981 1986 1
  2007 1981 1982 1
  2008 1981 1983 1
  2009 1982 1988 1
  2010 1982 1989 1
  2011 1982 1990 1
  2012 1983 1987 1
  2013 1984 1977 1
  2014 1957 1977 am
  2015 1991 1992 1
  2016 1992 1993 1
  2017 1992 1995 1
  2018 1992 2000 1
  2019 1993 1994 2
  2020 1995 2002 1
  2021 1995 1996 1
  2022 1996 1998 1
  2023 1996 2003 1
  2024 1996 1997 1
  2025 1997 2005 1
  2026 1997 2006 1
  2027 1997 2004 1
  2028 1998 2007 1
  2029 1998 2008 1
  2030 1998 2009 1
  2031 1999 1991 1
  2032 2001 1995 1
  2033 1979 1991 am
  2034 2010 2011 1
  2035 2011 2019 1
  2036 2011 2014 1
  2037 2011 2012 1
  2038 2012 2013 2
  2039 2014 2021 1
  2040 2014 2015 1
  2041 2015 2023 1
  2042 2015 2016 1
  2043 2016 2017 1
  2044 2017 2024 1
  2045 2017 2025 1
  2046 2017 2026 1
  2047 2018 2010 1
  2048 2020 2014 1
  2049 2022 2015 1
  2050 1993 2010 am
  2051 2027 2028 1
  2052 2028 2034 1
  2053 2028 2031 1
  2054 2028 2029 1
  2055 2029 2030 2
  2056 2031 2036 1
  2057 2031 2032 1
  2058 2033 2027 1
  2059 2035 2031 1
  2060 2037 2032 1
  2061 2012 2027 am
  2062 2038 2039 1
  2063 2039 2040 1
  2064 2039 2050 1
  2065 2039 2042 1
  2066 2040 2041 2
  2067 2042 2052 1
  2068 2042 2043 1
  2069 2043 2054 1
  2070 2043 2044 1
  2071 2044 2056 1
  2072 2044 2045 1
  2073 2045 2057 1
  2074 2045 2046 2
  2075 2046 2047 2
  2076 2046 2048 2
  2077 2047 2058 1
  2078 2047 2059 1
  2079 2048 2061 1
  2080 2048 2060 1
  2081 2049 2038 1
  2082 2051 2042 1
  2083 2053 2043 1
  2084 2055 2044 1
  2085 2029 2038 am
  2086 2062 2063 1
  2087 2063 2069 1
  2088 2063 2066 1
  2089 2063 2064 1
  2090 2064 2065 2
  2091 2066 2071 1
  2092 2066 2067 1
  2093 2068 2062 1
  2094 2070 2066 1
  2095 2072 2067 1
  2096 2040 2062 am
  2097 2073 2074 1
  2098 2074 2075 1
  2099 2074 2085 1
  2100 2074 2077 1
  2101 2075 2076 2
  2102 2077 2087 1
  2103 2077 2078 1
  2104 2078 2089 1
  2105 2078 2079 1
  2106 2079 2091 1
  2107 2079 2080 1
  2108 2080 2092 1
  2109 2080 2081 2
  2110 2081 2082 2
  2111 2081 2083 2
  2112 2082 2093 1
  2113 2082 2094 1
  2114 2083 2096 1
  2115 2083 2095 1
  2116 2084 2073 1
  2117 2086 2077 1
  2118 2088 2078 1
  2119 2090 2079 1
  2120 2064 2073 am
  2121 2097 2098 1
  2122 2098 2105 1
  2123 2098 2101 1
  2124 2098 2099 1
  2125 2099 2100 2
  2126 2101 2106 1
  2127 2101 2102 1
  2128 2101 2103 1
  2129 2102 2108 1
  2130 2102 2109 1
  2131 2102 2110 1
  2132 2103 2107 1
  2133 2104 2097 1
  2134 2075 2097 am
  2135 2111 2112 1
  2136 2112 2115 1
  2137 2112 2121 1
  2138 2112 2113 1
  2139 2113 2114 2
  2140 2115 2123 1
  2141 2115 2116 1
  2142 2116 2125 1
  2143 2116 2117 1
  2144 2117 2127 1
  2145 2117 2118 1
[truncated: 110,800 more chars]
