# Supplementary material for: The pocketome of G-protein-coupled receptors reveals previously untargeted allosteric sites
Source: Nat Commun. 2022 May 10;13:2567. doi: 10.1038/s41467-022-29609-6 (PMC9091257; doi:10.1038/s41467-022-29609-6)
Supplement: Supplementary file 4 — Supplementary Data 1 [file 41467_2022_29609_MOESM4_ESM.zip › docking_files/4bv0/mols.mol2]

# TRIPOS MOL2 file generated by SEED

@<TRIPOS>MOLECULE
methanamine
 8 7 0 0 0
****
USER_CHARGES
INVALID_CHARGES
Pose:   1 Cluster:   1 Fr_nu: 180789 TotEn:    -0.99
@<TRIPOS>ATOM
      1 C1        -75.7476    5.2353  -58.1347 C.3    1 LIG       0.04000
      2 N1        -75.4579    4.9251  -56.7215 N.4    1 LIG      -0.30000
      3 H1        -74.8586    5.7015  -58.5633 H      1 LIG       0.09000
      4 H2        -75.9822    4.2973  -58.6415 H      1 LIG       0.09000
      5 H3        -76.5990    5.9182  -58.1590 H      1 LIG       0.09000
      6 H4        -76.2640    4.4814  -56.2622 H      1 LIG       0.33000
      7 H5        -75.2291    5.7759  -56.1907 H      1 LIG       0.33000
      8 H6        -74.6598    4.2821  -56.6349 H      1 LIG       0.33000
@<TRIPOS>BOND
      1       1       2 1
      2       1       3 1
      3       1       4 1
      4       1       5 1
      5       2       6 1
      6       2       7 1
      7       2       8 1
@<TRIPOS>ALT_TYPE
CGenFF_4.0_ALT_TYPE_SET
CGenFF_4.0 1 CG334 2 NG3P3 3 HGA3 4 HGA3 5 HGA3 6 HGP2 7 HGP2 8 HGP2
@<TRIPOS>MOLECULE
methanamine
 8 7 0 0 0
****
USER_CHARGES
INVALID_CHARGES
Pose:   2 Cluster:   2 Fr_nu: 177861 TotEn:    -0.95
@<TRIPOS>ATOM
      1 C1        -75.1787    5.4746  -58.5179 C.3    1 LIG       0.04000
      2 N1        -75.4826    4.1729  -57.8929 N.4    1 LIG      -0.30000
      3 H1        -76.0697    5.8026  -59.0564 H      1 LIG       0.09000
      4 H2        -74.9208    6.1755  -57.7217 H      1 LIG       0.09000
      5 H3        -74.3391    5.3295  -59.2004 H      1 LIG       0.09000
      6 H4        -74.6753    3.8113  -57.3683 H      1 LIG       0.33000
      7 H5        -75.7336    3.4681  -58.5989 H      1 LIG       0.33000
      8 H6        -76.2705    4.2474  -57.2360 H      1 LIG       0.33000
@<TRIPOS>BOND
      1       1       2 1
      2       1       3 1
      3       1       4 1
      4       1       5 1
      5       2       6 1
      6       2       7 1
      7       2       8 1
@<TRIPOS>ALT_TYPE
CGenFF_4.0_ALT_TYPE_SET
CGenFF_4.0 1 CG334 2 NG3P3 3 HGA3 4 HGA3 5 HGA3 6 HGP2 7 HGP2 8 HGP2
@<TRIPOS>MOLECULE
methanol
 6 5 0 0 0
****
USER_CHARGES
INVALID_CHARGES
Pose:   1 Cluster:   1 Fr_nu: 6820398 TotEn:   -17.22
@<TRIPOS>ATOM
      1 C1        -73.6713   -9.5321  -43.6450 C.3    1 LIG      -0.04000
      2 O1        -74.6849   -9.2356  -42.7019 O.3    1 LIG      -0.65000
      3 H1        -73.4977  -10.6108  -43.6674 H      1 LIG       0.09000
      4 H2        -72.7516   -9.0100  -43.3690 H      1 LIG       0.09000
      5 H3        -73.9958   -9.1969  -44.6328 H      1 LIG       0.09000
      6 H4        -74.8099   -8.2712  -42.7109 H      1 LIG       0.42000
@<TRIPOS>BOND
      1       1       2 1
      2       1       3 1
      3       1       4 1
      4       1       5 1
      5       2       6 1
@<TRIPOS>ALT_TYPE
CGenFF_4.0_ALT_TYPE_SET
CGenFF_4.0 1 CG331 2 OG311 3 HGA3 4 HGA3 5 HGA3 6 HGP1
@<TRIPOS>MOLECULE
methanol
 6 5 0 0 0
****
USER_CHARGES
INVALID_CHARGES
Pose:   2 Cluster:   2 Fr_nu: 1979473 TotEn:   -15.62
@<TRIPOS>ATOM
      1 C1        -79.3724  -17.9730  -48.3381 C.3    1 LIG      -0.04000
      2 O1        -78.3828  -18.7751  -48.9558 O.3    1 LIG      -0.65000
      3 H1        -79.2669  -16.9389  -48.6752 H      1 LIG       0.09000
      4 H2        -79.2605  -18.0266  -47.2521 H      1 LIG       0.09000
      5 H3        -80.3596  -18.3467  -48.6196 H      1 LIG       0.09000
      6 H4        -78.5086  -19.6836  -48.6323 H      1 LIG       0.42000
@<TRIPOS>BOND
      1       1       2 1
      2       1       3 1
      3       1       4 1
      4       1       5 1
      5       2       6 1
@<TRIPOS>ALT_TYPE
CGenFF_4.0_ALT_TYPE_SET
CGenFF_4.0 1 CG331 2 OG311 3 HGA3 4 HGA3 5 HGA3 6 HGP1
@<TRIPOS>MOLECULE
methanol
 6 5 0 0 0
****
USER_CHARGES
INVALID_CHARGES
Pose:   3 Cluster:   3 Fr_nu: 8103442 TotEn:   -15.52
@<TRIPOS>ATOM
      1 C1        -45.7767  -13.3179  -43.0488 C.3    1 LIG      -0.04000
      2 O1        -45.2737  -14.3456  -42.2150 O.3    1 LIG      -0.65000
      3 H1        -45.1753  -12.4148  -42.9185 H      1 LIG       0.09000
      4 H2        -46.8190  -13.1148  -42.7898 H      1 LIG       0.09000
      5 H3        -45.7189  -13.6444  -44.0898 H      1 LIG       0.09000
      6 H4        -45.8322  -15.1287  -42.3584 H      1 LIG       0.42000
@<TRIPOS>BOND
      1       1       2 1
      2       1       3 1
      3       1       4 1
      4       1       5 1
      5       2       6 1
@<TRIPOS>ALT_TYPE
CGenFF_4.0_ALT_TYPE_SET
CGenFF_4.0 1 CG331 2 OG311 3 HGA3 4 HGA3 5 HGA3 6 HGP1
@<TRIPOS>MOLECULE
methanol
 6 5 0 0 0
****
USER_CHARGES
INVALID_CHARGES
Pose:   4 Cluster:   4 Fr_nu: 8103678 TotEn:   -15.25
@<TRIPOS>ATOM
      1 C1        -76.3445  -11.0525  -48.0298 C.3    1 LIG      -0.04000
      2 O1        -75.9044  -12.2179  -48.7025 O.3    1 LIG      -0.65000
      3 H1        -75.6144  -10.7741  -47.2658 H      1 LIG       0.09000
      4 H2        -77.3167  -11.2425  -47.5678 H      1 LIG       0.09000
      5 H3        -76.4397  -10.2392  -48.7531 H      1 LIG       0.09000
      6 H4        -76.5770  -12.4330  -49.3710 H      1 LIG       0.42000
@<TRIPOS>BOND
      1       1       2 1
      2       1       3 1
      3       1       4 1
      4       1       5 1
      5       2       6 1
@<TRIPOS>ALT_TYPE
CGenFF_4.0_ALT_TYPE_SET
CGenFF_4.0 1 CG331 2 OG311 3 HGA3 4 HGA3 5 HGA3 6 HGP1
@<TRIPOS>MOLECULE
methanol
 6 5 0 0 0
****
USER_CHARGES
INVALID_CHARGES
Pose:   5 Cluster:   5 Fr_nu: 7974824 TotEn:   -15.24
@<TRIPOS>ATOM
      1 C1        -77.0150  -11.2097  -48.4805 C.3    1 LIG      -0.04000
      2 O1        -75.6402  -11.2865  -48.1513 O.3    1 LIG      -0.65000
      3 H1        -77.5113  -12.1405  -48.1950 H      1 LIG       0.09000
      4 H2        -77.1245  -11.0407  -49.5547 H      1 LIG       0.09000
      5 H3        -77.4653  -10.3772  -47.9348 H      1 LIG       0.09000
      6 H4        -75.2349  -10.4440  -48.4192 H      1 LIG       0.42000
@<TRIPOS>BOND
      1       1       2 1
      2       1       3 1
      3       1       4 1
      4       1       5 1
      5       2       6 1
@<TRIPOS>ALT_TYPE
CGenFF_4.0_ALT_TYPE_SET
CGenFF_4.0 1 CG331 2 OG311 3 HGA3 4 HGA3 5 HGA3 6 HGP1
@<TRIPOS>MOLECULE
methanol
 6 5 0 0 0
****
USER_CHARGES
INVALID_CHARGES
Pose:   6 Cluster:   6 Fr_nu: 8052578 TotEn:   -14.51
@<TRIPOS>ATOM
      1 C1        -73.8541   -9.8520  -43.0507 C.3    1 LIG      -0.04000
      2 O1        -74.5479  -10.9153  -42.4244 O.3    1 LIG      -0.65000
      3 H1        -73.9581   -8.9446  -42.4508 H      1 LIG       0.09000
      4 H2        -74.2623   -9.6887  -44.0514 H      1 LIG       0.09000
      5 H3        -72.7966  -10.1149  -43.1292 H      1 LIG       0.09000
      6 H4        -74.4325  -11.7013  -42.9854 H      1 LIG       0.42000
@<TRIPOS>BOND
      1       1       2 1
      2       1       3 1
      3       1       4 1
      4       1       5 1
      5       2       6 1
@<TRIPOS>ALT_TYPE
CGenFF_4.0_ALT_TYPE_SET
CGenFF_4.0 1 CG331 2 OG311 3 HGA3 4 HGA3 5 HGA3 6 HGP1
@<TRIPOS>MOLECULE
methanol
 6 5 0 0 0
****
USER_CHARGES
INVALID_CHARGES
Pose:   7 Cluster:   7 Fr_nu: 142925 TotEn:   -13.29
@<TRIPOS>ATOM
      1 C1        -53.3711   -9.5843  -48.5844 C.3    1 LIG      -0.04000
      2 O1        -53.0823   -9.7835  -47.2128 O.3    1 LIG      -0.65000
      3 H1        -52.6650   -8.8644  -49.0054 H      1 LIG       0.09000
      4 H2        -54.3936   -9.2134  -48.6922 H      1 LIG       0.09000
      5 H3        -53.2737  -10.5369  -49.1102 H      1 LIG       0.09000
      6 H4        -53.7287  -10.4270  -46.8754 H      1 LIG       0.42000
@<TRIPOS>BOND
      1       1       2 1
      2       1       3 1
      3       1       4 1
      4       1       5 1
      5       2       6 1
@<TRIPOS>ALT_TYPE
CGenFF_4.0_ALT_TYPE_SET
CGenFF_4.0 1 CG331 2 OG311 3 HGA3 4 HGA3 5 HGA3 6 HGP1
@<TRIPOS>MOLECULE
methanol
 6 5 0 0 0
****
USER_CHARGES
INVALID_CHARGES
Pose:   8 Cluster:   8 Fr_nu: 2973399 TotEn:   -12.92
@<TRIPOS>ATOM
      1 C1        -51.7350    3.7993  -34.6619 C.3    1 LIG      -0.04000
      2 O1        -50.6852    3.1748  -33.9461 O.3    1 LIG      -0.65000
      3 H1        -51.4212    4.7991  -34.9720 H      1 LIG       0.09000
      4 H2        -52.6218    3.8650  -34.0264 H      1 LIG       0.09000
      5 H3        -51.9666    3.2018  -35.5467 H      1 LIG       0.09000
      6 H4        -51.0011    2.2919  -33.6884 H      1 LIG       0.42000
@<TRIPOS>BOND
      1       1       2 1
      2       1       3 1
      3       1       4 1
      4       1       5 1
      5       2       6 1
@<TRIPOS>ALT_TYPE
CGenFF_4.0_ALT_TYPE_SET
CGenFF_4.0 1 CG331 2 OG311 3 HGA3 4 HGA3 5 HGA3 6 HGP1
@<TRIPOS>MOLECULE
methanol
 6 5 0 0 0
****
USER_CHARGES
INVALID_CHARGES
Pose:   9 Cluster:   9 Fr_nu: 8097768 TotEn:   -12.80
@<TRIPOS>ATOM
      1 C1        -73.8592   -9.8452  -43.6912 C.3    1 LIG      -0.04000
      2 O1        -73.4356  -11.0164  -43.0179 O.3    1 LIG      -0.65000
      3 H1        -74.8168  -10.0329  -44.1831 H      1 LIG       0.09000
      4 H2        -73.1079   -9.5571  -44.4308 H      1 LIG       0.09000
      5 H3        -73.9782   -9.0397  -42.9627 H      1 LIG       0.09000
      6 H4        -72.5845  -10.8106  -42.5950 H      1 LIG       0.42000
@<TRIPOS>BOND
      1       1       2 1
      2       1       3 1
      3       1       4 1
      4       1       5 1
      5       2       6 1
@<TRIPOS>ALT_TYPE
CGenFF_4.0_ALT_TYPE_SET
CGenFF_4.0 1 CG331 2 OG311 3 HGA3 4 HGA3 5 HGA3 6 HGP1
@<TRIPOS>MOLECULE
methanol
 6 5 0 0 0
****
USER_CHARGES
INVALID_CHARGES
Pose:  10 Cluster:  10 Fr_nu:  63076 TotEn:   -12.74
@<TRIPOS>ATOM
      1 C1        -64.8448  -10.6004  -36.4543 C.3    1 LIG      -0.04000
      2 O1        -65.0169   -9.5357  -37.3715 O.3    1 LIG      -0.65000
      3 H1        -65.3334  -11.4981  -36.8411 H      1 LIG       0.09000
      4 H2        -65.2771  -10.3246  -35.4891 H      1 LIG       0.09000
      5 H3        -63.7767  -10.7942  -36.3309 H      1 LIG       0.09000
      6 H4        -64.5707   -8.7586  -36.9938 H      1 LIG       0.42000
@<TRIPOS>BOND
      1       1       2 1
      2       1       3 1
      3       1       4 1
      4       1       5 1
      5       2       6 1
@<TRIPOS>ALT_TYPE
CGenFF_4.0_ALT_TYPE_SET
CGenFF_4.0 1 CG331 2 OG311 3 HGA3 4 HGA3 5 HGA3 6 HGP1
@<TRIPOS>MOLECULE
methanol
 6 5 0 0 0
****
USER_CHARGES
INVALID_CHARGES
Pose:  11 Cluster:  11 Fr_nu: 3205255 TotEn:   -12.59
@<TRIPOS>ATOM
      1 C1        -79.9331  -17.8544  -47.7218 C.3    1 LIG      -0.04000
      2 O1        -79.1818  -19.0310  -47.9575 O.3    1 LIG      -0.65000
      3 H1        -79.3083  -16.9781  -47.9114 H      1 LIG       0.09000
      4 H2        -80.2851  -17.8470  -46.6871 H      1 LIG       0.09000
      5 H3        -80.7919  -17.8397  -48.3969 H      1 LIG       0.09000
      6 H4        -79.7690  -19.7853  -47.7789 H      1 LIG       0.42000
@<TRIPOS>BOND
      1       1       2 1
      2       1       3 1
      3       1       4 1
      4       1       5 1
      5       2       6 1
@<TRIPOS>ALT_TYPE
CGenFF_4.0_ALT_TYPE_SET
CGenFF_4.0 1 CG331 2 OG311 3 HGA3 4 HGA3 5 HGA3 6 HGP1
@<TRIPOS>MOLECULE
methanol
 6 5 0 0 0
****
USER_CHARGES
INVALID_CHARGES
Pose:  12 Cluster:  12 Fr_nu: 2751652 TotEn:   -12.13
@<TRIPOS>ATOM
      1 C1        -74.2047  -10.8720  -43.4952 C.3    1 LIG      -0.04000
      2 O1        -74.9194  -12.0012  -43.0277 O.3    1 LIG      -0.65000
      3 H1        -74.2069  -10.0948  -42.7271 H      1 LIG       0.09000
      4 H2        -74.6717  -10.4969  -44.4094 H      1 LIG       0.09000
      5 H3        -73.1746  -11.1668  -43.7090 H      1 LIG       0.09000
      6 H4        -74.8953  -12.6676  -43.7356 H      1 LIG       0.42000
@<TRIPOS>BOND
      1       1       2 1
      2       1       3 1
      3       1       4 1
      4       1       5 1
      5       2       6 1
@<TRIPOS>ALT_TYPE
CGenFF_4.0_ALT_TYPE_SET
CGenFF_4.0 1 CG331 2 OG311 3 HGA3 4 HGA3 5 HGA3 6 HGP1
@<TRIPOS>MOLECULE
methanol
 6 5 0 0 0
****
USER_CHARGES
INVALID_CHARGES
Pose:  13 Cluster:  13 Fr_nu: 1147928 TotEn:   -10.79
@<TRIPOS>ATOM
      1 C1        -52.0220    3.6273  -34.9527 C.3    1 LIG      -0.04000
      2 O1        -52.2594    3.1384  -33.6454 O.3    1 LIG      -0.65000
      3 H1        -52.1524    4.7122  -34.9660 H      1 LIG       0.09000
      4 H2        -52.7194    3.1573  -35.6508 H      1 LIG       0.09000
      5 H3        -50.9978    3.3822  -35.2434 H      1 LIG       0.09000
      6 H4        -52.1345    2.1744  -33.6740 H      1 LIG       0.42000
@<TRIPOS>BOND
      1       1       2 1
      2       1       3 1
      3       1       4 1
      4       1       5 1
      5       2       6 1
@<TRIPOS>ALT_TYPE
CGenFF_4.0_ALT_TYPE_SET
CGenFF_4.0 1 CG331 2 OG311 3 HGA3 4 HGA3 5 HGA3 6 HGP1
@<TRIPOS>MOLECULE
methanol
 6 5 0 0 0
****
USER_CHARGES
INVALID_CHARGES
Pose:  14 Cluster:  14 Fr_nu: 363618 TotEn:    -9.97
@<TRIPOS>ATOM
      1 C1        -50.8599   -9.3841  -30.4585 C.3    1 LIG      -0.04000
      2 O1        -50.1369   -9.7269  -31.6265 O.3    1 LIG      -0.65000
      3 H1        -51.7512   -8.8152  -30.7345 H      1 LIG       0.09000
      4 H2        -50.2249   -8.7886  -29.7975 H      1 LIG       0.09000
      5 H3        -51.1599  -10.3002  -29.9444 H      1 LIG       0.09000
      6 H4        -49.3549  -10.2295  -31.3411 H      1 LIG       0.42000
@<TRIPOS>BOND
      1       1       2 1
      2       1       3 1
      3       1       4 1
      4       1       5 1
      5       2       6 1
@<TRIPOS>ALT_TYPE
CGenFF_4.0_ALT_TYPE_SET
CGenFF_4.0 1 CG331 2 OG311 3 HGA3 4 HGA3 5 HGA3 6 HGP1
@<TRIPOS>MOLECULE
methanol
 6 5 0 0 0
****
USER_CHARGES
INVALID_CHARGES
Pose:  15 Cluster:  15 Fr_nu: 4355170 TotEn:    -4.29
@<TRIPOS>ATOM
      1 C1        -65.1085   -4.7095  -56.6160 C.3    1 LIG      -0.04000
      2 O1        -66.2418   -3.8938  -56.8498 O.3    1 LIG      -0.65000
      3 H1        -64.9213   -4.7751  -55.5414 H      1 LIG       0.09000
      4 H2        -64.2396   -4.2814  -57.1224 H      1 LIG       0.09000
      5 H3        -65.3023   -5.7093  -57.0115 H      1 LIG       0.09000
      6 H4        -66.3755   -3.8598  -57.8125 H      1 LIG       0.42000
@<TRIPOS>BOND
      1       1       2 1
      2       1       3 1
      3       1       4 1
      4       1       5 1
      5       2       6 1
@<TRIPOS>ALT_TYPE
CGenFF_4.0_ALT_TYPE_SET
CGenFF_4.0 1 CG331 2 OG311 3 HGA3 4 HGA3 5 HGA3 6 HGP1
@<TRIPOS>MOLECULE
methanol
 6 5 0 0 0
****
USER_CHARGES
INVALID_CHARGES
Pose:  16 Cluster:  16 Fr_nu: 2534770 TotEn:    -0.16
@<TRIPOS>ATOM
      1 C1        -74.0683  -10.4854  -43.4735 C.3    1 LIG      -0.04000
      2 O1        -74.0097   -9.8555  -42.2069 O.3    1 LIG      -0.65000
      3 H1        -75.0941  -10.8029  -43.6763 H      1 LIG       0.09000
      4 H2        -73.3995  -11.3498  -43.4828 H      1 LIG       0.09000
      5 H3        -73.7514   -9.7737  -44.2394 H      1 LIG       0.09000
      6 H4        -73.0857   -9.5886  -42.0631 H      1 LIG       0.42000
@<TRIPOS>BOND
      1       1       2 1
      2       1       3 1
      3       1       4 1
      4       1       5 1
      5       2       6 1
@<TRIPOS>ALT_TYPE
CGenFF_4.0_ALT_TYPE_SET
CGenFF_4.0 1 CG331 2 OG311 3 HGA3 4 HGA3 5 HGA3 6 HGP1
@<TRIPOS>MOLECULE
furan
 9 9 0 0 0
****
USER_CHARGES
INVALID_CHARGES
Pose:   1 Cluster:   1 Fr_nu: 2625712 TotEn:   -10.72
@<TRIPOS>ATOM
      1 C1        -77.1078  -10.3371  -49.4645 C.2    1 LIG      -0.26000
      2 C2        -78.0356  -11.0278  -48.6487 C.2    1 LIG      -0.26000
      3 C3        -75.8684  -10.8398  -49.1432 C.2    1 LIG       0.09300
      4 C4        -77.2970  -11.9034  -47.8873 C.2    1 LIG       0.09300
      5 O1        -75.9750  -11.7951  -48.1828 O.3    1 LIG      -0.29200
      6 H1        -77.3163   -9.5686  -50.1947 H      1 LIG       0.17500
      7 H2        -79.1084  -10.9031  -48.6196 H      1 LIG       0.17500
      8 H3        -74.8659  -10.6353  -49.4899 H      1 LIG       0.13800
      9 H4        -77.5489  -12.6321  -47.1306 H      1 LIG       0.13800
@<TRIPOS>BOND
      1       1       2 1
      2       1       3 2
      3       2       4 2
      4       3       5 1
      5       4       5 1
      6       1       6 1
      7       2       7 1
      8       3       8 1
      9       4       9 1
@<TRIPOS>ALT_TYPE
CGenFF_4.0_ALT_TYPE_SET
CGenFF_4.0 1 CG2R51 2 CG2R51 3 CG2R51 4 CG2R51 5 OG2R50 6 HGR51 7 HGR51 8 HGR52 9 HGR52
@<TRIPOS>MOLECULE
furan
 9 9 0 0 0
****
USER_CHARGES
INVALID_CHARGES
Pose:   2 Cluster:   2 Fr_nu: 189703 TotEn:    -9.90
@<TRIPOS>ATOM
      1 C1        -80.9240  -16.6871  -47.2499 C.2    1 LIG      -0.26000
      2 C2        -80.3617  -15.3886  -47.2810 C.2    1 LIG      -0.26000
      3 C3        -79.9726  -17.5281  -47.7786 C.2    1 LIG       0.09300
      4 C4        -79.1067  -15.5287  -47.8263 C.2    1 LIG       0.09300
      5 O1        -78.8618  -16.8298  -48.1323 O.3    1 LIG      -0.29200
      6 H1        -81.9007  -16.9740  -46.8879 H      1 LIG       0.17500
      7 H2        -80.8145  -14.4661  -46.9473 H      1 LIG       0.17500
      8 H3        -79.9335  -18.5922  -47.9605 H      1 LIG       0.13800
      9 H4        -78.3078  -14.8371  -48.0509 H      1 LIG       0.13800
@<TRIPOS>BOND
      1       1       2 1
      2       1       3 2
      3       2       4 2
      4       3       5 1
      5       4       5 1
      6       1       6 1
      7       2       7 1
      8       3       8 1
      9       4       9 1
@<TRIPOS>ALT_TYPE
CGenFF_4.0_ALT_TYPE_SET
CGenFF_4.0 1 CG2R51 2 CG2R51 3 CG2R51 4 CG2R51 5 OG2R50 6 HGR51 7 HGR51 8 HGR52 9 HGR52
@<TRIPOS>MOLECULE
furan
 9 9 0 0 0
****
USER_CHARGES
INVALID_CHARGES
Pose:   3 Cluster:   3 Fr_nu: 1406100 TotEn:    -9.46
@<TRIPOS>ATOM
      1 C1        -51.7799    4.5452  -34.7203 C.2    1 LIG      -0.26000
      2 C2        -51.0519    5.6880  -35.1293 C.2    1 LIG      -0.26000
      3 C3        -50.9020    3.7719  -33.9968 C.2    1 LIG       0.09300
      4 C4        -49.7812    5.5317  -34.6266 C.2    1 LIG       0.09300
      5 O1        -49.6816    4.3662  -33.9349 O.3    1 LIG      -0.29200
      6 H1        -52.8147    4.3139  -34.9273 H      1 LIG       0.17500
      7 H2        -51.4089    6.5215  -35.7169 H      1 LIG       0.17500
      8 H3        -50.9865    2.8234  -33.4867 H      1 LIG       0.13800
      9 H4        -48.8814    6.1280  -34.6702 H      1 LIG       0.13800
@<TRIPOS>BOND
      1       1       2 1
      2       1       3 2
      3       2       4 2
      4       3       5 1
      5       4       5 1
      6       1       6 1
      7       2       7 1
      8       3       8 1
      9       4       9 1
@<TRIPOS>ALT_TYPE
CGenFF_4.0_ALT_TYPE_SET
CGenFF_4.0 1 CG2R51 2 CG2R51 3 CG2R51 4 CG2R51 5 OG2R50 6 HGR51 7 HGR51 8 HGR52 9 HGR52
@<TRIPOS>MOLECULE
furan
 9 9 0 0 0
****
USER_CHARGES
INVALID_CHARGES
Pose:   4 Cluster:   4 Fr_nu: 546005 TotEn:    -9.23
@<TRIPOS>ATOM
      1 C1        -51.4983    5.0559  -35.4023 C.2    1 LIG      -0.26000
      2 C2        -52.3123    3.9003  -35.4750 C.2    1 LIG      -0.26000
      3 C3        -50.4494    4.7327  -34.5733 C.2    1 LIG       0.09300
      4 C4        -51.7027    2.9533  -34.6854 C.2    1 LIG       0.09300
      5 O1        -50.5664    3.4528  -34.1322 O.3    1 LIG      -0.29200
      6 H1        -51.6566    6.0057  -35.8924 H      1 LIG       0.17500
      7 H2        -53.2286    3.7735  -36.0334 H      1 LIG       0.17500
      8 H3        -49.5837    5.2724  -34.2177 H      1 LIG       0.13800
      9 H4        -51.9381    1.9310  -34.4276 H      1 LIG       0.13800
@<TRIPOS>BOND
      1       1       2 1
      2       1       3 2
      3       2       4 2
      4       3       5 1
      5       4       5 1
      6       1       6 1
      7       2       7 1
      8       3       8 1
      9       4       9 1
@<TRIPOS>ALT_TYPE
CGenFF_4.0_ALT_TYPE_SET
CGenFF_4.0 1 CG2R51 2 CG2R51 3 CG2R51 4 CG2R51 5 OG2R50 6 HGR51 7 HGR51 8 HGR52 9 HGR52
@<TRIPOS>MOLECULE
furan
 9 9 0 0 0
****
USER_CHARGES
INVALID_CHARGES
Pose:   5 Cluster:   5 Fr_nu:   2311 TotEn:    -8.61
@<TRIPOS>ATOM
      1 C1        -77.3761   -6.7284  -48.9010 C.2    1 LIG      -0.26000
      2 C2        -75.9687   -6.5860  -48.8542 C.2    1 LIG      -0.26000
      3 C3        -77.6245   -8.0808  -48.8658 C.2    1 LIG       0.09300
      4 C4        -75.4575   -7.8615  -48.7936 C.2    1 LIG       0.09300
      5 O1        -76.4603   -8.7785  -48.8002 O.3    1 LIG      -0.29200
      6 H1        -78.1167   -5.9436  -48.9543 H      1 LIG       0.17500
      7 H2        -75.3983   -5.6684  -48.8632 H      1 LIG       0.17500
      8 H3        -78.5261   -8.6759  -48.8782 H      1 LIG       0.13800
      9 H4        -74.4562   -8.2640  -48.7435 H      1 LIG       0.13800
@<TRIPOS>BOND
      1       1       2 1
      2       1       3 2
      3       2       4 2
      4       3       5 1
      5       4       5 1
      6       1       6 1
      7       2       7 1
      8       3       8 1
      9       4       9 1
@<TRIPOS>ALT_TYPE
CGenFF_4.0_ALT_TYPE_SET
CGenFF_4.0 1 CG2R51 2 CG2R51 3 CG2R51 4 CG2R51 5 OG2R50 6 HGR51 7 HGR51 8 HGR52 9 HGR52
@<TRIPOS>MOLECULE
furan
 9 9 0 0 0
****
USER_CHARGES
INVALID_CHARGES
Pose:   6 Cluster:   6 Fr_nu: 577694 TotEn:    -8.59
@<TRIPOS>ATOM
      1 C1        -52.5398  -11.7041  -24.2337 C.2    1 LIG      -0.26000
      2 C2        -51.6905  -12.4379  -25.0960 C.2    1 LIG      -0.26000
      3 C3        -53.8064  -12.2036  -24.4294 C.2    1 LIG       0.09300
      4 C4        -52.4986  -13.3334  -25.7570 C.2    1 LIG       0.09300
      5 O1        -53.7899  -13.1971  -25.3562 O.3    1 LIG      -0.29200
      6 H1        -52.2634  -10.9103  -23.5550 H      1 LIG       0.17500
      7 H2        -50.6228  -12.3278  -25.2200 H      1 LIG       0.17500
      8 H3        -54.7742  -11.9731  -24.0083 H      1 LIG       0.13800
      9 H4        -52.3182  -14.0943  -26.5023 H      1 LIG       0.13800
@<TRIPOS>BOND
      1       1       2 1
      2       1       3 2
      3       2       4 2
      4       3       5 1
      5       4       5 1
      6       1       6 1
      7       2       7 1
      8       3       8 1
      9       4       9 1
@<TRIPOS>ALT_TYPE
CGenFF_4.0_ALT_TYPE_SET
CGenFF_4.0 1 CG2R51 2 CG2R51 3 CG2R51 4 CG2R51 5 OG2R50 6 HGR51 7 HGR51 8 HGR52 9 HGR52
@<TRIPOS>MOLECULE
furan
 9 9 0 0 0
****
USER_CHARGES
INVALID_CHARGES
Pose:   7 Cluster:   7 Fr_nu: 829534 TotEn:    -8.58
@<TRIPOS>ATOM
      1 C1        -61.5996   -0.9451  -25.4414 C.2    1 LIG      -0.26000
      2 C2        -61.4184   -1.7509  -24.2919 C.2    1 LIG      -0.26000
      3 C3        -61.1791    0.3174  -25.0930 C.2    1 LIG       0.09300
      4 C4        -60.9000   -0.9233  -23.3232 C.2    1 LIG       0.09300
      5 O1        -60.7510    0.3391  -23.8035 O.3    1 LIG      -0.29200
      6 H1        -61.9885   -1.2467  -26.4032 H      1 LIG       0.17500
      7 H2        -61.6380   -2.8032  -24.1833 H      1 LIG       0.17500
      8 H3        -61.1224    1.2585  -25.6203 H      1 LIG       0.13800
      9 H4        -60.5991   -1.0714  -22.2963 H      1 LIG       0.13800
@<TRIPOS>BOND
      1       1       2 1
      2       1       3 2
      3       2       4 2
      4       3       5 1
      5       4       5 1
      6       1       6 1
      7       2       7 1
      8       3       8 1
      9       4       9 1
@<TRIPOS>ALT_TYPE
CGenFF_4.0_ALT_TYPE_SET
CGenFF_4.0 1 CG2R51 2 CG2R51 3 CG2R51 4 CG2R51 5 OG2R50 6 HGR51 7 HGR51 8 HGR52 9 HGR52
@<TRIPOS>MOLECULE
furan
 9 9 0 0 0
****
USER_CHARGES
INVALID_CHARGES
Pose:   8 Cluster:   8 Fr_nu: 599010 TotEn:    -8.48
@<TRIPOS>ATOM
      1 C1        -72.3789  -26.5160  -48.2197 C.2    1 LIG      -0.26000
      2 C2        -72.4428  -27.2516  -49.4272 C.2    1 LIG      -0.26000
      3 C3        -71.2457  -25.7409  -48.3042 C.2    1 LIG       0.09300
      4 C4        -71.3442  -26.8735  -50.1635 C.2    1 LIG       0.09300
      5 O1        -70.6094  -25.9528  -49.4860 O.3    1 LIG      -0.29200
      6 H1        -73.0717  -26.5472  -47.3913 H      1 LIG       0.17500
      7 H2        -73.1956  -27.9677  -49.7238 H      1 LIG       0.17500
      8 H3        -70.7794  -25.0239  -47.6442 H      1 LIG       0.13800
      9 H4        -70.9640  -27.1517  -51.1356 H      1 LIG       0.13800
@<TRIPOS>BOND
      1       1       2 1
      2       1       3 2
      3       2       4 2
      4       3       5 1
      5       4       5 1
      6       1       6 1
      7       2       7 1
      8       3       8 1
      9       4       9 1
@<TRIPOS>ALT_TYPE
CGenFF_4.0_ALT_TYPE_SET
CGenFF_4.0 1 CG2R51 2 CG2R51 3 CG2R51 4 CG2R51 5 OG2R50 6 HGR51 7 HGR51 8 HGR52 9 HGR52
@<TRIPOS>MOLECULE
furan
 9 9 0 0 0
****
USER_CHARGES
INVALID_CHARGES
Pose:   9 Cluster:   9 Fr_nu:  24227 TotEn:    -8.39
@<TRIPOS>ATOM
      1 C1        -70.4812  -26.6354  -48.5541 C.2    1 LIG      -0.26000
      2 C2        -71.2123  -26.2444  -47.4070 C.2    1 LIG      -0.26000
      3 C3        -71.4069  -27.1121  -49.4529 C.2    1 LIG       0.09300
      4 C4        -72.5326  -26.5098  -47.6867 C.2    1 LIG       0.09300
      5 O1        -72.6597  -27.0389  -48.9319 O.3    1 LIG      -0.29200
      6 H1        -69.4131  -26.5776  -48.7065 H      1 LIG       0.17500
      7 H2        -70.8252  -25.8217  -46.4911 H      1 LIG       0.17500
      8 H3        -71.3391  -27.5164  -50.4524 H      1 LIG       0.13800
      9 H4        -73.4531  -26.3861  -47.1350 H      1 LIG       0.13800
@<TRIPOS>BOND
      1       1       2 1
      2       1       3 2
      3       2       4 2
      4       3       5 1
      5       4       5 1
      6       1       6 1
      7       2       7 1
      8       3       8 1
      9       4       9 1
@<TRIPOS>ALT_TYPE
CGenFF_4.0_ALT_TYPE_SET
CGenFF_4.0 1 CG2R51 2 CG2R51 3 CG2R51 4 CG2R51 5 OG2R50 6 HGR51 7 HGR51 8 HGR52 9 HGR52
@<TRIPOS>MOLECULE
furan
 9 9 0 0 0
****
USER_CHARGES
INVALID_CHARGES
Pose:  10 Cluster:  10 Fr_nu: 652736 TotEn:    -8.38
@<TRIPOS>ATOM
      1 C1        -63.5469   -0.9177  -25.7120 C.2    1 LIG      -0.26000
      2 C2        -62.9749   -2.1769  -25.4110 C.2    1 LIG      -0.26000
      3 C3        -62.5002   -0.0274  -25.7728 C.2    1 LIG       0.09300
      4 C4        -61.6195   -1.9663  -25.3095 C.2    1 LIG       0.09300
      5 O1        -61.3218   -0.6586  -25.5288 O.3    1 LIG      -0.29200
      6 H1        -64.5914   -0.6878  -25.8649 H      1 LIG       0.17500
      7 H2        -63.4867   -3.1200  -25.2842 H      1 LIG       0.17500
      8 H3        -62.4307    1.0325  -25.9695 H      1 LIG       0.13800
      9 H4        -60.7769   -2.6086  -25.0986 H      1 LIG       0.13800
@<TRIPOS>BOND
      1       1       2 1
      2       1       3 2
      3       2       4 2
      4       3       5 1
      5       4       5 1
      6       1       6 1
      7       2       7 1
      8       3       8 1
      9       4       9 1
@<TRIPOS>ALT_TYPE
CGenFF_4.0_ALT_TYPE_SET
CGenFF_4.0 1 CG2R51 2 CG2R51 3 CG2R51 4 CG2R51 5 OG2R50 6 HGR51 7 HGR51 8 HGR52 9 HGR52
@<TRIPOS>MOLECULE
furan
 9 9 0 0 0
****
USER_CHARGES
INVALID_CHARGES
Pose:  11 Cluster:  11 Fr_nu:  49675 TotEn:    -8.11
@<TRIPOS>ATOM
      1 C1        -49.7296   -8.3575  -30.8273 C.2    1 LIG      -0.26000
      2 C2        -49.8336   -8.8990  -29.5238 C.2    1 LIG      -0.26000
      3 C3        -50.5277   -9.1388  -31.6302 C.2    1 LIG       0.09300
      4 C4        -50.6879   -9.9724  -29.6230 C.2    1 LIG       0.09300
      5 O1        -51.1155  -10.1253  -30.9038 O.3    1 LIG      -0.29200
      6 H1        -49.1456   -7.5049  -31.1423 H      1 LIG       0.17500
      7 H2        -49.3469   -8.5502  -28.6244 H      1 LIG       0.17500
      8 H3        -50.7719   -9.1243  -32.6825 H      1 LIG       0.13800
      9 H4        -51.0719  -10.6903  -28.9129 H      1 LIG       0.13800
@<TRIPOS>BOND
      1       1       2 1
      2       1       3 2
      3       2       4 2
      4       3       5 1
      5       4       5 1
      6       1       6 1
      7       2       7 1
      8       3       8 1
      9       4       9 1
@<TRIPOS>ALT_TYPE
CGenFF_4.0_ALT_TYPE_SET
CGenFF_4.0 1 CG2R51 2 CG2R51 3 CG2R51 4 CG2R51 5 OG2R50 6 HGR51 7 HGR51 8 HGR52 9 HGR52
@<TRIPOS>MOLECULE
furan
 9 9 0 0 0
****
USER_CHARGES
INVALID_CHARGES
Pose:  12 Cluster:  12 Fr_nu: 1400211 TotEn:    -8.06
@<TRIPOS>ATOM
      1 C1        -74.1314   -9.6138  -44.6089 C.2    1 LIG      -0.26000
      2 C2        -74.8656  -10.8237  -44.5927 C.2    1 LIG      -0.26000
      3 C3        -73.4756   -9.5487  -43.4015 C.2    1 LIG       0.09300
      4 C4        -74.6061  -11.4117  -43.3766 C.2    1 LIG       0.09300
      5 O1        -73.7596  -10.6409  -42.6446 O.3    1 LIG      -0.29200
      6 H1        -74.0862   -8.8807  -45.4013 H      1 LIG       0.17500
      7 H2        -75.5040  -11.2179  -45.3702 H      1 LIG       0.17500
      8 H3        -72.8047   -8.8306  -42.9529 H      1 LIG       0.13800
      9 H4        -74.9286  -12.3290  -42.9058 H      1 LIG       0.13800
@<TRIPOS>BOND
      1       1       2 1
      2       1       3 2
      3       2       4 2
      4       3       5 1
      5       4       5 1
      6       1       6 1
      7       2       7 1
      8       3       8 1
      9       4       9 1
@<TRIPOS>ALT_TYPE
CGenFF_4.0_ALT_TYPE_SET
CGenFF_4.0 1 CG2R51 2 CG2R51 3 CG2R51 4 CG2R51 5 OG2R50 6 HGR51 7 HGR51 8 HGR52 9 HGR52
@<TRIPOS>MOLECULE
furan
 9 9 0 0 0
****
USER_CHARGES
INVALID_CHARGES
Pose:  13 Cluster:  13 Fr_nu: 638786 TotEn:    -8.03
@<TRIPOS>ATOM
      1 C1        -79.0427  -19.3107  -29.0422 C.2    1 LIG      -0.26000
      2 C2        -79.6504  -19.7522  -30.2418 C.2    1 LIG      -0.26000
      3 C3        -77.6892  -19.2874  -29.2859 C.2    1 LIG       0.09300
      4 C4        -78.6249  -19.9670  -31.1330 C.2    1 LIG       0.09300
      5 O1        -77.4262  -19.6859  -30.5580 O.3    1 LIG      -0.29200
      6 H1        -79.5302  -19.0435  -28.1158 H      1 LIG       0.17500
      7 H2        -80.7041  -19.8957  -30.4330 H      1 LIG       0.17500
      8 H3        -76.8269  -19.0242  -28.6907 H      1 LIG       0.13800
      9 H4        -78.5843  -20.3016  -32.1594 H      1 LIG       0.13800
@<TRIPOS>BOND
      1       1       2 1
      2       1       3 2
      3       2       4 2
      4       3       5 1
      5       4       5 1
      6       1       6 1
      7       2       7 1
      8       3       8 1
      9       4       9 1
@<TRIPOS>ALT_TYPE
CGenFF_4.0_ALT_TYPE_SET
CGenFF_4.0 1 CG2R51 2 CG2R51 3 CG2R51 4 CG2R51 5 OG2R50 6 HGR51 7 HGR51 8 HGR52 9 HGR52
@<TRIPOS>MOLECULE
furan
 9 9 0 0 0
****
USER_CHARGES
INVALID_CHARGES
Pose:  14 Cluster:  14 Fr_nu:  24184 TotEn:    -8.00
@<TRIPOS>ATOM
      1 C1        -71.0723  -27.2042  -48.2416 C.2    1 LIG      -0.26000
      2 C2        -71.4405  -26.4892  -47.0769 C.2    1 LIG      -0.26000
      3 C3        -72.1875  -27.9135  -48.6229 C.2    1 LIG       0.09300
      4 C4        -72.7545  -26.8124  -46.8296 C.2    1 LIG       0.09300
      5 O1        -73.2172  -27.6801  -47.7676 O.3    1 LIG      -0.29200
      6 H1        -70.1139  -27.2032  -48.7403 H      1 LIG       0.17500
      7 H2        -70.8252  -25.8217  -46.4911 H      1 LIG       0.17500
      8 H3        -72.4000  -28.5919  -49.4363 H      1 LIG       0.13800
      9 H4        -73.4644  -26.5248  -46.0679 H      1 LIG       0.13800
@<TRIPOS>BOND
      1       1       2 1
      2       1       3 2
      3       2       4 2
      4       3       5 1
      5       4       5 1
      6       1       6 1
      7       2       7 1
      8       3       8 1
      9       4       9 1
@<TRIPOS>ALT_TYPE
CGenFF_4.0_ALT_TYPE_SET
CGenFF_4.0 1 CG2R51 2 CG2R51 3 CG2R51 4 CG2R51 5 OG2R50 6 HGR51 7 HGR51 8 HGR52 9 HGR52
@<TRIPOS>MOLECULE
furan
 9 9 0 0 0
****
USER_CHARGES
INVALID_CHARGES
Pose:  15 Cluster:  15 Fr_nu: 665253 TotEn:    -7.92
@<TRIPOS>ATOM
      1 C1        -75.6546   -7.8969  -49.3099 C.2    1 LIG      -0.26000
      2 C2        -76.9257   -7.7578  -48.7031 C.2    1 LIG      -0.26000
      3 C3        -75.7868   -8.8924  -50.2497 C.2    1 LIG       0.09300
      4 C4        -77.7441   -8.6782  -49.3156 C.2    1 LIG       0.09300
      5 O1        -77.0575   -9.3738  -50.2596 O.3    1 LIG      -0.29200
      6 H1        -74.7545   -7.3414  -49.0893 H      1 LIG       0.17500
      7 H2        -77.2098   -7.0723  -47.9178 H      1 LIG       0.17500
      8 H3        -75.1083   -9.3494  -50.9553 H      1 LIG       0.13800
      9 H4        -78.7839   -8.9476  -49.2002 H      1 LIG       0.13800
@<TRIPOS>BOND
      1       1       2 1
      2       1       3 2
      3       2       4 2
      4       3       5 1
      5       4       5 1
      6       1       6 1
      7       2       7 1
      8       3       8 1
      9       4       9 1
@<TRIPOS>ALT_TYPE
CGenFF_4.0_ALT_TYPE_SET
CGenFF_4.0 1 CG2R51 2 CG2R51 3 CG2R51 4 CG2R51 5 OG2R50 6 HGR51 7 HGR51 8 HGR52 9 HGR52
@<TRIPOS>MOLECULE
furan
 9 9 0 0 0
****
USER_CHARGES
INVALID_CHARGES
Pose:  16 Cluster:  16 Fr_nu: 516413 TotEn:    -7.90
@<TRIPOS>ATOM
      1 C1        -62.9707   -1.9324  -25.9898 C.2    1 LIG      -0.26000
      2 C2        -62.1459   -0.9794  -25.3458 C.2    1 LIG      -0.26000
      3 C3        -62.8992   -3.0759  -25.2287 C.2    1 LIG       0.09300
      4 C4        -61.6294   -1.6085  -24.2370 C.2    1 LIG       0.09300
      5 O1        -62.0837   -2.8868  -24.1584 O.3    1 LIG      -0.29200
      6 H1        -63.5450   -1.8023  -26.8957 H      1 LIG       0.17500
      7 H2        -61.9524    0.0387  -25.6514 H      1 LIG       0.17500
      8 H3        -63.3460   -4.0563  -25.3086 H      1 LIG       0.13800
      9 H4        -60.9604   -1.3005  -23.4466 H      1 LIG       0.13800
@<TRIPOS>BOND
      1       1       2 1
      2       1       3 2
      3       2       4 2
      4       3       5 1
      5       4       5 1
      6       1       6 1
      7       2       7 1
      8       3       8 1
      9       4       9 1
@<TRIPOS>ALT_TYPE
CGenFF_4.0_ALT_TYPE_SET
CGenFF_4.0 1 CG2R51 2 CG2R51 3 CG2R51 4 CG2R51 5 OG2R50 6 HGR51 7 HGR51 8 HGR52 9 HGR52
@<TRIPOS>MOLECULE
furan
 9 9 0 0 0
****
USER_CHARGES
INVALID_CHARGES
Pose:  17 Cluster:  17 Fr_nu: 760901 TotEn:    -7.81
@<TRIPOS>ATOM
      1 C1        -62.3016   -1.3136  -25.7101 C.2    1 LIG      -0.26000
      2 C2        -62.7285   -0.0666  -25.1944 C.2    1 LIG      -0.26000
      3 C3        -60.9769   -1.4379  -25.3611 C.2    1 LIG       0.09300
      4 C4        -61.6344    0.4822  -24.5669 C.2    1 LIG       0.09300
      5 O1        -60.5626   -0.3475  -24.6639 O.3    1 LIG      -0.29200
      6 H1        -62.8861   -2.0316  -26.2669 H      1 LIG       0.17500
      7 H2        -63.7110    0.3766  -25.2704 H      1 LIG       0.17500
      8 H3        -60.2294   -2.2007  -25.5234 H      1 LIG       0.13800
      9 H4        -61.4641    1.4056  -24.0328 H      1 LIG       0.13800
@<TRIPOS>BOND
      1       1       2 1
      2       1       3 2
      3       2       4 2
      4       3       5 1
      5       4       5 1
      6       1       6 1
      7       2       7 1
      8       3       8 1
      9       4       9 1
@<TRIPOS>ALT_TYPE
CGenFF_4.0_ALT_TYPE_SET
CGenFF_4.0 1 CG2R51 2 CG2R51 3 CG2R51 4 CG2R51 5 OG2R50 6 HGR51 7 HGR51 8 HGR52 9 HGR52
@<TRIPOS>MOLECULE
furan
 9 9 0 0 0
****
USER_CHARGES
INVALID_CHARGES
Pose:  18 Cluster:  18 Fr_nu:  28090 TotEn:    -7.57
@<TRIPOS>ATOM
      1 C1        -72.0083  -28.3939  -46.2299 C.2    1 LIG      -0.26000
      2 C2        -72.3074  -27.0442  -46.5335 C.2    1 LIG      -0.26000
      3 C3        -70.6575  -28.4376  -45.9743 C.2    1 LIG       0.09300
      4 C4        -71.1181  -26.3594  -46.4416 C.2    1 LIG       0.09300
      5 O1        -70.1074  -27.2015  -46.1011 O.3    1 LIG      -0.29200
      6 H1        -72.6917  -29.2302  -46.2015 H      1 LIG       0.17500
      7 H2        -73.2696  -26.6232  -46.7872 H      1 LIG       0.17500
      8 H3        -69.9733  -29.2281  -45.7022 H      1 LIG       0.13800
      9 H4        -70.8383  -25.3252  -46.5806 H      1 LIG       0.13800
@<TRIPOS>BOND
      1       1       2 1
      2       1       3 2
      3       2       4 2
      4       3       5 1
      5       4       5 1
      6       1       6 1
      7       2       7 1
      8       3       8 1
      9       4       9 1
@<TRIPOS>ALT_TYPE
CGenFF_4.0_ALT_TYPE_SET
CGenFF_4.0 1 CG2R51 2 CG2R51 3 CG2R51 4 CG2R51 5 OG2R50 6 HGR51 7 HGR51 8 HGR52 9 HGR52
@<TRIPOS>MOLECULE
furan
 9 9 0 0 0
****
USER_CHARGES
INVALID_CHARGES
Pose:  19 Cluster:  19 Fr_nu: 119115 TotEn:    -7.55
@<TRIPOS>ATOM
      1 C1        -52.2009    4.6828  -35.9259 C.2    1 LIG      -0.26000
      2 C2        -52.0089    3.6201  -35.0110 C.2    1 LIG      -0.26000
      3 C3        -51.4086    5.7161  -35.4829 C.2    1 LIG       0.09300
      4 C4        -51.1128    4.0798  -34.0741 C.2    1 LIG       0.09300
      5 O1        -50.7419    5.3567  -34.3547 O.3    1 LIG      -0.29200
      6 H1        -52.8376    4.6942  -36.7987 H      1 LIG       0.17500
      7 H2        -52.4663    2.6415  -35.0319 H      1 LIG       0.17500
      8 H3        -51.2170    6.7175  -35.8400 H      1 LIG       0.13800
      9 H4        -50.6624    3.6447  -33.1939 H      1 LIG       0.13800
@<TRIPOS>BOND
      1       1       2 1
      2       1       3 2
      3       2       4 2
      4       3       5 1
      5       4       5 1
      6       1       6 1
      7       2       7 1
      8       3       8 1
      9       4       9 1
@<TRIPOS>ALT_TYPE
CGenFF_4.0_ALT_TYPE_SET
CGenFF_4.0 1 CG2R51 2 CG2R51 3 CG2R51 4 CG2R51 5 OG2R50 6 HGR51 7 HGR51 8 HGR52 9 HGR52
@<TRIPOS>MOLECULE
furan
 9 9 0 0 0
****
USER_CHARGES
INVALID_CHARGES
Pose:  20 Cluster:  20 Fr_nu: 1176076 TotEn:    -7.49
@<TRIPOS>ATOM
      1 C1        -54.4924   -9.7327  -49.5341 C.2    1 LIG      -0.26000
      2 C2        -54.6685  -10.7344  -50.5184 C.2    1 LIG      -0.26000
      3 C3        -55.6972   -9.0762  -49.4374 C.2    1 LIG       0.09300
      4 C4        -55.9685  -10.6186  -50.9529 C.2    1 LIG       0.09300
      5 O1        -56.6023   -9.6102  -50.2988 O.3    1 LIG      -0.29200
      6 H1        -53.5989   -9.5160  -48.9666 H      1 LIG       0.17500
      7 H2        -53.9393  -11.4512  -50.8674 H      1 LIG       0.17500
      8 H3        -56.0539   -8.2531  -48.8354 H      1 LIG       0.13800
      9 H4        -56.5629  -11.1493  -51.6823 H      1 LIG       0.13800
@<TRIPOS>BOND
      1       1       2 1
      2       1       3 2
      3       2       4 2
      4       3       5 1
      5       4       5 1
      6       1       6 1
      7       2       7 1
      8       3       8 1
      9       4       9 1
@<TRIPOS>ALT_TYPE
CGenFF_4.0_ALT_TYPE_SET
CGenFF_4.0 1 CG2R51 2 CG2R51 3 CG2R51 4 CG2R51 5 OG2R50 6 HGR51 7 HGR51 8 HGR52 9 HGR52
@<TRIPOS>MOLECULE
furan
 9 9 0 0 0
****
USER_CHARGES
INVALID_CHARGES
Pose:  21 Cluster:  21 Fr_nu: 986593 TotEn:    -7.49
@<TRIPOS>ATOM
      1 C1        -61.7093    1.0793  -23.4739 C.2    1 LIG      -0.26000
      2 C2        -61.1880   -0.1414  -22.9826 C.2    1 LIG      -0.26000
      3 C3        -61.5034    1.0628  -24.8338 C.2    1 LIG       0.09300
      4 C4        -60.7009   -0.8169  -24.0773 C.2    1 LIG       0.09300
      5 O1        -60.8894   -0.0897  -25.2097 O.3    1 LIG      -0.29200
      6 H1        -62.1762    1.8722  -22.9076 H      1 LIG       0.17500
      7 H2        -61.1699   -0.4858  -21.9587 H      1 LIG       0.17500
      8 H3        -61.7252    1.7561  -25.6320 H      1 LIG       0.13800
      9 H4        -60.2172   -1.7735  -24.2110 H      1 LIG       0.13800
@<TRIPOS>BOND
      1       1       2 1
      2       1       3 2
      3       2       4 2
      4       3       5 1
      5       4       5 1
      6       1       6 1
      7       2       7 1
      8       3       8 1
      9       4       9 1
@<TRIPOS>ALT_TYPE
CGenFF_4.0_ALT_TYPE_SET
CGenFF_4.0 1 CG2R51 2 CG2R51 3 CG2R51 4 CG2R51 5 OG2R50 6 HGR51 7 HGR51 8 HGR52 9 HGR52
@<TRIPOS>MOLECULE
furan
 9 9 0 0 0
****
USER_CHARGES
INVALID_CHARGES
Pose:  22 Cluster:  22 Fr_nu: 1097521 TotEn:    -7.48
@<TRIPOS>ATOM
      1 C1        -51.2823  -11.8734  -25.8469 C.2    1 LIG      -0.26000
      2 C2        -50.7258  -12.9834  -26.5262 C.2    1 LIG      -0.26000
      3 C3        -52.3678  -12.3552  -25.1530 C.2    1 LIG       0.09300
      4 C4        -51.5109  -14.0644  -26.1988 C.2    1 LIG       0.09300
      5 O1        -52.5140  -13.6899  -25.3620 O.3    1 LIG      -0.29200
      6 H1        -50.9358  -10.8502  -25.8617 H      1 LIG       0.17500
      7 H2        -49.8606  -12.9943  -27.1732 H      1 LIG       0.17500
      8 H3        -53.0985  -11.9016  -24.4991 H      1 LIG       0.13800
      9 H4        -51.4896  -15.1114  -26.4640 H      1 LIG       0.13800
@<TRIPOS>BOND
      1       1       2 1
      2       1       3 2
      3       2       4 2
      4       3       5 1
      5       4       5 1
      6       1       6 1
      7       2       7 1
      8       3       8 1
      9       4       9 1
@<TRIPOS>ALT_TYPE
CGenFF_4.0_ALT_TYPE_SET
CGenFF_4.0 1 CG2R51 2 CG2R51 3 CG2R51 4 CG2R51 5 OG2R50 6 HGR51 7 HGR51 8 HGR52 9 HGR52
@<TRIPOS>MOLECULE
furan
 9 9 0 0 0
****
USER_CHARGES
INVALID_CHARGES
Pose:  23 Cluster:  23 Fr_nu: 2045550 TotEn:    -7.43
@<TRIPOS>ATOM
      1 C1        -70.4175  -26.8104  -48.1560 C.2    1 LIG      -0.26000
      2 C2        -70.0259  -27.0950  -49.4860 C.2    1 LIG      -0.26000
      3 C3        -71.5278  -26.0038  -48.2490 C.2    1 LIG       0.09300
      4 C4        -70.9249  -26.4420  -50.2969 C.2    1 LIG       0.09300
      5 O1        -71.8436  -25.7746  -49.5506 O.3    1 LIG      -0.29200
      6 H1        -69.9489  -27.1503  -47.2438 H      1 LIG       0.17500
      7 H2        -69.1928  -27.7004  -49.8126 H      1 LIG       0.17500
      8 H3        -72.1746  -25.5352  -47.5216 H      1 LIG       0.13800
      9 H4        -71.0415  -26.3576  -51.3676 H      1 LIG       0.13800
@<TRIPOS>BOND
      1       1       2 1
      2       1       3 2
      3       2       4 2
      4       3       5 1
      5       4       5 1
      6       1       6 1
      7       2       7 1
      8       3       8 1
      9       4       9 1
@<TRIPOS>ALT_TYPE
CGenFF_4.0_ALT_TYPE_SET
CGenFF_4.0 1 CG2R51 2 CG2R51 3 CG2R51 4 CG2R51 5 OG2R50 6 HGR51 7 HGR51 8 HGR52 9 HGR52
@<TRIPOS>MOLECULE
furan
 9 9 0 0 0
****
USER_CHARGES
INVALID_CHARGES
Pose:  24 Cluster:  24 Fr_nu:  27429 TotEn:    -7.43
@<TRIPOS>ATOM
      1 C1        -70.8023  -27.6827  -46.0515 C.2    1 LIG      -0.26000
      2 C2        -71.1181  -26.3594  -46.4416 C.2    1 LIG      -0.26000
      3 C3        -71.5482  -28.5078  -46.8607 C.2    1 LIG       0.09300
      4 C4        -72.0343  -26.4701  -47.4615 C.2    1 LIG       0.09300
      5 O1        -72.3018  -27.7764  -47.7231 O.3    1 LIG      -0.29200
      6 H1        -70.1172  -27.9960  -45.2770 H      1 LIG       0.17500
      7 H2        -70.7266  -25.4399  -46.0309 H      1 LIG       0.17500
      8 H3        -71.6495  -29.5800  -46.9450 H      1 LIG       0.13800
      9 H4        -72.5630  -25.7530  -48.0725 H      1 LIG       0.13800
@<TRIPOS>BOND
      1       1       2 1
      2       1       3 2
      3       2       4 2
      4       3       5 1
      5       4       5 1
      6       1       6 1
      7       2       7 1
      8       3       8 1
      9       4       9 1
@<TRIPOS>ALT_TYPE
CGenFF_4.0_ALT_TYPE_SET
CGenFF_4.0 1 CG2R51 2 CG2R51 3 CG2R51 4 CG2R51 5 OG2R50 6 HGR51 7 HGR51 8 HGR52 9 HGR52
@<TRIPOS>MOLECULE
furan
 9 9 0 0 0
****
USER_CHARGES
INVALID_CHARGES
Pose:  25 Cluster:  25 Fr_nu:  79833 TotEn:    -7.40
@<TRIPOS>ATOM
      1 C1        -59.4912   -3.4576  -20.1647 C.2    1 LIG      -0.26000
      2 C2        -60.4173   -3.9291  -21.1256 C.2    1 LIG      -0.26000
      3 C3        -58.3095   -4.1140  -20.4190 C.2    1 LIG       0.09300
      4 C4        -59.7355   -4.8399  -21.8986 C.2    1 LIG       0.09300
      5 O1        -58.4499   -4.9583  -21.4745 O.3    1 LIG      -0.29200
      6 H1        -59.6636   -2.7308  -19.3842 H      1 LIG       0.17500
      7 H2        -61.4523   -3.6410  -21.2404 H      1 LIG       0.17500
      8 H3        -57.3294   -4.0920  -19.9652 H      1 LIG       0.13800
      9 H4        -60.0078   -5.4559  -22.7433 H      1 LIG       0.13800
@<TRIPOS>BOND
      1       1       2 1
      2       1       3 2
      3       2       4 2
      4       3       5 1
      5       4       5 1
      6       1       6 1
      7       2       7 1
      8       3       8 1
      9       4       9 1
@<TRIPOS>ALT_TYPE
CGenFF_4.0_ALT_TYPE_SET
CGenFF_4.0 1 CG2R51 2 CG2R51 3 CG2R51 4 CG2R51 5 OG2R50 6 HGR51 7 HGR51 8 HGR52 9 HGR52
@<TRIPOS>MOLECULE
furan
 9 9 0 0 0
****
USER_CHARGES
INVALID_CHARGES
Pose:  26 Cluster:  26 Fr_nu: 658710 TotEn:    -7.36
@<TRIPOS>ATOM
      1 C1        -59.2286   -4.4976  -21.8419 C.2    1 LIG      -0.26000
      2 C2        -60.5732   -4.2934  -21.4501 C.2    1 LIG      -0.26000
      3 C3        -58.4556   -4.1022  -20.7751 C.2    1 LIG       0.09300
      4 C4        -60.5260   -3.7879  -20.1717 C.2    1 LIG       0.09300
      5 O1        -59.2388   -3.6684  -19.7529 O.3    1 LIG      -0.29200
      6 H1        -58.8680   -4.8841  -22.7842 H      1 LIG       0.17500
      7 H2        -61.4651   -4.4902  -22.0273 H      1 LIG       0.17500
      8 H3        -57.3910   -4.0702  -20.5943 H      1 LIG       0.13800
      9 H4        -61.2794   -3.4791  -19.4617 H      1 LIG       0.13800
@<TRIPOS>BOND
      1       1       2 1
      2       1       3 2
      3       2       4 2
      4       3       5 1
      5       4       5 1
      6       1       6 1
      7       2       7 1
      8       3       8 1
      9       4       9 1
@<TRIPOS>ALT_TYPE
CGenFF_4.0_ALT_TYPE_SET
CGenFF_4.0 1 CG2R51 2 CG2R51 3 CG2R51 4 CG2R51 5 OG2R50 6 HGR51 7 HGR51 8 HGR52 9 HGR52
@<TRIPOS>MOLECULE
furan
 9 9 0 0 0
****
USER_CHARGES
INVALID_CHARGES
Pose:  27 Cluster:  27 Fr_nu: 429713 TotEn:    -7.28
@<TRIPOS>ATOM
      1 C1        -63.2205  -24.7474  -33.4209 C.2    1 LIG      -0.26000
      2 C2        -62.6906  -25.3311  -34.5964 C.2    1 LIG      -0.26000
      3 C3        -63.1067  -23.3865  -33.5855 C.2    1 LIG       0.09300
      4 C4        -62.2910  -24.2853  -35.3956 C.2    1 LIG       0.09300
      5 O1        -62.5412  -23.0966  -34.7866 O.3    1 LIG      -0.29200
      6 H1        -63.6331  -25.2550  -32.5611 H      1 LIG       0.17500
      7 H2        -62.6103  -26.3825  -34.8318 H      1 LIG       0.17500
      8 H3        -63.3684  -22.5350  -32.9743 H      1 LIG       0.13800
      9 H4        -61.8356  -24.2232  -36.3732 H      1 LIG       0.13800
@<TRIPOS>BOND
      1       1       2 1
      2       1       3 2
      3       2       4 2
      4       3       5 1
      5       4       5 1
      6       1       6 1
      7       2       7 1
      8       3       8 1
      9       4       9 1
@<TRIPOS>ALT_TYPE
CGenFF_4.0_ALT_TYPE_SET
CGenFF_4.0 1 CG2R51 2 CG2R51 3 CG2R51 4 CG2R51 5 OG2R50 6 HGR51 7 HGR51 8 HGR52 9 HGR52
@<TRIPOS>MOLECULE
furan
 9 9 0 0 0
****
USER_CHARGES
INVALID_CHARGES
Pose:  28 Cluster:  28 Fr_nu:  21627 TotEn:    -7.26
@<TRIPOS>ATOM
      1 C1        -70.1877  -27.1626  -45.9004 C.2    1 LIG      -0.26000
      2 C2        -71.1086  -26.4677  -46.7203 C.2    1 LIG      -0.26000
      3 C3        -70.8574  -28.2655  -45.4236 C.2    1 LIG       0.09300
      4 C4        -72.2753  -27.1956  -46.6863 C.2    1 LIG       0.09300
      5 O1        -72.1304  -28.2930  -45.8981 O.3    1 LIG      -0.29200
      6 H1        -69.1642  -26.8930  -45.6835 H      1 LIG       0.17500
      7 H2        -70.9426  -25.5512  -47.2678 H      1 LIG       0.17500
      8 H3        -70.5831  -29.0833  -44.7732 H      1 LIG       0.13800
      9 H4        -73.2462  -27.0734  -47.1439 H      1 LIG       0.13800
@<TRIPOS>BOND
      1       1       2 1
      2       1       3 2
      3       2       4 2
      4       3       5 1
      5       4       5 1
      6       1       6 1
      7       2       7 1
      8       3       8 1
      9       4       9 1
@<TRIPOS>ALT_TYPE
CGenFF_4.0_ALT_TYPE_SET
CGenFF_4.0 1 CG2R51 2 CG2R51 3 CG2R51 4 CG2R51 5 OG2R50 6 HGR51 7 HGR51 8 HGR52 9 HGR52
@<TRIPOS>MOLECULE
furan
 9 9 0 0 0
****
USER_CHARGES
INVALID_CHARGES
Pose:  29 Cluster:  29 Fr_nu: 341529 TotEn:    -7.11
@<TRIPOS>ATOM
      1 C1        -62.6285   -0.3206  -25.6982 C.2    1 LIG      -0.26000
      2 C2        -61.5706   -1.0892  -25.1566 C.2    1 LIG      -0.26000
      3 C3        -62.3517    0.9884  -25.3792 C.2    1 LIG       0.09300
      4 C4        -60.7228   -0.1950  -24.5454 C.2    1 LIG       0.09300
      5 O1        -61.1917    1.0736  -24.6767 O.3    1 LIG      -0.29200
      6 H1        -63.4857   -0.6763  -26.2514 H      1 LIG       0.17500
      7 H2        -61.4421   -2.1609  -25.2058 H      1 LIG       0.17500
      8 H3        -62.8528    1.9263  -25.5697 H      1 LIG       0.13800
      9 H4        -59.7941   -0.2965  -24.0030 H      1 LIG       0.13800
@<TRIPOS>BOND
      1       1       2 1
      2       1       3 2
      3       2       4 2
      4       3       5 1
      5       4       5 1
      6       1       6 1
      7       2       7 1
      8       3       8 1
      9       4       9 1
@<TRIPOS>ALT_TYPE
CGenFF_4.0_ALT_TYPE_SET
CGenFF_4.0 1 CG2R51 2 CG2R51 3 CG2R51 4 CG2R51 5 OG2R50 6 HGR51 7 HGR51 8 HGR52 9 HGR52
@<TRIPOS>MOLECULE
furan
 9 9 0 0 0
****
USER_CHARGES
INVALID_CHARGES
Pose:  30 Cluster:  30 Fr_nu:  39864 TotEn:    -7.08
@<TRIPOS>ATOM
      1 C1        -49.8369   -9.0845  -28.9609 C.2    1 LIG      -0.26000
      2 C2        -50.9429   -9.6324  -29.6536 C.2    1 LIG      -0.26000
      3 C3        -49.3217   -8.1051  -29.7779 C.2    1 LIG       0.09300
      4 C4        -51.0248   -8.9487  -30.8443 C.2    1 LIG       0.09300
      5 O1        -50.0401   -8.0159  -30.9278 O.3    1 LIG      -0.29200
      6 H1        -49.4618   -9.3683  -27.9883 H      1 LIG       0.17500
      7 H2        -51.5985  -10.4262  -29.3257 H      1 LIG       0.17500
      8 H3        -48.4924   -7.4183  -29.6903 H      1 LIG       0.13800
      9 H4        -51.6904   -9.0033  -31.6934 H      1 LIG       0.13800
@<TRIPOS>BOND
      1       1       2 1
      2       1       3 2
      3       2       4 2
      4       3       5 1
      5       4       5 1
      6       1       6 1
      7       2       7 1
      8       3       8 1
      9       4       9 1
@<TRIPOS>ALT_TYPE
CGenFF_4.0_ALT_TYPE_SET
CGenFF_4.0 1 CG2R51 2 CG2R51 3 CG2R51 4 CG2R51 5 OG2R50 6 HGR51 7 HGR51 8 HGR52 9 HGR52
@<TRIPOS>MOLECULE
furan
 9 9 0 0 0
****
USER_CHARGES
INVALID_CHARGES
Pose:  31 Cluster:  31 Fr_nu:  80503 TotEn:    -7.06
@<TRIPOS>ATOM
      1 C1        -57.0423  -20.8078  -41.6149 C.2    1 LIG      -0.26000
      2 C2        -58.2232  -20.0277  -41.6306 C.2    1 LIG      -0.26000
      3 C3        -56.6147  -20.8273  -40.3077 C.2    1 LIG       0.09300
      4 C4        -58.4330  -19.6263  -40.3318 C.2    1 LIG       0.09300
      5 O1        -57.4570  -20.1096  -39.5192 O.3    1 LIG      -0.29200
      6 H1        -56.5626  -21.2944  -42.4518 H      1 LIG       0.17500
      7 H2        -58.8438  -19.7882  -42.4819 H      1 LIG       0.17500
      8 H3        -55.7757  -21.2830  -39.8023 H      1 LIG       0.13800
      9 H4        -59.1902  -19.0267  -39.8478 H      1 LIG       0.13800
@<TRIPOS>BOND
      1       1       2 1
      2       1       3 2
      3       2       4 2
      4       3       5 1
      5       4       5 1
      6       1       6 1
      7       2       7 1
      8       3       8 1
      9       4       9 1
@<TRIPOS>ALT_TYPE
CGenFF_4.0_ALT_TYPE_SET
CGenFF_4.0 1 CG2R51 2 CG2R51 3 CG2R51 4 CG2R51 5 OG2R50 6 HGR51 7 HGR51 8 HGR52 9 HGR52
@<TRIPOS>MOLECULE
furan
 9 9 0 0 0
****
USER_CHARGES
INVALID_CHARGES
Pose:  32 Cluster:  32 Fr_nu:  70968 TotEn:    -7.03
@<TRIPOS>ATOM
      1 C1        -62.2437   -0.0890  -25.2569 C.2    1 LIG      -0.26000
      2 C2        -63.1437   -0.8904  -25.9992 C.2    1 LIG      -0.26000
      3 C3        -61.2605   -0.9378  -24.8043 C.2    1 LIG       0.09300
      4 C4        -62.6462   -2.1717  -25.9474 C.2    1 LIG       0.09300
      5 O1        -61.4984   -2.2091  -25.2210 O.3    1 LIG      -0.29200
      6 H1        -62.3044    0.9741  -25.0741 H      1 LIG       0.17500
      7 H2        -64.0424   -0.5736  -26.5085 H      1 LIG       0.17500
      8 H3        -60.3705   -0.8002  -24.2076 H      1 LIG       0.13800
      9 H4        -62.9734   -3.1177  -26.3538 H      1 LIG       0.13800
@<TRIPOS>BOND
      1       1       2 1
      2       1       3 2
      3       2       4 2
      4       3       5 1
      5       4       5 1
      6       1       6 1
      7       2       7 1
      8       3       8 1
      9       4       9 1
@<TRIPOS>ALT_TYPE
CGenFF_4.0_ALT_TYPE_SET
CGenFF_4.0 1 CG2R51 2 CG2R51 3 CG2R51 4 CG2R51 5 OG2R50 6 HGR51 7 HGR51 8 HGR52 9 HGR52
@<TRIPOS>MOLECULE
furan
 9 9 0 0 0
****
USER_CHARGES
INVALID_CHARGES
Pose:  33 Cluster:  33 Fr_nu: 145380 TotEn:    -7.02
@<TRIPOS>ATOM
      1 C1        -75.6594   -7.7368  -48.8859 C.2    1 LIG      -0.26000
      2 C2        -76.3553   -6.7698  -48.1218 C.2    1 LIG      -0.26000
      3 C3        -76.4606   -8.0171  -49.9683 C.2    1 LIG       0.09300
      4 C4        -77.5320   -6.5280  -48.7918 C.2    1 LIG       0.09300
      5 O1        -77.6039   -7.2844  -49.9185 O.3    1 LIG      -0.29200
      6 H1        -74.6949   -8.1751  -48.6740 H      1 LIG       0.17500
      7 H2        -76.0386   -6.3068  -47.1984 H      1 LIG       0.17500
      8 H3        -76.3652   -8.6774  -50.8180 H      1 LIG       0.13800
      9 H4        -78.3776   -5.8814  -48.6079 H      1 LIG       0.13800
@<TRIPOS>BOND
      1       1       2 1
      2       1       3 2
      3       2       4 2
      4       3       5 1
      5       4       5 1
      6       1       6 1
      7       2       7 1
      8       3       8 1
      9       4       9 1
@<TRIPOS>ALT_TYPE
CGenFF_4.0_ALT_TYPE_SET
CGenFF_4.0 1 CG2R51 2 CG2R51 3 CG2R51 4 CG2R51 5 OG2R50 6 HGR51 7 HGR51 8 HGR52 9 HGR52
@<TRIPOS>MOLECULE
furan
 9 9 0 0 0
****
USER_CHARGES
INVALID_CHARGES
Pose:  34 Cluster:  34 Fr_nu: 1003329 TotEn:    -7.01
@<TRIPOS>ATOM
      1 C1        -80.0467   -7.2744  -34.4022 C.2    1 LIG      -0.26000
      2 C2        -79.6675   -6.2177  -33.5403 C.2    1 LIG      -0.26000
      3 C3        -80.2570   -8.3685  -33.5955 C.2    1 LIG       0.09300
      4 C4        -79.6733   -6.7413  -32.2684 C.2    1 LIG       0.09300
      5 O1        -80.0317   -8.0519  -32.2934 O.3    1 LIG      -0.29200
      6 H1        -80.1528   -7.2427  -35.4769 H      1 LIG       0.17500
      7 H2        -79.4210   -5.2014  -33.8122 H      1 LIG       0.17500
      8 H3        -80.5553   -9.3896  -33.7834 H      1 LIG       0.13800
      9 H4        -79.4582   -6.3339  -31.2913 H      1 LIG       0.13800
@<TRIPOS>BOND
      1       1       2 1
      2       1       3 2
      3       2       4 2
      4       3       5 1
      5       4       5 1
      6       1       6 1
      7       2       7 1
      8       3       8 1
      9       4       9 1
@<TRIPOS>ALT_TYPE
CGenFF_4.0_ALT_TYPE_SET
CGenFF_4.0 1 CG2R51 2 CG2R51 3 CG2R51 4 CG2R51 5 OG2R50 6 HGR51 7 HGR51 8 HGR52 9 HGR52
@<TRIPOS>MOLECULE
furan
 9 9 0 0 0
****
USER_CHARGES
INVALID_CHARGES
Pose:  35 Cluster:  35 Fr_nu:  79310 TotEn:    -6.97
@<TRIPOS>ATOM
      1 C1        -50.6671    3.9524  -34.0765 C.2    1 LIG      -0.26000
      2 C2        -51.9014    3.3544  -34.4260 C.2    1 LIG      -0.26000
      3 C3        -50.6603    5.1914  -34.6738 C.2    1 LIG       0.09300
      4 C4        -52.5609    4.2707  -35.2118 C.2    1 LIG       0.09300
      5 O1        -51.8111    5.3933  -35.3675 O.3    1 LIG      -0.29200
      6 H1        -49.8806    3.5326  -33.4662 H      1 LIG       0.17500
      7 H2        -52.2650    2.3778  -34.1406 H      1 LIG       0.17500
      8 H3        -49.9503    6.0052  -34.6992 H      1 LIG       0.13800
      9 H4        -53.5193    4.2756  -35.7102 H      1 LIG       0.13800
@<TRIPOS>BOND
      1       1       2 1
      2       1       3 2
      3       2       4 2
      4       3       5 1
      5       4       5 1
      6       1       6 1
      7       2       7 1
      8       3       8 1
      9       4       9 1
@<TRIPOS>ALT_TYPE
CGenFF_4.0_ALT_TYPE_SET
CGenFF_4.0 1 CG2R51 2 CG2R51 3 CG2R51 4 CG2R51 5 OG2R50 6 HGR51 7 HGR51 8 HGR52 9 HGR52
@<TRIPOS>MOLECULE
furan
 9 9 0 0 0
****
USER_CHARGES
INVALID_CHARGES
Pose:  36 Cluster:  36 Fr_nu: 516976 TotEn:    -6.94
@<TRIPOS>ATOM
      1 C1        -62.7404   -0.6562  -25.9208 C.2    1 LIG      -0.26000
      2 C2        -62.2002   -1.8800  -25.4586 C.2    1 LIG      -0.26000
      3 C3        -62.4613    0.2759  -24.9485 C.2    1 LIG       0.09300
      4 C4        -61.6294   -1.6085  -24.2370 C.2    1 LIG       0.09300
      5 O1        -61.7842   -0.2965  -23.9188 O.3    1 LIG      -0.29200
      6 H1        -63.2678   -0.4761  -26.8464 H      1 LIG       0.17500
      7 H2        -62.2237   -2.8398  -25.9541 H      1 LIG       0.17500
      8 H3        -62.6643    1.3319  -24.8449 H      1 LIG       0.13800
      9 H4        -61.1026   -2.2074  -23.5084 H      1 LIG       0.13800
@<TRIPOS>BOND
      1       1       2 1
      2       1       3 2
      3       2       4 2
      4       3       5 1
      5       4       5 1
      6       1       6 1
      7       2       7 1
      8       3       8 1
      9       4       9 1
@<TRIPOS>ALT_TYPE
CGenFF_4.0_ALT_TYPE_SET
CGenFF_4.0 1 CG2R51 2 CG2R51 3 CG2R51 4 CG2R51 5 OG2R50 6 HGR51 7 HGR51 8 HGR52 9 HGR52
@<TRIPOS>MOLECULE
furan
 9 9 0 0 0
****
USER_CHARGES
INVALID_CHARGES
Pose:  37 Cluster:  37 Fr_nu: 119798 TotEn:    -6.81
@<TRIPOS>ATOM
      1 C1        -50.5459    4.7134  -34.3891 C.2    1 LIG      -0.26000
      2 C2        -51.5310    5.5820  -34.9167 C.2    1 LIG      -0.26000
      3 C3        -51.1041    3.4563  -34.3918 C.2    1 LIG       0.09300
      4 C4        -52.6209    4.7937  -35.2043 C.2    1 LIG       0.09300
      5 O1        -52.3688    3.4966  -34.8874 O.3    1 LIG      -0.29200
      6 H1        -49.5535    4.9715  -34.0490 H      1 LIG       0.17500
      7 H2        -51.4559    6.6491  -35.0686 H      1 LIG       0.17500
      8 H3        -50.7507    2.4807  -34.0913 H      1 LIG       0.13800
      9 H4        -53.5995    4.9927  -35.6163 H      1 LIG       0.13800
@<TRIPOS>BOND
      1       1       2 1
      2       1       3 2
      3       2       4 2
      4       3       5 1
      5       4       5 1
      6       1       6 1
      7       2       7 1
      8       3       8 1
      9       4       9 1
@<TRIPOS>ALT_TYPE
CGenFF_4.0_ALT_TYPE_SET
CGenFF_4.0 1 CG2R51 2 CG2R51 3 CG2R51 4 CG2R51 5 OG2R50 6 HGR51 7 HGR51 8 HGR52 9 HGR52
@<TRIPOS>MOLECULE
furan
 9 9 0 0 0
****
USER_CHARGES
INVALID_CHARGES
Pose:  38 Cluster:  38 Fr_nu: 1190872 TotEn:    -6.75
@<TRIPOS>ATOM
      1 C1        -58.6468  -20.2011  -39.4787 C.2    1 LIG      -0.26000
      2 C2        -57.4126  -20.8467  -39.2275 C.2    1 LIG      -0.26000
      3 C3        -58.5504  -19.6718  -40.7446 C.2    1 LIG       0.09300
      4 C4        -56.6500  -20.6660  -40.3580 C.2    1 LIG       0.09300
      5 O1        -57.3364  -19.9509  -41.2875 O.3    1 LIG      -0.29200
      6 H1        -59.4997  -20.1299  -38.8193 H      1 LIG       0.17500
      7 H2        -57.1160  -21.3775  -38.3344 H      1 LIG       0.17500
      8 H3        -59.2221  -19.1015  -41.3697 H      1 LIG       0.13800
      9 H4        -55.6527  -20.9680  -40.6431 H      1 LIG       0.13800
@<TRIPOS>BOND
      1       1       2 1
      2       1       3 2
      3       2       4 2
      4       3       5 1
      5       4       5 1
      6       1       6 1
      7       2       7 1
      8       3       8 1
      9       4       9 1
@<TRIPOS>ALT_TYPE
CGenFF_4.0_ALT_TYPE_SET
CGenFF_4.0 1 CG2R51 2 CG2R51 3 CG2R51 4 CG2R51 5 OG2R50 6 HGR51 7 HGR51 8 HGR52 9 HGR52
@<TRIPOS>MOLECULE
furan
 9 9 0 0 0
****
USER_CHARGES
INVALID_CHARGES
Pose:  39 Cluster:  39 Fr_nu: 1498063 TotEn:    -6.68
@<TRIPOS>ATOM
      1 C1        -71.3592  -26.6960  -46.9543 C.2    1 LIG      -0.26000
      2 C2        -71.7554  -27.9429  -47.4943 C.2    1 LIG      -0.26000
      3 C3        -71.4569  -25.7865  -47.9816 C.2    1 LIG       0.09300
      4 C4        -72.0670  -27.7064  -48.8130 C.2    1 LIG       0.09300
      5 O1        -71.8878  -26.3943  -49.1179 O.3    1 LIG      -0.29200
      6 H1        -71.0417  -26.4866  -45.9431 H      1 LIG       0.17500
      7 H2        -71.8074  -28.8948  -46.9859 H      1 LIG       0.17500
      8 H3        -71.2678  -24.7259  -48.0615 H      1 LIG       0.13800
      9 H4        -72.4128  -28.3318  -49.6232 H      1 LIG       0.13800
@<TRIPOS>BOND
      1       1       2 1
      2       1       3 2
      3       2       4 2
      4       3       5 1
      5       4       5 1
      6       1       6 1
      7       2       7 1
      8       3       8 1
      9       4       9 1
@<TRIPOS>ALT_TYPE
CGenFF_4.0_ALT_TYPE_SET
CGenFF_4.0 1 CG2R51 2 CG2R51 3 CG2R51 4 CG2R51 5 OG2R50 6 HGR51 7 HGR51 8 HGR52 9 HGR52
@<TRIPOS>MOLECULE
furan
 9 9 0 0 0
****
USER_CHARGES
INVALID_CHARGES
Pose:  40 Cluster:  40 Fr_nu: 2632914 TotEn:    -6.65
@<TRIPOS>ATOM
      1 C1        -77.7506   -9.8872  -49.9279 C.2    1 LIG      -0.26000
      2 C2        -76.5996   -9.0654  -49.9844 C.2    1 LIG      -0.26000
      3 C3        -77.5586  -10.7410  -48.8667 C.2    1 LIG       0.09300
      4 C4        -75.7865   -9.4755  -48.9536 C.2    1 LIG       0.09300
      5 O1        -76.3638  -10.4965  -48.2674 O.3    1 LIG      -0.29200
      6 H1        -78.6120   -9.8608  -50.5795 H      1 LIG       0.17500
      7 H2        -76.3892   -8.2731  -50.6882 H      1 LIG       0.17500
      8 H3        -78.1463  -11.5358  -48.4308 H      1 LIG       0.13800
      9 H4        -74.8178   -9.1597  -48.5946 H      1 LIG       0.13800
@<TRIPOS>BOND
      1       1       2 1
      2       1       3 2
      3       2       4 2
      4       3       5 1
      5       4       5 1
      6       1       6 1
      7       2       7 1
      8       3       8 1
      9       4       9 1
@<TRIPOS>ALT_TYPE
CGenFF_4.0_ALT_TYPE_SET
CGenFF_4.0 1 CG2R51 2 CG2R51 3 CG2R51 4 CG2R51 5 OG2R50 6 HGR51 7 HGR51 8 HGR52 9 HGR52
@<TRIPOS>MOLECULE
furan
 9 9 0 0 0
****
USER_CHARGES
INVALID_CHARGES
Pose:  41 Cluster:  41 Fr_nu:  55656 TotEn:    -6.65
@<TRIPOS>ATOM
      1 C1        -77.4107  -10.2822  -49.9214 C.2    1 LIG      -0.26000
      2 C2        -76.0705   -9.8988  -50.1665 C.2    1 LIG      -0.26000
      3 C3        -77.9539   -9.2918  -49.1365 C.2    1 LIG       0.09300
      4 C4        -75.8903   -8.7013  -49.5140 C.2    1 LIG       0.09300
      5 O1        -77.0337   -8.3244  -48.8838 O.3    1 LIG      -0.29200
      6 H1        -77.9171  -11.1697  -50.2724 H      1 LIG       0.17500
      7 H2        -75.3287  -10.4288  -50.7464 H      1 LIG       0.17500
      8 H3        -78.9291   -9.1352  -48.6989 H      1 LIG       0.13800
      9 H4        -75.0533   -8.0268  -49.4072 H      1 LIG       0.13800
@<TRIPOS>BOND
      1       1       2 1
      2       1       3 2
      3       2       4 2
      4       3       5 1
      5       4       5 1
      6       1       6 1
      7       2       7 1
      8       3       8 1
      9       4       9 1
@<TRIPOS>ALT_TYPE
CGenFF_4.0_ALT_TYPE_SET
CGenFF_4.0 1 CG2R51 2 CG2R51 3 CG2R51 4 CG2R51 5 OG2R50 6 HGR51 7 HGR51 8 HGR52 9 HGR52
@<TRIPOS>MOLECULE
furan
 9 9 0 0 0
****
USER_CHARGES
INVALID_CHARGES
Pose:  42 Cluster:  42 Fr_nu: 242269 TotEn:    -6.61
@<TRIPOS>ATOM
      1 C1        -43.4975    0.6915  -43.2847 C.2    1 LIG      -0.26000
      2 C2        -44.1466    1.7438  -42.5959 C.2    1 LIG      -0.26000
      3 C3        -43.8120   -0.4617  -42.6040 C.2    1 LIG       0.09300
      4 C4        -44.8116    1.1587  -41.5436 C.2    1 LIG       0.09300
      5 O1        -44.6128   -0.1856  -41.5415 O.3    1 LIG      -0.29200
      6 H1        -42.8775    0.7645  -44.1665 H      1 LIG       0.17500
      7 H2        -44.1318    2.7970  -42.8365 H      1 LIG       0.17500
      8 H3        -43.5600   -1.5032  -42.7413 H      1 LIG       0.13800
      9 H4        -45.4365    1.5402  -40.7492 H      1 LIG       0.13800
@<TRIPOS>BOND
      1       1       2 1
      2       1       3 2
      3       2       4 2
      4       3       5 1
      5       4       5 1
      6       1       6 1
      7       2       7 1
      8       3       8 1
      9       4       9 1
@<TRIPOS>ALT_TYPE
CGenFF_4.0_ALT_TYPE_SET
CGenFF_4.0 1 CG2R51 2 CG2R51 3 CG2R51 4 CG2R51 5 OG2R50 6 HGR51 7 HGR51 8 HGR52 9 HGR52
@<TRIPOS>MOLECULE
furan
 9 9 0 0 0
****
USER_CHARGES
INVALID_CHARGES
Pose:  43 Cluster:  43 Fr_nu: 369427 TotEn:    -6.54
@<TRIPOS>ATOM
      1 C1        -61.5433   -2.0224  -23.7961 C.2    1 LIG      -0.26000
      2 C2        -60.8196   -0.8112  -23.6846 C.2    1 LIG      -0.26000
      3 C3        -61.6345   -2.2903  -25.1422 C.2    1 LIG       0.09300
      4 C4        -60.5201   -0.4254  -24.9704 C.2    1 LIG       0.09300
      5 O1        -61.0132   -1.3217  -25.8648 O.3    1 LIG      -0.29200
      6 H1        -61.9483   -2.6245  -22.9956 H      1 LIG       0.17500
      7 H2        -60.5499   -0.2853  -22.7801 H      1 LIG       0.17500
      8 H3        -62.0833   -3.0872  -25.7171 H      1 LIG       0.13800
      9 H4        -59.9911    0.4157  -25.3945 H      1 LIG       0.13800
@<TRIPOS>BOND
      1       1       2 1
      2       1       3 2
      3       2       4 2
      4       3       5 1
      5       4       5 1
      6       1       6 1
      7       2       7 1
      8       3       8 1
      9       4       9 1
@<TRIPOS>ALT_TYPE
CGenFF_4.0_ALT_TYPE_SET
CGenFF_4.0 1 CG2R51 2 CG2R51 3 CG2R51 4 CG2R51 5 OG2R50 6 HGR51 7 HGR51 8 HGR52 9 HGR52
@<TRIPOS>MOLECULE
furan
 9 9 0 0 0
****
USER_CHARGES
INVALID_CHARGES
Pose:  44 Cluster:  44 Fr_nu: 456492 TotEn:    -6.50
@<TRIPOS>ATOM
      1 C1        -59.0774  -20.0627  -39.5640 C.2    1 LIG      -0.26000
      2 C2        -58.4646  -21.3130  -39.3101 C.2    1 LIG      -0.26000
      3 C3        -59.4676  -20.0894  -40.8828 C.2    1 LIG       0.09300
      4 C4        -58.5241  -22.0145  -40.4918 C.2    1 LIG       0.09300
      5 O1        -59.1341  -21.2757  -41.4554 O.3    1 LIG      -0.29200
      6 H1        -59.2168  -19.2444  -38.8725 H      1 LIG       0.17500
      7 H2        -58.0336  -21.6595  -38.3819 H      1 LIG       0.17500
      8 H3        -59.9682  -19.3828  -41.5287 H      1 LIG       0.13800
      9 H4        -58.1953  -22.9980  -40.7946 H      1 LIG       0.13800
@<TRIPOS>BOND
      1       1       2 1
      2       1       3 2
      3       2       4 2
      4       3       5 1
      5       4       5 1
      6       1       6 1
      7       2       7 1
      8       3       8 1
      9       4       9 1
@<TRIPOS>ALT_TYPE
CGenFF_4.0_ALT_TYPE_SET
CGenFF_4.0 1 CG2R51 2 CG2R51 3 CG2R51 4 CG2R51 5 OG2R50 6 HGR51 7 HGR51 8 HGR52 9 HGR52
@<TRIPOS>MOLECULE
furan
 9 9 0 0 0
****
USER_CHARGES
INVALID_CHARGES
Pose:  45 Cluster:  45 Fr_nu: 2654357 TotEn:    -6.48
@<TRIPOS>ATOM
      1 C1        -76.0523   -9.7977  -49.8656 C.2    1 LIG      -0.26000
      2 C2        -76.4555   -9.7514  -48.5097 C.2    1 LIG      -0.26000
      3 C3        -75.6870  -11.1009  -50.1112 C.2    1 LIG       0.09300
      4 C4        -76.3080  -11.0295  -48.0234 C.2    1 LIG       0.09300
      5 O1        -75.8401  -11.8583  -48.9934 O.3    1 LIG      -0.29200
      6 H1        -76.0302   -8.9831  -50.5750 H      1 LIG       0.17500
      7 H2        -76.8095   -8.8936  -47.9562 H      1 LIG       0.17500
      8 H3        -75.3181  -11.6225  -50.9823 H      1 LIG       0.13800
      9 H4        -76.4835  -11.4881  -47.0611 H      1 LIG       0.13800
@<TRIPOS>BOND
      1       1       2 1
      2       1       3 2
      3       2       4 2
      4       3       5 1
      5       4       5 1
      6       1       6 1
      7       2       7 1
      8       3       8 1
      9       4       9 1
@<TRIPOS>ALT_TYPE
CGenFF_4.0_ALT_TYPE_SET
CGenFF_4.0 1 CG2R51 2 CG2R51 3 CG2R51 4 CG2R51 5 OG2R50 6 HGR51 7 HGR51 8 HGR52 9 HGR52
@<TRIPOS>MOLECULE
furan
 9 9 0 0 0
****
USER_CHARGES
INVALID_CHARGES
Pose:  46 Cluster:  46 Fr_nu: 1498142 TotEn:    -6.42
@<TRIPOS>ATOM
      1 C1        -71.0037  -25.8370  -49.4056 C.2    1 LIG      -0.26000
      2 C2        -71.4114  -27.1118  -49.8659 C.2    1 LIG      -0.26000
      3 C3        -71.4394  -25.7435  -48.1042 C.2    1 LIG       0.09300
      4 C4        -72.0670  -27.7064  -48.8130 C.2    1 LIG       0.09300
      5 O1        -72.0884  -26.8789  -47.7353 O.3    1 LIG      -0.29200
      6 H1        -70.4607  -25.0808  -49.9538 H      1 LIG       0.17500
      7 H2        -71.2476  -27.5433  -50.8428 H      1 LIG       0.17500
      8 H3        -71.3700  -24.9772  -47.3458 H      1 LIG       0.13800
      9 H4        -72.5495  -28.6634  -48.6774 H      1 LIG       0.13800
@<TRIPOS>BOND
      1       1       2 1
      2       1       3 2
      3       2       4 2
      4       3       5 1
      5       4       5 1
      6       1       6 1
      7       2       7 1
      8       3       8 1
      9       4       9 1
@<TRIPOS>ALT_TYPE
CGenFF_4.0_ALT_TYPE_SET
CGenFF_4.0 1 CG2R51 2 CG2R51 3 CG2R51 4 CG2R51 5 OG2R50 6 HGR51 7 HGR51 8 HGR52 9 HGR52
@<TRIPOS>MOLECULE
furan
 9 9 0 0 0
****
USER_CHARGES
INVALID_CHARGES
Pose:  47 Cluster:  47 Fr_nu: 240573 TotEn:    -6.24
@<TRIPOS>ATOM
      1 C1        -62.2895   -0.2683  -25.6202 C.2    1 LIG      -0.26000
      2 C2        -61.9009   -1.4013  -24.8662 C.2    1 LIG      -0.26000
      3 C3        -63.3632   -0.6665  -26.3821 C.2    1 LIG       0.09300
      4 C4        -62.7649   -2.4110  -25.2210 C.2    1 LIG       0.09300
      5 O1        -63.6595   -1.9712  -26.1446 O.3    1 LIG      -0.29200
      6 H1        -61.8425    0.7153  -25.6100 H      1 LIG       0.17500
      7 H2        -61.0923   -1.4729  -24.1531 H      1 LIG       0.17500
      8 H3        -63.9944   -0.1675  -27.1030 H      1 LIG       0.13800
      9 H4        -62.8701   -3.4441  -24.9230 H      1 LIG       0.13800
@<TRIPOS>BOND
      1       1       2 1
      2       1       3 2
      3       2       4 2
      4       3       5 1
      5       4       5 1
      6       1       6 1
      7       2       7 1
      8       3       8 1
      9       4       9 1
@<TRIPOS>ALT_TYPE
CGenFF_4.0_ALT_TYPE_SET
CGenFF_4.0 1 CG2R51 2 CG2R51 3 CG2R51 4 CG2R51 5 OG2R50 6 HGR51 7 HGR51 8 HGR52 9 HGR52
@<TRIPOS>MOLECULE
furan
 9 9 0 0 0
****
USER_CHARGES
INVALID_CHARGES
Pose:  48 Cluster:  48 Fr_nu:  70162 TotEn:    -6.16
@<TRIPOS>ATOM
      1 C1        -61.7895    0.3436  -24.7417 C.2    1 LIG      -0.26000
      2 C2        -61.0700   -0.8379  -24.4427 C.2    1 LIG      -0.26000
      3 C3        -62.7298   -0.0093  -25.6815 C.2    1 LIG       0.09300
      4 C4        -61.6220   -1.8287  -25.2210 C.2    1 LIG       0.09300
      5 O1        -62.6344   -1.3317  -25.9790 O.3    1 LIG      -0.29200
      6 H1        -61.6410    1.3292  -24.3248 H      1 LIG       0.17500
      7 H2        -60.2516   -0.9531  -23.7467 H      1 LIG       0.17500
      8 H3        -63.5002    0.5341  -26.2090 H      1 LIG       0.13800
      9 H4        -61.4189   -2.8825  -25.3447 H      1 LIG       0.13800
@<TRIPOS>BOND
      1       1       2 1
      2       1       3 2
      3       2       4 2
      4       3       5 1
      5       4       5 1
      6       1       6 1
      7       2       7 1
      8       3       8 1
      9       4       9 1
@<TRIPOS>ALT_TYPE
CGenFF_4.0_ALT_TYPE_SET
CGenFF_4.0 1 CG2R51 2 CG2R51 3 CG2R51 4 CG2R51 5 OG2R50 6 HGR51 7 HGR51 8 HGR52 9 HGR52
@<TRIPOS>MOLECULE
furan
 9 9 0 0 0
****
USER_CHARGES
INVALID_CHARGES
Pose:  49 Cluster:  49 Fr_nu: 1198348 TotEn:    -5.97
@<TRIPOS>ATOM
      1 C1        -58.2686  -19.8452  -41.5110 C.2    1 LIG      -0.26000
      2 C2        -58.7642  -21.1301  -41.8379 C.2    1 LIG      -0.26000
      3 C3        -58.6432  -19.6114  -40.2083 C.2    1 LIG       0.09300
      4 C4        -59.4061  -21.5898  -40.7115 C.2    1 LIG       0.09300
      5 O1        -59.3368  -20.6700  -39.7137 O.3    1 LIG      -0.29200
      6 H1        -57.7090  -19.1735  -42.1457 H      1 LIG       0.17500
      7 H2        -58.6656  -21.6554  -42.7769 H      1 LIG       0.17500
      8 H3        -58.5002  -18.7862  -39.5259 H      1 LIG       0.13800
      9 H4        -59.9338  -22.5014  -40.4714 H      1 LIG       0.13800
@<TRIPOS>BOND
      1       1       2 1
      2       1       3 2
      3       2       4 2
      4       3       5 1
      5       4       5 1
      6       1       6 1
      7       2       7 1
      8       3       8 1
      9       4       9 1
@<TRIPOS>ALT_TYPE
CGenFF_4.0_ALT_TYPE_SET
CGenFF_4.0 1 CG2R51 2 CG2R51 3 CG2R51 4 CG2R51 5 OG2R50 6 HGR51 7 HGR51 8 HGR52 9 HGR52
@<TRIPOS>MOLECULE
furan
 9 9 0 0 0
****
USER_CHARGES
INVALID_CHARGES
Pose:  50 Cluster:  50 Fr_nu: 271669 TotEn:    -5.79
@<TRIPOS>ATOM
      1 C1        -58.4545  -19.9842  -41.1234 C.2    1 LIG      -0.26000
      2 C2        -58.7854  -19.8037  -39.7591 C.2    1 LIG      -0.26000
      3 C3        -57.8440  -21.2138  -41.2089 C.2    1 LIG       0.09300
      4 C4        -58.3536  -20.9360  -39.1083 C.2    1 LIG       0.09300
      5 O1        -57.7788  -21.8006  -39.9851 O.3    1 LIG      -0.29200
      6 H1        -58.6376  -19.3030  -41.9418 H      1 LIG       0.17500
      7 H2        -59.2772  -18.9547  -39.3069 H      1 LIG       0.17500
      8 H3        -57.4235  -21.7846  -42.0240 H      1 LIG       0.13800
      9 H4        -58.3798  -21.2623  -38.0788 H      1 LIG       0.13800
@<TRIPOS>BOND
      1       1       2 1
      2       1       3 2
      3       2       4 2
      4       3       5 1
      5       4       5 1
      6       1       6 1
      7       2       7 1
      8       3       8 1
      9       4       9 1
@<TRIPOS>ALT_TYPE
CGenFF_4.0_ALT_TYPE_SET
CGenFF_4.0 1 CG2R51 2 CG2R51 3 CG2R51 4 CG2R51 5 OG2R50 6 HGR51 7 HGR51 8 HGR52 9 HGR52
@<TRIPOS>MOLECULE
furan
 9 9 0 0 0
****
USER_CHARGES
INVALID_CHARGES
Pose:  51 Cluster:  51 Fr_nu: 1268068 TotEn:    -5.75
@<TRIPOS>ATOM
      1 C1        -64.9806   -4.3462  -58.8200 C.2    1 LIG      -0.26000
      2 C2        -64.3550   -5.0180  -57.7427 C.2    1 LIG      -0.26000
      3 C3        -66.0313   -3.6457  -58.2748 C.2    1 LIG       0.09300
      4 C4        -65.0680   -4.6801  -56.6160 C.2    1 LIG       0.09300
      5 O1        -66.0915   -3.8437  -56.9318 O.3    1 LIG      -0.29200
      6 H1        -64.7009   -4.3700  -59.8633 H      1 LIG       0.17500
      7 H2        -63.4922   -5.6672  -57.7825 H      1 LIG       0.17500
      8 H3        -66.7884   -2.9936  -58.6855 H      1 LIG       0.13800
      9 H4        -64.9797   -4.9370  -55.5704 H      1 LIG       0.13800
@<TRIPOS>BOND
      1       1       2 1
      2       1       3 2
      3       2       4 2
      4       3       5 1
      5       4       5 1
      6       1       6 1
      7       2       7 1
      8       3       8 1
      9       4       9 1
@<TRIPOS>ALT_TYPE
CGenFF_4.0_ALT_TYPE_SET
CGenFF_4.0 1 CG2R51 2 CG2R51 3 CG2R51 4 CG2R51 5 OG2R50 6 HGR51 7 HGR51 8 HGR52 9 HGR52
@<TRIPOS>MOLECULE
furan
 9 9 0 0 0
****
USER_CHARGES
INVALID_CHARGES
Pose:  52 Cluster:  52 Fr_nu: 661634 TotEn:    -5.46
@<TRIPOS>ATOM
      1 C1        -59.2930  -20.8531  -40.2303 C.2    1 LIG      -0.26000
      2 C2        -59.2957  -20.9790  -41.6400 C.2    1 LIG      -0.26000
      3 C3        -58.4457  -19.8087  -39.9417 C.2    1 LIG       0.09300
      4 C4        -58.4500  -20.0024  -42.1124 C.2    1 LIG       0.09300
      5 O1        -57.9279  -19.2846  -41.0834 O.3    1 LIG      -0.29200
      6 H1        -59.8397  -21.4494  -39.5142 H      1 LIG       0.17500
      7 H2        -59.8454  -21.6922  -42.2371 H      1 LIG       0.17500
      8 H3        -58.1234  -19.3393  -39.0236 H      1 LIG       0.13800
      9 H4        -58.1308  -19.7038  -43.1003 H      1 LIG       0.13800
@<TRIPOS>BOND
      1       1       2 1
      2       1       3 2
      3       2       4 2
      4       3       5 1
      5       4       5 1
      6       1       6 1
      7       2       7 1
      8       3       8 1
      9       4       9 1
@<TRIPOS>ALT_TYPE
CGenFF_4.0_ALT_TYPE_SET
CGenFF_4.0 1 CG2R51 2 CG2R51 3 CG2R51 4 CG2R51 5 OG2R50 6 HGR51 7 HGR51 8 HGR52 9 HGR52
@<TRIPOS>MOLECULE
furan
 9 9 0 0 0
****
USER_CHARGES
INVALID_CHARGES
Pose:  53 Cluster:  53 Fr_nu: 2593829 TotEn:    -5.35
@<TRIPOS>ATOM
      1 C1        -75.4314   -7.2345  -49.4143 C.2    1 LIG      -0.26000
      2 C2        -76.1086   -8.4424  -49.1215 C.2    1 LIG      -0.26000
      3 C3        -76.3088   -6.2206  -49.1074 C.2    1 LIG       0.09300
      4 C4        -77.3515   -8.0804  -48.6563 C.2    1 LIG       0.09300
      5 O1        -77.4814   -6.7278  -48.6446 O.3    1 LIG      -0.29200
      6 H1        -74.4295   -7.1177  -49.8013 H      1 LIG       0.17500
      7 H2        -75.7372   -9.4506  -49.2350 H      1 LIG       0.17500
      8 H3        -76.2531   -5.1429  -49.1578 H      1 LIG       0.13800
      9 H4        -78.2115   -8.6358  -48.3116 H      1 LIG       0.13800
@<TRIPOS>BOND
      1       1       2 1
      2       1       3 2
      3       2       4 2
      4       3       5 1
      5       4       5 1
      6       1       6 1
      7       2       7 1
      8       3       8 1
      9       4       9 1
@<TRIPOS>ALT_TYPE
CGenFF_4.0_ALT_TYPE_SET
CGenFF_4.0 1 CG2R51 2 CG2R51 3 CG2R51 4 CG2R51 5 OG2R50 6 HGR51 7 HGR51 8 HGR52 9 HGR52
@<TRIPOS>MOLECULE
furan
 9 9 0 0 0
****
USER_CHARGES
INVALID_CHARGES
Pose:  54 Cluster:  54 Fr_nu: 502327 TotEn:    -5.31
@<TRIPOS>ATOM
      1 C1        -57.7895  -20.0131  -40.1780 C.2    1 LIG      -0.26000
      2 C2        -57.7170  -20.1129  -41.5880 C.2    1 LIG      -0.26000
      3 C3        -59.1287  -19.9886  -39.8652 C.2    1 LIG       0.09300
      4 C4        -59.0170  -20.1424  -42.0363 C.2    1 LIG       0.09300
      5 O1        -59.8837  -20.0671  -40.9923 O.3    1 LIG      -0.29200
      6 H1        -56.9684  -19.9646  -39.4775 H      1 LIG       0.17500
      7 H2        -56.8282  -20.1580  -42.2008 H      1 LIG       0.17500
      8 H3        -59.6788  -19.9231  -38.9377 H      1 LIG       0.13800
      9 H4        -59.4689  -20.2111  -43.0151 H      1 LIG       0.13800
@<TRIPOS>BOND
      1       1       2 1
      2       1       3 2
      3       2       4 2
      4       3       5 1
      5       4       5 1
      6       1       6 1
      7       2       7 1
      8       3       8 1
      9       4       9 1
@<TRIPOS>ALT_TYPE
CGenFF_4.0_ALT_TYPE_SET
CGenFF_4.0 1 CG2R51 2 CG2R51 3 CG2R51 4 CG2R51 5 OG2R50 6 HGR51 7 HGR51 8 HGR52 9 HGR52
@<TRIPOS>MOLECULE
furan
 9 9 0 0 0
****
USER_CHARGES
INVALID_CHARGES
Pose:  55 Cluster:  55 Fr_nu: 324670 TotEn:    -4.68
@<TRIPOS>ATOM
      1 C1        -77.4297   -8.4293  -48.3560 C.2    1 LIG      -0.26000
      2 C2        -76.2024   -7.9799  -48.8990 C.2    1 LIG      -0.26000
      3 C3        -77.4541   -9.7918  -48.5432 C.2    1 LIG       0.09300
      4 C4        -75.5642   -9.0998  -49.3791 C.2    1 LIG       0.09300
      5 O1        -76.3206  -10.2084  -49.1661 O.3    1 LIG      -0.29200
      6 H1        -78.2004   -7.8345  -47.8874 H      1 LIG       0.17500
      7 H2        -75.8294   -6.9665  -48.9355 H      1 LIG       0.17500
      8 H3        -78.1669  -10.5669  -48.3019 H      1 LIG       0.13800
      9 H4        -74.6179   -9.2671  -49.8726 H      1 LIG       0.13800
@<TRIPOS>BOND
      1       1       2 1
      2       1       3 2
      3       2       4 2
      4       3       5 1
      5       4       5 1
      6       1       6 1
      7       2       7 1
      8       3       8 1
      9       4       9 1
@<TRIPOS>ALT_TYPE
CGenFF_4.0_ALT_TYPE_SET
CGenFF_4.0 1 CG2R51 2 CG2R51 3 CG2R51 4 CG2R51 5 OG2R50 6 HGR51 7 HGR51 8 HGR52 9 HGR52
@<TRIPOS>MOLECULE
furan
 9 9 0 0 0
****
USER_CHARGES
INVALID_CHARGES
Pose:  56 Cluster:  56 Fr_nu:  54922 TotEn:    -4.03
@<TRIPOS>ATOM
      1 C1        -77.1716   -8.1844  -49.8210 C.2    1 LIG      -0.26000
      2 C2        -75.8903   -8.7013  -49.5140 C.2    1 LIG      -0.26000
      3 C3        -77.4782   -7.3000  -48.8131 C.2    1 LIG       0.09300
      4 C4        -75.5052   -8.0959  -48.3405 C.2    1 LIG       0.09300
      5 O1        -76.4675   -7.2402  -47.9067 O.3    1 LIG      -0.29200
      6 H1        -77.7940   -8.4264  -50.6703 H      1 LIG       0.17500
      7 H2        -75.3189   -9.4246  -50.0778 H      1 LIG       0.17500
      8 H3        -78.3289   -6.6669  -48.6070 H      1 LIG       0.13800
      9 H4        -74.6240   -8.1625  -47.7191 H      1 LIG       0.13800
@<TRIPOS>BOND
      1       1       2 1
      2       1       3 2
      3       2       4 2
      4       3       5 1
      5       4       5 1
      6       1       6 1
      7       2       7 1
      8       3       8 1
      9       4       9 1
@<TRIPOS>ALT_TYPE
CGenFF_4.0_ALT_TYPE_SET
CGenFF_4.0 1 CG2R51 2 CG2R51 3 CG2R51 4 CG2R51 5 OG2R50 6 HGR51 7 HGR51 8 HGR52 9 HGR52
@<TRIPOS>MOLECULE
furan
 9 9 0 0 0
****
USER_CHARGES
INVALID_CHARGES
Pose:  57 Cluster:  57 Fr_nu: 665655 TotEn:    -2.03
@<TRIPOS>ATOM
      1 C1        -76.4626   -9.6863  -49.7244 C.2    1 LIG      -0.26000
      2 C2        -77.4193   -9.0234  -48.9191 C.2    1 LIG      -0.26000
      3 C3        -75.4526   -8.7785  -49.9431 C.2    1 LIG       0.09300
      4 C4        -76.9257   -7.7578  -48.7031 C.2    1 LIG       0.09300
      5 O1        -75.7271   -7.6005  -49.3239 O.3    1 LIG      -0.29200
      6 H1        -76.5042  -10.6989  -50.0989 H      1 LIG       0.17500
      7 H2        -78.3519   -9.4187  -48.5431 H      1 LIG       0.17500
      8 H3        -74.5199   -8.8144  -50.4871 H      1 LIG       0.13800
      9 H4        -77.2870   -6.8973  -48.1590 H      1 LIG       0.13800
@<TRIPOS>BOND
      1       1       2 1
      2       1       3 2
      3       2       4 2
      4       3       5 1
      5       4       5 1
      6       1       6 1
      7       2       7 1
      8       3       8 1
      9       4       9 1
@<TRIPOS>ALT_TYPE
CGenFF_4.0_ALT_TYPE_SET
CGenFF_4.0 1 CG2R51 2 CG2R51 3 CG2R51 4 CG2R51 5 OG2R50 6 HGR51 7 HGR51 8 HGR52 9 HGR52
@<TRIPOS>MOLECULE
pyrimidine
 10 10 0 0 0
****
USER_CHARGES
INVALID_CHARGES
Pose:   1 Cluster:   1 Fr_nu: 2495444 TotEn:   -18.42
@<TRIPOS>ATOM
      1 C1        -78.3550  -11.2282  -48.2030 C.ar   1 LIG      -0.13100
      2 C2        -77.2152  -12.0055  -48.1695 C.ar   1 LIG       0.28900
      3 C3        -78.1737   -9.9194  -48.6008 C.ar   1 LIG       0.28900
      4 C4        -75.9418  -10.2571  -48.8686 C.ar   1 LIG       0.50700
      5 N1        -75.9880  -11.5506  -48.4970 N.ar   1 LIG      -0.71900
      6 N2        -76.9768   -9.3985  -48.9418 N.ar   1 LIG      -0.71900
      7 H1        -79.3273  -11.6193  -47.9347 H      1 LIG       0.11500
      8 H2        -77.2590  -13.0467  -47.8691 H      1 LIG       0.11400
      9 H3        -79.0111   -9.2324  -48.6573 H      1 LIG       0.11400
     10 H4        -74.9683   -9.8650  -49.1362 H      1 LIG       0.14100
@<TRIPOS>BOND
      1       1       2 ar
      2       1       3 ar
      3       2       5 ar
      4       3       6 ar
      5       4       5 ar
      6       4       6 ar
      7       1       7 1
      8       2       8 1
      9       3       9 1
     10       4      10 1
@<TRIPOS>ALT_TYPE
CGenFF_4.0_ALT_TYPE_SET
CGenFF_4.0 1 CG2R61 2 CG2R61 3 CG2R61 4 CG2R64 5 NG2R62 6 NG2R62 7 HGR61 8 HGR62 9 HGR62 10 HGR62
@<TRIPOS>MOLECULE
pyrimidine
 10 10 0 0 0
****
USER_CHARGES
INVALID_CHARGES
Pose:   2 Cluster:   2 Fr_nu: 3116912 TotEn:   -17.52
@<TRIPOS>ATOM
      1 C1        -76.7448  -10.4215  -50.0573 C.ar   1 LIG      -0.13100
      2 C2        -77.9451  -10.3200  -49.3839 C.ar   1 LIG       0.28900
      3 C3        -75.8469  -11.3342  -49.5426 C.ar   1 LIG       0.28900
      4 C4        -77.2970  -11.9034  -47.8873 C.ar   1 LIG       0.50700
      5 N1        -78.2556  -11.0483  -48.2914 N.ar   1 LIG      -0.71900
      6 N2        -76.0909  -12.0945  -48.4551 N.ar   1 LIG      -0.71900
      7 H1        -76.5223   -9.8244  -50.9314 H      1 LIG       0.11500
      8 H2        -78.7132   -9.6292  -49.7143 H      1 LIG       0.11400
      9 H3        -74.8767  -11.4833  -50.0041 H      1 LIG       0.11400
     10 H4        -77.5192  -12.5006  -47.0114 H      1 LIG       0.14100
@<TRIPOS>BOND
      1       1       2 ar
      2       1       3 ar
      3       2       5 ar
      4       3       6 ar
      5       4       5 ar
      6       4       6 ar
      7       1       7 1
      8       2       8 1
      9       3       9 1
     10       4      10 1
@<TRIPOS>ALT_TYPE
CGenFF_4.0_ALT_TYPE_SET
CGenFF_4.0 1 CG2R61 2 CG2R61 3 CG2R61 4 CG2R64 5 NG2R62 6 NG2R62 7 HGR61 8 HGR62 9 HGR62 10 HGR62
@<TRIPOS>MOLECULE
pyrimidine
 10 10 0 0 0
****
USER_CHARGES
INVALID_CHARGES
Pose:   3 Cluster:   3 Fr_nu: 579270 TotEn:   -15.19
@<TRIPOS>ATOM
      1 C1        -52.2777    3.8404  -35.5575 C.ar   1 LIG      -0.13100
      2 C2        -51.4707    3.2194  -34.6261 C.ar   1 LIG       0.28900
      3 C3        -51.9142    5.1269  -35.8992 C.ar   1 LIG       0.28900
      4 C4        -50.1394    5.0561  -34.4807 C.ar   1 LIG       0.50700
      5 N1        -50.3896    3.7999  -34.0652 N.ar   1 LIG      -0.71900
      6 N2        -50.8473    5.7679  -35.3785 N.ar   1 LIG      -0.71900
      7 H1        -53.1393    3.3508  -35.9912 H      1 LIG       0.11500
      8 H2        -51.6777    2.2074  -34.2953 H      1 LIG       0.11400
      9 H3        -52.4886    5.6954  -36.6226 H      1 LIG       0.11400
     10 H4        -49.2774    5.5470  -34.0457 H      1 LIG       0.14100
@<TRIPOS>BOND
      1       1       2 ar
      2       1       3 ar
      3       2       5 ar
      4       3       6 ar
      5       4       5 ar
      6       4       6 ar
      7       1       7 1
      8       2       8 1
      9       3       9 1
     10       4      10 1
@<TRIPOS>ALT_TYPE
CGenFF_4.0_ALT_TYPE_SET
CGenFF_4.0 1 CG2R61 2 CG2R61 3 CG2R61 4 CG2R64 5 NG2R62 6 NG2R62 7 HGR61 8 HGR62 9 HGR62 10 HGR62
@<TRIPOS>MOLECULE
pyrimidine
 10 10 0 0 0
****
USER_CHARGES
INVALID_CHARGES
Pose:   4 Cluster:   4 Fr_nu: 1137687 TotEn:   -14.56
@<TRIPOS>ATOM
      1 C1        -62.9322   -2.1186  -25.5506 C.ar   1 LIG      -0.13100
      2 C2        -62.9322   -3.1911  -24.6821 C.ar   1 LIG       0.28900
      3 C3        -62.2010   -1.0212  -25.1442 C.ar   1 LIG       0.28900
      4 C4        -61.5962   -2.0730  -23.2220 C.ar   1 LIG       0.50700
      5 N1        -62.2727   -3.2024  -23.5052 N.ar   1 LIG      -0.71900
      6 N2        -61.5185   -0.9638  -23.9819 N.ar   1 LIG      -0.71900
      7 H1        -63.4706   -2.1368  -26.4887 H      1 LIG       0.11500
      8 H2        -63.4792   -4.0980  -24.9159 H      1 LIG       0.11400
      9 H3        -62.1425   -0.1305  -25.7604 H      1 LIG       0.11400
     10 H4        -61.0580   -2.0540  -22.2822 H      1 LIG       0.14100
@<TRIPOS>BOND
      1       1       2 ar
      2       1       3 ar
      3       2       5 ar
      4       3       6 ar
      5       4       5 ar
      6       4       6 ar
      7       1       7 1
      8       2       8 1
      9       3       9 1
     10       4      10 1
@<TRIPOS>ALT_TYPE
CGenFF_4.0_ALT_TYPE_SET
CGenFF_4.0 1 CG2R61 2 CG2R61 3 CG2R61 4 CG2R64 5 NG2R62 6 NG2R62 7 HGR61 8 HGR62 9 HGR62 10 HGR62
@<TRIPOS>MOLECULE
pyrimidine
 10 10 0 0 0
****
USER_CHARGES
INVALID_CHARGES
Pose:   5 Cluster:   5 Fr_nu: 335373 TotEn:   -14.44
@<TRIPOS>ATOM
      1 C1        -62.7745   -0.2813  -25.7186 C.ar   1 LIG      -0.13100
      2 C2        -61.7219    0.3512  -25.0889 C.ar   1 LIG       0.28900
      3 C3        -62.8210   -1.6526  -25.5718 C.ar   1 LIG       0.28900
      4 C4        -60.9370   -1.6309  -24.3002 C.ar   1 LIG       0.50700
      5 N1        -60.7816   -0.2951  -24.3688 N.ar   1 LIG      -0.71900
      6 N2        -61.9155   -2.3623  -24.8672 N.ar   1 LIG      -0.71900
      7 H1        -63.5147    0.2623  -26.2902 H      1 LIG       0.11500
      8 H2        -61.6021    1.4275  -25.1482 H      1 LIG       0.11400
      9 H3        -63.6113   -2.2363  -26.0313 H      1 LIG       0.11400
     10 H4        -60.1954   -2.1756  -23.7288 H      1 LIG       0.14100
@<TRIPOS>BOND
      1       1       2 ar
      2       1       3 ar
      3       2       5 ar
      4       3       6 ar
      5       4       5 ar
      6       4       6 ar
      7       1       7 1
      8       2       8 1
      9       3       9 1
     10       4      10 1
@<TRIPOS>ALT_TYPE
CGenFF_4.0_ALT_TYPE_SET
CGenFF_4.0 1 CG2R61 2 CG2R61 3 CG2R61 4 CG2R64 5 NG2R62 6 NG2R62 7 HGR61 8 HGR62 9 HGR62 10 HGR62
@<TRIPOS>MOLECULE
pyrimidine
 10 10 0 0 0
****
USER_CHARGES
INVALID_CHARGES
Pose:   6 Cluster:   6 Fr_nu: 3143965 TotEn:   -14.12
@<TRIPOS>ATOM
      1 C1        -75.7743   -9.0019  -49.1264 C.ar   1 LIG      -0.13100
      2 C2        -76.8644   -9.2244  -49.9428 C.ar   1 LIG       0.28900
      3 C3        -75.5400   -9.9658  -48.1673 C.ar   1 LIG       0.28900
      4 C4        -77.3373  -11.1695  -48.8657 C.ar   1 LIG       0.50700
      5 N1        -77.6704  -10.3015  -49.8399 N.ar   1 LIG      -0.71900
      6 N2        -76.3041  -11.0663  -48.0081 N.ar   1 LIG      -0.71900
      7 H1        -75.1446   -8.1285  -49.2313 H      1 LIG       0.11500
      8 H2        -77.1277   -8.5214  -50.7257 H      1 LIG       0.11400
      9 H3        -74.7064   -9.8769  -47.4791 H      1 LIG       0.11400
     10 H4        -77.9683  -12.0434  -48.7598 H      1 LIG       0.14100
@<TRIPOS>BOND
      1       1       2 ar
      2       1       3 ar
      3       2       5 ar
      4       3       6 ar
      5       4       5 ar
      6       4       6 ar
      7       1       7 1
      8       2       8 1
      9       3       9 1
     10       4      10 1
@<TRIPOS>ALT_TYPE
CGenFF_4.0_ALT_TYPE_SET
CGenFF_4.0 1 CG2R61 2 CG2R61 3 CG2R61 4 CG2R64 5 NG2R62 6 NG2R62 7 HGR61 8 HGR62 9 HGR62 10 HGR62
@<TRIPOS>MOLECULE
pyrimidine
 10 10 0 0 0
****
USER_CHARGES
INVALID_CHARGES
Pose:   7 Cluster:   7 Fr_nu: 357993 TotEn:   -14.08
@<TRIPOS>ATOM
      1 C1        -52.1099    4.1631  -34.2883 C.ar   1 LIG      -0.13100
      2 C2        -50.8069    3.7661  -34.0662 C.ar   1 LIG       0.28900
      3 C3        -52.2772    5.4814  -34.6600 C.ar   1 LIG       0.28900
      4 C4        -50.0357    5.8462  -34.5619 C.ar   1 LIG       0.50700
      5 N1        -49.7419    4.5845  -34.1943 N.ar   1 LIG      -0.71900
      6 N2        -51.2588    6.3540  -34.8067 N.ar   1 LIG      -0.71900
      7 H1        -52.9455    3.4851  -34.1780 H      1 LIG       0.11500
      8 H2        -50.5768    2.7484  -33.7701 H      1 LIG       0.11400
      9 H3        -53.2649    5.8848  -34.8554 H      1 LIG       0.11400
     10 H4        -49.1993    6.5255  -34.6713 H      1 LIG       0.14100
@<TRIPOS>BOND
      1       1       2 ar
      2       1       3 ar
      3       2       5 ar
      4       3       6 ar
      5       4       5 ar
      6       4       6 ar
      7       1       7 1
      8       2       8 1
      9       3       9 1
     10       4      10 1
@<TRIPOS>ALT_TYPE
CGenFF_4.0_ALT_TYPE_SET
CGenFF_4.0 1 CG2R61 2 CG2R61 3 CG2R61 4 CG2R64 5 NG2R62 6 NG2R62 7 HGR61 8 HGR62 9 HGR62 10 HGR62
@<TRIPOS>MOLECULE
pyrimidine
 10 10 0 0 0
****
USER_CHARGES
INVALID_CHARGES
Pose:   8 Cluster:   8 Fr_nu: 3141737 TotEn:   -13.90
@<TRIPOS>ATOM
      1 C1        -77.3963  -10.2221  -48.1284 C.ar   1 LIG      -0.13100
      2 C2        -78.5977  -10.8594  -48.3629 C.ar   1 LIG       0.28900
      3 C3        -76.2905  -11.0435  -48.0476 C.ar   1 LIG       0.28900
      4 C4        -77.5706  -12.8867  -48.4095 C.ar   1 LIG       0.50700
      5 N1        -78.7216  -12.1949  -48.5091 N.ar   1 LIG      -0.71900
      6 N2        -76.3414  -12.3848  -48.1837 N.ar   1 LIG      -0.71900
      7 H1        -77.3261   -9.1486  -48.0150 H      1 LIG       0.11500
      8 H2        -79.5214  -10.2965  -48.4419 H      1 LIG       0.11400
      9 H3        -75.3031  -10.6334  -47.8651 H      1 LIG       0.11400
     10 H4        -77.6408  -13.9617  -48.5219 H      1 LIG       0.14100
@<TRIPOS>BOND
      1       1       2 ar
      2       1       3 ar
      3       2       5 ar
      4       3       6 ar
      5       4       5 ar
      6       4       6 ar
      7       1       7 1
      8       2       8 1
      9       3       9 1
     10       4      10 1
@<TRIPOS>ALT_TYPE
CGenFF_4.0_ALT_TYPE_SET
CGenFF_4.0 1 CG2R61 2 CG2R61 3 CG2R61 4 CG2R64 5 NG2R62 6 NG2R62 7 HGR61 8 HGR62 9 HGR62 10 HGR62
@<TRIPOS>MOLECULE
pyrimidine
 10 10 0 0 0
****
USER_CHARGES
INVALID_CHARGES
Pose:   9 Cluster:   9 Fr_nu:  38232 TotEn:   -13.62
@<TRIPOS>ATOM
      1 C1        -50.5594   -9.4700  -30.3285 C.ar   1 LIG      -0.13100
      2 C2        -50.4647   -9.2122  -31.6810 C.ar   1 LIG       0.28900
      3 C3        -49.8451   -8.6216  -29.5076 C.ar   1 LIG       0.28900
      4 C4        -49.0817   -7.4492  -31.2991 C.ar   1 LIG       0.50700
      5 N1        -49.7322   -8.2065  -32.2028 N.ar   1 LIG      -0.71900
      6 N2        -49.0928   -7.5973  -29.9606 N.ar   1 LIG      -0.71900
      7 H1        -51.1547  -10.2842  -29.9374 H      1 LIG       0.11500
      8 H2        -50.9911   -9.8260  -32.4038 H      1 LIG       0.11400
      9 H3        -49.8576   -8.7462  -28.4302 H      1 LIG       0.11400
     10 H4        -48.4847   -6.6346  -31.6906 H      1 LIG       0.14100
@<TRIPOS>BOND
      1       1       2 ar
      2       1       3 ar
      3       2       5 ar
      4       3       6 ar
      5       4       5 ar
      6       4       6 ar
      7       1       7 1
      8       2       8 1
      9       3       9 1
     10       4      10 1
@<TRIPOS>ALT_TYPE
CGenFF_4.0_ALT_TYPE_SET
CGenFF_4.0 1 CG2R61 2 CG2R61 3 CG2R61 4 CG2R64 5 NG2R62 6 NG2R62 7 HGR61 8 HGR62 9 HGR62 10 HGR62
@<TRIPOS>MOLECULE
pyrimidine
 10 10 0 0 0
****
USER_CHARGES
INVALID_CHARGES
Pose:  10 Cluster:  10 Fr_nu: 216386 TotEn:   -13.60
@<TRIPOS>ATOM
      1 C1        -58.7424  -20.0291  -39.8242 C.ar   1 LIG      -0.13100
      2 C2        -59.3771  -20.1383  -41.0447 C.ar   1 LIG       0.28900
      3 C3        -57.3639  -20.0752  -39.8618 C.ar   1 LIG       0.28900
      4 C4        -57.3833  -20.3126  -42.1224 C.ar   1 LIG       0.50700
      5 N1        -58.7261  -20.2817  -42.2178 N.ar   1 LIG      -0.71900
      6 N2        -56.6492  -20.2167  -40.9974 N.ar   1 LIG      -0.71900
      7 H1        -59.2900  -19.9150  -38.8982 H      1 LIG       0.11500
      8 H2        -60.4591  -20.1129  -41.1149 H      1 LIG       0.11400
      9 H3        -56.7781  -19.9979  -38.9522 H      1 LIG       0.11400
     10 H4        -56.8348  -20.4279  -43.0492 H      1 LIG       0.14100
@<TRIPOS>BOND
      1       1       2 ar
      2       1       3 ar
      3       2       5 ar
      4       3       6 ar
      5       4       5 ar
      6       4       6 ar
      7       1       7 1
      8       2       8 1
      9       3       9 1
     10       4      10 1
@<TRIPOS>ALT_TYPE
CGenFF_4.0_ALT_TYPE_SET
CGenFF_4.0 1 CG2R61 2 CG2R61 3 CG2R61 4 CG2R64 5 NG2R62 6 NG2R62 7 HGR61 8 HGR62 9 HGR62 10 HGR62
@<TRIPOS>MOLECULE
pyrimidine
 10 10 0 0 0
****
USER_CHARGES
INVALID_CHARGES
Pose:  11 Cluster:  11 Fr_nu: 793668 TotEn:   -13.39
@<TRIPOS>ATOM
      1 C1        -52.0231    3.2020  -35.1250 C.ar   1 LIG      -0.13100
      2 C2        -50.9823    3.6566  -34.3411 C.ar   1 LIG       0.28900
      3 C3        -52.2307    3.8930  -36.3012 C.ar   1 LIG       0.28900
      4 C4        -50.5009    5.2944  -35.8420 C.ar   1 LIG       0.50700
      5 N1        -50.1980    4.7039  -34.6704 N.ar   1 LIG      -0.71900
      6 N2        -51.4860    4.9478  -36.6924 N.ar   1 LIG      -0.71900
      7 H1        -52.6365    2.3591  -34.8360 H      1 LIG       0.11500
      8 H2        -50.7434    3.1767  -33.3982 H      1 LIG       0.11400
      9 H3        -53.0261    3.6094  -36.9819 H      1 LIG       0.11400
     10 H4        -49.8876    6.1392  -36.1310 H      1 LIG       0.14100
@<TRIPOS>BOND
      1       1       2 ar
      2       1       3 ar
      3       2       5 ar
      4       3       6 ar
      5       4       5 ar
      6       4       6 ar
      7       1       7 1
      8       2       8 1
      9       3       9 1
     10       4      10 1
@<TRIPOS>ALT_TYPE
CGenFF_4.0_ALT_TYPE_SET
CGenFF_4.0 1 CG2R61 2 CG2R61 3 CG2R61 4 CG2R64 5 NG2R62 6 NG2R62 7 HGR61 8 HGR62 9 HGR62 10 HGR62
@<TRIPOS>MOLECULE
pyrimidine
 10 10 0 0 0
****
USER_CHARGES
INVALID_CHARGES
Pose:  12 Cluster:  12 Fr_nu: 1870753 TotEn:   -13.27
@<TRIPOS>ATOM
      1 C1        -49.2376  -11.9727  -27.0922 C.ar   1 LIG      -0.13100
      2 C2        -48.4335  -10.8561  -27.1970 C.ar   1 LIG       0.28900
      3 C3        -48.9023  -12.8578  -26.0881 C.ar   1 LIG       0.28900
      4 C4        -47.1565  -11.5498  -25.4492 C.ar   1 LIG       0.50700
      5 N1        -47.3808  -10.6121  -26.3892 N.ar   1 LIG      -0.71900
      6 N2        -47.8644  -12.6773  -25.2453 N.ar   1 LIG      -0.71900
      7 H1        -50.0760  -12.1432  -27.7543 H      1 LIG       0.11500
      8 H2        -48.6193  -10.1044  -27.9565 H      1 LIG       0.11400
      9 H3        -49.4760  -13.7645  -25.9292 H      1 LIG       0.11400
     10 H4        -46.3165  -11.3799  -24.7869 H      1 LIG       0.14100
@<TRIPOS>BOND
      1       1       2 ar
      2       1       3 ar
      3       2       5 ar
      4       3       6 ar
      5       4       5 ar
      6       4       6 ar
      7       1       7 1
      8       2       8 1
      9       3       9 1
     10       4      10 1
@<TRIPOS>ALT_TYPE
CGenFF_4.0_ALT_TYPE_SET
CGenFF_4.0 1 CG2R61 2 CG2R61 3 CG2R61 4 CG2R64 5 NG2R62 6 NG2R62 7 HGR61 8 HGR62 9 HGR62 10 HGR62
@<TRIPOS>MOLECULE
pyrimidine
 10 10 0 0 0
****
USER_CHARGES
INVALID_CHARGES
Pose:  13 Cluster:  13 Fr_nu: 863754 TotEn:   -13.24
@<TRIPOS>ATOM
      1 C1        -52.6850    3.8309  -35.6638 C.ar   1 LIG      -0.13100
      2 C2        -52.9130    5.0681  -36.2311 C.ar   1 LIG       0.28900
      3 C3        -51.6959    3.7879  -34.7026 C.ar   1 LIG       0.28900
      4 C4        -51.2947    6.0122  -34.9439 C.ar   1 LIG       0.50700
      5 N1        -52.2339    6.1840  -35.8936 N.ar   1 LIG      -0.71900
      6 N2        -50.9781    4.8632  -34.3169 N.ar   1 LIG      -0.71900
      7 H1        -53.2450    2.9520  -35.9539 H      1 LIG       0.11500
      8 H2        -53.6708    5.1999  -36.9957 H      1 LIG       0.11400
      9 H3        -51.4451    2.8593  -34.2014 H      1 LIG       0.11400
     10 H4        -50.7331    6.8919  -34.6541 H      1 LIG       0.14100
@<TRIPOS>BOND
      1       1       2 ar
      2       1       3 ar
      3       2       5 ar
      4       3       6 ar
      5       4       5 ar
      6       4       6 ar
      7       1       7 1
      8       2       8 1
      9       3       9 1
     10       4      10 1
@<TRIPOS>ALT_TYPE
CGenFF_4.0_ALT_TYPE_SET
CGenFF_4.0 1 CG2R61 2 CG2R61 3 CG2R61 4 CG2R64 5 NG2R62 6 NG2R62 7 HGR61 8 HGR62 9 HGR62 10 HGR62
@<TRIPOS>MOLECULE
pyrimidine
 10 10 0 0 0
****
USER_CHARGES
INVALID_CHARGES
Pose:  14 Cluster:  14 Fr_nu: 813098 TotEn:   -12.56
@<TRIPOS>ATOM
      1 C1        -63.3517    0.4038  -26.2356 C.ar   1 LIG      -0.13100
      2 C2        -63.2251   -0.9701  -26.2059 C.ar   1 LIG       0.28900
      3 C3        -62.5093    1.0994  -25.3929 C.ar   1 LIG       0.28900
      4 C4        -61.5811   -0.8348  -24.6419 C.ar   1 LIG       0.50700
      5 N1        -62.3469   -1.6249  -25.4182 N.ar   1 LIG      -0.71900
      6 N2        -61.6086    0.5102  -24.5793 N.ar   1 LIG      -0.71900
      7 H1        -64.0652    0.9028  -26.8776 H      1 LIG       0.11500
      8 H2        -63.8450   -1.6010  -26.8335 H      1 LIG       0.11400
      9 H3        -62.5364    2.1827  -25.3466 H      1 LIG       0.11400
     10 H4        -60.8675   -1.3344  -23.9981 H      1 LIG       0.14100
@<TRIPOS>BOND
      1       1       2 ar
      2       1       3 ar
      3       2       5 ar
      4       3       6 ar
      5       4       5 ar
      6       4       6 ar
      7       1       7 1
      8       2       8 1
      9       3       9 1
     10       4      10 1
@<TRIPOS>ALT_TYPE
CGenFF_4.0_ALT_TYPE_SET
CGenFF_4.0 1 CG2R61 2 CG2R61 3 CG2R61 4 CG2R64 5 NG2R62 6 NG2R62 7 HGR61 8 HGR62 9 HGR62 10 HGR62
@<TRIPOS>MOLECULE
pyrimidine
 10 10 0 0 0
****
USER_CHARGES
INVALID_CHARGES
Pose:  15 Cluster:  15 Fr_nu: 507903 TotEn:   -12.50
@<TRIPOS>ATOM
      1 C1        -62.7484    1.4126  -24.9602 C.ar   1 LIG      -0.13100
      2 C2        -62.4914    0.3033  -25.7399 C.ar   1 LIG       0.28900
      3 C3        -62.0307    1.4954  -23.7846 C.ar   1 LIG       0.28900
      4 C4        -60.9676   -0.4622  -24.2370 C.ar   1 LIG       0.50700
      5 N1        -61.6042   -0.6572  -25.4075 N.ar   1 LIG      -0.71900
      6 N2        -61.1289    0.5725  -23.3902 N.ar   1 LIG      -0.71900
      7 H1        -63.4660    2.1679  -25.2515 H      1 LIG       0.11500
      8 H2        -63.0076    0.1519  -26.6817 H      1 LIG       0.11400
      9 H3        -62.1654    2.3310  -23.1064 H      1 LIG       0.11400
     10 H4        -60.2498   -1.2189  -23.9446 H      1 LIG       0.14100
@<TRIPOS>BOND
      1       1       2 ar
      2       1       3 ar
      3       2       5 ar
      4       3       6 ar
      5       4       5 ar
      6       4       6 ar
      7       1       7 1
      8       2       8 1
      9       3       9 1
     10       4      10 1
@<TRIPOS>ALT_TYPE
CGenFF_4.0_ALT_TYPE_SET
CGenFF_4.0 1 CG2R61 2 CG2R61 3 CG2R61 4 CG2R64 5 NG2R62 6 NG2R62 7 HGR61 8 HGR62 9 HGR62 10 HGR62
@<TRIPOS>MOLECULE
pyrimidine
 10 10 0 0 0
****
USER_CHARGES
INVALID_CHARGES
Pose:  16 Cluster:  16 Fr_nu: 455690 TotEn:   -12.49
@<TRIPOS>ATOM
      1 C1        -64.3562  -24.9119  -33.7981 C.ar   1 LIG      -0.13100
      2 C2        -63.5280  -23.8383  -33.5416 C.ar   1 LIG       0.28900
      3 C3        -64.0539  -25.6424  -34.9291 C.ar   1 LIG       0.28900
      4 C4        -62.2910  -24.2853  -35.3956 C.ar   1 LIG       0.50700
      5 N1        -62.4823  -23.4951  -34.3221 N.ar   1 LIG      -0.71900
      6 N2        -63.0250  -25.3562  -35.7536 N.ar   1 LIG      -0.71900
      7 H1        -65.1883  -25.1643  -33.1546 H      1 LIG       0.11500
      8 H2        -63.6874  -23.2054  -32.6754 H      1 LIG       0.11400
      9 H3        -64.6491  -26.5036  -35.2125 H      1 LIG       0.11400
     10 H4        -61.4586  -24.0321  -36.0406 H      1 LIG       0.14100
@<TRIPOS>BOND
      1       1       2 ar
      2       1       3 ar
      3       2       5 ar
      4       3       6 ar
      5       4       5 ar
      6       4       6 ar
      7       1       7 1
      8       2       8 1
      9       3       9 1
     10       4      10 1
@<TRIPOS>ALT_TYPE
CGenFF_4.0_ALT_TYPE_SET
CGenFF_4.0 1 CG2R61 2 CG2R61 3 CG2R61 4 CG2R64 5 NG2R62 6 NG2R62 7 HGR61 8 HGR62 9 HGR62 10 HGR62
@<TRIPOS>MOLECULE
pyrimidine
 10 10 0 0 0
****
USER_CHARGES
INVALID_CHARGES
Pose:  17 Cluster:  17 Fr_nu: 1870631 TotEn:   -12.11
@<TRIPOS>ATOM
      1 C1        -50.7775  -12.2235  -26.9348 C.ar   1 LIG      -0.13100
      2 C2        -50.7775  -11.3365  -25.8776 C.ar   1 LIG       0.28900
      3 C3        -51.7305  -13.2199  -26.8781 C.ar   1 LIG       0.28900
      4 C4        -52.5186  -12.4232  -24.9005 C.ar   1 LIG       0.50700
      5 N1        -51.6370  -11.4070  -24.8400 N.ar   1 LIG      -0.71900
      6 N2        -52.6200  -13.3501  -25.8721 N.ar   1 LIG      -0.71900
      7 H1        -50.0760  -12.1432  -27.7543 H      1 LIG       0.11500
      8 H2        -50.0647  -10.5201  -25.8346 H      1 LIG       0.11400
      9 H3        -51.8070  -13.9639  -27.6636 H      1 LIG       0.11400
     10 H4        -53.2204  -12.5045  -24.0794 H      1 LIG       0.14100
@<TRIPOS>BOND
      1       1       2 ar
      2       1       3 ar
      3       2       5 ar
      4       3       6 ar
      5       4       5 ar
      6       4       6 ar
      7       1       7 1
      8       2       8 1
      9       3       9 1
     10       4      10 1
@<TRIPOS>ALT_TYPE
CGenFF_4.0_ALT_TYPE_SET
CGenFF_4.0 1 CG2R61 2 CG2R61 3 CG2R61 4 CG2R64 5 NG2R62 6 NG2R62 7 HGR61 8 HGR62 9 HGR62 10 HGR62
@<TRIPOS>MOLECULE
pyrimidine
 10 10 0 0 0
****
USER_CHARGES
INVALID_CHARGES
Pose:  18 Cluster:  18 Fr_nu: 3142756 TotEn:   -12.05
@<TRIPOS>ATOM
      1 C1        -75.5109   -9.4475  -50.2594 C.ar   1 LIG      -0.13100
      2 C2        -75.7112   -8.7692  -49.0743 C.ar   1 LIG       0.28900
      3 C3        -75.7464  -10.8064  -50.2167 C.ar   1 LIG       0.28900
      4 C4        -76.3074  -10.6911  -48.0170 C.ar   1 LIG       0.50700
      5 N1        -76.1108   -9.3618  -47.9300 N.ar   1 LIG      -0.71900
      6 N2        -76.1469  -11.4635  -49.1085 N.ar   1 LIG      -0.71900
      7 H1        -75.1898   -8.9465  -51.1628 H      1 LIG       0.11500
      8 H2        -75.5510   -7.6984  -49.0107 H      1 LIG       0.11400
      9 H3        -75.6149  -11.4233  -51.0991 H      1 LIG       0.11400
     10 H4        -76.6277  -11.1931  -47.1122 H      1 LIG       0.14100
@<TRIPOS>BOND
      1       1       2 ar
      2       1       3 ar
      3       2       5 ar
      4       3       6 ar
      5       4       5 ar
      6       4       6 ar
      7       1       7 1
      8       2       8 1
      9       3       9 1
     10       4      10 1
@<TRIPOS>ALT_TYPE
CGenFF_4.0_ALT_TYPE_SET
CGenFF_4.0 1 CG2R61 2 CG2R61 3 CG2R61 4 CG2R64 5 NG2R62 6 NG2R62 7 HGR61 8 HGR62 9 HGR62 10 HGR62
@<TRIPOS>MOLECULE
pyrimidine
 10 10 0 0 0
****
USER_CHARGES
INVALID_CHARGES
Pose:  19 Cluster:  19 Fr_nu: 3081419 TotEn:   -12.03
@<TRIPOS>ATOM
      1 C1        -77.5901  -10.5934  -48.5376 C.ar   1 LIG      -0.13100
      2 C2        -76.7233  -11.6487  -48.3385 C.ar   1 LIG       0.28900
      3 C3        -77.3459   -9.8230  -49.6559 C.ar   1 LIG       0.28900
      4 C4        -75.5610  -11.1137  -50.2173 C.ar   1 LIG       0.50700
      5 N1        -75.6943  -11.9388  -49.1615 N.ar   1 LIG      -0.71900
      6 N2        -76.3365  -10.0552  -50.5205 N.ar   1 LIG      -0.71900
      7 H1        -78.4075  -10.3837  -47.8608 H      1 LIG       0.11500
      8 H2        -76.8359  -12.3097  -47.4860 H      1 LIG       0.11400
      9 H3        -77.9738   -8.9714  -49.8947 H      1 LIG       0.11400
     10 H4        -74.7419  -11.3228  -50.8944 H      1 LIG       0.14100
@<TRIPOS>BOND
      1       1       2 ar
      2       1       3 ar
      3       2       5 ar
      4       3       6 ar
      5       4       5 ar
      6       4       6 ar
      7       1       7 1
      8       2       8 1
      9       3       9 1
     10       4      10 1
@<TRIPOS>ALT_TYPE
CGenFF_4.0_ALT_TYPE_SET
CGenFF_4.0 1 CG2R61 2 CG2R61 3 CG2R61 4 CG2R64 5 NG2R62 6 NG2R62 7 HGR61 8 HGR62 9 HGR62 10 HGR62
@<TRIPOS>MOLECULE
pyrimidine
 10 10 0 0 0
****
USER_CHARGES
INVALID_CHARGES
Pose:  20 Cluster:  20 Fr_nu:  21717 TotEn:   -11.99
@<TRIPOS>ATOM
      1 C1        -70.8653  -26.2638  -47.4776 C.ar   1 LIG      -0.13100
      2 C2        -71.6306  -25.7273  -48.4930 C.ar   1 LIG       0.28900
      3 C3        -70.1548  -27.4011  -47.8026 C.ar   1 LIG       0.28900
      4 C4        -70.9650  -27.3614  -49.9260 C.ar   1 LIG       0.50700
      5 N1        -71.7039  -26.2522  -49.7337 N.ar   1 LIG      -0.71900
      6 N2        -70.1815  -27.9791  -49.0214 N.ar   1 LIG      -0.71900
      7 H1        -70.8252  -25.8217  -46.4911 H      1 LIG       0.11500
      8 H2        -72.2238  -24.8337  -48.3317 H      1 LIG       0.11400
      9 H3        -69.5258  -27.8944  -47.0695 H      1 LIG       0.11400
     10 H4        -71.0058  -27.8048  -50.9134 H      1 LIG       0.14100
@<TRIPOS>BOND
      1       1       2 ar
      2       1       3 ar
      3       2       5 ar
      4       3       6 ar
      5       4       5 ar
      6       4       6 ar
      7       1       7 1
      8       2       8 1
      9       3       9 1
     10       4      10 1
@<TRIPOS>ALT_TYPE
CGenFF_4.0_ALT_TYPE_SET
CGenFF_4.0 1 CG2R61 2 CG2R61 3 CG2R61 4 CG2R64 5 NG2R62 6 NG2R62 7 HGR61 8 HGR62 9 HGR62 10 HGR62
@<TRIPOS>MOLECULE
pyrimidine
 10 10 0 0 0
****
USER_CHARGES
INVALID_CHARGES
Pose:  21 Cluster:  21 Fr_nu: 212935 TotEn:   -11.93
@<TRIPOS>ATOM
      1 C1        -71.2070  -26.2560  -47.1620 C.ar   1 LIG      -0.13100
      2 C2        -72.0218  -27.2872  -46.7411 C.ar   1 LIG       0.28900
      3 C3        -71.2052  -26.0127  -48.5203 C.ar   1 LIG       0.28900
      4 C4        -72.6924  -27.6949  -48.8744 C.ar   1 LIG       0.50700
      5 N1        -72.7808  -28.0300  -47.5732 N.ar   1 LIG      -0.71900
      6 N2        -71.9383  -26.7153  -49.4087 N.ar   1 LIG      -0.71900
      7 H1        -70.6084  -25.6763  -46.4722 H      1 LIG       0.11500
      8 H2        -72.0885  -27.5523  -45.6916 H      1 LIG       0.11400
      9 H3        -70.5954  -25.2226  -48.9447 H      1 LIG       0.11400
     10 H4        -73.2908  -28.2759  -49.5655 H      1 LIG       0.14100
@<TRIPOS>BOND
      1       1       2 ar
      2       1       3 ar
      3       2       5 ar
      4       3       6 ar
      5       4       5 ar
      6       4       6 ar
      7       1       7 1
      8       2       8 1
      9       3       9 1
     10       4      10 1
@<TRIPOS>ALT_TYPE
CGenFF_4.0_ALT_TYPE_SET
CGenFF_4.0 1 CG2R61 2 CG2R61 3 CG2R61 4 CG2R64 5 NG2R62 6 NG2R62 7 HGR61 8 HGR62 9 HGR62 10 HGR62
@<TRIPOS>MOLECULE
pyrimidine
 10 10 0 0 0
****
USER_CHARGES
INVALID_CHARGES
Pose:  22 Cluster:  22 Fr_nu: 1258944 TotEn:   -11.83
@<TRIPOS>ATOM
      1 C1        -51.2661   -9.5822  -23.5020 C.ar   1 LIG      -0.13100
      2 C2        -50.1524   -8.7727  -23.4072 C.ar   1 LIG       0.28900
      3 C3        -51.9843   -9.7484  -22.3356 C.ar   1 LIG       0.28900
      4 C4        -50.5441   -8.4072  -21.1982 C.ar   1 LIG       0.50700
      5 N1        -49.7609   -8.1671  -22.2670 N.ar   1 LIG      -0.71900
      6 N2        -51.6507   -9.1739  -21.1613 N.ar   1 LIG      -0.71900
      7 H1        -51.5570  -10.0557  -24.4301 H      1 LIG       0.11500
      8 H2        -49.5255   -8.5834  -24.2718 H      1 LIG       0.11400
      9 H3        -52.8746  -10.3676  -22.3121 H      1 LIG       0.11400
     10 H4        -50.2525   -7.9340  -20.2685 H      1 LIG       0.14100
@<TRIPOS>BOND
      1       1       2 ar
      2       1       3 ar
      3       2       5 ar
      4       3       6 ar
      5       4       5 ar
      6       4       6 ar
      7       1       7 1
      8       2       8 1
      9       3       9 1
     10       4      10 1
@<TRIPOS>ALT_TYPE
CGenFF_4.0_ALT_TYPE_SET
CGenFF_4.0 1 CG2R61 2 CG2R61 3 CG2R61 4 CG2R64 5 NG2R62 6 NG2R62 7 HGR61 8 HGR62 9 HGR62 10 HGR62
@<TRIPOS>MOLECULE
pyrimidine
 10 10 0 0 0
****
USER_CHARGES
INVALID_CHARGES
Pose:  23 Cluster:  23 Fr_nu:   2186 TotEn:   -11.66
@<TRIPOS>ATOM
      1 C1        -49.8183   -9.2262  -28.9480 C.ar   1 LIG      -0.13100
      2 C2        -49.2245   -8.2453  -29.7160 C.ar   1 LIG       0.28900
      3 C3        -50.7045  -10.0495  -29.6120 C.ar   1 LIG       0.28900
      4 C4        -50.3524   -8.9387  -31.5637 C.ar   1 LIG       0.50700
      5 N1        -49.4694   -8.0724  -31.0314 N.ar   1 LIG      -0.71900
      6 N2        -50.9964   -9.9336  -30.9241 N.ar   1 LIG      -0.71900
      7 H1        -49.6033   -9.3419  -27.8942 H      1 LIG       0.11500
      8 H2        -48.5142   -7.5504  -29.2813 H      1 LIG       0.11400
      9 H3        -51.2205  -10.8489  -29.0913 H      1 LIG       0.11400
     10 H4        -50.5687   -8.8223  -32.6186 H      1 LIG       0.14100
@<TRIPOS>BOND
      1       1       2 ar
      2       1       3 ar
      3       2       5 ar
      4       3       6 ar
      5       4       5 ar
      6       4       6 ar
      7       1       7 1
      8       2       8 1
      9       3       9 1
     10       4      10 1
@<TRIPOS>ALT_TYPE
CGenFF_4.0_ALT_TYPE_SET
CGenFF_4.0 1 CG2R61 2 CG2R61 3 CG2R61 4 CG2R64 5 NG2R62 6 NG2R62 7 HGR61 8 HGR62 9 HGR62 10 HGR62
@<TRIPOS>MOLECULE
pyrimidine
 10 10 0 0 0
****
USER_CHARGES
INVALID_CHARGES
Pose:  24 Cluster:  24 Fr_nu: 992229 TotEn:   -11.55
@<TRIPOS>ATOM
      1 C1        -79.8773   -7.9761  -34.3547 C.ar   1 LIG      -0.13100
      2 C2        -79.6059   -6.6236  -34.3169 C.ar   1 LIG       0.28900
      3 C3        -80.4679   -8.4984  -33.2222 C.ar   1 LIG       0.28900
      4 C4        -80.4606   -6.4597  -32.2170 C.ar   1 LIG       0.50700
      5 N1        -79.8852   -5.8323  -33.2604 N.ar   1 LIG      -0.71900
      6 N2        -80.7744   -7.7665  -32.1310 N.ar   1 LIG      -0.71900
      7 H1        -79.6422   -8.5871  -35.2158 H      1 LIG       0.11500
      8 H2        -79.1421   -6.1241  -35.1605 H      1 LIG       0.11400
      9 H3        -80.7179   -9.5519  -33.1588 H      1 LIG       0.11400
     10 H4        -80.6950   -5.8483  -31.3541 H      1 LIG       0.14100
@<TRIPOS>BOND
      1       1       2 ar
      2       1       3 ar
      3       2       5 ar
      4       3       6 ar
      5       4       5 ar
      6       4       6 ar
      7       1       7 1
      8       2       8 1
      9       3       9 1
     10       4      10 1
@<TRIPOS>ALT_TYPE
CGenFF_4.0_ALT_TYPE_SET
CGenFF_4.0 1 CG2R61 2 CG2R61 3 CG2R61 4 CG2R64 5 NG2R62 6 NG2R62 7 HGR61 8 HGR62 9 HGR62 10 HGR62
@<TRIPOS>MOLECULE
pyrimidine
 10 10 0 0 0
****
USER_CHARGES
INVALID_CHARGES
Pose:  25 Cluster:  25 Fr_nu: 967339 TotEn:   -11.21
@<TRIPOS>ATOM
      1 C1        -61.8793   -1.2446  -25.3286 C.ar   1 LIG      -0.13100
      2 C2        -61.8746   -2.3785  -24.5419 C.ar   1 LIG       0.28900
      3 C3        -61.3783   -0.1041  -24.7350 C.ar   1 LIG       0.28900
      4 C4        -60.9552   -1.2323  -22.8076 C.ar   1 LIG       0.50700
      5 N1        -61.4183   -2.4082  -23.2726 N.ar   1 LIG      -0.71900
      6 N2        -60.9064   -0.0618  -23.4718 N.ar   1 LIG      -0.71900
      7 H1        -62.2518   -1.2494  -26.3442 H      1 LIG       0.11500
      8 H2        -62.2492   -3.3226  -24.9223 H      1 LIG       0.11400
      9 H3        -61.3420    0.8359  -25.2750 H      1 LIG       0.11400
     10 H4        -60.5833   -1.2269  -21.7903 H      1 LIG       0.14100
@<TRIPOS>BOND
      1       1       2 ar
      2       1       3 ar
      3       2       5 ar
      4       3       6 ar
      5       4       5 ar
      6       4       6 ar
      7       1       7 1
      8       2       8 1
      9       3       9 1
     10       4      10 1
@<TRIPOS>ALT_TYPE
CGenFF_4.0_ALT_TYPE_SET
CGenFF_4.0 1 CG2R61 2 CG2R61 3 CG2R61 4 CG2R64 5 NG2R62 6 NG2R62 7 HGR61 8 HGR62 9 HGR62 10 HGR62
@<TRIPOS>MOLECULE
pyrimidine
 10 10 0 0 0
****
USER_CHARGES
INVALID_CHARGES
Pose:  26 Cluster:  26 Fr_nu: 3145095 TotEn:   -10.57
@<TRIPOS>ATOM
      1 C1        -76.4877   -9.2698  -50.1001 C.ar   1 LIG      -0.13100
      2 C2        -77.6740   -8.8771  -49.5144 C.ar   1 LIG       0.28900
      3 C3        -75.9497  -10.4490  -49.6268 C.ar   1 LIG       0.28900
      4 C4        -77.6720  -10.7070  -48.1659 C.ar   1 LIG       0.50700
      5 N1        -78.2960   -9.5743  -48.5412 N.ar   1 LIG      -0.71900
      6 N2        -76.5172  -11.1958  -48.6570 N.ar   1 LIG      -0.71900
      7 H1        -76.0104   -8.6907  -50.8793 H      1 LIG       0.11500
      8 H2        -78.1717   -7.9635  -49.8210 H      1 LIG       0.11400
      9 H3        -75.0191  -10.8374  -50.0260 H      1 LIG       0.11400
     10 H4        -78.1491  -11.2864  -47.3850 H      1 LIG       0.14100
@<TRIPOS>BOND
      1       1       2 ar
      2       1       3 ar
      3       2       5 ar
      4       3       6 ar
      5       4       5 ar
      6       4       6 ar
      7       1       7 1
      8       2       8 1
      9       3       9 1
     10       4      10 1
@<TRIPOS>ALT_TYPE
CGenFF_4.0_ALT_TYPE_SET
CGenFF_4.0 1 CG2R61 2 CG2R61 3 CG2R61 4 CG2R64 5 NG2R62 6 NG2R62 7 HGR61 8 HGR62 9 HGR62 10 HGR62
@<TRIPOS>MOLECULE
pyrimidine
 10 10 0 0 0
****
USER_CHARGES
INVALID_CHARGES
Pose:  27 Cluster:  27 Fr_nu: 1651907 TotEn:   -10.36
@<TRIPOS>ATOM
      1 C1        -63.6072    1.6143  -26.2847 C.ar   1 LIG      -0.13100
      2 C2        -63.5059    0.2388  -26.2397 C.ar   1 LIG       0.28900
      3 C3        -63.1215    2.2852  -25.1810 C.ar   1 LIG       0.28900
      4 C4        -62.5346    0.3273  -24.1865 C.ar   1 LIG       0.50700
      5 N1        -62.9731   -0.4400  -25.2025 N.ar   1 LIG      -0.71900
      6 N2        -62.5768    1.6712  -24.1102 N.ar   1 LIG      -0.71900
      7 H1        -64.0395    2.1329  -27.1299 H      1 LIG       0.11500
      8 H2        -63.8612   -0.3738  -27.0612 H      1 LIG       0.11400
      9 H3        -63.1587    3.3677  -25.1252 H      1 LIG       0.11400
     10 H4        -62.1027   -0.1917  -23.3395 H      1 LIG       0.14100
@<TRIPOS>BOND
      1       1       2 ar
      2       1       3 ar
      3       2       5 ar
      4       3       6 ar
      5       4       5 ar
      6       4       6 ar
      7       1       7 1
      8       2       8 1
      9       3       9 1
     10       4      10 1
@<TRIPOS>ALT_TYPE
CGenFF_4.0_ALT_TYPE_SET
CGenFF_4.0 1 CG2R61 2 CG2R61 3 CG2R61 4 CG2R64 5 NG2R62 6 NG2R62 7 HGR61 8 HGR62 9 HGR62 10 HGR62
@<TRIPOS>MOLECULE
pyrimidine
 10 10 0 0 0
****
USER_CHARGES
INVALID_CHARGES
Pose:  28 Cluster:  28 Fr_nu: 3137276 TotEn:   -10.27
@<TRIPOS>ATOM
      1 C1        -77.7321  -10.8856  -49.4064 C.ar   1 LIG      -0.13100
      2 C2        -78.7674  -11.4788  -48.7129 C.ar   1 LIG       0.28900
      3 C3        -76.5086  -10.8860  -48.7684 C.ar   1 LIG       0.28900
      4 C4        -77.3879  -11.9701  -46.9743 C.ar   1 LIG       0.50700
      5 N1        -78.6301  -12.0329  -47.4904 N.ar   1 LIG      -0.71900
      6 N2        -76.2999  -11.4212  -47.5476 N.ar   1 LIG      -0.71900
      7 H1        -77.8708  -10.4486  -50.3861 H      1 LIG       0.11500
      8 H2        -79.7658  -11.5260  -49.1340 H      1 LIG       0.11400
      9 H3        -75.6360  -10.4420  -49.2350 H      1 LIG       0.11400
     10 H4        -77.2491  -12.4067  -45.9928 H      1 LIG       0.14100
@<TRIPOS>BOND
      1       1       2 ar
      2       1       3 ar
      3       2       5 ar
      4       3       6 ar
      5       4       5 ar
      6       4       6 ar
      7       1       7 1
      8       2       8 1
      9       3       9 1
     10       4      10 1
@<TRIPOS>ALT_TYPE
CGenFF_4.0_ALT_TYPE_SET
CGenFF_4.0 1 CG2R61 2 CG2R61 3 CG2R61 4 CG2R64 5 NG2R62 6 NG2R62 7 HGR61 8 HGR62 9 HGR62 10 HGR62
@<TRIPOS>MOLECULE
pyrimidine
 10 10 0 0 0
****
USER_CHARGES
INVALID_CHARGES
Pose:  29 Cluster:  29 Fr_nu: 334847 TotEn:   -10.09
@<TRIPOS>ATOM
      1 C1        -62.8210   -1.6526  -25.5718 C.ar   1 LIG      -0.13100
      2 C2        -61.4410   -1.6526  -25.5718 C.ar   1 LIG       0.28900
      3 C3        -63.4180   -0.4455  -25.2709 C.ar   1 LIG       0.28900
      4 C4        -61.3910    0.5525  -25.0223 C.ar   1 LIG       0.50700
      5 N1        -60.6915   -0.5640  -25.3006 N.ar   1 LIG      -0.71900
      6 N2        -62.7312    0.6812  -24.9900 N.ar   1 LIG      -0.71900
      7 H1        -63.3972   -2.5410  -25.7931 H      1 LIG       0.11500
      8 H2        -60.8833   -2.5553  -25.7966 H      1 LIG       0.11400
      9 H3        -64.4980   -0.3482  -25.2459 H      1 LIG       0.11400
     10 H4        -60.8143    1.4419  -24.7997 H      1 LIG       0.14100
@<TRIPOS>BOND
      1       1       2 ar
      2       1       3 ar
      3       2       5 ar
      4       3       6 ar
      5       4       5 ar
      6       4       6 ar
      7       1       7 1
      8       2       8 1
      9       3       9 1
     10       4      10 1
@<TRIPOS>ALT_TYPE
CGenFF_4.0_ALT_TYPE_SET
CGenFF_4.0 1 CG2R61 2 CG2R61 3 CG2R61 4 CG2R64 5 NG2R62 6 NG2R62 7 HGR61 8 HGR62 9 HGR62 10 HGR62
@<TRIPOS>MOLECULE
pyrimidine
 10 10 0 0 0
****
USER_CHARGES
INVALID_CHARGES
Pose:  30 Cluster:  30 Fr_nu:  94433 TotEn:   -10.07
@<TRIPOS>ATOM
      1 C1        -54.2797   -9.8284  -49.0789 C.ar   1 LIG      -0.13100
      2 C2        -54.0109  -11.0687  -49.6210 C.ar   1 LIG       0.28900
      3 C3        -55.4204   -9.2075  -49.5449 C.ar   1 LIG       0.28900
      4 C4        -55.8729  -10.9598  -50.9203 C.ar   1 LIG       0.50700
      5 N1        -54.7890  -11.6664  -50.5472 N.ar   1 LIG      -0.71900
      6 N2        -56.2430   -9.7462  -50.4688 N.ar   1 LIG      -0.71900
      7 H1        -53.6377   -9.3725  -48.3370 H      1 LIG       0.11500
      8 H2        -53.1361  -11.6328  -49.3164 H      1 LIG       0.11400
      9 H3        -55.7131   -8.2298  -49.1777 H      1 LIG       0.11400
     10 H4        -56.5152  -11.4156  -51.6639 H      1 LIG       0.14100
@<TRIPOS>BOND
      1       1       2 ar
      2       1       3 ar
      3       2       5 ar
      4       3       6 ar
      5       4       5 ar
      6       4       6 ar
      7       1       7 1
      8       2       8 1
      9       3       9 1
     10       4      10 1
@<TRIPOS>ALT_TYPE
CGenFF_4.0_ALT_TYPE_SET
CGenFF_4.0 1 CG2R61 2 CG2R61 3 CG2R61 4 CG2R64 5 NG2R62 6 NG2R62 7 HGR61 8 HGR62 9 HGR62 10 HGR62
@<TRIPOS>MOLECULE
pyrimidine
 10 10 0 0 0
****
USER_CHARGES
INVALID_CHARGES
Pose:  31 Cluster:  31 Fr_nu: 3073230 TotEn:   -10.01
@<TRIPOS>ATOM
      1 C1        -47.2246  -15.1998  -43.2851 C.ar   1 LIG      -0.13100
      2 C2        -46.1932  -15.2824  -42.3720 C.ar   1 LIG       0.28900
      3 C3        -47.1948  -14.1030  -44.1219 C.ar   1 LIG       0.28900
      4 C4        -45.2860  -13.3473  -43.1461 C.ar   1 LIG       0.50700
      5 N1        -45.2036  -14.3705  -42.2746 N.ar   1 LIG      -0.71900
      6 N2        -46.2370  -13.1537  -44.0797 N.ar   1 LIG      -0.71900
      7 H1        -48.0058  -15.9460  -43.3410 H      1 LIG       0.11500
      8 H2        -46.1325  -16.1091  -41.6725 H      1 LIG       0.11400
      9 H3        -47.9640  -13.9523  -44.8716 H      1 LIG       0.11400
     10 H4        -44.5045  -12.5994  -43.0896 H      1 LIG       0.14100
@<TRIPOS>BOND
      1       1       2 ar
      2       1       3 ar
      3       2       5 ar
      4       3       6 ar
      5       4       5 ar
      6       4       6 ar
      7       1       7 1
      8       2       8 1
      9       3       9 1
     10       4      10 1
@<TRIPOS>ALT_TYPE
CGenFF_4.0_ALT_TYPE_SET
CGenFF_4.0 1 CG2R61 2 CG2R61 3 CG2R61 4 CG2R64 5 NG2R62 6 NG2R62 7 HGR61 8 HGR62 9 HGR62 10 HGR62
@<TRIPOS>MOLECULE
pyrimidine
 10 10 0 0 0
****
USER_CHARGES
INVALID_CHARGES
Pose:  32 Cluster:  32 Fr_nu:  57558 TotEn:   -10.00
@<TRIPOS>ATOM
      1 C1        -75.4307   -7.6568  -49.6543 C.ar   1 LIG      -0.13100
      2 C2        -76.2422   -7.2753  -48.6053 C.ar   1 LIG       0.28900
      3 C3        -75.8999   -8.7027  -50.4224 C.ar   1 LIG       0.28900
      4 C4        -77.7702   -8.8706  -49.1414 C.ar   1 LIG       0.50700
      5 N1        -77.4227   -7.8625  -48.3190 N.ar   1 LIG      -0.71900
      6 N2        -77.0695   -9.3352  -50.1935 N.ar   1 LIG      -0.71900
      7 H1        -74.4881   -7.1679  -49.8609 H      1 LIG       0.11500
      8 H2        -75.9566   -6.4627  -47.9463 H      1 LIG       0.11400
      9 H3        -75.3308   -9.0728  -51.2683 H      1 LIG       0.11400
     10 H4        -78.7134   -9.3610  -48.9341 H      1 LIG       0.14100
@<TRIPOS>BOND
      1       1       2 ar
      2       1       3 ar
      3       2       5 ar
      4       3       6 ar
      5       4       5 ar
      6       4       6 ar
      7       1       7 1
      8       2       8 1
      9       3       9 1
     10       4      10 1
@<TRIPOS>ALT_TYPE
CGenFF_4.0_ALT_TYPE_SET
CGenFF_4.0 1 CG2R61 2 CG2R61 3 CG2R61 4 CG2R64 5 NG2R62 6 NG2R62 7 HGR61 8 HGR62 9 HGR62 10 HGR62
@<TRIPOS>MOLECULE
pyrimidine
 10 10 0 0 0
****
USER_CHARGES
INVALID_CHARGES
Pose:  33 Cluster:  33 Fr_nu:  19165 TotEn:    -9.92
@<TRIPOS>ATOM
      1 C1        -71.0675  -26.3740  -46.6871 C.ar   1 LIG      -0.13100
      2 C2        -69.8864  -26.6601  -47.3410 C.ar   1 LIG       0.28900
      3 C3        -72.2087  -26.4387  -47.4601 C.ar   1 LIG       0.28900
      4 C4        -70.9949  -27.0151  -49.2935 C.ar   1 LIG       0.50700
      5 N1        -69.8133  -26.9856  -48.6482 N.ar   1 LIG      -0.71900
      6 N2        -72.2091  -26.7571  -48.7711 N.ar   1 LIG      -0.71900
      7 H1        -71.0968  -26.1156  -45.6370 H      1 LIG       0.11500
      8 H2        -68.9378  -26.6345  -46.8157 H      1 LIG       0.11400
      9 H3        -73.1838  -26.2294  -47.0338 H      1 LIG       0.11400
     10 H4        -70.9657  -27.2727  -50.3451 H      1 LIG       0.14100
@<TRIPOS>BOND
      1       1       2 ar
      2       1       3 ar
      3       2       5 ar
      4       3       6 ar
      5       4       5 ar
      6       4       6 ar
      7       1       7 1
      8       2       8 1
      9       3       9 1
     10       4      10 1
@<TRIPOS>ALT_TYPE
CGenFF_4.0_ALT_TYPE_SET
CGenFF_4.0 1 CG2R61 2 CG2R61 3 CG2R61 4 CG2R64 5 NG2R62 6 NG2R62 7 HGR61 8 HGR62 9 HGR62 10 HGR62
@<TRIPOS>MOLECULE
pyrimidine
 10 10 0 0 0
****
USER_CHARGES
INVALID_CHARGES
Pose:  34 Cluster:  34 Fr_nu: 3117324 TotEn:    -9.66
@<TRIPOS>ATOM
      1 C1        -78.0708   -9.9345  -49.6501 C.ar   1 LIG      -0.13100
      2 C2        -77.5829   -8.6595  -49.4480 C.ar   1 LIG       0.28900
      3 C3        -77.2201  -10.9622  -49.2977 C.ar   1 LIG       0.28900
      4 C4        -75.6256   -9.4830  -48.6370 C.ar   1 LIG       0.50700
      5 N1        -76.3604   -8.3964  -48.9415 N.ar   1 LIG      -0.71900
      6 N2        -75.9861  -10.7719  -48.7866 N.ar   1 LIG      -0.71900
      7 H1        -79.0559  -10.1165  -50.0584 H      1 LIG       0.11500
      8 H2        -78.1797   -7.7883  -49.6955 H      1 LIG       0.11400
      9 H3        -77.5159  -11.9984  -49.4210 H      1 LIG       0.11400
     10 H4        -74.6388   -9.3011  -48.2292 H      1 LIG       0.14100
@<TRIPOS>BOND
      1       1       2 ar
      2       1       3 ar
      3       2       5 ar
      4       3       6 ar
      5       4       5 ar
      6       4       6 ar
      7       1       7 1
      8       2       8 1
      9       3       9 1
     10       4      10 1
@<TRIPOS>ALT_TYPE
CGenFF_4.0_ALT_TYPE_SET
CGenFF_4.0 1 CG2R61 2 CG2R61 3 CG2R61 4 CG2R64 5 NG2R62 6 NG2R62 7 HGR61 8 HGR62 9 HGR62 10 HGR62
@<TRIPOS>MOLECULE
pyrimidine
 10 10 0 0 0
****
USER_CHARGES
INVALID_CHARGES
Pose:  35 Cluster:  35 Fr_nu: 135331 TotEn:    -9.48
@<TRIPOS>ATOM
      1 C1        -52.3983  -11.6375  -24.3214 C.ar   1 LIG      -0.13100
      2 C2        -51.1212  -12.1024  -24.5610 C.ar   1 LIG       0.28900
      3 C3        -53.4217  -12.4314  -24.7973 C.ar   1 LIG       0.28900
      4 C4        -51.9351  -13.9370  -25.6282 C.ar   1 LIG       0.50700
      5 N1        -50.8522  -13.2522  -25.2137 N.ar   1 LIG      -0.71900
      6 N2        -53.2256  -13.5915  -25.4575 N.ar   1 LIG      -0.71900
      7 H1        -52.5849  -10.7111  -23.7951 H      1 LIG       0.11500
      8 H2        -50.2530  -11.5461  -24.2247 H      1 LIG       0.11400
      9 H3        -54.4591  -12.1476  -24.6571 H      1 LIG       0.11400
     10 H4        -51.7485  -14.8641  -26.1562 H      1 LIG       0.14100
@<TRIPOS>BOND
      1       1       2 ar
      2       1       3 ar
      3       2       5 ar
      4       3       6 ar
      5       4       5 ar
      6       4       6 ar
      7       1       7 1
      8       2       8 1
      9       3       9 1
     10       4      10 1
@<TRIPOS>ALT_TYPE
CGenFF_4.0_ALT_TYPE_SET
CGenFF_4.0 1 CG2R61 2 CG2R61 3 CG2R61 4 CG2R64 5 NG2R62 6 NG2R62 7 HGR61 8 HGR62 9 HGR62 10 HGR62
@<TRIPOS>MOLECULE
pyrimidine
 10 10 0 0 0
****
USER_CHARGES
INVALID_CHARGES
Pose:  36 Cluster:  36 Fr_nu: 634007 TotEn:    -9.07
@<TRIPOS>ATOM
      1 C1        -50.0519  -11.9680  -27.4513 C.ar   1 LIG      -0.13100
      2 C2        -50.2027  -10.8198  -26.7008 C.ar   1 LIG       0.28900
      3 C3        -50.8063  -13.0498  -27.0457 C.ar   1 LIG       0.28900
      4 C4        -51.7057  -11.8469  -25.3395 C.ar   1 LIG       0.50700
      5 N1        -51.0239  -10.7238  -25.6346 N.ar   1 LIG      -0.71900
      6 N2        -51.6464  -13.0245  -25.9903 N.ar   1 LIG      -0.71900
      7 H1        -49.3855  -12.0168  -28.3021 H      1 LIG       0.11500
      8 H2        -49.6506   -9.9183  -26.9435 H      1 LIG       0.11400
      9 H3        -50.7539  -13.9958  -27.5736 H      1 LIG       0.11400
     10 H4        -52.3721  -11.7986  -24.4870 H      1 LIG       0.14100
@<TRIPOS>BOND
      1       1       2 ar
      2       1       3 ar
      3       2       5 ar
      4       3       6 ar
      5       4       5 ar
      6       4       6 ar
      7       1       7 1
      8       2       8 1
      9       3       9 1
     10       4      10 1
@<TRIPOS>ALT_TYPE
CGenFF_4.0_ALT_TYPE_SET
CGenFF_4.0 1 CG2R61 2 CG2R61 3 CG2R61 4 CG2R64 5 NG2R62 6 NG2R62 7 HGR61 8 HGR62 9 HGR62 10 HGR62
@<TRIPOS>MOLECULE
pyrimidine
 10 10 0 0 0
****
USER_CHARGES
INVALID_CHARGES
Pose:  37 Cluster:  37 Fr_nu: 913775 TotEn:    -8.94
@<TRIPOS>ATOM
      1 C1        -63.8350    1.4530  -26.2310 C.ar   1 LIG      -0.13100
      2 C2        -62.6290    1.1922  -25.6129 C.ar   1 LIG       0.28900
      3 C3        -64.5953    0.3460  -26.5478 C.ar   1 LIG       0.28900
      4 C4        -63.0212   -1.0458  -25.6805 C.ar   1 LIG       0.50700
      5 N1        -62.1892   -0.0496  -25.3217 N.ar   1 LIG      -0.71900
      6 N2        -64.2177   -0.9226  -26.2863 N.ar   1 LIG      -0.71900
      7 H1        -64.1629    2.4598  -26.4529 H      1 LIG       0.11500
      8 H2        -61.9632    1.9990  -25.3265 H      1 LIG       0.11400
      9 H3        -65.5580    0.4515  -27.0361 H      1 LIG       0.11400
     10 H4        -62.6927   -2.0539  -25.4594 H      1 LIG       0.14100
@<TRIPOS>BOND
      1       1       2 ar
      2       1       3 ar
      3       2       5 ar
      4       3       6 ar
      5       4       5 ar
      6       4       6 ar
      7       1       7 1
      8       2       8 1
      9       3       9 1
     10       4      10 1
@<TRIPOS>ALT_TYPE
CGenFF_4.0_ALT_TYPE_SET
CGenFF_4.0 1 CG2R61 2 CG2R61 3 CG2R61 4 CG2R64 5 NG2R62 6 NG2R62 7 HGR61 8 HGR62 9 HGR62 10 HGR62
@<TRIPOS>MOLECULE
pyrimidine
 10 10 0 0 0
****
USER_CHARGES
INVALID_CHARGES
Pose:  38 Cluster:  38 Fr_nu:  25205 TotEn:    -8.79
@<TRIPOS>ATOM
      1 C1        -71.0684  -26.2733  -46.4827 C.ar   1 LIG      -0.13100
      2 C2        -72.2418  -26.5715  -47.1450 C.ar   1 LIG       0.28900
      3 C3        -70.0304  -27.1612  -46.6779 C.ar   1 LIG       0.28900
      4 C4        -71.3154  -28.4400  -48.0491 C.ar   1 LIG       0.50700
      5 N1        -72.4007  -27.6505  -47.9392 N.ar   1 LIG      -0.71900
      6 N2        -70.1194  -28.2590  -47.4571 N.ar   1 LIG      -0.71900
      7 H1        -70.9689  -25.4004  -45.8516 H      1 LIG       0.11500
      8 H2        -73.1126  -25.9317  -47.0523 H      1 LIG       0.11400
      9 H3        -69.0695  -27.0103  -46.1979 H      1 LIG       0.11400
     10 H4        -71.4152  -29.3147  -48.6802 H      1 LIG       0.14100
@<TRIPOS>BOND
      1       1       2 ar
      2       1       3 ar
      3       2       5 ar
      4       3       6 ar
      5       4       5 ar
      6       4       6 ar
      7       1       7 1
      8       2       8 1
      9       3       9 1
     10       4      10 1
@<TRIPOS>ALT_TYPE
CGenFF_4.0_ALT_TYPE_SET
CGenFF_4.0 1 CG2R61 2 CG2R61 3 CG2R61 4 CG2R64 5 NG2R62 6 NG2R62 7 HGR61 8 HGR62 9 HGR62 10 HGR62
@<TRIPOS>MOLECULE
pyrimidine
 10 10 0 0 0
****
USER_CHARGES
INVALID_CHARGES
Pose:  39 Cluster:  39 Fr_nu: 2242594 TotEn:    -8.70
@<TRIPOS>ATOM
      1 C1        -64.2894   -5.4644  -57.4531 C.ar   1 LIG      -0.13100
      2 C2        -64.4146   -5.3794  -58.8248 C.ar   1 LIG       0.28900
      3 C3        -65.2456   -4.7882  -56.7233 C.ar   1 LIG       0.28900
      4 C4        -66.2649   -4.0742  -58.6254 C.ar   1 LIG       0.50700
      5 N1        -65.3937   -4.6905  -59.4468 N.ar   1 LIG      -0.71900
      6 N2        -66.2509   -4.0804  -57.2788 N.ar   1 LIG      -0.71900
      7 H1        -63.4935   -6.0244  -56.9807 H      1 LIG       0.11500
      8 H2        -63.7095   -5.8780  -59.4811 H      1 LIG       0.11400
      9 H3        -65.2288   -4.7966  -55.6388 H      1 LIG       0.11400
     10 H4        -67.0612   -3.5125  -59.0982 H      1 LIG       0.14100
@<TRIPOS>BOND
      1       1       2 ar
      2       1       3 ar
      3       2       5 ar
      4       3       6 ar
      5       4       5 ar
      6       4       6 ar
      7       1       7 1
      8       2       8 1
      9       3       9 1
     10       4      10 1
@<TRIPOS>ALT_TYPE
CGenFF_4.0_ALT_TYPE_SET
CGenFF_4.0 1 CG2R61 2 CG2R61 3 CG2R61 4 CG2R64 5 NG2R62 6 NG2R62 7 HGR61 8 HGR62 9 HGR62 10 HGR62
@<TRIPOS>MOLECULE
pyrimidine
 10 10 0 0 0
****
USER_CHARGES
INVALID_CHARGES
Pose:  40 Cluster:  40 Fr_nu:   1705 TotEn:    -8.11
@<TRIPOS>ATOM
      1 C1        -63.7366   -5.6004  -56.1666 C.ar   1 LIG      -0.13100
      2 C2        -63.9197   -5.8254  -57.5158 C.ar   1 LIG       0.28900
      3 C3        -64.7220   -4.8606  -55.5455 C.ar   1 LIG       0.28900
      4 C4        -65.8713   -4.6601  -57.4964 C.ar   1 LIG       0.50700
      5 N1        -64.9793   -5.3683  -58.2148 N.ar   1 LIG      -0.71900
      6 N2        -65.8069   -4.3728  -56.1823 N.ar   1 LIG      -0.71900
      7 H1        -62.8765   -5.9791  -55.6308 H      1 LIG       0.11500
      8 H2        -63.1975   -6.3966  -58.0889 H      1 LIG       0.11400
      9 H3        -64.6644   -4.6320  -54.4868 H      1 LIG       0.11400
     10 H4        -66.7319   -4.2798  -58.0329 H      1 LIG       0.14100
@<TRIPOS>BOND
      1       1       2 ar
      2       1       3 ar
      3       2       5 ar
      4       3       6 ar
      5       4       5 ar
      6       4       6 ar
      7       1       7 1
      8       2       8 1
      9       3       9 1
     10       4      10 1
@<TRIPOS>ALT_TYPE
CGenFF_4.0_ALT_TYPE_SET
CGenFF_4.0 1 CG2R61 2 CG2R61 3 CG2R61 4 CG2R64 5 NG2R62 6 NG2R62 7 HGR61 8 HGR62 9 HGR62 10 HGR62
@<TRIPOS>MOLECULE
pyrimidine
 10 10 0 0 0
****
USER_CHARGES
INVALID_CHARGES
Pose:  41 Cluster:  41 Fr_nu:  54056 TotEn:    -7.41
@<TRIPOS>ATOM
      1 C1        -76.0594   -9.7035  -50.4535 C.ar   1 LIG      -0.13100
      2 C2        -77.2475  -10.3856  -50.2872 C.ar   1 LIG       0.28900
      3 C3        -75.8557   -8.6414  -49.5965 C.ar   1 LIG       0.28900
      4 C4        -77.8573   -9.0094  -48.5839 C.ar   1 LIG       0.50700
      5 N1        -78.1725  -10.0645  -49.3590 N.ar   1 LIG      -0.71900
      6 N2        -76.7367   -8.2650  -48.6465 N.ar   1 LIG      -0.71900
      7 H1        -75.3351   -9.9831  -51.2068 H      1 LIG       0.11500
      8 H2        -77.4957  -11.2346  -50.9149 H      1 LIG       0.11400
      9 H3        -74.9513   -8.0453  -49.6520 H      1 LIG       0.11400
     10 H4        -78.5829   -8.7286  -47.8304 H      1 LIG       0.14100
@<TRIPOS>BOND
      1       1       2 ar
      2       1       3 ar
      3       2       5 ar
      4       3       6 ar
      5       4       5 ar
      6       4       6 ar
      7       1       7 1
      8       2       8 1
      9       3       9 1
     10       4      10 1
@<TRIPOS>ALT_TYPE
CGenFF_4.0_ALT_TYPE_SET
CGenFF_4.0 1 CG2R61 2 CG2R61 3 CG2R61 4 CG2R64 5 NG2R62 6 NG2R62 7 HGR61 8 HGR62 9 HGR62 10 HGR62
@<TRIPOS>MOLECULE
pyrimidine
 10 10 0 0 0
****
USER_CHARGES
INVALID_CHARGES
Pose:  42 Cluster:  42 Fr_nu: 791318 TotEn:    -6.50
@<TRIPOS>ATOM
      1 C1        -49.7663  -12.0461  -27.3442 C.ar   1 LIG      -0.13100
      2 C2        -48.7163  -12.3250  -26.4932 C.ar   1 LIG       0.28900
      3 C3        -50.9724  -12.6304  -27.0158 C.ar   1 LIG       0.28900
      4 C4        -50.0519  -13.6228  -25.1897 C.ar   1 LIG       0.50700
      5 N1        -48.8242  -13.1122  -25.4027 N.ar   1 LIG      -0.71900
      6 N2        -51.1517  -13.4273  -25.9420 N.ar   1 LIG      -0.71900
      7 H1        -49.6512  -11.4109  -28.2123 H      1 LIG       0.11500
      8 H2        -47.7297  -11.9108  -26.6703 H      1 LIG       0.11400
      9 H3        -51.8546  -12.4695  -27.6259 H      1 LIG       0.11400
     10 H4        -50.1671  -14.2597  -24.3212 H      1 LIG       0.14100
@<TRIPOS>BOND
      1       1       2 ar
      2       1       3 ar
      3       2       5 ar
      4       3       6 ar
      5       4       5 ar
      6       4       6 ar
      7       1       7 1
      8       2       8 1
      9       3       9 1
     10       4      10 1
@<TRIPOS>ALT_TYPE
CGenFF_4.0_ALT_TYPE_SET
CGenFF_4.0 1 CG2R61 2 CG2R61 3 CG2R61 4 CG2R64 5 NG2R62 6 NG2R62 7 HGR61 8 HGR62 9 HGR62 10 HGR62
@<TRIPOS>MOLECULE
naphtalene
 18 19 0 0 0
****
USER_CHARGES
INVALID_CHARGES
Pose:   1 Cluster:   1 Fr_nu:  66048 TotEn:   -13.33
@<TRIPOS>ATOM
      1 C1        -84.8083  -13.9692  -48.9956 C.ar   1 LIG      -0.11500
      2 C2        -84.0721  -12.8523  -48.6115 C.ar   1 LIG      -0.11500
      3 C3        -80.9269  -16.7965  -48.2119 C.ar   1 LIG      -0.11500
      4 C4        -80.1909  -15.6796  -47.8279 C.ar   1 LIG      -0.11500
      5 C5        -84.2143  -15.2317  -48.9938 C.ar   1 LIG      -0.11700
      6 C6        -82.7394  -12.9934  -48.2242 C.ar   1 LIG      -0.11700
      7 C7        -82.2598  -16.6554  -48.5992 C.ar   1 LIG      -0.11700
      8 C8        -80.7847  -14.4171  -47.8297 C.ar   1 LIG      -0.11700
      9 C9        -82.8738  -15.3923  -48.6070 C.ar   1 LIG       0.00400
     10 C10       -82.1253  -14.2565  -48.2165 C.ar   1 LIG       0.00400
     11 H1        -85.8457  -13.8587  -49.2975 H      1 LIG       0.11500
     12 H2        -84.5356  -11.8700  -48.6130 H      1 LIG       0.11500
     13 H3        -80.4640  -17.7794  -48.2105 H      1 LIG       0.11500
     14 H4        -79.1531  -15.7905  -47.5274 H      1 LIG       0.11500
     15 H5        -84.8087  -16.0907  -49.2983 H      1 LIG       0.11500
     16 H6        -82.1831  -12.1067  -47.9274 H      1 LIG       0.11500
     17 H7        -82.8161  -17.5423  -48.8952 H      1 LIG       0.11500
     18 H8        -80.1903  -13.5578  -47.5260 H      1 LIG       0.11500
@<TRIPOS>BOND
      1       1       2 ar
      2       1       5 ar
      3       2       6 ar
      4       3       4 ar
      5       3       7 ar
      6       4       8 ar
      7       5       9 ar
      8       6      10 ar
      9       7       9 ar
     10       8      10 ar
     11       9      10 ar
     12       1      11 1
     13       2      12 1
     14       3      13 1
     15       4      14 1
     16       5      15 1
     17       6      16 1
     18       7      17 1
     19       8      18 1
@<TRIPOS>ALT_TYPE
CGenFF_4.0_ALT_TYPE_SET
CGenFF_4.0 1 CG2R61 2 CG2R61 3 CG2R61 4 CG2R61 5 CG2R61 6 CG2R61 7 CG2R61 8 CG2R61 9 CG2R61 10 CG2R61 11 HGR61 12 HGR61 13 HGR61 14 HGR61 15 HGR61 16 HGR61 17 HGR61 18 HGR61
@<TRIPOS>MOLECULE
naphtalene
 18 19 0 0 0
****
USER_CHARGES
INVALID_CHARGES
Pose:   2 Cluster:   2 Fr_nu:  58352 TotEn:   -13.12
@<TRIPOS>ATOM
      1 C1        -80.3226  -17.1353  -47.3077 C.ar   1 LIG      -0.11500
      2 C2        -79.1883  -16.5086  -47.8149 C.ar   1 LIG      -0.11500
      3 C3        -82.7132  -12.8991  -47.4204 C.ar   1 LIG      -0.11500
      4 C4        -81.5787  -12.2724  -47.9275 C.ar   1 LIG      -0.11500
      5 C5        -81.4854  -16.3983  -47.0811 C.ar   1 LIG      -0.11700
      6 C6        -79.2122  -15.1426  -48.0975 C.ar   1 LIG      -0.11700
      7 C7        -82.6892  -14.2652  -47.1378 C.ar   1 LIG      -0.11700
      8 C8        -80.4159  -13.0093  -48.1541 C.ar   1 LIG      -0.11700
      9 C9        -81.5274  -15.0224  -47.3597 C.ar   1 LIG       0.00400
     10 C10       -80.3738  -14.3852  -47.8755 C.ar   1 LIG       0.00400
     11 H1        -80.3033  -18.1986  -47.0874 H      1 LIG       0.11500
     12 H2        -78.2837  -17.0833  -47.9912 H      1 LIG       0.11500
     13 H3        -83.6183  -12.3249  -47.2439 H      1 LIG       0.11500
     14 H4        -81.5982  -11.2089  -48.1463 H      1 LIG       0.11500
     15 H5        -82.3602  -16.9090  -46.6837 H      1 LIG       0.11500
     16 H6        -78.3140  -14.6736  -48.4939 H      1 LIG       0.11500
     17 H7        -83.5877  -14.7341  -46.7422 H      1 LIG       0.11500
     18 H8        -79.5407  -12.4987  -48.5508 H      1 LIG       0.11500
@<TRIPOS>BOND
      1       1       2 ar
      2       1       5 ar
      3       2       6 ar
      4       3       4 ar
      5       3       7 ar
      6       4       8 ar
      7       5       9 ar
      8       6      10 ar
      9       7       9 ar
     10       8      10 ar
     11       9      10 ar
     12       1      11 1
     13       2      12 1
     14       3      13 1
     15       4      14 1
     16       5      15 1
     17       6      16 1
     18       7      17 1
     19       8      18 1
@<TRIPOS>ALT_TYPE
CGenFF_4.0_ALT_TYPE_SET
CGenFF_4.0 1 CG2R61 2 CG2R61 3 CG2R61 4 CG2R61 5 CG2R61 6 CG2R61 7 CG2R61 8 CG2R61 9 CG2R61 10 CG2R61 11 HGR61 12 HGR61 13 HGR61 14 HGR61 15 HGR61 16 HGR61 17 HGR61 18 HGR61
@<TRIPOS>MOLECULE
naphtalene
 18 19 0 0 0
****
USER_CHARGES
INVALID_CHARGES
Pose:   3 Cluster:   3 Fr_nu:  60251 TotEn:   -12.92
@<TRIPOS>ATOM
      1 C1        -62.4617    1.6699  -23.9205 C.ar   1 LIG      -0.11500
      2 C2        -62.7420    1.4951  -25.2724 C.ar   1 LIG      -0.11500
      3 C3        -62.7129   -3.1421  -23.2464 C.ar   1 LIG      -0.11500
      4 C4        -62.9933   -3.3168  -24.5983 C.ar   1 LIG      -0.11500
      5 C5        -62.3833    0.5632  -23.0746 C.ar   1 LIG      -0.11700
      6 C6        -62.9451    0.2131  -25.7837 C.ar   1 LIG      -0.11700
      7 C7        -62.5098   -1.8599  -22.7351 C.ar   1 LIG      -0.11700
      8 C8        -63.0717   -2.2101  -25.4443 C.ar   1 LIG      -0.11700
      9 C9        -62.5850   -0.7346  -23.5720 C.ar   1 LIG       0.00400
     10 C10       -62.8701   -0.9123  -24.9468 C.ar   1 LIG       0.00400
     11 H1        -62.3043    2.6683  -23.5229 H      1 LIG       0.11500
     12 H2        -62.8025    2.3573  -25.9301 H      1 LIG       0.11500
     13 H3        -62.6521   -4.0041  -22.5880 H      1 LIG       0.11500
     14 H4        -63.1520   -4.3152  -24.9950 H      1 LIG       0.11500
     15 H5        -62.1634    0.7236  -22.0211 H      1 LIG       0.11500
     16 H6        -63.1625    0.0999  -26.8438 H      1 LIG       0.11500
     17 H7        -62.2917   -1.7471  -21.6752 H      1 LIG       0.11500
     18 H8        -63.2924   -2.3702  -26.4977 H      1 LIG       0.11500
@<TRIPOS>BOND
      1       1       2 ar
      2       1       5 ar
      3       2       6 ar
      4       3       4 ar
      5       3       7 ar
      6       4       8 ar
      7       5       9 ar
      8       6      10 ar
      9       7       9 ar
     10       8      10 ar
     11       9      10 ar
     12       1      11 1
     13       2      12 1
     14       3      13 1
     15       4      14 1
     16       5      15 1
     17       6      16 1
     18       7      17 1
     19       8      18 1
@<TRIPOS>ALT_TYPE
CGenFF_4.0_ALT_TYPE_SET
CGenFF_4.0 1 CG2R61 2 CG2R61 3 CG2R61 4 CG2R61 5 CG2R61 6 CG2R61 7 CG2R61 8 CG2R61 9 CG2R61 10 CG2R61 11 HGR61 12 HGR61 13 HGR61 14 HGR61 15 HGR61 16 HGR61 17 HGR61 18 HGR61
@<TRIPOS>MOLECULE
naphtalene
 18 19 0 0 0
****
USER_CHARGES
INVALID_CHARGES
Pose:   4 Cluster:   4 Fr_nu:  16027 TotEn:   -12.38
@<TRIPOS>ATOM
      1 C1        -61.0642   -0.9030  -23.7228 C.ar   1 LIG      -0.11500
      2 C2        -61.6158   -2.0456  -24.2946 C.ar   1 LIG      -0.11500
      3 C3        -64.1838    1.8596  -26.2345 C.ar   1 LIG      -0.11500
      4 C4        -64.7354    0.7169  -26.8062 C.ar   1 LIG      -0.11500
      5 C5        -61.5616    0.3563  -24.0594 C.ar   1 LIG      -0.11700
      6 C6        -62.6670   -1.9336  -25.2049 C.ar   1 LIG      -0.11700
      7 C7        -63.1326    1.7475  -25.3241 C.ar   1 LIG      -0.11700
      8 C8        -64.2380   -0.5424  -26.4698 C.ar   1 LIG      -0.11700
      9 C9        -62.6193    0.4879  -24.9739 C.ar   1 LIG       0.00400
     10 C10       -63.1803   -0.6741  -25.5553 C.ar   1 LIG       0.00400
     11 H1        -60.2455   -0.9909  -23.0146 H      1 LIG       0.11500
     12 H2        -61.2280   -3.0255  -24.0317 H      1 LIG       0.11500
     13 H3        -64.5714    2.8400  -26.4969 H      1 LIG       0.11500
     14 H4        -65.5531    0.8054  -27.5154 H      1 LIG       0.11500
     15 H5        -61.1148    1.2358  -23.6004 H      1 LIG       0.11500
     16 H6        -63.0833   -2.8402  -25.6391 H      1 LIG       0.11500
     17 H7        -62.7170    2.6541  -24.8894 H      1 LIG       0.11500
     18 H8        -64.6842   -1.4221  -26.9292 H      1 LIG       0.11500
@<TRIPOS>BOND
      1       1       2 ar
      2       1       5 ar
      3       2       6 ar
      4       3       4 ar
      5       3       7 ar
      6       4       8 ar
      7       5       9 ar
      8       6      10 ar
      9       7       9 ar
     10       8      10 ar
     11       9      10 ar
     12       1      11 1
     13       2      12 1
     14       3      13 1
     15       4      14 1
     16       5      15 1
     17       6      16 1
     18       7      17 1
     19       8      18 1
@<TRIPOS>ALT_TYPE
CGenFF_4.0_ALT_TYPE_SET
CGenFF_4.0 1 CG2R61 2 CG2R61 3 CG2R61 4 CG2R61 5 CG2R61 6 CG2R61 7 CG2R61 8 CG2R61 9 CG2R61 10 CG2R61 11 HGR61 12 HGR61 13 HGR61 14 HGR61 15 HGR61 16 HGR61 17 HGR61 18 HGR61
@<TRIPOS>MOLECULE
naphtalene
 18 19 0 0 0
****
USER_CHARGES
INVALID_CHARGES
Pose:   5 Cluster:   5 Fr_nu: 307317 TotEn:   -12.29
@<TRIPOS>ATOM
      1 C1        -60.1023  -22.9579  -27.0409 C.ar   1 LIG      -0.11500
      2 C2        -59.9064  -24.3327  -27.1321 C.ar   1 LIG      -0.11500
      3 C3        -64.2894  -23.7114  -24.6800 C.ar   1 LIG      -0.11500
      4 C4        -64.0933  -25.0862  -24.7713 C.ar   1 LIG      -0.11500
      5 C5        -61.2400  -22.4549  -26.4091 C.ar   1 LIG      -0.11700
      6 C6        -60.8472  -25.2098  -26.5919 C.ar   1 LIG      -0.11700
      7 C7        -63.3484  -22.8343  -25.2203 C.ar   1 LIG      -0.11700
      8 C8        -62.9557  -25.5893  -25.4031 C.ar   1 LIG      -0.11700
      9 C9        -62.1976  -23.3231  -25.8597 C.ar   1 LIG       0.00400
     10 C10       -61.9982  -24.7211  -25.9525 C.ar   1 LIG       0.00400
     11 H1        -59.3699  -22.2756  -27.4622 H      1 LIG       0.11500
     12 H2        -59.0203  -24.7233  -27.6239 H      1 LIG       0.11500
     13 H3        -65.1754  -23.3201  -24.1881 H      1 LIG       0.11500
     14 H4        -64.8268  -25.7681  -24.3511 H      1 LIG       0.11500
     15 H5        -61.3728  -21.3766  -26.3499 H      1 LIG       0.11500
     16 H6        -60.6733  -26.2807  -26.6742 H      1 LIG       0.11500
     17 H7        -63.5221  -21.7635  -25.1371 H      1 LIG       0.11500
     18 H8        -62.8231  -26.6677  -25.4631 H      1 LIG       0.11500
@<TRIPOS>BOND
      1       1       2 ar
      2       1       5 ar
      3       2       6 ar
      4       3       4 ar
      5       3       7 ar
      6       4       8 ar
      7       5       9 ar
      8       6      10 ar
      9       7       9 ar
     10       8      10 ar
     11       9      10 ar
     12       1      11 1
     13       2      12 1
     14       3      13 1
     15       4      14 1
     16       5      15 1
     17       6      16 1
     18       7      17 1
     19       8      18 1
@<TRIPOS>ALT_TYPE
CGenFF_4.0_ALT_TYPE_SET
CGenFF_4.0 1 CG2R61 2 CG2R61 3 CG2R61 4 CG2R61 5 CG2R61 6 CG2R61 7 CG2R61 8 CG2R61 9 CG2R61 10 CG2R61 11 HGR61 12 HGR61 13 HGR61 14 HGR61 15 HGR61 16 HGR61 17 HGR61 18 HGR61
@<TRIPOS>MOLECULE
naphtalene
 18 19 0 0 0
****
USER_CHARGES
INVALID_CHARGES
Pose:   6 Cluster:   6 Fr_nu: 101907 TotEn:   -12.08
@<TRIPOS>ATOM
      1 C1        -70.9823  -25.9282  -51.2877 C.ar   1 LIG      -0.11500
      2 C2        -71.5264  -27.0806  -51.8470 C.ar   1 LIG      -0.11500
      3 C3        -72.4364  -27.3825  -46.8782 C.ar   1 LIG      -0.11500
      4 C4        -72.9805  -28.5348  -47.4377 C.ar   1 LIG      -0.11500
      5 C5        -71.0701  -25.7108  -49.9123 C.ar   1 LIG      -0.11700
      6 C6        -72.1604  -28.0199  -51.0335 C.ar   1 LIG      -0.11700
      7 C7        -71.8023  -26.4431  -47.6919 C.ar   1 LIG      -0.11700
      8 C8        -72.8928  -28.7522  -48.8130 C.ar   1 LIG      -0.11700
      9 C9        -71.7048  -26.6457  -49.0782 C.ar   1 LIG       0.00400
     10 C10       -72.2581  -27.8174  -49.6471 C.ar   1 LIG       0.00400
     11 H1        -70.4893  -25.1970  -51.9216 H      1 LIG       0.11500
     12 H2        -71.4573  -27.2490  -52.9178 H      1 LIG       0.11500
     13 H3        -72.5051  -27.2135  -45.8072 H      1 LIG       0.11500
     14 H4        -73.4746  -29.2649  -46.8034 H      1 LIG       0.11500
     15 H5        -70.6380  -24.8028  -49.4969 H      1 LIG       0.11500
     16 H6        -72.5781  -28.9137  -51.4922 H      1 LIG       0.11500
     17 H7        -71.3839  -25.5498  -47.2329 H      1 LIG       0.11500
     18 H8        -73.3255  -29.6599  -49.2288 H      1 LIG       0.11500
@<TRIPOS>BOND
      1       1       2 ar
      2       1       5 ar
      3       2       6 ar
      4       3       4 ar
      5       3       7 ar
      6       4       8 ar
      7       5       9 ar
      8       6      10 ar
      9       7       9 ar
     10       8      10 ar
     11       9      10 ar
     12       1      11 1
     13       2      12 1
     14       3      13 1
     15       4      14 1
     16       5      15 1
     17       6      16 1
     18       7      17 1
     19       8      18 1
@<TRIPOS>ALT_TYPE
CGenFF_4.0_ALT_TYPE_SET
CGenFF_4.0 1 CG2R61 2 CG2R61 3 CG2R61 4 CG2R61 5 CG2R61 6 CG2R61 7 CG2R61 8 CG2R61 9 CG2R61 10 CG2R61 11 HGR61 12 HGR61 13 HGR61 14 HGR61 15 HGR61 16 HGR61 17 HGR61 18 HGR61
@<TRIPOS>MOLECULE
naphtalene
 18 19 0 0 0
****
USER_CHARGES
INVALID_CHARGES
Pose:   7 Cluster:   7 Fr_nu:  25198 TotEn:   -11.82
@<TRIPOS>ATOM
      1 C1        -49.0891    7.6353  -34.1217 C.ar   1 LIG      -0.11500
      2 C2        -48.5897    6.6271  -33.3027 C.ar   1 LIG      -0.11500
      3 C3        -52.4949    4.5894  -35.7939 C.ar   1 LIG      -0.11500
      4 C4        -51.9954    3.5813  -34.9747 C.ar   1 LIG      -0.11500
      5 C5        -50.1852    7.3853  -34.9479 C.ar   1 LIG      -0.11700
      6 C6        -49.1843    5.3651  -33.3065 C.ar   1 LIG      -0.11700
      7 C7        -51.9003    5.8515  -35.7900 C.ar   1 LIG      -0.11700
      8 C8        -50.8993    3.8312  -34.1486 C.ar   1 LIG      -0.11700
      9 C9        -50.7962    6.1208  -34.9647 C.ar   1 LIG       0.00400
     10 C10       -50.2883    5.0956  -34.1318 C.ar   1 LIG       0.00400
     11 H1        -48.6255    8.6174  -34.1187 H      1 LIG       0.11500
     12 H2        -47.7365    6.8229  -32.6596 H      1 LIG       0.11500
     13 H3        -53.3483    4.3943  -36.4371 H      1 LIG       0.11500
     14 H4        -52.4585    2.5989  -34.9792 H      1 LIG       0.11500
     15 H5        -50.5586    8.1882  -35.5802 H      1 LIG       0.11500
     16 H6        -48.7776    4.5921  -32.6577 H      1 LIG       0.11500
     17 H7        -52.3076    6.6246  -36.4382 H      1 LIG       0.11500
     18 H8        -50.5253    3.0281  -33.5167 H      1 LIG       0.11500
@<TRIPOS>BOND
      1       1       2 ar
      2       1       5 ar
      3       2       6 ar
      4       3       4 ar
      5       3       7 ar
      6       4       8 ar
      7       5       9 ar
      8       6      10 ar
      9       7       9 ar
     10       8      10 ar
     11       9      10 ar
     12       1      11 1
     13       2      12 1
     14       3      13 1
     15       4      14 1
     16       5      15 1
     17       6      16 1
     18       7      17 1
     19       8      18 1
@<TRIPOS>ALT_TYPE
CGenFF_4.0_ALT_TYPE_SET
CGenFF_4.0 1 CG2R61 2 CG2R61 3 CG2R61 4 CG2R61 5 CG2R61 6 CG2R61 7 CG2R61 8 CG2R61 9 CG2R61 10 CG2R61 11 HGR61 12 HGR61 13 HGR61 14 HGR61 15 HGR61 16 HGR61 17 HGR61 18 HGR61
@<TRIPOS>MOLECULE
naphtalene
 18 19 0 0 0
****
USER_CHARGES
INVALID_CHARGES
Pose:   8 Cluster:   8 Fr_nu:  83680 TotEn:   -11.80
@<TRIPOS>ATOM
      1 C1        -60.5991   -4.3373  -21.8272 C.ar   1 LIG      -0.11500
      2 C2        -61.4688   -3.5257  -21.1048 C.ar   1 LIG      -0.11500
      3 C3        -57.1600   -3.6539  -18.4541 C.ar   1 LIG      -0.11500
      4 C4        -58.0297   -2.8423  -17.7318 C.ar   1 LIG      -0.11500
      5 C5        -59.3089   -4.5751  -21.3524 C.ar   1 LIG      -0.11700
      6 C6        -61.0518   -2.9487  -19.9051 C.ar   1 LIG      -0.11700
      7 C7        -57.5771   -4.2310  -19.6539 C.ar   1 LIG      -0.11700
      8 C8        -59.3199   -2.6044  -18.2065 C.ar   1 LIG      -0.11700
      9 C9        -58.8722   -4.0024  -20.1467 C.ar   1 LIG       0.00400
     10 C10       -59.7566   -3.1771  -19.4122 C.ar   1 LIG       0.00400
     11 H1        -60.9242   -4.7858  -22.7614 H      1 LIG       0.11500
     12 H2        -62.4731   -3.3414  -21.4752 H      1 LIG       0.11500
     13 H3        -56.1554   -3.8387  -18.0841 H      1 LIG       0.11500
     14 H4        -57.7037   -2.3930  -16.7984 H      1 LIG       0.11500
     15 H5        -58.6460   -5.2125  -21.9339 H      1 LIG       0.11500
     16 H6        -61.7485   -2.3181  -19.3567 H      1 LIG       0.11500
     17 H7        -56.8805   -4.8622  -20.2017 H      1 LIG       0.11500
     18 H8        -59.9828   -1.9664  -17.6256 H      1 LIG       0.11500
@<TRIPOS>BOND
      1       1       2 ar
      2       1       5 ar
      3       2       6 ar
      4       3       4 ar
      5       3       7 ar
      6       4       8 ar
      7       5       9 ar
      8       6      10 ar
      9       7       9 ar
     10       8      10 ar
     11       9      10 ar
     12       1      11 1
     13       2      12 1
     14       3      13 1
     15       4      14 1
     16       5      15 1
     17       6      16 1
     18       7      17 1
     19       8      18 1
@<TRIPOS>ALT_TYPE
CGenFF_4.0_ALT_TYPE_SET
CGenFF_4.0 1 CG2R61 2 CG2R61 3 CG2R61 4 CG2R61 5 CG2R61 6 CG2R61 7 CG2R61 8 CG2R61 9 CG2R61 10 CG2R61 11 HGR61 12 HGR61 13 HGR61 14 HGR61 15 HGR61 16 HGR61 17 HGR61 18 HGR61
@<TRIPOS>MOLECULE
naphtalene
 18 19 0 0 0
****
USER_CHARGES
INVALID_CHARGES
Pose:   9 Cluster:   9 Fr_nu: 115256 TotEn:   -11.71
@<TRIPOS>ATOM
      1 C1        -54.8847  -20.9291  -38.6676 C.ar   1 LIG      -0.11500
      2 C2        -54.4907  -21.7977  -39.6812 C.ar   1 LIG      -0.11500
      3 C3        -59.1377  -20.2259  -40.9238 C.ar   1 LIG      -0.11500
      4 C4        -58.7436  -21.0944  -41.9373 C.ar   1 LIG      -0.11500
      5 C5        -56.1382  -20.3186  -38.7189 C.ar   1 LIG      -0.11700
      6 C6        -55.3485  -22.0591  -40.7498 C.ar   1 LIG      -0.11700
      7 C7        -58.2798  -19.9645  -39.8550 C.ar   1 LIG      -0.11700
      8 C8        -57.4902  -21.7049  -41.8861 C.ar   1 LIG      -0.11700
      9 C9        -57.0145  -20.5702  -39.7872 C.ar   1 LIG       0.00400
     10 C10       -56.6138  -21.4534  -40.8178 C.ar   1 LIG       0.00400
     11 H1        -54.2162  -20.7255  -37.8362 H      1 LIG       0.11500
     12 H2        -53.5148  -22.2726  -39.6402 H      1 LIG       0.11500
     13 H3        -60.1138  -19.7506  -40.9641 H      1 LIG       0.11500
     14 H4        -59.4119  -21.2965  -42.7692 H      1 LIG       0.11500
     15 H5        -56.4250  -19.6429  -37.9158 H      1 LIG       0.11500
     16 H6        -55.0200  -22.7418  -41.5308 H      1 LIG       0.11500
     17 H7        -58.6088  -19.2824  -39.0738 H      1 LIG       0.11500
     18 H8        -57.2028  -22.3801  -42.6895 H      1 LIG       0.11500
@<TRIPOS>BOND
      1       1       2 ar
      2       1       5 ar
      3       2       6 ar
      4       3       4 ar
      5       3       7 ar
      6       4       8 ar
      7       5       9 ar
      8       6      10 ar
      9       7       9 ar
     10       8      10 ar
     11       9      10 ar
     12       1      11 1
     13       2      12 1
     14       3      13 1
     15       4      14 1
     16       5      15 1
     17       6      16 1
     18       7      17 1
     19       8      18 1
@<TRIPOS>ALT_TYPE
CGenFF_4.0_ALT_TYPE_SET
CGenFF_4.0 1 CG2R61 2 CG2R61 3 CG2R61 4 CG2R61 5 CG2R61 6 CG2R61 7 CG2R61 8 CG2R61 9 CG2R61 10 CG2R61 11 HGR61 12 HGR61 13 HGR61 14 HGR61 15 HGR61 16 HGR61 17 HGR61 18 HGR61
@<TRIPOS>MOLECULE
naphtalene
 18 19 0 0 0
****
USER_CHARGES
INVALID_CHARGES
Pose:  10 Cluster:  10 Fr_nu: 187062 TotEn:   -11.63
@<TRIPOS>ATOM
      1 C1        -72.2389  -26.9560  -47.0405 C.ar   1 LIG      -0.11500
      2 C2        -72.3938  -26.6164  -48.3812 C.ar   1 LIG      -0.11500
      3 C3        -73.6803  -31.4977  -48.0245 C.ar   1 LIG      -0.11500
      4 C4        -73.8352  -31.1580  -49.3652 C.ar   1 LIG      -0.11500
      5 C5        -72.5189  -28.2538  -46.6118 C.ar   1 LIG      -0.11700
      6 C6        -72.8293  -27.5732  -49.2984 C.ar   1 LIG      -0.11700
      7 C7        -73.2447  -30.5409  -47.1073 C.ar   1 LIG      -0.11700
      8 C8        -73.5552  -29.8602  -49.7940 C.ar   1 LIG      -0.11700
      9 C9        -72.9583  -29.2297  -47.5212 C.ar   1 LIG       0.00400
     10 C10       -73.1158  -28.8843  -48.8846 C.ar   1 LIG       0.00400
     11 H1        -71.9004  -26.2106  -46.3268 H      1 LIG       0.11500
     12 H2        -72.1753  -25.6059  -48.7140 H      1 LIG       0.11500
     13 H3        -73.8985  -32.5083  -47.6911 H      1 LIG       0.11500
     14 H4        -74.1751  -31.9034  -50.0782 H      1 LIG       0.11500
     15 H5        -72.3911  -28.4968  -45.5590 H      1 LIG       0.11500
     16 H6        -72.9428  -27.2857  -50.3416 H      1 LIG       0.11500
     17 H7        -73.1305  -30.8287  -46.0643 H      1 LIG       0.11500
     18 H8        -73.6837  -29.6168  -50.8467 H      1 LIG       0.11500
@<TRIPOS>BOND
      1       1       2 ar
      2       1       5 ar
      3       2       6 ar
      4       3       4 ar
      5       3       7 ar
      6       4       8 ar
      7       5       9 ar
      8       6      10 ar
      9       7       9 ar
     10       8      10 ar
     11       9      10 ar
     12       1      11 1
     13       2      12 1
     14       3      13 1
     15       4      14 1
     16       5      15 1
     17       6      16 1
     18       7      17 1
     19       8      18 1
@<TRIPOS>ALT_TYPE
CGenFF_4.0_ALT_TYPE_SET
CGenFF_4.0 1 CG2R61 2 CG2R61 3 CG2R61 4 CG2R61 5 CG2R61 6 CG2R61 7 CG2R61 8 CG2R61 9 CG2R61 10 CG2R61 11 HGR61 12 HGR61 13 HGR61 14 HGR61 15 HGR61 16 HGR61 17 HGR61 18 HGR61
@<TRIPOS>MOLECULE
naphtalene
 18 19 0 0 0
****
USER_CHARGES
INVALID_CHARGES
Pose:  11 Cluster:  11 Fr_nu:  73292 TotEn:   -11.28
@<TRIPOS>ATOM
      1 C1        -69.7604  -27.8225  -45.0786 C.ar   1 LIG      -0.11500
      2 C2        -70.2594  -26.5740  -45.4377 C.ar   1 LIG      -0.11500
      3 C3        -72.3899  -29.8893  -48.6123 C.ar   1 LIG      -0.11500
      4 C4        -72.8888  -28.6406  -48.9713 C.ar   1 LIG      -0.11500
      5 C5        -70.1627  -28.9623  -45.7755 C.ar   1 LIG      -0.11700
      6 C6        -71.1624  -26.4602  -46.4950 C.ar   1 LIG      -0.11700
      7 C7        -71.4868  -30.0030  -47.5550 C.ar   1 LIG      -0.11700
      8 C8        -72.4866  -27.5009  -48.2744 C.ar   1 LIG      -0.11700
      9 C9        -71.0710  -28.8664  -46.8424 C.ar   1 LIG       0.00400
     10 C10       -71.5783  -27.5967  -47.2075 C.ar   1 LIG       0.00400
     11 H1        -69.0579  -27.9106  -44.2551 H      1 LIG       0.11500
     12 H2        -69.9453  -25.6873  -44.8947 H      1 LIG       0.11500
     13 H3        -72.7035  -30.7765  -49.1552 H      1 LIG       0.11500
     14 H4        -73.5924  -28.5534  -49.7940 H      1 LIG       0.11500
     15 H5        -69.7601  -29.9281  -45.4772 H      1 LIG       0.11500
     16 H6        -71.5391  -25.4741  -46.7587 H      1 LIG       0.11500
     17 H7        -71.1096  -30.9891  -47.2919 H      1 LIG       0.11500
     18 H8        -72.8897  -26.5350  -48.5721 H      1 LIG       0.11500
@<TRIPOS>BOND
      1       1       2 ar
      2       1       5 ar
      3       2       6 ar
      4       3       4 ar
      5       3       7 ar
      6       4       8 ar
      7       5       9 ar
      8       6      10 ar
      9       7       9 ar
     10       8      10 ar
     11       9      10 ar
     12       1      11 1
     13       2      12 1
     14       3      13 1
     15       4      14 1
     16       5      15 1
     17       6      16 1
     18       7      17 1
     19       8      18 1
@<TRIPOS>ALT_TYPE
CGenFF_4.0_ALT_TYPE_SET
CGenFF_4.0 1 CG2R61 2 CG2R61 3 CG2R61 4 CG2R61 5 CG2R61 6 CG2R61 7 CG2R61 8 CG2R61 9 CG2R61 10 CG2R61 11 HGR61 12 HGR61 13 HGR61 14 HGR61 15 HGR61 16 HGR61 17 HGR61 18 HGR61
@<TRIPOS>MOLECULE
naphtalene
 18 19 0 0 0
****
USER_CHARGES
INVALID_CHARGES
Pose:  12 Cluster:  12 Fr_nu: 275516 TotEn:   -11.21
@<TRIPOS>ATOM
      1 C1        -81.2881  -16.8629  -48.3735 C.ar   1 LIG      -0.11500
      2 C2        -80.6235  -16.8612  -47.1508 C.ar   1 LIG      -0.11500
      3 C3        -79.8699  -12.2740  -49.1503 C.ar   1 LIG      -0.11500
      4 C4        -79.2053  -12.2724  -47.9275 C.ar   1 LIG      -0.11500
      5 C5        -81.2697  -15.7246  -49.1801 C.ar   1 LIG      -0.11700
      6 C6        -79.9378  -15.7216  -46.7299 C.ar   1 LIG      -0.11700
      7 C7        -80.5556  -13.4138  -49.5713 C.ar   1 LIG      -0.11700
      8 C8        -79.2237  -13.4107  -47.1209 C.ar   1 LIG      -0.11700
      9 C9        -80.5846  -14.5684  -48.7722 C.ar   1 LIG       0.00400
     10 C10       -79.9088  -14.5668  -47.5288 C.ar   1 LIG       0.00400
     11 H1        -81.8222  -17.7502  -48.7005 H      1 LIG       0.11500
     12 H2        -80.6382  -17.7480  -46.5238 H      1 LIG       0.11500
     13 H3        -79.8554  -11.3874  -49.7780 H      1 LIG       0.11500
     14 H4        -78.6726  -11.3843  -47.6005 H      1 LIG       0.11500
     15 H5        -81.7966  -15.7483  -50.1318 H      1 LIG       0.11500
     16 H6        -79.4248  -15.7429  -45.7706 H      1 LIG       0.11500
     17 H7        -81.0678  -13.3925  -50.5309 H      1 LIG       0.11500
     18 H8        -78.6975  -13.3869  -46.1688 H      1 LIG       0.11500
@<TRIPOS>BOND
      1       1       2 ar
      2       1       5 ar
      3       2       6 ar
      4       3       4 ar
      5       3       7 ar
      6       4       8 ar
      7       5       9 ar
      8       6      10 ar
      9       7       9 ar
     10       8      10 ar
     11       9      10 ar
     12       1      11 1
     13       2      12 1
     14       3      13 1
     15       4      14 1
     16       5      15 1
     17       6      16 1
     18       7      17 1
     19       8      18 1
@<TRIPOS>ALT_TYPE
CGenFF_4.0_ALT_TYPE_SET
CGenFF_4.0 1 CG2R61 2 CG2R61 3 CG2R61 4 CG2R61 5 CG2R61 6 CG2R61 7 CG2R61 8 CG2R61 9 CG2R61 10 CG2R61 11 HGR61 12 HGR61 13 HGR61 14 HGR61 15 HGR61 16 HGR61 17 HGR61 18 HGR61
@<TRIPOS>MOLECULE
naphtalene
 18 19 0 0 0
****
USER_CHARGES
INVALID_CHARGES
Pose:  13 Cluster:  13 Fr_nu:  38435 TotEn:   -10.81
@<TRIPOS>ATOM
      1 C1        -77.9022   -4.3952  -31.3694 C.ar   1 LIG      -0.11500
      2 C2        -77.8766   -4.0071  -32.7056 C.ar   1 LIG      -0.11500
      3 C3        -80.6715   -8.2223  -32.5345 C.ar   1 LIG      -0.11500
      4 C4        -80.6459   -7.8340  -33.8707 C.ar   1 LIG      -0.11500
      5 C5        -78.6025   -5.5401  -30.9879 C.ar   1 LIG      -0.11700
      6 C6        -78.5510   -4.7620  -33.6655 C.ar   1 LIG      -0.11700
      7 C7        -79.9970   -7.4672  -31.5746 C.ar   1 LIG      -0.11700
      8 C8        -79.9457   -6.6891  -34.2523 C.ar   1 LIG      -0.11700
      9 C9        -79.2871   -6.3120  -31.9407 C.ar   1 LIG       0.00400
     10 C10       -79.2610   -5.9172  -33.2995 C.ar   1 LIG       0.00400
     11 H1        -77.3774   -3.8068  -30.6225 H      1 LIG       0.11500
     12 H2        -77.3309   -3.1158  -33.0016 H      1 LIG       0.11500
     13 H3        -81.2170   -9.1137  -32.2378 H      1 LIG       0.11500
     14 H4        -81.1720   -8.4220  -34.6169 H      1 LIG       0.11500
     15 H5        -78.6092   -5.8244  -29.9377 H      1 LIG       0.11500
     16 H6        -78.5170   -4.4402  -34.7043 H      1 LIG       0.11500
     17 H7        -80.0304   -7.7897  -30.5360 H      1 LIG       0.11500
     18 H8        -79.9394   -6.4042  -35.3024 H      1 LIG       0.11500
@<TRIPOS>BOND
      1       1       2 ar
      2       1       5 ar
      3       2       6 ar
      4       3       4 ar
      5       3       7 ar
      6       4       8 ar
      7       5       9 ar
      8       6      10 ar
      9       7       9 ar
     10       8      10 ar
     11       9      10 ar
     12       1      11 1
     13       2      12 1
     14       3      13 1
     15       4      14 1
     16       5      15 1
     17       6      16 1
     18       7      17 1
     19       8      18 1
@<TRIPOS>ALT_TYPE
CGenFF_4.0_ALT_TYPE_SET
CGenFF_4.0 1 CG2R61 2 CG2R61 3 CG2R61 4 CG2R61 5 CG2R61 6 CG2R61 7 CG2R61 8 CG2R61 9 CG2R61 10 CG2R61 11 HGR61 12 HGR61 13 HGR61 14 HGR61 15 HGR61 16 HGR61 17 HGR61 18 HGR61
@<TRIPOS>MOLECULE
naphtalene
 18 19 0 0 0
****
USER_CHARGES
INVALID_CHARGES
Pose:  14 Cluster:  14 Fr_nu:  67217 TotEn:   -10.68
@<TRIPOS>ATOM
      1 C1        -65.2537  -26.9955  -40.0440 C.ar   1 LIG      -0.11500
      2 C2        -65.4010  -25.6258  -40.2414 C.ar   1 LIG      -0.11500
      3 C3        -67.9886  -27.8559  -43.9750 C.ar   1 LIG      -0.11500
      4 C4        -68.1358  -26.4861  -44.1723 C.ar   1 LIG      -0.11500
      5 C5        -65.8587  -27.8966  -40.9207 C.ar   1 LIG      -0.11700
      6 C6        -66.1536  -25.1518  -41.3162 C.ar   1 LIG      -0.11700
      7 C7        -67.2358  -28.3299  -42.9002 C.ar   1 LIG      -0.11700
      8 C8        -67.5309  -25.5850  -43.2957 C.ar   1 LIG      -0.11700
      9 C9        -66.6200  -27.4372  -42.0079 C.ar   1 LIG       0.00400
     10 C10       -66.7697  -26.0443  -42.2085 C.ar   1 LIG       0.00400
     11 H1        -64.6681  -27.3640  -39.2068 H      1 LIG       0.11500
     12 H2        -64.9294  -24.9252  -39.5585 H      1 LIG       0.11500
     13 H3        -68.4599  -28.5572  -44.6578 H      1 LIG       0.11500
     14 H4        -68.7227  -26.1183  -45.0089 H      1 LIG       0.11500
     15 H5        -65.7305  -28.9630  -40.7468 H      1 LIG       0.11500
     16 H6        -66.2549  -24.0770  -41.4516 H      1 LIG       0.11500
     17 H7        -67.1340  -29.4047  -42.7655 H      1 LIG       0.11500
     18 H8        -67.6596  -24.5185  -43.4690 H      1 LIG       0.11500
@<TRIPOS>BOND
      1       1       2 ar
      2       1       5 ar
      3       2       6 ar
      4       3       4 ar
      5       3       7 ar
      6       4       8 ar
      7       5       9 ar
      8       6      10 ar
      9       7       9 ar
     10       8      10 ar
     11       9      10 ar
     12       1      11 1
     13       2      12 1
     14       3      13 1
     15       4      14 1
     16       5      15 1
     17       6      16 1
     18       7      17 1
     19       8      18 1
@<TRIPOS>ALT_TYPE
CGenFF_4.0_ALT_TYPE_SET
CGenFF_4.0 1 CG2R61 2 CG2R61 3 CG2R61 4 CG2R61 5 CG2R61 6 CG2R61 7 CG2R61 8 CG2R61 9 CG2R61 10 CG2R61 11 HGR61 12 HGR61 13 HGR61 14 HGR61 15 HGR61 16 HGR61 17 HGR61 18 HGR61
@<TRIPOS>MOLECULE
naphtalene
 18 19 0 0 0
****
USER_CHARGES
INVALID_CHARGES
Pose:  15 Cluster:  15 Fr_nu:  50841 TotEn:   -10.61
@<TRIPOS>ATOM
      1 C1        -50.7154    6.9163  -37.9756 C.ar   1 LIG      -0.11500
      2 C2        -51.8571    6.2315  -38.3811 C.ar   1 LIG      -0.11500
      3 C3        -50.5125    4.1929  -33.9488 C.ar   1 LIG      -0.11500
      4 C4        -51.6542    3.5082  -34.3544 C.ar   1 LIG      -0.11500
      5 C5        -50.0920    6.5840  -36.7725 C.ar   1 LIG      -0.11700
      6 C6        -52.3798    5.2118  -37.5853 C.ar   1 LIG      -0.11700
      7 C7        -49.9898    5.2126  -34.7448 C.ar   1 LIG      -0.11700
      8 C8        -52.2777    3.8404  -35.5575 C.ar   1 LIG      -0.11700
      9 C9        -50.6044    5.5604  -35.9587 C.ar   1 LIG       0.00400
     10 C10       -51.7654    4.8641  -36.3712 C.ar   1 LIG       0.00400
     11 H1        -50.3093    7.7104  -38.5953 H      1 LIG       0.11500
     12 H2        -52.3415    6.4908  -39.3180 H      1 LIG       0.11500
     13 H3        -50.0274    3.9340  -33.0119 H      1 LIG       0.11500
     14 H4        -52.0607    2.7152  -33.7336 H      1 LIG       0.11500
     15 H5        -49.2009    7.1330  -36.4751 H      1 LIG       0.11500
     16 H6        -53.2728    4.6895  -37.9222 H      1 LIG       0.11500
     17 H7        -49.0963    5.7342  -34.4081 H      1 LIG       0.11500
     18 H8        -53.1693    3.2921  -35.8547 H      1 LIG       0.11500
@<TRIPOS>BOND
      1       1       2 ar
      2       1       5 ar
      3       2       6 ar
      4       3       4 ar
      5       3       7 ar
      6       4       8 ar
      7       5       9 ar
      8       6      10 ar
      9       7       9 ar
     10       8      10 ar
     11       9      10 ar
     12       1      11 1
     13       2      12 1
     14       3      13 1
     15       4      14 1
     16       5      15 1
     17       6      16 1
     18       7      17 1
     19       8      18 1
@<TRIPOS>ALT_TYPE
CGenFF_4.0_ALT_TYPE_SET
CGenFF_4.0 1 CG2R61 2 CG2R61 3 CG2R61 4 CG2R61 5 CG2R61 6 CG2R61 7 CG2R61 8 CG2R61 9 CG2R61 10 CG2R61 11 HGR61 12 HGR61 13 HGR61 14 HGR61 15 HGR61 16 HGR61 17 HGR61 18 HGR61
@<TRIPOS>MOLECULE
naphtalene
 18 19 0 0 0
****
USER_CHARGES
INVALID_CHARGES
Pose:  16 Cluster:  16 Fr_nu:  60402 TotEn:   -10.60
@<TRIPOS>ATOM
      1 C1        -61.6661   -3.0532  -21.2436 C.ar   1 LIG      -0.11500
      2 C2        -62.5908   -3.8195  -21.9468 C.ar   1 LIG      -0.11500
      3 C3        -61.4872    0.1152  -24.9316 C.ar   1 LIG      -0.11500
      4 C4        -62.4119   -0.6511  -25.6348 C.ar   1 LIG      -0.11500
      5 C5        -61.1575   -1.8821  -21.8061 C.ar   1 LIG      -0.11700
      6 C6        -63.0106   -3.4177  -23.2151 C.ar   1 LIG      -0.11700
      7 C7        -61.0674   -0.2866  -23.6632 C.ar   1 LIG      -0.11700
      8 C8        -62.9205   -1.8223  -25.0724 C.ar   1 LIG      -0.11700
      9 C9        -61.5688   -1.4625  -23.0817 C.ar   1 LIG       0.00400
     10 C10       -62.5092   -2.2418  -23.7968 C.ar   1 LIG       0.00400
     11 H1        -61.3392   -3.3668  -20.2565 H      1 LIG       0.11500
     12 H2        -62.9863   -4.7309  -21.5079 H      1 LIG       0.11500
     13 H3        -61.0913    1.0270  -25.3700 H      1 LIG       0.11500
     14 H4        -62.7373   -0.3378  -26.6225 H      1 LIG       0.11500
     15 H5        -60.4353   -1.2990  -21.2384 H      1 LIG       0.11500
     16 H6        -63.7347   -4.0318  -23.7466 H      1 LIG       0.11500
     17 H7        -60.3440    0.3281  -23.1317 H      1 LIG       0.11500
     18 H8        -63.6422   -2.4060  -25.6403 H      1 LIG       0.11500
@<TRIPOS>BOND
      1       1       2 ar
      2       1       5 ar
      3       2       6 ar
      4       3       4 ar
      5       3       7 ar
      6       4       8 ar
      7       5       9 ar
      8       6      10 ar
      9       7       9 ar
     10       8      10 ar
     11       9      10 ar
     12       1      11 1
     13       2      12 1
     14       3      13 1
     15       4      14 1
     16       5      15 1
     17       6      16 1
     18       7      17 1
     19       8      18 1
@<TRIPOS>ALT_TYPE
CGenFF_4.0_ALT_TYPE_SET
CGenFF_4.0 1 CG2R61 2 CG2R61 3 CG2R61 4 CG2R61 5 CG2R61 6 CG2R61 7 CG2R61 8 CG2R61 9 CG2R61 10 CG2R61 11 HGR61 12 HGR61 13 HGR61 14 HGR61 15 HGR61 16 HGR61 17 HGR61 18 HGR61
@<TRIPOS>MOLECULE
naphtalene
 18 19 0 0 0
****
USER_CHARGES
INVALID_CHARGES
Pose:  17 Cluster:  17 Fr_nu:  45107 TotEn:   -10.56
@<TRIPOS>ATOM
      1 C1        -61.2494  -22.2691  -49.4402 C.ar   1 LIG      -0.11500
      2 C2        -60.2887  -21.2778  -49.6175 C.ar   1 LIG      -0.11500
      3 C3        -64.3455  -19.7686  -52.2392 C.ar   1 LIG      -0.11500
      4 C4        -63.3848  -18.7774  -52.4164 C.ar   1 LIG      -0.11500
      5 C5        -62.5001  -22.1459  -50.0461 C.ar   1 LIG      -0.11700
      6 C6        -60.5749  -20.1597  -50.4011 C.ar   1 LIG      -0.11700
      7 C7        -64.0592  -20.8868  -51.4556 C.ar   1 LIG      -0.11700
      8 C8        -62.1340  -18.9004  -51.8106 C.ar   1 LIG      -0.11700
      9 C9        -62.8055  -21.0271  -50.8383 C.ar   1 LIG       0.00400
     10 C10       -61.8286  -20.0192  -51.0184 C.ar   1 LIG       0.00400
     11 H1        -61.0262  -23.1391  -48.8296 H      1 LIG       0.11500
     12 H2        -59.3152  -21.3748  -49.1456 H      1 LIG       0.11500
     13 H3        -65.3193  -19.6723  -52.7110 H      1 LIG       0.11500
     14 H4        -63.6090  -17.9070  -53.0259 H      1 LIG       0.11500
     15 H5        -63.2359  -22.9328  -49.8934 H      1 LIG       0.11500
     16 H6        -59.8087  -19.3974  -50.5264 H      1 LIG       0.11500
     17 H7        -64.8252  -21.6493  -51.3311 H      1 LIG       0.11500
     18 H8        -61.3983  -18.1132  -51.9625 H      1 LIG       0.11500
@<TRIPOS>BOND
      1       1       2 ar
      2       1       5 ar
      3       2       6 ar
      4       3       4 ar
      5       3       7 ar
      6       4       8 ar
      7       5       9 ar
      8       6      10 ar
      9       7       9 ar
     10       8      10 ar
     11       9      10 ar
     12       1      11 1
     13       2      12 1
     14       3      13 1
     15       4      14 1
     16       5      15 1
     17       6      16 1
     18       7      17 1
     19       8      18 1
@<TRIPOS>ALT_TYPE
CGenFF_4.0_ALT_TYPE_SET
CGenFF_4.0 1 CG2R61 2 CG2R61 3 CG2R61 4 CG2R61 5 CG2R61 6 CG2R61 7 CG2R61 8 CG2R61 9 CG2R61 10 CG2R61 11 HGR61 12 HGR61 13 HGR61 14 HGR61 15 HGR61 16 HGR61 17 HGR61 18 HGR61
@<TRIPOS>MOLECULE
naphtalene
 18 19 0 0 0
****
USER_CHARGES
INVALID_CHARGES
Pose:  18 Cluster:  18 Fr_nu: 166103 TotEn:   -10.49
@<TRIPOS>ATOM
      1 C1        -58.7196  -19.8345  -40.4673 C.ar   1 LIG      -0.11500
      2 C2        -58.7569  -19.9386  -41.8546 C.ar   1 LIG      -0.11500
      3 C3        -60.4127  -24.3795  -40.0811 C.ar   1 LIG      -0.11500
      4 C4        -60.4499  -24.4835  -41.4684 C.ar   1 LIG      -0.11500
      5 C5        -59.1212  -20.9105  -39.6751 C.ar   1 LIG      -0.11700
      6 C6        -59.1957  -21.1188  -42.4551 C.ar   1 LIG      -0.11700
      7 C7        -59.9737  -23.1992  -39.4806 C.ar   1 LIG      -0.11700
      8 C8        -60.0484  -23.4076  -42.2607 C.ar   1 LIG      -0.11700
      9 C9        -59.5659  -22.1062  -40.2625 C.ar   1 LIG       0.00400
     10 C10       -59.6037  -22.2119  -41.6733 C.ar   1 LIG       0.00400
     11 H1        -58.3784  -18.9152  -40.0003 H      1 LIG       0.11500
     12 H2        -58.4438  -19.1005  -42.4704 H      1 LIG       0.11500
     13 H3        -60.7256  -25.2175  -39.4646 H      1 LIG       0.11500
     14 H4        -60.7926  -25.4025  -41.9348 H      1 LIG       0.11500
     15 H5        -59.0842  -20.8066  -38.5926 H      1 LIG       0.11500
     16 H6        -59.2161  -21.1782  -43.5413 H      1 LIG       0.11500
     17 H7        -59.9527  -23.1404  -38.3944 H      1 LIG       0.11500
     18 H8        -60.0861  -23.5110  -43.3433 H      1 LIG       0.11500
@<TRIPOS>BOND
      1       1       2 ar
      2       1       5 ar
      3       2       6 ar
      4       3       4 ar
      5       3       7 ar
      6       4       8 ar
      7       5       9 ar
      8       6      10 ar
      9       7       9 ar
     10       8      10 ar
     11       9      10 ar
     12       1      11 1
     13       2      12 1
     14       3      13 1
     15       4      14 1
     16       5      15 1
     17       6      16 1
     18       7      17 1
     19       8      18 1
@<TRIPOS>ALT_TYPE
CGenFF_4.0_ALT_TYPE_SET
CGenFF_4.0 1 CG2R61 2 CG2R61 3 CG2R61 4 CG2R61 5 CG2R61 6 CG2R61 7 CG2R61 8 CG2R61 9 CG2R61 10 CG2R61 11 HGR61 12 HGR61 13 HGR61 14 HGR61 15 HGR61 16 HGR61 17 HGR61 18 HGR61
@<TRIPOS>MOLECULE
naphtalene
 18 19 0 0 0
****
USER_CHARGES
INVALID_CHARGES
Pose:  19 Cluster:  19 Fr_nu:  84255 TotEn:   -10.48
@<TRIPOS>ATOM
      1 C1        -51.0783   -9.1188  -23.4083 C.ar   1 LIG      -0.11500
      2 C2        -51.8293  -10.1962  -22.9479 C.ar   1 LIG      -0.11500
      3 C3        -50.1346  -11.5359  -27.5241 C.ar   1 LIG      -0.11500
      4 C4        -50.8857  -12.6132  -27.0636 C.ar   1 LIG      -0.11500
      5 C5        -50.4671   -9.1780  -24.6611 C.ar   1 LIG      -0.11700
      6 C6        -51.9721  -11.3368  -23.7382 C.ar   1 LIG      -0.11700
      7 C7        -49.9919  -10.3951  -26.7337 C.ar   1 LIG      -0.11700
      8 C8        -51.4969  -12.5541  -25.8108 C.ar   1 LIG      -0.11700
      9 C9        -50.6001  -10.3183  -25.4701 C.ar   1 LIG       0.00400
     10 C10       -51.3638  -11.4138  -25.0018 C.ar   1 LIG       0.00400
     11 H1        -50.9670   -8.2312  -22.7923 H      1 LIG       0.11500
     12 H2        -52.3049  -10.1489  -21.9726 H      1 LIG       0.11500
     13 H3        -49.6588  -11.5824  -28.4996 H      1 LIG       0.11500
     14 H4        -50.9954  -13.5010  -27.6794 H      1 LIG       0.11500
     15 H5        -49.8843   -8.3241  -25.0005 H      1 LIG       0.11500
     16 H6        -52.5642  -12.1669  -23.3585 H      1 LIG       0.11500
     17 H7        -49.4005   -9.5649  -27.1140 H      1 LIG       0.11500
     18 H8        -52.0791  -13.4082  -25.4708 H      1 LIG       0.11500
@<TRIPOS>BOND
      1       1       2 ar
      2       1       5 ar
      3       2       6 ar
      4       3       4 ar
      5       3       7 ar
      6       4       8 ar
      7       5       9 ar
      8       6      10 ar
      9       7       9 ar
     10       8      10 ar
     11       9      10 ar
     12       1      11 1
     13       2      12 1
     14       3      13 1
     15       4      14 1
     16       5      15 1
     17       6      16 1
     18       7      17 1
     19       8      18 1
@<TRIPOS>ALT_TYPE
CGenFF_4.0_ALT_TYPE_SET
CGenFF_4.0 1 CG2R61 2 CG2R61 3 CG2R61 4 CG2R61 5 CG2R61 6 CG2R61 7 CG2R61 8 CG2R61 9 CG2R61 10 CG2R61 11 HGR61 12 HGR61 13 HGR61 14 HGR61 15 HGR61 16 HGR61 17 HGR61 18 HGR61
@<TRIPOS>MOLECULE
naphtalene
 18 19 0 0 0
****
USER_CHARGES
INVALID_CHARGES
Pose:  20 Cluster:  20 Fr_nu: 189917 TotEn:   -10.44
@<TRIPOS>ATOM
      1 C1        -70.0597  -16.2497  -21.7207 C.ar   1 LIG      -0.11500
      2 C2        -70.0652  -14.8764  -21.4954 C.ar   1 LIG      -0.11500
      3 C3        -66.9014  -16.8361  -18.0664 C.ar   1 LIG      -0.11500
      4 C4        -66.9070  -15.4628  -17.8412 C.ar   1 LIG      -0.11500
      5 C5        -69.2729  -17.0846  -20.9267 C.ar   1 LIG      -0.11700
      6 C6        -69.2842  -14.3326  -20.4754 C.ar   1 LIG      -0.11700
      7 C7        -67.6825  -17.3799  -19.0865 C.ar   1 LIG      -0.11700
      8 C8        -67.6936  -14.6278  -18.6352 C.ar   1 LIG      -0.11700
      9 C9        -68.4804  -16.5545  -19.8954 C.ar   1 LIG       0.00400
     10 C10       -68.4861  -15.1579  -19.6665 C.ar   1 LIG       0.00400
     11 H1        -70.6675  -16.6724  -22.5153 H      1 LIG       0.11500
     12 H2        -70.6783  -14.2273  -22.1140 H      1 LIG       0.11500
     13 H3        -66.2885  -17.4859  -17.4480 H      1 LIG       0.11500
     14 H4        -66.2979  -15.0405  -17.0474 H      1 LIG       0.11500
     15 H5        -69.2838  -18.1551  -21.1210 H      1 LIG       0.11500
     16 H6        -69.3043  -13.2563  -20.3168 H      1 LIG       0.11500
     17 H7        -67.6628  -18.4562  -19.2444 H      1 LIG       0.11500
     18 H8        -67.6823  -13.5571  -18.4415 H      1 LIG       0.11500
@<TRIPOS>BOND
      1       1       2 ar
      2       1       5 ar
      3       2       6 ar
      4       3       4 ar
      5       3       7 ar
      6       4       8 ar
      7       5       9 ar
      8       6      10 ar
      9       7       9 ar
     10       8      10 ar
     11       9      10 ar
     12       1      11 1
     13       2      12 1
     14       3      13 1
     15       4      14 1
     16       5      15 1
     17       6      16 1
     18       7      17 1
     19       8      18 1
@<TRIPOS>ALT_TYPE
CGenFF_4.0_ALT_TYPE_SET
CGenFF_4.0 1 CG2R61 2 CG2R61 3 CG2R61 4 CG2R61 5 CG2R61 6 CG2R61 7 CG2R61 8 CG2R61 9 CG2R61 10 CG2R61 11 HGR61 12 HGR61 13 HGR61 14 HGR61 15 HGR61 16 HGR61 17 HGR61 18 HGR61
@<TRIPOS>MOLECULE
naphtalene
 18 19 0 0 0
****
USER_CHARGES
INVALID_CHARGES
Pose:  21 Cluster:  21 Fr_nu: 110790 TotEn:   -10.44
@<TRIPOS>ATOM
      1 C1        -75.9079    4.9750  -50.8037 C.ar   1 LIG      -0.11500
      2 C2        -74.5926    4.9205  -50.3523 C.ar   1 LIG      -0.11500
      3 C3        -77.1944    7.3650  -46.7657 C.ar   1 LIG      -0.11500
      4 C4        -75.8791    7.3104  -46.3143 C.ar   1 LIG      -0.11500
      5 C5        -76.8875    5.5957  -50.0280 C.ar   1 LIG      -0.11700
      6 C6        -74.2517    5.4862  -49.1235 C.ar   1 LIG      -0.11700
      7 C7        -77.5353    6.7993  -47.9946 C.ar   1 LIG      -0.11700
      8 C8        -74.8995    6.6897  -47.0900 C.ar   1 LIG      -0.11700
      9 C9        -76.5622    6.1705  -48.7885 C.ar   1 LIG       0.00400
     10 C10       -75.2247    6.1149  -48.3295 C.ar   1 LIG       0.00400
     11 H1        -76.1729    4.5339  -51.7602 H      1 LIG       0.11500
     12 H2        -73.8308    4.4373  -50.9571 H      1 LIG       0.11500
     13 H3        -77.9569    7.8483  -46.1613 H      1 LIG       0.11500
     14 H4        -75.6150    7.7504  -45.3572 H      1 LIG       0.11500
     15 H5        -77.9093    5.6262  -50.4005 H      1 LIG       0.11500
     16 H6        -73.2172    5.4324  -48.7906 H      1 LIG       0.11500
     17 H7        -78.5696    6.8540  -48.3276 H      1 LIG       0.11500
     18 H8        -73.8777    6.6584  -46.7173 H      1 LIG       0.11500
@<TRIPOS>BOND
      1       1       2 ar
      2       1       5 ar
      3       2       6 ar
      4       3       4 ar
      5       3       7 ar
      6       4       8 ar
      7       5       9 ar
      8       6      10 ar
      9       7       9 ar
     10       8      10 ar
     11       9      10 ar
     12       1      11 1
     13       2      12 1
     14       3      13 1
     15       4      14 1
     16       5      15 1
     17       6      16 1
     18       7      17 1
     19       8      18 1
@<TRIPOS>ALT_TYPE
CGenFF_4.0_ALT_TYPE_SET
CGenFF_4.0 1 CG2R61 2 CG2R61 3 CG2R61 4 CG2R61 5 CG2R61 6 CG2R61 7 CG2R61 8 CG2R61 9 CG2R61 10 CG2R61 11 HGR61 12 HGR61 13 HGR61 14 HGR61 15 HGR61 16 HGR61 17 HGR61 18 HGR61
@<TRIPOS>MOLECULE
naphtalene
 18 19 0 0 0
****
USER_CHARGES
INVALID_CHARGES
Pose:  22 Cluster:  22 Fr_nu: 230700 TotEn:   -10.36
@<TRIPOS>ATOM
      1 C1        -72.4341  -29.8978  -46.7533 C.ar   1 LIG      -0.11500
      2 C2        -72.7425  -28.7232  -46.0736 C.ar   1 LIG      -0.11500
      3 C3        -70.3283  -27.2995  -50.2870 C.ar   1 LIG      -0.11500
      4 C4        -70.6367  -26.1250  -49.6072 C.ar   1 LIG      -0.11500
      5 C5        -71.7566  -29.8424  -47.9717 C.ar   1 LIG      -0.11700
      6 C6        -72.3746  -27.4888  -46.6093 C.ar   1 LIG      -0.11700
      7 C7        -70.6961  -28.5340  -49.7511 C.ar   1 LIG      -0.11700
      8 C8        -71.3143  -26.1803  -48.3889 C.ar   1 LIG      -0.11700
      9 C9        -71.3786  -28.6085  -48.5259 C.ar   1 LIG       0.00400
     10 C10       -71.6923  -27.4141  -47.8346 C.ar   1 LIG       0.00400
     11 H1        -72.7212  -30.8585  -46.3360 H      1 LIG       0.11500
     12 H2        -73.2697  -28.7675  -45.1250 H      1 LIG       0.11500
     13 H3        -69.8008  -27.2559  -51.2358 H      1 LIG       0.11500
     14 H4        -70.3506  -25.1645  -50.0257 H      1 LIG       0.11500
     15 H5        -71.5263  -30.7732  -48.4858 H      1 LIG       0.11500
     16 H6        -72.6255  -26.5834  -46.0605 H      1 LIG       0.11500
     17 H7        -70.4445  -29.4392  -50.2997 H      1 LIG       0.11500
     18 H8        -71.5454  -25.2494  -47.8749 H      1 LIG       0.11500
@<TRIPOS>BOND
      1       1       2 ar
      2       1       5 ar
      3       2       6 ar
      4       3       4 ar
      5       3       7 ar
      6       4       8 ar
      7       5       9 ar
      8       6      10 ar
      9       7       9 ar
     10       8      10 ar
     11       9      10 ar
     12       1      11 1
     13       2      12 1
     14       3      13 1
     15       4      14 1
     16       5      15 1
     17       6      16 1
     18       7      17 1
     19       8      18 1
@<TRIPOS>ALT_TYPE
CGenFF_4.0_ALT_TYPE_SET
CGenFF_4.0 1 CG2R61 2 CG2R61 3 CG2R61 4 CG2R61 5 CG2R61 6 CG2R61 7 CG2R61 8 CG2R61 9 CG2R61 10 CG2R61 11 HGR61 12 HGR61 13 HGR61 14 HGR61 15 HGR61 16 HGR61 17 HGR61 18 HGR61
@<TRIPOS>MOLECULE
naphtalene
 18 19 0 0 0
****
USER_CHARGES
INVALID_CHARGES
Pose:  23 Cluster:  23 Fr_nu:  14361 TotEn:   -10.31
@<TRIPOS>ATOM
      1 C1        -56.1283  -12.5525  -52.3351 C.ar   1 LIG      -0.11500
      2 C2        -54.8531  -13.0910  -52.1914 C.ar   1 LIG      -0.11500
      3 C3        -54.9655   -8.9759  -49.2482 C.ar   1 LIG      -0.11500
      4 C4        -53.6903   -9.5146  -49.1045 C.ar   1 LIG      -0.11500
      5 C5        -56.4797  -11.3944  -51.6409 C.ar   1 LIG      -0.11700
      6 C6        -53.9244  -12.4737  -51.3532 C.ar   1 LIG      -0.11700
      7 C7        -55.8942   -9.5933  -50.0865 C.ar   1 LIG      -0.11700
      8 C8        -53.3388  -10.6727  -49.7986 C.ar   1 LIG      -0.11700
      9 C9        -55.5576  -10.7597  -50.7928 C.ar   1 LIG       0.00400
     10 C10       -54.2609  -11.3074  -50.6467 C.ar   1 LIG       0.00400
     11 H1        -56.8510  -13.0339  -52.9873 H      1 LIG       0.11500
     12 H2        -54.5804  -13.9925  -52.7324 H      1 LIG       0.11500
     13 H3        -55.2388   -8.0742  -48.7074 H      1 LIG       0.11500
     14 H4        -52.9684   -9.0336  -48.4510 H      1 LIG       0.11500
     15 H5        -57.4823  -10.9913  -51.7681 H      1 LIG       0.11500
     16 H6        -52.9331  -12.9117  -51.2563 H      1 LIG       0.11500
     17 H7        -56.8850   -9.1546  -50.1838 H      1 LIG       0.11500
     18 H8        -52.3364  -11.0764  -49.6709 H      1 LIG       0.11500
@<TRIPOS>BOND
      1       1       2 ar
      2       1       5 ar
      3       2       6 ar
      4       3       4 ar
      5       3       7 ar
      6       4       8 ar
      7       5       9 ar
      8       6      10 ar
      9       7       9 ar
     10       8      10 ar
     11       9      10 ar
     12       1      11 1
     13       2      12 1
     14       3      13 1
     15       4      14 1
     16       5      15 1
     17       6      16 1
     18       7      17 1
     19       8      18 1
@<TRIPOS>ALT_TYPE
CGenFF_4.0_ALT_TYPE_SET
CGenFF_4.0 1 CG2R61 2 CG2R61 3 CG2R61 4 CG2R61 5 CG2R61 6 CG2R61 7 CG2R61 8 CG2R61 9 CG2R61 10 CG2R61 11 HGR61 12 HGR61 13 HGR61 14 HGR61 15 HGR61 16 HGR61 17 HGR61 18 HGR61
@<TRIPOS>MOLECULE
naphtalene
 18 19 0 0 0
****
USER_CHARGES
INVALID_CHARGES
Pose:  24 Cluster:  24 Fr_nu:   2095 TotEn:   -10.28
@<TRIPOS>ATOM
      1 C1        -69.7656  -26.9492  -50.6523 C.ar   1 LIG      -0.11500
      2 C2        -70.4915  -25.8086  -50.3224 C.ar   1 LIG      -0.11500
      3 C3        -70.0471  -28.4631  -46.0369 C.ar   1 LIG      -0.11500
      4 C4        -70.7730  -27.3224  -45.7071 C.ar   1 LIG      -0.11500
      5 C5        -69.4711  -27.8975  -49.6722 C.ar   1 LIG      -0.11700
      6 C6        -70.9258  -25.6118  -49.0113 C.ar   1 LIG      -0.11700
      7 C7        -69.6128  -28.6599  -47.3481 C.ar   1 LIG      -0.11700
      8 C8        -71.0675  -26.3740  -46.6871 C.ar   1 LIG      -0.11700
      9 C9        -69.9002  -27.7157  -48.3473 C.ar   1 LIG       0.00400
     10 C10       -70.6384  -26.5558  -48.0120 C.ar   1 LIG       0.00400
     11 H1        -69.4273  -27.1016  -51.6730 H      1 LIG       0.11500
     12 H2        -70.7205  -25.0711  -51.0862 H      1 LIG       0.11500
     13 H3        -69.8179  -29.2012  -45.2735 H      1 LIG       0.11500
     14 H4        -71.1098  -27.1699  -44.6859 H      1 LIG       0.11500
     15 H5        -68.9019  -28.7814  -49.9527 H      1 LIG       0.11500
     16 H6        -71.4923  -24.7131  -48.7761 H      1 LIG       0.11500
     17 H7        -69.0471  -29.5589  -47.5833 H      1 LIG       0.11500
     18 H8        -71.6361  -25.4897  -46.4066 H      1 LIG       0.11500
@<TRIPOS>BOND
      1       1       2 ar
      2       1       5 ar
      3       2       6 ar
      4       3       4 ar
      5       3       7 ar
      6       4       8 ar
      7       5       9 ar
      8       6      10 ar
      9       7       9 ar
     10       8      10 ar
     11       9      10 ar
     12       1      11 1
     13       2      12 1
     14       3      13 1
     15       4      14 1
     16       5      15 1
     17       6      16 1
     18       7      17 1
     19       8      18 1
@<TRIPOS>ALT_TYPE
CGenFF_4.0_ALT_TYPE_SET
CGenFF_4.0 1 CG2R61 2 CG2R61 3 CG2R61 4 CG2R61 5 CG2R61 6 CG2R61 7 CG2R61 8 CG2R61 9 CG2R61 10 CG2R61 11 HGR61 12 HGR61 13 HGR61 14 HGR61 15 HGR61 16 HGR61 17 HGR61 18 HGR61
@<TRIPOS>MOLECULE
naphtalene
 18 19 0 0 0
****
USER_CHARGES
INVALID_CHARGES
Pose:  25 Cluster:  25 Fr_nu:   6546 TotEn:   -10.04
@<TRIPOS>ATOM
      1 C1        -64.2615   -3.4746  -22.3536 C.ar   1 LIG      -0.11500
      2 C2        -64.3830   -3.8557  -23.6865 C.ar   1 LIG      -0.11500
      3 C3        -60.4636   -0.6598  -23.5046 C.ar   1 LIG      -0.11500
      4 C4        -60.5851   -1.0409  -24.8376 C.ar   1 LIG      -0.11500
      5 C5        -63.2578   -2.5846  -21.9702 C.ar   1 LIG      -0.11700
      6 C6        -63.5014   -3.3484  -24.6413 C.ar   1 LIG      -0.11700
      7 C7        -61.3453   -1.1671  -22.5498 C.ar   1 LIG      -0.11700
      8 C8        -61.5887   -1.9310  -25.2210 C.ar   1 LIG      -0.11700
      9 C9        -62.3615   -2.0640  -22.9179 C.ar   1 LIG       0.00400
     10 C10       -62.4850   -2.4516  -24.2733 C.ar   1 LIG       0.00400
     11 H1        -64.9478   -3.8703  -21.6106 H      1 LIG       0.11500
     12 H2        -65.1649   -4.5484  -23.9840 H      1 LIG       0.11500
     13 H3        -59.6818    0.0332  -23.2065 H      1 LIG       0.11500
     14 H4        -59.8976   -0.6460  -25.5798 H      1 LIG       0.11500
     15 H5        -63.1813   -2.3009  -20.9226 H      1 LIG       0.11500
     16 H6        -63.6151   -3.6596  -25.6777 H      1 LIG       0.11500
     17 H7        -61.2319   -0.8551  -21.5137 H      1 LIG       0.11500
     18 H8        -61.6649   -2.2154  -26.2685 H      1 LIG       0.11500
@<TRIPOS>BOND
      1       1       2 ar
      2       1       5 ar
      3       2       6 ar
      4       3       4 ar
      5       3       7 ar
      6       4       8 ar
      7       5       9 ar
      8       6      10 ar
      9       7       9 ar
     10       8      10 ar
     11       9      10 ar
     12       1      11 1
     13       2      12 1
     14       3      13 1
     15       4      14 1
     16       5      15 1
     17       6      16 1
     18       7      17 1
     19       8      18 1
@<TRIPOS>ALT_TYPE
CGenFF_4.0_ALT_TYPE_SET
CGenFF_4.0 1 CG2R61 2 CG2R61 3 CG2R61 4 CG2R61 5 CG2R61 6 CG2R61 7 CG2R61 8 CG2R61 9 CG2R61 10 CG2R61 11 HGR61 12 HGR61 13 HGR61 14 HGR61 15 HGR61 16 HGR61 17 HGR61 18 HGR61
@<TRIPOS>MOLECULE
naphtalene
 18 19 0 0 0
****
USER_CHARGES
INVALID_CHARGES
Pose:  26 Cluster:  26 Fr_nu: 155614 TotEn:    -9.96
@<TRIPOS>ATOM
      1 C1        -65.7593  -26.3387  -34.9956 C.ar   1 LIG      -0.11500
      2 C2        -65.2801  -25.6636  -33.8770 C.ar   1 LIG      -0.11500
      3 C3        -61.8483  -24.9274  -37.5225 C.ar   1 LIG      -0.11500
      4 C4        -61.3692  -24.2523  -36.4038 C.ar   1 LIG      -0.11500
      5 C5        -65.0291  -26.3272  -36.1844 C.ar   1 LIG      -0.11700
      6 C6        -64.0689  -24.9745  -33.9426 C.ar   1 LIG      -0.11700
      7 C7        -63.0596  -25.6166  -37.4568 C.ar   1 LIG      -0.11700
      8 C8        -62.0994  -24.2637  -35.2150 C.ar   1 LIG      -0.11700
      9 C9        -63.8078  -25.6387  -36.2685 C.ar   1 LIG       0.00400
     10 C10       -63.3206  -24.9522  -35.1309 C.ar   1 LIG       0.00400
     11 H1        -66.7026  -26.8745  -34.9441 H      1 LIG       0.11500
     12 H2        -65.8492  -25.6734  -32.9520 H      1 LIG       0.11500
     13 H3        -61.2795  -24.9181  -38.4480 H      1 LIG       0.11500
     14 H4        -60.4266  -23.7155  -36.4563 H      1 LIG       0.11500
     15 H5        -65.4231  -26.8615  -37.0464 H      1 LIG       0.11500
     16 H6        -63.7131  -24.4542  -33.0557 H      1 LIG       0.11500
     17 H7        -63.4148  -26.1375  -38.3435 H      1 LIG       0.11500
     18 H8        -61.7059  -23.7288  -34.3530 H      1 LIG       0.11500
@<TRIPOS>BOND
      1       1       2 ar
      2       1       5 ar
      3       2       6 ar
      4       3       4 ar
      5       3       7 ar
      6       4       8 ar
      7       5       9 ar
      8       6      10 ar
      9       7       9 ar
     10       8      10 ar
     11       9      10 ar
     12       1      11 1
     13       2      12 1
     14       3      13 1
     15       4      14 1
     16       5      15 1
     17       6      16 1
     18       7      17 1
     19       8      18 1
@<TRIPOS>ALT_TYPE
CGenFF_4.0_ALT_TYPE_SET
CGenFF_4.0 1 CG2R61 2 CG2R61 3 CG2R61 4 CG2R61 5 CG2R61 6 CG2R61 7 CG2R61 8 CG2R61 9 CG2R61 10 CG2R61 11 HGR61 12 HGR61 13 HGR61 14 HGR61 15 HGR61 16 HGR61 17 HGR61 18 HGR61
@<TRIPOS>MOLECULE
naphtalene
 18 19 0 0 0
****
USER_CHARGES
INVALID_CHARGES
Pose:  27 Cluster:  27 Fr_nu: 128416 TotEn:    -9.72
@<TRIPOS>ATOM
      1 C1        -62.6587   -0.8985  -25.8434 C.ar   1 LIG      -0.11500
      2 C2        -61.9684   -2.0630  -25.5205 C.ar   1 LIG      -0.11500
      3 C3        -62.0521    0.7219  -21.2960 C.ar   1 LIG      -0.11500
      4 C4        -61.3618   -0.4426  -20.9732 C.ar   1 LIG      -0.11500
      5 C5        -62.8546    0.0882  -24.8767 C.ar   1 LIG      -0.11700
      6 C6        -61.4713   -2.2453  -24.2298 C.ar   1 LIG      -0.11700
      7 C7        -62.5492    0.9043  -22.5869 C.ar   1 LIG      -0.11700
      8 C8        -61.1659   -1.4294  -21.9398 C.ar   1 LIG      -0.11700
      9 C9        -62.3612   -0.0785  -23.5724 C.ar   1 LIG       0.00400
     10 C10       -61.6593   -1.2627  -23.2441 C.ar   1 LIG       0.00400
     11 H1        -63.0459   -0.7573  -26.8483 H      1 LIG       0.11500
     12 H2        -61.8161   -2.8304  -26.2739 H      1 LIG       0.11500
     13 H3        -62.2046    1.4900  -20.5430 H      1 LIG       0.11500
     14 H4        -60.9761   -0.5838  -19.9678 H      1 LIG       0.11500
     15 H5        -63.3976    0.9902  -25.1514 H      1 LIG       0.11500
     16 H6        -60.9342   -3.1631  -23.9997 H      1 LIG       0.11500
     17 H7        -63.0855    1.8225  -22.8169 H      1 LIG       0.11500
     18 H8        -60.6236   -2.3319  -21.6651 H      1 LIG       0.11500
@<TRIPOS>BOND
      1       1       2 ar
      2       1       5 ar
      3       2       6 ar
      4       3       4 ar
      5       3       7 ar
      6       4       8 ar
      7       5       9 ar
      8       6      10 ar
      9       7       9 ar
     10       8      10 ar
     11       9      10 ar
     12       1      11 1
     13       2      12 1
     14       3      13 1
     15       4      14 1
     16       5      15 1
     17       6      16 1
     18       7      17 1
     19       8      18 1
@<TRIPOS>ALT_TYPE
CGenFF_4.0_ALT_TYPE_SET
CGenFF_4.0 1 CG2R61 2 CG2R61 3 CG2R61 4 CG2R61 5 CG2R61 6 CG2R61 7 CG2R61 8 CG2R61 9 CG2R61 10 CG2R61 11 HGR61 12 HGR61 13 HGR61 14 HGR61 15 HGR61 16 HGR61 17 HGR61 18 HGR61
@<TRIPOS>MOLECULE
naphtalene
 18 19 0 0 0
****
USER_CHARGES
INVALID_CHARGES
Pose:  28 Cluster:  28 Fr_nu:   4753 TotEn:    -9.58
@<TRIPOS>ATOM
      1 C1        -61.2910    0.3910  -24.6843 C.ar   1 LIG      -0.11500
      2 C2        -60.8974   -0.7484  -25.3798 C.ar   1 LIG      -0.11500
      3 C3        -65.2421   -1.9527  -23.0815 C.ar   1 LIG      -0.11500
      4 C4        -64.8483   -3.0920  -23.7771 C.ar   1 LIG      -0.11500
      5 C5        -62.4693    0.3811  -23.9374 C.ar   1 LIG      -0.11700
      6 C6        -61.6804   -1.9020  -25.3311 C.ar   1 LIG      -0.11700
      7 C7        -64.4589   -0.7991  -23.1302 C.ar   1 LIG      -0.11700
      8 C8        -63.6701   -3.0822  -24.5241 C.ar   1 LIG      -0.11700
      9 C9        -63.2699   -0.7713  -23.8771 C.ar   1 LIG       0.00400
     10 C10       -62.8695   -1.9299  -24.5844 C.ar   1 LIG       0.00400
     11 H1        -60.6813    1.2889  -24.7231 H      1 LIG       0.11500
     12 H2        -59.9797   -0.7398  -25.9608 H      1 LIG       0.11500
     13 H3        -66.1597   -1.9608  -22.5001 H      1 LIG       0.11500
     14 H4        -65.4592   -3.9892  -23.7391 H      1 LIG       0.11500
     15 H5        -62.7578    1.2833  -23.4020 H      1 LIG       0.11500
     16 H6        -61.3531   -2.7813  -25.8821 H      1 LIG       0.11500
     17 H7        -64.7859    0.0798  -22.5785 H      1 LIG       0.11500
     18 H8        -63.3818   -3.9842  -25.0602 H      1 LIG       0.11500
@<TRIPOS>BOND
      1       1       2 ar
      2       1       5 ar
      3       2       6 ar
      4       3       4 ar
      5       3       7 ar
      6       4       8 ar
      7       5       9 ar
      8       6      10 ar
      9       7       9 ar
     10       8      10 ar
     11       9      10 ar
     12       1      11 1
     13       2      12 1
     14       3      13 1
     15       4      14 1
     16       5      15 1
     17       6      16 1
     18       7      17 1
     19       8      18 1
@<TRIPOS>ALT_TYPE
CGenFF_4.0_ALT_TYPE_SET
CGenFF_4.0 1 CG2R61 2 CG2R61 3 CG2R61 4 CG2R61 5 CG2R61 6 CG2R61 7 CG2R61 8 CG2R61 9 CG2R61 10 CG2R61 11 HGR61 12 HGR61 13 HGR61 14 HGR61 15 HGR61 16 HGR61 17 HGR61 18 HGR61
@<TRIPOS>MOLECULE
naphtalene
 18 19 0 0 0
****
USER_CHARGES
INVALID_CHARGES
Pose:  29 Cluster:  29 Fr_nu:  92857 TotEn:    -9.52
@<TRIPOS>ATOM
      1 C1        -83.3132   -8.5172  -33.1689 C.ar   1 LIG      -0.11500
      2 C2        -82.5533   -8.9525  -34.2505 C.ar   1 LIG      -0.11500
      3 C3        -79.9945   -5.0888  -32.2175 C.ar   1 LIG      -0.11500
      4 C4        -79.2347   -5.5243  -33.2991 C.ar   1 LIG      -0.11500
      5 C5        -82.8709   -7.4476  -32.3899 C.ar   1 LIG      -0.11700
      6 C6        -81.3482   -8.3202  -34.5573 C.ar   1 LIG      -0.11700
      7 C7        -81.1997   -5.7212  -31.9108 C.ar   1 LIG      -0.11700
      8 C8        -79.6769   -6.5938  -34.0781 C.ar   1 LIG      -0.11700
      9 C9        -81.6602   -6.7993  -32.6841 C.ar   1 LIG       0.00400
     10 C10       -80.8875   -7.2421  -33.7839 C.ar   1 LIG       0.00400
     11 H1        -84.2511   -9.0102  -32.9302 H      1 LIG       0.11500
     12 H2        -82.8987   -9.7851  -34.8565 H      1 LIG       0.11500
     13 H3        -79.6497   -4.2560  -31.6110 H      1 LIG       0.11500
     14 H4        -78.2963   -5.0318  -33.5364 H      1 LIG       0.11500
     15 H5        -83.4810   -7.1245  -31.5489 H      1 LIG       0.11500
     16 H6        -80.7707   -8.6769  -35.4076 H      1 LIG       0.11500
     17 H7        -81.7774   -5.3638  -31.0609 H      1 LIG       0.11500
     18 H8        -79.0666   -6.9177  -34.9188 H      1 LIG       0.11500
@<TRIPOS>BOND
      1       1       2 ar
      2       1       5 ar
      3       2       6 ar
      4       3       4 ar
      5       3       7 ar
      6       4       8 ar
      7       5       9 ar
      8       6      10 ar
      9       7       9 ar
     10       8      10 ar
     11       9      10 ar
     12       1      11 1
     13       2      12 1
     14       3      13 1
     15       4      14 1
     16       5      15 1
     17       6      16 1
     18       7      17 1
     19       8      18 1
@<TRIPOS>ALT_TYPE
CGenFF_4.0_ALT_TYPE_SET
CGenFF_4.0 1 CG2R61 2 CG2R61 3 CG2R61 4 CG2R61 5 CG2R61 6 CG2R61 7 CG2R61 8 CG2R61 9 CG2R61 10 CG2R61 11 HGR61 12 HGR61 13 HGR61 14 HGR61 15 HGR61 16 HGR61 17 HGR61 18 HGR61
@<TRIPOS>MOLECULE
naphtalene
 18 19 0 0 0
****
USER_CHARGES
INVALID_CHARGES
Pose:  30 Cluster:  30 Fr_nu:   7654 TotEn:    -9.37
@<TRIPOS>ATOM
      1 C1        -56.8317  -21.7576  -38.0487 C.ar   1 LIG      -0.11500
      2 C2        -56.2748  -20.6645  -38.7058 C.ar   1 LIG      -0.11500
      3 C3        -60.2527  -22.0847  -41.4929 C.ar   1 LIG      -0.11500
      4 C4        -59.6957  -20.9915  -42.1499 C.ar   1 LIG      -0.11500
      5 C5        -57.9604  -22.3874  -38.5738 C.ar   1 LIG      -0.11700
      6 C6        -56.8442  -20.1970  -39.8904 C.ar   1 LIG      -0.11700
      7 C7        -59.6831  -22.5522  -40.3082 C.ar   1 LIG      -0.11700
      8 C8        -58.5670  -20.3616  -41.6248 C.ar   1 LIG      -0.11700
      9 C9        -58.5469  -21.9303  -39.7653 C.ar   1 LIG       0.00400
     10 C10       -57.9805  -20.8187  -40.4334 C.ar   1 LIG       0.00400
     11 H1        -56.3883  -22.1207  -37.1262 H      1 LIG       0.11500
     12 H2        -55.3959  -20.1750  -38.2963 H      1 LIG       0.11500
     13 H3        -61.1317  -22.5748  -41.9021 H      1 LIG       0.11500
     14 H4        -60.1404  -20.6280  -43.0716 H      1 LIG       0.11500
     15 H5        -58.3792  -23.2400  -38.0430 H      1 LIG       0.11500
     16 H6        -56.3919  -19.3413  -40.3875 H      1 LIG       0.11500
     17 H7        -60.1351  -23.4083  -39.8118 H      1 LIG       0.11500
     18 H8        -58.1485  -19.5085  -42.1551 H      1 LIG       0.11500
@<TRIPOS>BOND
      1       1       2 ar
      2       1       5 ar
      3       2       6 ar
      4       3       4 ar
      5       3       7 ar
      6       4       8 ar
      7       5       9 ar
      8       6      10 ar
      9       7       9 ar
     10       8      10 ar
     11       9      10 ar
     12       1      11 1
     13       2      12 1
     14       3      13 1
     15       4      14 1
     16       5      15 1
     17       6      16 1
     18       7      17 1
     19       8      18 1
@<TRIPOS>ALT_TYPE
CGenFF_4.0_ALT_TYPE_SET
CGenFF_4.0 1 CG2R61 2 CG2R61 3 CG2R61 4 CG2R61 5 CG2R61 6 CG2R61 7 CG2R61 8 CG2R61 9 CG2R61 10 CG2R61 11 HGR61 12 HGR61 13 HGR61 14 HGR61 15 HGR61 16 HGR61 17 HGR61 18 HGR61
@<TRIPOS>MOLECULE
naphtalene
 18 19 0 0 0
****
USER_CHARGES
INVALID_CHARGES
Pose:  31 Cluster:  31 Fr_nu: 173206 TotEn:    -9.37
@<TRIPOS>ATOM
      1 C1        -54.2524    2.8759  -38.6862 C.ar   1 LIG      -0.11500
      2 C2        -55.2407    2.1945  -39.3902 C.ar   1 LIG      -0.11500
      3 C3        -52.1494    4.1598  -42.8817 C.ar   1 LIG      -0.11500
      4 C4        -53.1378    3.4783  -43.5856 C.ar   1 LIG      -0.11500
      5 C5        -53.2343    3.5367  -39.3743 C.ar   1 LIG      -0.11700
      6 C6        -55.2149    2.1711  -40.7848 C.ar   1 LIG      -0.11700
      7 C7        -52.1753    4.1832  -41.4870 C.ar   1 LIG      -0.11700
      8 C8        -54.1559    2.8175  -42.8976 C.ar   1 LIG      -0.11700
      9 C9        -53.1926    3.5236  -40.7781 C.ar   1 LIG       0.00400
     10 C10       -54.1976    2.8306  -41.4939 C.ar   1 LIG       0.00400
     11 H1        -54.2727    2.8934  -37.6005 H      1 LIG       0.11500
     12 H2        -56.0330    1.6807  -38.8536 H      1 LIG       0.11500
     13 H3        -51.3568    4.6740  -43.4179 H      1 LIG       0.11500
     14 H4        -53.1162    3.4600  -44.6713 H      1 LIG       0.11500
     15 H5        -52.4719    4.0626  -38.8034 H      1 LIG       0.11500
     16 H6        -55.9980    1.6326  -41.3146 H      1 LIG       0.11500
     17 H7        -51.3926    4.7224  -40.9574 H      1 LIG       0.11500
     18 H8        -54.9181    2.2908  -43.4684 H      1 LIG       0.11500
@<TRIPOS>BOND
      1       1       2 ar
      2       1       5 ar
      3       2       6 ar
      4       3       4 ar
      5       3       7 ar
      6       4       8 ar
      7       5       9 ar
      8       6      10 ar
      9       7       9 ar
     10       8      10 ar
     11       9      10 ar
     12       1      11 1
     13       2      12 1
     14       3      13 1
     15       4      14 1
     16       5      15 1
     17       6      16 1
     18       7      17 1
     19       8      18 1
@<TRIPOS>ALT_TYPE
CGenFF_4.0_ALT_TYPE_SET
CGenFF_4.0 1 CG2R61 2 CG2R61 3 CG2R61 4 CG2R61 5 CG2R61 6 CG2R61 7 CG2R61 8 CG2R61 9 CG2R61 10 CG2R61 11 HGR61 12 HGR61 13 HGR61 14 HGR61 15 HGR61 16 HGR61 17 HGR61 18 HGR61
@<TRIPOS>MOLECULE
naphtalene
 18 19 0 0 0
****
USER_CHARGES
INVALID_CHARGES
Pose:  32 Cluster:  32 Fr_nu:   3360 TotEn:    -9.31
@<TRIPOS>ATOM
      1 C1        -45.4524    4.4210  -41.6709 C.ar   1 LIG      -0.11500
      2 C2        -46.0418    3.5582  -40.7517 C.ar   1 LIG      -0.11500
      3 C3        -42.9044    0.7110  -43.5193 C.ar   1 LIG      -0.11500
      4 C4        -43.4938   -0.1517  -42.6000 C.ar   1 LIG      -0.11500
      5 C5        -44.5241    3.9332  -42.5911 C.ar   1 LIG      -0.11700
      6 C6        -45.7053    2.2043  -40.7491 C.ar   1 LIG      -0.11700
      7 C7        -43.2410    2.0650  -43.5219 C.ar   1 LIG      -0.11700
      8 C8        -44.4221    0.3360  -41.6797 C.ar   1 LIG      -0.11700
      9 C9        -44.1734    2.5733  -42.6028 C.ar   1 LIG       0.00400
     10 C10       -44.7728    1.6959  -41.6680 C.ar   1 LIG       0.00400
     11 H1        -45.7144    5.4750  -41.6722 H      1 LIG       0.11500
     12 H2        -46.7646    3.9389  -40.0360 H      1 LIG       0.11500
     13 H3        -42.1815    0.3308  -44.2356 H      1 LIG       0.11500
     14 H4        -43.2304   -1.2053  -42.5983 H      1 LIG       0.11500
     15 H5        -44.0756    4.6260  -43.3002 H      1 LIG       0.11500
     16 H6        -46.1788    1.5479  -40.0219 H      1 LIG       0.11500
     17 H7        -42.7680    2.7210  -44.2497 H      1 LIG       0.11500
     18 H8        -44.8701   -0.3565  -40.9700 H      1 LIG       0.11500
@<TRIPOS>BOND
      1       1       2 ar
      2       1       5 ar
      3       2       6 ar
      4       3       4 ar
      5       3       7 ar
      6       4       8 ar
      7       5       9 ar
      8       6      10 ar
      9       7       9 ar
     10       8      10 ar
     11       9      10 ar
     12       1      11 1
     13       2      12 1
     14       3      13 1
     15       4      14 1
     16       5      15 1
     17       6      16 1
     18       7      17 1
     19       8      18 1
@<TRIPOS>ALT_TYPE
CGenFF_4.0_ALT_TYPE_SET
CGenFF_4.0 1 CG2R61 2 CG2R61 3 CG2R61 4 CG2R61 5 CG2R61 6 CG2R61 7 CG2R61 8 CG2R61 9 CG2R61 10 CG2R61 11 HGR61 12 HGR61 13 HGR61 14 HGR61 15 HGR61 16 HGR61 17 HGR61 18 HGR61
@<TRIPOS>MOLECULE
naphtalene
 18 19 0 0 0
****
USER_CHARGES
INVALID_CHARGES
Pose:  33 Cluster:  33 Fr_nu: 100105 TotEn:    -9.24
@<TRIPOS>ATOM
      1 C1        -73.7929    4.9579  -50.8708 C.ar   1 LIG      -0.11500
      2 C2        -75.0914    4.6845  -50.4511 C.ar   1 LIG      -0.11500
      3 C3        -72.9702    7.3917  -46.7389 C.ar   1 LIG      -0.11500
      4 C4        -74.2687    7.1182  -46.3193 C.ar   1 LIG      -0.11500
      5 C5        -72.9370    5.6993  -50.0558 C.ar   1 LIG      -0.11700
      6 C6        -75.5389    5.1512  -49.2150 C.ar   1 LIG      -0.11700
      7 C7        -72.5227    6.9249  -47.9752 C.ar   1 LIG      -0.11700
      8 C8        -75.1247    6.3769  -47.1343 C.ar   1 LIG      -0.11700
      9 C9        -73.3707    6.1772  -48.8084 C.ar   1 LIG       0.00400
     10 C10       -74.6911    5.8991  -48.3817 C.ar   1 LIG       0.00400
     11 H1        -73.4452    4.5948  -51.8335 H      1 LIG       0.11500
     12 H2        -75.7568    4.1070  -51.0863 H      1 LIG       0.11500
     13 H3        -72.3041    7.9691  -46.1041 H      1 LIG       0.11500
     14 H4        -74.6163    7.4828  -45.3572 H      1 LIG       0.11500
     15 H5        -71.9263    5.9015  -50.4044 H      1 LIG       0.11500
     16 H6        -76.5576    4.9251  -48.9069 H      1 LIG       0.11500
     17 H7        -71.5037    7.1504  -48.2827 H      1 LIG       0.11500
     18 H8        -76.1358    6.1753  -46.7862 H      1 LIG       0.11500
@<TRIPOS>BOND
      1       1       2 ar
      2       1       5 ar
      3       2       6 ar
      4       3       4 ar
      5       3       7 ar
      6       4       8 ar
      7       5       9 ar
      8       6      10 ar
      9       7       9 ar
     10       8      10 ar
     11       9      10 ar
     12       1      11 1
     13       2      12 1
     14       3      13 1
     15       4      14 1
     16       5      15 1
     17       6      16 1
     18       7      17 1
     19       8      18 1
@<TRIPOS>ALT_TYPE
CGenFF_4.0_ALT_TYPE_SET
CGenFF_4.0 1 CG2R61 2 CG2R61 3 CG2R61 4 CG2R61 5 CG2R61 6 CG2R61 7 CG2R61 8 CG2R61 9 CG2R61 10 CG2R61 11 HGR61 12 HGR61 13 HGR61 14 HGR61 15 HGR61 16 HGR61 17 HGR61 18 HGR61
@<TRIPOS>MOLECULE
naphtalene
 18 19 0 0 0
****
USER_CHARGES
INVALID_CHARGES
Pose:  34 Cluster:  34 Fr_nu:  38728 TotEn:    -9.17
@<TRIPOS>ATOM
      1 C1        -46.7162    2.9419  -41.1372 C.ar   1 LIG      -0.11500
      2 C2        -45.9947    1.9384  -40.4973 C.ar   1 LIG      -0.11500
      3 C3        -45.3921    1.1385  -45.4577 C.ar   1 LIG      -0.11500
      4 C4        -44.6706    0.1351  -44.8177 C.ar   1 LIG      -0.11500
      5 C5        -46.7496    2.9978  -42.5308 C.ar   1 LIG      -0.11700
      6 C6        -45.3040    0.9871  -41.2484 C.ar   1 LIG      -0.11700
      7 C7        -46.0829    2.0897  -44.7065 C.ar   1 LIG      -0.11700
      8 C8        -44.6371    0.0790  -43.4241 C.ar   1 LIG      -0.11700
      9 C9        -46.0602    2.0486  -43.3029 C.ar   1 LIG       0.00400
     10 C10       -45.3265    1.0282  -42.6521 C.ar   1 LIG       0.00400
     11 H1        -47.2533    3.6825  -40.5519 H      1 LIG       0.11500
     12 H2        -45.9696    1.8955  -39.4123 H      1 LIG       0.11500
     13 H3        -45.4178    1.1818  -46.5429 H      1 LIG       0.11500
     14 H4        -44.1326   -0.6044  -45.4035 H      1 LIG       0.11500
     15 H5        -47.3197    3.7913  -43.0097 H      1 LIG       0.11500
     16 H6        -44.7470    0.2113  -40.7272 H      1 LIG       0.11500
     17 H7        -46.6405    2.8649  -45.2279 H      1 LIG       0.11500
     18 H8        -44.0664   -0.7140  -42.9450 H      1 LIG       0.11500
@<TRIPOS>BOND
      1       1       2 ar
      2       1       5 ar
      3       2       6 ar
      4       3       4 ar
      5       3       7 ar
      6       4       8 ar
      7       5       9 ar
      8       6      10 ar
      9       7       9 ar
     10       8      10 ar
     11       9      10 ar
     12       1      11 1
     13       2      12 1
     14       3      13 1
     15       4      14 1
     16       5      15 1
     17       6      16 1
     18       7      17 1
     19       8      18 1
@<TRIPOS>ALT_TYPE
CGenFF_4.0_ALT_TYPE_SET
CGenFF_4.0 1 CG2R61 2 CG2R61 3 CG2R61 4 CG2R61 5 CG2R61 6 CG2R61 7 CG2R61 8 CG2R61 9 CG2R61 10 CG2R61 11 HGR61 12 HGR61 13 HGR61 14 HGR61 15 HGR61 16 HGR61 17 HGR61 18 HGR61
@<TRIPOS>MOLECULE
naphtalene
 18 19 0 0 0
****
USER_CHARGES
INVALID_CHARGES
Pose:  35 Cluster:  35 Fr_nu: 183875 TotEn:    -9.00
@<TRIPOS>ATOM
      1 C1        -68.5425  -28.0528  -44.4216 C.ar   1 LIG      -0.11500
      2 C2        -69.0990  -26.7929  -44.2223 C.ar   1 LIG      -0.11500
      3 C3        -64.4181  -26.5642  -42.3131 C.ar   1 LIG      -0.11500
      4 C4        -64.9747  -25.3043  -42.1138 C.ar   1 LIG      -0.11500
      5 C5        -67.2393  -28.3157  -43.9983 C.ar   1 LIG      -0.11700
      6 C6        -68.3548  -25.7911  -43.5989 C.ar   1 LIG      -0.11700
      7 C7        -65.1624  -27.5661  -42.9365 C.ar   1 LIG      -0.11700
      8 C8        -66.2778  -25.0413  -42.5372 C.ar   1 LIG      -0.11700
      9 C9        -66.4755  -27.3191  -43.3690 C.ar   1 LIG       0.00400
     10 C10       -67.0416  -26.0379  -43.1664 C.ar   1 LIG       0.00400
     11 H1        -69.1222  -28.8322  -44.9075 H      1 LIG       0.11500
     12 H2        -70.1137  -26.5894  -44.5520 H      1 LIG       0.11500
     13 H3        -63.4033  -26.7684  -41.9834 H      1 LIG       0.11500
     14 H4        -64.3941  -24.5249  -41.6292 H      1 LIG       0.11500
     15 H5        -66.8244  -29.3076  -44.1648 H      1 LIG       0.11500
     16 H6        -68.8101  -24.8137  -43.4529 H      1 LIG       0.11500
     17 H7        -64.7072  -28.5435  -43.0816 H      1 LIG       0.11500
     18 H8        -66.6927  -24.0491  -42.3714 H      1 LIG       0.11500
@<TRIPOS>BOND
      1       1       2 ar
      2       1       5 ar
      3       2       6 ar
      4       3       4 ar
      5       3       7 ar
      6       4       8 ar
      7       5       9 ar
      8       6      10 ar
      9       7       9 ar
     10       8      10 ar
     11       9      10 ar
     12       1      11 1
     13       2      12 1
     14       3      13 1
     15       4      14 1
     16       5      15 1
     17       6      16 1
     18       7      17 1
     19       8      18 1
@<TRIPOS>ALT_TYPE
CGenFF_4.0_ALT_TYPE_SET
CGenFF_4.0 1 CG2R61 2 CG2R61 3 CG2R61 4 CG2R61 5 CG2R61 6 CG2R61 7 CG2R61 8 CG2R61 9 CG2R61 10 CG2R61 11 HGR61 12 HGR61 13 HGR61 14 HGR61 15 HGR61 16 HGR61 17 HGR61 18 HGR61
@<TRIPOS>MOLECULE
naphtalene
 18 19 0 0 0
****
USER_CHARGES
INVALID_CHARGES
Pose:  36 Cluster:  36 Fr_nu:   8808 TotEn:    -8.83
@<TRIPOS>ATOM
      1 C1        -66.1060    0.1242  -25.7217 C.ar   1 LIG      -0.11500
      2 C2        -65.0331    0.1218  -26.6082 C.ar   1 LIG      -0.11500
      3 C3        -63.9049   -3.2942  -23.0491 C.ar   1 LIG      -0.11500
      4 C4        -62.8321   -3.2965  -23.9356 C.ar   1 LIG      -0.11500
      5 C5        -66.0981   -0.7231  -24.6133 C.ar   1 LIG      -0.11700
      6 C6        -63.9484   -0.7277  -26.3898 C.ar   1 LIG      -0.11700
      7 C7        -64.9898   -2.4445  -23.2675 C.ar   1 LIG      -0.11700
      8 C8        -62.8399   -2.4492  -25.0441 C.ar   1 LIG      -0.11700
      9 C9        -65.0145   -1.5850  -24.3779 C.ar   1 LIG       0.00400
     10 C10       -63.9236   -1.5874  -25.2795 C.ar   1 LIG       0.00400
     11 H1        -66.9505    0.7854  -25.8925 H      1 LIG       0.11500
     12 H2        -65.0401    0.7820  -27.4706 H      1 LIG       0.11500
     13 H3        -63.8985   -3.9542  -22.1862 H      1 LIG       0.11500
     14 H4        -61.9886   -3.9589  -23.7651 H      1 LIG       0.11500
     15 H5        -66.9477   -0.7048  -23.9339 H      1 LIG       0.11500
     16 H6        -63.1203   -0.7126  -27.0955 H      1 LIG       0.11500
     17 H7        -65.8173   -2.4593  -22.5613 H      1 LIG       0.11500
     18 H8        -61.9907   -2.4680  -25.7242 H      1 LIG       0.11500
@<TRIPOS>BOND
      1       1       2 ar
      2       1       5 ar
      3       2       6 ar
      4       3       4 ar
      5       3       7 ar
      6       4       8 ar
      7       5       9 ar
      8       6      10 ar
      9       7       9 ar
     10       8      10 ar
     11       9      10 ar
     12       1      11 1
     13       2      12 1
     14       3      13 1
     15       4      14 1
     16       5      15 1
     17       6      16 1
     18       7      17 1
     19       8      18 1
@<TRIPOS>ALT_TYPE
CGenFF_4.0_ALT_TYPE_SET
CGenFF_4.0 1 CG2R61 2 CG2R61 3 CG2R61 4 CG2R61 5 CG2R61 6 CG2R61 7 CG2R61 8 CG2R61 9 CG2R61 10 CG2R61 11 HGR61 12 HGR61 13 HGR61 14 HGR61 15 HGR61 16 HGR61 17 HGR61 18 HGR61
@<TRIPOS>MOLECULE
naphtalene
 18 19 0 0 0
****
USER_CHARGES
INVALID_CHARGES
Pose:  37 Cluster:  37 Fr_nu: 343466 TotEn:    -8.80
@<TRIPOS>ATOM
      1 C1        -80.5407  -13.3452  -48.3441 C.ar   1 LIG      -0.11500
      2 C2        -79.9505  -13.7464  -47.1493 C.ar   1 LIG      -0.11500
      3 C3        -76.8075  -10.3386  -49.1785 C.ar   1 LIG      -0.11500
      4 C4        -76.2174  -10.7398  -47.9837 C.ar   1 LIG      -0.11500
      5 C5        -79.9103  -12.3975  -49.1510 C.ar   1 LIG      -0.11700
      6 C6        -78.7277  -13.2016  -46.7567 C.ar   1 LIG      -0.11700
      7 C7        -78.0304  -10.8835  -49.5712 C.ar   1 LIG      -0.11700
      8 C8        -76.8477  -11.6875  -47.1768 C.ar   1 LIG      -0.11700
      9 C9        -78.6790  -11.8385  -48.7714 C.ar   1 LIG       0.00400
     10 C10       -78.0789  -12.2465  -47.5564 C.ar   1 LIG       0.00400
     11 H1        -81.4929  -13.7693  -48.6490 H      1 LIG       0.11500
     12 H2        -80.4419  -14.4844  -46.5221 H      1 LIG       0.11500
     13 H3        -76.3164   -9.6006  -49.8065 H      1 LIG       0.11500
     14 H4        -75.2658  -10.3144  -47.6787 H      1 LIG       0.11500
     15 H5        -80.3902  -12.0985  -50.0805 H      1 LIG       0.11500
     16 H6        -78.2843  -13.5302  -45.8190 H      1 LIG       0.11500
     17 H7        -78.4731  -10.5554  -50.5093 H      1 LIG       0.11500
     18 H8        -76.3683  -11.9861  -46.2468 H      1 LIG       0.11500
@<TRIPOS>BOND
      1       1       2 ar
      2       1       5 ar
      3       2       6 ar
      4       3       4 ar
      5       3       7 ar
      6       4       8 ar
      7       5       9 ar
      8       6      10 ar
      9       7       9 ar
     10       8      10 ar
     11       9      10 ar
     12       1      11 1
     13       2      12 1
     14       3      13 1
     15       4      14 1
     16       5      15 1
     17       6      16 1
     18       7      17 1
     19       8      18 1
@<TRIPOS>ALT_TYPE
CGenFF_4.0_ALT_TYPE_SET
CGenFF_4.0 1 CG2R61 2 CG2R61 3 CG2R61 4 CG2R61 5 CG2R61 6 CG2R61 7 CG2R61 8 CG2R61 9 CG2R61 10 CG2R61 11 HGR61 12 HGR61 13 HGR61 14 HGR61 15 HGR61 16 HGR61 17 HGR61 18 HGR61
@<TRIPOS>MOLECULE
naphtalene
 18 19 0 0 0
****
USER_CHARGES
INVALID_CHARGES
Pose:  38 Cluster:  38 Fr_nu:   2783 TotEn:    -8.43
@<TRIPOS>ATOM
      1 C1        -67.8248  -27.9469  -44.3787 C.ar   1 LIG      -0.11500
      2 C2        -68.4553  -26.8090  -43.8843 C.ar   1 LIG      -0.11500
      3 C3        -70.8797  -27.9942  -48.1653 C.ar   1 LIG      -0.11500
      4 C4        -71.5101  -26.8562  -47.6708 C.ar   1 LIG      -0.11500
      5 C5        -68.2667  -28.5298  -45.5668 C.ar   1 LIG      -0.11700
      6 C6        -69.5299  -26.2495  -44.5760 C.ar   1 LIG      -0.11700
      7 C7        -69.8049  -28.5536  -47.4736 C.ar   1 LIG      -0.11700
      8 C8        -71.0684  -26.2733  -46.4827 C.ar   1 LIG      -0.11700
      9 C9        -69.3470  -27.9801  -46.2762 C.ar   1 LIG       0.00400
     10 C10       -69.9881  -26.8230  -45.7734 C.ar   1 LIG       0.00400
     11 H1        -66.9886  -28.3823  -43.8395 H      1 LIG       0.11500
     12 H2        -68.1104  -26.3558  -42.9595 H      1 LIG       0.11500
     13 H3        -71.2241  -28.4478  -49.0904 H      1 LIG       0.11500
     14 H4        -72.3471  -26.4221  -48.2097 H      1 LIG       0.11500
     15 H5        -67.7591  -29.4193  -45.9343 H      1 LIG       0.11500
     16 H6        -70.0074  -25.3595  -44.1714 H      1 LIG       0.11500
     17 H7        -69.3270  -29.4431  -47.8788 H      1 LIG       0.11500
     18 H8        -71.5763  -25.3842  -46.1146 H      1 LIG       0.11500
@<TRIPOS>BOND
      1       1       2 ar
      2       1       5 ar
      3       2       6 ar
      4       3       4 ar
      5       3       7 ar
      6       4       8 ar
      7       5       9 ar
      8       6      10 ar
      9       7       9 ar
     10       8      10 ar
     11       9      10 ar
     12       1      11 1
     13       2      12 1
     14       3      13 1
     15       4      14 1
     16       5      15 1
     17       6      16 1
     18       7      17 1
     19       8      18 1
@<TRIPOS>ALT_TYPE
CGenFF_4.0_ALT_TYPE_SET
CGenFF_4.0 1 CG2R61 2 CG2R61 3 CG2R61 4 CG2R61 5 CG2R61 6 CG2R61 7 CG2R61 8 CG2R61 9 CG2R61 10 CG2R61 11 HGR61 12 HGR61 13 HGR61 14 HGR61 15 HGR61 16 HGR61 17 HGR61 18 HGR61
@<TRIPOS>MOLECULE
naphtalene
 18 19 0 0 0
****
USER_CHARGES
INVALID_CHARGES
Pose:  39 Cluster:  39 Fr_nu:  53437 TotEn:    -8.39
@<TRIPOS>ATOM
      1 C1        -65.7271  -18.6396  -55.5737 C.ar   1 LIG      -0.11500
      2 C2        -66.4176  -19.7674  -55.1400 C.ar   1 LIG      -0.11500
      3 C3        -62.5424  -19.1910  -51.9369 C.ar   1 LIG      -0.11500
      4 C4        -63.2329  -20.3188  -51.5033 C.ar   1 LIG      -0.11500
      5 C5        -64.5900  -18.2104  -54.8886 C.ar   1 LIG      -0.11700
      6 C6        -65.9737  -20.4704  -54.0197 C.ar   1 LIG      -0.11700
      7 C7        -62.9862  -18.4880  -53.0574 C.ar   1 LIG      -0.11700
      8 C8        -64.3701  -20.7481  -52.1882 C.ar   1 LIG      -0.11700
      9 C9        -64.1289  -18.9058  -53.7589 C.ar   1 LIG       0.00400
     10 C10       -64.8311  -20.0526  -53.3179 C.ar   1 LIG       0.00400
     11 H1        -66.0734  -18.0924  -56.4456 H      1 LIG       0.11500
     12 H2        -67.3025  -20.1008  -55.6742 H      1 LIG       0.11500
     13 H3        -61.6570  -18.8571  -51.4032 H      1 LIG       0.11500
     14 H4        -62.8870  -20.8648  -50.6305 H      1 LIG       0.11500
     15 H5        -64.0662  -17.3259  -55.2453 H      1 LIG       0.11500
     16 H6        -66.5287  -21.3495  -53.6988 H      1 LIG       0.11500
     17 H7        -62.4307  -17.6095  -53.3786 H      1 LIG       0.11500
     18 H8        -64.8945  -21.6322  -51.8313 H      1 LIG       0.11500
@<TRIPOS>BOND
      1       1       2 ar
      2       1       5 ar
      3       2       6 ar
      4       3       4 ar
      5       3       7 ar
      6       4       8 ar
      7       5       9 ar
      8       6      10 ar
      9       7       9 ar
     10       8      10 ar
     11       9      10 ar
     12       1      11 1
     13       2      12 1
     14       3      13 1
     15       4      14 1
     16       5      15 1
     17       6      16 1
     18       7      17 1
     19       8      18 1
@<TRIPOS>ALT_TYPE
CGenFF_4.0_ALT_TYPE_SET
CGenFF_4.0 1 CG2R61 2 CG2R61 3 CG2R61 4 CG2R61 5 CG2R61 6 CG2R61 7 CG2R61 8 CG2R61 9 CG2R61 10 CG2R61 11 HGR61 12 HGR61 13 HGR61 14 HGR61 15 HGR61 16 HGR61 17 HGR61 18 HGR61
@<TRIPOS>MOLECULE
naphtalene
 18 19 0 0 0
****
USER_CHARGES
INVALID_CHARGES
Pose:  40 Cluster:  40 Fr_nu:  21947 TotEn:    -8.35
@<TRIPOS>ATOM
      1 C1        -65.1635    0.9706  -25.0901 C.ar   1 LIG      -0.11500
      2 C2        -63.9624    1.6024  -25.3983 C.ar   1 LIG      -0.11500
      3 C3        -62.7947   -3.2354  -24.4811 C.ar   1 LIG      -0.11500
      4 C4        -61.5936   -2.6035  -24.7893 C.ar   1 LIG      -0.11500
      5 C5        -65.1784   -0.3905  -24.7842 C.ar   1 LIG      -0.11700
      6 C6        -62.7716    0.8757  -25.4018 C.ar   1 LIG      -0.11700
      7 C7        -63.9856   -2.5085  -24.4775 C.ar   1 LIG      -0.11700
      8 C8        -61.5786   -1.2424  -25.0953 C.ar   1 LIG      -0.11700
      9 C9        -63.9892   -1.1377  -24.7830 C.ar   1 LIG       0.00400
     10 C10       -62.7678   -0.4952  -25.0965 C.ar   1 LIG       0.00400
     11 H1        -66.0903    1.5368  -25.0881 H      1 LIG       0.11500
     12 H2        -63.9518    2.6621  -25.6360 H      1 LIG       0.11500
     13 H3        -62.8059   -4.2953  -24.2431 H      1 LIG       0.11500
     14 H4        -60.6673   -3.1705  -24.7926 H      1 LIG       0.11500
     15 H5        -66.1289   -0.8637  -24.5467 H      1 LIG       0.11500
     16 H6        -61.8442    1.3901  -25.6452 H      1 LIG       0.11500
     17 H7        -64.9126   -3.0230  -24.2333 H      1 LIG       0.11500
     18 H8        -60.6282   -0.7691  -25.3335 H      1 LIG       0.11500
@<TRIPOS>BOND
      1       1       2 ar
      2       1       5 ar
      3       2       6 ar
      4       3       4 ar
      5       3       7 ar
      6       4       8 ar
      7       5       9 ar
      8       6      10 ar
      9       7       9 ar
     10       8      10 ar
     11       9      10 ar
     12       1      11 1
     13       2      12 1
     14       3      13 1
     15       4      14 1
     16       5      15 1
     17       6      16 1
     18       7      17 1
     19       8      18 1
@<TRIPOS>ALT_TYPE
CGenFF_4.0_ALT_TYPE_SET
CGenFF_4.0 1 CG2R61 2 CG2R61 3 CG2R61 4 CG2R61 5 CG2R61 6 CG2R61 7 CG2R61 8 CG2R61 9 CG2R61 10 CG2R61 11 HGR61 12 HGR61 13 HGR61 14 HGR61 15 HGR61 16 HGR61 17 HGR61 18 HGR61
@<TRIPOS>MOLECULE
naphtalene
 18 19 0 0 0
****
USER_CHARGES
INVALID_CHARGES
Pose:  41 Cluster:  41 Fr_nu:  45859 TotEn:    -6.77
@<TRIPOS>ATOM
      1 C1        -66.2199    2.8699  -54.5571 C.ar   1 LIG      -0.11500
      2 C2        -65.6958    2.9792  -53.2725 C.ar   1 LIG      -0.11500
      3 C3        -61.8920    1.3664  -56.1946 C.ar   1 LIG      -0.11500
      4 C4        -61.3680    1.4758  -54.9100 C.ar   1 LIG      -0.11500
      5 C5        -65.4087    2.4418  -55.6083 C.ar   1 LIG      -0.11700
      6 C6        -64.3586    2.6609  -53.0341 C.ar   1 LIG      -0.11700
      7 C7        -63.2293    1.6847  -56.4330 C.ar   1 LIG      -0.11700
      8 C8        -62.1791    1.9039  -53.8587 C.ar   1 LIG      -0.11700
      9 C9        -64.0603    2.1173  -55.3867 C.ar   1 LIG       0.00400
     10 C10       -63.5275    2.2285  -54.0803 C.ar   1 LIG       0.00400
     11 H1        -67.2609    3.1184  -54.7421 H      1 LIG       0.11500
     12 H2        -66.3283    3.3123  -52.4547 H      1 LIG       0.11500
     13 H3        -61.2600    1.0332  -57.0130 H      1 LIG       0.11500
     14 H4        -60.3266    1.2286  -54.7258 H      1 LIG       0.11500
     15 H5        -65.8395    2.3642  -56.6044 H      1 LIG       0.11500
     16 H6        -63.9702    2.7532  -52.0219 H      1 LIG       0.11500
     17 H7        -63.6177    1.5916  -57.4450 H      1 LIG       0.11500
     18 H8        -61.7483    1.9824  -52.8626 H      1 LIG       0.11500
@<TRIPOS>BOND
      1       1       2 ar
      2       1       5 ar
      3       2       6 ar
      4       3       4 ar
      5       3       7 ar
      6       4       8 ar
      7       5       9 ar
      8       6      10 ar
      9       7       9 ar
     10       8      10 ar
     11       9      10 ar
     12       1      11 1
     13       2      12 1
     14       3      13 1
     15       4      14 1
     16       5      15 1
     17       6      16 1
     18       7      17 1
     19       8      18 1
@<TRIPOS>ALT_TYPE
CGenFF_4.0_ALT_TYPE_SET
CGenFF_4.0 1 CG2R61 2 CG2R61 3 CG2R61 4 CG2R61 5 CG2R61 6 CG2R61 7 CG2R61 8 CG2R61 9 CG2R61 10 CG2R61 11 HGR61 12 HGR61 13 HGR61 14 HGR61 15 HGR61 16 HGR61 17 HGR61 18 HGR61
# TRIPOS MOL2 file generated by SEED

@<TRIPOS>MOLECULE
pyrazole
 9 9 0 0 0
****
USER_CHARGES
INVALID_CHARGES
Pose:   1 Cluster:   1 Fr_nu: 7711954 TotEn:   -23.58
@<TRIPOS>ATOM
      1 C1        -77.6107  -10.6291  -48.6370 C.2    1 LIG      -0.25100
      2 C2        -77.2385  -11.9297  -48.2475 C.2    1 LIG       0.13200
      3 C3        -76.4444  -10.0574  -49.0836 C.2    1 LIG      -0.03800
      4 N1        -75.9376  -12.1704  -48.4308 N.2    1 LIG      -0.57800
      5 N2        -75.4820  -11.0133  -48.9404 N.pl3  1 LIG      -0.05900
      6 H1        -78.5875  -10.1698  -48.6002 H      1 LIG       0.15700
      7 H2        -77.8609  -12.7120  -47.8372 H      1 LIG       0.15600
      8 H3        -76.2173   -9.0780  -49.4792 H      1 LIG       0.15900
      9 H4        -74.4980  -10.9439  -49.1674 H      1 LIG       0.32200
@<TRIPOS>BOND
      1       1       2 1
      2       1       3 2
      3       2       4 2
      4       3       5 1
      5       4       5 1
      6       1       6 1
      7       2       7 1
      8       3       8 1
      9       5       9 1
@<TRIPOS>ALT_TYPE
CGenFF_4.0_ALT_TYPE_SET
CGenFF_4.0 1 CG2R51 2 CG2R52 3 CG2R51 4 NG2R50 5 NG2R51 6 HGR51 7 HGR52 8 HGR52 9 HGP1
@<TRIPOS>MOLECULE
pyrazole
 9 9 0 0 0
****
USER_CHARGES
INVALID_CHARGES
Pose:   2 Cluster:   2 Fr_nu: 6040660 TotEn:   -19.33
@<TRIPOS>ATOM
      1 C1        -74.5584  -10.1368  -44.6826 C.2    1 LIG      -0.25100
      2 C2        -74.1405  -10.1437  -43.3383 C.2    1 LIG       0.13200
      3 C3        -75.1998  -11.3399  -44.8490 C.2    1 LIG      -0.03800
      4 N1        -74.4874  -11.2624  -42.6963 N.2    1 LIG      -0.57800
      5 N2        -75.1301  -11.9696  -43.6411 N.pl3  1 LIG      -0.05900
      6 H1        -74.4158   -9.3676  -45.4272 H      1 LIG       0.15700
      7 H2        -73.5972   -9.3805  -42.7998 H      1 LIG       0.15600
      8 H3        -75.6864  -11.7953  -45.6994 H      1 LIG       0.15900
      9 H4        -75.4962  -12.8801  -43.3925 H      1 LIG       0.32200
@<TRIPOS>BOND
      1       1       2 1
      2       1       3 2
      3       2       4 2
      4       3       5 1
      5       4       5 1
      6       1       6 1
      7       2       7 1
      8       3       8 1
      9       5       9 1
@<TRIPOS>ALT_TYPE
CGenFF_4.0_ALT_TYPE_SET
CGenFF_4.0 1 CG2R51 2 CG2R52 3 CG2R51 4 NG2R50 5 NG2R51 6 HGR51 7 HGR52 8 HGR52 9 HGP1
@<TRIPOS>MOLECULE
pyrazole
 9 9 0 0 0
****
USER_CHARGES
INVALID_CHARGES
Pose:   3 Cluster:   3 Fr_nu: 529288 TotEn:   -19.01
@<TRIPOS>ATOM
      1 C1        -51.4584    4.8268  -35.3676 C.2    1 LIG      -0.25100
      2 C2        -50.3235    4.9529  -34.5442 C.2    1 LIG       0.13200
      3 C3        -52.0089    3.6201  -35.0110 C.2    1 LIG      -0.03800
      4 N1        -50.1616    3.9097  -33.7260 N.2    1 LIG      -0.57800
      5 N2        -51.2020    3.1165  -34.0334 N.pl3  1 LIG      -0.05900
      6 H1        -51.8268    5.5142  -36.1147 H      1 LIG       0.15700
      7 H2        -49.6074    5.7613  -34.5066 H      1 LIG       0.15600
      8 H3        -52.8811    3.0854  -35.3585 H      1 LIG       0.15900
      9 H4        -51.3003    2.2404  -33.5359 H      1 LIG       0.32200
@<TRIPOS>BOND
      1       1       2 1
      2       1       3 2
      3       2       4 2
      4       3       5 1
      5       4       5 1
      6       1       6 1
      7       2       7 1
      8       3       8 1
      9       5       9 1
@<TRIPOS>ALT_TYPE
CGenFF_4.0_ALT_TYPE_SET
CGenFF_4.0 1 CG2R51 2 CG2R52 3 CG2R51 4 NG2R50 5 NG2R51 6 HGR51 7 HGR52 8 HGR52 9 HGP1
@<TRIPOS>MOLECULE
pyrazole
 9 9 0 0 0
****
USER_CHARGES
INVALID_CHARGES
Pose:   4 Cluster:   4 Fr_nu: 7882561 TotEn:   -18.89
@<TRIPOS>ATOM
      1 C1        -77.8147  -10.1149  -49.2799 C.2    1 LIG      -0.25100
      2 C2        -77.3963  -10.9439  -48.2219 C.2    1 LIG       0.13200
      3 C3        -76.6812   -9.4341  -49.6516 C.2    1 LIG      -0.03800
      4 N1        -76.0983  -10.8043  -47.9397 N.2    1 LIG      -0.57800
      5 N2        -75.6911   -9.8797  -48.8259 N.pl3  1 LIG      -0.05900
      6 H1        -78.7996  -10.0235  -49.7135 H      1 LIG       0.15700
      7 H2        -77.9832  -11.6437  -47.6443 H      1 LIG       0.15600
      8 H3        -76.4946   -8.6879  -50.4104 H      1 LIG       0.15900
      9 H4        -74.7196   -9.5958  -48.8105 H      1 LIG       0.32200
@<TRIPOS>BOND
      1       1       2 1
      2       1       3 2
      3       2       4 2
      4       3       5 1
      5       4       5 1
      6       1       6 1
      7       2       7 1
      8       3       8 1
      9       5       9 1
@<TRIPOS>ALT_TYPE
CGenFF_4.0_ALT_TYPE_SET
CGenFF_4.0 1 CG2R51 2 CG2R52 3 CG2R51 4 NG2R50 5 NG2R51 6 HGR51 7 HGR52 8 HGR52 9 HGP1
@<TRIPOS>MOLECULE
pyrazole
 9 9 0 0 0
****
USER_CHARGES
INVALID_CHARGES
Pose:   5 Cluster:   5 Fr_nu: 7711994 TotEn:   -18.32
@<TRIPOS>ATOM
      1 C1        -77.6107  -10.6291  -48.6370 C.2    1 LIG      -0.25100
      2 C2        -76.3492  -11.2319  -48.8017 C.2    1 LIG       0.13200
      3 C3        -78.4791  -11.6836  -48.4945 C.2    1 LIG      -0.03800
      4 N1        -76.4067  -12.5658  -48.7670 N.2    1 LIG      -0.57800
      5 N2        -77.7147  -12.8101  -48.5788 N.pl3  1 LIG      -0.05900
      6 H1        -77.8568   -9.5776  -48.6227 H      1 LIG       0.15700
      7 H2        -75.3904  -10.7547  -48.9460 H      1 LIG       0.15600
      8 H3        -79.5483  -11.7329  -48.3464 H      1 LIG       0.15900
      9 H4        -78.0187  -13.7738  -48.5187 H      1 LIG       0.32200
@<TRIPOS>BOND
      1       1       2 1
      2       1       3 2
      3       2       4 2
      4       3       5 1
      5       4       5 1
      6       1       6 1
      7       2       7 1
      8       3       8 1
      9       5       9 1
@<TRIPOS>ALT_TYPE
CGenFF_4.0_ALT_TYPE_SET
CGenFF_4.0 1 CG2R51 2 CG2R52 3 CG2R51 4 NG2R50 5 NG2R51 6 HGR51 7 HGR52 8 HGR52 9 HGP1
@<TRIPOS>MOLECULE
pyrazole
 9 9 0 0 0
****
USER_CHARGES
INVALID_CHARGES
Pose:   6 Cluster:   6 Fr_nu: 7810840 TotEn:   -18.21
@<TRIPOS>ATOM
      1 C1        -76.8151  -10.9533  -49.7009 C.2    1 LIG      -0.25100
      2 C2        -75.6607  -11.3551  -49.0027 C.2    1 LIG       0.13200
      3 C3        -77.8481  -11.2094  -48.8326 C.2    1 LIG      -0.03800
      4 N1        -75.9339  -11.8302  -47.7846 N.2    1 LIG      -0.57800
      5 N2        -77.2718  -11.7284  -47.7105 N.pl3  1 LIG      -0.05900
      6 H1        -76.8891  -10.5358  -50.6942 H      1 LIG       0.15700
      7 H2        -74.6316  -11.3220  -49.3309 H      1 LIG       0.15600
      8 H3        -78.9172  -11.0743  -48.9111 H      1 LIG       0.15900
      9 H4        -77.7297  -12.0351  -46.8614 H      1 LIG       0.32200
@<TRIPOS>BOND
      1       1       2 1
      2       1       3 2
      3       2       4 2
      4       3       5 1
      5       4       5 1
      6       1       6 1
      7       2       7 1
      8       3       8 1
      9       5       9 1
@<TRIPOS>ALT_TYPE
CGenFF_4.0_ALT_TYPE_SET
CGenFF_4.0 1 CG2R51 2 CG2R52 3 CG2R51 4 NG2R50 5 NG2R51 6 HGR51 7 HGR52 8 HGR52 9 HGP1
@<TRIPOS>MOLECULE
pyrazole
 9 9 0 0 0
****
USER_CHARGES
INVALID_CHARGES
Pose:   7 Cluster:   7 Fr_nu: 7888930 TotEn:   -17.63
@<TRIPOS>ATOM
      1 C1        -76.7909   -9.1797  -49.2515 C.2    1 LIG      -0.25100
      2 C2        -75.8442  -10.1264  -48.8165 C.2    1 LIG       0.13200
      3 C3        -77.9622   -9.8891  -49.3576 C.2    1 LIG      -0.03800
      4 N1        -76.3687  -11.3443  -48.6570 N.2    1 LIG      -0.57800
      5 N2        -77.6577  -11.1679  -48.9935 N.pl3  1 LIG      -0.05900
      6 H1        -76.6457   -8.1297  -49.4587 H      1 LIG       0.15700
      7 H2        -74.7937   -9.9797  -48.6096 H      1 LIG       0.15600
      8 H3        -78.9617   -9.6063  -49.6549 H      1 LIG       0.15900
      9 H4        -78.2774  -11.9674  -48.9538 H      1 LIG       0.32200
@<TRIPOS>BOND
      1       1       2 1
      2       1       3 2
      3       2       4 2
      4       3       5 1
      5       4       5 1
      6       1       6 1
      7       2       7 1
      8       3       8 1
      9       5       9 1
@<TRIPOS>ALT_TYPE
CGenFF_4.0_ALT_TYPE_SET
CGenFF_4.0 1 CG2R51 2 CG2R52 3 CG2R51 4 NG2R50 5 NG2R51 6 HGR51 7 HGR52 8 HGR52 9 HGP1
@<TRIPOS>MOLECULE
pyrazole
 9 9 0 0 0
****
USER_CHARGES
INVALID_CHARGES
Pose:   8 Cluster:   8 Fr_nu: 3834806 TotEn:   -17.22
@<TRIPOS>ATOM
      1 C1        -74.8856  -10.7992  -44.6008 C.2    1 LIG      -0.25100
      2 C2        -74.6965  -11.3925  -43.3383 C.2    1 LIG       0.13200
      3 C3        -74.3101   -9.5573  -44.4862 C.2    1 LIG      -0.03800
      4 N1        -74.0512  -10.5935  -42.4845 N.2    1 LIG      -0.57800
      5 N2        -73.8297   -9.4853  -43.2117 N.pl3  1 LIG      -0.05900
      6 H1        -75.3703  -11.2132  -45.4726 H      1 LIG       0.15700
      7 H2        -75.0025  -12.3738  -43.0047 H      1 LIG       0.15600
      8 H3        -74.2037   -8.7361  -45.1802 H      1 LIG       0.15900
      9 H4        -73.3441   -8.7130  -42.7728 H      1 LIG       0.32200
@<TRIPOS>BOND
      1       1       2 1
      2       1       3 2
      3       2       4 2
      4       3       5 1
      5       4       5 1
      6       1       6 1
      7       2       7 1
      8       3       8 1
      9       5       9 1
@<TRIPOS>ALT_TYPE
CGenFF_4.0_ALT_TYPE_SET
CGenFF_4.0 1 CG2R51 2 CG2R52 3 CG2R51 4 NG2R50 5 NG2R51 6 HGR51 7 HGR52 8 HGR52 9 HGP1
@<TRIPOS>MOLECULE
pyrazole
 9 9 0 0 0
****
USER_CHARGES
INVALID_CHARGES
Pose:   9 Cluster:   9 Fr_nu: 574926 TotEn:   -17.13
@<TRIPOS>ATOM
      1 C1        -79.5398  -16.9850  -47.6825 C.2    1 LIG      -0.25100
      2 C2        -78.6956  -17.3702  -48.7411 C.2    1 LIG       0.13200
      3 C3        -79.9829  -18.1701  -47.1480 C.2    1 LIG      -0.03800
      4 N1        -78.6061  -18.6963  -48.8729 N.2    1 LIG      -0.57800
      5 N2        -79.3996  -19.1548  -47.8900 N.pl3  1 LIG      -0.05900
      6 H1        -79.7918  -15.9882  -47.3519 H      1 LIG       0.15700
      7 H2        -78.1423  -16.7398  -49.4225 H      1 LIG       0.15600
      8 H3        -80.6475  -18.3963  -46.3268 H      1 LIG       0.15900
      9 H4        -79.5000  -20.1564  -47.7827 H      1 LIG       0.32200
@<TRIPOS>BOND
      1       1       2 1
      2       1       3 2
      3       2       4 2
      4       3       5 1
      5       4       5 1
      6       1       6 1
      7       2       7 1
      8       3       8 1
      9       5       9 1
@<TRIPOS>ALT_TYPE
CGenFF_4.0_ALT_TYPE_SET
CGenFF_4.0 1 CG2R51 2 CG2R52 3 CG2R51 4 NG2R50 5 NG2R51 6 HGR51 7 HGR52 8 HGR52 9 HGP1
@<TRIPOS>MOLECULE
pyrazole
 9 9 0 0 0
****
USER_CHARGES
INVALID_CHARGES
Pose:  10 Cluster:  10 Fr_nu: 7890156 TotEn:   -16.72
@<TRIPOS>ATOM
      1 C1        -44.6283  -13.3875  -44.6246 C.2    1 LIG      -0.25100
      2 C2        -44.0810  -13.5742  -43.3412 C.2    1 LIG       0.13200
      3 C3        -45.9595  -13.6926  -44.4779 C.2    1 LIG      -0.03800
      4 N1        -44.9900  -13.9673  -42.4451 N.2    1 LIG      -0.57800
      5 N2        -46.1222  -14.0300  -43.1664 N.pl3  1 LIG      -0.05900
      6 H1        -44.1289  -13.0749  -45.5297 H      1 LIG       0.15700
      7 H2        -43.0573  -13.4408  -43.0216 H      1 LIG       0.15600
      8 H3        -46.7863  -13.7021  -45.1733 H      1 LIG       0.15900
      9 H4        -46.9738  -14.3138  -42.6983 H      1 LIG       0.32200
@<TRIPOS>BOND
      1       1       2 1
      2       1       3 2
      3       2       4 2
      4       3       5 1
      5       4       5 1
      6       1       6 1
      7       2       7 1
      8       3       8 1
      9       5       9 1
@<TRIPOS>ALT_TYPE
CGenFF_4.0_ALT_TYPE_SET
CGenFF_4.0 1 CG2R51 2 CG2R52 3 CG2R51 4 NG2R50 5 NG2R51 6 HGR51 7 HGR52 8 HGR52 9 HGP1
@<TRIPOS>MOLECULE
pyrazole
 9 9 0 0 0
****
USER_CHARGES
INVALID_CHARGES
Pose:  11 Cluster:  11 Fr_nu: 7459368 TotEn:   -16.36
@<TRIPOS>ATOM
      1 C1        -68.8273    6.4821  -29.0416 C.2    1 LIG      -0.25100
      2 C2        -67.6646    7.2750  -29.0074 C.2    1 LIG       0.13200
      3 C3        -68.3899    5.2491  -29.4597 C.2    1 LIG      -0.03800
      4 N1        -66.5707    6.6022  -29.3742 N.2    1 LIG      -0.57800
      5 N2        -67.0440    5.3734  -29.6429 N.pl3  1 LIG      -0.05900
      6 H1        -69.8408    6.7638  -28.7970 H      1 LIG       0.15700
      7 H2        -67.5689    8.3153  -28.7309 H      1 LIG       0.15600
      8 H3        -68.9037    4.3161  -29.6414 H      1 LIG       0.15900
      9 H4        -66.3901    4.6644  -29.9503 H      1 LIG       0.32200
@<TRIPOS>BOND
      1       1       2 1
      2       1       3 2
      3       2       4 2
      4       3       5 1
      5       4       5 1
      6       1       6 1
      7       2       7 1
      8       3       8 1
      9       5       9 1
@<TRIPOS>ALT_TYPE
CGenFF_4.0_ALT_TYPE_SET
CGenFF_4.0 1 CG2R51 2 CG2R52 3 CG2R51 4 NG2R50 5 NG2R51 6 HGR51 7 HGR52 8 HGR52 9 HGP1
@<TRIPOS>MOLECULE
pyrazole
 9 9 0 0 0
****
USER_CHARGES
INVALID_CHARGES
Pose:  12 Cluster:  12 Fr_nu: 1115599 TotEn:   -16.14
@<TRIPOS>ATOM
      1 C1        -62.5435   -0.4302  -25.6498 C.2    1 LIG      -0.25100
      2 C2        -61.5630    0.4060  -25.0831 C.2    1 LIG       0.13200
      3 C3        -61.9199   -1.6462  -25.7873 C.2    1 LIG      -0.03800
      4 N1        -60.4046   -0.2253  -24.8748 N.2    1 LIG      -0.57800
      5 N2        -60.6531   -1.4713  -25.3127 N.pl3  1 LIG      -0.05900
      6 H1        -63.5603   -0.1867  -25.9203 H      1 LIG       0.15700
      7 H2        -61.6441    1.4494  -24.8138 H      1 LIG       0.15600
      8 H3        -62.2550   -2.5980  -26.1735 H      1 LIG       0.15900
      9 H4        -59.9088   -2.1554  -25.2601 H      1 LIG       0.32200
@<TRIPOS>BOND
      1       1       2 1
      2       1       3 2
      3       2       4 2
      4       3       5 1
      5       4       5 1
      6       1       6 1
      7       2       7 1
      8       3       8 1
      9       5       9 1
@<TRIPOS>ALT_TYPE
CGenFF_4.0_ALT_TYPE_SET
CGenFF_4.0 1 CG2R51 2 CG2R52 3 CG2R51 4 NG2R50 5 NG2R51 6 HGR51 7 HGR52 8 HGR52 9 HGP1
@<TRIPOS>MOLECULE
pyrazole
 9 9 0 0 0
****
USER_CHARGES
INVALID_CHARGES
Pose:  13 Cluster:  13 Fr_nu:  87430 TotEn:   -14.61
@<TRIPOS>ATOM
      1 C1        -52.5627    3.7967  -34.0029 C.2    1 LIG      -0.25100
      2 C2        -52.6457    4.8678  -34.9127 C.2    1 LIG       0.13200
      3 C3        -52.1220    2.7378  -34.7584 C.2    1 LIG      -0.03800
      4 N1        -52.2863    4.5210  -36.1515 N.2    1 LIG      -0.57800
      5 N2        -51.9731    3.2202  -36.0255 N.pl3  1 LIG      -0.05900
      6 H1        -52.7897    3.7922  -32.9470 H      1 LIG       0.15700
      7 H2        -52.9535    5.8864  -34.7248 H      1 LIG       0.15600
      8 H3        -51.9079    1.7072  -34.5146 H      1 LIG       0.15900
      9 H4        -51.6652    2.7192  -36.8495 H      1 LIG       0.32200
@<TRIPOS>BOND
      1       1       2 1
      2       1       3 2
      3       2       4 2
      4       3       5 1
      5       4       5 1
      6       1       6 1
      7       2       7 1
      8       3       8 1
      9       5       9 1
@<TRIPOS>ALT_TYPE
CGenFF_4.0_ALT_TYPE_SET
CGenFF_4.0 1 CG2R51 2 CG2R52 3 CG2R51 4 NG2R50 5 NG2R51 6 HGR51 7 HGR52 8 HGR52 9 HGP1
@<TRIPOS>MOLECULE
pyrazole
 9 9 0 0 0
****
USER_CHARGES
INVALID_CHARGES
Pose:  14 Cluster:  14 Fr_nu: 414185 TotEn:   -14.39
@<TRIPOS>ATOM
      1 C1        -62.9388   -1.9429  -25.7543 C.2    1 LIG      -0.25100
      2 C2        -61.6529   -1.7336  -25.2210 C.2    1 LIG       0.13200
      3 C3        -63.3679   -0.6898  -26.1177 C.2    1 LIG      -0.03800
      4 N1        -61.2888   -0.4487  -25.2420 N.2    1 LIG      -0.57800
      5 N2        -62.3522    0.1608  -25.7930 N.pl3  1 LIG      -0.05900
      6 H1        -63.4793   -2.8717  -25.8614 H      1 LIG       0.15700
      7 H2        -60.9660   -2.4637  -24.8174 H      1 LIG       0.15600
      8 H3        -64.2845   -0.3344  -26.5659 H      1 LIG       0.15900
      9 H4        -62.3183    1.1649  -25.9171 H      1 LIG       0.32200
@<TRIPOS>BOND
      1       1       2 1
      2       1       3 2
      3       2       4 2
      4       3       5 1
      5       4       5 1
      6       1       6 1
      7       2       7 1
      8       3       8 1
      9       5       9 1
@<TRIPOS>ALT_TYPE
CGenFF_4.0_ALT_TYPE_SET
CGenFF_4.0 1 CG2R51 2 CG2R52 3 CG2R51 4 NG2R50 5 NG2R51 6 HGR51 7 HGR52 8 HGR52 9 HGP1
@<TRIPOS>MOLECULE
pyrazole
 9 9 0 0 0
****
USER_CHARGES
INVALID_CHARGES
Pose:  15 Cluster:  15 Fr_nu: 344304 TotEn:   -14.31
@<TRIPOS>ATOM
      1 C1        -50.5322   -9.5388  -30.4099 C.2    1 LIG      -0.25100
      2 C2        -50.3218   -9.3153  -31.7838 C.2    1 LIG       0.13200
      3 C3        -49.7628   -8.5876  -29.7856 C.2    1 LIG      -0.03800
      4 N1        -49.4846   -8.3016  -32.0191 N.2    1 LIG      -0.57800
      5 N2        -49.1621   -7.8795  -30.7847 N.pl3  1 LIG      -0.05900
      6 H1        -51.1547  -10.2842  -29.9374 H      1 LIG       0.15700
      7 H2        -50.7433   -9.8493  -32.6235 H      1 LIG       0.15600
      8 H3        -49.5907   -8.3575  -28.7440 H      1 LIG       0.15900
      9 H4        -48.5217   -7.1005  -30.6964 H      1 LIG       0.32200
@<TRIPOS>BOND
      1       1       2 1
      2       1       3 2
      3       2       4 2
      4       3       5 1
      5       4       5 1
      6       1       6 1
      7       2       7 1
      8       3       8 1
      9       5       9 1
@<TRIPOS>ALT_TYPE
CGenFF_4.0_ALT_TYPE_SET
CGenFF_4.0 1 CG2R51 2 CG2R52 3 CG2R51 4 NG2R50 5 NG2R51 6 HGR51 7 HGR52 8 HGR52 9 HGP1
@<TRIPOS>MOLECULE
pyrazole
 9 9 0 0 0
****
USER_CHARGES
INVALID_CHARGES
Pose:  16 Cluster:  16 Fr_nu: 2987475 TotEn:   -13.81
@<TRIPOS>ATOM
      1 C1        -50.9267  -12.9601  -25.1677 C.2    1 LIG      -0.25100
      2 C2        -49.6588  -13.2320  -24.6198 C.2    1 LIG       0.13200
      3 C3        -50.7258  -12.9834  -26.5262 C.2    1 LIG      -0.03800
      4 N1        -48.7218  -13.4147  -25.5539 N.2    1 LIG      -0.57800
      5 N2        -49.4014  -13.2576  -26.7025 N.pl3  1 LIG      -0.05900
      6 H1        -51.8566  -12.7740  -24.6510 H      1 LIG       0.15700
      7 H2        -49.3783  -13.3040  -23.5786 H      1 LIG       0.15600
      8 H3        -51.3904  -12.8308  -27.3643 H      1 LIG       0.15900
      9 H4        -48.8962  -13.3493  -27.5749 H      1 LIG       0.32200
@<TRIPOS>BOND
      1       1       2 1
      2       1       3 2
      3       2       4 2
      4       3       5 1
      5       4       5 1
      6       1       6 1
      7       2       7 1
      8       3       8 1
      9       5       9 1
@<TRIPOS>ALT_TYPE
CGenFF_4.0_ALT_TYPE_SET
CGenFF_4.0 1 CG2R51 2 CG2R52 3 CG2R51 4 NG2R50 5 NG2R51 6 HGR51 7 HGR52 8 HGR52 9 HGP1
@<TRIPOS>MOLECULE
pyrazole
 9 9 0 0 0
****
USER_CHARGES
INVALID_CHARGES
Pose:  17 Cluster:  17 Fr_nu: 147806 TotEn:   -13.79
@<TRIPOS>ATOM
      1 C1        -65.2649    3.3606  -53.4164 C.2    1 LIG      -0.25100
      2 C2        -64.4186    3.1527  -54.5220 C.2    1 LIG       0.13200
      3 C3        -66.3322    2.5254  -53.6392 C.2    1 LIG      -0.03800
      4 N1        -64.9061    2.2556  -55.3831 N.2    1 LIG      -0.57800
      5 N2        -66.0703    1.8922  -54.8186 N.pl3  1 LIG      -0.05900
      6 H1        -65.1218    4.0225  -52.5751 H      1 LIG       0.15700
      7 H2        -63.4671    3.6180  -54.7364 H      1 LIG       0.15600
      8 H3        -67.2351    2.3306  -53.0786 H      1 LIG       0.15900
      9 H4        -66.6406    1.2052  -55.2956 H      1 LIG       0.32200
@<TRIPOS>BOND
      1       1       2 1
      2       1       3 2
      3       2       4 2
      4       3       5 1
      5       4       5 1
      6       1       6 1
      7       2       7 1
      8       3       8 1
      9       5       9 1
@<TRIPOS>ALT_TYPE
CGenFF_4.0_ALT_TYPE_SET
CGenFF_4.0 1 CG2R51 2 CG2R52 3 CG2R51 4 NG2R50 5 NG2R51 6 HGR51 7 HGR52 8 HGR52 9 HGP1
@<TRIPOS>MOLECULE
pyrazole
 9 9 0 0 0
****
USER_CHARGES
INVALID_CHARGES
Pose:  18 Cluster:  18 Fr_nu: 5616345 TotEn:   -13.58
@<TRIPOS>ATOM
      1 C1        -64.9224   -4.9421  -58.5914 C.2    1 LIG      -0.25100
      2 C2        -66.1037   -4.3809  -58.0706 C.2    1 LIG       0.13200
      3 C3        -64.2335   -5.3788  -57.4863 C.2    1 LIG      -0.03800
      4 N1        -66.1652   -4.4533  -56.7383 N.2    1 LIG      -0.57800
      5 N2        -65.0139   -5.0652  -56.4126 N.pl3  1 LIG      -0.05900
      6 H1        -64.6130   -5.0202  -59.6232 H      1 LIG       0.15700
      7 H2        -66.9222   -3.9218  -58.6063 H      1 LIG       0.15600
      8 H3        -63.2788   -5.8711  -57.3697 H      1 LIG       0.15900
      9 H4        -64.8225   -5.2369  -55.4334 H      1 LIG       0.32200
@<TRIPOS>BOND
      1       1       2 1
      2       1       3 2
      3       2       4 2
      4       3       5 1
      5       4       5 1
      6       1       6 1
      7       2       7 1
      8       3       8 1
      9       5       9 1
@<TRIPOS>ALT_TYPE
CGenFF_4.0_ALT_TYPE_SET
CGenFF_4.0 1 CG2R51 2 CG2R52 3 CG2R51 4 NG2R50 5 NG2R51 6 HGR51 7 HGR52 8 HGR52 9 HGP1
@<TRIPOS>MOLECULE
pyrazole
 9 9 0 0 0
****
USER_CHARGES
INVALID_CHARGES
Pose:  19 Cluster:  19 Fr_nu: 698845 TotEn:   -13.55
@<TRIPOS>ATOM
      1 C1        -52.0520    5.2218  -36.1362 C.2    1 LIG      -0.25100
      2 C2        -50.7598    5.3222  -35.5866 C.2    1 LIG       0.13200
      3 C3        -52.5222    4.0113  -35.6890 C.2    1 LIG      -0.03800
      4 N1        -50.4302    4.2602  -34.8467 N.2    1 LIG      -0.57800
      5 N2        -51.5221    3.4810  -34.9281 N.pl3  1 LIG      -0.05900
      6 H1        -52.5710    5.9279  -36.7674 H      1 LIG       0.15700
      7 H2        -50.0443    6.1248  -35.6949 H      1 LIG       0.15600
      8 H3        -53.4562    3.4902  -35.8421 H      1 LIG       0.15900
      9 H4        -51.5162    2.5948  -34.4388 H      1 LIG       0.32200
@<TRIPOS>BOND
      1       1       2 1
      2       1       3 2
      3       2       4 2
      4       3       5 1
      5       4       5 1
      6       1       6 1
      7       2       7 1
      8       3       8 1
      9       5       9 1
@<TRIPOS>ALT_TYPE
CGenFF_4.0_ALT_TYPE_SET
CGenFF_4.0 1 CG2R51 2 CG2R52 3 CG2R51 4 NG2R50 5 NG2R51 6 HGR51 7 HGR52 8 HGR52 9 HGP1
@<TRIPOS>MOLECULE
pyrazole
 9 9 0 0 0
****
USER_CHARGES
INVALID_CHARGES
Pose:  20 Cluster:  20 Fr_nu: 205674 TotEn:   -13.33
@<TRIPOS>ATOM
      1 C1        -50.1864   -9.5200  -29.5790 C.2    1 LIG      -0.25100
      2 C2        -49.5521   -8.7744  -30.5906 C.2    1 LIG       0.13200
      3 C3        -51.4240   -9.8164  -30.0957 C.2    1 LIG      -0.03800
      4 N1        -50.3229   -8.6075  -31.6685 N.2    1 LIG      -0.57800
      5 N2        -51.4544   -9.2525  -31.3373 N.pl3  1 LIG      -0.05900
      6 H1        -49.8010   -9.8040  -28.6109 H      1 LIG       0.15700
      7 H2        -48.5603   -8.3452  -30.5872 H      1 LIG       0.15600
      8 H3        -52.2676  -10.3633  -29.6998 H      1 LIG       0.15900
      9 H4        -52.2121   -9.2670  -32.0084 H      1 LIG       0.32200
@<TRIPOS>BOND
      1       1       2 1
      2       1       3 2
      3       2       4 2
      4       3       5 1
      5       4       5 1
      6       1       6 1
      7       2       7 1
      8       3       8 1
      9       5       9 1
@<TRIPOS>ALT_TYPE
CGenFF_4.0_ALT_TYPE_SET
CGenFF_4.0 1 CG2R51 2 CG2R52 3 CG2R51 4 NG2R50 5 NG2R51 6 HGR51 7 HGR52 8 HGR52 9 HGP1
@<TRIPOS>MOLECULE
pyrazole
 9 9 0 0 0
****
USER_CHARGES
INVALID_CHARGES
Pose:  21 Cluster:  21 Fr_nu: 2103756 TotEn:   -13.15
@<TRIPOS>ATOM
      1 C1        -61.8257   -1.3866  -25.3298 C.2    1 LIG      -0.25100
      2 C2        -60.7825   -1.3081  -24.3879 C.2    1 LIG       0.13200
      3 C3        -62.2553   -0.0901  -25.4753 C.2    1 LIG      -0.03800
      4 N1        -60.5625   -0.0604  -23.9649 N.2    1 LIG      -0.57800
      5 N2        -61.4734    0.6571  -24.6442 N.pl3  1 LIG      -0.05900
      6 H1        -62.2123   -2.2600  -25.8338 H      1 LIG       0.15700
      7 H2        -60.1736   -2.1081  -23.9916 H      1 LIG       0.15600
      8 H3        -63.0309    0.3576  -26.0797 H      1 LIG       0.15900
      9 H4        -61.5078    1.6570  -24.4902 H      1 LIG       0.32200
@<TRIPOS>BOND
      1       1       2 1
      2       1       3 2
      3       2       4 2
      4       3       5 1
      5       4       5 1
      6       1       6 1
      7       2       7 1
      8       3       8 1
      9       5       9 1
@<TRIPOS>ALT_TYPE
CGenFF_4.0_ALT_TYPE_SET
CGenFF_4.0 1 CG2R51 2 CG2R52 3 CG2R51 4 NG2R50 5 NG2R51 6 HGR51 7 HGR52 8 HGR52 9 HGP1
@<TRIPOS>MOLECULE
pyrazole
 9 9 0 0 0
****
USER_CHARGES
INVALID_CHARGES
Pose:  22 Cluster:  22 Fr_nu: 380292 TotEn:   -13.14
@<TRIPOS>ATOM
      1 C1        -77.2325   -8.6642  -49.2250 C.2    1 LIG      -0.25100
      2 C2        -77.6219  -10.0165  -49.1874 C.2    1 LIG       0.13200
      3 C3        -75.8903   -8.7013  -49.5140 C.2    1 LIG      -0.03800
      4 N1        -76.6091  -10.8518  -49.4330 N.2    1 LIG      -0.57800
      5 N2        -75.5699  -10.0223  -49.6279 N.pl3  1 LIG      -0.05900
      6 H1        -77.8392   -7.7850  -49.0658 H      1 LIG       0.15700
      7 H2        -78.6015  -10.4282  -48.9906 H      1 LIG       0.15600
      8 H3        -75.1505   -7.9246  -49.6437 H      1 LIG       0.15900
      9 H4        -74.6653  -10.4272  -49.8340 H      1 LIG       0.32200
@<TRIPOS>BOND
      1       1       2 1
      2       1       3 2
      3       2       4 2
      4       3       5 1
      5       4       5 1
      6       1       6 1
      7       2       7 1
      8       3       8 1
      9       5       9 1
@<TRIPOS>ALT_TYPE
CGenFF_4.0_ALT_TYPE_SET
CGenFF_4.0 1 CG2R51 2 CG2R52 3 CG2R51 4 NG2R50 5 NG2R51 6 HGR51 7 HGR52 8 HGR52 9 HGP1
@<TRIPOS>MOLECULE
pyrazole
 9 9 0 0 0
****
USER_CHARGES
INVALID_CHARGES
Pose:  23 Cluster:  23 Fr_nu: 2060565 TotEn:   -13.10
@<TRIPOS>ATOM
      1 C1        -52.1776    5.2298  -36.0089 C.2    1 LIG      -0.25100
      2 C2        -52.3736    5.2594  -34.6152 C.2    1 LIG       0.13200
      3 C3        -52.1247    3.8930  -36.3199 C.2    1 LIG      -0.03800
      4 N1        -52.4408    4.0385  -34.0779 N.2    1 LIG      -0.57800
      5 N2        -52.2864    3.2290  -35.1394 N.pl3  1 LIG      -0.05900
      6 H1        -52.0879    6.0605  -36.6932 H      1 LIG       0.15700
      7 H2        -52.4697    6.1198  -33.9685 H      1 LIG       0.15600
      8 H3        -51.9874    3.3663  -37.2532 H      1 LIG       0.15900
      9 H4        -52.2995    2.2286  -34.9855 H      1 LIG       0.32200
@<TRIPOS>BOND
      1       1       2 1
      2       1       3 2
      3       2       4 2
      4       3       5 1
      5       4       5 1
      6       1       6 1
      7       2       7 1
      8       3       8 1
      9       5       9 1
@<TRIPOS>ALT_TYPE
CGenFF_4.0_ALT_TYPE_SET
CGenFF_4.0 1 CG2R51 2 CG2R52 3 CG2R51 4 NG2R50 5 NG2R51 6 HGR51 7 HGR52 8 HGR52 9 HGP1
@<TRIPOS>MOLECULE
pyrazole
 9 9 0 0 0
****
USER_CHARGES
INVALID_CHARGES
Pose:  24 Cluster:  24 Fr_nu:  79135 TotEn:   -12.84
@<TRIPOS>ATOM
      1 C1        -79.6644   -6.6568  -33.7089 C.2    1 LIG      -0.25100
      2 C2        -79.7155   -7.3757  -32.4996 C.2    1 LIG       0.13200
      3 C3        -79.9086   -7.5984  -34.6786 C.2    1 LIG      -0.03800
      4 N1        -79.9722   -8.6737  -32.6818 N.2    1 LIG      -0.57800
      5 N2        -80.0847   -8.7780  -34.0169 N.pl3  1 LIG      -0.05900
      6 H1        -79.4774   -5.6036  -33.8577 H      1 LIG       0.15700
      7 H2        -79.5759   -7.0079  -31.4931 H      1 LIG       0.15600
      8 H3        -79.9692   -7.5371  -35.7556 H      1 LIG       0.15900
      9 H4        -80.2817   -9.6891  -34.4117 H      1 LIG       0.32200
@<TRIPOS>BOND
      1       1       2 1
      2       1       3 2
      3       2       4 2
      4       3       5 1
      5       4       5 1
      6       1       6 1
      7       2       7 1
      8       3       8 1
      9       5       9 1
@<TRIPOS>ALT_TYPE
CGenFF_4.0_ALT_TYPE_SET
CGenFF_4.0 1 CG2R51 2 CG2R52 3 CG2R51 4 NG2R50 5 NG2R51 6 HGR51 7 HGR52 8 HGR52 9 HGP1
@<TRIPOS>MOLECULE
pyrazole
 9 9 0 0 0
****
USER_CHARGES
INVALID_CHARGES
Pose:  25 Cluster:  25 Fr_nu: 1675744 TotEn:   -12.35
@<TRIPOS>ATOM
      1 C1        -50.5555  -11.3231  -26.6310 C.2    1 LIG      -0.25100
      2 C2        -51.5535  -11.8610  -25.7965 C.2    1 LIG       0.13200
      3 C3        -50.1878  -12.3676  -27.4436 C.2    1 LIG      -0.03800
      4 N1        -51.8040  -13.1472  -26.0552 N.2    1 LIG      -0.57800
      5 N2        -50.9582  -13.4263  -27.0616 N.pl3  1 LIG      -0.05900
      6 H1        -50.1582  -10.3189  -26.6430 H      1 LIG       0.15700
      7 H2        -52.1083  -11.3695  -25.0101 H      1 LIG       0.15600
      8 H3        -49.4622  -12.4516  -28.2398 H      1 LIG       0.15900
      9 H4        -50.9578  -14.3647  -27.4412 H      1 LIG       0.32200
@<TRIPOS>BOND
      1       1       2 1
      2       1       3 2
      3       2       4 2
      4       3       5 1
      5       4       5 1
      6       1       6 1
      7       2       7 1
      8       3       8 1
      9       5       9 1
@<TRIPOS>ALT_TYPE
CGenFF_4.0_ALT_TYPE_SET
CGenFF_4.0 1 CG2R51 2 CG2R52 3 CG2R51 4 NG2R50 5 NG2R51 6 HGR51 7 HGR52 8 HGR52 9 HGP1
@<TRIPOS>MOLECULE
pyrazole
 9 9 0 0 0
****
USER_CHARGES
INVALID_CHARGES
Pose:  26 Cluster:  26 Fr_nu: 303871 TotEn:   -11.93
@<TRIPOS>ATOM
      1 C1        -70.6831  -27.6489  -47.2774 C.2    1 LIG      -0.25100
      2 C2        -71.7908  -28.1098  -48.0138 C.2    1 LIG       0.13200
      3 C3        -71.1086  -26.4677  -46.7203 C.2    1 LIG      -0.03800
      4 N1        -72.8411  -27.2886  -47.9337 N.2    1 LIG      -0.57800
      5 N2        -72.3954  -26.2998  -47.1402 N.pl3  1 LIG      -0.05900
      6 H1        -69.7121  -28.1082  -47.1650 H      1 LIG       0.15700
      7 H2        -71.8764  -29.0097  -48.6060 H      1 LIG       0.15600
      8 H3        -70.6220  -25.7468  -46.0794 H      1 LIG       0.15900
      9 H4        -73.0247  -25.5362  -46.9264 H      1 LIG       0.32200
@<TRIPOS>BOND
      1       1       2 1
      2       1       3 2
      3       2       4 2
      4       3       5 1
      5       4       5 1
      6       1       6 1
      7       2       7 1
      8       3       8 1
      9       5       9 1
@<TRIPOS>ALT_TYPE
CGenFF_4.0_ALT_TYPE_SET
CGenFF_4.0 1 CG2R51 2 CG2R52 3 CG2R51 4 NG2R50 5 NG2R51 6 HGR51 7 HGR52 8 HGR52 9 HGP1
@<TRIPOS>MOLECULE
pyrazole
 9 9 0 0 0
****
USER_CHARGES
INVALID_CHARGES
Pose:  27 Cluster:  27 Fr_nu: 1445131 TotEn:   -11.61
@<TRIPOS>ATOM
      1 C1        -57.4689  -21.0399  -39.5725 C.2    1 LIG      -0.25100
      2 C2        -56.9804  -20.9723  -40.8910 C.2    1 LIG       0.13200
      3 C3        -58.3579  -19.9968  -39.4819 C.2    1 LIG      -0.03800
      4 N1        -57.5147  -19.9660  -41.5880 N.2    1 LIG      -0.57800
      5 N2        -58.3484  -19.3916  -40.7042 N.pl3  1 LIG      -0.05900
      6 H1        -57.2136  -21.7459  -38.7961 H      1 LIG       0.15700
      7 H2        -56.2567  -21.6140  -41.3730 H      1 LIG       0.15600
      8 H3        -58.9806  -19.6374  -38.6753 H      1 LIG       0.15900
      9 H4        -58.8819  -18.5848  -41.0028 H      1 LIG       0.32200
@<TRIPOS>BOND
      1       1       2 1
      2       1       3 2
      3       2       4 2
      4       3       5 1
      5       4       5 1
      6       1       6 1
      7       2       7 1
      8       3       8 1
      9       5       9 1
@<TRIPOS>ALT_TYPE
CGenFF_4.0_ALT_TYPE_SET
CGenFF_4.0 1 CG2R51 2 CG2R52 3 CG2R51 4 NG2R50 5 NG2R51 6 HGR51 7 HGR52 8 HGR52 9 HGP1
@<TRIPOS>MOLECULE
pyrazole
 9 9 0 0 0
****
USER_CHARGES
INVALID_CHARGES
Pose:  28 Cluster:  28 Fr_nu: 378606 TotEn:   -11.58
@<TRIPOS>ATOM
      1 C1        -75.8903   -8.7013  -49.5140 C.2    1 LIG      -0.25100
      2 C2        -75.7699   -8.0371  -48.2787 C.2    1 LIG       0.13200
      3 C3        -77.2428   -8.7466  -49.7491 C.2    1 LIG      -0.03800
      4 N1        -76.9516   -7.6854  -47.7650 N.2    1 LIG      -0.57800
      5 N2        -77.8275   -8.1303  -48.6820 N.pl3  1 LIG      -0.05900
      6 H1        -75.1070   -9.0923  -50.1465 H      1 LIG       0.15700
      7 H2        -74.8703   -7.7949  -47.7311 H      1 LIG       0.15600
      8 H3        -77.8286   -9.1547  -50.5601 H      1 LIG       0.15900
      9 H4        -78.8145   -7.9808  -48.5144 H      1 LIG       0.32200
@<TRIPOS>BOND
      1       1       2 1
      2       1       3 2
      3       2       4 2
      4       3       5 1
      5       4       5 1
      6       1       6 1
      7       2       7 1
      8       3       8 1
      9       5       9 1
@<TRIPOS>ALT_TYPE
CGenFF_4.0_ALT_TYPE_SET
CGenFF_4.0 1 CG2R51 2 CG2R52 3 CG2R51 4 NG2R50 5 NG2R51 6 HGR51 7 HGR52 8 HGR52 9 HGP1
@<TRIPOS>MOLECULE
pyrazole
 9 9 0 0 0
****
USER_CHARGES
INVALID_CHARGES
Pose:  29 Cluster:  29 Fr_nu: 1986408 TotEn:   -11.25
@<TRIPOS>ATOM
      1 C1        -76.9067   -6.4710  -49.0398 C.2    1 LIG      -0.25100
      2 C2        -77.4290   -7.5600  -48.3166 C.2    1 LIG       0.13200
      3 C3        -75.7668   -6.9636  -49.6267 C.2    1 LIG      -0.03800
      4 N1        -76.6825   -8.6614  -48.4323 N.2    1 LIG      -0.57800
      5 N2        -75.6794   -8.2672  -49.2350 N.pl3  1 LIG      -0.05900
      6 H1        -77.3009   -5.4691  -49.1249 H      1 LIG       0.15700
      7 H2        -78.3224   -7.5968  -47.7097 H      1 LIG       0.15600
      8 H3        -75.0256   -6.5136  -50.2713 H      1 LIG       0.15900
      9 H4        -74.9640   -8.9420  -49.4751 H      1 LIG       0.32200
@<TRIPOS>BOND
      1       1       2 1
      2       1       3 2
      3       2       4 2
      4       3       5 1
      5       4       5 1
      6       1       6 1
      7       2       7 1
      8       3       8 1
      9       5       9 1
@<TRIPOS>ALT_TYPE
CGenFF_4.0_ALT_TYPE_SET
CGenFF_4.0 1 CG2R51 2 CG2R52 3 CG2R51 4 NG2R50 5 NG2R51 6 HGR51 7 HGR52 8 HGR52 9 HGP1
@<TRIPOS>MOLECULE
pyrazole
 9 9 0 0 0
****
USER_CHARGES
INVALID_CHARGES
Pose:  30 Cluster:  30 Fr_nu: 1325617 TotEn:   -10.84
@<TRIPOS>ATOM
      1 C1        -58.4646  -21.3130  -39.3101 C.2    1 LIG      -0.25100
      2 C2        -59.1207  -21.7469  -40.4776 C.2    1 LIG       0.13200
      3 C3        -58.7727  -19.9776  -39.2193 C.2    1 LIG      -0.03800
      4 N1        -59.7950  -20.7668  -41.0848 N.2    1 LIG      -0.57800
      5 N2        -59.5642  -19.7036  -40.2958 N.pl3  1 LIG      -0.05900
      6 H1        -57.8542  -21.8872  -38.6289 H      1 LIG       0.15700
      7 H2        -59.1353  -22.7365  -40.9115 H      1 LIG       0.15600
      8 H3        -58.5042  -19.2144  -38.5032 H      1 LIG       0.15900
      9 H4        -59.9783  -18.8165  -40.5535 H      1 LIG       0.32200
@<TRIPOS>BOND
      1       1       2 1
      2       1       3 2
      3       2       4 2
      4       3       5 1
      5       4       5 1
      6       1       6 1
      7       2       7 1
      8       3       8 1
      9       5       9 1
@<TRIPOS>ALT_TYPE
CGenFF_4.0_ALT_TYPE_SET
CGenFF_4.0 1 CG2R51 2 CG2R52 3 CG2R51 4 NG2R50 5 NG2R51 6 HGR51 7 HGR52 8 HGR52 9 HGP1
@<TRIPOS>MOLECULE
pyrazole
 9 9 0 0 0
****
USER_CHARGES
INVALID_CHARGES
Pose:  31 Cluster:  31 Fr_nu: 4118801 TotEn:   -10.71
@<TRIPOS>ATOM
      1 C1        -72.1280  -28.1149  -47.4635 C.2    1 LIG      -0.25100
      2 C2        -71.9747  -27.7447  -48.8130 C.2    1 LIG       0.13200
      3 C3        -72.2320  -26.9225  -46.7900 C.2    1 LIG      -0.03800
      4 N1        -71.9804  -26.4206  -48.9883 N.2    1 LIG      -0.57800
      5 N2        -72.1387  -25.9483  -47.7401 N.pl3  1 LIG      -0.05900
      6 H1        -72.1596  -29.1070  -47.0378 H      1 LIG       0.15700
      7 H2        -71.8584  -28.3845  -49.6761 H      1 LIG       0.15600
      8 H3        -72.3589  -26.6846  -45.7437 H      1 LIG       0.15900
      9 H4        -72.1729  -24.9453  -47.6078 H      1 LIG       0.32200
@<TRIPOS>BOND
      1       1       2 1
      2       1       3 2
      3       2       4 2
      4       3       5 1
      5       4       5 1
      6       1       6 1
      7       2       7 1
      8       3       8 1
      9       5       9 1
@<TRIPOS>ALT_TYPE
CGenFF_4.0_ALT_TYPE_SET
CGenFF_4.0 1 CG2R51 2 CG2R52 3 CG2R51 4 NG2R50 5 NG2R51 6 HGR51 7 HGR52 8 HGR52 9 HGP1
@<TRIPOS>MOLECULE
pyrazole
 9 9 0 0 0
****
USER_CHARGES
INVALID_CHARGES
Pose:  32 Cluster:  32 Fr_nu: 1853473 TotEn:   -10.59
@<TRIPOS>ATOM
      1 C1        -76.9257   -7.7578  -48.7031 C.2    1 LIG      -0.25100
      2 C2        -77.4348   -8.7003  -49.6165 C.2    1 LIG       0.13200
      3 C3        -75.5617   -7.8785  -48.8097 C.2    1 LIG      -0.03800
      4 N1        -76.4726   -9.3702  -50.2563 N.2    1 LIG      -0.57800
      5 N2        -75.3451   -8.8479  -49.7443 N.pl3  1 LIG      -0.05900
      6 H1        -77.4704   -7.0844  -48.0580 H      1 LIG       0.15700
      7 H2        -78.4669   -8.9274  -49.8423 H      1 LIG       0.15600
      8 H3        -74.7442   -7.3749  -48.3141 H      1 LIG       0.15900
      9 H4        -74.4577   -9.2028  -50.0781 H      1 LIG       0.32200
@<TRIPOS>BOND
      1       1       2 1
      2       1       3 2
      3       2       4 2
      4       3       5 1
      5       4       5 1
      6       1       6 1
      7       2       7 1
      8       3       8 1
      9       5       9 1
@<TRIPOS>ALT_TYPE
CGenFF_4.0_ALT_TYPE_SET
CGenFF_4.0 1 CG2R51 2 CG2R52 3 CG2R51 4 NG2R50 5 NG2R51 6 HGR51 7 HGR52 8 HGR52 9 HGP1
@<TRIPOS>MOLECULE
pyrazole
 9 9 0 0 0
****
USER_CHARGES
INVALID_CHARGES
Pose:  33 Cluster:  33 Fr_nu: 380666 TotEn:    -9.42
@<TRIPOS>ATOM
      1 C1        -77.1246   -8.1015  -49.4575 C.2    1 LIG      -0.25100
      2 C2        -77.0780   -7.3095  -48.2946 C.2    1 LIG       0.13200
      3 C3        -75.8903   -8.7013  -49.5140 C.2    1 LIG      -0.03800
      4 N1        -75.9069   -7.3964  -47.6581 N.2    1 LIG      -0.57800
      5 N2        -75.2062   -8.2501  -48.4237 N.pl3  1 LIG      -0.05900
      6 H1        -77.9386   -8.2219  -50.1569 H      1 LIG       0.15700
      7 H2        -77.8484   -6.6723  -47.8845 H      1 LIG       0.15600
      8 H3        -75.4464   -9.3912  -50.2172 H      1 LIG       0.15900
      9 H4        -74.2613   -8.4808  -48.1432 H      1 LIG       0.32200
@<TRIPOS>BOND
      1       1       2 1
      2       1       3 2
      3       2       4 2
      4       3       5 1
      5       4       5 1
      6       1       6 1
      7       2       7 1
      8       3       8 1
      9       5       9 1
@<TRIPOS>ALT_TYPE
CGenFF_4.0_ALT_TYPE_SET
CGenFF_4.0 1 CG2R51 2 CG2R52 3 CG2R51 4 NG2R50 5 NG2R51 6 HGR51 7 HGR52 8 HGR52 9 HGP1
@<TRIPOS>MOLECULE
pyrazole
 9 9 0 0 0
****
USER_CHARGES
INVALID_CHARGES
Pose:  34 Cluster:  34 Fr_nu: 504914 TotEn:    -8.44
@<TRIPOS>ATOM
      1 C1        -50.0969   -8.2825  -30.0522 C.2    1 LIG      -0.25100
      2 C2        -50.9969   -8.8818  -30.9536 C.2    1 LIG       0.13200
      3 C3        -49.9129   -9.2268  -29.0719 C.2    1 LIG      -0.03800
      4 N1        -51.3593  -10.1117  -30.5794 N.2    1 LIG      -0.57800
      5 N2        -50.6836  -10.2930  -29.4320 N.pl3  1 LIG      -0.05900
      6 H1        -49.6440   -7.3035  -30.1051 H      1 LIG       0.15700
      7 H2        -51.4042   -8.4734  -31.8675 H      1 LIG       0.15600
      8 H3        -49.3184   -9.2351  -28.1698 H      1 LIG       0.15900
      9 H4        -50.7968  -11.1719  -28.9427 H      1 LIG       0.32200
@<TRIPOS>BOND
      1       1       2 1
      2       1       3 2
      3       2       4 2
      4       3       5 1
      5       4       5 1
      6       1       6 1
      7       2       7 1
      8       3       8 1
      9       5       9 1
@<TRIPOS>ALT_TYPE
CGenFF_4.0_ALT_TYPE_SET
CGenFF_4.0 1 CG2R51 2 CG2R52 3 CG2R51 4 NG2R50 5 NG2R51 6 HGR51 7 HGR52 8 HGR52 9 HGP1
@<TRIPOS>MOLECULE
pyrazole
 9 9 0 0 0
****
USER_CHARGES
INVALID_CHARGES
Pose:  35 Cluster:  35 Fr_nu: 7750202 TotEn:    -6.67
@<TRIPOS>ATOM
      1 C1        -46.6838  -13.0981  -43.9443 C.2    1 LIG      -0.25100
      2 C2        -45.7703  -13.1106  -42.8732 C.2    1 LIG       0.13200
      3 C3        -47.2486  -14.3500  -43.9283 C.2    1 LIG      -0.03800
      4 N1        -45.7527  -14.2777  -42.2240 N.2    1 LIG      -0.57800
      5 N2        -46.6622  -15.0103  -42.8889 N.pl3  1 LIG      -0.05900
      6 H1        -46.9033  -12.2945  -44.6316 H      1 LIG       0.15700
      7 H2        -45.1162  -12.3179  -42.5390 H      1 LIG       0.15600
      8 H3        -47.9963  -14.8206  -44.5503 H      1 LIG       0.15900
      9 H4        -46.8327  -15.9590  -42.5793 H      1 LIG       0.32200
@<TRIPOS>BOND
      1       1       2 1
      2       1       3 2
      3       2       4 2
      4       3       5 1
      5       4       5 1
      6       1       6 1
      7       2       7 1
      8       3       8 1
      9       5       9 1
@<TRIPOS>ALT_TYPE
CGenFF_4.0_ALT_TYPE_SET
CGenFF_4.0 1 CG2R51 2 CG2R52 3 CG2R51 4 NG2R50 5 NG2R51 6 HGR51 7 HGR52 8 HGR52 9 HGP1
@<TRIPOS>MOLECULE
4_lactone
 9 9 0 0 0
****
USER_CHARGES
INVALID_CHARGES
Pose:   1 Cluster:   1 Fr_nu: 5486526 TotEn:   -21.24
@<TRIPOS>ATOM
      1 C1        -76.3931  -11.2635  -47.9548 C.2    1 LIG       0.04000
      2 C2        -77.5067  -10.2887  -48.3775 C.3    1 LIG       0.11000
      3 C3        -77.0250  -10.6327  -49.7837 C.3    1 LIG       0.08100
      4 O1        -75.9358  -11.7047  -46.9249 O.2    1 LIG      -0.32000
      5 O2        -76.0147  -11.5236  -49.2350 O.3    1 LIG      -0.27100
      6 H1        -78.5134  -10.6261  -48.1259 H      1 LIG       0.09000
      7 H2        -77.3416   -9.2584  -48.0581 H      1 LIG       0.09000
      8 H3        -77.7403  -11.1719  -50.4108 H      1 LIG       0.09000
      9 H4        -76.5732   -9.8084  -50.3423 H      1 LIG       0.09000
@<TRIPOS>BOND
      1       1       2 1
      2       1       4 2
      3       1       5 1
      4       2       3 1
      5       3       5 1
      6       2       6 1
      7       2       7 1
      8       3       8 1
      9       3       9 1
@<TRIPOS>ALT_TYPE
CGenFF_4.0_ALT_TYPE_SET
CGenFF_4.0 1 CG2O4 2 CG3C41 3 CG3C41 4 OG2D1 5 OG3C51 6 HGA2 7 HGA2 8 HGA2 9 HGA2
@<TRIPOS>MOLECULE
4_lactone
 9 9 0 0 0
****
USER_CHARGES
INVALID_CHARGES
Pose:   2 Cluster:   2 Fr_nu: 5390485 TotEn:   -20.92
@<TRIPOS>ATOM
      1 C1        -46.0213  -13.7140  -42.8431 C.2    1 LIG       0.04000
      2 C2        -47.0163  -13.9200  -43.9993 C.3    1 LIG       0.11000
      3 C3        -46.9676  -12.3968  -44.0727 C.3    1 LIG       0.08100
      4 O1        -45.4079  -14.4023  -42.0594 O.2    1 LIG      -0.32000
      5 O2        -46.0268  -12.3593  -42.9641 O.3    1 LIG      -0.27100
      6 H1        -46.5988  -14.4491  -44.8574 H      1 LIG       0.09000
      7 H2        -47.9714  -14.3500  -43.6935 H      1 LIG       0.09000
      8 H3        -46.5324  -11.9802  -44.9851 H      1 LIG       0.09000
      9 H4        -47.9005  -11.8826  -43.8254 H      1 LIG       0.09000
@<TRIPOS>BOND
      1       1       2 1
      2       1       4 2
      3       1       5 1
      4       2       3 1
      5       3       5 1
      6       2       6 1
      7       2       7 1
      8       3       8 1
      9       3       9 1
@<TRIPOS>ALT_TYPE
CGenFF_4.0_ALT_TYPE_SET
CGenFF_4.0 1 CG2O4 2 CG3C41 3 CG3C41 4 OG2D1 5 OG3C51 6 HGA2 7 HGA2 8 HGA2 9 HGA2
@<TRIPOS>MOLECULE
4_lactone
 9 9 0 0 0
****
USER_CHARGES
INVALID_CHARGES
Pose:   3 Cluster:   3 Fr_nu: 741026 TotEn:   -20.88
@<TRIPOS>ATOM
      1 C1        -74.2485  -10.9092  -43.9727 C.2    1 LIG       0.04000
      2 C2        -73.8280   -9.7628  -44.9096 C.3    1 LIG       0.11000
      3 C3        -73.5834   -9.0225  -43.5981 C.3    1 LIG       0.08100
      4 O1        -74.6515  -12.0455  -44.0768 O.2    1 LIG      -0.32000
      5 O2        -74.0102  -10.1902  -42.8431 O.3    1 LIG      -0.27100
      6 H1        -72.9393   -9.9774  -45.5053 H      1 LIG       0.09000
      7 H2        -74.6377   -9.3746  -45.5297 H      1 LIG       0.09000
      8 H3        -72.5420   -8.7644  -43.3870 H      1 LIG       0.09000
      9 H4        -74.2347   -8.1640  -43.4125 H      1 LIG       0.09000
@<TRIPOS>BOND
      1       1       2 1
      2       1       4 2
      3       1       5 1
      4       2       3 1
      5       3       5 1
      6       2       6 1
      7       2       7 1
      8       3       8 1
      9       3       9 1
@<TRIPOS>ALT_TYPE
CGenFF_4.0_ALT_TYPE_SET
CGenFF_4.0 1 CG2O4 2 CG3C41 3 CG3C41 4 OG2D1 5 OG3C51 6 HGA2 7 HGA2 8 HGA2 9 HGA2
@<TRIPOS>MOLECULE
4_lactone
 9 9 0 0 0
****
USER_CHARGES
INVALID_CHARGES
Pose:   4 Cluster:   4 Fr_nu: 5093024 TotEn:   -20.86
@<TRIPOS>ATOM
      1 C1        -75.8071  -11.0174  -48.9481 C.2    1 LIG       0.04000
      2 C2        -76.2211   -9.5352  -48.9230 C.3    1 LIG       0.11000
      3 C3        -76.2919   -9.7165  -50.4363 C.3    1 LIG       0.08100
      4 O1        -75.5020  -11.8731  -48.1487 O.2    1 LIG      -0.32000
      5 O2        -75.8893  -11.1077  -50.3026 O.3    1 LIG      -0.27100
      6 H1        -77.1727   -9.3468  -48.4236 H      1 LIG       0.09000
      7 H2        -75.4425   -8.8614  -48.5618 H      1 LIG       0.09000
      8 H3        -77.2879   -9.6256  -50.8782 H      1 LIG       0.09000
      9 H4        -75.5637   -9.1414  -51.0148 H      1 LIG       0.09000
@<TRIPOS>BOND
      1       1       2 1
      2       1       4 2
      3       1       5 1
      4       2       3 1
      5       3       5 1
      6       2       6 1
      7       2       7 1
      8       3       8 1
      9       3       9 1
@<TRIPOS>ALT_TYPE
CGenFF_4.0_ALT_TYPE_SET
CGenFF_4.0 1 CG2O4 2 CG3C41 3 CG3C41 4 OG2D1 5 OG3C51 6 HGA2 7 HGA2 8 HGA2 9 HGA2
@<TRIPOS>MOLECULE
4_lactone
 9 9 0 0 0
****
USER_CHARGES
INVALID_CHARGES
Pose:   5 Cluster:   5 Fr_nu: 271176 TotEn:   -20.29
@<TRIPOS>ATOM
      1 C1        -78.6115  -18.2019  -48.9942 C.2    1 LIG       0.04000
      2 C2        -80.0769  -18.0152  -48.5621 C.3    1 LIG       0.11000
      3 C3        -79.4800  -16.9602  -47.6354 C.3    1 LIG       0.08100
      4 O1        -77.9904  -18.8910  -49.7712 O.2    1 LIG      -0.32000
      5 O2        -78.1475  -17.2486  -48.1423 O.3    1 LIG      -0.27100
      6 H1        -80.7294  -17.6380  -49.3510 H      1 LIG       0.09000
      7 H2        -80.5109  -18.8875  -48.0707 H      1 LIG       0.09000
      8 H3        -79.7749  -15.9276  -47.8412 H      1 LIG       0.09000
      9 H4        -79.5578  -17.1736  -46.5658 H      1 LIG       0.09000
@<TRIPOS>BOND
      1       1       2 1
      2       1       4 2
      3       1       5 1
      4       2       3 1
      5       3       5 1
      6       2       6 1
      7       2       7 1
      8       3       8 1
      9       3       9 1
@<TRIPOS>ALT_TYPE
CGenFF_4.0_ALT_TYPE_SET
CGenFF_4.0 1 CG2O4 2 CG3C41 3 CG3C41 4 OG2D1 5 OG3C51 6 HGA2 7 HGA2 8 HGA2 9 HGA2
@<TRIPOS>MOLECULE
4_lactone
 9 9 0 0 0
****
USER_CHARGES
INVALID_CHARGES
Pose:   6 Cluster:   6 Fr_nu: 5091431 TotEn:   -19.98
@<TRIPOS>ATOM
      1 C1        -76.2563  -10.4139  -48.2748 C.2    1 LIG       0.04000
      2 C2        -76.0804   -8.9678  -48.7719 C.3    1 LIG       0.11000
      3 C3        -77.6013   -9.0134  -48.8849 C.3    1 LIG       0.08100
      4 O1        -75.5498  -11.3198  -47.8948 O.2    1 LIG      -0.32000
      5 O2        -77.6102  -10.3851  -48.4013 O.3    1 LIG      -0.27100
      6 H1        -75.6815   -8.2840  -48.0210 H      1 LIG       0.09000
      7 H2        -75.5369   -8.8839  -49.7144 H      1 LIG       0.09000
      8 H3        -78.1464   -8.3453  -48.2125 H      1 LIG       0.09000
      9 H4        -78.0011   -8.9427  -49.9002 H      1 LIG       0.09000
@<TRIPOS>BOND
      1       1       2 1
      2       1       4 2
      3       1       5 1
      4       2       3 1
      5       3       5 1
      6       2       6 1
      7       2       7 1
      8       3       8 1
      9       3       9 1
@<TRIPOS>ALT_TYPE
CGenFF_4.0_ALT_TYPE_SET
CGenFF_4.0 1 CG2O4 2 CG3C41 3 CG3C41 4 OG2D1 5 OG3C51 6 HGA2 7 HGA2 8 HGA2 9 HGA2
@<TRIPOS>MOLECULE
4_lactone
 9 9 0 0 0
****
USER_CHARGES
INVALID_CHARGES
Pose:   7 Cluster:   7 Fr_nu: 3131665 TotEn:   -19.29
@<TRIPOS>ATOM
      1 C1        -50.6386    3.9157  -33.8644 C.2    1 LIG       0.04000
      2 C2        -52.0499    3.3085  -33.9574 C.3    1 LIG       0.11000
      3 C3        -52.1751    4.2401  -35.1591 C.3    1 LIG       0.08100
      4 O1        -49.6635    3.8047  -33.1565 O.2    1 LIG      -0.32000
      5 O2        -50.8195    4.7218  -34.9448 O.3    1 LIG      -0.27100
      6 H1        -52.0616    2.2409  -34.1825 H      1 LIG       0.09000
      7 H2        -52.6922    3.5423  -33.1068 H      1 LIG       0.09000
      8 H3        -52.2796    3.7490  -36.1304 H      1 LIG       0.09000
      9 H4        -52.9082    5.0450  -35.0575 H      1 LIG       0.09000
@<TRIPOS>BOND
      1       1       2 1
      2       1       4 2
      3       1       5 1
      4       2       3 1
      5       3       5 1
      6       2       6 1
      7       2       7 1
      8       3       8 1
      9       3       9 1
@<TRIPOS>ALT_TYPE
CGenFF_4.0_ALT_TYPE_SET
CGenFF_4.0 1 CG2O4 2 CG3C41 3 CG3C41 4 OG2D1 5 OG3C51 6 HGA2 7 HGA2 8 HGA2 9 HGA2
@<TRIPOS>MOLECULE
4_lactone
 9 9 0 0 0
****
USER_CHARGES
INVALID_CHARGES
Pose:   8 Cluster:   8 Fr_nu: 3470201 TotEn:   -19.17
@<TRIPOS>ATOM
      1 C1        -77.3395  -11.9658  -48.8050 C.2    1 LIG       0.04000
      2 C2        -77.8682  -10.5222  -48.7295 C.3    1 LIG       0.11000
      3 C3        -79.2277  -11.2067  -48.8345 C.3    1 LIG       0.08100
      4 O1        -76.2666  -12.5255  -48.7977 O.2    1 LIG      -0.32000
      5 O2        -78.5829  -12.5090  -48.8967 O.3    1 LIG      -0.27100
      6 H1        -77.6620  -10.0213  -47.7823 H      1 LIG       0.09000
      7 H2        -77.5840   -9.8988  -49.5788 H      1 LIG       0.09000
      8 H3        -79.8721  -11.1174  -47.9557 H      1 LIG       0.09000
      9 H4        -79.7934  -10.9946  -49.7459 H      1 LIG       0.09000
@<TRIPOS>BOND
      1       1       2 1
      2       1       4 2
      3       1       5 1
      4       2       3 1
      5       3       5 1
      6       2       6 1
      7       2       7 1
      8       3       8 1
      9       3       9 1
@<TRIPOS>ALT_TYPE
CGenFF_4.0_ALT_TYPE_SET
CGenFF_4.0 1 CG2O4 2 CG3C41 3 CG3C41 4 OG2D1 5 OG3C51 6 HGA2 7 HGA2 8 HGA2 9 HGA2
@<TRIPOS>MOLECULE
4_lactone
 9 9 0 0 0
****
USER_CHARGES
INVALID_CHARGES
Pose:   9 Cluster:   9 Fr_nu: 5437135 TotEn:   -19.09
@<TRIPOS>ATOM
      1 C1        -76.0051  -10.7571  -48.6496 C.2    1 LIG       0.04000
      2 C2        -75.8737  -10.3833  -50.1370 C.3    1 LIG       0.11000
      3 C3        -75.6481   -8.9815  -49.5783 C.3    1 LIG       0.08100
      4 O1        -76.2118  -11.7529  -47.9940 O.2    1 LIG      -0.32000
      5 O2        -75.7978   -9.4830  -48.2212 O.3    1 LIG      -0.27100
      6 H1        -75.0166  -10.8376  -50.6365 H      1 LIG       0.09000
      7 H2        -76.7895  -10.5225  -50.7137 H      1 LIG       0.09000
      8 H3        -74.6531   -8.5597  -49.7448 H      1 LIG       0.09000
      9 H4        -76.4201   -8.2466  -49.8225 H      1 LIG       0.09000
@<TRIPOS>BOND
      1       1       2 1
      2       1       4 2
      3       1       5 1
      4       2       3 1
      5       3       5 1
      6       2       6 1
      7       2       7 1
      8       3       8 1
      9       3       9 1
@<TRIPOS>ALT_TYPE
CGenFF_4.0_ALT_TYPE_SET
CGenFF_4.0 1 CG2O4 2 CG3C41 3 CG3C41 4 OG2D1 5 OG3C51 6 HGA2 7 HGA2 8 HGA2 9 HGA2
@<TRIPOS>MOLECULE
4_lactone
 9 9 0 0 0
****
USER_CHARGES
INVALID_CHARGES
Pose:  10 Cluster:  10 Fr_nu: 5315324 TotEn:   -19.06
@<TRIPOS>ATOM
      1 C1        -54.5392  -24.3708  -25.6330 C.2    1 LIG       0.04000
      2 C2        -55.3931  -25.5502  -26.1321 C.3    1 LIG       0.11000
      3 C3        -56.4753  -24.4813  -26.2509 C.3    1 LIG       0.08100
      4 O1        -53.4068  -24.1883  -25.2474 O.2    1 LIG      -0.32000
      5 O2        -55.5504  -23.4706  -25.7625 O.3    1 LIG      -0.27100
      6 H1        -55.0491  -25.9826  -27.0729 H      1 LIG       0.09000
      7 H2        -55.5689  -26.3220  -25.3809 H      1 LIG       0.09000
      8 H3        -56.8138  -24.2608  -27.2670 H      1 LIG       0.09000
      9 H4        -57.3311  -24.6001  -25.5807 H      1 LIG       0.09000
@<TRIPOS>BOND
      1       1       2 1
      2       1       4 2
      3       1       5 1
      4       2       3 1
      5       3       5 1
      6       2       6 1
      7       2       7 1
      8       3       8 1
      9       3       9 1
@<TRIPOS>ALT_TYPE
CGenFF_4.0_ALT_TYPE_SET
CGenFF_4.0 1 CG2O4 2 CG3C41 3 CG3C41 4 OG2D1 5 OG3C51 6 HGA2 7 HGA2 8 HGA2 9 HGA2
@<TRIPOS>MOLECULE
4_lactone
 9 9 0 0 0
****
USER_CHARGES
INVALID_CHARGES
Pose:  11 Cluster:  11 Fr_nu: 5405418 TotEn:   -18.40
@<TRIPOS>ATOM
      1 C1        -66.8211    6.2366  -29.3780 C.2    1 LIG       0.04000
      2 C2        -67.4752    5.0985  -30.1818 C.3    1 LIG       0.11000
      3 C3        -67.4736    4.3877  -28.8318 C.3    1 LIG       0.08100
      4 O1        -66.4006    7.3516  -29.5886 O.2    1 LIG      -0.32000
      5 O2        -66.8502    5.5443  -28.2077 O.3    1 LIG      -0.27100
      6 H1        -68.4581    5.3461  -30.5856 H      1 LIG       0.09000
      7 H2        -66.8289    4.6652  -30.9469 H      1 LIG       0.09000
      8 H3        -68.4584    4.1808  -28.4042 H      1 LIG       0.09000
      9 H4        -66.8350    3.5026  -28.7655 H      1 LIG       0.09000
@<TRIPOS>BOND
      1       1       2 1
      2       1       4 2
      3       1       5 1
      4       2       3 1
      5       3       5 1
      6       2       6 1
      7       2       7 1
      8       3       8 1
      9       3       9 1
@<TRIPOS>ALT_TYPE
CGenFF_4.0_ALT_TYPE_SET
CGenFF_4.0 1 CG2O4 2 CG3C41 3 CG3C41 4 OG2D1 5 OG3C51 6 HGA2 7 HGA2 8 HGA2 9 HGA2
@<TRIPOS>MOLECULE
4_lactone
 9 9 0 0 0
****
USER_CHARGES
INVALID_CHARGES
Pose:  12 Cluster:  12 Fr_nu: 4671123 TotEn:   -18.37
@<TRIPOS>ATOM
      1 C1        -76.7322  -11.9072  -48.2391 C.2    1 LIG       0.04000
      2 C2        -77.8374  -10.9187  -48.6521 C.3    1 LIG       0.11000
      3 C3        -78.7598  -12.0779  -48.2867 C.3    1 LIG       0.08100
      4 O1        -75.5241  -11.9185  -48.1709 O.2    1 LIG      -0.32000
      5 O2        -77.6119  -12.8982  -47.9329 O.3    1 LIG      -0.27100
      6 H1        -77.9085  -10.0373  -48.0129 H      1 LIG       0.09000
      7 H2        -77.8168  -10.6434  -49.7078 H      1 LIG       0.09000
      8 H3        -79.4150  -11.9093  -47.4278 H      1 LIG       0.09000
      9 H4        -79.3231  -12.5122  -49.1172 H      1 LIG       0.09000
@<TRIPOS>BOND
      1       1       2 1
      2       1       4 2
      3       1       5 1
      4       2       3 1
      5       3       5 1
      6       2       6 1
      7       2       7 1
      8       3       8 1
      9       3       9 1
@<TRIPOS>ALT_TYPE
CGenFF_4.0_ALT_TYPE_SET
CGenFF_4.0 1 CG2O4 2 CG3C41 3 CG3C41 4 OG2D1 5 OG3C51 6 HGA2 7 HGA2 8 HGA2 9 HGA2
@<TRIPOS>MOLECULE
4_lactone
 9 9 0 0 0
****
USER_CHARGES
INVALID_CHARGES
Pose:  13 Cluster:  13 Fr_nu: 255582 TotEn:   -17.96
@<TRIPOS>ATOM
      1 C1        -50.3128   -9.3741  -31.2799 C.2    1 LIG       0.04000
      2 C2        -50.8446  -10.2187  -30.1081 C.3    1 LIG       0.11000
      3 C3        -50.2773   -9.0795  -29.2664 C.3    1 LIG       0.08100
      4 O1        -50.2759   -9.4451  -32.4874 O.2    1 LIG      -0.32000
      5 O2        -49.8293   -8.3951  -30.4691 O.3    1 LIG      -0.27100
      6 H1        -51.9304  -10.3244  -30.0918 H      1 LIG       0.09000
      7 H2        -50.3496  -11.1845  -29.9946 H      1 LIG       0.09000
      8 H3        -51.0122   -8.4865  -28.7151 H      1 LIG       0.09000
      9 H4        -49.4373   -9.3448  -28.6186 H      1 LIG       0.09000
@<TRIPOS>BOND
      1       1       2 1
      2       1       4 2
      3       1       5 1
      4       2       3 1
      5       3       5 1
      6       2       6 1
      7       2       7 1
      8       3       8 1
      9       3       9 1
@<TRIPOS>ALT_TYPE
CGenFF_4.0_ALT_TYPE_SET
CGenFF_4.0 1 CG2O4 2 CG3C41 3 CG3C41 4 OG2D1 5 OG3C51 6 HGA2 7 HGA2 8 HGA2 9 HGA2
@<TRIPOS>MOLECULE
4_lactone
 9 9 0 0 0
****
USER_CHARGES
INVALID_CHARGES
Pose:  14 Cluster:  14 Fr_nu: 5475608 TotEn:   -17.85
@<TRIPOS>ATOM
      1 C1        -76.9399  -11.4229  -48.6700 C.2    1 LIG       0.04000
      2 C2        -78.2729  -10.7564  -49.0548 C.3    1 LIG       0.11000
      3 C3        -77.3593   -9.6982  -49.6659 C.3    1 LIG       0.08100
      4 O1        -76.5747  -12.4217  -48.0927 O.2    1 LIG      -0.32000
      5 O2        -76.1860  -10.4420  -49.2350 O.3    1 LIG      -0.27100
      6 H1        -78.8707  -11.3321  -49.7631 H      1 LIG       0.09000
      7 H2        -78.8710  -10.4317  -48.2018 H      1 LIG       0.09000
      8 H3        -77.4017   -9.6073  -50.7547 H      1 LIG       0.09000
      9 H4        -77.4029   -8.7106  -49.1983 H      1 LIG       0.09000
@<TRIPOS>BOND
      1       1       2 1
      2       1       4 2
      3       1       5 1
      4       2       3 1
      5       3       5 1
      6       2       6 1
      7       2       7 1
      8       3       8 1
      9       3       9 1
@<TRIPOS>ALT_TYPE
CGenFF_4.0_ALT_TYPE_SET
CGenFF_4.0 1 CG2O4 2 CG3C41 3 CG3C41 4 OG2D1 5 OG3C51 6 HGA2 7 HGA2 8 HGA2 9 HGA2
@<TRIPOS>MOLECULE
4_lactone
 9 9 0 0 0
****
USER_CHARGES
INVALID_CHARGES
Pose:  15 Cluster:  15 Fr_nu: 1189787 TotEn:   -17.76
@<TRIPOS>ATOM
      1 C1        -45.9092  -12.4187  -43.1053 C.2    1 LIG       0.04000
      2 C2        -46.6376  -11.5124  -44.1139 C.3    1 LIG       0.11000
      3 C3        -47.6696  -12.6360  -44.1034 C.3    1 LIG       0.08100
      4 O1        -44.8842  -12.3965  -42.4626 O.2    1 LIG      -0.32000
      5 O2        -46.8685  -13.3820  -43.1457 O.3    1 LIG      -0.27100
      6 H1        -46.9700  -10.5600  -43.6980 H      1 LIG       0.09000
      7 H2        -46.1007  -11.3700  -45.0532 H      1 LIG       0.09000
      8 H3        -48.6493  -12.3756  -43.6935 H      1 LIG       0.09000
      9 H4        -47.7823  -13.1817  -45.0443 H      1 LIG       0.09000
@<TRIPOS>BOND
      1       1       2 1
      2       1       4 2
      3       1       5 1
      4       2       3 1
      5       3       5 1
      6       2       6 1
      7       2       7 1
      8       3       8 1
      9       3       9 1
@<TRIPOS>ALT_TYPE
CGenFF_4.0_ALT_TYPE_SET
CGenFF_4.0 1 CG2O4 2 CG3C41 3 CG3C41 4 OG2D1 5 OG3C51 6 HGA2 7 HGA2 8 HGA2 9 HGA2
@<TRIPOS>MOLECULE
4_lactone
 9 9 0 0 0
****
USER_CHARGES
INVALID_CHARGES
Pose:  16 Cluster:  16 Fr_nu: 1758415 TotEn:   -17.61
@<TRIPOS>ATOM
      1 C1        -76.3855  -11.4056  -48.7072 C.2    1 LIG       0.04000
      2 C2        -76.5981  -10.4009  -49.8537 C.3    1 LIG       0.11000
      3 C3        -77.3488   -9.6143  -48.7834 C.3    1 LIG       0.08100
      4 O1        -75.8447  -12.4762  -48.5466 O.2    1 LIG      -0.32000
      5 O2        -77.0693  -10.6528  -47.8041 O.3    1 LIG      -0.27100
      6 H1        -75.6785   -9.9426  -50.2208 H      1 LIG       0.09000
      7 H2        -77.2062  -10.7844  -50.6748 H      1 LIG       0.09000
      8 H3        -76.9013   -8.6588  -48.4966 H      1 LIG       0.09000
      9 H4        -78.4232   -9.4980  -48.9501 H      1 LIG       0.09000
@<TRIPOS>BOND
      1       1       2 1
      2       1       4 2
      3       1       5 1
      4       2       3 1
      5       3       5 1
      6       2       6 1
      7       2       7 1
      8       3       8 1
      9       3       9 1
@<TRIPOS>ALT_TYPE
CGenFF_4.0_ALT_TYPE_SET
CGenFF_4.0 1 CG2O4 2 CG3C41 3 CG3C41 4 OG2D1 5 OG3C51 6 HGA2 7 HGA2 8 HGA2 9 HGA2
@<TRIPOS>MOLECULE
4_lactone
 9 9 0 0 0
****
USER_CHARGES
INVALID_CHARGES
Pose:  17 Cluster:  17 Fr_nu: 3687988 TotEn:   -17.51
@<TRIPOS>ATOM
      1 C1        -50.5903    4.5087  -34.9170 C.2    1 LIG       0.04000
      2 C2        -51.7864    3.5417  -34.9774 C.3    1 LIG       0.11000
      3 C3        -52.1306    4.3328  -36.2358 C.3    1 LIG       0.08100
      4 O1        -49.6358    4.7047  -34.1996 O.2    1 LIG      -0.32000
      5 O2        -50.9573    5.1713  -36.0466 O.3    1 LIG      -0.27100
      6 H1        -51.5083    2.4985  -35.1351 H      1 LIG       0.09000
      7 H2        -52.4853    3.6454  -34.1458 H      1 LIG       0.09000
      8 H3        -52.0802    3.7748  -37.1747 H      1 LIG       0.09000
      9 H4        -53.0537    4.9169  -36.1879 H      1 LIG       0.09000
@<TRIPOS>BOND
      1       1       2 1
      2       1       4 2
      3       1       5 1
      4       2       3 1
      5       3       5 1
      6       2       6 1
      7       2       7 1
      8       3       8 1
      9       3       9 1
@<TRIPOS>ALT_TYPE
CGenFF_4.0_ALT_TYPE_SET
CGenFF_4.0 1 CG2O4 2 CG3C41 3 CG3C41 4 OG2D1 5 OG3C51 6 HGA2 7 HGA2 8 HGA2 9 HGA2
@<TRIPOS>MOLECULE
4_lactone
 9 9 0 0 0
****
USER_CHARGES
INVALID_CHARGES
Pose:  18 Cluster:  18 Fr_nu: 5453077 TotEn:   -17.15
@<TRIPOS>ATOM
      1 C1        -45.6163  -13.5248  -42.8013 C.2    1 LIG       0.04000
      2 C2        -46.2704  -12.7556  -43.9630 C.3    1 LIG       0.11000
      3 C3        -47.4121  -13.7416  -43.7343 C.3    1 LIG       0.08100
      4 O1        -44.5799  -13.4886  -42.1776 O.2    1 LIG      -0.32000
      5 O2        -46.6702  -14.3717  -42.6535 O.3    1 LIG      -0.27100
      6 H1        -46.4935  -11.7119  -43.7365 H      1 LIG       0.09000
      7 H2        -45.7434  -12.8521  -44.9136 H      1 LIG       0.09000
      8 H3        -48.3501  -13.3062  -43.3793 H      1 LIG       0.09000
      9 H4        -47.6018  -14.4416  -44.5527 H      1 LIG       0.09000
@<TRIPOS>BOND
      1       1       2 1
      2       1       4 2
      3       1       5 1
      4       2       3 1
      5       3       5 1
      6       2       6 1
      7       2       7 1
      8       3       8 1
      9       3       9 1
@<TRIPOS>ALT_TYPE
CGenFF_4.0_ALT_TYPE_SET
CGenFF_4.0 1 CG2O4 2 CG3C41 3 CG3C41 4 OG2D1 5 OG3C51 6 HGA2 7 HGA2 8 HGA2 9 HGA2
@<TRIPOS>MOLECULE
4_lactone
 9 9 0 0 0
****
USER_CHARGES
INVALID_CHARGES
Pose:  19 Cluster:  19 Fr_nu: 642851 TotEn:   -17.04
@<TRIPOS>ATOM
      1 C1        -50.7787    4.7497  -34.2602 C.2    1 LIG       0.04000
      2 C2        -52.1052    4.6283  -35.0314 C.3    1 LIG       0.11000
      3 C3        -52.0943    3.2107  -34.4673 C.3    1 LIG       0.08100
      4 O1        -49.9309    5.5916  -34.0685 O.2    1 LIG      -0.32000
      5 O2        -50.8326    3.4735  -33.7932 O.3    1 LIG      -0.27100
      6 H1        -52.8977    5.2798  -34.6600 H      1 LIG       0.09000
      7 H2        -51.9995    4.7088  -36.1145 H      1 LIG       0.09000
      8 H3        -52.8910    2.9780  -33.7555 H      1 LIG       0.09000
      9 H4        -51.9962    2.4101  -35.2056 H      1 LIG       0.09000
@<TRIPOS>BOND
      1       1       2 1
      2       1       4 2
      3       1       5 1
      4       2       3 1
      5       3       5 1
      6       2       6 1
      7       2       7 1
      8       3       8 1
      9       3       9 1
@<TRIPOS>ALT_TYPE
CGenFF_4.0_ALT_TYPE_SET
CGenFF_4.0 1 CG2O4 2 CG3C41 3 CG3C41 4 OG2D1 5 OG3C51 6 HGA2 7 HGA2 8 HGA2 9 HGA2
@<TRIPOS>MOLECULE
4_lactone
 9 9 0 0 0
****
USER_CHARGES
INVALID_CHARGES
Pose:  20 Cluster:  20 Fr_nu: 2755319 TotEn:   -16.81
@<TRIPOS>ATOM
      1 C1        -60.7449    0.0766  -25.0334 C.2    1 LIG       0.04000
      2 C2        -62.1851    0.5480  -25.3031 C.3    1 LIG       0.11000
      3 C3        -62.1161    1.0028  -23.8484 C.3    1 LIG       0.08100
      4 O1        -59.8558   -0.4724  -25.6438 O.2    1 LIG      -0.32000
      5 O2        -60.7532    0.5058  -23.7429 O.3    1 LIG      -0.27100
      6 H1        -62.2617    1.3442  -26.0452 H      1 LIG       0.09000
      7 H2        -62.8862   -0.2611  -25.5146 H      1 LIG       0.09000
      8 H3        -62.1649    2.0831  -23.6870 H      1 LIG       0.09000
      9 H4        -62.7876    0.4832  -23.1594 H      1 LIG       0.09000
@<TRIPOS>BOND
      1       1       2 1
      2       1       4 2
      3       1       5 1
      4       2       3 1
      5       3       5 1
      6       2       6 1
      7       2       7 1
      8       3       8 1
      9       3       9 1
@<TRIPOS>ALT_TYPE
CGenFF_4.0_ALT_TYPE_SET
CGenFF_4.0 1 CG2O4 2 CG3C41 3 CG3C41 4 OG2D1 5 OG3C51 6 HGA2 7 HGA2 8 HGA2 9 HGA2
@<TRIPOS>MOLECULE
4_lactone
 9 9 0 0 0
****
USER_CHARGES
INVALID_CHARGES
Pose:  21 Cluster:  21 Fr_nu: 2574591 TotEn:   -16.79
@<TRIPOS>ATOM
      1 C1        -74.3350  -11.4694  -43.4914 C.2    1 LIG       0.04000
      2 C2        -74.0120  -10.0041  -43.1482 C.3    1 LIG       0.11000
      3 C3        -74.0808   -9.8237  -44.6617 C.3    1 LIG       0.08100
      4 O1        -74.5051  -12.5093  -42.8965 O.2    1 LIG      -0.32000
      5 O2        -74.3799  -11.2370  -44.8307 O.3    1 LIG      -0.27100
      6 H1        -74.7908   -9.4986  -42.5751 H      1 LIG       0.09000
      7 H2        -73.0290   -9.8586  -42.6972 H      1 LIG       0.09000
      8 H3        -74.8957   -9.1927  -45.0269 H      1 LIG       0.09000
      9 H4        -73.1398   -9.5512  -45.1475 H      1 LIG       0.09000
@<TRIPOS>BOND
      1       1       2 1
      2       1       4 2
      3       1       5 1
      4       2       3 1
      5       3       5 1
      6       2       6 1
      7       2       7 1
      8       3       8 1
      9       3       9 1
@<TRIPOS>ALT_TYPE
CGenFF_4.0_ALT_TYPE_SET
CGenFF_4.0 1 CG2O4 2 CG3C41 3 CG3C41 4 OG2D1 5 OG3C51 6 HGA2 7 HGA2 8 HGA2 9 HGA2
@<TRIPOS>MOLECULE
4_lactone
 9 9 0 0 0
****
USER_CHARGES
INVALID_CHARGES
Pose:  22 Cluster:  22 Fr_nu: 605661 TotEn:   -16.62
@<TRIPOS>ATOM
      1 C1        -61.0691   -0.6249  -25.3195 C.2    1 LIG       0.04000
      2 C2        -62.5321   -0.2149  -25.0730 C.3    1 LIG       0.11000
      3 C3        -62.8210   -1.6348  -25.5507 C.3    1 LIG       0.08100
      4 O1        -59.9724   -0.1232  -25.2212 O.2    1 LIG      -0.32000
      5 O2        -61.3989   -1.8767  -25.7366 O.3    1 LIG      -0.27100
      6 H1        -62.7672   -0.0099  -24.0274 H      1 LIG       0.09000
      7 H2        -62.8859    0.5860  -25.7243 H      1 LIG       0.09000
      8 H3        -63.2501   -2.3079  -24.8034 H      1 LIG       0.09000
      9 H4        -63.3685   -1.7129  -26.4940 H      1 LIG       0.09000
@<TRIPOS>BOND
      1       1       2 1
      2       1       4 2
      3       1       5 1
      4       2       3 1
      5       3       5 1
      6       2       6 1
      7       2       7 1
      8       3       8 1
      9       3       9 1
@<TRIPOS>ALT_TYPE
CGenFF_4.0_ALT_TYPE_SET
CGenFF_4.0 1 CG2O4 2 CG3C41 3 CG3C41 4 OG2D1 5 OG3C51 6 HGA2 7 HGA2 8 HGA2 9 HGA2
@<TRIPOS>MOLECULE
4_lactone
 9 9 0 0 0
****
USER_CHARGES
INVALID_CHARGES
Pose:  23 Cluster:  23 Fr_nu: 210316 TotEn:   -16.21
@<TRIPOS>ATOM
      1 C1        -78.9570  -17.3868  -48.4433 C.2    1 LIG       0.04000
      2 C2        -79.8660  -17.3449  -47.2019 C.3    1 LIG       0.11000
      3 C3        -79.5450  -15.8538  -47.2406 C.3    1 LIG       0.08100
      4 O1        -78.5447  -18.2175  -49.2207 O.2    1 LIG      -0.32000
      5 O2        -78.7125  -16.0492  -48.4172 O.3    1 LIG      -0.27100
      6 H1        -80.9051  -17.6111  -47.4014 H      1 LIG       0.09000
      7 H2        -79.4732  -17.8927  -46.3437 H      1 LIG       0.09000
      8 H3        -80.3903  -15.1926  -47.4501 H      1 LIG       0.09000
      9 H4        -78.9638  -15.4744  -46.3957 H      1 LIG       0.09000
@<TRIPOS>BOND
      1       1       2 1
      2       1       4 2
      3       1       5 1
      4       2       3 1
      5       3       5 1
      6       2       6 1
      7       2       7 1
      8       3       8 1
      9       3       9 1
@<TRIPOS>ALT_TYPE
CGenFF_4.0_ALT_TYPE_SET
CGenFF_4.0 1 CG2O4 2 CG3C41 3 CG3C41 4 OG2D1 5 OG3C51 6 HGA2 7 HGA2 8 HGA2 9 HGA2
@<TRIPOS>MOLECULE
4_lactone
 9 9 0 0 0
****
USER_CHARGES
INVALID_CHARGES
Pose:  24 Cluster:  24 Fr_nu:  76932 TotEn:   -16.12
@<TRIPOS>ATOM
      1 C1        -50.1164   -8.6954  -31.2355 C.2    1 LIG       0.04000
      2 C2        -50.0356   -8.4936  -29.7117 C.3    1 LIG       0.11000
      3 C3        -50.9657   -9.7027  -29.6842 C.3    1 LIG       0.08100
      4 O1        -49.6676   -8.1732  -32.2305 O.2    1 LIG      -0.32000
      5 O2        -50.9468   -9.7680  -31.1371 O.3    1 LIG      -0.27100
      6 H1        -49.0403   -8.6521  -29.2935 H      1 LIG       0.09000
      7 H2        -50.4680   -7.5542  -29.3633 H      1 LIG       0.09000
      8 H3        -50.5513  -10.6090  -29.2344 H      1 LIG       0.09000
      9 H4        -51.9733   -9.5140  -29.3037 H      1 LIG       0.09000
@<TRIPOS>BOND
      1       1       2 1
      2       1       4 2
      3       1       5 1
      4       2       3 1
      5       3       5 1
      6       2       6 1
      7       2       7 1
      8       3       8 1
      9       3       9 1
@<TRIPOS>ALT_TYPE
CGenFF_4.0_ALT_TYPE_SET
CGenFF_4.0 1 CG2O4 2 CG3C41 3 CG3C41 4 OG2D1 5 OG3C51 6 HGA2 7 HGA2 8 HGA2 9 HGA2
@<TRIPOS>MOLECULE
4_lactone
 9 9 0 0 0
****
USER_CHARGES
INVALID_CHARGES
Pose:  25 Cluster:  25 Fr_nu: 5331807 TotEn:   -15.74
@<TRIPOS>ATOM
      1 C1        -45.5742  -14.6388  -42.9601 C.2    1 LIG       0.04000
      2 C2        -46.5257  -14.5152  -44.1636 C.3    1 LIG       0.11000
      3 C3        -46.9941  -15.8927  -43.7044 C.3    1 LIG       0.08100
      4 O1        -44.7092  -13.9762  -42.4338 O.2    1 LIG      -0.32000
      5 O2        -46.0390  -15.8674  -42.6077 O.3    1 LIG      -0.27100
      6 H1        -47.2576  -13.7112  -44.0721 H      1 LIG       0.09000
      7 H2        -46.0197  -14.4839  -45.1300 H      1 LIG       0.09000
      8 H3        -48.0240  -15.9460  -43.3410 H      1 LIG       0.09000
      9 H4        -46.7902  -16.7149  -44.3958 H      1 LIG       0.09000
@<TRIPOS>BOND
      1       1       2 1
      2       1       4 2
      3       1       5 1
      4       2       3 1
      5       3       5 1
      6       2       6 1
      7       2       7 1
      8       3       8 1
      9       3       9 1
@<TRIPOS>ALT_TYPE
CGenFF_4.0_ALT_TYPE_SET
CGenFF_4.0 1 CG2O4 2 CG3C41 3 CG3C41 4 OG2D1 5 OG3C51 6 HGA2 7 HGA2 8 HGA2 9 HGA2
@<TRIPOS>MOLECULE
4_lactone
 9 9 0 0 0
****
USER_CHARGES
INVALID_CHARGES
Pose:  26 Cluster:  26 Fr_nu:   4735 TotEn:   -15.72
@<TRIPOS>ATOM
      1 C1        -76.4678   -6.5860  -47.4830 C.2    1 LIG       0.04000
      2 C2        -75.9413   -6.5860  -48.9293 C.3    1 LIG       0.11000
      3 C3        -77.2933   -7.2263  -49.2297 C.3    1 LIG       0.08100
      4 O1        -76.0775   -6.2415  -46.3905 O.2    1 LIG      -0.32000
      5 O2        -77.6529   -7.1607  -47.8219 O.3    1 LIG      -0.27100
      6 H1        -75.7858   -5.5900  -49.3468 H      1 LIG       0.09000
      7 H2        -75.0693   -7.2231  -49.0858 H      1 LIG       0.09000
      8 H3        -77.9721   -6.6320  -49.8473 H      1 LIG       0.09000
      9 H4        -77.2570   -8.2590  -49.5873 H      1 LIG       0.09000
@<TRIPOS>BOND
      1       1       2 1
      2       1       4 2
      3       1       5 1
      4       2       3 1
      5       3       5 1
      6       2       6 1
      7       2       7 1
      8       3       8 1
      9       3       9 1
@<TRIPOS>ALT_TYPE
CGenFF_4.0_ALT_TYPE_SET
CGenFF_4.0 1 CG2O4 2 CG3C41 3 CG3C41 4 OG2D1 5 OG3C51 6 HGA2 7 HGA2 8 HGA2 9 HGA2
@<TRIPOS>MOLECULE
4_lactone
 9 9 0 0 0
****
USER_CHARGES
INVALID_CHARGES
Pose:  27 Cluster:  27 Fr_nu: 159196 TotEn:   -15.47
@<TRIPOS>ATOM
      1 C1        -51.7748    5.2517  -34.9879 C.2    1 LIG       0.04000
      2 C2        -52.2849    4.0201  -35.7575 C.3    1 LIG       0.11000
      3 C3        -51.9279    3.2904  -34.4660 C.3    1 LIG       0.08100
      4 O1        -51.6384    6.4371  -35.1891 O.2    1 LIG      -0.32000
      5 O2        -51.4786    4.5381  -33.8686 O.3    1 LIG      -0.27100
      6 H1        -53.3475    4.0567  -36.0027 H      1 LIG       0.09000
      7 H2        -51.6843    3.7605  -36.6308 H      1 LIG       0.09000
      8 H3        -52.7699    2.8606  -33.9166 H      1 LIG       0.09000
      9 H4        -51.1128    2.5657  -34.5436 H      1 LIG       0.09000
@<TRIPOS>BOND
      1       1       2 1
      2       1       4 2
      3       1       5 1
      4       2       3 1
      5       3       5 1
      6       2       6 1
      7       2       7 1
      8       3       8 1
      9       3       9 1
@<TRIPOS>ALT_TYPE
CGenFF_4.0_ALT_TYPE_SET
CGenFF_4.0 1 CG2O4 2 CG3C41 3 CG3C41 4 OG2D1 5 OG3C51 6 HGA2 7 HGA2 8 HGA2 9 HGA2
@<TRIPOS>MOLECULE
4_lactone
 9 9 0 0 0
****
USER_CHARGES
INVALID_CHARGES
Pose:  28 Cluster:  28 Fr_nu: 4176861 TotEn:   -15.36
@<TRIPOS>ATOM
      1 C1        -76.1183  -11.0801  -49.4809 C.2    1 LIG       0.04000
      2 C2        -76.2607   -9.5627  -49.2654 C.3    1 LIG       0.11000
      3 C3        -77.7201   -9.9201  -49.0003 C.3    1 LIG       0.08100
      4 O1        -75.2402  -11.8635  -49.7631 O.2    1 LIG      -0.32000
      5 O2        -77.4328  -11.3266  -49.2341 O.3    1 LIG      -0.27100
      6 H1        -75.7035   -9.1802  -48.4088 H      1 LIG       0.09000
      7 H2        -76.0732   -8.9664  -50.1599 H      1 LIG       0.09000
      8 H3        -78.0729   -9.7448  -47.9803 H      1 LIG       0.09000
      9 H4        -78.4402   -9.5312  -49.7255 H      1 LIG       0.09000
@<TRIPOS>BOND
      1       1       2 1
      2       1       4 2
      3       1       5 1
      4       2       3 1
      5       3       5 1
      6       2       6 1
      7       2       7 1
      8       3       8 1
      9       3       9 1
@<TRIPOS>ALT_TYPE
CGenFF_4.0_ALT_TYPE_SET
CGenFF_4.0 1 CG2O4 2 CG3C41 3 CG3C41 4 OG2D1 5 OG3C51 6 HGA2 7 HGA2 8 HGA2 9 HGA2
@<TRIPOS>MOLECULE
4_lactone
 9 9 0 0 0
****
USER_CHARGES
INVALID_CHARGES
Pose:  29 Cluster:  29 Fr_nu: 3152870 TotEn:   -15.12
@<TRIPOS>ATOM
      1 C1        -49.0589  -12.8915  -25.7061 C.2    1 LIG       0.04000
      2 C2        -50.3022  -13.2383  -26.5446 C.3    1 LIG       0.11000
      3 C3        -50.9755  -12.2098  -25.6409 C.3    1 LIG       0.08100
      4 O1        -47.8964  -13.2232  -25.6533 O.2    1 LIG      -0.32000
      5 O2        -49.7226  -11.9878  -24.9363 O.3    1 LIG      -0.27100
      6 H1        -50.2207  -12.9628  -27.5972 H      1 LIG       0.09000
      7 H2        -50.6444  -14.2680  -26.4288 H      1 LIG       0.09000
      8 H3        -51.3257  -11.3005  -26.1370 H      1 LIG       0.09000
      9 H4        -51.7477  -12.6021  -24.9735 H      1 LIG       0.09000
@<TRIPOS>BOND
      1       1       2 1
      2       1       4 2
      3       1       5 1
      4       2       3 1
      5       3       5 1
      6       2       6 1
      7       2       7 1
      8       3       8 1
      9       3       9 1
@<TRIPOS>ALT_TYPE
CGenFF_4.0_ALT_TYPE_SET
CGenFF_4.0 1 CG2O4 2 CG3C41 3 CG3C41 4 OG2D1 5 OG3C51 6 HGA2 7 HGA2 8 HGA2 9 HGA2
@<TRIPOS>MOLECULE
4_lactone
 9 9 0 0 0
****
USER_CHARGES
INVALID_CHARGES
Pose:  30 Cluster:  30 Fr_nu: 5487983 TotEn:   -15.09
@<TRIPOS>ATOM
      1 C1        -76.4580  -10.3548  -49.1322 C.2    1 LIG       0.04000
      2 C2        -75.7772   -8.9744  -49.1222 C.3    1 LIG       0.11000
      3 C3        -76.9518   -8.5895  -50.0167 C.3    1 LIG       0.08100
      4 O1        -76.2626  -11.4504  -48.6570 O.2    1 LIG      -0.32000
      5 O2        -77.4767   -9.9435  -49.9340 O.3    1 LIG      -0.27100
      6 H1        -75.7524   -8.4969  -48.1415 H      1 LIG       0.09000
      7 H2        -74.7946   -8.9590  -49.5966 H      1 LIG       0.09000
      8 H3        -77.6491   -7.8603  -49.5953 H      1 LIG       0.09000
      9 H4        -76.6936   -8.3209  -51.0447 H      1 LIG       0.09000
@<TRIPOS>BOND
      1       1       2 1
      2       1       4 2
      3       1       5 1
      4       2       3 1
      5       3       5 1
      6       2       6 1
      7       2       7 1
      8       3       8 1
      9       3       9 1
@<TRIPOS>ALT_TYPE
CGenFF_4.0_ALT_TYPE_SET
CGenFF_4.0 1 CG2O4 2 CG3C41 3 CG3C41 4 OG2D1 5 OG3C51 6 HGA2 7 HGA2 8 HGA2 9 HGA2
@<TRIPOS>MOLECULE
4_lactone
 9 9 0 0 0
****
USER_CHARGES
INVALID_CHARGES
Pose:  31 Cluster:  31 Fr_nu: 3105468 TotEn:   -14.63
@<TRIPOS>ATOM
      1 C1        -48.4860  -12.6137  -25.5062 C.2    1 LIG       0.04000
      2 C2        -49.9988  -12.3331  -25.5476 C.3    1 LIG       0.11000
      3 C3        -49.6567  -11.6738  -26.8804 C.3    1 LIG       0.08100
      4 O1        -47.6970  -13.1490  -24.7609 O.2    1 LIG      -0.32000
      5 O2        -48.2526  -12.0084  -26.7016 O.3    1 LIG      -0.27100
      6 H1        -50.6169  -13.2302  -25.6078 H      1 LIG       0.09000
      7 H2        -50.3488  -11.6614  -24.7620 H      1 LIG       0.09000
      8 H3        -50.0760  -12.1549  -27.7682 H      1 LIG       0.09000
      9 H4        -49.8095  -10.5919  -26.9243 H      1 LIG       0.09000
@<TRIPOS>BOND
      1       1       2 1
      2       1       4 2
      3       1       5 1
      4       2       3 1
      5       3       5 1
      6       2       6 1
      7       2       7 1
      8       3       8 1
      9       3       9 1
@<TRIPOS>ALT_TYPE
CGenFF_4.0_ALT_TYPE_SET
CGenFF_4.0 1 CG2O4 2 CG3C41 3 CG3C41 4 OG2D1 5 OG3C51 6 HGA2 7 HGA2 8 HGA2 9 HGA2
@<TRIPOS>MOLECULE
4_lactone
 9 9 0 0 0
****
USER_CHARGES
INVALID_CHARGES
Pose:  32 Cluster:  32 Fr_nu:  37344 TotEn:   -14.54
@<TRIPOS>ATOM
      1 C1        -49.4867   -8.3813  -30.4525 C.2    1 LIG       0.04000
      2 C2        -50.7894   -9.1953  -30.3548 C.3    1 LIG       0.11000
      3 C3        -50.2803   -9.5007  -28.9493 C.3    1 LIG       0.08100
      4 O1        -48.9228   -7.6935  -31.2731 O.2    1 LIG      -0.32000
      5 O2        -49.0931   -8.6952  -29.1891 O.3    1 LIG      -0.27100
      6 H1        -51.6969   -8.5919  -30.4091 H      1 LIG       0.09000
      7 H2        -50.8358  -10.0451  -31.0377 H      1 LIG       0.09000
      8 H3        -50.8818   -9.0981  -28.1297 H      1 LIG       0.09000
      9 H4        -50.0243  -10.5462  -28.7572 H      1 LIG       0.09000
@<TRIPOS>BOND
      1       1       2 1
      2       1       4 2
      3       1       5 1
      4       2       3 1
      5       3       5 1
      6       2       6 1
      7       2       7 1
      8       3       8 1
      9       3       9 1
@<TRIPOS>ALT_TYPE
CGenFF_4.0_ALT_TYPE_SET
CGenFF_4.0 1 CG2O4 2 CG3C41 3 CG3C41 4 OG2D1 5 OG3C51 6 HGA2 7 HGA2 8 HGA2 9 HGA2
@<TRIPOS>MOLECULE
4_lactone
 9 9 0 0 0
****
USER_CHARGES
INVALID_CHARGES
Pose:  33 Cluster:  33 Fr_nu: 110427 TotEn:   -14.06
@<TRIPOS>ATOM
      1 C1        -75.9441   -9.3587  -48.2077 C.2    1 LIG       0.04000
      2 C2        -75.8646   -8.6568  -49.5753 C.3    1 LIG       0.11000
      3 C3        -76.5862   -7.5329  -48.8377 C.3    1 LIG       0.08100
      4 O1        -75.6069  -10.4162  -47.7257 O.2    1 LIG      -0.32000
      5 O2        -76.5877   -8.3184  -47.6135 O.3    1 LIG      -0.27100
      6 H1        -74.8482   -8.4325  -49.9025 H      1 LIG       0.09000
      7 H2        -76.4358   -9.1506  -50.3632 H      1 LIG       0.09000
      8 H3        -76.0211   -6.6042  -48.7202 H      1 LIG       0.09000
      9 H4        -77.6027   -7.3206  -49.1801 H      1 LIG       0.09000
@<TRIPOS>BOND
      1       1       2 1
      2       1       4 2
      3       1       5 1
      4       2       3 1
      5       3       5 1
      6       2       6 1
      7       2       7 1
      8       3       8 1
      9       3       9 1
@<TRIPOS>ALT_TYPE
CGenFF_4.0_ALT_TYPE_SET
CGenFF_4.0 1 CG2O4 2 CG3C41 3 CG3C41 4 OG2D1 5 OG3C51 6 HGA2 7 HGA2 8 HGA2 9 HGA2
@<TRIPOS>MOLECULE
4_lactone
 9 9 0 0 0
****
USER_CHARGES
INVALID_CHARGES
Pose:  34 Cluster:  34 Fr_nu: 4225364 TotEn:   -13.99
@<TRIPOS>ATOM
      1 C1        -66.3715   -4.4340  -58.0763 C.2    1 LIG       0.04000
      2 C2        -65.6334   -3.6173  -59.1522 C.3    1 LIG       0.11000
      3 C3        -65.9370   -4.8318  -60.0245 C.3    1 LIG       0.08100
      4 O1        -66.6822   -4.3050  -56.9139 O.2    1 LIG      -0.32000
      5 O2        -66.6066   -5.4829  -58.9095 O.3    1 LIG      -0.27100
      6 H1        -66.1393   -2.6928  -59.4349 H      1 LIG       0.09000
      7 H2        -64.5789   -3.4422  -58.9330 H      1 LIG       0.09000
      8 H3        -66.6213   -4.6565  -60.8591 H      1 LIG       0.09000
      9 H4        -65.0659   -5.4022  -60.3584 H      1 LIG       0.09000
@<TRIPOS>BOND
      1       1       2 1
      2       1       4 2
      3       1       5 1
      4       2       3 1
      5       3       5 1
      6       2       6 1
      7       2       7 1
      8       3       8 1
      9       3       9 1
@<TRIPOS>ALT_TYPE
CGenFF_4.0_ALT_TYPE_SET
CGenFF_4.0 1 CG2O4 2 CG3C41 3 CG3C41 4 OG2D1 5 OG3C51 6 HGA2 7 HGA2 8 HGA2 9 HGA2
@<TRIPOS>MOLECULE
4_lactone
 9 9 0 0 0
****
USER_CHARGES
INVALID_CHARGES
Pose:  35 Cluster:  35 Fr_nu: 110522 TotEn:   -13.50
@<TRIPOS>ATOM
      1 C1        -75.9319  -10.0908  -49.0201 C.2    1 LIG       0.04000
      2 C2        -75.8646   -8.6568  -49.5753 C.3    1 LIG       0.11000
      3 C3        -76.6097   -8.3168  -48.2880 C.3    1 LIG       0.08100
      4 O1        -75.5742  -11.1967  -49.3570 O.2    1 LIG      -0.32000
      5 O2        -76.5972   -9.7169  -47.8943 O.3    1 LIG      -0.27100
      6 H1        -74.8524   -8.2575  -49.6563 H      1 LIG       0.09000
      7 H2        -76.4246   -8.5107  -50.5004 H      1 LIG       0.09000
      8 H3        -76.0636   -7.6927  -47.5754 H      1 LIG       0.09000
      9 H4        -77.6298   -7.9450  -48.4177 H      1 LIG       0.09000
@<TRIPOS>BOND
      1       1       2 1
      2       1       4 2
      3       1       5 1
      4       2       3 1
      5       3       5 1
      6       2       6 1
      7       2       7 1
      8       3       8 1
      9       3       9 1
@<TRIPOS>ALT_TYPE
CGenFF_4.0_ALT_TYPE_SET
CGenFF_4.0 1 CG2O4 2 CG3C41 3 CG3C41 4 OG2D1 5 OG3C51 6 HGA2 7 HGA2 8 HGA2 9 HGA2
@<TRIPOS>MOLECULE
4_lactone
 9 9 0 0 0
****
USER_CHARGES
INVALID_CHARGES
Pose:  36 Cluster:  36 Fr_nu: 210958 TotEn:   -13.07
@<TRIPOS>ATOM
      1 C1        -79.5047  -17.8422  -48.3746 C.2    1 LIG       0.04000
      2 C2        -80.7613  -17.0435  -48.7649 C.3    1 LIG       0.11000
      3 C3        -80.7084  -16.5952  -47.3075 C.3    1 LIG       0.08100
      4 O1        -78.7253  -18.5980  -48.9088 O.2    1 LIG      -0.32000
      5 O2        -79.5189  -17.4028  -47.0876 O.3    1 LIG      -0.27100
      6 H1        -80.5812  -16.2642  -49.5070 H      1 LIG       0.09000
      7 H2        -81.6158  -17.6641  -49.0398 H      1 LIG       0.09000
      8 H3        -80.5096  -15.5323  -47.1458 H      1 LIG       0.09000
      9 H4        -81.5410  -16.9275  -46.6814 H      1 LIG       0.09000
@<TRIPOS>BOND
      1       1       2 1
      2       1       4 2
      3       1       5 1
      4       2       3 1
      5       3       5 1
      6       2       6 1
      7       2       7 1
      8       3       8 1
      9       3       9 1
@<TRIPOS>ALT_TYPE
CGenFF_4.0_ALT_TYPE_SET
CGenFF_4.0 1 CG2O4 2 CG3C41 3 CG3C41 4 OG2D1 5 OG3C51 6 HGA2 7 HGA2 8 HGA2 9 HGA2
@<TRIPOS>MOLECULE
4_lactone
 9 9 0 0 0
****
USER_CHARGES
INVALID_CHARGES
Pose:  37 Cluster:  37 Fr_nu: 2011594 TotEn:   -12.84
@<TRIPOS>ATOM
      1 C1        -49.1506  -13.3291  -25.3363 C.2    1 LIG       0.04000
      2 C2        -50.6739  -13.3690  -25.1196 C.3    1 LIG       0.11000
      3 C3        -50.7122  -13.0071  -26.6013 C.3    1 LIG       0.08100
      4 O1        -48.1500  -13.4979  -24.6770 O.2    1 LIG      -0.32000
      5 O2        -49.2586  -13.0058  -26.6530 O.3    1 LIG      -0.27100
      6 H1        -51.0618  -14.3560  -24.8629 H      1 LIG       0.09000
      7 H2        -51.0465  -12.6053  -24.4349 H      1 LIG       0.09000
      8 H3        -51.1384  -13.7659  -27.2633 H      1 LIG       0.09000
      9 H4        -51.1234  -12.0214  -26.8357 H      1 LIG       0.09000
@<TRIPOS>BOND
      1       1       2 1
      2       1       4 2
      3       1       5 1
      4       2       3 1
      5       3       5 1
      6       2       6 1
      7       2       7 1
      8       3       8 1
      9       3       9 1
@<TRIPOS>ALT_TYPE
CGenFF_4.0_ALT_TYPE_SET
CGenFF_4.0 1 CG2O4 2 CG3C41 3 CG3C41 4 OG2D1 5 OG3C51 6 HGA2 7 HGA2 8 HGA2 9 HGA2
@<TRIPOS>MOLECULE
4_lactone
 9 9 0 0 0
****
USER_CHARGES
INVALID_CHARGES
Pose:  38 Cluster:  38 Fr_nu: 210361 TotEn:   -12.35
@<TRIPOS>ATOM
      1 C1        -79.1268  -18.1291  -48.3009 C.2    1 LIG       0.04000
      2 C2        -79.8660  -17.3449  -47.2019 C.3    1 LIG       0.11000
      3 C3        -80.2198  -16.4131  -48.3571 C.3    1 LIG       0.08100
      4 O1        -78.4601  -19.1355  -48.3852 O.2    1 LIG      -0.32000
      5 O2        -79.4786  -17.2558  -49.2824 O.3    1 LIG      -0.27100
      6 H1        -80.7025  -17.8846  -46.7554 H      1 LIG       0.09000
      7 H2        -79.2106  -16.9249  -46.4372 H      1 LIG       0.09000
      8 H3        -81.2805  -16.3637  -48.6180 H      1 LIG       0.09000
      9 H4        -79.7935  -15.4078  -48.2997 H      1 LIG       0.09000
@<TRIPOS>BOND
      1       1       2 1
      2       1       4 2
      3       1       5 1
      4       2       3 1
      5       3       5 1
      6       2       6 1
      7       2       7 1
      8       3       8 1
      9       3       9 1
@<TRIPOS>ALT_TYPE
CGenFF_4.0_ALT_TYPE_SET
CGenFF_4.0 1 CG2O4 2 CG3C41 3 CG3C41 4 OG2D1 5 OG3C51 6 HGA2 7 HGA2 8 HGA2 9 HGA2
@<TRIPOS>MOLECULE
4_lactone
 9 9 0 0 0
****
USER_CHARGES
INVALID_CHARGES
Pose:  39 Cluster:  39 Fr_nu: 2799974 TotEn:   -12.33
@<TRIPOS>ATOM
      1 C1        -71.7704  -26.3811  -48.5418 C.2    1 LIG       0.04000
      2 C2        -71.1560  -26.2248  -47.1392 C.3    1 LIG       0.11000
      3 C3        -72.3041  -27.1432  -46.7315 C.3    1 LIG       0.08100
      4 O1        -71.5473  -25.9862  -49.6636 O.2    1 LIG      -0.32000
      5 O2        -72.7699  -27.1954  -48.1084 O.3    1 LIG      -0.27100
      6 H1        -70.1545  -26.6467  -47.0420 H      1 LIG       0.09000
      7 H2        -71.1988  -25.2081  -46.7451 H      1 LIG       0.09000
      8 H3        -72.0130  -28.1320  -46.3666 H      1 LIG       0.09000
      9 H4        -73.0527  -26.6976  -46.0708 H      1 LIG       0.09000
@<TRIPOS>BOND
      1       1       2 1
      2       1       4 2
      3       1       5 1
      4       2       3 1
      5       3       5 1
      6       2       6 1
      7       2       7 1
      8       3       8 1
      9       3       9 1
@<TRIPOS>ALT_TYPE
CGenFF_4.0_ALT_TYPE_SET
CGenFF_4.0 1 CG2O4 2 CG3C41 3 CG3C41 4 OG2D1 5 OG3C51 6 HGA2 7 HGA2 8 HGA2 9 HGA2
@<TRIPOS>MOLECULE
4_lactone
 9 9 0 0 0
****
USER_CHARGES
INVALID_CHARGES
Pose:  40 Cluster:  40 Fr_nu: 4366407 TotEn:   -11.52
@<TRIPOS>ATOM
      1 C1        -43.8054  -13.7338  -43.4079 C.2    1 LIG       0.04000
      2 C2        -43.9525  -13.4335  -44.9103 C.3    1 LIG       0.11000
      3 C3        -42.4487  -13.1907  -44.8244 C.3    1 LIG       0.08100
      4 O1        -44.5214  -14.0573  -42.4875 O.2    1 LIG      -0.32000
      5 O2        -42.4655  -13.5006  -43.4034 O.3    1 LIG      -0.27100
      6 H1        -44.2602  -14.2927  -45.5084 H      1 LIG       0.09000
      7 H2        -44.5629  -12.5564  -45.1315 H      1 LIG       0.09000
      8 H3        -41.8229  -13.8923  -45.3827 H      1 LIG       0.09000
      9 H4        -42.1258  -12.1621  -45.0075 H      1 LIG       0.09000
@<TRIPOS>BOND
      1       1       2 1
      2       1       4 2
      3       1       5 1
      4       2       3 1
      5       3       5 1
      6       2       6 1
      7       2       7 1
      8       3       8 1
      9       3       9 1
@<TRIPOS>ALT_TYPE
CGenFF_4.0_ALT_TYPE_SET
CGenFF_4.0 1 CG2O4 2 CG3C41 3 CG3C41 4 OG2D1 5 OG3C51 6 HGA2 7 HGA2 8 HGA2 9 HGA2
@<TRIPOS>MOLECULE
4_lactone
 9 9 0 0 0
****
USER_CHARGES
INVALID_CHARGES
Pose:  41 Cluster:  41 Fr_nu: 558692 TotEn:   -11.24
@<TRIPOS>ATOM
      1 C1        -48.6876  -12.5368  -26.3866 C.2    1 LIG       0.04000
      2 C2        -48.2760  -11.3461  -27.2709 C.3    1 LIG       0.11000
      3 C3        -49.7744  -11.2662  -27.5472 C.3    1 LIG       0.08100
      4 O1        -48.1447  -13.3462  -25.6694 O.2    1 LIG      -0.32000
      5 O2        -50.0099  -12.4083  -26.6778 O.3    1 LIG      -0.27100
      6 H1        -47.8509  -10.5068  -26.7184 H      1 LIG       0.09000
      7 H2        -47.6505  -11.6190  -28.1224 H      1 LIG       0.09000
      8 H3        -50.2769  -10.3681  -27.1779 H      1 LIG       0.09000
      9 H4        -50.0760  -11.4763  -28.5770 H      1 LIG       0.09000
@<TRIPOS>BOND
      1       1       2 1
      2       1       4 2
      3       1       5 1
      4       2       3 1
      5       3       5 1
      6       2       6 1
      7       2       7 1
      8       3       8 1
      9       3       9 1
@<TRIPOS>ALT_TYPE
CGenFF_4.0_ALT_TYPE_SET
CGenFF_4.0 1 CG2O4 2 CG3C41 3 CG3C41 4 OG2D1 5 OG3C51 6 HGA2 7 HGA2 8 HGA2 9 HGA2
@<TRIPOS>MOLECULE
4_lactone
 9 9 0 0 0
****
USER_CHARGES
INVALID_CHARGES
Pose:  42 Cluster:  42 Fr_nu: 4596148 TotEn:   -11.04
@<TRIPOS>ATOM
      1 C1        -65.4528   -4.4043  -57.3720 C.2    1 LIG       0.04000
      2 C2        -64.6414   -5.0424  -58.5138 C.3    1 LIG       0.11000
      3 C3        -63.8157   -5.6136  -57.3649 C.3    1 LIG       0.08100
      4 O1        -66.4194   -3.6855  -57.2567 O.2    1 LIG      -0.32000
      5 O2        -64.6731   -4.9459  -56.3981 O.3    1 LIG      -0.27100
      6 H1        -65.1996   -5.7710  -59.1039 H      1 LIG       0.09000
      7 H2        -64.1296   -4.3215  -59.1533 H      1 LIG       0.09000
      8 H3        -63.8503   -6.7006  -57.2515 H      1 LIG       0.09000
      9 H4        -62.7844   -5.2557  -57.3019 H      1 LIG       0.09000
@<TRIPOS>BOND
      1       1       2 1
      2       1       4 2
      3       1       5 1
      4       2       3 1
      5       3       5 1
      6       2       6 1
      7       2       7 1
      8       3       8 1
      9       3       9 1
@<TRIPOS>ALT_TYPE
CGenFF_4.0_ALT_TYPE_SET
CGenFF_4.0 1 CG2O4 2 CG3C41 3 CG3C41 4 OG2D1 5 OG3C51 6 HGA2 7 HGA2 8 HGA2 9 HGA2
@<TRIPOS>MOLECULE
4_lactone
 9 9 0 0 0
****
USER_CHARGES
INVALID_CHARGES
Pose:  43 Cluster:  43 Fr_nu: 5198813 TotEn:   -10.31
@<TRIPOS>ATOM
      1 C1        -65.6351   -4.9678  -57.0107 C.2    1 LIG       0.04000
      2 C2        -64.6562   -5.4852  -55.9415 C.3    1 LIG       0.11000
      3 C3        -63.8781   -5.9849  -57.1550 C.3    1 LIG       0.08100
      4 O1        -66.6845   -4.3662  -57.0445 O.2    1 LIG      -0.32000
      5 O2        -64.8912   -5.4417  -58.0460 O.3    1 LIG      -0.27100
      6 H1        -64.1735   -4.6974  -55.3609 H      1 LIG       0.09000
      7 H2        -65.0724   -6.2582  -55.2934 H      1 LIG       0.09000
      8 H3        -62.9039   -5.5163  -57.3189 H      1 LIG       0.09000
      9 H4        -63.8000   -7.0714  -57.2505 H      1 LIG       0.09000
@<TRIPOS>BOND
      1       1       2 1
      2       1       4 2
      3       1       5 1
      4       2       3 1
      5       3       5 1
      6       2       6 1
      7       2       7 1
      8       3       8 1
      9       3       9 1
@<TRIPOS>ALT_TYPE
CGenFF_4.0_ALT_TYPE_SET
CGenFF_4.0 1 CG2O4 2 CG3C41 3 CG3C41 4 OG2D1 5 OG3C51 6 HGA2 7 HGA2 8 HGA2 9 HGA2
@<TRIPOS>MOLECULE
pyridine
 11 11 0 0 0
****
USER_CHARGES
INVALID_CHARGES
Pose:   1 Cluster:   1 Fr_nu: 2831446 TotEn:   -19.65
@<TRIPOS>ATOM
      1 C1        -77.0625   -9.8643  -49.5974 C.ar   1 LIG      -0.11300
      2 C2        -75.9197  -10.3189  -50.2459 C.ar   1 LIG      -0.11700
      3 C3        -77.5901  -10.5934  -48.5376 C.ar   1 LIG      -0.11700
      4 C4        -75.3469  -11.4991  -49.7999 C.ar   1 LIG       0.17700
      5 C5        -76.9428  -11.7614  -48.1682 C.ar   1 LIG       0.17700
      6 N1        -75.8307  -12.2347  -48.7741 N.ar   1 LIG      -0.60000
      7 H1        -77.5414   -8.9439  -49.9177 H      1 LIG       0.11500
      8 H2        -75.4907   -9.7668  -51.0741 H      1 LIG       0.11500
      9 H3        -78.4804  -10.2584  -48.0176 H      1 LIG       0.11500
     10 H4        -74.4547  -11.8959  -50.2728 H      1 LIG       0.12400
     11 H5        -77.3142  -12.3674  -47.3483 H      1 LIG       0.12400
@<TRIPOS>BOND
      1       1       2 ar
      2       1       3 ar
      3       2       4 ar
      4       3       5 ar
      5       4       6 ar
      6       5       6 ar
      7       1       7 1
      8       2       8 1
      9       3       9 1
     10       4      10 1
     11       5      11 1
@<TRIPOS>ALT_TYPE
CGenFF_4.0_ALT_TYPE_SET
CGenFF_4.0 1 CG2R61 2 CG2R61 3 CG2R61 4 CG2R61 5 CG2R61 6 NG2R60 7 HGR61 8 HGR61 9 HGR61 10 HGR62 11 HGR62
@<TRIPOS>MOLECULE
pyridine
 11 11 0 0 0
****
USER_CHARGES
INVALID_CHARGES
Pose:   2 Cluster:   2 Fr_nu: 2881542 TotEn:   -17.11
@<TRIPOS>ATOM
      1 C1        -78.6253  -10.4780  -49.0593 C.ar   1 LIG      -0.11300
      2 C2        -78.7591  -11.7892  -48.6166 C.ar   1 LIG      -0.11700
      3 C3        -77.3797   -9.8614  -49.0225 C.ar   1 LIG      -0.11700
      4 C4        -77.6256  -12.4351  -48.1501 C.ar   1 LIG       0.17700
      5 C5        -76.3079  -10.5934  -48.5376 C.ar   1 LIG       0.17700
      6 N1        -76.3990  -11.8690  -48.0989 N.ar   1 LIG      -0.60000
      7 H1        -79.4904   -9.9374  -49.4316 H      1 LIG       0.11500
      8 H2        -79.7201  -12.2899  -48.6364 H      1 LIG       0.11500
      9 H3        -77.2519   -8.8398  -49.3619 H      1 LIG       0.11500
     10 H4        -77.6775  -13.4584  -47.7934 H      1 LIG       0.12400
     11 H5        -75.3151  -10.1585  -48.4871 H      1 LIG       0.12400
@<TRIPOS>BOND
      1       1       2 ar
      2       1       3 ar
      3       2       4 ar
      4       3       5 ar
      5       4       6 ar
      6       5       6 ar
      7       1       7 1
      8       2       8 1
      9       3       9 1
     10       4      10 1
     11       5      11 1
@<TRIPOS>ALT_TYPE
CGenFF_4.0_ALT_TYPE_SET
CGenFF_4.0 1 CG2R61 2 CG2R61 3 CG2R61 4 CG2R61 5 CG2R61 6 NG2R60 7 HGR61 8 HGR61 9 HGR61 10 HGR62 11 HGR62
@<TRIPOS>MOLECULE
pyridine
 11 11 0 0 0
****
USER_CHARGES
INVALID_CHARGES
Pose:   3 Cluster:   3 Fr_nu: 2903790 TotEn:   -16.27
@<TRIPOS>ATOM
      1 C1        -76.7297   -9.3903  -50.0074 C.ar   1 LIG      -0.11300
      2 C2        -75.7947   -9.1131  -49.0163 C.ar   1 LIG      -0.11700
      3 C3        -77.4441  -10.5825  -49.9675 C.ar   1 LIG      -0.11700
      4 C4        -75.6127  -10.0534  -48.0151 C.ar   1 LIG       0.17700
      5 C5        -77.1881  -11.4571  -48.9238 C.ar   1 LIG       0.17700
      6 N1        -76.2877  -11.2225  -47.9430 N.ar   1 LIG      -0.60000
      7 H1        -76.9007   -8.6789  -50.8097 H      1 LIG       0.11500
      8 H2        -75.2266   -8.1902  -49.0271 H      1 LIG       0.11500
      9 H3        -78.1775  -10.8199  -50.7296 H      1 LIG       0.11500
     10 H4        -74.8949   -9.8844  -47.2193 H      1 LIG       0.12400
     11 H5        -77.7179  -12.4010  -48.8470 H      1 LIG       0.12400
@<TRIPOS>BOND
      1       1       2 ar
      2       1       3 ar
      3       2       4 ar
      4       3       5 ar
      5       4       6 ar
      6       5       6 ar
      7       1       7 1
      8       2       8 1
      9       3       9 1
     10       4      10 1
     11       5      11 1
@<TRIPOS>ALT_TYPE
CGenFF_4.0_ALT_TYPE_SET
CGenFF_4.0 1 CG2R61 2 CG2R61 3 CG2R61 4 CG2R61 5 CG2R61 6 NG2R60 7 HGR61 8 HGR61 9 HGR61 10 HGR62 11 HGR62
@<TRIPOS>MOLECULE
pyridine
 11 11 0 0 0
****
USER_CHARGES
INVALID_CHARGES
Pose:   4 Cluster:   4 Fr_nu: 2734051 TotEn:   -15.64
@<TRIPOS>ATOM
      1 C1        -47.4208  -14.8651  -43.7719 C.ar   1 LIG      -0.11300
      2 C2        -46.8115  -13.6320  -43.9750 C.ar   1 LIG      -0.11700
      3 C3        -46.9468  -15.7131  -42.7772 C.ar   1 LIG      -0.11700
      4 C4        -45.7400  -13.2964  -43.1631 C.ar   1 LIG       0.17700
      5 C5        -45.8691  -15.2846  -42.0191 C.ar   1 LIG       0.17700
      6 N1        -45.2512  -14.0938  -42.1870 N.ar   1 LIG      -0.60000
      7 H1        -48.2631  -15.1650  -44.3881 H      1 LIG       0.11500
      8 H2        -47.1642  -12.9548  -44.7441 H      1 LIG       0.11500
      9 H3        -47.4059  -16.6792  -42.6013 H      1 LIG       0.11500
     10 H4        -45.2303  -12.3460  -43.2820 H      1 LIG       0.12400
     11 H5        -45.4606  -15.9088  -41.2311 H      1 LIG       0.12400
@<TRIPOS>BOND
      1       1       2 ar
      2       1       3 ar
      3       2       4 ar
      4       3       5 ar
      5       4       6 ar
      6       5       6 ar
      7       1       7 1
      8       2       8 1
      9       3       9 1
     10       4      10 1
     11       5      11 1
@<TRIPOS>ALT_TYPE
CGenFF_4.0_ALT_TYPE_SET
CGenFF_4.0 1 CG2R61 2 CG2R61 3 CG2R61 4 CG2R61 5 CG2R61 6 NG2R60 7 HGR61 8 HGR61 9 HGR61 10 HGR62 11 HGR62
@<TRIPOS>MOLECULE
pyridine
 11 11 0 0 0
****
USER_CHARGES
INVALID_CHARGES
Pose:   5 Cluster:   5 Fr_nu: 509104 TotEn:   -14.97
@<TRIPOS>ATOM
      1 C1        -52.2777    3.8404  -35.5575 C.ar   1 LIG      -0.11300
      2 C2        -51.6515    3.0646  -34.5884 C.ar   1 LIG      -0.11700
      3 C3        -51.7834    5.1059  -35.8533 C.ar   1 LIG      -0.11700
      4 C4        -50.5430    3.5958  -33.9489 C.ar   1 LIG       0.17700
      5 C5        -50.6692    5.5459  -35.1570 C.ar   1 LIG       0.17700
      6 N1        -50.0340    4.8208  -34.2091 N.ar   1 LIG      -0.60000
      7 H1        -53.1498    3.4599  -36.0807 H      1 LIG       0.11500
      8 H2        -52.0191    2.0754  -34.3417 H      1 LIG       0.11500
      9 H3        -52.2558    5.7284  -36.6046 H      1 LIG       0.11500
     10 H4        -50.0194    3.0304  -33.1851 H      1 LIG       0.12400
     11 H5        -50.2446    6.5257  -35.3495 H      1 LIG       0.12400
@<TRIPOS>BOND
      1       1       2 ar
      2       1       3 ar
      3       2       4 ar
      4       3       5 ar
      5       4       6 ar
      6       5       6 ar
      7       1       7 1
      8       2       8 1
      9       3       9 1
     10       4      10 1
     11       5      11 1
@<TRIPOS>ALT_TYPE
CGenFF_4.0_ALT_TYPE_SET
CGenFF_4.0 1 CG2R61 2 CG2R61 3 CG2R61 4 CG2R61 5 CG2R61 6 NG2R60 7 HGR61 8 HGR61 9 HGR61 10 HGR62 11 HGR62
@<TRIPOS>MOLECULE
pyridine
 11 11 0 0 0
****
USER_CHARGES
INVALID_CHARGES
Pose:   6 Cluster:   6 Fr_nu:  48346 TotEn:   -13.90
@<TRIPOS>ATOM
      1 C1        -77.4706   -8.6677  -48.9824 C.ar   1 LIG      -0.11300
      2 C2        -78.2262   -9.6300  -48.3218 C.ar   1 LIG      -0.11700
      3 C3        -76.2578   -9.0220  -49.5627 C.ar   1 LIG      -0.11700
      4 C4        -77.7287  -10.9221  -48.2698 C.ar   1 LIG       0.17700
      5 C5        -75.8482  -10.3412  -49.4550 C.ar   1 LIG       0.17700
      6 N1        -76.5549  -11.3039  -48.8212 N.ar   1 LIG      -0.60000
      7 H1        -77.8260   -7.6435  -49.0443 H      1 LIG       0.11500
      8 H2        -79.1746   -9.3767  -47.8624 H      1 LIG       0.11500
      9 H3        -75.6519   -8.2884  -50.0823 H      1 LIG       0.11500
     10 H4        -78.2801  -11.7089  -47.7658 H      1 LIG       0.12400
     11 H5        -74.9096  -10.6691  -49.8896 H      1 LIG       0.12400
@<TRIPOS>BOND
      1       1       2 ar
      2       1       3 ar
      3       2       4 ar
      4       3       5 ar
      5       4       6 ar
      6       5       6 ar
      7       1       7 1
      8       2       8 1
      9       3       9 1
     10       4      10 1
     11       5      11 1
@<TRIPOS>ALT_TYPE
CGenFF_4.0_ALT_TYPE_SET
CGenFF_4.0 1 CG2R61 2 CG2R61 3 CG2R61 4 CG2R61 5 CG2R61 6 NG2R60 7 HGR61 8 HGR61 9 HGR61 10 HGR62 11 HGR62
@<TRIPOS>MOLECULE
pyridine
 11 11 0 0 0
****
USER_CHARGES
INVALID_CHARGES
Pose:   7 Cluster:   7 Fr_nu: 713433 TotEn:   -13.51
@<TRIPOS>ATOM
      1 C1        -62.8404   -0.8671  -26.0145 C.ar   1 LIG      -0.11300
      2 C2        -62.1064   -1.9473  -25.5373 C.ar   1 LIG      -0.11700
      3 C3        -62.5707    0.4125  -25.5422 C.ar   1 LIG      -0.11700
      4 C4        -61.1213   -1.6967  -24.5956 C.ar   1 LIG       0.17700
      5 C5        -61.5651    0.5575  -24.6002 C.ar   1 LIG       0.17700
      6 N1        -60.8308   -0.4678  -24.1130 N.ar   1 LIG      -0.60000
      7 H1        -63.6216   -1.0224  -26.7526 H      1 LIG       0.11500
      8 H2        -62.2990   -2.9533  -25.8913 H      1 LIG       0.11500
      9 H3        -63.1306    1.2692  -25.8997 H      1 LIG       0.11500
     10 H4        -60.5213   -2.5055  -24.1919 H      1 LIG       0.12400
     11 H5        -61.3158    1.5344  -24.1991 H      1 LIG       0.12400
@<TRIPOS>BOND
      1       1       2 ar
      2       1       3 ar
      3       2       4 ar
      4       3       5 ar
      5       4       6 ar
      6       5       6 ar
      7       1       7 1
      8       2       8 1
      9       3       9 1
     10       4      10 1
     11       5      11 1
@<TRIPOS>ALT_TYPE
CGenFF_4.0_ALT_TYPE_SET
CGenFF_4.0 1 CG2R61 2 CG2R61 3 CG2R61 4 CG2R61 5 CG2R61 6 NG2R60 7 HGR61 8 HGR61 9 HGR61 10 HGR62 11 HGR62
@<TRIPOS>MOLECULE
pyridine
 11 11 0 0 0
****
USER_CHARGES
INVALID_CHARGES
Pose:   8 Cluster:   8 Fr_nu: 2905125 TotEn:   -13.39
@<TRIPOS>ATOM
      1 C1        -44.8328  -12.7239  -45.1457 C.ar   1 LIG      -0.11300
      2 C2        -43.5623  -12.8515  -44.5954 C.ar   1 LIG      -0.11700
      3 C3        -45.9430  -13.1460  -44.4228 C.ar   1 LIG      -0.11700
      4 C4        -43.4565  -13.4034  -43.3289 C.ar   1 LIG       0.17700
      5 C5        -45.7307  -13.6849  -43.1641 C.ar   1 LIG       0.17700
      6 N1        -44.5117  -13.8249  -42.5965 N.ar   1 LIG      -0.60000
      7 H1        -44.9575  -12.2969  -46.1363 H      1 LIG       0.11500
      8 H2        -42.6828  -12.5290  -45.1405 H      1 LIG       0.11500
      9 H3        -46.9429  -13.0567  -44.8321 H      1 LIG       0.11500
     10 H4        -42.4876  -13.5247  -42.8560 H      1 LIG       0.12400
     11 H5        -46.5630  -14.0300  -42.5596 H      1 LIG       0.12400
@<TRIPOS>BOND
      1       1       2 ar
      2       1       3 ar
      3       2       4 ar
      4       3       5 ar
      5       4       6 ar
      6       5       6 ar
      7       1       7 1
      8       2       8 1
      9       3       9 1
     10       4      10 1
     11       5      11 1
@<TRIPOS>ALT_TYPE
CGenFF_4.0_ALT_TYPE_SET
CGenFF_4.0 1 CG2R61 2 CG2R61 3 CG2R61 4 CG2R61 5 CG2R61 6 NG2R60 7 HGR61 8 HGR61 9 HGR61 10 HGR62 11 HGR62
@<TRIPOS>MOLECULE
pyridine
 11 11 0 0 0
****
USER_CHARGES
INVALID_CHARGES
Pose:   9 Cluster:   9 Fr_nu: 1412560 TotEn:   -13.35
@<TRIPOS>ATOM
      1 C1        -50.0597  -11.7549  -26.6372 C.ar   1 LIG      -0.11300
      2 C2        -48.8010  -11.1961  -26.8287 C.ar   1 LIG      -0.11700
      3 C3        -50.2021  -12.8693  -25.8180 C.ar   1 LIG      -0.11700
      4 C4        -47.7252  -11.7846  -26.1837 C.ar   1 LIG       0.17700
      5 C5        -49.0636  -13.3830  -25.2184 C.ar   1 LIG       0.17700
      6 N1        -47.8243  -12.8676  -25.3807 N.ar   1 LIG      -0.60000
      7 H1        -50.9279  -11.3231  -27.1259 H      1 LIG       0.11500
      8 H2        -48.6663  -10.3274  -27.4626 H      1 LIG       0.11500
      9 H3        -51.1735  -13.3218  -25.6546 H      1 LIG       0.11500
     10 H4        -46.7227  -11.3865  -26.3011 H      1 LIG       0.12400
     11 H5        -49.1202  -14.2518  -24.5707 H      1 LIG       0.12400
@<TRIPOS>BOND
      1       1       2 ar
      2       1       3 ar
      3       2       4 ar
      4       3       5 ar
      5       4       6 ar
      6       5       6 ar
      7       1       7 1
      8       2       8 1
      9       3       9 1
     10       4      10 1
     11       5      11 1
@<TRIPOS>ALT_TYPE
CGenFF_4.0_ALT_TYPE_SET
CGenFF_4.0 1 CG2R61 2 CG2R61 3 CG2R61 4 CG2R61 5 CG2R61 6 NG2R60 7 HGR61 8 HGR61 9 HGR61 10 HGR62 11 HGR62
@<TRIPOS>MOLECULE
pyridine
 11 11 0 0 0
****
USER_CHARGES
INVALID_CHARGES
Pose:  10 Cluster:  10 Fr_nu:  33183 TotEn:   -12.46
@<TRIPOS>ATOM
      1 C1        -49.9719   -9.1232  -28.9428 C.ar   1 LIG      -0.11300
      2 C2        -49.0895   -8.2390  -29.5531 C.ar   1 LIG      -0.11700
      3 C3        -50.9736   -9.7269  -29.6947 C.ar   1 LIG      -0.11700
      4 C4        -49.2498   -7.9938  -30.9074 C.ar   1 LIG       0.17700
      5 C5        -51.0498   -9.4150  -31.0426 C.ar   1 LIG       0.17700
      6 N1        -50.2107   -8.5610  -31.6706 N.ar   1 LIG      -0.60000
      7 H1        -49.8796   -9.3410  -27.8830 H      1 LIG       0.11500
      8 H2        -48.3009   -7.7571  -28.9868 H      1 LIG       0.11500
      9 H3        -51.6731  -10.4191  -29.2400 H      1 LIG       0.11500
     10 H4        -48.5873   -7.3117  -31.4298 H      1 LIG       0.12400
     11 H5        -51.8134   -9.8582  -31.6733 H      1 LIG       0.12400
@<TRIPOS>BOND
      1       1       2 ar
      2       1       3 ar
      3       2       4 ar
      4       3       5 ar
      5       4       6 ar
      6       5       6 ar
      7       1       7 1
      8       2       8 1
      9       3       9 1
     10       4      10 1
     11       5      11 1
@<TRIPOS>ALT_TYPE
CGenFF_4.0_ALT_TYPE_SET
CGenFF_4.0 1 CG2R61 2 CG2R61 3 CG2R61 4 CG2R61 5 CG2R61 6 NG2R60 7 HGR61 8 HGR61 9 HGR61 10 HGR62 11 HGR62
@<TRIPOS>MOLECULE
pyridine
 11 11 0 0 0
****
USER_CHARGES
INVALID_CHARGES
Pose:  11 Cluster:  11 Fr_nu: 2844058 TotEn:   -12.05
@<TRIPOS>ATOM
      1 C1        -64.0167   -5.7697  -57.8286 C.ar   1 LIG      -0.11300
      2 C2        -64.3413   -5.8456  -56.4788 C.ar   1 LIG      -0.11700
      3 C3        -64.6451   -4.8291  -58.6372 C.ar   1 LIG      -0.11700
      4 C4        -65.2933   -4.9655  -55.9901 C.ar   1 LIG       0.17700
      5 C5        -65.5837   -3.9946  -58.0520 C.ar   1 LIG       0.17700
      6 N1        -65.9252   -4.0387  -56.7446 N.ar   1 LIG      -0.60000
      7 H1        -63.2759   -6.4427  -58.2499 H      1 LIG       0.11500
      8 H2        -63.8640   -6.5706  -55.8297 H      1 LIG       0.11500
      9 H3        -64.4083   -4.7522  -59.6923 H      1 LIG       0.11500
     10 H4        -65.5816   -4.9848  -54.9443 H      1 LIG       0.12400
     11 H5        -66.1031   -3.2443  -58.6390 H      1 LIG       0.12400
@<TRIPOS>BOND
      1       1       2 ar
      2       1       3 ar
      3       2       4 ar
      4       3       5 ar
      5       4       6 ar
      6       5       6 ar
      7       1       7 1
      8       2       8 1
      9       3       9 1
     10       4      10 1
     11       5      11 1
@<TRIPOS>ALT_TYPE
CGenFF_4.0_ALT_TYPE_SET
CGenFF_4.0 1 CG2R61 2 CG2R61 3 CG2R61 4 CG2R61 5 CG2R61 6 NG2R60 7 HGR61 8 HGR61 9 HGR61 10 HGR62 11 HGR62
@<TRIPOS>MOLECULE
pyridine
 11 11 0 0 0
****
USER_CHARGES
INVALID_CHARGES
Pose:  12 Cluster:  12 Fr_nu: 119559 TotEn:   -11.87
@<TRIPOS>ATOM
      1 C1        -51.2750  -11.3063  -25.4048 C.ar   1 LIG      -0.11300
      2 C2        -51.0985  -12.1846  -26.4682 C.ar   1 LIG      -0.11700
      3 C3        -52.4258  -11.3857  -24.6286 C.ar   1 LIG      -0.11700
      4 C4        -52.0945  -13.1164  -26.7119 C.ar   1 LIG       0.17700
      5 C5        -53.3625  -12.3531  -24.9548 C.ar   1 LIG       0.17700
      6 N1        -53.2260  -13.2237  -25.9801 N.ar   1 LIG      -0.60000
      7 H1        -50.5174  -10.5610  -25.1819 H      1 LIG       0.11500
      8 H2        -50.2094  -12.1413  -27.0864 H      1 LIG       0.11500
      9 H3        -52.5849  -10.7111  -23.7951 H      1 LIG       0.11500
     10 H4        -52.0043  -13.8235  -27.5299 H      1 LIG       0.12400
     11 H5        -54.2778  -12.4563  -24.3812 H      1 LIG       0.12400
@<TRIPOS>BOND
      1       1       2 ar
      2       1       3 ar
      3       2       4 ar
      4       3       5 ar
      5       4       6 ar
      6       5       6 ar
      7       1       7 1
      8       2       8 1
      9       3       9 1
     10       4      10 1
     11       5      11 1
@<TRIPOS>ALT_TYPE
CGenFF_4.0_ALT_TYPE_SET
CGenFF_4.0 1 CG2R61 2 CG2R61 3 CG2R61 4 CG2R61 5 CG2R61 6 NG2R60 7 HGR61 8 HGR61 9 HGR61 10 HGR62 11 HGR62
@<TRIPOS>MOLECULE
pyridine
 11 11 0 0 0
****
USER_CHARGES
INVALID_CHARGES
Pose:  13 Cluster:  13 Fr_nu: 522214 TotEn:   -11.81
@<TRIPOS>ATOM
      1 C1        -70.0419  -27.6905  -48.3433 C.ar   1 LIG      -0.11300
      2 C2        -70.3539  -28.1362  -49.6228 C.ar   1 LIG      -0.11700
      3 C3        -70.8043  -26.6857  -47.7580 C.ar   1 LIG      -0.11700
      4 C4        -71.4294  -27.5493  -50.2698 C.ar   1 LIG       0.17700
      5 C5        -71.8594  -26.1636  -48.4885 C.ar   1 LIG       0.17700
      6 N1        -72.1929  -26.5709  -49.7338 N.ar   1 LIG      -0.60000
      7 H1        -69.2058  -28.1249  -47.8035 H      1 LIG       0.11500
      8 H2        -69.7738  -28.9184  -50.0985 H      1 LIG       0.11500
      9 H3        -70.5791  -26.3223  -46.7618 H      1 LIG       0.11500
     10 H4        -71.7131  -27.8616  -51.2694 H      1 LIG       0.12400
     11 H5        -72.4846  -25.3775  -48.0778 H      1 LIG       0.12400
@<TRIPOS>BOND
      1       1       2 ar
      2       1       3 ar
      3       2       4 ar
      4       3       5 ar
      5       4       6 ar
      6       5       6 ar
      7       1       7 1
      8       2       8 1
      9       3       9 1
     10       4      10 1
     11       5      11 1
@<TRIPOS>ALT_TYPE
CGenFF_4.0_ALT_TYPE_SET
CGenFF_4.0 1 CG2R61 2 CG2R61 3 CG2R61 4 CG2R61 5 CG2R61 6 NG2R60 7 HGR61 8 HGR61 9 HGR61 10 HGR62 11 HGR62
@<TRIPOS>MOLECULE
pyridine
 11 11 0 0 0
****
USER_CHARGES
INVALID_CHARGES
Pose:  14 Cluster:  14 Fr_nu: 391993 TotEn:   -10.96
@<TRIPOS>ATOM
      1 C1        -71.1222  -26.0040  -50.0826 C.ar   1 LIG      -0.11300
      2 C2        -71.4868  -27.1518  -50.7774 C.ar   1 LIG      -0.11700
      3 C3        -71.6547  -25.7631  -48.8209 C.ar   1 LIG      -0.11700
      4 C4        -72.3804  -28.0203  -50.1716 C.ar   1 LIG       0.17700
      5 C5        -72.5410  -26.6937  -48.3028 C.ar   1 LIG       0.17700
      6 N1        -72.9189  -27.8201  -48.9479 N.ar   1 LIG      -0.60000
      7 H1        -70.4249  -25.2981  -50.5237 H      1 LIG       0.11500
      8 H2        -71.0841  -27.3602  -51.7618 H      1 LIG       0.11500
      9 H3        -71.3852  -24.8747  -48.2613 H      1 LIG       0.11500
     10 H4        -72.6965  -28.9293  -50.6726 H      1 LIG       0.12400
     11 H5        -72.9853  -26.5525  -47.3230 H      1 LIG       0.12400
@<TRIPOS>BOND
      1       1       2 ar
      2       1       3 ar
      3       2       4 ar
      4       3       5 ar
      5       4       6 ar
      6       5       6 ar
      7       1       7 1
      8       2       8 1
      9       3       9 1
     10       4      10 1
     11       5      11 1
@<TRIPOS>ALT_TYPE
CGenFF_4.0_ALT_TYPE_SET
CGenFF_4.0 1 CG2R61 2 CG2R61 3 CG2R61 4 CG2R61 5 CG2R61 6 NG2R60 7 HGR61 8 HGR61 9 HGR61 10 HGR62 11 HGR62
@<TRIPOS>MOLECULE
pyridine
 11 11 0 0 0
****
USER_CHARGES
INVALID_CHARGES
Pose:  15 Cluster:  15 Fr_nu:  59890 TotEn:   -10.79
@<TRIPOS>ATOM
      1 C1        -62.0717   -2.2032  -23.9459 C.ar   1 LIG      -0.11300
      2 C2        -61.5867   -1.4871  -22.8573 C.ar   1 LIG      -0.11700
      3 C3        -61.5887   -1.9310  -25.2210 C.ar   1 LIG      -0.11700
      4 C4        -60.6267   -0.5167  -23.0950 C.ar   1 LIG       0.17700
      5 C5        -60.6288   -0.9406  -25.3530 C.ar   1 LIG       0.17700
      6 N1        -60.1335   -0.2239  -24.3191 N.ar   1 LIG      -0.60000
      7 H1        -62.8253   -2.9715  -23.8010 H      1 LIG       0.11500
      8 H2        -61.9484   -1.6824  -21.8545 H      1 LIG       0.11500
      9 H3        -61.9527   -2.4763  -26.0843 H      1 LIG       0.11500
     10 H4        -60.2168    0.0695  -22.2792 H      1 LIG       0.12400
     11 H5        -60.2198   -0.6891  -26.3260 H      1 LIG       0.12400
@<TRIPOS>BOND
      1       1       2 ar
      2       1       3 ar
      3       2       4 ar
      4       3       5 ar
      5       4       6 ar
      6       5       6 ar
      7       1       7 1
      8       2       8 1
      9       3       9 1
     10       4      10 1
     11       5      11 1
@<TRIPOS>ALT_TYPE
CGenFF_4.0_ALT_TYPE_SET
CGenFF_4.0 1 CG2R61 2 CG2R61 3 CG2R61 4 CG2R61 5 CG2R61 6 NG2R60 7 HGR61 8 HGR61 9 HGR61 10 HGR62 11 HGR62
@<TRIPOS>MOLECULE
pyridine
 11 11 0 0 0
****
USER_CHARGES
INVALID_CHARGES
Pose:  16 Cluster:  16 Fr_nu: 477218 TotEn:   -10.68
@<TRIPOS>ATOM
      1 C1        -62.8925   -0.4474  -25.7937 C.ar   1 LIG      -0.11300
      2 C2        -63.4154   -1.6604  -26.2277 C.ar   1 LIG      -0.11700
      3 C3        -61.9311   -0.4307  -24.7893 C.ar   1 LIG      -0.11700
      4 C4        -62.9475   -2.8195  -25.6298 C.ar   1 LIG       0.17700
      5 C5        -61.5298   -1.6447  -24.2557 C.ar   1 LIG       0.17700
      6 N1        -62.0149   -2.8430  -24.6514 N.ar   1 LIG      -0.60000
      7 H1        -63.2341    0.4832  -26.2369 H      1 LIG       0.11500
      8 H2        -64.1653   -1.6975  -27.0093 H      1 LIG       0.11500
      9 H3        -61.5099    0.5032  -24.4349 H      1 LIG       0.11500
     10 H4        -63.3241   -3.7908  -25.9328 H      1 LIG       0.12400
     11 H5        -60.7832   -1.6866  -23.4694 H      1 LIG       0.12400
@<TRIPOS>BOND
      1       1       2 ar
      2       1       3 ar
      3       2       4 ar
      4       3       5 ar
      5       4       6 ar
      6       5       6 ar
      7       1       7 1
      8       2       8 1
      9       3       9 1
     10       4      10 1
     11       5      11 1
@<TRIPOS>ALT_TYPE
CGenFF_4.0_ALT_TYPE_SET
CGenFF_4.0 1 CG2R61 2 CG2R61 3 CG2R61 4 CG2R61 5 CG2R61 6 NG2R60 7 HGR61 8 HGR61 9 HGR61 10 HGR62 11 HGR62
@<TRIPOS>MOLECULE
pyridine
 11 11 0 0 0
****
USER_CHARGES
INVALID_CHARGES
Pose:  17 Cluster:  17 Fr_nu: 229789 TotEn:   -10.57
@<TRIPOS>ATOM
      1 C1        -63.7911   -0.3298  -26.2822 C.ar   1 LIG      -0.11300
      2 C2        -63.5223    1.0181  -26.0716 C.ar   1 LIG      -0.11700
      3 C3        -62.9853   -1.2947  -25.6881 C.ar   1 LIG      -0.11700
      4 C4        -62.4446    1.3462  -25.2651 C.ar   1 LIG       0.17700
      5 C5        -61.9314   -0.8630  -24.8989 C.ar   1 LIG       0.17700
      6 N1        -61.6393    0.4372  -24.6712 N.ar   1 LIG      -0.60000
      7 H1        -64.6265   -0.6277  -26.9086 H      1 LIG       0.11500
      8 H2        -64.1371    1.7873  -26.5242 H      1 LIG       0.11500
      9 H3        -63.1757   -2.3512  -25.8387 H      1 LIG       0.11500
     10 H4        -62.1932    2.3835  -25.0702 H      1 LIG       0.12400
     11 H5        -61.2724   -1.5753  -24.4135 H      1 LIG       0.12400
@<TRIPOS>BOND
      1       1       2 ar
      2       1       3 ar
      3       2       4 ar
      4       3       5 ar
      5       4       6 ar
      6       5       6 ar
      7       1       7 1
      8       2       8 1
      9       3       9 1
     10       4      10 1
     11       5      11 1
@<TRIPOS>ALT_TYPE
CGenFF_4.0_ALT_TYPE_SET
CGenFF_4.0 1 CG2R61 2 CG2R61 3 CG2R61 4 CG2R61 5 CG2R61 6 NG2R60 7 HGR61 8 HGR61 9 HGR61 10 HGR62 11 HGR62
@<TRIPOS>MOLECULE
pyridine
 11 11 0 0 0
****
USER_CHARGES
INVALID_CHARGES
Pose:  18 Cluster:  18 Fr_nu: 186567 TotEn:   -10.07
@<TRIPOS>ATOM
      1 C1        -71.2052  -26.0127  -48.5203 C.ar   1 LIG      -0.11300
      2 C2        -71.7955  -26.8870  -49.4260 C.ar   1 LIG      -0.11700
      3 C3        -71.5255  -26.0984  -47.1700 C.ar   1 LIG      -0.11700
      4 C4        -72.6927  -27.8216  -48.9346 C.ar   1 LIG       0.17700
      5 C5        -72.4350  -27.0681  -46.7796 C.ar   1 LIG       0.17700
      6 N1        -73.0290  -27.9351  -47.6302 N.ar   1 LIG      -0.60000
      7 H1        -70.4974  -25.2654  -48.8662 H      1 LIG       0.11500
      8 H2        -71.5606  -26.8388  -50.4829 H      1 LIG       0.11500
      9 H3        -71.0780  -25.4269  -46.4461 H      1 LIG       0.11500
     10 H4        -73.1803  -28.5259  -49.6005 H      1 LIG       0.12400
     11 H5        -72.7194  -27.1763  -45.7381 H      1 LIG       0.12400
@<TRIPOS>BOND
      1       1       2 ar
      2       1       3 ar
      3       2       4 ar
      4       3       5 ar
      5       4       6 ar
      6       5       6 ar
      7       1       7 1
      8       2       8 1
      9       3       9 1
     10       4      10 1
     11       5      11 1
@<TRIPOS>ALT_TYPE
CGenFF_4.0_ALT_TYPE_SET
CGenFF_4.0 1 CG2R61 2 CG2R61 3 CG2R61 4 CG2R61 5 CG2R61 6 NG2R60 7 HGR61 8 HGR61 9 HGR61 10 HGR62 11 HGR62
@<TRIPOS>MOLECULE
pyridine
 11 11 0 0 0
****
USER_CHARGES
INVALID_CHARGES
Pose:  19 Cluster:  19 Fr_nu: 1927624 TotEn:    -9.99
@<TRIPOS>ATOM
      1 C1        -70.0174  -27.4815  -45.7959 C.ar   1 LIG      -0.11300
      2 C2        -70.3756  -28.8247  -45.8207 C.ar   1 LIG      -0.11700
      3 C3        -70.9379  -26.5149  -46.1854 C.ar   1 LIG      -0.11700
      4 C4        -71.6565  -29.1467  -46.2398 C.ar   1 LIG       0.17700
      5 C5        -72.1934  -26.9403  -46.5884 C.ar   1 LIG       0.17700
      6 N1        -72.5779  -28.2359  -46.6258 N.ar   1 LIG      -0.60000
      7 H1        -69.0225  -27.1886  -45.4743 H      1 LIG       0.11500
      8 H2        -69.6747  -29.5952  -45.5212 H      1 LIG       0.11500
      9 H3        -70.6804  -25.4620  -46.1746 H      1 LIG       0.11500
     10 H4        -71.9844  -30.1803  -46.2773 H      1 LIG       0.12400
     11 H5        -72.9478  -26.2264  -46.9027 H      1 LIG       0.12400
@<TRIPOS>BOND
      1       1       2 ar
      2       1       3 ar
      3       2       4 ar
      4       3       5 ar
      5       4       6 ar
      6       5       6 ar
      7       1       7 1
      8       2       8 1
      9       3       9 1
     10       4      10 1
     11       5      11 1
@<TRIPOS>ALT_TYPE
CGenFF_4.0_ALT_TYPE_SET
CGenFF_4.0 1 CG2R61 2 CG2R61 3 CG2R61 4 CG2R61 5 CG2R61 6 NG2R60 7 HGR61 8 HGR61 9 HGR61 10 HGR62 11 HGR62
@<TRIPOS>MOLECULE
pyridine
 11 11 0 0 0
****
USER_CHARGES
INVALID_CHARGES
Pose:  20 Cluster:  20 Fr_nu: 1068142 TotEn:    -9.99
@<TRIPOS>ATOM
      1 C1        -62.5286   -0.2105  -25.6807 C.ar   1 LIG      -0.11300
      2 C2        -62.7614    1.0878  -25.2408 C.ar   1 LIG      -0.11700
      3 C3        -61.6752   -1.0397  -24.9615 C.ar   1 LIG      -0.11700
      4 C4        -62.1214    1.5055  -24.0850 C.ar   1 LIG       0.17700
      5 C5        -61.0836   -0.5267  -23.8184 C.ar   1 LIG       0.17700
      6 N1        -61.2855    0.7290  -23.3600 N.ar   1 LIG      -0.60000
      7 H1        -63.0110   -0.5751  -26.5826 H      1 LIG       0.11500
      8 H2        -63.4230    1.7516  -25.7851 H      1 LIG       0.11500
      9 H3        -61.4786   -2.0552  -25.2860 H      1 LIG       0.11500
     10 H4        -62.2698    2.5092  -23.7008 H      1 LIG       0.12400
     11 H5        -60.4091   -1.1323  -23.2220 H      1 LIG       0.12400
@<TRIPOS>BOND
      1       1       2 ar
      2       1       3 ar
      3       2       4 ar
      4       3       5 ar
      5       4       6 ar
      6       5       6 ar
      7       1       7 1
      8       2       8 1
      9       3       9 1
     10       4      10 1
     11       5      11 1
@<TRIPOS>ALT_TYPE
CGenFF_4.0_ALT_TYPE_SET
CGenFF_4.0 1 CG2R61 2 CG2R61 3 CG2R61 4 CG2R61 5 CG2R61 6 NG2R60 7 HGR61 8 HGR61 9 HGR61 10 HGR62 11 HGR62
@<TRIPOS>MOLECULE
pyridine
 11 11 0 0 0
****
USER_CHARGES
INVALID_CHARGES
Pose:  21 Cluster:  21 Fr_nu: 2546442 TotEn:    -9.87
@<TRIPOS>ATOM
      1 C1        -63.6899   -1.4327  -24.9581 C.ar   1 LIG      -0.11300
      2 C2        -62.9487   -2.5669  -25.2705 C.ar   1 LIG      -0.11700
      3 C3        -63.0785   -0.1840  -24.9714 C.ar   1 LIG      -0.11700
      4 C4        -61.6101   -2.4000  -25.5867 C.ar   1 LIG       0.17700
      5 C5        -61.7340   -0.1238  -25.3008 C.ar   1 LIG       0.17700
      6 N1        -60.9814   -1.2035  -25.6100 N.ar   1 LIG      -0.60000
      7 H1        -64.7419   -1.5219  -24.7041 H      1 LIG       0.11500
      8 H2        -63.4044   -3.5502  -25.2668 H      1 LIG       0.11500
      9 H3        -63.6366    0.7137  -24.7307 H      1 LIG       0.11500
     10 H4        -60.9889   -3.2535  -25.8373 H      1 LIG       0.12400
     11 H5        -61.2096    0.8258  -25.3249 H      1 LIG       0.12400
@<TRIPOS>BOND
      1       1       2 ar
      2       1       3 ar
      3       2       4 ar
      4       3       5 ar
      5       4       6 ar
      6       5       6 ar
      7       1       7 1
      8       2       8 1
      9       3       9 1
     10       4      10 1
     11       5      11 1
@<TRIPOS>ALT_TYPE
CGenFF_4.0_ALT_TYPE_SET
CGenFF_4.0 1 CG2R61 2 CG2R61 3 CG2R61 4 CG2R61 5 CG2R61 6 NG2R60 7 HGR61 8 HGR61 9 HGR61 10 HGR62 11 HGR62
@<TRIPOS>MOLECULE
pyridine
 11 11 0 0 0
****
USER_CHARGES
INVALID_CHARGES
Pose:  22 Cluster:  22 Fr_nu: 1471837 TotEn:    -9.68
@<TRIPOS>ATOM
      1 C1        -71.2706  -27.4549  -46.6200 C.ar   1 LIG      -0.11300
      2 C2        -71.0619  -26.1028  -46.8679 C.ar   1 LIG      -0.11700
      3 C3        -71.8328  -28.2581  -47.6059 C.ar   1 LIG      -0.11700
      4 C4        -71.4298  -25.6064  -48.1081 C.ar   1 LIG       0.17700
      5 C5        -72.1664  -27.6652  -48.8130 C.ar   1 LIG       0.17700
      6 N1        -71.9787  -26.3554  -49.0905 N.ar   1 LIG      -0.60000
      7 H1        -70.9962  -27.8818  -45.6600 H      1 LIG       0.11500
      8 H2        -70.6249  -25.4579  -46.1144 H      1 LIG       0.11500
      9 H3        -72.0051  -29.3145  -47.4347 H      1 LIG       0.11500
     10 H4        -71.2878  -24.5585  -48.3504 H      1 LIG       0.12400
     11 H5        -72.6086  -28.2475  -49.6148 H      1 LIG       0.12400
@<TRIPOS>BOND
      1       1       2 ar
      2       1       3 ar
      3       2       4 ar
      4       3       5 ar
      5       4       6 ar
      6       5       6 ar
      7       1       7 1
      8       2       8 1
      9       3       9 1
     10       4      10 1
     11       5      11 1
@<TRIPOS>ALT_TYPE
CGenFF_4.0_ALT_TYPE_SET
CGenFF_4.0 1 CG2R61 2 CG2R61 3 CG2R61 4 CG2R61 5 CG2R61 6 NG2R60 7 HGR61 8 HGR61 9 HGR61 10 HGR62 11 HGR62
@<TRIPOS>MOLECULE
pyridine
 11 11 0 0 0
****
USER_CHARGES
INVALID_CHARGES
Pose:  23 Cluster:  23 Fr_nu:  21938 TotEn:    -9.37
@<TRIPOS>ATOM
      1 C1        -70.4577  -27.4579  -46.0865 C.ar   1 LIG      -0.11300
      2 C2        -70.8206  -28.6565  -46.6904 C.ar   1 LIG      -0.11700
      3 C3        -71.0684  -26.2733  -46.4827 C.ar   1 LIG      -0.11700
      4 C4        -71.7919  -28.6172  -47.6778 C.ar   1 LIG       0.17700
      5 C5        -72.0283  -26.3406  -47.4796 C.ar   1 LIG       0.17700
      6 N1        -72.4072  -27.4861  -48.0895 N.ar   1 LIG      -0.60000
      7 H1        -69.6997  -27.4468  -45.3089 H      1 LIG       0.11500
      8 H2        -70.3583  -29.5919  -46.3974 H      1 LIG       0.11500
      9 H3        -70.8008  -25.3271  -46.0263 H      1 LIG       0.11500
     10 H4        -72.1096  -29.5251  -48.1797 H      1 LIG       0.12400
     11 H5        -72.5341  -25.4451  -47.8255 H      1 LIG       0.12400
@<TRIPOS>BOND
      1       1       2 ar
      2       1       3 ar
      3       2       4 ar
      4       3       5 ar
      5       4       6 ar
      6       5       6 ar
      7       1       7 1
      8       2       8 1
      9       3       9 1
     10       4      10 1
     11       5      11 1
@<TRIPOS>ALT_TYPE
CGenFF_4.0_ALT_TYPE_SET
CGenFF_4.0 1 CG2R61 2 CG2R61 3 CG2R61 4 CG2R61 5 CG2R61 6 NG2R60 7 HGR61 8 HGR61 9 HGR61 10 HGR62 11 HGR62
@<TRIPOS>MOLECULE
pyridine
 11 11 0 0 0
****
USER_CHARGES
INVALID_CHARGES
Pose:  24 Cluster:  24 Fr_nu: 712675 TotEn:    -9.17
@<TRIPOS>ATOM
      1 C1        -62.8146    0.9079  -25.0994 C.ar   1 LIG      -0.11300
      2 C2        -63.5066    0.0177  -25.9130 C.ar   1 LIG      -0.11700
      3 C3        -61.5651    0.5575  -24.6002 C.ar   1 LIG      -0.11700
      4 C4        -62.9104   -1.2008  -26.1953 C.ar   1 LIG       0.17700
      5 C5        -61.0559   -0.6852  -24.9411 C.ar   1 LIG       0.17700
      6 N1        -61.6986   -1.5766  -25.7286 N.ar   1 LIG      -0.60000
      7 H1        -63.2485    1.8727  -24.8544 H      1 LIG       0.11500
      8 H2        -64.4816    0.2696  -26.3136 H      1 LIG       0.11500
      9 H3        -61.0078    1.2353  -23.9637 H      1 LIG       0.11500
     10 H4        -63.4096   -1.9299  -26.8248 H      1 LIG       0.12400
     11 H5        -60.0857   -1.0072  -24.5772 H      1 LIG       0.12400
@<TRIPOS>BOND
      1       1       2 ar
      2       1       3 ar
      3       2       4 ar
      4       3       5 ar
      5       4       6 ar
      6       5       6 ar
      7       1       7 1
      8       2       8 1
      9       3       9 1
     10       4      10 1
     11       5      11 1
@<TRIPOS>ALT_TYPE
CGenFF_4.0_ALT_TYPE_SET
CGenFF_4.0 1 CG2R61 2 CG2R61 3 CG2R61 4 CG2R61 5 CG2R61 6 NG2R60 7 HGR61 8 HGR61 9 HGR61 10 HGR62 11 HGR62
@<TRIPOS>MOLECULE
pyridine
 11 11 0 0 0
****
USER_CHARGES
INVALID_CHARGES
Pose:  25 Cluster:  25 Fr_nu:  72273 TotEn:    -9.03
@<TRIPOS>ATOM
      1 C1        -58.7663  -20.5807  -39.2712 C.ar   1 LIG      -0.11300
      2 C2        -57.4496  -20.8200  -38.8941 C.ar   1 LIG      -0.11700
      3 C3        -59.0376  -20.0375  -40.5221 C.ar   1 LIG      -0.11700
      4 C4        -56.4482  -20.5009  -39.7970 C.ar   1 LIG       0.17700
      5 C5        -57.9651  -19.7533  -41.3520 C.ar   1 LIG       0.17700
      6 N1        -56.6728  -19.9718  -41.0205 N.ar   1 LIG      -0.60000
      7 H1        -59.5795  -20.8165  -38.5913 H      1 LIG       0.11500
      8 H2        -57.2146  -21.2430  -37.9243 H      1 LIG       0.11500
      9 H3        -60.0563  -19.8421  -40.8371 H      1 LIG       0.11500
     10 H4        -55.4050  -20.6682  -39.5501 H      1 LIG       0.12400
     11 H5        -58.1225  -19.3278  -42.3377 H      1 LIG       0.12400
@<TRIPOS>BOND
      1       1       2 ar
      2       1       3 ar
      3       2       4 ar
      4       3       5 ar
      5       4       6 ar
      6       5       6 ar
      7       1       7 1
      8       2       8 1
      9       3       9 1
     10       4      10 1
     11       5      11 1
@<TRIPOS>ALT_TYPE
CGenFF_4.0_ALT_TYPE_SET
CGenFF_4.0 1 CG2R61 2 CG2R61 3 CG2R61 4 CG2R61 5 CG2R61 6 NG2R60 7 HGR61 8 HGR61 9 HGR61 10 HGR62 11 HGR62
@<TRIPOS>MOLECULE
pyridine
 11 11 0 0 0
****
USER_CHARGES
INVALID_CHARGES
Pose:  26 Cluster:  26 Fr_nu:   2685 TotEn:    -8.67
@<TRIPOS>ATOM
      1 C1        -54.0757  -10.7571  -49.9484 C.ar   1 LIG      -0.11300
      2 C2        -54.8069  -11.2283  -51.0331 C.ar   1 LIG      -0.11700
      3 C3        -54.5677   -9.6990  -49.1924 C.ar   1 LIG      -0.11700
      4 C4        -56.0147  -10.6119  -51.3180 C.ar   1 LIG       0.17700
      5 C5        -55.7860   -9.1509  -49.5598 C.ar   1 LIG       0.17700
      6 N1        -56.5249   -9.5817  -50.6069 N.ar   1 LIG      -0.60000
      7 H1        -53.1239  -11.2133  -49.6932 H      1 LIG       0.11500
      8 H2        -54.4431  -12.0520  -51.6362 H      1 LIG       0.11500
      9 H3        -54.0146   -9.3150  -48.3428 H      1 LIG       0.11500
     10 H4        -56.6223  -10.9423  -52.1540 H      1 LIG       0.12400
     11 H5        -56.2136   -8.3233  -49.0034 H      1 LIG       0.12400
@<TRIPOS>BOND
      1       1       2 ar
      2       1       3 ar
      3       2       4 ar
      4       3       5 ar
      5       4       6 ar
      6       5       6 ar
      7       1       7 1
      8       2       8 1
      9       3       9 1
     10       4      10 1
     11       5      11 1
@<TRIPOS>ALT_TYPE
CGenFF_4.0_ALT_TYPE_SET
CGenFF_4.0 1 CG2R61 2 CG2R61 3 CG2R61 4 CG2R61 5 CG2R61 6 NG2R60 7 HGR61 8 HGR61 9 HGR61 10 HGR62 11 HGR62
@<TRIPOS>MOLECULE
pyridine
 11 11 0 0 0
****
USER_CHARGES
INVALID_CHARGES
Pose:  27 Cluster:  27 Fr_nu: 557482 TotEn:    -8.62
@<TRIPOS>ATOM
      1 C1        -50.3322  -10.8212  -26.7006 C.ar   1 LIG      -0.11300
      2 C2        -50.1800  -11.9792  -27.4549 C.ar   1 LIG      -0.11700
      3 C3        -51.2042  -10.8130  -25.6177 C.ar   1 LIG      -0.11700
      4 C4        -50.9170  -13.0937  -27.0879 C.ar   1 LIG       0.17700
      5 C5        -51.8956  -11.9795  -25.3331 C.ar   1 LIG       0.17700
      6 N1        -51.7740  -13.1238  -26.0428 N.ar   1 LIG      -0.60000
      7 H1        -49.7726   -9.9264  -26.9567 H      1 LIG       0.11500
      8 H2        -49.5058  -12.0087  -28.3029 H      1 LIG       0.11500
      9 H3        -51.3391   -9.9214  -25.0160 H      1 LIG       0.11500
     10 H4        -50.8341  -14.0213  -27.6445 H      1 LIG       0.12400
     11 H5        -52.5887  -12.0256  -24.4995 H      1 LIG       0.12400
@<TRIPOS>BOND
      1       1       2 ar
      2       1       3 ar
      3       2       4 ar
      4       3       5 ar
      5       4       6 ar
      6       5       6 ar
      7       1       7 1
      8       2       8 1
      9       3       9 1
     10       4      10 1
     11       5      11 1
@<TRIPOS>ALT_TYPE
CGenFF_4.0_ALT_TYPE_SET
CGenFF_4.0 1 CG2R61 2 CG2R61 3 CG2R61 4 CG2R61 5 CG2R61 6 NG2R60 7 HGR61 8 HGR61 9 HGR61 10 HGR62 11 HGR62
@<TRIPOS>MOLECULE
pyridine
 11 11 0 0 0
****
USER_CHARGES
INVALID_CHARGES
Pose:  28 Cluster:  28 Fr_nu:  47749 TotEn:    -7.66
@<TRIPOS>ATOM
      1 C1        -76.1913   -7.6566  -48.9755 C.ar   1 LIG      -0.11300
      2 C2        -75.3564   -8.3735  -49.8252 C.ar   1 LIG      -0.11700
      3 C3        -77.3712   -8.2337  -48.5194 C.ar   1 LIG      -0.11700
      4 C4        -75.7436   -9.6539  -50.1866 C.ar   1 LIG       0.17700
      5 C5        -77.6684   -9.5202  -48.9395 C.ar   1 LIG       0.17700
      6 N1        -76.8822  -10.2478  -49.7642 N.ar   1 LIG      -0.60000
      7 H1        -75.9233   -6.6497  -48.6697 H      1 LIG       0.11500
      8 H2        -74.4317   -7.9440  -50.1928 H      1 LIG       0.11500
      9 H3        -78.0376   -7.6933  -47.8568 H      1 LIG       0.11500
     10 H4        -75.1271  -10.2540  -50.8476 H      1 LIG       0.12400
     11 H5        -78.5770  -10.0155  -48.6131 H      1 LIG       0.12400
@<TRIPOS>BOND
      1       1       2 ar
      2       1       3 ar
      3       2       4 ar
      4       3       5 ar
      5       4       6 ar
      6       5       6 ar
      7       1       7 1
      8       2       8 1
      9       3       9 1
     10       4      10 1
     11       5      11 1
@<TRIPOS>ALT_TYPE
CGenFF_4.0_ALT_TYPE_SET
CGenFF_4.0 1 CG2R61 2 CG2R61 3 CG2R61 4 CG2R61 5 CG2R61 6 NG2R60 7 HGR61 8 HGR61 9 HGR61 10 HGR62 11 HGR62
@<TRIPOS>MOLECULE
pyridine
 11 11 0 0 0
****
USER_CHARGES
INVALID_CHARGES
Pose:  29 Cluster:  29 Fr_nu: 2872357 TotEn:    -7.21
@<TRIPOS>ATOM
      1 C1        -77.5869   -8.3154  -49.3159 C.ar   1 LIG      -0.11300
      2 C2        -78.0000   -9.4807  -49.9520 C.ar   1 LIG      -0.11700
      3 C3        -76.3991   -8.3081  -48.5932 C.ar   1 LIG      -0.11700
      4 C4        -77.1959  -10.6030  -49.8358 C.ar   1 LIG       0.17700
      5 C5        -75.6668   -9.4830  -48.5376 C.ar   1 LIG       0.17700
      6 N1        -76.0358  -10.6344  -49.1424 N.ar   1 LIG      -0.60000
      7 H1        -78.1899   -7.4148  -49.3826 H      1 LIG       0.11500
      8 H2        -78.9220   -9.5095  -50.5210 H      1 LIG       0.11500
      9 H3        -76.0578   -7.4114  -48.0887 H      1 LIG       0.11500
     10 H4        -77.4743  -11.5367  -50.3132 H      1 LIG       0.12400
     11 H5        -74.7334   -9.5306  -47.9863 H      1 LIG       0.12400
@<TRIPOS>BOND
      1       1       2 ar
      2       1       3 ar
      3       2       4 ar
      4       3       5 ar
      5       4       6 ar
      6       5       6 ar
      7       1       7 1
      8       2       8 1
      9       3       9 1
     10       4      10 1
     11       5      11 1
@<TRIPOS>ALT_TYPE
CGenFF_4.0_ALT_TYPE_SET
CGenFF_4.0 1 CG2R61 2 CG2R61 3 CG2R61 4 CG2R61 5 CG2R61 6 NG2R60 7 HGR61 8 HGR61 9 HGR61 10 HGR62 11 HGR62
@<TRIPOS>MOLECULE
pyridine
 11 11 0 0 0
****
USER_CHARGES
INVALID_CHARGES
Pose:  30 Cluster:  30 Fr_nu:   5914 TotEn:    -5.16
@<TRIPOS>ATOM
      1 C1        -76.7244   -7.7727  -49.5965 C.ar   1 LIG      -0.11300
      2 C2        -76.1022   -8.7861  -48.8760 C.ar   1 LIG      -0.11700
      3 C3        -76.8686   -6.5116  -49.0290 C.ar   1 LIG      -0.11700
      4 C4        -75.6451   -8.4895  -47.6020 C.ar   1 LIG       0.17700
      5 C5        -76.3775   -6.3169  -47.7481 C.ar   1 LIG       0.17700
      6 N1        -75.7673   -7.2768  -47.0174 N.ar   1 LIG      -0.60000
      7 H1        -77.0970   -7.9656  -50.5980 H      1 LIG       0.11500
      8 H2        -75.9785   -9.7765  -49.2983 H      1 LIG       0.11500
      9 H3        -77.3509   -5.7067  -49.5720 H      1 LIG       0.11500
     10 H4        -75.1531   -9.2457  -46.9993 H      1 LIG       0.12400
     11 H5        -76.4655   -5.3519  -47.2599 H      1 LIG       0.12400
@<TRIPOS>BOND
      1       1       2 ar
      2       1       3 ar
      3       2       4 ar
      4       3       5 ar
      5       4       6 ar
      6       5       6 ar
      7       1       7 1
      8       2       8 1
      9       3       9 1
     10       4      10 1
     11       5      11 1
@<TRIPOS>ALT_TYPE
CGenFF_4.0_ALT_TYPE_SET
CGenFF_4.0 1 CG2R61 2 CG2R61 3 CG2R61 4 CG2R61 5 CG2R61 6 NG2R60 7 HGR61 8 HGR61 9 HGR61 10 HGR62 11 HGR62
@<TRIPOS>MOLECULE
cyclopropane
 9 9 0 0 0
****
USER_CHARGES
INVALID_CHARGES
Pose:   1 Cluster:   1 Fr_nu:  97929 TotEn:    -7.65
@<TRIPOS>ATOM
      1 C1        -77.1785   -7.0318  -49.3020 C.3    1 LIG      -0.18000
      2 C2        -75.7937   -6.4592  -49.3829 C.3    1 LIG      -0.18000
      3 C3        -76.3817   -6.8156  -48.0490 C.3    1 LIG      -0.18000
      4 H1        -78.0120   -6.3670  -49.4913 H      1 LIG       0.09000
      5 H2        -77.3240   -8.0505  -49.6379 H      1 LIG       0.09000
      6 H3        -75.0071   -7.0927  -49.7733 H      1 LIG       0.09000
      7 H4        -75.6945   -5.4089  -49.6266 H      1 LIG       0.09000
      8 H5        -76.6785   -6.0054  -47.3951 H      1 LIG       0.09000
      9 H6        -75.9911   -7.6892  -47.5422 H      1 LIG       0.09000
@<TRIPOS>BOND
      1       1       2 1
      2       1       3 1
      3       2       3 1
      4       1       4 1
      5       1       5 1
      6       2       6 1
      7       2       7 1
      8       3       8 1
      9       3       9 1
@<TRIPOS>ALT_TYPE
CGenFF_4.0_ALT_TYPE_SET
CGenFF_4.0 1 CG3C31 2 CG3C31 3 CG3C31 4 HGA2 5 HGA2 6 HGA2 7 HGA2 8 HGA2 9 HGA2
@<TRIPOS>MOLECULE
cyclopropane
 9 9 0 0 0
****
USER_CHARGES
INVALID_CHARGES
Pose:   2 Cluster:   2 Fr_nu: 301473 TotEn:    -7.41
@<TRIPOS>ATOM
      1 C1        -52.5488    3.9151  -33.9322 C.3    1 LIG      -0.18000
      2 C2        -51.0700    4.0415  -34.1532 C.3    1 LIG      -0.18000
      3 C3        -51.8880    3.1500  -35.0409 C.3    1 LIG      -0.18000
      4 H1        -52.8846    3.3596  -33.0655 H      1 LIG       0.09000
      5 H2        -53.1735    4.7569  -34.2027 H      1 LIG       0.09000
      6 H3        -50.6992    4.9684  -34.5725 H      1 LIG       0.09000
      7 H4        -50.4096    3.5711  -33.4356 H      1 LIG       0.09000
      8 H5        -51.7785    2.0796  -34.9206 H      1 LIG       0.09000
      9 H6        -52.0680    3.4773  -36.0572 H      1 LIG       0.09000
@<TRIPOS>BOND
      1       1       2 1
      2       1       3 1
      3       2       3 1
      4       1       4 1
      5       1       5 1
      6       2       6 1
      7       2       7 1
      8       3       8 1
      9       3       9 1
@<TRIPOS>ALT_TYPE
CGenFF_4.0_ALT_TYPE_SET
CGenFF_4.0 1 CG3C31 2 CG3C31 3 CG3C31 4 HGA2 5 HGA2 6 HGA2 7 HGA2 8 HGA2 9 HGA2
@<TRIPOS>MOLECULE
cyclopropane
 9 9 0 0 0
****
USER_CHARGES
INVALID_CHARGES
Pose:   3 Cluster:   3 Fr_nu:  28505 TotEn:    -7.16
@<TRIPOS>ATOM
      1 C1        -50.4447   -8.3059  -29.7243 C.3    1 LIG      -0.18000
      2 C2        -50.5998   -9.0819  -30.9993 C.3    1 LIG      -0.18000
      3 C3        -50.9686   -9.7115  -29.6880 C.3    1 LIG      -0.18000
      4 H1        -49.4409   -8.1316  -29.3578 H      1 LIG       0.09000
      5 H2        -51.1441   -7.5018  -29.5345 H      1 LIG       0.09000
      6 H3        -51.4037   -8.8000  -31.6677 H      1 LIG       0.09000
      7 H4        -49.7005   -9.4303  -31.4915 H      1 LIG       0.09000
      8 H5        -50.3175  -10.4833  -29.2974 H      1 LIG       0.09000
      9 H6        -52.0206   -9.8527  -29.4739 H      1 LIG       0.09000
@<TRIPOS>BOND
      1       1       2 1
      2       1       3 1
      3       2       3 1
      4       1       4 1
      5       1       5 1
      6       2       6 1
      7       2       7 1
      8       3       8 1
      9       3       9 1
@<TRIPOS>ALT_TYPE
CGenFF_4.0_ALT_TYPE_SET
CGenFF_4.0 1 CG3C31 2 CG3C31 3 CG3C31 4 HGA2 5 HGA2 6 HGA2 7 HGA2 8 HGA2 9 HGA2
@<TRIPOS>MOLECULE
cyclopropane
 9 9 0 0 0
****
USER_CHARGES
INVALID_CHARGES
Pose:   4 Cluster:   4 Fr_nu: 332682 TotEn:    -6.76
@<TRIPOS>ATOM
      1 C1        -54.7007   -9.9146  -49.6864 C.3    1 LIG      -0.18000
      2 C2        -55.8426   -8.9412  -49.6679 C.3    1 LIG      -0.18000
      3 C3        -55.7272   -9.9415  -50.7805 C.3    1 LIG      -0.18000
      4 H1        -53.7160   -9.5339  -49.9272 H      1 LIG       0.09000
      5 H2        -54.7125  -10.7205  -48.9637 H      1 LIG       0.09000
      6 H3        -56.6230   -9.0918  -48.9326 H      1 LIG       0.09000
      7 H4        -55.6271   -7.9049  -49.8962 H      1 LIG       0.09000
      8 H5        -55.4338   -9.5787  -51.7575 H      1 LIG       0.09000
      9 H6        -56.4296  -10.7655  -50.7935 H      1 LIG       0.09000
@<TRIPOS>BOND
      1       1       2 1
      2       1       3 1
      3       2       3 1
      4       1       4 1
      5       1       5 1
      6       2       6 1
      7       2       7 1
      8       3       8 1
      9       3       9 1
@<TRIPOS>ALT_TYPE
CGenFF_4.0_ALT_TYPE_SET
CGenFF_4.0 1 CG3C31 2 CG3C31 3 CG3C31 4 HGA2 5 HGA2 6 HGA2 7 HGA2 8 HGA2 9 HGA2
@<TRIPOS>MOLECULE
cyclopropane
 9 9 0 0 0
****
USER_CHARGES
INVALID_CHARGES
Pose:   5 Cluster:   5 Fr_nu: 658842 TotEn:    -6.46
@<TRIPOS>ATOM
      1 C1        -62.6818  -10.0680  -52.9407 C.3    1 LIG      -0.18000
      2 C2        -62.8995   -9.5218  -54.3213 C.3    1 LIG      -0.18000
      3 C3        -61.7257  -10.4147  -54.0439 C.3    1 LIG      -0.18000
      4 H1        -62.3415   -9.3830  -52.1742 H      1 LIG       0.09000
      5 H2        -63.3529  -10.8428  -52.5926 H      1 LIG       0.09000
      6 H3        -63.7172   -9.9291  -54.9026 H      1 LIG       0.09000
      7 H4        -62.7057   -8.4692  -54.4848 H      1 LIG       0.09000
      8 H5        -60.7420   -9.9630  -54.0203 H      1 LIG       0.09000
      9 H6        -61.7539  -11.4228  -54.4380 H      1 LIG       0.09000
@<TRIPOS>BOND
      1       1       2 1
      2       1       3 1
      3       2       3 1
      4       1       4 1
      5       1       5 1
      6       2       6 1
      7       2       7 1
      8       3       8 1
      9       3       9 1
@<TRIPOS>ALT_TYPE
CGenFF_4.0_ALT_TYPE_SET
CGenFF_4.0 1 CG3C31 2 CG3C31 3 CG3C31 4 HGA2 5 HGA2 6 HGA2 7 HGA2 8 HGA2 9 HGA2
@<TRIPOS>MOLECULE
cyclopropane
 9 9 0 0 0
****
USER_CHARGES
INVALID_CHARGES
Pose:   6 Cluster:   6 Fr_nu: 621810 TotEn:    -6.35
@<TRIPOS>ATOM
      1 C1        -48.7011  -19.4503  -32.5664 C.3    1 LIG      -0.18000
      2 C2        -49.4022  -18.1741  -32.9293 C.3    1 LIG      -0.18000
      3 C3        -49.1889  -19.2351  -33.9690 C.3    1 LIG      -0.18000
      4 H1        -47.6335  -19.4081  -32.3911 H      1 LIG       0.09000
      5 H2        -49.2353  -20.1622  -31.9501 H      1 LIG       0.09000
      6 H3        -50.4084  -18.0270  -32.5573 H      1 LIG       0.09000
      7 H4        -48.8068  -17.2724  -32.9985 H      1 LIG       0.09000
      8 H5        -48.4498  -19.0477  -34.7376 H      1 LIG       0.09000
      9 H6        -50.0515  -19.8021  -34.2960 H      1 LIG       0.09000
@<TRIPOS>BOND
      1       1       2 1
      2       1       3 1
      3       2       3 1
      4       1       4 1
      5       1       5 1
      6       2       6 1
      7       2       7 1
      8       3       8 1
      9       3       9 1
@<TRIPOS>ALT_TYPE
CGenFF_4.0_ALT_TYPE_SET
CGenFF_4.0 1 CG3C31 2 CG3C31 3 CG3C31 4 HGA2 5 HGA2 6 HGA2 7 HGA2 8 HGA2 9 HGA2
@<TRIPOS>MOLECULE
cyclopropane
 9 9 0 0 0
****
USER_CHARGES
INVALID_CHARGES
Pose:   7 Cluster:   7 Fr_nu:  88751 TotEn:    -6.19
@<TRIPOS>ATOM
      1 C1        -79.3544   -7.0625  -33.9612 C.3    1 LIG      -0.18000
      2 C2        -80.7176   -7.3616  -34.5126 C.3    1 LIG      -0.18000
      3 C3        -79.7252   -8.4710  -34.3217 C.3    1 LIG      -0.18000
      4 H1        -78.6521   -6.5453  -34.6030 H      1 LIG       0.09000
      5 H2        -79.2781   -6.8140  -32.9104 H      1 LIG       0.09000
      6 H3        -81.5590   -7.3145  -33.8327 H      1 LIG       0.09000
      7 H4        -80.9335   -7.0461  -35.5256 H      1 LIG       0.09000
      8 H5        -79.2730   -8.9019  -35.2060 H      1 LIG       0.09000
      9 H6        -79.8987   -9.1700  -33.5131 H      1 LIG       0.09000
@<TRIPOS>BOND
      1       1       2 1
      2       1       3 1
      3       2       3 1
      4       1       4 1
      5       1       5 1
      6       2       6 1
      7       2       7 1
      8       3       8 1
      9       3       9 1
@<TRIPOS>ALT_TYPE
CGenFF_4.0_ALT_TYPE_SET
CGenFF_4.0 1 CG3C31 2 CG3C31 3 CG3C31 4 HGA2 5 HGA2 6 HGA2 7 HGA2 8 HGA2 9 HGA2
@<TRIPOS>MOLECULE
cyclopropane
 9 9 0 0 0
****
USER_CHARGES
INVALID_CHARGES
Pose:   8 Cluster:   8 Fr_nu:  20631 TotEn:    -6.08
@<TRIPOS>ATOM
      1 C1        -71.5632  -26.4007  -47.8908 C.3    1 LIG      -0.18000
      2 C2        -72.3883  -26.9555  -46.7669 C.3    1 LIG      -0.18000
      3 C3        -71.0765  -26.2873  -46.4760 C.3    1 LIG      -0.18000
      4 H1        -71.0601  -27.1035  -48.5431 H      1 LIG       0.09000
      5 H2        -71.9139  -25.4996  -48.3775 H      1 LIG       0.09000
      6 H3        -73.2944  -26.4277  -46.4970 H      1 LIG       0.09000
      7 H4        -72.4410  -28.0319  -46.6620 H      1 LIG       0.09000
      8 H5        -70.2462  -26.9139  -46.1757 H      1 LIG       0.09000
      9 H6        -71.1000  -25.3098  -46.0110 H      1 LIG       0.09000
@<TRIPOS>BOND
      1       1       2 1
      2       1       3 1
      3       2       3 1
      4       1       4 1
      5       1       5 1
      6       2       6 1
      7       2       7 1
      8       3       8 1
      9       3       9 1
@<TRIPOS>ALT_TYPE
CGenFF_4.0_ALT_TYPE_SET
CGenFF_4.0 1 CG3C31 2 CG3C31 3 CG3C31 4 HGA2 5 HGA2 6 HGA2 7 HGA2 8 HGA2 9 HGA2
@<TRIPOS>MOLECULE
cyclopropane
 9 9 0 0 0
****
USER_CHARGES
INVALID_CHARGES
Pose:   9 Cluster:   9 Fr_nu:  74946 TotEn:    -6.03
@<TRIPOS>ATOM
      1 C1        -59.6568   -3.6213  -20.9122 C.3    1 LIG      -0.18000
      2 C2        -59.2746   -4.9646  -21.4611 C.3    1 LIG      -0.18000
      3 C3        -58.2185   -4.0487  -20.9153 C.3    1 LIG      -0.18000
      4 H1        -59.9573   -2.8549  -21.6156 H      1 LIG       0.09000
      5 H2        -60.1726   -3.5928  -19.9609 H      1 LIG       0.09000
      6 H3        -59.5330   -5.8404  -20.8791 H      1 LIG       0.09000
      7 H4        -59.3175   -5.1030  -22.5341 H      1 LIG       0.09000
      8 H5        -57.5509   -3.5704  -21.6209 H      1 LIG       0.09000
      9 H6        -57.7669   -4.3079  -19.9659 H      1 LIG       0.09000
@<TRIPOS>BOND
      1       1       2 1
      2       1       3 1
      3       2       3 1
      4       1       4 1
      5       1       5 1
      6       2       6 1
      7       2       7 1
      8       3       8 1
      9       3       9 1
@<TRIPOS>ALT_TYPE
CGenFF_4.0_ALT_TYPE_SET
CGenFF_4.0 1 CG3C31 2 CG3C31 3 CG3C31 4 HGA2 5 HGA2 6 HGA2 7 HGA2 8 HGA2 9 HGA2
@<TRIPOS>MOLECULE
cyclopropane
 9 9 0 0 0
****
USER_CHARGES
INVALID_CHARGES
Pose:  10 Cluster:  10 Fr_nu: 219313 TotEn:    -5.92
@<TRIPOS>ATOM
      1 C1        -61.2716   -1.5437  -25.3894 C.3    1 LIG      -0.18000
      2 C2        -61.6669   -0.8099  -24.1415 C.3    1 LIG      -0.18000
      3 C3        -60.4785   -0.3533  -24.9360 C.3    1 LIG      -0.18000
      4 H1        -60.8214   -2.5222  -25.2789 H      1 LIG       0.09000
      5 H2        -61.8998   -1.4282  -26.2634 H      1 LIG       0.09000
      6 H3        -62.5613   -0.2004  -24.1757 H      1 LIG       0.09000
      7 H4        -61.4829   -1.2940  -23.1907 H      1 LIG       0.09000
      8 H5        -59.4947   -0.5305  -24.5202 H      1 LIG       0.09000
      9 H6        -60.5734    0.5629  -25.5051 H      1 LIG       0.09000
@<TRIPOS>BOND
      1       1       2 1
      2       1       3 1
      3       2       3 1
      4       1       4 1
      5       1       5 1
      6       2       6 1
      7       2       7 1
      8       3       8 1
      9       3       9 1
@<TRIPOS>ALT_TYPE
CGenFF_4.0_ALT_TYPE_SET
CGenFF_4.0 1 CG3C31 2 CG3C31 3 CG3C31 4 HGA2 5 HGA2 6 HGA2 7 HGA2 8 HGA2 9 HGA2
@<TRIPOS>MOLECULE
cyclopropane
 9 9 0 0 0
****
USER_CHARGES
INVALID_CHARGES
Pose:  11 Cluster:  11 Fr_nu:  49223 TotEn:    -5.80
@<TRIPOS>ATOM
      1 C1        -62.9318   -2.5864  -25.1187 C.3    1 LIG      -0.18000
      2 C2        -62.8200   -1.2303  -25.7515 C.3    1 LIG      -0.18000
      3 C3        -61.5942   -1.9143  -25.2210 C.3    1 LIG      -0.18000
      4 H1        -63.3908   -2.6511  -24.1401 H      1 LIG       0.09000
      5 H2        -63.1224   -3.4320  -25.7671 H      1 LIG       0.09000
      6 H3        -62.9355   -1.1631  -26.8260 H      1 LIG       0.09000
      7 H4        -63.2036   -0.3817  -25.1992 H      1 LIG       0.09000
      8 H5        -61.1529   -1.5263  -24.3116 H      1 LIG       0.09000
      9 H6        -60.8851   -2.3078  -25.9386 H      1 LIG       0.09000
@<TRIPOS>BOND
      1       1       2 1
      2       1       3 1
      3       2       3 1
      4       1       4 1
      5       1       5 1
      6       2       6 1
      7       2       7 1
      8       3       8 1
      9       3       9 1
@<TRIPOS>ALT_TYPE
CGenFF_4.0_ALT_TYPE_SET
CGenFF_4.0 1 CG3C31 2 CG3C31 3 CG3C31 4 HGA2 5 HGA2 6 HGA2 7 HGA2 8 HGA2 9 HGA2
@<TRIPOS>MOLECULE
cyclopropane
 9 9 0 0 0
****
USER_CHARGES
INVALID_CHARGES
Pose:  12 Cluster:  12 Fr_nu: 389939 TotEn:    -5.79
@<TRIPOS>ATOM
      1 C1        -66.7861  -25.5884  -41.9960 C.3    1 LIG      -0.18000
      2 C2        -66.3532  -24.6579  -43.0908 C.3    1 LIG      -0.18000
      3 C3        -67.5178  -25.5795  -43.3060 C.3    1 LIG      -0.18000
      4 H1        -66.1537  -26.4395  -41.7767 H      1 LIG       0.09000
      5 H2        -67.2851  -25.1592  -41.1366 H      1 LIG       0.09000
      6 H3        -66.5609  -23.6023  -42.9682 H      1 LIG       0.09000
      7 H4        -65.4293  -24.8822  -43.6089 H      1 LIG       0.09000
      8 H5        -67.3777  -26.4242  -43.9686 H      1 LIG       0.09000
      9 H6        -68.5090  -25.1441  -43.3276 H      1 LIG       0.09000
@<TRIPOS>BOND
      1       1       2 1
      2       1       3 1
      3       2       3 1
      4       1       4 1
      5       1       5 1
      6       2       6 1
      7       2       7 1
      8       3       8 1
      9       3       9 1
@<TRIPOS>ALT_TYPE
CGenFF_4.0_ALT_TYPE_SET
CGenFF_4.0 1 CG3C31 2 CG3C31 3 CG3C31 4 HGA2 5 HGA2 6 HGA2 7 HGA2 8 HGA2 9 HGA2
@<TRIPOS>MOLECULE
cyclopropane
 9 9 0 0 0
****
USER_CHARGES
INVALID_CHARGES
Pose:  13 Cluster:  13 Fr_nu: 452805 TotEn:    -5.51
@<TRIPOS>ATOM
      1 C1        -59.2561  -20.6150  -40.7603 C.3    1 LIG      -0.18000
      2 C2        -59.0270  -19.8792  -39.4727 C.3    1 LIG      -0.18000
      3 C3        -57.8600  -20.2725  -40.3302 C.3    1 LIG      -0.18000
      4 H1        -59.5623  -21.6520  -40.7022 H      1 LIG       0.09000
      5 H2        -59.6784  -20.0620  -41.5896 H      1 LIG       0.09000
      6 H3        -59.2952  -18.8308  -39.4352 H      1 LIG       0.09000
      7 H4        -59.1788  -20.4205  -38.5473 H      1 LIG       0.09000
      8 H5        -57.2265  -21.0787  -39.9822 H      1 LIG       0.09000
      9 H6        -57.3433  -19.4889  -40.8701 H      1 LIG       0.09000
@<TRIPOS>BOND
      1       1       2 1
      2       1       3 1
      3       2       3 1
      4       1       4 1
      5       1       5 1
      6       2       6 1
      7       2       7 1
      8       3       8 1
      9       3       9 1
@<TRIPOS>ALT_TYPE
CGenFF_4.0_ALT_TYPE_SET
CGenFF_4.0 1 CG3C31 2 CG3C31 3 CG3C31 4 HGA2 5 HGA2 6 HGA2 7 HGA2 8 HGA2 9 HGA2
@<TRIPOS>MOLECULE
cyclopropane
 9 9 0 0 0
****
USER_CHARGES
INVALID_CHARGES
Pose:  14 Cluster:  14 Fr_nu: 377876 TotEn:    -5.45
@<TRIPOS>ATOM
      1 C1        -77.0138   -8.1234  -50.1277 C.3    1 LIG      -0.18000
      2 C2        -76.8864   -7.1591  -48.9851 C.3    1 LIG      -0.18000
      3 C3        -75.8088   -8.1731  -49.2350 C.3    1 LIG      -0.18000
      4 H1        -77.7419   -8.9198  -50.0379 H      1 LIG       0.09000
      5 H2        -76.8830   -7.7379  -51.1307 H      1 LIG       0.09000
      6 H3        -76.6697   -6.1243  -49.2191 H      1 LIG       0.09000
      7 H4        -77.5284   -7.3059  -48.1257 H      1 LIG       0.09000
      8 H5        -75.7258   -9.0026  -48.5442 H      1 LIG       0.09000
      9 H6        -74.8674   -7.8208  -49.6377 H      1 LIG       0.09000
@<TRIPOS>BOND
      1       1       2 1
      2       1       3 1
      3       2       3 1
      4       1       4 1
      5       1       5 1
      6       2       6 1
      7       2       7 1
      8       3       8 1
      9       3       9 1
@<TRIPOS>ALT_TYPE
CGenFF_4.0_ALT_TYPE_SET
CGenFF_4.0 1 CG3C31 2 CG3C31 3 CG3C31 4 HGA2 5 HGA2 6 HGA2 7 HGA2 8 HGA2 9 HGA2
@<TRIPOS>MOLECULE
cyclopropane
 9 9 0 0 0
****
USER_CHARGES
INVALID_CHARGES
Pose:  15 Cluster:  15 Fr_nu: 143829 TotEn:    -5.41
@<TRIPOS>ATOM
      1 C1        -59.9296   -4.1577  -20.9780 C.3    1 LIG      -0.18000
      2 C2        -60.1699   -5.2722  -21.9537 C.3    1 LIG      -0.18000
      3 C3        -60.7139   -3.9014  -22.2312 C.3    1 LIG      -0.18000
      4 H1        -60.4701   -4.1819  -20.0401 H      1 LIG       0.09000
      5 H2        -58.9296   -3.7478  -20.9160 H      1 LIG       0.09000
      6 H3        -59.3316   -5.6124  -22.5486 H      1 LIG       0.09000
      7 H4        -60.8723   -6.0469  -21.6731 H      1 LIG       0.09000
      8 H5        -61.7823   -3.7534  -22.1370 H      1 LIG       0.09000
      9 H6        -60.2413   -3.3192  -23.0123 H      1 LIG       0.09000
@<TRIPOS>BOND
      1       1       2 1
      2       1       3 1
      3       2       3 1
      4       1       4 1
      5       1       5 1
      6       2       6 1
      7       2       7 1
      8       3       8 1
      9       3       9 1
@<TRIPOS>ALT_TYPE
CGenFF_4.0_ALT_TYPE_SET
CGenFF_4.0 1 CG3C31 2 CG3C31 3 CG3C31 4 HGA2 5 HGA2 6 HGA2 7 HGA2 8 HGA2 9 HGA2
@<TRIPOS>MOLECULE
cyclopropane
 9 9 0 0 0
****
USER_CHARGES
INVALID_CHARGES
Pose:  16 Cluster:  16 Fr_nu: 238709 TotEn:    -5.29
@<TRIPOS>ATOM
      1 C1        -62.6239  -23.8612  -34.7841 C.3    1 LIG      -0.18000
      2 C2        -63.0511  -23.2148  -33.4990 C.3    1 LIG      -0.18000
      3 C3        -62.1819  -24.4377  -33.4712 C.3    1 LIG      -0.18000
      4 H1        -63.3706  -24.4054  -35.3487 H      1 LIG       0.09000
      5 H2        -61.8834  -23.3490  -35.3851 H      1 LIG       0.09000
      6 H3        -62.5981  -22.2674  -33.2350 H      1 LIG       0.09000
      7 H4        -64.0855  -23.3235  -33.1979 H      1 LIG       0.09000
      8 H5        -62.6311  -25.3695  -33.1518 H      1 LIG       0.09000
      9 H6        -61.1439  -24.3130  -33.1891 H      1 LIG       0.09000
@<TRIPOS>BOND
      1       1       2 1
      2       1       3 1
      3       2       3 1
      4       1       4 1
      5       1       5 1
      6       2       6 1
      7       2       7 1
      8       3       8 1
      9       3       9 1
@<TRIPOS>ALT_TYPE
CGenFF_4.0_ALT_TYPE_SET
CGenFF_4.0 1 CG3C31 2 CG3C31 3 CG3C31 4 HGA2 5 HGA2 6 HGA2 7 HGA2 8 HGA2 9 HGA2
@<TRIPOS>MOLECULE
cyclopropane
 9 9 0 0 0
****
USER_CHARGES
INVALID_CHARGES
Pose:  17 Cluster:  17 Fr_nu: 454620 TotEn:    -5.11
@<TRIPOS>ATOM
      1 C1        -79.6881  -18.3776  -47.8572 C.3    1 LIG      -0.18000
      2 C2        -79.4342  -17.0241  -48.4531 C.3    1 LIG      -0.18000
      3 C3        -79.7859  -17.1502  -46.9997 C.3    1 LIG      -0.18000
      4 H1        -80.6084  -18.8824  -48.1232 H      1 LIG       0.09000
      5 H2        -78.8380  -19.0310  -47.7077 H      1 LIG       0.09000
      6 H3        -78.4131  -16.7663  -48.7049 H      1 LIG       0.09000
      7 H4        -80.1834  -16.6170  -49.1205 H      1 LIG       0.09000
      8 H5        -80.7718  -16.8284  -46.6889 H      1 LIG       0.09000
      9 H6        -79.0013  -16.9778  -46.2736 H      1 LIG       0.09000
@<TRIPOS>BOND
      1       1       2 1
      2       1       3 1
      3       2       3 1
      4       1       4 1
      5       1       5 1
      6       2       6 1
      7       2       7 1
      8       3       8 1
      9       3       9 1
@<TRIPOS>ALT_TYPE
CGenFF_4.0_ALT_TYPE_SET
CGenFF_4.0 1 CG3C31 2 CG3C31 3 CG3C31 4 HGA2 5 HGA2 6 HGA2 7 HGA2 8 HGA2 9 HGA2
@<TRIPOS>MOLECULE
cyclopropane
 9 9 0 0 0
****
USER_CHARGES
INVALID_CHARGES
Pose:  18 Cluster:  18 Fr_nu:  56636 TotEn:    -4.83
@<TRIPOS>ATOM
      1 C1        -59.5655  -20.4732  -42.1025 C.3    1 LIG      -0.18000
      2 C2        -59.0396  -20.7616  -40.7270 C.3    1 LIG      -0.18000
      3 C3        -58.2141  -19.9647  -41.6942 C.3    1 LIG      -0.18000
      4 H1        -59.6042  -21.2915  -42.8106 H      1 LIG       0.09000
      5 H2        -60.3685  -19.7532  -42.1953 H      1 LIG       0.09000
      6 H3        -59.4887  -20.2357  -39.8938 H      1 LIG       0.09000
      7 H4        -58.7241  -21.7741  -40.5085 H      1 LIG       0.09000
      8 H5        -57.3433  -20.4408  -42.1270 H      1 LIG       0.09000
      9 H6        -58.1083  -18.9026  -41.5121 H      1 LIG       0.09000
@<TRIPOS>BOND
      1       1       2 1
      2       1       3 1
      3       2       3 1
      4       1       4 1
      5       1       5 1
      6       2       6 1
      7       2       7 1
      8       3       8 1
      9       3       9 1
@<TRIPOS>ALT_TYPE
CGenFF_4.0_ALT_TYPE_SET
CGenFF_4.0 1 CG3C31 2 CG3C31 3 CG3C31 4 HGA2 5 HGA2 6 HGA2 7 HGA2 8 HGA2 9 HGA2
@<TRIPOS>MOLECULE
cyclopropane
 9 9 0 0 0
****
USER_CHARGES
INVALID_CHARGES
Pose:  19 Cluster:  19 Fr_nu: 159744 TotEn:    -4.72
@<TRIPOS>ATOM
      1 C1        -52.3503    4.2686  -36.2634 C.3    1 LIG      -0.18000
      2 C2        -52.3600    5.0530  -34.9841 C.3    1 LIG      -0.18000
      3 C3        -52.0035    3.5953  -34.9680 C.3    1 LIG      -0.18000
      4 H1        -53.3040    4.0299  -36.7170 H      1 LIG       0.09000
      5 H2        -51.5475    4.4568  -36.9648 H      1 LIG       0.09000
      6 H3        -51.5637    5.7691  -34.8244 H      1 LIG       0.09000
      7 H4        -53.3202    5.3425  -34.5760 H      1 LIG       0.09000
      8 H5        -52.7238    2.9038  -34.5495 H      1 LIG       0.09000
      9 H6        -50.9673    3.3309  -34.7982 H      1 LIG       0.09000
@<TRIPOS>BOND
      1       1       2 1
      2       1       3 1
      3       2       3 1
      4       1       4 1
      5       1       5 1
      6       2       6 1
      7       2       7 1
      8       3       8 1
      9       3       9 1
@<TRIPOS>ALT_TYPE
CGenFF_4.0_ALT_TYPE_SET
CGenFF_4.0 1 CG3C31 2 CG3C31 3 CG3C31 4 HGA2 5 HGA2 6 HGA2 7 HGA2 8 HGA2 9 HGA2
@<TRIPOS>MOLECULE
cyclopropane
 9 9 0 0 0
****
USER_CHARGES
INVALID_CHARGES
Pose:  20 Cluster:  20 Fr_nu: 1059715 TotEn:    -3.30
@<TRIPOS>ATOM
      1 C1        -73.8604  -11.3139  -43.2473 C.3    1 LIG      -0.18000
      2 C2        -73.9407  -10.4133  -44.4450 C.3    1 LIG      -0.18000
      3 C3        -73.8788   -9.8245  -43.0660 C.3    1 LIG      -0.18000
      4 H1        -74.7491  -11.8672  -42.9707 H      1 LIG       0.09000
      5 H2        -72.9274  -11.8326  -43.0672 H      1 LIG       0.09000
      6 H3        -73.0616  -10.3258  -45.0711 H      1 LIG       0.09000
      7 H4        -74.8833  -10.3600  -44.9750 H      1 LIG       0.09000
      8 H5        -74.7798   -9.3752  -42.6678 H      1 LIG       0.09000
      9 H6        -72.9580   -9.3414  -42.7642 H      1 LIG       0.09000
@<TRIPOS>BOND
      1       1       2 1
      2       1       3 1
      3       2       3 1
      4       1       4 1
      5       1       5 1
      6       2       6 1
      7       2       7 1
      8       3       8 1
      9       3       9 1
@<TRIPOS>ALT_TYPE
CGenFF_4.0_ALT_TYPE_SET
CGenFF_4.0 1 CG3C31 2 CG3C31 3 CG3C31 4 HGA2 5 HGA2 6 HGA2 7 HGA2 8 HGA2 9 HGA2
@<TRIPOS>MOLECULE
pyrrole
 10 10 0 0 0
****
USER_CHARGES
INVALID_CHARGES
Pose:   1 Cluster:   1 Fr_nu:  86405 TotEn:   -14.06
@<TRIPOS>ATOM
      1 C1        -52.7095    4.8452  -34.7028 C.2    1 LIG      -0.25700
      2 C2        -52.5184    3.6787  -33.9220 C.2    1 LIG      -0.25700
      3 C3        -52.3650    4.5332  -35.9995 C.2    1 LIG      -0.04700
      4 C4        -52.0628    2.6894  -34.7652 C.2    1 LIG      -0.04700
      5 N1        -51.9731    3.2202  -36.0255 N.pl3  1 LIG      -0.36000
      6 H1        -53.0604    5.8075  -34.3575 H      1 LIG       0.15400
      7 H2        -52.6926    3.5698  -32.8608 H      1 LIG       0.15400
      8 H3        -52.3629    5.1264  -36.9031 H      1 LIG       0.14000
      9 H4        -51.7968    1.6579  -34.5815 H      1 LIG       0.14000
     10 H5        -51.6657    2.7201  -36.8481 H      1 LIG       0.38000
@<TRIPOS>BOND
      1       1       2 1
      2       1       3 2
      3       2       4 2
      4       3       5 1
      5       4       5 1
      6       1       6 1
      7       2       7 1
      8       3       8 1
      9       4       9 1
     10       5      10 1
@<TRIPOS>ALT_TYPE
CGenFF_4.0_ALT_TYPE_SET
CGenFF_4.0 1 CG2R51 2 CG2R51 3 CG2R51 4 CG2R51 5 NG2R51 6 HGR51 7 HGR51 8 HGR52 9 HGR52 10 HGP1
@<TRIPOS>MOLECULE
pyrrole
 10 10 0 0 0
****
USER_CHARGES
INVALID_CHARGES
Pose:   2 Cluster:   2 Fr_nu: 1096701 TotEn:   -14.04
@<TRIPOS>ATOM
      1 C1        -51.1051    4.7608  -34.3117 C.2    1 LIG      -0.25700
      2 C2        -51.9951    4.9976  -35.3882 C.2    1 LIG      -0.25700
      3 C3        -51.1368    3.4106  -34.0410 C.2    1 LIG      -0.04700
      4 C4        -52.5437    3.7848  -35.7426 C.2    1 LIG      -0.04700
      5 N1        -52.0149    2.8274  -34.9168 N.pl3  1 LIG      -0.36000
      6 H1        -50.5061    5.4946  -33.7910 H      1 LIG       0.15400
      7 H2        -52.2141    5.9475  -35.8551 H      1 LIG       0.15400
      8 H3        -50.6153    2.8145  -33.3055 H      1 LIG       0.14000
      9 H4        -53.2597    3.5186  -36.5074 H      1 LIG       0.14000
     10 H5        -52.2378    1.8421  -34.9490 H      1 LIG       0.38000
@<TRIPOS>BOND
      1       1       2 1
      2       1       3 2
      3       2       4 2
      4       3       5 1
      5       4       5 1
      6       1       6 1
      7       2       7 1
      8       3       8 1
      9       4       9 1
     10       5      10 1
@<TRIPOS>ALT_TYPE
CGenFF_4.0_ALT_TYPE_SET
CGenFF_4.0 1 CG2R51 2 CG2R51 3 CG2R51 4 CG2R51 5 NG2R51 6 HGR51 7 HGR51 8 HGR52 9 HGR52 10 HGP1
@<TRIPOS>MOLECULE
pyrrole
 10 10 0 0 0
****
USER_CHARGES
INVALID_CHARGES
Pose:   3 Cluster:   3 Fr_nu: 536325 TotEn:   -13.40
@<TRIPOS>ATOM
      1 C1        -49.9240    5.0738  -34.2286 C.2    1 LIG      -0.25700
      2 C2        -51.1984    5.3831  -34.7647 C.2    1 LIG      -0.25700
      3 C3        -49.9602    3.7612  -33.8127 C.2    1 LIG      -0.04700
      4 C4        -51.9746    4.2500  -34.6600 C.2    1 LIG      -0.04700
      5 N1        -51.2117    3.2705  -34.0797 N.pl3  1 LIG      -0.36000
      6 H1        -49.0728    5.7358  -34.1543 H      1 LIG       0.15400
      7 H2        -51.5176    6.3280  -35.1813 H      1 LIG       0.15400
      8 H3        -49.2100    3.1345  -33.3515 H      1 LIG       0.14000
      9 H4        -52.9980    4.0538  -34.9474 H      1 LIG       0.14000
     10 H5        -51.5239    2.3304  -33.8797 H      1 LIG       0.38000
@<TRIPOS>BOND
      1       1       2 1
      2       1       3 2
      3       2       4 2
      4       3       5 1
      5       4       5 1
      6       1       6 1
      7       2       7 1
      8       3       8 1
      9       4       9 1
     10       5      10 1
@<TRIPOS>ALT_TYPE
CGenFF_4.0_ALT_TYPE_SET
CGenFF_4.0 1 CG2R51 2 CG2R51 3 CG2R51 4 CG2R51 5 NG2R51 6 HGR51 7 HGR51 8 HGR52 9 HGR52 10 HGP1
@<TRIPOS>MOLECULE
pyrrole
 10 10 0 0 0
****
USER_CHARGES
INVALID_CHARGES
Pose:   4 Cluster:   4 Fr_nu: 615284 TotEn:   -13.09
@<TRIPOS>ATOM
      1 C1        -62.0812   -0.1943  -25.3561 C.2    1 LIG      -0.25700
      2 C2        -61.0223   -0.9637  -24.8139 C.2    1 LIG      -0.25700
      3 C3        -62.9480   -1.0669  -25.9763 C.2    1 LIG      -0.04700
      4 C4        -61.2743   -2.2830  -25.1194 C.2    1 LIG      -0.04700
      5 N1        -62.4472   -2.3337  -25.8263 N.pl3  1 LIG      -0.36000
      6 H1        -62.1991    0.8787  -25.3000 H      1 LIG       0.15400
      7 H2        -60.1683   -0.5979  -24.2615 H      1 LIG       0.15400
      8 H3        -63.8731   -0.9002  -26.5098 H      1 LIG       0.14000
      9 H4        -60.7258   -3.1873  -24.8960 H      1 LIG       0.14000
     10 H5        -62.8774   -3.1762  -26.1820 H      1 LIG       0.38000
@<TRIPOS>BOND
      1       1       2 1
      2       1       3 2
      3       2       4 2
      4       3       5 1
      5       4       5 1
      6       1       6 1
      7       2       7 1
      8       3       8 1
      9       4       9 1
     10       5      10 1
@<TRIPOS>ALT_TYPE
CGenFF_4.0_ALT_TYPE_SET
CGenFF_4.0 1 CG2R51 2 CG2R51 3 CG2R51 4 CG2R51 5 NG2R51 6 HGR51 7 HGR51 8 HGR52 9 HGR52 10 HGP1
@<TRIPOS>MOLECULE
pyrrole
 10 10 0 0 0
****
USER_CHARGES
INVALID_CHARGES
Pose:   5 Cluster:   5 Fr_nu: 915876 TotEn:   -12.83
@<TRIPOS>ATOM
      1 C1        -61.5597   -2.0981  -24.0034 C.2    1 LIG      -0.25700
      2 C2        -62.5724   -2.8136  -23.3180 C.2    1 LIG      -0.25700
      3 C3        -61.7455   -2.3120  -25.3514 C.2    1 LIG      -0.04700
      4 C4        -63.3460   -3.4430  -24.2681 C.2    1 LIG      -0.04700
      5 N1        -62.8340   -3.1312  -25.5004 N.pl3  1 LIG      -0.36000
      6 H1        -60.7805   -1.4926  -23.5622 H      1 LIG       0.15400
      7 H2        -62.7225   -2.8661  -22.2489 H      1 LIG       0.15400
      8 H3        -61.2018   -1.9562  -26.2152 H      1 LIG       0.14000
      9 H4        -64.2134   -4.0816  -24.1772 H      1 LIG       0.14000
     10 H5        -63.2028   -3.4552  -26.3838 H      1 LIG       0.38000
@<TRIPOS>BOND
      1       1       2 1
      2       1       3 2
      3       2       4 2
      4       3       5 1
      5       4       5 1
      6       1       6 1
      7       2       7 1
      8       3       8 1
      9       4       9 1
     10       5      10 1
@<TRIPOS>ALT_TYPE
CGenFF_4.0_ALT_TYPE_SET
CGenFF_4.0 1 CG2R51 2 CG2R51 3 CG2R51 4 CG2R51 5 NG2R51 6 HGR51 7 HGR51 8 HGR52 9 HGR52 10 HGP1
@<TRIPOS>MOLECULE
pyrrole
 10 10 0 0 0
****
USER_CHARGES
INVALID_CHARGES
Pose:   6 Cluster:   6 Fr_nu: 962651 TotEn:   -12.31
@<TRIPOS>ATOM
      1 C1        -77.3190   -8.5938  -49.7771 C.2    1 LIG      -0.25700
      2 C2        -76.9257   -7.7578  -48.7031 C.2    1 LIG      -0.25700
      3 C3        -76.1702   -9.0635  -50.3748 C.2    1 LIG      -0.04700
      4 C4        -75.5486   -7.7420  -48.6772 C.2    1 LIG      -0.04700
      5 N1        -75.1002   -8.5389  -49.6980 N.pl3  1 LIG      -0.36000
      6 H1        -78.3294   -8.8282  -50.0812 H      1 LIG       0.15400
      7 H2        -77.5738   -7.2243  -48.0223 H      1 LIG       0.15400
      8 H3        -76.0189   -9.7214  -51.2189 H      1 LIG       0.14000
      9 H4        -74.8502   -7.2374  -48.0244 H      1 LIG       0.14000
     10 H5        -74.1293   -8.7135  -49.9178 H      1 LIG       0.38000
@<TRIPOS>BOND
      1       1       2 1
      2       1       3 2
      3       2       4 2
      4       3       5 1
      5       4       5 1
      6       1       6 1
      7       2       7 1
      8       3       8 1
      9       4       9 1
     10       5      10 1
@<TRIPOS>ALT_TYPE
CGenFF_4.0_ALT_TYPE_SET
CGenFF_4.0 1 CG2R51 2 CG2R51 3 CG2R51 4 CG2R51 5 NG2R51 6 HGR51 7 HGR51 8 HGR52 9 HGR52 10 HGP1
@<TRIPOS>MOLECULE
pyrrole
 10 10 0 0 0
****
USER_CHARGES
INVALID_CHARGES
Pose:   7 Cluster:   7 Fr_nu: 331731 TotEn:   -11.67
@<TRIPOS>ATOM
      1 C1        -50.8764    5.3460  -34.6554 C.2    1 LIG      -0.25700
      2 C2        -50.6996    4.0022  -34.2431 C.2    1 LIG      -0.25700
      3 C3        -52.1809    5.4785  -35.0776 C.2    1 LIG      -0.04700
      4 C4        -51.9014    3.3544  -34.4260 C.2    1 LIG      -0.04700
      5 N1        -52.7944    4.2615  -34.9339 N.pl3  1 LIG      -0.36000
      6 H1        -50.1338    6.1314  -34.6451 H      1 LIG       0.15400
      7 H2        -49.7958    3.5536  -33.8556 H      1 LIG       0.15400
      8 H3        -52.7256    6.3271  -35.4668 H      1 LIG       0.14000
      9 H4        -52.2000    2.3325  -34.2390 H      1 LIG       0.14000
     10 H5        -53.7578    4.0635  -35.1664 H      1 LIG       0.38000
@<TRIPOS>BOND
      1       1       2 1
      2       1       3 2
      3       2       4 2
      4       3       5 1
      5       4       5 1
      6       1       6 1
      7       2       7 1
      8       3       8 1
      9       4       9 1
     10       5      10 1
@<TRIPOS>ALT_TYPE
CGenFF_4.0_ALT_TYPE_SET
CGenFF_4.0 1 CG2R51 2 CG2R51 3 CG2R51 4 CG2R51 5 NG2R51 6 HGR51 7 HGR51 8 HGR52 9 HGR52 10 HGP1
@<TRIPOS>MOLECULE
pyrrole
 10 10 0 0 0
****
USER_CHARGES
INVALID_CHARGES
Pose:   8 Cluster:   8 Fr_nu: 805909 TotEn:   -11.49
@<TRIPOS>ATOM
      1 C1        -62.1575   -0.0883  -25.0074 C.2    1 LIG      -0.25700
      2 C2        -61.6990   -1.4287  -25.0076 C.2    1 LIG      -0.25700
      3 C3        -63.1212    0.0171  -25.9859 C.2    1 LIG      -0.04700
      4 C4        -62.3965   -2.1017  -25.9864 C.2    1 LIG      -0.04700
      5 N1        -63.2579   -1.2129  -26.5747 N.pl3  1 LIG      -0.36000
      6 H1        -61.8219    0.7126  -24.3636 H      1 LIG       0.15400
      7 H2        -60.9429   -1.8583  -24.3658 H      1 LIG       0.15400
      8 H3        -63.7195    0.8548  -26.3154 H      1 LIG       0.14000
      9 H4        -62.3576   -3.1310  -26.3145 H      1 LIG       0.14000
     10 H5        -63.8965   -1.4310  -27.3270 H      1 LIG       0.38000
@<TRIPOS>BOND
      1       1       2 1
      2       1       3 2
      3       2       4 2
      4       3       5 1
      5       4       5 1
      6       1       6 1
      7       2       7 1
      8       3       8 1
      9       4       9 1
     10       5      10 1
@<TRIPOS>ALT_TYPE
CGenFF_4.0_ALT_TYPE_SET
CGenFF_4.0 1 CG2R51 2 CG2R51 3 CG2R51 4 CG2R51 5 NG2R51 6 HGR51 7 HGR51 8 HGR52 9 HGR52 10 HGP1
@<TRIPOS>MOLECULE
pyrrole
 10 10 0 0 0
****
USER_CHARGES
INVALID_CHARGES
Pose:   9 Cluster:   9 Fr_nu: 146384 TotEn:   -11.48
@<TRIPOS>ATOM
      1 C1        -64.3991    3.2746  -54.3408 C.2    1 LIG      -0.25700
      2 C2        -65.3702    3.3677  -53.3135 C.2    1 LIG      -0.25700
      3 C3        -64.8578    2.3553  -55.2584 C.2    1 LIG      -0.04700
      4 C4        -66.3927    2.5023  -53.6345 C.2    1 LIG      -0.04700
      5 N1        -66.0703    1.8922  -54.8186 N.pl3  1 LIG      -0.36000
      6 H1        -63.4674    3.8189  -54.4049 H      1 LIG       0.15400
      7 H2        -65.3302    3.9957  -52.4347 H      1 LIG       0.15400
      8 H3        -64.4309    1.9899  -56.1817 H      1 LIG       0.14000
      9 H4        -67.3186    2.2684  -53.1282 H      1 LIG       0.14000
     10 H5        -66.6396    1.2063  -55.2948 H      1 LIG       0.38000
@<TRIPOS>BOND
      1       1       2 1
      2       1       3 2
      3       2       4 2
      4       3       5 1
      5       4       5 1
      6       1       6 1
      7       2       7 1
      8       3       8 1
      9       4       9 1
     10       5      10 1
@<TRIPOS>ALT_TYPE
CGenFF_4.0_ALT_TYPE_SET
CGenFF_4.0 1 CG2R51 2 CG2R51 3 CG2R51 4 CG2R51 5 NG2R51 6 HGR51 7 HGR51 8 HGR52 9 HGR52 10 HGP1
@<TRIPOS>MOLECULE
pyrrole
 10 10 0 0 0
****
USER_CHARGES
INVALID_CHARGES
Pose:  10 Cluster:  10 Fr_nu:  78040 TotEn:   -11.44
@<TRIPOS>ATOM
      1 C1        -79.9632   -6.6026  -33.6715 C.2    1 LIG      -0.25700
      2 C2        -80.2112   -7.1698  -32.3973 C.2    1 LIG      -0.25700
      3 C3        -80.0387   -7.6204  -34.5966 C.2    1 LIG      -0.04700
      4 C4        -80.4308   -8.5170  -32.5824 C.2    1 LIG      -0.04700
      5 N1        -80.3232   -8.7796  -33.9232 N.pl3  1 LIG      -0.36000
      6 H1        -79.7529   -5.5653  -33.8908 H      1 LIG       0.15400
      7 H2        -80.2279   -6.6545  -31.4473 H      1 LIG       0.15400
      8 H3        -79.9153   -7.6237  -35.6704 H      1 LIG       0.14000
      9 H4        -80.6548   -9.3092  -31.8819 H      1 LIG       0.14000
     10 H5        -80.4367   -9.6886  -34.3500 H      1 LIG       0.38000
@<TRIPOS>BOND
      1       1       2 1
      2       1       3 2
      3       2       4 2
      4       3       5 1
      5       4       5 1
      6       1       6 1
      7       2       7 1
      8       3       8 1
      9       4       9 1
     10       5      10 1
@<TRIPOS>ALT_TYPE
CGenFF_4.0_ALT_TYPE_SET
CGenFF_4.0 1 CG2R51 2 CG2R51 3 CG2R51 4 CG2R51 5 NG2R51 6 HGR51 7 HGR51 8 HGR52 9 HGR52 10 HGP1
@<TRIPOS>MOLECULE
pyrrole
 10 10 0 0 0
****
USER_CHARGES
INVALID_CHARGES
Pose:  11 Cluster:  11 Fr_nu: 788376 TotEn:   -11.26
@<TRIPOS>ATOM
      1 C1        -57.7974  -20.9634  -39.5048 C.2    1 LIG      -0.25700
      2 C2        -57.1723  -21.0789  -40.7709 C.2    1 LIG      -0.25700
      3 C3        -58.7050  -19.9305  -39.5867 C.2    1 LIG      -0.04700
      4 C4        -57.7170  -20.1129  -41.5880 C.2    1 LIG      -0.04700
      5 N1        -58.6473  -19.4207  -40.8576 N.pl3  1 LIG      -0.36000
      6 H1        -57.6069  -21.5678  -38.6290 H      1 LIG       0.15400
      7 H2        -56.4082  -21.7875  -41.0575 H      1 LIG       0.15400
      8 H3        -59.3841  -19.5134  -38.8566 H      1 LIG       0.14000
      9 H4        -57.5270  -19.8585  -42.6213 H      1 LIG       0.14000
     10 H5        -59.2056  -18.6525  -41.2031 H      1 LIG       0.38000
@<TRIPOS>BOND
      1       1       2 1
      2       1       3 2
      3       2       4 2
      4       3       5 1
      5       4       5 1
      6       1       6 1
      7       2       7 1
      8       3       8 1
      9       4       9 1
[truncated: 3,912,922 more chars]
