# Supplementary material for: The pocketome of G-protein-coupled receptors reveals previously untargeted allosteric sites
Source: Nat Commun. 2022 May 10;13:2567. doi: 10.1038/s41467-022-29609-6 (PMC9091257; doi:10.1038/s41467-022-29609-6)
Supplement: Supplementary file 4 — Supplementary Data 1 [file 41467_2022_29609_MOESM4_ESM.zip › docking_files/4bv0/rec.mol2]

@<TRIPOS>MOLECULE
4bv0_align.pdb
4817 4878 297 0 0
PROTEIN
NO_CHARGES


@<TRIPOS>ATOM
      1 N         -96.4580  -18.6270  -52.5520 N.4       1 ASN   -0.2700
      2 CA        -95.0440  -18.2960  -52.5860 C.3       1 ASN    0.0900
      3 CAY       -98.8020  -18.2220  -52.8610 C.3       1 ASN    0.0900
      4 C         -94.1360  -19.5250  -52.5110 C.2       1 ASN    0.0900
      5 O         -93.2230  -19.5550  -51.6930 O.2       1 ASN    0.5100
      6 CB        -94.5890  -17.1920  -51.5610 C.3       1 ASN   -0.5100
      7 CG        -95.1360  -17.3270  -50.1340 C.2       1 ASN   -0.4700
      8 ND2       -96.3720  -16.8180  -49.9130 N.am      1 ASN    0.3100
      9 OD1       -94.4560  -17.7720  -49.2090 O.2       1 ASN    0.0700
     10 CY        -97.4090  -17.7240  -52.8370 C.2       1 ASN    0.0900
     11 OY        -97.1590  -16.5390  -53.0380 O.2       1 ASN   -0.1800
     12 HN        -96.6790  -19.5660  -52.3040 H         1 ASN    0.0900
     13 HA        -94.8260  -17.9610  -53.5890 H         1 ASN    0.0900
     14 HB1       -94.9120  -16.2040  -51.9520 H         1 ASN    0.5500
     15 HB2       -93.4800  -17.2160  -51.4980 H         1 ASN   -0.5500
     16 HD21      -96.7210  -16.7400  -48.9790 H         1 ASN   -0.6200
     17 HD22      -96.9360  -16.5210  -50.6840 H         1 ASN    0.3200
     18 HY1       -99.4930  -17.3800  -53.0780 H         1 ASN    0.3000
     19 HY2       -99.0630  -18.6570  -51.8730 H         1 ASN    0.5100
     20 HY3       -98.9110  -18.9920  -53.6540 H         1 ASN   -0.5100
     21 N         -94.2830  -20.5220  -53.4330 N.am      2 SER   -0.4700
     22 CA        -93.3020  -21.5940  -53.5480 C.3       2 SER    0.3100
     23 C         -92.1000  -21.1750  -54.3890 C.2       2 SER    0.0700
     24 O         -91.1770  -21.9600  -54.6060 O.2       2 SER    0.0900
     25 CB        -93.9460  -22.8500  -54.1410 C.3       2 SER    0.0500
     26 OG        -94.4880  -22.5890  -55.4250 O.3       2 SER    0.0900
     27 HN        -95.0570  -20.5590  -54.0610 H         2 SER    0.0900
     28 HA        -92.9150  -21.8020  -52.5610 H         2 SER   -0.6600
     29 HB1       -94.7640  -23.1980  -53.4760 H         2 SER    0.4300
     30 HB2       -93.1810  -23.6500  -54.2360 H         2 SER    0.5100
     31 HG1       -93.7470  -22.6150  -56.0350 H         2 SER   -0.5100
     32 N         -92.1160  -19.9320  -54.8600 N.am      3 ASP   -0.4700
     33 CA        -91.0160  -19.3920  -55.6460 C.3       3 ASP    0.3100
     34 C         -89.9090  -18.8860  -54.7280 C.2       3 ASP    0.0700
     35 O         -88.7870  -18.6340  -55.1640 O.2       3 ASP    0.0900
     36 CB        -91.5150  -18.2620  -56.5530 C.3       3 ASP   -0.2800
     37 CG        -90.4580  -17.7910  -57.5330 C.2       3 ASP    0.0900
     38 OD1       -89.6380  -18.6240  -57.9730 O.co2     3 ASP    0.0900
     39 OD2       -90.4520  -16.5870  -57.8680 O.co2     3 ASP    0.6200
     40 HN        -92.8820  -19.3140  -54.6960 H         3 ASP   -0.7600
     41 HA        -90.6010  -20.1950  -56.2380 H         3 ASP   -0.7600
     42 HB1       -91.8200  -17.4000  -55.9220 H         3 ASP    0.5100
     43 HB2       -92.3940  -18.6220  -57.1280 H         3 ASP   -0.5100
     44 N         -90.2360  -18.7430  -53.4460 N.am      4 LEU   -0.4700
     45 CA        -89.2800  -18.2550  -52.4590 C.3       4 LEU    0.3100
     46 C         -88.5910  -19.4030  -51.7310 C.2       4 LEU    0.0700
     47 O         -87.6580  -19.1870  -50.9560 O.2       4 LEU    0.0900
     48 CB        -89.9710  -17.3310  -51.4490 C.3       4 LEU   -0.1800
     49 CG        -90.0130  -15.8340  -51.7650 C.3       4 LEU    0.0900
     50 CD1       -90.6240  -15.5650  -53.1310 C.3       4 LEU    0.0900
     51 CD2       -90.7700  -15.0830  -50.6810 C.3       4 LEU   -0.0900
     52 HN        -91.1460  -18.9620  -53.1040 H         4 LEU    0.0900
     53 HA        -88.5020  -17.7210  -52.9830 H         4 LEU   -0.2700
     54 HB1       -89.4500  -17.4520  -50.4770 H         4 LEU    0.0900
     55 HB2       -91.0200  -17.6790  -51.3420 H         4 LEU    0.0900
     56 HG        -88.9790  -15.4300  -51.7440 H         4 LEU    0.0900
     57 HD11      -91.6650  -15.9530  -53.1660 H         4 LEU   -0.2700
     58 HD12      -90.0290  -16.0750  -53.9190 H         4 LEU    0.0900
     59 HD13      -90.6470  -14.4720  -53.3270 H         4 LEU    0.0900
     60 HD21      -90.1800  -15.0740  -49.7400 H         4 LEU    0.0900
     61 HD22      -91.7430  -15.5820  -50.4840 H         4 LEU    0.5100
     62 HD23      -90.9460  -14.0340  -50.9990 H         4 LEU   -0.5100
     63 N         -89.0520  -20.6240  -51.9820 N.am      5 ASP   -0.4700
     64 CA        -88.4780  -21.8020  -51.3520 C.3       5 ASP    0.3100
     65 C         -87.0890  -22.0950  -51.9020 C.2       5 ASP    0.0700
     66 O         -86.7540  -21.6990  -53.0180 O.2       5 ASP    0.0900
     67 CB        -89.3720  -23.0270  -51.5670 C.3       5 ASP   -0.2800
     68 CG        -90.8040  -22.7910  -51.1310 C.2       5 ASP    0.0900
     69 OD1       -91.0570  -21.8070  -50.4040 O.co2     5 ASP    0.0900
     70 OD2       -91.6780  -23.5960  -51.5120 O.co2     5 ASP    0.6200
     71 HN        -89.8090  -20.7860  -52.6110 H         5 ASP   -0.7600
     72 HA        -88.3720  -21.5970  -50.2960 H         5 ASP   -0.7600
     73 HB1       -88.9620  -23.8800  -50.9850 H         5 ASP    0.5100
     74 HB2       -89.3710  -23.2890  -52.6460 H         5 ASP   -0.5100
     75 N         -86.2780  -22.7910  -51.1060 N.am      6 VAL   -0.4700
     76 CA        -84.9850  -23.2760  -51.5660 C.3       6 VAL    0.3100
     77 C         -84.9220  -24.7820  -51.3440 C.2       6 VAL    0.0700
     78 O         -85.7010  -25.3340  -50.5650 O.2       6 VAL    0.0900
     79 CB        -83.8160  -22.5970  -50.8250 C.3       6 VAL   -0.0900
     80 CG1       -84.0180  -21.0890  -50.7710 C.3       6 VAL    0.0900
     81 CG2       -83.6590  -23.1730  -49.4270 C.3       6 VAL   -0.2700
     82 HN        -86.5190  -23.0100  -50.1640 H         6 VAL    0.0900
     83 HA        -84.9170  -23.0750  -52.6240 H         6 VAL    0.0900
     84 HB        -82.8650  -22.8220  -51.3530 H         6 VAL    0.0900
     85 HG11      -84.7300  -20.8270  -49.9580 H         6 VAL   -0.2700
     86 HG12      -84.4340  -20.7280  -51.7360 H         6 VAL    0.0900
     87 HG13      -83.0490  -20.5840  -50.5690 H         6 VAL    0.0900
     88 HG21      -83.2800  -24.2160  -49.4840 H         6 VAL    0.0900
     89 HG22      -84.6420  -23.1820  -48.9090 H         6 VAL    0.5100
     90 HG23      -82.9350  -22.5640  -48.8450 H         6 VAL   -0.5100
     91 N         -84.0010  -25.4510  -52.0290 N.am      7 ASN   -0.4700
     92 CA        -83.8690  -26.8950  -51.8870 C.3       7 ASN    0.3100
     93 C         -82.5180  -27.3050  -51.3160 C.2       7 ASN    0.0700
     94 O         -81.8010  -28.1150  -51.9030 O.2       7 ASN    0.0900
     95 CB        -84.1250  -27.6020  -53.2210 C.3       7 ASN   -0.1800
     96 CG        -84.5190  -29.0590  -53.0420 C.2       7 ASN    0.0900
     97 ND2       -85.2650  -29.5910  -54.0090 N.am      7 ASN    0.0900
     98 OD1       -84.1690  -29.6980  -52.0520 O.2       7 ASN    0.5500
     99 HN        -83.3700  -25.0050  -52.6610 H         7 ASN   -0.5500
    100 HA        -84.5830  -27.2230  -51.1480 H         7 ASN   -0.6200
    101 HB1       -83.1990  -27.5610  -53.8350 H         7 ASN    0.3200
    102 HB2       -84.9430  -27.0770  -53.7580 H         7 ASN    0.3000
    103 HD21      -85.5570  -30.5460  -53.9490 H         7 ASN    0.5100
    104 HD22      -85.5320  -29.0360  -54.7970 H         7 ASN   -0.5100
    105 N         -82.1690  -26.7340  -50.1660 N.am      8 THR   -0.4700
    106 CA        -80.9840  -27.1590  -49.4360 C.3       8 THR    0.3100
    107 C         -81.3510  -28.3680  -48.5870 C.2       8 THR    0.0700
    108 O         -82.3080  -28.3200  -47.8140 O.2       8 THR    0.0900
    109 CB        -80.4400  -26.0390  -48.5350 C.3       8 THR    0.1400
    110 CG2       -79.9980  -24.8490  -49.3750 C.3       8 THR    0.0900
    111 OG1       -81.4560  -25.6150  -47.6240 O.3       8 THR   -0.6600
    112 HN        -82.7000  -25.9960  -49.7550 H         8 THR    0.4300
    113 HA        -80.2370  -27.4460  -50.1610 H         8 THR   -0.2700
    114 HB        -79.5680  -26.4110  -47.9550 H         8 THR    0.0900
    115 HG1       -82.0950  -26.3310  -47.5890 H         8 THR    0.0900
    116 HG21      -80.8580  -24.4510  -49.9560 H         8 THR    0.0900
    117 HG22      -79.2040  -25.1610  -50.0860 H         8 THR    0.5100
    118 HG23      -79.6130  -24.0420  -48.7160 H         8 THR   -0.5100
    119 N         -80.5980  -29.4540  -48.7410 N.am      9 ASP   -0.4700
    120 CA        -80.9090  -30.7040  -48.0540 C.3       9 ASP    0.3100
    121 C         -80.8550  -30.5640  -46.5350 C.2       9 ASP    0.0700
    122 O         -80.1460  -29.7130  -46.0010 O.2       9 ASP    0.0900
    123 CB        -79.9820  -31.8290  -48.5250 C.3       9 ASP   -0.2800
    124 CG        -78.5210  -31.5290  -48.2630 C.2       9 ASP    0.0900
    125 OD1       -77.8920  -30.8490  -49.1010 O.co2     9 ASP    0.0900
    126 OD2       -78.0010  -31.9760  -47.2180 O.co2     9 ASP    0.6200
    127 HN        -79.7920  -29.4630  -49.3260 H         9 ASP   -0.7600
    128 HA        -81.9390  -30.9540  -48.2660 H         9 ASP   -0.7600
    129 HB1       -80.1200  -31.9780  -49.6160 H         9 ASP    0.5100
    130 HB2       -80.2510  -32.7660  -47.9920 H         9 ASP   -0.5100
    131 N         -81.6210  -31.4080  -45.8480 N.am     10 ILE   -0.4700
    132 CA        -81.7490  -31.3430  -44.3960 C.3      10 ILE    0.3100
    133 C         -80.4260  -31.6230  -43.6880 C.2      10 ILE    0.0700
    134 O         -80.0810  -30.9610  -42.7100 O.2      10 ILE    0.0900
    135 CB        -82.8280  -32.3230  -43.8760 C.3      10 ILE   -0.0900
    136 CG1       -84.1740  -32.0660  -44.5600 C.3      10 ILE    0.0900
    137 CG2       -82.9740  -32.2110  -42.3640 C.3      10 ILE   -0.2700
    138 CD        -84.4370  -32.9450  -45.7680 C.3      10 ILE    0.0900
    139 HN        -82.1440  -32.1270  -46.2980 H        10 ILE    0.0900
    140 HA        -82.0120  -30.3290  -44.1330 H        10 ILE    0.0900
    141 HB        -82.5380  -33.3620  -44.1410 H        10 ILE   -0.1800
    142 HG11      -84.2040  -31.0040  -44.8870 H        10 ILE    0.0900
    143 HG12      -84.9830  -32.2360  -43.8190 H        10 ILE    0.0900
    144 HG21      -83.0930  -31.1460  -42.0700 H        10 ILE   -0.2700
    145 HG22      -82.0680  -32.6180  -41.8650 H        10 ILE    0.0900
    146 HG23      -83.8700  -32.7750  -42.0280 H        10 ILE    0.0900
    147 HD1       -84.4310  -34.0150  -45.4690 H        10 ILE    0.0900
    148 HD2       -83.6470  -32.7860  -46.5310 H        10 ILE    0.5100
    149 HD3       -85.4310  -32.7040  -46.2020 H        10 ILE   -0.5100
    150 N         -79.6820  -32.6050  -44.1950 N.am     11 TYR   -0.4700
    151 CA        -78.4030  -32.9800  -43.6070 C.3      11 TYR    0.3100
    152 C         -77.4020  -31.8280  -43.6270 C.2      11 TYR    0.0700
    153 O         -76.6120  -31.6630  -42.6970 O.2      11 TYR    0.0900
    154 CB        -77.8220  -34.2040  -44.3190 C.3      11 TYR   -0.1800
    155 CG        -78.6020  -35.4740  -44.0700 C.ar     11 TYR    0.0900
    156 CD1       -79.3290  -35.6450  -42.8980 C.ar     11 TYR    0.0900
    157 CD2       -78.6180  -36.5000  -45.0060 C.ar     11 TYR    0.0000
    158 CE1       -80.0480  -36.8030  -42.6630 C.ar     11 TYR   -0.1150
    159 CE2       -79.3340  -37.6630  -44.7810 C.ar     11 TYR    0.1150
    160 CZ        -80.0450  -37.8070  -43.6070 C.ar     11 TYR   -0.1150
    161 OH        -80.7610  -38.9620  -43.3770 O.3      11 TYR    0.1150
    162 HN        -79.9650  -33.1250  -44.9970 H        11 TYR    0.1100
    163 HA        -78.5650  -33.1960  -42.5610 H        11 TYR   -0.5400
    164 HB1       -76.7850  -34.3800  -43.9630 H        11 TYR    0.4300
    165 HB2       -77.8240  -34.0260  -45.4160 H        11 TYR   -0.1150
    166 HD1       -79.3330  -34.8590  -42.1570 H        11 TYR    0.1150
    167 HD2       -78.0610  -36.3880  -45.9250 H        11 TYR   -0.1150
    168 HE1       -80.6060  -36.9200  -41.7460 H        11 TYR    0.1150
    169 HE2       -79.3350  -38.4510  -45.5180 H        11 TYR    0.5100
    170 HH        -80.6430  -39.5400  -44.1350 H        11 TYR   -0.5100
    171 N         -77.4440  -31.0270  -44.6890 N.am     12 SER   -0.4700
    172 CA        -76.5960  -29.8490  -44.7870 C.3      12 SER    0.3100
    173 C         -77.0110  -28.8190  -43.7440 C.2      12 SER    0.0700
    174 O         -76.1650  -28.1810  -43.1200 O.2      12 SER    0.0900
    175 CB        -76.6720  -29.2380  -46.1870 C.3      12 SER    0.0500
    176 OG        -77.9800  -28.7760  -46.4740 O.3      12 SER    0.0900
    177 HN        -78.0530  -31.1970  -45.4600 H        12 SER    0.0900
    178 HA        -75.5830  -30.1480  -44.5640 H        12 SER   -0.6600
    179 HB1       -76.3930  -30.0040  -46.9430 H        12 SER    0.4300
    180 HB2       -75.9700  -28.3790  -46.2560 H        12 SER    0.5100
    181 HG1       -78.5220  -29.5620  -46.5700 H        12 SER   -0.5100
    182 N         -78.3210  -28.6670  -43.5610 N.am     13 LYS   -0.4700
    183 CA        -78.8560  -27.7510  -42.5630 C.3      13 LYS    0.3100
    184 C         -78.3790  -28.1300  -41.1670 C.2      13 LYS    0.0700
    185 O         -77.9040  -27.2860  -40.4160 O.2      13 LYS    0.0900
    186 CB        -80.3860  -27.7420  -42.5940 C.3      13 LYS   -0.1800
    187 CG        -80.9970  -27.2550  -43.8950 C.3      13 LYS    0.0900
    188 CD        -82.5150  -27.2300  -43.7980 C.3      13 LYS    0.0900
    189 CE        -83.1570  -26.8060  -45.1070 C.3      13 LYS   -0.1800
    190 NZ        -82.7300  -25.4450  -45.5230 N.4      13 LYS    0.0900
    191 HN        -78.9940  -29.1720  -44.0950 H        13 LYS    0.0900
    192 HA        -78.4720  -26.7650  -42.7760 H        13 LYS   -0.1800
    193 HB1       -80.7460  -27.0860  -41.7740 H        13 LYS    0.0900
    194 HB2       -80.7430  -28.7780  -42.4090 H        13 LYS    0.0900
    195 HG1       -80.6930  -27.9330  -44.7210 H        13 LYS    0.2100
    196 HG2       -80.6260  -26.2320  -44.1160 H        13 LYS    0.0500
    197 HD1       -82.8140  -26.5170  -43.0010 H        13 LYS    0.0500
    198 HD2       -82.8780  -28.2440  -43.5290 H        13 LYS   -0.3000
    199 HE1       -84.2610  -26.7940  -44.9950 H        13 LYS    0.3300
    200 HE2       -82.8630  -27.5120  -45.9130 H        13 LYS    0.3300
    201 HZ1       -81.8770  -25.5140  -46.1150 H        13 LYS    0.3300
    202 HZ2       -82.5220  -24.8740  -44.6790 H        13 LYS    0.5100
    203 HZ3       -83.4940  -24.9940  -46.0670 H        13 LYS   -0.5100
    204 N         -78.5020  -29.4120  -40.8310 N.am     14 VAL   -0.4700
    205 CA        -78.1170  -29.9100  -39.5150 C.3      14 VAL    0.3100
    206 C         -76.6100  -29.8180  -39.2950 C.2      14 VAL    0.0700
    207 O         -76.1530  -29.4370  -38.2160 O.2      14 VAL    0.0900
    208 CB        -78.5810  -31.3650  -39.3070 C.3      14 VAL   -0.0900
    209 CG1       -78.1660  -31.8700  -37.9350 C.3      14 VAL    0.0900
    210 CG2       -80.0890  -31.4690  -39.4820 C.3      14 VAL   -0.2700
    211 HN        -78.8630  -30.0910  -41.4660 H        14 VAL    0.0900
    212 HA        -78.5670  -29.2670  -38.7740 H        14 VAL    0.0900
    213 HB        -78.1280  -32.0110  -40.0900 H        14 VAL    0.0900
    214 HG11      -78.4670  -31.1410  -37.1520 H        14 VAL   -0.2700
    215 HG12      -77.0630  -31.9970  -37.8960 H        14 VAL    0.0900
    216 HG13      -78.6620  -32.8420  -37.7220 H        14 VAL    0.0900
    217 HG21      -80.3980  -30.9790  -40.4300 H        14 VAL    0.0900
    218 HG22      -80.6030  -30.9610  -38.6370 H        14 VAL    0.5100
    219 HG23      -80.3950  -32.5360  -39.5180 H        14 VAL   -0.5100
    220 N         -75.8390  -30.1650  -40.3230 N.am     15 LEU   -0.4700
    221 CA        -74.3850  -30.0830  -40.2580 C.3      15 LEU    0.3100
    222 C         -73.9270  -28.6510  -40.0100 C.2      15 LEU    0.0700
    223 O         -73.2260  -28.3680  -39.0350 O.2      15 LEU    0.0900
    224 CB        -73.7660  -30.6090  -41.5570 C.3      15 LEU   -0.1800
    225 CG        -72.2450  -30.5110  -41.6870 C.3      15 LEU    0.0900
    226 CD1       -71.5570  -31.3980  -40.6620 C.3      15 LEU    0.0900
    227 CD2       -71.8040  -30.8670  -43.0980 C.3      15 LEU   -0.0900
    228 HN        -76.2210  -30.4960  -41.1830 H        15 LEU    0.0900
    229 HA        -74.0530  -30.6720  -39.4170 H        15 LEU   -0.2700
    230 HB1       -74.2140  -30.0410  -42.3990 H        15 LEU    0.0900
    231 HB2       -74.0440  -31.6790  -41.6550 H        15 LEU    0.0900
    232 HG        -71.9310  -29.4570  -41.5310 H        15 LEU    0.0900
    233 HD11      -71.8550  -32.4580  -40.8120 H        15 LEU   -0.2700
    234 HD12      -71.8510  -31.0890  -39.6360 H        15 LEU    0.0900
    235 HD13      -70.4540  -31.3200  -40.7740 H        15 LEU    0.0900
    236 HD21      -72.2670  -30.1710  -43.8310 H        15 LEU    0.0900
    237 HD22      -72.1210  -31.9030  -43.3440 H        15 LEU    0.5100
    238 HD23      -70.6990  -30.7850  -43.1820 H        15 LEU   -0.5100
    239 N         -74.3390  -27.7490  -40.8990 N.am     16 VAL   -0.4700
    240 CA        -73.9900  -26.3370  -40.8020 C.3      16 VAL    0.3100
    241 C         -74.4650  -25.7290  -39.4820 C.2      16 VAL    0.0700
    242 O         -73.7780  -24.8950  -38.8890 O.2      16 VAL    0.0900
    243 CB        -74.5550  -25.5450  -42.0030 C.3      16 VAL   -0.0900
    244 CG1       -74.4070  -24.0480  -41.7910 C.3      16 VAL    0.0900
    245 CG2       -73.8620  -25.9710  -43.2890 C.3      16 VAL   -0.2700
    246 HN        -74.9100  -28.0020  -41.6770 H        16 VAL    0.0900
    247 HA        -72.9140  -26.2600  -40.7760 H        16 VAL    0.0900
    248 HB        -75.6310  -25.7910  -42.1300 H        16 VAL    0.0900
    249 HG11      -73.3640  -23.8060  -41.4940 H        16 VAL   -0.2700
    250 HG12      -75.0930  -23.7100  -40.9850 H        16 VAL    0.0900
    251 HG13      -74.6410  -23.5080  -42.7330 H        16 VAL    0.0900
    252 HG21      -73.8690  -27.0780  -43.3780 H        16 VAL    0.0900
    253 HG22      -72.8070  -25.6210  -43.2840 H        16 VAL    0.5100
    254 HG23      -74.3940  -25.5410  -44.1650 H        16 VAL   -0.5100
    255 N         -75.6330  -26.1610  -39.0140 N.am     17 THR   -0.4700
    256 CA        -76.1630  -25.7040  -37.7340 C.3      17 THR    0.3100
    257 C         -75.2600  -26.1340  -36.5840 C.2      17 THR    0.0700
    258 O         -74.9120  -25.3280  -35.7220 O.2      17 THR    0.0900
    259 CB        -77.5810  -26.2480  -37.4810 C.3      17 THR    0.1400
    260 CG2       -78.1350  -25.7110  -36.1680 C.3      17 THR    0.0900
    261 OG1       -78.4400  -25.8600  -38.5530 O.3      17 THR   -0.6600
    262 HN        -76.1960  -26.8140  -39.5140 H        17 THR    0.4300
    263 HA        -76.1770  -24.6250  -37.7490 H        17 THR   -0.2700
    264 HB        -77.5550  -27.3580  -37.4210 H        17 THR    0.0900
    265 HG1       -78.1550  -26.3670  -39.3180 H        17 THR    0.0900
    266 HG21      -78.0160  -24.6070  -36.1270 H        17 THR    0.0900
    267 HG22      -77.5850  -26.1590  -35.3130 H        17 THR    0.5100
    268 HG23      -79.2160  -25.9540  -36.0860 H        17 THR   -0.5100
    269 N         -74.8790  -27.4110  -36.5820 N.am     18 ALA   -0.4700
    270 CA        -73.9970  -27.9550  -35.5580 C.3      18 ALA    0.3100
    271 C         -72.6650  -27.2170  -35.5380 C.2      18 ALA    0.0700
    272 O         -72.1340  -26.8970  -34.4720 O.2      18 ALA    0.0900
    273 CB        -73.7740  -29.4430  -35.7900 C.3      18 ALA   -0.2700
    274 HN        -75.1810  -28.0520  -37.2820 H        18 ALA    0.0900
    275 HA        -74.4570  -27.7900  -34.5950 H        18 ALA    0.0900
    276 HB1       -73.3100  -29.6090  -36.7860 H        18 ALA    0.0900
    277 HB2       -74.7450  -29.9810  -35.7570 H        18 ALA    0.5100
    278 HB3       -73.0950  -29.8510  -35.0100 H        18 ALA   -0.5100
    279 N         -72.1340  -26.9420  -36.7280 N.am     19 ILE   -0.4700
    280 CA        -70.9030  -26.1740  -36.8570 C.3      19 ILE    0.3100
    281 C         -71.0770  -24.7760  -36.2690 C.2      19 ILE    0.0700
    282 O         -70.2130  -24.2840  -35.5400 O.2      19 ILE    0.0900
    283 CB        -70.4580  -26.0600  -38.3290 C.3      19 ILE   -0.0900
    284 CG1       -70.1710  -27.4460  -38.9100 C.3      19 ILE    0.0900
    285 CG2       -69.2280  -25.1750  -38.4530 C.3      19 ILE   -0.2700
    286 CD        -69.7840  -27.4260  -40.3720 C.3      19 ILE    0.0900
    287 HN        -72.5530  -27.2480  -37.5790 H        19 ILE    0.0900
    288 HA        -70.1410  -26.6710  -36.2760 H        19 ILE    0.0900
    289 HB        -71.2860  -25.6260  -38.9300 H        19 ILE   -0.1800
    290 HG11      -71.0810  -28.0720  -38.7940 H        19 ILE    0.0900
    291 HG12      -69.3420  -27.9060  -38.3320 H        19 ILE    0.0900
    292 HG21      -68.3890  -25.6010  -37.8630 H        19 ILE   -0.2700
    293 HG22      -69.4530  -24.1580  -38.0650 H        19 ILE    0.0900
    294 HG23      -68.9160  -25.1080  -39.5170 H        19 ILE    0.0900
    295 HD1       -68.7760  -26.9760  -40.4950 H        19 ILE    0.0900
    296 HD2       -70.5150  -26.8210  -40.9490 H        19 ILE    0.5100
    297 HD3       -69.7600  -28.4630  -40.7710 H        19 ILE   -0.5100
    298 N         -72.2070  -24.1470  -36.5790 N.am     20 TYR   -0.4700
    299 CA        -72.5060  -22.8060  -36.0900 C.3      20 TYR    0.3100
    300 C         -72.6010  -22.7650  -34.5710 C.2      20 TYR    0.0700
    301 O         -72.1980  -21.7880  -33.9440 O.2      20 TYR    0.0900
    302 CB        -73.8080  -22.2740  -36.6990 C.3      20 TYR   -0.1800
    303 CG        -73.6890  -21.8090  -38.1310 C.ar     20 TYR    0.0900
    304 CD1       -72.5160  -21.9920  -38.8520 C.ar     20 TYR    0.0900
    305 CD2       -74.7510  -21.1700  -38.7610 C.ar     20 TYR    0.0000
    306 CE1       -72.4090  -21.5650  -40.1640 C.ar     20 TYR   -0.1150
    307 CE2       -74.6520  -20.7370  -40.0720 C.ar     20 TYR    0.1150
    308 CZ        -73.4770  -20.9350  -40.7650 C.ar     20 TYR   -0.1150
    309 OH        -73.3740  -20.5080  -42.0710 O.3      20 TYR    0.1150
    310 HN        -72.9020  -24.5640  -37.1610 H        20 TYR    0.1100
    311 HA        -71.6800  -22.1630  -36.3540 H        20 TYR   -0.5400
    312 HB1       -74.1570  -21.4040  -36.1030 H        20 TYR    0.4300
    313 HB2       -74.5710  -23.0810  -36.6810 H        20 TYR   -0.1150
    314 HD1       -71.6730  -22.4760  -38.3820 H        20 TYR    0.1150
    315 HD2       -75.6700  -21.0100  -38.2180 H        20 TYR   -0.1150
    316 HE1       -71.4920  -21.7230  -40.7130 H        20 TYR    0.1150
    317 HE2       -75.4880  -20.2470  -40.5470 H        20 TYR    0.5100
    318 HH        -72.5640  -20.8700  -42.4370 H        20 TYR   -0.5100
    319 N         -73.1420  -23.8280  -33.9810 N.am     21 LEU   -0.4700
    320 CA        -73.2840  -23.9070  -32.5340 C.3      21 LEU    0.3100
    321 C         -71.9430  -24.1730  -31.8630 C.2      21 LEU    0.0700
    322 O         -71.6590  -23.6480  -30.7840 O.2      21 LEU    0.0900
    323 CB        -74.2980  -24.9870  -32.1460 C.3      21 LEU   -0.1800
    324 CG        -75.7300  -24.7710  -32.6350 C.3      21 LEU    0.0900
    325 CD1       -76.6530  -25.8590  -32.1060 C.3      21 LEU    0.0900
    326 CD2       -76.2360  -23.3920  -32.2390 C.3      21 LEU   -0.0900
    327 HN        -73.4710  -24.6140  -34.4990 H        21 LEU    0.0900
    328 HA        -73.6120  -22.9420  -32.1780 H        21 LEU   -0.2700
    329 HB1       -74.3210  -25.0510  -31.0380 H        21 LEU    0.0900
    330 HB2       -73.9390  -25.9550  -32.5550 H        21 LEU    0.0900
    331 HG        -75.7440  -24.7850  -33.7470 H        21 LEU    0.0900
    332 HD11      -76.6570  -25.8510  -30.9950 H        21 LEU   -0.2700
    333 HD12      -76.3020  -26.8550  -32.4520 H        21 LEU    0.0900
    334 HD13      -77.6900  -25.6830  -32.4650 H        21 LEU    0.0900
    335 HD21      -75.5900  -22.6050  -32.6830 H        21 LEU    0.0900
    336 HD22      -76.2150  -23.2840  -31.1330 H        21 LEU    0.5100
    337 HD23      -77.2740  -23.2490  -32.6080 H        21 LEU   -0.5100
    338 N         -71.1150  -24.9930  -32.5070 N.am     22 ALA   -0.4700
    339 CA        -69.7710  -25.2640  -32.0110 C.3      22 ALA    0.3100
    340 C         -68.9480  -23.9820  -31.9970 C.2      22 ALA    0.0700
    341 O         -68.3200  -23.6400  -30.9940 O.2      22 ALA    0.0900
    342 CB        -69.0930  -26.3200  -32.8690 C.3      22 ALA   -0.2700
    343 HN        -71.3740  -25.4560  -33.3510 H        22 ALA    0.0900
    344 HA        -69.8520  -25.6050  -30.9900 H        22 ALA    0.0900
    345 HB1       -69.0200  -25.9680  -33.9210 H        22 ALA    0.0900
    346 HB2       -69.6840  -27.2600  -32.8510 H        22 ALA    0.5100
    347 HB3       -68.0680  -26.5150  -32.4890 H        22 ALA   -0.5100
    348 N         -68.9720  -23.2650  -33.1170 N.am     23 LEU   -0.4700
    349 CA        -68.2860  -21.9850  -33.2270 C.3      23 LEU    0.3100
    350 C         -68.9000  -20.9640  -32.2760 C.2      23 LEU    0.0700
    351 O         -68.2270  -20.0370  -31.8240 O.2      23 LEU    0.0900
    352 CB        -68.3470  -21.4690  -34.6650 C.3      23 LEU   -0.1800
    353 CG        -67.6290  -22.3240  -35.7120 C.3      23 LEU    0.0900
    354 CD1       -67.9920  -21.8740  -37.1160 C.3      23 LEU    0.0900
    355 CD2       -66.1240  -22.2700  -35.5010 C.3      23 LEU   -0.0900
    356 HN        -69.4590  -23.5710  -33.9310 H        23 LEU    0.0900
    357 HA        -67.2590  -22.1270  -32.9210 H        23 LEU   -0.2700
    358 HB1       -67.8970  -20.4550  -34.6850 H        23 LEU    0.0900
    359 HB2       -69.4150  -21.3960  -34.9580 H        23 LEU    0.0900
    360 HG        -67.9210  -23.3880  -35.5800 H        23 LEU    0.0900
    361 HD11      -67.5410  -20.8810  -37.3280 H        23 LEU   -0.2700
    362 HD12      -69.0960  -21.7900  -37.2130 H        23 LEU    0.0900
    363 HD13      -67.6060  -22.6050  -37.8590 H        23 LEU    0.0900
    364 HD21      -65.8480  -22.8150  -34.5730 H        23 LEU    0.0900
    365 HD22      -65.7930  -21.2140  -35.4040 H        23 LEU    0.5100
    366 HD23      -65.6040  -22.7470  -36.3600 H        23 LEU   -0.5100
    367 N         -70.1840  -21.1430  -31.9740 N.am     24 PHE   -0.4700
    368 CA        -70.8810  -20.2700  -31.0410 C.3      24 PHE    0.3100
    369 C         -70.3270  -20.4260  -29.6340 C.2      24 PHE    0.0700
    370 O         -69.9080  -19.4490  -29.0190 O.2      24 PHE    0.0900
    371 CB        -72.3860  -20.5540  -31.0460 C.3      24 PHE   -0.1800
    372 CG        -73.1460  -19.8200  -29.9790 C.ar     24 PHE    0.0900
    373 CD1       -73.4940  -18.4910  -30.1450 C.ar     24 PHE    0.0900
    374 CD2       -73.5190  -20.4630  -28.8060 C.ar     24 PHE    0.0000
    375 CE1       -74.1940  -17.8130  -29.1650 C.ar     24 PHE   -0.1150
    376 CE2       -74.2200  -19.7910  -27.8220 C.ar     24 PHE    0.1150
    377 CZ        -74.5580  -18.4650  -28.0010 C.ar     24 PHE   -0.1150
    378 HN        -70.7230  -21.8810  -32.3720 H        24 PHE    0.1150
    379 HA        -70.6940  -19.2480  -31.3360 H        24 PHE   -0.1150
    380 HB1       -72.5540  -21.6400  -30.8810 H        24 PHE    0.1150
    381 HB2       -72.8140  -20.2460  -32.0240 H        24 PHE   -0.1150
    382 HD1       -73.2150  -17.9760  -31.0530 H        24 PHE    0.1150
    383 HD2       -73.2600  -21.5010  -28.6620 H        24 PHE   -0.1150
    384 HE1       -74.4570  -16.7760  -29.3070 H        24 PHE    0.1150
    385 HE2       -74.5010  -20.3030  -26.9140 H        24 PHE    0.5100
    386 HZ        -75.1050  -17.9370  -27.2340 H        24 PHE   -0.5100
    387 N         -70.3190  -21.6550  -29.1250 N.am     25 VAL   -0.4700
    388 CA        -69.8220  -21.8950  -27.7730 C.3      25 VAL    0.3100
    389 C         -68.3210  -21.6300  -27.6530 C.2      25 VAL    0.0700
    390 O         -67.8750  -20.9890  -26.7000 O.2      25 VAL    0.0900
    391 CB        -70.1770  -23.3110  -27.2550 C.3      25 VAL   -0.0900
    392 CG1       -71.6630  -23.4040  -26.9450 C.3      25 VAL    0.0900
    393 CG2       -69.7700  -24.3810  -28.2550 C.3      25 VAL   -0.2700
    394 HN        -70.6450  -22.4510  -29.6300 H        25 VAL    0.0900
    395 HA        -70.2580  -21.1480  -27.1280 H        25 VAL    0.0900
    396 HB        -69.5940  -23.5230  -26.3340 H        25 VAL    0.0900
    397 HG11      -72.2530  -23.3800  -27.8880 H        25 VAL   -0.2700
    398 HG12      -71.9730  -22.5450  -26.3130 H        25 VAL    0.0900
    399 HG13      -71.8810  -24.3560  -26.4150 H        25 VAL    0.0900
    400 HG21      -68.6620  -24.4620  -28.2980 H        25 VAL    0.0900
    401 HG22      -70.1450  -24.1160  -29.2670 H        25 VAL    0.5100
    402 HG23      -70.1850  -25.3640  -27.9470 H        25 VAL   -0.5100
    403 N         -67.5470  -22.1020  -28.6280 N.am     26 VAL   -0.4700
    404 CA        -66.1020  -21.8930  -28.6220 C.3      26 VAL    0.3100
    405 C         -65.7590  -20.4070  -28.6770 C.2      26 VAL    0.0700
    406 O         -64.9150  -19.9210  -27.9180 O.2      26 VAL    0.0900
    407 CB        -65.4140  -22.6320  -29.7900 C.3      26 VAL   -0.0900
    408 CG1       -63.9660  -22.1840  -29.9330 C.3      26 VAL    0.0900
    409 CG2       -65.4900  -24.1380  -29.5850 C.3      26 VAL   -0.2700
    410 HN        -67.9160  -22.6150  -29.4000 H        26 VAL    0.0900
    411 HA        -65.7210  -22.2540  -27.6790 H        26 VAL    0.0900
    412 HB        -65.9590  -22.4170  -30.7340 H        26 VAL    0.0900
    413 HG11      -63.4520  -22.2320  -28.9480 H        26 VAL   -0.2700
    414 HG12      -63.9280  -21.1370  -30.3010 H        26 VAL    0.0900
    415 HG13      -63.4320  -22.8500  -30.6440 H        26 VAL    0.0900
    416 HG21      -66.5510  -24.4630  -29.5350 H        26 VAL    0.0900
    417 HG22      -64.9880  -24.4160  -28.6330 H        26 VAL    0.5100
    418 HG23      -64.9990  -24.6610  -30.4330 H        26 VAL   -0.5100
    419 N         -66.4300  -19.6830  -29.5690 N.am     27 GLY   -0.4700
    420 CA        -66.1930  -18.2620  -29.7310 C.3      27 GLY    0.3100
    421 C         -66.6290  -17.4300  -28.5410 C.2      27 GLY   -0.0200
    422 O         -65.9050  -16.5430  -28.0960 O.2      27 GLY    0.0900
    423 HN        -67.1230  -20.0840  -30.1620 H        27 GLY    0.0900
    424 HA1       -66.7410  -17.9360  -30.6030 H        27 GLY    0.5100
    425 HA2       -65.1320  -18.1220  -29.8830 H        27 GLY   -0.5100
    426 N         -67.8210  -17.7120  -28.0210 N.am     28 THR   -0.4700
    427 CA        -68.3650  -16.9590  -26.8970 C.3      28 THR    0.3100
    428 C         -67.5900  -17.2100  -25.6080 C.2      28 THR    0.0700
    429 O         -67.3050  -16.2770  -24.8580 O.2      28 THR    0.0900
    430 CB        -69.8560  -17.2650  -26.6640 C.3      28 THR    0.1400
    431 CG2       -70.7070  -16.6260  -27.7500 C.3      28 THR    0.0900
    432 OG1       -70.0650  -18.6800  -26.6720 O.3      28 THR   -0.6600
    433 HN        -68.3940  -18.4470  -28.3760 H        28 THR    0.4300
    434 HA        -68.2320  -15.9090  -27.1100 H        28 THR   -0.2700
    435 HB        -70.1760  -16.8590  -25.6800 H        28 THR    0.0900
    436 HG1       -70.0930  -18.9380  -27.5970 H        28 THR    0.0900
    437 HG21      -70.4150  -17.0220  -28.7460 H        28 THR    0.0900
    438 HG22      -70.5580  -15.5250  -27.7500 H        28 THR    0.5100
    439 HG23      -71.7790  -16.8580  -27.5760 H        28 THR   -0.5100
    440 N         -67.2500  -18.4700  -25.3480 N.am     29 VAL   -0.4700
    441 CA        -66.4520  -18.8020  -24.1760 C.3      29 VAL    0.3100
    442 C         -65.0470  -18.2250  -24.3070 C.2      29 VAL    0.0700
    443 O         -64.5300  -17.6050  -23.3750 O.2      29 VAL    0.0900
    444 CB        -66.3780  -20.3260  -23.9410 C.3      29 VAL   -0.0900
    445 CG1       -65.3200  -20.6570  -22.8980 C.3      29 VAL    0.0900
    446 CG2       -67.7340  -20.8650  -23.5180 C.3      29 VAL   -0.2700
    447 HN        -67.5210  -19.2310  -25.9340 H        29 VAL    0.0900
    448 HA        -66.9050  -18.3190  -23.3230 H        29 VAL    0.0900
    449 HB        -66.1220  -20.8320  -24.8960 H        29 VAL    0.0900
    450 HG11      -65.4640  -20.0250  -21.9950 H        29 VAL   -0.2700
    451 HG12      -64.3070  -20.4610  -23.3090 H        29 VAL    0.0900
    452 HG13      -65.4030  -21.7240  -22.6010 H        29 VAL    0.0900
    453 HG21      -68.4890  -20.6640  -24.3080 H        29 VAL    0.0900
    454 HG22      -68.0630  -20.3690  -22.5800 H        29 VAL    0.5100
    455 HG23      -67.6720  -21.9630  -23.3590 H        29 VAL   -0.5100
    456 N         -64.4380  -18.4170  -25.4750 N.am     30 GLY   -0.4700
    457 CA        -63.1010  -17.9200  -25.7380 C.3      30 GLY    0.3100
    458 C         -62.9730  -16.4190  -25.5750 C.2      30 GLY   -0.0200
    459 O         -62.1510  -15.9400  -24.7940 O.2      30 GLY    0.0900
    460 HN        -64.8750  -18.9110  -26.2230 H        30 GLY    0.0900
    461 HA1       -62.8450  -18.1840  -26.7530 H        30 GLY    0.5100
    462 HA2       -62.4290  -18.4060  -25.0460 H        30 GLY   -0.5100
    463 N         -63.7950  -15.6700  -26.3050 N.am     31 ASN   -0.4700
    464 CA        -63.7610  -14.2120  -26.2550 C.3      31 ASN    0.3100
    465 C         -64.2700  -13.6490  -24.9330 C.2      31 ASN    0.0700
    466 O         -63.8350  -12.5840  -24.4930 O.2      31 ASN    0.0900
    467 CB        -64.5520  -13.6120  -27.4190 C.3      31 ASN   -0.1800
    468 CG        -63.9650  -13.9760  -28.7700 C.2      31 ASN    0.0900
    469 ND2       -64.4990  -15.0280  -29.3850 N.am     31 ASN    0.0900
    470 OD1       -63.0480  -13.3200  -29.2600 O.2      31 ASN    0.5500
    471 HN        -64.4700  -16.0720  -26.9200 H        31 ASN   -0.5500
    472 HA        -62.7280  -13.9000  -26.3020 H        31 ASN   -0.6200
    473 HB1       -64.5550  -12.5060  -27.3240 H        31 ASN    0.3200
    474 HB2       -65.5970  -13.9860  -27.3780 H        31 ASN    0.3000
    475 HD21      -64.2600  -15.2260  -30.3350 H        31 ASN    0.5100
    476 HD22      -65.1400  -15.6200  -28.8970 H        31 ASN   -0.5100
    477 N         -65.1970  -14.3650  -24.3000 N.am     32 GLY   -0.4700
    478 CA        -65.7310  -13.9520  -23.0150 C.3      32 GLY    0.3100
    479 C         -64.6800  -14.0330  -21.9260 C.2      32 GLY   -0.0200
    480 O         -64.4570  -13.0710  -21.1840 O.2      32 GLY    0.0900
    481 HN        -65.5640  -15.2110  -24.6780 H        32 GLY    0.0900
    482 HA1       -66.5540  -14.6040  -22.7650 H        32 GLY    0.5100
    483 HA2       -66.0770  -12.9330  -23.1040 H        32 GLY   -0.5100
    484 N         -64.0260  -15.1880  -21.8340 N.am     33 VAL   -0.4700
    485 CA        -62.9400  -15.3810  -20.8840 C.3      33 VAL    0.3100
    486 C         -61.7790  -14.4490  -21.2200 C.2      33 VAL    0.0700
    487 O         -61.1120  -13.9250  -20.3270 O.2      33 VAL    0.0900
    488 CB        -62.4670  -16.8510  -20.8540 C.3      33 VAL   -0.0900
    489 CG1       -61.2210  -17.0020  -19.9950 C.3      33 VAL    0.0900
    490 CG2       -63.5770  -17.7540  -20.3390 C.3      33 VAL   -0.2700
    491 HN        -64.2500  -15.9700  -22.4100 H        33 VAL    0.0900
    492 HA        -63.2980  -15.0870  -19.9080 H        33 VAL    0.0900
    493 HB        -62.2400  -17.1840  -21.8900 H        33 VAL    0.0900
    494 HG11      -61.3780  -16.5180  -19.0070 H        33 VAL   -0.2700
    495 HG12      -60.3560  -16.5180  -20.4940 H        33 VAL    0.0900
    496 HG13      -61.0030  -18.0790  -19.8300 H        33 VAL    0.0900
    497 HG21      -64.4670  -17.6790  -20.9990 H        33 VAL    0.0900
    498 HG22      -63.8700  -17.4450  -19.3120 H        33 VAL    0.5100
    499 HG23      -63.2310  -18.8090  -20.3270 H        33 VAL   -0.5100
    500 N         -61.5550  -14.2300  -22.5160 N.am     34 THR   -0.4700
    501 CA        -60.5280  -13.3000  -22.9740 C.3      34 THR    0.3100
    502 C         -60.7670  -11.9020  -22.4160 C.2      34 THR    0.0700
    503 O         -59.8760  -11.3080  -21.8080 O.2      34 THR    0.0900
    504 CB        -60.4690  -13.2250  -24.5120 C.3      34 THR    0.1400
    505 CG2       -59.3960  -12.2430  -24.9570 C.3      34 THR    0.0900
    506 OG1       -60.1710  -14.5190  -25.0460 O.3      34 THR   -0.6600
    507 HN        -62.0780  -14.6900  -23.2290 H        34 THR    0.4300
    508 HA        -59.5790  -13.6380  -22.5830 H        34 THR   -0.2700
    509 HB        -61.4480  -12.8860  -24.9110 H        34 THR    0.0900
    510 HG1       -60.9520  -15.0550  -24.8950 H        34 THR    0.0900
    511 HG21      -58.4390  -12.4600  -24.4360 H        34 THR    0.0900
    512 HG22      -59.7070  -11.2050  -24.7100 H        34 THR    0.5100
    513 HG23      -59.2320  -12.3330  -26.0520 H        34 THR   -0.5100
    514 N         -61.9760  -11.3830  -22.6140 N.am     35 LEU   -0.4700
    515 CA        -62.3530  -10.0820  -22.0700 C.3      35 LEU    0.3100
    516 C         -62.2450  -10.0660  -20.5540 C.2      35 LEU    0.0700
    517 O         -61.8270   -9.0680  -19.9620 O.2      35 LEU    0.0900
    518 CB        -63.7760   -9.7070  -22.4890 C.3      35 LEU   -0.1800
    519 CG        -63.9470   -9.0430  -23.8540 C.3      35 LEU    0.0900
    520 CD1       -65.4020   -8.6830  -24.0930 C.3      35 LEU    0.0900
    521 CD2       -63.0670   -7.8080  -23.9580 C.3      35 LEU   -0.0900
    522 HN        -62.6770  -11.8590  -23.1400 H        35 LEU    0.0900
    523 HA        -61.6500   -9.3500  -22.4400 H        35 LEU   -0.2700
    524 HB1       -64.1800   -9.0110  -21.7240 H        35 LEU    0.0900
    525 HB2       -64.3830  -10.6360  -22.4880 H        35 LEU    0.0900
    526 HG        -63.6050   -9.7410  -24.6480 H        35 LEU    0.0900
    527 HD11      -65.7040   -7.8470  -23.4250 H        35 LEU   -0.2700
    528 HD12      -66.0490   -9.5600  -23.8780 H        35 LEU    0.0900
    529 HD13      -65.5440   -8.3630  -25.1470 H        35 LEU    0.0900
    530 HD21      -61.9970   -8.1050  -24.0110 H        35 LEU    0.0900
    531 HD22      -63.2120   -7.1640  -23.0650 H        35 LEU    0.5100
    532 HD23      -63.3220   -7.2380  -24.8760 H        35 LEU   -0.5100
    533 N         -62.6200  -11.1790  -19.9270 N.am     36 PHE   -0.4700
    534 CA        -62.5730  -11.3030  -18.4780 C.3      36 PHE    0.3100
    535 C         -61.1550  -11.0930  -17.9540 C.2      36 PHE    0.0700
    536 O         -60.8960  -10.1710  -17.1740 O.2      36 PHE    0.0900
    537 CB        -63.0940  -12.6790  -18.0520 C.3      36 PHE   -0.1800
    538 CG        -63.7310  -12.6950  -16.6930 C.ar     36 PHE    0.0900
    539 CD1       -65.0680  -12.3590  -16.5360 C.ar     36 PHE    0.0900
    540 CD2       -63.0000  -13.0530  -15.5710 C.ar     36 PHE    0.0000
    541 CE1       -65.6610  -12.3740  -15.2890 C.ar     36 PHE   -0.1150
    542 CE2       -63.5880  -13.0700  -14.3190 C.ar     36 PHE    0.1150
    543 CZ        -64.9210  -12.7300  -14.1770 C.ar     36 PHE   -0.1150
    544 HN        -62.9520  -11.9780  -20.4240 H        36 PHE    0.1150
    545 HA        -63.1830  -10.5200  -18.0520 H        36 PHE   -0.1150
    546 HB1       -62.2480  -13.3990  -18.0260 H        36 PHE    0.1150
    547 HB2       -63.8620  -13.0200  -18.7780 H        36 PHE   -0.1150
    548 HD1       -65.6520  -12.0820  -17.4020 H        36 PHE    0.1150
    549 HD2       -61.9590  -13.3220  -15.6760 H        36 PHE   -0.1150
    550 HE1       -66.7030  -12.1070  -15.1820 H        36 PHE    0.1150
    551 HE2       -63.0070  -13.3480  -13.4520 H        36 PHE    0.5100
    552 HZ        -65.3820  -12.7440  -13.2010 H        36 PHE   -0.5100
    553 N         -60.2310  -11.9410  -18.4000 N.am     37 THR   -0.4700
    554 CA        -58.8460  -11.8620  -17.9510 C.3      37 THR    0.3100
    555 C         -58.1640  -10.5610  -18.3710 C.2      37 THR    0.0700
    556 O         -57.3950   -9.9910  -17.6030 O.2      37 THR    0.0900
    557 CB        -58.0100  -13.0830  -18.4030 C.3      37 THR    0.1400
    558 CG2       -58.0410  -13.2380  -19.9150 C.3      37 THR    0.0900
    559 OG1       -56.6530  -12.9240  -17.9750 O.3      37 THR   -0.6600
    560 HN        -60.4410  -12.6610  -19.0560 H        37 THR    0.4300
    561 HA        -58.8560  -11.8020  -16.8720 H        37 THR   -0.2700
    562 HB        -58.4230  -14.0110  -17.9540 H        37 THR    0.0900
    563 HG1       -56.6020  -13.3240  -17.1040 H        37 THR    0.0900
    564 HG21      -57.4640  -12.4170  -20.3940 H        37 THR    0.0900
    565 HG22      -59.0890  -13.1930  -20.2780 H        37 THR    0.5100
    566 HG23      -57.5840  -14.2080  -20.2050 H        37 THR   -0.5100
    567 N         -58.4510  -10.0870  -19.5840 N.am     38 LEU   -0.4700
    568 CA        -57.8660   -8.8410  -20.0700 C.3      38 LEU    0.3100
    569 C         -58.3000   -7.6560  -19.2180 C.2      38 LEU    0.0700
    570 O         -57.5100   -6.7520  -18.9480 O.2      38 LEU    0.0900
    571 CB        -58.2240   -8.5930  -21.5380 C.3      38 LEU   -0.1800
    572 CG        -57.4540   -9.4000  -22.5850 C.3      38 LEU    0.0900
    573 CD1       -57.8760   -8.9880  -23.9890 C.3      38 LEU    0.0900
    574 CD2       -55.9530   -9.2360  -22.4010 C.3      38 LEU   -0.0900
    575 HN        -59.0700  -10.5570  -20.2080 H        38 LEU    0.0900
    576 HA        -56.7950   -8.9120  -19.9560 H        38 LEU   -0.2700
    577 HB1       -58.0540   -7.5170  -21.7490 H        38 LEU    0.0900
    578 HB2       -59.3030   -8.8200  -21.6640 H        38 LEU    0.0900
    579 HG        -57.6590  -10.4820  -22.4410 H        38 LEU    0.0900
    580 HD11      -57.6690   -7.9080  -24.1490 H        38 LEU   -0.2700
    581 HD12      -58.9640   -9.1640  -24.1240 H        38 LEU    0.0900
    582 HD13      -57.3060   -9.5740  -24.7420 H        38 LEU    0.0900
    583 HD21      -55.6240   -9.7510  -21.4740 H        38 LEU    0.0900
    584 HD22      -55.6980   -8.1580  -22.3160 H        38 LEU    0.5100
    585 HD23      -55.4150   -9.6810  -23.2640 H        38 LEU   -0.5100
    586 N         -59.5610   -7.6650  -18.7940 N.am     39 ALA   -0.4700
    587 CA        -60.0670   -6.6240  -17.9140 C.3      39 ALA    0.3100
    588 C         -59.4710   -6.7700  -16.5200 C.2      39 ALA    0.0700
    589 O         -59.2420   -5.7800  -15.8250 O.2      39 ALA    0.0900
    590 CB        -61.5860   -6.6680  -17.8500 C.3      39 ALA   -0.2700
    591 HN        -60.2070   -8.3770  -19.0570 H        39 ALA    0.0900
    592 HA        -59.7360   -5.6700  -18.2970 H        39 ALA    0.0900
    593 HB1       -61.9240   -7.6540  -17.4620 H        39 ALA    0.0900
    594 HB2       -62.0120   -6.5210  -18.8650 H        39 ALA    0.5100
    595 HB3       -61.9600   -5.8730  -17.1700 H        39 ALA   -0.5100
    596 N         -59.2110   -8.0120  -16.1170 N.am     40 ARG   -0.4700
    597 CA        -58.6410   -8.2750  -14.8000 C.3      40 ARG    0.3100
    598 C         -57.1320   -8.0290  -14.7390 C.2      40 ARG    0.0700
    599 O         -56.5550   -7.9600  -13.6530 O.2      40 ARG    0.0900
    600 CB        -58.9700   -9.6970  -14.3370 C.3      40 ARG   -0.1800
    601 CG        -60.4370   -9.9150  -14.0060 C.3      40 ARG    0.0900
    602 CD        -60.9080   -8.9510  -12.9290 C.3      40 ARG    0.0900
    603 NE        -62.3340   -9.1030  -12.6450 N.pl3    40 ARG   -0.1800
    604 CZ        -62.8290   -9.9150  -11.7160 C.cat    40 ARG    0.0900
    605 NH1       -62.0140  -10.6540  -10.9760 N.pl3    40 ARG    0.0900
    606 NH2       -64.1390   -9.9890  -11.5280 N.pl3    40 ARG    0.2000
    607 HN        -59.3910   -8.8080  -16.6890 H        40 ARG    0.0900
    608 HA        -59.0500   -7.5530  -14.1090 H        40 ARG    0.0900
    609 HB1       -58.3670   -9.9210  -13.4320 H        40 ARG   -0.7000
    610 HB2       -58.6830  -10.4050  -15.1440 H        40 ARG    0.4400
    611 HG1       -60.5810  -10.9580  -13.6500 H        40 ARG    0.6400
    612 HG2       -61.0450   -9.7610  -14.9220 H        40 ARG   -0.8000
    613 HD1       -60.7400   -7.9060  -13.2620 H        40 ARG    0.4600
    614 HD2       -60.3540   -9.1450  -11.9860 H        40 ARG    0.4600
    615 HE        -62.9780   -8.5610  -13.1830 H        40 ARG   -0.8000
    616 HH11      -61.0250  -10.6000  -11.1140 H        40 ARG    0.4600
    617 HH12      -62.3880  -11.2640  -10.2770 H        40 ARG    0.4600
    618 HH21      -64.7570   -9.4330  -12.0850 H        40 ARG    0.5100
    619 HH22      -64.5110  -10.6010  -10.8290 H        40 ARG   -0.5100
    620 N         -56.4620   -7.6830  -15.8670 N.am     41 LYS   -0.4700
    621 CA        -55.1170   -7.1030  -15.8520 C.3      41 LYS    0.3100
    622 CAT       -54.1720   -4.6970  -13.0290 C.3      41 LYS    0.0700
    623 C         -54.9840   -5.7950  -15.0530 C.2      41 LYS    0.0900
    624 O         -55.3600   -4.7150  -15.5040 O.2      41 LYS   -0.1800
    625 CB        -54.5940   -6.7860  -17.2850 C.3      41 LYS    0.0900
    626 CG        -54.5380   -7.9770  -18.2540 C.3      41 LYS    0.0900
    627 CD        -53.5010   -9.0550  -17.8870 C.3      41 LYS   -0.1800
    628 CE        -54.0870  -10.4550  -17.6730 C.3      41 LYS    0.0900
    629 NZ        -54.8850  -10.8530  -18.8510 N.4      41 LYS    0.0900
    630 NT        -54.3870   -5.8680  -13.8450 N.pl3    41 LYS   -0.1800
    631 HN        -56.8640   -7.8120  -16.7700 H        41 LYS    0.0900
    632 HNT       -54.0700   -6.7330  -13.4640 H        41 LYS    0.0900
    633 HA        -54.4600   -7.8130  -15.3690 H        41 LYS    0.2100
    634 HB1       -53.5700   -6.3710  -17.1910 H        41 LYS    0.0500
    635 HB2       -55.2580   -6.0150  -17.7280 H        41 LYS    0.0500
    636 HG1       -54.2950   -7.5910  -19.2660 H        41 LYS   -0.3000
    637 HG2       -55.5410   -8.4530  -18.2800 H        41 LYS    0.3300
    638 HD1       -52.9910   -8.7430  -16.9500 H        41 LYS    0.3300
    639 HD2       -52.7520   -9.1110  -18.7040 H        41 LYS    0.3300
    640 HE1       -54.7550  -10.4590  -16.7860 H        41 LYS    0.5100
    641 HE2       -53.2710  -11.1960  -17.5410 H        41 LYS   -0.5100
    642 HZ1       -54.2510  -11.0260  -19.6580 H        41 LYS   -0.4700
    643 HZ2       -55.5510  -10.0920  -19.0920 H        41 LYS    0.3100
    644 HZ3       -55.4140  -11.7220  -18.6350 H        41 LYS   -0.1100
    645 HT1       -55.1480   -4.2230  -12.7960 H        41 LYS    0.0900
    646 HT2       -53.5380   -3.9680  -13.5790 H        41 LYS    0.0900
    647 HT3       -53.6750   -4.9900  -12.0790 H        41 LYS    0.0900
    648 N         -49.5500   -4.2270  -21.9070 N.am     42 SER   -0.2700
    649 CA        -51.0010   -4.0460  -21.9420 C.3      42 SER    0.0900
    650 CAY       -47.3160   -4.7680  -22.5710 C.3      42 SER    0.0900
    651 C         -51.6280   -2.9390  -22.7740 C.2      42 SER    0.0900
    652 O         -52.8250   -2.6770  -22.7140 O.2      42 SER    0.5100
    653 CB        -51.5670   -3.9280  -20.5050 C.3      42 SER   -0.5100
    654 OG        -51.3510   -5.1530  -19.8170 O.3      42 SER   -0.4700
    655 CY        -48.7000   -4.3890  -22.9340 C.2      42 SER    0.3100
    656 OY        -49.0120   -4.2230  -24.1080 O.2      42 SER    0.0700
    657 HN        -49.1850   -4.2240  -20.9820 H        42 SER    0.0900
    658 HA        -51.4330   -4.8980  -22.4480 H        42 SER    0.0500
    659 HB1       -52.6570   -3.7190  -20.5420 H        42 SER    0.0900
    660 HB2       -51.0510   -3.1100  -19.9590 H        42 SER    0.0900
    661 HG1       -51.9410   -5.7930  -20.2250 H        42 SER   -0.6600
    662 HY1       -46.7010   -4.8580  -23.4930 H        42 SER    0.4300
    663 HY2       -47.3210   -5.7470  -22.0450 H        42 SER    0.5100
    664 HY3       -46.8720   -3.9880  -21.9170 H        42 SER   -0.5100
    665 N         -50.8590   -2.2440  -23.6140 N.am     43 ARG   -0.4700
    666 CA        -51.3590   -1.3250  -24.6270 C.3      43 ARG    0.3100
    667 C         -52.1470   -2.0710  -25.6950 C.2      43 ARG    0.0700
    668 O         -53.1460   -1.5720  -26.2100 O.2      43 ARG    0.0900
    669 CB        -50.2000   -0.5580  -25.2670 C.3      43 ARG   -0.1800
    670 CG        -50.6250    0.4630  -26.3070 C.3      43 ARG    0.0900
    671 CD        -49.4160    1.1050  -26.9640 C.3      43 ARG    0.0900
    672 NE        -48.5480    1.7510  -25.9830 N.pl3    43 ARG   -0.1800
    673 CZ        -47.3640    2.2840  -26.2720 C.cat    43 ARG    0.0900
    674 NH1       -46.9040    2.2450  -27.5140 N.pl3    43 ARG    0.0900
    675 NH2       -46.6420    2.8500  -25.3170 N.pl3    43 ARG    0.2000
    676 HN        -49.8680   -2.3290  -23.5830 H        43 ARG    0.0900
    677 HA        -52.0450   -0.6410  -24.1490 H        43 ARG    0.0900
    678 HB1       -49.5210   -1.2910  -25.7530 H        43 ARG   -0.7000
    679 HB2       -49.6430   -0.0300  -24.4630 H        43 ARG    0.4400
    680 HG1       -51.2360    1.2510  -25.8180 H        43 ARG    0.6400
    681 HG2       -51.2400   -0.0380  -27.0830 H        43 ARG   -0.8000
    682 HD1       -49.7490    1.8810  -27.6860 H        43 ARG    0.4600
    683 HD2       -48.8170    0.3280  -27.4860 H        43 ARG    0.4600
    684 HE        -48.8630    1.7970  -25.0340 H        43 ARG   -0.8000
    685 HH11      -47.4460    1.8130  -28.2350 H        43 ARG    0.4600
    686 HH12      -46.0130    2.6450  -27.7300 H        43 ARG    0.4600
    687 HH21      -46.8190    2.6290  -24.3590 H        43 ARG    0.5100
    688 HH22      -45.9200    3.5000  -25.5560 H        43 ARG   -0.5100
    689 N         -51.6890   -3.2780  -26.0250 N.am     44 VAL   -0.4700
    690 CA        -52.3440   -4.0940  -27.0370 C.3      44 VAL    0.3100
    691 C         -53.5820   -4.7940  -26.4850 C.2      44 VAL    0.0700
    692 O         -54.4030   -5.3130  -27.2430 O.2      44 VAL    0.0900
    693 CB        -51.3840   -5.1430  -27.6270 C.3      44 VAL   -0.0900
    694 CG1       -50.2480   -4.4610  -28.3740 C.3      44 VAL    0.0900
    695 CG2       -50.8410   -6.0430  -26.5280 C.3      44 VAL   -0.2700
    696 HN        -50.8810   -3.6740  -25.5950 H        44 VAL    0.0900
    697 HA        -52.6970   -3.4350  -27.8160 H        44 VAL    0.0900
    698 HB        -51.9420   -5.8030  -28.3250 H        44 VAL    0.0900
    699 HG11      -49.6770   -3.8030  -27.6840 H        44 VAL   -0.2700
    700 HG12      -50.6580   -3.8380  -29.1990 H        44 VAL    0.0900
    701 HG13      -49.5570   -5.2230  -28.7910 H        44 VAL    0.0900
    702 HG21      -51.6750   -6.5720  -26.0190 H        44 VAL    0.0900
    703 HG22      -50.2950   -5.4340  -25.7760 H        44 VAL    0.5100
    704 HG23      -50.1550   -6.8010  -26.9640 H        44 VAL   -0.5100
    705 N         -53.7180   -4.8020  -25.1600 N.am     45 ASP   -0.4700
    706 CA        -54.8610   -5.4320  -24.5110 C.3      45 ASP    0.3100
    707 C         -56.1650   -4.7150  -24.8470 C.2      45 ASP    0.0700
    708 O         -57.2400   -5.3140  -24.8110 O.2      45 ASP    0.0900
    709 CB        -54.6630   -5.4860  -22.9930 C.3      45 ASP   -0.2800
    710 CG        -53.5360   -6.4150  -22.5850 C.2      45 ASP    0.0900
    711 OD1       -53.1320   -7.2600  -23.4110 O.co2    45 ASP    0.0900
    712 OD2       -53.0610   -6.3050  -21.4340 O.co2    45 ASP    0.6200
    713 HN        -53.0470   -4.3800  -24.5560 H        45 ASP   -0.7600
    714 HA        -54.9640   -6.4300  -24.9110 H        45 ASP   -0.7600
    715 HB1       -55.6030   -5.8410  -22.5200 H        45 ASP    0.5100
    716 HB2       -54.4310   -4.4650  -22.6230 H        45 ASP   -0.5100
    717 N         -56.0670   -3.4290  -25.1710 N.am     46 TYR   -0.4700
    718 CA        -57.2320   -2.6510  -25.5680 C.3      46 TYR    0.3100
    719 C         -57.6840   -3.0260  -26.9740 C.2      46 TYR    0.0700
    720 O         -58.8820   -3.1060  -27.2530 O.2      46 TYR    0.0900
    721 CB        -56.9340   -1.1520  -25.4800 C.3      46 TYR   -0.1800
    722 CG        -56.7850   -0.6460  -24.0640 C.ar     46 TYR    0.0900
    723 CD1       -57.4820   -1.2400  -23.0170 C.ar     46 TYR    0.0900
    724 CD2       -55.9470    0.4230  -23.7700 C.ar     46 TYR    0.0000
    725 CE1       -57.3490   -0.7820  -21.7180 C.ar     46 TYR   -0.1150
    726 CE2       -55.8080    0.8880  -22.4740 C.ar     46 TYR    0.1150
    727 CZ        -56.5120    0.2820  -21.4540 C.ar     46 TYR   -0.1150
    728 OH        -56.3770    0.7420  -20.1630 O.3      46 TYR    0.1150
    729 HN        -55.1960   -2.9430  -25.1580 H        46 TYR    0.1100
    730 HA        -58.0480   -2.9120  -24.9090 H        46 TYR   -0.5400
    731 HB1       -57.7680   -0.5850  -25.9470 H        46 TYR    0.4300
    732 HB2       -55.9820   -0.9360  -26.0090 H        46 TYR   -0.1150
    733 HD1       -58.1380   -2.0730  -23.2220 H        46 TYR    0.1150
    734 HD2       -55.3950    0.8990  -24.5660 H        46 TYR   -0.1150
    735 HE1       -57.8970   -1.2550  -20.9160 H        46 TYR    0.1150
    736 HE2       -55.1530    1.7200  -22.2630 H        46 TYR    0.5100
    737 HH        -56.8060    0.1120  -19.5780 H        46 TYR   -0.5100
    738 N         -56.7180   -3.2610  -27.8590 N.am     47 TYR   -0.4700
    739 CA        -57.0140   -3.6980  -29.2140 C.3      47 TYR    0.3100
    740 C         -57.5930   -5.1080  -29.1970 C.2      47 TYR    0.0700
    741 O         -58.5590   -5.4060  -29.9020 O.2      47 TYR    0.0900
    742 CB        -55.7550   -3.6680  -30.0820 C.3      47 TYR   -0.1800
    743 CG        -55.0860   -2.3150  -30.1610 C.ar     47 TYR    0.0900
    744 CD1       -55.5460   -1.3410  -31.0350 C.ar     47 TYR    0.0900
    745 CD2       -53.9860   -2.0160  -29.3670 C.ar     47 TYR    0.0000
    746 CE1       -54.9360   -0.1030  -31.1110 C.ar     47 TYR   -0.1150
    747 CE2       -53.3650   -0.7810  -29.4380 C.ar     47 TYR    0.1150
    748 CZ        -53.8460    0.1710  -30.3120 C.ar     47 TYR   -0.1150
    749 OH        -53.2340    1.4010  -30.3870 O.3      47 TYR    0.1150
    750 HN        -55.7530   -3.1490  -27.6340 H        47 TYR    0.1100
    751 HA        -57.7650   -3.0380  -29.6220 H        47 TYR   -0.5400
    752 HB1       -56.0200   -3.9620  -31.1190 H        47 TYR    0.4300
    753 HB2       -55.0080   -4.3760  -29.6630 H        47 TYR   -0.1150
    754 HD1       -56.3950   -1.5540  -31.6690 H        47 TYR    0.1150
    755 HD2       -53.6070   -2.7610  -28.6830 H        47 TYR   -0.1150
    756 HE1       -55.3100    0.6470  -31.7930 H        47 TYR    0.1150
    757 HE2       -52.5120   -0.5650  -28.8140 H        47 TYR    0.5100
    758 HH        -52.3740    1.2820  -30.7960 H        47 TYR   -0.5100
    759 N         -56.9970   -5.9730  -28.3790 N.am     48 LEU   -0.4700
    760 CA        -57.4620   -7.3480  -28.2380 C.3      48 LEU    0.3100
    761 C         -58.8610   -7.3970  -27.6330 C.2      48 LEU    0.0700
    762 O         -59.6920   -8.2120  -28.0320 O.2      48 LEU    0.0900
    763 CB        -56.4890   -8.1640  -27.3830 C.3      48 LEU   -0.1800
    764 CG        -55.3960   -8.9510  -28.1150 C.3      48 LEU    0.0900
    765 CD1       -54.5310   -8.0430  -28.9760 C.3      48 LEU    0.0900
    766 CD2       -54.5430   -9.7200  -27.1190 C.3      48 LEU   -0.0900
    767 HN        -56.2060   -5.7210  -27.8280 H        48 LEU    0.0900
    768 HA        -57.5420   -7.7760  -29.2260 H        48 LEU   -0.2700
    769 HB1       -57.0880   -8.8900  -26.7950 H        48 LEU    0.0900
    770 HB2       -55.9860   -7.4620  -26.6860 H        48 LEU    0.0900
    771 HG        -55.8740   -9.7180  -28.7620 H        48 LEU    0.0900
    772 HD11      -53.8990   -7.3940  -28.3310 H        48 LEU   -0.2700
    773 HD12      -55.1740   -7.3950  -29.6090 H        48 LEU    0.0900
    774 HD13      -53.8660   -8.6560  -29.6230 H        48 LEU    0.0900
    775 HD21      -55.1730  -10.4340  -26.5460 H        48 LEU    0.0900
    776 HD22      -54.0670   -9.0160  -26.4040 H        48 LEU    0.5100
    777 HD23      -53.7580  -10.2930  -27.6570 H        48 LEU   -0.5100
    778 N         -59.1140   -6.5160  -26.6670 N.am     49 GLY   -0.4700
    779 CA        -60.4230   -6.4150  -26.0520 C.3      49 GLY    0.3100
    780 C         -61.4550   -5.9110  -27.0400 C.2      49 GLY   -0.0200
    781 O         -62.5960   -6.3770  -27.0610 O.2      49 GLY    0.0900
    782 HN        -58.4190   -5.8890  -26.3260 H        49 GLY    0.0900
    783 HA1       -60.3550   -5.7280  -25.2210 H        49 GLY    0.5100
    784 HA2       -60.7090   -7.3960  -25.7020 H        49 GLY   -0.5100
    785 N         -61.0470   -4.9500  -27.8680 N.am     50 SER   -0.4700
    786 CA        -61.9080   -4.4190  -28.9150 C.3      50 SER    0.3100
    787 C         -62.2820   -5.5170  -29.9010 C.2      50 SER    0.0700
    788 O         -63.4380   -5.6330  -30.3170 O.2      50 SER    0.0900
    789 CB        -61.2080   -3.2690  -29.6450 C.3      50 SER    0.0500
    790 OG        -62.0400   -2.7170  -30.6510 O.3      50 SER    0.0900
    791 HN        -60.1350   -4.5520  -27.8080 H        50 SER    0.0900
    792 HA        -62.8210   -4.0710  -28.4540 H        50 SER   -0.6600
    793 HB1       -60.2770   -3.6440  -30.1220 H        50 SER    0.4300
    794 HB2       -60.9530   -2.4680  -28.9180 H        50 SER    0.5100
    795 HG1       -61.6020   -1.9150  -30.9470 H        50 SER   -0.5100
    796 N         -61.2940   -6.3320  -30.2660 N.am     51 LEU   -0.4700
    797 CA        -61.5120   -7.4680  -31.1510 C.3      51 LEU    0.3100
    798 C         -62.4640   -8.4790  -30.5270 C.2      51 LEU    0.0700
    799 O         -63.3460   -9.0150  -31.2000 O.2      51 LEU    0.0900
    800 CB        -60.1810   -8.1450  -31.4870 C.3      51 LEU   -0.1800
    801 CG        -59.2660   -7.4100  -32.4660 C.3      51 LEU    0.0900
    802 CD1       -57.9060   -8.0850  -32.5390 C.3      51 LEU    0.0900
    803 CD2       -59.9110   -7.3510  -33.8400 C.3      51 LEU   -0.0900
    804 HN        -60.3570   -6.1990  -29.9490 H        51 LEU    0.0900
    805 HA        -61.9870   -7.1050  -32.0510 H        51 LEU   -0.2700
    806 HB1       -60.4080   -9.1420  -31.9190 H        51 LEU    0.0900
    807 HB2       -59.6220   -8.2830  -30.5370 H        51 LEU    0.0900
    808 HG        -59.1370   -6.3590  -32.1290 H        51 LEU    0.0900
    809 HD11      -58.0190   -9.1350  -32.8840 H        51 LEU   -0.2700
    810 HD12      -57.4310   -8.0900  -31.5350 H        51 LEU    0.0900
    811 HD13      -57.2540   -7.5450  -33.2590 H        51 LEU    0.0900
    812 HD21      -60.8830   -6.8130  -33.7830 H        51 LEU    0.0900
    813 HD22      -60.0970   -8.3800  -34.2150 H        51 LEU    0.5100
    814 HD23      -59.2470   -6.8090  -34.5460 H        51 LEU   -0.5100
    815 N         -62.2840   -8.7320  -29.2340 N.am     52 ALA   -0.4700
    816 CA        -63.1190   -9.6840  -28.5120 C.3      52 ALA    0.3100
    817 C         -64.5690   -9.2210  -28.4540 C.2      52 ALA    0.0700
    818 O         -65.4930  -10.0240  -28.6030 O.2      52 ALA    0.0900
    819 CB        -62.5730   -9.9140  -27.1120 C.3      52 ALA   -0.2700
    820 HN        -61.5700   -8.2840  -28.7010 H        52 ALA    0.0900
    821 HA        -63.1290  -10.6110  -29.0680 H        52 ALA    0.0900
    822 HB1       -62.5550   -8.9570  -26.5470 H        52 ALA    0.0900
    823 HB2       -61.5370  -10.3110  -27.1700 H        52 ALA    0.5100
    824 HB3       -63.2190  -10.6350  -26.5670 H        52 ALA   -0.5100
    825 N         -64.7690   -7.9230  -28.2350 N.am     53 LEU   -0.4700
    826 CA        -66.1060   -7.3460  -28.2480 C.3      53 LEU    0.3100
    827 C         -66.7160   -7.4740  -29.6380 C.2      53 LEU    0.0700
    828 O         -67.8720   -7.8770  -29.7920 O.2      53 LEU    0.0900
    829 CB        -66.0610   -5.8740  -27.8320 C.3      53 LEU   -0.1800
    830 CG        -67.4010   -5.1340  -27.8180 C.3      53 LEU    0.0900
    831 CD1       -68.3120   -5.6900  -26.7350 C.3      53 LEU    0.0900
    832 CD2       -67.1910   -3.6370  -27.6360 C.3      53 LEU   -0.0900
    833 HN        -64.0180   -7.2930  -28.0530 H        53 LEU    0.0900
    834 HA        -66.7210   -7.9100  -27.5630 H        53 LEU   -0.2700
    835 HB1       -65.3850   -5.3420  -28.5340 H        53 LEU    0.0900
    836 HB2       -65.6320   -5.8220  -26.8090 H        53 LEU    0.0900
    837 HG        -67.8940   -5.2490  -28.8060 H        53 LEU    0.0900
    838 HD11      -67.8360   -5.5730  -25.7380 H        53 LEU   -0.2700
    839 HD12      -68.4990   -6.7700  -26.9140 H        53 LEU    0.0900
    840 HD13      -69.2770   -5.1390  -26.7320 H        53 LEU    0.0900
    841 HD21      -66.5750   -3.2350  -28.4690 H        53 LEU    0.0900
    842 HD22      -66.6630   -3.4430  -26.6780 H        53 LEU    0.5100
    843 HD23      -68.1710   -3.1150  -27.6350 H        53 LEU   -0.5100
    844 N         -65.9160   -7.1370  -30.6500 N.am     54 SER   -0.4700
    845 CA        -66.3400   -7.2200  -32.0410 C.3      54 SER    0.3100
    846 C         -66.8120   -8.6220  -32.4080 C.2      54 SER    0.0700
    847 O         -67.8070   -8.7900  -33.1130 O.2      54 SER    0.0900
    848 CB        -65.2000   -6.7940  -32.9710 C.3      54 SER    0.0500
    849 OG        -65.5830   -6.8980  -34.3320 O.3      54 SER    0.0900
    850 HN        -64.9860   -6.8110  -30.4980 H        54 SER    0.0900
    851 HA        -67.1940   -6.5720  -32.1720 H        54 SER   -0.6600
    852 HB1       -64.3180   -7.4470  -32.8010 H        54 SER    0.4300
    853 HB2       -64.9240   -5.7390  -32.7610 H        54 SER    0.5100
    854 HG1       -64.8820   -7.3900  -34.7660 H        54 SER   -0.5100
    855 N         -66.0960   -9.6310  -31.9190 N.am     55 ASP   -0.4700
    856 CA        -66.4590  -11.0180  -32.1780 C.3      55 ASP    0.3100
    857 C         -67.7010  -11.4240  -31.3910 C.2      55 ASP    0.0700
    858 O         -68.5880  -12.0970  -31.9160 O.2      55 ASP    0.0900
    859 CB        -65.2940  -11.9530  -31.8400 C.3      55 ASP   -0.2800
    860 CG        -64.0570  -11.6600  -32.6630 C.2      55 ASP    0.0900
    861 OD1       -64.1970  -11.1410  -33.7920 O.co2    55 ASP    0.0900
    862 OD2       -62.9410  -11.9520  -32.1830 O.co2    55 ASP    0.6200
    863 HN        -65.2850   -9.4850  -31.3590 H        55 ASP   -0.7600
    864 HA        -66.7200  -11.1060  -33.2210 H        55 ASP   -0.7600
    865 HB1       -65.6060  -13.0020  -32.0310 H        55 ASP    0.5100
    866 HB2       -65.0390  -11.8390  -30.7650 H        55 ASP   -0.5100
    867 N         -67.7610  -11.0050  -30.1270 N.am     56 LEU   -0.4700
    868 CA        -68.8830  -11.3420  -29.2570 C.3      56 LEU    0.3100
    869 C         -70.2110  -10.7980  -29.7730 C.2      56 LEU    0.0700
    870 O         -71.2460  -11.4520  -29.6430 O.2      56 LEU    0.0900
    871 CB        -68.6330  -10.8570  -27.8270 C.3      56 LEU   -0.1800
    872 CG        -67.7870  -11.7700  -26.9400 C.3      56 LEU    0.0900
    873 CD1       -67.6280  -11.1730  -25.5540 C.3      56 LEU    0.0900
    874 CD2       -68.4060  -13.1570  -26.8570 C.3      56 LEU   -0.0900
    875 HN        -67.0450  -10.4450  -29.7210 H        56 LEU    0.0900
    876 HA        -69.0050  -12.4140  -29.2710 H        56 LEU   -0.2700
    877 HB1       -69.6200  -10.7240  -27.3350 H        56 LEU    0.0900
    878 HB2       -68.1240   -9.8720  -27.8850 H        56 LEU    0.0900
    879 HG        -66.7840  -11.9040  -27.4000 H        56 LEU    0.0900
    880 HD11      -68.5960  -11.2070  -25.0100 H        56 LEU   -0.2700
    881 HD12      -67.3040  -10.1130  -25.6340 H        56 LEU    0.0900
    882 HD13      -66.8750  -11.7510  -24.9760 H        56 LEU    0.0900
    883 HD21      -68.3090  -13.6790  -27.8330 H        56 LEU    0.0900
    884 HD22      -69.4850  -13.0750  -26.6060 H        56 LEU    0.5100
    885 HD23      -67.8860  -13.7580  -26.0810 H        56 LEU   -0.5100
    886 N         -70.1820   -9.6000  -30.3540 N.am     57 LEU   -0.4700
    887 CA        -71.3890   -9.0080  -30.9200 C.3      57 LEU    0.3100
    888 C         -71.9820   -9.8880  -32.0180 C.2      57 LEU    0.0700
    889 O         -73.1900  -10.1320  -32.0500 O.2      57 LEU    0.0900
    890 CB        -71.1060   -7.6040  -31.4600 C.3      57 LEU   -0.1800
    891 CG        -70.7820   -6.5320  -30.4170 C.3      57 LEU    0.0900
    892 CD1       -70.5390   -5.1860  -31.0840 C.3      57 LEU    0.0900
    893 CD2       -71.8970   -6.4320  -29.3860 C.3      57 LEU   -0.0900
    894 HN        -69.3470   -9.0610  -30.4280 H        57 LEU    0.0900
    895 HA        -72.1360   -8.9660  -30.1410 H        57 LEU   -0.2700
    896 HB1       -72.0010   -7.2690  -32.0260 H        57 LEU    0.0900
    897 HB2       -70.2440   -7.6740  -32.1550 H        57 LEU    0.0900
    898 HG        -69.8750   -6.8320  -29.8520 H        57 LEU    0.0900
    899 HD11      -71.4440   -4.8690  -31.6460 H        57 LEU   -0.2700
    900 HD12      -69.6890   -5.2650  -31.7950 H        57 LEU    0.0900
    901 HD13      -70.3130   -4.4180  -30.3140 H        57 LEU    0.0900
    902 HD21      -71.9070   -7.3390  -28.7440 H        57 LEU    0.0900
    903 HD22      -72.8800   -6.3500  -29.8980 H        57 LEU    0.5100
    904 HD23      -71.7360   -5.5420  -28.7410 H        57 LEU   -0.5100
    905 N         -71.1210  -10.3730  -32.9100 N.am     58 ILE   -0.4700
    906 CA        -71.5450  -11.2450  -33.9980 C.3      58 ILE    0.3100
    907 C         -71.9960  -12.6050  -33.4790 C.2      58 ILE    0.0700
    908 O         -73.0230  -13.1350  -33.9000 O.2      58 ILE    0.0900
    909 CB        -70.4150  -11.4520  -35.0240 C.3      58 ILE   -0.0900
    910 CG1       -69.9720  -10.1120  -35.6150 C.3      58 ILE    0.0900
    911 CG2       -70.8600  -12.3960  -36.1310 C.3      58 ILE   -0.2700
    912 CD        -68.8920  -10.2410  -36.6680 C.3      58 ILE    0.0900
    913 HN        -70.1480  -10.1610  -32.8730 H        58 ILE    0.0900
    914 HA        -72.4000  -10.7890  -34.4750 H        58 ILE    0.0900
    915 HB        -69.5270  -11.8800  -34.5120 H        58 ILE   -0.1800
    916 HG11      -69.5890   -9.4730  -34.7920 H        58 ILE    0.0900
    917 HG12      -70.8550   -9.6180  -36.0720 H        58 ILE    0.0900
    918 HG21      -71.7430  -11.9770  -36.6590 H        58 ILE   -0.2700
    919 HG22      -71.1400  -13.3810  -35.6990 H        58 ILE    0.0900
    920 HG23      -70.0400  -12.5320  -36.8680 H        58 ILE    0.0900
    921 HD1       -69.3090  -10.7070  -37.5870 H        58 ILE    0.0900
    922 HD2       -68.0680  -10.8820  -36.2880 H        58 ILE    0.5100
    923 HD3       -68.4960   -9.2360  -36.9280 H        58 ILE   -0.5100
    924 N         -71.2210  -13.1670  -32.5580 N.am     59 LEU   -0.4700
    925 CA        -71.5170  -14.4850  -32.0090 C.3      59 LEU    0.3100
    926 C         -72.8280  -14.5210  -31.2300 C.2      59 LEU    0.0700
    927 O         -73.5160  -15.5390  -31.2080 O.2      59 LEU    0.0900
    928 CB        -70.3660  -14.9570  -31.1160 C.3      59 LEU   -0.1800
    929 CG        -69.0550  -15.2760  -31.8340 C.3      59 LEU    0.0900
    930 CD1       -67.8940  -15.2340  -30.8580 C.3      59 LEU    0.0900
    931 CD2       -69.1360  -16.6330  -32.5170 C.3      59 LEU   -0.0900
    932 HN        -70.4060  -12.7160  -32.2000 H        59 LEU    0.0900
    933 HA        -71.6580  -15.1690  -32.8330 H        59 LEU   -0.2700
    934 HB1       -70.6980  -15.8730  -30.5840 H        59 LEU    0.0900
    935 HB2       -70.1640  -14.1610  -30.3690 H        59 LEU    0.0900
    936 HG        -68.8860  -14.5320  -32.6410 H        59 LEU    0.0900
    937 HD11      -68.1280  -15.8440  -29.9590 H        59 LEU   -0.2700
    938 HD12      -67.7070  -14.1870  -30.5370 H        59 LEU    0.0900
    939 HD13      -66.9810  -15.6470  -31.3380 H        59 LEU    0.0900
    940 HD21      -69.9590  -16.6370  -33.2630 H        59 LEU    0.0900
    941 HD22      -69.3370  -17.4240  -31.7630 H        59 LEU    0.5100
    942 HD23      -68.1810  -16.8510  -33.0410 H        59 LEU   -0.5100
    943 N         -73.1790  -13.4030  -30.5990 N.am     60 LEU   -0.4700
    944 CA        -74.3560  -13.3610  -29.7370 C.3      60 LEU    0.3100
    945 C         -75.6070  -12.8050  -30.4120 C.2      60 LEU    0.0700
    946 O         -76.7170  -13.2590  -30.1320 O.2      60 LEU    0.0900
    947 CB        -74.0570  -12.5680  -28.4600 C.3      60 LEU   -0.1800
    948 CG        -73.1140  -13.2370  -27.4590 C.3      60 LEU    0.0900
    949 CD1       -72.8740  -12.3350  -26.2600 C.3      60 LEU    0.0900
    950 CD2       -73.6740  -14.5790  -27.0190 C.3      60 LEU   -0.0900
    951 HN        -72.6610  -12.5560  -30.6840 H        60 LEU    0.0900
    952 HA        -74.6290  -14.3750  -29.4930 H        60 LEU   -0.2700
    953 HB1       -75.0220  -12.3750  -27.9450 H        60 LEU    0.0900
    954 HB2       -73.6070  -11.5970  -28.7570 H        60 LEU    0.0900
    955 HG        -72.1450  -13.4530  -27.9560 H        60 LEU    0.0900
    956 HD11      -73.8360  -12.1170  -25.7470 H        60 LEU   -0.2700
    957 HD12      -72.4240  -11.3750  -26.5920 H        60 LEU    0.0900
    958 HD13      -72.1940  -12.8370  -25.5390 H        60 LEU    0.0900
    959 HD21      -73.6270  -15.3060  -27.8570 H        60 LEU    0.0900
    960 HD22      -74.7350  -14.4630  -26.7100 H        60 LEU    0.5100
    961 HD23      -73.0790  -14.9780  -26.1710 H        60 LEU   -0.5100
    962 N         -75.4380  -11.8280  -31.2980 N.am     61 PHE   -0.4700
    963 CA        -76.5900  -11.1380  -31.8690 C.3      61 PHE    0.3100
    964 C         -76.7650  -11.3470  -33.3720 C.2      61 PHE    0.0700
    965 O         -77.7930  -10.9790  -33.9390 O.2      61 PHE    0.0900
    966 CB        -76.5300   -9.6420  -31.5420 C.3      61 PHE   -0.1800
    967 CG        -76.4690   -9.3500  -30.0700 C.ar     61 PHE    0.0900
    968 CD1       -77.6310   -9.2470  -29.3210 C.ar     61 PHE    0.0900
    969 CD2       -75.2490   -9.1810  -29.4330 C.ar     61 PHE    0.0000
    970 CE1       -77.5770   -8.9800  -27.9630 C.ar     61 PHE   -0.1150
    971 CE2       -75.1900   -8.9160  -28.0760 C.ar     61 PHE    0.1150
    972 CZ        -76.3550   -8.8140  -27.3420 C.ar     61 PHE   -0.1150
    973 HN        -74.5380  -11.5290  -31.6060 H        61 PHE    0.1150
    974 HA        -77.4850  -11.5780  -31.4540 H        61 PHE   -0.1150
    975 HB1       -77.4400   -9.1420  -31.9400 H        61 PHE    0.1150
    976 HB2       -75.6200   -9.2010  -32.0040 H        61 PHE   -0.1150
    977 HD1       -78.5880   -9.3770  -29.8020 H        61 PHE    0.1150
    978 HD2       -74.3350   -9.2580  -30.0010 H        61 PHE   -0.1150
    979 HE1       -78.4900   -8.9020  -27.3920 H        61 PHE    0.1150
    980 HE2       -74.2340   -8.7880  -27.5930 H        61 PHE    0.5100
    981 HZ        -76.3110   -8.6040  -26.2840 H        61 PHE   -0.5100
    982 N         -75.7650  -11.9410  -34.0180 N.am     62 ALA   -0.4700
    983 CA        -75.8490  -12.2080  -35.4490 C.3      62 ALA    0.3100
    984 C         -75.9780  -13.6980  -35.7370 C.2      62 ALA    0.0700
    985 O         -76.7020  -14.1010  -36.6460 O.2      62 ALA    0.0900
    986 CB        -74.6430  -11.6240  -36.1750 C.3      62 ALA   -0.2700
    987 HN        -74.9270  -12.2280  -33.5600 H        62 ALA    0.0900
    988 HA        -76.7610  -11.7620  -35.8190 H        62 ALA    0.0900
    989 HB1       -73.7270  -12.2000  -35.9190 H        62 ALA    0.0900
    990 HB2       -74.4940  -10.5660  -35.8710 H        62 ALA    0.5100
    991 HB3       -74.8000  -11.6800  -37.2740 H        62 ALA   -0.5100
    992 N         -75.2780  -14.5160  -34.9530 N.am     63 LEU   -0.4700
    993 CA        -75.3000  -15.9670  -35.1360 C.3      63 LEU    0.3100
    994 C         -76.6830  -16.6120  -34.9640 C.2      63 LEU    0.0700
    995 O         -77.0850  -17.4140  -35.8080 O.2      63 LEU    0.0900
    996 CB        -74.2430  -16.6540  -34.2520 C.3      63 LEU   -0.1800
    997 CG        -73.9730  -18.1500  -34.4560 C.3      63 LEU    0.0900
    998 CD1       -72.5110  -18.4620  -34.1830 C.3      63 LEU    0.0900
    999 CD2       -74.8660  -19.0100  -33.5700 C.3      63 LEU   -0.0900
   1000 HN        -74.7090  -14.1770  -34.2080 H        63 LEU    0.0900
   1001 HA        -75.1050  -16.1730  -36.1790 H        63 LEU   -0.2700
   1002 HB1       -74.5580  -16.5170  -33.1980 H        63 LEU    0.0900
   1003 HB2       -73.2830  -16.1220  -34.4150 H        63 LEU    0.0900
   1004 HG        -74.2230  -18.4300  -35.5030 H        63 LEU    0.0900
   1005 HD11      -72.2520  -18.1920  -33.1360 H        63 LEU   -0.2700
   1006 HD12      -71.8650  -17.8770  -34.8710 H        63 LEU    0.0900
   1007 HD13      -72.3220  -19.5480  -34.3250 H        63 LEU    0.0900
   1008 HD21      -75.9190  -18.9560  -33.9210 H        63 LEU    0.0900
   1009 HD22      -74.8230  -18.6440  -32.5220 H        63 LEU    0.5100
   1010 HD23      -74.5320  -20.0680  -33.6120 H        63 LEU   -0.5100
   1011 N         -77.4180  -16.2840  -33.8800 N.am     64 PRO   -0.2900
   1012 CA        -78.7460  -16.8970  -33.7470 C.3      64 PRO    0.0000
   1013 C         -79.7080  -16.4850  -34.8580 C.2      64 PRO    0.0900
   1014 O         -80.4280  -17.3310  -35.3970 O.2      64 PRO    0.0900
   1015 CB        -79.2450  -16.3630  -32.4010 C.3      64 PRO    0.0200
   1016 CG        -78.0070  -16.0350  -31.6440 C.3      64 PRO    0.0900
   1017 CD        -77.0600  -15.5110  -32.6760 C.3      64 PRO   -0.1800
   1018 HA        -78.6730  -17.9700  -33.8080 H        64 PRO    0.0900
   1019 HB1       -79.8400  -17.1340  -31.8680 H        64 PRO    0.0900
   1020 HB2       -79.8720  -15.4590  -32.5430 H        64 PRO   -0.1800
   1021 HG1       -78.2110  -15.2650  -30.8690 H        64 PRO    0.0900
   1022 HG2       -77.5940  -16.9400  -31.1510 H        64 PRO    0.0900
   1023 HD1       -77.2110  -14.4260  -32.8590 H        64 PRO    0.5100
   1024 HD2       -76.0030  -15.7050  -32.3980 H        64 PRO   -0.5100
   1025 N         -79.7150  -15.1980  -35.1970 N.am     65 VAL   -0.4700
   1026 CA        -80.5750  -14.6820  -36.2540 C.3      65 VAL    0.3100
   1027 C         -80.2320  -15.3380  -37.5890 C.2      65 VAL    0.0700
   1028 O         -81.1120  -15.6050  -38.4110 O.2      65 VAL    0.0900
   1029 CB        -80.4390  -13.1550  -36.3870 C.3      65 VAL   -0.0900
   1030 CG1       -81.4800  -12.6080  -37.3500 C.3      65 VAL    0.0900
   1031 CG2       -80.5750  -12.4900  -35.0260 C.3      65 VAL   -0.2700
   1032 HN        -79.1310  -14.5290  -34.7430 H        65 VAL    0.0900
   1033 HA        -81.5940  -14.9460  -36.0120 H        65 VAL    0.0900
   1034 HB        -79.4240  -12.9060  -36.7630 H        65 VAL    0.0900
   1035 HG11      -82.5020  -12.8430  -36.9800 H        65 VAL   -0.2700
   1036 HG12      -81.3500  -13.0720  -38.3510 H        65 VAL    0.0900
   1037 HG13      -81.3780  -11.5050  -37.4330 H        65 VAL    0.0900
   1038 HG21      -79.6850  -12.7180  -34.3990 H        65 VAL    0.0900
   1039 HG22      -81.4810  -12.8710  -34.5070 H        65 VAL    0.5100
   1040 HG23      -80.6490  -11.3880  -35.1480 H        65 VAL   -0.5100
   1041 N         -78.9450  -15.6070  -37.7910 N.am     66 ASP   -0.4700
   1042 CA        -78.4680  -16.2390  -39.0110 C.3      66 ASP    0.3100
   1043 C         -78.9160  -17.6940  -39.0760 C.2      66 ASP    0.0700
   1044 O         -79.5810  -18.1040  -40.0270 O.2      66 ASP    0.0900
   1045 CB        -76.9410  -16.1590  -39.0820 C.3      66 ASP   -0.2800
   1046 CG        -76.3970  -16.4450  -40.4730 C.2      66 ASP    0.0900
   1047 OD1       -76.9570  -17.3040  -41.1850 O.co2    66 ASP    0.0900
   1048 OD2       -75.3920  -15.8050  -40.8530 O.co2    66 ASP    0.6200
   1049 HN        -78.2470  -15.3860  -37.1140 H        66 ASP   -0.7600
   1050 HA        -78.9110  -15.7270  -39.8530 H        66 ASP   -0.7600
   1051 HB1       -76.5090  -16.9000  -38.3760 H        66 ASP    0.5100
   1052 HB2       -76.6190  -15.1390  -38.7810 H        66 ASP   -0.5100
   1053 N         -78.5510  -18.4710  -38.0600 N.am     67 VAL   -0.4700
   1054 CA        -78.8730  -19.8930  -38.0290 C.3      67 VAL    0.3100
   1055 C         -80.3830  -20.1210  -38.0730 C.2      67 VAL    0.0700
   1056 O         -80.8480  -21.1270  -38.6000 O.2      67 VAL    0.0900
   1057 CB        -78.2380  -20.6100  -36.8080 C.3      67 VAL   -0.0900
   1058 CG1       -78.8670  -20.1390  -35.5070 C.3      67 VAL    0.0900
   1059 CG2       -78.3650  -22.1190  -36.9440 C.3      67 VAL   -0.2700
   1060 HN        -78.0440  -18.1180  -37.2780 H        67 VAL    0.0900
   1061 HA        -78.5060  -20.3320  -38.9450 H        67 VAL    0.0900
   1062 HB        -77.1480  -20.3950  -36.7840 H        67 VAL    0.0900
   1063 HG11      -79.9120  -20.5130  -35.4300 H        67 VAL   -0.2700
   1064 HG12      -78.8850  -19.0290  -35.4750 H        67 VAL    0.0900
   1065 HG13      -78.2880  -20.5290  -34.6430 H        67 VAL    0.0900
   1066 HG21      -77.7020  -22.4860  -37.7570 H        67 VAL    0.0900
   1067 HG22      -79.4140  -22.3890  -37.1930 H        67 VAL    0.5100
   1068 HG23      -78.0670  -22.6110  -35.9930 H        67 VAL   -0.5100
   1069 N         -81.1550  -19.1710  -37.5520 N.am     68 TYR   -0.4700
   1070 CA        -82.6050  -19.2810  -37.6180 C.3      68 TYR    0.3100
   1071 C         -83.1560  -18.8770  -38.9810 C.2      68 TYR    0.0700
   1072 O         -83.6800  -19.7110  -39.7190 O.2      68 TYR    0.0900
   1073 CB        -83.2760  -18.4500  -36.5180 C.3      68 TYR   -0.1800
   1074 CG        -84.7740  -18.3250  -36.6970 C.ar     68 TYR    0.0900
   1075 CD1       -85.6180  -19.3900  -36.4130 C.ar     68 TYR    0.0900
   1076 CD2       -85.3430  -17.1400  -37.1530 C.ar     68 TYR    0.0000
   1077 CE1       -86.9880  -19.2810  -36.5780 C.ar     68 TYR   -0.1150
   1078 CE2       -86.7100  -17.0220  -37.3210 C.ar     68 TYR    0.1150
   1079 CZ        -87.5260  -18.0950  -37.0330 C.ar     68 TYR   -0.1150
   1080 OH        -88.8890  -17.9790  -37.1980 O.3      68 TYR    0.1150
   1081 HN        -80.7860  -18.3600  -37.1040 H        68 TYR    0.1100
   1082 HA        -82.8630  -20.3230  -37.5070 H        68 TYR   -0.5400
   1083 HB1       -82.8540  -17.4220  -36.5230 H        68 TYR    0.4300
   1084 HB2       -83.1000  -18.9310  -35.5330 H        68 TYR   -0.1150
   1085 HD1       -85.1990  -20.3200  -36.0570 H        68 TYR    0.1150
   1086 HD2       -84.7050  -16.2980  -37.3800 H        68 TYR   -0.1150
   1087 HE1       -87.6310  -20.1190  -36.3530 H        68 TYR    0.1150
   1088 HE2       -87.1350  -16.0950  -37.6760 H        68 TYR    0.5100
   1089 HH        -89.0750  -17.0930  -37.5180 H        68 TYR   -0.5100
   1090 N         -83.0240  -17.5950  -39.3160 N.am     69 ASN   -0.4700
   1091 CA        -83.7560  -17.0200  -40.4400 C.3      69 ASN    0.3100
   1092 C         -83.0260  -17.0270  -41.7800 C.2      69 ASN    0.0700
   1093 O         -83.4960  -16.4240  -42.7470 O.2      69 ASN    0.0900
   1094 CB        -84.1880  -15.5890  -40.0980 C.3      69 ASN   -0.1800
   1095 CG        -85.5560  -15.2370  -40.6480 C.2      69 ASN    0.0900
   1096 ND2       -85.9710  -15.7650  -41.6950 N.am     69 ASN    0.0900
   1097 OD1       -86.2620  -14.3650  -39.9650 O.2      69 ASN    0.5500
   1098 HN        -82.4220  -16.9760  -38.8190 H        69 ASN   -0.5500
   1099 HA        -84.6190  -17.6380  -40.6340 H        69 ASN   -0.6200
   1100 HB1       -83.4450  -14.8790  -40.5210 H        69 ASN    0.3200
   1101 HB2       -84.2130  -15.4750  -38.9940 H        69 ASN    0.3000
   1102 HD21      -85.3510  -16.3080  -42.2600 H        69 ASN    0.5100
   1103 HD22      -86.9240  -15.6450  -41.9700 H        69 ASN   -0.5100
   1104 N         -81.8870  -17.7070  -41.8540 N.am     70 PHE   -0.4700
   1105 CA        -81.1170  -17.7220  -43.0920 C.3      70 PHE    0.3100
   1106 C         -80.8200  -19.1160  -43.6320 C.2      70 PHE    0.0700
   1107 O         -80.7290  -19.3070  -44.8460 O.2      70 PHE    0.0900
   1108 CB        -79.8250  -16.9110  -42.9430 C.3      70 PHE   -0.1800
   1109 CG        -80.0350  -15.4260  -43.0160 C.ar     70 PHE    0.0900
   1110 CD1       -81.0020  -14.8910  -43.8500 C.ar     70 PHE    0.0900
   1111 CD2       -79.2680  -14.5650  -42.2460 C.ar     70 PHE    0.0000
   1112 CE1       -81.2010  -13.5240  -43.9190 C.ar     70 PHE   -0.1150
   1113 CE2       -79.4630  -13.1970  -42.3120 C.ar     70 PHE    0.1150
   1114 CZ        -80.4300  -12.6760  -43.1500 C.ar     70 PHE   -0.1150
   1115 HN        -81.5150  -18.2240  -41.0870 H        70 PHE    0.1150
   1116 HA        -81.7350  -17.3010  -43.8720 H        70 PHE   -0.1150
   1117 HB1       -79.1230  -17.1850  -43.7600 H        70 PHE    0.1150
   1118 HB2       -79.3650  -17.1310  -41.9560 H        70 PHE   -0.1150
   1119 HD1       -81.6090  -15.5490  -44.4540 H        70 PHE    0.1150
   1120 HD2       -78.5110  -14.9660  -41.5890 H        70 PHE   -0.1150
   1121 HE1       -81.9570  -13.1200  -44.5760 H        70 PHE    0.1150
   1122 HE2       -78.8580  -12.5360  -41.7080 H        70 PHE    0.5100
   1123 HZ        -80.5840  -11.6090  -43.2010 H        70 PHE   -0.5100
   1124 N         -80.6710  -20.0980  -42.7470 N.am     71 ILE   -0.4700
   1125 CA        -80.3930  -21.4540  -43.2020 C.3      71 ILE    0.3100
   1126 C         -81.5240  -22.4300  -42.8860 C.2      71 ILE    0.0700
   1127 O         -81.7120  -23.4170  -43.5970 O.2      71 ILE    0.0900
   1128 CB        -79.0480  -21.9940  -42.6560 C.3      71 ILE   -0.0900
   1129 CG1       -79.0940  -22.1640  -41.1360 C.3      71 ILE    0.0900
   1130 CG2       -77.9070  -21.0720  -43.0590 C.3      71 ILE   -0.2700
   1131 CD        -77.8700  -22.8420  -40.5670 C.3      71 ILE    0.0900
   1132 HN        -80.7410  -19.9560  -41.7630 H        71 ILE    0.0900
   1133 HA        -80.3710  -21.4390  -44.2820 H        71 ILE    0.0900
   1134 HB        -78.8640  -23.0100  -43.0650 H        71 ILE   -0.1800
   1135 HG11      -79.9870  -22.7690  -40.8750 H        71 ILE    0.0900
   1136 HG12      -79.1900  -21.1610  -40.6710 H        71 ILE    0.0900
   1137 HG21      -77.9790  -20.1110  -42.5070 H        71 ILE   -0.2700
   1138 HG22      -77.9600  -20.8600  -44.1480 H        71 ILE    0.0900
   1139 HG23      -76.9330  -21.5470  -42.8180 H        71 ILE    0.0900
   1140 HD1       -77.0370  -22.1130  -40.4730 H        71 ILE    0.0900
   1141 HD2       -77.5460  -23.6660  -41.2390 H        71 ILE    0.5100
   1142 HD3       -78.0970  -23.2520  -39.5590 H        71 ILE   -0.5100
   1143 N         -82.2790  -22.1530  -41.8240 N.am     72 TRP   -0.4700
   1144 CA        -83.3760  -23.0250  -41.4200 C.3      72 TRP    0.3100
   1145 C         -84.7180  -22.5820  -42.0020 C.2      72 TRP    0.0700
   1146 O         -85.3940  -23.3630  -42.6770 O.2      72 TRP    0.0900
   1147 CB        -83.4420  -23.1560  -39.8890 C.3      72 TRP   -0.1800
   1148 CG        -82.5130  -24.2050  -39.3370 C.ar     72 TRP    0.0900
   1149 CD1       -81.3710  -23.9970  -38.6180 C.ar     72 TRP    0.0900
   1150 CD2       -82.6490  -25.6270  -39.4650 C.ar     72 TRP   -0.0300
   1151 CE2       -81.5550  -26.2150  -38.7930 C.ar     72 TRP   -0.1500
   1152 CE3       -83.5890  -26.4600  -40.0780 C.ar     72 TRP    0.2200
   1153 NE1       -80.7950  -25.1980  -38.2840 N.ar     72 TRP   -0.5100
   1154 CZ2       -81.3800  -27.5930  -38.7200 C.ar     72 TRP    0.3700
   1155 CZ3       -83.4110  -27.8290  -40.0050 C.ar     72 TRP    0.2400
   1156 CH2       -82.3170  -28.3820  -39.3320 C.ar     72 TRP    0.1100
   1157 HN        -82.1280  -21.3440  -41.2610 H        72 TRP   -0.2500
   1158 HA        -83.2160  -23.9930  -41.8710 H        72 TRP    0.1700
   1159 HB1       -84.4810  -23.4210  -39.5990 H        72 TRP   -0.2000
   1160 HB2       -83.1750  -22.1780  -39.4360 H        72 TRP    0.1400
   1161 HD1       -80.9770  -23.0280  -38.3500 H        72 TRP   -0.2700
   1162 HE1       -79.9760  -25.3080  -37.7670 H        72 TRP    0.1600
   1163 HE3       -84.4440  -26.0580  -40.6030 H        72 TRP   -0.1400
   1164 HZ2       -80.5440  -28.0410  -38.2040 H        72 TRP    0.1400
   1165 HZ3       -84.1300  -28.4850  -40.4760 H        72 TRP    0.5100
   1166 HH2       -82.2080  -29.4550  -39.2940 H        72 TRP   -0.5100
   1167 N         -85.0950  -21.3290  -41.7620 N.am     73 VAL   -0.4700
   1168 CA        -86.3000  -20.7670  -42.3640 C.3      73 VAL    0.3100
   1169 C         -85.9840  -19.5100  -43.1770 C.2      73 VAL    0.0700
   1170 O         -85.5760  -18.4840  -42.6420 O.2      73 VAL    0.0900
   1171 CB        -87.4030  -20.5070  -41.3150 C.3      73 VAL   -0.0900
   1172 CG1       -86.8210  -19.8310  -40.0890 C.3      73 VAL    0.0900
   1173 CG2       -88.5340  -19.6830  -41.9100 C.3      73 VAL   -0.2700
   1174 HN        -84.5760  -20.7230  -41.1650 H        73 VAL    0.0900
   1175 HA        -86.6530  -21.4660  -43.1070 H        73 VAL    0.0900
   1176 HB        -87.8650  -21.4730  -41.0200 H        73 VAL    0.0900
   1177 HG11      -86.3620  -18.8590  -40.3690 H        73 VAL   -0.2700
   1178 HG12      -86.0360  -20.4760  -39.6390 H        73 VAL    0.0900
   1179 HG13      -87.6230  -19.6430  -39.3430 H        73 VAL    0.0900
   1180 HG21      -88.8670  -20.1290  -42.8720 H        73 VAL    0.0900
   1181 HG22      -88.1860  -18.6460  -42.1030 H        73 VAL    0.5100
   1182 HG23      -89.3980  -19.6650  -41.2100 H        73 VAL   -0.5100
   1183 N         -86.1640  -19.6110  -44.4920 N.am     74 HSD   -0.4700
   1184 CA        -85.7630  -18.5480  -45.4000 C.3      74 HSD    0.3100
   1185 C         -86.8500  -17.4930  -45.5430 C.2      74 HSD    0.0700
   1186 O         -86.5840  -16.3690  -45.9680 O.2      74 HSD    0.0900
   1187 CB        -85.3970  -19.1390  -46.7620 C.3      74 HSD   -0.0900
   1188 CG        -84.3580  -20.2140  -46.6850 C.ar     74 HSD    0.0900
   1189 CD2       -84.4340  -21.5000  -46.2710 C.ar     74 HSD    0.0900
   1190 ND1       -83.0460  -20.0070  -47.0540 N.ar     74 HSD   -0.3600
   1191 CE1       -82.3620  -21.1250  -46.8750 C.ar     74 HSD    0.3200
   1192 NE2       -83.1790  -22.0460  -46.3980 N.ar     74 HSD   -0.0500
   1193 HN        -86.5780  -20.4150  -44.9120 H        74 HSD    0.2500
   1194 HA        -84.9160  -18.0370  -44.9680 H        74 HSD    0.1300
   1195 HB1       -85.0100  -18.3260  -47.4130 H        74 HSD   -0.7000
   1196 HB2       -86.3110  -19.5700  -47.2230 H        74 HSD    0.2200
   1197 HD1       -82.6830  -19.1420  -47.4020 H        74 HSD    0.1000
   1198 HD2       -85.2660  -22.0830  -45.8950 H        74 HSD    0.5100
   1199 HE1       -81.3010  -21.2390  -47.0920 H        74 HSD   -0.5100
   1200 N         -88.1240  -17.8190  -45.2620 N.am     75 HSP   -0.4700
   1201 CA        -89.1930  -16.8630  -45.4430 C.3      75 HSP    0.3100
   1202 C         -90.3150  -17.3180  -44.5370 C.2      75 HSP    0.0700
   1203 O         -90.4390  -18.5310  -44.3630 O.2      75 HSP    0.0900
   1204 CB        -89.6730  -16.7720  -46.9340 C.3      75 HSP   -0.0500
   1205 CG        -90.3600  -17.9760  -47.5760 C.ar     75 HSP    0.0900
   1206 CD2       -89.8750  -19.0050  -48.3260 C.ar     75 HSP    0.0900
   1207 ND1       -91.7220  -18.0080  -47.7160 N.ar     75 HSP    0.1900
   1208 CE1       -92.0580  -19.0210  -48.5080 C.ar     75 HSP    0.1300
   1209 NE2       -90.9550  -19.6440  -48.8820 N.ar     75 HSP    0.1900
   1210 HN        -88.3840  -18.7210  -44.9230 H        75 HSP   -0.5100
   1211 HA        -88.8290  -15.9020  -45.1140 H        75 HSP    0.4400
   1212 HB1       -88.7800  -16.5480  -47.5530 H        75 HSP   -0.5100
   1213 HB2       -90.3870  -15.9260  -46.9980 H        75 HSP    0.4400
   1214 HD1       -92.3630  -17.3700  -47.2890 H        75 HSP    0.3200
   1215 HD2       -88.8550  -19.3260  -48.5010 H        75 HSP    0.1800
   1216 HE1       -93.0550  -19.2880  -48.7940 H        75 HSP    0.5100
   1217 HE2       -90.9130  -20.4490  -49.4730 H        75 HSP   -0.5100
   1218 N         -91.1640  -16.4600  -43.9800 N.am     76 PRO   -0.2900
   1219 CA        -90.9560  -15.0230  -43.7680 C.3      76 PRO    0.0000
   1220 C         -89.7730  -14.6390  -42.8850 C.2      76 PRO    0.0900
   1221 O         -89.2510  -15.4630  -42.1380 O.2      76 PRO    0.0900
   1222 CB        -92.2680  -14.5800  -43.1160 C.3      76 PRO    0.0200
   1223 CG        -92.6840  -15.7830  -42.2690 C.3      76 PRO    0.0900
   1224 CD        -92.2410  -16.9740  -43.1230 C.3      76 PRO   -0.1800
   1225 HA        -90.7250  -14.5330  -44.7000 H        76 PRO    0.0900
   1226 HB1       -93.0370  -14.3490  -43.8850 H        76 PRO    0.0900
   1227 HB2       -92.1140  -13.6810  -42.4820 H        76 PRO   -0.1800
   1228 HG1       -92.1680  -15.7800  -41.2860 H        76 PRO    0.0900
   1229 HG2       -93.7810  -15.7960  -42.1000 H        76 PRO    0.0900
   1230 HD1       -91.8510  -17.7980  -42.4910 H        76 PRO    0.5100
   1231 HD2       -93.0750  -17.3440  -43.7570 H        76 PRO   -0.5100
   1232 N         -89.3290  -13.3700  -42.9680 N.am     77 TRP   -0.4700
   1233 CA        -88.4430  -12.7460  -41.9970 C.3      77 TRP    0.3100
   1234 C         -89.2350  -12.3360  -40.7620 C.2      77 TRP    0.0700
   1235 O         -90.2500  -11.6440  -40.8650 O.2      77 TRP    0.0900
   1236 CB        -87.7480  -11.5290  -42.6160 C.3      77 TRP   -0.1800
   1237 CG        -86.8720  -10.7710  -41.6660 C.ar     77 TRP    0.0900
   1238 CD1       -87.2000   -9.6430  -40.9730 C.ar     77 TRP    0.0900
   1239 CD2       -85.5210  -11.0840  -41.3060 C.ar     77 TRP   -0.0300
   1240 CE2       -85.0940  -10.1000  -40.3900 C.ar     77 TRP   -0.1500
   1241 CE3       -84.6290  -12.0980  -41.6680 C.ar     77 TRP    0.2200
   1242 NE1       -86.1390   -9.2340  -40.2060 N.ar     77 TRP   -0.5100
   1243 CZ2       -83.8180  -10.1040  -39.8320 C.ar     77 TRP    0.3700
   1244 CZ3       -83.3620  -12.1000  -41.1130 C.ar     77 TRP    0.2400
   1245 CH2       -82.9680  -11.1100  -40.2060 C.ar     77 TRP    0.1100
   1246 HN        -89.5990  -12.7830  -43.7260 H        77 TRP   -0.2500
   1247 HA        -87.7130  -13.4800  -41.6890 H        77 TRP    0.1700
   1248 HB1       -88.5260  -10.8350  -42.9970 H        77 TRP   -0.2000
   1249 HB2       -87.1200  -11.8750  -43.4640 H        77 TRP    0.1400
   1250 HD1       -88.1570   -9.1440  -41.0210 H        77 TRP   -0.2700
   1251 HE1       -86.1290   -8.4510  -39.6220 H        77 TRP    0.1600
   1252 HE3       -84.9080  -12.8730  -42.3670 H        77 TRP   -0.1400
   1253 HZ2       -83.4940   -9.3490  -39.1290 H        77 TRP    0.1400
   1254 HZ3       -82.6650  -12.8780  -41.3830 H        77 TRP    0.5100
   1255 HH2       -81.9720  -11.1390  -39.7910 H        77 TRP   -0.5100
   1256 N         -88.7740  -12.7680  -39.5910 N.am     78 ALA   -0.4700
   1257 CA        -89.5050  -12.5380  -38.3520 C.3      78 ALA    0.3100
   1258 C         -88.7240  -11.6940  -37.3510 C.2      78 ALA    0.0700
   1259 O         -88.5510  -12.0870  -36.1970 O.2      78 ALA    0.0900
   1260 CB        -89.9070  -13.8670  -37.7230 C.3      78 ALA   -0.2700
   1261 HN        -87.9130  -13.2640  -39.5090 H        78 ALA    0.0900
   1262 HA        -90.3820  -11.9510  -38.5830 H        78 ALA    0.0900
   1263 HB1       -89.0020  -14.4710  -37.4970 H        78 ALA    0.0900
   1264 HB2       -90.5490  -14.4400  -38.4250 H        78 ALA    0.5100
   1265 HB3       -90.4580  -13.6860  -36.7760 H        78 ALA   -0.5100
   1266 N         -88.2490  -10.5310  -37.7960 N.am     79 PHE   -0.4700
   1267 CA        -87.5290   -9.6160  -36.9170 C.3      79 PHE    0.3100
   1268 C         -87.8470   -8.1610  -37.2460 C.2      79 PHE    0.0700
   1269 O         -87.3840   -7.2430  -36.5680 O.2      79 PHE    0.0900
   1270 CB        -86.0180   -9.8610  -36.9930 C.3      79 PHE   -0.1800
   1271 CG        -85.6080  -11.2390  -36.5610 C.ar     79 PHE    0.0900
   1272 CD1       -85.4370  -11.5340  -35.2160 C.ar     79 PHE    0.0900
   1273 CD2       -85.3940  -12.2390  -37.4940 C.ar     79 PHE    0.0000
   1274 CE1       -85.0610  -12.8020  -34.8130 C.ar     79 PHE   -0.1150
   1275 CE2       -85.0180  -13.5100  -37.0980 C.ar     79 PHE    0.1150
   1276 CZ        -84.8510  -13.7920  -35.7560 C.ar     79 PHE   -0.1150
   1277 HN        -88.3660  -10.2360  -38.7410 H        79 PHE    0.1150
   1278 HA        -87.8830   -9.7730  -35.9090 H        79 PHE   -0.1150
   1279 HB1       -85.4950   -9.1390  -36.3300 H        79 PHE    0.1150
   1280 HB2       -85.6780   -9.7320  -38.0420 H        79 PHE   -0.1150
   1281 HD1       -85.6010  -10.7650  -34.4760 H        79 PHE    0.1150
   1282 HD2       -85.5230  -12.0240  -38.5450 H        79 PHE   -0.1150
   1283 HE1       -84.9330  -13.0210  -33.7640 H        79 PHE    0.1150
   1284 HE2       -84.8570  -14.2820  -37.8360 H        79 PHE    0.5100
   1285 HZ        -84.5550  -14.7820  -35.4440 H        79 PHE   -0.5100
   1286 N         -88.6400   -7.9540  -38.2940 N.am     80 GLY   -0.4700
   1287 CA        -89.0760   -6.6230  -38.6700 C.3      80 GLY    0.3100
   1288 C         -88.0370   -5.8280  -39.4340 C.2      80 GLY   -0.0200
   1289 O         -86.9300   -6.3040  -39.6870 O.2      80 GLY    0.0900
   1290 HN        -88.9690   -8.7020  -38.8660 H        80 GLY    0.0900
   1291 HA1       -89.3210   -6.0920  -37.7620 H        80 GLY    0.5100
   1292 HA2       -89.9550   -6.7310  -39.2880 H        80 GLY   -0.5100
   1293 N         -88.4040   -4.6020  -39.8030 N.am     81 ASP   -0.4700
   1294 CA        -87.5280   -3.7210  -40.5630 C.3      81 ASP    0.3100
   1295 C         -86.3240   -3.3050  -39.7250 C.2      81 ASP    0.0700
   1296 O         -85.1900   -3.2660  -40.2110 O.2      81 ASP    0.0900
   1297 CB        -88.3060   -2.4830  -41.0200 C.3      81 ASP   -0.2800
   1298 CG        -87.6120   -1.7370  -42.1410 C.2      81 ASP    0.0900
   1299 OD1       -86.8780   -2.3800  -42.9200 O.co2    81 ASP    0.0900
   1300 OD2       -87.8110   -0.5080  -42.2490 O.co2    81 ASP    0.6200
   1301 HN        -89.2990   -4.2300  -39.5730 H        81 ASP   -0.7600
   1302 HA        -87.1530   -4.2680  -41.4150 H        81 ASP   -0.7600
   1303 HB1       -88.4260   -1.7930  -40.1570 H        81 ASP    0.5100
   1304 HB2       -89.3110   -2.7980  -41.3750 H        81 ASP   -0.5100
   1305 N         -86.5790   -3.0060  -38.4530 N.am     82 ALA   -0.4700
   1306 CA        -85.5360   -2.5790  -37.5290 C.3      82 ALA    0.3100
   1307 C         -84.5200   -3.6840  -37.2710 C.2      82 ALA    0.0700
   1308 O         -83.3170   -3.4310  -37.2180 O.2      82 ALA    0.0900
   1309 CB        -86.1540   -2.1110  -36.2180 C.3      82 ALA   -0.2700
   1310 HN        -87.4990   -3.0620  -38.0730 H        82 ALA    0.0900
   1311 HA        -84.9830   -1.7760  -37.9930 H        82 ALA    0.0900
   1312 HB1       -86.7290   -2.9380  -35.7500 H        82 ALA    0.0900
   1313 HB2       -86.8440   -1.2610  -36.4080 H        82 ALA    0.5100
   1314 HB3       -85.3540   -1.7930  -35.5150 H        82 ALA   -0.5100
   1315 N         -85.0080   -4.9110  -37.1060 N.am     83 GLY   -0.4700
   1316 CA        -84.1330   -6.0540  -36.9310 C.3      83 GLY    0.3100
   1317 C         -83.3490   -6.3220  -38.1990 C.2      83 GLY   -0.0200
   1318 O         -82.1460   -6.5940  -38.1580 O.2      83 GLY    0.0900
   1319 HN        -85.9870   -5.0980  -37.0960 H        83 GLY    0.0900
   1320 HA1       -84.7390   -6.9150  -36.6920 H        83 GLY    0.5100
   1321 HA2       -83.4500   -5.8410  -36.1220 H        83 GLY   -0.5100
   1322 N         -84.0410   -6.2290  -39.3350 N.am     84 CYS   -0.4700
   1323 CA        -83.4310   -6.4420  -40.6420 C.3      84 CYS    0.3100
   1324 C         -82.2490   -5.5110  -40.8780 C.2      84 CYS    0.0700
   1325 O         -81.1650   -5.9550  -41.2480 O.2      84 CYS    0.0900
   1326 CB        -84.4690   -6.2500  -41.7520 C.3      84 CYS   -0.1000
   1327 SG        -83.8180   -6.4280  -43.4290 S.3      84 CYS    0.0900
   1328 HN        -85.0130   -6.0080  -39.3410 H        84 CYS    0.0900
   1329 HA        -83.0330   -7.4450  -40.6670 H        84 CYS   -0.0800
   1330 HB1       -84.9050   -5.2350  -41.6450 H        84 CYS    0.5100
   1331 HB2       -85.2760   -6.9970  -41.6010 H        84 CYS   -0.5100
   1332 N         -82.4580   -4.2160  -40.6530 N.am     85 LYS   -0.4700
   1333 CA        -81.4100   -3.2270  -40.8880 C.3      85 LYS    0.3100
   1334 C         -80.3240   -3.2600  -39.8130 C.2      85 LYS    0.0700
   1335 O         -79.1260   -3.1890  -40.1170 O.2      85 LYS    0.0900
   1336 CB        -82.0210   -1.8280  -41.0040 C.3      85 LYS   -0.1800
   1337 CG        -83.0310   -1.6980  -42.1350 C.3      85 LYS    0.0900
   1338 CD        -83.5630   -0.2810  -42.2650 C.3      85 LYS    0.0900
   1339 CE        -84.4490   -0.1380  -43.4950 C.3      85 LYS   -0.1800
   1340 NZ        -84.8390    1.2760  -43.7440 N.4      85 LYS    0.0900
   1341 HN        -83.3290   -3.8670  -40.3180 H        85 LYS    0.0900
   1342 HA        -80.8960   -3.4900  -41.8000 H        85 LYS   -0.1800
   1343 HB1       -81.2020   -1.0970  -41.1750 H        85 LYS    0.0900
   1344 HB2       -82.5270   -1.5820  -40.0470 H        85 LYS    0.0900
   1345 HG1       -83.8810   -2.3860  -41.9400 H        85 LYS    0.2100
   1346 HG2       -82.5440   -1.9910  -43.0890 H        85 LYS    0.0500
   1347 HD1       -82.7080    0.4240  -42.3480 H        85 LYS    0.0500
   1348 HD2       -84.1520   -0.0270  -41.3590 H        85 LYS   -0.3000
   1349 HE1       -85.3820   -0.7250  -43.3520 H        85 LYS    0.3300
   1350 HE2       -83.9030   -0.5010  -44.3910 H        85 LYS    0.3300
   1351 HZ1       -83.9840    1.8510  -43.8930 H        85 LYS    0.3300
   1352 HZ2       -85.3630    1.6410  -42.9230 H        85 LYS    0.5100
   1353 HZ3       -85.4420    1.3250  -44.5900 H        85 LYS   -0.5100
   1354 N         -80.7440   -3.3800  -38.5570 N.am     86 GLY   -0.4700
   1355 CA        -79.8230   -3.4230  -37.4350 C.3      86 GLY    0.3100
   1356 C         -78.8690   -4.5990  -37.4980 C.2      86 GLY   -0.0200
   1357 O         -77.7190   -4.5030  -37.0690 O.2      86 GLY    0.0900
   1358 HN        -81.7120   -3.4440  -38.3280 H        86 GLY    0.0900
   1359 HA1       -80.4080   -3.4920  -36.5290 H        86 GLY    0.5100
   1360 HA2       -79.2520   -2.5060  -37.4400 H        86 GLY   -0.5100
   1361 N         -79.3520   -5.7140  -38.0410 N.am     87 TYR   -0.4700
   1362 CA        -78.5350   -6.9090  -38.2210 C.3      87 TYR    0.3100
   1363 C         -77.3220   -6.6350  -39.1100 C.2      87 TYR    0.0700
   1364 O         -76.1660   -6.7280  -38.6710 O.2      87 TYR    0.0900
   1365 CB        -79.3980   -8.0250  -38.8220 C.3      87 TYR   -0.1800
   1366 CG        -78.6460   -9.2780  -39.1930 C.ar     87 TYR    0.0900
   1367 CD1       -78.2700  -10.1980  -38.2240 C.ar     87 TYR    0.0900
   1368 CD2       -78.3370   -9.5530  -40.5180 C.ar     87 TYR    0.0000
   1369 CE1       -77.5900  -11.3530  -38.5640 C.ar     87 TYR   -0.1150
   1370 CE2       -77.6570  -10.7030  -40.8680 C.ar     87 TYR    0.1150
   1371 CZ        -77.2880  -11.5990  -39.8870 C.ar     87 TYR   -0.1150
   1372 OH        -76.6110  -12.7470  -40.2320 O.3      87 TYR    0.1150
   1373 HN        -80.2970   -5.7830  -38.3500 H        87 TYR    0.1100
   1374 HA        -78.1470   -7.2050  -37.2570 H        87 TYR   -0.5400
   1375 HB1       -79.8770   -7.6490  -39.7500 H        87 TYR    0.4300
   1376 HB2       -80.1730   -8.3190  -38.0830 H        87 TYR   -0.1150
   1377 HD1       -78.5110  -10.0080  -37.1880 H        87 TYR    0.1150
   1378 HD2       -78.6310   -8.8560  -41.2880 H        87 TYR   -0.1150
   1379 HE1       -77.2980  -12.0570  -37.7990 H        87 TYR    0.1150
   1380 HE2       -77.4170  -10.9000  -41.9020 H        87 TYR    0.5100
   1381 HH        -76.8400  -13.4290  -39.5950 H        87 TYR   -0.5100
   1382 N         -77.5970   -6.2860  -40.3670 N.am     88 TYR   -0.4700
   1383 CA        -76.5510   -5.9990  -41.3390 C.3      88 TYR    0.3100
   1384 C         -75.6570   -4.8470  -40.8920 C.2      88 TYR    0.0700
   1385 O         -74.4400   -4.8730  -41.1080 O.2      88 TYR    0.0900
   1386 CB        -77.1600   -5.7060  -42.7130 C.3      88 TYR   -0.1800
   1387 CG        -77.7690   -6.9170  -43.3810 C.ar     88 TYR    0.0900
   1388 CD1       -77.0040   -7.7420  -44.1960 C.ar     88 TYR    0.0900
   1389 CD2       -79.1080   -7.2390  -43.1950 C.ar     88 TYR    0.0000
   1390 CE1       -77.5580   -8.8530  -44.8110 C.ar     88 TYR   -0.1150
   1391 CE2       -79.6680   -8.3490  -43.8030 C.ar     88 TYR    0.1150
   1392 CZ        -78.8870   -9.1510  -44.6100 C.ar     88 TYR   -0.1150
   1393 OH        -79.4400  -10.2570  -45.2200 O.3      88 TYR    0.1150
   1394 HN        -78.5330   -6.2060  -40.6980 H        88 TYR    0.1100
   1395 HA        -75.8980   -6.8580  -41.3930 H        88 TYR   -0.5400
   1396 HB1       -76.3670   -5.3200  -43.3910 H        88 TYR    0.4300
   1397 HB2       -77.9670   -4.9510  -42.6030 H        88 TYR   -0.1150
   1398 HD1       -75.9610   -7.5120  -44.3550 H        88 TYR    0.1150
   1399 HD2       -79.7210   -6.6130  -42.5640 H        88 TYR   -0.1150
   1400 HE1       -76.9490   -9.4830  -45.4420 H        88 TYR    0.1150
   1401 HE2       -80.7110   -8.5840  -43.6470 H        88 TYR    0.5100
   1402 HH        -80.3920  -10.2170  -45.0990 H        88 TYR   -0.5100
   1403 N         -76.2590   -3.8370  -40.2600 N.am     89 PHE   -0.4700
   1404 CA        -75.4870   -2.7240  -39.7190 C.3      89 PHE    0.3100
   1405 C         -74.4700   -3.2210  -38.6970 C.2      89 PHE    0.0700
   1406 O         -73.2960   -2.8440  -38.7380 O.2      89 PHE    0.0900
   1407 CB        -76.4060   -1.6770  -39.0810 C.3      89 PHE   -0.1800
   1408 CG        -75.6700   -0.5030  -38.4980 C.ar     89 PHE    0.0900
   1409 CD1       -75.3210    0.5790  -39.2930 C.ar     89 PHE    0.0900
   1410 CD2       -75.3310   -0.4770  -37.1530 C.ar     89 PHE    0.0000
   1411 CE1       -74.6440    1.6610  -38.7590 C.ar     89 PHE   -0.1150
   1412 CE2       -74.6510    0.6010  -36.6140 C.ar     89 PHE    0.1150
   1413 CZ        -74.3090    1.6710  -37.4200 C.ar     89 PHE   -0.1150
   1414 HN        -77.2460   -3.7970  -40.1300 H        89 PHE    0.1150
   1415 HA        -74.9250   -2.2840  -40.5300 H        89 PHE   -0.1150
   1416 HB1       -76.9810   -2.1480  -38.2550 H        89 PHE    0.1150
   1417 HB2       -77.1010   -1.2800  -39.8510 H        89 PHE   -0.1150
   1418 HD1       -75.5810    0.5760  -40.3400 H        89 PHE    0.1150
   1419 HD2       -75.5990   -1.3100  -36.5200 H        89 PHE   -0.1150
   1420 HE1       -74.3770    2.4960  -39.3900 H        89 PHE    0.1150
   1421 HE2       -74.3890    0.6070  -35.5660 H        89 PHE    0.5100
   1422 HZ        -73.7800    2.5150  -37.0010 H        89 PHE   -0.5100
   1423 N         -74.8950   -4.1020  -37.7640 N.am     90 LEU   -0.4700
   1424 CA        -74.0330   -4.6840  -36.7600 C.3      90 LEU    0.3100
   1425 C         -72.9050   -5.5030  -37.3590 C.2      90 LEU    0.0700
   1426 O         -71.7450   -5.3240  -37.0040 O.2      90 LEU    0.0900
   1427 CB        -74.8630   -5.5580  -35.7850 C.3      90 LEU   -0.1800
   1428 CG        -74.0850   -6.1550  -34.5940 C.3      90 LEU    0.0900
   1429 CD1       -73.5650   -5.0510  -33.6640 C.3      90 LEU    0.0900
   1430 CD2       -74.9690   -7.1340  -33.8080 C.3      90 LEU   -0.0900
   1431 HN        -75.8480   -4.3950  -37.7280 H        90 LEU    0.0900
   1432 HA        -73.5460   -3.8810  -36.2270 H        90 LEU   -0.2700
   1433 HB1       -75.3020   -6.3960  -36.3640 H        90 LEU    0.0900
   1434 HB2       -75.6850   -4.9300  -35.3780 H        90 LEU    0.0900
   1435 HG        -73.2260   -6.7450  -34.9780 H        90 LEU    0.0900
   1436 HD11      -74.3870   -4.3490  -33.4070 H        90 LEU   -0.2700
   1437 HD12      -72.7560   -4.4810  -34.1700 H        90 LEU    0.0900
   1438 HD13      -73.1760   -5.5000  -32.7250 H        90 LEU    0.0900
   1439 HD21      -75.3000   -7.9650  -34.4680 H        90 LEU    0.0900
   1440 HD22      -75.8690   -6.6070  -33.4250 H        90 LEU    0.5100
   1441 HD23      -74.3960   -7.5630  -32.9580 H        90 LEU   -0.5100
   1442 N         -73.2010   -6.3770  -38.3480 N.am     91 ARG   -0.4700
   1443 CA        -72.1670   -7.1300  -39.0420 C.3      91 ARG    0.3100
   1444 C         -71.1520   -6.2520  -39.7700 C.2      91 ARG    0.0700
   1445 O         -69.9500   -6.5120  -39.6980 O.2      91 ARG    0.0900
   1446 CB        -72.7220   -8.2570  -39.9700 C.3      91 ARG   -0.1800
   1447 CG        -73.4450   -9.3860  -39.1970 C.3      91 ARG    0.0900
   1448 CD        -73.8900  -10.6140  -40.0260 C.3      91 ARG    0.0900
   1449 NE        -72.7580  -11.5980  -40.1540 N.pl3    91 ARG   -0.1800
   1450 CZ        -72.9150  -12.8830  -40.4870 C.cat    91 ARG    0.0900
   1451 NH1       -74.0540  -13.3850  -40.9140 N.pl3    91 ARG    0.0900
   1452 NH2       -71.9030  -13.7210  -40.3810 N.pl3    91 ARG    0.2000
   1453 HN        -74.1380   -6.5450  -38.6440 H        91 ARG    0.0900
   1454 HA        -71.5280   -7.5650  -38.2870 H        91 ARG    0.0900
   1455 HB1       -71.8740   -8.6990  -40.5360 H        91 ARG   -0.7000
   1456 HB2       -73.4380   -7.8040  -40.6890 H        91 ARG    0.4400
   1457 HG1       -74.3490   -8.9490  -38.7240 H        91 ARG    0.6400
   1458 HG2       -72.7590   -9.7450  -38.4010 H        91 ARG   -0.8000
   1459 HD1       -74.1880  -10.2960  -41.0480 H        91 ARG    0.4600
   1460 HD2       -74.7380  -11.1270  -39.5230 H        91 ARG    0.4600
   1461 HE        -71.8310  -11.2700  -39.9780 H        91 ARG   -0.8000
   1462 HH11      -74.8580  -12.7970  -41.0020 H        91 ARG    0.4600
   1463 HH12      -74.1150  -14.3550  -41.1500 H        91 ARG    0.4600
   1464 HH21      -71.0160  -13.3950  -40.0510 H        91 ARG    0.5100
   1465 HH22      -72.0200  -14.6820  -40.6310 H        91 ARG   -0.5100
   1466 N         -71.5950   -5.1780  -40.4700 N.am     92 GLU   -0.4700
   1467 CA        -70.6760   -4.2720  -41.1510 C.3      92 GLU    0.3100
   1468 C         -69.7870   -3.4940  -40.1820 C.2      92 GLU    0.0700
   1469 O         -68.5660   -3.4350  -40.3510 O.2      92 GLU    0.0900
   1470 CB        -71.4510   -3.3060  -42.0460 C.3      92 GLU   -0.1800
   1471 CG        -72.0830   -3.9740  -43.2530 C.3      92 GLU    0.0900
   1472 CD        -71.1220   -4.1040  -44.4170 C.2      92 GLU    0.0900
   1473 OE1       -70.3630   -3.1440  -44.6710 O.co2    92 GLU   -0.2800
   1474 OE2       -71.1280   -5.1650  -45.0780 O.co2    92 GLU    0.0900
   1475 HN        -72.5640   -4.9600  -40.5480 H        92 GLU    0.0900
   1476 HA        -69.9940   -4.8670  -41.7410 H        92 GLU    0.6200
   1477 HB1       -70.7560   -2.5170  -42.4010 H        92 GLU   -0.7600
   1478 HB2       -72.2550   -2.8330  -41.4430 H        92 GLU   -0.7600
   1479 HG1       -72.9560   -3.3720  -43.5820 H        92 GLU    0.5100
   1480 HG2       -72.4260   -4.9900  -42.9650 H        92 GLU   -0.5100
   1481 N         -70.4040   -2.9030  -39.1600 N.am     93 ALA   -0.4700
   1482 CA        -69.6580   -2.1780  -38.1420 C.3      93 ALA    0.3100
   1483 C         -68.6120   -3.0870  -37.5060 C.2      93 ALA    0.0700
   1484 O         -67.4740   -2.6740  -37.2610 O.2      93 ALA    0.0900
   1485 CB        -70.5990   -1.6270  -37.0840 C.3      93 ALA   -0.2700
   1486 HN        -71.3950   -2.9300  -39.0480 H        93 ALA    0.0900
   1487 HA        -69.1240   -1.3740  -38.6260 H        93 ALA    0.0900
   1488 HB1       -71.1530   -2.4570  -36.5950 H        93 ALA    0.0900
   1489 HB2       -71.3330   -0.9380  -37.5530 H        93 ALA    0.5100
   1490 HB3       -70.0190   -1.0820  -36.3080 H        93 ALA   -0.5100
   1491 N         -68.9990   -4.3380  -37.2620 N.am     94 CYS   -0.4700
   1492 CA        -68.0940   -5.3230  -36.6830 C.3      94 CYS    0.3100
   1493 C         -66.8950   -5.6240  -37.5770 C.2      94 CYS    0.0700
   1494 O         -65.7540   -5.6130  -37.1080 O.2      94 CYS    0.0900
   1495 CB        -68.8400   -6.6160  -36.3420 C.3      94 CYS   -0.1100
   1496 SG        -69.7970   -6.5420  -34.8080 S.3      94 CYS    0.0900
   1497 HN        -69.9220   -4.6560  -37.4620 H        94 CYS    0.0900
   1498 HA        -67.6610   -4.8940  -35.7930 H        94 CYS   -0.2300
   1499 HB1       -68.0920   -7.4320  -36.2610 H        94 CYS    0.1600
   1500 HB2       -69.5240   -6.8510  -37.1830 H        94 CYS    0.5100
   1501 HG1       -68.8080   -6.9640  -34.0340 H        94 CYS   -0.5100
   1502 N         -67.1350   -5.8920  -38.8610 N.am     95 THR   -0.4700
   1503 CA        -66.0300   -6.2090  -39.7640 C.3      95 THR    0.3100
   1504 C         -65.0900   -5.0170  -39.9700 C.2      95 THR    0.0700
   1505 O         -63.8640   -5.1850  -40.0380 O.2      95 THR    0.0900
   1506 CB        -66.5030   -6.8000  -41.1230 C.3      95 THR    0.1400
   1507 CG2       -67.3250   -5.7970  -41.9150 C.3      95 THR    0.0900
   1508 OG1       -65.3650   -7.1940  -41.8980 O.3      95 THR   -0.6600
   1509 HN        -68.0520   -5.8880  -39.2530 H        95 THR    0.4300
   1510 HA        -65.3930   -6.9200  -39.2590 H        95 THR   -0.2700
   1511 HB        -67.1440   -7.6910  -40.9450 H        95 THR    0.0900
   1512 HG1       -64.9320   -6.3790  -42.1650 H        95 THR    0.0900
   1513 HG21      -66.7190   -4.8900  -42.1270 H        95 THR    0.0900
   1514 HG22      -68.2200   -5.4960  -41.3310 H        95 THR    0.5100
   1515 HG23      -67.6420   -6.2460  -42.8800 H        95 THR   -0.5100
   1516 N         -65.6580   -3.8120  -40.0410 N.am     96 TYR   -0.4700
   1517 CA        -64.8460   -2.6030  -40.1410 C.3      96 TYR    0.3100
   1518 C         -63.9670   -2.4280  -38.9080 C.2      96 TYR    0.0700
   1519 O         -62.7570   -2.2100  -39.0200 O.2      96 TYR    0.0900
   1520 CB        -65.7260   -1.3630  -40.3380 C.3      96 TYR   -0.1800
   1521 CG        -66.1100   -1.0990  -41.7740 C.ar     96 TYR    0.0900
   1522 CD1       -65.1930   -0.5660  -42.6700 C.ar     96 TYR    0.0900
   1523 CD2       -67.3930   -1.3700  -42.2340 C.ar     96 TYR    0.0000
   1524 CE1       -65.5400   -0.3170  -43.9850 C.ar     96 TYR   -0.1150
   1525 CE2       -67.7500   -1.1250  -43.5470 C.ar     96 TYR    0.1150
   1526 CZ        -66.8190   -0.5990  -44.4170 C.ar     96 TYR   -0.1150
   1527 OH        -67.1700   -0.3530  -45.7260 O.3      96 TYR    0.1150
   1528 HN        -66.6460   -3.6840  -40.0300 H        96 TYR    0.1100
   1529 HA        -64.1760   -2.7210  -40.9790 H        96 TYR   -0.5400
   1530 HB1       -65.1790   -0.4670  -39.9750 H        96 TYR    0.4300
   1531 HB2       -66.6690   -1.4930  -39.7650 H        96 TYR   -0.1150
   1532 HD1       -64.1910   -0.3430  -42.3340 H        96 TYR    0.1150
   1533 HD2       -68.1240   -1.7790  -41.5530 H        96 TYR   -0.1150
   1534 HE1       -64.8150    0.0950  -44.6700 H        96 TYR    0.1150
   1535 HE2       -68.7500   -1.3440  -43.8890 H        96 TYR    0.5100
   1536 HH        -68.0880   -0.6080  -45.8400 H        96 TYR   -0.5100
   1537 N         -64.5810   -2.5370  -37.7300 N.am     97 ALA   -0.4700
   1538 CA        -63.8570   -2.4080  -36.4720 C.3      97 ALA    0.3100
   1539 C         -62.7360   -3.4350  -36.3590 C.2      97 ALA    0.0700
   1540 O         -61.6330   -3.1190  -35.9080 O.2      97 ALA    0.0900
   1541 CB        -64.8110   -2.5340  -35.2930 C.3      97 ALA   -0.2700
   1542 HN        -65.5600   -2.7110  -37.6570 H        97 ALA    0.0900
   1543 HA        -63.3710   -1.4440  -36.4610 H        97 ALA    0.0900
   1544 HB1       -65.3140   -3.5240  -35.3140 H        97 ALA    0.0900
   1545 HB2       -65.5870   -1.7410  -35.3480 H        97 ALA    0.5100
   1546 HB3       -64.2490   -2.4420  -34.3390 H        97 ALA   -0.5100
   1547 N         -63.0230   -4.6650  -36.7800 N.am     98 THR   -0.4700
   1548 CA        -62.0370   -5.7380  -36.7470 C.3      98 THR    0.3100
   1549 C         -60.8530   -5.4280  -37.6560 C.2      98 THR    0.0700
   1550 O         -59.6970   -5.5160  -37.2380 O.2      98 THR    0.0900
   1551 CB        -62.6550   -7.0870  -37.1590 C.3      98 THR    0.1400
   1552 CG2       -61.6310   -8.2050  -37.0280 C.3      98 THR    0.0900
   1553 OG1       -63.7780   -7.3780  -36.3230 O.3      98 THR   -0.6600
   1554 HN        -63.9230   -4.9080  -37.1350 H        98 THR    0.4300
   1555 HA        -61.6490   -5.8000  -35.7410 H        98 THR   -0.2700
   1556 HB        -62.9950   -7.0400  -38.2160 H        98 THR    0.0900
   1557 HG1       -64.4620   -6.7510  -36.5710 H        98 THR    0.0900
   1558 HG21      -61.2820   -8.2810  -35.9760 H        98 THR    0.0900
   1559 HG22      -60.7550   -7.9930  -37.6780 H        98 THR    0.5100
   1560 HG23      -62.0880   -9.1740  -37.3210 H        98 THR   -0.5100
   1561 N         -61.1460   -5.0540  -38.9040 N.am     99 ALA   -0.4700
   1562 CA        -60.1030   -4.7170  -39.8660 C.3      99 ALA    0.3100
   1563 C         -59.2080   -3.5830  -39.3630 C.2      99 ALA    0.0700
   1564 O         -57.9750   -3.6940  -39.3640 O.2      99 ALA    0.0900
   1565 CB        -60.7220   -4.3480  -41.2080 C.3      99 ALA   -0.2700
   1566 HN        -62.0850   -4.9890  -39.2310 H        99 ALA    0.0900
   1567 HA        -59.4550   -5.5740  -39.9730 H        99 ALA    0.0900
   1568 HB1       -61.3950   -3.4720  -41.0900 H        99 ALA    0.0900
   1569 HB2       -61.3150   -5.2010  -41.5990 H        99 ALA    0.5100
   1570 HB3       -59.9220   -4.0850  -41.9330 H        99 ALA   -0.5100
   1571 N         -59.8390   -2.4980  -38.9180 N.am    100 LEU   -0.4700
   1572 CA        -59.1070   -1.3460  -38.4050 C.3     100 LEU    0.3100
   1573 C         -58.2680   -1.7010  -37.1790 C.2     100 LEU    0.0700
   1574 O         -57.1570   -1.2010  -37.0150 O.2     100 LEU    0.0900
   1575 CB        -60.0610   -0.1960  -38.0780 C.3     100 LEU   -0.1800
   1576 CG        -60.7960    0.4300  -39.2650 C.3     100 LEU    0.0900
   1577 CD1       -61.6470    1.6060  -38.8090 C.3     100 LEU    0.0900
   1578 CD2       -59.8110    0.8600  -40.3430 C.3     100 LEU   -0.0900
   1579 HN        -60.8330   -2.4250  -38.9150 H       100 LEU    0.0900
   1580 HA        -58.3960   -1.0400  -39.1590 H       100 LEU   -0.2700
   1581 HB1       -59.4730    0.6050  -37.5810 H       100 LEU    0.0900
   1582 HB2       -60.8240   -0.5770  -37.3670 H       100 LEU    0.0900
   1583 HG        -61.4480   -0.3350  -39.7380 H       100 LEU    0.0900
   1584 HD11      -61.0050    2.3830  -38.3410 H       100 LEU   -0.2700
   1585 HD12      -62.3930    1.2640  -38.0600 H       100 LEU    0.0900
   1586 HD13      -62.1700    2.0560  -39.6800 H       100 LEU    0.0900
   1587 HD21      -59.3660   -0.0320  -40.8340 H       100 LEU    0.0900
   1588 HD22      -58.9930    1.4610  -39.8910 H       100 LEU    0.5100
   1589 HD23      -60.3350    1.4640  -41.1150 H       100 LEU   -0.5100
   1590 N         -58.8000   -2.5710  -36.3230 N.am    101 ASN   -0.4700
   1591 CA        -58.0510   -3.0500  -35.1680 C.3     101 ASN    0.3100
   1592 C         -56.8180   -3.8470  -35.5810 C.2     101 ASN    0.0700
   1593 O         -55.7530   -3.7230  -34.9740 O.2     101 ASN    0.0900
   1594 CB        -58.9420   -3.8890  -34.2480 C.3     101 ASN   -0.1800
   1595 CG        -59.8220   -3.0370  -33.3550 C.2     101 ASN    0.0900
   1596 ND2       -61.0570   -3.4840  -33.1430 N.am    101 ASN    0.0900
   1597 OD1       -59.4000   -1.9920  -32.8610 O.2     101 ASN    0.5500
   1598 HN        -59.7240   -2.9290  -36.4300 H       101 ASN   -0.5500
   1599 HA        -57.6710   -2.1890  -34.6380 H       101 ASN   -0.6200
   1600 HB1       -58.2970   -4.5260  -33.6050 H       101 ASN    0.3200
   1601 HB2       -59.5930   -4.5380  -34.8700 H       101 ASN    0.3000
   1602 HD21      -61.6340   -3.0510  -32.4500 H       101 ASN    0.5100
   1603 HD22      -61.4110   -4.2520  -33.6780 H       101 ASN   -0.5100
   1604 N         -56.9670   -4.6650  -36.6210 N.am    102 VAL   -0.4700
   1605 CA        -55.8500   -5.4390  -37.1490 C.3     102 VAL    0.3100
   1606 C         -54.7510   -4.5270  -37.6840 C.2     102 VAL    0.0700
   1607 O         -53.5810   -4.6660  -37.3200 O.2     102 VAL    0.0900
   1608 CB        -56.3000   -6.4060  -38.2620 C.3     102 VAL   -0.0900
   1609 CG1       -55.0930   -7.0030  -38.9720 C.3     102 VAL    0.0900
   1610 CG2       -57.1830   -7.5010  -37.6880 C.3     102 VAL   -0.2700
   1611 HN        -57.8420   -4.7840  -37.0820 H       102 VAL    0.0900
   1612 HA        -55.4170   -5.9950  -36.3300 H       102 VAL    0.0900
   1613 HB        -56.9240   -5.8550  -38.9970 H       102 VAL    0.0900
   1614 HG11      -54.3730   -7.4070  -38.2280 H       102 VAL   -0.2700
   1615 HG12      -54.5810   -6.2210  -39.5710 H       102 VAL    0.0900
   1616 HG13      -55.4170   -7.8310  -39.6380 H       102 VAL    0.0900
   1617 HG21      -57.9870   -7.0550  -37.0630 H       102 VAL    0.0900
   1618 HG22      -56.5770   -8.1810  -37.0520 H       102 VAL    0.5100
   1619 HG23      -57.6540   -8.0800  -38.5110 H       102 VAL   -0.5100
   1620 N         -55.1360   -3.5870  -38.5470 N.am    103 VAL   -0.4700
   1621 CA        -54.1770   -2.6440  -39.1200 C.3     103 VAL    0.3100
   1622 C         -53.4750   -1.8360  -38.0310 C.2     103 VAL    0.0700
   1623 O         -52.2510   -1.6620  -38.0530 O.2     103 VAL    0.0900
   1624 CB        -54.8560   -1.6800  -40.1090 C.3     103 VAL   -0.0900
   1625 CG1       -53.8380   -0.7160  -40.6970 C.3     103 VAL    0.0900
   1626 CG2       -55.5510   -2.4590  -41.2120 C.3     103 VAL   -0.2700
   1627 HN        -56.0840   -3.4830  -38.8380 H       103 VAL    0.0900
   1628 HA        -53.4130   -3.2160  -39.6240 H       103 VAL    0.0900
   1629 HB        -55.6450   -1.1050  -39.5800 H       103 VAL    0.0900
   1630 HG11      -52.9570   -1.2760  -41.0770 H       103 VAL   -0.2700
   1631 HG12      -53.4950   -0.0060  -39.9150 H       103 VAL    0.0900
   1632 HG13      -54.2920   -0.1530  -41.5400 H       103 VAL    0.0900
   1633 HG21      -56.3240   -3.1280  -40.7780 H       103 VAL    0.0900
   1634 HG22      -54.8110   -3.0810  -41.7590 H       103 VAL    0.5100
   1635 HG23      -56.0440   -1.7580  -41.9180 H       103 VAL   -0.5100
   1636 N         -54.2580   -1.3550  -37.0690 N.am    104 SER   -0.4700
   1637 CA        -53.7250   -0.5840  -35.9560 C.3     104 SER    0.3100
   1638 C         -52.7210   -1.4010  -35.1540 C.2     104 SER    0.0700
   1639 O         -51.6800   -0.8900  -34.7470 O.2     104 SER    0.0900
   1640 CB        -54.8550   -0.1000  -35.0460 C.3     104 SER    0.0500
   1641 OG        -54.3520    0.7310  -34.0160 O.3     104 SER    0.0900
   1642 HN        -55.2440   -1.5020  -37.0690 H       104 SER    0.0900
   1643 HA        -53.1840    0.2580  -36.3610 H       104 SER   -0.6600
   1644 HB1       -55.3600   -0.9750  -34.5820 H       104 SER    0.4300
   1645 HB2       -55.5930    0.4790  -35.6420 H       104 SER    0.5100
   1646 HG1       -53.7290    0.1930  -33.5230 H       104 SER   -0.5100
   1647 N         -53.0350   -2.6760  -34.9350 N.am    105 LEU   -0.4700
   1648 CA        -52.1200   -3.5770  -34.2460 C.3     105 LEU    0.3100
   1649 C         -50.8340   -3.7750  -35.0370 C.2     105 LEU    0.0700
   1650 O         -49.7510   -3.9000  -34.4610 O.2     105 LEU    0.0900
   1651 CB        -52.7850   -4.9280  -33.9770 C.3     105 LEU   -0.1800
   1652 CG        -53.5600   -5.0310  -32.6640 C.3     105 LEU    0.0900
   1653 CD1       -54.2740   -6.3680  -32.5650 C.3     105 LEU    0.0900
   1654 CD2       -52.6190   -4.8350  -31.4840 C.3     105 LEU   -0.0900
   1655 HN        -53.9030   -3.0700  -35.2300 H       105 LEU    0.0900
   1656 HA        -51.8300   -3.1120  -33.3160 H       105 LEU   -0.2700
   1657 HB1       -51.9930   -5.7070  -33.9720 H       105 LEU    0.0900
   1658 HB2       -53.4900   -5.1370  -34.8100 H       105 LEU    0.0900
   1659 HG        -54.3060   -4.2100  -32.6130 H       105 LEU    0.0900
   1660 HD11      -53.5380   -7.1990  -32.6060 H       105 LEU   -0.2700
   1661 HD12      -54.9840   -6.4810  -33.4120 H       105 LEU    0.0900
   1662 HD13      -54.8270   -6.4310  -31.6040 H       105 LEU    0.0900
   1663 HD21      -52.2790   -3.7780  -31.4370 H       105 LEU    0.0900
   1664 HD22      -51.7280   -5.4890  -31.5970 H       105 LEU    0.5100
   1665 HD23      -53.1440   -5.0800  -30.5360 H       105 LEU   -0.5100
   1666 N         -50.9560   -3.8020  -36.3630 N.am    106 SER   -0.4700
   1667 CA        -49.7890   -3.9090  -37.2280 C.3     106 SER    0.3100
   1668 C         -48.8830   -2.6920  -37.0630 C.2     106 SER    0.0700
   1669 O         -47.6630   -2.8250  -36.9360 O.2     106 SER    0.0900
   1670 CB        -50.2090   -4.0650  -38.6920 C.3     106 SER    0.0500
   1671 OG        -50.9670   -5.2470  -38.8820 O.3     106 SER    0.0900
   1672 HN        -51.8410   -3.7490  -36.8190 H       106 SER    0.0900
   1673 HA        -49.2160   -4.7660  -36.9090 H       106 SER   -0.6600
   1674 HB1       -49.3050   -4.1170  -39.3340 H       106 SER    0.4300
   1675 HB2       -50.8290   -3.1940  -38.9950 H       106 SER    0.5100
   1676 HG1       -51.7400   -5.1590  -38.3190 H       106 SER   -0.5100
   1677 N         -49.4890   -1.5060  -37.0570 N.am    107 VAL   -0.4700
   1678 CA        -48.7370   -0.2710  -36.8640 C.3     107 VAL    0.3100
   1679 C         -48.0540   -0.2400  -35.4970 C.2     107 VAL    0.0700
   1680 O         -46.8650    0.0680  -35.3920 O.2     107 VAL    0.0900
   1681 CB        -49.6380    0.9680  -37.0000 C.3     107 VAL   -0.0900
   1682 CG1       -48.8310    2.2350  -36.7760 C.3     107 VAL    0.0900
   1683 CG2       -50.3060    0.9980  -38.3650 C.3     107 VAL   -0.2700
   1684 HN        -50.4730   -1.4090  -37.1840 H       107 VAL    0.0900
   1685 HA        -47.9520   -0.2430  -37.6050 H       107 VAL    0.0900
   1686 HB        -50.4560    0.9150  -36.2500 H       107 VAL    0.0900
   1687 HG11      -47.9120    2.2180  -37.4010 H       107 VAL   -0.2700
   1688 HG12      -48.5320    2.3100  -35.7080 H       107 VAL    0.0900
   1689 HG13      -49.4350    3.1240  -37.0590 H       107 VAL    0.0900
   1690 HG21      -50.7810    0.0170  -38.5780 H       107 VAL    0.0900
   1691 HG22      -49.5480    1.2040  -39.1520 H       107 VAL    0.5100
   1692 HG23      -51.0910    1.7850  -38.3860 H       107 VAL   -0.5100
   1693 N         -48.8150   -0.5690  -34.4540 N.am    108 GLU   -0.4700
   1694 CA        -48.3030   -0.5830  -33.0880 C.3     108 GLU    0.3100
   1695 C         -47.1310   -1.5430  -32.9310 C.2     108 GLU    0.0700
   1696 O         -46.1230   -1.2080  -32.3110 O.2     108 GLU    0.0900
   1697 CB        -49.4130   -0.9510  -32.0990 C.3     108 GLU   -0.1800
   1698 CG        -50.5160    0.0920  -31.9730 C.3     108 GLU    0.0900
   1699 CD        -50.0640    1.3390  -31.2390 C.2     108 GLU    0.0900
   1700 OE1       -49.0890    1.2540  -30.4600 O.co2   108 GLU   -0.2800
   1701 OE2       -50.6850    2.4030  -31.4380 O.co2   108 GLU    0.0900
   1702 HN        -49.7730   -0.8220  -34.5610 H       108 GLU    0.0900
   1703 HA        -47.9150    0.4000  -32.8660 H       108 GLU    0.6200
   1704 HB1       -48.9560   -1.0990  -31.0990 H       108 GLU   -0.7600
   1705 HB2       -49.8730   -1.9070  -32.4300 H       108 GLU   -0.7600
   1706 HG1       -51.3700   -0.3520  -31.4180 H       108 GLU    0.5100
   1707 HG2       -50.8540    0.3840  -32.9890 H       108 GLU   -0.5100
   1708 N         -47.2640   -2.7410  -33.4960 N.am    109 LEU   -0.4700
   1709 CA        -46.1970   -3.7310  -33.4310 C.3     109 LEU    0.3100
   1710 C         -44.9660   -3.2710  -34.1990 C.2     109 LEU    0.0700
   1711 O         -43.8370   -3.4120  -33.7240 O.2     109 LEU    0.0900
   1712 CB        -46.6710   -5.0880  -33.9600 C.3     109 LEU   -0.1800
   1713 CG        -45.6110   -6.1940  -33.9360 C.3     109 LEU    0.0900
   1714 CD1       -45.1030   -6.4240  -32.5200 C.3     109 LEU    0.0900
   1715 CD2       -46.1540   -7.4860  -34.5270 C.3     109 LEU   -0.0900
   1716 HN        -48.0890   -3.0120  -33.9850 H       109 LEU    0.0900
   1717 HA        -45.8890   -3.8200  -32.4010 H       109 LEU   -0.2700
   1718 HB1       -47.0090   -4.9540  -35.0090 H       109 LEU    0.0900
   1719 HB2       -47.5330   -5.4200  -33.3430 H       109 LEU    0.0900
   1720 HG        -44.7610   -5.9020  -34.5880 H       109 LEU    0.0900
   1721 HD11      -45.9420   -6.7260  -31.8580 H       109 LEU   -0.2700
   1722 HD12      -44.6560   -5.4890  -32.1230 H       109 LEU    0.0900
   1723 HD13      -44.3410   -7.2330  -32.5180 H       109 LEU    0.0900
   1724 HD21      -46.2970   -7.3750  -35.6230 H       109 LEU    0.0900
   1725 HD22      -47.1350   -7.7300  -34.0650 H       109 LEU    0.5100
   1726 HD23      -45.4380   -8.3160  -34.3440 H       109 LEU   -0.5100
   1727 N         -45.1860   -2.7160  -35.3920 N.am    110 TYR   -0.4700
   1728 CA        -44.0820   -2.2130  -36.2000 C.3     110 TYR    0.3100
   1729 C         -43.3120   -1.1220  -35.4740 C.2     110 TYR    0.0700
   1730 O         -42.0870   -1.0840  -35.5220 O.2     110 TYR    0.0900
   1731 CB        -44.5690   -1.6950  -37.5570 C.3     110 TYR   -0.1800
   1732 CG        -43.4710   -1.0490  -38.3730 C.ar    110 TYR    0.0900
   1733 CD1       -42.5660   -1.8210  -39.0890 C.ar    110 TYR    0.0900
   1734 CD2       -43.3370    0.3340  -38.4200 C.ar    110 TYR    0.0000
   1735 CE1       -41.5560   -1.2340  -39.8330 C.ar    110 TYR   -0.1150
   1736 CE2       -42.3290    0.9290  -39.1610 C.ar    110 TYR    0.1150
   1737 CZ        -41.4440    0.1410  -39.8650 C.ar    110 TYR   -0.1150
   1738 OH        -40.4440    0.7310  -40.6040 O.3     110 TYR    0.1150
   1739 HN        -46.1000   -2.6220  -35.7790 H       110 TYR    0.1100
   1740 HA        -43.3810   -3.0220  -36.3420 H       110 TYR   -0.5400
   1741 HB1       -45.3590   -0.9290  -37.3980 H       110 TYR    0.4300
   1742 HB2       -44.9720   -2.5420  -38.1530 H       110 TYR   -0.1150
   1743 HD1       -42.6490   -2.8980  -39.0640 H       110 TYR    0.1150
   1744 HD2       -44.0290    0.9530  -37.8710 H       110 TYR   -0.1150
   1745 HE1       -40.8610   -1.8480  -40.3850 H       110 TYR    0.1150
   1746 HE2       -42.2390    2.0060  -39.1870 H       110 TYR    0.5100
   1747 HH        -40.6950    1.6430  -40.7690 H       110 TYR   -0.5100
   1748 N         -44.0310   -0.2290  -34.7980 N.am    111 LEU   -0.4700
   1749 CA        -43.3890    0.8410  -34.0450 C.3     111 LEU    0.3100
   1750 C         -42.7320    0.3130  -32.7760 C.2     111 LEU    0.0700
   1751 O         -41.7750    0.9000  -32.2710 O.2     111 LEU    0.0900
   1752 CB        -44.3910    1.9480  -33.7030 C.3     111 LEU   -0.1800
   1753 CG        -44.4500    3.1340  -34.6700 C.3     111 LEU    0.0900
   1754 CD1       -44.8710    2.6870  -36.0590 C.3     111 LEU    0.0900
   1755 CD2       -45.3830    4.2140  -34.1440 C.3     111 LEU   -0.0900
   1756 HN        -45.0270   -0.2510  -34.7770 H       111 LEU    0.0900
   1757 HA        -42.5870    1.2390  -34.6490 H       111 LEU   -0.2700
   1758 HB1       -44.1330    2.3410  -32.6980 H       111 LEU    0.0900
   1759 HB2       -45.4020    1.4920  -33.6620 H       111 LEU    0.0900
   1760 HG        -43.4470    3.6080  -34.7280 H       111 LEU    0.0900
   1761 HD11      -45.5370    1.8010  -35.9900 H       111 LEU   -0.2700
   1762 HD12      -43.9750    2.4120  -36.6570 H       111 LEU    0.0900
   1763 HD13      -45.4220    3.5060  -36.5690 H       111 LEU    0.0900
   1764 HD21      -45.0260    4.5810  -33.1580 H       111 LEU    0.0900
   1765 HD22      -46.4070    3.8000  -34.0190 H       111 LEU    0.5100
   1766 HD23      -45.4090    5.0690  -34.8530 H       111 LEU   -0.5100
   1767 N         -43.2460   -0.8020  -32.2630 N.am    112 ALA   -0.4700
   1768 CA        -42.6920   -1.4140  -31.0630 C.3     112 ALA    0.3100
   1769 C         -41.5610   -2.3750  -31.4060 C.2     112 ALA    0.0700
   1770 O         -40.9660   -2.9900  -30.5200 O.2     112 ALA    0.0900
   1771 CB        -43.7820   -2.1350  -30.2820 C.3     112 ALA   -0.2700
   1772 HN        -44.0270   -1.2660  -32.6740 H       112 ALA    0.0900
   1773 HA        -42.2530   -0.6330  -30.4600 H       112 ALA    0.0900
   1774 HB1       -44.2370   -2.9310  -30.9100 H       112 ALA    0.0900
   1775 HB2       -44.5760   -1.4160  -29.9890 H       112 ALA    0.5100
   1776 HB3       -43.3480   -2.6040  -29.3730 H       112 ALA   -0.5100
   1777 N         -41.2610   -2.5010  -32.6960 N.am    113 ILE   -0.4700
   1778 CA        -40.1950   -3.3880  -33.1460 C.3     113 ILE    0.3100
   1779 C         -39.1500   -2.6320  -33.9700 C.2     113 ILE    0.0700
   1780 O         -38.0730   -3.1530  -34.2570 O.2     113 ILE    0.0900
   1781 CB        -40.7580   -4.5730  -33.9570 C.3     113 ILE   -0.0900
   1782 CG1       -39.8560   -5.8010  -33.8190 C.3     113 ILE    0.0900
   1783 CG2       -40.9600   -4.1860  -35.4170 C.3     113 ILE   -0.2700
   1784 CD        -40.4570   -7.0550  -34.4040 C.3     113 ILE    0.0900
   1785 HN        -41.7470   -1.9980  -33.4070 H       113 ILE    0.0900
   1786 HA        -39.6740   -3.7490  -32.2710 H       113 ILE    0.0900
   1787 HB        -41.7320   -4.8850  -33.5220 H       113 ILE   -0.1800
   1788 HG11      -39.6550   -5.9730  -32.7410 H       113 ILE    0.0900
   1789 HG12      -38.8940   -5.5940  -34.3340 H       113 ILE    0.0900
   1790 HG21      -39.9770   -4.0540  -35.9170 H       113 ILE   -0.2700
   1791 HG22      -41.5210   -3.2290  -35.4810 H       113 ILE    0.0900
   1792 HG23      -41.5230   -4.9850  -35.9460 H       113 ILE    0.0900
   1793 HD1       -40.4870   -6.9830  -35.5120 H       113 ILE    0.0900
   1794 HD2       -41.4950   -7.1880  -34.0290 H       113 ILE    0.5100
   1795 HD3       -39.8430   -7.9370  -34.1230 H       113 ILE   -0.5100
   1796 N         -39.4750   -1.3940  -34.3350 N.am    114 ARG   -0.4700
   1797 CA        -38.5700   -0.5420  -35.0980 C.3     114 ARG    0.3100
   1798 C         -37.8090    0.3920  -34.1640 C.2     114 ARG    0.0700
   1799 O         -36.6610    0.7510  -34.4260 O.2     114 ARG    0.0900
   1800 CB        -39.3490    0.2560  -36.1490 C.3     114 ARG   -0.1800
   1801 CG        -38.5740    1.3810  -36.8250 C.3     114 ARG    0.0900
   1802 CD        -37.3810    0.8680  -37.6130 C.3     114 ARG    0.0900
   1803 NE        -36.6910    1.9610  -38.2980 N.pl3   114 ARG   -0.1800
   1804 CZ        -35.5590    1.8210  -38.9790 C.cat   114 ARG    0.0900
   1805 NH1       -34.9760    0.6340  -39.0690 N.pl3   114 ARG    0.0900
   1806 NH2       -35.0070    2.8730  -39.5690 N.pl3   114 ARG    0.2000
   1807 HN        -40.3570   -0.9910  -34.1020 H       114 ARG    0.0900
   1808 HA        -37.8360   -1.1760  -35.5740 H       114 ARG    0.0900
   1809 HB1       -40.2390    0.7000  -35.6550 H       114 ARG   -0.7000
   1810 HB2       -39.6880   -0.4490  -36.9360 H       114 ARG    0.4400
   1811 HG1       -38.2140    2.0880  -36.0480 H       114 ARG    0.6400
   1812 HG2       -39.2550    1.9230  -37.5170 H       114 ARG   -0.8000
   1813 HD1       -37.7200    0.1430  -38.3830 H       114 ARG    0.4600
   1814 HD2       -36.6550    0.3840  -36.9260 H       114 ARG    0.4600
   1815 HE        -37.0980    2.8730  -38.2510 H       114 ARG   -0.8000
   1816 HH11      -35.3890   -0.1610  -38.6240 H       114 ARG    0.4600
   1817 HH12      -34.1230    0.5320  -39.5820 H       114 ARG    0.4600
   1818 HH21      -35.4430    3.7700  -39.5020 H       114 ARG    0.5100
   1819 HH22      -34.1550    2.7680  -40.0820 H       114 ARG   -0.5100
   1820 N         -38.4460    0.7680  -33.0570 N.am    115 HSE   -0.4700
   1821 CA        -37.7930    1.5990  -32.0520 C.3     115 HSE    0.3100
   1822 C         -37.7840    0.9840  -30.6470 C.2     115 HSE    0.0700
   1823 O         -38.3210    1.5830  -29.7130 O.2     115 HSE    0.0900
   1824 CB        -38.4590    2.9770  -31.9940 C.3     115 HSE   -0.0800
   1825 CG        -38.5020    3.6850  -33.3130 C.ar    115 HSE    0.0900
   1826 CD2       -39.3930    3.6240  -34.3280 C.ar    115 HSE    0.0900
   1827 ND1       -37.5380    4.5950  -33.6990 N.ar    115 HSE   -0.7000
   1828 CE1       -37.8340    5.0570  -34.8990 C.ar    115 HSE    0.2200
   1829 NE2       -38.9540    4.4850  -35.3060 N.ar    115 HSE    0.2500
   1830 HN        -39.3880    0.5010  -32.8660 H       115 HSE    0.1300
   1831 HA        -36.7510    1.6950  -32.3200 H       115 HSE   -0.3600
   1832 HB1       -37.8990    3.6120  -31.2760 H       115 HSE    0.3200
   1833 HB2       -39.5030    2.8520  -31.6340 H       115 HSE   -0.0500
   1834 HD2       -40.2950    3.0310  -34.4170 H       115 HSE    0.0900
   1835 HE1       -37.2680    5.7880  -35.4770 H       115 HSE    0.5100
   1836 HE2       -39.4180    4.6440  -36.1790 H       115 HSE   -0.5100
   1837 N         -37.1800   -0.2070  -30.4800 N.am    116 PRO   -0.2900
   1838 CA        -37.0810   -0.7510  -29.1280 C.3     116 PRO    0.0000
   1839 CAT       -34.0690   -1.2210  -26.8450 C       116 PRO    0.0900
   1840 C         -35.6420   -0.7070  -28.6240 C.2     116 PRO    0.0900
   1841 O         -35.4210   -0.4200  -27.4840 O.2     116 PRO    0.0200
   1842 CB        -37.5390   -2.1910  -29.3160 C.3     116 PRO    0.0900
   1843 CG        -37.2210   -2.5110  -30.7920 C.3     116 PRO   -0.1800
   1844 CD        -36.7770   -1.2250  -31.4580 C.3     116 PRO    0.0900
   1845 NT        -35.4300   -1.2080  -27.3900 N.4     116 PRO    0.0900
   1846 HNT       -36.1560   -1.5760  -26.8160 H       116 PRO   -0.1800
   1847 HA        -37.6780   -0.1720  -28.4410 H       116 PRO    0.0900
   1848 HB1       -38.6270   -2.2900  -29.1170 H       116 PRO    0.0900
   1849 HB2       -36.9860   -2.8740  -28.6360 H       116 PRO    0.5100
   1850 HG1       -36.4110   -3.2700  -30.8500 H       116 PRO   -0.5100
   1851 HG2       -38.1260   -2.9100  -31.2990 H       116 PRO   -0.4700
   1852 HD1       -35.6780   -1.1990  -31.6120 H       116 PRO    0.3100
   1853 HD2       -37.2990   -1.0600  -32.4240 H       116 PRO   -0.1100
   1854 HT1       -33.3680   -0.7830  -27.5870 H       116 PRO    0.0900
   1855 HT2       -33.7600   -2.2670  -26.6310 H       116 PRO    0.0900
   1856 HT3       -34.0310   -0.6160  -25.9140 H       116 PRO    0.0900
   1857 N         -45.3520    6.2890  -27.7850 N.am    117 LEU   -0.2700
   1858 CA        -46.3060    7.1570  -27.1080 C.3     117 LEU    0.0900
   1859 CAY       -43.9900    4.3060  -27.9740 C.3     117 LEU    0.0900
   1860 C         -47.6290    6.4340  -26.8730 C.2     117 LEU    0.0900
   1861 O         -47.6480    5.3150  -26.3610 O.2     117 LEU    0.5100
   1862 CB        -46.5420    8.4450  -27.9050 C.3     117 LEU   -0.5100
   1863 CG        -45.4090    9.4770  -27.9450 C.3     117 LEU   -0.4700
   1864 CD1       -44.8230    9.6920  -26.5550 C.3     117 LEU    0.3100
   1865 CD2       -44.3220    9.0960  -28.9450 C.3     117 LEU    0.0700
   1866 CY        -44.9680    5.1340  -27.2130 C.2     117 LEU    0.0900
   1867 OY        -45.3890    4.7680  -26.1200 O.2     117 LEU   -0.1800
   1868 HN        -45.0120    6.5940  -28.6720 H       117 LEU    0.0900
   1869 HA        -45.9100    7.3890  -26.1320 H       117 LEU    0.0900
   1870 HB1       -47.4330    8.9450  -27.4720 H       117 LEU   -0.0900
   1871 HB2       -46.7630    8.1530  -28.9520 H       117 LEU    0.0900
   1872 HG        -45.8050   10.4420  -28.3290 H       117 LEU   -0.2700
   1873 HD11      -44.2590    8.7910  -26.2340 H       117 LEU    0.0900
   1874 HD12      -45.6400    9.8770  -25.8250 H       117 LEU    0.0900
   1875 HD13      -44.1300   10.5610  -26.5670 H       117 LEU    0.0900
   1876 HD21      -44.7770    8.8470  -29.9280 H       117 LEU   -0.2700
   1877 HD22      -43.7630    8.2080  -28.5770 H       117 LEU    0.0900
   1878 HD23      -43.6210    9.9470  -29.0840 H       117 LEU    0.0900
   1879 HY1       -43.7550    3.3870  -27.3960 H       117 LEU    0.0900
   1880 HY2       -43.0540    4.8830  -28.1320 H       117 LEU    0.5100
   1881 HY3       -44.4270    4.0140  -28.9520 H       117 LEU   -0.5100
   1882 N         -48.7310    7.0820  -27.2490 N.am    118 MET   -0.4700
   1883 CA        -50.0690    6.5210  -27.0850 C.3     118 MET    0.3100
   1884 C         -50.3540    6.0890  -25.6510 C.2     118 MET    0.0700
   1885 O         -50.3480    4.8990  -25.3390 O.2     118 MET    0.0900
   1886 CB        -50.2900    5.3450  -28.0420 C.3     118 MET   -0.1800
   1887 CG        -50.6080    5.7460  -29.4730 C.3     118 MET    0.0900
   1888 SD        -52.2440    6.4850  -29.6370 S.3     118 MET    0.0900
   1889 CE        -52.3270    6.7290  -31.4120 C.3     118 MET   -0.1400
   1890 HN        -48.6900    7.9870  -27.6640 H       118 MET    0.0900
   1891 HA        -50.7850    7.3040  -27.2820 H       118 MET    0.0900
   1892 HB1       -51.1340    4.7340  -27.6560 H       118 MET   -0.0900
   1893 HB2       -49.3710    4.7230  -28.0490 H       118 MET   -0.2200
   1894 HG1       -50.5440    4.8430  -30.1150 H       118 MET    0.0900
   1895 HG2       -49.8390    6.4720  -29.8140 H       118 MET    0.0900
   1896 HE1       -52.2300    5.7650  -31.9570 H       118 MET    0.0900
   1897 HE2       -51.5040    7.3960  -31.7460 H       118 MET    0.5100
   1898 HE3       -53.3000    7.1850  -31.6920 H       118 MET   -0.5100
   1899 N         -50.5990    7.0620  -24.7760 N.am    119 SER   -0.4700
   1900 CA        -50.9350    6.7690  -23.3890 C.3     119 SER    0.3100
   1901 C         -52.2810    6.0570  -23.3030 C.2     119 SER    0.0700
   1902 O         -53.0210    5.9980  -24.2840 O.2     119 SER    0.0900
   1903 CB        -50.9550    8.0510  -22.5530 C.3     119 SER    0.0500
   1904 OG        -51.8970    8.9790  -23.0630 O.3     119 SER    0.0900
   1905 HN        -50.5660    8.0250  -25.0280 H       119 SER    0.0900
   1906 HA        -50.1970    6.0820  -23.0050 H       119 SER   -0.6600
   1907 HB1       -49.9490    8.5200  -22.5700 H       119 SER    0.4300
   1908 HB2       -51.2300    7.8050  -21.5050 H       119 SER    0.5100
   1909 HG1       -52.3210    9.3750  -22.2970 H       119 SER   -0.5100
   1910 N         -52.5880    5.5150  -22.1240 N.am    120 ARG   -0.4700
   1911 CA        -53.8160    4.7590  -21.9030 C.3     120 ARG    0.3100
   1912 C         -55.0540    5.5390  -22.3340 C.2     120 ARG    0.0700
   1913 O         -55.9160    5.0200  -23.0520 O.2     120 ARG    0.0900
   1914 CB        -53.9340    4.3690  -20.4290 C.3     120 ARG   -0.1800
   1915 CG        -52.7510    3.5660  -19.9070 C.3     120 ARG    0.0900
   1916 CD        -52.8410    3.3520  -18.4060 C.3     120 ARG    0.0900
   1917 NE        -54.0630    2.6440  -18.0240 N.pl3   120 ARG   -0.1800
   1918 CZ        -54.1570    1.3220  -17.9260 C.cat   120 ARG    0.0900
   1919 NH1       -53.1030    0.5580  -18.1830 N.pl3   120 ARG    0.0900
   1920 NH2       -55.3070    0.7640  -17.5730 N.pl3   120 ARG    0.2000
   1921 HN        -51.9860    5.6040  -21.3350 H       120 ARG    0.0900
   1922 HA        -53.7860    3.8780  -22.5260 H       120 ARG    0.0900
   1923 HB1       -54.8560    3.7640  -20.2970 H       120 ARG   -0.7000
   1924 HB2       -54.0220    5.2970  -19.8250 H       120 ARG    0.4400
   1925 HG1       -51.8110    4.1080  -20.1420 H       120 ARG    0.6400
   1926 HG2       -52.7320    2.5780  -20.4140 H       120 ARG   -0.8000
   1927 HD1       -52.8460    4.3350  -17.8880 H       120 ARG    0.4600
   1928 HD2       -51.9770    2.7440  -18.0620 H       120 ARG    0.4600
   1929 HE        -54.8770    3.1880  -17.8260 H       120 ARG   -0.8000
   1930 HH11      -52.2350    0.9770  -18.4510 H       120 ARG    0.4600
   1931 HH12      -53.1770   -0.4370  -18.1080 H       120 ARG    0.4600
   1932 HH21      -56.1020    1.3380  -17.3800 H       120 ARG    0.5100
   1933 HH22      -55.3770   -0.2310  -17.4980 H       120 ARG   -0.5100
   1934 N         -55.1300    6.7940  -21.8980 N.am    121 SER   -0.4700
   1935 CA        -56.2280    7.6750  -22.2650 C.3     121 SER    0.3100
   1936 C         -56.3140    7.8430  -23.7780 C.2     121 SER    0.0700
   1937 O         -57.3520    7.5700  -24.3770 O.2     121 SER    0.0900
   1938 CB        -56.0670    9.0420  -21.5930 C.3     121 SER    0.0500
   1939 OG        -54.8250    9.6350  -21.9310 O.3     121 SER    0.0900
   1940 HN        -54.4360    7.1870  -21.3000 H       121 SER    0.0900
   1941 HA        -57.1510    7.2100  -21.9530 H       121 SER   -0.6600
   1942 HB1       -56.1130    8.9200  -20.4900 H       121 SER    0.4300
   1943 HB2       -56.8850    9.7180  -21.9250 H       121 SER    0.5100
   1944 HG1       -54.8010   10.4790  -21.4740 H       121 SER   -0.5100
   1945 N         -55.2130    8.2730  -24.3890 N.am    122 ARG   -0.4700
   1946 CA        -55.1570    8.4820  -25.8310 C.3     122 ARG    0.3100
   1947 C         -55.4690    7.2120  -26.6190 C.2     122 ARG    0.0700
   1948 O         -56.1360    7.2620  -27.6540 O.2     122 ARG    0.0900
   1949 CB        -53.7910    9.0390  -26.2430 C.3     122 ARG   -0.1800
   1950 CG        -53.5660   10.4870  -25.8410 C.3     122 ARG    0.0900
   1951 CD        -52.2310   11.0120  -26.3510 C.3     122 ARG    0.0900
   1952 NE        -51.0990   10.4360  -25.6260 N.pl3   122 ARG   -0.1800
   1953 CZ        -49.8280   10.7260  -25.8820 C.cat   122 ARG    0.0900
   1954 NH1       -49.5210   11.5800  -26.8480 N.pl3   122 ARG    0.0900
   1955 NH2       -48.8610   10.1580  -25.1720 N.pl3   122 ARG    0.2000
   1956 HN        -54.3740    8.4700  -23.8870 H       122 ARG    0.0900
   1957 HA        -55.9400    9.1740  -26.0990 H       122 ARG    0.0900
   1958 HB1       -53.6990    8.9630  -27.3470 H       122 ARG   -0.7000
   1959 HB2       -53.0010    8.4170  -25.7730 H       122 ARG    0.4400
   1960 HG1       -53.5850   10.5630  -24.7330 H       122 ARG    0.6400
   1961 HG2       -54.3850   11.1120  -26.2570 H       122 ARG   -0.8000
   1962 HD1       -52.1900   12.1140  -26.2200 H       122 ARG    0.4600
   1963 HD2       -52.1130   10.7490  -27.4230 H       122 ARG    0.4600
   1964 HE        -51.2940    9.7860  -24.8920 H       122 ARG   -0.8000
   1965 HH11      -50.2460   12.0090  -27.3870 H       122 ARG    0.4600
   1966 HH12      -48.5620   11.7950  -27.0390 H       122 ARG    0.4600
   1967 HH21      -49.0900    9.5130  -24.4430 H       122 ARG    0.5100
   1968 HH22      -47.9050   10.3760  -25.3650 H       122 ARG   -0.5100
   1969 N         -54.9880    6.0740  -26.1230 N.am    123 THR   -0.4700
   1970 CA        -55.2450    4.7910  -26.7650 C.3     123 THR    0.3100
   1971 C         -56.7300    4.4460  -26.7380 C.2     123 THR    0.0700
   1972 O         -57.3030    4.0570  -27.7570 O.2     123 THR    0.0900
   1973 CB        -54.4340    3.6550  -26.1140 C.3     123 THR    0.1400
   1974 CG2       -54.8490    2.3050  -26.6830 C.3     123 THR    0.0900
   1975 OG1       -53.0390    3.8570  -26.3650 O.3     123 THR   -0.6600
   1976 HN        -54.4340    6.0490  -25.2950 H       123 THR    0.4300
   1977 HA        -54.9790    4.8850  -27.8070 H       123 THR   -0.2700
   1978 HB        -54.6070    3.6460  -25.0170 H       123 THR    0.0900
   1979 HG1       -52.9120    3.6940  -27.3030 H       123 THR    0.0900
   1980 HG21      -54.8430    2.3400  -27.7940 H       123 THR    0.0900
   1981 HG22      -55.8740    2.0490  -26.3420 H       123 THR    0.5100
   1982 HG23      -54.1370    1.5190  -26.3510 H       123 THR   -0.5100
   1983 N         -57.3570    4.5990  -25.5720 N.am    124 LYS   -0.4700
   1984 CA        -58.7880    4.3450  -25.4470 C.3     124 LYS    0.3100
   1985 C         -59.6030    5.2910  -26.3270 C.2     124 LYS    0.0700
   1986 O         -60.6010    4.8870  -26.9370 O.2     124 LYS    0.0900
   1987 CB        -59.2360    4.4370  -23.9860 C.3     124 LYS   -0.1800
   1988 CG        -58.7450    3.2830  -23.1210 C.3     124 LYS    0.0900
   1989 CD        -59.4500    3.2450  -21.7740 C.3     124 LYS    0.0900
   1990 CE        -58.5370    3.7040  -20.6500 C.3     124 LYS   -0.1800
   1991 NZ        -58.1280    5.1270  -20.8010 N.4     124 LYS    0.0900
   1992 HN        -56.8840    4.8890  -24.7430 H       124 LYS    0.0900
   1993 HA        -58.9870    3.3580  -25.8370 H       124 LYS   -0.1800
   1994 HB1       -60.3460    4.4520  -23.9560 H       124 LYS    0.0900
   1995 HB2       -58.8520    5.3880  -23.5580 H       124 LYS    0.0900
   1996 HG1       -57.6510    3.3950  -22.9560 H       124 LYS    0.2100
   1997 HG2       -58.9310    2.3270  -23.6540 H       124 LYS    0.0500
   1998 HD1       -59.7840    2.2060  -21.5690 H       124 LYS    0.0500
   1999 HD2       -60.3400    3.9080  -21.8120 H       124 LYS   -0.3000
   2000 HE1       -57.6130    3.0880  -20.6440 H       124 LYS    0.3300
   2001 HE2       -59.0660    3.6090  -19.6770 H       124 LYS    0.3300
   2002 HZ1       -58.9700    5.7140  -20.9670 H       124 LYS    0.3300
   2003 HZ2       -57.4780    5.2170  -21.6070 H       124 LYS    0.5100
   2004 HZ3       -57.6500    5.4440  -19.9340 H       124 LYS   -0.5100
   2005 N         -59.1670    6.5470  -26.4030 N.am    125 LYS   -0.4700
   2006 CA        -59.7850    7.5240  -27.2880 C.3     125 LYS    0.3100
   2007 C         -59.6980    7.0580  -28.7360 C.2     125 LYS    0.0700
   2008 O         -60.6520    7.1960  -29.5060 O.2     125 LYS    0.0900
   2009 CB        -59.1130    8.8950  -27.1460 C.3     125 LYS   -0.1800
   2010 CG        -59.2800    9.5430  -25.7810 C.3     125 LYS    0.0900
   2011 CD        -58.4990   10.8480  -25.6960 C.3     125 LYS    0.0900
   2012 CE        -58.3310   11.3030  -24.2540 C.3     125 LYS   -0.1800
   2013 NZ        -59.6380   11.4600  -23.5590 N.4     125 LYS    0.0900
   2014 HN        -58.3990    6.8740  -25.8580 H       125 LYS    0.0900
   2015 HA        -60.8320    7.5930  -27.0300 H       125 LYS   -0.1800
   2016 HB1       -59.5450    9.5750  -27.9110 H       125 LYS    0.0900
   2017 HB2       -58.0280    8.7720  -27.3440 H       125 LYS    0.0900
   2018 HG1       -58.9130    8.8470  -24.9980 H       125 LYS    0.2100
   2019 HG2       -60.3560    9.7490  -25.6030 H       125 LYS    0.0500
   2020 HD1       -59.0410   11.6340  -26.2650 H       125 LYS    0.0500
   2021 HD2       -57.4960   10.7030  -26.1510 H       125 LYS   -0.3000
   2022 HE1       -57.8170   12.2880  -24.2300 H       125 LYS    0.3300
   2023 HE2       -57.7390   10.5500  -23.6910 H       125 LYS    0.3300
   2024 HZ1       -60.1400   10.5500  -23.5540 H       125 LYS    0.3300
   2025 HZ2       -60.2120   12.1700  -24.0570 H       125 LYS    0.5100
   2026 HZ3       -59.4740   11.7720  -22.5800 H       125 LYS   -0.5100
   2027 N         -58.5480    6.4960  -29.1030 N.am    126 PHE   -0.4700
   2028 CA        -58.3390    6.0010  -30.4580 C.3     126 PHE    0.3100
   2029 C         -59.2150    4.7920  -30.7670 C.2     126 PHE    0.0700
   2030 O         -59.7190    4.6530  -31.8800 O.2     126 PHE    0.0900
   2031 CB        -56.8670    5.6650  -30.7000 C.3     126 PHE   -0.1800
   2032 CG        -56.5840    5.1670  -32.0870 C.ar    126 PHE    0.0900
   2033 CD1       -56.6730    6.0230  -33.1740 C.ar    126 PHE    0.0900
   2034 CD2       -56.2300    3.8450  -32.3070 C.ar    126 PHE    0.0000
   2035 CE1       -56.4190    5.5690  -34.4540 C.ar    126 PHE   -0.1150
   2036 CE2       -55.9720    3.3870  -33.5850 C.ar    126 PHE    0.1150
   2037 CZ        -56.0670    4.2500  -34.6600 C.ar    126 PHE   -0.1150
   2038 HN        -57.7830    6.3890  -28.4720 H       126 PHE    0.1150
   2039 HA        -58.6650    6.7680  -31.1450 H       126 PHE   -0.1150
   2040 HB1       -56.5500    4.8680  -29.9930 H       126 PHE    0.1150
   2041 HB2       -56.2520    6.5770  -30.5460 H       126 PHE   -0.1150
   2042 HD1       -56.9450    7.0560  -33.0170 H       126 PHE    0.1150
   2043 HD2       -56.1570    3.1660  -31.4710 H       126 PHE   -0.1150
   2044 HE1       -56.4940    6.2460  -35.2920 H       126 PHE    0.1150
   2045 HE2       -55.6970    2.3540  -33.7440 H       126 PHE    0.5100
   2046 HZ        -55.8670    3.8930  -35.6600 H       126 PHE   -0.5100
   2047 N         -59.3880    3.9140  -29.7800 N.am    127 ILE   -0.4700
   2048 CA        -60.2690    2.7610  -29.9350 C.3     127 ILE    0.3100
   2049 C         -61.7030    3.2270  -30.1540 C.2     127 ILE    0.0700
   2050 O         -62.4080    2.7320  -31.0390 O.2     127 ILE    0.0900
   2051 CB        -60.2090    1.8320  -28.7080 C.3     127 ILE   -0.0900
   2052 CG1       -58.8040    1.2550  -28.5460 C.3     127 ILE    0.0900
   2053 CG2       -61.2240    0.7060  -28.8400 C.3     127 ILE   -0.2700
   2054 CD        -58.3670    0.3850  -29.7020 C.3     127 ILE    0.0900
   2055 HN        -58.9290    4.0030  -28.9000 H       127 ILE    0.0900
   2056 HA        -59.9590    2.2260  -30.8210 H       127 ILE    0.0900
   2057 HB        -60.4280    2.4190  -27.7910 H       127 ILE   -0.1800
   2058 HG11      -58.7770    0.6470  -27.6170 H       127 ILE    0.0900
   2059 HG12      -58.0860    2.0960  -28.4460 H       127 ILE    0.0900
   2060 HG21      -61.2530    0.3380  -29.8870 H       127 ILE   -0.2700
   2061 HG22      -62.2350    1.0750  -28.5660 H       127 ILE    0.0900
   2062 HG23      -60.9410   -0.1380  -28.1740 H       127 ILE    0.0900
   2063 HD1       -58.3690    0.9720  -30.6450 H       127 ILE    0.0900
   2064 HD2       -59.0660   -0.4710  -29.8160 H       127 ILE    0.5100
   2065 HD3       -57.3370    0.0050  -29.5230 H       127 ILE   -0.5100
   2066 N         -62.1260    4.1970  -29.3440 N.am    128 SER   -0.4700
   2067 CA        -63.4450    4.7970  -29.4880 C.3     128 SER    0.3100
   2068 C         -63.6130    5.4100  -30.8770 C.2     128 SER    0.0700
   2069 O         -64.6840    5.3270  -31.4800 O.2     128 SER    0.0900
   2070 CB        -63.6720    5.8560  -28.4080 C.3     128 SER    0.0500
   2071 OG        -63.5820    5.2890  -27.1130 O.3     128 SER    0.0900
   2072 HN        -61.5610    4.5530  -28.6040 H       128 SER    0.0900
   2073 HA        -64.1820    4.0120  -29.4040 H       128 SER   -0.6600
   2074 HB1       -64.6820    6.3020  -28.5310 H       128 SER    0.4300
   2075 HB2       -62.9040    6.6540  -28.5010 H       128 SER    0.5100
   2076 HG1       -62.6570    5.0680  -26.9840 H       128 SER   -0.5100
   2077 N         -62.5400    6.0170  -31.3830 N.am    129 ALA   -0.4700
   2078 CA        -62.5430    6.5910  -32.7220 C.3     129 ALA    0.3100
   2079 C         -62.7280    5.5100  -33.7830 C.2     129 ALA    0.0700
   2080 O         -63.4770    5.6920  -34.7460 O.2     129 ALA    0.0900
   2081 CB        -61.2560    7.3670  -32.9690 C.3     129 ALA   -0.2700
   2082 HN        -61.6910    6.1060  -30.8690 H       129 ALA    0.0900
   2083 HA        -63.3970    7.2450  -32.8060 H       129 ALA    0.0900
   2084 HB1       -60.3970    6.6660  -33.0520 H       129 ALA    0.0900
   2085 HB2       -61.0650    8.0630  -32.1240 H       129 ALA    0.5100
   2086 HB3       -61.3360    7.9410  -33.9160 H       129 ALA   -0.5100
   2087 N         -62.0420    4.3810  -33.5990 N.am    130 ILE   -0.4700
   2088 CA        -62.1730    3.2420  -34.4990 C.3     130 ILE    0.3100
   2089 C         -63.6110    2.7500  -34.5350 C.2     130 ILE    0.0700
   2090 O         -64.1810    2.5450  -35.6080 O.2     130 ILE    0.0900
   2091 CB        -61.2670    2.0680  -34.0760 C.3     130 ILE   -0.0900
   2092 CG1       -59.7920    2.4400  -34.2280 C.3     130 ILE    0.0900
   2093 CG2       -61.5780    0.8270  -34.8990 C.3     130 ILE   -0.2700
   2094 CD        -58.8450    1.2960  -33.9300 C.3     130 ILE    0.0900
   2095 HN        -61.4080    4.2670  -32.8380 H       130 ILE    0.0900
   2096 HA        -61.9080    3.5750  -35.4910 H       130 ILE    0.0900
   2097 HB        -61.4300    1.8470  -33.0000 H       130 ILE   -0.1800
   2098 HG11      -59.5640    3.2780  -33.5360 H       130 ILE    0.0900
   2099 HG12      -59.6180    2.7790  -35.2720 H       130 ILE    0.0900
   2100 HG21      -61.4110    1.0320  -35.9780 H       130 ILE   -0.2700
   2101 HG22      -62.6400    0.5340  -34.7540 H       130 ILE    0.0900
   2102 HG23      -60.9150   -0.0080  -34.5900 H       130 ILE    0.0900
   2103 HD1       -58.9150    0.5250  -34.7270 H       130 ILE    0.0900
   2104 HD2       -59.1130    0.8270  -32.9600 H       130 ILE    0.5100
   2105 HD3       -57.8000    1.6700  -33.8880 H       130 ILE   -0.5100
   2106 N         -64.1990    2.5690  -33.3550 N.am    131 TRP   -0.4700
   2107 CA        -65.5780    2.1120  -33.2530 C.3     131 TRP    0.3100
   2108 C         -66.5530    3.0770  -33.9180 C.2     131 TRP    0.0700
   2109 O         -67.4440    2.6600  -34.6620 O.2     131 TRP    0.0900
   2110 CB        -65.9720    1.8910  -31.7910 C.3     131 TRP   -0.1800
   2111 CG        -65.5210    0.5700  -31.2480 C.ar    131 TRP    0.0900
   2112 CD1       -64.5150    0.3500  -30.3540 C.ar    131 TRP    0.0900
   2113 CD2       -66.0590   -0.7170  -31.5720 C.ar    131 TRP   -0.0300
   2114 CE2       -65.3310   -1.6730  -30.8340 C.ar    131 TRP   -0.1500
   2115 CE3       -67.0860   -1.1550  -32.4140 C.ar    131 TRP    0.2200
   2116 NE1       -64.3960   -0.9940  -30.0990 N.ar    131 TRP   -0.5100
   2117 CZ2       -65.5990   -3.0350  -30.9130 C.ar    131 TRP    0.3700
   2118 CZ3       -67.3500   -2.5100  -32.4900 C.ar    131 TRP    0.2400
   2119 CH2       -66.6090   -3.4360  -31.7450 C.ar    131 TRP    0.1100
   2120 HN        -63.7250    2.7350  -32.4930 H       131 TRP   -0.2500
   2121 HA        -65.6680    1.1910  -33.8080 H       131 TRP    0.1700
   2122 HB1       -67.0780    1.9430  -31.7050 H       131 TRP   -0.2000
   2123 HB2       -65.5190    2.6940  -31.1720 H       131 TRP    0.1400
   2124 HD1       -63.9000    1.1210  -29.9120 H       131 TRP   -0.2700
   2125 HE1       -63.7490   -1.4010  -29.4910 H       131 TRP    0.1600
   2126 HE3       -67.6710   -0.4630  -33.0010 H       131 TRP   -0.1400
   2127 HZ2       -65.0410   -3.7660  -30.3450 H       131 TRP    0.1400
   2128 HZ3       -68.1410   -2.8620  -33.1360 H       131 TRP    0.5100
   2129 HH2       -66.8390   -4.4870  -31.8300 H       131 TRP   -0.5100
   2130 N         -66.3770    4.3710  -33.6540 N.am    132 LEU   -0.4700
   2131 CA        -67.2460    5.3840  -34.2440 C.3     132 LEU    0.3100
   2132 C         -67.1530    5.3910  -35.7650 C.2     132 LEU    0.0700
   2133 O         -68.1740    5.4220  -36.4520 O.2     132 LEU    0.0900
   2134 CB        -66.9230    6.7740  -33.6880 C.3     132 LEU   -0.1800
   2135 CG        -67.7590    7.9130  -34.2770 C.3     132 LEU    0.0900
   2136 CD1       -69.2450    7.6640  -34.0640 C.3     132 LEU    0.0900
   2137 CD2       -67.3470    9.2510  -33.6840 C.3     132 LEU   -0.0900
   2138 HN        -65.6550    4.7010  -33.0510 H       132 LEU    0.0900
   2139 HA        -68.2670    5.1200  -34.0170 H       132 LEU   -0.2700
   2140 HB1       -65.8520    6.9880  -33.8900 H       132 LEU    0.0900
   2141 HB2       -67.0860    6.7550  -32.5910 H       132 LEU    0.0900
   2142 HG        -67.5530    7.9940  -35.3660 H       132 LEU    0.0900
   2143 HD11      -69.4670    7.5900  -32.9790 H       132 LEU   -0.2700
   2144 HD12      -69.5420    6.7110  -34.5530 H       132 LEU    0.0900
   2145 HD13      -69.8340    8.5030  -34.4910 H       132 LEU    0.0900
   2146 HD21      -66.2760    9.4520  -33.9020 H       132 LEU    0.0900
   2147 HD22      -67.4880    9.2350  -32.5820 H       132 LEU    0.5100
   2148 HD23      -67.9590   10.0650  -34.1280 H       132 LEU   -0.5100
   2149 N         -65.9280    5.3560  -36.2860 N.am    133 ALA   -0.4700
   2150 CA        -65.7130    5.3270  -37.7280 C.3     133 ALA    0.3100
   2151 C         -66.3340    4.0820  -38.3510 C.2     133 ALA    0.0700
   2152 O         -66.9300    4.1400  -39.4300 O.2     133 ALA    0.0900
   2153 CB        -64.2280    5.3910  -38.0430 C.3     133 ALA   -0.2700
   2154 HN        -65.1090    5.3470  -35.7180 H       133 ALA    0.0900
   2155 HA        -66.2260    6.1740  -38.1610 H       133 ALA    0.0900
   2156 HB1       -63.7030    4.5240  -37.5880 H       133 ALA    0.0900
   2157 HB2       -63.7930    6.3260  -37.6290 H       133 ALA    0.5100
   2158 HB3       -64.0730    5.3620  -39.1430 H       133 ALA   -0.5100
   2159 N         -66.1980    2.9550  -37.6540 N.am    134 SER   -0.4700
   2160 CA        -66.7740    1.6970  -38.0960 C.3     134 SER    0.3100
   2161 C         -68.2870    1.8160  -38.2030 C.2     134 SER    0.0700
   2162 O         -68.8900    1.3810  -39.1850 O.2     134 SER    0.0900
   2163 CB        -66.4130    0.5760  -37.1190 C.3     134 SER    0.0500
   2164 OG        -65.0250    0.5770  -36.8410 O.3     134 SER    0.0900
   2165 HN        -65.6940    2.9260  -36.7940 H       134 SER    0.0900
   2166 HA        -66.3880    1.4770  -39.0810 H       134 SER   -0.6600
   2167 HB1       -66.6860   -0.4060  -37.5610 H       134 SER    0.4300
   2168 HB2       -66.9660    0.7210  -36.1670 H       134 SER    0.5100
   2169 HG1       -64.8600    1.3630  -36.3150 H       134 SER   -0.5100
   2170 N         -68.8970    2.4190  -37.1840 N.am    135 ALA   -0.4700
   2171 CA        -70.3360    2.6380  -37.1740 C.3     135 ALA    0.3100
   2172 C         -70.7610    3.5670  -38.3070 C.2     135 ALA    0.0700
   2173 O         -71.8220    3.3910  -38.9030 O.2     135 ALA    0.0900
   2174 CB        -70.7750    3.2030  -35.8320 C.3     135 ALA   -0.2700
   2175 HN        -68.3970    2.7460  -36.3850 H       135 ALA    0.0900
   2176 HA        -70.8220    1.6920  -37.3610 H       135 ALA    0.0900
   2177 HB1       -70.2650    4.1710  -35.6400 H       135 ALA    0.0900
   2178 HB2       -70.5090    2.4940  -35.0190 H       135 ALA    0.5100
   2179 HB3       -71.8730    3.3740  -35.8350 H       135 ALA   -0.5100
   2180 N         -69.9180    4.5540  -38.6040 N.am    136 LEU   -0.4700
   2181 CA        -70.2040    5.5190  -39.6580 C.3     136 LEU    0.3100
   2182 C         -70.1610    4.8820  -41.0390 C.2     136 LEU    0.0700
   2183 O         -70.9730    5.2030  -41.9070 O.2     136 LEU    0.0900
   2184 CB        -69.2190    6.6900  -39.5930 C.3     136 LEU   -0.1800
   2185 CG        -69.3680    7.6370  -38.4020 C.3     136 LEU    0.0900
   2186 CD1       -68.1950    8.5990  -38.3420 C.3     136 LEU    0.0900
   2187 CD2       -70.6840    8.3950  -38.4830 C.3     136 LEU   -0.0900
   2188 HN        -69.0560    4.6770  -38.1200 H       136 LEU    0.0900
   2189 HA        -71.2150    5.8710  -39.5240 H       136 LEU   -0.2700
   2190 HB1       -69.3410    7.2880  -40.5200 H       136 LEU    0.0900
   2191 HB2       -68.1920    6.2700  -39.5670 H       136 LEU    0.0900
   2192 HG        -69.4090    7.0440  -37.4630 H       136 LEU    0.0900
   2193 HD11      -68.1480    9.2030  -39.2730 H       136 LEU   -0.2700
   2194 HD12      -67.2450    8.0320  -38.2390 H       136 LEU    0.0900
   2195 HD13      -68.3160    9.2870  -37.4770 H       136 LEU    0.0900
   2196 HD21      -71.5370    7.6830  -38.4790 H       136 LEU    0.0900
   2197 HD22      -70.7220    8.9880  -39.4230 H       136 LEU    0.5100
   2198 HD23      -70.7840    9.0740  -37.6090 H       136 LEU   -0.5100
   2199 N         -69.2110    3.9730  -41.2440 N.am    137 LEU   -0.4700
   2200 CA        -69.0670    3.3030  -42.5300 C.3     137 LEU    0.3100
   2201 C         -70.1250    2.2200  -42.7350 C.2     137 LEU    0.0700
   2202 O         -70.3060    1.7190  -43.8440 O.2     137 LEU    0.0900
   2203 CB        -67.6610    2.7120  -42.6750 C.3     137 LEU   -0.1800
   2204 CG        -66.5110    3.7220  -42.6590 C.3     137 LEU    0.0900
   2205 CD1       -65.1660    3.0190  -42.7420 C.3     137 LEU    0.0900
   2206 CD2       -66.6630    4.7260  -43.7920 C.3     137 LEU   -0.0900
   2207 HN        -68.5610    3.7130  -40.5350 H       137 LEU    0.0900
   2208 HA        -69.2510    4.0280  -43.3080 H       137 LEU   -0.2700
   2209 HB1       -67.6190    2.1580  -43.6370 H       137 LEU    0.0900
   2210 HB2       -67.5020    1.9970  -41.8400 H       137 LEU    0.0900
   2211 HG        -66.5580    4.3150  -41.7210 H       137 LEU    0.0900
   2212 HD11      -65.1000    2.4290  -43.6810 H       137 LEU   -0.2700
   2213 HD12      -65.0470    2.3280  -41.8800 H       137 LEU    0.0900
   2214 HD13      -64.3460    3.7690  -42.7360 H       137 LEU    0.0900
   2215 HD21      -67.6210    5.2800  -43.6870 H       137 LEU    0.0900
   2216 HD22      -66.6640    4.1970  -44.7690 H       137 LEU    0.5100
   2217 HD23      -65.8270    5.4570  -43.7640 H       137 LEU   -0.5100
   2218 N         -70.8280    1.8670  -41.6600 N.am    138 ALA   -0.4700
   2219 CA        -71.8560    0.8340  -41.7200 C.3     138 ALA    0.3100
   2220 C         -73.2350    1.4200  -42.0020 C.2     138 ALA    0.0700
   2221 O         -74.2010    0.6890  -42.2210 O.2     138 ALA    0.0900
   2222 CB        -71.8750    0.0320  -40.4260 C.3     138 ALA   -0.2700
   2223 HN        -70.6840    2.2900  -40.7700 H       138 ALA    0.0900
   2224 HA        -71.6360    0.1900  -42.5590 H       138 ALA    0.0900
   2225 HB1       -72.0910    0.7010  -39.5650 H       138 ALA    0.0900
   2226 HB2       -70.8860   -0.4480  -40.2640 H       138 ALA    0.5100
   2227 HB3       -72.6640   -0.7480  -40.4760 H       138 ALA   -0.5100
   2228 N         -73.3160    2.7490  -42.0020 N.am    139 ILE   -0.4700
   2229 CA        -74.5660    3.4700  -42.2620 C.3     139 ILE    0.3100
   2230 C         -75.3250    3.1020  -43.5550 C.2     139 ILE    0.0700
   2231 O         -76.5460    2.9400  -43.5140 O.2     139 ILE    0.0900
   2232 CB        -74.3650    5.0080  -42.1650 C.3     139 ILE   -0.0900
   2233 CG1       -73.9980    5.4070  -40.7360 C.3     139 ILE    0.0900
   2234 CG2       -75.6150    5.7530  -42.6080 C.3     139 ILE   -0.2700
   2235 CD        -73.8840    6.9010  -40.5260 C.3     139 ILE    0.0900
   2236 HN        -72.5200    3.3210  -41.8220 H       139 ILE    0.0900
   2237 HA        -75.2940    3.1440  -41.5340 H       139 ILE    0.0900
   2238 HB        -73.5130    5.3070  -42.8120 H       139 ILE   -0.1800
   2239 HG11      -73.0240    4.9390  -40.4790 H       139 ILE    0.0900
   2240 HG12      -74.7780    5.0130  -40.0500 H       139 ILE    0.0900
   2241 HG21      -76.4760    5.4720  -41.9640 H       139 ILE   -0.2700
   2242 HG22      -75.8600    5.4900  -43.6600 H       139 ILE    0.0900
   2243 HG23      -75.4520    6.8490  -42.5250 H       139 ILE    0.0900
   2244 HD1       -74.8880    7.3730  -40.5830 H       139 ILE    0.0900
   2245 HD2       -73.2380    7.3450  -41.3130 H       139 ILE    0.5100
   2246 HD3       -73.4510    7.1100  -39.5250 H       139 ILE   -0.5100
   2247 N         -74.6230    2.9640  -44.7030 N.am    140 PRO   -0.2900
   2248 CA        -75.3300    2.6440  -45.9520 C.3     140 PRO    0.0000
   2249 C         -76.2340    1.4140  -45.8930 C.2     140 PRO    0.0900
   2250 O         -77.2030    1.3410  -46.6480 O.2     140 PRO    0.0900
   2251 CB        -74.1900    2.3930  -46.9400 C.3     140 PRO    0.0200
   2252 CG        -73.0930    3.2460  -46.4510 C.3     140 PRO    0.0900
   2253 CD        -73.1870    3.2090  -44.9520 C.3     140 PRO   -0.1800
   2254 HA        -75.9950    3.4480  -46.2260 H       140 PRO    0.0900
   2255 HB1       -74.4880    2.6800  -47.9720 H       140 PRO    0.0900
   2256 HB2       -73.8910    1.3230  -46.9370 H       140 PRO   -0.1800
   2257 HG1       -72.1120    2.8530  -46.7900 H       140 PRO    0.0900
   2258 HG2       -73.2120    4.2860  -46.8240 H       140 PRO    0.0900
   2259 HD1       -72.5810    2.3820  -44.5270 H       140 PRO    0.5100
   2260 HD2       -72.8810    4.1750  -44.5010 H       140 PRO   -0.5100
   2261 N         -75.9250    0.4620  -45.0150 N.am    141 MET   -0.4700
   2262 CA        -76.7400   -0.7400  -44.8860 C.3     141 MET    0.3100
   2263 C         -78.1280   -0.4350  -44.3410 C.2     141 MET    0.0700
   2264 O         -79.0940   -1.1280  -44.6530 O.2     141 MET    0.0900
   2265 CB        -76.0410   -1.7760  -44.0050 C.3     141 MET   -0.1800
   2266 CG        -74.8180   -2.3740  -44.6590 C.3     141 MET    0.0900
   2267 SD        -75.1930   -3.0920  -46.2680 S.3     141 MET    0.0900
   2268 CE        -73.5440   -3.4320  -46.8740 C.3     141 MET   -0.1400
   2269 HN        -75.1320    0.5260  -44.4160 H       141 MET    0.0900
   2270 HA        -76.9070   -1.1400  -45.8740 H       141 MET    0.0900
   2271 HB1       -76.7590   -2.5920  -43.7780 H       141 MET   -0.0900
   2272 HB2       -75.7360   -1.2890  -43.0550 H       141 MET   -0.2200
   2273 HG1       -74.4050   -3.1570  -43.9890 H       141 MET    0.0900
   2274 HG2       -74.0540   -1.5770  -44.7750 H       141 MET    0.0900
   2275 HE1       -73.0690   -4.2630  -46.3090 H       141 MET    0.0900
   2276 HE2       -72.9010   -2.5330  -46.7650 H       141 MET    0.5100
   2277 HE3       -73.5810   -3.7230  -47.9460 H       141 MET   -0.5100
   2278 N         -78.2280    0.6160  -43.5290 N.am    142 LEU   -0.4700
   2279 CA        -79.5090    1.0580  -43.0020 C.3     142 LEU    0.3100
   2280 C         -80.3980    1.5570  -44.1330 C.2     142 LEU    0.0700
   2281 O         -81.6220    1.5820  -44.0140 O.2     142 LEU    0.0900
   2282 CB        -79.3090    2.1680  -41.9680 C.3     142 LEU   -0.1800
   2283 CG        -78.4690    1.8200  -40.7380 C.3     142 LEU    0.0900
   2284 CD1       -78.2720    3.0430  -39.8600 C.3     142 LEU    0.0900
   2285 CD2       -79.1150    0.6930  -39.9540 C.3     142 LEU   -0.0900
   2286 HN        -77.4310    1.1450  -43.2470 H       142 LEU    0.0900
   2287 HA        -79.9970    0.2070  -42.5500 H       142 LEU   -0.2700
   2288 HB1       -80.3120    2.4840  -41.6130 H       142 LEU    0.0900
   2289 HB2       -78.8210    3.0230  -42.4800 H       142 LEU    0.0900
   2290 HG        -77.4790    1.4390  -41.0660 H       142 LEU    0.0900
   2291 HD11      -79.2560    3.4300  -39.5180 H       142 LEU   -0.2700
   2292 HD12      -77.7570    3.8420  -40.4350 H       142 LEU    0.0900
   2293 HD13      -77.6660    2.7750  -38.9680 H       142 LEU    0.0900
   2294 HD21      -79.2040   -0.2140  -40.5910 H       142 LEU    0.0900
   2295 HD22      -80.1320    0.9960  -39.6230 H       142 LEU    0.5100
   2296 HD23      -78.4920    0.4430  -39.0670 H       142 LEU   -0.5100
   2297 N         -79.7700    1.9500  -45.2380 N.am    143 PHE   -0.4700
   2298 CA        -80.4900    2.4750  -46.3870 C.3     143 PHE    0.3100
   2299 C         -80.4940    1.4770  -47.5390 C.2     143 PHE    0.0700
   2300 O         -81.1000    1.7210  -48.5820 O.2     143 PHE    0.0900
   2301 CB        -79.8620    3.7950  -46.8480 C.3     143 PHE   -0.1800
   2302 CG        -79.9550    4.9010  -45.8330 C.ar    143 PHE    0.0900
   2303 CD1       -79.0900    4.9430  -44.7490 C.ar    143 PHE    0.0900
   2304 CD2       -80.8990    5.9070  -45.9690 C.ar    143 PHE    0.0000
   2305 CE1       -79.1720    5.9590  -43.8160 C.ar    143 PHE   -0.1150
   2306 CE2       -80.9830    6.9270  -45.0410 C.ar    143 PHE    0.1150
   2307 CZ        -80.1180    6.9530  -43.9610 C.ar    143 PHE   -0.1150
   2308 HN        -78.7790    1.9020  -45.3270 H       143 PHE    0.1150
   2309 HA        -81.5190    2.6270  -46.0990 H       143 PHE   -0.1150
   2310 HB1       -80.3830    4.1470  -47.7640 H       143 PHE    0.1150
   2311 HB2       -78.7830    3.6330  -47.0590 H       143 PHE   -0.1150
   2312 HD1       -78.3430    4.1720  -44.6340 H       143 PHE    0.1150
   2313 HD2       -81.5760    5.8930  -46.8100 H       143 PHE   -0.1150
   2314 HE1       -78.4960    5.9750  -42.9740 H       143 PHE    0.1150
   2315 HE2       -81.7240    7.7040  -45.1570 H       143 PHE    0.5100
   2316 HZ        -80.1820    7.7500  -43.2350 H       143 PHE   -0.5100
   2317 N         -79.8220    0.3440  -47.3450 N.am    144 THR   -0.4700
   2318 CA        -79.6940   -0.6560  -48.4000 C.3     144 THR    0.3100
   2319 C         -80.6800   -1.8100  -48.2440 C.2     144 THR    0.0700
   2320 O         -81.4380   -2.1120  -49.1630 O.2     144 THR    0.0900
   2321 CB        -78.2620   -1.2200  -48.4770 C.3     144 THR    0.1400
   2322 CG2       -78.1570   -2.2580  -49.5840 C.3     144 THR    0.0900
   2323 OG1       -77.3380   -0.1580  -48.7380 O.3     144 THR   -0.6600
   2324 HN        -79.3800    0.1280  -46.4770 H       144 THR    0.4300
   2325 HA        -79.9570   -0.1840  -49.3350 H       144 THR   -0.2700
   2326 HB        -77.9940   -1.7020  -47.5120 H       144 THR    0.0900
   2327 HG1       -77.4280    0.4570  -48.0070 H       144 THR    0.0900
   2328 HG21      -78.5810   -1.8530  -50.5280 H       144 THR    0.0900
   2329 HG22      -78.7260   -3.1700  -49.3030 H       144 THR    0.5100
   2330 HG23      -77.0920   -2.5200  -49.7580 H       144 THR   -0.5100
   2331 N         -80.6640   -2.4580  -47.0820 N.am    145 VAL   -0.4700
   2332 CA        -81.5400   -3.5970  -46.8300 C.3     145 VAL    0.3100
   2333 C         -82.8780   -3.1590  -46.2430 C.2     145 VAL    0.0700
   2334 O         -83.0320   -2.0220  -45.7990 O.2     145 VAL    0.0900
   2335 CB        -80.8880   -4.6200  -45.8810 C.3     145 VAL   -0.0900
   2336 CG1       -79.5960   -5.1530  -46.4790 C.3     145 VAL    0.0900
   2337 CG2       -80.6340   -3.9950  -44.5170 C.3     145 VAL   -0.2700
   2338 HN        -80.0560   -2.1960  -46.3350 H       145 VAL    0.0900
   2339 HA        -81.7580   -4.0610  -47.7800 H       145 VAL    0.0900
   2340 HB        -81.5900   -5.4640  -45.7100 H       145 VAL    0.0900
   2341 HG11      -78.8810   -4.3190  -46.6470 H       145 VAL   -0.2700
   2342 HG12      -79.8050   -5.6440  -47.4540 H       145 VAL    0.0900
   2343 HG13      -79.1300   -5.8840  -45.7840 H       145 VAL    0.0900
   2344 HG21      -81.5550   -3.4950  -44.1480 H       145 VAL    0.0900
   2345 HG22      -79.8260   -3.2370  -44.5930 H       145 VAL    0.5100
   2346 HG23      -80.3420   -4.7820  -43.7890 H       145 VAL   -0.5100
   2347 N         -83.8470   -4.0710  -46.2450 N.am    146 GLY   -0.4700
   2348 CA        -85.1520   -3.7930  -45.6740 C.3     146 GLY    0.3100
   2349 C         -86.1110   -4.9520  -45.8310 C.2     146 GLY   -0.0200
   2350 O         -85.6940   -6.0820  -46.0850 O.2     146 GLY    0.0900
   2351 HN        -83.7220   -4.9800  -46.6350 H       146 GLY    0.0900
   2352 HA1       -85.5580   -2.9270  -46.1760 H       146 GLY    0.5100
   2353 HA2       -85.0180   -3.5840  -44.6220 H       146 GLY   -0.5100
   2354 N         -87.4030   -4.6770  -45.6770 N.am    147 LEU   -0.4700
   2355 CA        -88.4260   -5.7020  -45.8260 C.3     147 LEU    0.3100
   2356 C         -89.1490   -5.5750  -47.1590 C.2     147 LEU    0.0700
   2357 O         -89.4700   -4.4710  -47.5970 O.2     147 LEU    0.0900
   2358 CB        -89.4480   -5.6130  -44.6890 C.3     147 LEU   -0.1800
   2359 CG        -88.9810   -5.9830  -43.2820 C.3     147 LEU    0.0900
   2360 CD1       -90.1440   -5.9030  -42.3060 C.3     147 LEU    0.0900
   2361 CD2       -88.3660   -7.3710  -43.2740 C.3     147 LEU   -0.0900
   2362 HN        -87.7270   -3.7610  -45.4550 H       147 LEU    0.0900
   2363 HA        -87.9380   -6.6660  -45.8170 H       147 LEU   -0.2700
   2364 HB1       -90.2920   -6.2860  -44.9460 H       147 LEU    0.0900
   2365 HB2       -89.8170   -4.5670  -44.6530 H       147 LEU    0.0900
   2366 HG        -88.1800   -5.2820  -42.9630 H       147 LEU    0.0900
   2367 HD11      -91.0160   -6.4640  -42.7050 H       147 LEU   -0.2700
   2368 HD12      -90.4420   -4.8430  -42.1590 H       147 LEU    0.0900
   2369 HD13      -89.8510   -6.3480  -41.3310 H       147 LEU    0.0900
   2370 HD21      -87.4920   -7.4060  -43.9590 H       147 LEU    0.0900
   2371 HD22      -89.1140   -8.1180  -43.6140 H       147 LEU    0.5100
   2372 HD23      -88.0230   -7.6270  -42.2480 H       147 LEU   -0.5100
   2373 N         -89.4070   -6.7120  -47.8030 N.am    148 GLN   -0.4700
   2374 CA        -90.2150   -6.7360  -49.0160 C.3     148 GLN    0.3100
   2375 C         -91.0720   -7.9930  -49.0970 C.2     148 GLN    0.0700
   2376 O         -90.6090   -9.0960  -48.8040 O.2     148 GLN    0.0900
   2377 CB        -89.3450   -6.6060  -50.2720 C.3     148 GLN   -0.1800
   2378 CG        -88.9950   -5.1710  -50.6450 C.3     148 GLN    0.0900
   2379 CD        -88.3930   -5.0600  -52.0330 C.2     148 GLN    0.0900
   2380 NE2       -88.2910   -3.8320  -52.5350 N.am    148 GLN   -0.1800
   2381 OE1       -88.0290   -6.0610  -52.6480 O.2     148 GLN    0.0900
   2382 HN        -89.0620   -7.5930  -47.4860 H       148 GLN    0.0900
   2383 HA        -90.9160   -5.9170  -48.9640 H       148 GLN    0.5500
   2384 HB1       -89.8880   -7.0670  -51.1250 H       148 GLN   -0.5500
   2385 HB2       -88.4000   -7.1650  -50.1040 H       148 GLN   -0.6200
   2386 HG1       -88.2630   -4.7740  -49.9100 H       148 GLN    0.3200
   2387 HG2       -89.9180   -4.5540  -50.6110 H       148 GLN    0.3000
   2388 HE21      -87.9010   -3.6950  -53.4460 H       148 GLN    0.5100
   2389 HE22      -88.6030   -3.0460  -52.0010 H       148 GLN   -0.5100
   2390 N         -92.3320   -7.8200  -49.4920 N.am    149 ASN   -0.4700
   2391 CA        -93.2470   -8.9420  -49.6510 C.3     149 ASN    0.3100
   2392 C         -93.1140   -9.5480  -51.0420 C.2     149 ASN    0.0700
   2393 O         -93.7790   -9.1180  -51.9840 O.2     149 ASN    0.0900
   2394 CB        -94.6870   -8.4950  -49.3970 C.3     149 ASN   -0.1800
   2395 CG        -95.6190   -9.6560  -49.0980 C.2     149 ASN    0.0900
   2396 ND2       -96.5270   -9.4540  -48.1470 N.am    149 ASN    0.0900
   2397 OD1       -95.5230  -10.7200  -49.7070 O.2     149 ASN    0.5500
   2398 HN        -92.7050   -6.9180  -49.6960 H       149 ASN   -0.5500
   2399 HA        -92.9610   -9.7100  -48.9470 H       149 ASN   -0.6200
   2400 HB1       -95.0650   -7.9630  -50.2970 H       149 ASN    0.3200
   2401 HB2       -94.7020   -7.8000  -48.5300 H       149 ASN    0.3000
   2402 HD21      -97.0670  -10.2220  -47.8020 H       149 ASN    0.5100
   2403 HD22      -96.6700   -8.5370  -47.7790 H       149 ASN   -0.5100
   2404 N         -92.2520  -10.5550  -51.1660 N.am    150 LEU   -0.4700
   2405 CA        -91.9560  -11.1530  -52.4630 C.3     150 LEU    0.3100
   2406 C         -92.9140  -12.2730  -52.8470 C.2     150 LEU    0.0700
   2407 O         -92.6030  -13.0960  -53.7060 O.2     150 LEU    0.0900
   2408 CB        -90.5120  -11.6620  -52.5060 C.3     150 LEU   -0.1800
   2409 CG        -89.4160  -10.5980  -52.4260 C.3     150 LEU    0.0900
   2410 CD1       -88.0520  -11.2150  -52.6980 C.3     150 LEU    0.0900
   2411 CD2       -89.6980   -9.4600  -53.3930 C.3     150 LEU   -0.0900
   2412 HN        -91.7740  -10.9430  -50.3830 H       150 LEU    0.0900
   2413 HA        -92.1110  -10.4000  -53.2210 H       150 LEU   -0.2700
   2414 HB1       -90.3770  -12.2210  -53.4550 H       150 LEU    0.0900
   2415 HB2       -90.3710  -12.3610  -51.6540 H       150 LEU    0.0900
   2416 HG        -89.4180  -10.1430  -51.4130 H       150 LEU    0.0900
   2417 HD11      -87.9710  -11.5060  -53.7680 H       150 LEU   -0.2700
   2418 HD12      -87.9160  -12.1230  -52.0730 H       150 LEU    0.0900
   2419 HD13      -87.2510  -10.4790  -52.4690 H       150 LEU    0.0900
   2420 HD21      -90.5730   -8.8710  -53.0450 H       150 LEU    0.0900
   2421 HD22      -89.9230   -9.8690  -54.4010 H       150 LEU    0.5100
   2422 HD23      -88.8160   -8.7870  -53.4510 H       150 LEU   -0.5100
   2423 N         -94.0850  -12.3040  -52.2170 N.am    151 SER   -0.4700
   2424 CA        -95.1120  -13.2690  -52.5900 C.3     151 SER    0.3100
   2425 C         -95.7060  -12.8940  -53.9430 C.2     151 SER    0.0700
   2426 O         -95.3940  -11.8370  -54.4940 O.2     151 SER    0.0900
   2427 CB        -96.2060  -13.3450  -51.5230 C.3     151 SER    0.0500
   2428 OG        -96.8240  -12.0860  -51.3300 O.3     151 SER    0.0900
   2429 HN        -94.3110  -11.6800  -51.4720 H       151 SER    0.0900
   2430 HA        -94.6370  -14.2310  -52.7080 H       151 SER   -0.6600
   2431 HB1       -95.7610  -13.6730  -50.5600 H       151 SER    0.4300
   2432 HB2       -96.9820  -14.0750  -51.8390 H       151 SER    0.5100
   2433 HG1       -96.2330  -11.5850  -50.7640 H       151 SER   -0.5100
   2434 N         -96.5610  -13.7640  -54.4770 N.am    152 GLY   -0.4700
   2435 CA        -97.1500  -13.5580  -55.7880 C.3     152 GLY    0.3100
   2436 C         -97.8990  -12.2450  -55.9310 C.2     152 GLY   -0.0200
   2437 O         -97.7590  -11.5490  -56.9360 O.2     152 GLY    0.0900
   2438 HN        -96.8350  -14.5950  -54.0000 H       152 GLY    0.0900
   2439 HA1       -97.8380  -14.3710  -55.9680 H       152 GLY    0.5100
   2440 HA2       -96.3490  -13.5800  -56.5130 H       152 GLY   -0.5100
   2441 N         -98.6920  -11.9050  -54.9190 N.am    153 ASP   -0.4700
   2442 CA        -99.4850  -10.6830  -54.9490 C.3     153 ASP    0.3100
   2443 C         -98.9060   -9.6120  -54.0310 C.2     153 ASP    0.0700
   2444 O         -99.3750   -8.4740  -54.0170 O.2     153 ASP    0.0900
   2445 CB       -100.9380  -10.9770  -54.5620 C.3     153 ASP   -0.2800
   2446 CG       -101.6270  -11.9050  -55.5470 C.2     153 ASP    0.0900
   2447 OD1      -100.9290  -12.6920  -56.2180 O.co2   153 ASP    0.0900
   2448 OD2      -102.8720  -11.8460  -55.6470 O.co2   153 ASP    0.6200
   2449 HN        -98.7790  -12.4660  -54.1000 H       153 ASP   -0.7600
   2450 HA        -99.4380  -10.2760  -55.9480 H       153 ASP   -0.7600
   2451 HB1      -101.5020  -10.0210  -54.5230 H       153 ASP    0.5100
   2452 HB2      -100.9560  -11.4530  -53.5590 H       153 ASP   -0.5100
   2453 N         -97.8840   -9.9800  -53.2630 N.am    154 GLY   -0.4700
   2454 CA        -97.2580   -9.0580  -52.3350 C.3     154 GLY    0.3100
   2455 C         -98.1360   -8.7770  -51.1330 C.2     154 GLY   -0.0200
   2456 O         -98.0180   -7.7340  -50.4920 O.2     154 GLY    0.0900
   2457 HN        -97.5040  -10.9020  -53.2920 H       154 GLY    0.0900
   2458 HA1       -97.0670   -8.1320  -52.8590 H       154 GLY    0.5100
   2459 HA2       -96.3280   -9.4950  -52.0020 H       154 GLY   -0.5100
   2460 N         -99.0240   -9.7210  -50.8240 N.am    155 THR   -0.4700
   2461 CA        -99.9490   -9.5700  -49.7070 C.3     155 THR    0.3100
   2462 C         -99.7680  -10.6790  -48.6780 C.2     155 THR    0.0700
   2463 O        -100.0670  -10.4980  -47.4970 O.2     155 THR    0.0900
   2464 CB       -101.4140   -9.5690  -50.1850 C.3     155 THR    0.1400
   2465 CG2      -101.6680   -8.4060  -51.1330 C.3     155 THR    0.0900
   2466 OG1      -101.7020  -10.8010  -50.8580 O.3     155 THR   -0.6600
   2467 HN        -99.0960  -10.5690  -51.3410 H       155 THR    0.4300
   2468 HA        -99.7200   -8.6380  -49.2110 H       155 THR   -0.2700
   2469 HB       -102.0950   -9.4650  -49.3130 H       155 THR    0.0900
   2470 HG1      -102.4800  -10.6320  -51.3960 H       155 THR    0.0900
   2471 HG21     -101.0060   -8.4860  -52.0220 H       155 THR    0.0900
   2472 HG22     -101.4550   -7.4440  -50.6180 H       155 THR    0.5100
   2473 HG23     -102.7240   -8.4210  -51.4760 H       155 THR   -0.5100
   2474 N         -99.2750  -11.8290  -49.1310 N.am    156 HSE   -0.4700
   2475 CA        -99.0840  -12.9780  -48.2550 C.3     156 HSE    0.3100
   2476 C         -97.9440  -12.7310  -47.2700 C.2     156 HSE    0.0700
   2477 O         -96.8090  -12.4830  -47.6770 O.2     156 HSE    0.0900
   2478 CB        -98.8120  -14.2380  -49.0800 C.3     156 HSE   -0.0800
   2479 CG        -99.0310  -15.5140  -48.3250 C.ar    156 HSE    0.0900
   2480 CD2      -100.0300  -16.4240  -48.3900 C.ar    156 HSE    0.0900
   2481 ND1       -98.1480  -15.9740  -47.3730 N.ar    156 HSE   -0.7000
   2482 CE1       -98.5970  -17.1140  -46.8790 C.ar    156 HSE    0.2200
   2483 NE2       -99.7380  -17.4110  -47.4780 N.ar    156 HSE    0.2500
   2484 HN        -99.0140  -11.9560  -50.0850 H       156 HSE    0.1300
   2485 HA        -99.9790  -13.1020  -47.6640 H       156 HSE   -0.3600
   2486 HB1       -97.7560  -14.2160  -49.4250 H       156 HSE    0.3200
   2487 HB2       -99.4840  -14.2370  -49.9630 H       156 HSE   -0.0500
   2488 HD2      -100.9150  -16.4320  -49.0150 H       156 HSE    0.0900
   2489 HE1       -98.1270  -17.7260  -46.1100 H       156 HSE    0.5100
   2490 HE2      -100.3060  -18.2160  -47.3070 H       156 HSE   -0.5100
   2491 N         -98.2490  -12.7990  -45.9650 N.am    157 PRO   -0.2900
   2492 CA        -97.3030  -12.5260  -44.8750 C.3     157 PRO    0.0000
   2493 C         -96.1280  -13.4980  -44.8420 C.2     157 PRO    0.0900
   2494 O         -95.1270  -13.2240  -44.1780 O.2     157 PRO    0.0900
   2495 CB        -98.1600  -12.7010  -43.6160 C.3     157 PRO    0.0200
   2496 CG        -99.5690  -12.5210  -44.0790 C.3     157 PRO    0.0900
   2497 CD        -99.5960  -13.0980  -45.4560 C.3     157 PRO   -0.1800
   2498 HA        -96.8660  -11.5480  -44.9920 H       157 PRO    0.0900
   2499 HB1       -97.8970  -11.9380  -42.8530 H       157 PRO    0.0900
   2500 HB2       -98.0160  -13.7120  -43.1790 H       157 PRO   -0.1800
   2501 HG1      -100.2750  -13.0600  -43.4110 H       157 PRO    0.0900
   2502 HG2       -99.8430  -11.4450  -44.0980 H       157 PRO    0.0900
   2503 HD1       -99.7650  -14.1950  -45.4370 H       157 PRO    0.5100
   2504 HD2      -100.3640  -12.6070  -46.0900 H       157 PRO   -0.5100
   2505 N         -96.2490  -14.6220  -45.5420 N.am    158 GLY   -0.4700
   2506 CA        -95.1810  -15.6000  -45.6070 C.3     158 GLY    0.3100
   2507 C         -94.1100  -15.2080  -46.6040 C.2     158 GLY   -0.0200
   2508 O         -93.0150  -15.7720  -46.6110 O.2     158 GLY    0.0900
   2509 HN        -97.0770  -14.8420  -46.0520 H       158 GLY    0.0900
   2510 HA1       -95.6110  -16.5460  -45.9000 H       158 GLY    0.5100
   2511 HA2       -94.7400  -15.6800  -44.6240 H       158 GLY   -0.5100
   2512 N         -94.4270  -14.2340  -47.4550 N.am    159 GLY   -0.4700
   2513 CA        -93.4920  -13.7550  -48.4550 C.3     159 GLY    0.3100
   2514 C         -92.7450  -12.5210  -47.9970 C.2     159 GLY   -0.0200
   2515 O         -92.0370  -11.8830  -48.7790 O.2     159 GLY    0.0900
   2516 HN        -95.3200  -13.7920  -47.4430 H       159 GLY    0.0900
   2517 HA1       -94.0510  -13.5200  -49.3500 H       159 GLY    0.5100
   2518 HA2       -92.7830  -14.5450  -48.6560 H       159 GLY   -0.5100
   2519 N         -92.9050  -12.1750  -46.7220 N.am    160 LEU   -0.4700
   2520 CA        -92.2200  -11.0280  -46.1450 C.3     160 LEU    0.3100
   2521 C         -90.7700  -11.3770  -45.8360 C.2     160 LEU    0.0700
   2522 O         -90.4780  -12.0120  -44.8240 O.2     160 LEU    0.0900
   2523 CB        -92.9290  -10.5700  -44.8690 C.3     160 LEU   -0.1800
   2524 CG        -92.3080   -9.3740  -44.1430 C.3     160 LEU    0.0900
   2525 CD1       -92.3460   -8.1350  -45.0230 C.3     160 LEU    0.0900
   2526 CD2       -93.0140   -9.1230  -42.8200 C.3     160 LEU   -0.0900
   2527 HN        -93.5010  -12.6840  -46.1060 H       160 LEU    0.0900
   2528 HA        -92.2150  -10.2350  -46.8790 H       160 LEU   -0.2700
   2529 HB1       -92.9470  -11.4260  -44.1630 H       160 LEU    0.0900
   2530 HB2       -93.9730  -10.3010  -45.1370 H       160 LEU    0.0900
   2531 HG        -91.2540   -9.6090  -43.8830 H       160 LEU    0.0900
   2532 HD11      -93.3690   -7.9870  -45.4310 H       160 LEU   -0.2700
   2533 HD12      -91.6390   -8.2520  -45.8730 H       160 LEU    0.0900
   2534 HD13      -92.0690   -7.2390  -44.4270 H       160 LEU    0.0900
   2535 HD21      -92.9290  -10.0160  -42.1650 H       160 LEU    0.0900
   2536 HD22      -94.0910   -8.9160  -42.9990 H       160 LEU    0.5100
   2537 HD23      -92.5490   -8.2570  -42.3010 H       160 LEU   -0.5100
   2538 N         -89.8590  -10.9580  -46.7090 N.am    161 VAL   -0.4700
   2539 CA        -88.4530  -11.3090  -46.5620 C.3     161 VAL    0.3100
   2540 C         -87.5600  -10.0930  -46.3420 C.2     161 VAL    0.0700
   2541 O         -87.9190   -8.9640  -46.6840 O.2     161 VAL    0.0900
   2542 CB        -87.9380  -12.0930  -47.7830 C.3     161 VAL   -0.0900
   2543 CG1       -88.7230  -13.3870  -47.9520 C.3     161 VAL    0.0900
   2544 CG2       -88.0290  -11.2430  -49.0380 C.3     161 VAL   -0.2700
   2545 HN        -90.0940  -10.3910  -47.4940 H       161 VAL    0.0900
   2546 HA        -88.3530  -11.9060  -45.6670 H       161 VAL    0.0900
   2547 HB        -86.8620  -12.3310  -47.6420 H       161 VAL    0.0900
   2548 HG11      -89.8020  -13.1630  -48.1010 H       161 VAL   -0.2700
   2549 HG12      -88.6150  -14.0170  -47.0440 H       161 VAL    0.0900
   2550 HG13      -88.3500  -13.9430  -48.8390 H       161 VAL    0.0900
   2551 HG21      -87.4160  -10.3230  -48.9220 H       161 VAL    0.0900
   2552 HG22      -89.0840  -10.9440  -49.2170 H       161 VAL    0.5100
   2553 HG23      -87.6490  -11.8140  -49.9110 H       161 VAL   -0.5100
   2554 N         -86.3870  -10.3400  -45.7600 N.am    162 CYS   -0.4700
   2555 CA        -85.3890   -9.3040  -45.5420 C.3     162 CYS    0.3100
   2556 C         -84.4140   -9.2700  -46.7120 C.2     162 CYS    0.0700
   2557 O         -83.5150  -10.1050  -46.8130 O.2     162 CYS    0.0900
   2558 CB        -84.6360   -9.5530  -44.2350 C.3     162 CYS   -0.1000
   2559 SG        -83.3360   -8.3510  -43.8720 S.3     162 CYS    0.0900
   2560 HN        -86.1410  -11.2530  -45.4440 H       162 CYS    0.0900
   2561 HA        -85.8960   -8.3510  -45.5080 H       162 CYS   -0.0800
   2562 HB1       -84.1800  -10.5650  -44.2880 H       162 CYS    0.5100
   2563 HB2       -85.3740   -9.5420  -43.4060 H       162 CYS   -0.5100
   2564 N         -84.5960   -8.2930  -47.5950 N.am    163 THR   -0.4700
   2565 CA        -83.8180   -8.1950  -48.8210 C.3     163 THR    0.3100
   2566 C         -83.4000   -6.7470  -49.0600 C.2     163 THR    0.0700
   2567 O         -84.0560   -5.8220  -48.5730 O.2     163 THR    0.0900
   2568 CB        -84.6390   -8.7240  -50.0230 C.3     163 THR    0.1400
   2569 CG2       -85.9320   -7.9360  -50.1770 C.3     163 THR    0.0900
   2570 OG1       -83.8770   -8.6210  -51.2310 O.3     163 THR   -0.6600
   2571 HN        -85.2780   -7.5800  -47.4550 H       163 THR    0.4300
   2572 HA        -82.9190   -8.7770  -48.6940 H       163 THR   -0.2700
   2573 HB        -84.9040   -9.7900  -49.8580 H       163 THR    0.0900
   2574 HG1       -83.9460   -7.7060  -51.5110 H       163 THR    0.0900
   2575 HG21      -85.7060   -6.8620  -50.3460 H       163 THR    0.0900
   2576 HG22      -86.5420   -8.0290  -49.2530 H       163 THR    0.5100
   2577 HG23      -86.5070   -8.3190  -51.0460 H       163 THR   -0.5100
   2578 N         -82.2840   -6.5360  -49.7830 N.am    164 PRO   -0.2900
   2579 CA        -81.8880   -5.1860  -50.1920 C.3     164 PRO    0.0000
   2580 C         -82.9900   -4.4770  -50.9750 C.2     164 PRO    0.0900
   2581 O         -83.4820   -5.0050  -51.9740 O.2     164 PRO    0.0900
   2582 CB        -80.6570   -5.4240  -51.0830 C.3     164 PRO    0.0200
   2583 CG        -80.6170   -6.9130  -51.3320 C.3     164 PRO    0.0900
   2584 CD        -81.2520   -7.5260  -50.1310 C.3     164 PRO   -0.1800
   2585 HA        -81.7040   -4.5700  -49.3260 H       164 PRO    0.0900
   2586 HB1       -79.7320   -5.0890  -50.5670 H       164 PRO    0.0900
   2587 HB2       -80.7560   -4.8700  -52.0400 H       164 PRO   -0.1800
   2588 HG1       -81.1820   -7.1720  -52.2530 H       164 PRO    0.0900
   2589 HG2       -79.5690   -7.2640  -51.4450 H       164 PRO    0.0900
   2590 HD1       -81.7210   -8.5040  -50.3670 H       164 PRO    0.5100
   2591 HD2       -80.5310   -7.6410  -49.2970 H       164 PRO   -0.5100
   2592 N         -83.3700   -3.2870  -50.5170 N.am    165 ILE   -0.4700
   2593 CA        -84.4900   -2.5540  -51.0970 C.3     165 ILE    0.3100
   2594 C         -84.0470   -1.5180  -52.1230 C.2     165 ILE    0.0700
   2595 O         -84.8690   -0.7750  -52.6610 O.2     165 ILE    0.0900
   2596 CB        -85.3130   -1.8430  -50.0070 C.3     165 ILE   -0.0900
   2597 CG1       -84.4200   -0.8980  -49.2000 C.3     165 ILE    0.0900
   2598 CG2       -85.9770   -2.8620  -49.0940 C.3     165 ILE   -0.2700
   2599 CD        -85.1210   -0.2330  -48.0360 C.3     165 ILE    0.0900
   2600 HN        -82.9080   -2.8430  -49.7540 H       165 ILE    0.0900
   2601 HA        -85.1080   -3.2600  -51.6310 H       165 ILE    0.0900
   2602 HB        -86.0940   -1.2140  -50.4860 H       165 ILE   -0.1800
   2603 HG11      -84.0400   -0.1070  -49.8810 H       165 ILE    0.0900
   2604 HG12      -83.5580   -1.4780  -48.8070 H       165 ILE    0.0900
   2605 HG21      -85.2130   -3.3700  -48.4690 H       165 ILE   -0.2700
   2606 HG22      -86.5040   -3.6280  -49.7020 H       165 ILE    0.0900
   2607 HG23      -86.7030   -2.3530  -48.4230 H       165 ILE    0.0900
   2608 HD1       -85.3390   -0.9800  -47.2440 H       165 ILE    0.0900
   2609 HD2       -86.0810    0.2110  -48.3770 H       165 ILE    0.5100
   2610 HD3       -84.4730    0.5610  -47.6070 H       165 ILE   -0.5100
   2611 N         -82.7460   -1.4670  -52.3960 N.am    166 VAL   -0.4700
   2612 CA        -82.2090   -0.5010  -53.3450 C.3     166 VAL    0.3100
   2613 C         -81.7880   -1.1990  -54.6390 C.2     166 VAL    0.0700
   2614 O         -81.5850   -2.4140  -54.6590 O.2     166 VAL    0.0900
   2615 CB        -81.0340    0.2920  -52.7330 C.3     166 VAL   -0.0900
   2616 CG1       -79.7300   -0.4830  -52.8670 C.3     166 VAL    0.0900
   2617 CG2       -80.9250    1.6680  -53.3750 C.3     166 VAL   -0.2700
   2618 HN        -82.0870   -2.0800  -51.9680 H       166 VAL    0.0900
   2619 HA        -83.0070    0.1720  -53.6210 H       166 VAL    0.0900
   2620 HB        -81.2390    0.4830  -51.6590 H       166 VAL    0.0900
   2621 HG11      -79.4140   -0.5170  -53.9320 H       166 VAL   -0.2700
   2622 HG12      -79.8710   -1.5240  -52.5050 H       166 VAL    0.0900
   2623 HG13      -78.9330    0.0150  -52.2750 H       166 VAL    0.0900
   2624 HG21      -81.9150    2.1710  -53.3710 H       166 VAL    0.0900
   2625 HG22      -80.5830    1.5680  -54.4280 H       166 VAL    0.5100
   2626 HG23      -80.2060    2.2950  -52.8060 H       166 VAL   -0.5100
   2627 N         -81.6700   -0.4320  -55.7210 N.am    167 ASP   -0.4700
   2628 CA        -81.3970   -0.9900  -57.0430 C.3     167 ASP    0.3100
   2629 C         -80.0350   -1.6710  -57.1510 C.2     167 ASP    0.0700
   2630 O         -79.2250   -1.6290  -56.2250 O.2     167 ASP    0.0900
   2631 CB        -81.5370    0.0870  -58.1240 C.3     167 ASP   -0.2800
   2632 CG        -80.5550    1.2270  -57.9420 C.2     167 ASP    0.0900
   2633 OD1       -80.1700    1.5040  -56.7880 O.co2   167 ASP    0.0900
   2634 OD2       -80.1700    1.8480  -58.9560 O.co2   167 ASP    0.6200
   2635 HN        -81.7640    0.5600  -55.6770 H       167 ASP   -0.7600
   2636 HA        -82.0980   -1.7910  -57.2190 H       167 ASP   -0.7600
   2637 HB1       -82.5680    0.5010  -58.0910 H       167 ASP    0.5100
   2638 HB2       -81.3620   -0.3750  -59.1200 H       167 ASP   -0.5100
   2639 N         -79.7930   -2.3000  -58.2990 N.am    168 THR   -0.4700
   2640 CA        -78.5730   -3.0610  -58.5370 C.3     168 THR    0.3100
   2641 C         -77.3250   -2.1850  -58.4840 C.2     168 THR    0.0700
   2642 O         -76.2900   -2.5950  -57.9580 O.2     168 THR    0.0900
   2643 CB        -78.6270   -3.7840  -59.9000 C.3     168 THR    0.1400
   2644 CG2       -77.4060   -4.6720  -60.0920 C.3     168 THR    0.0900
   2645 OG1       -79.8100   -4.5880  -59.9710 O.3     168 THR   -0.6600
   2646 HN        -80.4430   -2.2780  -59.0530 H       168 THR    0.4300
   2647 HA        -78.4670   -3.7790  -57.7380 H       168 THR   -0.2700
   2648 HB        -78.6470   -3.0380  -60.7230 H       168 THR    0.0900
   2649 HG1       -79.6140   -5.3910  -59.4820 H       168 THR    0.0900
   2650 HG21      -77.3610   -5.4390  -59.2900 H       168 THR    0.0900
   2651 HG22      -76.4800   -4.0590  -60.0480 H       168 THR    0.5100
   2652 HG23      -77.4650   -5.1900  -61.0740 H       168 THR   -0.5100
   2653 N         -77.4290   -0.9740  -59.0270 N.am    169 ALA   -0.4700
   2654 CA        -76.3010   -0.0500  -59.0720 C.3     169 ALA    0.3100
   2655 C         -75.8200    0.3400  -57.6780 C.2     169 ALA    0.0700
   2656 O         -74.6400    0.2010  -57.3540 O.2     169 ALA    0.0900
   2657 CB        -76.6670    1.1910  -59.8730 C.3     169 ALA   -0.2700
   2658 HN        -78.2810   -0.6440  -59.4250 H       169 ALA    0.0900
   2659 HA        -75.4660   -0.5620  -59.5300 H       169 ALA    0.0900
   2660 HB1       -77.5320    1.7060  -59.4030 H       169 ALA    0.0900
   2661 HB2       -76.9450    0.9030  -60.9090 H       169 ALA    0.5100
   2662 HB3       -75.8060    1.8920  -59.8970 H       169 ALA   -0.5100
   2663 N         -76.7440    0.8220  -56.8510 N.am    170 THR   -0.4700
   2664 CA        -76.4180    1.2430  -55.4940 C.3     170 THR    0.3100
   2665 C         -75.9140    0.0680  -54.6630 C.2     170 THR    0.0700
   2666 O         -75.0000    0.2150  -53.8500 O.2     170 THR    0.0900
   2667 CB        -77.6320    1.8740  -54.7950 C.3     170 THR    0.1400
   2668 CG2       -77.2280    2.5020  -53.4690 C.3     170 THR    0.0900
   2669 OG1       -78.2070    2.8780  -55.6400 O.3     170 THR   -0.6600
   2670 HN        -77.6990    0.9160  -57.1210 H       170 THR    0.4300
   2671 HA        -75.6110    1.9580  -55.5540 H       170 THR   -0.2700
   2672 HB        -78.3970    1.0950  -54.5900 H       170 THR    0.0900
   2673 HG1       -78.9650    2.4670  -56.0610 H       170 THR    0.0900
   2674 HG21      -76.3460    3.1620  -53.6130 H       170 THR    0.0900
   2675 HG22      -76.9600    1.7070  -52.7400 H       170 THR    0.5100
   2676 HG23      -78.0650    3.1110  -53.0680 H       170 THR   -0.5100
   2677 N         -76.5150   -1.1010  -54.8800 N.am    171 LEU   -0.4700
   2678 CA        -76.0870   -2.3220  -54.2130 C.3     171 LEU    0.3100
   2679 C         -74.6370   -2.6230  -54.5670 C.2     171 LEU    0.0700
   2680 O         -73.8280   -2.9630  -53.6980 O.2     171 LEU    0.0900
   2681 CB        -76.9870   -3.4930  -54.6150 C.3     171 LEU   -0.1800
   2682 CG        -76.7870   -4.8100  -53.8620 C.3     171 LEU    0.0900
   2683 CD1       -76.9640   -4.6050  -52.3670 C.3     171 LEU    0.0900
   2684 CD2       -77.7480   -5.8680  -54.3790 C.3     171 LEU   -0.0900
   2685 HN        -77.2840   -1.1920  -55.5070 H       171 LEU    0.0900
   2686 HA        -76.1380   -2.1580  -53.1470 H       171 LEU   -0.2700
   2687 HB1       -76.8200   -3.6930  -55.6940 H       171 LEU    0.0900
   2688 HB2       -78.0400   -3.1760  -54.4650 H       171 LEU    0.0900
   2689 HG        -75.7640   -5.1960  -54.0620 H       171 LEU    0.0900
   2690 HD11      -77.9120   -4.0620  -52.1650 H       171 LEU   -0.2700
   2691 HD12      -76.1200   -4.0060  -51.9640 H       171 LEU    0.0900
   2692 HD13      -77.0030   -5.5890  -51.8520 H       171 LEU    0.0900
   2693 HD21      -77.7000   -5.9190  -55.4870 H       171 LEU    0.0900
   2694 HD22      -78.7870   -5.6130  -54.0810 H       171 LEU    0.5100
   2695 HD23      -77.4740   -6.8620  -53.9660 H       171 LEU   -0.5100
   2696 N         -74.3070   -2.4790  -55.8510 N.am    172 LYS   -0.4700
   2697 CA        -72.9330   -2.6170  -56.3090 C.3     172 LYS    0.3100
   2698 C         -72.0280   -1.6330  -55.5830 C.2     172 LYS    0.0700
   2699 O         -70.9600   -2.0040  -55.1060 O.2     172 LYS    0.0900
   2700 CB        -72.8320   -2.3940  -57.8210 C.3     172 LYS   -0.1800
   2701 CG        -73.3130   -3.5620  -58.6650 C.3     172 LYS    0.0900
   2702 CD        -73.1870   -3.2590  -60.1490 C.3     172 LYS    0.0900
   2703 CE        -73.6980   -4.4150  -60.9920 C.3     172 LYS   -0.1800
   2704 NZ        -73.6180   -4.1170  -62.4490 N.4     172 LYS    0.0900
   2705 HN        -74.9850   -2.2700  -56.5520 H       172 LYS    0.0900
   2706 HA        -72.5970   -3.6110  -56.0550 H       172 LYS   -0.1800
   2707 HB1       -71.7690   -2.1960  -58.0740 H       172 LYS    0.0900
   2708 HB2       -73.4370   -1.5010  -58.0840 H       172 LYS    0.0900
   2709 HG1       -74.3770   -3.7710  -58.4240 H       172 LYS    0.2100
   2710 HG2       -72.7070   -4.4610  -58.4230 H       172 LYS    0.0500
   2711 HD1       -72.1200   -3.0730  -60.3950 H       172 LYS    0.0500
   2712 HD2       -73.7740   -2.3470  -60.3860 H       172 LYS   -0.3000
   2713 HE1       -74.7620   -4.6170  -60.7470 H       172 LYS    0.3300
   2714 HE2       -73.0830   -5.3210  -60.8000 H       172 LYS    0.3300
   2715 HZ1       -72.6290   -3.9340  -62.7120 H       172 LYS    0.3300
   2716 HZ2       -74.1950   -3.2780  -62.6630 H       172 LYS    0.5100
   2717 HZ3       -73.9770   -4.9300  -62.9890 H       172 LYS   -0.5100
   2718 N         -72.4660   -0.3800  -55.4870 N.am    173 VAL   -0.4700
   2719 CA        -71.6690    0.6590  -54.8430 C.3     173 VAL    0.3100
   2720 C         -71.3600    0.3480  -53.3780 C.2     173 VAL    0.0700
   2721 O         -70.2140    0.4570  -52.9410 O.2     173 VAL    0.0900
   2722 CB        -72.3450    2.0410  -54.9460 C.3     173 VAL   -0.0900
   2723 CG1       -71.5170    3.0940  -54.2260 C.3     173 VAL    0.0900
   2724 CG2       -72.5370    2.4260  -56.4040 C.3     173 VAL   -0.2700
   2725 HN        -73.3500   -0.0970  -55.8480 H       173 VAL    0.0900
   2726 HA        -70.7040    0.6820  -55.3270 H       173 VAL    0.0900
   2727 HB        -73.3560    1.9900  -54.4890 H       173 VAL    0.0900
   2728 HG11      -70.4570    3.0370  -54.5540 H       173 VAL   -0.2700
   2729 HG12      -71.5590    2.9230  -53.1280 H       173 VAL    0.0900
   2730 HG13      -71.9070    4.1080  -54.4620 H       173 VAL    0.0900
   2731 HG21      -72.8510    1.5390  -56.9960 H       173 VAL    0.0900
   2732 HG22      -71.5820    2.8110  -56.8230 H       173 VAL    0.5100
   2733 HG23      -73.3240    3.2060  -56.4900 H       173 VAL   -0.5100
   2734 N         -72.3810   -0.0520  -52.6180 N.am    174 VAL   -0.4700
   2735 CA        -72.1960   -0.3330  -51.1950 C.3     174 VAL    0.3100
   2736 C         -71.4110   -1.6220  -50.9430 C.2     174 VAL    0.0700
   2737 O         -70.5790   -1.6840  -50.0320 O.2     174 VAL    0.0900
   2738 CB        -73.5390   -0.3410  -50.4200 C.3     174 VAL   -0.0900
   2739 CG1       -74.1710    1.0420  -50.4430 C.3     174 VAL    0.0900
   2740 CG2       -74.4980   -1.3730  -50.9900 C.3     174 VAL   -0.2700
   2741 HN        -73.3020   -0.1760  -52.9800 H       174 VAL    0.0900
   2742 HA        -71.5450    0.4280  -50.7930 H       174 VAL    0.0900
   2743 HB        -73.3560   -0.6460  -49.3680 H       174 VAL    0.0900
   2744 HG11      -74.3670    1.3550  -51.4910 H       174 VAL   -0.2700
   2745 HG12      -73.4840    1.7800  -49.9750 H       174 VAL    0.0900
   2746 HG13      -75.1350    1.0260  -49.8920 H       174 VAL    0.0900
   2747 HG21      -74.1350   -2.3990  -50.7610 H       174 VAL    0.0900
   2748 HG22      -74.5650   -1.2590  -52.0930 H       174 VAL    0.5100
   2749 HG23      -75.5040   -1.2450  -50.5380 H       174 VAL   -0.5100
   2750 N         -71.6630   -2.6520  -51.7530 N.am    175 ILE   -0.4700
   2751 CA        -70.9270   -3.9060  -51.6300 C.3     175 ILE    0.3100
   2752 C         -69.4530   -3.7060  -51.9710 C.2     175 ILE    0.0700
   2753 O         -68.5700   -4.2410  -51.2980 O.2     175 ILE    0.0900
   2754 CB        -71.5440   -5.0200  -52.5020 C.3     175 ILE   -0.0900
   2755 CG1       -72.9170   -5.4190  -51.9530 C.3     175 ILE    0.0900
   2756 CG2       -70.6380   -6.2390  -52.5430 C.3     175 ILE   -0.2700
   2757 CD        -73.6210   -6.4710  -52.7750 C.3     175 ILE    0.0900
   2758 HN        -72.3540   -2.6110  -52.4710 H       175 ILE    0.0900
   2759 HA        -70.9450   -4.1960  -50.5910 H       175 ILE    0.0900
   2760 HB        -71.6930   -4.6380  -53.5340 H       175 ILE   -0.1800
   2761 HG11      -73.5580   -4.5120  -51.9160 H       175 ILE    0.0900
   2762 HG12      -72.7840   -5.8080  -50.9220 H       175 ILE    0.0900
   2763 HG21      -70.4860   -6.6390  -51.5170 H       175 ILE   -0.2700
   2764 HG22      -69.6480   -5.9610  -52.9640 H       175 ILE    0.0900
   2765 HG23      -71.1000   -7.0330  -53.1680 H       175 ILE    0.0900
   2766 HD1       -73.1030   -7.4490  -52.6700 H       175 ILE    0.0900
   2767 HD2       -73.6140   -6.1810  -53.8470 H       175 ILE    0.5100
   2768 HD3       -74.6690   -6.5860  -52.4250 H       175 ILE   -0.5100
   2769 N         -69.1880   -2.9210  -53.0150 N.am    176 GLN   -0.4700
   2770 CA        -67.8230   -2.5590  -53.3810 C.3     176 GLN    0.3100
   2771 C         -67.1720   -1.7440  -52.2740 C.2     176 GLN    0.0700
   2772 O         -65.9930   -1.9200  -51.9740 O.2     176 GLN    0.0900
   2773 CB        -67.8000   -1.7640  -54.6900 C.3     176 GLN   -0.1800
   2774 CG        -68.0510   -2.5960  -55.9370 C.3     176 GLN    0.0900
   2775 CD        -68.3450   -1.7360  -57.1510 C.2     176 GLN    0.0900
   2776 NE2       -68.0780   -0.4370  -57.0390 N.am    176 GLN   -0.1800
   2777 OE1       -68.8070   -2.2280  -58.1750 O.2     176 GLN    0.0900
   2778 HN        -69.9090   -2.5450  -53.5910 H       176 GLN    0.0900
   2779 HA        -67.2540   -3.4710  -53.4880 H       176 GLN    0.5500
   2780 HB1       -66.8060   -1.2810  -54.7860 H       176 GLN   -0.5500
   2781 HB2       -68.5810   -0.9770  -54.6330 H       176 GLN   -0.6200
   2782 HG1       -68.9190   -3.2650  -55.7590 H       176 GLN    0.3200
   2783 HG2       -67.1510   -3.2120  -56.1490 H       176 GLN    0.3000
   2784 HE21      -68.2530    0.1770  -57.8090 H       176 GLN    0.5100
   2785 HE22      -67.7040   -0.0760  -56.1850 H       176 GLN   -0.5100
   2786 N         -67.9490   -0.8450  -51.6730 N.am    177 LEU   -0.4700
   2787 CA        -67.4780   -0.0490  -50.5480 C.3     177 LEU    0.3100
   2788 C         -66.9900   -0.9500  -49.4240 C.2     177 LEU    0.0700
   2789 O         -65.8720   -0.7950  -48.9300 O.2     177 LEU    0.0900
   2790 CB        -68.5980    0.8590  -50.0330 C.3     177 LEU   -0.1800
   2791 CG        -68.3680    1.5220  -48.6720 C.3     177 LEU    0.0900
   2792 CD1       -67.3060    2.6090  -48.7640 C.3     177 LEU    0.0900
   2793 CD2       -69.6690    2.0770  -48.1180 C.3     177 LEU   -0.0900
   2794 HN        -68.8870   -0.6760  -51.9650 H       177 LEU    0.0900
   2795 HA        -66.6390    0.5410  -50.8830 H       177 LEU   -0.2700
   2796 HB1       -69.5230    0.2510  -49.9620 H       177 LEU    0.0900
   2797 HB2       -68.7510    1.6650  -50.7800 H       177 LEU    0.0900
   2798 HG        -68.0400    0.7510  -47.9410 H       177 LEU    0.0900
   2799 HD11      -67.6230    3.3930  -49.4840 H       177 LEU   -0.2700
   2800 HD12      -66.3470    2.1720  -49.1150 H       177 LEU    0.0900
   2801 HD13      -67.1600    3.0800  -47.7690 H       177 LEU    0.0900
   2802 HD21      -70.4110    1.2590  -47.9910 H       177 LEU    0.0900
   2803 HD22      -70.0880    2.8300  -48.8190 H       177 LEU    0.5100
   2804 HD23      -69.4890    2.5470  -47.1280 H       177 LEU   -0.5100
   2805 N         -67.8340   -1.9030  -49.0310 N.am    178 ASN   -0.4700
   2806 CA        -67.4810   -2.8460  -47.9780 C.3     178 ASN    0.3100
   2807 C         -66.2660   -3.6960  -48.3360 C.2     178 ASN    0.0700
   2808 O         -65.3660   -3.8810  -47.5250 O.2     178 ASN    0.0900
   2809 CB        -68.6720   -3.7500  -47.6480 C.3     178 ASN   -0.1800
   2810 CG        -68.3780   -4.7080  -46.5110 C.2     178 ASN    0.0900
   2811 ND2       -69.0290   -5.8680  -46.5320 N.am    178 ASN    0.0900
   2812 OD1       -67.5760   -4.4160  -45.6260 O.2     178 ASN    0.5500
   2813 HN        -68.7380   -2.0130  -49.4370 H       178 ASN   -0.5500
   2814 HA        -67.1850   -2.2810  -47.1070 H       178 ASN   -0.6200
   2815 HB1       -68.9360   -4.3430  -48.5500 H       178 ASN    0.3200
   2816 HB2       -69.5380   -3.1160  -47.3620 H       178 ASN    0.3000
   2817 HD21      -69.8380   -5.9990  -45.9580 H       178 ASN    0.5100
   2818 HD22      -68.7090   -6.6100  -47.1220 H       178 ASN   -0.5100
   2819 N         -66.2410   -4.2040  -49.5680 N.am    179 THR   -0.4700
   2820 CA        -65.1710   -5.0870  -50.0160 C.3     179 THR    0.3100
   2821 C         -63.8130   -4.3880  -50.0530 C.2     179 THR    0.0700
   2822 O         -62.8040   -4.9480  -49.6290 O.2     179 THR    0.0900
   2823 CB        -65.4770   -5.6820  -51.4040 C.3     179 THR    0.1400
   2824 CG2       -64.4000   -6.6760  -51.8110 C.3     179 THR    0.0900
   2825 OG1       -66.7460   -6.3480  -51.3750 O.3     179 THR   -0.6600
   2826 HN        -66.9530   -4.0030  -50.2360 H       179 THR    0.4300
   2827 HA        -65.0660   -5.8770  -49.2880 H       179 THR   -0.2700
   2828 HB        -65.5130   -4.8710  -52.1640 H       179 THR    0.0900
   2829 HG1       -67.4060   -5.6560  -51.2950 H       179 THR    0.0900
   2830 HG21      -64.2230   -7.4040  -50.9910 H       179 THR    0.0900
   2831 HG22      -63.4500   -6.1410  -52.0200 H       179 THR    0.5100
   2832 HG23      -64.7220   -7.2340  -52.7170 H       179 THR   -0.5100
   2833 N         -63.7910   -3.1580  -50.5600 N.am    180 PHE   -0.4700
   2834 CA        -62.5550   -2.3950  -50.6390 C.3     180 PHE    0.3100
   2835 C         -62.0980   -1.8820  -49.2750 C.2     180 PHE    0.0700
   2836 O         -60.9290   -2.0150  -48.9140 O.2     180 PHE    0.0900
   2837 CB        -62.6970   -1.2160  -51.6090 C.3     180 PHE   -0.1800
   2838 CG        -62.6130   -1.6020  -53.0580 C.ar    180 PHE    0.0900
   2839 CD1       -61.4530   -2.1590  -53.5750 C.ar    180 PHE    0.0900
   2840 CD2       -63.6840   -1.3890  -53.9110 C.ar    180 PHE    0.0000
   2841 CE1       -61.3680   -2.5090  -54.9100 C.ar    180 PHE   -0.1150
   2842 CE2       -63.6070   -1.7360  -55.2480 C.ar    180 PHE    0.1150
   2843 CZ        -62.4470   -2.2970  -55.7480 C.ar    180 PHE   -0.1150
   2844 HN        -64.6100   -2.7090  -50.9040 H       180 PHE    0.1150
   2845 HA        -61.7730   -3.0610  -50.9730 H       180 PHE   -0.1150
   2846 HB1       -61.8840   -0.4840  -51.4170 H       180 PHE    0.1150
   2847 HB2       -63.6870   -0.7350  -51.4550 H       180 PHE   -0.1150
   2848 HD1       -60.6040   -2.3200  -52.9260 H       180 PHE    0.1150
   2849 HD2       -64.5910   -0.9450  -53.5260 H       180 PHE   -0.1150
   2850 HE1       -60.4600   -2.9480  -55.2980 H       180 PHE    0.1150
   2851 HE2       -64.4520   -1.5710  -55.9000 H       180 PHE    0.5100
   2852 HZ        -62.3840   -2.5680  -56.7910 H       180 PHE   -0.5100
   2853 N         -63.0240   -1.3020  -48.5170 N.am    181 MET   -0.4700
   2854 CA        -62.6680   -0.6260  -47.2740 C.3     181 MET    0.3100
   2855 C         -62.4540   -1.5560  -46.0820 C.2     181 MET    0.0700
   2856 O         -61.6510   -1.2600  -45.1980 O.2     181 MET    0.0900
   2857 CB        -63.7130    0.4400  -46.9220 C.3     181 MET   -0.1800
   2858 CG        -63.8480    1.5570  -47.9500 C.3     181 MET    0.0900
   2859 SD        -62.3390    2.5220  -48.1700 S.3     181 MET    0.0900
   2860 CE        -61.7200    1.8490  -49.7130 C.3     181 MET   -0.1400
   2861 HN        -63.9910   -1.3020  -48.7600 H       181 MET    0.0900
   2862 HA        -61.6980   -0.1710  -47.4060 H       181 MET    0.0900
   2863 HB1       -63.4330    0.8940  -45.9480 H       181 MET   -0.0900
   2864 HB2       -64.6990   -0.0590  -46.8160 H       181 MET   -0.2200
   2865 HG1       -64.6680    2.2310  -47.6260 H       181 MET    0.0900
   2866 HG2       -64.1340    1.1010  -48.9210 H       181 MET    0.0900
   2867 HE1       -62.5110    1.8330  -50.4930 H       181 MET    0.0900
   2868 HE2       -61.3660    0.8070  -49.5630 H       181 MET    0.5100
   2869 HE3       -60.8780    2.4680  -50.0910 H       181 MET   -0.5100
   2870 N         -63.1660   -2.6810  -46.0500 N.am    182 SER   -0.4700
   2871 CA        -63.0960   -3.5780  -44.9010 C.3     182 SER    0.3100
   2872 C         -62.2580   -4.8250  -45.1570 C.2     182 SER    0.0700
   2873 O         -62.0200   -5.6180  -44.2460 O.2     182 SER    0.0900
   2874 CB        -64.5010   -3.9830  -44.4450 C.3     182 SER    0.0500
   2875 OG        -65.1530   -4.7580  -45.4320 O.3     182 SER    0.0900
   2876 HN        -63.7680   -2.9570  -46.7960 H       182 SER    0.0900
   2877 HA        -62.5780   -3.0640  -44.1060 H       182 SER   -0.6600
   2878 HB1       -65.1070   -3.0720  -44.2530 H       182 SER    0.4300
   2879 HB2       -64.4300   -4.5840  -43.5130 H       182 SER    0.5100
   2880 HG1       -66.0660   -4.4590  -45.4430 H       182 SER   -0.5100
   2881 N         -61.8030   -5.0020  -46.3960 N.am    183 PHE   -0.4700
   2882 CA        -61.0460   -6.1980  -46.7490 C.3     183 PHE    0.3100
   2883 C         -59.7620   -5.8930  -47.5110 C.2     183 PHE    0.0700
   2884 O         -58.6770   -5.9020  -46.9330 O.2     183 PHE    0.0900
   2885 CB        -61.9180   -7.1680  -47.5470 C.3     183 PHE   -0.1800
   2886 CG        -61.2660   -8.4920  -47.8140 C.ar    183 PHE    0.0900
   2887 CD1       -61.0280   -9.3820  -46.7790 C.ar    183 PHE    0.0900
   2888 CD2       -60.8990   -8.8530  -49.1000 C.ar    183 PHE    0.0000
   2889 CE1       -60.4290  -10.6050  -47.0210 C.ar    183 PHE   -0.1150
   2890 CE2       -60.3000  -10.0750  -49.3480 C.ar    183 PHE    0.1150
   2891 CZ        -60.0650  -10.9510  -48.3070 C.ar    183 PHE   -0.1150
   2892 HN        -61.9550   -4.3390  -47.1250 H       183 PHE    0.1150
   2893 HA        -60.7090   -6.6630  -45.8330 H       183 PHE   -0.1150
   2894 HB1       -62.1590   -6.7160  -48.5330 H       183 PHE    0.1150
   2895 HB2       -62.8530   -7.3710  -46.9820 H       183 PHE   -0.1150
   2896 HD1       -61.3140   -9.1180  -45.7720 H       183 PHE    0.1150
   2897 HD2       -61.0830   -8.1730  -49.9180 H       183 PHE   -0.1150
   2898 HE1       -60.2460  -11.2880  -46.2050 H       183 PHE    0.1150
   2899 HE2       -60.0170  -10.3430  -50.3550 H       183 PHE    0.5100
   2900 HZ        -59.5980  -11.9060  -48.4990 H       183 PHE   -0.5100
   2901 N         -59.8920   -5.6200  -48.8090 N.am    184 LEU   -0.4700
   2902 CA        -58.7410   -5.4430  -49.6930 C.3     184 LEU    0.3100
   2903 C         -57.7080   -4.4350  -49.1940 C.2     184 LEU    0.0700
   2904 O         -56.5930   -4.8100  -48.8460 O.2     184 LEU    0.0900
   2905 CB        -59.2020   -5.0770  -51.1060 C.3     184 LEU   -0.1800
   2906 CG        -59.8690   -6.2120  -51.8840 C.3     184 LEU    0.0900
   2907 CD1       -60.3110   -5.7400  -53.2600 C.3     184 LEU    0.0900
   2908 CD2       -58.9250   -7.4010  -51.9980 C.3     184 LEU   -0.0900
   2909 HN        -60.7870   -5.5240  -49.2380 H       184 LEU    0.0900
   2910 HA        -58.1830   -6.3680  -49.7070 H       184 LEU   -0.2700
   2911 HB1       -58.3160   -4.7360  -51.6820 H       184 LEU    0.0900
   2912 HB2       -59.9250   -4.2380  -51.0280 H       184 LEU    0.0900
   2913 HG        -60.7530   -6.5740  -51.3190 H       184 LEU    0.0900
   2914 HD11      -59.4350   -5.3830  -53.8410 H       184 LEU   -0.2700
   2915 HD12      -61.0340   -4.9020  -53.1580 H       184 LEU    0.0900
   2916 HD13      -60.7870   -6.5780  -53.8130 H       184 LEU    0.0900
   2917 HD21      -58.7970   -7.8840  -51.0050 H       184 LEU    0.0900
   2918 HD22      -57.9300   -7.0610  -52.3580 H       184 LEU    0.5100
   2919 HD23      -59.3430   -8.1500  -52.7050 H       184 LEU   -0.5100
   2920 N         -58.0850   -3.1590  -49.1590 N.am    185 PHE   -0.4700
   2921 CA        -57.1890   -2.0840  -48.7200 C.3     185 PHE    0.3100
   2922 C         -56.5420   -2.2980  -47.3340 C.2     185 PHE    0.0700
   2923 O         -55.3050   -2.3040  -47.2240 O.2     185 PHE    0.0900
   2924 CB        -57.9130   -0.7270  -48.8100 C.3     185 PHE   -0.1800
   2925 CG        -57.1120    0.4370  -48.3040 C.ar    185 PHE    0.0900
   2926 CD1       -56.1240    1.0110  -49.0890 C.ar    185 PHE    0.0900
   2927 CD2       -57.3690    0.9800  -47.0540 C.ar    185 PHE    0.0000
   2928 CE1       -55.3920    2.0900  -48.6280 C.ar    185 PHE   -0.1150
   2929 CE2       -56.6400    2.0590  -46.5880 C.ar    185 PHE    0.1150
   2930 CZ        -55.6510    2.6160  -47.3760 C.ar    185 PHE   -0.1150
   2931 HN        -58.9990   -2.8740  -49.4330 H       185 PHE    0.1150
   2932 HA        -56.3160   -2.0910  -49.3540 H       185 PHE   -0.1150
   2933 HB1       -58.8440   -0.7700  -48.2060 H       185 PHE    0.1150
   2934 HB2       -58.1590   -0.5160  -49.8740 H       185 PHE   -0.1150
   2935 HD1       -55.9230    0.6110  -50.0720 H       185 PHE    0.1150
   2936 HD2       -58.1460    0.5550  -46.4380 H       185 PHE   -0.1150
   2937 HE1       -54.6180    2.5220  -49.2450 H       185 PHE    0.1150
   2938 HE2       -56.8440    2.4670  -45.6090 H       185 PHE    0.5100
   2939 HZ        -55.0820    3.4600  -47.0140 H       185 PHE   -0.5100
   2940 N         -57.3570   -2.5050  -46.2780 N.am    186 PRO   -0.2900
   2941 CA        -56.7470   -2.6050  -44.9460 C.3     186 PRO    0.0000
   2942 C         -55.8980   -3.8600  -44.7590 C.2     186 PRO    0.0900
   2943 O         -54.8590   -3.7860  -44.1050 O.2     186 PRO    0.0900
   2944 CB        -57.9570   -2.6390  -44.0100 C.3     186 PRO    0.0200
   2945 CG        -59.0440   -3.2220  -44.8300 C.3     186 PRO    0.0900
   2946 CD        -58.8200   -2.7000  -46.2180 C.3     186 PRO   -0.1800
   2947 HA        -56.0700   -1.7830  -44.7790 H       186 PRO    0.0900
   2948 HB1       -58.2230   -1.6150  -43.6710 H       186 PRO    0.0900
   2949 HB2       -57.7510   -3.2700  -43.1190 H       186 PRO   -0.1800
   2950 HG1       -58.9940   -4.3320  -44.8150 H       186 PRO    0.0900
   2951 HG2       -60.0370   -2.9030  -44.4470 H       186 PRO    0.0900
   2952 HD1       -59.1380   -3.4360  -46.9860 H       186 PRO    0.5100
   2953 HD2       -59.3410   -1.7340  -46.3800 H       186 PRO   -0.5100
   2954 N         -56.3250   -4.9910  -45.3140 N.am    187 MET   -0.4700
   2955 CA        -55.5490   -6.2220  -45.1950 C.3     187 MET    0.3100
   2956 C         -54.3100   -6.1830  -46.0730 C.2     187 MET    0.0700
   2957 O         -53.3390   -6.8940  -45.8220 O.2     187 MET    0.0900
   2958 CB        -56.3980   -7.4500  -45.5320 C.3     187 MET   -0.1800
   2959 CG        -57.4590   -7.7670  -44.4960 C.3     187 MET    0.0900
   2960 SD        -56.7740   -7.9520  -42.8370 S.3     187 MET    0.0900
   2961 CE        -57.3250   -6.4310  -42.0630 C.3     187 MET   -0.1400
   2962 HN        -57.1780   -5.0490  -45.8260 H       187 MET    0.0900
   2963 HA        -55.1860   -6.2870  -44.1800 H       187 MET    0.0900
   2964 HB1       -55.7240   -8.3280  -45.6260 H       187 MET   -0.0900
   2965 HB2       -56.8990   -7.2750  -46.5080 H       187 MET   -0.2200
   2966 HG1       -57.9710   -8.7070  -44.7920 H       187 MET    0.0900
   2967 HG2       -58.2080   -6.9470  -44.4970 H       187 MET    0.0900
   2968 HE1       -58.4340   -6.3560  -42.0650 H       187 MET    0.0900
   2969 HE2       -56.9210   -5.5530  -42.6120 H       187 MET    0.5100
   2970 HE3       -56.9800   -6.3900  -41.0090 H       187 MET   -0.5100
   2971 N         -54.3470   -5.3520  -47.1110 N.am    188 LEU   -0.4700
   2972 CA        -53.1790   -5.1400  -47.9490 C.3     188 LEU    0.3100
   2973 C         -52.1470   -4.3800  -47.1340 C.2     188 LEU    0.0700
   2974 O         -50.9920   -4.7970  -47.0290 O.2     188 LEU    0.0900
   2975 CB        -53.5540   -4.3550  -49.2080 C.3     188 LEU   -0.1800
   2976 CG        -52.5260   -4.2870  -50.3360 C.3     188 LEU    0.0900
   2977 CD1       -51.9850   -5.6700  -50.6500 C.3     188 LEU    0.0900
   2978 CD2       -53.1530   -3.6660  -51.5720 C.3     188 LEU   -0.0900
   2979 HN        -55.1670   -4.8430  -47.3580 H       188 LEU    0.0900
   2980 HA        -52.7790   -6.1070  -48.2160 H       188 LEU   -0.2700
   2981 HB1       -53.7760   -3.3140  -48.8970 H       188 LEU    0.0900
   2982 HB2       -54.4750   -4.8130  -49.6240 H       188 LEU    0.0900
   2983 HG        -51.6880   -3.6250  -50.0290 H       188 LEU    0.0900
   2984 HD11      -52.8230   -6.3860  -50.7910 H       188 LEU   -0.2700
   2985 HD12      -51.3500   -6.0290  -49.8120 H       188 LEU    0.0900
   2986 HD13      -51.3860   -5.6380  -51.5860 H       188 LEU    0.0900
   2987 HD21      -53.5080   -2.6380  -51.3460 H       188 LEU    0.0900
   2988 HD22      -54.0210   -4.2760  -51.9030 H       188 LEU    0.5100
   2989 HD23      -52.4020   -3.6110  -52.3890 H       188 LEU   -0.5100
   2990 N         -52.5840   -3.2720  -46.5330 N.am    189 VAL   -0.4700
   2991 CA        -51.7190   -2.4860  -45.6580 C.3     189 VAL    0.3100
   2992 C         -51.1380   -3.3400  -44.5310 C.2     189 VAL    0.0700
   2993 O         -49.9360   -3.3020  -44.2590 O.2     189 VAL    0.0900
   2994 CB        -52.4740   -1.2860  -45.0520 C.3     189 VAL   -0.0900
   2995 CG1       -51.6060   -0.5700  -44.0290 C.3     189 VAL    0.0900
   2996 CG2       -52.9140   -0.3270  -46.1480 C.3     189 VAL   -0.2700
   2997 HN        -53.5140   -2.9340  -46.6530 H       189 VAL    0.0900
   2998 HA        -50.8800   -2.1400  -46.2450 H       189 VAL    0.0900
   2999 HB        -53.4020   -1.6450  -44.5600 H       189 VAL    0.0900
   3000 HG11      -50.6040   -0.3560  -44.4600 H       189 VAL   -0.2700
   3001 HG12      -51.4760   -1.2090  -43.1290 H       189 VAL    0.0900
   3002 HG13      -52.0790    0.3920  -43.7390 H       189 VAL    0.0900
   3003 HG21      -53.4360   -0.8840  -46.9560 H       189 VAL    0.0900
   3004 HG22      -52.0280    0.1820  -46.5850 H       189 VAL    0.5100
   3005 HG23      -53.6120    0.4300  -45.7310 H       189 VAL   -0.5100
   3006 N         -51.9980   -4.1280  -43.8910 N.am    190 ALA   -0.4700
   3007 CA        -51.5900   -4.9860  -42.7860 C.3     190 ALA    0.3100
   3008 C         -50.6380   -6.0890  -43.2360 C.2     190 ALA    0.0700
   3009 O         -49.7700   -6.5120  -42.4810 O.2     190 ALA    0.0900
   3010 CB        -52.8130   -5.5850  -42.1010 C.3     190 ALA   -0.2700
   3011 HN        -52.9620   -4.1690  -44.1410 H       190 ALA    0.0900
   3012 HA        -51.0240   -4.3890  -42.0870 H       190 ALA    0.0900
   3013 HB1       -53.3970   -6.1920  -42.8250 H       190 ALA    0.0900
   3014 HB2       -53.4640   -4.7740  -41.7120 H       190 ALA    0.5100
   3015 HB3       -52.4930   -6.2430  -41.2650 H       190 ALA   -0.5100
   3016 N         -50.8020   -6.5550  -44.4700 N.am    191 SER   -0.4700
   3017 CA        -49.9270   -7.5860  -45.0140 C.3     191 SER    0.3100
   3018 C         -48.5400   -7.0280  -45.2980 C.2     191 SER    0.0700
   3019 O         -47.5300   -7.6770  -45.0190 O.2     191 SER    0.0900
   3020 CB        -50.5220   -8.1980  -46.2840 C.3     191 SER    0.0500
   3021 OG        -50.7460   -7.2080  -47.2700 O.3     191 SER    0.0900
   3022 HN        -51.5230   -6.2240  -45.0740 H       191 SER    0.0900
   3023 HA        -49.7990   -8.3460  -44.2580 H       191 SER   -0.6600
   3024 HB1       -51.4910   -8.6840  -46.0440 H       191 SER    0.4300
   3025 HB2       -49.8200   -8.9550  -46.6950 H       191 SER    0.5100
   3026 HG1       -51.2280   -6.5020  -46.8330 H       191 SER   -0.5100
   3027 N         -48.4890   -5.8200  -45.8570 N.am    192 ILE   -0.4700
   3028 CA        -47.2160   -5.1470  -46.0900 C.3     192 ILE    0.3100
   3029 C         -46.5060   -4.9080  -44.7630 C.2     192 ILE    0.0700
   3030 O         -45.3230   -5.2330  -44.5980 O.2     192 ILE    0.0900
   3031 CB        -47.4100   -3.7930  -46.8020 C.3     192 ILE   -0.0900
   3032 CG1       -48.1900   -3.9700  -48.1060 C.3     192 ILE    0.0900
   3033 CG2       -46.0670   -3.1250  -47.0560 C.3     192 ILE   -0.2700
   3034 CD        -47.6430   -5.0470  -49.0140 C.3     192 ILE    0.0900
   3035 HN        -49.3090   -5.3270  -46.1400 H       192 ILE    0.0900
   3036 HA        -46.6040   -5.7990  -46.6940 H       192 ILE    0.0900
   3037 HB        -48.0360   -3.1300  -46.1680 H       192 ILE   -0.1800
   3038 HG11      -48.1760   -3.0060  -48.6570 H       192 ILE    0.0900
   3039 HG12      -49.2410   -4.2250  -47.8540 H       192 ILE    0.0900
   3040 HG21      -45.3690   -3.8420  -47.5400 H       192 ILE   -0.2700
   3041 HG22      -45.6220   -2.7930  -46.0930 H       192 ILE    0.0900
   3042 HG23      -46.2000   -2.2500  -47.7280 H       192 ILE    0.0900
   3043 HD1       -47.8250   -6.0490  -48.5700 H       192 ILE    0.0900
   3044 HD2       -46.5480   -4.9100  -49.1450 H       192 ILE    0.5100
   3045 HD3       -48.1470   -5.0000  -50.0030 H       192 ILE   -0.5100
   3046 N         -47.2490   -4.3520  -43.8090 N.am    193 LEU   -0.4700
   3047 CA        -46.7200   -4.0630  -42.4840 C.3     193 LEU    0.3100
   3048 C         -46.1830   -5.3120  -41.7970 C.2     193 LEU    0.0700
   3049 O         -45.0920   -5.2900  -41.2350 O.2     193 LEU    0.0900
   3050 CB        -47.7820   -3.3890  -41.6120 C.3     193 LEU   -0.1800
   3051 CG        -47.7300   -1.8600  -41.5480 C.3     193 LEU    0.0900
   3052 CD1       -47.7470   -1.2420  -42.9380 C.3     193 LEU    0.0900
   3053 CD2       -48.8810   -1.3280  -40.7150 C.3     193 LEU   -0.0900
   3054 HN        -48.2040   -4.1080  -43.9600 H       193 LEU    0.0900
   3055 HA        -45.8640   -3.4140  -42.6000 H       193 LEU   -0.2700
   3056 HB1       -47.6710   -3.7780  -40.5770 H       193 LEU    0.0900
   3057 HB2       -48.7790   -3.6800  -42.0020 H       193 LEU    0.0900
   3058 HG        -46.8010   -1.5500  -41.0230 H       193 LEU    0.0900
   3059 HD11      -48.6750   -1.5340  -43.4740 H       193 LEU   -0.2700
   3060 HD12      -46.8730   -1.6020  -43.5220 H       193 LEU    0.0900
   3061 HD13      -47.7150   -0.1340  -42.8600 H       193 LEU    0.0900
   3062 HD21      -48.8230   -1.7310  -39.6810 H       193 LEU    0.0900
   3063 HD22      -49.8490   -1.6410  -41.1630 H       193 LEU    0.5100
   3064 HD23      -48.8330   -0.2190  -40.6670 H       193 LEU   -0.5100
   3065 N         -46.9430   -6.4040  -41.8510 N.am    194 ASN   -0.4700
   3066 CA        -46.4940   -7.6780  -41.3020 C.3     194 ASN    0.3100
   3067 C         -45.2360   -8.1840  -41.9950 C.2     194 ASN    0.0700
   3068 O         -44.3240   -8.7120  -41.3500 O.2     194 ASN    0.0900
   3069 CB        -47.6010   -8.7300  -41.4030 C.3     194 ASN   -0.1800
   3070 CG        -48.6220   -8.6100  -40.2900 C.2     194 ASN    0.0900
   3071 ND2       -49.5680   -7.6930  -40.4470 N.am    194 ASN    0.0900
   3072 OD1       -48.5620   -9.3340  -39.2980 O.2     194 ASN    0.5500
   3073 HN        -47.8500   -6.3990  -42.2660 H       194 ASN   -0.5500
   3074 HA        -46.2200   -7.5200  -40.2700 H       194 ASN   -0.6200
   3075 HB1       -47.1450   -9.7420  -41.3550 H       194 ASN    0.3200
   3076 HB2       -48.1250   -8.6130  -42.3760 H       194 ASN    0.3000
   3077 HD21      -49.5820   -7.1240  -41.2690 H       194 ASN    0.5100
   3078 HD22      -50.2670   -7.5710  -39.7430 H       194 ASN   -0.5100
   3079 N         -45.1920   -8.0160  -43.3160 N.am    195 THR   -0.4700
   3080 CA        -44.0390   -8.4130  -44.1130 C.3     195 THR    0.3100
   3081 C         -42.7740   -7.7090  -43.6370 C.2     195 THR    0.0700
   3082 O         -41.7310   -8.3400  -43.4640 O.2     195 THR    0.0900
   3083 CB        -44.2540   -8.1150  -45.6090 C.3     195 THR    0.1400
   3084 CG2       -43.0200   -8.4950  -46.4160 C.3     195 THR    0.0900
   3085 OG1       -45.3790   -8.8570  -46.0920 O.3     195 THR   -0.6600
   3086 HN        -45.9490   -7.6080  -43.8200 H       195 THR    0.4300
   3087 HA        -43.8840   -9.4710  -43.9630 H       195 THR   -0.2700
   3088 HB        -44.4480   -7.0300  -45.7540 H       195 THR    0.0900
   3089 HG1       -46.1530   -8.4580  -45.6870 H       195 THR    0.0900
   3090 HG21      -42.7000   -9.5270  -46.1600 H       195 THR    0.0900
   3091 HG22      -42.1870   -7.7970  -46.1840 H       195 THR    0.5100
   3092 HG23      -43.2510   -8.4540  -47.5020 H       195 THR   -0.5100
   3093 N         -42.8690   -6.4000  -43.4140 N.am    196 VAL   -0.4700
   3094 CA        -41.7290   -5.6360  -42.9180 C.3     196 VAL    0.3100
   3095 C         -41.3860   -6.0170  -41.4760 C.2     196 VAL    0.0700
   3096 O         -40.2110   -6.1290  -41.1040 O.2     196 VAL    0.0900
   3097 CB        -41.9930   -4.1220  -42.9920 C.3     196 VAL   -0.0900
   3098 CG1       -40.7400   -3.3440  -42.6190 C.3     196 VAL    0.0900
   3099 CG2       -42.4610   -3.7410  -44.3860 C.3     196 VAL   -0.2700
   3100 HN        -43.7100   -5.8880  -43.5750 H       196 VAL    0.0900
   3101 HA        -40.8700   -5.8940  -43.5190 H       196 VAL    0.0900
   3102 HB        -42.8130   -3.8560  -42.2920 H       196 VAL    0.0900
   3103 HG11      -39.8690   -3.7230  -43.1960 H       196 VAL   -0.2700
   3104 HG12      -40.5280   -3.4650  -41.5350 H       196 VAL    0.0900
   3105 HG13      -40.8790   -2.2670  -42.8550 H       196 VAL    0.0900
   3106 HG21      -43.5410   -3.9740  -44.5020 H       196 VAL    0.0900
   3107 HG22      -41.8900   -4.3150  -45.1470 H       196 VAL    0.5100
   3108 HG23      -42.3130   -2.6520  -44.5500 H       196 VAL   -0.5100
   3109 N         -42.4250   -6.2210  -40.6700 N.am    197 ILE   -0.4700
   3110 CA        -42.2800   -6.5820  -39.2650 C.3     197 ILE    0.3100
   3111 C         -41.4960   -7.8790  -39.0900 C.2     197 ILE    0.0700
   3112 O         -40.6660   -7.9930  -38.1880 O.2     197 ILE    0.0900
   3113 CB        -43.6580   -6.6930  -38.5730 C.3     197 ILE   -0.0900
   3114 CG1       -44.2130   -5.3020  -38.2640 C.3     197 ILE    0.0900
   3115 CG2       -43.5640   -7.4910  -37.2860 C.3     197 ILE   -0.2700
   3116 CD        -45.5950   -5.3200  -37.6510 C.3     197 ILE    0.0900
   3117 HN        -43.3630   -6.1350  -40.9970 H       197 ILE    0.0900
   3118 HA        -41.6840   -5.8190  -38.7870 H       197 ILE    0.0900
   3119 HB        -44.3730   -7.1930  -39.2610 H       197 ILE   -0.1800
   3120 HG11      -44.2530   -4.7200  -39.2080 H       197 ILE    0.0900
   3121 HG12      -43.5200   -4.7960  -37.5580 H       197 ILE    0.0900
   3122 HG21      -42.7330   -7.1040  -36.6580 H       197 ILE   -0.2700
   3123 HG22      -43.3660   -8.5590  -37.5180 H       197 ILE    0.0900
   3124 HG23      -44.5130   -7.4010  -36.7150 H       197 ILE    0.0900
   3125 HD1       -45.5290   -5.5490  -36.5650 H       197 ILE    0.0900
   3126 HD2       -46.2150   -6.1010  -38.1410 H       197 ILE    0.5100
   3127 HD3       -46.0770   -4.3270  -37.7760 H       197 ILE   -0.5100
   3128 N         -41.7510   -8.8520  -39.9640 N.am    198 ALA   -0.4700
   3129 CA        -41.0510  -10.1310  -39.9070 C.3     198 ALA    0.3100
   3130 C         -39.5360   -9.9750  -40.0420 C.2     198 ALA    0.0700
   3131 O         -38.7770  -10.3940  -39.1640 O.2     198 ALA    0.0900
   3132 CB        -41.5840  -11.0750  -40.9770 C.3     198 ALA   -0.2700
   3133 HN        -42.4260   -8.7500  -40.6910 H       198 ALA    0.0900
   3134 HA        -41.2010  -10.5540  -38.9250 H       198 ALA    0.0900
   3135 HB1       -41.4360  -10.6320  -41.9860 H       198 ALA    0.0900
   3136 HB2       -42.6710  -11.2470  -40.8220 H       198 ALA    0.5100
   3137 HB3       -41.0420  -12.0440  -40.9320 H       198 ALA   -0.5100
   3138 N         -39.1000   -9.3570  -41.1380 N.am    199 ARG   -0.4700
   3139 CA        -37.6740   -9.1680  -41.3860 C.3     199 ARG    0.3100
   3140 C         -37.0330   -8.2450  -40.3540 C.2     199 ARG    0.0700
   3141 O         -35.8660   -8.4180  -39.9930 O.2     199 ARG    0.0900
   3142 CB        -37.4250   -8.6570  -42.8100 C.3     199 ARG   -0.1800
   3143 CG        -38.0690   -7.3180  -43.1270 C.3     199 ARG    0.0900
   3144 CD        -37.7600   -6.8870  -44.5510 C.3     199 ARG    0.0900
   3145 NE        -38.3370   -5.5790  -44.8610 N.pl3   199 ARG   -0.1800
   3146 CZ        -37.7030   -4.4250  -44.6850 C.cat   199 ARG    0.0900
   3147 NH1       -36.4700   -4.4100  -44.1950 N.pl3   199 ARG    0.0900
   3148 NH2       -38.3020   -3.2840  -44.9960 N.pl3   199 ARG    0.2000
   3149 HN        -39.7210   -9.0010  -41.8310 H       199 ARG    0.0900
   3150 HA        -37.1830  -10.1190  -41.2400 H       199 ARG    0.0900
   3151 HB1       -37.8180   -9.4100  -43.5230 H       199 ARG   -0.7000
   3152 HB2       -36.3280   -8.5600  -42.9570 H       199 ARG    0.4400
   3153 HG1       -37.6830   -6.5510  -42.4210 H       199 ARG    0.6400
   3154 HG2       -39.1690   -7.4030  -43.0000 H       199 ARG   -0.8000
   3155 HD1       -38.1880   -7.6230  -45.2650 H       199 ARG    0.4600
   3156 HD2       -36.6610   -6.8130  -44.6900 H       199 ARG    0.4600
   3157 HE        -39.2660   -5.5510  -45.2300 H       199 ARG   -0.8000
   3158 HH11      -35.9400   -3.5620  -44.2010 H       199 ARG    0.4600
   3159 HH12      -36.0710   -5.2460  -43.8190 H       199 ARG    0.4600
   3160 HH21      -39.2310   -3.2920  -45.3650 H       199 ARG    0.5100
   3161 HH22      -37.8240   -2.4160  -44.8630 H       199 ARG   -0.5100
   3162 N         -37.7990   -7.2670  -39.8710 N.am    200 ARG   -0.4700
   3163 CA        -37.3130   -6.3830  -38.8190 C.3     200 ARG    0.3100
   3164 C         -37.0590   -7.1840  -37.5460 C.2     200 ARG    0.0700
   3165 O         -36.0980   -6.9320  -36.8140 O.2     200 ARG    0.0900
   3166 CB        -38.3180   -5.2630  -38.5460 C.3     200 ARG   -0.1800
   3167 CG        -37.7520   -4.1080  -37.7370 C.3     200 ARG    0.0900
   3168 CD        -36.6800   -3.3670  -38.5210 C.3     200 ARG    0.0900
   3169 NE        -37.2250   -2.7610  -39.7370 N.pl3   200 ARG   -0.1800
   3170 CZ        -36.4890   -2.1460  -40.6580 C.cat   200 ARG    0.0900
   3171 NH1       -35.1740   -2.0560  -40.5090 N.pl3   200 ARG    0.0900
   3172 NH2       -37.0710   -1.6240  -41.7280 N.pl3   200 ARG    0.2000
   3173 HN        -38.7240   -7.0970  -40.2020 H       200 ARG    0.0900
   3174 HA        -36.3690   -5.9690  -39.1400 H       200 ARG    0.0900
   3175 HB1       -39.1800   -5.6920  -37.9920 H       200 ARG   -0.7000
   3176 HB2       -38.6780   -4.8680  -39.5200 H       200 ARG    0.4400
   3177 HG1       -37.3110   -4.5010  -36.7960 H       200 ARG    0.6400
   3178 HG2       -38.5720   -3.4020  -37.4830 H       200 ARG   -0.8000
   3179 HD1       -35.8800   -4.0770  -38.8250 H       200 ARG    0.4600
   3180 HD2       -36.2530   -2.5540  -37.8970 H       200 ARG    0.4600
   3181 HE        -38.2110   -2.8120  -39.8840 H       200 ARG   -0.8000
   3182 HH11      -34.7340   -2.4500  -39.7030 H       200 ARG    0.4600
   3183 HH12      -34.6240   -1.5920  -41.2040 H       200 ARG    0.4600
   3184 HH21      -38.0620   -1.6920  -41.8430 H       200 ARG    0.5100
   3185 HH22      -36.5170   -1.1610  -42.4220 H       200 ARG   -0.5100
   3186 N         -37.9260   -8.1590  -37.2910 N.am    201 LEU   -0.4700
   3187 CA        -37.7710   -9.0510  -36.1530 C.3     201 LEU    0.3100
   3188 C         -36.5370   -9.9190  -36.3270 C.2     201 LEU    0.0700
   3189 O         -35.7860  -10.1420  -35.3770 O.2     201 LEU    0.0900
   3190 CB        -39.0060   -9.9360  -35.9820 C.3     201 LEU   -0.1800
   3191 CG        -38.9330  -10.9640  -34.8510 C.3     201 LEU    0.0900
   3192 CD1       -38.7960  -10.2740  -33.5020 C.3     201 LEU    0.0900
   3193 CD2       -40.1470  -11.8820  -34.8700 C.3     201 LEU   -0.0900
   3194 HN        -38.7220   -8.3220  -37.8690 H       201 LEU    0.0900
   3195 HA        -37.6210   -8.4430  -35.2720 H       201 LEU   -0.2700
   3196 HB1       -39.1690  -10.4830  -36.9340 H       201 LEU    0.0900
   3197 HB2       -39.8780   -9.2760  -35.7920 H       201 LEU    0.0900
   3198 HG        -38.0570  -11.6290  -35.0140 H       201 LEU    0.0900
   3199 HD11      -39.7440   -9.7580  -33.2380 H       201 LEU   -0.2700
   3200 HD12      -37.9810   -9.5200  -33.5430 H       201 LEU    0.0900
   3201 HD13      -38.5710  -11.0250  -32.7140 H       201 LEU    0.0900
   3202 HD21      -40.4110  -12.1450  -35.9170 H       201 LEU    0.0900
   3203 HD22      -41.0160  -11.3700  -34.4050 H       201 LEU    0.5100
   3204 HD23      -39.9230  -12.8180  -34.3150 H       201 LEU   -0.5100
   3205 N         -36.3240  -10.4090  -37.5470 N.am    202 THR   -0.4700
   3206 CA        -35.1700  -11.2570  -37.8240 C.3     202 THR    0.3100
   3207 C         -33.8510  -10.4990  -37.6820 C.2     202 THR    0.0700
   3208 O         -32.8450  -11.0710  -37.2610 O.2     202 THR    0.0900
   3209 CB        -35.2390  -11.8970  -39.2250 C.3     202 THR    0.1400
   3210 CG2       -36.5040  -12.7300  -39.3740 C.3     202 THR    0.0900
   3211 OG1       -35.2170  -10.8750  -40.2270 O.3     202 THR   -0.6600
   3212 HN        -36.9340  -10.2210  -38.3140 H       202 THR    0.4300
   3213 HA        -35.1420  -12.0280  -37.0690 H       202 THR   -0.2700
   3214 HB        -34.3660  -12.5690  -39.3760 H       202 THR    0.0900
   3215 HG1       -35.3250  -10.0430  -39.7600 H       202 THR    0.0900
   3216 HG21      -37.4010  -12.0890  -39.2330 H       202 THR    0.0900
   3217 HG22      -36.5190  -13.5340  -38.6080 H       202 THR    0.5100
   3218 HG23      -36.5440  -13.1790  -40.3890 H       202 THR   -0.5100
   3219 N         -33.8530   -9.2130  -38.0300 N.am    203 VAL   -0.4700
   3220 CA        -32.6340   -8.4150  -37.9220 C.3     203 VAL    0.3100
   3221 C         -32.4090   -7.9100  -36.4950 C.2     203 VAL    0.0700
   3222 O         -31.2690   -7.7040  -36.0750 O.2     203 VAL    0.0900
   3223 CB        -32.6000   -7.2450  -38.9400 C.3     203 VAL   -0.0900
   3224 CG1       -33.5860   -6.1540  -38.5560 C.3     203 VAL    0.0900
   3225 CG2       -31.1940   -6.6750  -39.0580 C.3     203 VAL   -0.2700
   3226 HN        -34.6660   -8.7470  -38.3720 H       203 VAL    0.0900
   3227 HA        -31.7970   -9.0750  -38.0930 H       203 VAL    0.0900
   3228 HB        -32.8590   -7.6310  -39.9500 H       203 VAL    0.0900
   3229 HG11      -33.3370   -5.7490  -37.5520 H       203 VAL   -0.2700
   3230 HG12      -34.6160   -6.5690  -38.5250 H       203 VAL    0.0900
   3231 HG13      -33.5400   -5.3250  -39.2950 H       203 VAL    0.0900
   3232 HG21      -30.4620   -7.4940  -39.2250 H       203 VAL    0.0900
   3233 HG22      -30.9220   -6.1430  -38.1210 H       203 VAL    0.5100
   3234 HG23      -31.1410   -5.9720  -39.9160 H       203 VAL   -0.5100
   3235 N         -33.4920   -7.7270  -35.7420 N.am    204 MET   -0.4700
   3236 CA        -33.3750   -7.2900  -34.3550 C.3     204 MET    0.3100
   3237 C         -32.9440   -8.4300  -33.4340 C.2     204 MET    0.0700
   3238 O         -32.1540   -8.2320  -32.5110 O.2     204 MET    0.0900
   3239 CB        -34.6940   -6.6940  -33.8540 C.3     204 MET   -0.1800
   3240 CG        -34.6680   -6.3180  -32.3790 C.3     204 MET    0.0900
   3241 SD        -36.2820   -5.8830  -31.7070 S.3     204 MET    0.0900
   3242 CE        -35.8860   -5.7590  -29.9620 C.3     204 MET   -0.1400
   3243 HN        -34.4140   -7.8770  -36.0850 H       204 MET    0.0900
   3244 HA        -32.5880   -6.5520  -34.3030 H       204 MET    0.0900
   3245 HB1       -35.5030   -7.4380  -34.0150 H       204 MET   -0.0900
   3246 HB2       -34.9190   -5.7830  -34.4480 H       204 MET   -0.2200
   3247 HG1       -33.9790   -5.4560  -32.2540 H       204 MET    0.0900
   3248 HG2       -34.2580   -7.1790  -31.8100 H       204 MET    0.0900
   3249 HE1       -35.1130   -4.9830  -29.7780 H       204 MET    0.0900
   3250 HE2       -35.4920   -6.7290  -29.5880 H       204 MET    0.5100
   3251 HE3       -36.7920   -5.4860  -29.3810 H       204 MET   -0.5100
   3252 N         -33.4640   -9.6270  -33.6970 N.am    205 VAL   -0.4700
   3253 CA        -33.2380  -10.7750  -32.8250 C.3     205 VAL    0.3100
   3254 C         -31.8000  -11.2930  -32.8970 C.2     205 VAL    0.0700
   3255 O         -31.3450  -12.0060  -32.0010 O.2     205 VAL    0.0900
   3256 CB        -34.2290  -11.9220  -33.1410 C.3     205 VAL   -0.0900
   3257 CG1       -33.8200  -12.6590  -34.4100 C.3     205 VAL    0.0900
   3258 CG2       -34.3520  -12.8790  -31.9610 C.3     205 VAL   -0.2700
   3259 HN        -34.0310   -9.7930  -34.5000 H       205 VAL    0.0900
   3260 HA        -33.3620  -10.4460  -31.8040 H       205 VAL    0.0900
   3261 HB        -35.2480  -11.4990  -33.2750 H       205 VAL    0.0900
   3262 HG11      -32.8920  -13.2440  -34.2290 H       205 VAL   -0.2700
   3263 HG12      -33.6260  -11.9300  -35.2250 H       205 VAL    0.0900
   3264 HG13      -34.6260  -13.3580  -34.7180 H       205 VAL    0.0900
   3265 HG21      -34.5440  -12.3100  -31.0250 H       205 VAL    0.0900
   3266 HG22      -33.4080  -13.4530  -31.8390 H       205 VAL    0.5100
   3267 HG23      -35.1970  -13.5810  -32.1280 H       205 VAL   -0.5100
   3268 N         -31.0850  -10.9160  -33.9590 N.am    206 HSD   -0.4700
   3269 CA        -29.7100  -11.3600  -34.1800 C.3     206 HSD    0.3100
   3270 CAT       -28.1430  -14.7980  -34.3820 C.3     206 HSD    0.0700
   3271 C         -29.5810  -12.8850  -34.1860 C.2     206 HSD    0.0900
   3272 O         -30.1180  -13.5660  -35.0460 O.2     206 HSD   -0.0900
   3273 CB        -28.7550  -10.7410  -33.1540 C.3     206 HSD    0.0900
   3274 CG        -28.4930   -9.2840  -33.3750 C.ar    206 HSD    0.0900
   3275 CD2       -27.4680   -8.8220  -34.1660 C.ar    206 HSD   -0.3600
   3276 ND1       -29.1260   -8.1810  -32.8960 N.ar    206 HSD    0.3200
   3277 CE1       -28.4740   -7.0890  -33.4100 C.ar    206 HSD   -0.0500
   3278 NE2       -27.4760   -7.4970  -34.1740 N.ar    206 HSD    0.2500
   3279 NT        -28.3470  -13.3800  -34.3690 N.am    206 HSD    0.1300
   3280 HN        -31.4610  -10.3090  -34.6550 H       206 HSD   -0.7000
   3281 HNT       -27.5430  -12.8050  -34.5010 H       206 HSD    0.2200
   3282 HA        -29.4240  -11.0680  -35.1800 H       206 HSD    0.1000
   3283 HB1       -27.7840  -11.2780  -33.2030 H       206 HSD    0.5100
   3284 HB2       -29.1920  -10.8660  -32.1410 H       206 HSD   -0.5100
   3285 HD1       -29.9170   -8.1810  -32.2850 H       206 HSD   -0.4700
   3286 HD2       -26.7230   -9.3660  -34.7330 H       206 HSD    0.3100
   3287 HE1       -28.7560   -6.0570  -33.2060 H       206 HSD   -0.1100
   3288 HT1       -28.4250  -15.2040  -35.3770 H       206 HSD    0.0900
   3289 HT2       -28.7780  -15.2750  -33.6040 H       206 HSD    0.0900
   3290 HT3       -27.0720  -15.0250  -34.1910 H       206 HSD    0.0900
   3291 N         -33.7950   -9.1400  -23.9300 N.4     207 PRO   -0.2700
   3292 CA        -33.5270  -10.4590  -23.3490 C.3     207 PRO    0.0900
   3293 CAY       -34.4740   -7.7210  -25.6410 C.3     207 PRO    0.0900
   3294 C         -34.7940  -11.3010  -23.2260 C.2     207 PRO    0.0900
   3295 O         -34.8000  -12.4640  -23.6300 O.2     207 PRO    0.5100
   3296 CB        -32.9680  -10.1280  -21.9610 C.3     207 PRO   -0.5100
   3297 CG        -33.4590   -8.7460  -21.6650 C.3     207 PRO   -0.2900
   3298 CD        -33.5020   -8.0470  -22.9880 C.3     207 PRO    0.0000
   3299 CY        -34.2360   -9.1070  -25.1530 C.2     207 PRO    0.0900
   3300 OY        -34.4520  -10.0780  -25.8710 O.2     207 PRO    0.0900
   3301 HA        -32.8580  -11.0180  -23.9820 H       207 PRO    0.0200
   3302 HB1       -31.8580  -10.1570  -21.9670 H       207 PRO    0.0900
   3303 HB2       -33.3440  -10.8490  -21.2040 H       207 PRO   -0.1800
   3304 HG1       -34.4710   -8.7790  -21.2060 H       207 PRO    0.0900
   3305 HG2       -32.7670   -8.2250  -20.9690 H       207 PRO    0.0900
   3306 HD1       -34.3080   -7.2860  -23.0220 H       207 PRO   -0.1800
   3307 HD2       -32.5260   -7.5790  -23.2350 H       207 PRO    0.0900
   3308 HY1       -35.4480   -7.3540  -25.2520 H       207 PRO    0.0900
   3309 HY2       -34.5030   -7.7150  -26.7520 H       207 PRO    0.5100
   3310 HY3       -33.6650   -7.0520  -25.2790 H       207 PRO   -0.5100
   3311 N         -35.8540  -10.7140  -22.6780 N.am    208 GLY   -0.4700
   3312 CA        -37.1200  -11.4070  -22.5330 C.3     208 GLY    0.3100
   3313 C         -38.2230  -10.7320  -23.3230 C.2     208 GLY   -0.0200
   3314 O         -39.3350  -11.2450  -23.4270 O.2     208 GLY    0.0900
   3315 HN        -35.8270   -9.7760  -22.3420 H       208 GLY    0.0900
   3316 HA1       -37.3830  -11.4140  -21.4850 H       208 GLY    0.5100
   3317 HA2       -36.9920  -12.4190  -22.8910 H       208 GLY   -0.5100
   3318 N         -37.9070   -9.5660  -23.8840 N.am    209 ARG   -0.4700
   3319 CA        -38.8690   -8.8060  -24.6680 C.3     209 ARG    0.3100
   3320 C         -38.9660   -9.3450  -26.0910 C.2     209 ARG    0.0700
   3321 O         -40.0280   -9.3030  -26.7100 O.2     209 ARG    0.0900
   3322 CB        -38.4810   -7.3230  -24.6900 C.3     209 ARG   -0.1800
   3323 CG        -39.4500   -6.4340  -25.4560 C.3     209 ARG    0.0900
   3324 CD        -38.9890   -4.9840  -25.4600 C.3     209 ARG    0.0900
   3325 NE        -39.8870   -4.1340  -26.2390 N.pl3   209 ARG   -0.1800
   3326 CZ        -39.7220   -2.8240  -26.3980 C.cat   209 ARG    0.0900
   3327 NH1       -38.6950   -2.2080  -25.8290 N.pl3   209 ARG    0.0900
   3328 NH2       -40.5870   -2.1290  -27.1240 N.pl3   209 ARG    0.2000
   3329 HN        -36.9990   -9.1630  -23.7920 H       209 ARG    0.0900
   3330 HA        -39.8440   -8.9340  -24.2230 H       209 ARG    0.0900
   3331 HB1       -37.4770   -7.2310  -25.1550 H       209 ARG   -0.7000
   3332 HB2       -38.4270   -6.9610  -23.6420 H       209 ARG    0.4400
   3333 HG1       -40.4530   -6.4970  -24.9840 H       209 ARG    0.6400
   3334 HG2       -39.5230   -6.7950  -26.5040 H       209 ARG   -0.8000
   3335 HD1       -37.9770   -4.9130  -25.9110 H       209 ARG    0.4600
   3336 HD2       -38.9710   -4.5940  -24.4200 H       209 ARG    0.4600
   3337 HE        -40.6730   -4.5630  -26.6810 H       209 ARG   -0.8000
   3338 HH11      -38.0420   -2.7280  -25.2800 H       209 ARG    0.4600
   3339 HH12      -38.5740   -1.2220  -25.9500 H       209 ARG    0.4600
   3340 HH21      -41.3640   -2.5900  -27.5530 H       209 ARG    0.5100
   3341 HH22      -40.4620   -1.1440  -27.2430 H       209 ARG   -0.5100
   3342 N         -37.8510   -9.8600  -26.6050 N.am    210 VAL   -0.4700
   3343 CA        -37.7920  -10.3580  -27.9760 C.3     210 VAL    0.3100
   3344 C         -38.6650  -11.5930  -28.1940 C.2     210 VAL    0.0700
   3345 O         -39.1670  -11.8200  -29.2950 O.2     210 VAL    0.0900
   3346 CB        -36.3440  -10.6670  -28.4060 C.3     210 VAL   -0.0900
   3347 CG1       -35.5490   -9.3770  -28.5530 C.3     210 VAL    0.0900
   3348 CG2       -35.6770  -11.6040  -27.4110 C.3     210 VAL   -0.2700
   3349 HN        -37.0090   -9.9290  -26.0770 H       210 VAL    0.0900
   3350 HA        -38.2170   -9.6030  -28.6190 H       210 VAL    0.0900
   3351 HB        -36.3540  -11.2060  -29.3780 H       210 VAL    0.0900
   3352 HG11      -35.8130   -8.6710  -27.7360 H       210 VAL   -0.2700
   3353 HG12      -35.7830   -8.8960  -29.5260 H       210 VAL    0.0900
   3354 HG13      -34.4600   -9.5940  -28.4950 H       210 VAL    0.0900
   3355 HG21      -35.9930  -12.6510  -27.6010 H       210 VAL    0.0900
   3356 HG22      -35.9690  -11.3270  -26.3750 H       210 VAL    0.5100
   3357 HG23      -34.5720  -11.5430  -27.5160 H       210 VAL   -0.5100
   3358 N         -38.8450  -12.3890  -27.1420 N.am    211 GLN   -0.4700
   3359 CA        -39.6740  -13.5840  -27.2270 C.3     211 GLN    0.3100
   3360 C         -41.1500  -13.2190  -27.2990 C.2     211 GLN    0.0700
   3361 O         -41.9040  -13.7850  -28.0930 O.2     211 GLN    0.0900
   3362 CB        -39.4110  -14.5080  -26.0360 C.3     211 GLN   -0.1800
   3363 CG        -37.9840  -15.0320  -25.9640 C.3     211 GLN    0.0900
   3364 CD        -37.7790  -16.0040  -24.8180 C.2     211 GLN    0.0900
   3365 NE2       -36.5580  -16.5180  -24.6940 N.am    211 GLN   -0.1800
   3366 OE1       -38.7010  -16.2900  -24.0570 O.2     211 GLN    0.0900
   3367 HN        -38.4260  -12.2050  -26.2580 H       211 GLN    0.0900
   3368 HA        -39.4390  -14.0900  -28.1530 H       211 GLN    0.5500
   3369 HB1       -40.1020  -15.3760  -26.1040 H       211 GLN   -0.5500
   3370 HB2       -39.6290  -13.9480  -25.1010 H       211 GLN   -0.6200
   3371 HG1       -37.2900  -14.1750  -25.8280 H       211 GLN    0.3200
   3372 HG2       -37.7410  -15.5510  -26.9160 H       211 GLN    0.3000
   3373 HE21      -36.3600  -17.1650  -23.9570 H       211 GLN    0.5100
   3374 HE22      -35.8380  -16.2570  -25.3360 H       211 GLN   -0.5100
   3375 N         -41.5600  -12.2640  -26.4670 N.am    212 ALA   -0.4700
   3376 CA        -42.9280  -11.7690  -26.4850 C.3     212 ALA    0.3100
   3377 C         -43.2040  -11.0330  -27.7900 C.2     212 ALA    0.0700
   3378 O         -44.3250  -11.0350  -28.2960 O.2     212 ALA    0.0900
   3379 CB        -43.1790  -10.8570  -25.2940 C.3     212 ALA   -0.2700
   3380 HN        -40.9510  -11.8470  -25.7970 H       212 ALA    0.0900
   3381 HA        -43.5930  -12.6190  -26.4530 H       212 ALA    0.0900
   3382 HB1       -42.4860   -9.9890  -25.3250 H       212 ALA    0.0900
   3383 HB2       -43.0070  -11.4140  -24.3480 H       212 ALA    0.5100
   3384 HB3       -44.2230  -10.4780  -25.3200 H       212 ALA   -0.5100
   3385 N         -42.1630  -10.4030  -28.3320 N.am    213 LEU   -0.4700
   3386 CA        -42.2650   -9.7150  -29.6120 C.3     213 LEU    0.3100
   3387 C         -42.4680  -10.7120  -30.7450 C.2     213 LEU    0.0700
   3388 O         -43.3070  -10.5020  -31.6180 O.2     213 LEU    0.0900
   3389 CB        -41.0190   -8.8630  -29.8680 C.3     213 LEU   -0.1800
   3390 CG        -41.1810   -7.3530  -29.6710 C.3     213 LEU    0.0900
   3391 CD1       -41.7600   -7.0410  -28.3000 C.3     213 LEU    0.0900
   3392 CD2       -39.8500   -6.6430  -29.8680 C.3     213 LEU   -0.0900
   3393 HN        -41.2710  -10.3750  -27.8890 H       213 LEU    0.0900
   3394 HA        -43.1460   -9.0920  -29.5870 H       213 LEU   -0.2700
   3395 HB1       -40.6970   -9.0380  -30.9160 H       213 LEU    0.0900
   3396 HB2       -40.2200   -9.2130  -29.1810 H       213 LEU    0.0900
   3397 HG        -41.8590   -6.9520  -30.4540 H       213 LEU    0.0900
   3398 HD11      -41.0870   -7.4270  -27.5040 H       213 LEU   -0.2700
   3399 HD12      -42.7540   -7.5240  -28.1890 H       213 LEU    0.0900
   3400 HD13      -41.8620   -5.9410  -28.1740 H       213 LEU    0.0900
   3401 HD21      -39.3800   -6.9690  -30.8200 H       213 LEU    0.0900
   3402 HD22      -39.1620   -6.8900  -29.0310 H       213 LEU    0.5100
   3403 HD23      -40.0100   -5.5440  -29.9090 H       213 LEU   -0.5100
   3404 N         -41.6950  -11.7960  -30.7240 N.am    214 ARG   -0.4700
   3405 CA        -41.8470  -12.8770  -31.6900 C.3     214 ARG    0.3100
   3406 C         -43.2530  -13.4540  -31.6060 C.2     214 ARG    0.0700
   3407 O         -43.9100  -13.6910  -32.6240 O.2     214 ARG    0.0900
   3408 CB        -40.8220  -13.9800  -31.4130 C.3     214 ARG   -0.1800
   3409 CG        -40.9350  -15.1840  -32.3350 C.3     214 ARG    0.0900
   3410 CD        -40.2610  -16.4070  -31.7290 C.3     214 ARG    0.0900
   3411 NE        -38.8580  -16.1590  -31.4000 N.pl3   214 ARG   -0.1800
   3412 CZ        -37.8370  -16.5130  -32.1730 C.cat   214 ARG    0.0900
   3413 NH1       -38.0550  -17.1350  -33.3250 N.pl3   214 ARG    0.0900
   3414 NH2       -36.5940  -16.2480  -31.7930 N.pl3   214 ARG    0.2000
   3415 HN        -40.9760  -11.9180  -30.0450 H       214 ARG    0.0900
   3416 HA        -41.7020  -12.4670  -32.6800 H       214 ARG    0.0900
   3417 HB1       -40.9560  -14.3260  -30.3670 H       214 ARG   -0.7000
   3418 HB2       -39.8050  -13.5480  -31.5230 H       214 ARG    0.4400
   3419 HG1       -40.4510  -14.9450  -33.3070 H       214 ARG    0.6400
   3420 HG2       -42.0080  -15.4090  -32.5140 H       214 ARG   -0.8000
   3421 HD1       -40.2930  -17.2480  -32.4530 H       214 ARG    0.4600
   3422 HD2       -40.7810  -16.6920  -30.7900 H       214 ARG    0.4600
   3423 HE        -38.6540  -15.6920  -30.5400 H       214 ARG   -0.8000
   3424 HH11      -38.9890  -17.3380  -33.6140 H       214 ARG    0.4600
   3425 HH12      -37.2840  -17.4000  -33.9030 H       214 ARG    0.4600
   3426 HH21      -36.4250  -15.7820  -30.9250 H       214 ARG    0.5100
   3427 HH22      -35.8260  -16.5150  -32.3750 H       214 ARG   -0.5100
   3428 N         -43.7040  -13.6680  -30.3720 N.am    215 ARG   -0.4700
   3429 CA        -45.0490  -14.1480  -30.0880 C.3     215 ARG    0.3100
   3430 C         -46.0890  -13.2420  -30.7410 C.2     215 ARG    0.0700
   3431 O         -47.0070  -13.7130  -31.4160 O.2     215 ARG    0.0900
   3432 CB        -45.2630  -14.1880  -28.5730 C.3     215 ARG   -0.1800
   3433 CG        -46.5500  -14.8470  -28.1160 C.3     215 ARG    0.0900
   3434 CD        -46.6420  -14.8310  -26.5970 C.3     215 ARG    0.0900
   3435 NE        -45.4860  -15.4820  -25.9780 N.pl3   215 ARG   -0.1800
   3436 CZ        -45.1500  -15.3520  -24.6980 C.cat   215 ARG    0.0900
   3437 NH1       -45.8760  -14.5860  -23.8930 N.pl3   215 ARG    0.0900
   3438 NH2       -44.0840  -15.9820  -24.2230 N.pl3   215 ARG    0.2000
   3439 HN        -43.1300  -13.5070  -29.5740 H       215 ARG    0.0900
   3440 HA        -45.1560  -15.1340  -30.5140 H       215 ARG    0.0900
   3441 HB1       -45.2580  -13.1430  -28.1980 H       215 ARG   -0.7000
   3442 HB2       -44.4130  -14.7380  -28.1200 H       215 ARG    0.4400
   3443 HG1       -46.5750  -15.8970  -28.4770 H       215 ARG    0.6400
   3444 HG2       -47.4180  -14.3000  -28.5440 H       215 ARG   -0.8000
   3445 HD1       -47.5530  -15.3770  -26.2710 H       215 ARG    0.4600
   3446 HD2       -46.6750  -13.7820  -26.2340 H       215 ARG    0.4600
   3447 HE        -44.9120  -16.0630  -26.5540 H       215 ARG   -0.8000
   3448 HH11      -46.6780  -14.1060  -24.2460 H       215 ARG    0.4600
   3449 HH12      -45.6210  -14.4900  -22.9300 H       215 ARG    0.4600
   3450 HH21      -43.5320  -16.5560  -24.8270 H       215 ARG    0.5100
   3451 HH22      -43.8330  -15.8830  -23.2600 H       215 ARG   -0.5100
   3452 N         -45.9230  -11.9360  -30.5520 N.am    216 GLY   -0.4700
   3453 CA        -46.8200  -10.9530  -31.1270 C.3     216 GLY    0.3100
   3454 C         -46.8060  -10.9450  -32.6430 C.2     216 GLY   -0.0200
   3455 O         -47.8420  -10.7570  -33.2790 O.2     216 GLY    0.0900
   3456 HN        -45.1730  -11.5730  -30.0040 H       216 GLY    0.0900
   3457 HA1       -46.5180   -9.9800  -30.7690 H       216 GLY    0.5100
   3458 HA2       -47.8200  -11.1800  -30.7870 H       216 GLY   -0.5100
   3459 N         -45.6260  -11.1470  -33.2260 N.am    217 VAL   -0.4700
   3460 CA        -45.4810  -11.1880  -34.6750 C.3     217 VAL    0.3100
   3461 C         -46.2220  -12.3840  -35.2620 C.2     217 VAL    0.0700
   3462 O         -47.0060  -12.2430  -36.2040 O.2     217 VAL    0.0900
   3463 CB        -44.0010  -11.2440  -35.0980 C.3     217 VAL   -0.0900
   3464 CG1       -43.8790  -11.4870  -36.5950 C.3     217 VAL    0.0900
   3465 CG2       -43.2880   -9.9600  -34.7070 C.3     217 VAL   -0.2700
   3466 HN        -44.7900  -11.2780  -32.6980 H       217 VAL    0.0900
   3467 HA        -45.9480  -10.3020  -35.0780 H       217 VAL    0.0900
   3468 HB        -43.4920  -12.0650  -34.5500 H       217 VAL    0.0900
   3469 HG11      -44.5250  -10.7740  -37.1520 H       217 VAL   -0.2700
   3470 HG12      -44.2030  -12.5220  -36.8380 H       217 VAL    0.0900
   3471 HG13      -42.8260  -11.3400  -36.9180 H       217 VAL    0.0900
   3472 HG21      -43.3380   -9.8160  -33.6060 H       217 VAL    0.0900
   3473 HG22      -43.7740   -9.0920  -35.2000 H       217 VAL    0.5100
   3474 HG23      -42.2200  -10.0120  -35.0100 H       217 VAL   -0.5100
   3475 N         -45.9720  -13.5630  -34.6940 N.am    218 LEU   -0.4700
   3476 CA        -46.6430  -14.7810  -35.1400 C.3     218 LEU    0.3100
   3477 C         -48.1580  -14.6790  -34.9810 C.2     218 LEU    0.0700
   3478 O         -48.9100  -15.0340  -35.8930 O.2     218 LEU    0.0900
   3479 CB        -46.1090  -16.0070  -34.3890 C.3     218 LEU   -0.1800
   3480 CG        -44.9060  -16.7340  -35.0020 C.3     218 LEU    0.0900
   3481 CD1       -43.6560  -15.8670  -34.9890 C.3     218 LEU    0.0900
   3482 CD2       -44.6540  -18.0540  -34.2870 C.3     218 LEU   -0.0900
   3483 HN        -45.3210  -13.6670  -33.9460 H       218 LEU    0.0900
   3484 HA        -46.4700  -14.8880  -36.2000 H       218 LEU   -0.2700
   3485 HB1       -46.9390  -16.7390  -34.3090 H       218 LEU    0.0900
   3486 HB2       -45.8190  -15.6770  -33.3700 H       218 LEU    0.0900
   3487 HG        -45.1460  -17.0100  -36.0510 H       218 LEU    0.0900
   3488 HD11      -43.3940  -15.5900  -33.9450 H       218 LEU   -0.2700
   3489 HD12      -43.8350  -14.9360  -35.5680 H       218 LEU    0.0900
   3490 HD13      -42.8030  -16.4260  -35.4320 H       218 LEU    0.0900
   3491 HD21      -45.5450  -18.7120  -34.3730 H       218 LEU    0.0900
   3492 HD22      -44.4520  -17.8680  -33.2100 H       218 LEU    0.5100
   3493 HD23      -43.7850  -18.5730  -34.7460 H       218 LEU   -0.5100
   3494 N         -48.6010  -14.1850  -33.8250 N.am    219 VAL   -0.4700
   3495 CA        -50.0260  -13.9890  -33.5720 C.3     219 VAL    0.3100
   3496 C         -50.6530  -13.0450  -34.5940 C.2     219 VAL    0.0700
   3497 O         -51.7120  -13.3330  -35.1530 O.2     219 VAL    0.0900
   3498 CB        -50.2830  -13.4480  -32.1480 C.3     219 VAL   -0.0900
   3499 CG1       -51.6870  -12.8660  -32.0340 C.3     219 VAL    0.0900
   3500 CG2       -50.0750  -14.5430  -31.1200 C.3     219 VAL   -0.2700
   3501 HN        -47.9840  -13.9290  -33.0860 H       219 VAL    0.0900
   3502 HA        -50.5180  -14.9410  -33.7000 H       219 VAL    0.0900
   3503 HB        -49.5390  -12.6550  -31.9160 H       219 VAL    0.0900
   3504 HG11      -52.4330  -13.5900  -32.4260 H       219 VAL   -0.2700
   3505 HG12      -51.7580  -11.9290  -32.6260 H       219 VAL    0.0900
   3506 HG13      -51.9250  -12.6550  -30.9700 H       219 VAL    0.0900
   3507 HG21      -49.0990  -15.0460  -31.2900 H       219 VAL    0.0900
   3508 HG22      -50.8830  -15.3010  -31.2050 H       219 VAL    0.5100
   3509 HG23      -50.0760  -14.1090  -30.0970 H       219 VAL   -0.5100
   3510 N         -49.9850  -11.9210  -34.8470 N.am    220 LEU   -0.4700
   3511 CA        -50.4910  -10.9210  -35.7760 C.3     220 LEU    0.3100
   3512 C         -50.5960  -11.4600  -37.1990 C.2     220 LEU    0.0700
   3513 O         -51.6270  -11.3050  -37.8540 O.2     220 LEU    0.0900
   3514 CB        -49.6110   -9.6690  -35.7570 C.3     220 LEU   -0.1800
   3515 CG        -50.1110   -8.4950  -36.6000 C.3     220 LEU    0.0900
   3516 CD1       -51.4090   -7.9360  -36.0390 C.3     220 LEU    0.0900
   3517 CD2       -49.0510   -7.4140  -36.6940 C.3     220 LEU   -0.0900
   3518 HN        -49.1120  -11.7160  -34.4140 H       220 LEU    0.0900
   3519 HA        -51.5010  -10.6730  -35.4840 H       220 LEU   -0.2700
   3520 HB1       -48.6030   -9.9520  -36.1260 H       220 LEU    0.0900
   3521 HB2       -49.5270   -9.3240  -34.7050 H       220 LEU    0.0900
   3522 HG        -50.2800   -8.8400  -37.6430 H       220 LEU    0.0900
   3523 HD11      -51.3030   -7.7460  -34.9500 H       220 LEU   -0.2700
   3524 HD12      -52.2330   -8.6640  -36.1940 H       220 LEU    0.0900
   3525 HD13      -51.6570   -6.9780  -36.5440 H       220 LEU    0.0900
   3526 HD21      -48.0780   -7.8570  -36.9950 H       220 LEU    0.0900
   3527 HD22      -48.9250   -6.9210  -35.7060 H       220 LEU    0.5100
   3528 HD23      -49.3450   -6.6590  -37.4550 H       220 LEU   -0.5100
   3529 N         -49.5260  -12.0980  -37.6740 N.am    221 ARG   -0.4700
   3530 CA        -49.5290  -12.7010  -39.0030 C.3     221 ARG    0.3100
   3531 C         -50.6310  -13.7460  -39.1260 C.2     221 ARG    0.0700
   3532 O         -51.3180  -13.8280  -40.1500 O.2     221 ARG    0.0900
   3533 CB        -48.1670  -13.3200  -39.3290 C.3     221 ARG   -0.1800
   3534 CG        -47.0990  -12.3070  -39.7110 C.3     221 ARG    0.0900
   3535 CD        -45.8260  -12.9920  -40.1860 C.3     221 ARG    0.0900
   3536 NE        -45.1010  -13.6310  -39.0890 N.pl3   221 ARG   -0.1800
   3537 CZ        -44.0190  -14.3860  -39.2520 C.cat   221 ARG    0.0900
   3538 NH1       -43.5370  -14.6070  -40.4660 N.pl3   221 ARG    0.0900
   3539 NH2       -43.4220  -14.9260  -38.1980 N.pl3   221 ARG    0.2000
   3540 HN        -48.6830  -12.1910  -37.1490 H       221 ARG    0.0900
   3541 HA        -49.7690  -11.9280  -39.7180 H       221 ARG    0.0900
   3542 HB1       -48.2970  -14.0300  -40.1730 H       221 ARG   -0.7000
   3543 HB2       -47.8160  -13.8830  -38.4380 H       221 ARG    0.4400
   3544 HG1       -46.8630  -11.6770  -38.8270 H       221 ARG    0.6400
   3545 HG2       -47.4880  -11.6570  -40.5230 H       221 ARG   -0.8000
   3546 HD1       -45.1480  -12.2410  -40.6460 H       221 ARG    0.4600
   3547 HD2       -46.0810  -13.7800  -40.9270 H       221 ARG    0.4600
   3548 HE        -45.4400  -13.4930  -38.1590 H       221 ARG   -0.8000
   3549 HH11      -43.9880  -14.2050  -41.2640 H       221 ARG    0.4600
   3550 HH12      -42.7230  -15.1750  -40.5860 H       221 ARG    0.4600
   3551 HH21      -43.7860  -14.7660  -37.2810 H       221 ARG    0.5100
   3552 HH22      -42.6080  -15.4940  -38.3210 H       221 ARG   -0.5100
   3553 N         -50.8040  -14.5360  -38.0660 N.am    222 ALA   -0.4700
   3554 CA        -51.8680  -15.5290  -38.0160 C.3     222 ALA    0.3100
   3555 C         -53.2390  -14.8740  -38.1490 C.2     222 ALA    0.0700
   3556 O         -54.1050  -15.3670  -38.8700 O.2     222 ALA    0.0900
   3557 CB        -51.7860  -16.3330  -36.7270 C.3     222 ALA   -0.2700
   3558 HN        -50.2160  -14.4830  -37.2630 H       222 ALA    0.0900
   3559 HA        -51.7590  -16.1800  -38.8720 H       222 ALA    0.0900
   3560 HB1       -51.8880  -15.6590  -35.8500 H       222 ALA    0.0900
   3561 HB2       -50.8040  -16.8490  -36.6640 H       222 ALA    0.5100
   3562 HB3       -52.6060  -17.0830  -36.6950 H       222 ALA   -0.5100
   3563 N         -53.4280  -13.7540  -37.4550 N.am    223 MET   -0.4700
   3564 CA        -54.6870  -13.0260  -37.5080 C.3     223 MET    0.3100
   3565 C         -54.9510  -12.4530  -38.8950 C.2     223 MET    0.0700
   3566 O         -56.0900  -12.4360  -39.3650 O.2     223 MET    0.0900
   3567 CB        -54.7160  -11.9080  -36.4620 C.3     223 MET   -0.1800
   3568 CG        -54.8320  -12.4000  -35.0270 C.3     223 MET    0.0900
   3569 SD        -55.1460  -11.0710  -33.8470 S.3     223 MET    0.0900
   3570 CE        -53.6740  -10.0730  -34.0510 C.3     223 MET   -0.1400
   3571 HN        -52.7190  -13.3660  -36.8710 H       223 MET    0.0900
   3572 HA        -55.4860  -13.7280  -37.3260 H       223 MET    0.0900
   3573 HB1       -55.5840  -11.2490  -36.6780 H       223 MET   -0.0900
   3574 HB2       -53.7820  -11.3150  -36.5560 H       223 MET   -0.2200
   3575 HG1       -53.8860  -12.9140  -34.7560 H       223 MET    0.0900
   3576 HG2       -55.6580  -13.1400  -34.9760 H       223 MET    0.0900
   3577 HE1       -53.6650   -9.5620  -35.0370 H       223 MET    0.0900
   3578 HE2       -52.7660  -10.7110  -33.9880 H       223 MET    0.5100
   3579 HE3       -53.6250   -9.2940  -33.2600 H       223 MET   -0.5100
   3580 N         -53.8920  -11.9850  -39.5540 N.am    224 VAL   -0.4700
   3581 CA        -54.0200  -11.4260  -40.8930 C.3     224 VAL    0.3100
   3582 C         -54.3950  -12.4990  -41.9120 C.2     224 VAL    0.0700
   3583 O         -55.3620  -12.3390  -42.6620 O.2     224 VAL    0.0900
   3584 CB        -52.7290  -10.7140  -41.3390 C.3     224 VAL   -0.0900
   3585 CG1       -52.8440  -10.2640  -42.7880 C.3     224 VAL    0.0900
   3586 CG2       -52.4410   -9.5260  -40.4340 C.3     224 VAL   -0.2700
   3587 HN        -52.9750  -11.9960  -39.1640 H       224 VAL    0.0900
   3588 HA        -54.8430  -10.7280  -40.8810 H       224 VAL    0.0900
   3589 HB        -51.8690  -11.4080  -41.2350 H       224 VAL    0.0900
   3590 HG11      -53.7950   -9.7100  -42.9420 H       224 VAL   -0.2700
   3591 HG12      -52.8370  -11.1490  -43.4600 H       224 VAL    0.0900
   3592 HG13      -51.9970   -9.5930  -43.0450 H       224 VAL    0.0900
   3593 HG21      -52.4940   -9.8360  -39.3680 H       224 VAL    0.0900
   3594 HG22      -53.1930   -8.7260  -40.6090 H       224 VAL    0.5100
   3595 HG23      -51.4230   -9.1320  -40.6390 H       224 VAL   -0.5100
   3596 N         -53.6400  -13.5970  -41.9310 N.am    225 ILE   -0.4700
   3597 CA        -53.9290  -14.6820  -42.8620 C.3     225 ILE    0.3100
   3598 C         -55.3020  -15.3030  -42.5970 C.2     225 ILE    0.0700
   3599 O         -56.0130  -15.6830  -43.5310 O.2     225 ILE    0.0900
   3600 CB        -52.8170  -15.7660  -42.8790 C.3     225 ILE   -0.0900
   3601 CG1       -52.6530  -16.4270  -41.5070 C.3     225 ILE    0.0900
   3602 CG2       -51.4950  -15.1650  -43.3380 C.3     225 ILE   -0.2700
   3603 CD        -53.3090  -17.7910  -41.3940 C.3     225 ILE    0.0900
   3604 HN        -52.8610  -13.7240  -41.3220 H       225 ILE    0.0900
   3605 HA        -54.0320  -14.2490  -43.8450 H       225 ILE    0.0900
   3606 HB        -53.1090  -16.5850  -43.5700 H       225 ILE   -0.1800
   3607 HG11      -53.0980  -15.7590  -40.7410 H       225 ILE    0.0900
   3608 HG12      -51.5680  -16.5400  -41.2990 H       225 ILE    0.0900
   3609 HG21      -51.1860  -14.3500  -42.6490 H       225 ILE   -0.2700
   3610 HG22      -51.6060  -14.7430  -44.3600 H       225 ILE    0.0900
   3611 HG23      -50.7040  -15.9460  -43.3410 H       225 ILE    0.0900
   3612 HD1       -52.8710  -18.4880  -42.1400 H       225 ILE    0.0900
   3613 HD2       -54.4000  -17.7030  -41.5880 H       225 ILE    0.5100
   3614 HD3       -53.1430  -18.2070  -40.3790 H       225 ILE   -0.5100
   3615 N         -55.6790  -15.3870  -41.3220 N.am    226 ALA   -0.4700
   3616 CA        -56.9920  -15.8960  -40.9540 C.3     226 ALA    0.3100
   3617 C         -58.0820  -14.9660  -41.4630 C.2     226 ALA    0.0700
   3618 O         -59.1000  -15.4170  -41.9820 O.2     226 ALA    0.0900
   3619 CB        -57.1020  -16.0670  -39.4480 C.3     226 ALA   -0.2700
   3620 HN        -55.0850  -15.1100  -40.5710 H       226 ALA    0.0900
   3621 HA        -57.1350  -16.8440  -41.4510 H       226 ALA    0.0900
   3622 HB1       -56.9470  -15.0910  -38.9400 H       226 ALA    0.0900
   3623 HB2       -56.3280  -16.7800  -39.0910 H       226 ALA    0.5100
   3624 HB3       -58.1110  -16.4480  -39.1830 H       226 ALA   -0.5100
   3625 N         -57.8610  -13.6620  -41.3160 N.am    227 PHE   -0.4700
   3626 CA        -58.8230  -12.6690  -41.7780 C.3     227 PHE    0.3100
   3627 C         -59.0180  -12.7790  -43.2830 C.2     227 PHE    0.0700
   3628 O         -60.1480  -12.8250  -43.7690 O.2     227 PHE    0.0900
   3629 CB        -58.3620  -11.2560  -41.4070 C.3     227 PHE   -0.1800
   3630 CG        -59.4430  -10.2150  -41.5180 C.ar    227 PHE    0.0900
   3631 CD1       -59.7640   -9.6540  -42.7440 C.ar    227 PHE    0.0900
   3632 CD2       -60.1400   -9.7990  -40.3940 C.ar    227 PHE    0.0000
   3633 CE1       -60.7550   -8.6940  -42.8480 C.ar    227 PHE   -0.1150
   3634 CE2       -61.1330   -8.8410  -40.4910 C.ar    227 PHE    0.1150
   3635 CZ        -61.4420   -8.2890  -41.7220 C.ar    227 PHE   -0.1150
   3636 HN        -57.0340  -13.3070  -40.8860 H       227 PHE    0.1150
   3637 HA        -59.7750  -12.8860  -41.3180 H       227 PHE   -0.1150
   3638 HB1       -57.5390  -10.9480  -42.0870 H       227 PHE    0.1150
   3639 HB2       -58.0100  -11.2510  -40.3530 H       227 PHE   -0.1150
   3640 HD1       -59.2320   -9.9700  -43.6300 H       227 PHE    0.1150
   3641 HD2       -59.9040  -10.2280  -39.4320 H       227 PHE   -0.1150
   3642 HE1       -60.9900   -8.2620  -43.8090 H       227 PHE    0.1150
   3643 HE2       -61.6670   -8.5250  -39.6080 H       227 PHE    0.5100
   3644 HZ        -62.2180   -7.5430  -41.8000 H       227 PHE   -0.5100
   3645 N         -57.9120  -12.8330  -44.0220 N.am    228 VAL   -0.4700
   3646 CA        -57.9740  -12.9470  -45.4750 C.3     228 VAL    0.3100
   3647 C         -58.6940  -14.2220  -45.9130 C.2     228 VAL    0.0700
   3648 O         -59.6710  -14.1640  -46.6640 O.2     228 VAL    0.0900
   3649 CB        -56.5700  -12.9130  -46.1090 C.3     228 VAL   -0.0900
   3650 CG1       -56.6600  -13.1570  -47.6090 C.3     228 VAL    0.0900
   3651 CG2       -55.8910  -11.5840  -45.8220 C.3     228 VAL   -0.2700
   3652 HN        -57.0010  -12.7990  -43.6200 H       228 VAL    0.0900
   3653 HA        -58.5680  -12.1250  -45.8450 H       228 VAL    0.0900
   3654 HB        -55.9360  -13.7000  -45.6460 H       228 VAL    0.0900
   3655 HG11      -57.4230  -12.4860  -48.0590 H       228 VAL   -0.2700
   3656 HG12      -56.9530  -14.2100  -47.8050 H       228 VAL    0.0900
   3657 HG13      -55.6790  -12.9470  -48.0860 H       228 VAL    0.0900
   3658 HG21      -55.7900  -11.4350  -44.7260 H       228 VAL    0.0900
   3659 HG22      -56.4980  -10.7510  -46.2380 H       228 VAL    0.5100
   3660 HG23      -54.8770  -11.5700  -46.2760 H       228 VAL   -0.5100
   3661 N         -58.2180  -15.3680  -45.4270 N.am    229 VAL   -0.4700
   3662 CA        -58.7860  -16.6620  -45.7980 C.3     229 VAL    0.3100
   3663 C         -60.2720  -16.7840  -45.4570 C.2     229 VAL    0.0700
   3664 O         -61.0710  -17.2310  -46.2790 O.2     229 VAL    0.0900
   3665 CB        -58.0090  -17.8280  -45.1470 C.3     229 VAL   -0.0900
   3666 CG1       -58.7570  -19.1420  -45.3180 C.3     229 VAL    0.0900
   3667 CG2       -56.6090  -17.9260  -45.7360 C.3     229 VAL   -0.2700
   3668 HN        -57.4540  -15.3930  -44.7880 H       229 VAL    0.0900
   3669 HA        -58.7460  -16.7440  -46.8730 H       229 VAL    0.0900
   3670 HB        -57.8770  -17.6200  -44.0630 H       229 VAL    0.0900
   3671 HG11      -59.0460  -19.2790  -46.3820 H       229 VAL   -0.2700
   3672 HG12      -59.6780  -19.1370  -44.6970 H       229 VAL    0.0900
   3673 HG13      -58.1060  -19.9900  -45.0160 H       229 VAL    0.0900
   3674 HG21      -56.0510  -16.9810  -45.5560 H       229 VAL    0.0900
   3675 HG22      -56.6710  -18.0970  -46.8320 H       229 VAL    0.5100
   3676 HG23      -56.0540  -18.7610  -45.2580 H       229 VAL   -0.5100
   3677 N         -60.6430  -16.3710  -44.2470 N.am    230 CYS   -0.4700
   3678 CA        -62.0250  -16.4900  -43.7930 C.3     230 CYS    0.3100
   3679 C         -62.9670  -15.5040  -44.4790 C.2     230 CYS    0.0700
   3680 O         -64.0990  -15.8520  -44.8190 O.2     230 CYS    0.0900
   3681 CB        -62.1140  -16.3220  -42.2720 C.3     230 CYS   -0.1100
   3682 SG        -61.2710  -17.6110  -41.3270 S.3     230 CYS    0.0900
   3683 HN        -59.9980  -15.9670  -43.6020 H       230 CYS    0.0900
   3684 HA        -62.3900  -17.4630  -44.0840 H       230 CYS   -0.2300
   3685 HB1       -63.1880  -16.3120  -41.9900 H       230 CYS    0.1600
   3686 HB2       -61.6750  -15.3370  -42.0080 H       230 CYS    0.5100
   3687 HG1       -60.0610  -17.0910  -41.4750 H       230 CYS   -0.5100
   3688 N         -62.5030  -14.2750  -44.6910 N.am    231 TRP   -0.4700
   3689 CA        -63.3560  -13.2410  -45.2670 C.3     231 TRP    0.3100
   3690 C         -63.3150  -13.1920  -46.7920 C.2     231 TRP    0.0700
   3691 O         -64.0210  -12.3930  -47.4110 O.2     231 TRP    0.0900
   3692 CB        -63.0210  -11.8660  -44.6800 C.3     231 TRP   -0.1800
   3693 CG        -63.3930  -11.7360  -43.2340 C.ar    231 TRP    0.0900
   3694 CD1       -62.5840  -11.9450  -42.1550 C.ar    231 TRP    0.0900
   3695 CD2       -64.6760  -11.3750  -42.7070 C.ar    231 TRP   -0.0300
   3696 CE2       -64.5680  -11.3830  -41.3010 C.ar    231 TRP   -0.1500
   3697 CE3       -65.9030  -11.0440  -43.2890 C.ar    231 TRP    0.2200
   3698 NE1       -63.2810  -11.7340  -40.9910 N.ar    231 TRP   -0.5100
   3699 CZ2       -65.6400  -11.0720  -40.4700 C.ar    231 TRP    0.3700
   3700 CZ3       -66.9690  -10.7350  -42.4610 C.ar    231 TRP    0.2400
   3701 CH2       -66.8300  -10.7510  -41.0680 C.ar    231 TRP    0.1100
   3702 HN        -61.5680  -14.0090  -44.4680 H       231 TRP   -0.2500
   3703 HA        -64.3820  -13.4990  -45.0540 H       231 TRP    0.1700
   3704 HB1       -63.5690  -11.0880  -45.2520 H       231 TRP   -0.2000
   3705 HB2       -61.9280  -11.6900  -44.7770 H       231 TRP    0.1400
   3706 HD1       -61.5450  -12.2350  -42.2080 H       231 TRP   -0.2700
   3707 HE1       -62.9190  -11.8210  -40.0880 H       231 TRP    0.1600
   3708 HE3       -66.0350  -11.0240  -44.3610 H       231 TRP   -0.1400
   3709 HZ2       -65.5550  -11.0770  -39.3940 H       231 TRP    0.1400
   3710 HZ3       -67.9230  -10.4780  -42.8970 H       231 TRP    0.5100
   3711 HH2       -67.6810  -10.5070  -40.4510 H       231 TRP   -0.5100
   3712 N         -62.4970  -14.0470  -47.4030 N.am    232 LEU   -0.4700
   3713 CA        -62.4380  -14.1050  -48.8640 C.3     232 LEU    0.3100
   3714 C         -63.7170  -14.6420  -49.5280 C.2     232 LEU    0.0700
   3715 O         -64.2760  -13.9720  -50.3970 O.2     232 LEU    0.0900
   3716 CB        -61.1940  -14.8630  -49.3550 C.3     232 LEU   -0.1800
   3717 CG        -61.0460  -14.9800  -50.8720 C.3     232 LEU    0.0900
   3718 CD1       -61.0250  -13.6040  -51.5210 C.3     232 LEU    0.0900
   3719 CD2       -59.7940  -15.7640  -51.2320 C.3     232 LEU   -0.0900
   3720 HN        -61.8990  -14.6710  -46.9060 H       232 LEU    0.0900
   3721 HA        -62.4240  -13.0920  -49.2350 H       232 LEU   -0.2700
   3722 HB1       -61.2280  -15.8890  -48.9330 H       232 LEU    0.0900
   3723 HB2       -60.2970  -14.3400  -48.9620 H       232 LEU    0.0900
   3724 HG        -61.8980  -15.5650  -51.2800 H       232 LEU    0.0900
   3725 HD11      -60.1710  -13.0110  -51.1290 H       232 LEU   -0.2700
   3726 HD12      -61.9680  -13.0630  -51.2930 H       232 LEU    0.0900
   3727 HD13      -60.9090  -13.7060  -52.6210 H       232 LEU    0.0900
   3728 HD21      -59.8470  -16.7880  -50.8020 H       232 LEU    0.0900
   3729 HD22      -58.8970  -15.2540  -50.8200 H       232 LEU    0.5100
   3730 HD23      -59.7030  -15.8480  -52.3360 H       232 LEU   -0.5100
   3731 N         -64.2000  -15.8380  -49.1280 N.am    233 PRO   -0.2900
   3732 CA        -65.4080  -16.3370  -49.7930 C.3     233 PRO    0.0000
   3733 C         -66.6410  -15.5040  -49.4580 C.2     233 PRO    0.0900
   3734 O         -67.6240  -15.5240  -50.2020 O.2     233 PRO    0.0900
   3735 CB        -65.5680  -17.7530  -49.2260 C.3     233 PRO    0.0200
   3736 CG        -64.2320  -18.1040  -48.6570 C.3     233 PRO    0.0900
   3737 CD        -63.6880  -16.8110  -48.1470 C.3     233 PRO   -0.1800
   3738 HA        -65.2910  -16.2920  -50.8650 H       233 PRO    0.0900
   3739 HB1       -65.8520  -18.4670  -50.0290 H       233 PRO    0.0900
   3740 HB2       -66.3490  -17.7730  -48.4360 H       233 PRO   -0.1800
   3741 HG1       -64.3350  -18.8420  -47.8320 H       233 PRO    0.0900
   3742 HG2       -63.5680  -18.5300  -49.4400 H       233 PRO    0.0900
   3743 HD1       -64.0720  -16.5750  -47.1330 H       233 PRO    0.5100
   3744 HD2       -62.5770  -16.8050  -48.1430 H       233 PRO   -0.5100
   3745 N         -66.5830  -14.7840  -48.3420 N.am    234 TYR   -0.4700
   3746 CA        -67.6830  -13.9370  -47.9060 C.3     234 TYR    0.3100
   3747 C         -67.9450  -12.8030  -48.8930 C.2     234 TYR    0.0700
   3748 O         -69.0740  -12.6040  -49.3420 O.2     234 TYR    0.0900
   3749 CB        -67.3840  -13.3680  -46.5150 C.3     234 TYR   -0.1800
   3750 CG        -68.3740  -12.3340  -46.0320 C.ar    234 TYR    0.0900
   3751 CD1       -69.6130  -12.7120  -45.5300 C.ar    234 TYR    0.0900
   3752 CD2       -68.0620  -10.9800  -46.0640 C.ar    234 TYR    0.0000
   3753 CE1       -70.5190  -11.7680  -45.0820 C.ar    234 TYR   -0.1150
   3754 CE2       -68.9610  -10.0290  -45.6140 C.ar    234 TYR    0.1150
   3755 CZ        -70.1880  -10.4300  -45.1260 C.ar    234 TYR   -0.1150
   3756 OH        -71.0880   -9.4860  -44.6790 O.3     234 TYR    0.1150
   3757 HN        -65.7800  -14.7920  -47.7510 H       234 TYR    0.1100
   3758 HA        -68.5820  -14.5330  -47.8850 H       234 TYR   -0.5400
   3759 HB1       -66.3860  -12.8800  -46.5310 H       234 TYR    0.4300
   3760 HB2       -67.3930  -14.1970  -45.7760 H       234 TYR   -0.1150
   3761 HD1       -69.8720  -13.7590  -45.4890 H       234 TYR    0.1150
   3762 HD2       -67.1030  -10.6640  -46.4450 H       234 TYR   -0.1150
   3763 HE1       -71.4810  -12.0760  -44.7000 H       234 TYR    0.1150
   3764 HE2       -68.7050   -8.9810  -45.6460 H       234 TYR    0.5100
   3765 HH        -70.6350   -8.6410  -44.6380 H       234 TYR   -0.5100
   3766 N         -66.8910  -12.0670  -49.2370 N.am    235 HSE   -0.4700
   3767 CA        -67.0140  -10.9220  -50.1320 C.3     235 HSE    0.3100
   3768 C         -67.2510  -11.3270  -51.5830 C.2     235 HSE    0.0700
   3769 O         -67.8330  -10.5670  -52.3580 O.2     235 HSE    0.0900
   3770 CB        -65.7880  -10.0110  -50.0230 C.3     235 HSE   -0.0800
   3771 CG        -65.7230   -9.2370  -48.7420 C.ar    235 HSE    0.0900
   3772 CD2       -64.6970   -9.3730  -47.8400 C.ar    235 HSE    0.0900
   3773 ND1       -66.5760   -8.3220  -48.2150 N.ar    235 HSE   -0.7000
   3774 CE1       -66.0460   -7.9230  -47.0170 C.ar    235 HSE    0.2200
   3775 NE2       -64.9110   -8.5700  -46.8070 N.ar    235 HSE    0.2500
   3776 HN        -65.9730  -12.2640  -48.8990 H       235 HSE    0.1300
   3777 HA        -67.9080  -10.3800  -49.8590 H       235 HSE   -0.3600
   3778 HB1       -65.8060   -9.2890  -50.8660 H       235 HSE    0.3200
   3779 HB2       -64.8740  -10.6370  -50.0980 H       235 HSE   -0.0500
   3780 HD2       -63.8270  -10.0140  -47.9040 H       235 HSE    0.0900
   3781 HE1       -66.4700   -7.1930  -46.3290 H       235 HSE    0.5100
   3782 HE2       -64.3100   -8.4800  -46.0120 H       235 HSE   -0.5100
   3783 N         -66.7980  -12.5220  -51.9520 N.am    236 VAL   -0.4700
   3784 CA        -67.0330  -13.0410  -53.2950 C.3     236 VAL    0.3100
   3785 C         -68.5170  -13.3330  -53.4910 C.2     236 VAL    0.0700
   3786 O         -69.0820  -13.0640  -54.5520 O.2     236 VAL    0.0900
   3787 CB        -66.2070  -14.3170  -53.5640 C.3     236 VAL   -0.0900
   3788 CG1       -66.6010  -14.9460  -54.8930 C.3     236 VAL    0.0900
   3789 CG2       -64.7200  -13.9990  -53.5500 C.3     236 VAL   -0.2700
   3790 HN        -66.2820  -13.1120  -51.3340 H       236 VAL    0.0900
   3791 HA        -66.7630  -12.2700  -53.9990 H       236 VAL    0.0900
   3792 HB        -66.3820  -15.0480  -52.7470 H       236 VAL    0.0900
   3793 HG11      -66.5950  -14.1770  -55.6960 H       236 VAL   -0.2700
   3794 HG12      -67.6240  -15.3740  -54.8200 H       236 VAL    0.0900
   3795 HG13      -65.8790  -15.7450  -55.1620 H       236 VAL    0.0900
   3796 HG21      -64.4610  -13.4260  -52.6340 H       236 VAL    0.0900
   3797 HG22      -64.4560  -13.3860  -54.4380 H       236 VAL    0.5100
   3798 HG23      -64.1320  -14.9410  -53.5570 H       236 VAL   -0.5100
   3799 N         -69.1480  -13.8700  -52.4490 N.am    237 ARG   -0.4700
   3800 CA        -70.5660  -14.2080  -52.4890 C.3     237 ARG    0.3100
   3801 C         -71.4540  -12.9830  -52.6780 C.2     237 ARG    0.0700
   3802 O         -72.4000  -13.0040  -53.4650 O.2     237 ARG    0.0900
   3803 CB        -70.9700  -14.9440  -51.2090 C.3     237 ARG   -0.1800
   3804 CG        -72.4650  -15.1640  -51.0870 C.3     237 ARG    0.0900
   3805 CD        -72.8290  -15.8410  -49.7810 C.3     237 ARG    0.0900
   3806 NE        -72.3600  -15.0900  -48.6180 N.pl3   237 ARG   -0.1800
   3807 CZ        -72.9890  -14.0390  -48.1060 C.cat   237 ARG    0.0900
   3808 NH1       -74.1130  -13.6000  -48.6570 N.pl3   237 ARG    0.0900
   3809 NH2       -72.4920  -13.4210  -47.0450 N.pl3   237 ARG    0.2000
   3810 HN        -68.6780  -14.0660  -51.5920 H       237 ARG    0.0900
   3811 HA        -70.7390  -14.8320  -53.3540 H       237 ARG    0.0900
   3812 HB1       -70.6260  -14.3510  -50.3360 H       237 ARG   -0.7000
   3813 HB2       -70.4630  -15.9320  -51.1940 H       237 ARG    0.4400
   3814 HG1       -72.8090  -15.7990  -51.9320 H       237 ARG    0.6400
   3815 HG2       -72.9820  -14.1820  -51.1410 H       237 ARG   -0.8000
   3816 HD1       -72.3630  -16.8490  -49.7410 H       237 ARG    0.4600
   3817 HD2       -73.9340  -15.9280  -49.7010 H       237 ARG    0.4600
   3818 HE        -71.5110  -15.3860  -48.1810 H       237 ARG   -0.8000
   3819 HH11      -74.6630  -12.9090  -48.1870 H       237 ARG    0.4600
   3820 HH12      -74.4110  -13.9600  -49.5400 H       237 ARG    0.4600
   3821 HH21      -72.8780  -12.5470  -46.7500 H       237 ARG    0.5100
   3822 HH22      -71.7320  -13.8270  -46.5400 H       237 ARG   -0.5100
   3823 N         -71.1490  -11.9160  -51.9450 N.am    238 ARG   -0.4700
   3824 CA        -71.9330  -10.6900  -52.0080 C.3     238 ARG    0.3100
   3825 C         -71.8070  -10.0290  -53.3750 C.2     238 ARG    0.0700
   3826 O         -72.7510   -9.4130  -53.8690 O.2     238 ARG    0.0900
   3827 CB        -71.5080   -9.7330  -50.8930 C.3     238 ARG   -0.1800
   3828 CG        -71.6130  -10.3530  -49.5080 C.3     238 ARG    0.0900
   3829 CD        -70.9040   -9.5270  -48.4480 C.3     238 ARG    0.0900
   3830 NE        -71.6200   -8.2930  -48.1290 N.pl3   238 ARG   -0.1800
   3831 CZ        -71.2380   -7.0860  -48.5280 C.cat   238 ARG    0.0900
   3832 NH1       -70.1440   -6.9400  -49.2640 N.pl3   238 ARG    0.0900
   3833 NH2       -71.9490   -6.0200  -48.1890 N.pl3   238 ARG    0.2000
   3834 HN        -70.3710  -11.9070  -51.3220 H       238 ARG    0.0900
   3835 HA        -72.9750  -10.9520  -51.9030 H       238 ARG    0.0900
   3836 HB1       -72.1560   -8.8320  -50.9310 H       238 ARG   -0.7000
   3837 HB2       -70.4550   -9.4270  -51.0670 H       238 ARG    0.4400
   3838 HG1       -71.1630  -11.3680  -49.5330 H       238 ARG    0.6400
   3839 HG2       -72.6860  -10.4420  -49.2350 H       238 ARG   -0.8000
   3840 HD1       -69.8940   -9.2440  -48.8130 H       238 ARG    0.4600
   3841 HD2       -70.8210  -10.1170  -47.5120 H       238 ARG    0.4600
   3842 HE        -72.4500   -8.3620  -47.5760 H       238 ARG   -0.8000
   3843 HH11      -69.6040   -7.7420  -49.5190 H       238 ARG    0.4600
   3844 HH12      -69.8590   -6.0290  -49.5620 H       238 ARG    0.4600
   3845 HH21      -72.7730   -6.1240  -47.6320 H       238 ARG    0.5100
   3846 HH22      -71.6610   -5.1100  -48.4880 H       238 ARG   -0.5100
   3847 N         -70.6340  -10.1640  -53.9880 N.am    239 LEU   -0.4700
   3848 CA        -70.4230   -9.6940  -55.3480 C.3     239 LEU    0.3100
   3849 C         -71.1130  -10.6300  -56.3340 C.2     239 LEU    0.0700
   3850 O         -71.6170  -10.2000  -57.3700 O.2     239 LEU    0.0900
   3851 CB        -68.9260   -9.6080  -55.6600 C.3     239 LEU   -0.1800
   3852 CG        -68.1550   -8.4810  -54.9690 C.3     239 LEU    0.0900
   3853 CD1       -66.6580   -8.6730  -55.1300 C.3     239 LEU    0.0900
   3854 CD2       -68.5830   -7.1300  -55.5240 C.3     239 LEU   -0.0900
   3855 HN        -69.8500  -10.5910  -53.5440 H       239 LEU    0.0900
   3856 HA        -70.8820   -8.7210  -55.4420 H       239 LEU   -0.2700
   3857 HB1       -68.8130   -9.4760  -56.7560 H       239 LEU    0.0900
   3858 HB2       -68.4600  -10.5710  -55.3620 H       239 LEU    0.0900
   3859 HG        -68.4110   -8.4720  -53.8870 H       239 LEU    0.0900
   3860 HD11      -66.3870   -8.6750  -56.2070 H       239 LEU   -0.2700
   3861 HD12      -66.3500   -9.6430  -54.6850 H       239 LEU    0.0900
   3862 HD13      -66.1150   -7.8420  -54.6290 H       239 LEU    0.0900
   3863 HD21      -69.6700   -6.9740  -55.3550 H       239 LEU    0.0900
   3864 HD22      -68.3850   -7.0900  -56.6160 H       239 LEU    0.5100
   3865 HD23      -68.0250   -6.3180  -55.0120 H       239 LEU   -0.5100
   3866 N         -71.1360  -11.9160  -55.9960 N.am    240 MET   -0.4700
   3867 CA        -71.8150  -12.9230  -56.7990 C.3     240 MET    0.3100
   3868 C         -73.3190  -12.6860  -56.7840 C.2     240 MET    0.0700
   3869 O         -74.0110  -12.9170  -57.7750 O.2     240 MET    0.0900
   3870 CB        -71.4980  -14.3220  -56.2620 C.3     240 MET   -0.1800
   3871 CG        -72.2560  -15.4520  -56.9370 C.3     240 MET    0.0900
   3872 SD        -71.9700  -17.0410  -56.1300 S.3     240 MET    0.0900
   3873 CE        -72.9390  -18.1290  -57.1700 C.3     240 MET   -0.1400
   3874 HN        -70.6850  -12.2500  -55.1720 H       240 MET    0.0900
   3875 HA        -71.4770  -12.8250  -57.8200 H       240 MET    0.0900
   3876 HB1       -71.7390  -14.3400  -55.1790 H       240 MET   -0.0900
   3877 HB2       -70.4110  -14.5060  -56.3920 H       240 MET   -0.2200
   3878 HG1       -71.9330  -15.5120  -57.9970 H       240 MET    0.0900
   3879 HG2       -73.3400  -15.2140  -56.9150 H       240 MET    0.0900
   3880 HE1       -72.3320  -18.5330  -58.0080 H       240 MET    0.0900
   3881 HE2       -73.8000  -17.5780  -57.6050 H       240 MET    0.5100
   3882 HE3       -73.3200  -18.9880  -56.5770 H       240 MET   -0.5100
   3883 N         -73.8180  -12.2130  -55.6440 N.am    241 PHE   -0.4700
   3884 CA        -75.2390  -11.9670  -55.4520 C.3     241 PHE    0.3100
   3885 C         -75.7720  -10.8680  -56.3650 C.2     241 PHE    0.0700
   3886 O         -76.9140  -10.9270  -56.8220 O.2     241 PHE    0.0900
   3887 CB        -75.5140  -11.6050  -53.9860 C.3     241 PHE   -0.1800
   3888 CG        -76.9160  -11.1340  -53.7260 C.ar    241 PHE    0.0900
   3889 CD1       -77.9500  -12.0440  -53.5680 C.ar    241 PHE    0.0900
   3890 CD2       -77.2010   -9.7800  -53.6230 C.ar    241 PHE    0.0000
   3891 CE1       -79.2400  -11.6130  -53.3250 C.ar    241 PHE   -0.1150
   3892 CE2       -78.4910   -9.3440  -53.3790 C.ar    241 PHE    0.1150
   3893 CZ        -79.5110  -10.2620  -53.2280 C.ar    241 PHE   -0.1150
   3894 HN        -73.2340  -12.0020  -54.8650 H       241 PHE    0.1150
   3895 HA        -75.7780  -12.8630  -55.7280 H       241 PHE   -0.1150
   3896 HB1       -74.8300  -10.7860  -53.6790 H       241 PHE    0.1150
   3897 HB2       -75.3460  -12.5020  -53.3520 H       241 PHE   -0.1150
   3898 HD1       -77.7440  -13.1020  -53.6370 H       241 PHE    0.1150
   3899 HD2       -76.4060   -9.0580  -53.7350 H       241 PHE   -0.1150
   3900 HE1       -80.0370  -12.3330  -53.2090 H       241 PHE    0.1150
   3901 HE2       -78.7000   -8.2880  -53.3050 H       241 PHE    0.5100
   3902 HZ        -80.5180   -9.9240  -53.0360 H       241 PHE   -0.5100
   3903 N         -74.9380   -9.8650  -56.6330 N.am    242 VAL   -0.4700
   3904 CA        -75.3920   -8.6740  -57.3420 C.3     242 VAL    0.3100
   3905 C         -74.9470   -8.6110  -58.8070 C.2     242 VAL    0.0700
   3906 O         -75.7240   -8.2240  -59.6810 O.2     242 VAL    0.0900
   3907 CB        -74.9720   -7.3850  -56.5900 C.3     242 VAL   -0.0900
   3908 CG1       -73.4670   -7.3560  -56.3510 C.3     242 VAL    0.0900
   3909 CG2       -75.4320   -6.1460  -57.3400 C.3     242 VAL   -0.2700
   3910 HN        -73.9780   -9.8830  -56.3660 H       242 VAL    0.0900
   3911 HA        -76.4670   -8.7250  -57.4240 H       242 VAL    0.0900
   3912 HB        -75.4990   -7.3440  -55.6120 H       242 VAL    0.0900
   3913 HG11      -72.9260   -7.3880  -57.3220 H       242 VAL   -0.2700
   3914 HG12      -73.1640   -8.2380  -55.7470 H       242 VAL    0.0900
   3915 HG13      -73.1860   -6.4230  -55.8180 H       242 VAL    0.0900
   3916 HG21      -76.5090   -6.2340  -57.6000 H       242 VAL    0.0900
   3917 HG22      -74.8490   -6.0340  -58.2800 H       242 VAL    0.5100
   3918 HG23      -75.2940   -5.2450  -56.7050 H       242 VAL   -0.5100
   3919 N         -73.7060   -9.0070  -59.0810 N.am    243 TYR   -0.4700
   3920 CA        -73.1310   -8.8400  -60.4140 C.3     243 TYR    0.3100
   3921 C         -73.6850   -9.7880  -61.4730 C.2     243 TYR    0.0700
   3922 O         -73.6300   -9.4890  -62.6660 O.2     243 TYR    0.0900
   3923 CB        -71.6020   -8.9300  -60.3620 C.3     243 TYR   -0.1800
   3924 CG        -70.9310   -7.5920  -60.1690 C.ar    243 TYR    0.0900
   3925 CD1       -70.6080   -6.7950  -61.2590 C.ar    243 TYR    0.0900
   3926 CD2       -70.6280   -7.1200  -58.8970 C.ar    243 TYR    0.0000
   3927 CE1       -69.9970   -5.5670  -61.0920 C.ar    243 TYR   -0.1150
   3928 CE2       -70.0150   -5.8910  -58.7190 C.ar    243 TYR    0.1150
   3929 CZ        -69.7040   -5.1200  -59.8210 C.ar    243 TYR   -0.1150
   3930 OH        -69.0950   -3.9020  -59.6570 O.3     243 TYR    0.1150
   3931 HN        -73.1180   -9.4300  -58.3970 H       243 TYR    0.1100
   3932 HA        -73.4360   -7.8740  -60.7900 H       243 TYR   -0.5400
   3933 HB1       -71.2250   -9.3540  -61.3180 H       243 TYR    0.4300
   3934 HB2       -71.2990   -9.5780  -59.5130 H       243 TYR   -0.1150
   3935 HD1       -70.8390   -7.1410  -62.2560 H       243 TYR    0.1150
   3936 HD2       -70.8740   -7.7210  -58.0340 H       243 TYR   -0.1150
   3937 HE1       -69.7520   -4.9600  -61.9510 H       243 TYR    0.1150
   3938 HE2       -69.7810   -5.5380  -57.7260 H       243 TYR    0.5100
   3939 HH        -69.1110   -3.6860  -58.7220 H       243 TYR   -0.5100
   3940 N         -74.2190  -10.9290  -61.0460 N.am    244 ILE   -0.4700
   3941 CA        -74.8060  -11.8780  -61.9840 C.3     244 ILE    0.3100
   3942 C         -76.1670  -11.3850  -62.4670 C.2     244 ILE    0.0700
   3943 O         -77.0420  -11.0630  -61.6640 O.2     244 ILE    0.0900
   3944 CB        -74.9500  -13.2810  -61.3660 C.3     244 ILE   -0.0900
   3945 CG1       -73.5840  -13.8080  -60.9200 C.3     244 ILE    0.0900
   3946 CG2       -75.5900  -14.2410  -62.3600 C.3     244 ILE   -0.2700
   3947 CD        -73.6270  -15.2120  -60.3580 C.3     244 ILE    0.0900
   3948 HN        -74.2410  -11.1830  -60.0820 H       244 ILE    0.0900
   3949 HA        -74.1650  -11.9210  -62.8530 H       244 ILE    0.0900
   3950 HB        -75.5830  -13.2190  -60.4550 H       244 ILE   -0.1800
   3951 HG11      -73.1810  -13.1280  -60.1410 H       244 ILE    0.0900
   3952 HG12      -72.9000  -13.7990  -61.7950 H       244 ILE    0.0900
   3953 HG21      -74.9620  -14.3190  -63.2740 H       244 ILE   -0.2700
   3954 HG22      -76.5960  -13.8680  -62.6520 H       244 ILE    0.0900
   3955 HG23      -75.6830  -15.2510  -61.9060 H       244 ILE    0.0900
   3956 HD1       -73.8380  -15.9420  -61.1680 H       244 ILE    0.0900
   3957 HD2       -74.4300  -15.2900  -59.5940 H       244 ILE    0.5100
   3958 HD3       -72.6470  -15.4660  -59.8990 H       244 ILE   -0.5100
   3959 N         -76.3360  -11.3210  -63.7870 N.am    245 SER   -0.4700
   3960 CA        -77.5760  -10.8420  -64.3850 C.3     245 SER    0.3100
   3961 C         -78.7530  -11.7440  -64.0320 C.2     245 SER    0.0700
   3962 O         -78.5720  -12.9220  -63.7190 O.2     245 SER    0.0900
   3963 CB        -77.4340  -10.7320  -65.9050 C.3     245 SER    0.0500
   3964 OG        -78.6270  -10.2470  -66.4950 O.3     245 SER    0.0900
   3965 HN        -75.6210  -11.5970  -64.4250 H       245 SER    0.0900
   3966 HA        -77.8030   -9.8760  -63.9580 H       245 SER   -0.6600
   3967 HB1       -77.2100  -11.7330  -66.3310 H       245 SER    0.4300
   3968 HB2       -76.6080  -10.0310  -66.1500 H       245 SER    0.5100
   3969 HG1       -78.4580  -10.2060  -67.4400 H       245 SER   -0.5100
   3970 N         -79.9590  -11.1880  -64.0920 N.am    246 ASP   -0.4700
   3971 CA        -81.1650  -11.9210  -63.7270 C.3     246 ASP    0.3100
   3972 C         -81.4560  -13.0710  -64.6880 C.2     246 ASP    0.0700
   3973 O         -82.1050  -14.0500  -64.3190 O.2     246 ASP    0.0900
   3974 CB        -82.3680  -10.9760  -63.6620 C.3     246 ASP   -0.2800
   3975 CG        -82.1680   -9.8470  -62.6700 C.2     246 ASP    0.0900
   3976 OD1       -81.2350   -9.9380  -61.8450 O.co2   246 ASP    0.0900
   3977 OD2       -82.9460   -8.8710  -62.7110 O.co2   246 ASP    0.6200
   3978 HN        -80.0930  -10.2450  -64.3880 H       246 ASP   -0.7600
   3979 HA        -80.9980  -12.3840  -62.7660 H       246 ASP   -0.7600
   3980 HB1       -83.2670  -11.5550  -63.3600 H       246 ASP    0.5100
   3981 HB2       -82.5390  -10.5360  -64.6680 H       246 ASP   -0.5100
   3982 N         -80.9740  -12.9500  -65.9220 N.am    247 GLU   -0.4700
   3983 CA        -81.1850  -13.9860  -66.9240 C.3     247 GLU    0.3100
   3984 C         -80.1820  -15.1240  -66.7770 C.2     247 GLU    0.0700
   3985 O         -80.4610  -16.2630  -67.1550 O.2     247 GLU    0.0900
   3986 CB        -81.1140  -13.3970  -68.3360 C.3     247 GLU   -0.1800
   3987 CG        -79.7960  -12.7130  -68.6630 C.3     247 GLU    0.0900
   3988 CD        -79.7040  -12.2990  -70.1190 C.2     247 GLU    0.0900
   3989 OE1       -80.6230  -12.6400  -70.8940 O.co2   247 GLU   -0.2800
   3990 OE2       -78.7130  -11.6340  -70.4890 O.co2   247 GLU    0.0900
   3991 HN        -80.4510  -12.1530  -66.2140 H       247 GLU    0.0900
   3992 HA        -82.1560  -14.4260  -66.7500 H       247 GLU    0.6200
   3993 HB1       -81.9310  -12.6540  -68.4470 H       247 GLU   -0.7600
   3994 HB2       -81.2720  -14.2190  -69.0660 H       247 GLU   -0.7600
   3995 HG1       -78.9600  -13.4100  -68.4390 H       247 GLU    0.5100
   3996 HG2       -79.6930  -11.8060  -68.0300 H       247 GLU   -0.5100
   3997 N         -79.0120  -14.8180  -66.2210 N.am    248 GLN   -0.4700
   3998 CA        -77.9680  -15.8170  -66.0370 C.3     248 GLN    0.3100
   3999 C         -78.2440  -16.7260  -64.8450 C.2     248 GLN    0.0700
   4000 O         -77.7310  -17.8440  -64.7730 O.2     248 GLN    0.0900
   4001 CB        -76.6000  -15.1480  -65.8710 C.3     248 GLN   -0.1800
   4002 CG        -76.0410  -14.5470  -67.1490 C.3     248 GLN    0.0900
   4003 CD        -74.6280  -14.0250  -66.9680 C.2     248 GLN    0.0900
   4004 NE2       -73.6520  -14.7620  -67.4970 N.am    248 GLN   -0.1800
   4005 OE1       -74.4110  -12.9790  -66.3580 O.2     248 GLN    0.0900
   4006 HN        -78.7980  -13.8960  -65.9070 H       248 GLN    0.0900
   4007 HA        -77.9660  -16.4630  -66.9010 H       248 GLN    0.5500
   4008 HB1       -75.8810  -15.9080  -65.4970 H       248 GLN   -0.5500
   4009 HB2       -76.6940  -14.3400  -65.1150 H       248 GLN   -0.6200
   4010 HG1       -76.6910  -13.7070  -67.4690 H       248 GLN    0.3200
   4011 HG2       -76.0330  -15.3250  -67.9420 H       248 GLN    0.3000
   4012 HE21      -72.7010  -14.4680  -67.4100 H       248 GLN    0.5100
   4013 HE22      -73.8720  -15.6090  -67.9820 H       248 GLN   -0.5100
   4014 N         -79.0560  -16.2450  -63.9070 N.am    249 TRP   -0.4700
   4015 CA        -79.3730  -17.0080  -62.7060 C.3     249 TRP    0.3100
   4016 C         -80.1990  -18.2550  -63.0020 C.2     249 TRP    0.0700
   4017 O         -81.3170  -18.1690  -63.5100 O.2     249 TRP    0.0900
   4018 CB        -80.1020  -16.1320  -61.6830 C.3     249 TRP   -0.1800
   4019 CG        -79.1830  -15.3450  -60.7990 C.ar    249 TRP    0.0900
   4020 CD1       -78.8960  -14.0150  -60.8920 C.ar    249 TRP    0.0900
   4021 CD2       -78.4300  -15.8410  -59.6860 C.ar    249 TRP   -0.0300
   4022 CE2       -77.7090  -14.7540  -59.1500 C.ar    249 TRP   -0.1500
   4023 CE3       -78.2950  -17.0990  -59.0920 C.ar    249 TRP    0.2200
   4024 NE1       -78.0130  -13.6520  -59.9040 N.ar    249 TRP   -0.5100
   4025 CZ2       -76.8680  -14.8880  -58.0490 C.ar    249 TRP    0.3700
   4026 CZ3       -77.4590  -17.2290  -57.9980 C.ar    249 TRP    0.2400
   4027 CH2       -76.7550  -16.1330  -57.4880 C.ar    249 TRP    0.1100
   4028 HN        -79.4810  -15.3470  -63.9830 H       249 TRP   -0.2500
   4029 HA        -78.4480  -17.3790  -62.2920 H       249 TRP    0.1700
   4030 HB1       -80.7280  -16.7840  -61.0370 H       249 TRP   -0.2000
   4031 HB2       -80.7560  -15.4180  -62.2260 H       249 TRP    0.1400
   4032 HD1       -79.3040  -13.3430  -61.6330 H       249 TRP   -0.2700
   4033 HE1       -77.6580  -12.7540  -59.7620 H       249 TRP    0.1600
   4034 HE3       -78.8250  -17.9630  -59.4660 H       249 TRP   -0.1400
   4035 HZ2       -76.3160  -14.0540  -57.6400 H       249 TRP    0.1400
   4036 HZ3       -77.3470  -18.1950  -57.5280 H       249 TRP    0.5100
   4037 HH2       -76.1100  -16.2700  -56.6330 H       249 TRP   -0.5100
   4038 N         -79.6370  -19.4180  -62.6810 N.am    250 THR   -0.4700
   4039 CA        -80.3470  -20.6820  -62.8200 C.3     250 THR    0.3100
   4040 C         -80.5780  -21.2970  -61.4450 C.2     250 THR    0.0700
   4041 O         -80.1100  -20.7690  -60.4350 O.2     250 THR    0.0900
   4042 CB        -79.5690  -21.6790  -63.6970 C.3     250 THR    0.1400
   4043 CG2       -79.3350  -21.1000  -65.0840 C.3     250 THR    0.0900
   4044 OG1       -78.3060  -21.9760  -63.0890 O.3     250 THR   -0.6600
   4045 HN        -78.7060  -19.4760  -62.3300 H       250 THR    0.4300
   4046 HA        -81.3090  -20.4720  -63.2620 H       250 THR   -0.2700
   4047 HB        -80.1490  -22.6210  -63.8030 H       250 THR    0.0900
   4048 HG1       -77.6870  -21.3280  -63.4350 H       250 THR    0.0900
   4049 HG21      -78.7480  -20.1590  -65.0120 H       250 THR    0.0900
   4050 HG22      -80.3080  -20.8740  -65.5690 H       250 THR    0.5100
   4051 HG23      -78.7670  -21.8250  -65.7060 H       250 THR   -0.5100
   4052 N         -81.3030  -22.4100  -61.4070 N.am    251 THR   -0.4700
   4053 CA        -81.5890  -23.0980  -60.1520 C.3     251 THR    0.3100
   4054 C         -80.3120  -23.6490  -59.5250 C.2     251 THR    0.0700
   4055 O         -80.1450  -23.6310  -58.3020 O.2     251 THR    0.0900
   4056 CB        -82.5930  -24.2470  -60.3550 C.3     251 THR    0.1400
   4057 CG2       -83.9400  -23.7000  -60.8050 C.3     251 THR    0.0900
   4058 OG1       -82.0970  -25.1500  -61.3510 O.3     251 THR   -0.6600
   4059 HN        -81.6840  -22.8230  -62.2310 H       251 THR    0.4300
   4060 HA        -81.9900  -22.3720  -59.4610 H       251 THR   -0.2700
   4061 HB        -82.7300  -24.8010  -59.4020 H       251 THR    0.0900
   4062 HG1       -82.5660  -25.9760  -61.2160 H       251 THR    0.0900
   4063 HG21      -83.8280  -23.1510  -61.7650 H       251 THR    0.0900
   4064 HG22      -84.3390  -22.9990  -60.0420 H       251 THR    0.5100
   4065 HG23      -84.6550  -24.5370  -60.9570 H       251 THR   -0.5100
   4066 N         -79.4090  -24.1330  -60.3780 N.am    252 ALA   -0.4700
   4067 CA        -78.1210  -24.6390  -59.9300 C.3     252 ALA    0.3100
   4068 C         -77.3290  -23.5460  -59.2250 C.2     252 ALA    0.0700
   4069 O         -76.8180  -23.7490  -58.1240 O.2     252 ALA    0.0900
   4070 CB        -77.3310  -25.1930  -61.1070 C.3     252 ALA   -0.2700
   4071 HN        -79.5750  -24.1690  -61.3590 H       252 ALA    0.0900
   4072 HA        -78.2990  -25.4130  -59.1990 H       252 ALA    0.0900
   4073 HB1       -77.1580  -24.3950  -61.8600 H       252 ALA    0.0900
   4074 HB2       -77.8990  -26.0180  -61.5880 H       252 ALA    0.5100
   4075 HB3       -76.3470  -25.5710  -60.7580 H       252 ALA   -0.5100
   4076 N         -77.2430  -22.3780  -59.8610 N.am    253 LEU   -0.4700
   4077 CA        -76.5510  -21.2320  -59.2840 C.3     253 LEU    0.3100
   4078 C         -77.2300  -20.7450  -58.0080 C.2     253 LEU    0.0700
   4079 O         -76.5860  -20.1720  -57.1350 O.2     253 LEU    0.0900
   4080 CB        -76.4660  -20.0890  -60.2980 C.3     253 LEU   -0.1800
   4081 CG        -75.4390  -20.2320  -61.4220 C.3     253 LEU    0.0900
   4082 CD1       -75.5570  -19.0780  -62.4050 C.3     253 LEU    0.0900
   4083 CD2       -74.0320  -20.3090  -60.8500 C.3     253 LEU   -0.0900
   4084 HN        -77.6500  -22.2340  -60.7590 H       253 LEU    0.0900
   4085 HA        -75.5600  -21.5510  -58.9930 H       253 LEU   -0.2700
   4086 HB1       -76.2260  -19.1610  -59.7390 H       253 LEU    0.0900
   4087 HB2       -77.4660  -19.9810  -60.7670 H       253 LEU    0.0900
   4088 HG        -75.6110  -21.1900  -61.9580 H       253 LEU    0.0900
   4089 HD11      -75.3790  -18.1120  -61.8830 H       253 LEU   -0.2700
   4090 HD12      -76.5760  -19.0590  -62.8470 H       253 LEU    0.0900
   4091 HD13      -74.8010  -19.1890  -63.2120 H       253 LEU    0.0900
   4092 HD21      -73.9420  -21.1850  -60.1730 H       253 LEU    0.0900
   4093 HD22      -73.8080  -19.3880  -60.2700 H       253 LEU    0.5100
   4094 HD23      -73.2950  -20.4200  -61.6730 H       253 LEU   -0.5100
   4095 N         -78.5370  -20.9780  -57.9120 N.am    254 PHE   -0.4700
   4096 CA        -79.3270  -20.5770  -56.7540 C.3     254 PHE    0.3100
   4097 C         -78.9670  -21.4290  -55.5410 C.2     254 PHE    0.0700
   4098 O         -78.4890  -20.9220  -54.5110 O.2     254 PHE    0.0900
   4099 CB        -80.8130  -20.7350  -57.0890 C.3     254 PHE   -0.1800
   4100 CG        -81.7380  -20.1010  -56.0950 C.ar    254 PHE    0.0900
   4101 CD1       -82.0320  -18.7490  -56.1690 C.ar    254 PHE    0.0900
   4102 CD2       -82.3400  -20.8600  -55.1020 C.ar    254 PHE    0.0000
   4103 CE1       -82.8940  -18.1630  -55.2620 C.ar    254 PHE   -0.1150
   4104 CE2       -83.2050  -20.2780  -54.1940 C.ar    254 PHE    0.1150
   4105 CZ        -83.4790  -18.9270  -54.2730 C.ar    254 PHE   -0.1150
   4106 HN        -79.0380  -21.4440  -58.6360 H       254 PHE    0.1150
   4107 HA        -79.0960  -19.5480  -56.5220 H       254 PHE   -0.1150
   4108 HB1       -81.0650  -21.8170  -57.1250 H       254 PHE    0.1150
   4109 HB2       -81.0180  -20.2630  -58.0740 H       254 PHE   -0.1150
   4110 HD1       -81.5820  -18.1470  -56.9440 H       254 PHE    0.1150
   4111 HD2       -82.1310  -21.9170  -55.0390 H       254 PHE   -0.1150
   4112 HE1       -83.1100  -17.1070  -55.3270 H       254 PHE    0.1150
   4113 HE2       -83.6630  -20.8800  -53.4230 H       254 PHE    0.5100
   4114 HZ        -84.1510  -18.4690  -53.5610 H       254 PHE   -0.5100
   4115 N         -79.1940  -22.7340  -55.6720 N.am    255 ASP   -0.4700
   4116 CA        -78.8660  -23.6840  -54.6200 C.3     255 ASP    0.3100
   4117 C         -77.3960  -23.5690  -54.2330 C.2     255 ASP    0.0700
   4118 O         -77.0570  -23.5090  -53.0450 O.2     255 ASP    0.0900
   4119 CB        -79.1920  -25.1120  -55.0690 C.3     255 ASP   -0.2800
   4120 CG        -80.6520  -25.2850  -55.4400 C.2     255 ASP    0.0900
   4121 OD1       -81.3060  -24.2780  -55.7890 O.co2   255 ASP    0.0900
   4122 OD2       -81.1500  -26.4310  -55.3830 O.co2   255 ASP    0.6200
   4123 HN        -79.5990  -23.1180  -56.4970 H       255 ASP   -0.7600
   4124 HA        -79.4410  -23.4260  -53.7430 H       255 ASP   -0.7600
   4125 HB1       -78.9510  -25.8150  -54.2420 H       255 ASP    0.5100
   4126 HB2       -78.5690  -25.3630  -55.9540 H       255 ASP   -0.5100
   4127 N         -76.5250  -23.5140  -55.2400 N.am    256 PHE   -0.4700
   4128 CA        -75.0980  -23.3410  -55.0070 C.3     256 PHE    0.3100
   4129 C         -74.7950  -22.0440  -54.2720 C.2     256 PHE    0.0700
   4130 O         -73.8700  -21.9840  -53.4680 O.2     256 PHE    0.0900
   4131 CB        -74.3100  -23.3900  -56.3210 C.3     256 PHE   -0.1800
   4132 CG        -72.8860  -22.9300  -56.1880 C.ar    256 PHE    0.0900
   4133 CD1       -71.9310  -23.7470  -55.6060 C.ar    256 PHE    0.0900
   4134 CD2       -72.5020  -21.6770  -56.6450 C.ar    256 PHE    0.0000
   4135 CE1       -70.6190  -23.3250  -55.4790 C.ar    256 PHE   -0.1150
   4136 CE2       -71.1930  -21.2500  -56.5200 C.ar    256 PHE    0.1150
   4137 CZ        -70.2510  -22.0740  -55.9380 C.ar    256 PHE   -0.1150
   4138 HN        -76.8110  -23.5870  -56.1920 H       256 PHE    0.1150
   4139 HA        -74.7700  -24.1320  -54.3480 H       256 PHE   -0.1150
   4140 HB1       -74.8010  -22.7290  -57.0670 H       256 PHE    0.1150
   4141 HB2       -74.2850  -24.4350  -56.6940 H       256 PHE   -0.1150
   4142 HD1       -72.2130  -24.7250  -55.2470 H       256 PHE    0.1150
   4143 HD2       -73.2350  -21.0280  -57.1030 H       256 PHE   -0.1150
   4144 HE1       -69.8850  -23.9720  -55.0220 H       256 PHE    0.1150
   4145 HE2       -70.9070  -20.2710  -56.8780 H       256 PHE    0.5100
   4146 HZ        -69.2270  -21.7430  -55.8420 H       256 PHE   -0.5100
   4147 N         -75.5710  -20.9990  -54.5540 N.am    257 TYR   -0.4700
   4148 CA        -75.4080  -19.7320  -53.8570 C.3     257 TYR    0.3100
   4149 C         -75.7400  -19.8960  -52.3840 C.2     257 TYR    0.0700
   4150 O         -75.0970  -19.2980  -51.5210 O.2     257 TYR    0.0900
   4151 CB        -76.2880  -18.6400  -54.4720 C.3     257 TYR   -0.1800
   4152 CG        -76.2980  -17.3500  -53.6830 C.ar    257 TYR    0.0900
   4153 CD1       -75.2690  -16.4280  -53.8110 C.ar    257 TYR    0.0900
   4154 CD2       -77.3360  -17.0590  -52.8060 C.ar    257 TYR    0.0000
   4155 CE1       -75.2740  -15.2480  -53.0910 C.ar    257 TYR   -0.1150
   4156 CE2       -77.3490  -15.8820  -52.0790 C.ar    257 TYR    0.1150
   4157 CZ        -76.3150  -14.9810  -52.2260 C.ar    257 TYR   -0.1150
   4158 OH        -76.3220  -13.8080  -51.5050 O.3     257 TYR    0.1150
   4159 HN        -76.2890  -21.0370  -55.2440 H       257 TYR    0.1100
   4160 HA        -74.3670  -19.4500  -53.9200 H       257 TYR   -0.5400
   4161 HB1       -77.3360  -19.0020  -54.5250 H       257 TYR    0.4300
   4162 HB2       -75.9130  -18.4000  -55.4900 H       257 TYR   -0.1150
   4163 HD1       -74.4510  -16.6350  -54.4840 H       257 TYR    0.1150
   4164 HD2       -78.1460  -17.7630  -52.6890 H       257 TYR   -0.1150
   4165 HE1       -74.4670  -14.5400  -53.2040 H       257 TYR    0.1150
   4166 HE2       -78.1630  -15.6700  -51.4020 H       257 TYR    0.5100
   4167 HH        -77.2370  -13.5570  -51.3540 H       257 TYR   -0.5100
   4168 N         -76.7520  -20.7090  -52.0910 N.am    258 HSP   -0.4700
   4169 CA        -77.1280  -20.9410  -50.6990 C.3     258 HSP    0.3100
   4170 C         -76.1160  -21.8060  -49.9370 C.2     258 HSP    0.0700
   4171 O         -75.7940  -21.5290  -48.7760 O.2     258 HSP    0.0900
   4172 CB        -78.5480  -21.5060  -50.6070 C.3     258 HSP   -0.0500
   4173 CG        -79.6050  -20.5390  -51.0470 C.ar    258 HSP    0.0900
   4174 CD2       -80.6570  -20.0050  -50.3850 C.ar    258 HSP    0.0900
   4175 ND1       -79.6330  -19.9950  -52.3120 N.ar    258 HSP    0.1900
   4176 CE1       -80.6610  -19.1740  -52.4150 C.ar    258 HSP    0.1300
   4177 NE2       -81.2990  -19.1610  -51.2590 N.ar    258 HSP    0.1900
   4178 HN        -77.2840  -21.1850  -52.7870 H       258 HSP   -0.5100
   4179 HA        -77.0650  -19.9980  -50.1750 H       258 HSP    0.4400
   4180 HB1       -78.7520  -21.7890  -49.5520 H       258 HSP   -0.5100
   4181 HB2       -78.6150  -22.4110  -51.2470 H       258 HSP    0.4400
   4182 HD1       -78.9770  -20.1910  -53.0390 H       258 HSP    0.3200
   4183 HD2       -80.9990  -20.1580  -49.3680 H       258 HSP    0.1800
   4184 HE1       -80.9320  -18.6140  -53.2860 H       258 HSP    0.5100
   4185 HE2       -82.1180  -18.6260  -51.0540 H       258 HSP   -0.5100
   4186 N         -75.5970  -22.8450  -50.5910 N.am    259 TYR   -0.4700
   4187 CA        -74.5490  -23.6600  -49.9830 C.3     259 TYR    0.3100
   4188 C         -73.2820  -22.8340  -49.7540 C.2     259 TYR    0.0700
   4189 O         -72.6240  -22.9460  -48.7140 O.2     259 TYR    0.0900
   4190 CB        -74.2370  -24.8890  -50.8440 C.3     259 TYR   -0.1800
   4191 CG        -75.3560  -25.9050  -50.8970 C.ar    259 TYR    0.0900
   4192 CD1       -75.7560  -26.5850  -49.7510 C.ar    259 TYR    0.0900
   4193 CD2       -76.0030  -26.1960  -52.0910 C.ar    259 TYR    0.0000
   4194 CE1       -76.7790  -27.5180  -49.7940 C.ar    259 TYR   -0.1150
   4195 CE2       -77.0250  -27.1260  -52.1440 C.ar    259 TYR    0.1150
   4196 CZ        -77.4070  -27.7850  -50.9930 C.ar    259 TYR   -0.1150
   4197 OH        -78.4230  -28.7140  -51.0430 O.3     259 TYR    0.1150
   4198 HN        -75.8950  -23.1090  -51.5040 H       259 TYR    0.1100
   4199 HA        -74.8900  -23.9660  -49.0050 H       259 TYR   -0.5400
   4200 HB1       -73.3440  -25.4080  -50.4320 H       259 TYR    0.4300
   4201 HB2       -74.0400  -24.5640  -51.8880 H       259 TYR   -0.1150
   4202 HD1       -75.2620  -26.3830  -48.8130 H       259 TYR    0.1150
   4203 HD2       -75.7030  -25.6870  -52.9950 H       259 TYR   -0.1150
   4204 HE1       -77.0820  -28.0340  -48.8950 H       259 TYR    0.1150
   4205 HE2       -77.5200  -27.3370  -53.0810 H       259 TYR    0.5100
   4206 HH        -78.1790  -29.4510  -50.4790 H       259 TYR   -0.5100
   4207 N         -72.9550  -21.9940  -50.7340 N.am    260 PHE   -0.4700
   4208 CA        -71.8220  -21.0850  -50.6440 C.3     260 PHE    0.3100
   4209 C         -72.0390  -20.0990  -49.5050 C.2     260 PHE    0.0700
   4210 O         -71.0910  -19.6740  -48.8440 O.2     260 PHE    0.0900
   4211 CB        -71.6470  -20.3260  -51.9610 C.3     260 PHE   -0.1800
   4212 CG        -70.3860  -19.5140  -52.0370 C.ar    260 PHE    0.0900
   4213 CD1       -69.2410  -19.9150  -51.3640 C.ar    260 PHE    0.0900
   4214 CD2       -70.3470  -18.3440  -52.7790 C.ar    260 PHE    0.0000
   4215 CE1       -68.0830  -19.1660  -51.4340 C.ar    260 PHE   -0.1150
   4216 CE2       -69.1910  -17.5920  -52.8520 C.ar    260 PHE    0.1150
   4217 CZ        -68.0570  -18.0020  -52.1790 C.ar    260 PHE   -0.1150
   4218 HN        -73.4770  -21.9510  -51.5820 H       260 PHE    0.1150
   4219 HA        -70.9400  -21.6680  -50.4230 H       260 PHE   -0.1150
   4220 HB1       -72.4970  -19.6240  -52.0940 H       260 PHE    0.1150
   4221 HB2       -71.6180  -21.0530  -52.8010 H       260 PHE   -0.1150
   4222 HD1       -69.2560  -20.8230  -50.7790 H       260 PHE    0.1150
   4223 HD2       -71.2300  -18.0180  -53.3070 H       260 PHE   -0.1150
   4224 HE1       -67.1980  -19.4890  -50.9060 H       260 PHE    0.1150
   4225 HE2       -69.1740  -16.6840  -53.4360 H       260 PHE    0.5100
   4226 HZ        -67.1530  -17.4150  -52.2350 H       260 PHE   -0.5100
   4227 N         -73.2990  -19.7320  -49.2850 N.am    261 TYR   -0.4700
   4228 CA        -73.6670  -18.8680  -48.1740 C.3     261 TYR    0.3100
   4229 C         -73.3290  -19.5570  -46.8610 C.2     261 TYR    0.0700
   4230 O         -72.6680  -18.9770  -45.9890 O.2     261 TYR    0.0900
   4231 CB        -75.1590  -18.5290  -48.2360 C.3     261 TYR   -0.1800
   4232 CG        -75.6210  -17.5420  -47.1920 C.ar    261 TYR    0.0900
   4233 CD1       -75.5860  -16.1770  -47.4390 C.ar    261 TYR    0.0900
   4234 CD2       -76.1020  -17.9730  -45.9620 C.ar    261 TYR    0.0000
   4235 CE1       -76.0100  -15.2660  -46.4920 C.ar    261 TYR   -0.1150
   4236 CE2       -76.5310  -17.0700  -45.0070 C.ar    261 TYR    0.1150
   4237 CZ        -76.4810  -15.7180  -45.2770 C.ar    261 TYR   -0.1150
   4238 OH        -76.9050  -14.8110  -44.3310 O.3     261 TYR    0.1150
   4239 HN        -74.0470  -20.0330  -49.8700 H       261 TYR    0.1100
   4240 HA        -73.0740  -17.9680  -48.2390 H       261 TYR   -0.5400
   4241 HB1       -75.7480  -19.4590  -48.0870 H       261 TYR    0.4300
   4242 HB2       -75.3900  -18.0850  -49.2280 H       261 TYR   -0.1150
   4243 HD1       -75.2210  -15.8200  -48.3910 H       261 TYR    0.1150
   4244 HD2       -76.1420  -19.0310  -45.7490 H       261 TYR   -0.1150
   4245 HE1       -75.9740  -14.2070  -46.7000 H       261 TYR    0.1150
   4246 HE2       -76.9030  -17.4210  -44.0550 H       261 TYR    0.5100
   4247 HH        -77.1950  -15.3020  -43.5590 H       261 TYR   -0.5100
   4248 N         -73.7770  -20.8060  -46.7350 N.am    262 MET   -0.4700
   4249 CA        -73.4770  -21.6150  -45.5570 C.3     262 MET    0.3100
   4250 C         -71.9760  -21.6820  -45.2860 C.2     262 MET    0.0700
   4251 O         -71.5240  -21.4130  -44.1710 O.2     262 MET    0.0900
   4252 CB        -74.0360  -23.0300  -45.7180 C.3     262 MET   -0.1800
   4253 CG        -75.5500  -23.1000  -45.8350 C.3     262 MET    0.0900
   4254 SD        -76.1460  -24.7970  -45.9560 S.3     262 MET    0.0900
   4255 CE        -77.9130  -24.5310  -46.0820 C.3     262 MET   -0.1400
   4256 HN        -74.3340  -21.2430  -47.4360 H       262 MET    0.0900
   4257 HA        -73.9200  -21.1310  -44.6990 H       262 MET    0.0900
   4258 HB1       -73.7260  -23.6300  -44.8360 H       262 MET   -0.0900
   4259 HB2       -73.5950  -23.4780  -46.6330 H       262 MET   -0.2200
   4260 HG1       -75.8630  -22.5300  -46.7360 H       262 MET    0.0900
   4261 HG2       -75.9980  -22.6130  -44.9430 H       262 MET    0.0900
   4262 HE1       -78.1670  -23.9190  -46.9750 H       262 MET    0.0900
   4263 HE2       -78.2840  -23.9950  -45.1820 H       262 MET    0.5100
   4264 HE3       -78.4430  -25.5030  -46.1700 H       262 MET   -0.5100
   4265 N         -71.2070  -22.0280  -46.3200 N.am    263 LEU   -0.4700
   4266 CA        -69.7550  -22.1390  -46.2100 C.3     263 LEU    0.3100
   4267 C         -69.0980  -20.8320  -45.7650 C.2     263 LEU    0.0700
   4268 O         -68.3730  -20.7890  -44.7620 O.2     263 LEU    0.0900
   4269 CB        -69.1650  -22.5780  -47.5520 C.3     263 LEU   -0.1800
   4270 CG        -67.6400  -22.5940  -47.6700 C.3     263 LEU    0.0900
   4271 CD1       -67.0360  -23.6550  -46.7620 C.3     263 LEU    0.0900
   4272 CD2       -67.2160  -22.8110  -49.1160 C.3     263 LEU   -0.0900
   4273 HN        -71.5920  -22.2270  -47.2170 H       263 LEU    0.0900
   4274 HA        -69.5270  -22.8620  -45.4410 H       263 LEU   -0.2700
   4275 HB1       -69.5560  -21.8930  -48.3320 H       263 LEU    0.0900
   4276 HB2       -69.5290  -23.6070  -47.7580 H       263 LEU    0.0900
   4277 HG        -67.2410  -21.5970  -47.3850 H       263 LEU    0.0900
   4278 HD11      -67.4200  -24.6600  -47.0420 H       263 LEU   -0.2700
   4279 HD12      -67.3120  -23.4510  -45.7060 H       263 LEU    0.0900
   4280 HD13      -65.9300  -23.6570  -46.8660 H       263 LEU    0.0900
   4281 HD21      -67.6120  -21.9940  -49.7570 H       263 LEU    0.0900
   4282 HD22      -67.6160  -23.7780  -49.4860 H       263 LEU    0.5100
   4283 HD23      -66.1070  -22.8120  -49.1900 H       263 LEU   -0.5100
   4284 N         -69.3590  -19.7680  -46.5220 N.am    264 SER   -0.4700
   4285 CA        -68.7780  -18.4590  -46.2560 C.3     264 SER    0.3100
   4286 C         -69.0750  -17.9730  -44.8430 C.2     264 SER    0.0700
   4287 O         -68.1650  -17.5630  -44.1190 O.2     264 SER    0.0900
   4288 CB        -69.2730  -17.4350  -47.2810 C.3     264 SER    0.0500
   4289 OG        -70.6880  -17.4030  -47.3270 O.3     264 SER    0.0900
   4290 HN        -69.9690  -19.8210  -47.3100 H       264 SER    0.0900
   4291 HA        -67.7030  -18.5520  -46.3070 H       264 SER   -0.6600
   4292 HB1       -68.8910  -17.7040  -48.2890 H       264 SER    0.4300
   4293 HB2       -68.9040  -16.4230  -47.0040 H       264 SER    0.5100
   4294 HG1       -70.9590  -18.2330  -47.7280 H       264 SER   -0.5100
   4295 N         -70.3430  -18.0340  -44.4430 N.am    265 ASN   -0.4700
   4296 CA        -70.7200  -17.6250  -43.0940 C.3     265 ASN    0.3100
   4297 C         -70.0770  -18.5030  -42.0210 C.2     265 ASN    0.0700
   4298 O         -69.6950  -18.0180  -40.9470 O.2     265 ASN    0.0900
   4299 CB        -72.2410  -17.5980  -42.9320 C.3     265 ASN   -0.1800
   4300 CG        -72.8840  -16.4740  -43.7190 C.2     265 ASN    0.0900
   4301 ND2       -74.0490  -16.0260  -43.2630 N.am    265 ASN    0.0900
   4302 OD1       -72.3400  -16.0040  -44.7200 O.2     265 ASN    0.5500
   4303 HN        -71.0790  -18.3540  -45.0340 H       265 ASN   -0.5500
   4304 HA        -70.3090  -16.6420  -42.9160 H       265 ASN   -0.6200
   4305 HB1       -72.4890  -17.4650  -41.8570 H       265 ASN    0.3200
   4306 HB2       -72.6590  -18.5640  -43.2860 H       265 ASN    0.3000
   4307 HD21      -74.4530  -16.4290  -42.4420 H       265 ASN    0.5100
   4308 HD22      -74.5220  -15.2850  -43.7410 H       265 ASN   -0.5100
   4309 N         -69.9520  -19.7960  -42.3200 N.am    266 ALA   -0.4700
   4310 CA        -69.2710  -20.7200  -41.4260 C.3     266 ALA    0.3100
   4311 C         -67.8440  -20.2600  -41.1680 C.2     266 ALA    0.0700
   4312 O         -67.3920  -20.2330  -40.0250 O.2     266 ALA    0.0900
   4313 CB        -69.2830  -22.1310  -41.9980 C.3     266 ALA   -0.2700
   4314 HN        -70.3140  -20.1840  -43.1630 H       266 ALA    0.0900
   4315 HA        -69.7790  -20.6980  -40.4720 H       266 ALA    0.0900
   4316 HB1       -68.6170  -22.1880  -42.8860 H       266 ALA    0.0900
   4317 HB2       -70.3140  -22.4040  -42.3080 H       266 ALA    0.5100
   4318 HB3       -68.9180  -22.8520  -41.2350 H       266 ALA   -0.5100
   4319 N         -67.1390  -19.8800  -42.2320 N.am    267 LEU   -0.4700
   4320 CA        -65.7830  -19.3540  -42.0870 C.3     267 LEU    0.3100
   4321 C         -65.7670  -18.0260  -41.3310 C.2     267 LEU    0.0700
   4322 O         -64.8590  -17.7580  -40.5350 O.2     267 LEU    0.0900
   4323 CB        -65.1130  -19.2000  -43.4540 C.3     267 LEU   -0.1800
   4324 CG        -64.8560  -20.5030  -44.2150 C.3     267 LEU    0.0900
   4325 CD1       -64.1230  -20.2350  -45.5200 C.3     267 LEU    0.0900
   4326 CD2       -64.0810  -21.4830  -43.3480 C.3     267 LEU   -0.0900
   4327 HN        -67.4970  -19.9360  -43.1610 H       267 LEU    0.0900
   4328 HA        -65.2230  -20.0400  -41.4710 H       267 LEU   -0.2700
   4329 HB1       -64.1380  -18.6920  -43.3040 H       267 LEU    0.0900
   4330 HB2       -65.7600  -18.5550  -44.0850 H       267 LEU    0.0900
   4331 HG        -65.8280  -20.9950  -44.4350 H       267 LEU    0.0900
   4332 HD11      -63.1440  -19.7500  -45.3160 H       267 LEU   -0.2700
   4333 HD12      -64.7270  -19.5580  -46.1610 H       267 LEU    0.0900
   4334 HD13      -63.9400  -21.1910  -46.0540 H       267 LEU    0.0900
   4335 HD21      -64.7240  -21.8570  -42.5230 H       267 LEU    0.0900
   4336 HD22      -63.1950  -20.9790  -42.9070 H       267 LEU    0.5100
   4337 HD23      -63.7510  -22.3500  -43.9600 H       267 LEU   -0.5100
   4338 N         -66.7810  -17.1960  -41.5800 N.am    268 VAL   -0.4700
   4339 CA        -66.9260  -15.9220  -40.8840 C.3     268 VAL    0.3100
   4340 C         -66.9650  -16.1310  -39.3730 C.2     268 VAL    0.0700
   4341 O         -66.2940  -15.4230  -38.6200 O.2     268 VAL    0.0900
   4342 CB        -68.1900  -15.1610  -41.3360 C.3     268 VAL   -0.0900
   4343 CG1       -68.4780  -13.9920  -40.4030 C.3     268 VAL    0.0900
   4344 CG2       -68.0360  -14.6760  -42.7670 C.3     268 VAL   -0.2700
   4345 HN        -67.4860  -17.4100  -42.2520 H       268 VAL    0.0900
   4346 HA        -66.0450  -15.3320  -41.0910 H       268 VAL    0.0900
   4347 HB        -69.0570  -15.8550  -41.3330 H       268 VAL    0.0900
   4348 HG11      -67.5610  -13.3810  -40.2610 H       268 VAL   -0.2700
   4349 HG12      -68.8090  -14.3700  -39.4120 H       268 VAL    0.0900
   4350 HG13      -69.2700  -13.3450  -40.8390 H       268 VAL    0.0900
   4351 HG21      -67.5340  -15.4530  -43.3820 H       268 VAL    0.0900
   4352 HG22      -67.4180  -13.7520  -42.7890 H       268 VAL    0.5100
   4353 HG23      -69.0350  -14.4680  -43.2060 H       268 VAL   -0.5100
   4354 N         -67.7400  -17.1190  -38.9320 N.am    269 TYR   -0.4700
   4355 CA        -67.7940  -17.4560  -37.5160 C.3     269 TYR    0.3100
   4356 C         -66.4990  -18.1210  -37.0520 C.2     269 TYR    0.0700
   4357 O         -66.0690  -17.9460  -35.9030 O.2     269 TYR    0.0900
   4358 CB        -68.9980  -18.3560  -37.2260 C.3     269 TYR   -0.1800
   4359 CG        -70.3170  -17.6770  -37.4960 C.ar    269 TYR    0.0900
   4360 CD1       -70.4750  -16.3160  -37.2670 C.ar    269 TYR    0.0900
   4361 CD2       -71.4040  -18.3910  -37.9840 C.ar    269 TYR    0.0000
   4362 CE1       -71.6760  -15.6830  -37.5140 C.ar    269 TYR   -0.1150
   4363 CE2       -72.6130  -17.7660  -38.2350 C.ar    269 TYR    0.1150
   4364 CZ        -72.7410  -16.4110  -37.9970 C.ar    269 TYR   -0.1150
   4365 OH        -73.9360  -15.7770  -38.2420 O.3     269 TYR    0.1150
   4366 HN        -68.3110  -17.6650  -39.5410 H       269 TYR    0.1100
   4367 HA        -67.8680  -16.5380  -36.9540 H       269 TYR   -0.5400
   4368 HB1       -68.9890  -18.6520  -36.1540 H       269 TYR    0.4300
   4369 HB2       -68.9500  -19.2580  -37.8710 H       269 TYR   -0.1150
   4370 HD1       -69.6420  -15.7430  -36.8880 H       269 TYR    0.1150
   4371 HD2       -71.3040  -19.4500  -38.1710 H       269 TYR   -0.1150
   4372 HE1       -71.7800  -14.6250  -37.3280 H       269 TYR    0.1150
   4373 HE2       -73.4510  -18.3320  -38.6140 H       269 TYR    0.5100
   4374 HH        -74.3740  -16.2370  -38.9620 H       269 TYR   -0.5100
   4375 N         -65.8760  -18.8740  -37.9570 N.am    270 VAL   -0.4700
   4376 CA        -64.5930  -19.5150  -37.6840 C.3     270 VAL    0.3100
   4377 C         -63.5440  -18.4840  -37.2780 C.2     270 VAL    0.0700
   4378 O         -62.7440  -18.7370  -36.3850 O.2     270 VAL    0.0900
   4379 CB        -64.0940  -20.3520  -38.8910 C.3     270 VAL   -0.0900
   4380 CG1       -62.5850  -20.5640  -38.8330 C.3     270 VAL    0.0900
   4381 CG2       -64.8160  -21.6880  -38.9490 C.3     270 VAL   -0.2700
   4382 HN        -66.2580  -19.0340  -38.8630 H       270 VAL    0.0900
   4383 HA        -64.7210  -20.1510  -36.8220 H       270 VAL    0.0900
   4384 HB        -64.3510  -19.8220  -39.8340 H       270 VAL    0.0900
   4385 HG11      -62.2910  -20.9360  -37.8290 H       270 VAL   -0.2700
   4386 HG12      -62.0600  -19.6040  -39.0240 H       270 VAL    0.0900
   4387 HG13      -62.2790  -21.3140  -39.5940 H       270 VAL    0.0900
   4388 HG21      -65.9140  -21.5310  -38.8760 H       270 VAL    0.0900
   4389 HG22      -64.4920  -22.3300  -38.1020 H       270 VAL    0.5100
   4390 HG23      -64.5940  -22.1970  -39.9100 H       270 VAL   -0.5100
   4391 N         -63.5620  -17.3160  -37.9180 N.am    271 SER   -0.4700
   4392 CA        -62.6530  -16.2330  -37.5420 C.3     271 SER    0.3100
   4393 C         -62.8870  -15.7520  -36.1070 C.2     271 SER    0.0700
   4394 O         -61.9610  -15.7110  -35.2790 O.2     271 SER    0.0900
   4395 CB        -62.8000  -15.0560  -38.5120 C.3     271 SER    0.0500
   4396 OG        -61.9920  -13.9610  -38.1130 O.3     271 SER    0.0900
   4397 HN        -64.1870  -17.1300  -38.6720 H       271 SER    0.0900
   4398 HA        -61.6440  -16.6170  -37.5650 H       271 SER   -0.6600
   4399 HB1       -63.8600  -14.7240  -38.5360 H       271 SER    0.4300
   4400 HB2       -62.4880  -15.3730  -39.5300 H       271 SER    0.5100
   4401 HG1       -62.2980  -13.7130  -37.2370 H       271 SER   -0.5100
   4402 N         -64.1380  -15.4000  -35.8190 N.am    272 ALA   -0.4700
   4403 CA        -64.5330  -14.9090  -34.5040 C.3     272 ALA    0.3100
   4404 C         -64.2020  -15.9080  -33.4030 C.2     272 ALA    0.0700
   4405 O         -63.9390  -15.5260  -32.2620 O.2     272 ALA    0.0900
   4406 CB        -66.0180  -14.5750  -34.4880 C.3     272 ALA   -0.2700
   4407 HN        -64.8680  -15.4580  -36.4960 H       272 ALA    0.0900
   4408 HA        -63.9480  -14.0280  -34.2840 H       272 ALA    0.0900
   4409 HB1       -66.6160  -15.4820  -34.7250 H       272 ALA    0.0900
   4410 HB2       -66.2390  -13.7970  -35.2500 H       272 ALA    0.5100
   4411 HB3       -66.3130  -14.2070  -33.4820 H       272 ALA   -0.5100
   4412 N         -64.2150  -17.1940  -33.7470 N.am    273 ALA   -0.4700
   4413 CA        -63.8440  -18.2320  -32.7960 C.3     273 ALA    0.3100
   4414 C         -62.3360  -18.4740  -32.7710 C.2     273 ALA    0.0700
   4415 O         -61.8040  -19.0250  -31.8060 O.2     273 ALA    0.0900
   4416 CB        -64.5850  -19.5260  -33.1070 C.3     273 ALA   -0.2700
   4417 HN        -64.4750  -17.5000  -34.6600 H       273 ALA    0.0900
   4418 HA        -64.0930  -17.8840  -31.8040 H       273 ALA    0.0900
   4419 HB1       -64.3320  -19.8750  -34.1310 H       273 ALA    0.0900
   4420 HB2       -65.6810  -19.3560  -33.0510 H       273 ALA    0.5100
   4421 HB3       -64.2910  -20.3140  -32.3820 H       273 ALA   -0.5100
   4422 N         -61.6440  -18.0540  -33.8280 N.am    274 ILE   -0.4700
   4423 CA        -60.2150  -18.3200  -33.9600 C.3     274 ILE    0.3100
   4424 C         -59.3760  -17.2310  -33.3050 C.2     274 ILE    0.0700
   4425 O         -58.2010  -17.4400  -33.0130 O.2     274 ILE    0.0900
   4426 CB        -59.7730  -18.5060  -35.4360 C.3     274 ILE   -0.0900
   4427 CG1       -58.6650  -19.5570  -35.5410 C.3     274 ILE    0.0900
   4428 CG2       -59.3210  -17.1880  -36.0530 C.3     274 ILE   -0.2700
   4429 CD        -59.1380  -20.9720  -35.2920 C.3     274 ILE    0.0900
   4430 HN        -62.0670  -17.5450  -34.5730 H       274 ILE    0.0900
   4431 HA        -59.9970  -19.2150  -33.3970 H       274 ILE    0.0900
   4432 HB        -60.6250  -18.9100  -36.0220 H       274 ILE   -0.1800
   4433 HG11      -57.8760  -19.3140  -34.7980 H       274 ILE    0.0900
   4434 HG12      -58.2260  -19.5070  -36.5600 H       274 ILE    0.0900
   4435 HG21      -58.2800  -16.9570  -35.7400 H       274 ILE   -0.2700
   4436 HG22      -59.9840  -16.3650  -35.7140 H       274 ILE    0.0900
   4437 HG23      -59.3500  -17.2600  -37.1620 H       274 ILE    0.0900
   4438 HD1       -59.7810  -21.3130  -36.1320 H       274 ILE    0.0900
   4439 HD2       -59.7320  -21.0120  -34.3530 H       274 ILE    0.5100
   4440 HD3       -58.2660  -21.6550  -35.2120 H       274 ILE   -0.5100
   4441 N         -59.9790  -16.0650  -33.0760 N.am    275 ASN   -0.4700
   4442 CA        -59.2690  -15.0010  -32.3610 C.3     275 ASN    0.3100
   4443 C         -58.6690  -15.3790  -30.9930 C.2     275 ASN    0.0700
   4444 O         -57.4840  -15.1370  -30.7600 O.2     275 ASN    0.0900
   4445 CB        -60.1220  -13.7270  -32.2530 C.3     275 ASN   -0.1800
   4446 CG        -59.9360  -12.8040  -33.4400 C.2     275 ASN    0.0900
   4447 ND2       -60.8560  -11.8600  -33.6100 N.am    275 ASN    0.0900
   4448 OD1       -58.9700  -12.9290  -34.1920 O.2     275 ASN    0.5500
   4449 HN        -60.9090  -15.8680  -33.3710 H       275 ASN   -0.5500
   4450 HA        -58.3570  -14.7930  -32.8990 H       275 ASN   -0.6200
   4451 HB1       -59.8380  -13.1790  -31.3310 H       275 ASN    0.3200
   4452 HB2       -61.1930  -14.0130  -32.1930 H       275 ASN    0.3000
   4453 HD21      -61.6220  -11.7880  -32.9700 H       275 ASN    0.5100
   4454 HD22      -60.7850  -11.2220  -34.3770 H       275 ASN   -0.5100
   4455 N         -59.4630  -15.9840  -30.0860 N.am    276 PRO   -0.2900
   4456 CA        -58.8970  -16.2560  -28.7600 C.3     276 PRO    0.0000
   4457 C         -58.0190  -17.5060  -28.6890 C.2     276 PRO    0.0900
   4458 O         -57.1090  -17.5530  -27.8600 O.2     276 PRO    0.0900
   4459 CB        -60.1360  -16.4410  -27.8860 C.3     276 PRO    0.0200
   4460 CG        -61.1500  -17.0000  -28.8150 C.3     276 PRO    0.0900
   4461 CD        -60.8930  -16.3470  -30.1500 C.3     276 PRO   -0.1800
   4462 HA        -58.2450  -15.4520  -28.4560 H       276 PRO    0.0900
   4463 HB1       -60.4750  -15.4700  -27.4650 H       276 PRO    0.0900
   4464 HB2       -59.9330  -17.1440  -27.0490 H       276 PRO   -0.1800
   4465 HG1       -61.0410  -18.1030  -28.8920 H       276 PRO    0.0900
   4466 HG2       -62.1770  -16.7660  -28.4570 H       276 PRO    0.0900
   4467 HD1       -61.0690  -17.0520  -30.9890 H       276 PRO    0.5100
   4468 HD2       -61.5130  -15.4350  -30.2840 H       276 PRO   -0.5100
   4469 N         -58.2850  -18.5020  -29.5300 N.am    277 ILE   -0.4700
   4470 CA        -57.5340  -19.7550  -29.4900 C.3     277 ILE    0.3100
   4471 C         -56.0690  -19.5480  -29.8790 C.2     277 ILE    0.0700
   4472 O         -55.1800  -20.2450  -29.3880 O.2     277 ILE    0.0900
   4473 CB        -58.1880  -20.8490  -30.3720 C.3     277 ILE   -0.0900
   4474 CG1       -57.4680  -22.1900  -30.2090 C.3     277 ILE    0.0900
   4475 CG2       -58.2100  -20.4300  -31.8280 C.3     277 ILE   -0.2700
   4476 CD        -57.9720  -23.2720  -31.1420 C.3     277 ILE    0.0900
   4477 HN        -59.0010  -18.4390  -30.2210 H       277 ILE    0.0900
   4478 HA        -57.4980  -20.0820  -28.4610 H       277 ILE    0.0900
   4479 HB        -59.2290  -21.0240  -30.0270 H       277 ILE   -0.1800
   4480 HG11      -57.6010  -22.5370  -29.1620 H       277 ILE    0.0900
   4481 HG12      -56.3850  -22.0350  -30.4010 H       277 ILE    0.0900
   4482 HG21      -57.1780  -20.4340  -32.2420 H       277 ILE   -0.2700
   4483 HG22      -58.6250  -19.4040  -31.9210 H       277 ILE    0.0900
   4484 HG23      -58.8310  -21.1390  -32.4160 H       277 ILE    0.0900
   4485 HD1       -57.6750  -23.0430  -32.1870 H       277 ILE    0.0900
   4486 HD2       -59.0800  -23.3290  -31.0920 H       277 ILE    0.5100
   4487 HD3       -57.5350  -24.2530  -30.8560 H       277 ILE   -0.5100
   4488 N         -55.8180  -18.5710  -30.7490 N.am    278 LEU   -0.4700
   4489 CA        -54.4580  -18.2470  -31.1600 C.3     278 LEU    0.3100
   4490 C         -53.6700  -17.6460  -30.0030 C.2     278 LEU    0.0700
   4491 O         -52.4440  -17.7490  -29.9510 O.2     278 LEU    0.0900
   4492 CB        -54.4690  -17.2770  -32.3460 C.3     278 LEU   -0.1800
   4493 CG        -55.0590  -17.8080  -33.6530 C.3     278 LEU    0.0900
   4494 CD1       -55.0660  -16.7240  -34.7190 C.3     278 LEU    0.0900
   4495 CD2       -54.2950  -19.0320  -34.1300 C.3     278 LEU   -0.0900
   4496 HN        -56.5430  -18.0220  -31.1550 H       278 LEU    0.0900
   4497 HA        -53.9630  -19.1670  -31.4340 H       278 LEU   -0.2700
   4498 HB1       -53.4210  -16.9720  -32.5460 H       278 LEU    0.0900
   4499 HB2       -55.0560  -16.3830  -32.0480 H       278 LEU    0.0900
   4500 HG        -56.1000  -18.1540  -33.4730 H       278 LEU    0.0900
   4501 HD11      -54.0300  -16.3750  -34.9160 H       278 LEU   -0.2700
   4502 HD12      -55.6730  -15.8590  -34.3750 H       278 LEU    0.0900
   4503 HD13      -55.4910  -17.1250  -35.6650 H       278 LEU    0.0900
   4504 HD21      -54.3470  -19.8370  -33.3660 H       278 LEU    0.0900
   4505 HD22      -53.2280  -18.7700  -34.2960 H       278 LEU    0.5100
   4506 HD23      -54.7390  -19.4110  -35.0740 H       278 LEU   -0.5100
   4507 N         -54.3840  -17.0230  -29.0690 N.am    279 TYR   -0.4700
   4508 CA        -53.7600  -16.4180  -27.9020 C.3     279 TYR    0.3100
   4509 C         -53.3740  -17.4950  -26.8930 C.2     279 TYR    0.0700
   4510 O         -52.5230  -17.2790  -26.0310 O.2     279 TYR    0.0900
   4511 CB        -54.7010  -15.4020  -27.2480 C.3     279 TYR   -0.1800
   4512 CG        -55.2200  -14.3280  -28.1810 C.ar    279 TYR    0.0900
   4513 CD1       -54.4890  -13.9270  -29.2930 C.ar    279 TYR    0.0900
   4514 CD2       -56.4430  -13.7120  -27.9440 C.ar    279 TYR    0.0000
   4515 CE1       -54.9650  -12.9460  -30.1460 C.ar    279 TYR   -0.1150
   4516 CE2       -56.9270  -12.7290  -28.7890 C.ar    279 TYR    0.1150
   4517 CZ        -56.1830  -12.3520  -29.8880 C.ar    279 TYR   -0.1150
   4518 OH        -56.6600  -11.3750  -30.7320 O.3     279 TYR    0.1150
   4519 HN        -55.3760  -16.9420  -29.1280 H       279 TYR    0.1100
   4520 HA        -52.8500  -15.9340  -28.2230 H       279 TYR   -0.5400
   4521 HB1       -54.1610  -14.8840  -26.4270 H       279 TYR    0.4300
   4522 HB2       -55.5870  -15.9370  -26.8450 H       279 TYR   -0.1150
   4523 HD1       -53.5340  -14.3880  -29.4960 H       279 TYR    0.1150
   4524 HD2       -57.0270  -14.0080  -27.0850 H       279 TYR   -0.1150
   4525 HE1       -54.3860  -12.6470  -31.0070 H       279 TYR    0.1150
   4526 HE2       -57.8790  -12.2610  -28.5900 H       279 TYR    0.5100
   4527 HH        -56.3240  -11.5540  -31.6130 H       279 TYR   -0.5100
   4528 N         -54.0110  -18.6590  -27.0060 N.am    280 ASN   -0.4700
   4529 CA        -53.7180  -19.7860  -26.1290 C.3     280 ASN    0.3100
   4530 C         -52.6070  -20.6720  -26.6810 C.2     280 ASN    0.0700
   4531 O         -51.8060  -21.2230  -25.9260 O.2     280 ASN    0.0900
   4532 CB        -54.9760  -20.6300  -25.8990 C.3     280 ASN   -0.1800
   4533 CG        -56.0100  -19.9130  -25.0510 C.2     280 ASN    0.0900
   4534 ND2       -57.2850  -20.1470  -25.3520 N.am    280 ASN    0.0900
   4535 OD1       -55.6730  -19.1640  -24.1380 O.2     280 ASN    0.5500
   4536 HN        -54.7150  -18.8120  -27.6950 H       280 ASN   -0.5500
   4537 HA        -53.3510  -19.3950  -25.1920 H       280 ASN   -0.6200
   4538 HB1       -54.6900  -21.5720  -25.3840 H       280 ASN    0.3200
   4539 HB2       -55.4330  -20.8750  -26.8810 H       280 ASN    0.3000
   4540 HD21      -58.0130  -19.7040  -24.8290 H       280 ASN    0.5100
   4541 HD22      -57.5160  -20.7680  -26.1020 H       280 ASN   -0.5100
   4542 N         -52.5540  -20.7980  -28.0050 N.am    281 LEU   -0.4700
   4543 CA        -51.6110  -21.6950  -28.6640 C.3     281 LEU    0.3100
   4544 C         -50.1520  -21.2700  -28.5150 C.2     281 LEU    0.0700
   4545 O         -49.2420  -22.0670  -28.7430 O.2     281 LEU    0.0900
   4546 CB        -51.9590  -21.8470  -30.1480 C.3     281 LEU   -0.1800
   4547 CG        -53.2370  -22.6250  -30.4650 C.3     281 LEU    0.0900
   4548 CD1       -53.4600  -22.7030  -31.9670 C.3     281 LEU    0.0900
   4549 CD2       -53.1800  -24.0180  -29.8550 C.3     281 LEU   -0.0900
   4550 HN        -53.1590  -20.2830  -28.6070 H       281 LEU    0.0900
   4551 HA        -51.6570  -22.6530  -28.1680 H       281 LEU   -0.2700
   4552 HB1       -51.1130  -22.3650  -30.6460 H       281 LEU    0.0900
   4553 HB2       -52.0640  -20.8290  -30.5790 H       281 LEU    0.0900
   4554 HG        -54.1040  -22.1180  -29.9910 H       281 LEU    0.0900
   4555 HD11      -52.6030  -23.2170  -32.4540 H       281 LEU   -0.2700
   4556 HD12      -53.5460  -21.6790  -32.3900 H       281 LEU    0.0900
   4557 HD13      -54.3870  -23.2770  -32.1840 H       281 LEU    0.0900
   4558 HD21      -53.2550  -23.9540  -28.7480 H       281 LEU    0.0900
   4559 HD22      -52.2180  -24.5070  -30.1180 H       281 LEU    0.5100
   4560 HD23      -54.0270  -24.6310  -30.2330 H       281 LEU   -0.5100
   4561 N         -49.9270  -20.0170  -28.1250 N.am    282 VAL   -0.4700
   4562 CA        -48.5720  -19.5140  -27.9370 C.3     282 VAL    0.3100
   4563 C         -47.9770  -19.9820  -26.6130 C.2     282 VAL    0.0700
   4564 O         -46.8310  -19.6650  -26.2900 O.2     282 VAL    0.0900
   4565 CB        -48.5220  -17.9780  -28.0010 C.3     282 VAL   -0.0900
   4566 CG1       -48.9570  -17.4940  -29.3720 C.3     282 VAL    0.0900
   4567 CG2       -49.3970  -17.3750  -26.9140 C.3     282 VAL   -0.2700
   4568 HN        -50.6680  -19.3730  -27.9470 H       282 VAL    0.0900
   4569 HA        -47.9510  -19.9370  -28.7140 H       282 VAL    0.0900
   4570 HB        -47.4860  -17.6320  -27.7990 H       282 VAL    0.0900
   4571 HG11      -49.9960  -17.8270  -29.5830 H       282 VAL   -0.2700
   4572 HG12      -48.2850  -17.9140  -30.1510 H       282 VAL    0.0900
   4573 HG13      -48.9260  -16.3840  -29.4090 H       282 VAL    0.0900
   4574 HG21      -48.9420  -17.5500  -25.9150 H       282 VAL    0.0900
   4575 HG22      -50.4030  -17.8470  -26.9320 H       282 VAL    0.5100
   4576 HG23      -49.4960  -16.2790  -27.0720 H       282 VAL   -0.5100
   4577 N         -48.7700  -20.7330  -25.8500 N.am    283 SER   -0.4700
   4578 CA        -48.3490  -21.2990  -24.5710 C.3     283 SER    0.3100
   4579 C         -47.9180  -20.2410  -23.5610 C.2     283 SER    0.0700
   4580 O         -47.1470  -20.5210  -22.6420 O.2     283 SER    0.0900
   4581 CB        -47.2340  -22.3330  -24.7700 C.3     283 SER    0.0500
   4582 OG        -46.8380  -22.9010  -23.5340 O.3     283 SER    0.0900
   4583 HN        -49.7040  -20.9460  -26.1230 H       283 SER    0.0900
   4584 HA        -49.2090  -21.7600  -24.1100 H       283 SER   -0.6600
   4585 HB1       -46.3510  -21.8430  -25.2340 H       283 SER    0.4300
   4586 HB2       -47.5960  -23.1460  -25.4340 H       283 SER    0.5100
   4587 HG1       -46.5260  -22.1710  -22.9950 H       283 SER   -0.5100
   4588 N         -48.4210  -19.0210  -23.7280 N.am    284 ALA   -0.4700
   4589 CA        -48.1340  -17.9420  -22.7960 C.3     284 ALA    0.3100
   4590 C         -48.9180  -18.1460  -21.5090 C.2     284 ALA    0.0700
   4591 O         -49.7080  -19.0830  -21.3930 O.2     284 ALA    0.0900
   4592 CB        -48.4730  -16.5980  -23.4180 C.3     284 ALA   -0.2700
   4593 HN        -49.0160  -18.7930  -24.4960 H       284 ALA    0.0900
   4594 HA        -47.0840  -17.9870  -22.5460 H       284 ALA    0.0900
   4595 HB1       -49.5520  -16.5600  -23.6820 H       284 ALA    0.0900
   4596 HB2       -47.8760  -16.4470  -24.3420 H       284 ALA    0.5100
   4597 HB3       -48.2570  -15.7820  -22.6960 H       284 ALA   -0.5100
   4598 N         -48.7050  -17.2610  -20.5380 N.am    285 ASN   -0.4700
   4599 CA        -49.4270  -17.3330  -19.2760 C.3     285 ASN    0.3100
   4600 C         -50.9030  -16.9890  -19.4470 C.2     285 ASN    0.0700
   4601 O         -51.7200  -17.2140  -18.5510 O.2     285 ASN    0.0900
   4602 CB        -48.7800  -16.4200  -18.2300 C.3     285 ASN   -0.1800
   4603 CG        -47.3240  -16.7640  -17.9850 C.2     285 ASN    0.0900
   4604 ND2       -47.0170  -17.6390  -17.1550 N.am    285 ASN    0.0900
   4605 OD1       -46.4280  -16.1020  -18.6810 O.2     285 ASN    0.5500
   4606 HN        -48.0480  -16.5170  -20.6300 H       285 ASN   -0.5500
   4607 HA        -49.4110  -18.3590  -18.9380 H       285 ASN   -0.6200
   4608 HB1       -49.3330  -16.5170  -17.2720 H       285 ASN    0.3200
   4609 HB2       -48.8410  -15.3680  -18.5820 H       285 ASN    0.3000
   4610 HD21      -46.0560  -17.8630  -16.9960 H       285 ASN    0.5100
   4611 HD22      -47.7330  -18.1190  -16.6470 H       285 ASN   -0.5100
   4612 N         -51.2390  -16.4430  -20.6160 N.am    286 PHE   -0.4700
   4613 CA        -52.6240  -16.1650  -20.9650 C.3     286 PHE    0.3100
   4614 C         -53.4350  -17.4510  -21.0010 C.2     286 PHE    0.0700
   4615 O         -54.6180  -17.4520  -20.6830 O.2     286 PHE    0.0900
   4616 CB        -52.7190  -15.4560  -22.3190 C.3     286 PHE   -0.1800
   4617 CG        -54.1300  -15.2600  -22.8030 C.ar    286 PHE    0.0900
   4618 CD1       -54.8780  -14.1740  -22.3780 C.ar    286 PHE    0.0900
   4619 CD2       -54.7100  -16.1650  -23.6810 C.ar    286 PHE    0.0000
   4620 CE1       -56.1770  -13.9950  -22.8180 C.ar    286 PHE   -0.1150
   4621 CE2       -56.0090  -15.9910  -24.1200 C.ar    286 PHE    0.1150
   4622 CZ        -56.7420  -14.9030  -23.6920 C.ar    286 PHE   -0.1150
   4623 HN        -50.5580  -16.1990  -21.3010 H       286 PHE    0.1150
   4624 HA        -53.0460  -15.5440  -20.1890 H       286 PHE   -0.1150
   4625 HB1       -52.1880  -16.0580  -23.0870 H       286 PHE    0.1150
   4626 HB2       -52.2560  -14.4480  -22.2380 H       286 PHE   -0.1150
   4627 HD1       -54.4430  -13.4600  -21.6960 H       286 PHE    0.1150
   4628 HD2       -54.1400  -17.0150  -24.0240 H       286 PHE   -0.1150
   4629 HE1       -56.7490  -13.1440  -22.4790 H       286 PHE    0.1150
   4630 HE2       -56.4500  -16.7060  -24.7990 H       286 PHE    0.5100
   4631 HZ        -57.7550  -14.7620  -24.0390 H       286 PHE   -0.5100
   4632 N         -52.7940  -18.5470  -21.4020 N.am    287 ARG   -0.4700
   4633 CA        -53.4510  -19.8460  -21.4250 C.3     287 ARG    0.3100
   4634 C         -53.6340  -20.3600  -20.0040 C.2     287 ARG    0.0700
   4635 O         -54.6300  -21.0120  -19.6880 O.2     287 ARG    0.0900
   4636 CB        -52.6390  -20.8440  -22.2540 C.3     287 ARG   -0.1800
   4637 CG        -53.3150  -22.1930  -22.4420 C.3     287 ARG    0.0900
   4638 CD        -52.5020  -23.1040  -23.3500 C.3     287 ARG    0.0900
   4639 NE        -51.1860  -23.4030  -22.7860 N.pl3   287 ARG   -0.1800
   4640 CZ        -50.2760  -24.1630  -23.3850 C.cat   287 ARG    0.0900
   4641 NH1       -50.5320  -24.7050  -24.5680 N.pl3   287 ARG    0.0900
   4642 NH2       -49.1060  -24.3840  -22.8000 N.pl3   287 ARG    0.2000
   4643 HN        -51.8440  -18.5280  -21.7020 H       287 ARG    0.0900
   4644 HA        -54.4340  -19.7160  -21.8520 H       287 ARG    0.0900
   4645 HB1       -51.6640  -21.0080  -21.7490 H       287 ARG   -0.7000
   4646 HB2       -52.4560  -20.4010  -23.2560 H       287 ARG    0.4400
   4647 HG1       -54.3200  -22.0370  -22.8900 H       287 ARG    0.6400
   4648 HG2       -53.4360  -22.6810  -21.4510 H       287 ARG   -0.8000
   4649 HD1       -52.3450  -22.6090  -24.3320 H       287 ARG    0.4600
   4650 HD2       -53.0370  -24.0680  -23.4890 H       287 ARG    0.4600
   4651 HE        -50.9580  -23.0120  -21.8950 H       287 ARG   -0.8000
   4652 HH11      -51.4120  -24.5410  -25.0130 H       287 ARG    0.4600
   4653 HH12      -49.8440  -25.2770  -25.0170 H       287 ARG    0.4600
   4654 HH21      -48.9630  -24.1060  -21.8500 H       287 ARG    0.5100
   4655 HH22      -48.3680  -24.8260  -23.3090 H       287 ARG   -0.5100
   4656 N         -52.6620  -20.0560  -19.1460 N.am    288 GLN   -0.4700
   4657 CA        -52.7200  -20.4380  -17.7430 C.3     288 GLN    0.3100
   4658 C         -53.9060  -19.7690  -17.0600 C.2     288 GLN    0.0700
   4659 O         -54.7050  -20.4260  -16.3900 O.2     288 GLN    0.0900
   4660 CB        -51.4200  -20.0530  -17.0320 C.3     288 GLN   -0.1800
   4661 CG        -51.2910  -20.6110  -15.6270 C.3     288 GLN    0.0900
   4662 CD        -51.1070  -22.1150  -15.6090 C.2     288 GLN    0.0900
   4663 NE2       -50.0950  -22.6290  -16.1170 N.am    288 GLN   -0.1800
   4664 OE1       -52.0580  -22.8260  -15.0470 O.2     288 GLN    0.0900
   4665 HN        -51.8490  -19.5510  -19.4270 H       288 GLN    0.0900
   4666 HA        -52.8740  -21.5060  -17.6920 H       288 GLN    0.5500
   4667 HB1       -51.3660  -18.9450  -16.9770 H       288 GLN   -0.5500
   4668 HB2       -50.5660  -20.4250  -17.6380 H       288 GLN   -0.6200
   4669 HG1       -52.2090  -20.3610  -15.0540 H       288 GLN    0.3200
   4670 HG2       -50.4130  -20.1420  -15.1310 H       288 GLN    0.3000
   4671 HE21      -49.9770  -23.6210  -16.1040 H       288 GLN    0.5100
   4672 HE22      -49.3970  -22.0490  -16.5380 H       288 GLN   -0.5100
   4673 N         -54.0270  -18.4550  -17.2450 N.am    289 VAL   -0.4700
   4674 CA        -55.1420  -17.7150  -16.6660 C.3     289 VAL    0.3100
   4675 C         -56.4480  -18.0080  -17.4040 C.2     289 VAL    0.0700
   4676 O         -57.5350  -17.7720  -16.8770 O.2     289 VAL    0.0900
   4677 CB        -54.8780  -16.1950  -16.6400 C.3     289 VAL   -0.0900
   4678 CG1       -53.6090  -15.8910  -15.8560 C.3     289 VAL    0.0900
   4679 CG2       -54.7820  -15.6410  -18.0490 C.3     289 VAL   -0.2700
   4680 HN        -53.3710  -17.9270  -17.7800 H       289 VAL    0.0900
   4681 HA        -55.2910  -18.0800  -15.6610 H       289 VAL    0.0900
   4682 HB        -55.7380  -15.6790  -16.1630 H       289 VAL    0.0900
   4683 HG11      -52.7390  -16.3960  -16.3280 H       289 VAL   -0.2700
   4684 HG12      -53.7100  -16.2610  -14.8140 H       289 VAL    0.0900
   4685 HG13      -53.4220  -14.7960  -15.8480 H       289 VAL    0.0900
   4686 HG21      -55.7800  -15.6610  -18.5350 H       289 VAL    0.0900
   4687 HG22      -54.0810  -16.2590  -18.6510 H       289 VAL    0.5100
   4688 HG23      -54.4230  -14.5900  -18.0190 H       289 VAL   -0.5100
   4689 N         -56.3350  -18.5270  -18.6260 N.am    290 PHE   -0.4700
   4690 CA        -57.5020  -18.9280  -19.3990 C.3     290 PHE    0.3100
   4691 C         -58.1160  -20.1700  -18.7770 C.2     290 PHE    0.0700
   4692 O         -59.3270  -20.2450  -18.5890 O.2     290 PHE    0.0900
   4693 CB        -57.1270  -19.2100  -20.8580 C.3     290 PHE   -0.1800
   4694 CG        -58.3020  -19.5440  -21.7340 C.ar    290 PHE    0.0900
   4695 CD1       -59.0520  -18.5400  -22.3220 C.ar    290 PHE    0.0900
   4696 CD2       -58.6500  -20.8650  -21.9760 C.ar    290 PHE    0.0000
   4697 CE1       -60.1330  -18.8430  -23.1290 C.ar    290 PHE   -0.1150
   4698 CE2       -59.7300  -21.1750  -22.7830 C.ar    290 PHE    0.1150
   4699 CZ        -60.4720  -20.1630  -23.3600 C.ar    290 PHE   -0.1150
   4700 HN        -55.4500  -18.6630  -19.0650 H       290 PHE    0.1150
   4701 HA        -58.2250  -18.1290  -19.3480 H       290 PHE   -0.1150
   4702 HB1       -56.4320  -20.0750  -20.8970 H       290 PHE    0.1150
   4703 HB2       -56.6410  -18.3090  -21.2900 H       290 PHE   -0.1150
   4704 HD1       -58.7900  -17.5070  -22.1470 H       290 PHE    0.1150
   4705 HD2       -58.0720  -21.6610  -21.5290 H       290 PHE   -0.1150
   4706 HE1       -60.7120  -18.0500  -23.5790 H       290 PHE    0.1150
   4707 HE2       -59.9920  -22.2070  -22.9620 H       290 PHE    0.5100
   4708 HZ        -61.3150  -20.4030  -23.9900 H       290 PHE   -0.5100
   4709 N         -57.2690  -21.1460  -18.4600 N.am    291 LEU   -0.4700
   4710 CA        -57.7190  -22.3470  -17.7710 C.3     291 LEU    0.3100
   4711 C         -58.1610  -22.0060  -16.3540 C.2     291 LEU    0.0700
   4712 O         -59.0910  -22.6110  -15.8180 O.2     291 LEU    0.0900
   4713 CB        -56.6150  -23.4080  -17.7420 C.3     291 LEU   -0.1800
   4714 CG        -56.5760  -24.4190  -18.8920 C.3     291 LEU    0.0900
   4715 CD1       -56.3350  -23.7360  -20.2320 C.3     291 LEU    0.0900
   4716 CD2       -55.5180  -25.4830  -18.6330 C.3     291 LEU   -0.0900
   4717 HN        -56.2970  -21.1010  -18.6770 H       291 LEU    0.0900
   4718 HA        -58.5860  -22.7250  -18.2920 H       291 LEU   -0.2700
   4719 HB1       -56.7250  -23.9790  -16.7980 H       291 LEU    0.0900
   4720 HB2       -55.6410  -22.8760  -17.7310 H       291 LEU    0.0900
   4721 HG        -57.5440  -24.9620  -18.9310 H       291 LEU    0.0900
   4722 HD11      -55.3640  -23.1960  -20.2150 H       291 LEU   -0.2700
   4723 HD12      -57.1460  -23.0040  -20.4340 H       291 LEU    0.0900
   4724 HD13      -56.3050  -24.4950  -21.0430 H       291 LEU    0.0900
   4725 HD21      -55.7460  -26.0260  -17.6910 H       291 LEU    0.0900
   4726 HD22      -54.5190  -25.0080  -18.5350 H       291 LEU    0.5100
   4727 HD23      -55.5040  -26.2140  -19.4690 H       291 LEU   -0.5100
   4728 N         -57.4920  -21.0240  -15.7530 N.am    292 SER   -0.4700
   4729 CA        -57.8280  -20.5780  -14.4050 C.3     292 SER    0.3100
   4730 C         -59.2230  -19.9620  -14.3450 C.2     292 SER    0.0700
   4731 O         -59.9670  -20.1800  -13.3890 O.2     292 SER    0.0900
   4732 CB        -56.7910  -19.5710  -13.9010 C.3     292 SER    0.0500
   4733 OG        -55.4940  -20.1420  -13.8830 O.3     292 SER    0.0900
   4734 HN        -56.7330  -20.5520  -16.1940 H       292 SER    0.0900
   4735 HA        -57.8550  -21.4450  -13.7630 H       292 SER   -0.6600
   4736 HB1       -57.0520  -19.2550  -12.8680 H       292 SER    0.4300
   4737 HB2       -56.7790  -18.6840  -14.5680 H       292 SER    0.5100
   4738 HG1       -55.3030  -20.3930  -14.7900 H       292 SER   -0.5100
   4739 N         -59.5740  -19.1920  -15.3730 N.am    293 THR   -0.4700
   4740 CA        -60.8770  -18.5360  -15.4310 C.3     293 THR    0.3100
   4741 C         -61.9540  -19.5010  -15.9210 C.2     293 THR    0.0700
   4742 O         -63.1220  -19.3950  -15.5440 O.2     293 THR    0.0900
   4743 CB        -60.8350  -17.2950  -16.3450 C.3     293 THR    0.1400
   4744 CG2       -62.1300  -16.4960  -16.2340 C.3     293 THR    0.0900
   4745 OG1       -59.7350  -16.4580  -15.9740 O.3     293 THR   -0.6600
   4746 HN        -58.9660  -19.0290  -16.1450 H       293 THR    0.4300
   4747 HA        -61.1500  -18.2500  -14.4260 H       293 THR   -0.2700
   4748 HB        -60.7090  -17.6090  -17.4040 H       293 THR    0.0900
   4749 HG1       -58.9420  -16.9340  -16.2330 H       293 THR    0.0900
   4750 HG21      -62.2800  -16.1570  -15.1860 H       293 THR    0.0900
   4751 HG22      -62.9930  -17.1320  -16.5280 H       293 THR    0.5100
   4752 HG23      -62.0810  -15.6030  -16.8920 H       293 THR   -0.5100
   4753 N         -61.5550  -20.4510  -16.7610 N.am    294 LEU   -0.4700
   4754 CA        -62.4830  -21.4380  -17.2970 C.3     294 LEU    0.3100
   4755 C         -62.8630  -22.4600  -16.2330 C.2     294 LEU    0.0700
   4756 O         -63.9570  -23.0220  -16.2590 O.2     294 LEU    0.0900
   4757 CB        -61.8730  -22.1430  -18.5130 C.3     294 LEU   -0.1800
   4758 CG        -62.7740  -23.1090  -19.2850 C.3     294 LEU    0.0900
   4759 CD1       -64.0070  -22.3920  -19.8090 C.3     294 LEU    0.0900
   4760 CD2       -62.0040  -23.7600  -20.4260 C.3     294 LEU   -0.0900
   4761 HN        -60.6080  -20.5310  -17.0620 H       294 LEU    0.0900
   4762 HA        -63.3930  -20.9260  -17.5770 H       294 LEU   -0.2700
   4763 HB1       -60.9890  -22.7150  -18.1620 H       294 LEU    0.0900
   4764 HB2       -61.5360  -21.3590  -19.2220 H       294 LEU    0.0900
   4765 HG        -63.0870  -23.9360  -18.6120 H       294 LEU    0.0900
   4766 HD11      -63.7090  -21.5670  -20.4900 H       294 LEU   -0.2700
   4767 HD12      -64.5830  -21.9610  -18.9620 H       294 LEU    0.0900
   4768 HD13      -64.6480  -23.1030  -20.3730 H       294 LEU    0.0900
   4769 HD21      -61.1360  -24.3260  -20.0260 H       294 LEU    0.0900
   4770 HD22      -61.6290  -22.9790  -21.1220 H       294 LEU    0.5100
   4771 HD23      -62.6650  -24.4640  -20.9750 H       294 LEU   -0.5100
   4772 N         -61.9510  -22.6930  -15.2900 N.am    295 ALA   -0.4700
   4773 CA        -62.1900  -23.6370  -14.2070 C.3     295 ALA    0.3100
   4774 C         -63.3360  -23.1880  -13.3080 C.2     295 ALA    0.0700
   4775 O         -64.2110  -23.9810  -12.9570 O.2     295 ALA    0.0900
   4776 CB        -60.9210  -23.8430  -13.3890 C.3     295 ALA   -0.2700
   4777 HN        -61.0660  -22.2330  -15.2840 H       295 ALA    0.0900
   4778 HA        -62.5120  -24.5720  -14.6430 H       295 ALA    0.0900
   4779 HB1       -60.5890  -22.8770  -12.9520 H       295 ALA    0.0900
   4780 HB2       -60.1110  -24.2340  -14.0400 H       295 ALA    0.5100
   4781 HB3       -61.1160  -24.5590  -12.5620 H       295 ALA   -0.5100
   4782 N         -63.3360  -21.9090  -12.9380 N.am    296 CYS   -0.4700
   4783 CA        -64.3840  -21.3630  -12.0870 C.3     296 CYS    0.3100
   4784 C         -65.6650  -21.0910  -12.8730 C.2     296 CYS    0.0700
   4785 O         -66.0950  -19.9450  -13.0090 O.2     296 CYS    0.0900
   4786 CB        -63.9050  -20.0920  -11.3730 C.3     296 CYS   -0.1100
   4787 SG        -63.2130  -18.8180  -12.4550 S.3     296 CYS    0.0900
   4788 HN        -62.6230  -21.2730  -13.2240 H       296 CYS    0.0900
   4789 HA        -64.6530  -22.1170  -11.3640 H       296 CYS   -0.2300
   4790 HB1       -63.1330  -20.3890  -10.6330 H       296 CYS    0.1600
   4791 HB2       -64.7700  -19.6640  -10.8250 H       296 CYS    0.5100
   4792 HG1       -64.2280  -18.8240  -13.3060 H       296 CYS   -0.5100
   4793 N         -66.3220  -22.1340  -13.4050 N.am    297 LEU   -0.4700
   4794 CA        -67.4970  -22.0020  -14.2410 C.3     297 LEU    0.3100
   4795 CAT       -70.9220  -22.6870  -12.7340 C.3     297 LEU    0.0700
   4796 C         -68.6430  -22.7620  -13.6030 C.2     297 LEU    0.0900
   4797 O         -68.5550  -23.9550  -13.3200 O.2     297 LEU   -0.1800
   4798 CB        -67.1790  -22.5170  -15.6710 C.3     297 LEU    0.0900
   4799 CG        -68.2320  -22.2990  -16.7890 C.3     297 LEU    0.0900
   4800 CD1       -69.3820  -23.3210  -16.7700 C.3     297 LEU   -0.0900
   4801 CD2       -68.7660  -20.8580  -16.8320 C.3     297 LEU    0.0900
   4802 NT        -69.7680  -22.0640  -13.3380 N.am    297 LEU   -0.2700
   4803 HN        -66.0220  -23.0700  -13.2430 H       297 LEU    0.0900
   4804 HNT       -69.8510  -21.0940  -13.5470 H       297 LEU    0.0900
   4805 HA        -67.7800  -20.9600  -14.2680 H       297 LEU    0.0900
   4806 HB1       -67.0020  -23.6100  -15.5960 H       297 LEU   -0.2700
   4807 HB2       -66.2430  -22.0210  -16.0000 H       297 LEU    0.0900
   4808 HG        -67.7200  -22.3620  -17.7730 H       297 LEU    0.0900
   4809 HD11      -70.0310  -23.1510  -15.8860 H       297 LEU    0.0900
   4810 HD12      -68.9700  -24.3520  -16.7140 H       297 LEU    0.5100
   4811 HD13      -69.9970  -23.2150  -17.6890 H       297 LEU   -0.5100
   4812 HD21      -67.9210  -20.1380  -16.8360 H       297 LEU   -0.4700
   4813 HD22      -69.3960  -20.6610  -15.9390 H       297 LEU    0.3100
   4814 HD23      -69.3670  -20.7050  -17.7540 H       297 LEU   -0.1100
   4815 HT1       -70.6440  -23.0990  -11.7410 H       297 LEU    0.0900
   4816 HT2       -71.2840  -23.5150  -13.3800 H       297 LEU    0.0900
   4817 HT3       -71.7270  -21.9330  -12.5990 H       297 LEU    0.0900
@<TRIPOS>BOND
     1    1    2 1
     2    2   13 1
     3    2    6 1
     4    2    4 1
     5    4    5 2
     6    6   15 1
     7    6    7 1
     8    7    9 2
     9    7    8 am
    10    8   16 1
    11    8   17 1
    12    3   10 1
    13    3   18 1
    14    3   19 1
    15    3   20 1
    16   10    1 1
    17   10   11 2
    18   12    1 1
    19   14    6 1
    20   21   22 1
    21   22   28 1
    22   22   25 1
    23   22   23 1
    24   23   24 2
    25   25   30 1
    26   25   26 1
    27   27   21 1
    28   29   25 1
    29   31   26 1
    30    4   21 am
    31   32   33 1
    32   33   34 1
    33   33   41 1
    34   33   36 1
    35   34   35 2
    36   36   37 1
    37   36   43 1
    38   37   39 2
    39   37   38 2
    40   40   32 1
    41   42   36 1
    42   23   32 am
    43   44   45 1
    44   45   46 1
    45   45   48 1
    46   45   53 1
    47   46   47 2
    48   48   55 1
    49   48   49 1
    50   49   51 1
    51   49   56 1
    52   49   50 1
    53   50   58 1
    54   50   59 1
    55   50   57 1
    56   51   60 1
    57   51   61 1
    58   51   62 1
    59   52   44 1
    60   54   48 1
    61   34   44 am
    62   63   64 1
    63   64   65 1
    64   64   72 1
    65   64   67 1
    66   65   66 2
    67   67   68 1
    68   67   74 1
    69   68   70 2
    70   68   69 2
    71   71   63 1
    72   73   67 1
    73   46   63 am
    74   75   76 1
    75   76   83 1
    76   76   79 1
    77   76   77 1
    78   77   78 2
    79   79   84 1
    80   79   80 1
    81   79   81 1
    82   80   85 1
    83   80   86 1
    84   80   87 1
    85   81   88 1
    86   81   89 1
    87   81   90 1
    88   82   75 1
    89   65   75 am
    90   91   92 1
    91   92   93 1
    92   92  100 1
    93   92   95 1
    94   93   94 2
    95   95  102 1
    96   95   96 1
    97   96   98 2
    98   96   97 am
    99   97  103 1
   100   97  104 1
   101   99   91 1
   102  101   95 1
   103   77   91 am
   104  105  106 1
   105  106  113 1
   106  106  109 1
   107  106  107 1
   108  107  108 2
   109  109  114 1
   110  109  110 1
   111  109  111 1
   112  110  116 1
   113  110  117 1
   114  110  118 1
   115  111  115 1
   116  112  105 1
   117   93  105 am
   118  119  120 1
   119  120  121 1
   120  120  128 1
   121  120  123 1
   122  121  122 2
   123  123  124 1
   124  123  130 1
   125  124  126 2
   126  124  125 2
   127  127  119 1
   128  129  123 1
   129  107  119 am
   130  131  132 1
   131  132  140 1
   132  132  135 1
   133  132  133 1
   134  133  134 2
   135  135  141 1
   136  135  137 1
   137  135  136 1
   138  136  143 1
   139  137  144 1
   140  137  145 1
   141  137  146 1
   142  138  136 1
   143  138  147 1
   144  138  148 1
   145  138  149 1
   146  139  131 1
   147  142  136 1
   148  121  131 am
   149  150  151 1
   150  151  163 1
   151  151  154 1
   152  151  152 1
   153  152  153 2
   154  154  165 1
   155  154  155 1
   156  155  156 ar
   157  155  157 ar
   158  156  166 1
   159  156  158 ar
   160  157  159 ar
   161  157  167 1
   162  158  168 1
   163  158  160 ar
   164  159  160 ar
   165  159  169 1
   166  160  161 1
   167  161  170 1
   168  162  150 1
   169  164  154 1
   170  133  150 am
   171  171  172 1
   172  172  178 1
   173  172  175 1
   174  172  173 1
   175  173  174 2
   176  175  180 1
   177  175  176 1
   178  177  171 1
   179  179  175 1
   180  181  176 1
   181  152  171 am
   182  182  183 1
   183  183  192 1
   184  183  186 1
   185  183  184 1
   186  184  185 2
   187  186  194 1
   188  186  187 1
   189  187  196 1
   190  187  188 1
   191  188  198 1
   192  188  189 1
   193  189  200 1
   194  189  190 1
   195  190  201 1
   196  190  202 1
   197  190  203 1
   198  191  182 1
   199  193  186 1
   200  195  187 1
   201  197  188 1
   202  199  189 1
   203  173  182 am
   204  204  205 1
   205  205  212 1
   206  205  208 1
   207  205  206 1
   208  206  207 2
   209  208  213 1
   210  208  209 1
   211  208  210 1
   212  209  214 1
   213  209  215 1
   214  209  216 1
   215  210  217 1
   216  210  218 1
   217  210  219 1
   218  211  204 1
   219  184  204 am
   220  220  221 1
   221  221  222 1
   222  221  224 1
   223  221  229 1
   224  222  223 2
   225  224  231 1
   226  224  225 1
   227  225  227 1
   228  225  232 1
   229  225  226 1
   230  226  234 1
   231  226  235 1
   232  226  233 1
   233  227  236 1
   234  227  237 1
   235  227  238 1
   236  228  220 1
   237  230  224 1
   238  206  220 am
   239  239  240 1
   240  240  247 1
   241  240  243 1
   242  240  241 1
   243  241  242 2
   244  243  248 1
   245  243  244 1
   246  243  245 1
   247  244  249 1
   248  244  250 1
   249  244  251 1
   250  245  252 1
   251  245  253 1
   252  245  254 1
   253  246  239 1
   254  222  239 am
   255  255  256 1
   256  256  263 1
   257  256  259 1
   258  256  257 1
   259  257  258 2
   260  259  264 1
   261  259  260 1
   262  259  261 1
   263  260  266 1
   264  260  267 1
   265  260  268 1
   266  261  265 1
   267  262  255 1
   268  241  255 am
   269  269  270 1
   270  270  275 1
   271  270  273 1
   272  270  271 1
   273  271  272 2
   274  273  276 1
   275  273  277 1
   276  273  278 1
   277  274  269 1
   278  257  269 am
   279  279  280 1
   280  280  288 1
   281  280  283 1
   282  280  281 1
   283  281  282 2
   284  283  289 1
   285  283  285 1
   286  283  284 1
   287  284  291 1
   288  285  292 1
   289  285  293 1
   290  285  294 1
   291  286  284 1
   292  286  295 1
   293  286  296 1
   294  286  297 1
   295  287  279 1
   296  290  284 1
   297  271  279 am
   298  298  299 1
   299  299  311 1
   300  299  302 1
   301  299  300 1
   302  300  301 2
   303  302  313 1
   304  302  303 1
   305  303  304 ar
   306  303  305 ar
   307  304  314 1
   308  304  306 ar
   309  305  307 ar
   310  305  315 1
   311  306  316 1
   312  306  308 ar
   313  307  308 ar
   314  307  317 1
   315  308  309 1
   316  309  318 1
   317  310  298 1
   318  312  302 1
   319  281  298 am
   320  319  320 1
   321  320  321 1
   322  320  323 1
   323  320  328 1
   324  321  322 2
   325  323  330 1
   326  323  324 1
   327  324  326 1
   328  324  331 1
   329  324  325 1
   330  325  333 1
   331  325  334 1
   332  325  332 1
   333  326  335 1
   334  326  336 1
   335  326  337 1
   336  327  319 1
   337  329  323 1
   338  300  319 am
   339  338  339 1
   340  339  344 1
   341  339  342 1
   342  339  340 1
   343  340  341 2
   344  342  345 1
   345  342  346 1
   346  342  347 1
   347  343  338 1
   348  321  338 am
   349  348  349 1
   350  349  350 1
   351  349  352 1
   352  349  357 1
   353  350  351 2
   354  352  359 1
   355  352  353 1
   356  353  355 1
   357  353  360 1
   358  353  354 1
   359  354  362 1
   360  354  363 1
   361  354  361 1
   362  355  364 1
   363  355  365 1
   364  355  366 1
   365  356  348 1
   366  358  352 1
   367  340  348 am
   368  367  368 1
   369  368  379 1
   370  368  371 1
   371  368  369 1
   372  369  370 2
   373  371  381 1
   374  371  372 1
   375  372  373 ar
   376  372  374 ar
   377  373  382 1
   378  373  375 ar
   379  374  376 ar
   380  374  383 1
   381  375  384 1
   382  375  377 ar
   383  376  377 ar
   384  376  385 1
   385  377  386 1
   386  378  367 1
   387  380  371 1
   388  350  367 am
   389  387  388 1
   390  388  395 1
   391  388  391 1
   392  388  389 1
   393  389  390 2
   394  391  396 1
   395  391  392 1
   396  391  393 1
   397  392  397 1
   398  392  398 1
   399  392  399 1
   400  393  400 1
   401  393  401 1
   402  393  402 1
   403  394  387 1
   404  369  387 am
   405  403  404 1
   406  404  411 1
   407  404  407 1
   408  404  405 1
   409  405  406 2
   410  407  412 1
   411  407  408 1
   412  407  409 1
   413  408  413 1
   414  408  414 1
   415  408  415 1
   416  409  416 1
   417  409  417 1
   418  409  418 1
   419  410  403 1
   420  389  403 am
   421  419  420 1
   422  420  425 1
   423  420  421 1
   424  421  422 2
   425  423  419 1
   426  424  420 1
   427  405  419 am
   428  426  427 1
   429  427  434 1
   430  427  430 1
   431  427  428 1
   432  428  429 2
   433  430  435 1
   434  430  431 1
   435  430  432 1
   436  431  437 1
   437  431  438 1
   438  431  439 1
   439  432  436 1
   440  433  426 1
   441  421  426 am
   442  440  441 1
   443  441  448 1
   444  441  444 1
   445  441  442 1
   446  442  443 2
   447  444  449 1
   448  444  445 1
   449  444  446 1
   450  445  450 1
   451  445  451 1
   452  445  452 1
   453  446  453 1
   454  446  454 1
   455  446  455 1
   456  447  440 1
   457  428  440 am
   458  456  457 1
   459  457  462 1
   460  457  458 1
   461  458  459 2
   462  460  456 1
   463  461  457 1
   464  442  456 am
   465  463  464 1
   466  464  465 1
   467  464  472 1
   468  464  467 1
   469  465  466 2
   470  467  474 1
   471  467  468 1
   472  468  470 2
   473  468  469 am
   474  469  475 1
   475  469  476 1
   476  471  463 1
   477  473  467 1
   478  458  463 am
   479  477  478 1
   480  478  483 1
   481  478  479 1
   482  479  480 2
   483  481  477 1
   484  482  478 1
   485  465  477 am
   486  484  485 1
   487  485  492 1
   488  485  488 1
   489  485  486 1
   490  486  487 2
   491  488  493 1
   492  488  489 1
   493  488  490 1
   494  489  494 1
   495  489  495 1
   496  489  496 1
   497  490  497 1
   498  490  498 1
   499  490  499 1
   500  491  484 1
   501  479  484 am
   502  500  501 1
   503  501  508 1
   504  501  504 1
   505  501  502 1
   506  502  503 2
   507  504  509 1
   508  504  505 1
   509  504  506 1
   510  505  511 1
   511  505  512 1
   512  505  513 1
   513  506  510 1
   514  507  500 1
   515  486  500 am
   516  514  515 1
   517  515  516 1
   518  515  518 1
   519  515  523 1
   520  516  517 2
   521  518  525 1
   522  518  519 1
   523  519  521 1
   524  519  526 1
   525  519  520 1
   526  520  528 1
   527  520  529 1
   528  520  527 1
   529  521  530 1
   530  521  531 1
   531  521  532 1
   532  522  514 1
   533  524  518 1
   534  502  514 am
   535  533  534 1
   536  534  545 1
   537  534  537 1
   538  534  535 1
   539  535  536 2
   540  537  547 1
   541  537  538 1
   542  538  539 ar
   543  538  540 ar
   544  539  548 1
   545  539  541 ar
   546  540  542 ar
   547  540  549 1
   548  541  550 1
   549  541  543 ar
   550  542  543 ar
   551  542  551 1
   552  543  552 1
   553  544  533 1
   554  546  537 1
   555  516  533 am
   556  553  554 1
   557  554  561 1
   558  554  557 1
   559  554  555 1
   560  555  556 2
   561  557  562 1
   562  557  558 1
   563  557  559 1
   564  558  564 1
   565  558  565 1
   566  558  566 1
   567  559  563 1
   568  560  553 1
   569  535  553 am
   570  567  568 1
   571  568  569 1
   572  568  571 1
   573  568  576 1
   574  569  570 2
   575  571  578 1
   576  571  572 1
   577  572  574 1
   578  572  579 1
   579  572  573 1
   580  573  581 1
   581  573  582 1
   582  573  580 1
   583  574  583 1
   584  574  584 1
   585  574  585 1
   586  575  567 1
   587  577  571 1
   588  555  567 am
   589  586  587 1
   590  587  592 1
   591  587  590 1
   592  587  588 1
   593  588  589 2
   594  590  593 1
   595  590  594 1
   596  590  595 1
   597  591  586 1
   598  569  586 am
   599  596  597 1
   600  597  598 1
   601  597  608 1
   602  597  600 1
   603  598  599 2
   604  600  610 1
   605  600  601 1
   606  601  612 1
   607  601  602 1
   608  602  614 1
   609  602  603 1
   610  603  615 1
   611  603  604 2
   612  604  605 2
   613  604  606 2
   614  605  616 1
   615  605  617 1
   616  606  619 1
   617  606  618 1
   618  607  596 1
   619  609  600 1
   620  611  601 1
   621  613  602 1
   622  588  596 am
   623  620  621 1
   624  621  633 1
   625  621  625 1
   626  621  623 1
   627  623  624 2
   628  625  635 1
   629  625  626 1
   630  626  637 1
   631  626  627 1
   632  627  639 1
   633  627  628 1
   634  628  641 1
   635  628  629 1
   636  629  642 1
   637  629  643 1
   638  629  644 1
   639  622  630 1
   640  622  645 1
   641  622  646 1
   642  622  647 1
   643  630  623 2
   644  630  632 1
   645  631  620 1
   646  634  625 1
   647  636  626 1
   648  638  627 1
   649  640  628 1
   650  598  620 am
   651  648  649 1
   652  649  658 1
   653  649  653 1
   654  649  651 1
   655  651  652 2
   656  653  660 1
   657  653  654 1
   658  650  655 1
   659  650  662 1
   660  650  663 1
   661  650  664 1
   662  655  648 am
   663  655  656 2
   664  657  648 1
   665  659  653 1
   666  661  654 1
   667  623  648 1
   668  665  666 1
   669  666  667 1
   670  666  677 1
   671  666  669 1
   672  667  668 2
   673  669  679 1
   674  669  670 1
   675  670  681 1
   676  670  671 1
   677  671  683 1
   678  671  672 1
   679  672  684 1
   680  672  673 2
   681  673  674 2
   682  673  675 2
   683  674  685 1
   684  674  686 1
   685  675  688 1
   686  675  687 1
   687  676  665 1
   688  678  669 1
   689  680  670 1
   690  682  671 1
   691  651  665 am
   692  689  690 1
   693  690  697 1
   694  690  693 1
   695  690  691 1
   696  691  692 2
   697  693  698 1
   698  693  694 1
   699  693  695 1
   700  694  699 1
   701  694  700 1
   702  694  701 1
   703  695  702 1
   704  695  703 1
   705  695  704 1
   706  696  689 1
   707  667  689 am
   708  705  706 1
   709  706  707 1
   710  706  714 1
   711  706  709 1
   712  707  708 2
   713  709  710 1
   714  709  716 1
   715  710  712 2
   716  710  711 2
   717  713  705 1
   718  715  709 1
   719  691  705 am
   720  717  718 1
   721  718  730 1
   722  718  721 1
   723  718  719 1
   724  719  720 2
   725  721  732 1
   726  721  722 1
   727  722  723 ar
   728  722  724 ar
   729  723  733 1
   730  723  725 ar
   731  724  726 ar
   732  724  734 1
   733  725  735 1
   734  725  727 ar
   735  726  727 ar
   736  726  736 1
   737  727  728 1
   738  728  737 1
   739  729  717 1
   740  731  721 1
   741  707  717 am
   742  738  739 1
   743  739  751 1
   744  739  742 1
   745  739  740 1
   746  740  741 2
   747  742  753 1
   748  742  743 1
   749  743  744 ar
   750  743  745 ar
   751  744  754 1
   752  744  746 ar
   753  745  747 ar
   754  745  755 1
   755  746  756 1
   756  746  748 ar
   757  747  748 ar
   758  747  757 1
   759  748  749 1
   760  749  758 1
   761  750  738 1
   762  752  742 1
   763  719  738 am
   764  759  760 1
   765  760  761 1
   766  760  763 1
   767  760  768 1
   768  761  762 2
   769  763  770 1
   770  763  764 1
   771  764  766 1
   772  764  771 1
   773  764  765 1
   774  765  773 1
   775  765  774 1
   776  765  772 1
   777  766  775 1
   778  766  776 1
   779  766  777 1
   780  767  759 1
   781  769  763 1
   782  740  759 am
   783  778  779 1
   784  779  784 1
   785  779  780 1
   786  780  781 2
   787  782  778 1
   788  783  779 1
   789  761  778 am
   790  785  786 1
   791  786  792 1
   792  786  789 1
   793  786  787 1
   794  787  788 2
   795  789  794 1
   796  789  790 1
   797  791  785 1
   798  793  789 1
   799  795  790 1
   800  780  785 am
   801  796  797 1
   802  797  798 1
   803  797  800 1
   804  797  805 1
   805  798  799 2
   806  800  807 1
   807  800  801 1
   808  801  803 1
   809  801  808 1
   810  801  802 1
   811  802  810 1
   812  802  811 1
   813  802  809 1
   814  803  812 1
   815  803  813 1
   816  803  814 1
   817  804  796 1
   818  806  800 1
   819  787  796 am
   820  815  816 1
   821  816  821 1
   822  816  819 1
   823  816  817 1
   824  817  818 2
   825  819  822 1
   826  819  823 1
   827  819  824 1
   828  820  815 1
   829  798  815 am
   830  825  826 1
   831  826  827 1
   832  826  829 1
   833  826  834 1
   834  827  828 2
   835  829  836 1
   836  829  830 1
   837  830  832 1
   838  830  837 1
   839  830  831 1
   840  831  839 1
   841  831  840 1
   842  831  838 1
   843  832  841 1
   844  832  842 1
   845  832  843 1
   846  833  825 1
   847  835  829 1
   848  817  825 am
   849  844  845 1
   850  845  851 1
   851  845  848 1
   852  845  846 1
   853  846  847 2
   854  848  853 1
   855  848  849 1
   856  850  844 1
   857  852  848 1
   858  854  849 1
   859  827  844 am
   860  855  856 1
   861  856  857 1
   862  856  864 1
   863  856  859 1
   864  857  858 2
   865  859  860 1
   866  859  866 1
   867  860  862 2
   868  860  861 2
   869  863  855 1
   870  865  859 1
   871  846  855 am
   872  867  868 1
   873  868  869 1
   874  868  871 1
   875  868  876 1
   876  869  870 2
   877  871  878 1
   878  871  872 1
   879  872  874 1
   880  872  879 1
   881  872  873 1
   882  873  881 1
   883  873  882 1
   884  873  880 1
   885  874  883 1
   886  874  884 1
   887  874  885 1
   888  875  867 1
   889  877  871 1
   890  857  867 am
   891  886  887 1
   892  887  888 1
   893  887  890 1
   894  887  895 1
   895  888  889 2
   896  890  897 1
   897  890  891 1
   898  891  893 1
   899  891  898 1
   900  891  892 1
   901  892  900 1
   902  892  901 1
   903  892  899 1
   904  893  902 1
   905  893  903 1
   906  893  904 1
   907  894  886 1
   908  896  890 1
   909  869  886 am
   910  905  906 1
   911  906  914 1
   912  906  909 1
   913  906  907 1
   914  907  908 2
   915  909  915 1
   916  909  911 1
   917  909  910 1
   918  910  917 1
   919  911  918 1
   920  911  919 1
   921  911  920 1
   922  912  910 1
   923  912  921 1
   924  912  922 1
   925  912  923 1
   926  913  905 1
   927  916  910 1
   928  888  905 am
   929  924  925 1
   930  925  926 1
   931  925  928 1
   932  925  933 1
   933  926  927 2
   934  928  935 1
   935  928  929 1
   936  929  931 1
   937  929  936 1
   938  929  930 1
   939  930  938 1
   940  930  939 1
   941  930  937 1
   942  931  940 1
   943  931  941 1
   944  931  942 1
   945  932  924 1
   946  934  928 1
   947  907  924 am
   948  943  944 1
   949  944  945 1
   950  944  947 1
   951  944  952 1
   952  945  946 2
   953  947  954 1
   954  947  948 1
   955  948  950 1
   956  948  955 1
   957  948  949 1
   958  949  957 1
   959  949  958 1
   960  949  956 1
   961  950  959 1
   962  950  960 1
   963  950  961 1
   964  951  943 1
   965  953  947 1
   966  926  943 am
   967  962  963 1
   968  963  974 1
   969  963  966 1
   970  963  964 1
   971  964  965 2
   972  966  976 1
   973  966  967 1
   974  967  968 ar
   975  967  969 ar
   976  968  977 1
   977  968  970 ar
   978  969  971 ar
   979  969  978 1
   980  970  979 1
   981  970  972 ar
   982  971  972 ar
   983  971  980 1
   984  972  981 1
   985  973  962 1
   986  975  966 1
   987  945  962 am
   988  982  983 1
   989  983  988 1
   990  983  986 1
   991  983  984 1
   992  984  985 2
   993  986  989 1
   994  986  990 1
   995  986  991 1
   996  987  982 1
   997  964  982 am
   998  992  993 1
   999  993  994 1
  1000  993  996 1
  1001  993 1001 1
  1002  994  995 2
  1003  996 1003 1
  1004  996  997 1
  1005  997  999 1
  1006  997 1004 1
  1007  997  998 1
  1008  998 1006 1
  1009  998 1007 1
  1010  998 1005 1
  1011  999 1008 1
  1012  999 1009 1
  1013  999 1010 1
  1014 1000  992 1
  1015 1002  996 1
  1016  984  992 am
  1017 1011 1017 1
  1018 1011 1012 1
  1019 1012 1015 1
  1020 1012 1018 1
  1021 1012 1013 1
  1022 1013 1014 2
  1023 1015 1016 1
  1024 1015 1020 1
  1025 1016 1017 1
  1026 1016 1022 1
  1027 1017 1024 1
  1028 1019 1015 1
  1029 1021 1016 1
  1030 1023 1017 1
  1031  994 1011 am
  1032 1025 1026 1
  1033 1026 1033 1
  1034 1026 1029 1
  1035 1026 1027 1
  1036 1027 1028 2
  1037 1029 1034 1
  1038 1029 1030 1
  1039 1029 1031 1
  1040 1030 1035 1
  1041 1030 1036 1
  1042 1030 1037 1
  1043 1031 1038 1
  1044 1031 1039 1
  1045 1031 1040 1
  1046 1032 1025 1
  1047 1013 1025 am
  1048 1041 1042 1
  1049 1042 1043 1
  1050 1042 1050 1
  1051 1042 1045 1
  1052 1043 1044 2
  1053 1045 1046 1
  1054 1045 1052 1
  1055 1046 1048 2
  1056 1046 1047 2
  1057 1049 1041 1
  1058 1051 1045 1
  1059 1027 1041 am
  1060 1053 1054 1
  1061 1054 1061 1
  1062 1054 1057 1
  1063 1054 1055 1
  1064 1055 1056 2
  1065 1057 1062 1
  1066 1057 1058 1
  1067 1057 1059 1
  1068 1058 1063 1
  1069 1058 1064 1
  1070 1058 1065 1
  1071 1059 1066 1
  1072 1059 1067 1
  1073 1059 1068 1
  1074 1060 1053 1
  1075 1043 1053 am
  1076 1069 1070 1
  1077 1070 1082 1
  1078 1070 1073 1
  1079 1070 1071 1
  1080 1071 1072 2
  1081 1073 1084 1
  1082 1073 1074 1
  1083 1074 1075 ar
  1084 1074 1076 ar
  1085 1075 1085 1
  1086 1075 1077 ar
  1087 1076 1078 ar
  1088 1076 1086 1
  1089 1077 1087 1
  1090 1077 1079 ar
  1091 1078 1079 ar
  1092 1078 1088 1
  1093 1079 1080 1
  1094 1080 1089 1
  1095 1081 1069 1
  1096 1083 1073 1
  1097 1055 1069 am
  1098 1090 1091 1
  1099 1091 1092 1
  1100 1091 1099 1
  1101 1091 1094 1
  1102 1092 1093 2
  1103 1094 1101 1
  1104 1094 1095 1
  1105 1095 1097 2
  1106 1095 1096 am
  1107 1096 1102 1
  1108 1096 1103 1
  1109 1098 1090 1
  1110 1100 1094 1
  1111 1071 1090 am
  1112 1104 1105 1
  1113 1105 1116 1
  1114 1105 1108 1
  1115 1105 1106 1
  1116 1106 1107 2
  1117 1108 1118 1
  1118 1108 1109 1
  1119 1109 1110 ar
  1120 1109 1111 ar
  1121 1110 1119 1
  1122 1110 1112 ar
  1123 1111 1113 ar
  1124 1111 1120 1
  1125 1112 1121 1
  1126 1112 1114 ar
  1127 1113 1114 ar
  1128 1113 1122 1
  1129 1114 1123 1
  1130 1115 1104 1
  1131 1117 1108 1
  1132 1092 1104 am
  1133 1124 1125 1
  1134 1125 1133 1
  1135 1125 1128 1
  1136 1125 1126 1
  1137 1126 1127 2
  1138 1128 1134 1
  1139 1128 1130 1
  1140 1128 1129 1
  1141 1129 1136 1
  1142 1130 1137 1
  1143 1130 1138 1
  1144 1130 1139 1
  1145 1131 1129 1
  1146 1131 1140 1
  1147 1131 1141 1
  1148 1131 1142 1
  1149 1132 1124 1
  1150 1135 1129 1
  1151 1106 1124 am
  1152 1143 1144 1
  1153 1144 1145 1
  1154 1144 1158 1
  1155 1144 1147 1
  1156 1145 1146 2
  1157 1147 1160 1
  1158 1147 1148 1
  1159 1148 1150 ar
  1160 1148 1149 ar
  1161 1149 1161 1
  1162 1149 1153 ar
  1163 1150 1151 ar
  1164 1150 1152 ar
  1165 1151 1153 ar
  1166 1151 1154 ar
  1167 1152 1155 ar
  1168 1152 1163 1
  1169 1153 1162 1
  1170 1154 1164 1
  1171 1154 1156 ar
  1172 1155 1156 ar
  1173 1155 1165 1
  1174 1156 1166 1
  1175 1157 1143 1
  1176 1159 1147 1
  1177 1126 1143 am
  1178 1167 1168 1
  1179 1168 1175 1
  1180 1168 1171 1
  1181 1168 1169 1
  1182 1169 1170 2
  1183 1171 1176 1
  1184 1171 1172 1
  1185 1171 1173 1
  1186 1172 1177 1
  1187 1172 1178 1
  1188 1172 1179 1
  1189 1173 1180 1
  1190 1173 1181 1
  1191 1173 1182 1
  1192 1174 1167 1
  1193 1145 1167 am
  1194 1183 1184 1
  1195 1183 1193 1
  1196 1184 1185 1
  1197 1184 1187 1
  1198 1184 1194 1
  1199 1185 1186 2
  1200 1187 1188 1
  1201 1187 1195 1
  1202 1187 1196 1
  1203 1188 1189 ar
  1204 1188 1190 ar
  1205 1189 1192 ar
  1206 1189 1198 1
  1207 1190 1191 ar
  1208 1190 1197 1
  1209 1191 1192 ar
  1210 1191 1199 1
  1211 1169 1183 am
  1212 1200 1201 1
  1213 1200 1210 1
  1214 1201 1202 1
  1215 1201 1204 1
  1216 1201 1211 1
  1217 1202 1203 2
  1218 1204 1205 1
  1219 1204 1212 1
  1220 1204 1213 1
  1221 1205 1206 ar
  1222 1205 1207 ar
  1223 1206 1209 ar
  1224 1206 1215 1
  1225 1207 1208 ar
  1226 1207 1214 1
  1227 1208 1209 ar
  1228 1208 1216 1
  1229 1209 1217 1
  1230 1185 1200 am
  1231 1218 1224 1
  1232 1218 1219 1
  1233 1219 1222 1
  1234 1219 1225 1
  1235 1219 1220 1
  1236 1220 1221 2
  1237 1222 1223 1
  1238 1222 1227 1
  1239 1223 1224 1
  1240 1223 1229 1
  1241 1224 1231 1
  1242 1226 1222 1
  1243 1228 1223 1
  1244 1230 1224 1
  1245 1218 1202 am
  1246 1232 1233 1
  1247 1233 1234 1
  1248 1233 1247 1
  1249 1233 1236 1
  1250 1234 1235 2
  1251 1236 1249 1
  1252 1236 1237 1
  1253 1237 1239 ar
  1254 1237 1238 ar
  1255 1238 1250 1
  1256 1238 1242 ar
  1257 1239 1240 ar
  1258 1239 1241 ar
  1259 1240 1242 ar
  1260 1240 1243 ar
  1261 1241 1244 ar
  1262 1241 1252 1
  1263 1242 1251 1
  1264 1243 1253 1
  1265 1243 1245 ar
  1266 1244 1245 ar
  1267 1244 1254 1
  1268 1245 1255 1
  1269 1246 1232 1
  1270 1248 1236 1
  1271 1220 1232 am
  1272 1256 1257 1
  1273 1257 1262 1
  1274 1257 1260 1
  1275 1257 1258 1
  1276 1258 1259 2
  1277 1260 1263 1
  1278 1260 1264 1
  1279 1260 1265 1
  1280 1261 1256 1
  1281 1234 1256 am
  1282 1266 1267 1
  1283 1267 1278 1
  1284 1267 1270 1
  1285 1267 1268 1
  1286 1268 1269 2
  1287 1270 1280 1
  1288 1270 1271 1
  1289 1271 1272 ar
  1290 1271 1273 ar
  1291 1272 1281 1
  1292 1272 1274 ar
  1293 1273 1275 ar
  1294 1273 1282 1
  1295 1274 1283 1
  1296 1274 1276 ar
  1297 1275 1276 ar
  1298 1275 1284 1
  1299 1276 1285 1
  1300 1277 1266 1
  1301 1279 1270 1
  1302 1258 1266 am
  1303 1286 1287 1
  1304 1287 1292 1
  1305 1287 1288 1
  1306 1288 1289 2
  1307 1290 1286 1
  1308 1291 1287 1
  1309 1268 1286 am
  1310 1293 1294 1
  1311 1294 1295 1
  1312 1294 1302 1
  1313 1294 1297 1
  1314 1295 1296 2
  1315 1297 1298 1
  1316 1297 1304 1
  1317 1298 1300 2
  1318 1298 1299 2
  1319 1301 1293 1
  1320 1303 1297 1
  1321 1288 1293 am
  1322 1305 1306 1
  1323 1306 1311 1
  1324 1306 1309 1
  1325 1306 1307 1
  1326 1307 1308 2
  1327 1309 1312 1
  1328 1309 1313 1
  1329 1309 1314 1
  1330 1310 1305 1
  1331 1295 1305 am
  1332 1315 1316 1
  1333 1316 1321 1
  1334 1316 1317 1
  1335 1317 1318 2
  1336 1319 1315 1
  1337 1320 1316 1
  1338 1307 1315 am
  1339 1322 1323 1
  1340 1323 1329 1
  1341 1323 1326 1
  1342 1323 1324 1
  1343 1324 1325 2
  1344 1326 1331 1
  1345 1326 1327 1
  1346 1328 1322 1
  1347 1330 1326 1
  1348 1317 1322 am
  1349 1332 1333 1
  1350 1333 1342 1
  1351 1333 1336 1
  1352 1333 1334 1
  1353 1334 1335 2
  1354 1336 1344 1
  1355 1336 1337 1
  1356 1337 1346 1
  1357 1337 1338 1
  1358 1338 1348 1
  1359 1338 1339 1
  1360 1339 1350 1
  1361 1339 1340 1
  1362 1340 1351 1
  1363 1340 1352 1
  1364 1340 1353 1
  1365 1341 1332 1
  1366 1343 1336 1
  1367 1345 1337 1
  1368 1347 1338 1
  1369 1349 1339 1
  1370 1324 1332 am
  1371 1354 1355 1
  1372 1355 1360 1
  1373 1355 1356 1
  1374 1356 1357 2
  1375 1358 1354 1
  1376 1359 1355 1
  1377 1334 1354 am
  1378 1361 1362 1
  1379 1362 1374 1
  1380 1362 1365 1
  1381 1362 1363 1
  1382 1363 1364 2
  1383 1365 1376 1
  1384 1365 1366 1
  1385 1366 1367 ar
  1386 1366 1368 ar
  1387 1367 1377 1
  1388 1367 1369 ar
  1389 1368 1370 ar
  1390 1368 1378 1
  1391 1369 1379 1
  1392 1369 1371 ar
  1393 1370 1371 ar
  1394 1370 1380 1
  1395 1371 1372 1
  1396 1372 1381 1
  1397 1373 1361 1
  1398 1375 1365 1
  1399 1356 1361 am
  1400 1382 1383 1
  1401 1383 1395 1
  1402 1383 1386 1
  1403 1383 1384 1
  1404 1384 1385 2
  1405 1386 1397 1
  1406 1386 1387 1
  1407 1387 1388 ar
  1408 1387 1389 ar
  1409 1388 1398 1
  1410 1388 1390 ar
  1411 1389 1391 ar
  1412 1389 1399 1
  1413 1390 1400 1
  1414 1390 1392 ar
  1415 1391 1392 ar
  1416 1391 1401 1
  1417 1392 1393 1
  1418 1393 1402 1
  1419 1394 1382 1
  1420 1396 1386 1
  1421 1363 1382 am
  1422 1403 1404 1
  1423 1404 1415 1
  1424 1404 1407 1
  1425 1404 1405 1
  1426 1405 1406 2
  1427 1407 1417 1
  1428 1407 1408 1
  1429 1408 1409 ar
  1430 1408 1410 ar
  1431 1409 1418 1
  1432 1409 1411 ar
  1433 1410 1412 ar
  1434 1410 1419 1
  1435 1411 1420 1
  1436 1411 1413 ar
  1437 1412 1413 ar
  1438 1412 1421 1
  1439 1413 1422 1
  1440 1414 1403 1
  1441 1416 1407 1
  1442 1384 1403 am
  1443 1423 1424 1
  1444 1424 1425 1
  1445 1424 1427 1
  1446 1424 1432 1
  1447 1425 1426 2
  1448 1427 1434 1
  1449 1427 1428 1
  1450 1428 1430 1
  1451 1428 1435 1
  1452 1428 1429 1
  1453 1429 1437 1
  1454 1429 1438 1
  1455 1429 1436 1
  1456 1430 1439 1
  1457 1430 1440 1
  1458 1430 1441 1
  1459 1431 1423 1
  1460 1433 1427 1
  1461 1405 1423 am
  1462 1442 1443 1
  1463 1443 1444 1
  1464 1443 1454 1
  1465 1443 1446 1
  1466 1444 1445 2
  1467 1446 1456 1
  1468 1446 1447 1
  1469 1447 1458 1
  1470 1447 1448 1
  1471 1448 1460 1
  1472 1448 1449 1
  1473 1449 1461 1
  1474 1449 1450 2
  1475 1450 1451 2
  1476 1450 1452 2
  1477 1451 1462 1
  1478 1451 1463 1
  1479 1452 1465 1
  1480 1452 1464 1
  1481 1453 1442 1
  1482 1455 1446 1
  1483 1457 1447 1
  1484 1459 1448 1
  1485 1425 1442 am
  1486 1466 1467 1
  1487 1467 1476 1
  1488 1467 1470 1
  1489 1467 1468 1
  1490 1468 1469 2
  1491 1470 1478 1
  1492 1470 1471 1
  1493 1471 1480 1
  1494 1471 1472 1
  1495 1472 1473 2
  1496 1472 1474 2
  1497 1475 1466 1
  1498 1477 1470 1
  1499 1479 1471 1
  1500 1444 1466 am
  1501 1481 1482 1
  1502 1482 1487 1
  1503 1482 1485 1
  1504 1482 1483 1
  1505 1483 1484 2
  1506 1485 1488 1
  1507 1485 1489 1
  1508 1485 1490 1
  1509 1486 1481 1
  1510 1468 1481 am
  1511 1491 1492 1
  1512 1492 1498 1
  1513 1492 1495 1
  1514 1492 1493 1
  1515 1493 1494 2
  1516 1495 1500 1
  1517 1495 1496 1
  1518 1497 1491 1
  1519 1499 1495 1
  1520 1501 1496 1
  1521 1483 1491 am
  1522 1502 1503 1
  1523 1503 1510 1
  1524 1503 1506 1
  1525 1503 1504 1
  1526 1504 1505 2
  1527 1506 1511 1
  1528 1506 1507 1
  1529 1506 1508 1
  1530 1507 1513 1
  1531 1507 1514 1
  1532 1507 1515 1
  1533 1508 1512 1
  1534 1509 1502 1
  1535 1493 1502 am
  1536 1516 1517 1
  1537 1517 1529 1
  1538 1517 1520 1
  1539 1517 1518 1
  1540 1518 1519 2
  1541 1520 1531 1
  1542 1520 1521 1
  1543 1521 1522 ar
  1544 1521 1523 ar
  1545 1522 1532 1
  1546 1522 1524 ar
  1547 1523 1525 ar
  1548 1523 1533 1
  1549 1524 1534 1
  1550 1524 1526 ar
  1551 1525 1526 ar
  1552 1525 1535 1
  1553 1526 1527 1
  1554 1527 1536 1
  1555 1528 1516 1
  1556 1530 1520 1
  1557 1504 1516 am
  1558 1537 1538 1
  1559 1538 1543 1
  1560 1538 1541 1
  1561 1538 1539 1
  1562 1539 1540 2
  1563 1541 1544 1
  1564 1541 1545 1
  1565 1541 1546 1
  1566 1542 1537 1
  1567 1518 1537 am
  1568 1547 1548 1
  1569 1548 1555 1
  1570 1548 1551 1
  1571 1548 1549 1
  1572 1549 1550 2
  1573 1551 1556 1
  1574 1551 1552 1
  1575 1551 1553 1
  1576 1552 1558 1
  1577 1552 1559 1
  1578 1552 1560 1
  1579 1553 1557 1
  1580 1554 1547 1
  1581 1539 1547 am
  1582 1561 1562 1
  1583 1562 1567 1
  1584 1562 1565 1
  1585 1562 1563 1
  1586 1563 1564 2
  1587 1565 1568 1
  1588 1565 1569 1
  1589 1565 1570 1
  1590 1566 1561 1
  1591 1549 1561 am
  1592 1571 1572 1
  1593 1572 1573 1
  1594 1572 1575 1
  1595 1572 1580 1
  1596 1573 1574 2
  1597 1575 1582 1
  1598 1575 1576 1
  1599 1576 1578 1
  1600 1576 1583 1
  1601 1576 1577 1
  1602 1577 1585 1
  1603 1577 1586 1
  1604 1577 1584 1
  1605 1578 1587 1
  1606 1578 1588 1
  1607 1578 1589 1
  1608 1579 1571 1
  1609 1581 1575 1
  1610 1563 1571 am
  1611 1590 1591 1
  1612 1591 1592 1
  1613 1591 1599 1
  1614 1591 1594 1
  1615 1592 1593 2
  1616 1594 1601 1
  1617 1594 1595 1
  1618 1595 1597 2
  1619 1595 1596 am
  1620 1596 1602 1
  1621 1596 1603 1
  1622 1598 1590 1
  1623 1600 1594 1
  1624 1573 1590 am
  1625 1604 1605 1
  1626 1605 1612 1
  1627 1605 1608 1
  1628 1605 1606 1
  1629 1606 1607 2
  1630 1608 1613 1
  1631 1608 1609 1
  1632 1608 1610 1
  1633 1609 1614 1
  1634 1609 1615 1
  1635 1609 1616 1
  1636 1610 1617 1
  1637 1610 1618 1
  1638 1610 1619 1
  1639 1611 1604 1
  1640 1592 1604 am
  1641 1620 1621 1
  1642 1621 1628 1
  1643 1621 1624 1
  1644 1621 1622 1
  1645 1622 1623 2
  1646 1624 1629 1
  1647 1624 1625 1
  1648 1624 1626 1
  1649 1625 1630 1
  1650 1625 1631 1
  1651 1625 1632 1
  1652 1626 1633 1
  1653 1626 1634 1
  1654 1626 1635 1
  1655 1627 1620 1
  1656 1606 1620 am
  1657 1636 1637 1
  1658 1637 1643 1
  1659 1637 1640 1
  1660 1637 1638 1
  1661 1638 1639 2
  1662 1640 1645 1
  1663 1640 1641 1
  1664 1642 1636 1
  1665 1644 1640 1
  1666 1646 1641 1
  1667 1622 1636 am
  1668 1647 1648 1
  1669 1648 1649 1
  1670 1648 1651 1
  1671 1648 1656 1
  1672 1649 1650 2
  1673 1651 1658 1
  1674 1651 1652 1
  1675 1652 1654 1
  1676 1652 1659 1
  1677 1652 1653 1
  1678 1653 1661 1
  1679 1653 1662 1
  1680 1653 1660 1
  1681 1654 1663 1
  1682 1654 1664 1
  1683 1654 1665 1
  1684 1655 1647 1
  1685 1657 1651 1
  1686 1638 1647 am
  1687 1666 1667 1
  1688 1667 1673 1
  1689 1667 1670 1
  1690 1667 1668 1
  1691 1668 1669 2
  1692 1670 1675 1
  1693 1670 1671 1
  1694 1672 1666 1
  1695 1674 1670 1
  1696 1676 1671 1
  1697 1649 1666 am
  1698 1677 1678 1
  1699 1678 1685 1
  1700 1678 1681 1
  1701 1678 1679 1
  1702 1679 1680 2
  1703 1681 1686 1
  1704 1681 1682 1
  1705 1681 1683 1
  1706 1682 1687 1
  1707 1682 1688 1
  1708 1682 1689 1
  1709 1683 1690 1
  1710 1683 1691 1
  1711 1683 1692 1
  1712 1684 1677 1
  1713 1668 1677 am
  1714 1693 1694 1
  1715 1694 1703 1
  1716 1694 1697 1
  1717 1694 1695 1
  1718 1695 1696 2
  1719 1697 1705 1
  1720 1697 1698 1
  1721 1698 1707 1
  1722 1698 1699 1
  1723 1699 1700 2
  1724 1699 1701 2
  1725 1702 1693 1
  1726 1704 1697 1
  1727 1706 1698 1
  1728 1679 1693 am
  1729 1708 1709 1
  1730 1709 1710 1
  1731 1709 1712 1
  1732 1709 1717 1
  1733 1710 1711 2
  1734 1712 1719 1
  1735 1712 1713 1
  1736 1713 1715 1
  1737 1713 1720 1
  1738 1713 1714 1
  1739 1714 1722 1
  1740 1714 1723 1
  1741 1714 1721 1
  1742 1715 1724 1
  1743 1715 1725 1
  1744 1715 1726 1
  1745 1716 1708 1
  1746 1718 1712 1
  1747 1695 1708 am
  1748 1727 1728 1
  1749 1728 1740 1
  1750 1728 1731 1
  1751 1728 1729 1
  1752 1729 1730 2
  1753 1731 1742 1
  1754 1731 1732 1
  1755 1732 1733 ar
  1756 1732 1734 ar
  1757 1733 1743 1
  1758 1733 1735 ar
  1759 1734 1736 ar
  1760 1734 1744 1
  1761 1735 1745 1
  1762 1735 1737 ar
  1763 1736 1737 ar
  1764 1736 1746 1
  1765 1737 1738 1
  1766 1738 1747 1
  1767 1739 1727 1
  1768 1741 1731 1
  1769 1710 1727 am
  1770 1748 1749 1
  1771 1749 1750 1
  1772 1749 1752 1
  1773 1749 1757 1
  1774 1750 1751 2
  1775 1752 1759 1
  1776 1752 1753 1
  1777 1753 1755 1
  1778 1753 1760 1
  1779 1753 1754 1
  1780 1754 1762 1
  1781 1754 1763 1
  1782 1754 1761 1
  1783 1755 1764 1
  1784 1755 1765 1
  1785 1755 1766 1
  1786 1756 1748 1
  1787 1758 1752 1
  1788 1729 1748 am
  1789 1767 1768 1
  1790 1768 1773 1
  1791 1768 1771 1
  1792 1768 1769 1
  1793 1769 1770 2
  1794 1771 1774 1
  1795 1771 1775 1
  1796 1771 1776 1
  1797 1772 1767 1
  1798 1750 1767 am
  1799 1777 1778 1
  1800 1778 1786 1
  1801 1778 1781 1
  1802 1778 1779 1
  1803 1779 1780 2
  1804 1781 1787 1
  1805 1781 1783 1
  1806 1781 1782 1
  1807 1782 1789 1
  1808 1783 1790 1
  1809 1783 1791 1
  1810 1783 1792 1
  1811 1784 1782 1
  1812 1784 1793 1
  1813 1784 1794 1
  1814 1784 1795 1
  1815 1785 1777 1
  1816 1788 1782 1
  1817 1769 1777 am
  1818 1796 1797 1
  1819 1797 1798 1
  1820 1797 1808 1
  1821 1797 1800 1
  1822 1798 1799 2
  1823 1800 1810 1
  1824 1800 1801 1
  1825 1801 1812 1
  1826 1801 1802 1
  1827 1802 1814 1
  1828 1802 1803 1
  1829 1803 1815 1
  1830 1803 1804 2
  1831 1804 1805 2
  1832 1804 1806 2
  1833 1805 1816 1
  1834 1805 1817 1
  1835 1806 1819 1
  1836 1806 1818 1
  1837 1807 1796 1
  1838 1809 1800 1
  1839 1811 1801 1
  1840 1813 1802 1
  1841 1779 1796 am
  1842 1820 1821 1
  1843 1820 1830 1
  1844 1821 1822 1
  1845 1821 1824 1
  1846 1821 1831 1
  1847 1822 1823 2
  1848 1824 1825 1
  1849 1824 1832 1
  1850 1824 1833 1
  1851 1825 1826 ar
  1852 1825 1827 ar
  1853 1826 1829 ar
  1854 1826 1834 1
  1855 1827 1828 ar
  1856 1828 1829 ar
  1857 1828 1835 1
  1858 1829 1836 1
  1859 1798 1820 am
  1860 1837 1844 1
  1861 1837 1838 1
  1862 1838 1842 1
  1863 1838 1847 1
  1864 1838 1840 1
  1865 1840 1841 2
  1866 1842 1843 1
  1867 1842 1849 1
  1868 1843 1844 1
  1869 1843 1851 1
  1870 1844 1853 1
  1871 1839 1841 1
  1872 1839 1845 1
  1873 1839 1854 1
  1874 1839 1855 1
  1875 1839 1856 1
  1876 1845 1840 1
  1877 1845 1841 1
  1878 1845 1846 1
  1879 1848 1842 1
  1880 1850 1843 1
  1881 1852 1844 1
  1882 1837 1822 am
  1883 1857 1858 1
  1884 1858 1860 1
  1885 1858 1862 1
  1886 1858 1869 1
  1887 1860 1861 2
  1888 1862 1871 1
  1889 1862 1863 1
  1890 1863 1865 1
  1891 1863 1872 1
  1892 1863 1864 1
  1893 1864 1874 1
  1894 1864 1875 1
  1895 1864 1873 1
  1896 1865 1876 1
  1897 1865 1877 1
  1898 1865 1878 1
  1899 1859 1866 1
  1900 1859 1879 1
  1901 1859 1880 1
  1902 1859 1881 1
  1903 1866 1857 am
  1904 1866 1867 2
  1905 1868 1857 1
  1906 1870 1862 1
  1907 1840 1857 1
  1908 1882 1883 1
  1909 1883 1891 1
  1910 1883 1886 1
  1911 1883 1884 1
  1912 1884 1885 2
  1913 1886 1893 1
  1914 1886 1887 1
  1915 1887 1895 1
  1916 1887 1888 1
  1917 1888 1889 1
  1918 1889 1896 1
  1919 1889 1897 1
  1920 1889 1898 1
  1921 1890 1882 1
  1922 1892 1886 1
  1923 1894 1887 1
  1924 1860 1882 am
  1925 1899 1900 1
  1926 1900 1906 1
  1927 1900 1903 1
  1928 1900 1901 1
  1929 1901 1902 2
  1930 1903 1908 1
  1931 1903 1904 1
  1932 1905 1899 1
  1933 1907 1903 1
  1934 1909 1904 1
  1935 1884 1899 am
  1936 1910 1911 1
  1937 1911 1912 1
  1938 1911 1922 1
  1939 1911 1914 1
  1940 1912 1913 2
  1941 1914 1924 1
  1942 1914 1915 1
  1943 1915 1926 1
  1944 1915 1916 1
  1945 1916 1928 1
  1946 1916 1917 1
  1947 1917 1929 1
  1948 1917 1918 2
  1949 1918 1919 2
  1950 1918 1920 2
  1951 1919 1930 1
  1952 1919 1931 1
  1953 1920 1933 1
  1954 1920 1932 1
  1955 1921 1910 1
  1956 1923 1914 1
  1957 1925 1915 1
  1958 1927 1916 1
  1959 1901 1910 am
  1960 1934 1935 1
  1961 1935 1941 1
  1962 1935 1938 1
  1963 1935 1936 1
  1964 1936 1937 2
  1965 1938 1943 1
  1966 1938 1939 1
  1967 1940 1934 1
  1968 1942 1938 1
  1969 1944 1939 1
  1970 1912 1934 am
  1971 1945 1946 1
  1972 1946 1947 1
  1973 1946 1957 1
  1974 1946 1949 1
  1975 1947 1948 2
  1976 1949 1959 1
  1977 1949 1950 1
  1978 1950 1961 1
  1979 1950 1951 1
  1980 1951 1963 1
  1981 1951 1952 1
  1982 1952 1964 1
  1983 1952 1953 2
  1984 1953 1954 2
  1985 1953 1955 2
  1986 1954 1965 1
  1987 1954 1966 1
  1988 1955 1968 1
  1989 1955 1967 1
  1990 1956 1945 1
  1991 1958 1949 1
  1992 1960 1950 1
  1993 1962 1951 1
  1994 1936 1945 am
  1995 1969 1970 1
  1996 1970 1977 1
  1997 1970 1973 1
  1998 1970 1971 1
  1999 1971 1972 2
  2000 1973 1978 1
  2001 1973 1974 1
  2002 1973 1975 1
  2003 1974 1980 1
  2004 1974 1981 1
  2005 1974 1982 1
  2006 1975 1979 1
  2007 1976 1969 1
  2008 1947 1969 am
  2009 1983 1984 1
  2010 1984 1993 1
  2011 1984 1987 1
  2012 1984 1985 1
  2013 1985 1986 2
  2014 1987 1995 1
  2015 1987 1988 1
  2016 1988 1997 1
  2017 1988 1989 1
  2018 1989 1999 1
  2019 1989 1990 1
  2020 1990 2001 1
  2021 1990 1991 1
  2022 1991 2002 1
  2023 1991 2003 1
  2024 1991 2004 1
  2025 1992 1983 1
  2026 1994 1987 1
  2027 1996 1988 1
  2028 1998 1989 1
  2029 2000 1990 1
  2030 1971 1983 am
  2031 2005 2006 1
  2032 2006 2015 1
  2033 2006 2009 1
  2034 2006 2007 1
  2035 2007 2008 2
  2036 2009 2017 1
  2037 2009 2010 1
  2038 2010 2019 1
  2039 2010 2011 1
  2040 2011 2021 1
  2041 2011 2012 1
  2042 2012 2023 1
  2043 2012 2013 1
  2044 2013 2024 1
  2045 2013 2025 1
  2046 2013 2026 1
  2047 2014 2005 1
  2048 2016 2009 1
  2049 2018 2010 1
  2050 2020 2011 1
  2051 2022 2012 1
  2052 1985 2005 am
  2053 2027 2028 1
  2054 2028 2039 1
  2055 2028 2031 1
  2056 2028 2029 1
  2057 2029 2030 2
  2058 2031 2041 1
  2059 2031 2032 1
  2060 2032 2033 ar
  2061 2032 2034 ar
  2062 2033 2042 1
  2063 2033 2035 ar
  2064 2034 2036 ar
  2065 2034 2043 1
  2066 2035 2044 1
  2067 2035 2037 ar
  2068 2036 2037 ar
  2069 2036 2045 1
  2070 2037 2046 1
  2071 2038 2027 1
  2072 2040 2031 1
  2073 2007 2027 am
  2074 2047 2048 1
  2075 2048 2056 1
  2076 2048 2051 1
  2077 2048 2049 1
  2078 2049 2050 2
  2079 2051 2057 1
  2080 2051 2053 1
  2081 2051 2052 1
  2082 2052 2059 1
  2083 2053 2060 1
  2084 2053 2061 1
  2085 2053 2062 1
  2086 2054 2052 1
  2087 2054 2063 1
  2088 2054 2064 1
  2089 2054 2065 1
  2090 2055 2047 1
  2091 2058 2052 1
  2092 2029 2047 am
  2093 2066 2067 1
  2094 2067 2073 1
  2095 2067 2070 1
  2096 2067 2068 1
  2097 2068 2069 2
  2098 2070 2075 1
  2099 2070 2071 1
  2100 2072 2066 1
  2101 2074 2070 1
  2102 2076 2071 1
  2103 2049 2066 am
  2104 2077 2078 1
  2105 2078 2083 1
  2106 2078 2081 1
  2107 2078 2079 1
  2108 2079 2080 2
  2109 2081 2084 1
  2110 2081 2085 1
  2111 2081 2086 1
  2112 2082 2077 1
  2113 2068 2077 am
  2114 2087 2088 1
  2115 2088 2096 1
  2116 2088 2091 1
  2117 2088 2089 1
  2118 2089 2090 2
  2119 2091 2097 1
  2120 2091 2093 1
  2121 2091 2092 1
  2122 2092 2099 1
  2123 2093 2100 1
  2124 2093 2101 1
  2125 2093 2102 1
  2126 2094 2092 1
  2127 2094 2103 1
  2128 2094 2104 1
  2129 2094 2105 1
  2130 2095 2087 1
  2131 2098 2092 1
  2132 2079 2087 am
  2133 2106 2107 1
  2134 2107 2108 1
  2135 2107 2121 1
  2136 2107 2110 1
  2137 2108 2109 2
  2138 2110 2123 1
  2139 2110 2111 1
  2140 2111 2113 ar
  2141 2111 2112 ar
  2142 2112 2124 1
  2143 2112 2116 ar
  2144 2113 2114 ar
  2145 2113 2115 ar
  2146 2114 2116 ar
  2147 2114 2117 ar
  2148 2115 2118 ar
  2149 2115 2126 1
  2150 2116 2125 1
  2151 2117 2127 1
  2152 2117 2119 ar
  2153 2118 2119 ar
  2154 2118 2128 1
  2155 2119 2129 1
  2156 2120 2106 1
  2157 2122 2110 1
  2158 2089 2106 am
  2159 2130 2131 1
  2160 2131 2132 1
  2161 2131 2134 1
  2162 2131 2139 1
  2163 2132 2133 2
  2164 2134 2141 1
  2165 2134 2135 1
  2166 2135 2137 1
  2167 2135 2142 1
  2168 2135 2136 1
  2169 2136 2144 1
  2170 2136 2145 1
  2171 2136 2143 1
  2172 2137 2146 1
  2173 2137 2147 1
  2174 2137 2148 1
  2175 2138 2130 1
  2176 2140 2134 1
  2177 2108 2130 am
  2178 2149 2150 1
  2179 2150 2155 1
  2180 2150 2153 1
  2181 2150 2151 1
  2182 2151 2152 2
  2183 2153 2156 1
  2184 2153 2157 1
  2185 2153 2158 1
  2186 2154 2149 1
  2187 2132 2149 am
  2188 2159 2160 1
  2189 2160 2166 1
  2190 2160 2163 1
  2191 2160 2161 1
  2192 2161 2162 2
  2193 2163 2168 1
  2194 2163 2164 1
  2195 2165 2159 1
  2196 2167 2163 1
  2197 2169 2164 1
  2198 2151 2159 am
  2199 2170 2171 1
  2200 2171 2176 1
  2201 2171 2174 1
  2202 2171 2172 1
  2203 2172 2173 2
  2204 2174 2177 1
  2205 2174 2178 1
  2206 2174 2179 1
  2207 2175 2170 1
  2208 2161 2170 am
  2209 2180 2181 1
  2210 2181 2182 1
  2211 2181 2184 1
  2212 2181 2189 1
  2213 2182 2183 2
  2214 2184 2191 1
  2215 2184 2185 1
  2216 2185 2187 1
  2217 2185 2192 1
  2218 2185 2186 1
  2219 2186 2194 1
  2220 2186 2195 1
  2221 2186 2193 1
  2222 2187 2196 1
  2223 2187 2197 1
  2224 2187 2198 1
  2225 2188 2180 1
  2226 2190 2184 1
  2227 2172 2180 am
  2228 2199 2200 1
  2229 2200 2201 1
  2230 2200 2203 1
  2231 2200 2208 1
  2232 2201 2202 2
  2233 2203 2210 1
  2234 2203 2204 1
  2235 2204 2206 1
  2236 2204 2211 1
  2237 2204 2205 1
  2238 2205 2213 1
  2239 2205 2214 1
  2240 2205 2212 1
  2241 2206 2215 1
  2242 2206 2216 1
  2243 2206 2217 1
  2244 2207 2199 1
  2245 2209 2203 1
  2246 2182 2199 am
  2247 2218 2219 1
  2248 2219 2224 1
  2249 2219 2222 1
  2250 2219 2220 1
  2251 2220 2221 2
  2252 2222 2225 1
  2253 2222 2226 1
  2254 2222 2227 1
  2255 2223 2218 1
  2256 2201 2218 am
  2257 2228 2229 1
  2258 2229 2237 1
  2259 2229 2232 1
  2260 2229 2230 1
  2261 2230 2231 2
  2262 2232 2238 1
  2263 2232 2234 1
  2264 2232 2233 1
  2265 2233 2240 1
  2266 2234 2241 1
  2267 2234 2242 1
  2268 2234 2243 1
  2269 2235 2233 1
  2270 2235 2244 1
  2271 2235 2245 1
  2272 2235 2246 1
  2273 2236 2228 1
  2274 2239 2233 1
  2275 2220 2228 am
  2276 2247 2253 1
  2277 2247 2248 1
  2278 2248 2251 1
  2279 2248 2254 1
  2280 2248 2249 1
  2281 2249 2250 2
  2282 2251 2252 1
  2283 2251 2256 1
  2284 2252 2253 1
  2285 2252 2258 1
  2286 2253 2260 1
  2287 2255 2251 1
  2288 2257 2252 1
  2289 2259 2253 1
  2290 2230 2247 am
  2291 2261 2262 1
  2292 2262 2270 1
  2293 2262 2265 1
  2294 2262 2263 1
  2295 2263 2264 2
  2296 2265 2272 1
  2297 2265 2266 1
  2298 2266 2274 1
  2299 2266 2267 1
  2300 2267 2268 1
  2301 2268 2275 1
  2302 2268 2276 1
  2303 2268 2277 1
  2304 2269 2261 1
  2305 2271 2265 1
  2306 2273 2266 1
  2307 2249 2261 am
  2308 2278 2279 1
  2309 2279 2280 1
  2310 2279 2282 1
  2311 2279 2287 1
  2312 2280 2281 2
  2313 2282 2289 1
  2314 2282 2283 1
  2315 2283 2285 1
  2316 2283 2290 1
  2317 2283 2284 1
  2318 2284 2292 1
  2319 2284 2293 1
  2320 2284 2291 1
  2321 2285 2294 1
  2322 2285 2295 1
  2323 2285 2296 1
  2324 2286 2278 1
  2325 2288 2282 1
  2326 2263 2278 am
  2327 2297 2298 1
  2328 2298 2309 1
  2329 2298 2301 1
  2330 2298 2299 1
  2331 2299 2300 2
  2332 2301 2311 1
  2333 2301 2302 1
  2334 2302 2303 ar
  2335 2302 2304 ar
  2336 2303 2312 1
  2337 2303 2305 ar
  2338 2304 2306 ar
  2339 2304 2313 1
  2340 2305 2314 1
  2341 2305 2307 ar
  2342 2306 2307 ar
  2343 2306 2315 1
  2344 2307 2316 1
  2345 2308 2297 1
  2346 2310 2301 1
  2347 2280 2297 am
  2348 2317 2318 1
  2349 2318 2325 1
  2350 2318 2321 1
  2351 2318 2319 1
  2352 2319 2320 2
  2353 2321 2326 1
  2354 2321 2322 1
  2355 2321 2323 1
  2356 2322 2328 1
  2357 2322 2329 1
  2358 2322 2330 1
  2359 2323 2327 1
  2360 2324 2317 1
  2361 2299 2317 am
  2362 2331 2332 1
  2363 2332 2339 1
  2364 2332 2335 1
  2365 2332 2333 1
  2366 2333 2334 2
  2367 2335 2340 1
  2368 2335 2336 1
  2369 2335 2337 1
  2370 2336 2341 1
  2371 2336 2342 1
  2372 2336 2343 1
  2373 2337 2344 1
  2374 2337 2345 1
  2375 2337 2346 1
  2376 2338 2331 1
  2377 2319 2331 am
  2378 2347 2348 1
  2379 2348 2353 1
  2380 2348 2349 1
  2381 2349 2350 2
  2382 2351 2347 1
  2383 2352 2348 1
  2384 2333 2347 am
  2385 2354 2355 1
  2386 2355 2356 1
  2387 2355 2358 1
  2388 2355 2363 1
  2389 2356 2357 2
  2390 2358 2365 1
  2391 2358 2359 1
  2392 2359 2361 1
  2393 2359 2366 1
  2394 2359 2360 1
  2395 2360 2368 1
  2396 2360 2369 1
  2397 2360 2367 1
  2398 2361 2370 1
  2399 2361 2371 1
  2400 2361 2372 1
  2401 2362 2354 1
  2402 2364 2358 1
  2403 2349 2354 am
  2404 2373 2374 1
  2405 2374 2383 1
  2406 2374 2377 1
  2407 2374 2375 1
  2408 2375 2376 2
  2409 2377 2385 1
  2410 2377 2378 1
  2411 2378 2387 1
  2412 2378 2379 1
  2413 2379 2381 2
  2414 2379 2380 am
  2415 2380 2388 1
  2416 2380 2389 1
  2417 2382 2373 1
  2418 2384 2377 1
  2419 2386 2378 1
  2420 2356 2373 am
  2421 2390 2391 1
  2422 2391 2392 1
  2423 2391 2399 1
  2424 2391 2394 1
  2425 2392 2393 2
  2426 2394 2401 1
  2427 2394 2395 1
  2428 2395 2397 2
  2429 2395 2396 am
  2430 2396 2402 1
  2431 2396 2403 1
  2432 2398 2390 1
  2433 2400 2394 1
  2434 2375 2390 am
  2435 2404 2405 1
  2436 2405 2406 1
  2437 2405 2408 1
  2438 2405 2413 1
  2439 2406 2407 2
  2440 2408 2415 1
  2441 2408 2409 1
  2442 2409 2411 1
  2443 2409 2416 1
  2444 2409 2410 1
  2445 2410 2418 1
  2446 2410 2419 1
  2447 2410 2417 1
  2448 2411 2420 1
  2449 2411 2421 1
  2450 2411 2422 1
  2451 2412 2404 1
  2452 2414 2408 1
  2453 2392 2404 am
  2454 2423 2424 1
  2455 2424 2430 1
  2456 2424 2427 1
  2457 2424 2425 1
  2458 2425 2426 2
  2459 2427 2432 1
  2460 2427 2428 1
  2461 2429 2423 1
  2462 2431 2427 1
  2463 2433 2428 1
  2464 2406 2423 am
  2465 2434 2435 1
  2466 2435 2440 1
  2467 2435 2436 1
  2468 2436 2437 2
  2469 2438 2434 1
  2470 2439 2435 1
  2471 2425 2434 am
  2472 2441 2442 1
  2473 2442 2443 1
  2474 2442 2450 1
  2475 2442 2445 1
  2476 2443 2444 2
  2477 2445 2446 1
  2478 2445 2452 1
  2479 2446 2448 2
  2480 2446 2447 2
  2481 2449 2441 1
  2482 2451 2445 1
  2483 2436 2441 am
  2484 2453 2454 1
  2485 2454 2459 1
  2486 2454 2455 1
  2487 2455 2456 2
  2488 2457 2453 1
  2489 2458 2454 1
  2490 2443 2453 am
  2491 2460 2461 1
  2492 2461 2468 1
  2493 2461 2464 1
  2494 2461 2462 1
  2495 2462 2463 2
  2496 2464 2469 1
  2497 2464 2465 1
  2498 2464 2466 1
  2499 2465 2471 1
  2500 2465 2472 1
  2501 2465 2473 1
  2502 2466 2470 1
  2503 2467 2460 1
  2504 2455 2460 am
  2505 2474 2475 1
  2506 2474 2484 1
  2507 2475 2476 1
  2508 2475 2478 1
  2509 2475 2485 1
  2510 2476 2477 2
  2511 2478 2479 1
  2512 2478 2486 1
  2513 2478 2487 1
  2514 2479 2480 ar
  2515 2479 2481 ar
  2516 2480 2483 ar
  2517 2480 2488 1
  2518 2481 2482 ar
  2519 2482 2483 ar
  2520 2482 2489 1
  2521 2483 2490 1
  2522 2462 2474 am
  2523 2491 2497 1
[truncated: 100,482 more chars]
