# Supplementary material for: The pocketome of G-protein-coupled receptors reveals previously untargeted allosteric sites
Source: Nat Commun. 2022 May 10;13:2567. doi: 10.1038/s41467-022-29609-6 (PMC9091257; doi:10.1038/s41467-022-29609-6)
Supplement: Supplementary file 4 — Supplementary Data 1 [file 41467_2022_29609_MOESM4_ESM.zip › docking_files/4bvn/mols.mol2]

# TRIPOS MOL2 file generated by SEED

@<TRIPOS>MOLECULE
methanamine
 8 7 0 0 0
****
USER_CHARGES
INVALID_CHARGES
Pose:   1 Cluster:   1 Fr_nu: 1029350 TotEn:   -43.99
@<TRIPOS>ATOM
      1 C1        -80.9518    0.7032  -39.7250 C.3    1 LIG       0.04000
      2 N1        -81.8077   -0.3876  -39.2201 N.4    1 LIG      -0.30000
      3 H1        -81.4607    1.1607  -40.5754 H      1 LIG       0.09000
      4 H2        -80.8154    1.4229  -38.9155 H      1 LIG       0.09000
      5 H3        -79.9979    0.2667  -40.0271 H      1 LIG       0.09000
      6 H4        -81.3777   -0.8588  -38.4135 H      1 LIG       0.33000
      7 H5        -81.9716   -1.1003  -39.9435 H      1 LIG       0.33000
      8 H6        -82.7259   -0.0350  -38.9192 H      1 LIG       0.33000
@<TRIPOS>BOND
      1       1       2 1
      2       1       3 1
      3       1       4 1
      4       1       5 1
      5       2       6 1
      6       2       7 1
      7       2       8 1
@<TRIPOS>ALT_TYPE
CGenFF_4.0_ALT_TYPE_SET
CGenFF_4.0 1 CG334 2 NG3P3 3 HGA3 4 HGA3 5 HGA3 6 HGP2 7 HGP2 8 HGP2
@<TRIPOS>MOLECULE
methanamine
 8 7 0 0 0
****
USER_CHARGES
INVALID_CHARGES
Pose:   2 Cluster:   2 Fr_nu: 1161316 TotEn:   -40.86
@<TRIPOS>ATOM
      1 C1        -81.7185    0.9057  -39.4397 C.3    1 LIG       0.04000
      2 N1        -82.8614    0.3123  -40.1602 N.4    1 LIG      -0.30000
      3 H1        -81.0535    1.3543  -40.1799 H      1 LIG       0.09000
      4 H2        -82.1104    1.6604  -38.7552 H      1 LIG       0.09000
      5 H3        -81.2153    0.1048  -38.8945 H      1 LIG       0.09000
      6 H4        -83.5262   -0.1281  -39.5108 H      1 LIG       0.33000
      7 H5        -82.5515   -0.4104  -40.8232 H      1 LIG       0.33000
      8 H6        -83.3768    1.0233  -40.6958 H      1 LIG       0.33000
@<TRIPOS>BOND
      1       1       2 1
      2       1       3 1
      3       1       4 1
      4       1       5 1
      5       2       6 1
      6       2       7 1
      7       2       8 1
@<TRIPOS>ALT_TYPE
CGenFF_4.0_ALT_TYPE_SET
CGenFF_4.0 1 CG334 2 NG3P3 3 HGA3 4 HGA3 5 HGA3 6 HGP2 7 HGP2 8 HGP2
@<TRIPOS>MOLECULE
methanamine
 8 7 0 0 0
****
USER_CHARGES
INVALID_CHARGES
Pose:   3 Cluster:   3 Fr_nu: 1158824 TotEn:   -40.29
@<TRIPOS>ATOM
      1 C1        -81.5496    0.8669  -39.1649 C.3    1 LIG       0.04000
      2 N1        -80.8619    0.0976  -40.2197 N.4    1 LIG      -0.30000
      3 H1        -80.8566    1.6276  -38.8007 H      1 LIG       0.09000
      4 H2        -82.4363    1.3236  -39.6085 H      1 LIG       0.09000
      5 H3        -81.8227    0.1716  -38.3687 H      1 LIG       0.09000
      6 H4        -81.4692   -0.6384  -40.6033 H      1 LIG       0.33000
      7 H5        -80.0138   -0.3583  -39.8580 H      1 LIG       0.33000
      8 H6        -80.5785    0.7035  -41.0011 H      1 LIG       0.33000
@<TRIPOS>BOND
      1       1       2 1
      2       1       3 1
      3       1       4 1
      4       1       5 1
      5       2       6 1
      6       2       7 1
      7       2       8 1
@<TRIPOS>ALT_TYPE
CGenFF_4.0_ALT_TYPE_SET
CGenFF_4.0 1 CG334 2 NG3P3 3 HGA3 4 HGA3 5 HGA3 6 HGP2 7 HGP2 8 HGP2
@<TRIPOS>MOLECULE
methanamine
 8 7 0 0 0
****
USER_CHARGES
INVALID_CHARGES
Pose:   4 Cluster:   4 Fr_nu: 1029409 TotEn:   -38.23
@<TRIPOS>ATOM
      1 C1        -80.9832    0.6227  -39.7201 C.3    1 LIG       0.04000
      2 N1        -81.8271    0.7123  -40.9272 N.4    1 LIG      -0.30000
      3 H1        -80.9207    1.6203  -39.2815 H      1 LIG       0.09000
      4 H2        -81.4575   -0.0797  -39.0321 H      1 LIG       0.09000
      5 H3        -79.9979    0.2667  -40.0271 H      1 LIG       0.09000
      6 H4        -81.9231   -0.2029  -41.3863 H      1 LIG       0.33000
      7 H5        -81.4275    1.3636  -41.6158 H      1 LIG       0.33000
      8 H6        -82.7733    1.0450  -40.6992 H      1 LIG       0.33000
@<TRIPOS>BOND
      1       1       2 1
      2       1       3 1
      3       1       4 1
      4       1       5 1
      5       2       6 1
      6       2       7 1
      7       2       8 1
@<TRIPOS>ALT_TYPE
CGenFF_4.0_ALT_TYPE_SET
CGenFF_4.0 1 CG334 2 NG3P3 3 HGA3 4 HGA3 5 HGA3 6 HGP2 7 HGP2 8 HGP2
@<TRIPOS>MOLECULE
methanamine
 8 7 0 0 0
****
USER_CHARGES
INVALID_CHARGES
Pose:   5 Cluster:   5 Fr_nu: 1135266 TotEn:   -37.79
@<TRIPOS>ATOM
      1 C1        -82.5932    1.1902  -40.1992 C.3    1 LIG       0.04000
      2 N1        -83.0128    0.6181  -41.4930 N.4    1 LIG      -0.30000
      3 H1        -81.5187    1.0287  -40.0954 H      1 LIG       0.09000
      4 H2        -82.8306    2.2557  -40.2122 H      1 LIG       0.09000
      5 H3        -83.1453    0.6745  -39.4112 H      1 LIG       0.09000
      6 H4        -84.0221    0.7408  -41.6476 H      1 LIG       0.33000
      7 H5        -82.8131   -0.3899  -41.5390 H      1 LIG       0.33000
      8 H6        -82.5226    1.0670  -42.2780 H      1 LIG       0.33000
@<TRIPOS>BOND
      1       1       2 1
      2       1       3 1
      3       1       4 1
      4       1       5 1
      5       2       6 1
      6       2       7 1
      7       2       8 1
@<TRIPOS>ALT_TYPE
CGenFF_4.0_ALT_TYPE_SET
CGenFF_4.0 1 CG334 2 NG3P3 3 HGA3 4 HGA3 5 HGA3 6 HGP2 7 HGP2 8 HGP2
@<TRIPOS>MOLECULE
methanamine
 8 7 0 0 0
****
USER_CHARGES
INVALID_CHARGES
Pose:   6 Cluster:   6 Fr_nu:  68764 TotEn:   -21.83
@<TRIPOS>ATOM
      1 C1        -85.2836  -24.1944  -33.7636 C.3    1 LIG       0.04000
      2 N1        -85.0602  -24.9335  -35.0210 N.4    1 LIG      -0.30000
      3 H1        -86.0417  -24.7315  -33.1907 H      1 LIG       0.09000
      4 H2        -84.3354  -24.1590  -33.2238 H      1 LIG       0.09000
      5 H3        -85.6256  -23.1905  -34.0225 H      1 LIG       0.09000
      6 H4        -84.3515  -24.4722  -35.6063 H      1 LIG       0.33000
      7 H5        -85.9242  -24.9990  -35.5753 H      1 LIG       0.33000
      8 H6        -84.7354  -25.8924  -34.8395 H      1 LIG       0.33000
@<TRIPOS>BOND
      1       1       2 1
      2       1       3 1
      3       1       4 1
      4       1       5 1
      5       2       6 1
      6       2       7 1
      7       2       8 1
@<TRIPOS>ALT_TYPE
CGenFF_4.0_ALT_TYPE_SET
CGenFF_4.0 1 CG334 2 NG3P3 3 HGA3 4 HGA3 5 HGA3 6 HGP2 7 HGP2 8 HGP2
@<TRIPOS>MOLECULE
methanamine
 8 7 0 0 0
****
USER_CHARGES
INVALID_CHARGES
Pose:   7 Cluster:   7 Fr_nu:  17653 TotEn:   -13.52
@<TRIPOS>ATOM
      1 C1        -86.3364  -28.0597  -33.5101 C.3    1 LIG       0.04000
      2 N1        -85.9241  -26.9375  -34.3750 N.4    1 LIG      -0.30000
      3 H1        -86.4658  -27.6714  -32.4982 H      1 LIG       0.09000
      4 H2        -87.2752  -28.4560  -33.9017 H      1 LIG       0.09000
      5 H3        -85.5478  -28.8139  -33.5430 H      1 LIG       0.09000
      6 H4        -85.7860  -27.2443  -35.3469 H      1 LIG       0.33000
      7 H5        -85.0399  -26.5220  -34.0531 H      1 LIG       0.33000
      8 H6        -86.6319  -26.1912  -34.3836 H      1 LIG       0.33000
@<TRIPOS>BOND
      1       1       2 1
      2       1       3 1
      3       1       4 1
      4       1       5 1
      5       2       6 1
      6       2       7 1
      7       2       8 1
@<TRIPOS>ALT_TYPE
CGenFF_4.0_ALT_TYPE_SET
CGenFF_4.0 1 CG334 2 NG3P3 3 HGA3 4 HGA3 5 HGA3 6 HGP2 7 HGP2 8 HGP2
@<TRIPOS>MOLECULE
methanamine
 8 7 0 0 0
****
USER_CHARGES
INVALID_CHARGES
Pose:   8 Cluster:   8 Fr_nu: 891683 TotEn:    -9.56
@<TRIPOS>ATOM
      1 C1        -57.7675    2.5877  -39.8420 C.3    1 LIG       0.04000
      2 N1        -59.2199    2.4217  -40.0424 N.4    1 LIG      -0.30000
      3 H1        -57.6012    2.8336  -38.7916 H      1 LIG       0.09000
      4 H2        -57.2838    1.6453  -40.1061 H      1 LIG       0.09000
      5 H3        -57.4311    3.3974  -40.4924 H      1 LIG       0.09000
      6 H4        -59.4393    2.1876  -41.0195 H      1 LIG       0.33000
      7 H5        -59.7310    3.2831  -39.8083 H      1 LIG       0.33000
      8 H6        -59.5961    1.6683  -39.4516 H      1 LIG       0.33000
@<TRIPOS>BOND
      1       1       2 1
      2       1       3 1
      3       1       4 1
      4       1       5 1
      5       2       6 1
      6       2       7 1
      7       2       8 1
@<TRIPOS>ALT_TYPE
CGenFF_4.0_ALT_TYPE_SET
CGenFF_4.0 1 CG334 2 NG3P3 3 HGA3 4 HGA3 5 HGA3 6 HGP2 7 HGP2 8 HGP2
@<TRIPOS>MOLECULE
methanamine
 8 7 0 0 0
****
USER_CHARGES
INVALID_CHARGES
Pose:   9 Cluster:   9 Fr_nu:  53725 TotEn:    -9.17
@<TRIPOS>ATOM
      1 C1        -65.1002  -10.6766  -36.9143 C.3    1 LIG       0.04000
      2 N1        -65.8796  -10.2046  -35.7537 N.4    1 LIG      -0.30000
      3 H1        -65.5997  -10.3231  -37.8181 H      1 LIG       0.09000
      4 H2        -64.0943  -10.2603  -36.8330 H      1 LIG       0.09000
      5 H3        -65.0774  -11.7676  -36.8799 H      1 LIG       0.09000
      6 H4        -65.4549  -10.5090  -34.8679 H      1 LIG       0.33000
      7 H5        -66.8418  -10.5676  -35.7762 H      1 LIG       0.33000
      8 H6        -65.9365   -9.1778  -35.7330 H      1 LIG       0.33000
@<TRIPOS>BOND
      1       1       2 1
      2       1       3 1
      3       1       4 1
      4       1       5 1
      5       2       6 1
      6       2       7 1
      7       2       8 1
@<TRIPOS>ALT_TYPE
CGenFF_4.0_ALT_TYPE_SET
CGenFF_4.0 1 CG334 2 NG3P3 3 HGA3 4 HGA3 5 HGA3 6 HGP2 7 HGP2 8 HGP2
@<TRIPOS>MOLECULE
methanol
 6 5 0 0 0
****
USER_CHARGES
INVALID_CHARGES
Pose:   1 Cluster:   1 Fr_nu: 10870816 TotEn:   -15.42
@<TRIPOS>ATOM
      1 C1        -40.8625   -9.1973  -45.5925 C.3    1 LIG      -0.04000
      2 O1        -40.0651   -8.4118  -46.4595 O.3    1 LIG      -0.65000
      3 H1        -41.3438   -8.5515  -44.8539 H      1 LIG       0.09000
      4 H2        -40.2353   -9.9384  -45.0905 H      1 LIG       0.09000
      5 H3        -41.6285   -9.7089  -46.1800 H      1 LIG       0.09000
      6 H4        -39.6554   -9.0191  -47.0991 H      1 LIG       0.42000
@<TRIPOS>BOND
      1       1       2 1
      2       1       3 1
      3       1       4 1
      4       1       5 1
      5       2       6 1
@<TRIPOS>ALT_TYPE
CGenFF_4.0_ALT_TYPE_SET
CGenFF_4.0 1 CG331 2 OG311 3 HGA3 4 HGA3 5 HGA3 6 HGP1
@<TRIPOS>MOLECULE
methanol
 6 5 0 0 0
****
USER_CHARGES
INVALID_CHARGES
Pose:   2 Cluster:   2 Fr_nu:  96225 TotEn:   -14.73
@<TRIPOS>ATOM
      1 C1        -71.0522   -8.6418  -43.8033 C.3    1 LIG      -0.04000
      2 O1        -70.5755   -9.8864  -43.3257 O.3    1 LIG      -0.65000
      3 H1        -71.9347   -8.8039  -44.4271 H      1 LIG       0.09000
      4 H2        -70.2682   -8.1487  -44.3837 H      1 LIG       0.09000
      5 H3        -71.3216   -8.0136  -42.9510 H      1 LIG       0.09000
      6 H4        -69.7937   -9.7015  -42.7776 H      1 LIG       0.42000
@<TRIPOS>BOND
      1       1       2 1
      2       1       3 1
      3       1       4 1
      4       1       5 1
      5       2       6 1
@<TRIPOS>ALT_TYPE
CGenFF_4.0_ALT_TYPE_SET
CGenFF_4.0 1 CG331 2 OG311 3 HGA3 4 HGA3 5 HGA3 6 HGP1
@<TRIPOS>MOLECULE
methanol
 6 5 0 0 0
****
USER_CHARGES
INVALID_CHARGES
Pose:   3 Cluster:   3 Fr_nu: 9283324 TotEn:   -14.41
@<TRIPOS>ATOM
      1 C1        -65.3424  -10.9073  -37.0515 C.3    1 LIG      -0.04000
      2 O1        -64.3943  -10.5613  -36.0586 O.3    1 LIG      -0.65000
      3 H1        -64.9060  -10.7553  -38.0418 H      1 LIG       0.09000
      4 H2        -66.2351  -10.2873  -36.9360 H      1 LIG       0.09000
      5 H3        -65.6137  -11.9589  -36.9329 H      1 LIG       0.09000
      6 H4        -64.8177  -10.7091  -35.1956 H      1 LIG       0.42000
@<TRIPOS>BOND
      1       1       2 1
      2       1       3 1
      3       1       4 1
      4       1       5 1
      5       2       6 1
@<TRIPOS>ALT_TYPE
CGenFF_4.0_ALT_TYPE_SET
CGenFF_4.0 1 CG331 2 OG311 3 HGA3 4 HGA3 5 HGA3 6 HGP1
@<TRIPOS>MOLECULE
methanol
 6 5 0 0 0
****
USER_CHARGES
INVALID_CHARGES
Pose:   4 Cluster:   4 Fr_nu:  12128 TotEn:   -14.21
@<TRIPOS>ATOM
      1 C1        -86.3531  -27.3176  -33.5016 C.3    1 LIG      -0.04000
      2 O1        -85.5473  -28.2890  -34.1431 O.3    1 LIG      -0.65000
      3 H1        -86.3701  -27.5100  -32.4260 H      1 LIG       0.09000
      4 H2        -87.3676  -27.3597  -33.9060 H      1 LIG       0.09000
      5 H3        -85.9303  -26.3272  -33.6857 H      1 LIG       0.09000
      6 H4        -85.5571  -28.0853  -35.0940 H      1 LIG       0.42000
@<TRIPOS>BOND
      1       1       2 1
      2       1       3 1
      3       1       4 1
      4       1       5 1
      5       2       6 1
@<TRIPOS>ALT_TYPE
CGenFF_4.0_ALT_TYPE_SET
CGenFF_4.0 1 CG331 2 OG311 3 HGA3 4 HGA3 5 HGA3 6 HGP1
@<TRIPOS>MOLECULE
methanol
 6 5 0 0 0
****
USER_CHARGES
INVALID_CHARGES
Pose:   5 Cluster:   5 Fr_nu: 251931 TotEn:   -13.71
@<TRIPOS>ATOM
      1 C1        -47.6885   -7.6352  -37.3695 C.3    1 LIG      -0.04000
      2 O1        -48.3933   -7.5135  -36.1477 O.3    1 LIG      -0.65000
      3 H1        -46.7123   -8.0899  -37.1841 H      1 LIG       0.09000
      4 H2        -47.5625   -6.6468  -37.8186 H      1 LIG       0.09000
      5 H3        -48.2612   -8.2715  -38.0483 H      1 LIG       0.09000
      6 H4        -49.2525   -7.1068  -36.3529 H      1 LIG       0.42000
@<TRIPOS>BOND
      1       1       2 1
      2       1       3 1
      3       1       4 1
      4       1       5 1
      5       2       6 1
@<TRIPOS>ALT_TYPE
CGenFF_4.0_ALT_TYPE_SET
CGenFF_4.0 1 CG331 2 OG311 3 HGA3 4 HGA3 5 HGA3 6 HGP1
@<TRIPOS>MOLECULE
methanol
 6 5 0 0 0
****
USER_CHARGES
INVALID_CHARGES
Pose:   6 Cluster:   6 Fr_nu:  70723 TotEn:   -13.53
@<TRIPOS>ATOM
      1 C1        -65.2303  -10.7966  -36.8225 C.3    1 LIG      -0.04000
      2 O1        -66.4282  -10.2510  -37.3439 O.3    1 LIG      -0.65000
      3 H1        -64.3815  -10.4467  -37.4152 H      1 LIG       0.09000
      4 H2        -65.2832  -11.8879  -36.8511 H      1 LIG       0.09000
      5 H3        -65.1102  -10.4665  -35.7880 H      1 LIG       0.09000
      6 H4        -67.1572  -10.5838  -36.7928 H      1 LIG       0.42000
@<TRIPOS>BOND
      1       1       2 1
      2       1       3 1
      3       1       4 1
      4       1       5 1
      5       2       6 1
@<TRIPOS>ALT_TYPE
CGenFF_4.0_ALT_TYPE_SET
CGenFF_4.0 1 CG331 2 OG311 3 HGA3 4 HGA3 5 HGA3 6 HGP1
@<TRIPOS>MOLECULE
methanol
 6 5 0 0 0
****
USER_CHARGES
INVALID_CHARGES
Pose:   7 Cluster:   7 Fr_nu: 8961933 TotEn:   -13.17
@<TRIPOS>ATOM
      1 C1        -50.6760    4.4740  -33.4413 C.3    1 LIG      -0.04000
      2 O1        -49.8030    3.6023  -32.7468 O.3    1 LIG      -0.65000
      3 H1        -50.9102    5.3350  -32.8104 H      1 LIG       0.09000
      4 H2        -51.5933    3.9403  -33.7027 H      1 LIG       0.09000
      5 H3        -50.1837    4.8172  -34.3542 H      1 LIG       0.09000
      6 H4        -49.6188    2.8522  -33.3378 H      1 LIG       0.42000
@<TRIPOS>BOND
      1       1       2 1
      2       1       3 1
      3       1       4 1
      4       1       5 1
      5       2       6 1
@<TRIPOS>ALT_TYPE
CGenFF_4.0_ALT_TYPE_SET
CGenFF_4.0 1 CG331 2 OG311 3 HGA3 4 HGA3 5 HGA3 6 HGP1
@<TRIPOS>MOLECULE
methanol
 6 5 0 0 0
****
USER_CHARGES
INVALID_CHARGES
Pose:   8 Cluster:   8 Fr_nu: 10850418 TotEn:   -13.06
@<TRIPOS>ATOM
      1 C1        -41.6040   -3.0268  -49.6932 C.3    1 LIG      -0.04000
      2 O1        -40.7817   -4.1744  -49.5860 O.3    1 LIG      -0.65000
      3 H1        -42.1184   -2.8563  -48.7442 H      1 LIG       0.09000
      4 H2        -42.3333   -3.1735  -50.4939 H      1 LIG       0.09000
      5 H3        -40.9786   -2.1619  -49.9265 H      1 LIG       0.09000
      6 H4        -40.3430   -4.2926  -50.4458 H      1 LIG       0.42000
@<TRIPOS>BOND
      1       1       2 1
      2       1       3 1
      3       1       4 1
      4       1       5 1
      5       2       6 1
@<TRIPOS>ALT_TYPE
CGenFF_4.0_ALT_TYPE_SET
CGenFF_4.0 1 CG331 2 OG311 3 HGA3 4 HGA3 5 HGA3 6 HGP1
@<TRIPOS>MOLECULE
methanol
 6 5 0 0 0
****
USER_CHARGES
INVALID_CHARGES
Pose:   9 Cluster:   9 Fr_nu: 8594009 TotEn:   -12.98
@<TRIPOS>ATOM
      1 C1        -61.3849  -10.1758  -14.7124 C.3    1 LIG      -0.04000
      2 O1        -60.7625  -11.4370  -14.8752 O.3    1 LIG      -0.65000
      3 H1        -60.7663   -9.5434  -14.0708 H      1 LIG       0.09000
      4 H2        -62.3729  -10.3110  -14.2650 H      1 LIG       0.09000
      5 H3        -61.4920   -9.7032  -15.6916 H      1 LIG       0.09000
      6 H4        -61.3403  -11.9685  -15.4491 H      1 LIG       0.42000
@<TRIPOS>BOND
      1       1       2 1
      2       1       3 1
      3       1       4 1
      4       1       5 1
      5       2       6 1
@<TRIPOS>ALT_TYPE
CGenFF_4.0_ALT_TYPE_SET
CGenFF_4.0 1 CG331 2 OG311 3 HGA3 4 HGA3 5 HGA3 6 HGP1
@<TRIPOS>MOLECULE
methanol
 6 5 0 0 0
****
USER_CHARGES
INVALID_CHARGES
Pose:  10 Cluster:  10 Fr_nu: 244147 TotEn:   -12.49
@<TRIPOS>ATOM
      1 C1        -47.2791   -8.4343  -37.4421 C.3    1 LIG      -0.04000
      2 O1        -47.8588   -9.3145  -36.4969 O.3    1 LIG      -0.65000
      3 H1        -46.4546   -7.8893  -36.9758 H      1 LIG       0.09000
      4 H2        -48.0367   -7.7329  -37.8009 H      1 LIG       0.09000
      5 H3        -46.8976   -9.0174  -38.2836 H      1 LIG       0.09000
      6 H4        -48.5850   -9.7790  -36.9471 H      1 LIG       0.42000
@<TRIPOS>BOND
      1       1       2 1
      2       1       3 1
      3       1       4 1
      4       1       5 1
      5       2       6 1
@<TRIPOS>ALT_TYPE
CGenFF_4.0_ALT_TYPE_SET
CGenFF_4.0 1 CG331 2 OG311 3 HGA3 4 HGA3 5 HGA3 6 HGP1
@<TRIPOS>MOLECULE
methanol
 6 5 0 0 0
****
USER_CHARGES
INVALID_CHARGES
Pose:  11 Cluster:  11 Fr_nu: 10619869 TotEn:   -12.47
@<TRIPOS>ATOM
      1 C1        -82.3277    0.9833  -40.6811 C.3    1 LIG      -0.04000
      2 O1        -82.9214    0.0804  -39.7664 O.3    1 LIG      -0.65000
      3 H1        -82.4020    2.0010  -40.2900 H      1 LIG       0.09000
      4 H2        -82.8375    0.9141  -41.6455 H      1 LIG       0.09000
      5 H3        -81.2750    0.7201  -40.8079 H      1 LIG       0.09000
      6 H4        -82.8360   -0.8101  -40.1479 H      1 LIG       0.42000
@<TRIPOS>BOND
      1       1       2 1
      2       1       3 1
      3       1       4 1
      4       1       5 1
      5       2       6 1
@<TRIPOS>ALT_TYPE
CGenFF_4.0_ALT_TYPE_SET
CGenFF_4.0 1 CG331 2 OG311 3 HGA3 4 HGA3 5 HGA3 6 HGP1
@<TRIPOS>MOLECULE
methanol
 6 5 0 0 0
****
USER_CHARGES
INVALID_CHARGES
Pose:  12 Cluster:  12 Fr_nu: 6358989 TotEn:   -12.39
@<TRIPOS>ATOM
      1 C1        -75.6440   -9.2463  -52.8420 C.3    1 LIG      -0.04000
      2 O1        -76.1302   -9.2528  -54.1716 O.3    1 LIG      -0.65000
      3 H1        -76.1239  -10.0469  -52.2737 H      1 LIG       0.09000
      4 H2        -75.8570   -8.2789  -52.3799 H      1 LIG       0.09000
      5 H3        -74.5640   -9.4105  -52.8576 H      1 LIG       0.09000
      6 H4        -75.6821   -8.5299  -54.6431 H      1 LIG       0.42000
@<TRIPOS>BOND
      1       1       2 1
      2       1       3 1
      3       1       4 1
      4       1       5 1
      5       2       6 1
@<TRIPOS>ALT_TYPE
CGenFF_4.0_ALT_TYPE_SET
CGenFF_4.0 1 CG331 2 OG311 3 HGA3 4 HGA3 5 HGA3 6 HGP1
@<TRIPOS>MOLECULE
methanol
 6 5 0 0 0
****
USER_CHARGES
INVALID_CHARGES
Pose:  13 Cluster:  13 Fr_nu: 9283201 TotEn:   -12.38
@<TRIPOS>ATOM
      1 C1        -65.3424  -10.9073  -37.0515 C.3    1 LIG      -0.04000
      2 O1        -66.1463  -11.9999  -37.4569 O.3    1 LIG      -0.65000
      3 H1        -65.0406  -10.3305  -37.9292 H      1 LIG       0.09000
      4 H2        -64.4594  -11.2788  -36.5252 H      1 LIG       0.09000
      5 H3        -65.9222  -10.2690  -36.3807 H      1 LIG       0.09000
      6 H4        -66.3936  -12.4866  -36.6521 H      1 LIG       0.42000
@<TRIPOS>BOND
      1       1       2 1
      2       1       3 1
      3       1       4 1
      4       1       5 1
      5       2       6 1
@<TRIPOS>ALT_TYPE
CGenFF_4.0_ALT_TYPE_SET
CGenFF_4.0 1 CG331 2 OG311 3 HGA3 4 HGA3 5 HGA3 6 HGP1
@<TRIPOS>MOLECULE
methanol
 6 5 0 0 0
****
USER_CHARGES
INVALID_CHARGES
Pose:  14 Cluster:  14 Fr_nu: 6358698 TotEn:   -12.31
@<TRIPOS>ATOM
      1 C1        -75.6440   -9.2463  -52.8420 C.3    1 LIG      -0.04000
      2 O1        -76.6608  -10.2007  -53.0861 O.3    1 LIG      -0.65000
      3 H1        -75.7807   -8.3892  -53.5060 H      1 LIG       0.09000
      4 H2        -74.6659   -9.7022  -53.0149 H      1 LIG       0.09000
      5 H3        -75.7104   -8.9139  -51.8034 H      1 LIG       0.09000
      6 H4        -76.5058  -10.9447  -52.4793 H      1 LIG       0.42000
@<TRIPOS>BOND
      1       1       2 1
      2       1       3 1
      3       1       4 1
      4       1       5 1
      5       2       6 1
@<TRIPOS>ALT_TYPE
CGenFF_4.0_ALT_TYPE_SET
CGenFF_4.0 1 CG331 2 OG311 3 HGA3 4 HGA3 5 HGA3 6 HGP1
@<TRIPOS>MOLECULE
methanol
 6 5 0 0 0
****
USER_CHARGES
INVALID_CHARGES
Pose:  15 Cluster:  15 Fr_nu: 6238848 TotEn:   -12.24
@<TRIPOS>ATOM
      1 C1        -77.9807  -13.5778  -46.3717 C.3    1 LIG      -0.04000
      2 O1        -78.4445  -13.9733  -47.6495 O.3    1 LIG      -0.65000
      3 H1        -77.1110  -14.1795  -46.0966 H      1 LIG       0.09000
      4 H2        -78.7777  -13.7125  -45.6360 H      1 LIG       0.09000
      5 H3        -77.6951  -12.5239  -46.4078 H      1 LIG       0.09000
      6 H4        -79.2152  -13.4180  -47.8581 H      1 LIG       0.42000
@<TRIPOS>BOND
      1       1       2 1
      2       1       3 1
      3       1       4 1
      4       1       5 1
      5       2       6 1
@<TRIPOS>ALT_TYPE
CGenFF_4.0_ALT_TYPE_SET
CGenFF_4.0 1 CG331 2 OG311 3 HGA3 4 HGA3 5 HGA3 6 HGP1
@<TRIPOS>MOLECULE
methanol
 6 5 0 0 0
****
USER_CHARGES
INVALID_CHARGES
Pose:  16 Cluster:  16 Fr_nu: 10254672 TotEn:   -12.24
@<TRIPOS>ATOM
      1 C1        -80.9301    0.4991  -39.8065 C.3    1 LIG      -0.04000
      2 O1        -81.9116   -0.2703  -39.1363 O.3    1 LIG      -0.65000
      3 H1        -80.7658    1.4336  -39.2644 H      1 LIG       0.09000
      4 H2        -81.2647    0.7105  -40.8253 H      1 LIG       0.09000
      5 H3        -79.9969   -0.0680  -39.8418 H      1 LIG       0.09000
      6 H4        -82.0295   -1.0898  -39.6464 H      1 LIG       0.42000
@<TRIPOS>BOND
      1       1       2 1
      2       1       3 1
      3       1       4 1
      4       1       5 1
      5       2       6 1
@<TRIPOS>ALT_TYPE
CGenFF_4.0_ALT_TYPE_SET
CGenFF_4.0 1 CG331 2 OG311 3 HGA3 4 HGA3 5 HGA3 6 HGP1
@<TRIPOS>MOLECULE
methanol
 6 5 0 0 0
****
USER_CHARGES
INVALID_CHARGES
Pose:  17 Cluster:  17 Fr_nu: 252482 TotEn:   -12.18
@<TRIPOS>ATOM
      1 C1        -47.6885   -7.6352  -37.3695 C.3    1 LIG      -0.04000
      2 O1        -47.5099   -6.4905  -36.5558 O.3    1 LIG      -0.65000
      3 H1        -48.1710   -8.4248  -36.7881 H      1 LIG       0.09000
      4 H2        -46.7174   -7.9788  -37.7349 H      1 LIG       0.09000
      5 H3        -48.3230   -7.3720  -38.2190 H      1 LIG       0.09000
      6 H4        -47.0800   -5.8135  -37.1057 H      1 LIG       0.42000
@<TRIPOS>BOND
      1       1       2 1
      2       1       3 1
      3       1       4 1
      4       1       5 1
      5       2       6 1
@<TRIPOS>ALT_TYPE
CGenFF_4.0_ALT_TYPE_SET
CGenFF_4.0 1 CG331 2 OG311 3 HGA3 4 HGA3 5 HGA3 6 HGP1
@<TRIPOS>MOLECULE
methanol
 6 5 0 0 0
****
USER_CHARGES
INVALID_CHARGES
Pose:  18 Cluster:  18 Fr_nu: 568969 TotEn:   -12.18
@<TRIPOS>ATOM
      1 C1        -70.7685    2.7610  -49.5323 C.3    1 LIG      -0.04000
      2 O1        -70.5846    2.1040  -48.2918 O.3    1 LIG      -0.65000
      3 H1        -71.7314    3.2777  -49.5327 H      1 LIG       0.09000
      4 H2        -70.7361    2.0278  -50.3423 H      1 LIG       0.09000
      5 H3        -69.9664    3.4898  -49.6709 H      1 LIG       0.09000
      6 H4        -69.7213    1.6580  -48.3300 H      1 LIG       0.42000
@<TRIPOS>BOND
      1       1       2 1
      2       1       3 1
      3       1       4 1
      4       1       5 1
      5       2       6 1
@<TRIPOS>ALT_TYPE
CGenFF_4.0_ALT_TYPE_SET
CGenFF_4.0 1 CG331 2 OG311 3 HGA3 4 HGA3 5 HGA3 6 HGP1
@<TRIPOS>MOLECULE
methanol
 6 5 0 0 0
****
USER_CHARGES
INVALID_CHARGES
Pose:  19 Cluster:  19 Fr_nu:  11816 TotEn:   -11.90
@<TRIPOS>ATOM
      1 C1        -85.7722  -27.5466  -33.3988 C.3    1 LIG      -0.04000
      2 O1        -86.7343  -27.9620  -34.3508 O.3    1 LIG      -0.65000
      3 H1        -86.1933  -27.6298  -32.3939 H      1 LIG       0.09000
      4 H2        -85.4827  -26.5120  -33.5996 H      1 LIG       0.09000
      5 H3        -84.8932  -28.1907  -33.4774 H      1 LIG       0.09000
      6 H4        -86.3243  -27.8740  -35.2282 H      1 LIG       0.42000
@<TRIPOS>BOND
      1       1       2 1
      2       1       3 1
      3       1       4 1
      4       1       5 1
      5       2       6 1
@<TRIPOS>ALT_TYPE
CGenFF_4.0_ALT_TYPE_SET
CGenFF_4.0 1 CG331 2 OG311 3 HGA3 4 HGA3 5 HGA3 6 HGP1
@<TRIPOS>MOLECULE
methanol
 6 5 0 0 0
****
USER_CHARGES
INVALID_CHARGES
Pose:  20 Cluster:  20 Fr_nu: 8613332 TotEn:   -11.55
@<TRIPOS>ATOM
      1 C1        -50.6540  -11.4050  -28.5147 C.3    1 LIG      -0.04000
      2 O1        -50.2304  -10.5060  -27.5063 O.3    1 LIG      -0.65000
      3 H1        -51.6595  -11.7653  -28.2836 H      1 LIG       0.09000
      4 H2        -49.9580  -12.2458  -28.5703 H      1 LIG       0.09000
      5 H3        -50.6683  -10.8822  -29.4739 H      1 LIG       0.09000
      6 H4        -49.3360  -10.2088  -27.7461 H      1 LIG       0.42000
@<TRIPOS>BOND
      1       1       2 1
      2       1       3 1
      3       1       4 1
      4       1       5 1
      5       2       6 1
@<TRIPOS>ALT_TYPE
CGenFF_4.0_ALT_TYPE_SET
CGenFF_4.0 1 CG331 2 OG311 3 HGA3 4 HGA3 5 HGA3 6 HGP1
@<TRIPOS>MOLECULE
methanol
 6 5 0 0 0
****
USER_CHARGES
INVALID_CHARGES
Pose:  21 Cluster:  21 Fr_nu: 251619 TotEn:   -11.51
@<TRIPOS>ATOM
      1 C1        -47.6885   -7.6352  -37.3695 C.3    1 LIG      -0.04000
      2 O1        -47.0257   -8.6393  -38.1158 O.3    1 LIG      -0.65000
      3 H1        -47.1549   -7.4658  -36.4310 H      1 LIG       0.09000
      4 H2        -48.7153   -7.9496  -37.1655 H      1 LIG       0.09000
      5 H3        -47.7014   -6.7103  -37.9508 H      1 LIG       0.09000
      6 H4        -47.5280   -8.7611  -38.9396 H      1 LIG       0.42000
@<TRIPOS>BOND
      1       1       2 1
      2       1       3 1
      3       1       4 1
      4       1       5 1
      5       2       6 1
@<TRIPOS>ALT_TYPE
CGenFF_4.0_ALT_TYPE_SET
CGenFF_4.0 1 CG331 2 OG311 3 HGA3 4 HGA3 5 HGA3 6 HGP1
@<TRIPOS>MOLECULE
methanol
 6 5 0 0 0
****
USER_CHARGES
INVALID_CHARGES
Pose:  22 Cluster:  22 Fr_nu: 320970 TotEn:   -11.49
@<TRIPOS>ATOM
      1 C1        -50.0775  -10.4271  -28.0754 C.3    1 LIG      -0.04000
      2 O1        -49.4076  -10.6383  -26.8461 O.3    1 LIG      -0.65000
      3 H1        -51.1574  -10.4295  -27.9078 H      1 LIG       0.09000
      4 H2        -49.8057  -11.2172  -28.7800 H      1 LIG       0.09000
      5 H3        -49.7764   -9.4591  -28.4826 H      1 LIG       0.09000
      6 H4        -48.4538  -10.6297  -27.0356 H      1 LIG       0.42000
@<TRIPOS>BOND
      1       1       2 1
      2       1       3 1
      3       1       4 1
      4       1       5 1
      5       2       6 1
@<TRIPOS>ALT_TYPE
CGenFF_4.0_ALT_TYPE_SET
CGenFF_4.0 1 CG331 2 OG311 3 HGA3 4 HGA3 5 HGA3 6 HGP1
@<TRIPOS>MOLECULE
methanol
 6 5 0 0 0
****
USER_CHARGES
INVALID_CHARGES
Pose:  23 Cluster:  23 Fr_nu: 10082628 TotEn:   -11.46
@<TRIPOS>ATOM
      1 C1        -80.9515    0.6343  -39.6395 C.3    1 LIG      -0.04000
      2 O1        -81.9250    0.5990  -40.6668 O.3    1 LIG      -0.65000
      3 H1        -80.8391    1.6594  -39.2780 H      1 LIG       0.09000
      4 H2        -79.9979    0.2667  -40.0271 H      1 LIG       0.09000
      5 H3        -81.2792   -0.0058  -38.8170 H      1 LIG       0.09000
      6 H4        -81.9961   -0.3252  -40.9612 H      1 LIG       0.42000
@<TRIPOS>BOND
      1       1       2 1
      2       1       3 1
      3       1       4 1
      4       1       5 1
      5       2       6 1
@<TRIPOS>ALT_TYPE
CGenFF_4.0_ALT_TYPE_SET
CGenFF_4.0 1 CG331 2 OG311 3 HGA3 4 HGA3 5 HGA3 6 HGP1
@<TRIPOS>MOLECULE
methanol
 6 5 0 0 0
****
USER_CHARGES
INVALID_CHARGES
Pose:  24 Cluster:  24 Fr_nu: 9634228 TotEn:   -11.36
@<TRIPOS>ATOM
      1 C1        -50.8593    4.0662  -33.3743 C.3    1 LIG      -0.04000
      2 O1        -51.1614    3.0993  -32.3852 O.3    1 LIG      -0.65000
      3 H1        -50.9537    5.0675  -32.9470 H      1 LIG       0.09000
      4 H2        -51.5449    3.9523  -34.2178 H      1 LIG       0.09000
      5 H3        -49.8334    3.9145  -33.7181 H      1 LIG       0.09000
      6 H4        -51.0669    2.2256  -32.8016 H      1 LIG       0.42000
@<TRIPOS>BOND
      1       1       2 1
      2       1       3 1
      3       1       4 1
      4       1       5 1
      5       2       6 1
@<TRIPOS>ALT_TYPE
CGenFF_4.0_ALT_TYPE_SET
CGenFF_4.0 1 CG331 2 OG311 3 HGA3 4 HGA3 5 HGA3 6 HGP1
@<TRIPOS>MOLECULE
methanol
 6 5 0 0 0
****
USER_CHARGES
INVALID_CHARGES
Pose:  25 Cluster:  25 Fr_nu: 1925424 TotEn:   -10.94
@<TRIPOS>ATOM
      1 C1        -76.1075  -10.4315  -52.3401 C.3    1 LIG      -0.04000
      2 O1        -76.1048   -9.2974  -53.1876 O.3    1 LIG      -0.65000
      3 H1        -77.1133  -10.8571  -52.3029 H      1 LIG       0.09000
      4 H2        -75.7870  -10.1387  -51.3370 H      1 LIG       0.09000
      5 H3        -75.4141  -11.1753  -52.7394 H      1 LIG       0.09000
      6 H4        -75.1972   -8.9484  -53.1947 H      1 LIG       0.42000
@<TRIPOS>BOND
      1       1       2 1
      2       1       3 1
      3       1       4 1
      4       1       5 1
      5       2       6 1
@<TRIPOS>ALT_TYPE
CGenFF_4.0_ALT_TYPE_SET
CGenFF_4.0 1 CG331 2 OG311 3 HGA3 4 HGA3 5 HGA3 6 HGP1
@<TRIPOS>MOLECULE
methanol
 6 5 0 0 0
****
USER_CHARGES
INVALID_CHARGES
Pose:  26 Cluster:  26 Fr_nu: 10809788 TotEn:   -10.22
@<TRIPOS>ATOM
      1 C1        -79.7948  -14.1045  -55.2370 C.3    1 LIG      -0.04000
      2 O1        -79.7217  -12.9111  -55.9952 O.3    1 LIG      -0.65000
      3 H1        -79.0466  -14.8138  -55.5994 H      1 LIG       0.09000
      4 H2        -80.7951  -14.5351  -55.3291 H      1 LIG       0.09000
      5 H3        -79.5953  -13.8722  -54.1883 H      1 LIG       0.09000
      6 H4        -80.3993  -12.3081  -55.6446 H      1 LIG       0.42000
@<TRIPOS>BOND
      1       1       2 1
      2       1       3 1
      3       1       4 1
      4       1       5 1
      5       2       6 1
@<TRIPOS>ALT_TYPE
CGenFF_4.0_ALT_TYPE_SET
CGenFF_4.0 1 CG331 2 OG311 3 HGA3 4 HGA3 5 HGA3 6 HGP1
@<TRIPOS>MOLECULE
methanol
 6 5 0 0 0
****
USER_CHARGES
INVALID_CHARGES
Pose:  27 Cluster:  27 Fr_nu: 2255812 TotEn:   -10.19
@<TRIPOS>ATOM
      1 C1        -50.3042  -10.8898  -28.5529 C.3    1 LIG      -0.04000
      2 O1        -49.3561  -11.7789  -27.9916 O.3    1 LIG      -0.65000
      3 H1        -51.2835  -11.3735  -28.5859 H      1 LIG       0.09000
      4 H2        -49.9900  -10.6100  -29.5616 H      1 LIG       0.09000
      5 H3        -50.3636   -9.9941  -27.9302 H      1 LIG       0.09000
      6 H4        -48.5016  -11.3148  -27.9794 H      1 LIG       0.42000
@<TRIPOS>BOND
      1       1       2 1
      2       1       3 1
      3       1       4 1
      4       1       5 1
      5       2       6 1
@<TRIPOS>ALT_TYPE
CGenFF_4.0_ALT_TYPE_SET
CGenFF_4.0 1 CG331 2 OG311 3 HGA3 4 HGA3 5 HGA3 6 HGP1
@<TRIPOS>MOLECULE
methanol
 6 5 0 0 0
****
USER_CHARGES
INVALID_CHARGES
Pose:  28 Cluster:  28 Fr_nu:  96950 TotEn:   -10.16
@<TRIPOS>ATOM
      1 C1        -57.7252    1.8822  -40.0280 C.3    1 LIG      -0.04000
      2 O1        -58.6413    2.3689  -39.0645 O.3    1 LIG      -0.65000
      3 H1        -57.0187    2.6730  -40.2922 H      1 LIG       0.09000
      4 H2        -58.2699    1.5537  -40.9168 H      1 LIG       0.09000
      5 H3        -57.1794    1.0360  -39.6040 H      1 LIG       0.09000
      6 H4        -59.2505    1.6401  -38.8561 H      1 LIG       0.42000
@<TRIPOS>BOND
      1       1       2 1
      2       1       3 1
      3       1       4 1
      4       1       5 1
      5       2       6 1
@<TRIPOS>ALT_TYPE
CGenFF_4.0_ALT_TYPE_SET
CGenFF_4.0 1 CG331 2 OG311 3 HGA3 4 HGA3 5 HGA3 6 HGP1
@<TRIPOS>MOLECULE
methanol
 6 5 0 0 0
****
USER_CHARGES
INVALID_CHARGES
Pose:  29 Cluster:  29 Fr_nu: 320259 TotEn:    -9.99
@<TRIPOS>ATOM
      1 C1        -49.8771  -10.7203  -28.2779 C.3    1 LIG      -0.04000
      2 O1        -51.1711  -11.0747  -28.7300 O.3    1 LIG      -0.65000
      3 H1        -49.5937  -11.3636  -27.4412 H      1 LIG       0.09000
      4 H2        -49.8740   -9.6735  -27.9637 H      1 LIG       0.09000
      5 H3        -49.1655  -10.8554  -29.0958 H      1 LIG       0.09000
      6 H4        -51.3868  -10.4830  -29.4710 H      1 LIG       0.42000
@<TRIPOS>BOND
      1       1       2 1
      2       1       3 1
      3       1       4 1
      4       1       5 1
      5       2       6 1
@<TRIPOS>ALT_TYPE
CGenFF_4.0_ALT_TYPE_SET
CGenFF_4.0 1 CG331 2 OG311 3 HGA3 4 HGA3 5 HGA3 6 HGP1
@<TRIPOS>MOLECULE
methanol
 6 5 0 0 0
****
USER_CHARGES
INVALID_CHARGES
Pose:  30 Cluster:  30 Fr_nu: 232887 TotEn:    -9.98
@<TRIPOS>ATOM
      1 C1        -47.7984   -8.2224  -37.4080 C.3    1 LIG      -0.04000
      2 O1        -46.5070   -8.6277  -36.9927 O.3    1 LIG      -0.65000
      3 H1        -48.4335   -8.0726  -36.5314 H      1 LIG       0.09000
      4 H2        -48.2303   -8.9880  -38.0575 H      1 LIG       0.09000
      5 H3        -47.7158   -7.2832  -37.9600 H      1 LIG       0.09000
      6 H4        -45.9739   -8.7504  -37.7967 H      1 LIG       0.42000
@<TRIPOS>BOND
      1       1       2 1
      2       1       3 1
      3       1       4 1
      4       1       5 1
      5       2       6 1
@<TRIPOS>ALT_TYPE
CGenFF_4.0_ALT_TYPE_SET
CGenFF_4.0 1 CG331 2 OG311 3 HGA3 4 HGA3 5 HGA3 6 HGP1
@<TRIPOS>MOLECULE
methanol
 6 5 0 0 0
****
USER_CHARGES
INVALID_CHARGES
Pose:  31 Cluster:  31 Fr_nu: 10872546 TotEn:    -9.68
@<TRIPOS>ATOM
      1 C1        -40.9826   -9.9604  -46.6170 C.3    1 LIG      -0.04000
      2 O1        -41.0264   -8.7255  -45.9259 O.3    1 LIG      -0.65000
      3 H1        -40.1753   -9.9384  -47.3532 H      1 LIG       0.09000
      4 H2        -41.9397  -10.1343  -47.1153 H      1 LIG       0.09000
      5 H3        -40.7965  -10.7629  -45.8994 H      1 LIG       0.09000
      6 H4        -41.7537   -8.7837  -45.2831 H      1 LIG       0.42000
@<TRIPOS>BOND
      1       1       2 1
      2       1       3 1
      3       1       4 1
      4       1       5 1
      5       2       6 1
@<TRIPOS>ALT_TYPE
CGenFF_4.0_ALT_TYPE_SET
CGenFF_4.0 1 CG331 2 OG311 3 HGA3 4 HGA3 5 HGA3 6 HGP1
@<TRIPOS>MOLECULE
methanol
 6 5 0 0 0
****
USER_CHARGES
INVALID_CHARGES
Pose:  32 Cluster:  32 Fr_nu: 10544520 TotEn:    -9.23
@<TRIPOS>ATOM
      1 C1        -47.4020   10.3032  -34.7142 C.3    1 LIG      -0.04000
      2 O1        -46.6557   10.3184  -33.5112 O.3    1 LIG      -0.65000
      3 H1        -47.1569    9.4040  -35.2846 H      1 LIG       0.09000
      4 H2        -47.1673   11.1950  -35.3009 H      1 LIG       0.09000
      5 H3        -48.4673   10.2990  -34.4717 H      1 LIG       0.09000
      6 H4        -46.9001   11.1296  -33.0337 H      1 LIG       0.42000
@<TRIPOS>BOND
      1       1       2 1
      2       1       3 1
      3       1       4 1
      4       1       5 1
      5       2       6 1
@<TRIPOS>ALT_TYPE
CGenFF_4.0_ALT_TYPE_SET
CGenFF_4.0 1 CG331 2 OG311 3 HGA3 4 HGA3 5 HGA3 6 HGP1
@<TRIPOS>MOLECULE
methanol
 6 5 0 0 0
****
USER_CHARGES
INVALID_CHARGES
Pose:  33 Cluster:  33 Fr_nu:  96405 TotEn:    -9.16
@<TRIPOS>ATOM
      1 C1        -71.1926   -9.0702  -43.7215 C.3    1 LIG      -0.04000
      2 O1        -69.8248   -8.9238  -44.0562 O.3    1 LIG      -0.65000
      3 H1        -71.8063   -8.8959  -44.6088 H      1 LIG       0.09000
      4 H2        -71.4554   -8.3554  -42.9376 H      1 LIG       0.09000
      5 H3        -71.3627  -10.0862  -43.3575 H      1 LIG       0.09000
      6 H4        -69.3134   -9.0856  -43.2450 H      1 LIG       0.42000
@<TRIPOS>BOND
      1       1       2 1
      2       1       3 1
      3       1       4 1
      4       1       5 1
      5       2       6 1
@<TRIPOS>ALT_TYPE
CGenFF_4.0_ALT_TYPE_SET
CGenFF_4.0 1 CG331 2 OG311 3 HGA3 4 HGA3 5 HGA3 6 HGP1
@<TRIPOS>MOLECULE
methanol
 6 5 0 0 0
****
USER_CHARGES
INVALID_CHARGES
Pose:  34 Cluster:  34 Fr_nu: 10684950 TotEn:    -9.13
@<TRIPOS>ATOM
      1 C1        -45.8570   -6.7551  -29.2324 C.3    1 LIG      -0.04000
      2 O1        -46.8555   -6.1659  -30.0450 O.3    1 LIG      -0.65000
      3 H1        -45.0595   -7.1530  -29.8648 H      1 LIG       0.09000
      4 H2        -46.2981   -7.5577  -28.6359 H      1 LIG       0.09000
      5 H3        -45.4450   -5.9931  -28.5667 H      1 LIG       0.09000
      6 H4        -47.5443   -5.8252  -29.4491 H      1 LIG       0.42000
@<TRIPOS>BOND
      1       1       2 1
      2       1       3 1
      3       1       4 1
      4       1       5 1
      5       2       6 1
@<TRIPOS>ALT_TYPE
CGenFF_4.0_ALT_TYPE_SET
CGenFF_4.0 1 CG331 2 OG311 3 HGA3 4 HGA3 5 HGA3 6 HGP1
@<TRIPOS>MOLECULE
methanol
 6 5 0 0 0
****
USER_CHARGES
INVALID_CHARGES
Pose:  35 Cluster:  35 Fr_nu: 586060 TotEn:    -9.07
@<TRIPOS>ATOM
      1 C1        -47.2325   -8.8212  -37.6820 C.3    1 LIG      -0.04000
      2 O1        -47.7266   -8.0919  -36.5737 O.3    1 LIG      -0.65000
      3 H1        -46.4879   -9.5445  -37.3405 H      1 LIG       0.09000
      4 H2        -46.7833   -8.1322  -38.4017 H      1 LIG       0.09000
      5 H3        -48.0613   -9.3516  -38.1567 H      1 LIG       0.09000
      6 H4        -48.3833   -7.4617  -36.9163 H      1 LIG       0.42000
@<TRIPOS>BOND
      1       1       2 1
      2       1       3 1
      3       1       4 1
      4       1       5 1
      5       2       6 1
@<TRIPOS>ALT_TYPE
CGenFF_4.0_ALT_TYPE_SET
CGenFF_4.0 1 CG331 2 OG311 3 HGA3 4 HGA3 5 HGA3 6 HGP1
@<TRIPOS>MOLECULE
methanol
 6 5 0 0 0
****
USER_CHARGES
INVALID_CHARGES
Pose:  36 Cluster:  36 Fr_nu: 4167181 TotEn:    -8.36
@<TRIPOS>ATOM
      1 C1        -87.1574  -34.9976  -34.4548 C.3    1 LIG      -0.04000
      2 O1        -87.0653  -33.6196  -34.1433 O.3    1 LIG      -0.65000
      3 H1        -87.3951  -35.1173  -35.5147 H      1 LIG       0.09000
      4 H2        -87.9355  -35.4595  -33.8417 H      1 LIG       0.09000
      5 H3        -86.1978  -35.4750  -34.2428 H      1 LIG       0.09000
      6 H4        -86.8538  -33.5544  -33.1964 H      1 LIG       0.42000
@<TRIPOS>BOND
      1       1       2 1
      2       1       3 1
      3       1       4 1
      4       1       5 1
      5       2       6 1
@<TRIPOS>ALT_TYPE
CGenFF_4.0_ALT_TYPE_SET
CGenFF_4.0 1 CG331 2 OG311 3 HGA3 4 HGA3 5 HGA3 6 HGP1
@<TRIPOS>MOLECULE
methanol
 6 5 0 0 0
****
USER_CHARGES
INVALID_CHARGES
Pose:  37 Cluster:  37 Fr_nu:  88043 TotEn:    -7.19
@<TRIPOS>ATOM
      1 C1        -81.4282   -6.3120  -45.2330 C.3    1 LIG      -0.04000
      2 O1        -80.8578   -7.5685  -44.9162 O.3    1 LIG      -0.65000
      3 H1        -82.1109   -6.4238  -46.0790 H      1 LIG       0.09000
      4 H2        -80.6346   -5.6032  -45.4828 H      1 LIG       0.09000
      5 H3        -81.9827   -5.9447  -44.3663 H      1 LIG       0.09000
      6 H4        -80.2593   -7.4286  -44.1626 H      1 LIG       0.42000
@<TRIPOS>BOND
      1       1       2 1
      2       1       3 1
      3       1       4 1
      4       1       5 1
      5       2       6 1
@<TRIPOS>ALT_TYPE
CGenFF_4.0_ALT_TYPE_SET
CGenFF_4.0 1 CG331 2 OG311 3 HGA3 4 HGA3 5 HGA3 6 HGP1
@<TRIPOS>MOLECULE
methanol
 6 5 0 0 0
****
USER_CHARGES
INVALID_CHARGES
Pose:  38 Cluster:  38 Fr_nu: 7108705 TotEn:    -2.58
@<TRIPOS>ATOM
      1 C1        -45.3858   -6.8844  -28.9163 C.3    1 LIG      -0.04000
      2 O1        -45.0959   -5.8415  -29.8289 O.3    1 LIG      -0.65000
      3 H1        -46.4010   -6.7608  -28.5311 H      1 LIG       0.09000
      4 H2        -44.6670   -6.8599  -28.0933 H      1 LIG       0.09000
      5 H3        -45.3098   -7.8426  -29.4356 H      1 LIG       0.09000
      6 H4        -44.1887   -5.9854  -30.1482 H      1 LIG       0.42000
@<TRIPOS>BOND
      1       1       2 1
      2       1       3 1
      3       1       4 1
      4       1       5 1
      5       2       6 1
@<TRIPOS>ALT_TYPE
CGenFF_4.0_ALT_TYPE_SET
CGenFF_4.0 1 CG331 2 OG311 3 HGA3 4 HGA3 5 HGA3 6 HGP1
@<TRIPOS>MOLECULE
furan
 9 9 0 0 0
****
USER_CHARGES
INVALID_CHARGES
Pose:   1 Cluster:   1 Fr_nu: 1929914 TotEn:   -10.93
@<TRIPOS>ATOM
      1 C1        -76.3013  -10.9600  -51.5056 C.2    1 LIG      -0.26000
      2 C2        -75.4127   -9.8628  -51.6049 C.2    1 LIG      -0.26000
      3 C3        -77.0498  -10.9510  -52.6596 C.2    1 LIG       0.09300
      4 C4        -75.6814   -9.2617  -52.8126 C.2    1 LIG       0.09300
      5 O1        -76.6780   -9.9190  -53.4616 O.3    1 LIG      -0.29200
      6 H1        -76.3861  -11.6683  -50.6942 H      1 LIG       0.17500
      7 H2        -74.6692   -9.5496  -50.8862 H      1 LIG       0.17500
      8 H3        -77.8429  -11.5774  -53.0412 H      1 LIG       0.13800
      9 H4        -75.2735   -8.4044  -53.3280 H      1 LIG       0.13800
@<TRIPOS>BOND
      1       1       2 1
      2       1       3 2
      3       2       4 2
      4       3       5 1
      5       4       5 1
      6       1       6 1
      7       2       7 1
      8       3       8 1
      9       4       9 1
@<TRIPOS>ALT_TYPE
CGenFF_4.0_ALT_TYPE_SET
CGenFF_4.0 1 CG2R51 2 CG2R51 3 CG2R51 4 CG2R51 5 OG2R50 6 HGR51 7 HGR51 8 HGR52 9 HGR52
@<TRIPOS>MOLECULE
furan
 9 9 0 0 0
****
USER_CHARGES
INVALID_CHARGES
Pose:   2 Cluster:   2 Fr_nu: 1954503 TotEn:    -9.45
@<TRIPOS>ATOM
      1 C1        -42.3548  -12.1900  -36.4348 C.2    1 LIG      -0.26000
      2 C2        -42.5706  -13.5870  -36.5049 C.2    1 LIG      -0.26000
      3 C3        -41.5330  -11.9844  -35.3511 C.2    1 LIG       0.09300
      4 C4        -41.8652  -14.1355  -35.4592 C.2    1 LIG       0.09300
      5 O1        -41.2298  -13.1653  -34.7510 O.3    1 LIG      -0.29200
      6 H1        -42.7492  -11.4282  -37.0915 H      1 LIG       0.17500
      7 H2        -43.1657  -14.1266  -37.2275 H      1 LIG       0.17500
      8 H3        -41.0963  -11.1052  -34.9000 H      1 LIG       0.13800
      9 H4        -41.7211  -15.1450  -35.1026 H      1 LIG       0.13800
@<TRIPOS>BOND
      1       1       2 1
      2       1       3 2
      3       2       4 2
      4       3       5 1
      5       4       5 1
      6       1       6 1
      7       2       7 1
      8       3       8 1
      9       4       9 1
@<TRIPOS>ALT_TYPE
CGenFF_4.0_ALT_TYPE_SET
CGenFF_4.0 1 CG2R51 2 CG2R51 3 CG2R51 4 CG2R51 5 OG2R50 6 HGR51 7 HGR51 8 HGR52 9 HGR52
@<TRIPOS>MOLECULE
furan
 9 9 0 0 0
****
USER_CHARGES
INVALID_CHARGES
Pose:   3 Cluster:   3 Fr_nu:  33332 TotEn:    -9.39
@<TRIPOS>ATOM
      1 C1        -79.8918  -19.4431  -30.6840 C.2    1 LIG      -0.26000
      2 C2        -79.3846  -20.3329  -31.6609 C.2    1 LIG      -0.26000
      3 C3        -81.1137  -19.0186  -31.1517 C.2    1 LIG       0.09300
      4 C4        -80.3328  -20.3889  -32.6557 C.2    1 LIG       0.09300
      5 O1        -81.3900  -19.5906  -32.3529 O.3    1 LIG      -0.29200
      6 H1        -79.4249  -19.1476  -29.7556 H      1 LIG       0.17500
      7 H2        -78.4455  -20.8669  -31.6420 H      1 LIG       0.17500
      8 H3        -81.8690  -18.3479  -30.7685 H      1 LIG       0.13800
      9 H4        -80.4019  -20.9207  -33.5935 H      1 LIG       0.13800
@<TRIPOS>BOND
      1       1       2 1
      2       1       3 2
      3       2       4 2
      4       3       5 1
      5       4       5 1
      6       1       6 1
      7       2       7 1
      8       3       8 1
      9       4       9 1
@<TRIPOS>ALT_TYPE
CGenFF_4.0_ALT_TYPE_SET
CGenFF_4.0 1 CG2R51 2 CG2R51 3 CG2R51 4 CG2R51 5 OG2R50 6 HGR51 7 HGR51 8 HGR52 9 HGR52
@<TRIPOS>MOLECULE
furan
 9 9 0 0 0
****
USER_CHARGES
INVALID_CHARGES
Pose:   4 Cluster:   4 Fr_nu: 2554938 TotEn:    -9.27
@<TRIPOS>ATOM
      1 C1        -41.7438  -11.9981  -35.8178 C.2    1 LIG      -0.26000
      2 C2        -40.6753  -12.8351  -36.2190 C.2    1 LIG      -0.26000
      3 C3        -42.7848  -12.8367  -35.4935 C.2    1 LIG       0.09300
      4 C4        -41.1395  -14.1254  -36.1112 C.2    1 LIG       0.09300
      5 O1        -42.4245  -14.1350  -35.6694 O.3    1 LIG      -0.29200
      6 H1        -41.7541  -10.9188  -35.7714 H      1 LIG       0.17500
      7 H2        -39.6900  -12.5353  -36.5457 H      1 LIG       0.17500
      8 H3        -43.7925  -12.6750  -35.1393 H      1 LIG       0.13800
      9 H4        -40.7027  -15.0952  -36.3001 H      1 LIG       0.13800
@<TRIPOS>BOND
      1       1       2 1
      2       1       3 2
      3       2       4 2
      4       3       5 1
      5       4       5 1
      6       1       6 1
      7       2       7 1
      8       3       8 1
      9       4       9 1
@<TRIPOS>ALT_TYPE
CGenFF_4.0_ALT_TYPE_SET
CGenFF_4.0 1 CG2R51 2 CG2R51 3 CG2R51 4 CG2R51 5 OG2R50 6 HGR51 7 HGR51 8 HGR52 9 HGR52
@<TRIPOS>MOLECULE
furan
 9 9 0 0 0
****
USER_CHARGES
INVALID_CHARGES
Pose:   5 Cluster:   5 Fr_nu: 2675006 TotEn:    -9.20
@<TRIPOS>ATOM
      1 C1        -41.8519  -13.6503  -35.7931 C.2    1 LIG      -0.26000
      2 C2        -40.9137  -12.5908  -35.8153 C.2    1 LIG      -0.26000
      3 C3        -41.2354  -14.7192  -36.4010 C.2    1 LIG       0.09300
      4 C4        -39.7908  -13.0878  -36.4350 C.2    1 LIG       0.09300
      5 O1        -39.9787  -14.3846  -36.7950 O.3    1 LIG      -0.29200
      6 H1        -42.8524  -13.6365  -35.3856 H      1 LIG       0.17500
      7 H2        -41.0401  -11.5902  -35.4278 H      1 LIG       0.17500
      8 H3        -41.5390  -15.7329  -36.6181 H      1 LIG       0.13800
      9 H4        -38.8264  -12.6688  -36.6827 H      1 LIG       0.13800
@<TRIPOS>BOND
      1       1       2 1
      2       1       3 2
      3       2       4 2
      4       3       5 1
      5       4       5 1
      6       1       6 1
      7       2       7 1
      8       3       8 1
      9       4       9 1
@<TRIPOS>ALT_TYPE
CGenFF_4.0_ALT_TYPE_SET
CGenFF_4.0 1 CG2R51 2 CG2R51 3 CG2R51 4 CG2R51 5 OG2R50 6 HGR51 7 HGR51 8 HGR52 9 HGR52
@<TRIPOS>MOLECULE
furan
 9 9 0 0 0
****
USER_CHARGES
INVALID_CHARGES
Pose:   6 Cluster:   6 Fr_nu:    271 TotEn:    -9.17
@<TRIPOS>ATOM
      1 C1        -46.7371   -8.4219  -37.9491 C.2    1 LIG      -0.26000
      2 C2        -47.7401   -7.7019  -37.2571 C.2    1 LIG      -0.26000
      3 C3        -46.6004   -9.6193  -37.2862 C.2    1 LIG       0.09300
      4 C4        -48.1449   -8.5108  -36.2208 C.2    1 LIG       0.09300
      5 O1        -47.4550   -9.6815  -36.2316 O.3    1 LIG      -0.29200
      6 H1        -46.1828   -8.1072  -38.8214 H      1 LIG       0.17500
      7 H2        -48.1206   -6.7167  -37.4854 H      1 LIG       0.17500
      8 H3        -45.9739  -10.4873  -37.4320 H      1 LIG       0.13800
      9 H4        -48.8740   -8.4049  -35.4308 H      1 LIG       0.13800
@<TRIPOS>BOND
      1       1       2 1
      2       1       3 2
      3       2       4 2
      4       3       5 1
      5       4       5 1
      6       1       6 1
      7       2       7 1
      8       3       8 1
      9       4       9 1
@<TRIPOS>ALT_TYPE
CGenFF_4.0_ALT_TYPE_SET
CGenFF_4.0 1 CG2R51 2 CG2R51 3 CG2R51 4 CG2R51 5 OG2R50 6 HGR51 7 HGR51 8 HGR52 9 HGR52
@<TRIPOS>MOLECULE
furan
 9 9 0 0 0
****
USER_CHARGES
INVALID_CHARGES
Pose:   7 Cluster:   7 Fr_nu: 109059 TotEn:    -8.90
@<TRIPOS>ATOM
      1 C1        -73.6383  -23.1101  -41.8156 C.2    1 LIG      -0.26000
      2 C2        -73.7842  -24.4444  -42.2646 C.2    1 LIG      -0.26000
      3 C3        -74.5607  -22.3683  -42.5163 C.2    1 LIG       0.09300
      4 C4        -74.7854  -24.4228  -43.2075 C.2    1 LIG       0.09300
      5 O1        -75.2640  -23.1610  -43.3667 O.3    1 LIG      -0.29200
      6 H1        -72.9470  -22.7359  -41.0744 H      1 LIG       0.17500
      7 H2        -73.2292  -25.3132  -41.9412 H      1 LIG       0.17500
      8 H3        -74.8279  -21.3216  -42.5240 H      1 LIG       0.13800
      9 H4        -75.2492  -25.1800  -43.8228 H      1 LIG       0.13800
@<TRIPOS>BOND
      1       1       2 1
      2       1       3 2
      3       2       4 2
      4       3       5 1
      5       4       5 1
      6       1       6 1
      7       2       7 1
      8       3       8 1
      9       4       9 1
@<TRIPOS>ALT_TYPE
CGenFF_4.0_ALT_TYPE_SET
CGenFF_4.0 1 CG2R51 2 CG2R51 3 CG2R51 4 CG2R51 5 OG2R50 6 HGR51 7 HGR51 8 HGR52 9 HGR52
@<TRIPOS>MOLECULE
furan
 9 9 0 0 0
****
USER_CHARGES
INVALID_CHARGES
Pose:   8 Cluster:   8 Fr_nu: 323806 TotEn:    -8.89
@<TRIPOS>ATOM
      1 C1        -40.5978  -12.5600  -35.9877 C.2    1 LIG      -0.26000
      2 C2        -40.9614  -13.7833  -35.3756 C.2    1 LIG      -0.26000
      3 C3        -39.2619  -12.6697  -36.2965 C.2    1 LIG       0.09300
      4 C4        -39.8219  -14.5533  -35.3542 C.2    1 LIG       0.09300
      5 O1        -38.7814  -13.8818  -35.9138 O.3    1 LIG      -0.29200
      6 H1        -41.2301  -11.7052  -36.1793 H      1 LIG       0.17500
      7 H2        -41.9327  -14.0681  -34.9976 H      1 LIG       0.17500
      8 H3        -38.5465  -12.0102  -36.7658 H      1 LIG       0.13800
      9 H4        -39.5980  -15.5473  -34.9951 H      1 LIG       0.13800
@<TRIPOS>BOND
      1       1       2 1
      2       1       3 2
      3       2       4 2
      4       3       5 1
      5       4       5 1
      6       1       6 1
      7       2       7 1
      8       3       8 1
      9       4       9 1
@<TRIPOS>ALT_TYPE
CGenFF_4.0_ALT_TYPE_SET
CGenFF_4.0 1 CG2R51 2 CG2R51 3 CG2R51 4 CG2R51 5 OG2R50 6 HGR51 7 HGR51 8 HGR52 9 HGR52
@<TRIPOS>MOLECULE
furan
 9 9 0 0 0
****
USER_CHARGES
INVALID_CHARGES
Pose:   9 Cluster:   9 Fr_nu: 3018165 TotEn:    -8.88
@<TRIPOS>ATOM
      1 C1        -41.2310  -12.2923  -36.0646 C.2    1 LIG      -0.26000
      2 C2        -40.0153  -12.9029  -36.4550 C.2    1 LIG      -0.26000
      3 C3        -41.7856  -13.1184  -35.1149 C.2    1 LIG       0.09300
      4 C4        -39.9136  -14.0585  -35.7160 C.2    1 LIG       0.09300
      5 O1        -40.9888  -14.1972  -34.8965 O.3    1 LIG      -0.29200
      6 H1        -41.6507  -11.3663  -36.4301 H      1 LIG       0.17500
      7 H2        -39.3023  -12.5453  -37.1838 H      1 LIG       0.17500
      8 H3        -42.6929  -13.0813  -34.5297 H      1 LIG       0.13800
      9 H4        -39.1776  -14.8472  -35.6592 H      1 LIG       0.13800
@<TRIPOS>BOND
      1       1       2 1
      2       1       3 2
      3       2       4 2
      4       3       5 1
      5       4       5 1
      6       1       6 1
      7       2       7 1
      8       3       8 1
      9       4       9 1
@<TRIPOS>ALT_TYPE
CGenFF_4.0_ALT_TYPE_SET
CGenFF_4.0 1 CG2R51 2 CG2R51 3 CG2R51 4 CG2R51 5 OG2R50 6 HGR51 7 HGR51 8 HGR52 9 HGR52
@<TRIPOS>MOLECULE
furan
 9 9 0 0 0
****
USER_CHARGES
INVALID_CHARGES
Pose:  10 Cluster:  10 Fr_nu:    195 TotEn:    -8.87
@<TRIPOS>ATOM
      1 C1        -46.4133   -9.0687  -38.6334 C.2    1 LIG      -0.26000
      2 C2        -47.3490   -8.5785  -37.6913 C.2    1 LIG      -0.26000
      3 C3        -45.7980  -10.1443  -38.0364 C.2    1 LIG       0.09300
      4 C4        -47.2388   -9.3896  -36.5859 C.2    1 LIG       0.09300
      5 O1        -46.2956  -10.3467  -36.7882 O.3    1 LIG      -0.29200
      6 H1        -46.2122   -8.6856  -39.6233 H      1 LIG       0.17500
      7 H2        -48.0199   -7.7391  -37.8041 H      1 LIG       0.17500
      8 H3        -45.0286  -10.8345  -38.3504 H      1 LIG       0.13800
      9 H4        -47.7339   -9.4164  -35.6261 H      1 LIG       0.13800
@<TRIPOS>BOND
      1       1       2 1
      2       1       3 2
      3       2       4 2
      4       3       5 1
      5       4       5 1
      6       1       6 1
      7       2       7 1
      8       3       8 1
      9       4       9 1
@<TRIPOS>ALT_TYPE
CGenFF_4.0_ALT_TYPE_SET
CGenFF_4.0 1 CG2R51 2 CG2R51 3 CG2R51 4 CG2R51 5 OG2R50 6 HGR51 7 HGR51 8 HGR52 9 HGR52
@<TRIPOS>MOLECULE
furan
 9 9 0 0 0
****
USER_CHARGES
INVALID_CHARGES
Pose:  11 Cluster:  11 Fr_nu:  18987 TotEn:    -8.81
@<TRIPOS>ATOM
      1 C1        -73.2551  -24.2231  -43.1758 C.2    1 LIG      -0.26000
      2 C2        -73.8044  -22.9558  -43.4851 C.2    1 LIG      -0.26000
      3 C3        -73.7038  -24.5361  -41.9138 C.2    1 LIG       0.09300
      4 C4        -74.5496  -22.5849  -42.3900 C.2    1 LIG       0.09300
      5 O1        -74.4935  -23.5428  -41.4278 O.3    1 LIG      -0.29200
      6 H1        -72.6123  -24.8318  -43.7950 H      1 LIG       0.17500
      7 H2        -73.6736  -22.3844  -44.3927 H      1 LIG       0.17500
      8 H3        -73.5600  -25.3823  -41.2577 H      1 LIG       0.13800
      9 H4        -75.1476  -21.7174  -42.1519 H      1 LIG       0.13800
@<TRIPOS>BOND
      1       1       2 1
      2       1       3 2
      3       2       4 2
      4       3       5 1
      5       4       5 1
      6       1       6 1
      7       2       7 1
      8       3       8 1
      9       4       9 1
@<TRIPOS>ALT_TYPE
CGenFF_4.0_ALT_TYPE_SET
CGenFF_4.0 1 CG2R51 2 CG2R51 3 CG2R51 4 CG2R51 5 OG2R50 6 HGR51 7 HGR51 8 HGR52 9 HGR52
@<TRIPOS>MOLECULE
furan
 9 9 0 0 0
****
USER_CHARGES
INVALID_CHARGES
Pose:  12 Cluster:  12 Fr_nu: 2781953 TotEn:    -8.40
@<TRIPOS>ATOM
      1 C1        -86.8679  -27.9931  -33.4554 C.2    1 LIG      -0.26000
      2 C2        -87.0057  -28.4989  -32.1407 C.2    1 LIG      -0.26000
      3 C3        -85.5742  -27.5366  -33.5554 C.2    1 LIG       0.09300
      4 C4        -85.7863  -28.3155  -31.5311 C.2    1 LIG       0.09300
      5 O1        -84.9082  -27.7295  -32.3867 O.3    1 LIG      -0.29200
      6 H1        -87.6178  -27.9644  -34.2326 H      1 LIG       0.17500
      7 H2        -87.8838  -28.9420  -31.6935 H      1 LIG       0.17500
      8 H3        -85.0037  -27.0741  -34.3477 H      1 LIG       0.13800
      9 H4        -85.4025  -28.5362  -30.5457 H      1 LIG       0.13800
@<TRIPOS>BOND
      1       1       2 1
      2       1       3 2
      3       2       4 2
      4       3       5 1
      5       4       5 1
      6       1       6 1
      7       2       7 1
      8       3       8 1
      9       4       9 1
@<TRIPOS>ALT_TYPE
CGenFF_4.0_ALT_TYPE_SET
CGenFF_4.0 1 CG2R51 2 CG2R51 3 CG2R51 4 CG2R51 5 OG2R50 6 HGR51 7 HGR51 8 HGR52 9 HGR52
@<TRIPOS>MOLECULE
furan
 9 9 0 0 0
****
USER_CHARGES
INVALID_CHARGES
Pose:  13 Cluster:  13 Fr_nu:  29576 TotEn:    -8.34
@<TRIPOS>ATOM
      1 C1        -70.2172    2.9838  -47.9424 C.2    1 LIG      -0.26000
      2 C2        -70.7149    2.9230  -49.2660 C.2    1 LIG      -0.26000
      3 C3        -70.0982    4.3204  -47.6401 C.2    1 LIG       0.09300
      4 C4        -70.8646    4.2268  -49.6781 C.2    1 LIG       0.09300
      5 O1        -70.4909    5.0847  -48.6928 O.3    1 LIG      -0.29200
      6 H1        -69.9751    2.1570  -47.2905 H      1 LIG       0.17500
      7 H2        -70.9369    2.0394  -49.8468 H      1 LIG       0.17500
      8 H3        -69.7686    4.8627  -46.7659 H      1 LIG       0.13800
      9 H4        -71.2071    4.6867  -50.5936 H      1 LIG       0.13800
@<TRIPOS>BOND
      1       1       2 1
      2       1       3 2
      3       2       4 2
      4       3       5 1
      5       4       5 1
      6       1       6 1
      7       2       7 1
      8       3       8 1
      9       4       9 1
@<TRIPOS>ALT_TYPE
CGenFF_4.0_ALT_TYPE_SET
CGenFF_4.0 1 CG2R51 2 CG2R51 3 CG2R51 4 CG2R51 5 OG2R50 6 HGR51 7 HGR51 8 HGR52 9 HGR52
@<TRIPOS>MOLECULE
furan
 9 9 0 0 0
****
USER_CHARGES
INVALID_CHARGES
Pose:  14 Cluster:  14 Fr_nu: 137300 TotEn:    -8.20
@<TRIPOS>ATOM
      1 C1        -61.9421  -22.1978  -39.8249 C.2    1 LIG      -0.26000
      2 C2        -61.8721  -20.8200  -40.1410 C.2    1 LIG      -0.26000
      3 C3        -61.0322  -22.8244  -40.6443 C.2    1 LIG       0.09300
      4 C4        -60.9243  -20.7028  -41.1309 C.2    1 LIG       0.09300
      5 O1        -60.4075  -21.9202  -41.4434 O.3    1 LIG      -0.29200
      6 H1        -62.5768  -22.6746  -39.0920 H      1 LIG       0.17500
      7 H2        -62.4411  -20.0132  -39.7020 H      1 LIG       0.17500
      8 H3        -60.7261  -23.8524  -40.7734 H      1 LIG       0.13800
      9 H4        -60.5243  -19.8680  -41.6878 H      1 LIG       0.13800
@<TRIPOS>BOND
      1       1       2 1
      2       1       3 2
      3       2       4 2
      4       3       5 1
      5       4       5 1
      6       1       6 1
      7       2       7 1
      8       3       8 1
      9       4       9 1
@<TRIPOS>ALT_TYPE
CGenFF_4.0_ALT_TYPE_SET
CGenFF_4.0 1 CG2R51 2 CG2R51 3 CG2R51 4 CG2R51 5 OG2R50 6 HGR51 7 HGR51 8 HGR52 9 HGR52
@<TRIPOS>MOLECULE
furan
 9 9 0 0 0
****
USER_CHARGES
INVALID_CHARGES
Pose:  15 Cluster:  15 Fr_nu: 2216101 TotEn:    -8.11
@<TRIPOS>ATOM
      1 C1        -77.3373  -24.0374  -45.4488 C.2    1 LIG      -0.26000
      2 C2        -76.0311  -24.4325  -45.0733 C.2    1 LIG      -0.26000
      3 C3        -77.1846  -23.1642  -46.5006 C.2    1 LIG       0.09300
      4 C4        -75.1734  -23.7727  -45.9224 C.2    1 LIG       0.09300
      5 O1        -75.8687  -22.9976  -46.7956 O.3    1 LIG      -0.29200
      6 H1        -78.2728  -24.3495  -45.0077 H      1 LIG       0.17500
      7 H2        -75.7500  -25.1132  -44.2827 H      1 LIG       0.17500
      8 H3        -77.8759  -22.6069  -47.1160 H      1 LIG       0.13800
      9 H4        -74.0987  -23.7491  -46.0295 H      1 LIG       0.13800
@<TRIPOS>BOND
      1       1       2 1
      2       1       3 2
      3       2       4 2
      4       3       5 1
      5       4       5 1
      6       1       6 1
      7       2       7 1
      8       3       8 1
      9       4       9 1
@<TRIPOS>ALT_TYPE
CGenFF_4.0_ALT_TYPE_SET
CGenFF_4.0 1 CG2R51 2 CG2R51 3 CG2R51 4 CG2R51 5 OG2R50 6 HGR51 7 HGR51 8 HGR52 9 HGR52
@<TRIPOS>MOLECULE
furan
 9 9 0 0 0
****
USER_CHARGES
INVALID_CHARGES
Pose:  16 Cluster:  16 Fr_nu: 1806747 TotEn:    -8.02
@<TRIPOS>ATOM
      1 C1        -73.7467  -23.3321  -43.3729 C.2    1 LIG      -0.26000
      2 C2        -74.0311  -24.3390  -44.3260 C.2    1 LIG      -0.26000
      3 C3        -74.9067  -22.6078  -43.2247 C.2    1 LIG       0.09300
      4 C4        -75.3445  -24.1583  -44.6922 C.2    1 LIG       0.09300
      5 O1        -75.8855  -23.1052  -44.0253 O.3    1 LIG      -0.29200
      6 H1        -72.8130  -23.1559  -42.8587 H      1 LIG       0.17500
      7 H2        -73.3623  -25.1011  -44.6992 H      1 LIG       0.17500
      8 H3        -75.1843  -21.7561  -42.6210 H      1 LIG       0.13800
      9 H4        -76.0062  -24.6675  -45.3778 H      1 LIG       0.13800
@<TRIPOS>BOND
      1       1       2 1
      2       1       3 2
      3       2       4 2
      4       3       5 1
      5       4       5 1
      6       1       6 1
      7       2       7 1
      8       3       8 1
      9       4       9 1
@<TRIPOS>ALT_TYPE
CGenFF_4.0_ALT_TYPE_SET
CGenFF_4.0 1 CG2R51 2 CG2R51 3 CG2R51 4 CG2R51 5 OG2R50 6 HGR51 7 HGR51 8 HGR52 9 HGR52
@<TRIPOS>MOLECULE
furan
 9 9 0 0 0
****
USER_CHARGES
INVALID_CHARGES
Pose:  17 Cluster:  17 Fr_nu: 2608231 TotEn:    -7.90
@<TRIPOS>ATOM
      1 C1        -42.9831  -13.2004  -37.0082 C.2    1 LIG      -0.26000
      2 C2        -42.2648  -12.0023  -36.7808 C.2    1 LIG      -0.26000
      3 C3        -42.1670  -14.2219  -36.5810 C.2    1 LIG       0.09300
      4 C4        -41.0611  -12.3770  -36.2308 C.2    1 LIG       0.09300
      5 O1        -40.9936  -13.7284  -36.1057 O.3    1 LIG      -0.29200
      6 H1        -43.9717  -13.3063  -37.4310 H      1 LIG       0.17500
      7 H2        -42.5847  -10.9919  -36.9913 H      1 LIG       0.17500
      8 H3        -42.2695  -15.2969  -36.5483 H      1 LIG       0.13800
      9 H4        -40.1923  -11.8320  -35.8915 H      1 LIG       0.13800
@<TRIPOS>BOND
      1       1       2 1
      2       1       3 2
      3       2       4 2
      4       3       5 1
      5       4       5 1
      6       1       6 1
      7       2       7 1
      8       3       8 1
      9       4       9 1
@<TRIPOS>ALT_TYPE
CGenFF_4.0_ALT_TYPE_SET
CGenFF_4.0 1 CG2R51 2 CG2R51 3 CG2R51 4 CG2R51 5 OG2R50 6 HGR51 7 HGR51 8 HGR52 9 HGR52
@<TRIPOS>MOLECULE
furan
 9 9 0 0 0
****
USER_CHARGES
INVALID_CHARGES
Pose:  18 Cluster:  18 Fr_nu: 1801718 TotEn:    -7.88
@<TRIPOS>ATOM
      1 C1        -74.3679  -23.6115  -42.7204 C.2    1 LIG      -0.26000
      2 C2        -73.6503  -24.7539  -42.2924 C.2    1 LIG      -0.26000
      3 C3        -74.1679  -22.6513  -41.7560 C.2    1 LIG       0.09300
      4 C4        -73.0630  -24.4104  -41.0970 C.2    1 LIG       0.09300
      5 O1        -73.3735  -23.1303  -40.7630 O.3    1 LIG      -0.29200
      6 H1        -74.9574  -23.5017  -43.6191 H      1 LIG       0.17500
      7 H2        -73.5710  -25.7082  -42.7928 H      1 LIG       0.17500
      8 H3        -74.5027  -21.6312  -41.6358 H      1 LIG       0.13800
      9 H4        -72.4283  -24.9353  -40.3979 H      1 LIG       0.13800
@<TRIPOS>BOND
      1       1       2 1
      2       1       3 2
      3       2       4 2
      4       3       5 1
      5       4       5 1
      6       1       6 1
      7       2       7 1
      8       3       8 1
      9       4       9 1
@<TRIPOS>ALT_TYPE
CGenFF_4.0_ALT_TYPE_SET
CGenFF_4.0 1 CG2R51 2 CG2R51 3 CG2R51 4 CG2R51 5 OG2R50 6 HGR51 7 HGR51 8 HGR52 9 HGR52
@<TRIPOS>MOLECULE
furan
 9 9 0 0 0
****
USER_CHARGES
INVALID_CHARGES
Pose:  19 Cluster:  19 Fr_nu:  85014 TotEn:    -7.85
@<TRIPOS>ATOM
      1 C1        -74.3826  -22.7602  -42.4459 C.2    1 LIG      -0.26000
      2 C2        -74.6586  -24.1377  -42.2734 C.2    1 LIG      -0.26000
      3 C3        -73.3342  -22.6889  -43.3335 C.2    1 LIG       0.09300
      4 C4        -73.7593  -24.8099  -43.0680 C.2    1 LIG       0.09300
      5 O1        -72.9485  -23.9340  -43.7176 O.3    1 LIG      -0.29200
      6 H1        -74.8846  -21.9241  -41.9810 H      1 LIG       0.17500
      7 H2        -75.4182  -24.5846  -41.6483 H      1 LIG       0.17500
      8 H3        -72.7786  -21.8718  -43.7701 H      1 LIG       0.13800
      9 H4        -73.5765  -25.8551  -43.2709 H      1 LIG       0.13800
@<TRIPOS>BOND
      1       1       2 1
      2       1       3 2
      3       2       4 2
      4       3       5 1
      5       4       5 1
      6       1       6 1
      7       2       7 1
      8       3       8 1
      9       4       9 1
@<TRIPOS>ALT_TYPE
CGenFF_4.0_ALT_TYPE_SET
CGenFF_4.0 1 CG2R51 2 CG2R51 3 CG2R51 4 CG2R51 5 OG2R50 6 HGR51 7 HGR51 8 HGR52 9 HGR52
@<TRIPOS>MOLECULE
furan
 9 9 0 0 0
****
USER_CHARGES
INVALID_CHARGES
Pose:  20 Cluster:  20 Fr_nu: 3030221 TotEn:    -7.81
@<TRIPOS>ATOM
      1 C1        -48.3863  -11.4579  -42.3308 C.2    1 LIG      -0.26000
      2 C2        -48.1503  -12.7625  -42.8263 C.2    1 LIG      -0.26000
      3 C3        -49.3073  -11.5947  -41.3183 C.2    1 LIG       0.09300
      4 C4        -48.9438  -13.6035  -42.0812 C.2    1 LIG       0.09300
      5 O1        -49.6521  -12.8994  -41.1597 O.3    1 LIG      -0.29200
      6 H1        -47.9413  -10.5335  -42.6696 H      1 LIG       0.17500
      7 H2        -47.4849  -13.0534  -43.6263 H      1 LIG       0.17500
      8 H3        -49.7916  -10.8985  -40.6491 H      1 LIG       0.13800
      9 H4        -49.1093  -14.6710  -42.0824 H      1 LIG       0.13800
@<TRIPOS>BOND
      1       1       2 1
      2       1       3 2
      3       2       4 2
      4       3       5 1
      5       4       5 1
      6       1       6 1
      7       2       7 1
      8       3       8 1
      9       4       9 1
@<TRIPOS>ALT_TYPE
CGenFF_4.0_ALT_TYPE_SET
CGenFF_4.0 1 CG2R51 2 CG2R51 3 CG2R51 4 CG2R51 5 OG2R50 6 HGR51 7 HGR51 8 HGR52 9 HGR52
@<TRIPOS>MOLECULE
furan
 9 9 0 0 0
****
USER_CHARGES
INVALID_CHARGES
Pose:  21 Cluster:  21 Fr_nu:  29891 TotEn:    -7.79
@<TRIPOS>ATOM
      1 C1        -70.3412    4.8051  -48.7941 C.2    1 LIG      -0.26000
      2 C2        -70.8075    4.6995  -50.1262 C.2    1 LIG      -0.26000
      3 C3        -70.4885    3.5558  -48.2377 C.2    1 LIG       0.09300
      4 C4        -71.2064    3.3932  -50.2889 C.2    1 LIG       0.09300
      5 O1        -71.0151    2.6894  -49.1424 O.3    1 LIG      -0.29200
      6 H1        -69.9475    5.6821  -48.3010 H      1 LIG       0.17500
      7 H2        -70.8476    5.4781  -50.8743 H      1 LIG       0.17500
      8 H3        -70.2760    3.1418  -47.2627 H      1 LIG       0.13800
      9 H4        -71.6250    2.8368  -51.1149 H      1 LIG       0.13800
@<TRIPOS>BOND
      1       1       2 1
      2       1       3 2
      3       2       4 2
      4       3       5 1
      5       4       5 1
      6       1       6 1
      7       2       7 1
      8       3       8 1
      9       4       9 1
@<TRIPOS>ALT_TYPE
CGenFF_4.0_ALT_TYPE_SET
CGenFF_4.0 1 CG2R51 2 CG2R51 3 CG2R51 4 CG2R51 5 OG2R50 6 HGR51 7 HGR51 8 HGR52 9 HGR52
@<TRIPOS>MOLECULE
furan
 9 9 0 0 0
****
USER_CHARGES
INVALID_CHARGES
Pose:  22 Cluster:  22 Fr_nu: 142056 TotEn:    -7.72
@<TRIPOS>ATOM
      1 C1        -49.1883  -12.5169  -43.7028 C.2    1 LIG      -0.26000
      2 C2        -49.6494  -11.6174  -42.7120 C.2    1 LIG      -0.26000
      3 C3        -49.1740  -13.7597  -43.1135 C.2    1 LIG       0.09300
      4 C4        -49.8841  -12.3747  -41.5880 C.2    1 LIG       0.09300
      5 O1        -49.5969  -13.6817  -41.8245 O.3    1 LIG      -0.29200
      6 H1        -48.9017  -12.2879  -44.7190 H      1 LIG       0.17500
      7 H2        -49.7929  -10.5506  -42.8056 H      1 LIG       0.17500
      8 H3        -48.9052  -14.7475  -43.4583 H      1 LIG       0.13800
      9 H4        -50.2379  -12.1462  -40.5932 H      1 LIG       0.13800
@<TRIPOS>BOND
      1       1       2 1
      2       1       3 2
      3       2       4 2
      4       3       5 1
      5       4       5 1
      6       1       6 1
      7       2       7 1
      8       3       8 1
      9       4       9 1
@<TRIPOS>ALT_TYPE
CGenFF_4.0_ALT_TYPE_SET
CGenFF_4.0 1 CG2R51 2 CG2R51 3 CG2R51 4 CG2R51 5 OG2R50 6 HGR51 7 HGR51 8 HGR52 9 HGR52
@<TRIPOS>MOLECULE
furan
 9 9 0 0 0
****
USER_CHARGES
INVALID_CHARGES
Pose:  23 Cluster:  23 Fr_nu: 1379313 TotEn:    -7.68
@<TRIPOS>ATOM
      1 C1        -68.2180   -3.3970  -27.0922 C.2    1 LIG      -0.26000
      2 C2        -69.0277   -4.2066  -27.9241 C.2    1 LIG      -0.26000
      3 C3        -67.3142   -2.7783  -27.9242 C.2    1 LIG       0.09300
      4 C4        -68.5610   -4.0249  -29.2052 C.2    1 LIG       0.09300
      5 O1        -67.5166   -3.1555  -29.2138 O.3    1 LIG      -0.29200
      6 H1        -68.2846   -3.2795  -26.0202 H      1 LIG       0.17500
      7 H2        -69.8489   -4.8429  -27.6271 H      1 LIG       0.17500
      8 H3        -66.5073   -2.0782  -27.7631 H      1 LIG       0.13800
      9 H4        -68.8484   -4.4201  -30.1686 H      1 LIG       0.13800
@<TRIPOS>BOND
      1       1       2 1
      2       1       3 2
      3       2       4 2
      4       3       5 1
      5       4       5 1
      6       1       6 1
      7       2       7 1
      8       3       8 1
      9       4       9 1
@<TRIPOS>ALT_TYPE
CGenFF_4.0_ALT_TYPE_SET
CGenFF_4.0 1 CG2R51 2 CG2R51 3 CG2R51 4 CG2R51 5 OG2R50 6 HGR51 7 HGR51 8 HGR52 9 HGR52
@<TRIPOS>MOLECULE
furan
 9 9 0 0 0
****
USER_CHARGES
INVALID_CHARGES
Pose:  24 Cluster:  24 Fr_nu: 2732925 TotEn:    -7.62
@<TRIPOS>ATOM
      1 C1        -87.1620  -35.1923  -32.8606 C.2    1 LIG      -0.26000
      2 C2        -87.4777  -35.9586  -34.0079 C.2    1 LIG      -0.26000
      3 C3        -86.7995  -33.9477  -33.3205 C.2    1 LIG       0.09300
      4 C4        -87.2857  -35.1276  -35.0871 C.2    1 LIG       0.09300
      5 O1        -86.8723  -33.8999  -34.6765 O.3    1 LIG      -0.29200
      6 H1        -87.1942  -35.5078  -31.8278 H      1 LIG       0.17500
      7 H2        -87.8046  -36.9878  -34.0438 H      1 LIG       0.17500
      8 H3        -86.4818  -33.0353  -32.8369 H      1 LIG       0.13800
      9 H4        -87.3941  -35.2516  -36.1547 H      1 LIG       0.13800
@<TRIPOS>BOND
      1       1       2 1
      2       1       3 2
      3       2       4 2
      4       3       5 1
      5       4       5 1
      6       1       6 1
      7       2       7 1
      8       3       8 1
      9       4       9 1
@<TRIPOS>ALT_TYPE
CGenFF_4.0_ALT_TYPE_SET
CGenFF_4.0 1 CG2R51 2 CG2R51 3 CG2R51 4 CG2R51 5 OG2R50 6 HGR51 7 HGR51 8 HGR52 9 HGR52
@<TRIPOS>MOLECULE
furan
 9 9 0 0 0
****
USER_CHARGES
INVALID_CHARGES
Pose:  25 Cluster:  25 Fr_nu: 223057 TotEn:    -7.54
@<TRIPOS>ATOM
      1 C1        -50.1701  -11.9617  -42.6997 C.2    1 LIG      -0.26000
      2 C2        -48.9446  -11.3510  -43.0580 C.2    1 LIG      -0.26000
      3 C3        -49.9101  -12.7084  -41.5742 C.2    1 LIG       0.09300
      4 C4        -48.0231  -11.7681  -42.1259 C.2    1 LIG       0.09300
      5 O1        -48.6036  -12.5957  -41.2179 O.3    1 LIG      -0.29200
      6 H1        -51.1235  -11.8695  -43.1995 H      1 LIG       0.17500
      7 H2        -48.7566  -10.6894  -43.8913 H      1 LIG       0.17500
      8 H3        -50.5145  -13.3414  -40.9408 H      1 LIG       0.13800
      9 H4        -46.9704  -11.5759  -41.9775 H      1 LIG       0.13800
@<TRIPOS>BOND
      1       1       2 1
      2       1       3 2
      3       2       4 2
      4       3       5 1
      5       4       5 1
      6       1       6 1
      7       2       7 1
      8       3       8 1
      9       4       9 1
@<TRIPOS>ALT_TYPE
CGenFF_4.0_ALT_TYPE_SET
CGenFF_4.0 1 CG2R51 2 CG2R51 3 CG2R51 4 CG2R51 5 OG2R50 6 HGR51 7 HGR51 8 HGR52 9 HGR52
@<TRIPOS>MOLECULE
furan
 9 9 0 0 0
****
USER_CHARGES
INVALID_CHARGES
Pose:  26 Cluster:  26 Fr_nu: 117409 TotEn:    -7.53
@<TRIPOS>ATOM
      1 C1        -73.1715  -24.4072  -42.5655 C.2    1 LIG      -0.26000
      2 C2        -73.6847  -23.3451  -41.7833 C.2    1 LIG      -0.26000
      3 C3        -73.2020  -23.9705  -43.8695 C.2    1 LIG       0.09300
      4 C4        -73.9921  -22.3351  -42.6650 C.2    1 LIG       0.09300
      5 O1        -73.7007  -22.7084  -43.9387 O.3    1 LIG      -0.29200
      6 H1        -72.8235  -25.3706  -42.2219 H      1 LIG       0.17500
      7 H2        -73.8142  -23.3190  -40.7109 H      1 LIG       0.17500
      8 H3        -72.9183  -24.4134  -44.8131 H      1 LIG       0.13800
      9 H4        -74.4029  -21.3425  -42.5509 H      1 LIG       0.13800
@<TRIPOS>BOND
      1       1       2 1
      2       1       3 2
      3       2       4 2
      4       3       5 1
      5       4       5 1
      6       1       6 1
      7       2       7 1
      8       3       8 1
      9       4       9 1
@<TRIPOS>ALT_TYPE
CGenFF_4.0_ALT_TYPE_SET
CGenFF_4.0 1 CG2R51 2 CG2R51 3 CG2R51 4 CG2R51 5 OG2R50 6 HGR51 7 HGR51 8 HGR52 9 HGR52
@<TRIPOS>MOLECULE
furan
 9 9 0 0 0
****
USER_CHARGES
INVALID_CHARGES
Pose:  27 Cluster:  27 Fr_nu: 511024 TotEn:    -7.51
@<TRIPOS>ATOM
      1 C1        -61.6058   -6.1427  -55.6624 C.2    1 LIG      -0.26000
      2 C2        -61.8340   -4.7670  -55.4203 C.2    1 LIG      -0.26000
      3 C3        -62.7578   -6.6253  -56.2386 C.2    1 LIG       0.09300
      4 C4        -63.1090   -4.5069  -55.8660 C.2    1 LIG       0.09300
      5 O1        -63.6790   -5.6345  -56.3664 O.3    1 LIG      -0.29200
      6 H1        -60.7137   -6.7114  -55.4437 H      1 LIG       0.17500
      7 H2        -61.1540   -4.0541  -54.9767 H      1 LIG       0.17500
      8 H3        -63.0640   -7.5972  -56.5972 H      1 LIG       0.13800
      9 H4        -63.7237   -3.6191  -55.8965 H      1 LIG       0.13800
@<TRIPOS>BOND
      1       1       2 1
      2       1       3 2
      3       2       4 2
      4       3       5 1
      5       4       5 1
      6       1       6 1
      7       2       7 1
      8       3       8 1
      9       4       9 1
@<TRIPOS>ALT_TYPE
CGenFF_4.0_ALT_TYPE_SET
CGenFF_4.0 1 CG2R51 2 CG2R51 3 CG2R51 4 CG2R51 5 OG2R50 6 HGR51 7 HGR51 8 HGR52 9 HGR52
@<TRIPOS>MOLECULE
furan
 9 9 0 0 0
****
USER_CHARGES
INVALID_CHARGES
Pose:  28 Cluster:  28 Fr_nu: 223269 TotEn:    -7.51
@<TRIPOS>ATOM
      1 C1        -49.6287  -12.2434  -43.9176 C.2    1 LIG      -0.26000
      2 C2        -48.9446  -11.3510  -43.0580 C.2    1 LIG      -0.26000
      3 C3        -50.5621  -12.8852  -43.1372 C.2    1 LIG       0.09300
      4 C4        -49.5088  -11.5110  -41.8138 C.2    1 LIG       0.09300
      5 O1        -50.4956  -12.4444  -41.8536 O.3    1 LIG      -0.29200
      6 H1        -49.4620  -12.3997  -44.9735 H      1 LIG       0.17500
      7 H2        -48.1410  -10.6755  -43.3136 H      1 LIG       0.17500
      8 H3        -51.3095  -13.6399  -43.3342 H      1 LIG       0.13800
      9 H4        -49.3306  -11.0597  -40.8486 H      1 LIG       0.13800
@<TRIPOS>BOND
      1       1       2 1
      2       1       3 2
      3       2       4 2
      4       3       5 1
      5       4       5 1
      6       1       6 1
      7       2       7 1
      8       3       8 1
      9       4       9 1
@<TRIPOS>ALT_TYPE
CGenFF_4.0_ALT_TYPE_SET
CGenFF_4.0 1 CG2R51 2 CG2R51 3 CG2R51 4 CG2R51 5 OG2R50 6 HGR51 7 HGR51 8 HGR52 9 HGR52
@<TRIPOS>MOLECULE
furan
 9 9 0 0 0
****
USER_CHARGES
INVALID_CHARGES
Pose:  29 Cluster:  29 Fr_nu: 1197053 TotEn:    -7.49
@<TRIPOS>ATOM
      1 C1        -50.0689  -12.3129  -41.9129 C.2    1 LIG      -0.26000
      2 C2        -49.9324  -12.7321  -43.2579 C.2    1 LIG      -0.26000
      3 C3        -49.0681  -11.3947  -41.6955 C.2    1 LIG       0.09300
      4 C4        -48.8580  -12.0400  -43.7665 C.2    1 LIG       0.09300
      5 O1        -48.3256  -11.2226  -42.8205 O.3    1 LIG      -0.29200
      6 H1        -50.8044  -12.6396  -41.1920 H      1 LIG       0.17500
      7 H2        -50.5412  -13.4488  -43.7900 H      1 LIG       0.17500
      8 H3        -48.7670  -10.8049  -40.8420 H      1 LIG       0.13800
      9 H4        -48.3721  -12.0176  -44.7311 H      1 LIG       0.13800
@<TRIPOS>BOND
      1       1       2 1
      2       1       3 2
      3       2       4 2
      4       3       5 1
      5       4       5 1
      6       1       6 1
      7       2       7 1
      8       3       8 1
      9       4       9 1
@<TRIPOS>ALT_TYPE
CGenFF_4.0_ALT_TYPE_SET
CGenFF_4.0 1 CG2R51 2 CG2R51 3 CG2R51 4 CG2R51 5 OG2R50 6 HGR51 7 HGR51 8 HGR52 9 HGR52
@<TRIPOS>MOLECULE
furan
 9 9 0 0 0
****
USER_CHARGES
INVALID_CHARGES
Pose:  30 Cluster:  30 Fr_nu:   8124 TotEn:    -7.45
@<TRIPOS>ATOM
      1 C1        -69.8039   -5.1796  -47.4577 C.2    1 LIG      -0.26000
      2 C2        -70.8592   -5.6477  -48.2766 C.2    1 LIG      -0.26000
      3 C3        -69.7336   -6.0468  -46.3924 C.2    1 LIG       0.09300
      4 C4        -71.3584   -6.7677  -47.6533 C.2    1 LIG       0.09300
      5 O1        -70.6776   -7.0178  -46.5041 O.3    1 LIG      -0.29200
      6 H1        -69.1739   -4.3177  -47.6231 H      1 LIG       0.17500
      7 H2        -71.2117   -5.2222  -49.2050 H      1 LIG       0.17500
      8 H3        -69.1010   -6.1082  -45.5188 H      1 LIG       0.13800
      9 H4        -72.1530   -7.4614  -47.8865 H      1 LIG       0.13800
@<TRIPOS>BOND
      1       1       2 1
      2       1       3 2
      3       2       4 2
      4       3       5 1
      5       4       5 1
      6       1       6 1
      7       2       7 1
      8       3       8 1
      9       4       9 1
@<TRIPOS>ALT_TYPE
CGenFF_4.0_ALT_TYPE_SET
CGenFF_4.0 1 CG2R51 2 CG2R51 3 CG2R51 4 CG2R51 5 OG2R50 6 HGR51 7 HGR51 8 HGR52 9 HGR52
@<TRIPOS>MOLECULE
furan
 9 9 0 0 0
****
USER_CHARGES
INVALID_CHARGES
Pose:  31 Cluster:  31 Fr_nu:   7031 TotEn:    -7.25
@<TRIPOS>ATOM
      1 C1        -50.7249  -11.8636  -43.6885 C.2    1 LIG      -0.26000
      2 C2        -50.2074  -10.7540  -42.9784 C.2    1 LIG      -0.26000
      3 C3        -49.6417  -12.6438  -44.0201 C.2    1 LIG       0.09300
      4 C4        -48.8449  -10.9353  -42.9266 C.2    1 LIG       0.09300
      5 O1        -48.4920  -12.0850  -43.5592 O.3    1 LIG      -0.29200
      6 H1        -51.7580  -12.0687  -43.9290 H      1 LIG       0.17500
      7 H2        -50.7587   -9.9259  -42.5568 H      1 LIG       0.17500
      8 H3        -49.5273  -13.5769  -44.5524 H      1 LIG       0.13800
      9 H4        -48.0310  -10.3678  -42.4994 H      1 LIG       0.13800
@<TRIPOS>BOND
      1       1       2 1
      2       1       3 2
      3       2       4 2
      4       3       5 1
      5       4       5 1
      6       1       6 1
      7       2       7 1
      8       3       8 1
      9       4       9 1
@<TRIPOS>ALT_TYPE
CGenFF_4.0_ALT_TYPE_SET
CGenFF_4.0 1 CG2R51 2 CG2R51 3 CG2R51 4 CG2R51 5 OG2R50 6 HGR51 7 HGR51 8 HGR52 9 HGR52
@<TRIPOS>MOLECULE
furan
 9 9 0 0 0
****
USER_CHARGES
INVALID_CHARGES
Pose:  32 Cluster:  32 Fr_nu: 1808748 TotEn:    -7.21
@<TRIPOS>ATOM
      1 C1        -74.9899  -23.1332  -43.4179 C.2    1 LIG      -0.26000
      2 C2        -73.7987  -23.6824  -43.9494 C.2    1 LIG      -0.26000
      3 C3        -74.6791  -22.7026  -42.1491 C.2    1 LIG       0.09300
      4 C4        -72.8448  -23.5482  -42.9675 C.2    1 LIG       0.09300
      5 O1        -73.3734  -22.9518  -41.8669 O.3    1 LIG      -0.29200
      6 H1        -75.9545  -23.0607  -43.8992 H      1 LIG       0.17500
      7 H2        -73.6534  -24.1210  -44.9262 H      1 LIG       0.17500
      8 H3        -75.2440  -22.2232  -41.3629 H      1 LIG       0.13800
      9 H4        -71.7994  -23.8121  -42.8998 H      1 LIG       0.13800
@<TRIPOS>BOND
      1       1       2 1
      2       1       3 2
      3       2       4 2
      4       3       5 1
      5       4       5 1
      6       1       6 1
      7       2       7 1
      8       3       8 1
      9       4       9 1
@<TRIPOS>ALT_TYPE
CGenFF_4.0_ALT_TYPE_SET
CGenFF_4.0 1 CG2R51 2 CG2R51 3 CG2R51 4 CG2R51 5 OG2R50 6 HGR51 7 HGR51 8 HGR52 9 HGR52
@<TRIPOS>MOLECULE
furan
 9 9 0 0 0
****
USER_CHARGES
INVALID_CHARGES
Pose:  33 Cluster:  33 Fr_nu:   7177 TotEn:    -7.21
@<TRIPOS>ATOM
      1 C1        -49.8491  -12.8352  -43.5257 C.2    1 LIG      -0.26000
      2 C2        -48.5897  -12.2018  -43.3988 C.2    1 LIG      -0.26000
      3 C3        -50.7840  -11.9106  -43.1217 C.2    1 LIG       0.09300
      4 C4        -48.8449  -10.9353  -42.9266 C.2    1 LIG       0.09300
      5 O1        -50.1801  -10.7499  -42.7551 O.3    1 LIG      -0.29200
      6 H1        -50.0501  -13.8399  -43.8681 H      1 LIG       0.17500
      7 H2        -47.6177  -12.6164  -43.6237 H      1 LIG       0.17500
      8 H3        -51.8613  -11.9226  -43.0422 H      1 LIG       0.13800
      9 H4        -48.2194  -10.0913  -42.6748 H      1 LIG       0.13800
@<TRIPOS>BOND
      1       1       2 1
      2       1       3 2
      3       2       4 2
      4       3       5 1
      5       4       5 1
      6       1       6 1
      7       2       7 1
      8       3       8 1
      9       4       9 1
@<TRIPOS>ALT_TYPE
CGenFF_4.0_ALT_TYPE_SET
CGenFF_4.0 1 CG2R51 2 CG2R51 3 CG2R51 4 CG2R51 5 OG2R50 6 HGR51 7 HGR51 8 HGR52 9 HGR52
@<TRIPOS>MOLECULE
furan
 9 9 0 0 0
****
USER_CHARGES
INVALID_CHARGES
Pose:  34 Cluster:  34 Fr_nu: 1808902 TotEn:    -7.19
@<TRIPOS>ATOM
      1 C1        -73.7945  -22.8471  -43.0839 C.2    1 LIG      -0.26000
      2 C2        -74.1651  -23.8466  -44.0150 C.2    1 LIG      -0.26000
      3 C3        -74.7506  -22.8725  -42.0954 C.2    1 LIG       0.09300
      4 C4        -75.3212  -24.4116  -43.5289 C.2    1 LIG       0.09300
      5 O1        -75.6847  -23.8234  -42.3591 O.3    1 LIG      -0.29200
      6 H1        -72.9380  -22.1900  -43.1281 H      1 LIG       0.17500
      7 H2        -73.6534  -24.1210  -44.9262 H      1 LIG       0.17500
      8 H3        -74.9005  -22.3096  -41.1856 H      1 LIG       0.13800
      9 H4        -75.9724  -25.1995  -43.8784 H      1 LIG       0.13800
@<TRIPOS>BOND
      1       1       2 1
      2       1       3 2
      3       2       4 2
      4       3       5 1
      5       4       5 1
      6       1       6 1
      7       2       7 1
      8       3       8 1
      9       4       9 1
@<TRIPOS>ALT_TYPE
CGenFF_4.0_ALT_TYPE_SET
CGenFF_4.0 1 CG2R51 2 CG2R51 3 CG2R51 4 CG2R51 5 OG2R50 6 HGR51 7 HGR51 8 HGR52 9 HGR52
@<TRIPOS>MOLECULE
furan
 9 9 0 0 0
****
USER_CHARGES
INVALID_CHARGES
Pose:  35 Cluster:  35 Fr_nu:    184 TotEn:    -7.16
@<TRIPOS>ATOM
      1 C1        -46.4836   -9.7742  -36.8999 C.2    1 LIG      -0.26000
      2 C2        -47.4770   -8.7701  -36.8098 C.2    1 LIG      -0.26000
      3 C3        -45.8039   -9.5352  -38.0716 C.2    1 LIG       0.09300
      4 C4        -47.3334   -7.9889  -37.9329 C.2    1 LIG       0.09300
      5 O1        -46.3157   -8.4486  -38.7071 O.3    1 LIG      -0.29200
      6 H1        -46.2878  -10.5726  -36.1988 H      1 LIG       0.17500
      7 H2        -48.2062   -8.6328  -36.0245 H      1 LIG       0.17500
      8 H3        -44.9755  -10.0197  -38.5675 H      1 LIG       0.13800
      9 H4        -47.8486   -7.1164  -38.3073 H      1 LIG       0.13800
@<TRIPOS>BOND
      1       1       2 1
      2       1       3 2
      3       2       4 2
      4       3       5 1
      5       4       5 1
      6       1       6 1
      7       2       7 1
      8       3       8 1
      9       4       9 1
@<TRIPOS>ALT_TYPE
CGenFF_4.0_ALT_TYPE_SET
CGenFF_4.0 1 CG2R51 2 CG2R51 3 CG2R51 4 CG2R51 5 OG2R50 6 HGR51 7 HGR51 8 HGR52 9 HGR52
@<TRIPOS>MOLECULE
furan
 9 9 0 0 0
****
USER_CHARGES
INVALID_CHARGES
Pose:  36 Cluster:  36 Fr_nu: 134842 TotEn:    -7.15
@<TRIPOS>ATOM
      1 C1        -61.0555  -21.0458  -40.6351 C.2    1 LIG      -0.26000
      2 C2        -62.1979  -21.1523  -39.8064 C.2    1 LIG      -0.26000
      3 C3        -60.9578  -22.2422  -41.3067 C.2    1 LIG       0.09300
      4 C4        -62.7170  -22.4062  -40.0308 C.2    1 LIG       0.09300
      5 O1        -61.9669  -23.0769  -40.9442 O.3    1 LIG      -0.29200
      6 H1        -60.3866  -20.2027  -40.7305 H      1 LIG       0.17500
      7 H2        -62.5936  -20.4082  -39.1304 H      1 LIG       0.17500
      8 H3        -60.2661  -22.6349  -42.0378 H      1 LIG       0.13800
      9 H4        -63.5694  -22.9431  -39.6409 H      1 LIG       0.13800
@<TRIPOS>BOND
      1       1       2 1
      2       1       3 2
      3       2       4 2
      4       3       5 1
      5       4       5 1
      6       1       6 1
      7       2       7 1
      8       3       8 1
      9       4       9 1
@<TRIPOS>ALT_TYPE
CGenFF_4.0_ALT_TYPE_SET
CGenFF_4.0 1 CG2R51 2 CG2R51 3 CG2R51 4 CG2R51 5 OG2R50 6 HGR51 7 HGR51 8 HGR52 9 HGR52
@<TRIPOS>MOLECULE
furan
 9 9 0 0 0
****
USER_CHARGES
INVALID_CHARGES
Pose:  37 Cluster:  37 Fr_nu:  23292 TotEn:    -7.09
@<TRIPOS>ATOM
      1 C1        -75.3368  -24.0004  -43.9227 C.2    1 LIG      -0.26000
      2 C2        -74.7000  -23.1239  -43.0120 C.2    1 LIG      -0.26000
      3 C3        -74.4760  -24.1370  -44.9868 C.2    1 LIG       0.09300
      4 C4        -73.4954  -22.7875  -43.5844 C.2    1 LIG       0.09300
      5 O1        -73.3511  -23.4009  -44.7884 O.3    1 LIG      -0.29200
      6 H1        -76.3026  -24.4730  -43.8171 H      1 LIG       0.17500
      7 H2        -75.0724  -22.7806  -42.0576 H      1 LIG       0.17500
      8 H3        -74.5139  -24.6924  -45.9127 H      1 LIG       0.13800
      9 H4        -72.6728  -22.1572  -43.2792 H      1 LIG       0.13800
@<TRIPOS>BOND
      1       1       2 1
      2       1       3 2
      3       2       4 2
      4       3       5 1
      5       4       5 1
      6       1       6 1
      7       2       7 1
      8       3       8 1
      9       4       9 1
@<TRIPOS>ALT_TYPE
CGenFF_4.0_ALT_TYPE_SET
CGenFF_4.0 1 CG2R51 2 CG2R51 3 CG2R51 4 CG2R51 5 OG2R50 6 HGR51 7 HGR51 8 HGR52 9 HGR52
@<TRIPOS>MOLECULE
furan
 9 9 0 0 0
****
USER_CHARGES
INVALID_CHARGES
Pose:  38 Cluster:  38 Fr_nu: 156929 TotEn:    -7.00
@<TRIPOS>ATOM
      1 C1        -49.3897  -11.8756  -41.7836 C.2    1 LIG      -0.26000
      2 C2        -48.4294  -11.5936  -42.7844 C.2    1 LIG      -0.26000
      3 C3        -50.5233  -12.2849  -42.4464 C.2    1 LIG       0.09300
      4 C4        -49.0447  -11.8509  -43.9874 C.2    1 LIG       0.09300
      5 O1        -50.3212  -12.2728  -43.7901 O.3    1 LIG      -0.29200
      6 H1        -49.2707  -11.7905  -40.7131 H      1 LIG       0.17500
      7 H2        -47.4156  -11.2465  -42.6461 H      1 LIG       0.17500
      8 H3        -51.5041  -12.6031  -42.1241 H      1 LIG       0.13800
      9 H4        -48.7273  -11.7870  -45.0181 H      1 LIG       0.13800
@<TRIPOS>BOND
      1       1       2 1
      2       1       3 2
      3       2       4 2
      4       3       5 1
      5       4       5 1
      6       1       6 1
      7       2       7 1
      8       3       8 1
      9       4       9 1
@<TRIPOS>ALT_TYPE
CGenFF_4.0_ALT_TYPE_SET
CGenFF_4.0 1 CG2R51 2 CG2R51 3 CG2R51 4 CG2R51 5 OG2R50 6 HGR51 7 HGR51 8 HGR52 9 HGR52
@<TRIPOS>MOLECULE
furan
 9 9 0 0 0
****
USER_CHARGES
INVALID_CHARGES
Pose:  39 Cluster:  39 Fr_nu: 322603 TotEn:    -6.77
@<TRIPOS>ATOM
      1 C1        -42.1773  -12.7121  -35.5725 C.2    1 LIG      -0.26000
      2 C2        -41.3066  -13.7893  -35.2814 C.2    1 LIG      -0.26000
      3 C3        -41.5255  -11.9343  -36.5011 C.2    1 LIG       0.09300
      4 C4        -40.1850  -13.5931  -36.0530 C.2    1 LIG       0.09300
      5 O1        -40.3105  -12.4646  -36.7995 O.3    1 LIG      -0.29200
      6 H1        -43.1570  -12.5256  -35.1570 H      1 LIG       0.17500
      7 H2        -41.4756  -14.6066  -34.5953 H      1 LIG       0.17500
      8 H3        -41.7779  -11.0218  -37.0213 H      1 LIG       0.13800
      9 H4        -39.2599  -14.1367  -36.1791 H      1 LIG       0.13800
@<TRIPOS>BOND
      1       1       2 1
      2       1       3 2
      3       2       4 2
      4       3       5 1
      5       4       5 1
      6       1       6 1
      7       2       7 1
      8       3       8 1
      9       4       9 1
@<TRIPOS>ALT_TYPE
CGenFF_4.0_ALT_TYPE_SET
CGenFF_4.0 1 CG2R51 2 CG2R51 3 CG2R51 4 CG2R51 5 OG2R50 6 HGR51 7 HGR51 8 HGR52 9 HGR52
@<TRIPOS>MOLECULE
furan
 9 9 0 0 0
****
USER_CHARGES
INVALID_CHARGES
Pose:  40 Cluster:  40 Fr_nu: 108560 TotEn:    -6.68
@<TRIPOS>ATOM
      1 C1        -73.3022  -23.7748  -42.0416 C.2    1 LIG      -0.26000
      2 C2        -74.2678  -22.7786  -42.3213 C.2    1 LIG      -0.26000
      3 C3        -73.3969  -24.6951  -43.0595 C.2    1 LIG       0.09300
      4 C4        -74.8836  -23.1610  -43.4903 C.2    1 LIG       0.09300
      5 O1        -74.3584  -24.3282  -43.9468 O.3    1 LIG      -0.29200
      6 H1        -72.6226  -23.8171  -41.2027 H      1 LIG       0.17500
      7 H2        -74.4873  -21.8925  -41.7433 H      1 LIG       0.17500
      8 H3        -72.8783  -25.6153  -43.2861 H      1 LIG       0.13800
      9 H4        -75.6711  -22.7346  -44.0946 H      1 LIG       0.13800
@<TRIPOS>BOND
      1       1       2 1
      2       1       3 2
      3       2       4 2
      4       3       5 1
      5       4       5 1
      6       1       6 1
      7       2       7 1
      8       3       8 1
      9       4       9 1
@<TRIPOS>ALT_TYPE
CGenFF_4.0_ALT_TYPE_SET
CGenFF_4.0 1 CG2R51 2 CG2R51 3 CG2R51 4 CG2R51 5 OG2R50 6 HGR51 7 HGR51 8 HGR52 9 HGR52
@<TRIPOS>MOLECULE
furan
 9 9 0 0 0
****
USER_CHARGES
INVALID_CHARGES
Pose:  41 Cluster:  41 Fr_nu: 2538224 TotEn:    -5.81
@<TRIPOS>ATOM
      1 C1        -50.4118    4.3405  -33.7117 C.2    1 LIG      -0.26000
      2 C2        -49.5791    5.3852  -33.2444 C.2    1 LIG      -0.26000
      3 C3        -50.7451    3.5940  -32.6055 C.2    1 LIG       0.09300
      4 C4        -49.4630    5.2027  -31.8860 C.2    1 LIG       0.09300
      5 O1        -50.1710    4.1129  -31.4887 O.3    1 LIG      -0.29200
      6 H1        -50.7289    4.1546  -34.7277 H      1 LIG       0.17500
      7 H2        -49.1210    6.1729  -33.8250 H      1 LIG       0.17500
      8 H3        -51.3502    2.7120  -32.4535 H      1 LIG       0.13800
      9 H4        -48.9415    5.7327  -31.1024 H      1 LIG       0.13800
@<TRIPOS>BOND
      1       1       2 1
      2       1       3 2
      3       2       4 2
      4       3       5 1
      5       4       5 1
      6       1       6 1
      7       2       7 1
      8       3       8 1
      9       4       9 1
@<TRIPOS>ALT_TYPE
CGenFF_4.0_ALT_TYPE_SET
CGenFF_4.0 1 CG2R51 2 CG2R51 3 CG2R51 4 CG2R51 5 OG2R50 6 HGR51 7 HGR51 8 HGR52 9 HGR52
@<TRIPOS>MOLECULE
furan
 9 9 0 0 0
****
USER_CHARGES
INVALID_CHARGES
Pose:  42 Cluster:  42 Fr_nu: 1926141 TotEn:    -5.69
@<TRIPOS>ATOM
      1 C1        -73.9424  -22.8152  -41.9136 C.2    1 LIG      -0.26000
      2 C2        -73.4586  -23.5248  -40.7887 C.2    1 LIG      -0.26000
      3 C3        -73.6282  -23.5808  -43.0123 C.2    1 LIG       0.09300
      4 C4        -72.8833  -24.6735  -41.2801 C.2    1 LIG       0.09300
      5 O1        -72.9825  -24.7153  -42.6348 O.3    1 LIG      -0.29200
      6 H1        -74.4555  -21.8644  -41.9226 H      1 LIG       0.17500
      7 H2        -73.5215  -23.2353  -39.7496 H      1 LIG       0.17500
      8 H3        -73.7873  -23.4649  -44.0745 H      1 LIG       0.13800
      9 H4        -72.3876  -25.5166  -40.8214 H      1 LIG       0.13800
@<TRIPOS>BOND
      1       1       2 1
      2       1       3 2
      3       2       4 2
      4       3       5 1
      5       4       5 1
      6       1       6 1
      7       2       7 1
      8       3       8 1
      9       4       9 1
@<TRIPOS>ALT_TYPE
CGenFF_4.0_ALT_TYPE_SET
CGenFF_4.0 1 CG2R51 2 CG2R51 3 CG2R51 4 CG2R51 5 OG2R50 6 HGR51 7 HGR51 8 HGR52 9 HGR52
@<TRIPOS>MOLECULE
furan
 9 9 0 0 0
****
USER_CHARGES
INVALID_CHARGES
Pose:  43 Cluster:  43 Fr_nu:     70 TotEn:    -5.51
@<TRIPOS>ATOM
      1 C1        -47.1736   -9.6452  -37.0318 C.2    1 LIG      -0.26000
      2 C2        -48.3086   -8.8023  -36.9645 C.2    1 LIG      -0.26000
      3 C3        -46.1136   -8.8330  -37.3617 C.2    1 LIG       0.09300
      4 C4        -47.8612   -7.5351  -37.2579 C.2    1 LIG       0.09300
      5 O1        -46.5243   -7.5452  -37.5011 O.3    1 LIG      -0.29200
      6 H1        -47.1333  -10.7114  -36.8618 H      1 LIG       0.17500
      7 H2        -49.3254   -9.0832  -36.7311 H      1 LIG       0.17500
      8 H3        -45.0601   -9.0079  -37.5244 H      1 LIG       0.13800
      9 H4        -48.3424   -6.5706  -37.3303 H      1 LIG       0.13800
@<TRIPOS>BOND
      1       1       2 1
      2       1       3 2
      3       2       4 2
      4       3       5 1
      5       4       5 1
      6       1       6 1
      7       2       7 1
      8       3       8 1
      9       4       9 1
@<TRIPOS>ALT_TYPE
CGenFF_4.0_ALT_TYPE_SET
CGenFF_4.0 1 CG2R51 2 CG2R51 3 CG2R51 4 CG2R51 5 OG2R50 6 HGR51 7 HGR51 8 HGR52 9 HGR52
@<TRIPOS>MOLECULE
furan
 9 9 0 0 0
****
USER_CHARGES
INVALID_CHARGES
Pose:  44 Cluster:  44 Fr_nu: 747862 TotEn:    -4.92
@<TRIPOS>ATOM
      1 C1        -72.8128  -23.8767  -42.2104 C.2    1 LIG      -0.26000
      2 C2        -73.8789  -23.8381  -41.2801 C.2    1 LIG      -0.26000
      3 C3        -73.1046  -22.9305  -43.1652 C.2    1 LIG       0.09300
      4 C4        -74.7460  -22.8710  -41.7327 C.2    1 LIG       0.09300
      5 O1        -74.2812  -22.3129  -42.8812 O.3    1 LIG      -0.29200
      6 H1        -71.9412  -24.5147  -42.1880 H      1 LIG       0.17500
      7 H2        -73.9999  -24.4398  -40.3909 H      1 LIG       0.17500
      8 H3        -72.6035  -22.5927  -44.0606 H      1 LIG       0.13800
      9 H4        -75.6864  -22.4816  -41.3708 H      1 LIG       0.13800
@<TRIPOS>BOND
      1       1       2 1
      2       1       3 2
      3       2       4 2
      4       3       5 1
      5       4       5 1
      6       1       6 1
      7       2       7 1
      8       3       8 1
      9       4       9 1
@<TRIPOS>ALT_TYPE
CGenFF_4.0_ALT_TYPE_SET
CGenFF_4.0 1 CG2R51 2 CG2R51 3 CG2R51 4 CG2R51 5 OG2R50 6 HGR51 7 HGR51 8 HGR52 9 HGR52
@<TRIPOS>MOLECULE
pyrimidine
 10 10 0 0 0
****
USER_CHARGES
INVALID_CHARGES
Pose:   1 Cluster:   1 Fr_nu: 4287631 TotEn:   -17.62
@<TRIPOS>ATOM
      1 C1        -50.8575    4.0386  -33.7487 C.ar   1 LIG      -0.13100
      2 C2        -50.5145    5.3213  -34.1249 C.ar   1 LIG       0.28900
      3 C3        -50.5789    3.7058  -32.4389 C.ar   1 LIG       0.28900
      4 C4        -49.7223    5.7737  -32.0429 C.ar   1 LIG       0.50700
      5 N1        -49.9433    6.2183  -33.2947 N.ar   1 LIG      -0.71900
      6 N2        -50.0096    4.5517  -31.5553 N.ar   1 LIG      -0.71900
      7 H1        -51.3148    3.3394  -34.4360 H      1 LIG       0.11500
      8 H2        -50.6949    5.6733  -35.1348 H      1 LIG       0.11400
      9 H3        -50.8123    2.7197  -32.0521 H      1 LIG       0.11400
     10 H4        -49.2634    6.4732  -31.3549 H      1 LIG       0.14100
@<TRIPOS>BOND
      1       1       2 ar
      2       1       3 ar
      3       2       5 ar
      4       3       6 ar
      5       4       5 ar
      6       4       6 ar
      7       1       7 1
      8       2       8 1
      9       3       9 1
     10       4      10 1
@<TRIPOS>ALT_TYPE
CGenFF_4.0_ALT_TYPE_SET
CGenFF_4.0 1 CG2R61 2 CG2R61 3 CG2R61 4 CG2R64 5 NG2R62 6 NG2R62 7 HGR61 8 HGR62 9 HGR62 10 HGR62
@<TRIPOS>MOLECULE
pyrimidine
 10 10 0 0 0
****
USER_CHARGES
INVALID_CHARGES
Pose:   2 Cluster:   2 Fr_nu:  61129 TotEn:   -17.40
@<TRIPOS>ATOM
      1 C1        -41.6494  -11.8169  -36.2171 C.ar   1 LIG      -0.13100
      2 C2        -40.5518  -12.3183  -36.8867 C.ar   1 LIG       0.28900
      3 C3        -42.1895  -12.6432  -35.2530 C.ar   1 LIG       0.28900
      4 C4        -40.6310  -14.2422  -35.6787 C.ar   1 LIG       0.50700
      5 N1        -40.0144  -13.5314  -36.6420 N.ar   1 LIG      -0.71900
      6 N2        -41.7041  -13.8666  -34.9567 N.ar   1 LIG      -0.71900
      7 H1        -42.0598  -10.8398  -36.4341 H      1 LIG       0.11500
      8 H2        -40.0597  -11.7409  -37.6617 H      1 LIG       0.11400
      9 H3        -43.0541  -12.3353  -34.6750 H      1 LIG       0.11400
     10 H4        -40.2209  -15.2210  -35.4620 H      1 LIG       0.14100
@<TRIPOS>BOND
      1       1       2 ar
      2       1       3 ar
      3       2       5 ar
      4       3       6 ar
      5       4       5 ar
      6       4       6 ar
      7       1       7 1
      8       2       8 1
      9       3       9 1
     10       4      10 1
@<TRIPOS>ALT_TYPE
CGenFF_4.0_ALT_TYPE_SET
CGenFF_4.0 1 CG2R61 2 CG2R61 3 CG2R61 4 CG2R64 5 NG2R62 6 NG2R62 7 HGR61 8 HGR62 9 HGR62 10 HGR62
@<TRIPOS>MOLECULE
pyrimidine
 10 10 0 0 0
****
USER_CHARGES
INVALID_CHARGES
Pose:   3 Cluster:   3 Fr_nu: 1512637 TotEn:   -16.26
@<TRIPOS>ATOM
      1 C1        -42.6587  -11.6032  -36.2962 C.ar   1 LIG      -0.13100
      2 C2        -43.0321  -12.6012  -37.1732 C.ar   1 LIG       0.28900
      3 C3        -41.7066  -11.9552  -35.3615 C.ar   1 LIG       0.28900
      4 C4        -41.6013  -14.0690  -36.1906 C.ar   1 LIG       0.50700
      5 N1        -42.5219  -13.8500  -37.1487 N.ar   1 LIG      -0.71900
      6 N2        -41.1546  -13.1835  -35.2796 N.ar   1 LIG      -0.71900
      7 H1        -43.0847  -10.6098  -36.3386 H      1 LIG       0.11500
      8 H2        -43.7743  -12.4185  -37.9426 H      1 LIG       0.11400
      9 H3        -41.3511  -11.2377  -34.6299 H      1 LIG       0.11400
     10 H4        -41.1754  -15.0640  -36.1472 H      1 LIG       0.14100
@<TRIPOS>BOND
      1       1       2 ar
      2       1       3 ar
      3       2       5 ar
      4       3       6 ar
      5       4       5 ar
      6       4       6 ar
      7       1       7 1
      8       2       8 1
      9       3       9 1
     10       4      10 1
@<TRIPOS>ALT_TYPE
CGenFF_4.0_ALT_TYPE_SET
CGenFF_4.0 1 CG2R61 2 CG2R61 3 CG2R61 4 CG2R64 5 NG2R62 6 NG2R62 7 HGR61 8 HGR62 9 HGR62 10 HGR62
@<TRIPOS>MOLECULE
pyrimidine
 10 10 0 0 0
****
USER_CHARGES
INVALID_CHARGES
Pose:   4 Cluster:   4 Fr_nu: 350812 TotEn:   -16.09
@<TRIPOS>ATOM
      1 C1        -71.5075    4.0306  -51.3303 C.ar   1 LIG      -0.13100
      2 C2        -71.2715    5.3690  -51.0907 C.ar   1 LIG       0.28900
      3 C3        -71.1934    3.1742  -50.2950 C.ar   1 LIG       0.28900
      4 C4        -70.5029    4.9109  -49.0011 C.ar   1 LIG       0.50700
      5 N1        -70.7682    5.8458  -49.9333 N.ar   1 LIG      -0.71900
      6 N2        -70.6875    3.5815  -49.1124 N.ar   1 LIG      -0.71900
      7 H1        -71.9120    3.6759  -52.2688 H      1 LIG       0.11500
      8 H2        -71.4871    6.1172  -51.8457 H      1 LIG       0.11400
      9 H3        -71.3438    2.1044  -50.3908 H      1 LIG       0.11400
     10 H4        -70.0968    5.2657  -48.0618 H      1 LIG       0.14100
@<TRIPOS>BOND
      1       1       2 ar
      2       1       3 ar
      3       2       5 ar
      4       3       6 ar
      5       4       5 ar
      6       4       6 ar
      7       1       7 1
      8       2       8 1
      9       3       9 1
     10       4      10 1
@<TRIPOS>ALT_TYPE
CGenFF_4.0_ALT_TYPE_SET
CGenFF_4.0 1 CG2R61 2 CG2R61 3 CG2R61 4 CG2R64 5 NG2R62 6 NG2R62 7 HGR61 8 HGR62 9 HGR62 10 HGR62
@<TRIPOS>MOLECULE
pyrimidine
 10 10 0 0 0
****
USER_CHARGES
INVALID_CHARGES
Pose:   5 Cluster:   5 Fr_nu: 4020304 TotEn:   -15.92
@<TRIPOS>ATOM
      1 C1        -85.8520  -26.8542  -33.8332 C.ar   1 LIG      -0.13100
      2 C2        -85.1213  -26.6937  -32.6736 C.ar   1 LIG       0.28900
      3 C3        -86.8549  -27.8005  -33.7808 C.ar   1 LIG       0.28900
      4 C4        -86.3495  -28.2895  -31.6192 C.ar   1 LIG       0.50700
      5 N1        -85.3438  -27.3971  -31.5441 N.ar   1 LIG      -0.71900
      6 N2        -87.1322  -28.5392  -32.6864 N.ar   1 LIG      -0.71900
      7 H1        -85.6515  -26.2760  -34.7253 H      1 LIG       0.11500
      8 H2        -84.3123  -25.9733  -32.6194 H      1 LIG       0.11400
      9 H3        -87.4817  -27.9974  -34.6438 H      1 LIG       0.11400
     10 H4        -86.5497  -28.8693  -30.7265 H      1 LIG       0.14100
@<TRIPOS>BOND
      1       1       2 ar
      2       1       3 ar
      3       2       5 ar
      4       3       6 ar
      5       4       5 ar
      6       4       6 ar
      7       1       7 1
      8       2       8 1
      9       3       9 1
     10       4      10 1
@<TRIPOS>ALT_TYPE
CGenFF_4.0_ALT_TYPE_SET
CGenFF_4.0 1 CG2R61 2 CG2R61 3 CG2R61 4 CG2R64 5 NG2R62 6 NG2R62 7 HGR61 8 HGR62 9 HGR62 10 HGR62
@<TRIPOS>MOLECULE
pyrimidine
 10 10 0 0 0
****
USER_CHARGES
INVALID_CHARGES
Pose:   6 Cluster:   6 Fr_nu: 288125 TotEn:   -15.46
@<TRIPOS>ATOM
      1 C1        -48.8245  -11.7253  -41.8746 C.ar   1 LIG      -0.13100
      2 C2        -47.4822  -11.6734  -41.5583 C.ar   1 LIG       0.28900
      3 C3        -49.4521  -12.9273  -41.6190 C.ar   1 LIG       0.28900
      4 C4        -47.5192  -13.8262  -40.8298 C.ar   1 LIG       0.50700
      5 N1        -46.7955  -12.7089  -41.0325 N.ar   1 LIG      -0.71900
      6 N2        -48.8277  -14.0026  -41.0953 N.ar   1 LIG      -0.71900
      7 H1        -49.3505  -10.8789  -42.2956 H      1 LIG       0.11500
      8 H2        -46.9048  -10.7704  -41.7242 H      1 LIG       0.11400
      9 H3        -50.5061  -13.0634  -41.8354 H      1 LIG       0.11400
     10 H4        -46.9926  -14.6742  -40.4092 H      1 LIG       0.14100
@<TRIPOS>BOND
      1       1       2 ar
      2       1       3 ar
      3       2       5 ar
      4       3       6 ar
      5       4       5 ar
      6       4       6 ar
      7       1       7 1
      8       2       8 1
      9       3       9 1
     10       4      10 1
@<TRIPOS>ALT_TYPE
CGenFF_4.0_ALT_TYPE_SET
CGenFF_4.0 1 CG2R61 2 CG2R61 3 CG2R61 4 CG2R64 5 NG2R62 6 NG2R62 7 HGR61 8 HGR62 9 HGR62 10 HGR62
@<TRIPOS>MOLECULE
pyrimidine
 10 10 0 0 0
****
USER_CHARGES
INVALID_CHARGES
Pose:   7 Cluster:   7 Fr_nu: 4317473 TotEn:   -15.15
@<TRIPOS>ATOM
      1 C1        -85.2204  -22.5133  -33.7575 C.ar   1 LIG      -0.13100
      2 C2        -86.2036  -22.1135  -34.6396 C.ar   1 LIG       0.28900
      3 C3        -85.0429  -21.7036  -32.6544 C.ar   1 LIG       0.28900
      4 C4        -86.6920  -20.3040  -33.3534 C.ar   1 LIG       0.50700
      5 N1        -86.9611  -21.0103  -34.4680 N.ar   1 LIG      -0.71900
      6 N2        -85.7635  -20.5873  -32.4200 N.ar   1 LIG      -0.71900
      7 H1        -84.6275  -23.4033  -33.9203 H      1 LIG       0.11500
      8 H2        -86.4154  -22.6867  -35.5357 H      1 LIG       0.11400
      9 H3        -84.2931  -21.9367  -31.9061 H      1 LIG       0.11400
     10 H4        -87.2849  -19.4123  -33.1908 H      1 LIG       0.14100
@<TRIPOS>BOND
      1       1       2 ar
      2       1       3 ar
      3       2       5 ar
      4       3       6 ar
      5       4       5 ar
      6       4       6 ar
      7       1       7 1
      8       2       8 1
      9       3       9 1
     10       4      10 1
@<TRIPOS>ALT_TYPE
CGenFF_4.0_ALT_TYPE_SET
CGenFF_4.0 1 CG2R61 2 CG2R61 3 CG2R61 4 CG2R64 5 NG2R62 6 NG2R62 7 HGR61 8 HGR62 9 HGR62 10 HGR62
@<TRIPOS>MOLECULE
pyrimidine
 10 10 0 0 0
****
USER_CHARGES
INVALID_CHARGES
Pose:   8 Cluster:   8 Fr_nu: 2448650 TotEn:   -14.80
@<TRIPOS>ATOM
      1 C1        -42.1238  -12.3469  -35.9491 C.ar   1 LIG      -0.13100
      2 C2        -40.8944  -12.4565  -35.3319 C.ar   1 LIG       0.28900
      3 C3        -42.5979  -13.4980  -36.5441 C.ar   1 LIG       0.28900
      4 C4        -40.7445  -14.6502  -35.9083 C.ar   1 LIG       0.50700
      5 N1        -40.1747  -13.5970  -35.2922 N.ar   1 LIG      -0.71900
      6 N2        -41.9321  -14.6715  -36.5429 N.ar   1 LIG      -0.71900
      7 H1        -42.6794  -11.4189  -35.9658 H      1 LIG       0.11500
      8 H2        -40.4406  -11.6044  -34.8375 H      1 LIG       0.11400
      9 H3        -43.5550  -13.5088  -37.0542 H      1 LIG       0.11400
     10 H4        -40.1878  -15.5792  -35.8927 H      1 LIG       0.14100
@<TRIPOS>BOND
      1       1       2 ar
      2       1       3 ar
      3       2       5 ar
      4       3       6 ar
      5       4       5 ar
      6       4       6 ar
      7       1       7 1
      8       2       8 1
      9       3       9 1
     10       4      10 1
@<TRIPOS>ALT_TYPE
CGenFF_4.0_ALT_TYPE_SET
CGenFF_4.0 1 CG2R61 2 CG2R61 3 CG2R61 4 CG2R64 5 NG2R62 6 NG2R62 7 HGR61 8 HGR62 9 HGR62 10 HGR62
@<TRIPOS>MOLECULE
pyrimidine
 10 10 0 0 0
****
USER_CHARGES
INVALID_CHARGES
Pose:   9 Cluster:   9 Fr_nu: 696160 TotEn:   -14.70
@<TRIPOS>ATOM
      1 C1        -49.4159  -11.3191  -42.5397 C.ar   1 LIG      -0.13100
      2 C2        -48.0412  -11.2642  -42.6474 C.ar   1 LIG       0.28900
      3 C3        -49.9304  -12.5074  -42.0628 C.ar   1 LIG       0.28900
      4 C4        -47.8448  -13.3894  -41.8650 C.ar   1 LIG       0.50700
      5 N1        -47.2222  -12.2844  -42.3177 N.ar   1 LIG      -0.71900
      6 N2        -49.1713  -13.5670  -41.7148 N.ar   1 LIG      -0.71900
      7 H1        -50.0489  -10.4851  -42.8117 H      1 LIG       0.11500
      8 H2        -47.5457  -10.3713  -43.0129 H      1 LIG       0.11400
      9 H3        -50.9998  -12.6446  -41.9445 H      1 LIG       0.11400
     10 H4        -47.2113  -14.2249  -41.5937 H      1 LIG       0.14100
@<TRIPOS>BOND
      1       1       2 ar
      2       1       3 ar
      3       2       5 ar
      4       3       6 ar
      5       4       5 ar
      6       4       6 ar
      7       1       7 1
      8       2       8 1
      9       3       9 1
     10       4      10 1
@<TRIPOS>ALT_TYPE
CGenFF_4.0_ALT_TYPE_SET
CGenFF_4.0 1 CG2R61 2 CG2R61 3 CG2R61 4 CG2R64 5 NG2R62 6 NG2R62 7 HGR61 8 HGR62 9 HGR62 10 HGR62
@<TRIPOS>MOLECULE
pyrimidine
 10 10 0 0 0
****
USER_CHARGES
INVALID_CHARGES
Pose:  10 Cluster:  10 Fr_nu: 2955229 TotEn:   -14.32
@<TRIPOS>ATOM
      1 C1        -41.0278  -12.3770  -36.1285 C.ar   1 LIG      -0.13100
      2 C2        -39.7281  -12.5691  -36.5508 C.ar   1 LIG       0.28900
      3 C3        -41.7548  -13.5258  -35.8923 C.ar   1 LIG       0.28900
      4 C4        -39.9817  -14.8265  -36.4681 C.ar   1 LIG       0.50700
      5 N1        -39.1707  -13.7843  -36.7317 N.ar   1 LIG      -0.71900
      6 N2        -41.2616  -14.7713  -36.0526 N.ar   1 LIG      -0.71900
      7 H1        -41.4493  -11.3902  -35.9918 H      1 LIG       0.11500
      8 H2        -39.0798  -11.7255  -36.7617 H      1 LIG       0.11400
      9 H3        -42.7854  -13.4750  -35.5582 H      1 LIG       0.11400
     10 H4        -39.5602  -15.8146  -36.6060 H      1 LIG       0.14100
@<TRIPOS>BOND
      1       1       2 ar
      2       1       3 ar
      3       2       5 ar
      4       3       6 ar
      5       4       5 ar
      6       4       6 ar
      7       1       7 1
      8       2       8 1
      9       3       9 1
     10       4      10 1
@<TRIPOS>ALT_TYPE
CGenFF_4.0_ALT_TYPE_SET
CGenFF_4.0 1 CG2R61 2 CG2R61 3 CG2R61 4 CG2R64 5 NG2R62 6 NG2R62 7 HGR61 8 HGR62 9 HGR62 10 HGR62
@<TRIPOS>MOLECULE
pyrimidine
 10 10 0 0 0
****
USER_CHARGES
INVALID_CHARGES
Pose:  11 Cluster:  11 Fr_nu: 4087865 TotEn:   -14.26
@<TRIPOS>ATOM
      1 C1        -51.4443    3.8237  -34.6262 C.ar   1 LIG      -0.13100
      2 C2        -50.8079    4.9355  -35.1394 C.ar   1 LIG       0.28900
      3 C3        -51.1655    3.5321  -33.3067 C.ar   1 LIG       0.28900
      4 C4        -49.7728    5.3220  -33.1530 C.ar   1 LIG       0.50700
      5 N1        -49.9627    5.7102  -34.4283 N.ar   1 LIG      -0.71900
      6 N2        -50.3315    4.2623  -32.5376 N.ar   1 LIG      -0.71900
      7 H1        -52.1177    3.2199  -35.2198 H      1 LIG       0.11500
      8 H2        -50.9650    5.2430  -36.1676 H      1 LIG       0.11400
      9 H3        -51.6182    2.6770  -32.8166 H      1 LIG       0.11400
     10 H4        -49.0977    5.9257  -32.5588 H      1 LIG       0.14100
@<TRIPOS>BOND
      1       1       2 ar
      2       1       3 ar
      3       2       5 ar
      4       3       6 ar
      5       4       5 ar
      6       4       6 ar
      7       1       7 1
      8       2       8 1
      9       3       9 1
     10       4      10 1
@<TRIPOS>ALT_TYPE
CGenFF_4.0_ALT_TYPE_SET
CGenFF_4.0 1 CG2R61 2 CG2R61 3 CG2R61 4 CG2R64 5 NG2R62 6 NG2R62 7 HGR61 8 HGR62 9 HGR62 10 HGR62
@<TRIPOS>MOLECULE
pyrimidine
 10 10 0 0 0
****
USER_CHARGES
INVALID_CHARGES
Pose:  12 Cluster:  12 Fr_nu: 4263922 TotEn:   -14.24
@<TRIPOS>ATOM
      1 C1        -85.3598  -24.1410  -34.2918 C.ar   1 LIG      -0.13100
      2 C2        -85.5287  -24.7046  -33.0435 C.ar   1 LIG       0.28900
      3 C3        -85.6692  -22.7997  -34.3880 C.ar   1 LIG       0.28900
      4 C4        -86.2331  -22.7202  -32.1874 C.ar   1 LIG       0.50700
      5 N1        -85.9651  -24.0211  -31.9652 N.ar   1 LIG      -0.71900
      6 N2        -86.1102  -22.0558  -33.3524 N.ar   1 LIG      -0.71900
      7 H1        -85.0081  -24.7134  -35.1396 H      1 LIG       0.11500
      8 H2        -85.3112  -25.7531  -32.8710 H      1 LIG       0.11400
      9 H3        -85.5686  -22.2701  -35.3292 H      1 LIG       0.11400
     10 H4        -86.5863  -22.1472  -31.3389 H      1 LIG       0.14100
@<TRIPOS>BOND
      1       1       2 ar
      2       1       3 ar
      3       2       5 ar
      4       3       6 ar
      5       4       5 ar
      6       4       6 ar
      7       1       7 1
      8       2       8 1
      9       3       9 1
     10       4      10 1
@<TRIPOS>ALT_TYPE
CGenFF_4.0_ALT_TYPE_SET
CGenFF_4.0 1 CG2R61 2 CG2R61 3 CG2R61 4 CG2R64 5 NG2R62 6 NG2R62 7 HGR61 8 HGR62 9 HGR62 10 HGR62
@<TRIPOS>MOLECULE
pyrimidine
 10 10 0 0 0
****
USER_CHARGES
INVALID_CHARGES
Pose:  13 Cluster:  13 Fr_nu: 3615154 TotEn:   -13.95
@<TRIPOS>ATOM
      1 C1        -50.4317    4.8513  -33.2732 C.ar   1 LIG      -0.13100
      2 C2        -49.7737    5.9449  -33.7981 C.ar   1 LIG       0.28900
      3 C3        -50.0332    4.4644  -32.0101 C.ar   1 LIG       0.28900
      4 C4        -48.5021    6.1423  -31.9244 C.ar   1 LIG       0.50700
      5 N1        -48.8004    6.6168  -33.1488 N.ar   1 LIG      -0.71900
      6 N2        -49.0680    5.0893  -31.3042 N.ar   1 LIG      -0.71900
      7 H1        -51.2090    4.3310  -33.8166 H      1 LIG       0.11500
      8 H2        -50.0185    6.3222  -34.7851 H      1 LIG       0.11400
      9 H3        -50.4924    3.6151  -31.5159 H      1 LIG       0.11400
     10 H4        -47.7230    6.6624  -31.3805 H      1 LIG       0.14100
@<TRIPOS>BOND
      1       1       2 ar
      2       1       3 ar
      3       2       5 ar
      4       3       6 ar
      5       4       5 ar
      6       4       6 ar
      7       1       7 1
      8       2       8 1
      9       3       9 1
     10       4      10 1
@<TRIPOS>ALT_TYPE
CGenFF_4.0_ALT_TYPE_SET
CGenFF_4.0 1 CG2R61 2 CG2R61 3 CG2R61 4 CG2R64 5 NG2R62 6 NG2R62 7 HGR61 8 HGR62 9 HGR62 10 HGR62
@<TRIPOS>MOLECULE
pyrimidine
 10 10 0 0 0
****
USER_CHARGES
INVALID_CHARGES
Pose:  14 Cluster:  14 Fr_nu: 1300043 TotEn:   -13.89
@<TRIPOS>ATOM
      1 C1        -49.6454  -11.6477  -42.5329 C.ar   1 LIG      -0.13100
      2 C2        -48.7936  -11.8754  -41.4712 C.ar   1 LIG       0.28900
      3 C3        -50.0320  -12.7683  -43.2392 C.ar   1 LIG       0.28900
      4 C4        -48.7960  -14.1108  -41.8838 C.ar   1 LIG       0.50700
      5 N1        -48.3474  -13.0985  -41.1173 N.ar   1 LIG      -0.71900
      6 N2        -49.6249  -14.0196  -42.9413 N.ar   1 LIG      -0.71900
      7 H1        -49.9876  -10.6554  -42.7945 H      1 LIG       0.11500
      8 H2        -48.4357  -11.0558  -40.8577 H      1 LIG       0.11400
      9 H3        -50.6995  -12.6885  -44.0903 H      1 LIG       0.11400
     10 H4        -48.4526  -15.1043  -41.6228 H      1 LIG       0.14100
@<TRIPOS>BOND
      1       1       2 ar
      2       1       3 ar
      3       2       5 ar
      4       3       6 ar
      5       4       5 ar
      6       4       6 ar
      7       1       7 1
      8       2       8 1
      9       3       9 1
     10       4      10 1
@<TRIPOS>ALT_TYPE
CGenFF_4.0_ALT_TYPE_SET
CGenFF_4.0 1 CG2R61 2 CG2R61 3 CG2R61 4 CG2R64 5 NG2R62 6 NG2R62 7 HGR61 8 HGR62 9 HGR62 10 HGR62
@<TRIPOS>MOLECULE
pyrimidine
 10 10 0 0 0
****
USER_CHARGES
INVALID_CHARGES
Pose:  15 Cluster:  15 Fr_nu: 4346580 TotEn:   -13.88
@<TRIPOS>ATOM
      1 C1        -85.9967  -27.0864  -33.7964 C.ar   1 LIG      -0.13100
      2 C2        -86.2397  -26.2603  -32.7180 C.ar   1 LIG       0.28900
      3 C3        -86.8637  -28.1501  -33.9410 C.ar   1 LIG       0.28900
      4 C4        -88.0246  -27.5205  -32.0909 C.ar   1 LIG       0.50700
      5 N1        -87.2485  -26.4485  -31.8420 N.ar   1 LIG      -0.71900
      6 N2        -87.8921  -28.3982  -33.1037 N.ar   1 LIG      -0.71900
      7 H1        -85.1796  -26.9116  -34.4835 H      1 LIG       0.11500
      8 H2        -85.6108  -25.3985  -32.5228 H      1 LIG       0.11400
      9 H3        -86.7516  -28.8540  -34.7585 H      1 LIG       0.11400
     10 H4        -88.8421  -27.6963  -31.4025 H      1 LIG       0.14100
@<TRIPOS>BOND
      1       1       2 ar
      2       1       3 ar
      3       2       5 ar
      4       3       6 ar
      5       4       5 ar
      6       4       6 ar
      7       1       7 1
      8       2       8 1
      9       3       9 1
     10       4      10 1
@<TRIPOS>ALT_TYPE
CGenFF_4.0_ALT_TYPE_SET
CGenFF_4.0 1 CG2R61 2 CG2R61 3 CG2R61 4 CG2R64 5 NG2R62 6 NG2R62 7 HGR61 8 HGR62 9 HGR62 10 HGR62
@<TRIPOS>MOLECULE
pyrimidine
 10 10 0 0 0
****
USER_CHARGES
INVALID_CHARGES
Pose:  16 Cluster:  16 Fr_nu: 871030 TotEn:   -13.82
@<TRIPOS>ATOM
      1 C1        -59.3150   -4.9942  -20.8560 C.ar   1 LIG      -0.13100
      2 C2        -59.6474   -4.5840  -19.5809 C.ar   1 LIG       0.28900
      3 C3        -58.4462   -4.1697  -21.5410 C.ar   1 LIG       0.28900
      4 C4        -58.3345   -2.7388  -19.7783 C.ar   1 LIG       0.50700
      5 N1        -59.1738   -3.4577  -19.0087 N.ar   1 LIG      -0.71900
      6 N2        -57.9347   -3.0302  -21.0309 N.ar   1 LIG      -0.71900
      7 H1        -59.7102   -5.9028  -21.2902 H      1 LIG       0.11500
      8 H2        -60.3241   -5.1673  -18.9660 H      1 LIG       0.11400
      9 H3        -58.1281   -4.4095  -22.5498 H      1 LIG       0.11400
     10 H4        -57.9397   -1.8285  -19.3442 H      1 LIG       0.14100
@<TRIPOS>BOND
      1       1       2 ar
      2       1       3 ar
      3       2       5 ar
      4       3       6 ar
      5       4       5 ar
      6       4       6 ar
      7       1       7 1
      8       2       8 1
      9       3       9 1
     10       4      10 1
@<TRIPOS>ALT_TYPE
CGenFF_4.0_ALT_TYPE_SET
CGenFF_4.0 1 CG2R61 2 CG2R61 3 CG2R61 4 CG2R64 5 NG2R62 6 NG2R62 7 HGR61 8 HGR62 9 HGR62 10 HGR62
@<TRIPOS>MOLECULE
pyrimidine
 10 10 0 0 0
****
USER_CHARGES
INVALID_CHARGES
Pose:  17 Cluster:  17 Fr_nu: 4287363 TotEn:   -13.55
@<TRIPOS>ATOM
      1 C1        -50.5345    3.9414  -33.1018 C.ar   1 LIG      -0.13100
      2 C2        -50.4949    5.2670  -32.7200 C.ar   1 LIG       0.28900
      3 C3        -50.8017    3.7122  -34.4360 C.ar   1 LIG       0.28900
      4 C4        -50.9501    5.9439  -34.8417 C.ar   1 LIG       0.50700
      5 N1        -50.6988    6.2973  -33.5668 N.ar   1 LIG      -0.71900
      6 N2        -51.0155    4.6933  -35.3371 N.ar   1 LIG      -0.71900
      7 H1        -50.3672    3.1347  -32.4008 H      1 LIG       0.11500
      8 H2        -50.2922    5.5453  -31.6915 H      1 LIG       0.11400
      9 H3        -50.8536    2.7026  -34.8291 H      1 LIG       0.11400
     10 H4        -51.1187    6.7515  -35.5435 H      1 LIG       0.14100
@<TRIPOS>BOND
      1       1       2 ar
      2       1       3 ar
      3       2       5 ar
      4       3       6 ar
      5       4       5 ar
      6       4       6 ar
      7       1       7 1
      8       2       8 1
      9       3       9 1
     10       4      10 1
@<TRIPOS>ALT_TYPE
CGenFF_4.0_ALT_TYPE_SET
CGenFF_4.0 1 CG2R61 2 CG2R61 3 CG2R61 4 CG2R64 5 NG2R62 6 NG2R62 7 HGR61 8 HGR62 9 HGR62 10 HGR62
@<TRIPOS>MOLECULE
pyrimidine
 10 10 0 0 0
****
USER_CHARGES
INVALID_CHARGES
Pose:  18 Cluster:  18 Fr_nu: 328892 TotEn:   -13.33
@<TRIPOS>ATOM
      1 C1        -40.7077  -12.8625  -35.9421 C.ar   1 LIG      -0.13100
      2 C2        -39.3507  -13.0753  -36.0758 C.ar   1 LIG       0.28900
      3 C3        -41.3974  -13.8298  -35.2403 C.ar   1 LIG       0.28900
      4 C4        -39.4891  -15.0181  -34.9040 C.ar   1 LIG       0.50700
      5 N1        -38.7064  -14.1462  -35.5675 N.ar   1 LIG      -0.71900
      6 N2        -40.8179  -14.9246  -34.7057 N.ar   1 LIG      -0.71900
      7 H1        -41.1987  -11.9941  -36.3605 H      1 LIG       0.11500
      8 H2        -38.7256  -12.3693  -36.6117 H      1 LIG       0.11400
      9 H3        -42.4677  -13.7491  -35.0842 H      1 LIG       0.11400
     10 H4        -38.9979  -15.8883  -34.4859 H      1 LIG       0.14100
@<TRIPOS>BOND
      1       1       2 ar
      2       1       3 ar
      3       2       5 ar
      4       3       6 ar
      5       4       5 ar
      6       4       6 ar
      7       1       7 1
      8       2       8 1
      9       3       9 1
     10       4      10 1
@<TRIPOS>ALT_TYPE
CGenFF_4.0_ALT_TYPE_SET
CGenFF_4.0 1 CG2R61 2 CG2R61 3 CG2R61 4 CG2R64 5 NG2R62 6 NG2R62 7 HGR61 8 HGR62 9 HGR62 10 HGR62
@<TRIPOS>MOLECULE
pyrimidine
 10 10 0 0 0
****
USER_CHARGES
INVALID_CHARGES
Pose:  19 Cluster:  19 Fr_nu: 145347 TotEn:   -13.11
@<TRIPOS>ATOM
      1 C1        -43.2437  -12.0064  -36.6970 C.ar   1 LIG      -0.13100
      2 C2        -42.3952  -12.7617  -35.9135 C.ar   1 LIG       0.28900
      3 C3        -43.8502  -12.6776  -37.7390 C.ar   1 LIG       0.28900
      4 C4        -42.8019  -14.6124  -37.1691 C.ar   1 LIG       0.50700
      5 N1        -42.1503  -14.0720  -36.1218 N.ar   1 LIG      -0.71900
      6 N2        -43.6512  -13.9852  -38.0052 N.ar   1 LIG      -0.71900
      7 H1        -43.4217  -10.9564  -36.5069 H      1 LIG       0.11500
      8 H2        -41.8731  -12.3206  -35.0714 H      1 LIG       0.11400
      9 H3        -44.5330  -12.1669  -38.4093 H      1 LIG       0.11400
     10 H4        -42.6230  -15.6634  -37.3603 H      1 LIG       0.14100
@<TRIPOS>BOND
      1       1       2 ar
      2       1       3 ar
      3       2       5 ar
      4       3       6 ar
      5       4       5 ar
      6       4       6 ar
      7       1       7 1
      8       2       8 1
      9       3       9 1
     10       4      10 1
@<TRIPOS>ALT_TYPE
CGenFF_4.0_ALT_TYPE_SET
CGenFF_4.0 1 CG2R61 2 CG2R61 3 CG2R61 4 CG2R64 5 NG2R62 6 NG2R62 7 HGR61 8 HGR62 9 HGR62 10 HGR62
@<TRIPOS>MOLECULE
pyrimidine
 10 10 0 0 0
****
USER_CHARGES
INVALID_CHARGES
Pose:  20 Cluster:  20 Fr_nu: 4091356 TotEn:   -13.09
@<TRIPOS>ATOM
      1 C1        -48.2833  -18.5505  -30.3928 C.ar   1 LIG      -0.13100
      2 C2        -49.4673  -19.1190  -30.8162 C.ar   1 LIG       0.28900
      3 C3        -47.1387  -19.0445  -30.9843 C.ar   1 LIG       0.28900
      4 C4        -48.3551  -20.4911  -32.2471 C.ar   1 LIG       0.50700
      5 N1        -49.5401  -20.0949  -31.7450 N.ar   1 LIG      -0.71900
      6 N2        -47.1378  -20.0181  -31.9183 N.ar   1 LIG      -0.71900
      7 H1        -48.2543  -17.7688  -29.6456 H      1 LIG       0.11500
      8 H2        -50.4186  -18.7957  -30.4078 H      1 LIG       0.11400
      9 H3        -46.1610  -18.6598  -30.7150 H      1 LIG       0.11400
     10 H4        -48.3838  -21.2746  -32.9944 H      1 LIG       0.14100
@<TRIPOS>BOND
      1       1       2 ar
      2       1       3 ar
      3       2       5 ar
      4       3       6 ar
      5       4       5 ar
      6       4       6 ar
      7       1       7 1
      8       2       8 1
      9       3       9 1
     10       4      10 1
@<TRIPOS>ALT_TYPE
CGenFF_4.0_ALT_TYPE_SET
CGenFF_4.0 1 CG2R61 2 CG2R61 3 CG2R61 4 CG2R64 5 NG2R62 6 NG2R62 7 HGR61 8 HGR62 9 HGR62 10 HGR62
@<TRIPOS>MOLECULE
pyrimidine
 10 10 0 0 0
****
USER_CHARGES
INVALID_CHARGES
Pose:  21 Cluster:  21 Fr_nu: 3868003 TotEn:   -12.85
@<TRIPOS>ATOM
      1 C1        -47.1576  -18.4149  -30.4491 C.ar   1 LIG      -0.13100
      2 C2        -48.2331  -19.2637  -30.6147 C.ar   1 LIG       0.28900
      3 C3        -46.0231  -18.7424  -31.1631 C.ar   1 LIG       0.28900
      4 C4        -47.0497  -20.5633  -32.0560 C.ar   1 LIG       0.50700
      5 N1        -48.2138  -20.3510  -31.4132 N.ar   1 LIG      -0.71900
      6 N2        -45.9338  -19.8134  -31.9788 N.ar   1 LIG      -0.71900
      7 H1        -47.2010  -17.5494  -29.8017 H      1 LIG       0.11500
      8 H2        -49.1680  -19.0873  -30.0939 H      1 LIG       0.11400
      9 H3        -45.1272  -18.1347  -31.0965 H      1 LIG       0.11400
     10 H4        -47.0057  -21.4305  -32.7035 H      1 LIG       0.14100
@<TRIPOS>BOND
      1       1       2 ar
      2       1       3 ar
      3       2       5 ar
      4       3       6 ar
      5       4       5 ar
      6       4       6 ar
      7       1       7 1
      8       2       8 1
      9       3       9 1
     10       4      10 1
@<TRIPOS>ALT_TYPE
CGenFF_4.0_ALT_TYPE_SET
CGenFF_4.0 1 CG2R61 2 CG2R61 3 CG2R61 4 CG2R64 5 NG2R62 6 NG2R62 7 HGR61 8 HGR62 9 HGR62 10 HGR62
@<TRIPOS>MOLECULE
pyrimidine
 10 10 0 0 0
****
USER_CHARGES
INVALID_CHARGES
Pose:  22 Cluster:  22 Fr_nu: 2870931 TotEn:   -12.71
@<TRIPOS>ATOM
      1 C1        -81.4182  -22.3937  -33.3733 C.ar   1 LIG      -0.13100
      2 C2        -82.5250  -23.0700  -32.9019 C.ar   1 LIG       0.28900
      3 C3        -80.5709  -21.8894  -32.4080 C.ar   1 LIG       0.28900
      4 C4        -81.8917  -22.7080  -30.7491 C.ar   1 LIG       0.50700
      5 N1        -82.7937  -23.2465  -31.5916 N.ar   1 LIG      -0.71900
      6 N2        -80.7778  -22.0284  -31.0821 N.ar   1 LIG      -0.71900
      7 H1        -81.2275  -22.2670  -34.4305 H      1 LIG       0.11500
      8 H2        -83.2480  -23.5014  -33.5857 H      1 LIG       0.11400
      9 H3        -79.6754  -21.3425  -32.6825 H      1 LIG       0.11400
     10 H4        -82.0831  -22.8338  -29.6904 H      1 LIG       0.14100
@<TRIPOS>BOND
      1       1       2 ar
      2       1       3 ar
      3       2       5 ar
      4       3       6 ar
      5       4       5 ar
      6       4       6 ar
      7       1       7 1
      8       2       8 1
      9       3       9 1
     10       4      10 1
@<TRIPOS>ALT_TYPE
CGenFF_4.0_ALT_TYPE_SET
CGenFF_4.0 1 CG2R61 2 CG2R61 3 CG2R61 4 CG2R64 5 NG2R62 6 NG2R62 7 HGR61 8 HGR62 9 HGR62 10 HGR62
@<TRIPOS>MOLECULE
pyrimidine
 10 10 0 0 0
****
USER_CHARGES
INVALID_CHARGES
Pose:  23 Cluster:  23 Fr_nu:  45533 TotEn:   -12.65
@<TRIPOS>ATOM
      1 C1        -78.8632  -20.1299  -31.2215 C.ar   1 LIG      -0.13100
      2 C2        -78.9673  -19.3593  -30.0814 C.ar   1 LIG       0.28900
      3 C3        -79.9421  -20.0750  -32.0800 C.ar   1 LIG       0.28900
      4 C4        -81.0243  -18.6217  -30.7074 C.ar   1 LIG       0.50700
      5 N1        -80.0375  -18.5904  -29.7917 N.ar   1 LIG      -0.71900
      6 N2        -81.0431  -19.3289  -31.8534 N.ar   1 LIG      -0.71900
      7 H1        -77.9925  -20.7377  -31.4286 H      1 LIG       0.11500
      8 H2        -78.1691  -19.3385  -29.3475 H      1 LIG       0.11400
      9 H3        -79.9516  -20.6472  -33.0013 H      1 LIG       0.11400
     10 H4        -81.8966  -18.0142  -30.4998 H      1 LIG       0.14100
@<TRIPOS>BOND
      1       1       2 ar
      2       1       3 ar
      3       2       5 ar
      4       3       6 ar
      5       4       5 ar
      6       4       6 ar
      7       1       7 1
      8       2       8 1
      9       3       9 1
     10       4      10 1
@<TRIPOS>ALT_TYPE
CGenFF_4.0_ALT_TYPE_SET
CGenFF_4.0 1 CG2R61 2 CG2R61 3 CG2R61 4 CG2R64 5 NG2R62 6 NG2R62 7 HGR61 8 HGR62 9 HGR62 10 HGR62
@<TRIPOS>MOLECULE
pyrimidine
 10 10 0 0 0
****
USER_CHARGES
INVALID_CHARGES
Pose:  24 Cluster:  24 Fr_nu: 1368103 TotEn:   -12.35
@<TRIPOS>ATOM
      1 C1        -79.3855  -22.6580  -47.2101 C.ar   1 LIG      -0.13100
      2 C2        -79.8267  -21.5988  -47.9769 C.ar   1 LIG       0.28900
      3 C3        -80.0155  -22.8170  -45.9928 C.ar   1 LIG       0.28900
      4 C4        -81.3423  -21.0139  -46.3870 C.ar   1 LIG       0.50700
      5 N1        -80.8066  -20.7538  -47.5948 N.ar   1 LIG      -0.71900
      6 N2        -81.0013  -22.0105  -45.5478 N.ar   1 LIG      -0.71900
      7 H1        -78.5971  -23.3203  -47.5416 H      1 LIG       0.11500
      8 H2        -79.3909  -21.3944  -48.9488 H      1 LIG       0.11400
      9 H3        -79.7361  -23.6213  -45.3209 H      1 LIG       0.11400
     10 H4        -82.1310  -20.3502  -46.0544 H      1 LIG       0.14100
@<TRIPOS>BOND
      1       1       2 ar
      2       1       3 ar
      3       2       5 ar
      4       3       6 ar
      5       4       5 ar
      6       4       6 ar
      7       1       7 1
      8       2       8 1
      9       3       9 1
     10       4      10 1
@<TRIPOS>ALT_TYPE
CGenFF_4.0_ALT_TYPE_SET
CGenFF_4.0 1 CG2R61 2 CG2R61 3 CG2R61 4 CG2R64 5 NG2R62 6 NG2R62 7 HGR61 8 HGR62 9 HGR62 10 HGR62
@<TRIPOS>MOLECULE
pyrimidine
 10 10 0 0 0
****
USER_CHARGES
INVALID_CHARGES
Pose:  25 Cluster:  25 Fr_nu: 2134076 TotEn:   -12.33
@<TRIPOS>ATOM
      1 C1        -77.2352  -11.3033  -52.0206 C.ar   1 LIG      -0.13100
      2 C2        -76.2762  -10.7475  -51.1984 C.ar   1 LIG       0.28900
      3 C3        -77.3436  -10.7413  -53.2761 C.ar   1 LIG       0.28900
      4 C4        -75.6814   -9.2617  -52.8126 C.ar   1 LIG       0.50700
      5 N1        -75.4789   -9.7222  -51.5634 N.ar   1 LIG      -0.71900
      6 N2        -76.5802   -9.7156  -53.7069 N.ar   1 LIG      -0.71900
      7 H1        -77.8613  -12.1257  -51.7015 H      1 LIG       0.11500
      8 H2        -76.1180  -11.1228  -50.1932 H      1 LIG       0.11400
      9 H3        -78.0698  -11.1109  -53.9919 H      1 LIG       0.11400
     10 H4        -75.0554   -8.4375  -53.1319 H      1 LIG       0.14100
@<TRIPOS>BOND
      1       1       2 ar
      2       1       3 ar
      3       2       5 ar
      4       3       6 ar
      5       4       5 ar
      6       4       6 ar
      7       1       7 1
      8       2       8 1
      9       3       9 1
     10       4      10 1
@<TRIPOS>ALT_TYPE
CGenFF_4.0_ALT_TYPE_SET
CGenFF_4.0 1 CG2R61 2 CG2R61 3 CG2R61 4 CG2R64 5 NG2R62 6 NG2R62 7 HGR61 8 HGR62 9 HGR62 10 HGR62
@<TRIPOS>MOLECULE
pyrimidine
 10 10 0 0 0
****
USER_CHARGES
INVALID_CHARGES
Pose:  26 Cluster:  26 Fr_nu: 143292 TotEn:   -12.28
@<TRIPOS>ATOM
      1 C1        -49.1239  -12.0461  -42.1241 C.ar   1 LIG      -0.13100
      2 C2        -49.9651  -12.9122  -41.4557 C.ar   1 LIG       0.28900
      3 C3        -47.9027  -12.5690  -42.4974 C.ar   1 LIG       0.28900
      4 C4        -48.4297  -14.5833  -41.5853 C.ar   1 LIG       0.50700
      5 N1        -49.6489  -14.1920  -41.1686 N.ar   1 LIG      -0.71900
      6 N2        -47.5212  -13.8379  -42.2432 N.ar   1 LIG      -0.71900
      7 H1        -49.4035  -11.0239  -42.3411 H      1 LIG       0.11500
      8 H2        -50.9460  -12.5909  -41.1225 H      1 LIG       0.11400
      9 H3        -47.1749  -11.9635  -43.0267 H      1 LIG       0.11400
     10 H4        -48.1490  -15.6064  -41.3672 H      1 LIG       0.14100
@<TRIPOS>BOND
      1       1       2 ar
      2       1       3 ar
      3       2       5 ar
      4       3       6 ar
      5       4       5 ar
      6       4       6 ar
      7       1       7 1
      8       2       8 1
      9       3       9 1
     10       4      10 1
@<TRIPOS>ALT_TYPE
CGenFF_4.0_ALT_TYPE_SET
CGenFF_4.0 1 CG2R61 2 CG2R61 3 CG2R61 4 CG2R64 5 NG2R62 6 NG2R62 7 HGR61 8 HGR62 9 HGR62 10 HGR62
@<TRIPOS>MOLECULE
pyrimidine
 10 10 0 0 0
****
USER_CHARGES
INVALID_CHARGES
Pose:  27 Cluster:  27 Fr_nu: 2758015 TotEn:   -12.24
@<TRIPOS>ATOM
      1 C1        -82.9399    0.6997  -40.0160 C.ar   1 LIG      -0.13100
      2 C2        -82.9399    2.0764  -39.9197 C.ar   1 LIG       0.28900
      3 C3        -82.2087    0.0339  -39.0537 C.ar   1 LIG       0.28900
      4 C4        -81.6044    1.9980  -38.0820 C.ar   1 LIG       0.50700
      5 N1        -82.2807    2.7607  -38.9619 N.ar   1 LIG      -0.71900
      6 N2        -81.5262    0.6536  -38.0686 N.ar   1 LIG      -0.71900
      7 H1        -83.4779    0.1766  -40.7952 H      1 LIG       0.11500
      8 H2        -83.4865    2.6852  -40.6317 H      1 LIG       0.11400
      9 H3        -82.1491   -1.0491  -39.0483 H      1 LIG       0.11400
     10 H4        -81.0648    2.5216  -37.3024 H      1 LIG       0.14100
@<TRIPOS>BOND
      1       1       2 ar
      2       1       3 ar
      3       2       5 ar
      4       3       6 ar
      5       4       5 ar
      6       4       6 ar
      7       1       7 1
      8       2       8 1
      9       3       9 1
     10       4      10 1
@<TRIPOS>ALT_TYPE
CGenFF_4.0_ALT_TYPE_SET
CGenFF_4.0 1 CG2R61 2 CG2R61 3 CG2R61 4 CG2R64 5 NG2R62 6 NG2R62 7 HGR61 8 HGR62 9 HGR62 10 HGR62
@<TRIPOS>MOLECULE
pyrimidine
 10 10 0 0 0
****
USER_CHARGES
INVALID_CHARGES
Pose:  28 Cluster:  28 Fr_nu: 3927434 TotEn:   -12.23
@<TRIPOS>ATOM
      1 C1        -51.3776    3.4504  -34.7019 C.ar   1 LIG      -0.13100
      2 C2        -50.3842    3.9224  -33.8683 C.ar   1 LIG       0.28900
      3 C3        -52.1333    4.4152  -35.3360 C.ar   1 LIG       0.28900
      4 C4        -50.9434    6.0750  -34.3380 C.ar   1 LIG       0.50700
      5 N1        -50.1385    5.2329  -33.6624 N.ar   1 LIG      -0.71900
      6 N2        -51.9431    5.7413  -35.1764 N.ar   1 LIG      -0.71900
      7 H1        -51.5526    2.3930  -34.8484 H      1 LIG       0.11500
      8 H2        -49.7392    3.2390  -33.3268 H      1 LIG       0.11400
      9 H3        -52.9375    4.1402  -36.0099 H      1 LIG       0.11400
     10 H4        -50.7691    7.1338  -34.1905 H      1 LIG       0.14100
@<TRIPOS>BOND
      1       1       2 ar
      2       1       3 ar
      3       2       5 ar
      4       3       6 ar
      5       4       5 ar
      6       4       6 ar
      7       1       7 1
      8       2       8 1
      9       3       9 1
     10       4      10 1
@<TRIPOS>ALT_TYPE
CGenFF_4.0_ALT_TYPE_SET
CGenFF_4.0 1 CG2R61 2 CG2R61 3 CG2R61 4 CG2R64 5 NG2R62 6 NG2R62 7 HGR61 8 HGR62 9 HGR62 10 HGR62
@<TRIPOS>MOLECULE
pyrimidine
 10 10 0 0 0
****
USER_CHARGES
INVALID_CHARGES
Pose:  29 Cluster:  29 Fr_nu:   5628 TotEn:   -11.98
@<TRIPOS>ATOM
      1 C1        -50.1663  -10.9456  -42.8643 C.ar   1 LIG      -0.13100
      2 C2        -50.7103  -12.2126  -42.9209 C.ar   1 LIG       0.28900
      3 C3        -48.7951  -10.8778  -43.0026 C.ar   1 LIG       0.28900
      4 C4        -48.6550  -13.1361  -43.2208 C.ar   1 LIG       0.50700
      5 N1        -49.9814  -13.3339  -43.0988 N.ar   1 LIG      -0.71900
      6 N2        -48.0055  -11.9569  -43.1829 N.ar   1 LIG      -0.71900
      7 H1        -50.7752  -10.0630  -42.7205 H      1 LIG       0.11500
      8 H2        -51.7795  -12.3654  -42.8218 H      1 LIG       0.11400
      9 H3        -48.2776   -9.9252  -42.9708 H      1 LIG       0.11400
     10 H4        -48.0451  -14.0197  -43.3637 H      1 LIG       0.14100
@<TRIPOS>BOND
      1       1       2 ar
      2       1       3 ar
      3       2       5 ar
      4       3       6 ar
      5       4       5 ar
      6       4       6 ar
      7       1       7 1
      8       2       8 1
      9       3       9 1
     10       4      10 1
@<TRIPOS>ALT_TYPE
CGenFF_4.0_ALT_TYPE_SET
CGenFF_4.0 1 CG2R61 2 CG2R61 3 CG2R61 4 CG2R64 5 NG2R62 6 NG2R62 7 HGR61 8 HGR62 9 HGR62 10 HGR62
@<TRIPOS>MOLECULE
pyrimidine
 10 10 0 0 0
****
USER_CHARGES
INVALID_CHARGES
Pose:  30 Cluster:  30 Fr_nu: 1736250 TotEn:   -11.73
@<TRIPOS>ATOM
      1 C1        -39.0502  -12.9905  -36.2366 C.ar   1 LIG      -0.13100
      2 C2        -38.6051  -14.2931  -36.1388 C.ar   1 LIG       0.28900
      3 C3        -40.2672  -12.7291  -35.6412 C.ar   1 LIG       0.28900
      4 C4        -40.4604  -14.8922  -34.9700 C.ar   1 LIG       0.50700
      5 N1        -39.2872  -15.2730  -35.5104 N.ar   1 LIG      -0.71900
      6 N2        -41.0020  -13.6595  -34.9972 N.ar   1 LIG      -0.71900
      7 H1        -38.4822  -12.2243  -36.7470 H      1 LIG       0.11500
      8 H2        -37.6593  -14.5936  -36.5764 H      1 LIG       0.11400
      9 H3        -40.6986  -11.7343  -35.6669 H      1 LIG       0.11400
     10 H4        -41.0299  -15.6595  -34.4599 H      1 LIG       0.14100
@<TRIPOS>BOND
      1       1       2 ar
      2       1       3 ar
      3       2       5 ar
      4       3       6 ar
      5       4       5 ar
      6       4       6 ar
      7       1       7 1
      8       2       8 1
      9       3       9 1
     10       4      10 1
@<TRIPOS>ALT_TYPE
CGenFF_4.0_ALT_TYPE_SET
CGenFF_4.0 1 CG2R61 2 CG2R61 3 CG2R61 4 CG2R64 5 NG2R62 6 NG2R62 7 HGR61 8 HGR62 9 HGR62 10 HGR62
@<TRIPOS>MOLECULE
pyrimidine
 10 10 0 0 0
****
USER_CHARGES
INVALID_CHARGES
Pose:  31 Cluster:  31 Fr_nu: 130294 TotEn:   -11.64
@<TRIPOS>ATOM
      1 C1        -49.9712  -11.0772  -27.6362 C.ar   1 LIG      -0.13100
      2 C2        -49.6815  -12.4207  -27.5118 C.ar   1 LIG       0.28900
      3 C3        -49.4853  -10.2661  -26.6311 C.ar   1 LIG       0.28900
      4 C4        -48.5543  -12.0496  -25.5731 C.ar   1 LIG       0.50700
      5 N1        -48.9729  -12.9431  -26.4894 N.ar   1 LIG      -0.71900
      6 N2        -48.7706  -10.7203  -25.5808 N.ar   1 LIG      -0.71900
      7 H1        -50.5421  -10.6854  -28.4673 H      1 LIG       0.11500
      8 H2        -50.0217  -13.1355  -28.2532 H      1 LIG       0.11400
      9 H3        -49.6632   -9.1962  -26.6426 H      1 LIG       0.11400
     10 H4        -47.9836  -12.4417  -24.7402 H      1 LIG       0.14100
@<TRIPOS>BOND
      1       1       2 ar
      2       1       3 ar
      3       2       5 ar
      4       3       6 ar
      5       4       5 ar
      6       4       6 ar
      7       1       7 1
      8       2       8 1
      9       3       9 1
     10       4      10 1
@<TRIPOS>ALT_TYPE
CGenFF_4.0_ALT_TYPE_SET
CGenFF_4.0 1 CG2R61 2 CG2R61 3 CG2R61 4 CG2R64 5 NG2R62 6 NG2R62 7 HGR61 8 HGR62 9 HGR62 10 HGR62
@<TRIPOS>MOLECULE
pyrimidine
 10 10 0 0 0
****
USER_CHARGES
INVALID_CHARGES
Pose:  32 Cluster:  32 Fr_nu: 3679093 TotEn:   -11.60
@<TRIPOS>ATOM
      1 C1        -81.2374  -22.1996  -33.3580 C.ar   1 LIG      -0.13100
      2 C2        -80.7598  -21.2039  -32.5304 C.ar   1 LIG       0.28900
      3 C3        -82.5336  -22.6063  -33.1163 C.ar   1 LIG       0.28900
      4 C4        -82.7330  -21.1236  -31.4049 C.ar   1 LIG       0.50700
      5 N1        -81.4831  -20.6413  -31.5402 N.ar   1 LIG      -0.71900
      6 N2        -83.3130  -22.0882  -32.1445 N.ar   1 LIG      -0.71900
      7 H1        -80.6347  -22.6333  -34.1448 H      1 LIG       0.11500
      8 H2        -79.7519  -20.8197  -32.6443 H      1 LIG       0.11400
      9 H3        -82.9951  -23.3841  -33.7151 H      1 LIG       0.11400
     10 H4        -83.3362  -20.6904  -30.6165 H      1 LIG       0.14100
@<TRIPOS>BOND
      1       1       2 ar
      2       1       3 ar
      3       2       5 ar
      4       3       6 ar
      5       4       5 ar
      6       4       6 ar
      7       1       7 1
      8       2       8 1
      9       3       9 1
     10       4      10 1
@<TRIPOS>ALT_TYPE
CGenFF_4.0_ALT_TYPE_SET
CGenFF_4.0 1 CG2R61 2 CG2R61 3 CG2R61 4 CG2R64 5 NG2R62 6 NG2R62 7 HGR61 8 HGR62 9 HGR62 10 HGR62
@<TRIPOS>MOLECULE
pyrimidine
 10 10 0 0 0
****
USER_CHARGES
INVALID_CHARGES
Pose:  33 Cluster:  33 Fr_nu: 649843 TotEn:   -11.20
@<TRIPOS>ATOM
      1 C1        -48.5170  -12.0302  -41.4514 C.ar   1 LIG      -0.13100
      2 C2        -49.2160  -13.2152  -41.5588 C.ar   1 LIG       0.28900
      3 C3        -47.2550  -12.0287  -42.0094 C.ar   1 LIG       0.28900
      4 C4        -47.4885  -14.1920  -42.6673 C.ar   1 LIG       0.50700
      5 N1        -48.7304  -14.3198  -42.1625 N.ar   1 LIG      -0.71900
      6 N2        -46.7072  -13.0958  -42.6271 N.ar   1 LIG      -0.71900
      7 H1        -48.9313  -11.1593  -40.9614 H      1 LIG       0.11500
      8 H2        -50.2160  -13.3119  -41.1500 H      1 LIG       0.11400
      9 H3        -46.6302  -11.1429  -41.9735 H      1 LIG       0.11400
     10 H4        -47.0730  -15.0642  -43.1569 H      1 LIG       0.14100
@<TRIPOS>BOND
      1       1       2 ar
      2       1       3 ar
      3       2       5 ar
      4       3       6 ar
      5       4       5 ar
      6       4       6 ar
      7       1       7 1
      8       2       8 1
      9       3       9 1
     10       4      10 1
@<TRIPOS>ALT_TYPE
CGenFF_4.0_ALT_TYPE_SET
CGenFF_4.0 1 CG2R61 2 CG2R61 3 CG2R61 4 CG2R64 5 NG2R62 6 NG2R62 7 HGR61 8 HGR62 9 HGR62 10 HGR62
@<TRIPOS>MOLECULE
pyrimidine
 10 10 0 0 0
****
USER_CHARGES
INVALID_CHARGES
Pose:  34 Cluster:  34 Fr_nu: 2129857 TotEn:   -10.48
@<TRIPOS>ATOM
      1 C1        -73.6313  -22.6463  -42.8740 C.ar   1 LIG      -0.13100
      2 C2        -74.2565  -22.9048  -41.6712 C.ar   1 LIG       0.28900
      3 C3        -72.5966  -23.4974  -43.2041 C.ar   1 LIG       0.28900
      4 C4        -72.8833  -24.6735  -41.2801 C.ar   1 LIG       0.50700
      5 N1        -73.9070  -23.9137  -40.8464 N.ar   1 LIG      -0.71900
      6 N2        -72.1944  -24.5250  -42.4278 N.ar   1 LIG      -0.71900
      7 H1        -73.9325  -21.8295  -43.5161 H      1 LIG       0.11500
      8 H2        -75.0805  -22.2890  -41.3273 H      1 LIG       0.11400
      9 H3        -72.0451  -23.3724  -44.1297 H      1 LIG       0.11400
     10 H4        -72.5807  -25.4907  -40.6369 H      1 LIG       0.14100
@<TRIPOS>BOND
      1       1       2 ar
      2       1       3 ar
      3       2       5 ar
      4       3       6 ar
      5       4       5 ar
      6       4       6 ar
      7       1       7 1
      8       2       8 1
      9       3       9 1
     10       4      10 1
@<TRIPOS>ALT_TYPE
CGenFF_4.0_ALT_TYPE_SET
CGenFF_4.0 1 CG2R61 2 CG2R61 3 CG2R61 4 CG2R64 5 NG2R62 6 NG2R62 7 HGR61 8 HGR62 9 HGR62 10 HGR62
@<TRIPOS>MOLECULE
pyrimidine
 10 10 0 0 0
****
USER_CHARGES
INVALID_CHARGES
Pose:  35 Cluster:  35 Fr_nu: 155155 TotEn:   -10.27
@<TRIPOS>ATOM
      1 C1        -48.8517  -10.9545  -43.0446 C.ar   1 LIG      -0.13100
      2 C2        -49.9701  -11.7617  -43.0880 C.ar   1 LIG       0.28900
      3 C3        -47.8459  -11.3729  -42.1976 C.ar   1 LIG       0.28900
      4 C4        -49.0571  -13.1935  -41.5770 C.ar   1 LIG       0.50700
      5 N1        -50.1068  -12.8925  -42.3649 N.ar   1 LIG      -0.71900
      6 N2        -47.9154  -12.4913  -41.4462 N.ar   1 LIG      -0.71900
      7 H1        -48.7690  -10.0523  -43.6358 H      1 LIG       0.11500
      8 H2        -50.8125  -11.5138  -43.7247 H      1 LIG       0.11400
      9 H3        -46.9288  -10.8027  -42.0963 H      1 LIG       0.11400
     10 H4        -49.1402  -14.0962  -40.9841 H      1 LIG       0.14100
@<TRIPOS>BOND
      1       1       2 ar
      2       1       3 ar
      3       2       5 ar
      4       3       6 ar
      5       4       5 ar
      6       4       6 ar
      7       1       7 1
      8       2       8 1
      9       3       9 1
     10       4      10 1
@<TRIPOS>ALT_TYPE
CGenFF_4.0_ALT_TYPE_SET
CGenFF_4.0 1 CG2R61 2 CG2R61 3 CG2R61 4 CG2R64 5 NG2R62 6 NG2R62 7 HGR61 8 HGR62 9 HGR62 10 HGR62
@<TRIPOS>MOLECULE
pyrimidine
 10 10 0 0 0
****
USER_CHARGES
INVALID_CHARGES
Pose:  36 Cluster:  36 Fr_nu: 1911312 TotEn:   -10.20
@<TRIPOS>ATOM
      1 C1        -39.1830  -16.0891  -33.8811 C.ar   1 LIG      -0.13100
      2 C2        -40.1284  -17.0188  -33.4984 C.ar   1 LIG       0.28900
      3 C3        -37.8693  -16.4460  -33.6559 C.ar   1 LIG       0.28900
      4 C4        -38.5098  -18.4394  -32.7709 C.ar   1 LIG       0.50700
      5 N1        -39.8259  -18.2084  -32.9383 N.ar   1 LIG      -0.71900
      6 N2        -37.4953  -17.6174  -33.1006 N.ar   1 LIG      -0.71900
      7 H1        -39.4542  -15.1422  -34.3283 H      1 LIG       0.11500
      8 H2        -41.1869  -16.8268  -33.6358 H      1 LIG       0.11400
      9 H3        -37.0564  -15.7795  -33.9231 H      1 LIG       0.11400
     10 H4        -38.2381  -19.3870  -32.3222 H      1 LIG       0.14100
@<TRIPOS>BOND
      1       1       2 ar
      2       1       3 ar
      3       2       5 ar
      4       3       6 ar
      5       4       5 ar
      6       4       6 ar
      7       1       7 1
      8       2       8 1
      9       3       9 1
     10       4      10 1
@<TRIPOS>ALT_TYPE
CGenFF_4.0_ALT_TYPE_SET
CGenFF_4.0 1 CG2R61 2 CG2R61 3 CG2R61 4 CG2R64 5 NG2R62 6 NG2R62 7 HGR61 8 HGR62 9 HGR62 10 HGR62
@<TRIPOS>MOLECULE
pyrimidine
 10 10 0 0 0
****
USER_CHARGES
INVALID_CHARGES
Pose:  37 Cluster:  37 Fr_nu: 1990892 TotEn:   -10.08
@<TRIPOS>ATOM
      1 C1        -73.9132  -23.0258  -41.9870 C.ar   1 LIG      -0.13100
      2 C2        -74.5576  -22.5050  -43.0906 C.ar   1 LIG       0.28900
      3 C3        -73.3335  -24.2654  -42.1639 C.ar   1 LIG       0.28900
      4 C4        -74.0311  -24.3390  -44.3260 C.ar   1 LIG       0.50700
      5 N1        -74.6361  -23.1368  -44.2801 N.ar   1 LIG      -0.71900
      6 N2        -73.3734  -24.9530  -43.3240 N.ar   1 LIG      -0.71900
      7 H1        -73.8658  -22.4968  -41.0446 H      1 LIG       0.11500
      8 H2        -75.0432  -21.5361  -43.0472 H      1 LIG       0.11400
      9 H3        -72.8055  -24.7551  -41.3528 H      1 LIG       0.11400
     10 H4        -74.0793  -24.8693  -45.2692 H      1 LIG       0.14100
@<TRIPOS>BOND
      1       1       2 ar
      2       1       3 ar
      3       2       5 ar
      4       3       6 ar
      5       4       5 ar
      6       4       6 ar
      7       1       7 1
      8       2       8 1
      9       3       9 1
     10       4      10 1
@<TRIPOS>ALT_TYPE
CGenFF_4.0_ALT_TYPE_SET
CGenFF_4.0 1 CG2R61 2 CG2R61 3 CG2R61 4 CG2R64 5 NG2R62 6 NG2R62 7 HGR61 8 HGR62 9 HGR62 10 HGR62
@<TRIPOS>MOLECULE
pyrimidine
 10 10 0 0 0
****
USER_CHARGES
INVALID_CHARGES
Pose:  38 Cluster:  38 Fr_nu: 922873 TotEn:   -10.06
@<TRIPOS>ATOM
      1 C1        -71.3123    3.9847  -50.5588 C.ar   1 LIG      -0.13100
      2 C2        -70.9028    5.0089  -49.7295 C.ar   1 LIG       0.28900
      3 C3        -71.2646    2.7186  -50.0123 C.ar   1 LIG       0.28900
      4 C4        -70.4775    3.5426  -48.0454 C.ar   1 LIG       0.50700
      5 N1        -70.4778    4.8230  -48.4625 N.ar   1 LIG      -0.71900
      6 N2        -70.8509    2.4601  -48.7544 N.ar   1 LIG      -0.71900
      7 H1        -71.6485    4.1628  -51.5714 H      1 LIG       0.11500
      8 H2        -70.9052    6.0382  -50.0714 H      1 LIG       0.11400
      9 H3        -71.5663    1.8506  -50.5884 H      1 LIG       0.11400
     10 H4        -70.1398    3.3639  -47.0319 H      1 LIG       0.14100
@<TRIPOS>BOND
      1       1       2 ar
      2       1       3 ar
      3       2       5 ar
      4       3       6 ar
      5       4       5 ar
      6       4       6 ar
      7       1       7 1
      8       2       8 1
      9       3       9 1
     10       4      10 1
@<TRIPOS>ALT_TYPE
CGenFF_4.0_ALT_TYPE_SET
CGenFF_4.0 1 CG2R61 2 CG2R61 3 CG2R61 4 CG2R64 5 NG2R62 6 NG2R62 7 HGR61 8 HGR62 9 HGR62 10 HGR62
@<TRIPOS>MOLECULE
pyrimidine
 10 10 0 0 0
****
USER_CHARGES
INVALID_CHARGES
Pose:  39 Cluster:  39 Fr_nu: 133504 TotEn:    -9.99
@<TRIPOS>ATOM
      1 C1        -62.1481  -21.0948  -39.7304 C.ar   1 LIG      -0.13100
      2 C2        -61.1228  -20.9743  -40.6462 C.ar   1 LIG       0.28900
      3 C3        -62.2993  -22.3442  -39.1645 C.ar   1 LIG       0.28900
      4 C4        -60.5514  -23.1569  -40.3691 C.ar   1 LIG       0.50700
      5 N1        -60.3022  -21.9884  -40.9904 N.ar   1 LIG      -0.71900
      6 N2        -61.5161  -23.4017  -39.4619 N.ar   1 LIG      -0.71900
      7 H1        -62.7915  -20.2641  -39.4731 H      1 LIG       0.11500
      8 H2        -60.9272  -20.0304  -41.1433 H      1 LIG       0.11400
      9 H3        -63.0785  -22.5354  -38.4346 H      1 LIG       0.11400
     10 H4        -59.9081  -23.9891  -40.6274 H      1 LIG       0.14100
@<TRIPOS>BOND
      1       1       2 ar
      2       1       3 ar
      3       2       5 ar
      4       3       6 ar
      5       4       5 ar
      6       4       6 ar
      7       1       7 1
      8       2       8 1
      9       3       9 1
     10       4      10 1
@<TRIPOS>ALT_TYPE
CGenFF_4.0_ALT_TYPE_SET
CGenFF_4.0 1 CG2R61 2 CG2R61 3 CG2R61 4 CG2R64 5 NG2R62 6 NG2R62 7 HGR61 8 HGR62 9 HGR62 10 HGR62
@<TRIPOS>MOLECULE
pyrimidine
 10 10 0 0 0
****
USER_CHARGES
INVALID_CHARGES
Pose:  40 Cluster:  40 Fr_nu: 3328195 TotEn:    -9.72
@<TRIPOS>ATOM
      1 C1        -73.6828  -22.8019  -43.5016 C.ar   1 LIG      -0.13100
      2 C2        -75.0226  -23.0669  -43.6997 C.ar   1 LIG       0.28900
      3 C3        -72.8062  -23.7203  -44.0421 C.ar   1 LIG       0.28900
      4 C4        -74.5287  -24.9637  -44.8510 C.ar   1 LIG       0.50700
      5 N1        -75.4824  -24.1424  -44.3720 N.ar   1 LIG      -0.71900
      6 N2        -73.1959  -24.8166  -44.7252 N.ar   1 LIG      -0.71900
      7 H1        -73.3419  -21.9310  -42.9579 H      1 LIG       0.11500
      8 H2        -75.7860  -22.4016  -43.3112 H      1 LIG       0.11400
      9 H3        -71.7338  -23.5967  -43.9372 H      1 LIG       0.11400
     10 H4        -74.8698  -25.8363  -45.3945 H      1 LIG       0.14100
@<TRIPOS>BOND
      1       1       2 ar
      2       1       3 ar
      3       2       5 ar
      4       3       6 ar
      5       4       5 ar
      6       4       6 ar
      7       1       7 1
      8       2       8 1
      9       3       9 1
     10       4      10 1
@<TRIPOS>ALT_TYPE
CGenFF_4.0_ALT_TYPE_SET
CGenFF_4.0 1 CG2R61 2 CG2R61 3 CG2R61 4 CG2R64 5 NG2R62 6 NG2R62 7 HGR61 8 HGR62 9 HGR62 10 HGR62
@<TRIPOS>MOLECULE
pyrimidine
 10 10 0 0 0
****
USER_CHARGES
INVALID_CHARGES
Pose:  41 Cluster:  41 Fr_nu:    143 TotEn:    -9.42
@<TRIPOS>ATOM
      1 C1        -73.7988  -22.8446  -42.4564 C.ar   1 LIG      -0.13100
      2 C2        -72.8639  -23.2284  -43.3962 C.ar   1 LIG       0.28900
      3 C3        -75.1131  -22.8723  -42.8757 C.ar   1 LIG       0.28900
      4 C4        -74.4923  -23.5968  -44.9389 C.ar   1 LIG       0.50700
      5 N1        -73.1768  -23.6119  -44.6513 N.ar   1 LIG      -0.71900
      6 N2        -75.4971  -23.2444  -44.1144 N.ar   1 LIG      -0.71900
      7 H1        -73.5194  -22.5414  -41.4563 H      1 LIG       0.11500
      8 H2        -71.8058  -23.2383  -43.1585 H      1 LIG       0.11400
      9 H3        -75.9181  -22.5869  -42.2071 H      1 LIG       0.11400
     10 H4        -74.7722  -23.8992  -45.9405 H      1 LIG       0.14100
@<TRIPOS>BOND
      1       1       2 ar
      2       1       3 ar
      3       2       5 ar
      4       3       6 ar
      5       4       5 ar
      6       4       6 ar
      7       1       7 1
      8       2       8 1
      9       3       9 1
     10       4      10 1
@<TRIPOS>ALT_TYPE
CGenFF_4.0_ALT_TYPE_SET
CGenFF_4.0 1 CG2R61 2 CG2R61 3 CG2R61 4 CG2R64 5 NG2R62 6 NG2R62 7 HGR61 8 HGR62 9 HGR62 10 HGR62
@<TRIPOS>MOLECULE
pyrimidine
 10 10 0 0 0
****
USER_CHARGES
INVALID_CHARGES
Pose:  42 Cluster:  42 Fr_nu: 3108122 TotEn:    -9.41
@<TRIPOS>ATOM
      1 C1        -87.3877  -36.0073  -34.0412 C.ar   1 LIG      -0.13100
      2 C2        -87.0573  -34.8909  -34.7821 C.ar   1 LIG       0.28900
      3 C3        -87.6461  -35.7819  -32.7046 C.ar   1 LIG       0.28900
      4 C4        -87.2565  -33.5562  -32.9528 C.ar   1 LIG       0.50700
      5 N1        -86.9821  -33.6457  -34.2682 N.ar   1 LIG      -0.71900
      6 N2        -87.5894  -34.5649  -32.1249 N.ar   1 LIG      -0.71900
      7 H1        -87.4405  -36.9948  -34.4796 H      1 LIG       0.11500
      8 H2        -86.8371  -34.9695  -35.8412 H      1 LIG       0.11400
      9 H3        -87.9134  -36.5984  -32.0427 H      1 LIG       0.11400
     10 H4        -87.2026  -32.5677  -32.5134 H      1 LIG       0.14100
@<TRIPOS>BOND
      1       1       2 ar
      2       1       3 ar
      3       2       5 ar
      4       3       6 ar
      5       4       5 ar
      6       4       6 ar
      7       1       7 1
      8       2       8 1
      9       3       9 1
     10       4      10 1
@<TRIPOS>ALT_TYPE
CGenFF_4.0_ALT_TYPE_SET
CGenFF_4.0 1 CG2R61 2 CG2R61 3 CG2R61 4 CG2R64 5 NG2R62 6 NG2R62 7 HGR61 8 HGR62 9 HGR62 10 HGR62
@<TRIPOS>MOLECULE
pyrimidine
 10 10 0 0 0
****
USER_CHARGES
INVALID_CHARGES
Pose:  43 Cluster:  43 Fr_nu: 1983645 TotEn:    -9.25
@<TRIPOS>ATOM
      1 C1        -73.3026  -25.1421  -42.2010 C.ar   1 LIG      -0.13100
      2 C2        -74.1106  -24.4794  -43.1024 C.ar   1 LIG       0.28900
      3 C3        -73.0630  -24.4796  -41.0145 C.ar   1 LIG       0.28900
      4 C4        -74.3410  -22.7214  -41.6798 C.ar   1 LIG       0.50700
      5 N1        -74.6487  -23.2635  -42.8735 N.ar   1 LIG      -0.71900
      6 N2        -73.5678  -23.2636  -40.7197 N.ar   1 LIG      -0.71900
      7 H1        -72.8841  -26.1173  -42.4110 H      1 LIG       0.11500
      8 H2        -74.3546  -24.9213  -44.0623 H      1 LIG       0.11400
      9 H3        -72.4390  -24.9212  -40.2451 H      1 LIG       0.11400
     10 H4        -74.7590  -21.7445  -41.4698 H      1 LIG       0.14100
@<TRIPOS>BOND
      1       1       2 ar
      2       1       3 ar
      3       2       5 ar
      4       3       6 ar
      5       4       5 ar
      6       4       6 ar
      7       1       7 1
      8       2       8 1
      9       3       9 1
     10       4      10 1
@<TRIPOS>ALT_TYPE
CGenFF_4.0_ALT_TYPE_SET
CGenFF_4.0 1 CG2R61 2 CG2R61 3 CG2R61 4 CG2R64 5 NG2R62 6 NG2R62 7 HGR61 8 HGR62 9 HGR62 10 HGR62
@<TRIPOS>MOLECULE
pyrimidine
 10 10 0 0 0
****
USER_CHARGES
INVALID_CHARGES
Pose:  44 Cluster:  44 Fr_nu:  61213 TotEn:    -8.87
@<TRIPOS>ATOM
      1 C1        -40.1466  -12.4147  -36.6078 C.ar   1 LIG      -0.13100
      2 C2        -39.7475  -13.6431  -36.1216 C.ar   1 LIG       0.28900
      3 C3        -41.3561  -11.9493  -36.1338 C.ar   1 LIG       0.28900
      4 C4        -41.6269  -13.8080  -34.8536 C.ar   1 LIG       0.50700
      5 N1        -40.4657  -14.3696  -35.2403 N.ar   1 LIG      -0.71900
      6 N2        -42.1252  -12.6223  -35.2530 N.ar   1 LIG      -0.71900
      7 H1        -39.5503  -11.8534  -37.3146 H      1 LIG       0.11500
      8 H2        -38.8111  -14.0902  -36.4370 H      1 LIG       0.11400
      9 H3        -41.7524  -10.9937  -36.4595 H      1 LIG       0.11400
     10 H4        -42.2246  -14.3703  -34.1468 H      1 LIG       0.14100
@<TRIPOS>BOND
      1       1       2 ar
      2       1       3 ar
      3       2       5 ar
      4       3       6 ar
      5       4       5 ar
      6       4       6 ar
      7       1       7 1
      8       2       8 1
      9       3       9 1
     10       4      10 1
@<TRIPOS>ALT_TYPE
CGenFF_4.0_ALT_TYPE_SET
CGenFF_4.0 1 CG2R61 2 CG2R61 3 CG2R61 4 CG2R64 5 NG2R62 6 NG2R62 7 HGR61 8 HGR62 9 HGR62 10 HGR62
@<TRIPOS>MOLECULE
pyrimidine
 10 10 0 0 0
****
USER_CHARGES
INVALID_CHARGES
Pose:  45 Cluster:  45 Fr_nu: 113114 TotEn:    -8.81
@<TRIPOS>ATOM
      1 C1        -73.8861  -22.5704  -42.0844 C.ar   1 LIG      -0.13100
      2 C2        -73.3809  -22.7709  -43.3529 C.ar   1 LIG       0.28900
      3 C3        -73.3011  -23.3190  -41.0837 C.ar   1 LIG       0.28900
      4 C4        -71.8945  -24.3037  -42.5732 C.ar   1 LIG       0.50700
      5 N1        -72.3818  -23.6328  -43.6343 N.ar   1 LIG      -0.71900
      6 N2        -72.2996  -24.1984  -41.2932 N.ar   1 LIG      -0.71900
      7 H1        -74.6885  -21.8722  -41.8875 H      1 LIG       0.11500
      8 H2        -73.7778  -22.2274  -44.2035 H      1 LIG       0.11400
      9 H3        -73.6320  -23.2301  -40.0546 H      1 LIG       0.11400
     10 H4        -71.0918  -25.0037  -42.7704 H      1 LIG       0.14100
@<TRIPOS>BOND
      1       1       2 ar
      2       1       3 ar
      3       2       5 ar
      4       3       6 ar
      5       4       5 ar
      6       4       6 ar
      7       1       7 1
      8       2       8 1
      9       3       9 1
     10       4      10 1
@<TRIPOS>ALT_TYPE
CGenFF_4.0_ALT_TYPE_SET
CGenFF_4.0 1 CG2R61 2 CG2R61 3 CG2R61 4 CG2R64 5 NG2R62 6 NG2R62 7 HGR61 8 HGR62 9 HGR62 10 HGR62
@<TRIPOS>MOLECULE
pyrimidine
 10 10 0 0 0
****
USER_CHARGES
INVALID_CHARGES
Pose:  46 Cluster:  46 Fr_nu: 1685264 TotEn:    -8.41
@<TRIPOS>ATOM
      1 C1        -73.1708  -24.7011  -42.8194 C.ar   1 LIG      -0.13100
      2 C2        -73.9642  -24.3262  -41.7543 C.ar   1 LIG       0.28900
      3 C3        -73.0272  -23.7592  -43.8175 C.ar   1 LIG       0.28900
      4 C4        -74.3575  -22.2956  -42.6971 C.ar   1 LIG       0.50700
      5 N1        -74.5751  -23.1269  -41.6603 N.ar   1 LIG      -0.71900
      6 N2        -73.6085  -22.5420  -43.7889 N.ar   1 LIG      -0.71900
      7 H1        -72.6928  -25.6702  -42.8688 H      1 LIG       0.11500
      8 H2        -74.1358  -25.0004  -40.9222 H      1 LIG       0.11400
      9 H3        -72.4230  -23.9636  -44.6947 H      1 LIG       0.11400
     10 H4        -74.8369  -21.3255  -42.6484 H      1 LIG       0.14100
@<TRIPOS>BOND
      1       1       2 ar
      2       1       3 ar
      3       2       5 ar
      4       3       6 ar
      5       4       5 ar
      6       4       6 ar
      7       1       7 1
      8       2       8 1
      9       3       9 1
     10       4      10 1
@<TRIPOS>ALT_TYPE
CGenFF_4.0_ALT_TYPE_SET
CGenFF_4.0 1 CG2R61 2 CG2R61 3 CG2R61 4 CG2R64 5 NG2R62 6 NG2R62 7 HGR61 8 HGR62 9 HGR62 10 HGR62
@<TRIPOS>MOLECULE
pyrimidine
 10 10 0 0 0
****
USER_CHARGES
INVALID_CHARGES
Pose:  47 Cluster:  47 Fr_nu:  26584 TotEn:    -7.69
@<TRIPOS>ATOM
      1 C1        -70.7956    2.8602  -49.2327 C.ar   1 LIG      -0.13100
      2 C2        -70.1917    2.7375  -47.9979 C.ar   1 LIG       0.28900
      3 C3        -71.0065    4.1523  -49.6685 C.ar   1 LIG       0.28900
      4 C4        -70.0775    4.9966  -47.7735 C.ar   1 LIG       0.50700
      5 N1        -69.8182    3.7883  -47.2386 N.ar   1 LIG      -0.71900
      6 N2        -70.6589    5.2479  -48.9620 N.ar   1 LIG      -0.71900
      7 H1        -71.0851    1.9994  -49.8206 H      1 LIG       0.11500
      8 H2        -69.9856    1.7614  -47.5724 H      1 LIG       0.11400
      9 H3        -71.4756    4.3484  -50.6265 H      1 LIG       0.11400
     10 H4        -69.7888    5.8586  -47.1845 H      1 LIG       0.14100
@<TRIPOS>BOND
      1       1       2 ar
      2       1       3 ar
      3       2       5 ar
      4       3       6 ar
      5       4       5 ar
      6       4       6 ar
      7       1       7 1
      8       2       8 1
      9       3       9 1
     10       4      10 1
@<TRIPOS>ALT_TYPE
CGenFF_4.0_ALT_TYPE_SET
CGenFF_4.0 1 CG2R61 2 CG2R61 3 CG2R61 4 CG2R64 5 NG2R62 6 NG2R62 7 HGR61 8 HGR62 9 HGR62 10 HGR62
@<TRIPOS>MOLECULE
pyrimidine
 10 10 0 0 0
****
USER_CHARGES
INVALID_CHARGES
Pose:  48 Cluster:  48 Fr_nu: 4137594 TotEn:    -0.39
@<TRIPOS>ATOM
      1 C1        -46.1866   -6.9249  -27.4668 C.ar   1 LIG      -0.13100
      2 C2        -46.5035   -6.2242  -28.6127 C.ar   1 LIG       0.28900
      3 C3        -44.8808   -7.3617  -27.3760 C.ar   1 LIG       0.28900
      4 C4        -44.3800   -6.4425  -29.3937 C.ar   1 LIG       0.50700
      5 N1        -45.6216   -5.9639  -29.6001 N.ar   1 LIG      -0.71900
      6 N2        -43.9476   -7.1376  -28.3243 N.ar   1 LIG      -0.71900
      7 H1        -46.9144   -7.1194  -26.6905 H      1 LIG       0.11500
      8 H2        -47.5055   -5.8414  -28.7731 H      1 LIG       0.11400
      9 H3        -44.5386   -7.9214  -26.5123 H      1 LIG       0.11400
     10 H4        -43.6513   -6.2489  -30.1714 H      1 LIG       0.14100
@<TRIPOS>BOND
      1       1       2 ar
      2       1       3 ar
      3       2       5 ar
      4       3       6 ar
      5       4       5 ar
      6       4       6 ar
      7       1       7 1
      8       2       8 1
      9       3       9 1
     10       4      10 1
@<TRIPOS>ALT_TYPE
CGenFF_4.0_ALT_TYPE_SET
CGenFF_4.0 1 CG2R61 2 CG2R61 3 CG2R61 4 CG2R64 5 NG2R62 6 NG2R62 7 HGR61 8 HGR62 9 HGR62 10 HGR62
@<TRIPOS>MOLECULE
naphtalene
 18 19 0 0 0
****
USER_CHARGES
INVALID_CHARGES
Pose:   1 Cluster:   1 Fr_nu:  14639 TotEn:   -15.96
@<TRIPOS>ATOM
      1 C1        -69.3918    4.5505  -46.7849 C.ar   1 LIG      -0.11500
      2 C2        -69.7226    3.2191  -47.0192 C.ar   1 LIG      -0.11500
      3 C3        -71.2973    5.7810  -51.0893 C.ar   1 LIG      -0.11500
      4 C4        -71.6281    4.4496  -51.3234 C.ar   1 LIG      -0.11500
      5 C5        -69.6988    5.5242  -47.7358 C.ar   1 LIG      -0.11700
      6 C6        -70.3616    2.8562  -48.2050 C.ar   1 LIG      -0.11700
      7 C7        -70.6583    6.1439  -49.9033 C.ar   1 LIG      -0.11700
      8 C8        -71.3211    3.4758  -50.3726 C.ar   1 LIG      -0.11700
      9 C9        -70.3418    5.1769  -48.9352 C.ar   1 LIG       0.00400
     10 C10       -70.6781    3.8230  -49.1733 C.ar   1 LIG       0.00400
     11 H1        -68.8938    4.8323  -45.8618 H      1 LIG       0.11500
     12 H2        -69.4834    2.4619  -46.2781 H      1 LIG       0.11500
     13 H3        -71.5364    6.5389  -51.8300 H      1 LIG       0.11500
     14 H4        -72.1247    4.1682  -52.2473 H      1 LIG       0.11500
     15 H5        -69.4304    6.5587  -47.5317 H      1 LIG       0.11500
     16 H6        -70.6113    1.8097  -48.3668 H      1 LIG       0.11500
     17 H7        -70.4094    7.1905  -49.7413 H      1 LIG       0.11500
     18 H8        -71.5887    2.4411  -50.5769 H      1 LIG       0.11500
@<TRIPOS>BOND
      1       1       2 ar
      2       1       5 ar
      3       2       6 ar
      4       3       4 ar
      5       3       7 ar
      6       4       8 ar
      7       5       9 ar
      8       6      10 ar
      9       7       9 ar
     10       8      10 ar
     11       9      10 ar
     12       1      11 1
     13       2      12 1
     14       3      13 1
     15       4      14 1
     16       5      15 1
     17       6      16 1
     18       7      17 1
     19       8      18 1
@<TRIPOS>ALT_TYPE
CGenFF_4.0_ALT_TYPE_SET
CGenFF_4.0 1 CG2R61 2 CG2R61 3 CG2R61 4 CG2R61 5 CG2R61 6 CG2R61 7 CG2R61 8 CG2R61 9 CG2R61 10 CG2R61 11 HGR61 12 HGR61 13 HGR61 14 HGR61 15 HGR61 16 HGR61 17 HGR61 18 HGR61
@<TRIPOS>MOLECULE
naphtalene
 18 19 0 0 0
****
USER_CHARGES
INVALID_CHARGES
Pose:   2 Cluster:   2 Fr_nu: 242588 TotEn:   -13.66
@<TRIPOS>ATOM
      1 C1        -43.6476  -11.4264  -36.9653 C.ar   1 LIG      -0.11500
      2 C2        -44.1364  -12.4787  -37.7336 C.ar   1 LIG      -0.11500
      3 C3        -39.7581  -14.0985  -35.7804 C.ar   1 LIG      -0.11500
      4 C4        -40.2470  -15.1509  -36.5487 C.ar   1 LIG      -0.11500
      5 C5        -42.4367  -11.5614  -36.2855 C.ar   1 LIG      -0.11700
      6 C6        -43.4165  -13.6701  -37.8253 C.ar   1 LIG      -0.11700
      7 C7        -40.4781  -12.9070  -35.6888 C.ar   1 LIG      -0.11700
      8 C8        -41.4579  -15.0159  -37.2285 C.ar   1 LIG      -0.11700
      9 C9        -41.6987  -12.7536  -36.3663 C.ar   1 LIG       0.00400
     10 C10       -42.1959  -13.8237  -37.1477 C.ar   1 LIG       0.00400
     11 H1        -44.2088  -10.4993  -36.8939 H      1 LIG       0.11500
     12 H2        -45.0790  -12.3724  -38.2627 H      1 LIG       0.11500
     13 H3        -38.8153  -14.2042  -35.2511 H      1 LIG       0.11500
     14 H4        -39.6861  -16.0782  -36.6186 H      1 LIG       0.11500
     15 H5        -42.0740  -10.7259  -35.6904 H      1 LIG       0.11500
     16 H6        -43.8173  -14.4795  -38.4320 H      1 LIG       0.11500
     17 H7        -40.0767  -12.0976  -35.0827 H      1 LIG       0.11500
     18 H8        -41.8212  -15.8517  -37.8231 H      1 LIG       0.11500
@<TRIPOS>BOND
      1       1       2 ar
      2       1       5 ar
      3       2       6 ar
      4       3       4 ar
      5       3       7 ar
      6       4       8 ar
      7       5       9 ar
      8       6      10 ar
      9       7       9 ar
     10       8      10 ar
     11       9      10 ar
     12       1      11 1
     13       2      12 1
     14       3      13 1
     15       4      14 1
     16       5      15 1
     17       6      16 1
     18       7      17 1
     19       8      18 1
@<TRIPOS>ALT_TYPE
CGenFF_4.0_ALT_TYPE_SET
CGenFF_4.0 1 CG2R61 2 CG2R61 3 CG2R61 4 CG2R61 5 CG2R61 6 CG2R61 7 CG2R61 8 CG2R61 9 CG2R61 10 CG2R61 11 HGR61 12 HGR61 13 HGR61 14 HGR61 15 HGR61 16 HGR61 17 HGR61 18 HGR61
@<TRIPOS>MOLECULE
naphtalene
 18 19 0 0 0
****
USER_CHARGES
INVALID_CHARGES
Pose:   3 Cluster:   3 Fr_nu: 247793 TotEn:   -13.57
@<TRIPOS>ATOM
      1 C1        -62.8358   -5.4669  -55.9761 C.ar   1 LIG      -0.11500
      2 C2        -62.1450   -4.2931  -55.6899 C.ar   1 LIG      -0.11500
      3 C3        -59.0445   -8.0808  -54.4056 C.ar   1 LIG      -0.11500
      4 C4        -58.3538   -6.9070  -54.1196 C.ar   1 LIG      -0.11500
      5 C5        -62.2414   -6.7049  -55.7298 C.ar   1 LIG      -0.11700
      6 C6        -60.8573   -4.3527  -55.1565 C.ar   1 LIG      -0.11700
      7 C7        -60.3324   -8.0212  -54.9390 C.ar   1 LIG      -0.11700
      8 C8        -58.9480   -5.6690  -54.3658 C.ar   1 LIG      -0.11700
      9 C9        -60.9459   -6.7838  -55.1933 C.ar   1 LIG       0.00400
     10 C10       -60.2435   -5.5901  -54.9023 C.ar   1 LIG       0.00400
     11 H1        -63.8381   -5.4199  -56.3918 H      1 LIG       0.11500
     12 H2        -62.6087   -3.3299  -55.8817 H      1 LIG       0.11500
     13 H3        -58.5813   -9.0446  -54.2139 H      1 LIG       0.11500
     14 H4        -57.3511   -6.9546  -53.7051 H      1 LIG       0.11500
     15 H5        -62.7999   -7.6095  -55.9617 H      1 LIG       0.11500
     16 H6        -60.3361   -3.4225  -54.9400 H      1 LIG       0.11500
     17 H7        -60.8537   -8.9515  -55.1547 H      1 LIG       0.11500
     18 H8        -58.3894   -4.7642  -54.1347 H      1 LIG       0.11500
@<TRIPOS>BOND
      1       1       2 ar
      2       1       5 ar
      3       2       6 ar
      4       3       4 ar
      5       3       7 ar
      6       4       8 ar
      7       5       9 ar
      8       6      10 ar
      9       7       9 ar
     10       8      10 ar
     11       9      10 ar
     12       1      11 1
     13       2      12 1
     14       3      13 1
     15       4      14 1
     16       5      15 1
     17       6      16 1
     18       7      17 1
     19       8      18 1
@<TRIPOS>ALT_TYPE
CGenFF_4.0_ALT_TYPE_SET
CGenFF_4.0 1 CG2R61 2 CG2R61 3 CG2R61 4 CG2R61 5 CG2R61 6 CG2R61 7 CG2R61 8 CG2R61 9 CG2R61 10 CG2R61 11 HGR61 12 HGR61 13 HGR61 14 HGR61 15 HGR61 16 HGR61 17 HGR61 18 HGR61
@<TRIPOS>MOLECULE
naphtalene
 18 19 0 0 0
****
USER_CHARGES
INVALID_CHARGES
Pose:   4 Cluster:   4 Fr_nu:  15159 TotEn:   -13.11
@<TRIPOS>ATOM
      1 C1        -43.8992  -16.5275  -39.1656 C.ar   1 LIG      -0.11500
      2 C2        -44.9678  -15.8746  -39.7727 C.ar   1 LIG      -0.11500
      3 C3        -42.8447  -12.4836  -36.6739 C.ar   1 LIG      -0.11500
      4 C4        -43.9134  -11.8309  -37.2811 C.ar   1 LIG      -0.11500
      5 C5        -43.1010  -15.8514  -38.2423 C.ar   1 LIG      -0.11700
      6 C6        -45.2426  -14.5433  -39.4590 C.ar   1 LIG      -0.11700
      7 C7        -42.5700  -13.8151  -36.9876 C.ar   1 LIG      -0.11700
      8 C8        -44.7115  -12.5069  -38.2044 C.ar   1 LIG      -0.11700
      9 C9        -43.3629  -14.5110  -37.9146 C.ar   1 LIG       0.00400
     10 C10       -44.4496  -13.8472  -38.5321 C.ar   1 LIG       0.00400
     11 H1        -43.6855  -17.5637  -39.4106 H      1 LIG       0.11500
     12 H2        -45.5887  -16.4020  -40.4911 H      1 LIG       0.11500
     13 H3        -42.2233  -11.9568  -35.9552 H      1 LIG       0.11500
     14 H4        -44.1257  -10.7942  -37.0368 H      1 LIG       0.11500
     15 H5        -42.2707  -16.3814  -37.7804 H      1 LIG       0.11500
     16 H6        -46.0833  -14.0530  -39.9453 H      1 LIG       0.11500
     17 H7        -41.7297  -14.3054  -36.5006 H      1 LIG       0.11500
     18 H8        -45.5415  -11.9768  -38.6671 H      1 LIG       0.11500
@<TRIPOS>BOND
      1       1       2 ar
      2       1       5 ar
      3       2       6 ar
      4       3       4 ar
      5       3       7 ar
      6       4       8 ar
      7       5       9 ar
      8       6      10 ar
      9       7       9 ar
     10       8      10 ar
     11       9      10 ar
     12       1      11 1
     13       2      12 1
     14       3      13 1
     15       4      14 1
     16       5      15 1
     17       6      16 1
     18       7      17 1
     19       8      18 1
@<TRIPOS>ALT_TYPE
CGenFF_4.0_ALT_TYPE_SET
CGenFF_4.0 1 CG2R61 2 CG2R61 3 CG2R61 4 CG2R61 5 CG2R61 6 CG2R61 7 CG2R61 8 CG2R61 9 CG2R61 10 CG2R61 11 HGR61 12 HGR61 13 HGR61 14 HGR61 15 HGR61 16 HGR61 17 HGR61 18 HGR61
@<TRIPOS>MOLECULE
naphtalene
 18 19 0 0 0
****
USER_CHARGES
INVALID_CHARGES
Pose:   5 Cluster:   5 Fr_nu: 175842 TotEn:   -12.76
@<TRIPOS>ATOM
      1 C1        -47.6122  -13.0532  -42.8139 C.ar   1 LIG      -0.11500
      2 C2        -47.5195  -11.8934  -42.0504 C.ar   1 LIG      -0.11500
      3 C3        -44.6994  -15.3556  -39.6694 C.ar   1 LIG      -0.11500
      4 C4        -44.6067  -14.1956  -38.9060 C.ar   1 LIG      -0.11500
      5 C5        -46.9357  -14.2069  -42.4165 C.ar   1 LIG      -0.11700
      6 C6        -46.7500  -11.8826  -40.8867 C.ar   1 LIG      -0.11700
      7 C7        -45.4690  -15.3663  -40.8331 C.ar   1 LIG      -0.11700
      8 C8        -45.2831  -13.0419  -39.3033 C.ar   1 LIG      -0.11700
      9 C9        -46.1565  -14.2142  -41.2480 C.ar   1 LIG       0.00400
     10 C10       -46.0623  -13.0346  -40.4718 C.ar   1 LIG       0.00400
     11 H1        -48.2109  -13.0609  -43.7200 H      1 LIG       0.11500
     12 H2        -48.0467  -10.9958  -42.3604 H      1 LIG       0.11500
     13 H3        -44.1724  -16.2537  -39.3598 H      1 LIG       0.11500
     14 H4        -44.0067  -14.1882  -38.0008 H      1 LIG       0.11500
     15 H5        -47.0222  -15.1021  -43.0290 H      1 LIG       0.11500
     16 H6        -46.6922  -10.9649  -40.3051 H      1 LIG       0.11500
     17 H7        -45.5273  -16.2843  -41.4141 H      1 LIG       0.11500
     18 H8        -45.1962  -12.1463  -38.6913 H      1 LIG       0.11500
@<TRIPOS>BOND
      1       1       2 ar
      2       1       5 ar
      3       2       6 ar
      4       3       4 ar
      5       3       7 ar
      6       4       8 ar
      7       5       9 ar
      8       6      10 ar
      9       7       9 ar
     10       8      10 ar
     11       9      10 ar
     12       1      11 1
     13       2      12 1
     14       3      13 1
     15       4      14 1
     16       5      15 1
     17       6      16 1
     18       7      17 1
     19       8      18 1
@<TRIPOS>ALT_TYPE
CGenFF_4.0_ALT_TYPE_SET
CGenFF_4.0 1 CG2R61 2 CG2R61 3 CG2R61 4 CG2R61 5 CG2R61 6 CG2R61 7 CG2R61 8 CG2R61 9 CG2R61 10 CG2R61 11 HGR61 12 HGR61 13 HGR61 14 HGR61 15 HGR61 16 HGR61 17 HGR61 18 HGR61
@<TRIPOS>MOLECULE
naphtalene
 18 19 0 0 0
****
USER_CHARGES
INVALID_CHARGES
Pose:   6 Cluster:   6 Fr_nu:  14691 TotEn:   -12.60
@<TRIPOS>ATOM
      1 C1        -68.7367    7.2040  -46.8632 C.ar   1 LIG      -0.11500
      2 C2        -69.2074    6.1085  -46.1454 C.ar   1 LIG      -0.11500
      3 C3        -70.1088    5.0721  -51.0160 C.ar   1 LIG      -0.11500
      4 C4        -70.5794    3.9767  -50.2981 C.ar   1 LIG      -0.11500
      5 C5        -68.8411    7.2246  -48.2543 C.ar   1 LIG      -0.11700
      6 C6        -69.7842    5.0295  -46.8158 C.ar   1 LIG      -0.11700
      7 C7        -69.5320    6.1512  -50.3455 C.ar   1 LIG      -0.11700
      8 C8        -70.4750    3.9559  -48.9070 C.ar   1 LIG      -0.11700
      9 C9        -69.4188    6.1472  -48.9457 C.ar   1 LIG       0.00400
     10 C10       -69.8973    5.0333  -48.2156 C.ar   1 LIG       0.00400
     11 H1        -68.2873    8.0434  -46.3408 H      1 LIG       0.11500
     12 H2        -69.1259    6.0935  -45.0624 H      1 LIG       0.11500
     13 H3        -70.1901    5.0878  -52.0992 H      1 LIG       0.11500
     14 H4        -71.0274    3.1369  -50.8211 H      1 LIG       0.11500
     15 H5        -68.4661    8.0912  -48.7949 H      1 LIG       0.11500
     16 H6        -70.1458    4.1839  -46.2344 H      1 LIG       0.11500
     17 H7        -69.1712    6.9970  -50.9270 H      1 LIG       0.11500
     18 H8        -70.8493    3.0890  -48.3662 H      1 LIG       0.11500
@<TRIPOS>BOND
      1       1       2 ar
      2       1       5 ar
      3       2       6 ar
      4       3       4 ar
      5       3       7 ar
      6       4       8 ar
      7       5       9 ar
      8       6      10 ar
      9       7       9 ar
     10       8      10 ar
     11       9      10 ar
     12       1      11 1
     13       2      12 1
     14       3      13 1
     15       4      14 1
     16       5      15 1
     17       6      16 1
     18       7      17 1
     19       8      18 1
@<TRIPOS>ALT_TYPE
CGenFF_4.0_ALT_TYPE_SET
CGenFF_4.0 1 CG2R61 2 CG2R61 3 CG2R61 4 CG2R61 5 CG2R61 6 CG2R61 7 CG2R61 8 CG2R61 9 CG2R61 10 CG2R61 11 HGR61 12 HGR61 13 HGR61 14 HGR61 15 HGR61 16 HGR61 17 HGR61 18 HGR61
@<TRIPOS>MOLECULE
naphtalene
 18 19 0 0 0
****
USER_CHARGES
INVALID_CHARGES
Pose:   7 Cluster:   7 Fr_nu: 197856 TotEn:   -12.03
@<TRIPOS>ATOM
      1 C1        -59.6875    2.9208  -44.7913 C.ar   1 LIG      -0.11500
      2 C2        -60.7235    2.7142  -43.8854 C.ar   1 LIG      -0.11500
      3 C3        -56.5288    3.2447  -41.1048 C.ar   1 LIG      -0.11500
      4 C4        -57.5650    3.0381  -40.1989 C.ar   1 LIG      -0.11500
      5 C5        -58.3834    3.1049  -44.3309 C.ar   1 LIG      -0.11700
      6 C6        -60.4596    2.6908  -42.5157 C.ar   1 LIG      -0.11700
      7 C7        -56.7928    3.2680  -42.4746 C.ar   1 LIG      -0.11700
      8 C8        -58.8691    2.8540  -40.6592 C.ar   1 LIG      -0.11700
      9 C9        -58.0994    3.0845  -42.9557 C.ar   1 LIG       0.00400
     10 C10       -59.1531    2.8744  -42.0345 C.ar   1 LIG       0.00400
     11 H1        -59.8936    2.9394  -45.8575 H      1 LIG       0.11500
     12 H2        -61.7384    2.5707  -44.2449 H      1 LIG       0.11500
     13 H3        -55.5135    3.3882  -40.7459 H      1 LIG       0.11500
     14 H4        -57.3584    3.0210  -39.1328 H      1 LIG       0.11500
     15 H5        -57.5892    3.2653  -45.0572 H      1 LIG       0.11500
     16 H6        -61.2848    2.5272  -41.8256 H      1 LIG       0.11500
     17 H7        -55.9674    3.4308  -43.1645 H      1 LIG       0.11500
     18 H8        -59.6636    2.6944  -39.9331 H      1 LIG       0.11500
@<TRIPOS>BOND
      1       1       2 ar
      2       1       5 ar
      3       2       6 ar
      4       3       4 ar
      5       3       7 ar
      6       4       8 ar
      7       5       9 ar
      8       6      10 ar
      9       7       9 ar
     10       8      10 ar
     11       9      10 ar
     12       1      11 1
     13       2      12 1
     14       3      13 1
     15       4      14 1
     16       5      15 1
     17       6      16 1
     18       7      17 1
     19       8      18 1
@<TRIPOS>ALT_TYPE
CGenFF_4.0_ALT_TYPE_SET
CGenFF_4.0 1 CG2R61 2 CG2R61 3 CG2R61 4 CG2R61 5 CG2R61 6 CG2R61 7 CG2R61 8 CG2R61 9 CG2R61 10 CG2R61 11 HGR61 12 HGR61 13 HGR61 14 HGR61 15 HGR61 16 HGR61 17 HGR61 18 HGR61
@<TRIPOS>MOLECULE
naphtalene
 18 19 0 0 0
****
USER_CHARGES
INVALID_CHARGES
Pose:   8 Cluster:   8 Fr_nu: 146797 TotEn:   -11.84
@<TRIPOS>ATOM
      1 C1        -70.3916    1.5083  -31.0996 C.ar   1 LIG      -0.11500
      2 C2        -70.6130    2.7519  -31.6837 C.ar   1 LIG      -0.11500
      3 C3        -74.6287   -0.0839  -32.8841 C.ar   1 LIG      -0.11500
      4 C4        -74.8500    1.1598  -33.4682 C.ar   1 LIG      -0.11500
      5 C5        -71.3323    0.4889  -31.2494 C.ar   1 LIG      -0.11700
      6 C6        -71.7757    2.9810  -32.4199 C.ar   1 LIG      -0.11700
      7 C7        -73.4659   -0.3130  -32.1480 C.ar   1 LIG      -0.11700
      8 C8        -73.9094    2.1793  -33.3185 C.ar   1 LIG      -0.11700
      9 C9        -72.5083    0.7017  -31.9869 C.ar   1 LIG       0.00400
     10 C10       -72.7334    1.9664  -32.5809 C.ar   1 LIG       0.00400
     11 H1        -69.4865    1.3307  -30.5261 H      1 LIG       0.11500
     12 H2        -69.8800    3.5448  -31.5667 H      1 LIG       0.11500
     13 H3        -75.3614   -0.8774  -33.0009 H      1 LIG       0.11500
     14 H4        -75.7559    1.3372  -34.0403 H      1 LIG       0.11500
     15 H5        -71.1386   -0.4752  -30.7836 H      1 LIG       0.11500
     16 H6        -71.9278    3.9606  -32.8682 H      1 LIG       0.11500
     17 H7        -73.3136   -1.2929  -31.7005 H      1 LIG       0.11500
     18 H8        -74.1033    3.1437  -33.7835 H      1 LIG       0.11500
@<TRIPOS>BOND
      1       1       2 ar
      2       1       5 ar
      3       2       6 ar
      4       3       4 ar
      5       3       7 ar
      6       4       8 ar
      7       5       9 ar
      8       6      10 ar
      9       7       9 ar
     10       8      10 ar
     11       9      10 ar
     12       1      11 1
     13       2      12 1
     14       3      13 1
     15       4      14 1
     16       5      15 1
     17       6      16 1
     18       7      17 1
     19       8      18 1
@<TRIPOS>ALT_TYPE
CGenFF_4.0_ALT_TYPE_SET
CGenFF_4.0 1 CG2R61 2 CG2R61 3 CG2R61 4 CG2R61 5 CG2R61 6 CG2R61 7 CG2R61 8 CG2R61 9 CG2R61 10 CG2R61 11 HGR61 12 HGR61 13 HGR61 14 HGR61 15 HGR61 16 HGR61 17 HGR61 18 HGR61
@<TRIPOS>MOLECULE
naphtalene
 18 19 0 0 0
****
USER_CHARGES
INVALID_CHARGES
Pose:   9 Cluster:   9 Fr_nu:  36180 TotEn:   -11.83
@<TRIPOS>ATOM
      1 C1        -69.2024   -2.7862  -29.2705 C.ar   1 LIG      -0.11500
      2 C2        -69.6445   -1.5085  -29.6003 C.ar   1 LIG      -0.11500
      3 C3        -64.9242   -0.9429  -27.8661 C.ar   1 LIG      -0.11500
      4 C4        -65.3665    0.3347  -28.1960 C.ar   1 LIG      -0.11500
      5 C5        -67.9185   -2.9700  -28.7563 C.ar   1 LIG      -0.11700
      6 C6        -68.8047   -0.4097  -29.4173 C.ar   1 LIG      -0.11700
      7 C7        -65.7642   -2.0418  -28.0491 C.ar   1 LIG      -0.11700
      8 C8        -66.6503    0.5186  -28.7102 C.ar   1 LIG      -0.11700
      9 C9        -67.0595   -1.8753  -28.5655 C.ar   1 LIG       0.00400
     10 C10       -67.5093   -0.5761  -28.9010 C.ar   1 LIG       0.00400
     11 H1        -69.8565   -3.6414  -29.4137 H      1 LIG       0.11500
     12 H2        -70.6443   -1.3665  -30.0003 H      1 LIG       0.11500
     13 H3        -63.9244   -1.0856  -27.4659 H      1 LIG       0.11500
     14 H4        -64.7115    1.1893  -28.0539 H      1 LIG       0.11500
     15 H5        -67.5938   -3.9778  -28.5058 H      1 LIG       0.11500
     16 H6        -69.1714    0.5800  -29.6815 H      1 LIG       0.11500
     17 H7        -65.3976   -3.0313  -27.7841 H      1 LIG       0.11500
     18 H8        -66.9750    1.5263  -28.9615 H      1 LIG       0.11500
@<TRIPOS>BOND
      1       1       2 ar
      2       1       5 ar
      3       2       6 ar
      4       3       4 ar
      5       3       7 ar
      6       4       8 ar
      7       5       9 ar
      8       6      10 ar
      9       7       9 ar
     10       8      10 ar
     11       9      10 ar
     12       1      11 1
     13       2      12 1
     14       3      13 1
     15       4      14 1
     16       5      15 1
     17       6      16 1
     18       7      17 1
     19       8      18 1
@<TRIPOS>ALT_TYPE
CGenFF_4.0_ALT_TYPE_SET
CGenFF_4.0 1 CG2R61 2 CG2R61 3 CG2R61 4 CG2R61 5 CG2R61 6 CG2R61 7 CG2R61 8 CG2R61 9 CG2R61 10 CG2R61 11 HGR61 12 HGR61 13 HGR61 14 HGR61 15 HGR61 16 HGR61 17 HGR61 18 HGR61
@<TRIPOS>MOLECULE
naphtalene
 18 19 0 0 0
****
USER_CHARGES
INVALID_CHARGES
Pose:  10 Cluster:  10 Fr_nu: 130797 TotEn:   -11.79
@<TRIPOS>ATOM
      1 C1        -50.4767  -13.5380  -43.5809 C.ar   1 LIG      -0.11500
      2 C2        -50.4348  -12.2773  -42.9928 C.ar   1 LIG      -0.11500
      3 C3        -46.3060  -14.7095  -41.3660 C.ar   1 LIG      -0.11500
      4 C4        -46.2642  -13.4488  -40.7780 C.ar   1 LIG      -0.11500
      5 C5        -49.4624  -14.4615  -43.3263 C.ar   1 LIG      -0.11700
      6 C6        -49.3787  -11.9353  -42.1479 C.ar   1 LIG      -0.11700
      7 C7        -47.3622  -15.0515  -42.2110 C.ar   1 LIG      -0.11700
      8 C8        -47.2784  -12.5251  -41.0326 C.ar   1 LIG      -0.11700
      9 C9        -48.3916  -14.1343  -42.4784 C.ar   1 LIG       0.00400
     10 C10       -48.3492  -12.8523  -41.8804 C.ar   1 LIG       0.00400
     11 H1        -51.2989  -13.8035  -44.2390 H      1 LIG       0.11500
     12 H2        -51.2251  -11.5592  -43.1914 H      1 LIG       0.11500
     13 H3        -45.5160  -15.4283  -41.1676 H      1 LIG       0.11500
     14 H4        -45.4411  -13.1833  -40.1211 H      1 LIG       0.11500
     15 H5        -49.5155  -15.4410  -43.7972 H      1 LIG       0.11500
     16 H6        -49.3667  -10.9444  -41.6986 H      1 LIG       0.11500
     17 H7        -47.3745  -16.0427  -42.6594 H      1 LIG       0.11500
     18 H8        -47.2252  -11.5453  -40.5624 H      1 LIG       0.11500
@<TRIPOS>BOND
      1       1       2 ar
      2       1       5 ar
      3       2       6 ar
      4       3       4 ar
      5       3       7 ar
      6       4       8 ar
      7       5       9 ar
      8       6      10 ar
      9       7       9 ar
     10       8      10 ar
     11       9      10 ar
     12       1      11 1
     13       2      12 1
     14       3      13 1
     15       4      14 1
     16       5      15 1
     17       6      16 1
     18       7      17 1
     19       8      18 1
@<TRIPOS>ALT_TYPE
CGenFF_4.0_ALT_TYPE_SET
CGenFF_4.0 1 CG2R61 2 CG2R61 3 CG2R61 4 CG2R61 5 CG2R61 6 CG2R61 7 CG2R61 8 CG2R61 9 CG2R61 10 CG2R61 11 HGR61 12 HGR61 13 HGR61 14 HGR61 15 HGR61 16 HGR61 17 HGR61 18 HGR61
@<TRIPOS>MOLECULE
naphtalene
 18 19 0 0 0
****
USER_CHARGES
INVALID_CHARGES
Pose:  11 Cluster:  11 Fr_nu: 134739 TotEn:   -11.56
@<TRIPOS>ATOM
      1 C1        -70.3811   -2.4093  -29.4492 C.ar   1 LIG      -0.11500
      2 C2        -69.4936   -1.3386  -29.3966 C.ar   1 LIG      -0.11500
      3 C3        -73.3799    0.2140  -32.2417 C.ar   1 LIG      -0.11500
      4 C4        -72.4923    1.2847  -32.1891 C.ar   1 LIG      -0.11500
      5 C5        -71.5710   -2.2955  -30.1688 C.ar   1 LIG      -0.11700
      6 C6        -69.7923   -0.1501  -30.0633 C.ar   1 LIG      -0.11700
      7 C7        -73.0810   -0.9745  -31.5750 C.ar   1 LIG      -0.11700
      8 C8        -71.3024    1.1710  -31.4695 C.ar   1 LIG      -0.11700
      9 C9        -71.8880   -1.1066  -30.8459 C.ar   1 LIG       0.00400
     10 C10       -70.9854   -0.0179  -30.7924 C.ar   1 LIG       0.00400
     11 H1        -70.1482   -3.3341  -28.9295 H      1 LIG       0.11500
     12 H2        -68.5674   -1.4283  -28.8364 H      1 LIG       0.11500
     13 H3        -74.3064    0.3031  -32.8020 H      1 LIG       0.11500
     14 H4        -72.7263    2.2097  -32.7078 H      1 LIG       0.11500
     15 H5        -72.2501   -3.1451  -30.1958 H      1 LIG       0.11500
     16 H6        -69.0837    0.6738  -30.0090 H      1 LIG       0.11500
     17 H7        -73.7894   -1.7985  -31.6301 H      1 LIG       0.11500
     18 H8        -70.6234    2.0208  -31.4417 H      1 LIG       0.11500
@<TRIPOS>BOND
      1       1       2 ar
      2       1       5 ar
      3       2       6 ar
      4       3       4 ar
      5       3       7 ar
      6       4       8 ar
      7       5       9 ar
      8       6      10 ar
      9       7       9 ar
     10       8      10 ar
     11       9      10 ar
     12       1      11 1
     13       2      12 1
     14       3      13 1
     15       4      14 1
     16       5      15 1
     17       6      16 1
     18       7      17 1
     19       8      18 1
@<TRIPOS>ALT_TYPE
CGenFF_4.0_ALT_TYPE_SET
CGenFF_4.0 1 CG2R61 2 CG2R61 3 CG2R61 4 CG2R61 5 CG2R61 6 CG2R61 7 CG2R61 8 CG2R61 9 CG2R61 10 CG2R61 11 HGR61 12 HGR61 13 HGR61 14 HGR61 15 HGR61 16 HGR61 17 HGR61 18 HGR61
@<TRIPOS>MOLECULE
naphtalene
 18 19 0 0 0
****
USER_CHARGES
INVALID_CHARGES
Pose:  12 Cluster:  12 Fr_nu: 102638 TotEn:   -11.52
@<TRIPOS>ATOM
      1 C1        -60.3048   -3.1946  -54.7174 C.ar   1 LIG      -0.11500
      2 C2        -59.8313   -4.4050  -54.2199 C.ar   1 LIG      -0.11500
      3 C3        -63.5063   -5.5876  -57.4917 C.ar   1 LIG      -0.11500
      4 C4        -63.0327   -6.7980  -56.9941 C.ar   1 LIG      -0.11500
      5 C5        -61.3372   -3.1810  -55.6558 C.ar   1 LIG      -0.11700
      6 C6        -60.3882   -5.6064  -54.6587 C.ar   1 LIG      -0.11700
      7 C7        -62.9494   -4.3860  -57.0528 C.ar   1 LIG      -0.11700
      8 C8        -62.0003   -6.8116  -56.0558 C.ar   1 LIG      -0.11700
      9 C9        -61.9096   -4.3809  -56.1088 C.ar   1 LIG       0.00400
     10 C10       -61.4279   -5.6117  -55.6028 C.ar   1 LIG       0.00400
     11 H1        -59.8705   -2.2595  -54.3759 H      1 LIG       0.11500
     12 H2        -59.0277   -4.4144  -53.4893 H      1 LIG       0.11500
     13 H3        -64.3102   -5.5775  -58.2224 H      1 LIG       0.11500
     14 H4        -63.4665   -7.7327  -57.3370 H      1 LIG       0.11500
     15 H5        -61.6912   -2.2232  -56.0314 H      1 LIG       0.11500
     16 H6        -60.0028   -6.5408  -54.2559 H      1 LIG       0.11500
     17 H7        -63.3355   -3.4518  -57.4551 H      1 LIG       0.11500
     18 H8        -61.6456   -7.7694  -55.6806 H      1 LIG       0.11500
@<TRIPOS>BOND
      1       1       2 ar
      2       1       5 ar
      3       2       6 ar
      4       3       4 ar
      5       3       7 ar
      6       4       8 ar
      7       5       9 ar
      8       6      10 ar
      9       7       9 ar
     10       8      10 ar
     11       9      10 ar
     12       1      11 1
     13       2      12 1
     14       3      13 1
     15       4      14 1
     16       5      15 1
     17       6      16 1
     18       7      17 1
     19       8      18 1
@<TRIPOS>ALT_TYPE
CGenFF_4.0_ALT_TYPE_SET
CGenFF_4.0 1 CG2R61 2 CG2R61 3 CG2R61 4 CG2R61 5 CG2R61 6 CG2R61 7 CG2R61 8 CG2R61 9 CG2R61 10 CG2R61 11 HGR61 12 HGR61 13 HGR61 14 HGR61 15 HGR61 16 HGR61 17 HGR61 18 HGR61
@<TRIPOS>MOLECULE
naphtalene
 18 19 0 0 0
****
USER_CHARGES
INVALID_CHARGES
Pose:  13 Cluster:  13 Fr_nu: 429259 TotEn:   -11.41
@<TRIPOS>ATOM
      1 C1        -39.4721  -16.7835  -33.3129 C.ar   1 LIG      -0.11500
      2 C2        -38.2500  -16.6505  -33.9653 C.ar   1 LIG      -0.11500
      3 C3        -41.2580  -13.0714  -35.9021 C.ar   1 LIG      -0.11500
      4 C4        -40.0359  -12.9386  -36.5544 C.ar   1 LIG      -0.11500
      5 C5        -40.5288  -15.9288  -33.6281 C.ar   1 LIG      -0.11700
      6 C6        -38.0799  -15.6626  -34.9355 C.ar   1 LIG      -0.11700
      7 C7        -41.4282  -14.0596  -34.9319 C.ar   1 LIG      -0.11700
      8 C8        -38.9791  -13.7932  -36.2393 C.ar   1 LIG      -0.11700
      9 C9        -40.3753  -14.9285  -34.6020 C.ar   1 LIG       0.00400
     10 C10       -39.1326  -14.7934  -35.2654 C.ar   1 LIG       0.00400
     11 H1        -39.6038  -17.5525  -32.5573 H      1 LIG       0.11500
     12 H2        -37.4281  -17.3166  -33.7194 H      1 LIG       0.11500
     13 H3        -42.0806  -12.4056  -36.1477 H      1 LIG       0.11500
     14 H4        -39.9043  -12.1685  -37.3089 H      1 LIG       0.11500
     15 H5        -41.4751  -16.0507  -33.1050 H      1 LIG       0.11500
     16 H6        -37.1161  -15.5771  -35.4332 H      1 LIG       0.11500
     17 H7        -42.3922  -14.1453  -34.4349 H      1 LIG       0.11500
     18 H8        -38.0324  -13.6710  -36.7617 H      1 LIG       0.11500
@<TRIPOS>BOND
      1       1       2 ar
      2       1       5 ar
      3       2       6 ar
      4       3       4 ar
      5       3       7 ar
      6       4       8 ar
      7       5       9 ar
      8       6      10 ar
      9       7       9 ar
     10       8      10 ar
     11       9      10 ar
     12       1      11 1
     13       2      12 1
     14       3      13 1
     15       4      14 1
     16       5      15 1
     17       6      16 1
     18       7      17 1
     19       8      18 1
@<TRIPOS>ALT_TYPE
CGenFF_4.0_ALT_TYPE_SET
CGenFF_4.0 1 CG2R61 2 CG2R61 3 CG2R61 4 CG2R61 5 CG2R61 6 CG2R61 7 CG2R61 8 CG2R61 9 CG2R61 10 CG2R61 11 HGR61 12 HGR61 13 HGR61 14 HGR61 15 HGR61 16 HGR61 17 HGR61 18 HGR61
@<TRIPOS>MOLECULE
naphtalene
 18 19 0 0 0
****
USER_CHARGES
INVALID_CHARGES
Pose:  14 Cluster:  14 Fr_nu: 216323 TotEn:   -11.35
@<TRIPOS>ATOM
      1 C1        -74.0943  -23.4995  -44.5449 C.ar   1 LIG      -0.11500
      2 C2        -74.9857  -22.9598  -43.6225 C.ar   1 LIG      -0.11500
      3 C3        -70.9478  -24.4384  -40.9546 C.ar   1 LIG      -0.11500
      4 C4        -71.8393  -23.8987  -40.0322 C.ar   1 LIG      -0.11500
      5 C5        -72.8658  -24.0034  -44.1167 C.ar   1 LIG      -0.11700
      6 C6        -74.6523  -22.9220  -42.2684 C.ar   1 LIG      -0.11700
      7 C7        -71.2813  -24.4762  -42.3088 C.ar   1 LIG      -0.11700
      8 C8        -73.0678  -23.3947  -40.4603 C.ar   1 LIG      -0.11700
      9 C9        -72.5135  -23.9734  -42.7575 C.ar   1 LIG       0.00400
     10 C10       -73.4201  -23.4246  -41.8195 C.ar   1 LIG       0.00400
     11 H1        -74.3542  -23.5281  -45.5991 H      1 LIG       0.11500
     12 H2        -75.9420  -22.5681  -43.9568 H      1 LIG       0.11500
     13 H3        -69.9912  -24.8306  -40.6208 H      1 LIG       0.11500
     14 H4        -71.5783  -23.8690  -38.9784 H      1 LIG       0.11500
     15 H5        -72.1843  -24.4202  -44.8555 H      1 LIG       0.11500
     16 H6        -75.3647  -22.4961  -41.5648 H      1 LIG       0.11500
     17 H7        -70.5692  -24.9029  -43.0120 H      1 LIG       0.11500
     18 H8        -73.7491  -22.9772  -39.7218 H      1 LIG       0.11500
@<TRIPOS>BOND
      1       1       2 ar
      2       1       5 ar
      3       2       6 ar
      4       3       4 ar
      5       3       7 ar
      6       4       8 ar
      7       5       9 ar
      8       6      10 ar
      9       7       9 ar
     10       8      10 ar
     11       9      10 ar
     12       1      11 1
     13       2      12 1
     14       3      13 1
     15       4      14 1
     16       5      15 1
     17       6      16 1
     18       7      17 1
     19       8      18 1
@<TRIPOS>ALT_TYPE
CGenFF_4.0_ALT_TYPE_SET
CGenFF_4.0 1 CG2R61 2 CG2R61 3 CG2R61 4 CG2R61 5 CG2R61 6 CG2R61 7 CG2R61 8 CG2R61 9 CG2R61 10 CG2R61 11 HGR61 12 HGR61 13 HGR61 14 HGR61 15 HGR61 16 HGR61 17 HGR61 18 HGR61
@<TRIPOS>MOLECULE
naphtalene
 18 19 0 0 0
****
USER_CHARGES
INVALID_CHARGES
Pose:  15 Cluster:  15 Fr_nu:  24425 TotEn:   -11.32
@<TRIPOS>ATOM
      1 C1        -79.2253  -27.6749  -46.2251 C.ar   1 LIG      -0.11500
      2 C2        -77.9838  -28.1432  -45.8054 C.ar   1 LIG      -0.11500
      3 C3        -77.3789  -23.1975  -46.6900 C.ar   1 LIG      -0.11500
      4 C4        -76.1374  -23.6659  -46.2702 C.ar   1 LIG      -0.11500
      5 C5        -79.3901  -26.3284  -46.5512 C.ar   1 LIG      -0.11700
      6 C6        -76.9023  -27.2671  -45.7101 C.ar   1 LIG      -0.11700
      7 C7        -78.4604  -24.0738  -46.7853 C.ar   1 LIG      -0.11700
      8 C8        -75.9725  -25.0123  -45.9441 C.ar   1 LIG      -0.11700
      9 C9        -78.3125  -25.4322  -46.4610 C.ar   1 LIG       0.00400
     10 C10       -77.0501  -25.9085  -46.0342 C.ar   1 LIG       0.00400
     11 H1        -80.0670  -28.3574  -46.2985 H      1 LIG       0.11500
     12 H2        -77.8565  -29.1917  -45.5520 H      1 LIG       0.11500
     13 H3        -77.5069  -22.1489  -46.9437 H      1 LIG       0.11500
     14 H4        -75.2965  -22.9827  -46.1956 H      1 LIG       0.11500
     15 H5        -80.3697  -25.9843  -46.8765 H      1 LIG       0.11500
     16 H6        -75.9408  -27.6551  -45.3803 H      1 LIG       0.11500
     17 H7        -79.4215  -23.6857  -47.1159 H      1 LIG       0.11500
     18 H8        -74.9931  -25.3565  -45.6180 H      1 LIG       0.11500
@<TRIPOS>BOND
      1       1       2 ar
      2       1       5 ar
      3       2       6 ar
      4       3       4 ar
      5       3       7 ar
      6       4       8 ar
      7       5       9 ar
      8       6      10 ar
      9       7       9 ar
     10       8      10 ar
     11       9      10 ar
     12       1      11 1
     13       2      12 1
     14       3      13 1
     15       4      14 1
     16       5      15 1
     17       6      16 1
     18       7      17 1
     19       8      18 1
@<TRIPOS>ALT_TYPE
CGenFF_4.0_ALT_TYPE_SET
CGenFF_4.0 1 CG2R61 2 CG2R61 3 CG2R61 4 CG2R61 5 CG2R61 6 CG2R61 7 CG2R61 8 CG2R61 9 CG2R61 10 CG2R61 11 HGR61 12 HGR61 13 HGR61 14 HGR61 15 HGR61 16 HGR61 17 HGR61 18 HGR61
@<TRIPOS>MOLECULE
naphtalene
 18 19 0 0 0
****
USER_CHARGES
INVALID_CHARGES
Pose:  16 Cluster:  16 Fr_nu:  22298 TotEn:   -11.32
@<TRIPOS>ATOM
      1 C1        -46.5285  -14.7307  -39.9201 C.ar   1 LIG      -0.11500
      2 C2        -47.7851  -15.3207  -40.0196 C.ar   1 LIG      -0.11500
      3 C3        -47.9793  -11.1442  -42.8705 C.ar   1 LIG      -0.11500
      4 C4        -49.2358  -11.7343  -42.9699 C.ar   1 LIG      -0.11500
      5 C5        -46.2580  -13.5443  -40.6025 C.ar   1 LIG      -0.11700
      6 C6        -48.7758  -14.7267  -40.8017 C.ar   1 LIG      -0.11700
      7 C7        -46.9885  -11.7382  -42.0882 C.ar   1 LIG      -0.11700
      8 C8        -49.5064  -12.9207  -42.2876 C.ar   1 LIG      -0.11700
      9 C9        -47.2433  -12.9325  -41.3945 C.ar   1 LIG       0.00400
     10 C10       -48.5211  -13.5325  -41.4956 C.ar   1 LIG       0.00400
     11 H1        -45.7575  -15.1939  -39.3115 H      1 LIG       0.11500
     12 H2        -47.9948  -16.2442  -39.4877 H      1 LIG       0.11500
     13 H3        -47.7689  -10.2204  -43.4021 H      1 LIG       0.11500
     14 H4        -50.0060  -11.2714  -43.5798 H      1 LIG       0.11500
     15 H5        -45.2686  -13.1010  -40.5106 H      1 LIG       0.11500
     16 H6        -49.7510  -15.2051  -40.8646 H      1 LIG       0.11500
     17 H7        -46.0137  -11.2593  -42.0248 H      1 LIG       0.11500
     18 H8        -50.4956  -13.3646  -42.3800 H      1 LIG       0.11500
@<TRIPOS>BOND
      1       1       2 ar
      2       1       5 ar
      3       2       6 ar
      4       3       4 ar
      5       3       7 ar
      6       4       8 ar
      7       5       9 ar
      8       6      10 ar
      9       7       9 ar
     10       8      10 ar
     11       9      10 ar
     12       1      11 1
     13       2      12 1
     14       3      13 1
     15       4      14 1
     16       5      15 1
     17       6      16 1
     18       7      17 1
     19       8      18 1
@<TRIPOS>ALT_TYPE
CGenFF_4.0_ALT_TYPE_SET
CGenFF_4.0 1 CG2R61 2 CG2R61 3 CG2R61 4 CG2R61 5 CG2R61 6 CG2R61 7 CG2R61 8 CG2R61 9 CG2R61 10 CG2R61 11 HGR61 12 HGR61 13 HGR61 14 HGR61 15 HGR61 16 HGR61 17 HGR61 18 HGR61
@<TRIPOS>MOLECULE
naphtalene
 18 19 0 0 0
****
USER_CHARGES
INVALID_CHARGES
Pose:  17 Cluster:  17 Fr_nu: 415531 TotEn:   -11.13
@<TRIPOS>ATOM
      1 C1        -75.2825  -24.7886  -45.9472 C.ar   1 LIG      -0.11500
      2 C2        -74.2766  -25.7487  -45.8912 C.ar   1 LIG      -0.11500
      3 C3        -73.7240  -22.9104  -41.7382 C.ar   1 LIG      -0.11500
      4 C4        -72.7181  -23.8706  -41.6822 C.ar   1 LIG      -0.11500
      5 C5        -75.4005  -23.8405  -44.9305 C.ar   1 LIG      -0.11700
      6 C6        -73.3849  -25.7645  -44.8184 C.ar   1 LIG      -0.11700
      7 C7        -74.6157  -22.8947  -42.8111 C.ar   1 LIG      -0.11700
      8 C8        -72.6001  -24.8189  -42.6988 C.ar   1 LIG      -0.11700
      9 C9        -74.5117  -23.8415  -43.8431 C.ar   1 LIG       0.00400
     10 C10       -73.4889  -24.8179  -43.7862 C.ar   1 LIG       0.00400
     11 H1        -75.9768  -24.7772  -46.7823 H      1 LIG       0.11500
     12 H2        -74.1854  -26.4863  -46.6833 H      1 LIG       0.11500
     13 H3        -73.8156  -22.1724  -40.9463 H      1 LIG       0.11500
     14 H4        -72.0251  -23.8825  -40.8461 H      1 LIG       0.11500
     15 H5        -76.1947  -23.0995  -44.9949 H      1 LIG       0.11500
     16 H6        -72.6059  -26.5238  -44.7954 H      1 LIG       0.11500
     17 H7        -75.3940  -22.1348  -42.8342 H      1 LIG       0.11500
     18 H8        -71.8064  -25.5604  -42.6343 H      1 LIG       0.11500
@<TRIPOS>BOND
      1       1       2 ar
      2       1       5 ar
      3       2       6 ar
      4       3       4 ar
      5       3       7 ar
      6       4       8 ar
      7       5       9 ar
      8       6      10 ar
      9       7       9 ar
     10       8      10 ar
     11       9      10 ar
     12       1      11 1
     13       2      12 1
     14       3      13 1
     15       4      14 1
     16       5      15 1
     17       6      16 1
     18       7      17 1
     19       8      18 1
@<TRIPOS>ALT_TYPE
CGenFF_4.0_ALT_TYPE_SET
CGenFF_4.0 1 CG2R61 2 CG2R61 3 CG2R61 4 CG2R61 5 CG2R61 6 CG2R61 7 CG2R61 8 CG2R61 9 CG2R61 10 CG2R61 11 HGR61 12 HGR61 13 HGR61 14 HGR61 15 HGR61 16 HGR61 17 HGR61 18 HGR61
@<TRIPOS>MOLECULE
naphtalene
 18 19 0 0 0
****
USER_CHARGES
INVALID_CHARGES
Pose:  18 Cluster:  18 Fr_nu:   8515 TotEn:   -11.00
@<TRIPOS>ATOM
      1 C1        -82.8340  -23.5918  -31.8248 C.ar   1 LIG      -0.11500
      2 C2        -82.4081  -22.9772  -32.9985 C.ar   1 LIG      -0.11500
      3 C3        -79.7025  -20.8824  -29.2702 C.ar   1 LIG      -0.11500
      4 C4        -79.2767  -20.2679  -30.4440 C.ar   1 LIG      -0.11500
      5 C5        -82.2705  -23.2277  -30.6015 C.ar   1 LIG      -0.11700
      6 C6        -81.4171  -21.9963  -32.9537 C.ar   1 LIG      -0.11700
      7 C7        -80.6936  -21.8634  -29.3151 C.ar   1 LIG      -0.11700
      8 C8        -79.8401  -20.6320  -31.6673 C.ar   1 LIG      -0.11700
      9 C9        -81.2718  -22.2422  -30.5376 C.ar   1 LIG       0.00400
     10 C10       -80.8387  -21.6174  -31.7312 C.ar   1 LIG       0.00400
     11 H1        -83.6051  -24.3557  -31.8604 H      1 LIG       0.11500
     12 H2        -82.8476  -23.2612  -33.9503 H      1 LIG       0.11500
     13 H3        -79.2634  -20.5987  -28.3178 H      1 LIG       0.11500
     14 H4        -78.5045  -19.5050  -30.4079 H      1 LIG       0.11500
     15 H5        -82.6185  -23.7217  -29.6967 H      1 LIG       0.11500
     16 H6        -81.0998  -21.5288  -33.8836 H      1 LIG       0.11500
     17 H7        -81.0113  -22.3301  -28.3850 H      1 LIG       0.11500
     18 H8        -79.4916  -20.1386  -32.5724 H      1 LIG       0.11500
@<TRIPOS>BOND
      1       1       2 ar
      2       1       5 ar
      3       2       6 ar
      4       3       4 ar
      5       3       7 ar
      6       4       8 ar
      7       5       9 ar
      8       6      10 ar
      9       7       9 ar
     10       8      10 ar
     11       9      10 ar
     12       1      11 1
     13       2      12 1
     14       3      13 1
     15       4      14 1
     16       5      15 1
     17       6      16 1
     18       7      17 1
     19       8      18 1
@<TRIPOS>ALT_TYPE
CGenFF_4.0_ALT_TYPE_SET
CGenFF_4.0 1 CG2R61 2 CG2R61 3 CG2R61 4 CG2R61 5 CG2R61 6 CG2R61 7 CG2R61 8 CG2R61 9 CG2R61 10 CG2R61 11 HGR61 12 HGR61 13 HGR61 14 HGR61 15 HGR61 16 HGR61 17 HGR61 18 HGR61
@<TRIPOS>MOLECULE
naphtalene
 18 19 0 0 0
****
USER_CHARGES
INVALID_CHARGES
Pose:  19 Cluster:  19 Fr_nu: 408602 TotEn:   -10.99
@<TRIPOS>ATOM
      1 C1        -72.7243  -26.8332  -45.8782 C.ar   1 LIG      -0.11500
      2 C2        -74.0905  -27.0419  -46.0416 C.ar   1 LIG      -0.11500
      3 C3        -73.6467  -22.7929  -43.3290 C.ar   1 LIG      -0.11500
      4 C4        -75.0129  -23.0017  -43.4926 C.ar   1 LIG      -0.11500
      5 C5        -72.2675  -25.7255  -45.1633 C.ar   1 LIG      -0.11700
      6 C6        -75.0052  -26.1439  -45.4910 C.ar   1 LIG      -0.11700
      7 C7        -72.7320  -23.6910  -43.8797 C.ar   1 LIG      -0.11700
      8 C8        -75.4698  -24.1093  -44.2074 C.ar   1 LIG      -0.11700
      9 C9        -73.1740  -24.8112  -44.6022 C.ar   1 LIG       0.00400
     10 C10       -74.5633  -25.0236  -44.7685 C.ar   1 LIG       0.00400
     11 H1        -72.0126  -27.5323  -46.3075 H      1 LIG       0.11500
     12 H2        -74.4450  -27.9047  -46.5980 H      1 LIG       0.11500
     13 H3        -73.2914  -21.9302  -42.7725 H      1 LIG       0.11500
     14 H4        -75.7240  -22.3015  -43.0642 H      1 LIG       0.11500
     15 H5        -71.1951  -25.5820  -45.0485 H      1 LIG       0.11500
     16 H6        -76.0686  -26.3271  -45.6308 H      1 LIG       0.11500
     17 H7        -71.6687  -23.5081  -43.7391 H      1 LIG       0.11500
     18 H8        -76.5422  -24.2526  -44.3231 H      1 LIG       0.11500
@<TRIPOS>BOND
      1       1       2 ar
      2       1       5 ar
      3       2       6 ar
      4       3       4 ar
      5       3       7 ar
      6       4       8 ar
      7       5       9 ar
      8       6      10 ar
      9       7       9 ar
     10       8      10 ar
     11       9      10 ar
     12       1      11 1
     13       2      12 1
     14       3      13 1
     15       4      14 1
     16       5      15 1
     17       6      16 1
     18       7      17 1
     19       8      18 1
@<TRIPOS>ALT_TYPE
CGenFF_4.0_ALT_TYPE_SET
CGenFF_4.0 1 CG2R61 2 CG2R61 3 CG2R61 4 CG2R61 5 CG2R61 6 CG2R61 7 CG2R61 8 CG2R61 9 CG2R61 10 CG2R61 11 HGR61 12 HGR61 13 HGR61 14 HGR61 15 HGR61 16 HGR61 17 HGR61 18 HGR61
@<TRIPOS>MOLECULE
naphtalene
 18 19 0 0 0
****
USER_CHARGES
INVALID_CHARGES
Pose:  20 Cluster:  20 Fr_nu: 431447 TotEn:   -10.56
@<TRIPOS>ATOM
      1 C1        -51.4242  -12.3353  -44.7677 C.ar   1 LIG      -0.11500
      2 C2        -50.5877  -13.1989  -45.4685 C.ar   1 LIG      -0.11500
      3 C3        -48.1265  -12.0344  -41.2029 C.ar   1 LIG      -0.11500
      4 C4        -47.2901  -12.8982  -41.9038 C.ar   1 LIG      -0.11500
      5 C5        -51.0254  -11.8271  -43.5310 C.ar   1 LIG      -0.11700
      6 C6        -49.3494  -13.5578  -44.9356 C.ar   1 LIG      -0.11700
      7 C7        -49.3648  -11.6755  -41.7360 C.ar   1 LIG      -0.11700
      8 C8        -47.6887  -13.4064  -43.1405 C.ar   1 LIG      -0.11700
      9 C9        -49.7823  -12.1776  -42.9794 C.ar   1 LIG       0.00400
     10 C10       -48.9318  -13.0559  -43.6921 C.ar   1 LIG       0.00400
     11 H1        -52.3883  -12.0567  -45.1828 H      1 LIG       0.11500
     12 H2        -50.8989  -13.5938  -46.4313 H      1 LIG       0.11500
     13 H3        -47.8157  -11.6390  -40.2400 H      1 LIG       0.11500
     14 H4        -46.3266  -13.1775  -41.4876 H      1 LIG       0.11500
     15 H5        -51.6957  -11.1538  -43.0006 H      1 LIG       0.11500
     16 H6        -48.7114  -14.2339  -45.5010 H      1 LIG       0.11500
     17 H7        -50.0022  -10.9988  -41.1707 H      1 LIG       0.11500
     18 H8        -47.0189  -14.0804  -43.6708 H      1 LIG       0.11500
@<TRIPOS>BOND
      1       1       2 ar
      2       1       5 ar
      3       2       6 ar
      4       3       4 ar
      5       3       7 ar
      6       4       8 ar
      7       5       9 ar
      8       6      10 ar
      9       7       9 ar
     10       8      10 ar
     11       9      10 ar
     12       1      11 1
     13       2      12 1
     14       3      13 1
     15       4      14 1
     16       5      15 1
     17       6      16 1
     18       7      17 1
     19       8      18 1
@<TRIPOS>ALT_TYPE
CGenFF_4.0_ALT_TYPE_SET
CGenFF_4.0 1 CG2R61 2 CG2R61 3 CG2R61 4 CG2R61 5 CG2R61 6 CG2R61 7 CG2R61 8 CG2R61 9 CG2R61 10 CG2R61 11 HGR61 12 HGR61 13 HGR61 14 HGR61 15 HGR61 16 HGR61 17 HGR61 18 HGR61
@<TRIPOS>MOLECULE
naphtalene
 18 19 0 0 0
****
USER_CHARGES
INVALID_CHARGES
Pose:  21 Cluster:  21 Fr_nu: 264880 TotEn:   -10.44
@<TRIPOS>ATOM
      1 C1        -74.2120  -24.0478  -43.6240 C.ar   1 LIG      -0.11500
      2 C2        -75.2573  -23.1641  -43.8751 C.ar   1 LIG      -0.11500
      3 C3        -76.1289  -27.2125  -46.7837 C.ar   1 LIG      -0.11500
      4 C4        -77.1741  -26.3286  -47.0347 C.ar   1 LIG      -0.11500
      5 C5        -74.1631  -25.2770  -44.2823 C.ar   1 LIG      -0.11700
      6 C6        -76.2577  -23.5058  -44.7854 C.ar   1 LIG      -0.11700
      7 C7        -75.1283  -26.8706  -45.8734 C.ar   1 LIG      -0.11700
      8 C8        -77.2231  -25.0994  -46.3764 C.ar   1 LIG      -0.11700
      9 C9        -75.1617  -25.6376  -45.2017 C.ar   1 LIG       0.00400
     10 C10       -76.2246  -24.7388  -45.4570 C.ar   1 LIG       0.00400
     11 H1        -73.4337  -23.7815  -42.9148 H      1 LIG       0.11500
     12 H2        -75.2942  -22.2073  -43.3623 H      1 LIG       0.11500
     13 H3        -76.0912  -28.1695  -47.2963 H      1 LIG       0.11500
     14 H4        -77.9528  -26.5961  -47.7429 H      1 LIG       0.11500
     15 H5        -73.3369  -25.9524  -44.0701 H      1 LIG       0.11500
     16 H6        -77.0651  -22.7993  -44.9666 H      1 LIG       0.11500
     17 H7        -74.3207  -27.5768  -45.6929 H      1 LIG       0.11500
     18 H8        -78.0497  -24.4241  -46.5879 H      1 LIG       0.11500
@<TRIPOS>BOND
      1       1       2 ar
      2       1       5 ar
      3       2       6 ar
      4       3       4 ar
      5       3       7 ar
      6       4       8 ar
      7       5       9 ar
      8       6      10 ar
      9       7       9 ar
     10       8      10 ar
     11       9      10 ar
     12       1      11 1
     13       2      12 1
     14       3      13 1
     15       4      14 1
     16       5      15 1
     17       6      16 1
     18       7      17 1
     19       8      18 1
@<TRIPOS>ALT_TYPE
CGenFF_4.0_ALT_TYPE_SET
CGenFF_4.0 1 CG2R61 2 CG2R61 3 CG2R61 4 CG2R61 5 CG2R61 6 CG2R61 7 CG2R61 8 CG2R61 9 CG2R61 10 CG2R61 11 HGR61 12 HGR61 13 HGR61 14 HGR61 15 HGR61 16 HGR61 17 HGR61 18 HGR61
@<TRIPOS>MOLECULE
naphtalene
 18 19 0 0 0
****
USER_CHARGES
INVALID_CHARGES
Pose:  22 Cluster:  22 Fr_nu: 128739 TotEn:   -10.39
@<TRIPOS>ATOM
      1 C1        -60.9434  -23.6621  -26.9504 C.ar   1 LIG      -0.11500
      2 C2        -60.8745  -22.3423  -26.5144 C.ar   1 LIG      -0.11500
      3 C3        -65.1244  -24.2429  -24.5308 C.ar   1 LIG      -0.11500
      4 C4        -65.0554  -22.9231  -24.0947 C.ar   1 LIG      -0.11500
      5 C5        -62.0159  -24.4687  -26.5687 C.ar   1 LIG      -0.11700
      6 C6        -61.8776  -21.8239  -25.6950 C.ar   1 LIG      -0.11700
      7 C7        -64.1213  -24.7612  -25.3503 C.ar   1 LIG      -0.11700
      8 C8        -63.9829  -22.1164  -24.4764 C.ar   1 LIG      -0.11700
      9 C9        -63.0345  -23.9636  -25.7442 C.ar   1 LIG       0.00400
     10 C10       -62.9643  -22.6215  -25.3008 C.ar   1 LIG       0.00400
     11 H1        -60.1620  -24.0652  -27.5879 H      1 LIG       0.11500
     12 H2        -60.0393  -21.7151  -26.8123 H      1 LIG       0.11500
     13 H3        -65.9596  -24.8707  -24.2332 H      1 LIG       0.11500
     14 H4        -65.8364  -22.5209  -23.4562 H      1 LIG       0.11500
     15 H5        -62.0490  -25.4976  -26.9211 H      1 LIG       0.11500
     16 H6        -61.8035  -20.7894  -25.3664 H      1 LIG       0.11500
     17 H7        -64.1959  -25.7956  -25.6794 H      1 LIG       0.11500
     18 H8        -63.9493  -21.0877  -24.1234 H      1 LIG       0.11500
@<TRIPOS>BOND
      1       1       2 ar
      2       1       5 ar
      3       2       6 ar
      4       3       4 ar
      5       3       7 ar
      6       4       8 ar
      7       5       9 ar
      8       6      10 ar
      9       7       9 ar
     10       8      10 ar
     11       9      10 ar
     12       1      11 1
     13       2      12 1
     14       3      13 1
     15       4      14 1
     16       5      15 1
     17       6      16 1
     18       7      17 1
     19       8      18 1
@<TRIPOS>ALT_TYPE
CGenFF_4.0_ALT_TYPE_SET
CGenFF_4.0 1 CG2R61 2 CG2R61 3 CG2R61 4 CG2R61 5 CG2R61 6 CG2R61 7 CG2R61 8 CG2R61 9 CG2R61 10 CG2R61 11 HGR61 12 HGR61 13 HGR61 14 HGR61 15 HGR61 16 HGR61 17 HGR61 18 HGR61
@<TRIPOS>MOLECULE
naphtalene
 18 19 0 0 0
****
USER_CHARGES
INVALID_CHARGES
Pose:  23 Cluster:  23 Fr_nu:  34628 TotEn:   -10.25
@<TRIPOS>ATOM
      1 C1        -71.8175   -1.7694  -30.0380 C.ar   1 LIG      -0.11500
      2 C2        -70.8936   -0.7857  -30.3779 C.ar   1 LIG      -0.11500
      3 C3        -68.3781   -4.1360  -27.5394 C.ar   1 LIG      -0.11500
      4 C4        -67.4543   -3.1522  -27.8794 C.ar   1 LIG      -0.11500
      5 C5        -71.4275   -2.8506  -29.2472 C.ar   1 LIG      -0.11700
      6 C6        -69.5763   -0.8792  -29.9283 C.ar   1 LIG      -0.11700
      7 C7        -69.6956   -4.0424  -27.9890 C.ar   1 LIG      -0.11700
      8 C8        -67.8442   -2.0710  -28.6702 C.ar   1 LIG      -0.11700
      9 C9        -70.1056   -2.9610  -28.7859 C.ar   1 LIG       0.00400
     10 C10       -69.1661   -1.9606  -29.1316 C.ar   1 LIG       0.00400
     11 H1        -72.8428   -1.6964  -30.3887 H      1 LIG       0.11500
     12 H2        -71.1983    0.0557  -30.9934 H      1 LIG       0.11500
     13 H3        -68.0741   -4.9778  -26.9237 H      1 LIG       0.11500
     14 H4        -66.4289   -3.2266  -27.5295 H      1 LIG       0.11500
     15 H5        -72.1665   -3.6081  -28.9942 H      1 LIG       0.11500
     16 H6        -68.8711   -0.0985  -30.2058 H      1 LIG       0.11500
     17 H7        -70.4008   -4.8227  -27.7107 H      1 LIG       0.11500
     18 H8        -67.1052   -1.3137  -28.9240 H      1 LIG       0.11500
@<TRIPOS>BOND
      1       1       2 ar
      2       1       5 ar
      3       2       6 ar
      4       3       4 ar
      5       3       7 ar
      6       4       8 ar
      7       5       9 ar
      8       6      10 ar
      9       7       9 ar
     10       8      10 ar
     11       9      10 ar
     12       1      11 1
     13       2      12 1
     14       3      13 1
     15       4      14 1
     16       5      15 1
     17       6      16 1
     18       7      17 1
     19       8      18 1
@<TRIPOS>ALT_TYPE
CGenFF_4.0_ALT_TYPE_SET
CGenFF_4.0 1 CG2R61 2 CG2R61 3 CG2R61 4 CG2R61 5 CG2R61 6 CG2R61 7 CG2R61 8 CG2R61 9 CG2R61 10 CG2R61 11 HGR61 12 HGR61 13 HGR61 14 HGR61 15 HGR61 16 HGR61 17 HGR61 18 HGR61
@<TRIPOS>MOLECULE
naphtalene
 18 19 0 0 0
****
USER_CHARGES
INVALID_CHARGES
Pose:  24 Cluster:  24 Fr_nu:  30583 TotEn:   -10.20
@<TRIPOS>ATOM
      1 C1        -69.4618   -0.2913  -28.3312 C.ar   1 LIG      -0.11500
      2 C2        -68.6232    0.4891  -29.1214 C.ar   1 LIG      -0.11500
      3 C3        -65.5886   -2.5904  -26.4914 C.ar   1 LIG      -0.11500
      4 C4        -64.7500   -1.8100  -27.2818 C.ar   1 LIG      -0.11500
      5 C5        -68.9213   -1.2537  -27.4778 C.ar   1 LIG      -0.11700
      6 C6        -67.2409    0.3102  -29.0615 C.ar   1 LIG      -0.11700
      7 C7        -66.9709   -2.4114  -26.5514 C.ar   1 LIG      -0.11700
      8 C8        -65.2904   -0.8477  -28.1352 C.ar   1 LIG      -0.11700
      9 C9        -67.5322   -1.4474  -27.4047 C.ar   1 LIG       0.00400
     10 C10       -66.6795   -0.6539  -28.2084 C.ar   1 LIG       0.00400
     11 H1        -70.5379   -0.1519  -28.3786 H      1 LIG       0.11500
     12 H2        -69.0450    1.2382  -29.7852 H      1 LIG       0.11500
     13 H3        -65.1673   -3.3397  -25.8272 H      1 LIG       0.11500
     14 H4        -63.6741   -1.9508  -27.2349 H      1 LIG       0.11500
     15 H5        -69.5959   -1.8526  -26.8695 H      1 LIG       0.11500
     16 H6        -66.6043    0.9317  -29.6878 H      1 LIG       0.11500
     17 H7        -67.6073   -3.0324  -25.9244 H      1 LIG       0.11500
     18 H8        -64.6160   -0.2491  -28.7442 H      1 LIG       0.11500
@<TRIPOS>BOND
      1       1       2 ar
      2       1       5 ar
      3       2       6 ar
      4       3       4 ar
      5       3       7 ar
      6       4       8 ar
      7       5       9 ar
      8       6      10 ar
      9       7       9 ar
     10       8      10 ar
     11       9      10 ar
     12       1      11 1
     13       2      12 1
     14       3      13 1
     15       4      14 1
     16       5      15 1
     17       6      16 1
     18       7      17 1
     19       8      18 1
@<TRIPOS>ALT_TYPE
CGenFF_4.0_ALT_TYPE_SET
CGenFF_4.0 1 CG2R61 2 CG2R61 3 CG2R61 4 CG2R61 5 CG2R61 6 CG2R61 7 CG2R61 8 CG2R61 9 CG2R61 10 CG2R61 11 HGR61 12 HGR61 13 HGR61 14 HGR61 15 HGR61 16 HGR61 17 HGR61 18 HGR61
@<TRIPOS>MOLECULE
naphtalene
 18 19 0 0 0
****
USER_CHARGES
INVALID_CHARGES
Pose:  25 Cluster:  25 Fr_nu:   3481 TotEn:   -10.16
@<TRIPOS>ATOM
      1 C1        -83.0646  -21.9140  -32.6438 C.ar   1 LIG      -0.11500
      2 C2        -81.8152  -22.1291  -33.2180 C.ar   1 LIG      -0.11500
      3 C3        -81.0646  -18.8447  -29.4419 C.ar   1 LIG      -0.11500
      4 C4        -79.8153  -19.0598  -30.0161 C.ar   1 LIG      -0.11500
      5 C5        -83.1953  -21.0442  -31.5608 C.ar   1 LIG      -0.11700
      6 C6        -80.6918  -21.4752  -32.7115 C.ar   1 LIG      -0.11700
      7 C7        -82.1882  -19.4986  -29.9485 C.ar   1 LIG      -0.11700
      8 C8        -79.6845  -19.9297  -31.0991 C.ar   1 LIG      -0.11700
      9 C9        -82.0751  -20.3775  -31.0380 C.ar   1 LIG       0.00400
     10 C10       -80.8047  -20.5963  -31.6219 C.ar   1 LIG       0.00400
     11 H1        -83.9388  -22.4238  -33.0382 H      1 LIG       0.11500
     12 H2        -81.7146  -22.8062  -34.0612 H      1 LIG       0.11500
     13 H3        -81.1660  -18.1674  -28.5986 H      1 LIG       0.11500
     14 H4        -78.9413  -18.5509  -29.6205 H      1 LIG       0.11500
     15 H5        -84.1816  -20.8915  -31.1276 H      1 LIG       0.11500
     16 H6        -79.7251  -21.6579  -33.1762 H      1 LIG       0.11500
     17 H7        -83.1549  -19.3151  -29.4842 H      1 LIG       0.11500
     18 H8        -78.6981  -20.0831  -31.5321 H      1 LIG       0.11500
@<TRIPOS>BOND
      1       1       2 ar
      2       1       5 ar
      3       2       6 ar
      4       3       4 ar
      5       3       7 ar
      6       4       8 ar
      7       5       9 ar
      8       6      10 ar
      9       7       9 ar
     10       8      10 ar
     11       9      10 ar
     12       1      11 1
     13       2      12 1
     14       3      13 1
     15       4      14 1
     16       5      15 1
     17       6      16 1
     18       7      17 1
     19       8      18 1
@<TRIPOS>ALT_TYPE
CGenFF_4.0_ALT_TYPE_SET
CGenFF_4.0 1 CG2R61 2 CG2R61 3 CG2R61 4 CG2R61 5 CG2R61 6 CG2R61 7 CG2R61 8 CG2R61 9 CG2R61 10 CG2R61 11 HGR61 12 HGR61 13 HGR61 14 HGR61 15 HGR61 16 HGR61 17 HGR61 18 HGR61
@<TRIPOS>MOLECULE
naphtalene
 18 19 0 0 0
****
USER_CHARGES
INVALID_CHARGES
Pose:  26 Cluster:  26 Fr_nu: 153886 TotEn:    -9.78
@<TRIPOS>ATOM
      1 C1        -65.1752   -0.8934  -27.5232 C.ar   1 LIG      -0.11500
      2 C2        -65.1230   -1.6673  -26.3677 C.ar   1 LIG      -0.11500
      3 C3        -69.1530   -3.3011  -28.9559 C.ar   1 LIG      -0.11500
      4 C4        -69.1007   -4.0750  -27.8003 C.ar   1 LIG      -0.11500
      5 C5        -66.1888   -1.1026  -28.4588 C.ar   1 LIG      -0.11700
      6 C6        -66.0841   -2.6533  -26.1432 C.ar   1 LIG      -0.11700
      7 C7        -68.1919   -2.3150  -29.1802 C.ar   1 LIG      -0.11700
      8 C8        -68.0871   -3.8659  -26.8647 C.ar   1 LIG      -0.11700
      9 C9        -67.1646   -2.0908  -28.2493 C.ar   1 LIG       0.00400
     10 C10       -67.1114   -2.8777  -27.0742 C.ar   1 LIG       0.00400
     11 H1        -64.4264   -0.1263  -27.6976 H      1 LIG       0.11500
     12 H2        -64.3337   -1.5034  -25.6398 H      1 LIG       0.11500
     13 H3        -69.9423   -3.4644  -29.6842 H      1 LIG       0.11500
     14 H4        -69.8489   -4.8429  -27.6271 H      1 LIG       0.11500
     15 H5        -66.2098   -0.4861  -29.3551 H      1 LIG       0.11500
     16 H6        -66.0241   -3.2461  -25.2328 H      1 LIG       0.11500
     17 H7        -68.2525   -1.7218  -30.0903 H      1 LIG       0.11500
     18 H8        -68.0655   -4.4828  -25.9686 H      1 LIG       0.11500
@<TRIPOS>BOND
      1       1       2 ar
      2       1       5 ar
      3       2       6 ar
      4       3       4 ar
      5       3       7 ar
      6       4       8 ar
      7       5       9 ar
      8       6      10 ar
      9       7       9 ar
     10       8      10 ar
     11       9      10 ar
     12       1      11 1
     13       2      12 1
     14       3      13 1
     15       4      14 1
     16       5      15 1
     17       6      16 1
     18       7      17 1
     19       8      18 1
@<TRIPOS>ALT_TYPE
CGenFF_4.0_ALT_TYPE_SET
CGenFF_4.0 1 CG2R61 2 CG2R61 3 CG2R61 4 CG2R61 5 CG2R61 6 CG2R61 7 CG2R61 8 CG2R61 9 CG2R61 10 CG2R61 11 HGR61 12 HGR61 13 HGR61 14 HGR61 15 HGR61 16 HGR61 17 HGR61 18 HGR61
@<TRIPOS>MOLECULE
naphtalene
 18 19 0 0 0
****
USER_CHARGES
INVALID_CHARGES
Pose:  27 Cluster:  27 Fr_nu:  24988 TotEn:    -9.73
@<TRIPOS>ATOM
      1 C1        -82.0871    1.4551  -38.1444 C.ar   1 LIG      -0.11500
      2 C2        -82.3594    0.5120  -39.1309 C.ar   1 LIG      -0.11500
      3 C3        -83.8791    4.9614  -41.0024 C.ar   1 LIG      -0.11500
      4 C4        -84.1513    4.0181  -41.9888 C.ar   1 LIG      -0.11500
      5 C5        -82.3953    2.7989  -38.3587 C.ar   1 LIG      -0.11700
      6 C6        -82.9409    0.9087  -40.3353 C.ar   1 LIG      -0.11700
      7 C7        -83.2977    4.5645  -39.7978 C.ar   1 LIG      -0.11700
      8 C8        -83.8432    2.6744  -41.7746 C.ar   1 LIG      -0.11700
      9 C9        -82.9808    3.2162  -39.5651 C.ar   1 LIG       0.00400
     10 C10       -83.2577    2.2570  -40.5682 C.ar   1 LIG       0.00400
     11 H1        -81.6340    1.1457  -37.2072 H      1 LIG       0.11500
     12 H2        -82.1194   -0.5339  -38.9630 H      1 LIG       0.11500
     13 H3        -84.1191    6.0076  -41.1696 H      1 LIG       0.11500
     14 H4        -84.6032    4.3283  -42.9264 H      1 LIG       0.11500
     15 H5        -82.1732    3.5188  -37.5737 H      1 LIG       0.11500
     16 H6        -83.1455    0.1543  -41.0922 H      1 LIG       0.11500
     17 H7        -83.0940    5.3189  -39.0408 H      1 LIG       0.11500
     18 H8        -84.0645    1.9543  -42.5598 H      1 LIG       0.11500
@<TRIPOS>BOND
      1       1       2 ar
      2       1       5 ar
      3       2       6 ar
      4       3       4 ar
      5       3       7 ar
      6       4       8 ar
      7       5       9 ar
      8       6      10 ar
      9       7       9 ar
     10       8      10 ar
     11       9      10 ar
     12       1      11 1
     13       2      12 1
     14       3      13 1
     15       4      14 1
     16       5      15 1
     17       6      16 1
     18       7      17 1
     19       8      18 1
@<TRIPOS>ALT_TYPE
CGenFF_4.0_ALT_TYPE_SET
CGenFF_4.0 1 CG2R61 2 CG2R61 3 CG2R61 4 CG2R61 5 CG2R61 6 CG2R61 7 CG2R61 8 CG2R61 9 CG2R61 10 CG2R61 11 HGR61 12 HGR61 13 HGR61 14 HGR61 15 HGR61 16 HGR61 17 HGR61 18 HGR61
@<TRIPOS>MOLECULE
naphtalene
 18 19 0 0 0
****
USER_CHARGES
INVALID_CHARGES
Pose:  28 Cluster:  28 Fr_nu:   8470 TotEn:    -9.32
@<TRIPOS>ATOM
      1 C1        -78.8712  -17.7722  -27.6062 C.ar   1 LIG      -0.11500
      2 C2        -77.8939  -18.7631  -27.6187 C.ar   1 LIG      -0.11500
      3 C3        -80.8173  -19.6412  -31.6550 C.ar   1 LIG      -0.11500
      4 C4        -79.8401  -20.6320  -31.6673 C.ar   1 LIG      -0.11500
      5 C5        -79.8448  -17.7389  -28.6050 C.ar   1 LIG      -0.11700
      6 C6        -77.8864  -19.7242  -28.6298 C.ar   1 LIG      -0.11700
      7 C7        -80.8248  -18.6800  -30.6437 C.ar   1 LIG      -0.11700
      8 C8        -78.8664  -20.6654  -30.6687 C.ar   1 LIG      -0.11700
      9 C9        -79.8525  -18.6984  -29.6305 C.ar   1 LIG       0.00400
     10 C10       -78.8587  -19.7059  -29.6431 C.ar   1 LIG       0.00400
     11 H1        -78.8762  -17.0239  -26.8192 H      1 LIG       0.11500
     12 H2        -77.1366  -18.7883  -26.8406 H      1 LIG       0.11500
     13 H3        -81.5752  -19.6155  -32.4329 H      1 LIG       0.11500
     14 H4        -79.8347  -21.3792  -32.4554 H      1 LIG       0.11500
     15 H5        -80.5988  -16.9550  -28.5756 H      1 LIG       0.11500
     16 H6        -77.1134  -20.4899  -28.6194 H      1 LIG       0.11500
     17 H7        -81.5984  -17.9150  -30.6538 H      1 LIG       0.11500
     18 H8        -78.1118  -21.4488  -30.6983 H      1 LIG       0.11500
@<TRIPOS>BOND
      1       1       2 ar
      2       1       5 ar
      3       2       6 ar
      4       3       4 ar
      5       3       7 ar
      6       4       8 ar
      7       5       9 ar
      8       6      10 ar
      9       7       9 ar
     10       8      10 ar
     11       9      10 ar
     12       1      11 1
     13       2      12 1
     14       3      13 1
     15       4      14 1
     16       5      15 1
     17       6      16 1
     18       7      17 1
     19       8      18 1
@<TRIPOS>ALT_TYPE
CGenFF_4.0_ALT_TYPE_SET
CGenFF_4.0 1 CG2R61 2 CG2R61 3 CG2R61 4 CG2R61 5 CG2R61 6 CG2R61 7 CG2R61 8 CG2R61 9 CG2R61 10 CG2R61 11 HGR61 12 HGR61 13 HGR61 14 HGR61 15 HGR61 16 HGR61 17 HGR61 18 HGR61
@<TRIPOS>MOLECULE
naphtalene
 18 19 0 0 0
****
USER_CHARGES
INVALID_CHARGES
Pose:  29 Cluster:  29 Fr_nu:  54327 TotEn:    -8.88
@<TRIPOS>ATOM
      1 C1        -74.8038  -17.3519  -24.9679 C.ar   1 LIG      -0.11500
      2 C2        -74.2714  -18.6082  -24.6937 C.ar   1 LIG      -0.11500
      3 C3        -78.2086  -19.4070  -27.7710 C.ar   1 LIG      -0.11500
      4 C4        -77.6761  -20.6632  -27.4966 C.ar   1 LIG      -0.11500
      5 C5        -75.9162  -17.2315  -25.8014 C.ar   1 LIG      -0.11700
      6 C6        -74.8492  -19.7488  -25.2516 C.ar   1 LIG      -0.11700
      7 C7        -77.6307  -18.2663  -27.2128 C.ar   1 LIG      -0.11700
      8 C8        -76.5637  -20.7837  -26.6633 C.ar   1 LIG      -0.11700
      9 C9        -76.5107  -18.3689  -26.3718 C.ar   1 LIG       0.00400
     10 C10       -75.9692  -19.6463  -26.0928 C.ar   1 LIG       0.00400
     11 H1        -74.3532  -16.4642  -24.5337 H      1 LIG       0.11500
     12 H2        -73.4056  -18.7008  -24.0445 H      1 LIG       0.11500
     13 H3        -79.0747  -19.3136  -28.4201 H      1 LIG       0.11500
     14 H4        -78.1262  -21.5504  -27.9323 H      1 LIG       0.11500
     15 H5        -76.3153  -16.2394  -26.0023 H      1 LIG       0.11500
     16 H6        -74.4168  -20.7207  -25.0231 H      1 LIG       0.11500
     17 H7        -78.0638  -17.2946  -27.4408 H      1 LIG       0.11500
     18 H8        -76.1639  -21.7757  -26.4628 H      1 LIG       0.11500
@<TRIPOS>BOND
      1       1       2 ar
      2       1       5 ar
      3       2       6 ar
      4       3       4 ar
      5       3       7 ar
      6       4       8 ar
      7       5       9 ar
      8       6      10 ar
      9       7       9 ar
     10       8      10 ar
     11       9      10 ar
     12       1      11 1
     13       2      12 1
     14       3      13 1
     15       4      14 1
     16       5      15 1
     17       6      16 1
     18       7      17 1
     19       8      18 1
@<TRIPOS>ALT_TYPE
CGenFF_4.0_ALT_TYPE_SET
CGenFF_4.0 1 CG2R61 2 CG2R61 3 CG2R61 4 CG2R61 5 CG2R61 6 CG2R61 7 CG2R61 8 CG2R61 9 CG2R61 10 CG2R61 11 HGR61 12 HGR61 13 HGR61 14 HGR61 15 HGR61 16 HGR61 17 HGR61 18 HGR61
@<TRIPOS>MOLECULE
naphtalene
 18 19 0 0 0
****
USER_CHARGES
INVALID_CHARGES
Pose:  30 Cluster:  30 Fr_nu: 420030 TotEn:    -6.40
@<TRIPOS>ATOM
      1 C1        -49.2255    5.3359  -31.9414 C.ar   1 LIG      -0.11500
      2 C2        -50.1569    4.3039  -32.0073 C.ar   1 LIG      -0.11500
      3 C3        -50.4733    6.7483  -36.4270 C.ar   1 LIG      -0.11500
      4 C4        -51.4046    5.7163  -36.4928 C.ar   1 LIG      -0.11500
      5 C5        -49.0678    6.2045  -33.0217 C.ar   1 LIG      -0.11700
      6 C6        -50.9341    4.1365  -33.1537 C.ar   1 LIG      -0.11700
      7 C7        -49.6961    6.9158  -35.2805 C.ar   1 LIG      -0.11700
      8 C8        -51.5624    4.8476  -35.4126 C.ar   1 LIG      -0.11700
      9 C9        -49.8416    6.0508  -34.1837 C.ar   1 LIG       0.00400
     10 C10       -50.7886    5.0013  -34.2506 C.ar   1 LIG       0.00400
     11 H1        -48.6204    5.4654  -31.0489 H      1 LIG       0.11500
     12 H2        -50.2791    3.6284  -31.1656 H      1 LIG       0.11500
     13 H3        -50.3507    7.4244  -37.2685 H      1 LIG       0.11500
     14 H4        -52.0085    5.5864  -37.3861 H      1 LIG       0.11500
     15 H5        -48.3333    7.0039  -32.9483 H      1 LIG       0.11500
     16 H6        -51.6564    3.3233  -33.1831 H      1 LIG       0.11500
     17 H7        -48.9745    7.7295  -35.2510 H      1 LIG       0.11500
     18 H8        -52.2963    4.0476  -35.4861 H      1 LIG       0.11500
@<TRIPOS>BOND
      1       1       2 ar
      2       1       5 ar
      3       2       6 ar
      4       3       4 ar
      5       3       7 ar
      6       4       8 ar
      7       5       9 ar
      8       6      10 ar
      9       7       9 ar
     10       8      10 ar
     11       9      10 ar
     12       1      11 1
     13       2      12 1
     14       3      13 1
     15       4      14 1
     16       5      15 1
     17       6      16 1
     18       7      17 1
     19       8      18 1
@<TRIPOS>ALT_TYPE
CGenFF_4.0_ALT_TYPE_SET
CGenFF_4.0 1 CG2R61 2 CG2R61 3 CG2R61 4 CG2R61 5 CG2R61 6 CG2R61 7 CG2R61 8 CG2R61 9 CG2R61 10 CG2R61 11 HGR61 12 HGR61 13 HGR61 14 HGR61 15 HGR61 16 HGR61 17 HGR61 18 HGR61
# TRIPOS MOL2 file generated by SEED

@<TRIPOS>MOLECULE
pyrazole
 9 9 0 0 0
****
USER_CHARGES
INVALID_CHARGES
Pose:   1 Cluster:   1 Fr_nu: 10632176 TotEn:   -20.49
@<TRIPOS>ATOM
      1 C1        -85.5489  -21.5079  -32.7413 C.2    1 LIG      -0.25100
      2 C2        -86.6246  -20.7824  -33.2873 C.2    1 LIG       0.13200
      3 C3        -85.2803  -22.4787  -33.6750 C.2    1 LIG      -0.03800
      4 N1        -87.0128  -21.2520  -34.4759 N.2    1 LIG      -0.57800
      5 N2        -86.1765  -22.2830  -34.6845 N.pl3  1 LIG      -0.05900
      6 H1        -85.0385  -21.3496  -31.8027 H      1 LIG       0.15700
      7 H2        -87.1423  -19.9313  -32.8684 H      1 LIG       0.15600
      8 H3        -84.5504  -23.2746  -33.7103 H      1 LIG       0.15900
      9 H4        -86.2746  -22.8143  -35.5406 H      1 LIG       0.32200
@<TRIPOS>BOND
      1       1       2 1
      2       1       3 2
      3       2       4 2
      4       3       5 1
      5       4       5 1
      6       1       6 1
      7       2       7 1
      8       3       8 1
      9       5       9 1
@<TRIPOS>ALT_TYPE
CGenFF_4.0_ALT_TYPE_SET
CGenFF_4.0 1 CG2R51 2 CG2R52 3 CG2R51 4 NG2R50 5 NG2R51 6 HGR51 7 HGR52 8 HGR52 9 HGP1
@<TRIPOS>MOLECULE
pyrazole
 9 9 0 0 0
****
USER_CHARGES
INVALID_CHARGES
Pose:   2 Cluster:   2 Fr_nu: 5309441 TotEn:   -18.16
@<TRIPOS>ATOM
      1 C1        -76.5561  -10.8203  -51.9760 C.2    1 LIG      -0.25100
      2 C2        -77.1207  -10.4850  -53.2212 C.2    1 LIG       0.13200
      3 C3        -75.4986   -9.9554  -51.8344 C.2    1 LIG      -0.03800
      4 N1        -76.4755   -9.4850  -53.8274 N.2    1 LIG      -0.57800
      5 N2        -75.4945   -9.1843  -52.9595 N.pl3  1 LIG      -0.05900
      6 H1        -76.8714  -11.5817  -51.2778 H      1 LIG       0.15700
      7 H2        -77.9753  -10.9281  -53.7125 H      1 LIG       0.15600
      8 H3        -74.7639   -9.8237  -51.0533 H      1 LIG       0.15900
      9 H4        -74.8529   -8.4393  -53.2004 H      1 LIG       0.32200
@<TRIPOS>BOND
      1       1       2 1
      2       1       3 2
      3       2       4 2
      4       3       5 1
      5       4       5 1
      6       1       6 1
      7       2       7 1
      8       3       8 1
      9       5       9 1
@<TRIPOS>ALT_TYPE
CGenFF_4.0_ALT_TYPE_SET
CGenFF_4.0 1 CG2R51 2 CG2R52 3 CG2R51 4 NG2R50 5 NG2R51 6 HGR51 7 HGR52 8 HGR52 9 HGP1
@<TRIPOS>MOLECULE
pyrazole
 9 9 0 0 0
****
USER_CHARGES
INVALID_CHARGES
Pose:   3 Cluster:   3 Fr_nu: 7234999 TotEn:   -18.05
@<TRIPOS>ATOM
      1 C1        -81.6624    1.3386  -38.2319 C.2    1 LIG      -0.25100
      2 C2        -82.8399    1.9758  -38.6669 C.2    1 LIG       0.13200
      3 C3        -81.6754    0.1215  -38.8684 C.2    1 LIG      -0.03800
      4 N1        -83.5492    1.2257  -39.5144 N.2    1 LIG      -0.57800
      5 N2        -82.8154    0.1046  -39.6172 N.pl3  1 LIG      -0.05900
      6 H1        -80.9089    1.7091  -37.5527 H      1 LIG       0.15700
      7 H2        -83.2110    2.9554  -38.4013 H      1 LIG       0.15600
      8 H3        -80.9929   -0.7159  -38.8545 H      1 LIG       0.15900
      9 H4        -83.1541   -0.6368  -40.2174 H      1 LIG       0.32200
@<TRIPOS>BOND
      1       1       2 1
      2       1       3 2
      3       2       4 2
      4       3       5 1
      5       4       5 1
      6       1       6 1
      7       2       7 1
      8       3       8 1
      9       5       9 1
@<TRIPOS>ALT_TYPE
CGenFF_4.0_ALT_TYPE_SET
CGenFF_4.0 1 CG2R51 2 CG2R52 3 CG2R51 4 NG2R50 5 NG2R51 6 HGR51 7 HGR52 8 HGR52 9 HGP1
@<TRIPOS>MOLECULE
pyrazole
 9 9 0 0 0
****
USER_CHARGES
INVALID_CHARGES
Pose:   4 Cluster:   4 Fr_nu: 506023 TotEn:   -17.89
@<TRIPOS>ATOM
      1 C1        -42.6394  -13.2323  -36.2224 C.2    1 LIG      -0.25100
      2 C2        -41.7623  -14.1076  -35.5544 C.2    1 LIG       0.13200
      3 C3        -41.9984  -12.0179  -36.1963 C.2    1 LIG      -0.03800
      4 N1        -40.6489  -13.5009  -35.1347 N.2    1 LIG      -0.57800
      5 N2        -40.8219  -12.2314  -35.5401 N.pl3  1 LIG      -0.05900
      6 H1        -43.6014  -13.4505  -36.6622 H      1 LIG       0.15700
      7 H2        -41.8882  -15.1623  -35.3554 H      1 LIG       0.15600
      8 H3        -42.2684  -11.0426  -36.5749 H      1 LIG       0.15900
      9 H4        -40.0945  -11.5585  -35.3329 H      1 LIG       0.32200
@<TRIPOS>BOND
      1       1       2 1
      2       1       3 2
      3       2       4 2
      4       3       5 1
      5       4       5 1
      6       1       6 1
      7       2       7 1
      8       3       8 1
      9       5       9 1
@<TRIPOS>ALT_TYPE
CGenFF_4.0_ALT_TYPE_SET
CGenFF_4.0 1 CG2R51 2 CG2R52 3 CG2R51 4 NG2R50 5 NG2R51 6 HGR51 7 HGR52 8 HGR52 9 HGP1
@<TRIPOS>MOLECULE
pyrazole
 9 9 0 0 0
****
USER_CHARGES
INVALID_CHARGES
Pose:   5 Cluster:   5 Fr_nu:  17356 TotEn:   -17.78
@<TRIPOS>ATOM
      1 C1        -85.8497  -26.3424  -32.1427 C.2    1 LIG      -0.25100
      2 C2        -85.4881  -27.7016  -32.0832 C.2    1 LIG       0.13200
      3 C3        -85.9481  -26.0717  -33.4856 C.2    1 LIG      -0.03800
      4 N1        -85.3652  -28.2559  -33.2922 N.2    1 LIG      -0.57800
      5 N2        -85.6513  -27.2399  -34.1241 N.pl3  1 LIG      -0.05900
      6 H1        -86.0167  -25.6546  -31.3269 H      1 LIG       0.15700
      7 H2        -85.3084  -28.3112  -31.2092 H      1 LIG       0.15600
      8 H3        -86.1946  -25.1729  -34.0322 H      1 LIG       0.15900
      9 H4        -85.6232  -27.4141  -35.1209 H      1 LIG       0.32200
@<TRIPOS>BOND
      1       1       2 1
      2       1       3 2
      3       2       4 2
      4       3       5 1
      5       4       5 1
      6       1       6 1
      7       2       7 1
      8       3       8 1
      9       5       9 1
@<TRIPOS>ALT_TYPE
CGenFF_4.0_ALT_TYPE_SET
CGenFF_4.0 1 CG2R51 2 CG2R52 3 CG2R51 4 NG2R50 5 NG2R51 6 HGR51 7 HGR52 8 HGR52 9 HGP1
@<TRIPOS>MOLECULE
pyrazole
 9 9 0 0 0
****
USER_CHARGES
INVALID_CHARGES
Pose:   6 Cluster:   6 Fr_nu: 10335427 TotEn:   -17.64
@<TRIPOS>ATOM
      1 C1        -51.8962    5.1031  -34.8650 C.2    1 LIG      -0.25100
      2 C2        -50.7300    5.7041  -34.3547 C.2    1 LIG       0.13200
      3 C3        -51.6367    3.7552  -34.8177 C.2    1 LIG      -0.03800
      4 N1        -49.7989    4.8113  -34.0084 N.2    1 LIG      -0.57800
      5 N2        -50.3798    3.6354  -34.3015 N.pl3  1 LIG      -0.05900
      6 H1        -52.7992    5.5793  -35.2174 H      1 LIG       0.15700
      7 H2        -50.5195    6.7556  -34.2212 H      1 LIG       0.15600
      8 H3        -52.2190    2.8901  -35.1005 H      1 LIG       0.15900
      9 H4        -49.8584    2.7859  -34.1250 H      1 LIG       0.32200
@<TRIPOS>BOND
      1       1       2 1
      2       1       3 2
      3       2       4 2
      4       3       5 1
      5       4       5 1
      6       1       6 1
      7       2       7 1
      8       3       8 1
      9       5       9 1
@<TRIPOS>ALT_TYPE
CGenFF_4.0_ALT_TYPE_SET
CGenFF_4.0 1 CG2R51 2 CG2R52 3 CG2R51 4 NG2R50 5 NG2R51 6 HGR51 7 HGR52 8 HGR52 9 HGP1
@<TRIPOS>MOLECULE
pyrazole
 9 9 0 0 0
****
USER_CHARGES
INVALID_CHARGES
Pose:   7 Cluster:   7 Fr_nu: 10779796 TotEn:   -17.33
@<TRIPOS>ATOM
      1 C1        -40.4923  -10.3176  -46.4836 C.2    1 LIG      -0.25100
      2 C2        -40.0628   -9.1207  -45.8795 C.2    1 LIG       0.13200
      3 C3        -40.4123  -10.0695  -47.8321 C.2    1 LIG      -0.03800
      4 N1        -39.7340   -8.1822  -46.7711 N.2    1 LIG      -0.57800
      5 N2        -39.9569   -8.7891  -47.9493 N.pl3  1 LIG      -0.05900
      6 H1        -40.8143  -11.2326  -46.0088 H      1 LIG       0.15700
      7 H2        -39.9761   -8.8932  -44.8267 H      1 LIG       0.15600
      8 H3        -40.6354  -10.6742  -48.6993 H      1 LIG       0.15900
      9 H4        -39.7783   -8.2679  -48.7985 H      1 LIG       0.32200
@<TRIPOS>BOND
      1       1       2 1
      2       1       3 2
      3       2       4 2
      4       3       5 1
      5       4       5 1
      6       1       6 1
      7       2       7 1
      8       3       8 1
      9       5       9 1
@<TRIPOS>ALT_TYPE
CGenFF_4.0_ALT_TYPE_SET
CGenFF_4.0 1 CG2R51 2 CG2R52 3 CG2R51 4 NG2R50 5 NG2R51 6 HGR51 7 HGR52 8 HGR52 9 HGP1
@<TRIPOS>MOLECULE
pyrazole
 9 9 0 0 0
****
USER_CHARGES
INVALID_CHARGES
Pose:   8 Cluster:   8 Fr_nu: 9934813 TotEn:   -17.26
@<TRIPOS>ATOM
      1 C1        -45.0510   -6.8650  -28.4100 C.2    1 LIG      -0.25100
      2 C2        -45.0510   -6.4300  -29.7488 C.2    1 LIG       0.13200
      3 C3        -46.3809   -6.9711  -28.0835 C.2    1 LIG      -0.03800
      4 N1        -46.2831   -6.2708  -30.2393 N.2    1 LIG      -0.57800
      5 N2        -47.0698   -6.6077  -29.2032 N.pl3  1 LIG      -0.05900
      6 H1        -44.2059   -7.0734  -27.7707 H      1 LIG       0.15700
      7 H2        -44.2045   -6.2218  -30.3875 H      1 LIG       0.15600
      8 H3        -46.8876   -7.2635  -27.1751 H      1 LIG       0.15900
      9 H4        -48.0733   -6.5650  -29.3294 H      1 LIG       0.32200
@<TRIPOS>BOND
      1       1       2 1
      2       1       3 2
      3       2       4 2
      4       3       5 1
      5       4       5 1
      6       1       6 1
      7       2       7 1
      8       3       8 1
      9       5       9 1
@<TRIPOS>ALT_TYPE
CGenFF_4.0_ALT_TYPE_SET
CGenFF_4.0 1 CG2R51 2 CG2R52 3 CG2R51 4 NG2R50 5 NG2R51 6 HGR51 7 HGR52 8 HGR52 9 HGP1
@<TRIPOS>MOLECULE
pyrazole
 9 9 0 0 0
****
USER_CHARGES
INVALID_CHARGES
Pose:   9 Cluster:   9 Fr_nu: 10599898 TotEn:   -17.18
@<TRIPOS>ATOM
      1 C1        -83.1519    2.4573  -40.0386 C.2    1 LIG      -0.25100
      2 C2        -84.5147    2.1368  -39.8909 C.2    1 LIG       0.13200
      3 C3        -82.5399    1.2517  -40.2806 C.2    1 LIG      -0.03800
      4 N1        -84.7549    0.8301  -40.0277 N.2    1 LIG      -0.57800
      5 N2        -83.5348    0.3187  -40.2641 N.pl3  1 LIG      -0.05900
      6 H1        -82.6786    3.4262  -39.9789 H      1 LIG       0.15700
      7 H2        -85.3428    2.8009  -39.6886 H      1 LIG       0.15600
      8 H3        -81.5092    0.9794  -40.4567 H      1 LIG       0.15900
      9 H4        -83.4526   -0.6805  -40.4039 H      1 LIG       0.32200
@<TRIPOS>BOND
      1       1       2 1
      2       1       3 2
      3       2       4 2
      4       3       5 1
      5       4       5 1
      6       1       6 1
      7       2       7 1
      8       3       8 1
      9       5       9 1
@<TRIPOS>ALT_TYPE
CGenFF_4.0_ALT_TYPE_SET
CGenFF_4.0 1 CG2R51 2 CG2R52 3 CG2R51 4 NG2R50 5 NG2R51 6 HGR51 7 HGR52 8 HGR52 9 HGP1
@<TRIPOS>MOLECULE
pyrazole
 9 9 0 0 0
****
USER_CHARGES
INVALID_CHARGES
Pose:  10 Cluster:  10 Fr_nu:  17554 TotEn:   -17.17
@<TRIPOS>ATOM
      1 C1        -85.9669  -27.8708  -31.9570 C.2    1 LIG      -0.25100
      2 C2        -86.8224  -28.8955  -32.4043 C.2    1 LIG       0.13200
      3 C3        -85.4456  -27.3320  -33.1079 C.2    1 LIG      -0.03800
      4 N1        -86.8462  -29.0030  -33.7354 N.2    1 LIG      -0.57800
      5 N2        -85.9993  -28.0389  -34.1345 N.pl3  1 LIG      -0.05900
      6 H1        -85.7575  -27.5645  -30.9428 H      1 LIG       0.15700
      7 H2        -87.4291  -29.5687  -31.8157 H      1 LIG       0.15600
      8 H3        -84.7446  -26.5290  -33.2846 H      1 LIG       0.15900
      9 H4        -85.8431  -27.9190  -35.1275 H      1 LIG       0.32200
@<TRIPOS>BOND
      1       1       2 1
      2       1       3 2
      3       2       4 2
      4       3       5 1
      5       4       5 1
      6       1       6 1
      7       2       7 1
      8       3       8 1
      9       5       9 1
@<TRIPOS>ALT_TYPE
CGenFF_4.0_ALT_TYPE_SET
CGenFF_4.0 1 CG2R51 2 CG2R52 3 CG2R51 4 NG2R50 5 NG2R51 6 HGR51 7 HGR52 8 HGR52 9 HGP1
@<TRIPOS>MOLECULE
pyrazole
 9 9 0 0 0
****
USER_CHARGES
INVALID_CHARGES
Pose:  11 Cluster:  11 Fr_nu:  91049 TotEn:   -16.83
@<TRIPOS>ATOM
      1 C1        -62.0819   -8.8639  -14.4777 C.2    1 LIG      -0.25100
      2 C2        -60.9555   -9.5209  -13.9475 C.2    1 LIG       0.13200
      3 C3        -62.5600   -9.7224  -15.4374 C.2    1 LIG      -0.03800
      4 N1        -60.7313  -10.7054  -14.5223 N.2    1 LIG      -0.57800
      5 N2        -61.7236  -10.7997  -15.4238 N.pl3  1 LIG      -0.05900
      6 H1        -62.4912   -7.9029  -14.2029 H      1 LIG       0.15700
      7 H2        -60.2882   -9.1856  -13.1664 H      1 LIG       0.15600
      8 H3        -63.3995   -9.6641  -16.1149 H      1 LIG       0.15900
      9 H4        -61.7694  -11.6299  -16.0012 H      1 LIG       0.32200
@<TRIPOS>BOND
      1       1       2 1
      2       1       3 2
      3       2       4 2
      4       3       5 1
      5       4       5 1
      6       1       6 1
      7       2       7 1
      8       3       8 1
      9       5       9 1
@<TRIPOS>ALT_TYPE
CGenFF_4.0_ALT_TYPE_SET
CGenFF_4.0 1 CG2R51 2 CG2R52 3 CG2R51 4 NG2R50 5 NG2R51 6 HGR51 7 HGR52 8 HGR52 9 HGP1
@<TRIPOS>MOLECULE
pyrazole
 9 9 0 0 0
****
USER_CHARGES
INVALID_CHARGES
Pose:  12 Cluster:  12 Fr_nu: 10109598 TotEn:   -16.60
@<TRIPOS>ATOM
      1 C1        -49.7728    5.3220  -33.1530 C.2    1 LIG      -0.25100
      2 C2        -49.8938    4.8488  -31.8327 C.2    1 LIG       0.13200
      3 C3        -50.2492    4.2951  -33.9308 C.2    1 LIG      -0.03800
      4 N1        -50.4070    3.6172  -31.7713 N.2    1 LIG      -0.57800
      5 N2        -50.6128    3.3078  -33.0628 N.pl3  1 LIG      -0.05900
      6 H1        -49.3941    6.2742  -33.4940 H      1 LIG       0.15700
      7 H2        -49.6290    5.3499  -30.9126 H      1 LIG       0.15600
      8 H3        -50.3575    4.1796  -34.9996 H      1 LIG       0.15900
      9 H4        -51.0046    2.4004  -33.2818 H      1 LIG       0.32200
@<TRIPOS>BOND
      1       1       2 1
      2       1       3 2
      3       2       4 2
      4       3       5 1
      5       4       5 1
      6       1       6 1
      7       2       7 1
      8       3       8 1
      9       5       9 1
@<TRIPOS>ALT_TYPE
CGenFF_4.0_ALT_TYPE_SET
CGenFF_4.0 1 CG2R51 2 CG2R52 3 CG2R51 4 NG2R50 5 NG2R51 6 HGR51 7 HGR52 8 HGR52 9 HGP1
@<TRIPOS>MOLECULE
pyrazole
 9 9 0 0 0
****
USER_CHARGES
INVALID_CHARGES
Pose:  13 Cluster:  13 Fr_nu: 10608142 TotEn:   -16.52
@<TRIPOS>ATOM
      1 C1        -86.0753  -23.1582  -32.8187 C.2    1 LIG      -0.25100
      2 C2        -86.0807  -21.7955  -33.1720 C.2    1 LIG       0.13200
      3 C3        -85.5697  -23.7975  -33.9241 C.2    1 LIG      -0.03800
      4 N1        -85.6154  -21.5808  -34.4054 N.2    1 LIG      -0.57800
      5 N2        -85.3127  -22.8170  -34.8368 N.pl3  1 LIG      -0.05900
      6 H1        -86.3925  -23.6139  -31.8923 H      1 LIG       0.15700
      7 H2        -86.4049  -20.9499  -32.5824 H      1 LIG       0.15600
      8 H3        -85.3763  -24.8385  -34.1396 H      1 LIG       0.15900
      9 H4        -84.9342  -22.9199  -35.7701 H      1 LIG       0.32200
@<TRIPOS>BOND
      1       1       2 1
      2       1       3 2
      3       2       4 2
      4       3       5 1
      5       4       5 1
      6       1       6 1
      7       2       7 1
      8       3       8 1
      9       5       9 1
@<TRIPOS>ALT_TYPE
CGenFF_4.0_ALT_TYPE_SET
CGenFF_4.0 1 CG2R51 2 CG2R52 3 CG2R51 4 NG2R50 5 NG2R51 6 HGR51 7 HGR52 8 HGR52 9 HGP1
@<TRIPOS>MOLECULE
pyrazole
 9 9 0 0 0
****
USER_CHARGES
INVALID_CHARGES
Pose:  14 Cluster:  14 Fr_nu: 2776960 TotEn:   -16.47
@<TRIPOS>ATOM
      1 C1        -58.6255    4.0262  -41.1882 C.2    1 LIG      -0.25100
      2 C2        -57.4392    3.4932  -40.6495 C.2    1 LIG       0.13200
      3 C3        -59.6117    3.1720  -40.7588 C.2    1 LIG      -0.03800
      4 N1        -57.6501    2.3862  -39.9325 N.2    1 LIG      -0.57800
      5 N2        -58.9806    2.2167  -40.0175 N.pl3  1 LIG      -0.05900
      6 H1        -58.7495    4.9066  -41.8012 H      1 LIG       0.15700
      7 H2        -56.4295    3.8650  -40.7499 H      1 LIG       0.15600
      8 H3        -60.6810    3.1569  -40.9124 H      1 LIG       0.15900
      9 H4        -59.3939    1.4227  -39.5448 H      1 LIG       0.32200
@<TRIPOS>BOND
      1       1       2 1
      2       1       3 2
      3       2       4 2
      4       3       5 1
      5       4       5 1
      6       1       6 1
      7       2       7 1
      8       3       8 1
      9       5       9 1
@<TRIPOS>ALT_TYPE
CGenFF_4.0_ALT_TYPE_SET
CGenFF_4.0 1 CG2R51 2 CG2R52 3 CG2R51 4 NG2R50 5 NG2R51 6 HGR51 7 HGR52 8 HGR52 9 HGP1
@<TRIPOS>MOLECULE
pyrazole
 9 9 0 0 0
****
USER_CHARGES
INVALID_CHARGES
Pose:  15 Cluster:  15 Fr_nu: 5389029 TotEn:   -15.73
@<TRIPOS>ATOM
      1 C1        -43.4975  -12.6229  -36.9094 C.2    1 LIG      -0.25100
      2 C2        -42.6015  -13.5870  -36.4098 C.2    1 LIG       0.13200
      3 C3        -42.9272  -11.4188  -36.5760 C.2    1 LIG      -0.03800
      4 N1        -41.5424  -13.0424  -35.8051 N.2    1 LIG      -0.57800
      5 N2        -41.7691  -11.7229  -35.9227 N.pl3  1 LIG      -0.05900
      6 H1        -44.4264  -12.7782  -37.4380 H      1 LIG       0.15700
      7 H2        -42.6764  -14.6638  -36.4606 H      1 LIG       0.15600
      8 H3        -43.2352  -10.3961  -36.7389 H      1 LIG       0.15900
      9 H4        -41.0899  -11.0830  -35.5304 H      1 LIG       0.32200
@<TRIPOS>BOND
      1       1       2 1
      2       1       3 2
      3       2       4 2
      4       3       5 1
      5       4       5 1
      6       1       6 1
      7       2       7 1
      8       3       8 1
      9       5       9 1
@<TRIPOS>ALT_TYPE
CGenFF_4.0_ALT_TYPE_SET
CGenFF_4.0 1 CG2R51 2 CG2R52 3 CG2R51 4 NG2R50 5 NG2R51 6 HGR51 7 HGR52 8 HGR52 9 HGP1
@<TRIPOS>MOLECULE
pyrazole
 9 9 0 0 0
****
USER_CHARGES
INVALID_CHARGES
Pose:  16 Cluster:  16 Fr_nu: 1601920 TotEn:   -15.72
@<TRIPOS>ATOM
      1 C1        -41.5700  -13.7554  -35.7828 C.2    1 LIG      -0.25100
      2 C2        -40.4535  -14.5566  -35.4771 C.2    1 LIG       0.13200
      3 C3        -41.0526  -12.4937  -35.9465 C.2    1 LIG      -0.03800
      4 N1        -39.3130  -13.8621  -35.4478 N.2    1 LIG      -0.57800
      5 N2        -39.7099  -12.6113  -35.7374 N.pl3  1 LIG      -0.05900
      6 H1        -42.6050  -14.0505  -35.8729 H      1 LIG       0.15700
      7 H2        -40.4235  -15.6175  -35.2739 H      1 LIG       0.15600
      8 H3        -41.5089  -11.5438  -36.1852 H      1 LIG       0.15900
      9 H4        -39.0086  -11.8821  -35.7741 H      1 LIG       0.32200
@<TRIPOS>BOND
      1       1       2 1
      2       1       3 2
      3       2       4 2
      4       3       5 1
      5       4       5 1
      6       1       6 1
      7       2       7 1
      8       3       8 1
      9       5       9 1
@<TRIPOS>ALT_TYPE
CGenFF_4.0_ALT_TYPE_SET
CGenFF_4.0 1 CG2R51 2 CG2R52 3 CG2R51 4 NG2R50 5 NG2R51 6 HGR51 7 HGR52 8 HGR52 9 HGP1
@<TRIPOS>MOLECULE
pyrazole
 9 9 0 0 0
****
USER_CHARGES
INVALID_CHARGES
Pose:  17 Cluster:  17 Fr_nu: 8845214 TotEn:   -15.52
@<TRIPOS>ATOM
      1 C1        -83.6851    2.5796  -40.2900 C.2    1 LIG      -0.25100
      2 C2        -83.6851    2.5796  -41.6977 C.2    1 LIG       0.13200
      3 C3        -83.1762    1.3509  -39.9467 C.2    1 LIG      -0.03800
      4 N1        -83.2135    1.4413  -42.2134 N.2    1 LIG      -0.57800
      5 N2        -82.9122    0.7146  -41.1239 N.pl3  1 LIG      -0.05900
      6 H1        -84.0079    3.3606  -39.6175 H      1 LIG       0.15700
      7 H2        -84.0097    3.3614  -42.3695 H      1 LIG       0.15600
      8 H3        -82.9847    0.8818  -38.9924 H      1 LIG       0.15900
      9 H4        -82.5297   -0.2131  -41.2571 H      1 LIG       0.32200
@<TRIPOS>BOND
      1       1       2 1
      2       1       3 2
      3       2       4 2
      4       3       5 1
      5       4       5 1
      6       1       6 1
      7       2       7 1
      8       3       8 1
      9       5       9 1
@<TRIPOS>ALT_TYPE
CGenFF_4.0_ALT_TYPE_SET
CGenFF_4.0 1 CG2R51 2 CG2R52 3 CG2R51 4 NG2R50 5 NG2R51 6 HGR51 7 HGR52 8 HGR52 9 HGP1
@<TRIPOS>MOLECULE
pyrazole
 9 9 0 0 0
****
USER_CHARGES
INVALID_CHARGES
Pose:  18 Cluster:  18 Fr_nu: 8122489 TotEn:   -15.26
@<TRIPOS>ATOM
      1 C1        -50.4242    4.8900  -32.7300 C.2    1 LIG      -0.25100
      2 C2        -50.3207    5.9204  -31.7765 C.2    1 LIG       0.13200
      3 C3        -49.1250    4.5182  -32.9760 C.2    1 LIG      -0.03800
      4 N1        -49.0559    6.1861  -31.4394 N.2    1 LIG      -0.57800
      5 N2        -48.3525    5.3171  -32.1852 N.pl3  1 LIG      -0.05900
      6 H1        -51.3152    4.4740  -33.1766 H      1 LIG       0.15700
      7 H2        -51.1143    6.4893  -31.3134 H      1 LIG       0.15600
      8 H3        -48.6904    3.7755  -33.6294 H      1 LIG       0.15900
      9 H4        -47.3433    5.3247  -32.1062 H      1 LIG       0.32200
@<TRIPOS>BOND
      1       1       2 1
      2       1       3 2
      3       2       4 2
      4       3       5 1
      5       4       5 1
      6       1       6 1
      7       2       7 1
      8       3       8 1
      9       5       9 1
@<TRIPOS>ALT_TYPE
CGenFF_4.0_ALT_TYPE_SET
CGenFF_4.0 1 CG2R51 2 CG2R52 3 CG2R51 4 NG2R50 5 NG2R51 6 HGR51 7 HGR52 8 HGR52 9 HGP1
@<TRIPOS>MOLECULE
pyrazole
 9 9 0 0 0
****
USER_CHARGES
INVALID_CHARGES
Pose:  19 Cluster:  19 Fr_nu: 7162091 TotEn:   -15.21
@<TRIPOS>ATOM
      1 C1        -81.4488  -21.9174  -32.0898 C.2    1 LIG      -0.25100
      2 C2        -82.7925  -22.1027  -31.7130 C.2    1 LIG       0.13200
      3 C3        -81.3623  -22.4794  -33.3400 C.2    1 LIG      -0.03800
      4 N1        -83.5081  -22.7329  -32.6482 N.2    1 LIG      -0.57800
      5 N2        -82.6109  -22.9485  -33.6252 N.pl3  1 LIG      -0.05900
      6 H1        -80.6539  -21.4426  -31.5339 H      1 LIG       0.15700
      7 H2        -83.2800  -21.8052  -30.7956 H      1 LIG       0.15600
      8 H3        -80.5427  -22.5874  -34.0358 H      1 LIG       0.15900
      9 H4        -82.9196  -23.4255  -34.4630 H      1 LIG       0.32200
@<TRIPOS>BOND
      1       1       2 1
      2       1       3 2
      3       2       4 2
      4       3       5 1
      5       4       5 1
      6       1       6 1
      7       2       7 1
      8       3       8 1
      9       5       9 1
@<TRIPOS>ALT_TYPE
CGenFF_4.0_ALT_TYPE_SET
CGenFF_4.0 1 CG2R51 2 CG2R52 3 CG2R51 4 NG2R50 5 NG2R51 6 HGR51 7 HGR52 8 HGR52 9 HGP1
@<TRIPOS>MOLECULE
pyrazole
 9 9 0 0 0
****
USER_CHARGES
INVALID_CHARGES
Pose:  20 Cluster:  20 Fr_nu: 8121761 TotEn:   -15.17
@<TRIPOS>ATOM
      1 C1        -50.6460    5.7692  -33.0035 C.2    1 LIG      -0.25100
      2 C2        -49.4010    5.9334  -32.3673 C.2    1 LIG       0.13200
      3 C3        -50.6299    4.4740  -33.4604 C.2    1 LIG      -0.03800
      4 N1        -48.6488    4.8308  -32.4137 N.2    1 LIG      -0.57800
      5 N2        -49.4232    3.9611  -33.0844 N.pl3  1 LIG      -0.05900
      6 H1        -51.4443    6.4880  -33.1151 H      1 LIG       0.15700
      7 H2        -49.0103    6.8110  -31.8723 H      1 LIG       0.15600
      8 H3        -51.3509    3.8852  -34.0089 H      1 LIG       0.15900
      9 H4        -49.0634    3.0301  -33.2533 H      1 LIG       0.32200
@<TRIPOS>BOND
      1       1       2 1
      2       1       3 2
      3       2       4 2
      4       3       5 1
      5       4       5 1
      6       1       6 1
      7       2       7 1
      8       3       8 1
      9       5       9 1
@<TRIPOS>ALT_TYPE
CGenFF_4.0_ALT_TYPE_SET
CGenFF_4.0 1 CG2R51 2 CG2R52 3 CG2R51 4 NG2R50 5 NG2R51 6 HGR51 7 HGR52 8 HGR52 9 HGP1
@<TRIPOS>MOLECULE
pyrazole
 9 9 0 0 0
****
USER_CHARGES
INVALID_CHARGES
Pose:  21 Cluster:  21 Fr_nu: 3805617 TotEn:   -15.04
@<TRIPOS>ATOM
      1 C1        -42.1761  -13.0187  -35.4174 C.2    1 LIG      -0.25100
      2 C2        -41.5493  -13.9894  -36.2215 C.2    1 LIG       0.13200
      3 C3        -41.3490  -11.9247  -35.4922 C.2    1 LIG      -0.03800
      4 N1        -40.4119  -13.5507  -36.7672 N.2    1 LIG      -0.57800
      5 N2        -40.3174  -12.2922  -36.3053 N.pl3  1 LIG      -0.05900
      6 H1        -43.0986  -13.0996  -34.8616 H      1 LIG       0.15700
      7 H2        -41.8736  -14.9985  -36.4322 H      1 LIG       0.15600
      8 H3        -41.3993  -10.9409  -35.0484 H      1 LIG       0.15900
      9 H4        -39.5179  -11.7378  -36.5846 H      1 LIG       0.32200
@<TRIPOS>BOND
      1       1       2 1
      2       1       3 2
      3       2       4 2
      4       3       5 1
      5       4       5 1
      6       1       6 1
      7       2       7 1
      8       3       8 1
      9       5       9 1
@<TRIPOS>ALT_TYPE
CGenFF_4.0_ALT_TYPE_SET
CGenFF_4.0 1 CG2R51 2 CG2R52 3 CG2R51 4 NG2R50 5 NG2R51 6 HGR51 7 HGR52 8 HGR52 9 HGP1
@<TRIPOS>MOLECULE
pyrazole
 9 9 0 0 0
****
USER_CHARGES
INVALID_CHARGES
Pose:  22 Cluster:  22 Fr_nu: 10712072 TotEn:   -15.01
@<TRIPOS>ATOM
      1 C1        -81.9869    1.9372  -38.5955 C.2    1 LIG      -0.25100
      2 C2        -82.9178    2.4002  -39.5447 C.2    1 LIG       0.13200
      3 C3        -81.5056    0.7667  -39.1293 C.2    1 LIG      -0.03800
      4 N1        -83.0231    1.5902  -40.6014 N.2    1 LIG      -0.57800
      5 N2        -82.1520    0.6063  -40.3196 N.pl3  1 LIG      -0.05900
      6 H1        -81.7034    2.3883  -37.6562 H      1 LIG       0.15700
      7 H2        -83.5243    3.2939  -39.5101 H      1 LIG       0.15600
      8 H3        -80.7796    0.0486  -38.7764 H      1 LIG       0.15900
      9 H4        -82.0494   -0.1486  -40.9862 H      1 LIG       0.32200
@<TRIPOS>BOND
      1       1       2 1
      2       1       3 2
      3       2       4 2
      4       3       5 1
      5       4       5 1
      6       1       6 1
      7       2       7 1
      8       3       8 1
      9       5       9 1
@<TRIPOS>ALT_TYPE
CGenFF_4.0_ALT_TYPE_SET
CGenFF_4.0 1 CG2R51 2 CG2R52 3 CG2R51 4 NG2R50 5 NG2R51 6 HGR51 7 HGR52 8 HGR52 9 HGP1
@<TRIPOS>MOLECULE
pyrazole
 9 9 0 0 0
****
USER_CHARGES
INVALID_CHARGES
Pose:  23 Cluster:  23 Fr_nu: 328510 TotEn:   -14.97
@<TRIPOS>ATOM
      1 C1        -46.2578   -8.7794  -38.2563 C.2    1 LIG      -0.25100
      2 C2        -46.1507   -9.6843  -37.1833 C.2    1 LIG       0.13200
      3 C3        -47.3334   -7.9889  -37.9329 C.2    1 LIG      -0.03800
      4 N1        -47.0838   -9.4878  -36.2480 N.2    1 LIG      -0.57800
      5 N2        -47.7874   -8.4503  -36.7322 N.pl3  1 LIG      -0.05900
      6 H1        -45.6415   -8.7087  -39.1404 H      1 LIG       0.15700
      7 H2        -45.4320  -10.4792  -37.0441 H      1 LIG       0.15600
      8 H3        -47.8074   -7.1600  -38.4385 H      1 LIG       0.15900
      9 H4        -48.5702   -8.1070  -36.1899 H      1 LIG       0.32200
@<TRIPOS>BOND
      1       1       2 1
      2       1       3 2
      3       2       4 2
      4       3       5 1
      5       4       5 1
      6       1       6 1
      7       2       7 1
      8       3       8 1
      9       5       9 1
@<TRIPOS>ALT_TYPE
CGenFF_4.0_ALT_TYPE_SET
CGenFF_4.0 1 CG2R51 2 CG2R52 3 CG2R51 4 NG2R50 5 NG2R51 6 HGR51 7 HGR52 8 HGR52 9 HGP1
@<TRIPOS>MOLECULE
pyrazole
 9 9 0 0 0
****
USER_CHARGES
INVALID_CHARGES
Pose:  24 Cluster:  24 Fr_nu:  17223 TotEn:   -14.76
@<TRIPOS>ATOM
      1 C1        -86.6006  -26.5783  -32.1839 C.2    1 LIG      -0.25100
      2 C2        -87.5137  -27.6028  -32.4975 C.2    1 LIG       0.13200
      3 C3        -85.8738  -26.4018  -33.3359 C.2    1 LIG      -0.03800
      4 N1        -87.3813  -28.0459  -33.7505 N.2    1 LIG      -0.57800
      5 N2        -86.3765  -27.2962  -34.2346 N.pl3  1 LIG      -0.05900
      6 H1        -86.4852  -26.0418  -31.2537 H      1 LIG       0.15700
      7 H2        -88.2699  -28.0454  -31.8649 H      1 LIG       0.15600
      8 H3        -85.0610  -25.7370  -33.5907 H      1 LIG       0.15900
      9 H4        -86.0814  -27.4496  -35.1907 H      1 LIG       0.32200
@<TRIPOS>BOND
      1       1       2 1
      2       1       3 2
      3       2       4 2
      4       3       5 1
      5       4       5 1
      6       1       6 1
      7       2       7 1
      8       3       8 1
      9       5       9 1
@<TRIPOS>ALT_TYPE
CGenFF_4.0_ALT_TYPE_SET
CGenFF_4.0 1 CG2R51 2 CG2R52 3 CG2R51 4 NG2R50 5 NG2R51 6 HGR51 7 HGR52 8 HGR52 9 HGP1
@<TRIPOS>MOLECULE
pyrazole
 9 9 0 0 0
****
USER_CHARGES
INVALID_CHARGES
Pose:  25 Cluster:  25 Fr_nu: 8386724 TotEn:   -14.64
@<TRIPOS>ATOM
      1 C1        -82.6661    2.0690  -39.5266 C.2    1 LIG      -0.25100
      2 C2        -81.8183    1.8081  -38.4335 C.2    1 LIG       0.13200
      3 C3        -82.8787    0.8381  -40.0976 C.2    1 LIG      -0.03800
      4 N1        -81.5132    0.5132  -38.3151 N.2    1 LIG      -0.57800
      5 N2        -82.1731   -0.0508  -39.3411 N.pl3  1 LIG      -0.05900
      6 H1        -83.0679    3.0162  -39.8549 H      1 LIG       0.15700
      7 H2        -81.4094    2.5077  -37.7185 H      1 LIG       0.15600
      8 H3        -83.4536    0.5220  -40.9561 H      1 LIG       0.15900
      9 H4        -82.0960   -1.0521  -39.4683 H      1 LIG       0.32200
@<TRIPOS>BOND
      1       1       2 1
      2       1       3 2
      3       2       4 2
      4       3       5 1
      5       4       5 1
      6       1       6 1
      7       2       7 1
      8       3       8 1
      9       5       9 1
@<TRIPOS>ALT_TYPE
CGenFF_4.0_ALT_TYPE_SET
CGenFF_4.0 1 CG2R51 2 CG2R52 3 CG2R51 4 NG2R50 5 NG2R51 6 HGR51 7 HGR52 8 HGR52 9 HGP1
@<TRIPOS>MOLECULE
pyrazole
 9 9 0 0 0
****
USER_CHARGES
INVALID_CHARGES
Pose:  26 Cluster:  26 Fr_nu: 4222245 TotEn:   -14.45
@<TRIPOS>ATOM
      1 C1        -57.5466    3.7138  -40.2190 C.2    1 LIG      -0.25100
      2 C2        -58.6425    4.5346  -40.5463 C.2    1 LIG       0.13200
      3 C3        -58.1139    2.5623  -39.7304 C.2    1 LIG      -0.03800
      4 N1        -59.8171    3.9539  -40.2876 N.2    1 LIG      -0.57800
      5 N2        -59.4627    2.7558  -39.7927 N.pl3  1 LIG      -0.05900
      6 H1        -56.4928    3.9260  -40.3231 H      1 LIG       0.15700
      7 H2        -58.6341    5.5320  -40.9620 H      1 LIG       0.15600
      8 H3        -57.6890    1.6444  -39.3505 H      1 LIG       0.15900
      9 H4        -60.1961    2.1162  -39.5137 H      1 LIG       0.32200
@<TRIPOS>BOND
      1       1       2 1
      2       1       3 2
      3       2       4 2
      4       3       5 1
      5       4       5 1
      6       1       6 1
      7       2       7 1
      8       3       8 1
      9       5       9 1
@<TRIPOS>ALT_TYPE
CGenFF_4.0_ALT_TYPE_SET
CGenFF_4.0 1 CG2R51 2 CG2R52 3 CG2R51 4 NG2R50 5 NG2R51 6 HGR51 7 HGR52 8 HGR52 9 HGP1
@<TRIPOS>MOLECULE
pyrazole
 9 9 0 0 0
****
USER_CHARGES
INVALID_CHARGES
Pose:  27 Cluster:  27 Fr_nu: 505914 TotEn:   -14.45
@<TRIPOS>ATOM
      1 C1        -40.8448  -12.6594  -36.5760 C.2    1 LIG      -0.25100
      2 C2        -40.7848  -13.7955  -35.7470 C.2    1 LIG       0.13200
      3 C3        -41.9984  -12.0179  -36.1963 C.2    1 LIG      -0.03800
      4 N1        -41.8179  -13.8740  -34.9041 N.2    1 LIG      -0.57800
      5 N2        -42.5380  -12.7790  -35.2014 N.pl3  1 LIG      -0.05900
      6 H1        -40.1494  -12.3479  -37.3414 H      1 LIG       0.15700
      7 H2        -40.0315  -14.5700  -35.7222 H      1 LIG       0.15600
      8 H3        -42.4744  -11.1102  -36.5383 H      1 LIG       0.15900
      9 H4        -43.3926  -12.6124  -34.6849 H      1 LIG       0.32200
@<TRIPOS>BOND
      1       1       2 1
      2       1       3 2
      3       2       4 2
      4       3       5 1
      5       4       5 1
      6       1       6 1
      7       2       7 1
      8       3       8 1
      9       5       9 1
@<TRIPOS>ALT_TYPE
CGenFF_4.0_ALT_TYPE_SET
CGenFF_4.0 1 CG2R51 2 CG2R52 3 CG2R51 4 NG2R50 5 NG2R51 6 HGR51 7 HGR52 8 HGR52 9 HGP1
@<TRIPOS>MOLECULE
pyrazole
 9 9 0 0 0
****
USER_CHARGES
INVALID_CHARGES
Pose:  28 Cluster:  28 Fr_nu: 328603 TotEn:   -14.39
@<TRIPOS>ATOM
      1 C1        -47.3059   -8.5403  -37.6832 C.2    1 LIG      -0.25100
      2 C2        -47.1124   -9.3817  -36.5713 C.2    1 LIG       0.13200
      3 C3        -46.3756   -8.9641  -38.6005 C.2    1 LIG      -0.03800
      4 N1        -46.1360  -10.2727  -36.7626 N.2    1 LIG      -0.57800
      5 N2        -45.7077   -9.9938  -38.0055 N.pl3  1 LIG      -0.05900
      6 H1        -48.0199   -7.7391  -37.8041 H      1 LIG       0.15700
      7 H2        -47.6418   -9.3823  -35.6292 H      1 LIG       0.15600
      8 H3        -46.1326   -8.6319  -39.5994 H      1 LIG       0.15900
      9 H4        -44.9507  -10.5471  -38.3871 H      1 LIG       0.32200
@<TRIPOS>BOND
      1       1       2 1
      2       1       3 2
      3       2       4 2
      4       3       5 1
      5       4       5 1
      6       1       6 1
      7       2       7 1
      8       3       8 1
      9       5       9 1
@<TRIPOS>ALT_TYPE
CGenFF_4.0_ALT_TYPE_SET
CGenFF_4.0 1 CG2R51 2 CG2R52 3 CG2R51 4 NG2R50 5 NG2R51 6 HGR51 7 HGR52 8 HGR52 9 HGP1
@<TRIPOS>MOLECULE
pyrazole
 9 9 0 0 0
****
USER_CHARGES
INVALID_CHARGES
Pose:  29 Cluster:  29 Fr_nu: 328407 TotEn:   -14.20
@<TRIPOS>ATOM
      1 C1        -48.3080   -8.4394  -36.4744 C.2    1 LIG      -0.25100
      2 C2        -47.4499   -9.5442  -36.6321 C.2    1 LIG       0.13200
      3 C3        -47.7402   -7.4514  -37.2412 C.2    1 LIG      -0.03800
      4 N1        -46.4157   -9.2832  -37.4360 N.2    1 LIG      -0.57800
      5 N2        -46.6202   -8.0032  -37.7905 N.pl3  1 LIG      -0.05900
      6 H1        -49.2121   -8.3685  -35.8879 H      1 LIG       0.15700
      7 H2        -47.5347  -10.5285  -36.1943 H      1 LIG       0.15600
      8 H3        -48.0244   -6.4280  -37.4391 H      1 LIG       0.15900
      9 H4        -45.9518   -7.5651  -38.4118 H      1 LIG       0.32200
@<TRIPOS>BOND
      1       1       2 1
      2       1       3 2
      3       2       4 2
      4       3       5 1
      5       4       5 1
      6       1       6 1
      7       2       7 1
      8       3       8 1
      9       5       9 1
@<TRIPOS>ALT_TYPE
CGenFF_4.0_ALT_TYPE_SET
CGenFF_4.0 1 CG2R51 2 CG2R52 3 CG2R51 4 NG2R50 5 NG2R51 6 HGR51 7 HGR52 8 HGR52 9 HGP1
@<TRIPOS>MOLECULE
pyrazole
 9 9 0 0 0
****
USER_CHARGES
INVALID_CHARGES
Pose:  30 Cluster:  30 Fr_nu: 5309353 TotEn:   -14.09
@<TRIPOS>ATOM
      1 C1        -75.2301   -9.9123  -51.6044 C.2    1 LIG      -0.25100
      2 C2        -75.7561   -9.2927  -52.7538 C.2    1 LIG       0.13200
      3 C3        -75.9657  -11.0642  -51.4682 C.2    1 LIG      -0.03800
      4 N1        -76.7491   -9.9929  -53.3084 N.2    1 LIG      -0.57800
      5 N2        -76.8529  -11.0646  -52.5042 N.pl3  1 LIG      -0.05900
      6 H1        -74.4293   -9.5727  -50.9642 H      1 LIG       0.15700
      7 H2        -75.4576   -8.3597  -53.2102 H      1 LIG       0.15600
      8 H3        -75.9400  -11.8642  -50.7425 H      1 LIG       0.15900
      9 H4        -77.5557  -11.7603  -52.7207 H      1 LIG       0.32200
@<TRIPOS>BOND
      1       1       2 1
      2       1       3 2
      3       2       4 2
      4       3       5 1
      5       4       5 1
      6       1       6 1
      7       2       7 1
      8       3       8 1
      9       5       9 1
@<TRIPOS>ALT_TYPE
CGenFF_4.0_ALT_TYPE_SET
CGenFF_4.0 1 CG2R51 2 CG2R52 3 CG2R51 4 NG2R50 5 NG2R51 6 HGR51 7 HGR52 8 HGR52 9 HGP1
@<TRIPOS>MOLECULE
pyrazole
 9 9 0 0 0
****
USER_CHARGES
INVALID_CHARGES
Pose:  31 Cluster:  31 Fr_nu: 7940965 TotEn:   -13.58
@<TRIPOS>ATOM
      1 C1        -47.3908  -19.7803  -30.6936 C.2    1 LIG      -0.25100
      2 C2        -46.4728  -19.0613  -31.4823 C.2    1 LIG       0.13200
      3 C3        -48.1809  -18.8143  -30.1200 C.2    1 LIG      -0.03800
      4 N1        -46.6612  -17.7406  -31.4181 N.2    1 LIG      -0.57800
      5 N2        -47.7068  -17.6219  -30.5823 N.pl3  1 LIG      -0.05900
      6 H1        -47.4699  -20.8490  -30.5597 H      1 LIG       0.15700
      7 H2        -45.6739  -19.4447  -32.1008 H      1 LIG       0.15600
      8 H3        -49.0174  -18.8667  -29.4381 H      1 LIG       0.15900
      9 H4        -48.0462  -16.6925  -30.3680 H      1 LIG       0.32200
@<TRIPOS>BOND
      1       1       2 1
      2       1       3 2
      3       2       4 2
      4       3       5 1
      5       4       5 1
      6       1       6 1
      7       2       7 1
      8       3       8 1
      9       5       9 1
@<TRIPOS>ALT_TYPE
CGenFF_4.0_ALT_TYPE_SET
CGenFF_4.0 1 CG2R51 2 CG2R52 3 CG2R51 4 NG2R50 5 NG2R51 6 HGR51 7 HGR52 8 HGR52 9 HGP1
@<TRIPOS>MOLECULE
pyrazole
 9 9 0 0 0
****
USER_CHARGES
INVALID_CHARGES
Pose:  32 Cluster:  32 Fr_nu: 9951150 TotEn:   -13.57
@<TRIPOS>ATOM
      1 C1        -87.1579  -28.5112  -32.6740 C.2    1 LIG      -0.25100
      2 C2        -86.1815  -27.9988  -31.7989 C.2    1 LIG       0.13200
      3 C3        -86.9672  -27.8186  -33.8447 C.2    1 LIG      -0.03800
      4 N1        -85.4264  -27.0538  -32.3653 N.2    1 LIG      -0.57800
      5 N2        -85.9283  -26.9669  -33.6089 N.pl3  1 LIG      -0.05900
      6 H1        -87.8965  -29.2759  -32.4840 H      1 LIG       0.15700
      7 H2        -85.9890  -28.2742  -30.7719 H      1 LIG       0.15600
      8 H3        -87.4673  -27.8526  -34.8018 H      1 LIG       0.15900
      9 H4        -85.5133  -26.3004  -34.2479 H      1 LIG       0.32200
@<TRIPOS>BOND
      1       1       2 1
      2       1       3 2
      3       2       4 2
      4       3       5 1
      5       4       5 1
      6       1       6 1
      7       2       7 1
      8       3       8 1
      9       5       9 1
@<TRIPOS>ALT_TYPE
CGenFF_4.0_ALT_TYPE_SET
CGenFF_4.0 1 CG2R51 2 CG2R52 3 CG2R51 4 NG2R50 5 NG2R51 6 HGR51 7 HGR52 8 HGR52 9 HGP1
@<TRIPOS>MOLECULE
pyrazole
 9 9 0 0 0
****
USER_CHARGES
INVALID_CHARGES
Pose:  33 Cluster:  33 Fr_nu: 4766235 TotEn:   -13.54
@<TRIPOS>ATOM
      1 C1        -38.1297  -17.0233  -33.7007 C.2    1 LIG      -0.25100
      2 C2        -38.7144  -18.1415  -33.0767 C.2    1 LIG       0.13200
      3 C3        -39.1830  -16.1762  -33.9444 C.2    1 LIG      -0.03800
      4 N1        -40.0366  -18.0188  -32.9326 N.2    1 LIG      -0.57800
      5 N2        -40.2915  -16.8135  -33.4695 N.pl3  1 LIG      -0.05900
      6 H1        -37.0902  -16.8538  -33.9402 H      1 LIG       0.15700
      7 H2        -38.2322  -19.0409  -32.7213 H      1 LIG       0.15600
      8 H3        -39.2427  -15.2004  -34.4045 H      1 LIG       0.15900
      9 H4        -41.2495  -16.4866  -33.4808 H      1 LIG       0.32200
@<TRIPOS>BOND
      1       1       2 1
      2       1       3 2
      3       2       4 2
      4       3       5 1
      5       4       5 1
      6       1       6 1
      7       2       7 1
      8       3       8 1
      9       5       9 1
@<TRIPOS>ALT_TYPE
CGenFF_4.0_ALT_TYPE_SET
CGenFF_4.0 1 CG2R51 2 CG2R52 3 CG2R51 4 NG2R50 5 NG2R51 6 HGR51 7 HGR52 8 HGR52 9 HGP1
@<TRIPOS>MOLECULE
pyrazole
 9 9 0 0 0
****
USER_CHARGES
INVALID_CHARGES
Pose:  34 Cluster:  34 Fr_nu: 2233761 TotEn:   -13.45
@<TRIPOS>ATOM
      1 C1        -56.8254    3.3778  -40.2422 C.2    1 LIG      -0.25100
      2 C2        -56.7542    2.6916  -41.4693 C.2    1 LIG       0.13200
      3 C3        -57.9559    2.8844  -39.6380 C.2    1 LIG      -0.03800
      4 N1        -57.7593    1.8279  -41.6362 N.2    1 LIG      -0.57800
      5 N2        -58.4728    1.9680  -40.5060 N.pl3  1 LIG      -0.05900
      6 H1        -56.1517    4.1249  -39.8495 H      1 LIG       0.15700
      7 H2        -56.0120    2.7852  -42.2492 H      1 LIG       0.15600
      8 H3        -58.4297    3.0996  -38.6911 H      1 LIG       0.15900
      9 H4        -59.3068    1.4056  -40.3928 H      1 LIG       0.32200
@<TRIPOS>BOND
      1       1       2 1
      2       1       3 2
      3       2       4 2
      4       3       5 1
      5       4       5 1
      6       1       6 1
      7       2       7 1
      8       3       8 1
      9       5       9 1
@<TRIPOS>ALT_TYPE
CGenFF_4.0_ALT_TYPE_SET
CGenFF_4.0 1 CG2R51 2 CG2R52 3 CG2R51 4 NG2R50 5 NG2R51 6 HGR51 7 HGR52 8 HGR52 9 HGP1
@<TRIPOS>MOLECULE
pyrazole
 9 9 0 0 0
****
USER_CHARGES
INVALID_CHARGES
Pose:  35 Cluster:  35 Fr_nu: 5949946 TotEn:   -13.44
@<TRIPOS>ATOM
      1 C1        -49.0640  -12.3814  -43.3662 C.2    1 LIG      -0.25100
      2 C2        -48.8770  -13.4603  -42.4814 C.2    1 LIG       0.13200
      3 C3        -49.4304  -11.3336  -42.5573 C.2    1 LIG      -0.03800
      4 N1        -49.1055  -13.1285  -41.2080 N.2    1 LIG      -0.57800
      5 N2        -49.4397  -11.8292  -41.2866 N.pl3  1 LIG      -0.05900
      6 H1        -48.9489  -12.3645  -44.4399 H      1 LIG       0.15700
      7 H2        -48.5842  -14.4748  -42.7116 H      1 LIG       0.15600
      8 H3        -49.6818  -10.3039  -42.7668 H      1 LIG       0.15900
      9 H4        -49.6656  -11.3396  -40.4298 H      1 LIG       0.32200
@<TRIPOS>BOND
      1       1       2 1
      2       1       3 2
      3       2       4 2
      4       3       5 1
      5       4       5 1
      6       1       6 1
      7       2       7 1
      8       3       8 1
      9       5       9 1
@<TRIPOS>ALT_TYPE
CGenFF_4.0_ALT_TYPE_SET
CGenFF_4.0 1 CG2R51 2 CG2R52 3 CG2R51 4 NG2R50 5 NG2R51 6 HGR51 7 HGR52 8 HGR52 9 HGP1
@<TRIPOS>MOLECULE
pyrazole
 9 9 0 0 0
****
USER_CHARGES
INVALID_CHARGES
Pose:  36 Cluster:  36 Fr_nu: 7156014 TotEn:   -13.38
@<TRIPOS>ATOM
      1 C1        -49.8865    4.1390  -33.7310 C.2    1 LIG      -0.25100
      2 C2        -49.2042    5.2308  -33.1615 C.2    1 LIG       0.13200
      3 C3        -50.6854    3.6673  -32.7182 C.2    1 LIG      -0.03800
      4 N1        -49.5403    5.4404  -31.8860 N.2    1 LIG      -0.57800
      5 N2        -50.4427    4.4740  -31.6455 N.pl3  1 LIG      -0.05900
      6 H1        -49.8111    3.7485  -34.7351 H      1 LIG       0.15700
      7 H2        -48.4756    5.8821  -33.6227 H      1 LIG       0.15600
      8 H3        -51.3870    2.8474  -32.6646 H      1 LIG       0.15900
      9 H4        -50.8541    4.4213  -30.7220 H      1 LIG       0.32200
@<TRIPOS>BOND
      1       1       2 1
      2       1       3 2
      3       2       4 2
      4       3       5 1
      5       4       5 1
      6       1       6 1
      7       2       7 1
      8       3       8 1
      9       5       9 1
@<TRIPOS>ALT_TYPE
CGenFF_4.0_ALT_TYPE_SET
CGenFF_4.0 1 CG2R51 2 CG2R52 3 CG2R51 4 NG2R50 5 NG2R51 6 HGR51 7 HGR52 8 HGR52 9 HGP1
@<TRIPOS>MOLECULE
pyrazole
 9 9 0 0 0
****
USER_CHARGES
INVALID_CHARGES
Pose:  37 Cluster:  37 Fr_nu: 7749393 TotEn:   -13.33
@<TRIPOS>ATOM
      1 C1        -87.1976  -35.2562  -32.8614 C.2    1 LIG      -0.25100
      2 C2        -86.8080  -33.9820  -33.3157 C.2    1 LIG       0.13200
      3 C3        -87.4777  -35.9586  -34.0079 C.2    1 LIG      -0.03800
      4 N1        -86.8367  -33.8781  -34.6470 N.2    1 LIG      -0.57800
      5 N2        -87.2475  -35.0961  -35.0392 N.pl3  1 LIG      -0.05900
      6 H1        -87.2654  -35.6161  -31.8454 H      1 LIG       0.15700
      7 H2        -86.5049  -33.1244  -32.7321 H      1 LIG       0.15600
      8 H3        -87.8148  -36.9708  -34.1790 H      1 LIG       0.15900
      9 H4        -87.3519  -35.2705  -36.0309 H      1 LIG       0.32200
@<TRIPOS>BOND
      1       1       2 1
      2       1       3 2
      3       2       4 2
      4       3       5 1
      5       4       5 1
      6       1       6 1
      7       2       7 1
      8       3       8 1
      9       5       9 1
@<TRIPOS>ALT_TYPE
CGenFF_4.0_ALT_TYPE_SET
CGenFF_4.0 1 CG2R51 2 CG2R52 3 CG2R51 4 NG2R50 5 NG2R51 6 HGR51 7 HGR52 8 HGR52 9 HGP1
@<TRIPOS>MOLECULE
pyrazole
 9 9 0 0 0
****
USER_CHARGES
INVALID_CHARGES
Pose:  38 Cluster:  38 Fr_nu: 845081 TotEn:   -12.96
@<TRIPOS>ATOM
      1 C1        -48.9446  -11.3510  -43.0580 C.2    1 LIG      -0.25100
      2 C2        -48.7579  -12.5428  -42.3324 C.2    1 LIG       0.13200
      3 C3        -50.2943  -11.3096  -43.3089 C.2    1 LIG      -0.03800
      4 N1        -49.8978  -13.2103  -42.1350 N.2    1 LIG      -0.57800
      5 N2        -50.8139  -12.4352  -42.7401 N.pl3  1 LIG      -0.05900
      6 H1        -48.2051  -10.6229  -43.3571 H      1 LIG       0.15700
      7 H2        -47.8386  -12.9531  -41.9397 H      1 LIG       0.15600
      8 H3        -50.9175  -10.5980  -43.8311 H      1 LIG       0.15900
      9 H4        -51.7801  -12.7369  -42.7286 H      1 LIG       0.32200
@<TRIPOS>BOND
      1       1       2 1
      2       1       3 2
      3       2       4 2
      4       3       5 1
      5       4       5 1
      6       1       6 1
      7       2       7 1
      8       3       8 1
      9       5       9 1
@<TRIPOS>ALT_TYPE
CGenFF_4.0_ALT_TYPE_SET
CGenFF_4.0 1 CG2R51 2 CG2R52 3 CG2R51 4 NG2R50 5 NG2R51 6 HGR51 7 HGR52 8 HGR52 9 HGP1
@<TRIPOS>MOLECULE
pyrazole
 9 9 0 0 0
****
USER_CHARGES
INVALID_CHARGES
Pose:  39 Cluster:  39 Fr_nu: 10112697 TotEn:   -12.95
@<TRIPOS>ATOM
      1 C1        -57.1325    3.4663  -40.2483 C.2    1 LIG      -0.25100
      2 C2        -57.7133    4.2169  -39.2086 C.2    1 LIG       0.13200
      3 C3        -57.9143    2.3405  -40.3371 C.2    1 LIG      -0.03800
      4 N1        -58.7817    3.6185  -38.6752 N.2    1 LIG      -0.57800
      5 N2        -58.8785    2.4799  -39.3826 N.pl3  1 LIG      -0.05900
      6 H1        -56.2687    3.7072  -40.8501 H      1 LIG       0.15700
      7 H2        -57.4023    5.1748  -38.8169 H      1 LIG       0.15600
      8 H3        -57.8709    1.4713  -40.9775 H      1 LIG       0.15900
      9 H4        -59.6293    1.8389  -39.1588 H      1 LIG       0.32200
@<TRIPOS>BOND
      1       1       2 1
      2       1       3 2
      3       2       4 2
      4       3       5 1
      5       4       5 1
      6       1       6 1
      7       2       7 1
      8       3       8 1
      9       5       9 1
@<TRIPOS>ALT_TYPE
CGenFF_4.0_ALT_TYPE_SET
CGenFF_4.0 1 CG2R51 2 CG2R52 3 CG2R51 4 NG2R50 5 NG2R51 6 HGR51 7 HGR52 8 HGR52 9 HGP1
@<TRIPOS>MOLECULE
pyrazole
 9 9 0 0 0
****
USER_CHARGES
INVALID_CHARGES
Pose:  40 Cluster:  40 Fr_nu: 5260993 TotEn:   -12.87
@<TRIPOS>ATOM
      1 C1        -76.6743  -13.1959  -45.0198 C.2    1 LIG      -0.25100
      2 C2        -77.0891  -14.5397  -45.0809 C.2    1 LIG       0.13200
      3 C3        -77.5386  -12.5314  -45.8552 C.2    1 LIG      -0.03800
      4 N1        -78.1356  -14.7200  -45.8910 N.2    1 LIG      -0.57800
      5 N2        -78.3858  -13.4807  -46.3465 N.pl3  1 LIG      -0.05900
      6 H1        -75.8630  -12.7678  -44.4497 H      1 LIG       0.15700
      7 H2        -76.6721  -15.3954  -44.5694 H      1 LIG       0.15600
      8 H3        -77.6237  -11.4926  -46.1397 H      1 LIG       0.15900
      9 H4        -79.1526  -13.3540  -46.9952 H      1 LIG       0.32200
@<TRIPOS>BOND
      1       1       2 1
      2       1       3 2
      3       2       4 2
      4       3       5 1
      5       4       5 1
      6       1       6 1
      7       2       7 1
      8       3       8 1
      9       5       9 1
@<TRIPOS>ALT_TYPE
CGenFF_4.0_ALT_TYPE_SET
CGenFF_4.0 1 CG2R51 2 CG2R52 3 CG2R51 4 NG2R50 5 NG2R51 6 HGR51 7 HGR52 8 HGR52 9 HGP1
@<TRIPOS>MOLECULE
pyrazole
 9 9 0 0 0
****
USER_CHARGES
INVALID_CHARGES
Pose:  41 Cluster:  41 Fr_nu: 10206795 TotEn:   -12.86
@<TRIPOS>ATOM
      1 C1        -58.6901   -4.1877  -19.6812 C.2    1 LIG      -0.25100
      2 C2        -58.2271   -3.0800  -20.4163 C.2    1 LIG       0.13200
      3 C3        -58.9221   -5.1553  -20.6279 C.2    1 LIG      -0.03800
      4 N1        -58.1677   -3.3205  -21.7288 N.2    1 LIG      -0.57800
      5 N2        -58.5963   -4.5905  -21.8259 N.pl3  1 LIG      -0.05900
      6 H1        -58.8349   -4.2738  -18.6144 H      1 LIG       0.15700
      7 H2        -57.9309   -2.1072  -20.0504 H      1 LIG       0.15600
      8 H3        -59.2838   -6.1711  -20.5589 H      1 LIG       0.15900
      9 H4        -58.6439   -5.0114  -22.7453 H      1 LIG       0.32200
@<TRIPOS>BOND
      1       1       2 1
      2       1       3 2
      3       2       4 2
      4       3       5 1
      5       4       5 1
      6       1       6 1
      7       2       7 1
      8       3       8 1
      9       5       9 1
@<TRIPOS>ALT_TYPE
CGenFF_4.0_ALT_TYPE_SET
CGenFF_4.0 1 CG2R51 2 CG2R52 3 CG2R51 4 NG2R50 5 NG2R51 6 HGR51 7 HGR52 8 HGR52 9 HGP1
@<TRIPOS>MOLECULE
pyrazole
 9 9 0 0 0
****
USER_CHARGES
INVALID_CHARGES
Pose:  42 Cluster:  42 Fr_nu: 329041 TotEn:   -12.59
@<TRIPOS>ATOM
      1 C1        -46.9379   -8.3232  -38.1343 C.2    1 LIG      -0.25100
      2 C2        -47.4392   -8.9893  -37.0000 C.2    1 LIG       0.13200
      3 C3        -47.3723   -7.0280  -37.9919 C.2    1 LIG      -0.03800
      4 N1        -48.1385   -8.1839  -36.1961 N.2    1 LIG      -0.57800
      5 N2        -48.0797   -6.9982  -36.8260 N.pl3  1 LIG      -0.05900
      6 H1        -46.3440   -8.7246  -38.9422 H      1 LIG       0.15700
      7 H2        -47.3246  -10.0283  -36.7259 H      1 LIG       0.15600
      8 H3        -47.2468   -6.1455  -38.6024 H      1 LIG       0.15900
      9 H4        -48.5486   -6.2069  -36.4032 H      1 LIG       0.32200
@<TRIPOS>BOND
      1       1       2 1
      2       1       3 2
      3       2       4 2
      4       3       5 1
      5       4       5 1
      6       1       6 1
      7       2       7 1
      8       3       8 1
      9       5       9 1
@<TRIPOS>ALT_TYPE
CGenFF_4.0_ALT_TYPE_SET
CGenFF_4.0 1 CG2R51 2 CG2R52 3 CG2R51 4 NG2R50 5 NG2R51 6 HGR51 7 HGR52 8 HGR52 9 HGP1
@<TRIPOS>MOLECULE
pyrazole
 9 9 0 0 0
****
USER_CHARGES
INVALID_CHARGES
Pose:  43 Cluster:  43 Fr_nu: 8233012 TotEn:   -12.57
@<TRIPOS>ATOM
      1 C1        -51.2299    5.8074  -34.2808 C.2    1 LIG      -0.25100
      2 C2        -50.5909    5.8219  -33.0265 C.2    1 LIG       0.13200
      3 C3        -51.3756    4.4740  -34.5764 C.2    1 LIG      -0.03800
      4 N1        -50.3475    4.5953  -32.5575 N.2    1 LIG      -0.57800
      5 N2        -50.8362    3.7973  -33.5221 N.pl3  1 LIG      -0.05900
      6 H1        -51.5423    6.6454  -34.8861 H      1 LIG       0.15700
      7 H2        -50.2919    6.6753  -32.4349 H      1 LIG       0.15600
      8 H3        -51.8026    3.9574  -35.4239 H      1 LIG       0.15900
      9 H4        -50.7666    2.7952  -33.3964 H      1 LIG       0.32200
@<TRIPOS>BOND
      1       1       2 1
      2       1       3 2
      3       2       4 2
      4       3       5 1
      5       4       5 1
      6       1       6 1
      7       2       7 1
      8       3       8 1
      9       5       9 1
@<TRIPOS>ALT_TYPE
CGenFF_4.0_ALT_TYPE_SET
CGenFF_4.0 1 CG2R51 2 CG2R52 3 CG2R51 4 NG2R50 5 NG2R51 6 HGR51 7 HGR52 8 HGR52 9 HGP1
@<TRIPOS>MOLECULE
pyrazole
 9 9 0 0 0
****
USER_CHARGES
INVALID_CHARGES
Pose:  44 Cluster:  44 Fr_nu: 782201 TotEn:   -12.43
@<TRIPOS>ATOM
      1 C1        -73.2699  -23.3933  -43.2786 C.2    1 LIG      -0.25100
      2 C2        -73.1355  -24.1683  -42.1111 C.2    1 LIG       0.13200
      3 C3        -74.1535  -22.4006  -42.9318 C.2    1 LIG      -0.03800
      4 N1        -73.8744  -23.7075  -41.0983 N.2    1 LIG      -0.57800
      5 N2        -74.4815  -22.6320  -41.6283 N.pl3  1 LIG      -0.05900
      6 H1        -72.7930  -23.5335  -44.2373 H      1 LIG       0.15700
      7 H2        -72.5304  -25.0501  -41.9561 H      1 LIG       0.15600
      8 H3        -74.5707  -21.5704  -43.4834 H      1 LIG       0.15900
      9 H4        -75.1120  -22.0998  -41.0418 H      1 LIG       0.32200
@<TRIPOS>BOND
      1       1       2 1
      2       1       3 2
      3       2       4 2
      4       3       5 1
      5       4       5 1
      6       1       6 1
      7       2       7 1
      8       3       8 1
      9       5       9 1
@<TRIPOS>ALT_TYPE
CGenFF_4.0_ALT_TYPE_SET
CGenFF_4.0 1 CG2R51 2 CG2R52 3 CG2R51 4 NG2R50 5 NG2R51 6 HGR51 7 HGR52 8 HGR52 9 HGP1
@<TRIPOS>MOLECULE
pyrazole
 9 9 0 0 0
****
USER_CHARGES
INVALID_CHARGES
Pose:  45 Cluster:  45 Fr_nu: 112738 TotEn:   -12.19
@<TRIPOS>ATOM
      1 C1        -82.7504  -22.5000  -32.3579 C.2    1 LIG      -0.25100
      2 C2        -82.0721  -21.4610  -31.6928 C.2    1 LIG       0.13200
      3 C3        -82.1286  -22.5892  -33.5793 C.2    1 LIG      -0.03800
      4 N1        -81.0943  -20.9285  -32.4305 N.2    1 LIG      -0.57800
      5 N2        -81.1535  -21.6356  -33.5718 N.pl3  1 LIG      -0.05900
      6 H1        -83.5741  -23.1011  -32.0021 H      1 LIG       0.15700
      7 H2        -82.2500  -21.0693  -30.7015 H      1 LIG       0.15600
      8 H3        -82.2901  -23.2293  -34.4347 H      1 LIG       0.15900
      9 H4        -80.4963  -21.4123  -34.3087 H      1 LIG       0.32200
@<TRIPOS>BOND
      1       1       2 1
      2       1       3 2
      3       2       4 2
      4       3       5 1
      5       4       5 1
      6       1       6 1
      7       2       7 1
      8       3       8 1
      9       5       9 1
@<TRIPOS>ALT_TYPE
CGenFF_4.0_ALT_TYPE_SET
CGenFF_4.0 1 CG2R51 2 CG2R52 3 CG2R51 4 NG2R50 5 NG2R51 6 HGR51 7 HGR52 8 HGR52 9 HGP1
@<TRIPOS>MOLECULE
pyrazole
 9 9 0 0 0
****
USER_CHARGES
INVALID_CHARGES
Pose:  46 Cluster:  46 Fr_nu: 112921 TotEn:   -12.02
@<TRIPOS>ATOM
      1 C1        -80.4973  -20.5261  -30.8147 C.2    1 LIG      -0.25100
      2 C2        -80.8046  -19.2674  -31.3651 C.2    1 LIG       0.13200
      3 C3        -80.0160  -21.2558  -31.8741 C.2    1 LIG      -0.03800
      4 N1        -80.5404  -19.1979  -32.6725 N.2    1 LIG      -0.57800
      5 N2        -80.0620  -20.4221  -32.9526 N.pl3  1 LIG      -0.05900
      6 H1        -80.6082  -20.8585  -29.7932 H      1 LIG       0.15700
      7 H2        -81.2105  -18.3979  -30.8681 H      1 LIG       0.15600
      8 H3        -79.6552  -22.2709  -31.9564 H      1 LIG       0.15900
      9 H4        -79.7859  -20.6224  -33.9057 H      1 LIG       0.32200
@<TRIPOS>BOND
      1       1       2 1
      2       1       3 2
      3       2       4 2
      4       3       5 1
      5       4       5 1
      6       1       6 1
      7       2       7 1
      8       3       8 1
      9       5       9 1
@<TRIPOS>ALT_TYPE
CGenFF_4.0_ALT_TYPE_SET
CGenFF_4.0 1 CG2R51 2 CG2R52 3 CG2R51 4 NG2R50 5 NG2R51 6 HGR51 7 HGR52 8 HGR52 9 HGP1
@<TRIPOS>MOLECULE
pyrazole
 9 9 0 0 0
****
USER_CHARGES
INVALID_CHARGES
Pose:  47 Cluster:  47 Fr_nu: 4521188 TotEn:   -11.71
@<TRIPOS>ATOM
      1 C1        -79.3050  -14.1331  -53.8950 C.2    1 LIG      -0.25100
      2 C2        -78.8240  -12.8904  -54.3489 C.2    1 LIG       0.13200
      3 C3        -79.9199  -14.6848  -54.9923 C.2    1 LIG      -0.03800
      4 N1        -79.1086  -12.6656  -55.6344 N.2    1 LIG      -0.57800
      5 N2        -79.7751  -13.7745  -55.9977 N.pl3  1 LIG      -0.05900
      6 H1        -79.2180  -14.5691  -52.9108 H      1 LIG       0.15700
      7 H2        -78.2783  -12.1389  -53.7964 H      1 LIG       0.15600
      8 H3        -80.4378  -15.6208  -55.1443 H      1 LIG       0.15900
      9 H4        -80.1064  -13.8438  -56.9518 H      1 LIG       0.32200
@<TRIPOS>BOND
      1       1       2 1
      2       1       3 2
      3       2       4 2
      4       3       5 1
      5       4       5 1
      6       1       6 1
      7       2       7 1
      8       3       8 1
      9       5       9 1
@<TRIPOS>ALT_TYPE
CGenFF_4.0_ALT_TYPE_SET
CGenFF_4.0 1 CG2R51 2 CG2R52 3 CG2R51 4 NG2R50 5 NG2R51 6 HGR51 7 HGR52 8 HGR52 9 HGP1
@<TRIPOS>MOLECULE
pyrazole
 9 9 0 0 0
****
USER_CHARGES
INVALID_CHARGES
Pose:  48 Cluster:  48 Fr_nu: 359502 TotEn:   -11.67
@<TRIPOS>ATOM
      1 C1        -70.8663    4.6437  -49.7785 C.2    1 LIG      -0.25100
      2 C2        -70.8925    3.5475  -48.8955 C.2    1 LIG       0.13200
      3 C3        -71.2903    4.1279  -50.9788 C.2    1 LIG      -0.03800
      4 N1        -71.3010    2.4205  -49.4846 N.2    1 LIG      -0.57800
      5 N2        -71.5355    2.8057  -50.7506 N.pl3  1 LIG      -0.05900
      6 H1        -70.5809    5.6650  -49.5741 H      1 LIG       0.15700
      7 H2        -70.6304    3.5228  -47.8474 H      1 LIG       0.15600
      8 H3        -71.4341    4.5720  -51.9532 H      1 LIG       0.15900
      9 H4        -71.8612    2.1107  -51.4106 H      1 LIG       0.32200
@<TRIPOS>BOND
      1       1       2 1
      2       1       3 2
      3       2       4 2
      4       3       5 1
      5       4       5 1
      6       1       6 1
      7       2       7 1
      8       3       8 1
      9       5       9 1
@<TRIPOS>ALT_TYPE
CGenFF_4.0_ALT_TYPE_SET
CGenFF_4.0 1 CG2R51 2 CG2R52 3 CG2R51 4 NG2R50 5 NG2R51 6 HGR51 7 HGR52 8 HGR52 9 HGP1
@<TRIPOS>MOLECULE
pyrazole
 9 9 0 0 0
****
USER_CHARGES
INVALID_CHARGES
Pose:  49 Cluster:  49 Fr_nu: 10288573 TotEn:   -11.66
@<TRIPOS>ATOM
      1 C1        -81.8590    1.4095  -38.3160 C.2    1 LIG      -0.25100
      2 C2        -80.5727    1.5417  -38.8726 C.2    1 LIG       0.13200
      3 C3        -82.4553    0.4212  -39.0604 C.2    1 LIG      -0.03800
      4 N1        -80.3634    0.7042  -39.8918 N.2    1 LIG      -0.57800
      5 N2        -81.5260    0.0362  -39.9815 N.pl3  1 LIG      -0.05900
      6 H1        -82.2935    1.9535  -37.4904 H      1 LIG       0.15700
      7 H2        -79.7793    2.2138  -38.5784 H      1 LIG       0.15600
      8 H3        -83.4358   -0.0309  -39.0200 H      1 LIG       0.15900
      9 H4        -81.6181   -0.6716  -40.6993 H      1 LIG       0.32200
@<TRIPOS>BOND
      1       1       2 1
      2       1       3 2
      3       2       4 2
      4       3       5 1
      5       4       5 1
      6       1       6 1
      7       2       7 1
      8       3       8 1
      9       5       9 1
@<TRIPOS>ALT_TYPE
CGenFF_4.0_ALT_TYPE_SET
CGenFF_4.0 1 CG2R51 2 CG2R52 3 CG2R51 4 NG2R50 5 NG2R51 6 HGR51 7 HGR52 8 HGR52 9 HGP1
@<TRIPOS>MOLECULE
pyrazole
 9 9 0 0 0
****
USER_CHARGES
INVALID_CHARGES
Pose:  50 Cluster:  50 Fr_nu: 339645 TotEn:   -11.65
@<TRIPOS>ATOM
      1 C1        -73.6988  -24.2568  -42.5784 C.2    1 LIG      -0.25100
      2 C2        -73.3120  -24.0812  -43.9205 C.2    1 LIG       0.13200
      3 C3        -74.1233  -23.0135  -42.1779 C.2    1 LIG      -0.03800
      4 N1        -73.4762  -22.8253  -44.3443 N.2    1 LIG      -0.57800
      5 N2        -73.9711  -22.2004  -43.2624 N.pl3  1 LIG      -0.05900
      6 H1        -73.6745  -25.1582  -41.9839 H      1 LIG       0.15700
      7 H2        -72.9167  -24.8160  -44.6072 H      1 LIG       0.15600
      8 H3        -74.5089  -22.6419  -41.2395 H      1 LIG       0.15900
      9 H4        -74.1821  -21.2129  -43.3337 H      1 LIG       0.32200
@<TRIPOS>BOND
      1       1       2 1
      2       1       3 2
      3       2       4 2
      4       3       5 1
      5       4       5 1
      6       1       6 1
      7       2       7 1
      8       3       8 1
      9       5       9 1
@<TRIPOS>ALT_TYPE
CGenFF_4.0_ALT_TYPE_SET
CGenFF_4.0 1 CG2R51 2 CG2R52 3 CG2R51 4 NG2R50 5 NG2R51 6 HGR51 7 HGR52 8 HGR52 9 HGP1
@<TRIPOS>MOLECULE
pyrazole
 9 9 0 0 0
****
USER_CHARGES
INVALID_CHARGES
Pose:  51 Cluster:  51 Fr_nu: 1159913 TotEn:   -11.57
@<TRIPOS>ATOM
      1 C1        -69.2560   -1.5521  -28.7238 C.2    1 LIG      -0.25100
      2 C2        -67.9662   -2.0710  -28.5023 C.2    1 LIG       0.13200
      3 C3        -69.9522   -2.5924  -29.2891 C.2    1 LIG      -0.03800
      4 N1        -67.8474   -3.3422  -28.8946 N.2    1 LIG      -0.57800
      5 N2        -69.0715   -3.6309  -29.3683 N.pl3  1 LIG      -0.05900
      6 H1        -69.6297   -0.5629  -28.5042 H      1 LIG       0.15700
      7 H2        -67.1077   -1.5756  -28.0717 H      1 LIG       0.15600
      8 H3        -70.9711   -2.6845  -29.6364 H      1 LIG       0.15900
      9 H4        -69.2369   -4.5601  -29.7345 H      1 LIG       0.32200
@<TRIPOS>BOND
      1       1       2 1
      2       1       3 2
      3       2       4 2
      4       3       5 1
      5       4       5 1
      6       1       6 1
      7       2       7 1
      8       3       8 1
      9       5       9 1
@<TRIPOS>ALT_TYPE
CGenFF_4.0_ALT_TYPE_SET
CGenFF_4.0 1 CG2R51 2 CG2R52 3 CG2R51 4 NG2R50 5 NG2R51 6 HGR51 7 HGR52 8 HGR52 9 HGP1
@<TRIPOS>MOLECULE
pyrazole
 9 9 0 0 0
****
USER_CHARGES
INVALID_CHARGES
Pose:  52 Cluster:  52 Fr_nu: 10565510 TotEn:   -11.52
@<TRIPOS>ATOM
      1 C1        -50.6023    5.2137  -32.9666 C.2    1 LIG      -0.25100
      2 C2        -50.9676    5.7165  -34.2297 C.2    1 LIG       0.13200
      3 C3        -50.5782    3.8506  -33.1336 C.2    1 LIG      -0.03800
      4 N1        -51.1614    4.7515  -35.1325 N.2    1 LIG      -0.57800
      5 N2        -50.9169    3.6285  -34.4360 N.pl3  1 LIG      -0.05900
      6 H1        -50.3859    5.7618  -32.0616 H      1 LIG       0.15700
      7 H2        -51.1012    6.7460  -34.5299 H      1 LIG       0.15600
      8 H3        -50.3578    3.0370  -32.4577 H      1 LIG       0.15900
      9 H4        -51.0021    2.7400  -34.9136 H      1 LIG       0.32200
@<TRIPOS>BOND
      1       1       2 1
      2       1       3 2
      3       2       4 2
      4       3       5 1
      5       4       5 1
      6       1       6 1
      7       2       7 1
      8       3       8 1
      9       5       9 1
@<TRIPOS>ALT_TYPE
CGenFF_4.0_ALT_TYPE_SET
CGenFF_4.0 1 CG2R51 2 CG2R52 3 CG2R51 4 NG2R50 5 NG2R51 6 HGR51 7 HGR52 8 HGR52 9 HGP1
@<TRIPOS>MOLECULE
pyrazole
 9 9 0 0 0
****
USER_CHARGES
INVALID_CHARGES
Pose:  53 Cluster:  53 Fr_nu: 5864874 TotEn:   -11.35
@<TRIPOS>ATOM
      1 C1        -73.2684  -23.7507  -43.1657 C.2    1 LIG      -0.25100
      2 C2        -74.4575  -23.9586  -43.8900 C.2    1 LIG       0.13200
      3 C3        -73.5828  -22.7614  -42.2663 C.2    1 LIG      -0.03800
      4 N1        -75.4530  -23.1654  -43.4856 N.2    1 LIG      -0.57800
      5 N2        -74.8903  -22.4493  -42.4973 N.pl3  1 LIG      -0.05900
      6 H1        -72.3165  -24.2482  -43.2786 H      1 LIG       0.15700
      7 H2        -74.6400  -24.6548  -44.6961 H      1 LIG       0.15600
      8 H3        -73.0063  -22.2610  -41.5016 H      1 LIG       0.15900
      9 H4        -75.4585  -21.7597  -42.0215 H      1 LIG       0.32200
@<TRIPOS>BOND
      1       1       2 1
      2       1       3 2
      3       2       4 2
      4       3       5 1
      5       4       5 1
      6       1       6 1
      7       2       7 1
      8       3       8 1
      9       5       9 1
@<TRIPOS>ALT_TYPE
CGenFF_4.0_ALT_TYPE_SET
CGenFF_4.0 1 CG2R51 2 CG2R52 3 CG2R51 4 NG2R50 5 NG2R51 6 HGR51 7 HGR52 8 HGR52 9 HGP1
@<TRIPOS>MOLECULE
pyrazole
 9 9 0 0 0
****
USER_CHARGES
INVALID_CHARGES
Pose:  54 Cluster:  54 Fr_nu: 4366852 TotEn:   -10.84
@<TRIPOS>ATOM
      1 C1        -49.6049  -12.8790  -42.8860 C.2    1 LIG      -0.25100
      2 C2        -48.2464  -12.7993  -43.2463 C.2    1 LIG       0.13200
      3 C3        -49.7491  -11.9514  -41.8833 C.2    1 LIG      -0.03800
      4 N1        -47.5754  -11.8926  -42.5310 N.2    1 LIG      -0.57800
      5 N2        -48.5162  -11.3939  -41.7111 N.pl3  1 LIG      -0.05900
      6 H1        -50.3729  -13.5184  -43.2956 H      1 LIG       0.15700
      7 H2        -47.7171  -13.3646  -44.0001 H      1 LIG       0.15600
      8 H3        -50.5981  -11.6464  -41.2888 H      1 LIG       0.15900
      9 H4        -48.2461  -10.6729  -41.0539 H      1 LIG       0.32200
@<TRIPOS>BOND
      1       1       2 1
      2       1       3 2
      3       2       4 2
      4       3       5 1
      5       4       5 1
      6       1       6 1
      7       2       7 1
      8       3       8 1
      9       5       9 1
@<TRIPOS>ALT_TYPE
CGenFF_4.0_ALT_TYPE_SET
CGenFF_4.0 1 CG2R51 2 CG2R52 3 CG2R51 4 NG2R50 5 NG2R51 6 HGR51 7 HGR52 8 HGR52 9 HGP1
@<TRIPOS>MOLECULE
pyrazole
 9 9 0 0 0
****
USER_CHARGES
INVALID_CHARGES
Pose:  55 Cluster:  55 Fr_nu: 7546184 TotEn:   -10.32
@<TRIPOS>ATOM
      1 C1        -40.4602  -10.6810  -45.4645 C.2    1 LIG      -0.25100
      2 C2        -40.9744   -9.3710  -45.4283 C.2    1 LIG       0.13200
      3 C3        -39.9644  -10.8202  -46.7377 C.2    1 LIG      -0.03800
      4 N1        -40.8194   -8.7241  -46.5865 N.2    1 LIG      -0.57800
      5 N2        -40.2021   -9.6313  -47.3624 N.pl3  1 LIG      -0.05900
      6 H1        -40.4494  -11.4211  -44.6780 H      1 LIG       0.15700
      7 H2        -41.4561   -8.8609  -44.6064 H      1 LIG       0.15600
      8 H3        -39.4770  -11.6404  -47.2448 H      1 LIG       0.15900
      9 H4        -39.9727   -9.3718  -48.3137 H      1 LIG       0.32200
@<TRIPOS>BOND
      1       1       2 1
      2       1       3 2
      3       2       4 2
      4       3       5 1
      5       4       5 1
      6       1       6 1
      7       2       7 1
      8       3       8 1
      9       5       9 1
@<TRIPOS>ALT_TYPE
CGenFF_4.0_ALT_TYPE_SET
CGenFF_4.0 1 CG2R51 2 CG2R52 3 CG2R51 4 NG2R50 5 NG2R51 6 HGR51 7 HGR52 8 HGR52 9 HGP1
@<TRIPOS>MOLECULE
pyrazole
 9 9 0 0 0
****
USER_CHARGES
INVALID_CHARGES
Pose:  56 Cluster:  56 Fr_nu: 10222304 TotEn:   -10.18
@<TRIPOS>ATOM
      1 C1        -46.1682   -6.8206  -27.4481 C.2    1 LIG      -0.25100
      2 C2        -46.6446   -6.3978  -28.7035 C.2    1 LIG       0.13200
      3 C3        -44.8072   -6.6513  -27.5226 C.2    1 LIG      -0.03800
      4 N1        -45.6658   -5.9904  -29.5160 N.2    1 LIG      -0.57800
      5 N2        -44.5608   -6.1563  -28.7694 N.pl3  1 LIG      -0.05900
      6 H1        -46.7317   -7.1950  -26.6063 H      1 LIG       0.15700
      7 H2        -47.6642   -6.3701  -29.0605 H      1 LIG       0.15600
      8 H3        -44.0097   -6.8365  -26.8175 H      1 LIG       0.15900
      9 H4        -43.6664   -5.9122  -29.1760 H      1 LIG       0.32200
@<TRIPOS>BOND
      1       1       2 1
      2       1       3 2
      3       2       4 2
      4       3       5 1
      5       4       5 1
      6       1       6 1
      7       2       7 1
      8       3       8 1
      9       5       9 1
@<TRIPOS>ALT_TYPE
CGenFF_4.0_ALT_TYPE_SET
CGenFF_4.0 1 CG2R51 2 CG2R52 3 CG2R51 4 NG2R50 5 NG2R51 6 HGR51 7 HGR52 8 HGR52 9 HGP1
@<TRIPOS>MOLECULE
pyrazole
 9 9 0 0 0
****
USER_CHARGES
INVALID_CHARGES
Pose:  57 Cluster:  57 Fr_nu: 137335 TotEn:    -7.62
@<TRIPOS>ATOM
      1 C1        -46.7805   10.3461  -35.8563 C.2    1 LIG      -0.25100
      2 C2        -45.8190   10.4522  -34.8336 C.2    1 LIG       0.13200
      3 C3        -47.9817   10.2836  -35.1931 C.2    1 LIG      -0.03800
      4 N1        -46.3624   10.4574  -33.6135 N.2    1 LIG      -0.57800
      5 N2        -47.6784   10.3538  -33.8652 N.pl3  1 LIG      -0.05900
      6 H1        -46.6256   10.3193  -36.9248 H      1 LIG       0.15700
      7 H2        -44.7448   10.5254  -34.9264 H      1 LIG       0.15600
      8 H3        -49.0016   10.1952  -35.5386 H      1 LIG       0.15900
      9 H4        -48.3167   10.3347  -33.0797 H      1 LIG       0.32200
@<TRIPOS>BOND
      1       1       2 1
      2       1       3 2
      3       2       4 2
      4       3       5 1
      5       4       5 1
      6       1       6 1
      7       2       7 1
      8       3       8 1
      9       5       9 1
@<TRIPOS>ALT_TYPE
CGenFF_4.0_ALT_TYPE_SET
CGenFF_4.0 1 CG2R51 2 CG2R52 3 CG2R51 4 NG2R50 5 NG2R51 6 HGR51 7 HGR52 8 HGR52 9 HGP1
@<TRIPOS>MOLECULE
4_lactone
 9 9 0 0 0
****
USER_CHARGES
INVALID_CHARGES
Pose:   1 Cluster:   1 Fr_nu: 7015368 TotEn:   -24.80
@<TRIPOS>ATOM
      1 C1        -56.6595  -24.2960  -24.8427 C.2    1 LIG       0.04000
      2 C2        -58.1156  -24.4989  -24.3870 C.3    1 LIG       0.11000
      3 C3        -58.2843  -25.0736  -25.7902 C.3    1 LIG       0.08100
      4 O1        -55.6321  -23.8551  -24.3798 O.2    1 LIG      -0.32000
      5 O2        -56.8814  -24.8195  -26.0782 O.3    1 LIG      -0.27100
      6 H1        -58.2309  -25.2096  -23.5671 H      1 LIG       0.09000
      7 H2        -58.6531  -23.5706  -24.1867 H      1 LIG       0.09000
      8 H3        -58.5193  -26.1403  -25.8402 H      1 LIG       0.09000
      9 H4        -58.9402  -24.5065  -26.4564 H      1 LIG       0.09000
@<TRIPOS>BOND
      1       1       2 1
      2       1       4 2
      3       1       5 1
      4       2       3 1
      5       3       5 1
      6       2       6 1
      7       2       7 1
      8       3       8 1
      9       3       9 1
@<TRIPOS>ALT_TYPE
CGenFF_4.0_ALT_TYPE_SET
CGenFF_4.0 1 CG2O4 2 CG3C41 3 CG3C41 4 OG2D1 5 OG3C51 6 HGA2 7 HGA2 8 HGA2 9 HGA2
@<TRIPOS>MOLECULE
4_lactone
 9 9 0 0 0
****
USER_CHARGES
INVALID_CHARGES
Pose:   2 Cluster:   2 Fr_nu: 4784537 TotEn:   -24.48
@<TRIPOS>ATOM
      1 C1        -81.4359    1.4158  -38.7563 C.2    1 LIG       0.04000
      2 C2        -81.3041    0.0675  -39.4870 C.3    1 LIG       0.11000
      3 C3        -81.9098    0.8452  -40.6516 C.3    1 LIG       0.08100
      4 O1        -81.1948    1.8638  -37.6584 O.2    1 LIG      -0.32000
      5 O2        -81.9732    2.0469  -39.8346 O.3    1 LIG      -0.27100
      6 H1        -80.2744   -0.2659  -39.6247 H      1 LIG       0.09000
      7 H2        -81.9268   -0.7267  -39.0719 H      1 LIG       0.09000
      8 H3        -81.2590    0.9816  -41.5196 H      1 LIG       0.09000
      9 H4        -82.9052    0.5215  -40.9680 H      1 LIG       0.09000
@<TRIPOS>BOND
      1       1       2 1
      2       1       4 2
      3       1       5 1
      4       2       3 1
      5       3       5 1
      6       2       6 1
      7       2       7 1
      8       3       8 1
      9       3       9 1
@<TRIPOS>ALT_TYPE
CGenFF_4.0_ALT_TYPE_SET
CGenFF_4.0 1 CG2O4 2 CG3C41 3 CG3C41 4 OG2D1 5 OG3C51 6 HGA2 7 HGA2 8 HGA2 9 HGA2
@<TRIPOS>MOLECULE
4_lactone
 9 9 0 0 0
****
USER_CHARGES
INVALID_CHARGES
Pose:   3 Cluster:   3 Fr_nu: 1022538 TotEn:   -23.39
@<TRIPOS>ATOM
      1 C1        -57.0335  -23.6538  -23.7244 C.2    1 LIG       0.04000
      2 C2        -58.4958  -23.8759  -24.1505 C.3    1 LIG       0.11000
      3 C3        -58.7948  -23.3334  -22.7562 C.3    1 LIG       0.08100
      4 O1        -55.9316  -23.8039  -24.2016 O.2    1 LIG      -0.32000
      5 O2        -57.3722  -23.1796  -22.4955 O.3    1 LIG      -0.27100
      6 H1        -58.8178  -23.2475  -24.9824 H      1 LIG       0.09000
      7 H2        -58.7566  -24.9221  -24.3186 H      1 LIG       0.09000
      8 H3        -59.3168  -22.3731  -22.7235 H      1 LIG       0.09000
      9 H4        -59.2559  -24.0424  -22.0631 H      1 LIG       0.09000
@<TRIPOS>BOND
      1       1       2 1
      2       1       4 2
      3       1       5 1
      4       2       3 1
      5       3       5 1
      6       2       6 1
      7       2       7 1
      8       3       8 1
      9       3       9 1
@<TRIPOS>ALT_TYPE
CGenFF_4.0_ALT_TYPE_SET
CGenFF_4.0 1 CG2O4 2 CG3C41 3 CG3C41 4 OG2D1 5 OG3C51 6 HGA2 7 HGA2 8 HGA2 9 HGA2
@<TRIPOS>MOLECULE
4_lactone
 9 9 0 0 0
****
USER_CHARGES
INVALID_CHARGES
Pose:   4 Cluster:   4 Fr_nu: 879106 TotEn:   -22.30
@<TRIPOS>ATOM
      1 C1        -56.9552   -2.5464  -20.1088 C.2    1 LIG       0.04000
      2 C2        -58.3656   -2.9513  -19.6442 C.3    1 LIG       0.11000
      3 C3        -58.3202   -3.8436  -20.8810 C.3    1 LIG       0.08100
      4 O1        -56.0725   -1.8045  -19.7414 O.2    1 LIG      -0.32000
      5 O2        -56.9833   -3.3644  -21.1949 O.3    1 LIG      -0.27100
      6 H1        -58.3866   -3.4715  -18.6853 H      1 LIG       0.09000
      7 H2        -59.0938   -2.1390  -19.6715 H      1 LIG       0.09000
      8 H3        -58.3280   -4.9200  -20.6890 H      1 LIG       0.09000
      9 H4        -59.0331   -3.5914  -21.6708 H      1 LIG       0.09000
@<TRIPOS>BOND
      1       1       2 1
      2       1       4 2
      3       1       5 1
      4       2       3 1
      5       3       5 1
      6       2       6 1
      7       2       7 1
      8       3       8 1
      9       3       9 1
@<TRIPOS>ALT_TYPE
CGenFF_4.0_ALT_TYPE_SET
CGenFF_4.0 1 CG2O4 2 CG3C41 3 CG3C41 4 OG2D1 5 OG3C51 6 HGA2 7 HGA2 8 HGA2 9 HGA2
@<TRIPOS>MOLECULE
4_lactone
 9 9 0 0 0
****
USER_CHARGES
INVALID_CHARGES
Pose:   5 Cluster:   5 Fr_nu: 7102598 TotEn:   -22.10
@<TRIPOS>ATOM
      1 C1        -82.4023    2.0383  -39.3500 C.2    1 LIG       0.04000
      2 C2        -82.4674    0.6692  -40.0504 C.3    1 LIG       0.11000
      3 C3        -81.0222    0.5592  -39.5738 C.3    1 LIG       0.08100
      4 O1        -83.1391    2.9786  -39.1568 O.2    1 LIG      -0.32000
      5 O2        -81.1104    1.8739  -38.9579 O.3    1 LIG      -0.27100
      6 H1        -83.1706   -0.0306  -39.5962 H      1 LIG       0.09000
      7 H2        -82.6074    0.7281  -41.1310 H      1 LIG       0.09000
      8 H3        -80.8259   -0.2207  -38.8329 H      1 LIG       0.09000
      9 H4        -80.2658    0.5352  -40.3630 H      1 LIG       0.09000
@<TRIPOS>BOND
      1       1       2 1
      2       1       4 2
      3       1       5 1
      4       2       3 1
      5       3       5 1
      6       2       6 1
      7       2       7 1
      8       3       8 1
      9       3       9 1
@<TRIPOS>ALT_TYPE
CGenFF_4.0_ALT_TYPE_SET
CGenFF_4.0 1 CG2O4 2 CG3C41 3 CG3C41 4 OG2D1 5 OG3C51 6 HGA2 7 HGA2 8 HGA2 9 HGA2
@<TRIPOS>MOLECULE
4_lactone
 9 9 0 0 0
****
USER_CHARGES
INVALID_CHARGES
Pose:   6 Cluster:   6 Fr_nu: 7097704 TotEn:   -21.46
@<TRIPOS>ATOM
      1 C1        -56.4994  -24.4203  -24.0289 C.2    1 LIG       0.04000
      2 C2        -57.6329  -25.3832  -24.4254 C.3    1 LIG       0.11000
      3 C3        -57.1740  -25.0520  -25.8423 C.3    1 LIG       0.08100
      4 O1        -56.0179  -23.9789  -23.0103 O.2    1 LIG      -0.32000
      5 O2        -56.1439  -24.1694  -25.3175 O.3    1 LIG      -0.27100
      6 H1        -57.4744  -26.4140  -24.1049 H      1 LIG       0.09000
      7 H2        -58.6302  -25.0320  -24.1554 H      1 LIG       0.09000
      8 H3        -56.7433  -25.8833  -26.4071 H      1 LIG       0.09000
      9 H4        -57.8958  -24.5065  -26.4564 H      1 LIG       0.09000
@<TRIPOS>BOND
      1       1       2 1
      2       1       4 2
      3       1       5 1
      4       2       3 1
      5       3       5 1
      6       2       6 1
      7       2       7 1
      8       3       8 1
      9       3       9 1
@<TRIPOS>ALT_TYPE
CGenFF_4.0_ALT_TYPE_SET
CGenFF_4.0 1 CG2O4 2 CG3C41 3 CG3C41 4 OG2D1 5 OG3C51 6 HGA2 7 HGA2 8 HGA2 9 HGA2
@<TRIPOS>MOLECULE
4_lactone
 9 9 0 0 0
****
USER_CHARGES
INVALID_CHARGES
Pose:   7 Cluster:   7 Fr_nu: 7348950 TotEn:   -20.75
@<TRIPOS>ATOM
      1 C1        -81.3110    1.8930  -38.7915 C.2    1 LIG       0.04000
      2 C2        -82.0725    1.1140  -39.8790 C.3    1 LIG       0.11000
      3 C3        -80.8692    0.1795  -39.7972 C.3    1 LIG       0.08100
      4 O1        -81.4693    2.8981  -38.1365 O.2    1 LIG      -0.32000
      5 O2        -80.2693    1.0188  -38.7718 O.3    1 LIG      -0.27100
      6 H1        -83.0220    0.6940  -39.5437 H      1 LIG       0.09000
      7 H2        -82.1880    1.6578  -40.8180 H      1 LIG       0.09000
      8 H3        -81.0758   -0.8273  -39.4242 H      1 LIG       0.09000
      9 H4        -80.2457    0.1338  -40.6943 H      1 LIG       0.09000
@<TRIPOS>BOND
      1       1       2 1
      2       1       4 2
      3       1       5 1
      4       2       3 1
      5       3       5 1
      6       2       6 1
      7       2       7 1
      8       3       8 1
      9       3       9 1
@<TRIPOS>ALT_TYPE
CGenFF_4.0_ALT_TYPE_SET
CGenFF_4.0 1 CG2O4 2 CG3C41 3 CG3C41 4 OG2D1 5 OG3C51 6 HGA2 7 HGA2 8 HGA2 9 HGA2
@<TRIPOS>MOLECULE
4_lactone
 9 9 0 0 0
****
USER_CHARGES
INVALID_CHARGES
Pose:   8 Cluster:   8 Fr_nu: 7107636 TotEn:   -20.44
@<TRIPOS>ATOM
      1 C1        -45.9380  -19.1952  -31.3629 C.2    1 LIG       0.04000
      2 C2        -46.5234  -19.0822  -29.9439 C.3    1 LIG       0.11000
      3 C3        -47.0527  -17.7490  -30.4639 C.3    1 LIG       0.08100
      4 O1        -45.2755  -19.9861  -31.9953 O.2    1 LIG      -0.32000
      5 O2        -46.4395  -17.9949  -31.7597 O.3    1 LIG      -0.27100
      6 H1        -47.2793  -19.8342  -29.7126 H      1 LIG       0.09000
      7 H2        -45.7714  -19.0192  -29.1556 H      1 LIG       0.09000
      8 H3        -48.1405  -17.6690  -30.5412 H      1 LIG       0.09000
      9 H4        -46.6374  -16.8578  -29.9855 H      1 LIG       0.09000
@<TRIPOS>BOND
      1       1       2 1
      2       1       4 2
      3       1       5 1
      4       2       3 1
      5       3       5 1
      6       2       6 1
      7       2       7 1
      8       3       8 1
      9       3       9 1
@<TRIPOS>ALT_TYPE
CGenFF_4.0_ALT_TYPE_SET
CGenFF_4.0 1 CG2O4 2 CG3C41 3 CG3C41 4 OG2D1 5 OG3C51 6 HGA2 7 HGA2 8 HGA2 9 HGA2
@<TRIPOS>MOLECULE
4_lactone
 9 9 0 0 0
****
USER_CHARGES
INVALID_CHARGES
Pose:   9 Cluster:   9 Fr_nu: 6964816 TotEn:   -20.08
@<TRIPOS>ATOM
      1 C1        -49.0860    5.6401  -31.7822 C.2    1 LIG       0.04000
      2 C2        -49.7914    5.3957  -33.1282 C.3    1 LIG       0.11000
      3 C3        -50.2875    4.1316  -32.4328 C.3    1 LIG       0.08100
      4 O1        -48.3644    6.4783  -31.2913 O.2    1 LIG      -0.32000
      5 O2        -49.5637    4.4952  -31.2247 O.3    1 LIG      -0.27100
      6 H1        -50.5570    6.1345  -33.3706 H      1 LIG       0.09000
      7 H2        -49.1101    5.2400  -33.9663 H      1 LIG       0.09000
      8 H3        -51.3655    4.0798  -32.2567 H      1 LIG       0.09000
      9 H4        -49.9233    3.1893  -32.8511 H      1 LIG       0.09000
@<TRIPOS>BOND
      1       1       2 1
      2       1       4 2
      3       1       5 1
      4       2       3 1
      5       3       5 1
      6       2       6 1
      7       2       7 1
      8       3       8 1
      9       3       9 1
@<TRIPOS>ALT_TYPE
CGenFF_4.0_ALT_TYPE_SET
CGenFF_4.0 1 CG2O4 2 CG3C41 3 CG3C41 4 OG2D1 5 OG3C51 6 HGA2 7 HGA2 8 HGA2 9 HGA2
@<TRIPOS>MOLECULE
4_lactone
 9 9 0 0 0
****
USER_CHARGES
INVALID_CHARGES
Pose:  10 Cluster:  10 Fr_nu: 340408 TotEn:   -20.04
@<TRIPOS>ATOM
      1 C1        -76.9213  -10.2933  -53.2661 C.2    1 LIG       0.04000
      2 C2        -75.6762  -10.4126  -52.3690 C.3    1 LIG       0.11000
      3 C3        -75.4921   -8.9437  -52.7382 C.3    1 LIG       0.08100
      4 O1        -77.8211  -11.0083  -53.6447 O.2    1 LIG      -0.32000
      5 O2        -76.6954   -8.9835  -53.5544 O.3    1 LIG      -0.27100
      6 H1        -75.9003  -10.6129  -51.3202 H      1 LIG       0.09000
      7 H2        -74.9163  -11.0966  -52.7506 H      1 LIG       0.09000
      8 H3        -75.5877   -8.2324  -51.9134 H      1 LIG       0.09000
      9 H4        -74.6070   -8.7156  -53.3384 H      1 LIG       0.09000
@<TRIPOS>BOND
      1       1       2 1
      2       1       4 2
      3       1       5 1
      4       2       3 1
      5       3       5 1
      6       2       6 1
      7       2       7 1
      8       3       8 1
      9       3       9 1
@<TRIPOS>ALT_TYPE
CGenFF_4.0_ALT_TYPE_SET
CGenFF_4.0 1 CG2O4 2 CG3C41 3 CG3C41 4 OG2D1 5 OG3C51 6 HGA2 7 HGA2 8 HGA2 9 HGA2
@<TRIPOS>MOLECULE
4_lactone
 9 9 0 0 0
****
USER_CHARGES
INVALID_CHARGES
Pose:  11 Cluster:  11 Fr_nu: 640614 TotEn:   -19.40
@<TRIPOS>ATOM
      1 C1        -46.6376  -19.0090  -31.4620 C.2    1 LIG       0.04000
      2 C2        -47.7499  -18.5661  -30.4946 C.3    1 LIG       0.11000
      3 C3        -46.5770  -18.0355  -29.6757 C.3    1 LIG       0.08100
      4 O1        -46.5542  -19.5805  -32.5254 O.2    1 LIG      -0.32000
      5 O2        -45.6407  -18.5133  -30.6809 O.3    1 LIG      -0.27100
      6 H1        -48.4218  -17.8103  -30.9044 H      1 LIG       0.09000
      7 H2        -48.3059  -19.3916  -30.0474 H      1 LIG       0.09000
      8 H3        -46.5298  -16.9487  -29.5650 H      1 LIG       0.09000
      9 H4        -46.4154  -18.5249  -28.7113 H      1 LIG       0.09000
@<TRIPOS>BOND
      1       1       2 1
      2       1       4 2
      3       1       5 1
      4       2       3 1
      5       3       5 1
      6       2       6 1
      7       2       7 1
      8       3       8 1
      9       3       9 1
@<TRIPOS>ALT_TYPE
CGenFF_4.0_ALT_TYPE_SET
CGenFF_4.0 1 CG2O4 2 CG3C41 3 CG3C41 4 OG2D1 5 OG3C51 6 HGA2 7 HGA2 8 HGA2 9 HGA2
@<TRIPOS>MOLECULE
4_lactone
 9 9 0 0 0
****
USER_CHARGES
INVALID_CHARGES
Pose:  12 Cluster:  12 Fr_nu: 2219782 TotEn:   -19.21
@<TRIPOS>ATOM
      1 C1        -41.5031  -13.2154  -35.4809 C.2    1 LIG       0.04000
      2 C2        -41.7124  -11.7462  -35.8892 C.3    1 LIG       0.11000
      3 C3        -43.0423  -12.2721  -36.4208 C.3    1 LIG       0.08100
      4 O1        -40.6514  -13.8773  -34.9323 O.2    1 LIG      -0.32000
      5 O2        -42.7041  -13.6157  -35.9779 O.3    1 LIG      -0.27100
      6 H1        -41.7787  -11.0550  -35.0476 H      1 LIG       0.09000
      7 H2        -41.0083  -11.3887  -36.6425 H      1 LIG       0.09000
      8 H3        -43.9363  -11.8946  -35.9170 H      1 LIG       0.09000
      9 H4        -43.1676  -12.2265  -37.5061 H      1 LIG       0.09000
@<TRIPOS>BOND
      1       1       2 1
      2       1       4 2
      3       1       5 1
      4       2       3 1
      5       3       5 1
      6       2       6 1
      7       2       7 1
      8       3       8 1
      9       3       9 1
@<TRIPOS>ALT_TYPE
CGenFF_4.0_ALT_TYPE_SET
CGenFF_4.0 1 CG2O4 2 CG3C41 3 CG3C41 4 OG2D1 5 OG3C51 6 HGA2 7 HGA2 8 HGA2 9 HGA2
@<TRIPOS>MOLECULE
4_lactone
 9 9 0 0 0
****
USER_CHARGES
INVALID_CHARGES
Pose:  13 Cluster:  13 Fr_nu:   1786 TotEn:   -18.89
@<TRIPOS>ATOM
      1 C1        -46.8998   -9.4870  -37.0137 C.2    1 LIG       0.04000
      2 C2        -48.3183   -9.0237  -37.3910 C.3    1 LIG       0.11000
      3 C3        -47.7007   -7.6337  -37.2710 C.3    1 LIG       0.08100
      4 O1        -46.3203  -10.5342  -36.8351 O.2    1 LIG      -0.32000
      5 O2        -46.4155   -8.2193  -36.9234 O.3    1 LIG      -0.27100
      6 H1        -48.6312   -9.3180  -38.3940 H      1 LIG       0.09000
      7 H2        -49.0795   -9.2704  -36.6490 H      1 LIG       0.09000
      8 H3        -47.6440   -7.0588  -38.1994 H      1 LIG       0.09000
      9 H4        -48.0915   -7.0123  -36.4605 H      1 LIG       0.09000
@<TRIPOS>BOND
      1       1       2 1
      2       1       4 2
      3       1       5 1
      4       2       3 1
      5       3       5 1
      6       2       6 1
      7       2       7 1
      8       3       8 1
      9       3       9 1
@<TRIPOS>ALT_TYPE
CGenFF_4.0_ALT_TYPE_SET
CGenFF_4.0 1 CG2O4 2 CG3C41 3 CG3C41 4 OG2D1 5 OG3C51 6 HGA2 7 HGA2 8 HGA2 9 HGA2
@<TRIPOS>MOLECULE
4_lactone
 9 9 0 0 0
****
USER_CHARGES
INVALID_CHARGES
Pose:  14 Cluster:  14 Fr_nu:   2286 TotEn:   -18.81
@<TRIPOS>ATOM
      1 C1        -45.8392  -10.2355  -37.1121 C.2    1 LIG       0.04000
      2 C2        -46.1521   -9.1511  -38.1587 C.3    1 LIG       0.11000
      3 C3        -47.2671   -8.7869  -37.1830 C.3    1 LIG       0.08100
      4 O1        -45.0374  -11.1298  -36.9650 O.2    1 LIG      -0.32000
      5 O2        -46.8539   -9.8575  -36.2893 O.3    1 LIG      -0.27100
      6 H1        -45.3642   -8.4057  -38.2772 H      1 LIG       0.09000
      7 H2        -46.4759   -9.5440  -39.1239 H      1 LIG       0.09000
      8 H3        -47.1780   -7.8069  -36.7063 H      1 LIG       0.09000
      9 H4        -48.2851   -8.9413  -37.5511 H      1 LIG       0.09000
@<TRIPOS>BOND
      1       1       2 1
      2       1       4 2
      3       1       5 1
      4       2       3 1
      5       3       5 1
      6       2       6 1
      7       2       7 1
      8       3       8 1
      9       3       9 1
@<TRIPOS>ALT_TYPE
CGenFF_4.0_ALT_TYPE_SET
CGenFF_4.0 1 CG2O4 2 CG3C41 3 CG3C41 4 OG2D1 5 OG3C51 6 HGA2 7 HGA2 8 HGA2 9 HGA2
@<TRIPOS>MOLECULE
4_lactone
 9 9 0 0 0
****
USER_CHARGES
INVALID_CHARGES
Pose:  15 Cluster:  15 Fr_nu: 6018441 TotEn:   -18.77
@<TRIPOS>ATOM
      1 C1        -50.3844    5.2216  -32.5195 C.2    1 LIG       0.04000
      2 C2        -50.7599    3.7367  -32.6720 C.3    1 LIG       0.11000
      3 C3        -51.0332    4.1410  -34.1176 C.3    1 LIG       0.08100
      4 O1        -49.9961    5.9590  -31.6422 O.2    1 LIG      -0.32000
      5 O2        -50.6485    5.5121  -33.8216 O.3    1 LIG      -0.27100
      6 H1        -49.9265    3.0487  -32.5220 H      1 LIG       0.09000
      7 H2        -51.6329    3.4361  -32.0902 H      1 LIG       0.09000
      8 H3        -50.3769    3.6910  -34.8674 H      1 LIG       0.09000
      9 H4        -52.0773    4.0765  -34.4360 H      1 LIG       0.09000
@<TRIPOS>BOND
      1       1       2 1
      2       1       4 2
      3       1       5 1
      4       2       3 1
      5       3       5 1
      6       2       6 1
      7       2       7 1
      8       3       8 1
      9       3       9 1
@<TRIPOS>ALT_TYPE
CGenFF_4.0_ALT_TYPE_SET
CGenFF_4.0 1 CG2O4 2 CG3C41 3 CG3C41 4 OG2D1 5 OG3C51 6 HGA2 7 HGA2 8 HGA2 9 HGA2
@<TRIPOS>MOLECULE
4_lactone
 9 9 0 0 0
****
USER_CHARGES
INVALID_CHARGES
Pose:  16 Cluster:  16 Fr_nu: 7264677 TotEn:   -18.30
@<TRIPOS>ATOM
      1 C1        -86.8903  -21.7626  -34.1511 C.2    1 LIG       0.04000
      2 C2        -85.6354  -22.6328  -34.3437 C.3    1 LIG       0.11000
      3 C3        -85.4112  -22.3175  -32.8678 C.3    1 LIG       0.08100
      4 O1        -87.8182  -21.3723  -34.8227 O.2    1 LIG      -0.32000
      5 O2        -86.6281  -21.5213  -32.8385 O.3    1 LIG      -0.27100
      6 H1        -85.8489  -23.6769  -34.5779 H      1 LIG       0.09000
      7 H2        -84.9037  -22.2121  -35.0353 H      1 LIG       0.09000
      8 H3        -85.4711  -23.1708  -32.1868 H      1 LIG       0.09000
      9 H4        -84.5291  -21.7114  -32.6438 H      1 LIG       0.09000
@<TRIPOS>BOND
      1       1       2 1
      2       1       4 2
      3       1       5 1
      4       2       3 1
      5       3       5 1
      6       2       6 1
      7       2       7 1
      8       3       8 1
      9       3       9 1
@<TRIPOS>ALT_TYPE
CGenFF_4.0_ALT_TYPE_SET
CGenFF_4.0 1 CG2O4 2 CG3C41 3 CG3C41 4 OG2D1 5 OG3C51 6 HGA2 7 HGA2 8 HGA2 9 HGA2
@<TRIPOS>MOLECULE
4_lactone
 9 9 0 0 0
****
USER_CHARGES
INVALID_CHARGES
Pose:  17 Cluster:  17 Fr_nu: 7203588 TotEn:   -18.05
@<TRIPOS>ATOM
      1 C1        -86.2331  -22.4367  -34.0564 C.2    1 LIG       0.04000
      2 C2        -85.3406  -23.6651  -34.3092 C.3    1 LIG       0.11000
      3 C3        -85.9313  -24.1408  -32.9853 C.3    1 LIG       0.08100
      4 O1        -86.4884  -21.3898  -34.6070 O.2    1 LIG      -0.32000
      5 O2        -86.7181  -22.9219  -32.8821 O.3    1 LIG      -0.27100
      6 H1        -85.6212  -24.2461  -35.1890 H      1 LIG       0.09000
      7 H2        -84.2713  -23.4478  -34.3008 H      1 LIG       0.09000
      8 H3        -86.5679  -25.0280  -33.0423 H      1 LIG       0.09000
      9 H4        -85.2220  -24.2324  -32.1582 H      1 LIG       0.09000
@<TRIPOS>BOND
      1       1       2 1
      2       1       4 2
      3       1       5 1
      4       2       3 1
      5       3       5 1
      6       2       6 1
      7       2       7 1
      8       3       8 1
      9       3       9 1
@<TRIPOS>ALT_TYPE
CGenFF_4.0_ALT_TYPE_SET
CGenFF_4.0 1 CG2O4 2 CG3C41 3 CG3C41 4 OG2D1 5 OG3C51 6 HGA2 7 HGA2 8 HGA2 9 HGA2
@<TRIPOS>MOLECULE
4_lactone
 9 9 0 0 0
****
USER_CHARGES
INVALID_CHARGES
Pose:  18 Cluster:  18 Fr_nu: 7415732 TotEn:   -17.91
@<TRIPOS>ATOM
      1 C1        -85.6075  -27.7224  -32.4050 C.2    1 LIG       0.04000
      2 C2        -85.6815  -27.1882  -33.8467 C.3    1 LIG       0.11000
      3 C3        -86.8799  -28.1278  -33.9410 C.3    1 LIG       0.08100
      4 O1        -84.9137  -27.5602  -31.4270 O.2    1 LIG      -0.32000
      5 O2        -86.6840  -28.5391  -32.5597 O.3    1 LIG      -0.27100
      6 H1        -85.9080  -26.1231  -33.9160 H      1 LIG       0.09000
      7 H2        -84.8215  -27.4526  -34.4642 H      1 LIG       0.09000
      8 H3        -87.8503  -27.6447  -34.0841 H      1 LIG       0.09000
      9 H4        -86.7667  -28.9688  -34.6306 H      1 LIG       0.09000
@<TRIPOS>BOND
      1       1       2 1
      2       1       4 2
      3       1       5 1
      4       2       3 1
      5       3       5 1
      6       2       6 1
      7       2       7 1
      8       3       8 1
      9       3       9 1
@<TRIPOS>ALT_TYPE
CGenFF_4.0_ALT_TYPE_SET
CGenFF_4.0 1 CG2O4 2 CG3C41 3 CG3C41 4 OG2D1 5 OG3C51 6 HGA2 7 HGA2 8 HGA2 9 HGA2
@<TRIPOS>MOLECULE
4_lactone
 9 9 0 0 0
****
USER_CHARGES
INVALID_CHARGES
Pose:  19 Cluster:  19 Fr_nu: 4966670 TotEn:   -17.69
@<TRIPOS>ATOM
      1 C1        -49.1995    4.8702  -32.5000 C.2    1 LIG       0.04000
      2 C2        -50.3957    3.9076  -32.3917 C.3    1 LIG       0.11000
      3 C3        -50.7714    4.5107  -33.7418 C.3    1 LIG       0.08100
      4 O1        -48.2278    5.1648  -31.8417 O.2    1 LIG      -0.32000
      5 O2        -49.5947    5.3648  -33.7037 O.3    1 LIG      -0.27100
      6 H1        -50.1205    2.8518  -32.4047 H      1 LIG       0.09000
      7 H2        -51.0740    4.1313  -31.5667 H      1 LIG       0.09000
      8 H3        -50.7435    3.8236  -34.5919 H      1 LIG       0.09000
      9 H4        -51.6937    5.0980  -33.7558 H      1 LIG       0.09000
@<TRIPOS>BOND
      1       1       2 1
      2       1       4 2
      3       1       5 1
      4       2       3 1
      5       3       5 1
      6       2       6 1
      7       2       7 1
      8       3       8 1
      9       3       9 1
@<TRIPOS>ALT_TYPE
CGenFF_4.0_ALT_TYPE_SET
CGenFF_4.0 1 CG2O4 2 CG3C41 3 CG3C41 4 OG2D1 5 OG3C51 6 HGA2 7 HGA2 8 HGA2 9 HGA2
@<TRIPOS>MOLECULE
4_lactone
 9 9 0 0 0
****
USER_CHARGES
INVALID_CHARGES
Pose:  20 Cluster:  20 Fr_nu: 3961570 TotEn:   -17.65
@<TRIPOS>ATOM
      1 C1        -50.1470    4.8961  -32.0348 C.2    1 LIG       0.04000
      2 C2        -50.3010    4.9037  -33.5662 C.3    1 LIG       0.11000
      3 C3        -51.2081    3.7061  -33.2999 C.3    1 LIG       0.08100
      4 O1        -49.5586    5.5363  -31.1932 O.2    1 LIG      -0.32000
      5 O2        -50.9662    3.8229  -31.8704 O.3    1 LIG      -0.27100
      6 H1        -50.7947    5.7935  -33.9600 H      1 LIG       0.09000
      7 H2        -49.3783    4.6888  -34.1076 H      1 LIG       0.09000
      8 H3        -52.2646    3.8488  -33.5429 H      1 LIG       0.09000
      9 H4        -50.8524    2.7488  -33.6906 H      1 LIG       0.09000
@<TRIPOS>BOND
      1       1       2 1
      2       1       4 2
      3       1       5 1
      4       2       3 1
      5       3       5 1
      6       2       6 1
      7       2       7 1
      8       3       8 1
      9       3       9 1
@<TRIPOS>ALT_TYPE
CGenFF_4.0_ALT_TYPE_SET
CGenFF_4.0 1 CG2O4 2 CG3C41 3 CG3C41 4 OG2D1 5 OG3C51 6 HGA2 7 HGA2 8 HGA2 9 HGA2
@<TRIPOS>MOLECULE
4_lactone
 9 9 0 0 0
****
USER_CHARGES
INVALID_CHARGES
Pose:  21 Cluster:  21 Fr_nu: 3996593 TotEn:   -17.64
@<TRIPOS>ATOM
      1 C1        -47.2628  -12.9764  -41.7316 C.2    1 LIG       0.04000
      2 C2        -48.0134  -11.9722  -42.6246 C.3    1 LIG       0.11000
      3 C3        -49.1444  -12.2074  -41.6279 C.3    1 LIG       0.08100
      4 O1        -46.1707  -13.4962  -41.6946 O.2    1 LIG      -0.32000
      5 O2        -48.3128  -13.1394  -40.8827 O.3    1 LIG      -0.27100
      6 H1        -47.5839  -10.9692  -42.6256 H      1 LIG       0.09000
      7 H2        -48.1943  -12.3280  -43.6402 H      1 LIG       0.09000
      8 H3        -49.4269  -11.3438  -41.0197 H      1 LIG       0.09000
      9 H4        -50.0345  -12.6976  -42.0317 H      1 LIG       0.09000
@<TRIPOS>BOND
      1       1       2 1
      2       1       4 2
      3       1       5 1
      4       2       3 1
      5       3       5 1
      6       2       6 1
      7       2       7 1
      8       3       8 1
      9       3       9 1
@<TRIPOS>ALT_TYPE
CGenFF_4.0_ALT_TYPE_SET
CGenFF_4.0 1 CG2O4 2 CG3C41 3 CG3C41 4 OG2D1 5 OG3C51 6 HGA2 7 HGA2 8 HGA2 9 HGA2
@<TRIPOS>MOLECULE
4_lactone
 9 9 0 0 0
****
USER_CHARGES
INVALID_CHARGES
Pose:  22 Cluster:  22 Fr_nu: 434315 TotEn:   -17.54
@<TRIPOS>ATOM
      1 C1        -48.7176  -13.0743  -41.4454 C.2    1 LIG       0.04000
      2 C2        -49.4991  -11.7763  -41.7167 C.3    1 LIG       0.11000
      3 C3        -48.2782  -11.4320  -42.5644 C.3    1 LIG       0.08100
      4 O1        -48.8727  -14.0946  -40.8135 O.2    1 LIG      -0.32000
      5 O2        -47.6612  -12.7025  -42.2170 O.3    1 LIG      -0.27100
      6 H1        -50.4306  -11.9235  -42.2655 H      1 LIG       0.09000
      7 H2        -49.6529  -11.1559  -40.8322 H      1 LIG       0.09000
      8 H3        -48.4561  -11.3510  -43.6402 H      1 LIG       0.09000
      9 H4        -47.6821  -10.5861  -42.2112 H      1 LIG       0.09000
@<TRIPOS>BOND
      1       1       2 1
      2       1       4 2
      3       1       5 1
      4       2       3 1
      5       3       5 1
      6       2       6 1
      7       2       7 1
      8       3       8 1
      9       3       9 1
@<TRIPOS>ALT_TYPE
CGenFF_4.0_ALT_TYPE_SET
CGenFF_4.0 1 CG2O4 2 CG3C41 3 CG3C41 4 OG2D1 5 OG3C51 6 HGA2 7 HGA2 8 HGA2 9 HGA2
@<TRIPOS>MOLECULE
4_lactone
 9 9 0 0 0
****
USER_CHARGES
INVALID_CHARGES
Pose:  23 Cluster:  23 Fr_nu: 320973 TotEn:   -17.35
@<TRIPOS>ATOM
      1 C1        -47.4311  -12.9820  -41.0270 C.2    1 LIG       0.04000
      2 C2        -48.4879  -11.8658  -41.1071 C.3    1 LIG       0.11000
      3 C3        -47.8029  -11.5611  -42.4360 C.3    1 LIG       0.08100
      4 O1        -47.1201  -13.8639  -40.2590 O.2    1 LIG      -0.32000
      5 O2        -46.8679  -12.6542  -42.2208 O.3    1 LIG      -0.27100
      6 H1        -49.5147  -12.2284  -41.1757 H      1 LIG       0.09000
      7 H2        -48.3873  -11.1011  -40.3351 H      1 LIG       0.09000
      8 H3        -48.4115  -11.7211  -43.3302 H      1 LIG       0.09000
      9 H4        -47.2887  -10.5976  -42.4915 H      1 LIG       0.09000
@<TRIPOS>BOND
      1       1       2 1
      2       1       4 2
      3       1       5 1
      4       2       3 1
      5       3       5 1
      6       2       6 1
      7       2       7 1
      8       3       8 1
      9       3       9 1
@<TRIPOS>ALT_TYPE
CGenFF_4.0_ALT_TYPE_SET
CGenFF_4.0 1 CG2O4 2 CG3C41 3 CG3C41 4 OG2D1 5 OG3C51 6 HGA2 7 HGA2 8 HGA2 9 HGA2
@<TRIPOS>MOLECULE
4_lactone
 9 9 0 0 0
****
USER_CHARGES
INVALID_CHARGES
Pose:  24 Cluster:  24 Fr_nu: 1425804 TotEn:   -17.29
@<TRIPOS>ATOM
      1 C1        -46.6583  -13.0646  -40.5982 C.2    1 LIG       0.04000
      2 C2        -47.0846  -11.7598  -41.2945 C.3    1 LIG       0.11000
      3 C3        -48.4542  -12.4317  -41.3170 C.3    1 LIG       0.08100
      4 O1        -45.6458  -13.5422  -40.1387 O.2    1 LIG      -0.32000
      5 O2        -47.9057  -13.6039  -40.6531 O.3    1 LIG      -0.27100
      6 H1        -47.0028  -10.8719  -40.6656 H      1 LIG       0.09000
      7 H2        -46.6176  -11.6015  -42.2680 H      1 LIG       0.09000
      8 H3        -49.2277  -11.9508  -40.7121 H      1 LIG       0.09000
      9 H4        -48.8429  -12.6771  -42.3092 H      1 LIG       0.09000
@<TRIPOS>BOND
      1       1       2 1
      2       1       4 2
      3       1       5 1
      4       2       3 1
      5       3       5 1
      6       2       6 1
      7       2       7 1
      8       3       8 1
      9       3       9 1
@<TRIPOS>ALT_TYPE
CGenFF_4.0_ALT_TYPE_SET
CGenFF_4.0 1 CG2O4 2 CG3C41 3 CG3C41 4 OG2D1 5 OG3C51 6 HGA2 7 HGA2 8 HGA2 9 HGA2
@<TRIPOS>MOLECULE
4_lactone
 9 9 0 0 0
****
USER_CHARGES
INVALID_CHARGES
Pose:  25 Cluster:  25 Fr_nu: 6656585 TotEn:   -17.24
@<TRIPOS>ATOM
      1 C1        -49.5229    5.5089  -32.7728 C.2    1 LIG       0.04000
      2 C2        -50.5969    5.3818  -33.8681 C.3    1 LIG       0.11000
      3 C3        -50.7979    3.9982  -33.2572 C.3    1 LIG       0.08100
      4 O1        -48.7232    6.3361  -32.3979 O.2    1 LIG      -0.32000
      5 O2        -49.7541    4.2628  -32.2793 O.3    1 LIG      -0.27100
      6 H1        -51.4319    6.0750  -33.7558 H      1 LIG       0.09000
      7 H2        -50.2004    5.3986  -34.8846 H      1 LIG       0.09000
      8 H3        -51.7658    3.8282  -32.7777 H      1 LIG       0.09000
      9 H4        -50.5385    3.1551  -33.9034 H      1 LIG       0.09000
@<TRIPOS>BOND
      1       1       2 1
      2       1       4 2
      3       1       5 1
      4       2       3 1
      5       3       5 1
      6       2       6 1
      7       2       7 1
      8       3       8 1
      9       3       9 1
@<TRIPOS>ALT_TYPE
CGenFF_4.0_ALT_TYPE_SET
CGenFF_4.0 1 CG2O4 2 CG3C41 3 CG3C41 4 OG2D1 5 OG3C51 6 HGA2 7 HGA2 8 HGA2 9 HGA2
@<TRIPOS>MOLECULE
4_lactone
 9 9 0 0 0
****
USER_CHARGES
INVALID_CHARGES
Pose:  26 Cluster:  26 Fr_nu: 6924380 TotEn:   -17.20
@<TRIPOS>ATOM
      1 C1        -56.3274   -1.5803  -18.5718 C.2    1 LIG       0.04000
      2 C2        -56.9717   -1.5681  -17.1740 C.3    1 LIG       0.11000
      3 C3        -58.0601   -2.3824  -17.8670 C.3    1 LIG       0.08100
      4 O1        -55.3267   -1.1487  -19.0977 O.2    1 LIG      -0.32000
      5 O2        -57.3343   -2.3081  -19.1252 O.3    1 LIG      -0.27100
      6 H1        -56.3959   -2.0976  -16.4134 H      1 LIG       0.09000
      7 H2        -57.2683   -0.5762  -16.8290 H      1 LIG       0.09000
      8 H3        -58.1693   -3.4151  -17.5249 H      1 LIG       0.09000
      9 H4        -59.0381   -1.8984  -17.9382 H      1 LIG       0.09000
@<TRIPOS>BOND
      1       1       2 1
      2       1       4 2
      3       1       5 1
      4       2       3 1
      5       3       5 1
      6       2       6 1
      7       2       7 1
      8       3       8 1
      9       3       9 1
@<TRIPOS>ALT_TYPE
CGenFF_4.0_ALT_TYPE_SET
CGenFF_4.0 1 CG2O4 2 CG3C41 3 CG3C41 4 OG2D1 5 OG3C51 6 HGA2 7 HGA2 8 HGA2 9 HGA2
@<TRIPOS>MOLECULE
4_lactone
 9 9 0 0 0
****
USER_CHARGES
INVALID_CHARGES
Pose:  27 Cluster:  27 Fr_nu: 7473618 TotEn:   -17.16
@<TRIPOS>ATOM
      1 C1        -39.5419   -8.2030  -47.2907 C.2    1 LIG       0.04000
      2 C2        -40.1079   -9.5403  -47.8012 C.3    1 LIG       0.11000
      3 C3        -40.5483   -9.7007  -46.3492 C.3    1 LIG       0.08100
      4 O1        -38.9399   -7.2565  -47.7448 O.2    1 LIG      -0.32000
      5 O2        -39.9628   -8.4120  -46.0145 O.3    1 LIG      -0.27100
      6 H1        -40.9119   -9.4342  -48.5310 H      1 LIG       0.09000
      7 H2        -39.3476  -10.2427  -48.1468 H      1 LIG       0.09000
      8 H3        -41.6285   -9.7089  -46.1800 H      1 LIG       0.09000
      9 H4        -40.0693  -10.5148  -45.7983 H      1 LIG       0.09000
@<TRIPOS>BOND
      1       1       2 1
      2       1       4 2
      3       1       5 1
      4       2       3 1
      5       3       5 1
      6       2       6 1
      7       2       7 1
      8       3       8 1
      9       3       9 1
@<TRIPOS>ALT_TYPE
CGenFF_4.0_ALT_TYPE_SET
CGenFF_4.0 1 CG2O4 2 CG3C41 3 CG3C41 4 OG2D1 5 OG3C51 6 HGA2 7 HGA2 8 HGA2 9 HGA2
@<TRIPOS>MOLECULE
4_lactone
 9 9 0 0 0
****
USER_CHARGES
INVALID_CHARGES
Pose:  28 Cluster:  28 Fr_nu: 4953521 TotEn:   -17.12
@<TRIPOS>ATOM
      1 C1        -54.1666  -22.0147  -33.6097 C.2    1 LIG       0.04000
      2 C2        -55.0874  -22.3920  -34.7840 C.3    1 LIG       0.11000
      3 C3        -56.0845  -22.6934  -33.6692 C.3    1 LIG       0.08100
      4 O1        -53.0367  -21.6101  -33.4551 O.2    1 LIG      -0.32000
      5 O2        -55.1041  -22.3041  -32.6678 O.3    1 LIG      -0.27100
      6 H1        -55.3440  -21.5553  -35.4356 H      1 LIG       0.09000
      7 H2        -54.7446  -23.2533  -35.3597 H      1 LIG       0.09000
      8 H3        -56.9690  -22.0513  -33.6384 H      1 LIG       0.09000
      9 H4        -56.3711  -23.7434  -33.5639 H      1 LIG       0.09000
@<TRIPOS>BOND
      1       1       2 1
      2       1       4 2
      3       1       5 1
      4       2       3 1
      5       3       5 1
      6       2       6 1
      7       2       7 1
      8       3       8 1
      9       3       9 1
@<TRIPOS>ALT_TYPE
CGenFF_4.0_ALT_TYPE_SET
CGenFF_4.0 1 CG2O4 2 CG3C41 3 CG3C41 4 OG2D1 5 OG3C51 6 HGA2 7 HGA2 8 HGA2 9 HGA2
@<TRIPOS>MOLECULE
4_lactone
 9 9 0 0 0
****
USER_CHARGES
INVALID_CHARGES
Pose:  29 Cluster:  29 Fr_nu: 4477994 TotEn:   -16.52
@<TRIPOS>ATOM
      1 C1        -76.6467  -13.7787  -44.8049 C.2    1 LIG       0.04000
      2 C2        -77.8375  -13.8559  -45.7773 C.3    1 LIG       0.11000
      3 C3        -77.6189  -12.3494  -45.8794 C.3    1 LIG       0.08100
      4 O1        -75.9989  -14.5409  -44.1240 O.2    1 LIG      -0.32000
      5 O2        -76.5093  -12.4326  -44.9426 O.3    1 LIG      -0.27100
      6 H1        -77.6351  -14.4265  -46.6850 H      1 LIG       0.09000
      7 H2        -78.7732  -14.1691  -45.3114 H      1 LIG       0.09000
      8 H3        -77.2944  -11.9830  -46.8572 H      1 LIG       0.09000
      9 H4        -78.4290  -11.7277  -45.4883 H      1 LIG       0.09000
@<TRIPOS>BOND
      1       1       2 1
      2       1       4 2
      3       1       5 1
      4       2       3 1
      5       3       5 1
      6       2       6 1
      7       2       7 1
      8       3       8 1
      9       3       9 1
@<TRIPOS>ALT_TYPE
CGenFF_4.0_ALT_TYPE_SET
CGenFF_4.0 1 CG2O4 2 CG3C41 3 CG3C41 4 OG2D1 5 OG3C51 6 HGA2 7 HGA2 8 HGA2 9 HGA2
@<TRIPOS>MOLECULE
4_lactone
 9 9 0 0 0
****
USER_CHARGES
INVALID_CHARGES
Pose:  30 Cluster:  30 Fr_nu: 432359 TotEn:   -16.28
@<TRIPOS>ATOM
      1 C1        -47.9449  -12.3587  -41.6267 C.2    1 LIG       0.04000
      2 C2        -49.4261  -12.0025  -41.8467 C.3    1 LIG       0.11000
      3 C3        -48.8932  -11.3510  -43.1193 C.3    1 LIG       0.08100
      4 O1        -47.2793  -12.9384  -40.7990 O.2    1 LIG      -0.32000
      5 O2        -47.5391  -11.7568  -42.7768 O.3    1 LIG      -0.27100
      6 H1        -50.0753  -12.8671  -41.9933 H      1 LIG       0.09000
      7 H2        -49.8357  -11.3201  -41.1001 H      1 LIG       0.09000
      8 H3        -49.2245  -11.8038  -44.0578 H      1 LIG       0.09000
      9 H4        -48.9865  -10.2626  -43.1667 H      1 LIG       0.09000
@<TRIPOS>BOND
      1       1       2 1
      2       1       4 2
      3       1       5 1
      4       2       3 1
      5       3       5 1
      6       2       6 1
      7       2       7 1
      8       3       8 1
      9       3       9 1
@<TRIPOS>ALT_TYPE
CGenFF_4.0_ALT_TYPE_SET
CGenFF_4.0 1 CG2O4 2 CG3C41 3 CG3C41 4 OG2D1 5 OG3C51 6 HGA2 7 HGA2 8 HGA2 9 HGA2
@<TRIPOS>MOLECULE
4_lactone
 9 9 0 0 0
****
USER_CHARGES
INVALID_CHARGES
Pose:  31 Cluster:  31 Fr_nu: 7168613 TotEn:   -16.22
@<TRIPOS>ATOM
      1 C1        -58.2661   -3.2460  -21.0411 C.2    1 LIG       0.04000
      2 C2        -59.5189   -3.9125  -20.4449 C.3    1 LIG       0.11000
      3 C3        -58.7854   -5.2001  -20.8080 C.3    1 LIG       0.08100
      4 O1        -57.8558   -2.1233  -21.2296 O.2    1 LIG      -0.32000
      5 O2        -57.6702   -4.4318  -21.3387 O.3    1 LIG      -0.27100
      6 H1        -59.6555   -3.7300  -19.3779 H      1 LIG       0.09000
      7 H2        -60.4361   -3.7156  -21.0023 H      1 LIG       0.09000
      8 H3        -58.4794   -5.8249  -19.9645 H      1 LIG       0.09000
      9 H4        -59.2581   -5.8097  -21.5830 H      1 LIG       0.09000
@<TRIPOS>BOND
      1       1       2 1
      2       1       4 2
      3       1       5 1
      4       2       3 1
      5       3       5 1
      6       2       6 1
      7       2       7 1
      8       3       8 1
      9       3       9 1
@<TRIPOS>ALT_TYPE
CGenFF_4.0_ALT_TYPE_SET
CGenFF_4.0 1 CG2O4 2 CG3C41 3 CG3C41 4 OG2D1 5 OG3C51 6 HGA2 7 HGA2 8 HGA2 9 HGA2
@<TRIPOS>MOLECULE
4_lactone
 9 9 0 0 0
****
USER_CHARGES
INVALID_CHARGES
Pose:  32 Cluster:  32 Fr_nu: 7474028 TotEn:   -15.87
@<TRIPOS>ATOM
      1 C1        -51.5492   11.0005  -26.5240 C.2    1 LIG       0.04000
      2 C2        -52.2561   11.2445  -25.1787 C.3    1 LIG       0.11000
      3 C3        -53.3790   11.7671  -26.0696 C.3    1 LIG       0.08100
      4 O1        -50.4890   10.5624  -26.9092 O.2    1 LIG      -0.32000
      5 O2        -52.5889   11.4816  -27.2570 O.3    1 LIG      -0.27100
      6 H1        -52.4790   10.3336  -24.6209 H      1 LIG       0.09000
      7 H2        -51.7668   11.9876  -24.5469 H      1 LIG       0.09000
      8 H3        -54.3058   11.1871  -26.0530 H      1 LIG       0.09000
      9 H4        -53.5953   12.8350  -25.9783 H      1 LIG       0.09000
@<TRIPOS>BOND
      1       1       2 1
      2       1       4 2
      3       1       5 1
      4       2       3 1
      5       3       5 1
      6       2       6 1
      7       2       7 1
      8       3       8 1
      9       3       9 1
@<TRIPOS>ALT_TYPE
CGenFF_4.0_ALT_TYPE_SET
CGenFF_4.0 1 CG2O4 2 CG3C41 3 CG3C41 4 OG2D1 5 OG3C51 6 HGA2 7 HGA2 8 HGA2 9 HGA2
@<TRIPOS>MOLECULE
4_lactone
 9 9 0 0 0
****
USER_CHARGES
INVALID_CHARGES
Pose:  33 Cluster:  33 Fr_nu: 123469 TotEn:   -15.55
@<TRIPOS>ATOM
      1 C1        -41.4601  -13.5737  -35.0152 C.2    1 LIG       0.04000
      2 C2        -40.4592  -12.6689  -35.7560 C.3    1 LIG       0.11000
      3 C3        -41.6907  -11.7966  -35.9802 C.3    1 LIG       0.08100
      4 O1        -41.4404  -14.6262  -34.4184 O.2    1 LIG      -0.32000
      5 O2        -42.5151  -12.7490  -35.2530 O.3    1 LIG      -0.27100
      6 H1        -39.6863  -12.2415  -35.1153 H      1 LIG       0.09000
      7 H2        -40.0284  -13.1207  -36.6510 H      1 LIG       0.09000
      8 H3        -41.6749  -10.8197  -35.4893 H      1 LIG       0.09000
      9 H4        -42.0147  -11.6964  -37.0198 H      1 LIG       0.09000
@<TRIPOS>BOND
      1       1       2 1
      2       1       4 2
      3       1       5 1
      4       2       3 1
      5       3       5 1
      6       2       6 1
      7       2       7 1
      8       3       8 1
      9       3       9 1
@<TRIPOS>ALT_TYPE
CGenFF_4.0_ALT_TYPE_SET
CGenFF_4.0 1 CG2O4 2 CG3C41 3 CG3C41 4 OG2D1 5 OG3C51 6 HGA2 7 HGA2 8 HGA2 9 HGA2
@<TRIPOS>MOLECULE
4_lactone
 9 9 0 0 0
****
USER_CHARGES
INVALID_CHARGES
Pose:  34 Cluster:  34 Fr_nu:  15313 TotEn:   -15.37
@<TRIPOS>ATOM
      1 C1        -47.9535  -12.6936  -42.8878 C.2    1 LIG       0.04000
      2 C2        -48.8429  -11.5096  -43.3076 C.3    1 LIG       0.11000
      3 C3        -49.7428  -12.0226  -42.1874 C.3    1 LIG       0.08100
      4 O1        -46.8966  -13.1792  -43.2218 O.2    1 LIG      -0.32000
      5 O2        -48.8033  -13.0966  -41.9054 O.3    1 LIG      -0.27100
      6 H1        -48.3900  -10.5311  -43.1408 H      1 LIG       0.09000
      7 H2        -49.2479  -11.5930  -44.3175 H      1 LIG       0.09000
      8 H3        -49.8601  -11.3540  -41.3303 H      1 LIG       0.09000
      9 H4        -50.7145  -12.4117  -42.5039 H      1 LIG       0.09000
@<TRIPOS>BOND
      1       1       2 1
      2       1       4 2
      3       1       5 1
      4       2       3 1
      5       3       5 1
      6       2       6 1
      7       2       7 1
      8       3       8 1
      9       3       9 1
@<TRIPOS>ALT_TYPE
CGenFF_4.0_ALT_TYPE_SET
CGenFF_4.0 1 CG2O4 2 CG3C41 3 CG3C41 4 OG2D1 5 OG3C51 6 HGA2 7 HGA2 8 HGA2 9 HGA2
@<TRIPOS>MOLECULE
4_lactone
 9 9 0 0 0
****
USER_CHARGES
INVALID_CHARGES
Pose:  35 Cluster:  35 Fr_nu: 4763340 TotEn:   -15.29
@<TRIPOS>ATOM
      1 C1        -40.4282  -13.7423  -35.0977 C.2    1 LIG       0.04000
      2 C2        -40.6906  -12.8086  -36.2930 C.3    1 LIG       0.11000
      3 C3        -39.1739  -12.8741  -36.4451 C.3    1 LIG       0.08100
      4 O1        -41.0768  -14.3071  -34.2465 O.2    1 LIG      -0.32000
      5 O2        -39.0820  -13.7548  -35.2912 O.3    1 LIG      -0.27100
      6 H1        -41.2676  -13.2666  -37.0978 H      1 LIG       0.09000
      7 H2        -41.0981  -11.8348  -36.0163 H      1 LIG       0.09000
      8 H3        -38.8096  -13.3609  -37.3539 H      1 LIG       0.09000
      9 H4        -38.6419  -11.9338  -36.2762 H      1 LIG       0.09000
@<TRIPOS>BOND
      1       1       2 1
      2       1       4 2
      3       1       5 1
      4       2       3 1
      5       3       5 1
      6       2       6 1
      7       2       7 1
      8       3       8 1
      9       3       9 1
@<TRIPOS>ALT_TYPE
CGenFF_4.0_ALT_TYPE_SET
CGenFF_4.0 1 CG2O4 2 CG3C41 3 CG3C41 4 OG2D1 5 OG3C51 6 HGA2 7 HGA2 8 HGA2 9 HGA2
@<TRIPOS>MOLECULE
4_lactone
 9 9 0 0 0
****
USER_CHARGES
INVALID_CHARGES
Pose:  36 Cluster:  36 Fr_nu:   2035 TotEn:   -15.09
@<TRIPOS>ATOM
      1 C1        -46.6831   -8.5974  -37.4801 C.2    1 LIG       0.04000
      2 C2        -47.6801   -7.4280  -37.3924 C.3    1 LIG       0.11000
      3 C3        -48.4078   -8.3579  -36.4262 C.3    1 LIG       0.08100
      4 O1        -45.6499   -8.8487  -38.0577 O.2    1 LIG      -0.32000
      5 O2        -47.3839   -9.3743  -36.6111 O.3    1 LIG      -0.27100
      6 H1        -47.2642   -6.5199  -36.9532 H      1 LIG       0.09000
      7 H2        -48.1999   -7.2149  -38.3280 H      1 LIG       0.09000
      8 H3        -48.4560   -8.0184  -35.3879 H      1 LIG       0.09000
      9 H4        -49.3881   -8.7101  -36.7586 H      1 LIG       0.09000
@<TRIPOS>BOND
      1       1       2 1
      2       1       4 2
      3       1       5 1
      4       2       3 1
      5       3       5 1
      6       2       6 1
      7       2       7 1
      8       3       8 1
      9       3       9 1
@<TRIPOS>ALT_TYPE
CGenFF_4.0_ALT_TYPE_SET
CGenFF_4.0 1 CG2O4 2 CG3C41 3 CG3C41 4 OG2D1 5 OG3C51 6 HGA2 7 HGA2 8 HGA2 9 HGA2
@<TRIPOS>MOLECULE
4_lactone
 9 9 0 0 0
****
USER_CHARGES
INVALID_CHARGES
Pose:  37 Cluster:  37 Fr_nu: 2861017 TotEn:   -15.07
@<TRIPOS>ATOM
      1 C1        -41.0459  -13.9811  -35.2561 C.2    1 LIG       0.04000
      2 C2        -42.2938  -13.1591  -35.6252 C.3    1 LIG       0.11000
      3 C3        -41.2904  -12.0132  -35.7142 C.3    1 LIG       0.08100
      4 O1        -40.7840  -15.1274  -34.9700 O.2    1 LIG      -0.32000
      5 O2        -40.2076  -12.9145  -35.3525 O.3    1 LIG      -0.27100
      6 H1        -42.7597  -13.4549  -36.5664 H      1 LIG       0.09000
      7 H2        -43.0304  -13.0836  -34.8236 H      1 LIG       0.09000
      8 H3        -41.1448  -11.5875  -36.7108 H      1 LIG       0.09000
      9 H4        -41.4156  -11.2182  -34.9740 H      1 LIG       0.09000
@<TRIPOS>BOND
      1       1       2 1
      2       1       4 2
      3       1       5 1
      4       2       3 1
      5       3       5 1
      6       2       6 1
      7       2       7 1
      8       3       8 1
      9       3       9 1
@<TRIPOS>ALT_TYPE
CGenFF_4.0_ALT_TYPE_SET
CGenFF_4.0 1 CG2O4 2 CG3C41 3 CG3C41 4 OG2D1 5 OG3C51 6 HGA2 7 HGA2 8 HGA2 9 HGA2
@<TRIPOS>MOLECULE
4_lactone
 9 9 0 0 0
****
USER_CHARGES
INVALID_CHARGES
Pose:  38 Cluster:  38 Fr_nu: 7384704 TotEn:   -15.04
@<TRIPOS>ATOM
      1 C1        -39.9587   -8.9326  -46.6152 C.2    1 LIG       0.04000
      2 C2        -39.5063  -10.3707  -46.9255 C.3    1 LIG       0.11000
      3 C3        -40.7850  -10.7410  -46.1800 C.3    1 LIG       0.08100
      4 O1        -39.5602   -7.8079  -46.8168 O.2    1 LIG      -0.32000
      5 O2        -41.0817   -9.3340  -45.9613 O.3    1 LIG      -0.27100
      6 H1        -39.4911  -10.6132  -47.9892 H      1 LIG       0.09000
      7 H2        -38.5730  -10.6588  -46.4389 H      1 LIG       0.09000
      8 H3        -41.5589  -11.2277  -46.7797 H      1 LIG       0.09000
      9 H4        -40.6429  -11.2732  -45.2354 H      1 LIG       0.09000
@<TRIPOS>BOND
      1       1       2 1
      2       1       4 2
      3       1       5 1
      4       2       3 1
      5       3       5 1
      6       2       6 1
      7       2       7 1
      8       3       8 1
      9       3       9 1
@<TRIPOS>ALT_TYPE
CGenFF_4.0_ALT_TYPE_SET
CGenFF_4.0 1 CG2O4 2 CG3C41 3 CG3C41 4 OG2D1 5 OG3C51 6 HGA2 7 HGA2 8 HGA2 9 HGA2
@<TRIPOS>MOLECULE
4_lactone
 9 9 0 0 0
****
USER_CHARGES
INVALID_CHARGES
Pose:  39 Cluster:  39 Fr_nu:  14443 TotEn:   -15.04
@<TRIPOS>ATOM
      1 C1        -70.2838   -6.3694  -46.5217 C.2    1 LIG       0.04000
      2 C2        -70.1352   -4.9551  -47.1107 C.3    1 LIG       0.11000
      3 C3        -70.8515   -5.5742  -48.3072 C.3    1 LIG       0.08100
      4 O1        -69.9928   -6.9456  -45.4982 O.2    1 LIG      -0.32000
      5 O2        -70.9173   -6.8558  -47.6225 O.3    1 LIG      -0.27100
      6 H1        -70.6914   -4.1870  -46.5712 H      1 LIG       0.09000
      7 H2        -69.1014   -4.6505  -47.2822 H      1 LIG       0.09000
      8 H3        -71.8486   -5.1786  -48.5190 H      1 LIG       0.09000
      9 H4        -70.2635   -5.6397  -49.2268 H      1 LIG       0.09000
@<TRIPOS>BOND
      1       1       2 1
      2       1       4 2
      3       1       5 1
      4       2       3 1
      5       3       5 1
      6       2       6 1
      7       2       7 1
      8       3       8 1
      9       3       9 1
@<TRIPOS>ALT_TYPE
CGenFF_4.0_ALT_TYPE_SET
CGenFF_4.0 1 CG2O4 2 CG3C41 3 CG3C41 4 OG2D1 5 OG3C51 6 HGA2 7 HGA2 8 HGA2 9 HGA2
@<TRIPOS>MOLECULE
4_lactone
 9 9 0 0 0
****
USER_CHARGES
INVALID_CHARGES
Pose:  40 Cluster:  40 Fr_nu: 942244 TotEn:   -15.03
@<TRIPOS>ATOM
      1 C1        -77.1371  -14.2705  -45.6752 C.2    1 LIG       0.04000
      2 C2        -78.2766  -13.2945  -46.0187 C.3    1 LIG       0.11000
      3 C3        -77.7731  -13.4928  -47.4452 C.3    1 LIG       0.08100
      4 O1        -76.6750  -14.7910  -44.6853 O.2    1 LIG      -0.32000
      5 O2        -76.7404  -14.3999  -46.9696 O.3    1 LIG      -0.27100
      6 H1        -79.2744  -13.6836  -45.8102 H      1 LIG       0.09000
      7 H2        -78.1458  -12.2936  -45.6041 H      1 LIG       0.09000
      8 H3        -78.4663  -13.9929  -48.1270 H      1 LIG       0.09000
      9 H4        -77.3422  -12.6074  -47.9206 H      1 LIG       0.09000
@<TRIPOS>BOND
      1       1       2 1
      2       1       4 2
      3       1       5 1
      4       2       3 1
      5       3       5 1
      6       2       6 1
      7       2       7 1
      8       3       8 1
      9       3       9 1
@<TRIPOS>ALT_TYPE
CGenFF_4.0_ALT_TYPE_SET
CGenFF_4.0 1 CG2O4 2 CG3C41 3 CG3C41 4 OG2D1 5 OG3C51 6 HGA2 7 HGA2 8 HGA2 9 HGA2
@<TRIPOS>MOLECULE
4_lactone
 9 9 0 0 0
****
USER_CHARGES
INVALID_CHARGES
Pose:  41 Cluster:  41 Fr_nu: 546629 TotEn:   -15.02
@<TRIPOS>ATOM
      1 C1        -48.3694  -13.1482  -41.6428 C.2    1 LIG       0.04000
      2 C2        -48.2659  -11.8329  -42.4355 C.3    1 LIG       0.11000
      3 C3        -49.7893  -11.8814  -42.3649 C.3    1 LIG       0.08100
      4 O1        -47.6149  -13.9686  -41.1715 O.2    1 LIG      -0.32000
      5 O2        -49.7291  -13.1286  -41.6190 O.3    1 LIG      -0.27100
      6 H1        -47.7920  -11.0178  -41.8863 H      1 LIG       0.09000
      7 H2        -47.8333  -11.9457  -43.4309 H      1 LIG       0.09000
      8 H3        -50.2620  -11.0857  -41.7826 H      1 LIG       0.09000
      9 H4        -50.3019  -12.0101  -43.3221 H      1 LIG       0.09000
@<TRIPOS>BOND
      1       1       2 1
      2       1       4 2
      3       1       5 1
      4       2       3 1
      5       3       5 1
      6       2       6 1
      7       2       7 1
      8       3       8 1
      9       3       9 1
@<TRIPOS>ALT_TYPE
CGenFF_4.0_ALT_TYPE_SET
CGenFF_4.0 1 CG2O4 2 CG3C41 3 CG3C41 4 OG2D1 5 OG3C51 6 HGA2 7 HGA2 8 HGA2 9 HGA2
@<TRIPOS>MOLECULE
4_lactone
 9 9 0 0 0
****
USER_CHARGES
INVALID_CHARGES
Pose:  42 Cluster:  42 Fr_nu: 7443442 TotEn:   -14.30
@<TRIPOS>ATOM
      1 C1        -40.3585   -9.4900  -45.8880 C.2    1 LIG       0.04000
      2 C2        -40.5882  -10.4412  -47.0761 C.3    1 LIG       0.11000
      3 C3        -39.7279  -11.3913  -46.2484 C.3    1 LIG       0.08100
      4 O1        -40.6738   -8.3658  -45.5701 O.2    1 LIG      -0.32000
      5 O2        -39.5979  -10.3868  -45.2046 O.3    1 LIG      -0.27100
      6 H1        -41.6285  -10.7410  -47.2121 H      1 LIG       0.09000
      7 H2        -40.1480  -10.0973  -48.0135 H      1 LIG       0.09000
      8 H3        -40.2322  -12.2899  -45.8826 H      1 LIG       0.09000
      9 H4        -38.7575  -11.6479  -46.6821 H      1 LIG       0.09000
@<TRIPOS>BOND
      1       1       2 1
      2       1       4 2
      3       1       5 1
      4       2       3 1
      5       3       5 1
      6       2       6 1
      7       2       7 1
      8       3       8 1
      9       3       9 1
@<TRIPOS>ALT_TYPE
CGenFF_4.0_ALT_TYPE_SET
CGenFF_4.0 1 CG2O4 2 CG3C41 3 CG3C41 4 OG2D1 5 OG3C51 6 HGA2 7 HGA2 8 HGA2 9 HGA2
@<TRIPOS>MOLECULE
4_lactone
 9 9 0 0 0
****
USER_CHARGES
INVALID_CHARGES
Pose:  43 Cluster:  43 Fr_nu: 6340356 TotEn:   -14.14
@<TRIPOS>ATOM
      1 C1        -79.6929  -14.0788  -55.7751 C.2    1 LIG       0.04000
      2 C2        -79.1513  -15.5186  -55.7232 C.3    1 LIG       0.11000
      3 C3        -80.5253  -15.8216  -55.1331 C.3    1 LIG       0.08100
      4 O1        -79.3006  -12.9891  -56.1259 O.2    1 LIG      -0.32000
      5 O2        -80.8971  -14.4197  -55.2428 O.3    1 LIG      -0.27100
      6 H1        -78.9501  -15.9545  -56.7031 H      1 LIG       0.09000
      7 H2        -78.3048  -15.6519  -55.0476 H      1 LIG       0.09000
      8 H3        -81.1722  -16.4591  -55.7419 H      1 LIG       0.09000
      9 H4        -80.5280  -16.1577  -54.0926 H      1 LIG       0.09000
@<TRIPOS>BOND
      1       1       2 1
      2       1       4 2
      3       1       5 1
      4       2       3 1
      5       3       5 1
      6       2       6 1
      7       2       7 1
      8       3       8 1
      9       3       9 1
@<TRIPOS>ALT_TYPE
CGenFF_4.0_ALT_TYPE_SET
CGenFF_4.0 1 CG2O4 2 CG3C41 3 CG3C41 4 OG2D1 5 OG3C51 6 HGA2 7 HGA2 8 HGA2 9 HGA2
@<TRIPOS>MOLECULE
4_lactone
 9 9 0 0 0
****
USER_CHARGES
INVALID_CHARGES
Pose:  44 Cluster:  44 Fr_nu: 4181007 TotEn:   -14.04
@<TRIPOS>ATOM
      1 C1        -46.7158  -19.5356  -31.8033 C.2    1 LIG       0.04000
      2 C2        -46.8209  -18.1707  -31.0996 C.3    1 LIG       0.11000
      3 C3        -48.2279  -18.6557  -30.7631 C.3    1 LIG       0.08100
      4 O1        -45.8902  -20.1519  -32.4379 O.2    1 LIG      -0.32000
      5 O2        -47.9817  -19.9035  -31.4689 O.3    1 LIG      -0.27100
      6 H1        -46.1448  -18.0537  -30.2512 H      1 LIG       0.09000
      7 H2        -46.7626  -17.3157  -31.7751 H      1 LIG       0.09000
      8 H3        -48.4292  -18.8257  -29.7019 H      1 LIG       0.09000
      9 H4        -49.0439  -18.0896  -31.2206 H      1 LIG       0.09000
@<TRIPOS>BOND
      1       1       2 1
      2       1       4 2
      3       1       5 1
      4       2       3 1
      5       3       5 1
      6       2       6 1
      7       2       7 1
      8       3       8 1
      9       3       9 1
@<TRIPOS>ALT_TYPE
CGenFF_4.0_ALT_TYPE_SET
CGenFF_4.0 1 CG2O4 2 CG3C41 3 CG3C41 4 OG2D1 5 OG3C51 6 HGA2 7 HGA2 8 HGA2 9 HGA2
@<TRIPOS>MOLECULE
4_lactone
 9 9 0 0 0
****
USER_CHARGES
INVALID_CHARGES
Pose:  45 Cluster:  45 Fr_nu: 7103641 TotEn:   -14.02
@<TRIPOS>ATOM
      1 C1        -40.3027   -9.3098  -46.0228 C.2    1 LIG       0.04000
      2 C2        -41.0111  -10.0681  -44.8860 C.3    1 LIG       0.11000
      3 C3        -40.7416  -11.2813  -45.7711 C.3    1 LIG       0.08100
      4 O1        -39.9928   -8.1681  -46.2773 O.2    1 LIG      -0.32000
      5 O2        -40.0966  -10.4332  -46.7613 O.3    1 LIG      -0.27100
      6 H1        -40.4760  -10.0471  -43.9353 H      1 LIG       0.09000
      7 H2        -42.0607   -9.7985  -44.7572 H      1 LIG       0.09000
      8 H3        -40.0489  -12.0217  -45.3618 H      1 LIG       0.09000
      9 H4        -41.6285  -11.7731  -46.1800 H      1 LIG       0.09000
@<TRIPOS>BOND
      1       1       2 1
      2       1       4 2
      3       1       5 1
      4       2       3 1
      5       3       5 1
      6       2       6 1
      7       2       7 1
      8       3       8 1
      9       3       9 1
@<TRIPOS>ALT_TYPE
CGenFF_4.0_ALT_TYPE_SET
CGenFF_4.0 1 CG2O4 2 CG3C41 3 CG3C41 4 OG2D1 5 OG3C51 6 HGA2 7 HGA2 8 HGA2 9 HGA2
@<TRIPOS>MOLECULE
4_lactone
 9 9 0 0 0
****
USER_CHARGES
INVALID_CHARGES
Pose:  46 Cluster:  46 Fr_nu: 2158963 TotEn:   -13.40
@<TRIPOS>ATOM
      1 C1        -49.7677  -13.0269  -41.9585 C.2    1 LIG       0.04000
      2 C2        -49.4689  -11.5239  -41.8148 C.3    1 LIG       0.11000
      3 C3        -50.1349  -11.4450  -43.1852 C.3    1 LIG       0.08100
      4 O1        -49.6005  -14.0365  -41.3125 O.2    1 LIG      -0.32000
      5 O2        -50.3489  -12.8836  -43.1797 O.3    1 LIG      -0.27100
      6 H1        -50.0062  -11.0388  -40.9984 H      1 LIG       0.09000
      7 H2        -48.4051  -11.2818  -41.7896 H      1 LIG       0.09000
      8 H3        -51.0803  -10.8969  -43.2216 H      1 LIG       0.09000
      9 H4        -49.4842  -11.1388  -44.0089 H      1 LIG       0.09000
@<TRIPOS>BOND
      1       1       2 1
      2       1       4 2
      3       1       5 1
      4       2       3 1
      5       3       5 1
      6       2       6 1
      7       2       7 1
      8       3       8 1
      9       3       9 1
@<TRIPOS>ALT_TYPE
CGenFF_4.0_ALT_TYPE_SET
CGenFF_4.0 1 CG2O4 2 CG3C41 3 CG3C41 4 OG2D1 5 OG3C51 6 HGA2 7 HGA2 8 HGA2 9 HGA2
@<TRIPOS>MOLECULE
4_lactone
 9 9 0 0 0
****
USER_CHARGES
INVALID_CHARGES
Pose:  47 Cluster:  47 Fr_nu: 6717820 TotEn:   -13.31
@<TRIPOS>ATOM
      1 C1        -47.1399    9.8133  -34.5406 C.2    1 LIG       0.04000
      2 C2        -48.3671    9.1020  -35.1382 C.3    1 LIG       0.11000
      3 C3        -47.6929    9.4426  -36.4639 C.3    1 LIG       0.08100
      4 O1        -46.7141   10.0879  -33.4417 O.2    1 LIG      -0.32000
      5 O2        -46.5960   10.0850  -35.7572 O.3    1 LIG      -0.27100
      6 H1        -48.4277    8.0397  -34.8969 H      1 LIG       0.09000
      7 H2        -49.3139    9.6084  -34.9436 H      1 LIG       0.09000
      8 H3        -47.3478    8.5885  -37.0530 H      1 LIG       0.09000
      9 H4        -48.2318   10.1514  -37.0987 H      1 LIG       0.09000
@<TRIPOS>BOND
      1       1       2 1
      2       1       4 2
      3       1       5 1
      4       2       3 1
      5       3       5 1
      6       2       6 1
      7       2       7 1
      8       3       8 1
      9       3       9 1
@<TRIPOS>ALT_TYPE
CGenFF_4.0_ALT_TYPE_SET
CGenFF_4.0 1 CG2O4 2 CG3C41 3 CG3C41 4 OG2D1 5 OG3C51 6 HGA2 7 HGA2 8 HGA2 9 HGA2
@<TRIPOS>MOLECULE
4_lactone
 9 9 0 0 0
****
USER_CHARGES
INVALID_CHARGES
Pose:  48 Cluster:  48 Fr_nu: 5908543 TotEn:   -13.19
@<TRIPOS>ATOM
      1 C1        -79.6556  -13.2219  -55.0885 C.2    1 LIG       0.04000
      2 C2        -80.4377  -13.8047  -53.8978 C.3    1 LIG       0.11000
      3 C3        -80.1921  -15.1277  -54.6170 C.3    1 LIG       0.08100
      4 O1        -79.2853  -12.1339  -55.4672 O.2    1 LIG      -0.32000
      5 O2        -79.4745  -14.4352  -55.6757 O.3    1 LIG      -0.27100
      6 H1        -79.9365  -13.6884  -52.9357 H      1 LIG       0.09000
      7 H2        -81.4779  -13.4788  -53.8459 H      1 LIG       0.09000
      8 H3        -79.5488  -15.8396  -54.0926 H      1 LIG       0.09000
      9 H4        -81.0853  -15.6298  -54.9989 H      1 LIG       0.09000
@<TRIPOS>BOND
      1       1       2 1
      2       1       4 2
      3       1       5 1
      4       2       3 1
      5       3       5 1
      6       2       6 1
      7       2       7 1
      8       3       8 1
      9       3       9 1
@<TRIPOS>ALT_TYPE
CGenFF_4.0_ALT_TYPE_SET
CGenFF_4.0 1 CG2O4 2 CG3C41 3 CG3C41 4 OG2D1 5 OG3C51 6 HGA2 7 HGA2 8 HGA2 9 HGA2
@<TRIPOS>MOLECULE
4_lactone
 9 9 0 0 0
****
USER_CHARGES
INVALID_CHARGES
Pose:  49 Cluster:  49 Fr_nu: 768590 TotEn:   -13.15
@<TRIPOS>ATOM
      1 C1        -70.5490    4.2531  -48.9044 C.2    1 LIG       0.04000
      2 C2        -70.6247    2.9861  -49.7751 C.3    1 LIG       0.11000
      3 C3        -71.3453    3.9158  -50.7468 C.3    1 LIG       0.08100
      4 O1        -70.1124    4.5670  -47.8204 O.2    1 LIG      -0.32000
      5 O2        -71.1992    5.0243  -49.8166 O.3    1 LIG      -0.27100
      6 H1        -69.6538    2.6147  -50.1067 H      1 LIG       0.09000
      7 H2        -71.2305    2.1864  -49.3459 H      1 LIG       0.09000
      8 H3        -70.8267    4.1096  -51.6897 H      1 LIG       0.09000
      9 H4        -72.3975    3.6818  -50.9309 H      1 LIG       0.09000
@<TRIPOS>BOND
      1       1       2 1
      2       1       4 2
      3       1       5 1
      4       2       3 1
      5       3       5 1
      6       2       6 1
      7       2       7 1
      8       3       8 1
      9       3       9 1
@<TRIPOS>ALT_TYPE
CGenFF_4.0_ALT_TYPE_SET
CGenFF_4.0 1 CG2O4 2 CG3C41 3 CG3C41 4 OG2D1 5 OG3C51 6 HGA2 7 HGA2 8 HGA2 9 HGA2
@<TRIPOS>MOLECULE
4_lactone
 9 9 0 0 0
****
USER_CHARGES
INVALID_CHARGES
Pose:  50 Cluster:  50 Fr_nu: 2454046 TotEn:   -13.09
@<TRIPOS>ATOM
      1 C1        -78.1766  -12.8530  -52.1627 C.2    1 LIG       0.04000
      2 C2        -77.0085  -12.9457  -51.1646 C.3    1 LIG       0.11000
      3 C3        -76.7699  -11.4993  -51.5875 C.3    1 LIG       0.08100
      4 O1        -79.0563  -13.5731  -52.5774 O.2    1 LIG      -0.32000
      5 O2        -77.9055  -11.5621  -52.4941 O.3    1 LIG      -0.27100
      6 H1        -77.3182  -13.0914  -50.1286 H      1 LIG       0.09000
      7 H2        -76.2331  -13.6580  -51.4515 H      1 LIG       0.09000
      8 H3        -76.9177  -10.7473  -50.8076 H      1 LIG       0.09000
      9 H4        -75.8362  -11.3130  -52.1253 H      1 LIG       0.09000
@<TRIPOS>BOND
      1       1       2 1
      2       1       4 2
      3       1       5 1
      4       2       3 1
      5       3       5 1
      6       2       6 1
      7       2       7 1
      8       3       8 1
      9       3       9 1
@<TRIPOS>ALT_TYPE
CGenFF_4.0_ALT_TYPE_SET
CGenFF_4.0 1 CG2O4 2 CG3C41 3 CG3C41 4 OG2D1 5 OG3C51 6 HGA2 7 HGA2 8 HGA2 9 HGA2
@<TRIPOS>MOLECULE
4_lactone
 9 9 0 0 0
****
USER_CHARGES
INVALID_CHARGES
Pose:  51 Cluster:  51 Fr_nu: 5870519 TotEn:   -12.93
@<TRIPOS>ATOM
      1 C1        -40.8251   -9.9842  -46.7213 C.2    1 LIG       0.04000
      2 C2        -40.6609  -11.2574  -47.5705 C.3    1 LIG       0.11000
      3 C3        -41.1606  -11.9480  -46.3051 C.3    1 LIG       0.08100
      4 O1        -40.6609   -8.7929  -46.8569 O.2    1 LIG      -0.32000
      5 O2        -41.2636  -10.6646  -45.6284 O.3    1 LIG      -0.27100
      6 H1        -41.3283  -11.3072  -48.4323 H      1 LIG       0.09000
      7 H2        -39.6295  -11.4739  -47.8536 H      1 LIG       0.09000
      8 H3        -42.1336  -12.4400  -46.3867 H      1 LIG       0.09000
      9 H4        -40.4403  -12.6059  -45.8111 H      1 LIG       0.09000
@<TRIPOS>BOND
      1       1       2 1
      2       1       4 2
      3       1       5 1
      4       2       3 1
      5       3       5 1
      6       2       6 1
      7       2       7 1
      8       3       8 1
      9       3       9 1
@<TRIPOS>ALT_TYPE
CGenFF_4.0_ALT_TYPE_SET
CGenFF_4.0 1 CG2O4 2 CG3C41 3 CG3C41 4 OG2D1 5 OG3C51 6 HGA2 7 HGA2 8 HGA2 9 HGA2
@<TRIPOS>MOLECULE
4_lactone
 9 9 0 0 0
****
USER_CHARGES
INVALID_CHARGES
Pose:  52 Cluster:  52 Fr_nu: 7472884 TotEn:   -12.81
@<TRIPOS>ATOM
      1 C1        -45.2896   -6.1729  -29.1720 C.2    1 LIG       0.04000
      2 C2        -44.4170   -7.4267  -28.9834 C.3    1 LIG       0.11000
      3 C3        -43.2997   -6.4980  -29.4493 C.3    1 LIG       0.08100
      4 O1        -46.4533   -5.8670  -29.0428 O.2    1 LIG      -0.32000
      5 O2        -44.2467   -5.4019  -29.5814 O.3    1 LIG      -0.27100
      6 H1        -44.3476   -7.7699  -27.9501 H      1 LIG       0.09000
      7 H2        -44.6645   -8.2473  -29.6589 H      1 LIG       0.09000
      8 H3        -42.5276   -6.2766  -28.7075 H      1 LIG       0.09000
      9 H4        -42.8441   -6.7532  -30.4101 H      1 LIG       0.09000
@<TRIPOS>BOND
      1       1       2 1
      2       1       4 2
      3       1       5 1
      4       2       3 1
      5       3       5 1
      6       2       6 1
      7       2       7 1
      8       3       8 1
      9       3       9 1
@<TRIPOS>ALT_TYPE
CGenFF_4.0_ALT_TYPE_SET
CGenFF_4.0 1 CG2O4 2 CG3C41 3 CG3C41 4 OG2D1 5 OG3C51 6 HGA2 7 HGA2 8 HGA2 9 HGA2
@<TRIPOS>MOLECULE
4_lactone
 9 9 0 0 0
****
USER_CHARGES
INVALID_CHARGES
Pose:  53 Cluster:  53 Fr_nu: 167508 TotEn:   -12.75
@<TRIPOS>ATOM
      1 C1        -39.4856  -17.4893  -33.0997 C.2    1 LIG       0.04000
      2 C2        -38.1953  -17.2296  -33.8977 C.3    1 LIG       0.11000
      3 C3        -37.7278  -16.5994  -32.5892 C.3    1 LIG       0.08100
      4 O1        -40.5678  -17.9955  -33.2918 O.2    1 LIG      -0.32000
      5 O2        -39.0048  -16.9111  -31.9665 O.3    1 LIG      -0.27100
      6 H1        -37.6692  -18.1360  -34.2013 H      1 LIG       0.09000
      7 H2        -38.3210  -16.5432  -34.7366 H      1 LIG       0.09000
      8 H3        -36.8999  -17.1079  -32.0877 H      1 LIG       0.09000
      9 H4        -37.5496  -15.5210  -32.6223 H      1 LIG       0.09000
@<TRIPOS>BOND
      1       1       2 1
      2       1       4 2
      3       1       5 1
      4       2       3 1
      5       3       5 1
      6       2       6 1
      7       2       7 1
      8       3       8 1
      9       3       9 1
@<TRIPOS>ALT_TYPE
CGenFF_4.0_ALT_TYPE_SET
CGenFF_4.0 1 CG2O4 2 CG3C41 3 CG3C41 4 OG2D1 5 OG3C51 6 HGA2 7 HGA2 8 HGA2 9 HGA2
@<TRIPOS>MOLECULE
4_lactone
 9 9 0 0 0
****
USER_CHARGES
INVALID_CHARGES
Pose:  54 Cluster:  54 Fr_nu: 5636167 TotEn:   -12.59
@<TRIPOS>ATOM
      1 C1        -80.1862  -13.3838  -55.3698 C.2    1 LIG       0.04000
      2 C2        -80.1802  -14.8749  -55.7514 C.3    1 LIG       0.11000
      3 C3        -80.8081  -15.0446  -54.3712 C.3    1 LIG       0.08100
      4 O1        -79.8510  -12.3331  -55.8679 O.2    1 LIG      -0.32000
      5 O2        -80.7473  -13.6081  -54.1514 O.3    1 LIG      -0.27100
      6 H1        -80.8232  -15.1208  -56.5978 H      1 LIG       0.09000
      7 H2        -79.1823  -15.2992  -55.8740 H      1 LIG       0.09000
      8 H3        -81.8383  -15.4108  -54.3614 H      1 LIG       0.09000
      9 H4        -80.2025  -15.5887  -53.6412 H      1 LIG       0.09000
@<TRIPOS>BOND
      1       1       2 1
      2       1       4 2
      3       1       5 1
      4       2       3 1
      5       3       5 1
      6       2       6 1
      7       2       7 1
      8       3       8 1
      9       3       9 1
@<TRIPOS>ALT_TYPE
CGenFF_4.0_ALT_TYPE_SET
CGenFF_4.0 1 CG2O4 2 CG3C41 3 CG3C41 4 OG2D1 5 OG3C51 6 HGA2 7 HGA2 8 HGA2 9 HGA2
@<TRIPOS>MOLECULE
4_lactone
 9 9 0 0 0
****
USER_CHARGES
INVALID_CHARGES
Pose:  55 Cluster:  55 Fr_nu:   1975 TotEn:   -12.55
@<TRIPOS>ATOM
      1 C1        -46.3285   -9.5987  -37.8431 C.2    1 LIG       0.04000
      2 C2        -47.4211   -9.1153  -36.8727 C.3    1 LIG       0.11000
      3 C3        -47.3281   -7.8322  -37.6931 C.3    1 LIG       0.08100
      4 O1        -45.6752  -10.6010  -38.0248 O.2    1 LIG      -0.32000
      5 O2        -46.2972   -8.4255  -38.5303 O.3    1 LIG      -0.27100
      6 H1        -48.3620   -9.6618  -36.9533 H      1 LIG       0.09000
      7 H2        -47.0931   -9.0396  -35.8347 H      1 LIG       0.09000
      8 H3        -48.2191   -7.5747  -38.2722 H      1 LIG       0.09000
      9 H4        -46.9549   -6.9555  -37.1567 H      1 LIG       0.09000
@<TRIPOS>BOND
      1       1       2 1
      2       1       4 2
      3       1       5 1
      4       2       3 1
      5       3       5 1
      6       2       6 1
      7       2       7 1
      8       3       8 1
      9       3       9 1
@<TRIPOS>ALT_TYPE
CGenFF_4.0_ALT_TYPE_SET
CGenFF_4.0 1 CG2O4 2 CG3C41 3 CG3C41 4 OG2D1 5 OG3C51 6 HGA2 7 HGA2 8 HGA2 9 HGA2
@<TRIPOS>MOLECULE
4_lactone
 9 9 0 0 0
****
USER_CHARGES
INVALID_CHARGES
Pose:  56 Cluster:  56 Fr_nu: 942141 TotEn:   -12.53
@<TRIPOS>ATOM
      1 C1        -77.9692  -14.2097  -47.2351 C.2    1 LIG       0.04000
      2 C2        -78.3353  -13.8718  -45.7787 C.3    1 LIG       0.11000
      3 C3        -77.7997  -12.4934  -46.1542 C.3    1 LIG       0.08100
      4 O1        -78.0218  -15.1701  -47.9694 O.2    1 LIG      -0.32000
      5 O2        -77.5060  -12.9588  -47.5006 O.3    1 LIG      -0.27100
      6 H1        -79.4040  -13.9225  -45.5648 H      1 LIG       0.09000
      7 H2        -77.7547  -14.4201  -45.0350 H      1 LIG       0.09000
      8 H3        -78.5353  -11.6845  -46.1588 H      1 LIG       0.09000
      9 H4        -76.8922  -12.1813  -45.6302 H      1 LIG       0.09000
@<TRIPOS>BOND
      1       1       2 1
      2       1       4 2
      3       1       5 1
      4       2       3 1
      5       3       5 1
      6       2       6 1
      7       2       7 1
      8       3       8 1
      9       3       9 1
@<TRIPOS>ALT_TYPE
CGenFF_4.0_ALT_TYPE_SET
CGenFF_4.0 1 CG2O4 2 CG3C41 3 CG3C41 4 OG2D1 5 OG3C51 6 HGA2 7 HGA2 8 HGA2 9 HGA2
@<TRIPOS>MOLECULE
4_lactone
 9 9 0 0 0
****
USER_CHARGES
INVALID_CHARGES
Pose:  57 Cluster:  57 Fr_nu:  14479 TotEn:   -12.17
@<TRIPOS>ATOM
      1 C1        -49.4755  -11.5826  -27.0733 C.2    1 LIG       0.04000
      2 C2        -49.8741  -10.7413  -28.2991 C.3    1 LIG       0.11000
      3 C3        -49.6430   -9.5726  -27.3459 C.3    1 LIG       0.08100
      4 O1        -49.3441  -12.7537  -26.7984 O.2    1 LIG      -0.32000
      5 O2        -49.2889  -10.4949  -26.2784 O.3    1 LIG      -0.27100
      6 H1        -49.1776  -10.8151  -29.1357 H      1 LIG       0.09000
      7 H2        -50.9046  -10.8907  -28.6257 H      1 LIG       0.09000
      8 H3        -48.8102   -8.9114  -27.6003 H      1 LIG       0.09000
      9 H4        -50.5315   -8.9875  -27.0930 H      1 LIG       0.09000
@<TRIPOS>BOND
      1       1       2 1
      2       1       4 2
      3       1       5 1
      4       2       3 1
      5       3       5 1
      6       2       6 1
      7       2       7 1
      8       3       8 1
      9       3       9 1
@<TRIPOS>ALT_TYPE
CGenFF_4.0_ALT_TYPE_SET
CGenFF_4.0 1 CG2O4 2 CG3C41 3 CG3C41 4 OG2D1 5 OG3C51 6 HGA2 7 HGA2 8 HGA2 9 HGA2
@<TRIPOS>MOLECULE
4_lactone
 9 9 0 0 0
****
USER_CHARGES
INVALID_CHARGES
Pose:  58 Cluster:  58 Fr_nu: 659698 TotEn:   -12.14
@<TRIPOS>ATOM
      1 C1        -75.1946  -23.3244  -44.2472 C.2    1 LIG       0.04000
      2 C2        -74.2990  -22.5596  -43.2562 C.3    1 LIG       0.11000
      3 C3        -74.6892  -23.6912  -42.3101 C.3    1 LIG       0.08100
      4 O1        -75.5610  -23.2062  -45.3944 O.2    1 LIG      -0.32000
      5 O2        -75.5018  -24.3005  -43.3513 O.3    1 LIG      -0.27100
      6 H1        -73.2469  -22.5235  -43.5429 H      1 LIG       0.09000
      7 H2        -74.6728  -21.5693  -42.9910 H      1 LIG       0.09000
      8 H3        -73.8741  -24.3497  -41.9976 H      1 LIG       0.09000
      9 H4        -75.2946  -23.3977  -41.4481 H      1 LIG       0.09000
@<TRIPOS>BOND
      1       1       2 1
      2       1       4 2
      3       1       5 1
      4       2       3 1
      5       3       5 1
      6       2       6 1
      7       2       7 1
      8       3       8 1
      9       3       9 1
@<TRIPOS>ALT_TYPE
CGenFF_4.0_ALT_TYPE_SET
CGenFF_4.0 1 CG2O4 2 CG3C41 3 CG3C41 4 OG2D1 5 OG3C51 6 HGA2 7 HGA2 8 HGA2 9 HGA2
@<TRIPOS>MOLECULE
4_lactone
 9 9 0 0 0
****
USER_CHARGES
INVALID_CHARGES
Pose:  59 Cluster:  59 Fr_nu: 2592478 TotEn:   -11.81
@<TRIPOS>ATOM
      1 C1        -74.5540  -23.6758  -44.4310 C.2    1 LIG       0.04000
      2 C2        -74.9890  -23.8124  -42.9609 C.3    1 LIG       0.11000
      3 C3        -74.1803  -22.5298  -42.7911 C.3    1 LIG       0.08100
      4 O1        -74.7095  -24.2795  -45.4682 O.2    1 LIG      -0.32000
      5 O2        -73.8497  -22.5340  -44.2075 O.3    1 LIG      -0.27100
      6 H1        -76.0646  -23.7185  -42.8040 H      1 LIG       0.09000
      7 H2        -74.5897  -24.6951  -42.4586 H      1 LIG       0.09000
      8 H3        -74.7541  -21.6413  -42.5136 H      1 LIG       0.09000
      9 H4        -73.2850  -22.6156  -42.1693 H      1 LIG       0.09000
@<TRIPOS>BOND
      1       1       2 1
      2       1       4 2
      3       1       5 1
      4       2       3 1
      5       3       5 1
      6       2       6 1
      7       2       7 1
      8       3       8 1
      9       3       9 1
@<TRIPOS>ALT_TYPE
CGenFF_4.0_ALT_TYPE_SET
CGenFF_4.0 1 CG2O4 2 CG3C41 3 CG3C41 4 OG2D1 5 OG3C51 6 HGA2 7 HGA2 8 HGA2 9 HGA2
@<TRIPOS>MOLECULE
4_lactone
 9 9 0 0 0
****
USER_CHARGES
INVALID_CHARGES
Pose:  60 Cluster:  60 Fr_nu: 7474928 TotEn:   -11.60
@<TRIPOS>ATOM
      1 C1        -39.3888   -8.9967  -47.4589 C.2    1 LIG       0.04000
      2 C2        -40.4726  -10.0188  -47.8460 C.3    1 LIG       0.11000
      3 C3        -39.2787  -10.9571  -47.9950 C.3    1 LIG       0.08100
      4 O1        -39.3350   -7.8334  -47.1302 O.2    1 LIG      -0.32000
      5 O2        -38.3716   -9.8864  -47.6122 O.3    1 LIG      -0.27100
      6 H1        -41.1665  -10.2596  -47.0391 H      1 LIG       0.09000
      7 H2        -41.0039   -9.7769  -48.7680 H      1 LIG       0.09000
      8 H3        -39.2400  -11.7903  -47.2880 H      1 LIG       0.09000
      9 H4        -39.0791  -11.3087  -49.0109 H      1 LIG       0.09000
@<TRIPOS>BOND
      1       1       2 1
      2       1       4 2
      3       1       5 1
      4       2       3 1
      5       3       5 1
      6       2       6 1
      7       2       7 1
      8       3       8 1
      9       3       9 1
@<TRIPOS>ALT_TYPE
CGenFF_4.0_ALT_TYPE_SET
CGenFF_4.0 1 CG2O4 2 CG3C41 3 CG3C41 4 OG2D1 5 OG3C51 6 HGA2 7 HGA2 8 HGA2 9 HGA2
@<TRIPOS>MOLECULE
4_lactone
 9 9 0 0 0
****
USER_CHARGES
INVALID_CHARGES
Pose:  61 Cluster:  61 Fr_nu: 5407502 TotEn:   -11.37
@<TRIPOS>ATOM
      1 C1        -78.0547  -14.2934  -47.8593 C.2    1 LIG       0.04000
      2 C2        -77.5069  -13.4908  -46.6656 C.3    1 LIG       0.11000
      3 C3        -78.5867  -14.2449  -45.8953 C.3    1 LIG       0.08100
      4 O1        -77.8256  -14.4028  -49.0424 O.2    1 LIG      -0.32000
      5 O2        -78.9963  -14.9292  -47.1117 O.3    1 LIG      -0.27100
      6 H1        -76.4773  -13.7349  -46.3995 H      1 LIG       0.09000
      7 H2        -77.6504  -12.4124  -46.7506 H      1 LIG       0.09000
      8 H3        -78.2259  -14.9477  -45.1393 H      1 LIG       0.09000
      9 H4        -79.3940  -13.6289  -45.4896 H      1 LIG       0.09000
@<TRIPOS>BOND
      1       1       2 1
      2       1       4 2
      3       1       5 1
      4       2       3 1
      5       3       5 1
      6       2       6 1
      7       2       7 1
      8       3       8 1
      9       3       9 1
@<TRIPOS>ALT_TYPE
CGenFF_4.0_ALT_TYPE_SET
CGenFF_4.0 1 CG2O4 2 CG3C41 3 CG3C41 4 OG2D1 5 OG3C51 6 HGA2 7 HGA2 8 HGA2 9 HGA2
@<TRIPOS>MOLECULE
4_lactone
 9 9 0 0 0
****
USER_CHARGES
INVALID_CHARGES
Pose:  62 Cluster:  62 Fr_nu: 207732 TotEn:   -11.31
@<TRIPOS>ATOM
      1 C1        -75.0577  -23.2831  -45.4949 C.2    1 LIG       0.04000
      2 C2        -73.9116  -23.5519  -44.5032 C.3    1 LIG       0.11000
      3 C3        -74.9597  -23.1610  -43.4656 C.3    1 LIG       0.08100
      4 O1        -75.2299  -23.3202  -46.6921 O.2    1 LIG      -0.32000
      5 O2        -75.9408  -22.9447  -44.5174 O.3    1 LIG      -0.27100
      6 H1        -73.5817  -24.5916  -44.4748 H      1 LIG       0.09000
      7 H2        -73.0662  -22.8694  -44.6040 H      1 LIG       0.09000
      8 H3        -75.2697  -23.9565  -42.7825 H      1 LIG       0.09000
      9 H4        -74.7549  -22.2406  -42.9119 H      1 LIG       0.09000
@<TRIPOS>BOND
      1       1       2 1
      2       1       4 2
      3       1       5 1
      4       2       3 1
      5       3       5 1
      6       2       6 1
      7       2       7 1
      8       3       8 1
      9       3       9 1
@<TRIPOS>ALT_TYPE
CGenFF_4.0_ALT_TYPE_SET
CGenFF_4.0 1 CG2O4 2 CG3C41 3 CG3C41 4 OG2D1 5 OG3C51 6 HGA2 7 HGA2 8 HGA2 9 HGA2
@<TRIPOS>MOLECULE
4_lactone
 9 9 0 0 0
****
USER_CHARGES
INVALID_CHARGES
Pose:  63 Cluster:  63 Fr_nu:  37833 TotEn:   -11.14
@<TRIPOS>ATOM
      1 C1        -75.2289  -23.4856  -45.0009 C.2    1 LIG       0.04000
      2 C2        -75.2617  -23.4889  -43.4620 C.3    1 LIG       0.11000
      3 C3        -73.7485  -23.3612  -43.6098 C.3    1 LIG       0.08100
      4 O1        -76.0234  -23.5529  -45.9112 O.2    1 LIG      -0.32000
      5 O2        -73.8748  -23.3725  -45.0587 O.3    1 LIG      -0.27100
      6 H1        -75.7693  -22.6274  -43.0254 H      1 LIG       0.09000
      7 H2        -75.6187  -24.4234  -43.0262 H      1 LIG       0.09000
      8 H3        -73.3148  -22.4240  -43.2502 H      1 LIG       0.09000
      9 H4        -73.1659  -24.2140  -43.2506 H      1 LIG       0.09000
@<TRIPOS>BOND
      1       1       2 1
      2       1       4 2
      3       1       5 1
      4       2       3 1
      5       3       5 1
      6       2       6 1
      7       2       7 1
      8       3       8 1
      9       3       9 1
@<TRIPOS>ALT_TYPE
CGenFF_4.0_ALT_TYPE_SET
CGenFF_4.0 1 CG2O4 2 CG3C41 3 CG3C41 4 OG2D1 5 OG3C51 6 HGA2 7 HGA2 8 HGA2 9 HGA2
@<TRIPOS>MOLECULE
4_lactone
 9 9 0 0 0
****
USER_CHARGES
INVALID_CHARGES
Pose:  64 Cluster:  64 Fr_nu: 5519678 TotEn:   -10.81
@<TRIPOS>ATOM
      1 C1        -72.3377   -1.9766  -62.5498 C.2    1 LIG       0.04000
      2 C2        -71.1651   -0.9841  -62.4544 C.3    1 LIG       0.11000
      3 C3        -72.1136   -0.2323  -61.5252 C.3    1 LIG       0.08100
      4 O1        -72.5811   -3.0199  -63.1124 O.2    1 LIG      -0.32000
      5 O2        -73.1310   -1.2545  -61.7138 O.3    1 LIG      -0.27100
      6 H1        -70.2700   -1.3957  -61.9855 H      1 LIG       0.09000
      7 H2        -70.9270   -0.4844  -63.3948 H      1 LIG       0.09000
      8 H3        -71.7985   -0.1649  -60.4804 H      1 LIG       0.09000
      9 H4        -72.4523    0.7429  -61.8856 H      1 LIG       0.09000
@<TRIPOS>BOND
      1       1       2 1
      2       1       4 2
      3       1       5 1
      4       2       3 1
      5       3       5 1
      6       2       6 1
      7       2       7 1
      8       3       8 1
      9       3       9 1
@<TRIPOS>ALT_TYPE
CGenFF_4.0_ALT_TYPE_SET
CGenFF_4.0 1 CG2O4 2 CG3C41 3 CG3C41 4 OG2D1 5 OG3C51 6 HGA2 7 HGA2 8 HGA2 9 HGA2
@<TRIPOS>MOLECULE
4_lactone
 9 9 0 0 0
****
USER_CHARGES
INVALID_CHARGES
Pose:  65 Cluster:  65 Fr_nu: 7395770 TotEn:   -10.61
@<TRIPOS>ATOM
      1 C1        -90.9047  -23.1431  -39.2352 C.2    1 LIG       0.04000
      2 C2        -91.7748  -24.2972  -39.7645 C.3    1 LIG       0.11000
      3 C3        -90.4744  -24.7298  -40.4351 C.3    1 LIG       0.08100
      4 O1        -91.0460  -22.1672  -38.5338 O.2    1 LIG      -0.32000
      5 O2        -89.7822  -23.5858  -39.8626 O.3    1 LIG      -0.27100
      6 H1        -92.1515  -24.9639  -38.9872 H      1 LIG       0.09000
      7 H2        -92.5733  -23.9805  -40.4375 H      1 LIG       0.09000
      8 H3        -90.0514  -25.6746  -40.0831 H      1 LIG       0.09000
      9 H4        -90.4729  -24.6945  -41.5280 H      1 LIG       0.09000
@<TRIPOS>BOND
      1       1       2 1
      2       1       4 2
      3       1       5 1
      4       2       3 1
      5       3       5 1
      6       2       6 1
      7       2       7 1
      8       3       8 1
      9       3       9 1
@<TRIPOS>ALT_TYPE
CGenFF_4.0_ALT_TYPE_SET
CGenFF_4.0 1 CG2O4 2 CG3C41 3 CG3C41 4 OG2D1 5 OG3C51 6 HGA2 7 HGA2 8 HGA2 9 HGA2
@<TRIPOS>MOLECULE
4_lactone
 9 9 0 0 0
****
USER_CHARGES
INVALID_CHARGES
Pose:  66 Cluster:  66 Fr_nu: 372879 TotEn:   -10.39
@<TRIPOS>ATOM
      1 C1        -74.2412  -23.0824  -44.4667 C.2    1 LIG       0.04000
      2 C2        -73.2329  -23.3506  -43.3351 C.3    1 LIG       0.11000
      3 C3        -74.3445  -22.7858  -42.4558 C.3    1 LIG       0.08100
      4 O1        -74.2905  -23.2137  -45.6687 O.2    1 LIG      -0.32000
      5 O2        -75.1878  -22.5884  -43.6243 O.3    1 LIG      -0.27100
      6 H1        -73.0010  -24.4063  -43.1859 H      1 LIG       0.09000
      7 H2        -72.3245  -22.7490  -43.3963 H      1 LIG       0.09000
      8 H3        -74.7931  -23.4894  -41.7491 H      1 LIG       0.09000
      9 H4        -74.1177  -21.8384  -41.9593 H      1 LIG       0.09000
@<TRIPOS>BOND
      1       1       2 1
      2       1       4 2
      3       1       5 1
      4       2       3 1
      5       3       5 1
      6       2       6 1
      7       2       7 1
      8       3       8 1
      9       3       9 1
@<TRIPOS>ALT_TYPE
CGenFF_4.0_ALT_TYPE_SET
CGenFF_4.0 1 CG2O4 2 CG3C41 3 CG3C41 4 OG2D1 5 OG3C51 6 HGA2 7 HGA2 8 HGA2 9 HGA2
@<TRIPOS>MOLECULE
4_lactone
 9 9 0 0 0
****
USER_CHARGES
INVALID_CHARGES
Pose:  67 Cluster:  67 Fr_nu: 6058354 TotEn:   -10.17
@<TRIPOS>ATOM
      1 C1        -87.1009  -34.7097  -34.9062 C.2    1 LIG       0.04000
      2 C2        -88.0670  -35.6415  -34.1529 C.3    1 LIG       0.11000
      3 C3        -87.9016  -36.5168  -35.3916 C.3    1 LIG       0.08100
      4 O1        -86.5690  -33.6382  -34.7234 O.2    1 LIG      -0.32000
      5 O2        -87.0004  -35.5383  -35.9799 O.3    1 LIG      -0.27100
      6 H1        -87.6604  -36.0501  -33.2265 H      1 LIG       0.09000
      7 H2        -89.0620  -35.2208  -33.9987 H      1 LIG       0.09000
      8 H3        -87.4043  -37.4771  -35.2301 H      1 LIG       0.09000
      9 H4        -88.8013  -36.6501  -35.9985 H      1 LIG       0.09000
@<TRIPOS>BOND
      1       1       2 1
      2       1       4 2
      3       1       5 1
      4       2       3 1
      5       3       5 1
      6       2       6 1
      7       2       7 1
      8       3       8 1
      9       3       9 1
@<TRIPOS>ALT_TYPE
CGenFF_4.0_ALT_TYPE_SET
CGenFF_4.0 1 CG2O4 2 CG3C41 3 CG3C41 4 OG2D1 5 OG3C51 6 HGA2 7 HGA2 8 HGA2 9 HGA2
@<TRIPOS>MOLECULE
4_lactone
 9 9 0 0 0
****
USER_CHARGES
INVALID_CHARGES
Pose:  68 Cluster:  68 Fr_nu: 6116490 TotEn:   -10.12
@<TRIPOS>ATOM
      1 C1        -44.1596   -5.1200  -30.4983 C.2    1 LIG       0.04000
      2 C2        -42.9959   -5.8712  -29.8269 C.3    1 LIG       0.11000
      3 C3        -44.1235   -6.6605  -29.1686 C.3    1 LIG       0.08100
      4 O1        -44.3005   -4.2110  -31.2845 O.2    1 LIG      -0.32000
      5 O2        -45.1134   -5.8627  -29.8751 O.3    1 LIG      -0.27100
      6 H1        -42.3679   -6.4317  -30.5211 H      1 LIG       0.09000
      7 H2        -42.3949   -5.2540  -29.1571 H      1 LIG       0.09000
      8 H3        -44.1858   -7.7168  -29.4440 H      1 LIG       0.09000
      9 H4        -44.2115   -6.5426  -28.0850 H      1 LIG       0.09000
@<TRIPOS>BOND
      1       1       2 1
      2       1       4 2
      3       1       5 1
      4       2       3 1
      5       3       5 1
      6       2       6 1
      7       2       7 1
      8       3       8 1
      9       3       9 1
@<TRIPOS>ALT_TYPE
CGenFF_4.0_ALT_TYPE_SET
CGenFF_4.0 1 CG2O4 2 CG3C41 3 CG3C41 4 OG2D1 5 OG3C51 6 HGA2 7 HGA2 8 HGA2 9 HGA2
@<TRIPOS>MOLECULE
4_lactone
 9 9 0 0 0
****
USER_CHARGES
INVALID_CHARGES
Pose:  69 Cluster:  69 Fr_nu: 7365471 TotEn:   -10.08
@<TRIPOS>ATOM
      1 C1        -89.3895  -24.9312  -40.9416 C.2    1 LIG       0.04000
      2 C2        -90.5657  -25.9236  -40.9707 C.3    1 LIG       0.11000
      3 C3        -89.7969  -26.5208  -42.1455 C.3    1 LIG       0.08100
      4 O1        -89.0474  -23.9705  -40.2901 O.2    1 LIG      -0.32000
      5 O2        -88.7583  -25.5136  -41.9962 O.3    1 LIG      -0.27100
      6 H1        -90.6389  -26.5538  -40.0831 H      1 LIG       0.09000
      7 H2        -91.5267  -25.4680  -41.2149 H      1 LIG       0.09000
      8 H3        -89.4051  -27.5299  -41.9913 H      1 LIG       0.09000
      9 H4        -90.2907  -26.4476  -43.1184 H      1 LIG       0.09000
@<TRIPOS>BOND
      1       1       2 1
      2       1       4 2
      3       1       5 1
      4       2       3 1
      5       3       5 1
      6       2       6 1
      7       2       7 1
      8       3       8 1
      9       3       9 1
@<TRIPOS>ALT_TYPE
CGenFF_4.0_ALT_TYPE_SET
CGenFF_4.0 1 CG2O4 2 CG3C41 3 CG3C41 4 OG2D1 5 OG3C51 6 HGA2 7 HGA2 8 HGA2 9 HGA2
@<TRIPOS>MOLECULE
4_lactone
 9 9 0 0 0
****
USER_CHARGES
INVALID_CHARGES
Pose:  70 Cluster:  70 Fr_nu:  24671 TotEn:    -9.08
@<TRIPOS>ATOM
      1 C1        -46.9062   -8.6354  -37.1499 C.2    1 LIG       0.04000
      2 C2        -46.5845   -9.2429  -38.5271 C.3    1 LIG       0.11000
      3 C3        -45.4884   -9.9663  -37.7505 C.3    1 LIG       0.08100
      4 O1        -47.7036   -7.8542  -36.6826 O.2    1 LIG      -0.32000
      5 O2        -45.9079   -9.3120  -36.5211 O.3    1 LIG      -0.27100
      6 H1        -47.3760   -9.8763  -38.9305 H      1 LIG       0.09000
      7 H2        -46.2421   -8.5160  -39.2654 H      1 LIG       0.09000
      8 H3        -45.5926  -11.0527  -37.6848 H      1 LIG       0.09000
      9 H4        -44.4634   -9.6967  -38.0195 H      1 LIG       0.09000
@<TRIPOS>BOND
      1       1       2 1
      2       1       4 2
      3       1       5 1
      4       2       3 1
      5       3       5 1
      6       2       6 1
      7       2       7 1
      8       3       8 1
      9       3       9 1
@<TRIPOS>ALT_TYPE
CGenFF_4.0_ALT_TYPE_SET
CGenFF_4.0 1 CG2O4 2 CG3C41 3 CG3C41 4 OG2D1 5 OG3C51 6 HGA2 7 HGA2 8 HGA2 9 HGA2
@<TRIPOS>MOLECULE
4_lactone
 9 9 0 0 0
****
USER_CHARGES
INVALID_CHARGES
Pose:  71 Cluster:  71 Fr_nu: 7103300 TotEn:    -7.86
@<TRIPOS>ATOM
      1 C1        -40.9775   -9.6611  -45.9635 C.2    1 LIG       0.04000
      2 C2        -40.7210  -11.1726  -46.1005 C.3    1 LIG       0.11000
      3 C3        -40.1491  -11.0196  -44.6943 C.3    1 LIG       0.08100
      4 O1        -41.4501   -8.7712  -46.6335 O.2    1 LIG      -0.32000
      5 O2        -40.4517   -9.5970  -44.7109 O.3    1 LIG      -0.27100
      6 H1        -41.6285  -11.7731  -46.1800 H      1 LIG       0.09000
      7 H2        -40.0023  -11.4336  -46.8792 H      1 LIG       0.09000
      8 H3        -40.6951  -11.5387  -43.9018 H      1 LIG       0.09000
      9 H4        -39.0749  -11.2008  -44.5997 H      1 LIG       0.09000
@<TRIPOS>BOND
      1       1       2 1
      2       1       4 2
      3       1       5 1
      4       2       3 1
      5       3       5 1
      6       2       6 1
      7       2       7 1
      8       3       8 1
      9       3       9 1
@<TRIPOS>ALT_TYPE
CGenFF_4.0_ALT_TYPE_SET
CGenFF_4.0 1 CG2O4 2 CG3C41 3 CG3C41 4 OG2D1 5 OG3C51 6 HGA2 7 HGA2 8 HGA2 9 HGA2
@<TRIPOS>MOLECULE
4_lactone
 9 9 0 0 0
****
USER_CHARGES
INVALID_CHARGES
Pose:  72 Cluster:  72 Fr_nu: 7384977 TotEn:    -7.54
@<TRIPOS>ATOM
      1 C1        -40.8755   -9.7835  -45.2554 C.2    1 LIG       0.04000
      2 C2        -40.1176  -10.7554  -44.3334 C.3    1 LIG       0.11000
      3 C3        -40.4694  -11.7714  -45.4159 C.3    1 LIG       0.08100
      4 O1        -41.1740   -8.6108  -45.2648 O.2    1 LIG      -0.32000
      5 O2        -41.1550  -10.7410  -46.1800 O.3    1 LIG      -0.27100
      6 H1        -39.0560  -10.5288  -44.2235 H      1 LIG       0.09000
      7 H2        -40.5931  -10.9115  -43.3637 H      1 LIG       0.09000
      8 H3        -39.6225  -12.1869  -45.9688 H      1 LIG       0.09000
      9 H4        -41.1539  -12.5677  -45.1109 H      1 LIG       0.09000
@<TRIPOS>BOND
      1       1       2 1
      2       1       4 2
      3       1       5 1
      4       2       3 1
      5       3       5 1
      6       2       6 1
      7       2       7 1
      8       3       8 1
      9       3       9 1
@<TRIPOS>ALT_TYPE
CGenFF_4.0_ALT_TYPE_SET
CGenFF_4.0 1 CG2O4 2 CG3C41 3 CG3C41 4 OG2D1 5 OG3C51 6 HGA2 7 HGA2 8 HGA2 9 HGA2
@<TRIPOS>MOLECULE
4_lactone
 9 9 0 0 0
****
USER_CHARGES
INVALID_CHARGES
Pose:  73 Cluster:  73 Fr_nu: 6116379 TotEn:    -4.58
@<TRIPOS>ATOM
      1 C1        -45.3069   -6.3673  -29.1669 C.2    1 LIG       0.04000
      2 C2        -44.3159   -7.4915  -28.8158 C.3    1 LIG       0.11000
      3 C3        -44.8792   -7.3024  -27.4105 C.3    1 LIG       0.08100
      4 O1        -45.6404   -5.7455  -30.1500 O.2    1 LIG      -0.32000
      5 O2        -45.7627   -6.2515  -27.8907 O.3    1 LIG      -0.27100
      6 H1        -44.5401   -8.4476  -29.2913 H      1 LIG       0.09000
      7 H2        -43.2677   -7.2183  -28.9475 H      1 LIG       0.09000
      8 H3        -45.4416   -8.1492  -27.0077 H      1 LIG       0.09000
      9 H4        -44.1729   -6.9245  -26.6661 H      1 LIG       0.09000
@<TRIPOS>BOND
      1       1       2 1
      2       1       4 2
      3       1       5 1
      4       2       3 1
      5       3       5 1
      6       2       6 1
      7       2       7 1
      8       3       8 1
      9       3       9 1
@<TRIPOS>ALT_TYPE
CGenFF_4.0_ALT_TYPE_SET
CGenFF_4.0 1 CG2O4 2 CG3C41 3 CG3C41 4 OG2D1 5 OG3C51 6 HGA2 7 HGA2 8 HGA2 9 HGA2
@<TRIPOS>MOLECULE
4_lactone
 9 9 0 0 0
****
USER_CHARGES
INVALID_CHARGES
Pose:  74 Cluster:  74 Fr_nu: 3904681 TotEn:    -3.63
@<TRIPOS>ATOM
      1 C1        -46.2981   -6.4016  -29.1276 C.2    1 LIG       0.04000
      2 C2        -46.9680   -7.1082  -27.9355 C.3    1 LIG       0.11000
      3 C3        -45.5801   -6.9832  -27.3142 C.3    1 LIG       0.08100
      4 O1        -46.6150   -6.0150  -30.2296 O.2    1 LIG      -0.32000
      5 O2        -45.0869   -6.3250  -28.5137 O.3    1 LIG      -0.27100
      6 H1        -47.7556   -6.5242  -27.4567 H      1 LIG       0.09000
      7 H2        -47.3018   -8.1246  -28.1505 H      1 LIG       0.09000
      8 H3        -45.5099   -6.3317  -26.4389 H      1 LIG       0.09000
      9 H4        -45.0589   -7.9268  -27.1305 H      1 LIG       0.09000
@<TRIPOS>BOND
      1       1       2 1
      2       1       4 2
      3       1       5 1
      4       2       3 1
      5       3       5 1
      6       2       6 1
      7       2       7 1
      8       3       8 1
      9       3       9 1
@<TRIPOS>ALT_TYPE
CGenFF_4.0_ALT_TYPE_SET
CGenFF_4.0 1 CG2O4 2 CG3C41 3 CG3C41 4 OG2D1 5 OG3C51 6 HGA2 7 HGA2 8 HGA2 9 HGA2
@<TRIPOS>MOLECULE
pyridine
 11 11 0 0 0
****
USER_CHARGES
INVALID_CHARGES
Pose:   1 Cluster:   1 Fr_nu: 1921738 TotEn:   -16.81
@<TRIPOS>ATOM
      1 C1        -76.1861  -10.8269  -51.2149 C.ar   1 LIG      -0.11300
      2 C2        -77.2028  -11.2769  -52.0497 C.ar   1 LIG      -0.11700
      3 C3        -75.3654   -9.7833  -51.6283 C.ar   1 LIG      -0.11700
      4 C4        -77.3563  -10.6549  -53.2783 C.ar   1 LIG       0.17700
      5 C5        -75.6010   -9.2284  -52.8758 C.ar   1 LIG       0.17700
      6 N1        -76.5788   -9.6387  -53.7145 N.ar   1 LIG      -0.60000
      7 H1        -76.0331  -11.2890  -50.2442 H      1 LIG       0.11500
      8 H2        -77.8547  -12.0885  -51.7481 H      1 LIG       0.11500
      9 H3        -74.5662   -9.4165  -50.9943 H      1 LIG       0.11500
     10 H4        -78.1345  -10.9695  -53.9658 H      1 LIG       0.12400
     11 H5        -74.9887   -8.4126  -53.2458 H      1 LIG       0.12400
@<TRIPOS>BOND
      1       1       2 ar
      2       1       3 ar
      3       2       4 ar
      4       3       5 ar
      5       4       6 ar
      6       5       6 ar
      7       1       7 1
      8       2       8 1
      9       3       9 1
     10       4      10 1
     11       5      11 1
@<TRIPOS>ALT_TYPE
CGenFF_4.0_ALT_TYPE_SET
CGenFF_4.0 1 CG2R61 2 CG2R61 3 CG2R61 4 CG2R61 5 CG2R61 6 NG2R60 7 HGR61 8 HGR61 9 HGR61 10 HGR62 11 HGR62
@<TRIPOS>MOLECULE
pyridine
 11 11 0 0 0
****
USER_CHARGES
INVALID_CHARGES
Pose:   2 Cluster:   2 Fr_nu: 3942362 TotEn:   -15.43
@<TRIPOS>ATOM
      1 C1        -58.9210  -25.0185  -24.9041 C.ar   1 LIG      -0.11300
      2 C2        -58.4387  -24.4779  -23.7174 C.ar   1 LIG      -0.11700
      3 C3        -58.0638  -25.1806  -25.9868 C.ar   1 LIG      -0.11700
      4 C4        -57.1017  -24.1180  -23.6649 C.ar   1 LIG       0.17700
      5 C5        -56.7436  -24.7891  -25.8328 C.ar   1 LIG       0.17700
      6 N1        -56.2386  -24.2601  -24.6957 N.ar   1 LIG      -0.60000
      7 H1        -59.9632  -25.3124  -24.9853 H      1 LIG       0.11500
      8 H2        -59.0885  -24.3427  -22.8607 H      1 LIG       0.11500
      9 H3        -58.4180  -25.5994  -26.9218 H      1 LIG       0.11500
     10 H4        -56.6771  -23.6917  -22.7621 H      1 LIG       0.12400
     11 H5        -56.0343  -24.8937  -26.6472 H      1 LIG       0.12400
@<TRIPOS>BOND
      1       1       2 ar
      2       1       3 ar
      3       2       4 ar
      4       3       5 ar
      5       4       6 ar
      6       5       6 ar
      7       1       7 1
      8       2       8 1
      9       3       9 1
     10       4      10 1
     11       5      11 1
@<TRIPOS>ALT_TYPE
CGenFF_4.0_ALT_TYPE_SET
CGenFF_4.0 1 CG2R61 2 CG2R61 3 CG2R61 4 CG2R61 5 CG2R61 6 NG2R60 7 HGR61 8 HGR61 9 HGR61 10 HGR62 11 HGR62
@<TRIPOS>MOLECULE
pyridine
 11 11 0 0 0
****
USER_CHARGES
INVALID_CHARGES
Pose:   3 Cluster:   3 Fr_nu: 1350347 TotEn:   -13.43
@<TRIPOS>ATOM
      1 C1        -43.1963  -12.6758  -37.2063 C.ar   1 LIG      -0.11300
      2 C2        -42.6418  -11.6301  -36.4768 C.ar   1 LIG      -0.11700
      3 C3        -42.7005  -13.9653  -37.0493 C.ar   1 LIG      -0.11700
      4 C4        -41.6013  -11.9241  -35.6103 C.ar   1 LIG       0.17700
      5 C5        -41.6573  -14.1547  -36.1574 C.ar   1 LIG       0.17700
      6 N1        -41.0929  -13.1638  -35.4312 N.ar   1 LIG      -0.60000
      7 H1        -44.0129  -12.4861  -37.8965 H      1 LIG       0.11500
      8 H2        -43.0124  -10.6172  -36.5828 H      1 LIG       0.11500
      9 H3        -43.1170  -14.7957  -37.6080 H      1 LIG       0.11500
     10 H4        -41.1346  -11.1433  -35.0189 H      1 LIG       0.12400
     11 H5        -41.2338  -15.1411  -35.9987 H      1 LIG       0.12400
@<TRIPOS>BOND
      1       1       2 ar
      2       1       3 ar
      3       2       4 ar
      4       3       5 ar
      5       4       6 ar
      6       5       6 ar
      7       1       7 1
      8       2       8 1
      9       3       9 1
     10       4      10 1
     11       5      11 1
@<TRIPOS>ALT_TYPE
CGenFF_4.0_ALT_TYPE_SET
CGenFF_4.0 1 CG2R61 2 CG2R61 3 CG2R61 4 CG2R61 5 CG2R61 6 NG2R60 7 HGR61 8 HGR61 9 HGR61 10 HGR62 11 HGR62
@<TRIPOS>MOLECULE
pyridine
 11 11 0 0 0
****
USER_CHARGES
INVALID_CHARGES
Pose:   4 Cluster:   4 Fr_nu: 3607535 TotEn:   -12.94
@<TRIPOS>ATOM
      1 C1        -48.3870  -19.1943  -30.6401 C.ar   1 LIG      -0.11300
      2 C2        -47.2967  -18.3462  -30.4813 C.ar   1 LIG      -0.11700
      3 C3        -48.2870  -20.2959  -31.4826 C.ar   1 LIG      -0.11700
      4 C4        -46.1382  -18.6412  -31.1818 C.ar   1 LIG       0.17700
      5 C5        -47.0843  -20.5034  -32.1385 C.ar   1 LIG       0.17700
      6 N1        -46.0034  -19.7017  -32.0093 N.ar   1 LIG      -0.60000
      7 H1        -49.3132  -18.9967  -30.1088 H      1 LIG       0.11500
      8 H2        -47.3518  -17.4820  -29.8297 H      1 LIG       0.11500
      9 H3        -49.1243  -20.9702  -31.6220 H      1 LIG       0.11500
     10 H4        -45.2600  -18.0104  -31.0922 H      1 LIG       0.12400
     11 H5        -46.9546  -21.3478  -32.8075 H      1 LIG       0.12400
@<TRIPOS>BOND
      1       1       2 ar
      2       1       3 ar
      3       2       4 ar
      4       3       5 ar
      5       4       6 ar
      6       5       6 ar
      7       1       7 1
      8       2       8 1
      9       3       9 1
     10       4      10 1
     11       5      11 1
@<TRIPOS>ALT_TYPE
CGenFF_4.0_ALT_TYPE_SET
CGenFF_4.0 1 CG2R61 2 CG2R61 3 CG2R61 4 CG2R61 5 CG2R61 6 NG2R60 7 HGR61 8 HGR61 9 HGR61 10 HGR62 11 HGR62
@<TRIPOS>MOLECULE
pyridine
 11 11 0 0 0
****
USER_CHARGES
INVALID_CHARGES
Pose:   5 Cluster:   5 Fr_nu:  53342 TotEn:   -12.83
@<TRIPOS>ATOM
      1 C1        -40.2590  -12.3591  -36.6126 C.ar   1 LIG      -0.11300
      2 C2        -39.8452  -13.6326  -36.2381 C.ar   1 LIG      -0.11700
      3 C3        -41.4523  -11.8475  -36.1150 C.ar   1 LIG      -0.11700
      4 C4        -40.6543  -14.3483  -35.3703 C.ar   1 LIG       0.17700
      5 C5        -42.1895  -12.6432  -35.2530 C.ar   1 LIG       0.17700
      6 N1        -41.8199  -13.8849  -34.8664 N.ar   1 LIG      -0.60000
      7 H1        -39.6530  -11.7668  -37.2916 H      1 LIG       0.11500
      8 H2        -38.9188  -14.0515  -36.6132 H      1 LIG       0.11500
      9 H3        -41.7948  -10.8575  -36.3938 H      1 LIG       0.11500
     10 H4        -40.3759  -15.3463  -35.0483 H      1 LIG       0.12400
     11 H5        -43.1280  -12.2913  -34.8374 H      1 LIG       0.12400
@<TRIPOS>BOND
      1       1       2 ar
      2       1       3 ar
      3       2       4 ar
      4       3       5 ar
      5       4       6 ar
      6       5       6 ar
      7       1       7 1
      8       2       8 1
      9       3       9 1
     10       4      10 1
     11       5      11 1
@<TRIPOS>ALT_TYPE
CGenFF_4.0_ALT_TYPE_SET
CGenFF_4.0 1 CG2R61 2 CG2R61 3 CG2R61 4 CG2R61 5 CG2R61 6 NG2R60 7 HGR61 8 HGR61 9 HGR61 10 HGR62 11 HGR62
@<TRIPOS>MOLECULE
pyridine
 11 11 0 0 0
****
USER_CHARGES
INVALID_CHARGES
Pose:   6 Cluster:   6 Fr_nu: 438631 TotEn:   -12.72
@<TRIPOS>ATOM
      1 C1        -61.1627    2.7429  -43.3894 C.ar   1 LIG      -0.11300
      2 C2        -60.6667    2.6213  -44.6826 C.ar   1 LIG      -0.11700
      3 C3        -60.2811    2.8214  -42.3171 C.ar   1 LIG      -0.11700
      4 C4        -59.2917    2.5828  -44.8488 C.ar   1 LIG       0.17700
      5 C5        -58.9233    2.7737  -42.5892 C.ar   1 LIG       0.17700
      6 N1        -58.4040    2.6560  -43.8319 N.ar   1 LIG      -0.60000
      7 H1        -62.2344    2.7759  -43.2174 H      1 LIG       0.11500
      8 H2        -61.3351    2.5588  -45.5334 H      1 LIG       0.11500
      9 H3        -60.6452    2.9161  -41.3004 H      1 LIG       0.11500
     10 H4        -58.8550    2.4884  -45.8375 H      1 LIG       0.12400
     11 H5        -58.1936    2.8302  -41.7881 H      1 LIG       0.12400
@<TRIPOS>BOND
      1       1       2 ar
      2       1       3 ar
      3       2       4 ar
      4       3       5 ar
      5       4       6 ar
      6       5       6 ar
      7       1       7 1
      8       2       8 1
      9       3       9 1
     10       4      10 1
     11       5      11 1
@<TRIPOS>ALT_TYPE
CGenFF_4.0_ALT_TYPE_SET
CGenFF_4.0 1 CG2R61 2 CG2R61 3 CG2R61 4 CG2R61 5 CG2R61 6 NG2R60 7 HGR61 8 HGR61 9 HGR61 10 HGR62 11 HGR62
@<TRIPOS>MOLECULE
pyridine
 11 11 0 0 0
****
USER_CHARGES
INVALID_CHARGES
Pose:   7 Cluster:   7 Fr_nu: 1717753 TotEn:   -12.47
@<TRIPOS>ATOM
      1 C1        -37.9061  -16.3174  -33.3805 C.ar   1 LIG      -0.11300
      2 C2        -37.6403  -17.4860  -32.6757 C.ar   1 LIG      -0.11700
      3 C3        -39.1830  -16.0891  -33.8811 C.ar   1 LIG      -0.11700
      4 C4        -38.6777  -18.3876  -32.5001 C.ar   1 LIG       0.17700
      5 C5        -40.1512  -17.0533  -33.6518 C.ar   1 LIG       0.17700
      6 N1        -39.9308  -18.2008  -32.9717 N.ar   1 LIG      -0.60000
      7 H1        -37.1193  -15.5861  -33.5400 H      1 LIG       0.11500
      8 H2        -36.6527  -17.6848  -32.2762 H      1 LIG       0.11500
      9 H3        -39.4129  -15.1854  -34.4340 H      1 LIG       0.11500
     10 H4        -38.5214  -19.3142  -31.9578 H      1 LIG       0.12400
     11 H5        -41.1631  -16.9240  -34.0218 H      1 LIG       0.12400
@<TRIPOS>BOND
      1       1       2 ar
      2       1       3 ar
      3       2       4 ar
      4       3       5 ar
      5       4       6 ar
      6       5       6 ar
      7       1       7 1
      8       2       8 1
      9       3       9 1
     10       4      10 1
     11       5      11 1
@<TRIPOS>ALT_TYPE
CGenFF_4.0_ALT_TYPE_SET
CGenFF_4.0 1 CG2R61 2 CG2R61 3 CG2R61 4 CG2R61 5 CG2R61 6 NG2R60 7 HGR61 8 HGR61 9 HGR61 10 HGR62 11 HGR62
@<TRIPOS>MOLECULE
pyridine
 11 11 0 0 0
****
USER_CHARGES
INVALID_CHARGES
Pose:   8 Cluster:   8 Fr_nu: 771747 TotEn:   -12.43
@<TRIPOS>ATOM
      1 C1        -59.9878   -4.4064  -19.7456 C.ar   1 LIG      -0.11300
      2 C2        -59.3887   -3.3146  -19.1274 C.ar   1 LIG      -0.11700
      3 C3        -59.5134   -4.8487  -20.9755 C.ar   1 LIG      -0.11700
      4 C4        -58.3268   -2.7044  -19.7755 C.ar   1 LIG       0.17700
      5 C5        -58.4462   -4.1697  -21.5410 C.ar   1 LIG       0.17700
      6 N1        -57.8384   -3.1052  -20.9707 N.ar   1 LIG      -0.60000
      7 H1        -60.8232   -4.9114  -19.2700 H      1 LIG       0.11500
      8 H2        -59.7414   -2.9528  -18.1687 H      1 LIG       0.11500
      9 H3        -59.9654   -5.6974  -21.4760 H      1 LIG       0.11500
     10 H4        -57.8258   -1.8489  -19.3349 H      1 LIG       0.12400
     11 H5        -58.0389   -4.4740  -22.4996 H      1 LIG       0.12400
@<TRIPOS>BOND
      1       1       2 ar
      2       1       3 ar
      3       2       4 ar
      4       3       5 ar
      5       4       6 ar
      6       5       6 ar
      7       1       7 1
      8       2       8 1
      9       3       9 1
     10       4      10 1
     11       5      11 1
@<TRIPOS>ALT_TYPE
CGenFF_4.0_ALT_TYPE_SET
CGenFF_4.0 1 CG2R61 2 CG2R61 3 CG2R61 4 CG2R61 5 CG2R61 6 NG2R60 7 HGR61 8 HGR61 9 HGR61 10 HGR62 11 HGR62
@<TRIPOS>MOLECULE
pyridine
 11 11 0 0 0
****
USER_CHARGES
INVALID_CHARGES
Pose:   9 Cluster:   9 Fr_nu: 206360 TotEn:   -12.24
@<TRIPOS>ATOM
      1 C1        -49.3434  -11.6749  -42.8200 C.ar   1 LIG      -0.11300
      2 C2        -49.7334  -12.7774  -42.0679 C.ar   1 LIG      -0.11700
      3 C3        -48.1020  -11.0905  -42.5947 C.ar   1 LIG      -0.11700
      4 C4        -48.8525  -13.2535  -41.1102 C.ar   1 LIG       0.17700
      5 C5        -47.2943  -11.6420  -41.6133 C.ar   1 LIG       0.17700
      6 N1        -47.6387  -12.7123  -40.8626 N.ar   1 LIG      -0.60000
      7 H1        -50.0060  -11.2714  -43.5798 H      1 LIG       0.11500
      8 H2        -50.6961  -13.2492  -42.2264 H      1 LIG       0.11500
      9 H3        -47.7774  -10.2301  -43.1687 H      1 LIG       0.11500
     10 H4        -49.1100  -14.1109  -40.4972 H      1 LIG       0.12400
     11 H5        -46.3168  -11.2232  -41.3978 H      1 LIG       0.12400
@<TRIPOS>BOND
      1       1       2 ar
      2       1       3 ar
      3       2       4 ar
      4       3       5 ar
      5       4       6 ar
      6       5       6 ar
      7       1       7 1
      8       2       8 1
      9       3       9 1
     10       4      10 1
     11       5      11 1
@<TRIPOS>ALT_TYPE
CGenFF_4.0_ALT_TYPE_SET
CGenFF_4.0 1 CG2R61 2 CG2R61 3 CG2R61 4 CG2R61 5 CG2R61 6 NG2R60 7 HGR61 8 HGR61 9 HGR61 10 HGR62 11 HGR62
@<TRIPOS>MOLECULE
pyridine
 11 11 0 0 0
****
USER_CHARGES
INVALID_CHARGES
Pose:  10 Cluster:  10 Fr_nu: 574455 TotEn:   -11.95
@<TRIPOS>ATOM
      1 C1        -49.3960  -12.7968  -41.3148 C.ar   1 LIG      -0.11300
      2 C2        -48.8280  -14.0353  -41.0378 C.ar   1 LIG      -0.11700
      3 C3        -48.6014  -11.7690  -41.8103 C.ar   1 LIG      -0.11700
      4 C4        -47.4716  -14.1937  -41.2717 C.ar   1 LIG       0.17700
      5 C5        -47.2550  -12.0287  -42.0094 C.ar   1 LIG       0.17700
      6 N1        -46.6675  -13.2189  -41.7520 N.ar   1 LIG      -0.60000
      7 H1        -50.4557  -12.6326  -41.1442 H      1 LIG       0.11500
      8 H2        -49.4281  -14.8509  -40.6513 H      1 LIG       0.11500
      9 H3        -49.0225  -10.7952  -42.0328 H      1 LIG       0.11500
     10 H4        -46.9811  -15.1405  -41.0714 H      1 LIG       0.12400
     11 H5        -46.5916  -11.2607  -42.3934 H      1 LIG       0.12400
@<TRIPOS>BOND
      1       1       2 ar
      2       1       3 ar
      3       2       4 ar
      4       3       5 ar
      5       4       6 ar
      6       5       6 ar
      7       1       7 1
      8       2       8 1
      9       3       9 1
     10       4      10 1
     11       5      11 1
@<TRIPOS>ALT_TYPE
CGenFF_4.0_ALT_TYPE_SET
CGenFF_4.0 1 CG2R61 2 CG2R61 3 CG2R61 4 CG2R61 5 CG2R61 6 NG2R60 7 HGR61 8 HGR61 9 HGR61 10 HGR62 11 HGR62
@<TRIPOS>MOLECULE
pyridine
 11 11 0 0 0
****
USER_CHARGES
INVALID_CHARGES
Pose:  11 Cluster:  11 Fr_nu: 521865 TotEn:   -11.92
@<TRIPOS>ATOM
      1 C1        -69.0499   -1.2296  -29.5283 C.ar   1 LIG      -0.11300
      2 C2        -67.7356   -0.8636  -29.2603 C.ar   1 LIG      -0.11700
      3 C3        -69.4556   -2.5434  -29.3221 C.ar   1 LIG      -0.11700
      4 C4        -66.8728   -1.8412  -28.7915 C.ar   1 LIG       0.17700
      5 C5        -68.5159   -3.4459  -28.8508 C.ar   1 LIG       0.17700
      6 N1        -67.2303   -3.1275  -28.5791 N.ar   1 LIG      -0.60000
      7 H1        -69.7565   -0.4924  -29.8978 H      1 LIG       0.11500
      8 H2        -67.3972    0.1546  -29.4133 H      1 LIG       0.11500
      9 H3        -70.4751   -2.8514  -29.5247 H      1 LIG       0.11500
     10 H4        -65.8374   -1.6063  -28.5679 H      1 LIG       0.12400
     11 H5        -68.7811   -4.4831  -28.6740 H      1 LIG       0.12400
@<TRIPOS>BOND
      1       1       2 ar
      2       1       3 ar
      3       2       4 ar
      4       3       5 ar
      5       4       6 ar
      6       5       6 ar
      7       1       7 1
      8       2       8 1
      9       3       9 1
     10       4      10 1
     11       5      11 1
@<TRIPOS>ALT_TYPE
CGenFF_4.0_ALT_TYPE_SET
CGenFF_4.0 1 CG2R61 2 CG2R61 3 CG2R61 4 CG2R61 5 CG2R61 6 NG2R60 7 HGR61 8 HGR61 9 HGR61 10 HGR62 11 HGR62
@<TRIPOS>MOLECULE
pyridine
 11 11 0 0 0
****
USER_CHARGES
INVALID_CHARGES
Pose:  12 Cluster:  12 Fr_nu:  67125 TotEn:   -11.68
@<TRIPOS>ATOM
      1 C1        -50.0692  -12.1818  -42.9972 C.ar   1 LIG      -0.11300
      2 C2        -49.3474  -13.0450  -43.8139 C.ar   1 LIG      -0.11700
      3 C3        -49.4123  -11.4551  -42.0105 C.ar   1 LIG      -0.11700
      4 C4        -47.9813  -13.1450  -43.6049 C.ar   1 LIG       0.17700
      5 C5        -48.0434  -11.6264  -41.8821 C.ar   1 LIG       0.17700
      6 N1        -47.3083  -12.4555  -42.6566 N.ar   1 LIG      -0.60000
      7 H1        -51.1419  -12.0761  -43.1291 H      1 LIG       0.11500
      8 H2        -49.8383  -13.6211  -44.5895 H      1 LIG       0.11500
      9 H3        -49.9548  -10.7766  -41.3620 H      1 LIG       0.11500
     10 H4        -47.3736  -13.8048  -44.2153 H      1 LIG       0.12400
     11 H5        -47.4836  -11.0835  -41.1275 H      1 LIG       0.12400
@<TRIPOS>BOND
      1       1       2 ar
      2       1       3 ar
      3       2       4 ar
      4       3       5 ar
      5       4       6 ar
      6       5       6 ar
      7       1       7 1
      8       2       8 1
      9       3       9 1
     10       4      10 1
     11       5      11 1
@<TRIPOS>ALT_TYPE
CGenFF_4.0_ALT_TYPE_SET
CGenFF_4.0 1 CG2R61 2 CG2R61 3 CG2R61 4 CG2R61 5 CG2R61 6 NG2R60 7 HGR61 8 HGR61 9 HGR61 10 HGR62 11 HGR62
@<TRIPOS>MOLECULE
pyridine
 11 11 0 0 0
****
USER_CHARGES
INVALID_CHARGES
Pose:  13 Cluster:  13 Fr_nu: 614298 TotEn:   -11.64
@<TRIPOS>ATOM
      1 C1        -48.3827  -11.1971  -42.7737 C.ar   1 LIG      -0.11300
      2 C2        -47.4604  -12.1934  -42.4740 C.ar   1 LIG      -0.11700
      3 C3        -49.7252  -11.3842  -42.4637 C.ar   1 LIG      -0.11700
      4 C4        -47.9276  -13.3491  -41.8691 C.ar   1 LIG       0.17700
      5 C5        -50.0911  -12.5762  -41.8595 C.ar   1 LIG       0.17700
      6 N1        -49.2238  -13.5670  -41.5531 N.ar   1 LIG      -0.60000
      7 H1        -48.0560  -10.2768  -43.2485 H      1 LIG       0.11500
      8 H2        -46.4090  -12.0692  -42.7062 H      1 LIG       0.11500
      9 H3        -50.4618  -10.6214  -42.6886 H      1 LIG       0.11500
     10 H4        -47.2481  -14.1560  -41.6155 H      1 LIG       0.12400
     11 H5        -51.1258  -12.7720  -41.5980 H      1 LIG       0.12400
@<TRIPOS>BOND
      1       1       2 ar
      2       1       3 ar
      3       2       4 ar
      4       3       5 ar
      5       4       6 ar
      6       5       6 ar
      7       1       7 1
      8       2       8 1
      9       3       9 1
     10       4      10 1
     11       5      11 1
@<TRIPOS>ALT_TYPE
CGenFF_4.0_ALT_TYPE_SET
CGenFF_4.0 1 CG2R61 2 CG2R61 3 CG2R61 4 CG2R61 5 CG2R61 6 NG2R60 7 HGR61 8 HGR61 9 HGR61 10 HGR62 11 HGR62
@<TRIPOS>MOLECULE
pyridine
 11 11 0 0 0
****
USER_CHARGES
INVALID_CHARGES
Pose:  14 Cluster:  14 Fr_nu: 3200953 TotEn:   -11.57
@<TRIPOS>ATOM
      1 C1        -41.4049  -12.7098  -36.4716 C.ar   1 LIG      -0.11300
      2 C2        -42.1568  -13.3679  -35.5049 C.ar   1 LIG      -0.11700
      3 C3        -40.0359  -12.9386  -36.5544 C.ar   1 LIG      -0.11700
      4 C4        -41.4975  -14.2379  -34.6515 C.ar   1 LIG       0.17700
      5 C5        -39.4714  -13.8276  -35.6540 C.ar   1 LIG       0.17700
      6 N1        -40.1694  -14.4856  -34.7013 N.ar   1 LIG      -0.60000
      7 H1        -41.8847  -12.0194  -37.1588 H      1 LIG       0.11500
      8 H2        -43.2251  -13.2053  -35.4221 H      1 LIG       0.11500
      9 H3        -39.4298  -12.4363  -37.2998 H      1 LIG       0.11500
     10 H4        -42.0392  -14.7753  -33.8802 H      1 LIG       0.12400
     11 H5        -38.4077  -14.0405  -35.6758 H      1 LIG       0.12400
@<TRIPOS>BOND
      1       1       2 ar
      2       1       3 ar
      3       2       4 ar
      4       3       5 ar
      5       4       6 ar
      6       5       6 ar
      7       1       7 1
      8       2       8 1
      9       3       9 1
     10       4      10 1
     11       5      11 1
@<TRIPOS>ALT_TYPE
CGenFF_4.0_ALT_TYPE_SET
CGenFF_4.0 1 CG2R61 2 CG2R61 3 CG2R61 4 CG2R61 5 CG2R61 6 NG2R60 7 HGR61 8 HGR61 9 HGR61 10 HGR62 11 HGR62
@<TRIPOS>MOLECULE
pyridine
 11 11 0 0 0
****
USER_CHARGES
INVALID_CHARGES
Pose:  15 Cluster:  15 Fr_nu: 132432 TotEn:   -11.54
@<TRIPOS>ATOM
      1 C1        -70.9103    2.6203  -49.3564 C.ar   1 LIG      -0.11300
      2 C2        -70.4197    3.1477  -48.1672 C.ar   1 LIG      -0.11700
      3 C3        -71.3211    3.4758  -50.3726 C.ar   1 LIG      -0.11700
      4 C4        -70.3607    4.5266  -48.0447 C.ar   1 LIG       0.17700
      5 C5        -71.2220    4.8400  -50.1514 C.ar   1 LIG       0.17700
      6 N1        -70.7507    5.3894  -49.0096 N.ar   1 LIG      -0.60000
      7 H1        -70.9730    1.5446  -49.4908 H      1 LIG       0.11500
      8 H2        -70.0935    2.5000  -47.3617 H      1 LIG       0.11500
      9 H3        -71.7073    3.0870  -51.3080 H      1 LIG       0.11500
     10 H4        -69.9861    4.9872  -47.1366 H      1 LIG       0.12400
     11 H5        -71.5299    5.5502  -50.9118 H      1 LIG       0.12400
@<TRIPOS>BOND
      1       1       2 ar
      2       1       3 ar
      3       2       4 ar
      4       3       5 ar
      5       4       6 ar
      6       5       6 ar
      7       1       7 1
      8       2       8 1
      9       3       9 1
     10       4      10 1
     11       5      11 1
@<TRIPOS>ALT_TYPE
CGenFF_4.0_ALT_TYPE_SET
CGenFF_4.0 1 CG2R61 2 CG2R61 3 CG2R61 4 CG2R61 5 CG2R61 6 NG2R60 7 HGR61 8 HGR61 9 HGR61 10 HGR62 11 HGR62
@<TRIPOS>MOLECULE
pyridine
 11 11 0 0 0
****
USER_CHARGES
INVALID_CHARGES
Pose:  16 Cluster:  16 Fr_nu: 2158320 TotEn:   -11.33
@<TRIPOS>ATOM
      1 C1        -42.1824  -14.0350  -36.9226 C.ar   1 LIG      -0.11300
      2 C2        -41.3822  -15.1159  -36.5697 C.ar   1 LIG      -0.11700
      3 C3        -41.9781  -12.7994  -36.3184 C.ar   1 LIG      -0.11700
      4 C4        -40.3994  -14.9109  -35.6148 C.ar   1 LIG       0.17700
      5 C5        -40.9688  -12.6981  -35.3746 C.ar   1 LIG       0.17700
      6 N1        -40.1713  -13.7257  -35.0059 N.ar   1 LIG      -0.60000
      7 H1        -42.9641  -14.1554  -37.6666 H      1 LIG       0.11500
      8 H2        -41.5232  -16.0880  -37.0277 H      1 LIG       0.11500
      9 H3        -42.5901  -11.9430  -36.5776 H      1 LIG       0.11500
     10 H4        -39.7493  -15.7224  -35.3049 H      1 LIG       0.12400
     11 H5        -40.7690  -11.7567  -34.8734 H      1 LIG       0.12400
@<TRIPOS>BOND
      1       1       2 ar
      2       1       3 ar
      3       2       4 ar
      4       3       5 ar
      5       4       6 ar
      6       5       6 ar
      7       1       7 1
      8       2       8 1
      9       3       9 1
     10       4      10 1
     11       5      11 1
@<TRIPOS>ALT_TYPE
CGenFF_4.0_ALT_TYPE_SET
CGenFF_4.0 1 CG2R61 2 CG2R61 3 CG2R61 4 CG2R61 5 CG2R61 6 NG2R60 7 HGR61 8 HGR61 9 HGR61 10 HGR62 11 HGR62
@<TRIPOS>MOLECULE
pyridine
 11 11 0 0 0
****
USER_CHARGES
INVALID_CHARGES
Pose:  17 Cluster:  17 Fr_nu: 643103 TotEn:   -11.14
@<TRIPOS>ATOM
      1 C1        -79.2850  -20.2967  -30.3598 C.ar   1 LIG      -0.11300
      2 C2        -79.2996  -21.1476  -31.4593 C.ar   1 LIG      -0.11700
      3 C3        -80.0539  -19.1383  -30.3740 C.ar   1 LIG      -0.11700
      4 C4        -80.0935  -20.7978  -32.5397 C.ar   1 LIG       0.17700
      5 C5        -80.8138  -18.8782  -31.5030 C.ar   1 LIG       0.17700
      6 N1        -80.8536  -19.6810  -32.5901 N.ar   1 LIG      -0.60000
      7 H1        -78.6750  -20.5355  -29.4938 H      1 LIG       0.11500
      8 H2        -78.7086  -22.0560  -31.4702 H      1 LIG       0.11500
      9 H3        -80.0576  -18.4601  -29.5283 H      1 LIG       0.11500
     10 H4        -80.1391  -21.4280  -33.4216 H      1 LIG       0.12400
     11 H5        -81.4305  -17.9876  -31.5648 H      1 LIG       0.12400
@<TRIPOS>BOND
      1       1       2 ar
      2       1       3 ar
      3       2       4 ar
      4       3       5 ar
      5       4       6 ar
      6       5       6 ar
      7       1       7 1
[truncated: 3,748,433 more chars]
