# Supplementary material for: The pocketome of G-protein-coupled receptors reveals previously untargeted allosteric sites
Source: Nat Commun. 2022 May 10;13:2567. doi: 10.1038/s41467-022-29609-6 (PMC9091257; doi:10.1038/s41467-022-29609-6)
Supplement: Supplementary file 4 — Supplementary Data 1 [file 41467_2022_29609_MOESM4_ESM.zip › docking_files/4bvn/rec.mol2]

@<TRIPOS>MOLECULE
4bvn_align.pdb
4730 4785 289 0 0
PROTEIN
NO_CHARGES


@<TRIPOS>ATOM
      1 N         -87.9730  -35.7650  -41.1530 N.4       1 LEU   -0.2700
      2 CA        -86.5930  -35.6480  -41.6230 C.3       1 LEU    0.0900
      3 CAY       -89.7380  -35.4590  -39.5190 C.3       1 LEU    0.0900
      4 C         -86.0970  -34.2180  -41.7500 C.2       1 LEU    0.0900
      5 O         -84.9220  -33.9170  -41.5460 O.2       1 LEU    0.5100
      6 CB        -86.4250  -36.3490  -42.9800 C.3       1 LEU   -0.5100
      7 CG        -84.9660  -36.5230  -43.4420 C.3       1 LEU   -0.4700
      8 CD1       -84.1060  -37.1860  -42.3550 C.3       1 LEU    0.3100
      9 CD2       -84.9220  -37.3250  -44.7440 C.3       1 LEU    0.0700
     10 CY        -88.3250  -35.3400  -39.9510 C.2       1 LEU    0.0900
     11 OY        -87.4540  -34.8670  -39.2580 O.2       1 LEU   -0.1800
     12 HN        -88.6230  -36.1790  -41.7850 H         1 LEU    0.0900
     13 HA        -85.9480  -36.1020  -40.8840 H         1 LEU    0.0900
     14 HB1       -86.9630  -35.7530  -43.7460 H         1 LEU   -0.0900
     15 HB2       -86.8900  -37.3540  -42.9110 H         1 LEU    0.0900
     16 HG        -84.5400  -35.5270  -43.6840 H         1 LEU   -0.2700
     17 HD11      -84.6080  -38.1040  -41.9780 H         1 LEU    0.0900
     18 HD12      -83.9640  -36.4850  -41.5050 H         1 LEU    0.0900
     19 HD13      -83.1170  -37.4700  -42.7750 H         1 LEU    0.0900
     20 HD21      -85.4900  -36.7940  -45.5380 H         1 LEU   -0.2700
     21 HD22      -85.3810  -38.3250  -44.5880 H         1 LEU    0.0900
     22 HD23      -83.8700  -37.4440  -45.0790 H         1 LEU    0.0900
     23 HY1       -90.3320  -34.6290  -39.9600 H         1 LEU    0.0900
     24 HY2       -89.7990  -35.3960  -38.4120 H         1 LEU    0.5100
     25 HY3       -90.1560  -36.4270  -39.8680 H         1 LEU   -0.5100
     26 N         -87.0190  -33.2780  -42.0420 N.am      2 SER   -0.4700
     27 CA        -86.7230  -31.8470  -41.9540 C.3       2 SER    0.3100
     28 C         -86.5920  -31.4320  -40.4880 C.2       2 SER    0.0700
     29 O         -85.8860  -30.4730  -40.1700 O.2       2 SER    0.0900
     30 CB        -87.8100  -31.0100  -42.6380 C.3       2 SER    0.0500
     31 OG        -88.9550  -30.8660  -41.8100 O.3       2 SER    0.0900
     32 HN        -87.9440  -33.5160  -42.3310 H         2 SER    0.0900
     33 HA        -85.7680  -31.6760  -42.4290 H         2 SER   -0.6600
     34 HB1       -88.1180  -31.5060  -43.5820 H         2 SER    0.4300
     35 HB2       -87.4100  -29.9990  -42.8640 H         2 SER    0.5100
     36 HG1       -88.7410  -30.1720  -41.1830 H         2 SER   -0.5100
     37 N         -87.2800  -32.1660  -39.6030 N.am      3 GLN   -0.4700
     38 CA        -87.2050  -31.9440  -38.1620 C.3       3 GLN    0.3100
     39 C         -85.8520  -32.3720  -37.5840 C.2       3 GLN    0.0700
     40 O         -85.3480  -31.7460  -36.6590 O.2       3 GLN    0.0900
     41 CB        -88.3540  -32.6820  -37.4480 C.3       3 GLN   -0.1800
     42 CG        -88.4070  -32.5300  -35.9230 C.3       3 GLN    0.0900
     43 CD        -88.8760  -31.1560  -35.4520 C.2       3 GLN    0.0900
     44 NE2       -89.9570  -31.1380  -34.6680 N.am      3 GLN   -0.1800
     45 OE1       -88.2680  -30.1300  -35.7640 O.2       3 GLN    0.0900
     46 HN        -87.8830  -32.9050  -39.8930 H         3 GLN    0.0900
     47 HA        -87.2700  -30.8820  -37.9800 H         3 GLN    0.5500
     48 HB1       -88.2630  -33.7620  -37.6820 H         3 GLN   -0.5500
     49 HB2       -89.3120  -32.3030  -37.8620 H         3 GLN   -0.6200
     50 HG1       -87.3900  -32.7080  -35.5140 H         3 GLN    0.3200
     51 HG2       -89.1030  -33.2930  -35.5150 H         3 GLN    0.3000
     52 HE21      -90.3140  -30.2680  -34.3270 H         3 GLN    0.5100
     53 HE22      -90.4120  -31.9940  -34.4230 H         3 GLN   -0.5100
     54 N         -85.2690  -33.4430  -38.1180 N.am      4 GLN   -0.4700
     55 CA        -83.9680  -33.9120  -37.6480 C.3       4 GLN    0.3100
     56 C         -82.8140  -33.0550  -38.1780 C.2       4 GLN    0.0700
     57 O         -81.7340  -33.0280  -37.5860 O.2       4 GLN    0.0900
     58 CB        -83.7560  -35.3820  -38.0270 C.3       4 GLN   -0.1800
     59 CG        -84.5270  -36.3660  -37.1570 C.3       4 GLN    0.0900
     60 CD        -83.8570  -36.6120  -35.8140 C.2       4 GLN    0.0900
     61 NE2       -84.0400  -37.8190  -35.2780 N.am      4 GLN   -0.1800
     62 OE1       -83.1830  -35.7370  -35.2670 O.2       4 GLN    0.0900
     63 HN        -85.6880  -33.9670  -38.8540 H         4 GLN    0.0900
     64 HA        -83.9370  -33.7930  -36.5750 H         4 GLN    0.5500
     65 HB1       -82.6730  -35.6140  -37.9450 H         4 GLN   -0.5500
     66 HB2       -84.0740  -35.5220  -39.0820 H         4 GLN   -0.6200
     67 HG1       -84.6080  -37.3360  -37.6930 H         4 GLN    0.3200
     68 HG2       -85.5460  -35.9640  -36.9750 H         4 GLN    0.3000
     69 HE21      -83.6250  -38.0420  -34.3950 H         4 GLN    0.5100
     70 HE22      -84.5910  -38.5010  -35.7580 H         4 GLN   -0.5100
     71 N         -83.0410  -32.3780  -39.3050 N.am      5 TRP   -0.4700
     72 CA        -82.1260  -31.3550  -39.7900 C.3       5 TRP    0.3100
     73 C         -82.2980  -30.0510  -38.9980 C.2       5 TRP    0.0700
     74 O         -81.3130  -29.4050  -38.6580 O.2       5 TRP    0.0900
     75 CB        -82.3460  -31.0890  -41.2720 C.3       5 TRP   -0.1800
     76 CG        -81.2800  -30.2380  -41.8670 C.ar      5 TRP    0.0900
     77 CD1       -80.0380  -30.6440  -42.2660 C.ar      5 TRP    0.0900
     78 CD2       -81.3470  -28.8310  -42.1310 C.ar      5 TRP   -0.0300
     79 CE2       -80.1080  -28.4520  -42.6970 C.ar      5 TRP   -0.1500
     80 CE3       -82.3370  -27.8540  -41.9460 C.ar      5 TRP    0.2200
     81 NE1       -79.3290  -29.5760  -42.7690 N.ar      5 TRP   -0.5100
     82 CZ2       -79.8260  -27.1370  -43.0750 C.ar      5 TRP    0.3700
     83 CZ3       -82.0600  -26.5540  -42.3300 C.ar      5 TRP    0.2400
     84 CH2       -80.8160  -26.2040  -42.8880 C.ar      5 TRP    0.1100
     85 HN        -83.8490  -32.5410  -39.8660 H         5 TRP   -0.2500
     86 HA        -81.1180  -31.7030  -39.6170 H         5 TRP    0.1700
     87 HB1       -83.3220  -30.5750  -41.4050 H         5 TRP   -0.2000
     88 HB2       -82.3670  -32.0580  -41.8130 H         5 TRP    0.1400
     89 HD1       -79.6650  -31.6560  -42.1950 H         5 TRP   -0.2700
     90 HE1       -78.4200  -29.6150  -43.1210 H         5 TRP    0.1600
     91 HE3       -83.2980  -28.0930  -41.5160 H         5 TRP   -0.1400
     92 HZ2       -78.8760  -26.8460  -43.4980 H         5 TRP    0.1400
     93 HZ3       -82.8140  -25.7920  -42.1990 H         5 TRP    0.5100
     94 HH2       -80.6360  -25.1800  -43.1760 H         5 TRP   -0.5100
     95 N         -83.5450  -29.6670  -38.7210 N.am      6 GLU   -0.4700
     96 CA        -83.8470  -28.5350  -37.8270 C.3       6 GLU    0.3100
     97 C         -83.3370  -28.7050  -36.3830 C.2       6 GLU    0.0700
     98 O         -83.0000  -27.7150  -35.7260 O.2       6 GLU    0.0900
     99 CB        -85.3550  -28.2470  -37.7800 C.3       6 GLU   -0.1800
    100 CG        -85.8930  -27.4100  -38.9330 C.3       6 GLU    0.0900
    101 CD        -87.2720  -26.8400  -38.6280 C.2       6 GLU    0.0900
    102 OE1       -88.1350  -27.5910  -38.1140 O.co2     6 GLU   -0.2800
    103 OE2       -87.4960  -25.6380  -38.8930 O.co2     6 GLU    0.0900
    104 HN        -84.3360  -30.1340  -39.1080 H         6 GLU    0.0900
    105 HA        -83.3150  -27.6700  -38.1960 H         6 GLU    0.6200
    106 HB1       -85.5750  -27.7130  -36.8320 H         6 GLU   -0.7600
    107 HB2       -85.8920  -29.2200  -37.7790 H         6 GLU   -0.7600
    108 HG1       -85.9620  -28.0430  -39.8430 H         6 GLU    0.5100
    109 HG2       -85.1960  -26.5670  -39.1280 H         6 GLU   -0.5100
    110 N         -83.3120  -29.9360  -35.8830 N.am      7 ALA   -0.4700
    111 CA        -82.7790  -30.2410  -34.5540 C.3       7 ALA    0.3100
    112 C         -81.2710  -30.4210  -34.6250 C.2       7 ALA    0.0700
    113 O         -80.5380  -30.0060  -33.7200 O.2       7 ALA    0.0900
    114 CB        -83.4150  -31.5090  -34.0100 C.3       7 ALA   -0.2700
    115 HN        -83.6590  -30.7170  -36.3970 H         7 ALA    0.0900
    116 HA        -82.9930  -29.4040  -33.9070 H         7 ALA    0.0900
    117 HB1       -83.2000  -32.3640  -34.6860 H         7 ALA    0.0900
    118 HB2       -84.5170  -31.3800  -33.9410 H         7 ALA    0.5100
    119 HB3       -83.0010  -31.7380  -33.0050 H         7 ALA   -0.5100
    120 N         -80.8250  -31.0710  -35.7050 N.am      8 GLY   -0.4700
    121 CA        -79.4180  -31.3140  -35.9650 C.3       8 GLY    0.3100
    122 C         -78.6610  -30.0120  -36.0020 C.2       8 GLY   -0.0200
    123 O         -77.6760  -29.8480  -35.2880 O.2       8 GLY    0.0900
    124 HN        -81.4530  -31.4250  -36.3930 H         8 GLY    0.0900
    125 HA1       -79.3270  -31.8150  -36.9180 H         8 GLY    0.5100
    126 HA2       -79.0270  -31.9390  -35.1770 H         8 GLY   -0.5100
    127 N         -79.1470  -29.0760  -36.8210 N.am      9 MET   -0.4700
    128 CA        -78.5650  -27.7390  -36.9370 C.3       9 MET    0.3100
    129 C         -78.7370  -26.8580  -35.6970 C.2       9 MET    0.0700
    130 O         -77.8360  -26.0810  -35.3720 O.2       9 MET    0.0900
    131 CB        -79.1370  -27.0170  -38.1630 C.3       9 MET   -0.1800
    132 CG        -78.5650  -27.4990  -39.4880 C.3       9 MET    0.0900
    133 SD        -76.8900  -26.8950  -39.8200 S.3       9 MET    0.0900
    134 CE        -76.8080  -27.0660  -41.6030 C.3       9 MET   -0.1400
    135 HN        -79.9410  -29.2500  -37.3980 H         9 MET    0.0900
    136 HA        -77.4940  -27.8450  -37.0280 H         9 MET    0.0900
    137 HB1       -78.9240  -25.9310  -38.0620 H         9 MET   -0.0900
    138 HB2       -80.2370  -27.1670  -38.1790 H         9 MET   -0.2200
    139 HG1       -79.2410  -27.1620  -40.3020 H         9 MET    0.0900
    140 HG2       -78.5570  -28.6090  -39.4790 H         9 MET    0.0900
    141 HE1       -77.3200  -26.2230  -42.1140 H         9 MET    0.0900
    142 HE2       -77.3010  -28.0090  -41.9210 H         9 MET    0.5100
    143 HE3       -75.7500  -27.0790  -41.9400 H         9 MET   -0.5100
    144 N         -79.8700  -26.9610  -34.9970 N.am     10 SER   -0.4700
    145 CA        -80.0750  -26.1560  -33.7950 C.3      10 SER    0.3100
    146 C         -78.9990  -26.4380  -32.7750 C.2      10 SER    0.0700
    147 O         -78.4080  -25.5140  -32.2280 O.2      10 SER    0.0900
    148 CB        -81.4450  -26.3920  -33.1500 C.3      10 SER    0.0500
    149 OG        -82.4800  -25.6850  -33.8080 O.3      10 SER    0.0900
    150 HN        -80.6110  -27.5760  -35.2570 H        10 SER    0.0900
    151 HA        -79.9780  -25.1190  -34.0790 H        10 SER   -0.6600
    152 HB1       -81.4120  -26.0570  -32.0910 H        10 SER    0.4300
    153 HB2       -81.6860  -27.4760  -33.1870 H        10 SER    0.5100
    154 HG1       -82.7030  -26.2030  -34.5840 H        10 SER   -0.5100
    155 N         -78.7220  -27.7150  -32.5130 N.am     11 LEU   -0.4700
    156 CA        -77.6970  -28.0640  -31.5220 C.3      11 LEU    0.3100
    157 C         -76.2990  -27.6100  -31.9400 C.2      11 LEU    0.0700
    158 O         -75.5480  -27.0870  -31.1260 O.2      11 LEU    0.0900
    159 CB        -77.6900  -29.5700  -31.2480 C.3      11 LEU   -0.1800
    160 CG        -76.5730  -30.1090  -30.3460 C.3      11 LEU    0.0900
    161 CD1       -76.5330  -29.3970  -29.0020 C.3      11 LEU    0.0900
    162 CD2       -76.7680  -31.6110  -30.1690 C.3      11 LEU   -0.0900
    163 HN        -79.1870  -28.4720  -32.9650 H        11 LEU    0.0900
    164 HA        -77.9120  -27.5210  -30.6150 H        11 LEU   -0.2700
    165 HB1       -77.6140  -30.0900  -32.2260 H        11 LEU    0.0900
    166 HB2       -78.6600  -29.8300  -30.7750 H        11 LEU    0.0900
    167 HG        -75.5970  -29.9700  -30.8580 H        11 LEU    0.0900
    168 HD11      -77.4970  -29.5350  -28.4680 H        11 LEU   -0.2700
    169 HD12      -76.3630  -28.3100  -29.1540 H        11 LEU    0.0900
    170 HD13      -75.7180  -29.8190  -28.3750 H        11 LEU    0.0900
    171 HD21      -76.7270  -32.1210  -31.1560 H        11 LEU    0.0900
    172 HD22      -77.7580  -31.8120  -29.7080 H        11 LEU    0.5100
    173 HD23      -75.9630  -32.0240  -29.5240 H        11 LEU   -0.5100
    174 N         -75.9390  -27.8490  -33.2020 N.am     12 LEU   -0.4700
    175 CA        -74.6690  -27.3720  -33.7320 C.3      12 LEU    0.3100
    176 C         -74.5330  -25.8160  -33.5700 C.2      12 LEU    0.0700
    177 O         -73.4930  -25.3360  -33.1080 O.2      12 LEU    0.0900
    178 CB        -74.5160  -27.8160  -35.1960 C.3      12 LEU   -0.1800
    179 CG        -73.5780  -27.0180  -36.0920 C.3      12 LEU    0.0900
    180 CD1       -72.1230  -27.1280  -35.6630 C.3      12 LEU    0.0900
    181 CD2       -73.7440  -27.4430  -37.5360 C.3      12 LEU   -0.0900
    182 HN        -76.5170  -28.3600  -33.8330 H        12 LEU    0.0900
    183 HA        -73.8740  -27.7820  -33.1270 H        12 LEU   -0.2700
    184 HB1       -75.5240  -27.7840  -35.6590 H        12 LEU    0.0900
    185 HB2       -74.1550  -28.8650  -35.1890 H        12 LEU    0.0900
    186 HG        -73.8790  -25.9490  -36.0640 H        12 LEU    0.0900
    187 HD11      -71.7940  -28.1890  -35.6950 H        12 LEU   -0.2700
    188 HD12      -72.0060  -26.7530  -34.6240 H        12 LEU    0.0900
    189 HD13      -71.4800  -26.5370  -36.3490 H        12 LEU    0.0900
    190 HD21      -74.7890  -27.2670  -37.8680 H        12 LEU    0.0900
    191 HD22      -73.5160  -28.5250  -37.6410 H        12 LEU    0.5100
    192 HD23      -73.0630  -26.8530  -38.1860 H        12 LEU   -0.5100
    193 N         -75.5830  -25.0520  -33.9070 N.am     13 MET   -0.4700
    194 CA        -75.5680  -23.5700  -33.7860 C.3      13 MET    0.3100
    195 C         -75.3910  -23.0970  -32.3500 C.2      13 MET    0.0700
    196 O         -74.7020  -22.1100  -32.1160 O.2      13 MET    0.0900
    197 CB        -76.8530  -22.9410  -34.3000 C.3      13 MET   -0.1800
    198 CG        -77.0380  -23.0360  -35.7970 C.3      13 MET    0.0900
    199 SD        -75.6940  -22.2810  -36.7090 S.3      13 MET    0.0900
    200 CE        -76.4520  -22.2810  -38.3500 C.3      13 MET   -0.1400
    201 HN        -76.4270  -25.4490  -34.2590 H        13 MET    0.0900
    202 HA        -74.7260  -23.2030  -34.3530 H        13 MET    0.0900
    203 HB1       -76.8560  -21.8680  -34.0140 H        13 MET   -0.0900
    204 HB2       -77.7110  -23.4470  -33.8080 H        13 MET   -0.2200
    205 HG1       -77.9930  -22.5360  -36.0670 H        13 MET    0.0900
    206 HG2       -77.1150  -24.1090  -36.0750 H        13 MET    0.0900
    207 HE1       -77.4740  -21.8470  -38.3230 H        13 MET    0.0900
    208 HE2       -76.5310  -23.3190  -38.7370 H        13 MET    0.5100
    209 HE3       -75.8420  -21.6760  -39.0550 H        13 MET   -0.5100
    210 N         -76.0420  -23.7940  -31.4020 N.am     14 ALA   -0.4700
    211 CA        -75.9140  -23.4920  -29.9920 C.3      14 ALA    0.3100
    212 C         -74.4900  -23.6780  -29.4990 C.2      14 ALA    0.0700
    213 O         -74.0450  -22.9160  -28.6550 O.2      14 ALA    0.0900
    214 CB        -76.8660  -24.3390  -29.1770 C.3      14 ALA   -0.2700
    215 HN        -76.6440  -24.5530  -31.6300 H        14 ALA    0.0900
    216 HA        -76.1330  -22.4440  -29.8530 H        14 ALA    0.0900
    217 HB1       -76.6440  -25.4170  -29.3290 H        14 ALA    0.0900
    218 HB2       -77.9130  -24.1440  -29.4940 H        14 ALA    0.5100
    219 HB3       -76.7530  -24.1030  -28.0970 H        14 ALA   -0.5100
    220 N         -73.7790  -24.6860  -30.0080 N.am     15 LEU   -0.4700
    221 CA        -72.3690  -24.9150  -29.6610 C.3      15 LEU    0.3100
    222 C         -71.4090  -23.8900  -30.2840 C.2      15 LEU    0.0700
    223 O         -70.3990  -23.5000  -29.6850 O.2      15 LEU    0.0900
    224 CB        -71.9540  -26.3300  -30.0690 C.3      15 LEU   -0.1800
    225 CG        -72.6730  -27.4570  -29.2830 C.3      15 LEU    0.0900
    226 CD1       -72.1330  -28.8280  -29.6470 C.3      15 LEU    0.0900
    227 CD2       -72.6310  -27.2560  -27.7580 C.3      15 LEU   -0.0900
    228 HN        -74.1760  -25.3340  -30.6530 H        15 LEU    0.0900
    229 HA        -72.2570  -24.7800  -28.5950 H        15 LEU   -0.2700
    230 HB1       -70.8600  -26.4350  -29.9080 H        15 LEU    0.0900
    231 HB2       -72.1730  -26.4620  -31.1490 H        15 LEU    0.0900
    232 HG        -73.7600  -27.4230  -29.5130 H        15 LEU    0.0900
    233 HD11      -71.0490  -28.8860  -29.4130 H        15 LEU   -0.2700
    234 HD12      -72.2720  -29.0130  -30.7340 H        15 LEU    0.0900
    235 HD13      -72.6630  -29.6110  -29.0630 H        15 LEU    0.0900
    236 HD21      -73.1230  -26.2990  -27.4850 H        15 LEU    0.0900
    237 HD22      -71.5760  -27.2240  -27.4110 H        15 LEU    0.5100
    238 HD23      -73.1660  -28.0870  -27.2520 H        15 LEU   -0.5100
    239 N         -71.6890  -23.4910  -31.5140 N.am     16 VAL   -0.4700
    240 CA        -70.9690  -22.3770  -32.1470 C.3      16 VAL    0.3100
    241 C         -71.0960  -21.0940  -31.3120 C.2      16 VAL    0.0700
    242 O         -70.0930  -20.4290  -31.0150 O.2      16 VAL    0.0900
    243 CB        -71.5110  -22.1440  -33.5660 C.3      16 VAL   -0.0900
    244 CG1       -71.0290  -20.8340  -34.1390 C.3      16 VAL    0.0900
    245 CG2       -71.0910  -23.3010  -34.4570 C.3      16 VAL   -0.2700
    246 HN        -72.3970  -23.9260  -32.0660 H        16 VAL    0.0900
    247 HA        -69.9190  -22.6280  -32.1790 H        16 VAL    0.0900
    248 HB        -72.6210  -22.1400  -33.5360 H        16 VAL    0.0900
    249 HG11      -69.9280  -20.7480  -34.0230 H        16 VAL   -0.2700
    250 HG12      -71.5090  -19.9880  -33.6030 H        16 VAL    0.0900
    251 HG13      -71.2780  -20.7800  -35.2210 H        16 VAL    0.0900
    252 HG21      -71.5000  -24.2550  -34.0600 H        16 VAL    0.0900
    253 HG22      -69.9830  -23.3740  -34.4850 H        16 VAL    0.5100
    254 HG23      -71.4820  -23.1480  -35.4850 H        16 VAL   -0.5100
    255 N         -72.3170  -20.7670  -30.9030 N.am     17 VAL   -0.4700
    256 CA        -72.5460  -19.5700  -30.0710 C.3      17 VAL    0.3100
    257 C         -71.7660  -19.6800  -28.7310 C.2      17 VAL    0.0700
    258 O         -71.0840  -18.7160  -28.2860 O.2      17 VAL    0.0900
    259 CB        -74.0640  -19.3470  -29.8160 C.3      17 VAL   -0.0900
    260 CG1       -74.3270  -18.2430  -28.7880 C.3      17 VAL    0.0900
    261 CG2       -74.7660  -19.0290  -31.1420 C.3      17 VAL   -0.2700
    262 HN        -73.1210  -21.3090  -31.1360 H        17 VAL    0.0900
    263 HA        -72.1260  -18.7210  -30.5880 H        17 VAL    0.0900
    264 HB        -74.5100  -20.2950  -29.4480 H        17 VAL    0.0900
    265 HG11      -73.7500  -17.3310  -29.0510 H        17 VAL   -0.2700
    266 HG12      -74.0100  -18.5820  -27.7780 H        17 VAL    0.0900
    267 HG13      -75.4080  -17.9880  -28.7740 H        17 VAL    0.0900
    268 HG21      -74.4890  -19.7820  -31.9110 H        17 VAL    0.0900
    269 HG22      -74.4570  -18.0240  -31.5020 H        17 VAL    0.5100
    270 HG23      -75.8680  -19.0530  -31.0010 H        17 VAL   -0.5100
    271 N         -71.8660  -20.8490  -28.0950 N.am     18 LEU   -0.4700
    272 CA        -71.1440  -21.0980  -26.8340 C.3      18 LEU    0.3100
    273 C         -69.6400  -20.8760  -26.9860 C.2      18 LEU    0.0700
    274 O         -69.0340  -20.1190  -26.2300 O.2      18 LEU    0.0900
    275 CB        -71.4180  -22.5180  -26.3280 C.3      18 LEU   -0.1800
    276 CG        -70.7490  -22.9530  -25.0150 C.3      18 LEU    0.0900
    277 CD1       -71.0870  -22.0000  -23.8850 C.3      18 LEU    0.0900
    278 CD2       -71.1420  -24.3800  -24.6610 C.3      18 LEU   -0.0900
    279 HN        -72.4270  -21.5970  -28.4400 H        18 LEU    0.0900
    280 HA        -71.4760  -20.3700  -26.1080 H        18 LEU   -0.2700
    281 HB1       -71.0880  -23.2230  -27.1190 H        18 LEU    0.0900
    282 HB2       -72.5140  -22.6160  -26.1900 H        18 LEU    0.0900
    283 HG        -69.6470  -22.9750  -25.1560 H        18 LEU    0.0900
    284 HD11      -72.1860  -21.9740  -23.7240 H        18 LEU   -0.2700
    285 HD12      -70.7410  -20.9750  -24.1380 H        18 LEU    0.0900
    286 HD13      -70.5980  -22.3380  -22.9460 H        18 LEU    0.0900
    287 HD21      -70.8250  -25.0750  -25.4670 H        18 LEU    0.0900
    288 HD22      -72.2450  -24.4510  -24.5450 H        18 LEU    0.5100
    289 HD23      -70.6470  -24.6860  -23.7140 H        18 LEU   -0.5100
    290 N         -69.0520  -21.5020  -28.0000 N.am     19 LEU   -0.4700
    291 CA        -67.6330  -21.3990  -28.2360 C.3      19 LEU    0.3100
    292 C         -67.1790  -19.9550  -28.5270 C.2      19 LEU    0.0700
    293 O         -66.1380  -19.5060  -28.0230 O.2      19 LEU    0.0900
    294 CB        -67.3020  -22.2590  -29.4320 C.3      19 LEU   -0.1800
    295 CG        -65.8570  -22.4470  -29.8080 C.3      19 LEU    0.0900
    296 CD1       -65.1870  -23.2410  -28.6960 C.3      19 LEU    0.0900
    297 CD2       -65.7140  -23.1780  -31.1510 C.3      19 LEU   -0.0900
    298 HN        -69.5630  -22.0700  -28.6400 H        19 LEU    0.0900
    299 HA        -67.1080  -21.7380  -27.3570 H        19 LEU   -0.2700
    300 HB1       -67.8140  -21.8140  -30.3080 H        19 LEU    0.0900
    301 HB2       -67.7250  -23.2660  -29.2370 H        19 LEU    0.0900
    302 HG        -65.3600  -21.4600  -29.9220 H        19 LEU    0.0900
    303 HD11      -65.6820  -24.2290  -28.5810 H        19 LEU   -0.2700
    304 HD12      -65.2690  -22.6900  -27.7350 H        19 LEU    0.0900
    305 HD13      -64.1170  -23.4070  -28.9420 H        19 LEU    0.0900
    306 HD21      -66.2070  -22.5940  -31.9570 H        19 LEU    0.0900
    307 HD22      -66.1960  -24.1770  -31.0910 H        19 LEU    0.5100
    308 HD23      -64.6390  -23.2950  -31.4050 H        19 LEU   -0.5100
    309 N         -67.9230  -19.2510  -29.3910 N.am     20 ILE   -0.4700
    310 CA        -67.5930  -17.8700  -29.7040 C.3      20 ILE    0.3100
    311 C         -67.7110  -17.0410  -28.4220 C.2      20 ILE    0.0700
    312 O         -66.7920  -16.2870  -28.0830 O.2      20 ILE    0.0900
    313 CB        -68.5210  -17.2500  -30.7680 C.3      20 ILE   -0.0900
    314 CG1       -68.3190  -17.9380  -32.1270 C.3      20 ILE    0.0900
    315 CG2       -68.3110  -15.7260  -30.8380 C.3      20 ILE   -0.2700
    316 CD        -69.3270  -17.5470  -33.2230 C.3      20 ILE    0.0900
    317 HN        -68.7220  -19.6340  -29.8500 H        20 ILE    0.0900
    318 HA        -66.5730  -17.8560  -30.0580 H        20 ILE    0.0900
    319 HB        -69.5790  -17.4660  -30.5070 H        20 ILE   -0.1800
    320 HG11      -68.3880  -19.0350  -31.9710 H        20 ILE    0.0900
    321 HG12      -67.3000  -17.6900  -32.4920 H        20 ILE    0.0900
    322 HG21      -67.2280  -15.4930  -30.9270 H        20 ILE   -0.2700
    323 HG22      -68.7020  -15.2480  -29.9150 H        20 ILE    0.0900
    324 HG23      -68.8370  -15.3120  -31.7250 H        20 ILE    0.0900
    325 HD1       -69.2720  -16.4550  -33.4190 H        20 ILE    0.0900
    326 HD2       -70.3590  -17.7960  -32.8940 H        20 ILE    0.5100
    327 HD3       -69.0930  -18.0890  -34.1630 H        20 ILE   -0.5100
    328 N         -68.8400  -17.1830  -27.7150 N.am     21 VAL   -0.4700
    329 CA        -69.1330  -16.2550  -26.6160 C.3      21 VAL    0.3100
    330 C         -68.2060  -16.5300  -25.4360 C.2      21 VAL    0.0700
    331 O         -67.5460  -15.6000  -24.9480 O.2      21 VAL    0.0900
    332 CB        -70.6120  -16.2710  -26.2460 C.3      21 VAL   -0.0900
    333 CG1       -70.9150  -15.4480  -24.9920 C.3      21 VAL    0.0900
    334 CG2       -71.4500  -15.7790  -27.4210 C.3      21 VAL   -0.2700
    335 HN        -69.5090  -17.9000  -27.8950 H        21 VAL    0.0900
    336 HA        -68.8420  -15.2650  -26.9350 H        21 VAL    0.0900
    337 HB        -70.9240  -17.3220  -26.0680 H        21 VAL    0.0900
    338 HG11      -70.6220  -14.3880  -25.1520 H        21 VAL   -0.2700
    339 HG12      -70.3410  -15.8480  -24.1290 H        21 VAL    0.0900
    340 HG13      -72.0020  -15.4860  -24.7680 H        21 VAL    0.0900
    341 HG21      -71.1610  -16.3170  -28.3490 H        21 VAL    0.0900
    342 HG22      -71.2820  -14.6920  -27.5760 H        21 VAL    0.5100
    343 HG23      -72.5270  -15.9660  -27.2230 H        21 VAL   -0.5100
    344 N         -68.0450  -17.8070  -25.0760 N.am     22 ALA   -0.4700
    345 CA        -67.1700  -18.1730  -23.9640 C.3      22 ALA    0.3100
    346 C         -65.7050  -17.9060  -24.2810 C.2      22 ALA    0.0700
    347 O         -64.9730  -17.4690  -23.4070 O.2      22 ALA    0.0900
    348 CB        -67.3440  -19.6720  -23.5660 C.3      22 ALA   -0.2700
    349 HN        -68.5080  -18.5560  -25.5440 H        22 ALA    0.0900
    350 HA        -67.4170  -17.5370  -23.1270 H        22 ALA    0.0900
    351 HB1       -67.0970  -20.3260  -24.4290 H        22 ALA    0.0900
    352 HB2       -68.3970  -19.8630  -23.2660 H        22 ALA    0.5100
    353 HB3       -66.6630  -19.9210  -22.7250 H        22 ALA   -0.5100
    354 N         -65.2460  -18.1870  -25.5170 N.am     23 GLY   -0.4700
    355 CA        -63.8600  -17.9460  -25.8240 C.3      23 GLY    0.3100
    356 C         -63.4680  -16.4910  -25.6970 C.2      23 GLY   -0.0200
    357 O         -62.4140  -16.1400  -25.1370 O.2      23 GLY    0.0900
    358 HN        -65.8200  -18.5580  -26.2430 H        23 GLY    0.0900
    359 HA1       -63.6860  -18.2690  -26.8410 H        23 GLY    0.5100
    360 HA2       -63.2630  -18.5320  -25.1410 H        23 GLY   -0.5100
    361 N         -64.3360  -15.6210  -26.2040 N.am     24 ASN   -0.4700
    362 CA        -64.0560  -14.1920  -26.2430 C.3      24 ASN    0.3100
    363 C         -64.2530  -13.5170  -24.9160 C.2      24 ASN    0.0700
    364 O         -63.4930  -12.6150  -24.5800 O.2      24 ASN    0.0900
    365 CB        -64.8100  -13.5340  -27.4020 C.3      24 ASN   -0.1800
    366 CG        -64.1620  -13.8830  -28.7390 C.2      24 ASN    0.0900
    367 ND2       -64.7860  -14.7590  -29.5130 N.am     24 ASN    0.0900
    368 OD1       -63.0730  -13.3920  -29.0470 O.2      24 ASN    0.5500
    369 HN        -65.2140  -15.9070  -26.5780 H        24 ASN   -0.5500
    370 HA        -62.9910  -14.0620  -26.3660 H        24 ASN   -0.6200
    371 HB1       -64.7990  -12.4310  -27.2710 H        24 ASN    0.3200
    372 HB2       -65.8630  -13.8890  -27.4070 H        24 ASN    0.3000
    373 HD21      -64.3950  -15.0140  -30.3970 H        24 ASN    0.5100
    374 HD22      -65.6490  -15.1660  -29.2130 H        24 ASN   -0.5100
    375 N         -65.2230  -13.9820  -24.1180 N.am     25 VAL   -0.4700
    376 CA        -65.2630  -13.5940  -22.7190 C.3      25 VAL    0.3100
    377 C         -63.9560  -14.0520  -22.0170 C.2      25 VAL    0.0700
    378 O         -63.3310  -13.2640  -21.3070 O.2      25 VAL    0.0900
    379 CB        -66.5330  -14.1080  -21.9780 C.3      25 VAL   -0.0900
    380 CG1       -66.4540  -13.8160  -20.4730 C.3      25 VAL    0.0900
    381 CG2       -67.8170  -13.4680  -22.5390 C.3      25 VAL   -0.2700
    382 HN        -65.9390  -14.5970  -24.4370 H        25 VAL    0.0900
    383 HA        -65.2330  -12.5150  -22.6830 H        25 VAL    0.0900
    384 HB        -66.6270  -15.2040  -22.1330 H        25 VAL    0.0900
    385 HG11      -66.1910  -12.7500  -20.3040 H        25 VAL   -0.2700
    386 HG12      -65.6740  -14.4530  -20.0050 H        25 VAL    0.0900
    387 HG13      -67.4370  -14.0180  -19.9970 H        25 VAL    0.0900
    388 HG21      -67.9250  -13.7120  -23.6180 H        25 VAL    0.0900
    389 HG22      -67.7680  -12.3630  -22.4290 H        25 VAL    0.5100
    390 HG23      -68.7030  -13.8600  -21.9970 H        25 VAL   -0.5100
    391 N         -63.4830  -15.2690  -22.2700 N.am     26 LEU   -0.4700
    392 CA        -62.2400  -15.7120  -21.6090 C.3      26 LEU    0.3100
    393 C         -60.9920  -14.8680  -21.9520 C.2      26 LEU    0.0700
    394 O         -60.1650  -14.6140  -21.0900 O.2      26 LEU    0.0900
    395 CB        -61.9380  -17.1680  -21.9050 C.3      26 LEU   -0.1800
    396 CG        -62.5270  -18.2320  -20.9940 C.3      26 LEU    0.0900
    397 CD1       -62.1780  -19.5690  -21.6090 C.3      26 LEU    0.0900
    398 CD2       -61.9700  -18.2030  -19.5630 C.3      26 LEU   -0.0900
    399 HN        -63.9260  -15.9100  -22.8910 H        26 LEU    0.0900
    400 HA        -62.3620  -15.5680  -20.5460 H        26 LEU   -0.2700
    401 HB1       -60.8350  -17.2860  -21.8780 H        26 LEU    0.0900
    402 HB2       -62.3000  -17.3770  -22.9320 H        26 LEU    0.0900
    403 HG        -63.6290  -18.1150  -20.9250 H        26 LEU    0.0900
    404 HD11      -61.0750  -19.6820  -21.6790 H        26 LEU   -0.2700
    405 HD12      -62.6060  -19.6380  -22.6320 H        26 LEU    0.0900
    406 HD13      -62.5800  -20.3920  -20.9790 H        26 LEU    0.0900
    407 HD21      -62.1830  -17.2200  -19.0910 H        26 LEU    0.0900
    408 HD22      -60.8710  -18.3560  -19.5820 H        26 LEU    0.5100
    409 HD23      -62.4480  -19.0000  -18.9550 H        26 LEU   -0.5100
    410 N         -60.8570  -14.4740  -23.2140 N.am     27 VAL   -0.4700
    411 CA        -59.7890  -13.5540  -23.6590 C.3      27 VAL    0.3100
    412 C         -59.8330  -12.2100  -22.9010 C.2      27 VAL    0.0700
    413 O         -58.8160  -11.7300  -22.3710 O.2      27 VAL    0.0900
    414 CB        -59.9270  -13.3680  -25.1910 C.3      27 VAL   -0.0900
    415 CG1       -59.1090  -12.2140  -25.7550 C.3      27 VAL    0.0900
    416 CG2       -59.5580  -14.6650  -25.8970 C.3      27 VAL   -0.2700
    417 HN        -61.4790  -14.7880  -23.9270 H        27 VAL    0.0900
    418 HA        -58.8310  -13.9850  -23.4080 H        27 VAL    0.0900
    419 HB        -60.9970  -13.1890  -25.4280 H        27 VAL    0.0900
    420 HG11      -58.0590  -12.2790  -25.3950 H        27 VAL   -0.2700
    421 HG12      -59.5390  -11.2460  -25.4180 H        27 VAL    0.0900
    422 HG13      -59.1070  -12.2560  -26.8640 H        27 VAL    0.0900
    423 HG21      -60.1050  -15.5180  -25.4410 H        27 VAL    0.0900
    424 HG22      -58.4670  -14.8510  -25.8000 H        27 VAL    0.5100
    425 HG23      -59.8320  -14.6020  -26.9720 H        27 VAL   -0.5100
    426 N         -61.0160  -11.6050  -22.8610 N.am     28 ILE   -0.4700
    427 CA        -61.2230  -10.3660  -22.1700 C.3      28 ILE    0.3100
    428 C         -60.9510  -10.4850  -20.6370 C.2      28 ILE    0.0700
    429 O         -60.3250   -9.6060  -20.0510 O.2      28 ILE    0.0900
    430 CB        -62.6120   -9.7510  -22.4690 C.3      28 ILE   -0.0900
    431 CG1       -62.7370   -9.3650  -23.9460 C.3      28 ILE    0.0900
    432 CG2       -62.7830   -8.5260  -21.6080 C.3      28 ILE   -0.2700
    433 CD        -64.1390   -9.0440  -24.4000 C.3      28 ILE    0.0900
    434 HN        -61.8180  -11.9890  -23.3130 H        28 ILE    0.0900
    435 HA        -60.4440   -9.6850  -22.4800 H        28 ILE    0.0900
    436 HB        -63.4100  -10.4900  -22.2410 H        28 ILE   -0.1800
    437 HG11      -62.3570  -10.2090  -24.5590 H        28 ILE    0.0900
    438 HG12      -62.0990   -8.4730  -24.1270 H        28 ILE    0.0900
    439 HG21      -61.8950   -7.8650  -21.7030 H        28 ILE   -0.2700
    440 HG22      -62.8920   -8.8240  -20.5440 H        28 ILE    0.0900
    441 HG23      -63.6820   -7.9590  -21.9320 H        28 ILE    0.0900
    442 HD1       -64.5440   -8.1880  -23.8170 H        28 ILE    0.0900
    443 HD2       -64.7990   -9.9230  -24.2420 H        28 ILE    0.5100
    444 HD3       -64.1350   -8.7680  -25.4770 H        28 ILE   -0.5100
    445 N         -61.3350  -11.6060  -20.0410 N.am     29 ALA   -0.4700
    446 CA        -61.1290  -11.8520  -18.6230 C.3      29 ALA    0.3100
    447 C         -59.6590  -12.1550  -18.3560 C.2      29 ALA    0.0700
    448 O         -59.1440  -11.7230  -17.3510 O.2      29 ALA    0.0900
    449 CB        -62.0190  -12.9860  -18.1600 C.3      29 ALA   -0.2700
    450 HN        -61.7860  -12.3380  -20.5440 H        29 ALA    0.0900
    451 HA        -61.3630  -10.9450  -18.0850 H        29 ALA    0.0900
    452 HB1       -61.7800  -13.9130  -18.7250 H        29 ALA    0.0900
    453 HB2       -63.0840  -12.7270  -18.3370 H        29 ALA    0.5100
    454 HB3       -61.8550  -13.1780  -17.0780 H        29 ALA   -0.5100
    455 N         -58.9340  -12.7950  -19.2990 N.am     30 ALA   -0.4700
    456 CA        -57.4790  -12.9770  -19.1570 C.3      30 ALA    0.3100
    457 C         -56.7550  -11.6480  -19.1080 C.2      30 ALA    0.0700
    458 O         -55.9150  -11.3610  -18.2190 O.2      30 ALA    0.0900
    459 CB        -56.8880  -13.8100  -20.3050 C.3      30 ALA   -0.2700
    460 HN        -59.3460  -13.1690  -20.1260 H        30 ALA    0.0900
    461 HA        -57.3010  -13.4720  -18.2130 H        30 ALA    0.0900
    462 HB1       -57.0740  -13.3050  -21.2770 H        30 ALA    0.0900
    463 HB2       -57.3640  -14.8130  -20.3290 H        30 ALA    0.5100
    464 HB3       -55.7910  -13.9190  -20.1670 H        30 ALA   -0.5100
    465 N         -57.0530  -10.8200  -20.0880 N.am     31 ILE   -0.4700
    466 CA        -56.3870   -9.5400  -20.1760 C.3      31 ILE    0.3100
    467 C         -56.7030   -8.6600  -18.9450 C.2      31 ILE    0.0700
    468 O         -55.8280   -7.9340  -18.4450 O.2      31 ILE    0.0900
    469 CB        -56.7320   -8.8210  -21.4930 C.3      31 ILE   -0.0900
    470 CG1       -56.3320   -9.6990  -22.6910 C.3      31 ILE    0.0900
    471 CG2       -56.0760   -7.4320  -21.5410 C.3      31 ILE   -0.2700
    472 CD        -56.8480   -9.2200  -24.0300 C.3      31 ILE    0.0900
    473 HN        -57.7280  -11.0290  -20.7920 H        31 ILE    0.0900
    474 HA        -55.3220   -9.7150  -20.1140 H        31 ILE    0.0900
    475 HB        -57.8350   -8.7100  -21.5730 H        31 ILE   -0.1800
    476 HG11      -56.7210  -10.7240  -22.5150 H        31 ILE    0.0900
    477 HG12      -55.2230   -9.7370  -22.7390 H        31 ILE    0.0900
    478 HG21      -54.9710   -7.5290  -21.4700 H        31 ILE   -0.2700
    479 HG22      -56.4330   -6.8150  -20.6890 H        31 ILE    0.0900
    480 HG23      -56.3270   -6.9280  -22.4990 H        31 ILE    0.0900
    481 HD1       -56.4620   -8.2020  -24.2460 H        31 ILE    0.0900
    482 HD2       -57.9580   -9.1820  -24.0160 H        31 ILE    0.5100
    483 HD3       -56.5070   -9.9070  -24.8350 H        31 ILE   -0.5100
    484 N         -57.9410   -8.7220  -18.4660 N.am     32 GLY   -0.4700
    485 CA        -58.3890   -7.8750  -17.3670 C.3      32 GLY    0.3100
    486 C         -57.9890   -8.3380  -15.9670 C.2      32 GLY   -0.0200
    487 O         -58.2210   -7.6030  -15.0000 O.2      32 GLY    0.0900
    488 HN        -58.6190   -9.3520  -18.8370 H        32 GLY    0.0900
    489 HA1       -59.4660   -7.8340  -17.4160 H        32 GLY    0.5100
    490 HA2       -57.9700   -6.8930  -17.5320 H        32 GLY   -0.5100
    491 N         -57.4450   -9.5510  -15.8480 N.am     33 SER   -0.4700
    492 CA        -57.0840  -10.1350  -14.5580 C.3      33 SER    0.3100
    493 C         -55.5860  -10.4130  -14.4000 C.2      33 SER    0.0700
    494 O         -55.1990  -10.9990  -13.4100 O.2      33 SER    0.0900
    495 CB        -57.8430  -11.4580  -14.3570 C.3      33 SER    0.0500
    496 OG        -57.3610  -12.4760  -15.2430 O.3      33 SER    0.0900
    497 HN        -57.2580  -10.1200  -16.6450 H        33 SER    0.0900
    498 HA        -57.3420   -9.4280  -13.7830 H        33 SER   -0.6600
    499 HB1       -58.9250  -11.3000  -14.5560 H        33 SER    0.4300
    500 HB2       -57.7070  -11.8080  -13.3110 H        33 SER    0.5100
    501 HG1       -57.7760  -12.3060  -16.0910 H        33 SER   -0.5100
    502 N         -54.7470   -9.9970  -15.3520 N.am     34 THR   -0.4700
    503 CA        -53.3630  -10.4750  -15.4500 C.3      34 THR    0.3100
    504 C         -52.4490   -9.3210  -15.8260 C.2      34 THR    0.0700
    505 O         -52.5140   -8.7490  -16.9580 O.2      34 THR    0.0900
    506 CB        -53.1960  -11.5850  -16.5250 C.3      34 THR    0.1400
    507 CG2       -51.8570  -12.3310  -16.3820 C.3      34 THR    0.0900
    508 OG1       -54.2610  -12.5380  -16.4400 O.3      34 THR   -0.6600
    509 HN        -55.0270   -9.3370  -16.0450 H        34 THR    0.4300
    510 HA        -53.0790  -10.8560  -14.4790 H        34 THR   -0.2700
    511 HB        -53.2060  -11.1270  -17.5370 H        34 THR    0.0900
    512 HG1       -55.0100  -12.1380  -16.8880 H        34 THR    0.0900
    513 HG21      -51.7930  -12.8120  -15.3820 H        34 THR    0.0900
    514 HG22      -51.0130  -11.6160  -16.4850 H        34 THR    0.5100
    515 HG23      -51.7780  -13.1190  -17.1610 H        34 THR   -0.5100
    516 N         -51.5800   -8.9910  -14.8760 N.am     35 GLN   -0.4700
    517 CA        -50.6220   -7.9000  -15.0250 C.3      35 GLN    0.3100
    518 C         -49.7830   -8.0220  -16.2970 C.2      35 GLN    0.0700
    519 O         -49.6020   -7.0490  -17.0270 O.2      35 GLN    0.0900
    520 CB        -49.6920   -7.8670  -13.7940 C.3      35 GLN   -0.1800
    521 CG        -48.5050   -6.9130  -13.9140 C.3      35 GLN    0.0900
    522 CD        -48.9340   -5.4750  -14.1400 C.2      35 GLN    0.0900
    523 NE2       -48.0670   -4.6880  -14.7820 N.am     35 GLN   -0.1800
    524 OE1       -50.0220   -5.0710  -13.7340 O.2      35 GLN    0.0900
    525 HN        -51.5430   -9.4800  -14.0100 H        35 GLN    0.0900
    526 HA        -51.1710   -6.9740  -15.1130 H        35 GLN    0.5500
    527 HB1       -49.3000   -8.8920  -13.6270 H        35 GLN   -0.5500
    528 HB2       -50.2940   -7.5640  -12.9110 H        35 GLN   -0.6200
    529 HG1       -47.8720   -7.2300  -14.7690 H        35 GLN    0.3200
    530 HG2       -47.9070   -6.9600  -12.9800 H        35 GLN    0.3000
    531 HE21      -48.2960   -3.7310  -14.9580 H        35 GLN    0.5100
    532 HE22      -47.1880   -5.0550  -15.0850 H        35 GLN   -0.5100
    533 N         -49.2870   -9.2270  -16.5630 N.am     36 ARG   -0.4700
    534 CA        -48.4660   -9.5030  -17.7570 C.3      36 ARG    0.3100
    535 C         -49.1740   -9.2630  -19.1300 C.2      36 ARG    0.0700
    536 O         -48.4790   -9.1770  -20.1430 O.2      36 ARG    0.0900
    537 CB        -48.0100  -10.9760  -17.7540 C.3      36 ARG   -0.1800
    538 CG        -46.9050  -11.3630  -16.7850 C.3      36 ARG    0.0900
    539 CD        -46.8980  -12.8800  -16.5770 C.3      36 ARG    0.0900
    540 NE        -45.5730  -13.5020  -16.7110 N.pl3    36 ARG   -0.1800
    541 CZ        -45.3410  -14.8090  -16.5660 C.cat    36 ARG    0.0900
    542 NH1       -46.3300  -15.6480  -16.2730 N.pl3    36 ARG    0.0900
    543 NH2       -44.1060  -15.2880  -16.7170 N.pl3    36 ARG    0.2000
    544 HN        -49.4490  -10.0050  -15.9600 H        36 ARG    0.0900
    545 HA        -47.6120   -8.8430  -17.7400 H        36 ARG    0.0900
    546 HB1       -47.6590  -11.2200  -18.7780 H        36 ARG   -0.7000
    547 HB2       -48.8970  -11.6000  -17.5180 H        36 ARG    0.4400
    548 HG1       -47.0720  -10.8550  -15.8120 H        36 ARG    0.6400
    549 HG2       -45.9240  -11.0400  -17.1940 H        36 ARG   -0.8000
    550 HD1       -47.5600  -13.3540  -17.3340 H        36 ARG    0.4600
    551 HD2       -47.2650  -13.1090  -15.5540 H        36 ARG    0.4600
    552 HE        -44.7980  -12.9090  -16.9230 H        36 ARG   -0.8000
    553 HH11      -47.2790  -15.3330  -16.3040 H        36 ARG    0.4600
    554 HH12      -46.1250  -16.5940  -16.0210 H        36 ARG    0.4600
    555 HH21      -43.9030  -16.2340  -16.4650 H        36 ARG    0.5100
    556 HH22      -43.3840  -14.7020  -17.0820 H        36 ARG   -0.5100
    557 N         -50.5210   -9.2210  -19.1530 N.am     37 LEU   -0.4700
    558 CA        -51.3260   -8.9960  -20.3730 C.3      37 LEU    0.3100
    559 C         -51.8670   -7.5530  -20.4880 C.2      37 LEU    0.0700
    560 O         -52.6730   -7.2410  -21.3750 O.2      37 LEU    0.0900
    561 CB        -52.4990   -9.9830  -20.4360 C.3      37 LEU   -0.1800
    562 CG        -52.1420  -11.4580  -20.5210 C.3      37 LEU    0.0900
    563 CD1       -53.4080  -12.3150  -20.4940 C.3      37 LEU    0.0900
    564 CD2       -51.2750  -11.7280  -21.7570 C.3      37 LEU   -0.0900
    565 HN        -51.0510   -9.3460  -18.3180 H        37 LEU    0.0900
    566 HA        -50.6810   -9.1250  -21.2300 H        37 LEU   -0.2700
    567 HB1       -53.1090   -9.7290  -21.3270 H        37 LEU    0.0900
    568 HB2       -53.1130   -9.8370  -19.5230 H        37 LEU    0.0900
    569 HG        -51.4930  -11.7310  -19.6630 H        37 LEU    0.0900
    570 HD11      -54.0630  -12.0570  -21.3530 H        37 LEU   -0.2700
    571 HD12      -53.9680  -12.1320  -19.5520 H        37 LEU    0.0900
    572 HD13      -53.1380  -13.3910  -20.5650 H        37 LEU    0.0900
    573 HD21      -50.2660  -11.2860  -21.6190 H        37 LEU    0.0900
    574 HD22      -51.7430  -11.2710  -22.6550 H        37 LEU    0.5100
    575 HD23      -51.1650  -12.8220  -21.9090 H        37 LEU   -0.5100
    576 N         -51.4120   -6.6750  -19.5980 N.am     38 GLN   -0.4700
    577 CA        -51.7770   -5.2760  -19.6170 C.3      38 GLN    0.3100
    578 C         -50.8100   -4.5120  -20.5190 C.2      38 GLN    0.0700
    579 O         -50.1010   -3.6110  -20.0830 O.2      38 GLN    0.0900
    580 CB        -51.7900   -4.7120  -18.1920 C.3      38 GLN   -0.1800
    581 CG        -52.9730   -5.1630  -17.3470 C.3      38 GLN    0.0900
    582 CD        -54.2660   -4.5840  -17.8770 C.2      38 GLN    0.0900
    583 NE2       -55.2550   -5.4340  -18.0890 N.am     38 GLN   -0.1800
    584 OE1       -54.3670   -3.3860  -18.1170 O.2      38 GLN    0.0900
    585 HN        -50.7910   -6.9460  -18.8690 H        38 GLN    0.0900
    586 HA        -52.7560   -5.1890  -20.0650 H        38 GLN    0.5500
    587 HB1       -51.8080   -3.6030  -18.2560 H        38 GLN   -0.5500
    588 HB2       -50.8550   -5.0280  -17.6830 H        38 GLN   -0.6200
    589 HG1       -52.8290   -4.8250  -16.2990 H        38 GLN    0.3200
    590 HG2       -53.0400   -6.2720  -17.3660 H        38 GLN    0.3000
    591 HE21      -55.0860   -6.4180  -18.0440 H        38 GLN    0.5100
    592 HE22      -56.1720   -5.0920  -18.2930 H        38 GLN   -0.5100
    593 N         -50.7940   -4.8850  -21.7950 N.am     39 THR   -0.4700
    594 CA        -49.9650   -4.2600  -22.8150 C.3      39 THR    0.3100
    595 C         -50.9020   -3.5020  -23.7490 C.2      39 THR    0.0700
    596 O         -52.1000   -3.7640  -23.7870 O.2      39 THR    0.0900
    597 CB        -49.2210   -5.3240  -23.6330 C.3      39 THR    0.1400
    598 CG2       -48.2580   -6.1740  -22.7450 C.3      39 THR    0.0900
    599 OG1       -50.1790   -6.1960  -24.2310 O.3      39 THR   -0.6600
    600 HN        -51.3690   -5.6320  -22.1190 H        39 THR    0.4300
    601 HA        -49.2610   -3.6090  -22.3190 H        39 THR   -0.2700
    602 HB        -48.6200   -4.8400  -24.4320 H        39 THR    0.0900
    603 HG1       -49.7030   -7.0000  -24.4530 H        39 THR    0.0900
    604 HG21      -48.8320   -6.6950  -21.9500 H        39 THR    0.0900
    605 HG22      -47.5050   -5.5140  -22.2640 H        39 THR    0.5100
    606 HG23      -47.7430   -6.9360  -23.3680 H        39 THR   -0.5100
    607 N         -50.3690   -2.5780  -24.5220 N.am     40 LEU   -0.4700
    608 CA        -51.1920   -1.7730  -25.4140 C.3      40 LEU    0.3100
    609 C         -51.8660   -2.6310  -26.4910 C.2      40 LEU    0.0700
    610 O         -53.0700   -2.5470  -26.7000 O.2      40 LEU    0.0900
    611 CB        -50.3410   -0.6980  -26.0660 C.3      40 LEU   -0.1800
    612 CG        -49.8480    0.3840  -25.1090 C.3      40 LEU    0.0900
    613 CD1       -48.4980    0.9300  -25.5510 C.3      40 LEU    0.0900
    614 CD2       -50.8600    1.5060  -25.0720 C.3      40 LEU   -0.0900
    615 HN        -49.3900   -2.3880  -24.5310 H        40 LEU    0.0900
    616 HA        -51.9860   -1.3280  -24.8330 H        40 LEU   -0.2700
    617 HB1       -50.9410   -0.2120  -26.8630 H        40 LEU    0.0900
    618 HB2       -49.4570   -1.1850  -26.5280 H        40 LEU    0.0900
    619 HG        -49.7530   -0.0450  -24.0890 H        40 LEU    0.0900
    620 HD11      -48.5790    1.3720  -26.5680 H        40 LEU   -0.2700
    621 HD12      -47.7490    0.1100  -25.5790 H        40 LEU    0.0900
    622 HD13      -48.1600    1.7200  -24.8470 H        40 LEU    0.0900
    623 HD21      -51.8430    1.1230  -24.7220 H        40 LEU    0.0900
    624 HD22      -50.9880    1.9330  -26.0900 H        40 LEU    0.5100
    625 HD23      -50.5200    2.3000  -24.3740 H        40 LEU   -0.5100
    626 N         -51.0750   -3.4800  -27.1420 N.am     41 THR   -0.4700
    627 CA        -51.5510   -4.4090  -28.1500 C.3      41 THR    0.3100
    628 C         -52.7850   -5.1760  -27.6780 C.2      41 THR    0.0700
    629 O         -53.7360   -5.3670  -28.4320 O.2      41 THR    0.0900
    630 CB        -50.4590   -5.4440  -28.4930 C.3      41 THR    0.1400
    631 CG2       -50.9900   -6.5110  -29.3930 C.3      41 THR    0.0900
    632 OG1       -49.3740   -4.7790  -29.1440 O.3      41 THR   -0.6600
    633 HN        -50.0950   -3.5150  -26.9620 H        41 THR    0.4300
    634 HA        -51.8200   -3.8420  -29.0280 H        41 THR   -0.2700
    635 HB        -50.0850   -5.9260  -27.5640 H        41 THR    0.0900
    636 HG1       -49.7680   -4.2550  -29.8440 H        41 THR    0.0900
    637 HG21      -51.3570   -6.0630  -30.3410 H        41 THR    0.0900
    638 HG22      -51.8360   -7.0360  -28.8980 H        41 THR    0.5100
    639 HG23      -50.1860   -7.2390  -29.6320 H        41 THR   -0.5100
    640 N         -52.7630   -5.6340  -26.4280 N.am     42 ASN   -0.4700
    641 CA        -53.8780   -6.3920  -25.8940 C.3      42 ASN    0.3100
    642 C         -55.1350   -5.5880  -25.6690 C.2      42 ASN    0.0700
    643 O         -56.2470   -6.1330  -25.6860 O.2      42 ASN    0.0900
    644 CB        -53.4520   -7.0890  -24.6130 C.3      42 ASN   -0.1800
    645 CG        -52.6830   -8.3470  -24.9080 C.2      42 ASN    0.0900
    646 ND2       -51.8430   -8.7580  -23.9780 N.am     42 ASN    0.0900
    647 OD1       -52.8600   -8.9600  -25.9670 O.2      42 ASN    0.5500
    648 HN        -51.9940   -5.4790  -25.8130 H        42 ASN   -0.5500
    649 HA        -54.1850   -7.1140  -26.6350 H        42 ASN   -0.6200
    650 HB1       -54.3540   -7.3500  -24.0190 H        42 ASN    0.3200
    651 HB2       -52.8100   -6.4050  -24.0190 H        42 ASN    0.3000
    652 HD21      -51.3050   -9.5880  -24.1200 H        42 ASN    0.5100
    653 HD22      -51.7450   -8.2380  -23.1290 H        42 ASN   -0.5100
    654 N         -54.9630   -4.2900  -25.4570 N.am     43 LEU   -0.4700
    655 CA        -56.0740   -3.3740  -25.5110 C.3      43 LEU    0.3100
    656 C         -56.6960   -3.4300  -26.8910 C.2      43 LEU    0.0700
    657 O         -57.9080   -3.4910  -27.0160 O.2      43 LEU    0.0900
    658 CB        -55.6370   -1.9550  -25.1760 C.3      43 LEU   -0.1800
    659 CG        -55.6600   -1.6110  -23.6900 C.3      43 LEU    0.0900
    660 CD1       -54.8440   -2.5850  -22.8520 C.3      43 LEU    0.0900
    661 CD2       -55.1810   -0.1740  -23.5090 C.3      43 LEU   -0.0900
    662 HN        -54.0710   -3.8950  -25.2540 H        43 LEU    0.0900
    663 HA        -56.8150   -3.7120  -24.8040 H        43 LEU   -0.2700
    664 HB1       -56.3120   -1.2500  -25.7050 H        43 LEU    0.0900
    665 HB2       -54.6020   -1.8120  -25.5500 H        43 LEU    0.0900
    666 HG        -56.7120   -1.6260  -23.3340 H        43 LEU    0.0900
    667 HD11      -53.7600   -2.4480  -23.0550 H        43 LEU   -0.2700
    668 HD12      -55.1230   -3.6290  -23.1070 H        43 LEU    0.0900
    669 HD13      -55.0280   -2.4000  -21.7710 H        43 LEU    0.0900
    670 HD21      -55.5930    0.4710  -24.3150 H        43 LEU    0.0900
    671 HD22      -54.0710   -0.1360  -23.5590 H        43 LEU    0.5100
    672 HD23      -55.5250    0.2190  -22.5290 H        43 LEU   -0.5100
    673 N         -55.8740   -3.4630  -27.9350 N.am     44 PHE   -0.4700
    674 CA        -56.4050   -3.5770  -29.3070 C.3      44 PHE    0.3100
    675 C         -57.0300   -4.9640  -29.5590 C.2      44 PHE    0.0700
    676 O         -58.0530   -5.0860  -30.2080 O.2      44 PHE    0.0900
    677 CB        -55.3250   -3.2630  -30.3470 C.3      44 PHE   -0.1800
    678 CG        -54.8030   -1.8520  -30.2780 C.ar     44 PHE    0.0900
    679 CD1       -55.6690   -0.7700  -30.2600 C.ar     44 PHE    0.0900
    680 CD2       -53.4440   -1.6030  -30.2720 C.ar     44 PHE    0.0000
    681 CE1       -55.1940    0.5270  -30.1850 C.ar     44 PHE   -0.1150
    682 CE2       -52.9560   -0.3140  -30.2310 C.ar     44 PHE    0.1150
    683 CZ        -53.8260    0.7590  -30.1840 C.ar     44 PHE   -0.1150
    684 HN        -54.8830   -3.4130  -27.8420 H        44 PHE    0.1150
    685 HA        -57.2270   -2.8820  -29.4030 H        44 PHE   -0.1150
    686 HB1       -55.7440   -3.4090  -31.3660 H        44 PHE    0.1150
    687 HB2       -54.4590   -3.9410  -30.1900 H        44 PHE   -0.1150
    688 HD1       -56.7340   -0.9440  -30.3040 H        44 PHE    0.1150
    689 HD2       -52.7530   -2.4320  -30.2990 H        44 PHE   -0.1150
    690 HE1       -55.8850    1.3550  -30.1280 H        44 PHE    0.1150
    691 HE2       -51.8900   -0.1420  -30.2380 H        44 PHE    0.5100
    692 HZ        -53.4450    1.7680  -30.1460 H        44 PHE   -0.5100
    693 N         -56.4240   -6.0110  -29.0070 N.am     45 ILE   -0.4700
    694 CA        -57.0430   -7.3030  -29.0190 C.3      45 ILE    0.3100
    695 C         -58.4380   -7.3120  -28.4020 C.2      45 ILE    0.0700
    696 O         -59.2860   -8.0430  -28.8960 O.2      45 ILE    0.0900
    697 CB        -56.1850   -8.3830  -28.3010 C.3      45 ILE   -0.0900
    698 CG1       -54.8970   -8.6090  -29.0890 C.3      45 ILE    0.0900
    699 CG2       -56.9320   -9.6990  -28.2150 C.3      45 ILE   -0.2700
    700 CD        -55.1320   -9.3150  -30.3830 C.3      45 ILE    0.0900
    701 HN        -55.5300   -5.9450  -28.5680 H        45 ILE    0.0900
    702 HA        -57.1940   -7.5810  -30.0510 H        45 ILE    0.0900
    703 HB        -55.9390   -8.0340  -27.2750 H        45 ILE   -0.1800
    704 HG11      -54.2010   -9.2160  -28.4710 H        45 ILE    0.0900
    705 HG12      -54.4270   -7.6250  -29.2980 H        45 ILE    0.0900
    706 HG21      -57.4830   -9.8870  -29.1600 H        45 ILE   -0.2700
    707 HG22      -57.6630   -9.6640  -27.3790 H        45 ILE    0.0900
    708 HG23      -56.2140  -10.5320  -28.0510 H        45 ILE    0.0900
    709 HD1       -55.9490   -8.8150  -30.9470 H        45 ILE    0.0900
    710 HD2       -55.4250  -10.3690  -30.1920 H        45 ILE    0.5100
    711 HD3       -54.2090   -9.2910  -31.0010 H        45 ILE   -0.5100
    712 N         -58.6370   -6.5110  -27.3280 N.am     46 THR   -0.4700
    713 CA        -59.9260   -6.3690  -26.6790 C.3      46 THR    0.3100
    714 C         -61.0210   -5.9250  -27.6720 C.2      46 THR    0.0700
    715 O         -62.1330   -6.4330  -27.6230 O.2      46 THR    0.0900
    716 CB        -59.7880   -5.4590  -25.4130 C.3      46 THR    0.1400
    717 CG2       -61.0930   -5.0970  -24.8510 C.3      46 THR    0.0900
    718 OG1       -59.0540   -6.1960  -24.4130 O.3      46 THR   -0.6600
    719 HN        -57.8960   -5.9760  -26.9330 H        46 THR    0.4300
    720 HA        -60.2740   -7.3520  -26.4020 H        46 THR   -0.2700
    721 HB        -59.2360   -4.5290  -25.6650 H        46 THR    0.0900
    722 HG1       -58.2010   -6.3950  -24.8040 H        46 THR    0.0900
    723 HG21      -61.7180   -6.0060  -24.7210 H        46 THR    0.0900
    724 HG22      -61.6200   -4.3990  -25.5360 H        46 THR    0.5100
    725 HG23      -60.9560   -4.6160  -23.8590 H        46 THR   -0.5100
    726 N         -60.6720   -5.0110  -28.5860 N.am     47 SER   -0.4700
    727 CA        -61.5600   -4.5120  -29.6360 C.3      47 SER    0.3100
    728 C         -62.0100   -5.6540  -30.5220 C.2      47 SER    0.0700
    729 O         -63.1730   -5.7830  -30.7970 O.2      47 SER    0.0900
    730 CB        -60.8610   -3.4190  -30.4690 C.3      47 SER    0.0500
    731 OG        -61.6490   -3.0140  -31.5850 O.3      47 SER    0.0900
    732 HN        -59.7570   -4.6160  -28.5890 H        47 SER    0.0900
    733 HA        -62.4460   -4.1140  -29.1630 H        47 SER   -0.6600
    734 HB1       -59.8920   -3.8090  -30.8470 H        47 SER    0.4300
    735 HB2       -60.6790   -2.5300  -29.8290 H        47 SER    0.5100
    736 HG1       -61.0670   -3.0510  -32.3470 H        47 SER   -0.5100
    737 N         -61.0880   -6.5090  -30.9290 N.am     48 LEU   -0.4700
    738 CA        -61.4300   -7.6860  -31.7030 C.3      48 LEU    0.3100
    739 C         -62.3540   -8.6520  -31.0360 C.2      48 LEU    0.0700
    740 O         -63.2830   -9.2120  -31.6610 O.2      48 LEU    0.0900
    741 CB        -60.2030   -8.5130  -32.0150 C.3      48 LEU   -0.1800
    742 CG        -59.1890   -7.9330  -32.9350 C.3      48 LEU    0.0900
    743 CD1       -58.0340   -8.9290  -33.0800 C.3      48 LEU    0.0900
    744 CD2       -59.8790   -7.6190  -34.2600 C.3      48 LEU   -0.0900
    745 HN        -60.1210   -6.3840  -30.7220 H        48 LEU    0.0900
    746 HA        -61.8980   -7.3550  -32.6180 H        48 LEU   -0.2700
    747 HB1       -60.5510   -9.4660  -32.4640 H        48 LEU    0.0900
    748 HB2       -59.6940   -8.7290  -31.0540 H        48 LEU    0.0900
    749 HG        -58.8110   -6.9730  -32.5210 H        48 LEU    0.0900
    750 HD11      -58.3660   -9.8170  -33.6580 H        48 LEU   -0.2700
    751 HD12      -57.6950   -9.2640  -32.0770 H        48 LEU    0.0900
    752 HD13      -57.1880   -8.4500  -33.6200 H        48 LEU    0.0900
    753 HD21      -60.5780   -6.7650  -34.1350 H        48 LEU    0.0900
    754 HD22      -60.4570   -8.5030  -34.6050 H        48 LEU    0.5100
    755 HD23      -59.1210   -7.3460  -35.0250 H        48 LEU   -0.5100
    756 N         -62.0370   -8.9130  -29.7710 N.am     49 ALA   -0.4700
    757 CA        -62.7980   -9.8320  -29.0010 C.3      49 ALA    0.3100
    758 C         -64.2190   -9.3070  -28.7930 C.2      49 ALA    0.0700
    759 O         -65.1510  -10.0840  -28.7520 O.2      49 ALA    0.0900
    760 CB        -62.0780  -10.0920  -27.6790 C.3      49 ALA   -0.2700
    761 HN        -61.2640   -8.4830  -29.3130 H        49 ALA    0.0900
    762 HA        -62.9030  -10.7470  -29.5650 H        49 ALA    0.0900
    763 HB1       -61.9640   -9.1430  -27.1120 H        49 ALA    0.0900
    764 HB2       -61.0690  -10.5120  -27.8740 H        49 ALA    0.5100
    765 HB3       -62.6660  -10.8040  -27.0610 H        49 ALA   -0.5100
    766 N         -64.3810   -7.9870  -28.6770 N.am     50 CYS   -0.4700
    767 CA        -65.6820   -7.3280  -28.6430 C.3      50 CYS    0.3100
    768 C         -66.5010   -7.4700  -29.9310 C.2      50 CYS    0.0700
    769 O         -67.7050   -7.7470  -29.9030 O.2      50 CYS    0.0900
    770 CB        -65.5040   -5.8120  -28.3440 C.3      50 CYS   -0.1100
    771 SG        -65.1640   -5.4140  -26.5860 S.3      50 CYS    0.0900
    772 HN        -63.5960   -7.3770  -28.6040 H        50 CYS    0.0900
    773 HA        -66.2790   -7.7980  -27.8750 H        50 CYS   -0.2300
    774 HB1       -66.4320   -5.2910  -28.6580 H        50 CYS    0.1600
    775 HB2       -64.6650   -5.4370  -28.9660 H        50 CYS    0.5100
    776 HG1       -63.9430   -5.9290  -26.5850 H        50 CYS   -0.5100
    777 N         -65.8650   -7.2480  -31.0790 N.am     51 ALA   -0.4700
    778 CA        -66.5450   -7.4800  -32.3480 C.3      51 ALA    0.3100
    779 C         -66.9380   -8.9550  -32.4220 C.2      51 ALA    0.0700
    780 O         -67.9870   -9.2830  -32.9270 O.2      51 ALA    0.0900
    781 CB        -65.6330   -7.1010  -33.4950 C.3      51 ALA   -0.2700
    782 HN        -64.9240   -6.9220  -31.1220 H        51 ALA    0.0900
    783 HA        -67.4440   -6.8810  -32.3650 H        51 ALA    0.0900
    784 HB1       -64.7050   -7.7120  -33.4640 H        51 ALA    0.0900
    785 HB2       -65.3530   -6.0280  -33.4170 H        51 ALA    0.5100
    786 HB3       -66.1460   -7.2840  -34.4630 H        51 ALA   -0.5100
    787 N         -66.0930   -9.8570  -31.9280 N.am     52 ASP   -0.4700
    788 CA        -66.4170  -11.2810  -32.0220 C.3      52 ASP    0.3100
    789 C         -67.5990  -11.6000  -31.1200 C.2      52 ASP    0.0700
    790 O         -68.4890  -12.4230  -31.4670 O.2      52 ASP    0.0900
    791 CB        -65.2000  -12.1700  -31.6610 C.3      52 ASP   -0.2800
    792 CG        -64.1270  -12.1630  -32.7570 C.2      52 ASP    0.0900
    793 OD1       -64.5030  -11.9620  -33.9210 O.co2    52 ASP    0.0900
    794 OD2       -62.9270  -12.3800  -32.4800 O.co2    52 ASP    0.6200
    795 HN        -65.2320   -9.6150  -31.4860 H        52 ASP   -0.7600
    796 HA        -66.7350  -11.4810  -33.0350 H        52 ASP   -0.7600
    797 HB1       -65.5450  -13.2150  -31.5110 H        52 ASP    0.5100
    798 HB2       -64.7450  -11.7970  -30.7190 H        52 ASP   -0.5100
    799 N         -67.6160  -10.9400  -29.9660 N.am     53 LEU   -0.4700
    800 CA        -68.6750  -11.1160  -28.9790 C.3      53 LEU    0.3100
    801 C         -70.0280  -10.6460  -29.5100 C.2      53 LEU    0.0700
    802 O         -71.0520  -11.2990  -29.3040 O.2      53 LEU    0.0900
    803 CB        -68.3030  -10.3800  -27.6960 C.3      53 LEU   -0.1800
    804 CG        -68.8270  -10.8560  -26.3650 C.3      53 LEU    0.0900
    805 CD1       -68.7580  -12.3830  -26.1900 C.3      53 LEU    0.0900
    806 CD2       -68.0170  -10.1170  -25.3220 C.3      53 LEU   -0.0900
    807 HN        -66.9000  -10.2920  -29.7220 H        53 LEU    0.0900
    808 HA        -68.7930  -12.1720  -28.7920 H        53 LEU   -0.2700
    809 HB1       -68.6430   -9.3330  -27.8180 H        53 LEU    0.0900
    810 HB2       -67.1960  -10.3980  -27.6280 H        53 LEU    0.0900
    811 HG        -69.8860  -10.5360  -26.2670 H        53 LEU    0.0900
    812 HD11      -67.7040  -12.7290  -26.2690 H        53 LEU   -0.2700
    813 HD12      -69.3550  -12.8820  -26.9830 H        53 LEU    0.0900
    814 HD13      -69.1500  -12.6670  -25.1910 H        53 LEU    0.0900
    815 HD21      -68.1540   -9.0200  -25.4390 H        53 LEU    0.0900
    816 HD22      -66.9390  -10.3540  -25.4440 H        53 LEU    0.5100
    817 HD23      -68.3520  -10.4110  -24.3050 H        53 LEU   -0.5100
    818 N         -70.0390   -9.5470  -30.2580 N.am     54 VAL   -0.4700
    819 CA        -71.2980   -9.1020  -30.8790 C.3      54 VAL    0.3100
    820 C         -71.7440  -10.0900  -31.9530 C.2      54 VAL    0.0700
    821 O         -72.9310  -10.3360  -32.1350 O.2      54 VAL    0.0900
    822 CB        -71.1330   -7.7000  -31.4340 C.3      54 VAL   -0.0900
    823 CG1       -72.3220   -7.2750  -32.2690 C.3      54 VAL    0.0900
    824 CG2       -70.9060   -6.7370  -30.2990 C.3      54 VAL   -0.2700
    825 HN        -69.2270   -8.9930  -30.4290 H        54 VAL    0.0900
    826 HA        -72.0710   -9.1230  -30.1270 H        54 VAL    0.0900
    827 HB        -70.2200   -7.6640  -32.0630 H        54 VAL    0.0900
    828 HG11      -73.2650   -7.4620  -31.7140 H        54 VAL   -0.2700
    829 HG12      -72.3460   -7.8570  -33.2150 H        54 VAL    0.0900
    830 HG13      -72.2540   -6.1900  -32.4990 H        54 VAL    0.0900
    831 HG21      -69.9880   -7.0180  -29.7400 H        54 VAL    0.0900
    832 HG22      -71.7700   -6.7640  -29.6010 H        54 VAL    0.5100
    833 HG23      -70.7770   -5.7070  -30.6970 H        54 VAL   -0.5100
    834 N         -70.7790  -10.7040  -32.6330 N.am     55 VAL   -0.4700
    835 CA        -71.0670  -11.7530  -33.5650 C.3      55 VAL    0.3100
    836 C         -71.7510  -12.9880  -32.8720 C.2      55 VAL    0.0700
    837 O         -72.7260  -13.5360  -33.3890 O.2      55 VAL    0.0900
    838 CB        -69.8070  -12.1270  -34.4120 C.3      55 VAL   -0.0900
    839 CG1       -70.0220  -13.3410  -35.2560 C.3      55 VAL    0.0900
    840 CG2       -69.4450  -10.9860  -35.3540 C.3      55 VAL   -0.2700
    841 HN        -69.8180  -10.4640  -32.5250 H        55 VAL    0.0900
    842 HA        -71.8620  -11.4120  -34.2110 H        55 VAL    0.0900
    843 HB        -68.9560  -12.3150  -33.7250 H        55 VAL    0.0900
    844 HG11      -70.9670  -13.2450  -35.8320 H        55 VAL   -0.2700
    845 HG12      -70.0910  -14.2430  -34.6110 H        55 VAL    0.0900
    846 HG13      -69.1800  -13.4580  -35.9720 H        55 VAL    0.0900
    847 HG21      -69.3990  -10.0280  -34.7930 H        55 VAL    0.0900
    848 HG22      -70.2150  -10.8940  -36.1500 H        55 VAL    0.5100
    849 HG23      -68.4520  -11.1750  -35.8140 H        55 VAL   -0.5100
    850 N         -71.2000  -13.4250  -31.7510 N.am     56 GLY   -0.4700
    851 CA        -71.6800  -14.5770  -31.0420 C.3      56 GLY    0.3100
    852 C         -73.0580  -14.3280  -30.4240 C.2      56 GLY   -0.0200
    853 O         -73.8560  -15.2290  -30.4050 O.2      56 GLY    0.0900
    854 HN        -70.4140  -12.9670  -31.3430 H        56 GLY    0.0900
    855 HA1       -70.9750  -14.8070  -30.2580 H        56 GLY    0.5100
    856 HA2       -71.7450  -15.3990  -31.7380 H        56 GLY   -0.5100
    857 N         -73.3420  -13.1060  -29.9510 N.am     57 LEU   -0.4700
    858 CA        -74.5860  -12.8170  -29.1970 C.3      57 LEU    0.3100
    859 C         -75.7450  -12.3630  -30.0660 C.2      57 LEU    0.0700
    860 O         -76.8820  -12.6580  -29.7600 O.2      57 LEU    0.0900
    861 CB        -74.3700  -11.7080  -28.1500 C.3      57 LEU   -0.1800
    862 CG        -73.4210  -11.9670  -26.9620 C.3      57 LEU    0.0900
    863 CD1       -73.2140  -10.6720  -26.2020 C.3      57 LEU    0.0900
    864 CD2       -73.9270  -13.0820  -26.0530 C.3      57 LEU   -0.0900
    865 HN        -72.7270  -12.3340  -30.0860 H        57 LEU    0.0900
    866 HA        -74.8970  -13.7300  -28.7110 H        57 LEU   -0.2700
    867 HB1       -75.3650  -11.4640  -27.7240 H        57 LEU    0.0900
    868 HB2       -73.9790  -10.8210  -28.6900 H        57 LEU    0.0900
    869 HG        -72.4440  -12.3410  -27.3380 H        57 LEU    0.0900
    870 HD11      -74.1860  -10.2940  -25.8200 H        57 LEU   -0.2700
    871 HD12      -72.7740   -9.9050  -26.8740 H        57 LEU    0.0900
    872 HD13      -72.5370  -10.8450  -25.3380 H        57 LEU    0.0900
    873 HD21      -74.0200  -14.0290  -26.6260 H        57 LEU    0.0900
    874 HD22      -74.9270  -12.8140  -25.6470 H        57 LEU    0.5100
    875 HD23      -73.2140  -13.2420  -25.2160 H        57 LEU   -0.5100
    876 N         -75.4680  -11.5810  -31.0950 N.am     58 LEU   -0.4700
    877 CA        -76.5010  -10.9500  -31.8710 C.3      58 LEU    0.3100
    878 C         -76.5630  -11.5350  -33.2910 C.2      58 LEU    0.0700
    879 O         -77.6010  -12.0460  -33.7120 O.2      58 LEU    0.0900
    880 CB        -76.3100   -9.4370  -31.8740 C.3      58 LEU   -0.1800
    881 CG        -76.3310   -8.7830  -30.4640 C.3      58 LEU    0.0900
    882 CD1       -76.2210   -7.2820  -30.5090 C.3      58 LEU    0.0900
    883 CD2       -77.5600   -9.1470  -29.6620 C.3      58 LEU   -0.0900
    884 HN        -74.5320  -11.3930  -31.3790 H        58 LEU    0.0900
    885 HA        -77.4540  -11.2080  -31.4340 H        58 LEU   -0.2700
    886 HB1       -77.1220   -8.9830  -32.4810 H        58 LEU    0.0900
    887 HB2       -75.3340   -9.2080  -32.3510 H        58 LEU    0.0900
    888 HG        -75.4810   -9.1860  -29.8730 H        58 LEU    0.0900
    889 HD11      -77.0710   -6.8550  -31.0850 H        58 LEU   -0.2700
    890 HD12      -75.2720   -6.9870  -31.0060 H        58 LEU    0.0900
    891 HD13      -76.2480   -6.8700  -29.4790 H        58 LEU    0.0900
    892 HD21      -77.6110  -10.2470  -29.5170 H        58 LEU    0.0900
    893 HD22      -78.4740   -8.8170  -30.2010 H        58 LEU    0.5100
    894 HD23      -77.5180   -8.6590  -28.6640 H        58 LEU   -0.5100
    895 N         -75.4500  -11.5500  -33.9990 N.am     59 VAL   -0.4700
    896 CA        -75.4620  -11.9280  -35.3970 C.3      59 VAL    0.3100
    897 C         -75.7240  -13.4290  -35.6190 C.2      59 VAL    0.0700
    898 O         -76.6730  -13.8060  -36.3370 O.2      59 VAL    0.0900
    899 CB        -74.1600  -11.4750  -36.0680 C.3      59 VAL   -0.0900
    900 CG1       -74.1370  -11.8830  -37.5410 C.3      59 VAL    0.0900
    901 CG2       -73.9970   -9.9660  -35.8850 C.3      59 VAL   -0.2700
    902 HN        -74.5650  -11.3050  -33.6110 H        59 VAL    0.0900
    903 HA        -76.3130  -11.4580  -35.8680 H        59 VAL    0.0900
    904 HB        -73.2970  -11.9400  -35.5450 H        59 VAL    0.0900
    905 HG11      -75.0810  -11.5710  -38.0380 H        59 VAL   -0.2700
    906 HG12      -74.0390  -12.9870  -37.6260 H        59 VAL    0.0900
    907 HG13      -73.2850  -11.3910  -38.0570 H        59 VAL    0.0900
    908 HG21      -73.9590   -9.7130  -34.8040 H        59 VAL    0.0900
    909 HG22      -74.8580   -9.4340  -36.3430 H        59 VAL    0.5100
    910 HG23      -73.0520   -9.6260  -36.3620 H        59 VAL   -0.5100
    911 N         -74.9520  -14.2940  -34.9680 N.am     60 VAL   -0.4700
    912 CA        -75.1460  -15.7300  -35.1800 C.3      60 VAL    0.3100
    913 C         -76.5340  -16.2690  -34.7700 C.2      60 VAL    0.0700
    914 O         -77.1160  -17.0320  -35.5320 O.2      60 VAL    0.0900
    915 CB        -73.9740  -16.5500  -34.6250 C.3      60 VAL   -0.0900
    916 CG1       -74.2560  -18.0470  -34.6940 C.3      60 VAL    0.0900
    917 CG2       -72.7650  -16.2770  -35.4700 C.3      60 VAL   -0.2700
    918 HN        -74.2350  -14.0180  -34.3320 H        60 VAL    0.0900
    919 HA        -75.2430  -15.8960  -36.2420 H        60 VAL    0.0900
    920 HB        -73.7970  -16.2620  -33.5660 H        60 VAL    0.0900
    921 HG11      -74.6000  -18.3230  -35.7140 H        60 VAL   -0.2700
    922 HG12      -75.0520  -18.3160  -33.9670 H        60 VAL    0.0900
    923 HG13      -73.3310  -18.6170  -34.4650 H        60 VAL    0.0900
    924 HG21      -72.5140  -15.1950  -35.4410 H        60 VAL    0.0900
    925 HG22      -72.9680  -16.5650  -36.5240 H        60 VAL    0.5100
    926 HG23      -71.8960  -16.8530  -35.0870 H        60 VAL   -0.5100
    927 N         -77.1030  -15.8090  -33.6430 N.am     61 PRO   -0.2900
    928 CA        -78.4060  -16.3630  -33.2680 C.3      61 PRO    0.0000
    929 C         -79.5390  -16.0470  -34.2160 C.2      61 PRO    0.0900
    930 O         -80.3060  -16.9260  -34.5000 O.2      61 PRO    0.0900
    931 CB        -78.6420  -15.7590  -31.8830 C.3      61 PRO    0.0200
    932 CG        -77.2430  -15.6520  -31.3300 C.3      61 PRO    0.0900
    933 CD        -76.4730  -15.1310  -32.4940 C.3      61 PRO   -0.1800
    934 HA        -78.3830  -17.4410  -33.2940 H        61 PRO    0.0900
    935 HB1       -79.2750  -16.4210  -31.2560 H        61 PRO    0.0900
    936 HB2       -79.1250  -14.7610  -31.9540 H        61 PRO   -0.1800
    937 HG1       -77.2000  -14.9500  -30.4700 H        61 PRO    0.0900
    938 HG2       -76.8600  -16.6420  -31.0030 H        61 PRO    0.0900
    939 HD1       -76.5780  -14.0300  -32.5950 H        61 PRO    0.5100
    940 HD2       -75.3990  -15.4040  -32.4300 H        61 PRO   -0.5100
    941 N         -79.6690  -14.8030  -34.6560 N.am     62 PHE   -0.4700
    942 CA        -80.5490  -14.4330  -35.7880 C.3      62 PHE    0.3100
    943 C         -80.2600  -15.2050  -37.0790 C.2      62 PHE    0.0700
    944 O         -81.1560  -15.6490  -37.7820 O.2      62 PHE    0.0900
    945 CB        -80.3620  -12.9500  -36.1220 C.3      62 PHE   -0.1800
    946 CG        -81.0710  -11.9970  -35.2060 C.ar     62 PHE    0.0900
    947 CD1       -82.4410  -12.0970  -34.9780 C.ar     62 PHE    0.0900
    948 CD2       -80.3690  -10.9310  -34.6150 C.ar     62 PHE    0.0000
    949 CE1       -83.1060  -11.1650  -34.1740 C.ar     62 PHE   -0.1150
    950 CE2       -81.0230  -10.0180  -33.7960 C.ar     62 PHE    0.1150
    951 CZ        -82.4000  -10.1390  -33.5760 C.ar     62 PHE   -0.1150
    952 HN        -79.1700  -14.0490  -34.2360 H        62 PHE    0.1150
    953 HA        -81.5710  -14.6320  -35.5020 H        62 PHE   -0.1150
    954 HB1       -80.7490  -12.7590  -37.1460 H        62 PHE    0.1150
    955 HB2       -79.2810  -12.7030  -36.0700 H        62 PHE   -0.1150
    956 HD1       -82.9980  -12.9050  -35.4290 H        62 PHE    0.1150
    957 HD2       -79.3110  -10.8200  -34.7990 H        62 PHE   -0.1150
    958 HE1       -84.1710  -11.2480  -34.0210 H        62 PHE    0.1150
    959 HE2       -80.4700   -9.2170  -33.3290 H        62 PHE    0.5100
    960 HZ        -82.9100   -9.4310  -32.9400 H        62 PHE   -0.5100
    961 N         -78.9970  -15.3100  -37.4260 N.am     63 GLY   -0.4700
    962 CA        -78.5840  -16.0100  -38.6180 C.3      63 GLY    0.3100
    963 C         -78.9490  -17.4880  -38.6140 C.2      63 GLY   -0.0200
    964 O         -79.4190  -17.9900  -39.6140 O.2      63 GLY    0.0900
    965 HN        -78.2650  -14.9100  -36.8800 H        63 GLY    0.0900
    966 HA1       -77.5110  -15.9160  -38.6990 H        63 GLY    0.5100
    967 HA2       -79.0640  -15.5350  -39.4610 H        63 GLY   -0.5100
    968 N         -78.6870  -18.1780  -37.4990 N.am     64 ALA   -0.4700
    969 CA        -79.0260  -19.5970  -37.3310 C.3      64 ALA    0.3100
    970 C         -80.5060  -19.8300  -37.6130 C.2      64 ALA    0.0700
    971 O         -80.8430  -20.7400  -38.3520 O.2      64 ALA    0.0900
    972 CB        -78.6960  -20.0750  -35.9150 C.3      64 ALA   -0.2700
    973 HN        -78.2430  -17.7510  -36.7160 H        64 ALA    0.0900
    974 HA        -78.4610  -20.1620  -38.0570 H        64 ALA    0.0900
    975 HB1       -78.9670  -19.2910  -35.1750 H        64 ALA    0.0900
    976 HB2       -77.6080  -20.2830  -35.8300 H        64 ALA    0.5100
    977 HB3       -79.2710  -20.9960  -35.6830 H        64 ALA   -0.5100
    978 N         -81.3730  -18.9670  -37.0720 N.am     65 THR   -0.4700
    979 CA        -82.8340  -19.0720  -37.3080 C.3      65 THR    0.3100
    980 C         -83.2070  -18.9370  -38.7860 C.2      65 THR    0.0700
    981 O         -84.1030  -19.6020  -39.2890 O.2      65 THR    0.0900
    982 CB        -83.6590  -18.0740  -36.4460 C.3      65 THR    0.1400
    983 CG2       -83.2950  -18.1840  -34.9690 C.3      65 THR    0.0900
    984 OG1       -83.4800  -16.7220  -36.8890 O.3      65 THR   -0.6600
    985 HN        -81.0770  -18.2150  -36.4880 H        65 THR    0.4300
    986 HA        -83.1280  -20.0840  -37.0750 H        65 THR   -0.2700
    987 HB        -84.7380  -18.3280  -36.5170 H        65 THR    0.0900
    988 HG1       -82.5500  -16.6370  -37.1080 H        65 THR    0.0900
    989 HG21      -82.2160  -17.9600  -34.8230 H        65 THR    0.0900
    990 HG22      -83.4950  -19.2150  -34.6070 H        65 THR    0.5100
    991 HG23      -83.8910  -17.4570  -34.3770 H        65 THR   -0.5100
    992 N         -82.5000  -18.0880  -39.4970 N.am     66 LEU   -0.4700
    993 CA        -82.6600  -17.9920  -40.9470 C.3      66 LEU    0.3100
    994 C         -82.2590  -19.3070  -41.5900 C.2      66 LEU    0.0700
    995 O         -82.9930  -19.8620  -42.4330 O.2      66 LEU    0.0900
    996 CB        -81.7900  -16.8620  -41.4750 C.3      66 LEU   -0.1800
    997 CG        -81.9280  -16.3820  -42.9330 C.3      66 LEU    0.0900
    998 CD1       -83.3720  -16.1380  -43.3400 C.3      66 LEU    0.0900
    999 CD2       -81.1410  -15.0950  -43.0720 C.3      66 LEU   -0.0900
   1000 HN        -81.8280  -17.4770  -39.0840 H        66 LEU    0.0900
   1001 HA        -83.7020  -17.8020  -41.1630 H        66 LEU   -0.2700
   1002 HB1       -80.7370  -17.1840  -41.3450 H        66 LEU    0.0900
   1003 HB2       -81.9850  -15.9820  -40.8310 H        66 LEU    0.0900
   1004 HG        -81.4910  -17.1510  -43.6050 H        66 LEU    0.0900
   1005 HD11      -83.8270  -15.3610  -42.6890 H        66 LEU   -0.2700
   1006 HD12      -83.9590  -17.0760  -43.2340 H        66 LEU    0.0900
   1007 HD13      -83.4150  -15.7880  -44.3930 H        66 LEU    0.0900
   1008 HD21      -80.0700  -15.2740  -42.8300 H        66 LEU    0.0900
   1009 HD22      -81.5380  -14.3300  -42.3730 H        66 LEU    0.5100
   1010 HD23      -81.2100  -14.7200  -44.1160 H        66 LEU   -0.5100
   1011 N         -81.0870  -19.8110  -41.1670 N.am     67 VAL   -0.4700
   1012 CA        -80.4760  -21.0100  -41.7510 C.3      67 VAL    0.3100
   1013 C         -81.4030  -22.2270  -41.5850 C.2      67 VAL    0.0700
   1014 O         -81.6590  -22.9270  -42.5680 O.2      67 VAL    0.0900
   1015 CB        -79.0380  -21.2610  -41.1680 C.3      67 VAL   -0.0900
   1016 CG1       -78.6410  -22.7390  -41.1990 C.3      67 VAL    0.0900
   1017 CG2       -78.0030  -20.4330  -41.9380 C.3      67 VAL   -0.2700
   1018 HN        -80.5730  -19.3830  -40.4280 H        67 VAL    0.0900
   1019 HA        -80.4250  -20.8690  -42.8200 H        67 VAL    0.0900
   1020 HB        -79.0110  -20.9050  -40.1160 H        67 VAL    0.0900
   1021 HG11      -78.8210  -23.1610  -42.2110 H        67 VAL   -0.2700
   1022 HG12      -79.2470  -23.3090  -40.4640 H        67 VAL    0.0900
   1023 HG13      -77.5620  -22.8450  -40.9570 H        67 VAL    0.0900
   1024 HG21      -78.2400  -19.3510  -41.8530 H        67 VAL    0.0900
   1025 HG22      -78.0170  -20.7140  -43.0120 H        67 VAL    0.5100
   1026 HG23      -76.9900  -20.6080  -41.5180 H        67 VAL   -0.5100
   1027 N         -81.9210  -22.4590  -40.3670 N.am     68 VAL   -0.4700
   1028 CA        -82.6530  -23.6950  -40.0670 C.3      68 VAL    0.3100
   1029 C         -84.1290  -23.6120  -40.4640 C.2      68 VAL    0.0700
   1030 O         -84.6670  -24.5710  -41.0120 O.2      68 VAL    0.0900
   1031 CB        -82.4910  -24.1730  -38.5930 C.3      68 VAL   -0.0900
   1032 CG1       -81.0370  -24.0390  -38.1320 C.3      68 VAL    0.0900
   1033 CG2       -83.4340  -23.4560  -37.6360 C.3      68 VAL   -0.2700
   1034 HN        -81.8340  -21.8060  -39.6180 H        68 VAL    0.0900
   1035 HA        -82.2840  -24.4570  -40.7370 H        68 VAL    0.0900
   1036 HB        -82.8030  -25.2370  -38.5160 H        68 VAL    0.0900
   1037 HG11      -80.7690  -22.9660  -38.0220 H        68 VAL   -0.2700
   1038 HG12      -80.3590  -24.4990  -38.8820 H        68 VAL    0.0900
   1039 HG13      -80.9030  -24.5400  -37.1500 H        68 VAL    0.0900
   1040 HG21      -84.4820  -23.7780  -37.8180 H        68 VAL    0.0900
   1041 HG22      -83.3690  -22.3580  -37.7940 H        68 VAL    0.5100
   1042 HG23      -83.1650  -23.7000  -36.5860 H        68 VAL   -0.5100
   1043 N         -84.7900  -22.4760  -40.2130 N.am     69 ARG   -0.4700
   1044 CA        -86.1610  -22.2740  -40.7270 C.3      69 ARG    0.3100
   1045 C         -86.2370  -21.9130  -42.2260 C.2      69 ARG    0.0700
   1046 O         -87.2520  -22.1240  -42.8500 O.2      69 ARG    0.0900
   1047 CB        -86.9280  -21.2310  -39.8890 C.3      69 ARG   -0.1800
   1048 CG        -87.1960  -21.6650  -38.4540 C.3      69 ARG    0.0900
   1049 CD        -88.3180  -22.7030  -38.3860 C.3      69 ARG    0.0900
   1050 NE        -88.2100  -23.5790  -37.2070 N.pl3    69 ARG   -0.1800
   1051 CZ        -88.9880  -23.5210  -36.1230 C.cat    69 ARG    0.0900
   1052 NH1       -89.9710  -22.6230  -36.0170 N.pl3    69 ARG    0.0900
   1053 NH2       -88.7880  -24.3740  -35.1230 N.pl3    69 ARG    0.2000
   1054 HN        -84.3970  -21.7310  -39.6800 H        69 ARG    0.0900
   1055 HA        -86.6710  -23.2240  -40.6940 H        69 ARG    0.0900
   1056 HB1       -87.9000  -21.0290  -40.3840 H        69 ARG   -0.7000
   1057 HB2       -86.3330  -20.2930  -39.8670 H        69 ARG    0.4400
   1058 HG1       -87.4850  -20.7780  -37.8520 H        69 ARG    0.6400
   1059 HG2       -86.2690  -22.1040  -38.0250 H        69 ARG   -0.8000
   1060 HD1       -88.2800  -23.3510  -39.2880 H        69 ARG    0.4600
   1061 HD2       -89.2990  -22.1850  -38.3300 H        69 ARG    0.4600
   1062 HE        -87.4940  -24.2750  -37.2200 H        69 ARG   -0.8000
   1063 HH11      -90.1370  -21.9740  -36.7590 H        69 ARG    0.4600
   1064 HH12      -90.5390  -22.6000  -35.1940 H        69 ARG    0.4600
   1065 HH21      -89.2610  -24.2430  -34.2530 H        69 ARG    0.5100
   1066 HH22      -88.1640  -25.1450  -35.2420 H        69 ARG   -0.5100
   1067 N         -85.1780  -21.3730  -42.8150 N.am     70 GLY   -0.4700
   1068 CA        -85.2260  -20.9600  -44.2190 C.3      70 GLY    0.3100
   1069 C         -86.1250  -19.7600  -44.5260 C.2      70 GLY   -0.0200
   1070 O         -86.5130  -19.5760  -45.6640 O.2      70 GLY    0.0900
   1071 HN        -84.3160  -21.2260  -42.3360 H        70 GLY    0.0900
   1072 HA1       -85.5830  -21.8060  -44.7870 H        70 GLY    0.5100
   1073 HA2       -84.2160  -20.7130  -44.5120 H        70 GLY   -0.5100
   1074 N         -86.4720  -18.9570  -43.5140 N.am     71 THR   -0.4700
   1075 CA        -87.1720  -17.6700  -43.7140 C.3      71 THR    0.3100
   1076 C         -86.8130  -16.7340  -42.5420 C.2      71 THR    0.0700
   1077 O         -86.3670  -17.2200  -41.5070 O.2      71 THR    0.0900
   1078 CB        -88.7060  -17.8670  -43.8700 C.3      71 THR    0.1400
   1079 CG2       -89.2840  -18.5330  -42.6970 C.3      71 THR    0.0900
   1080 OG1       -89.3580  -16.6090  -44.0290 O.3      71 THR   -0.6600
   1081 HN        -86.2720  -19.1940  -42.5660 H        71 THR    0.4300
   1082 HA        -86.7670  -17.2090  -44.6030 H        71 THR   -0.2700
   1083 HB        -88.9130  -18.4920  -44.7640 H        71 THR    0.0900
   1084 HG1       -88.9840  -16.2150  -44.8200 H        71 THR    0.0900
   1085 HG21      -89.1040  -17.9230  -41.7850 H        71 THR    0.0900
   1086 HG22      -88.8110  -19.5290  -42.5560 H        71 THR    0.5100
   1087 HG23      -90.3800  -18.6530  -42.8320 H        71 THR   -0.5100
   1088 N         -86.9920  -15.4200  -42.6910 N.am     72 TRP   -0.4700
   1089 CA        -86.6680  -14.4680  -41.6280 C.3      72 TRP    0.3100
   1090 C         -87.8990  -14.2210  -40.7350 C.2      72 TRP    0.0700
   1091 O         -88.9690  -13.8060  -41.2190 O.2      72 TRP    0.0900
   1092 CB        -86.1910  -13.1480  -42.2180 C.3      72 TRP   -0.1800
   1093 CG        -85.8050  -12.1230  -41.2360 C.ar     72 TRP    0.0900
   1094 CD1       -86.5050  -11.0120  -40.8910 C.ar     72 TRP    0.0900
   1095 CD2       -84.6050  -12.0980  -40.4710 C.ar     72 TRP   -0.0300
   1096 CE2       -84.6520  -10.9590  -39.6730 C.ar     72 TRP   -0.1500
   1097 CE3       -83.5110  -12.9580  -40.3650 C.ar     72 TRP    0.2200
   1098 NE1       -85.8340  -10.3170  -39.9300 N.ar     72 TRP   -0.5100
   1099 CZ2       -83.6150  -10.6170  -38.8130 C.ar     72 TRP    0.3700
   1100 CZ3       -82.4840  -12.6250  -39.5000 C.ar     72 TRP    0.2400
   1101 CH2       -82.5460  -11.4690  -38.7240 C.ar     72 TRP    0.1100
   1102 HN        -87.3510  -15.0280  -43.5340 H        72 TRP   -0.2500
   1103 HA        -85.8970  -14.9050  -41.0110 H        72 TRP    0.1700
   1104 HB1       -87.0080  -12.7290  -42.8420 H        72 TRP   -0.2000
   1105 HB2       -85.3090  -13.3510  -42.8610 H        72 TRP    0.1400
   1106 HD1       -87.4550  -10.7210  -41.3160 H        72 TRP   -0.2700
   1107 HE1       -86.1440   -9.4980  -39.4990 H        72 TRP    0.1600
   1108 HE3       -83.4500  -13.8700  -40.9400 H        72 TRP   -0.1400
   1109 HZ2       -83.6340   -9.7110  -38.2240 H        72 TRP    0.1400
   1110 HZ3       -81.6210  -13.2710  -39.4240 H        72 TRP    0.5100
   1111 HH2       -81.7390  -11.2400  -38.0450 H        72 TRP   -0.5100
   1112 N         -87.7270  -14.4510  -39.4260 N.am     73 LEU   -0.4700
   1113 CA        -88.8420  -14.4540  -38.4750 C.3      73 LEU    0.3100
   1114 C         -89.1160  -13.1300  -37.7610 C.2      73 LEU    0.0700
   1115 O         -90.1780  -12.9780  -37.1070 O.2      73 LEU    0.0900
   1116 CB        -88.5960  -15.5180  -37.4180 C.3      73 LEU   -0.1800
   1117 CG        -88.3970  -16.9550  -37.9090 C.3      73 LEU    0.0900
   1118 CD1       -88.0740  -17.8250  -36.7230 C.3      73 LEU    0.0900
   1119 CD2       -89.6320  -17.4800  -38.5970 C.3      73 LEU   -0.0900
   1120 HN        -86.8270  -14.6300  -39.0380 H        73 LEU    0.0900
   1121 HA        -89.7530  -14.6590  -39.0170 H        73 LEU   -0.2700
   1122 HB1       -89.4660  -15.5150  -36.7290 H        73 LEU    0.0900
   1123 HB2       -87.6870  -15.2270  -36.8510 H        73 LEU    0.0900
   1124 HG        -87.5630  -16.9910  -38.6430 H        73 LEU    0.0900
   1125 HD11      -88.9070  -17.7930  -35.9890 H        73 LEU   -0.2700
   1126 HD12      -87.1490  -17.4600  -36.2270 H        73 LEU    0.0900
   1127 HD13      -87.9320  -18.8770  -37.0530 H        73 LEU    0.0900
   1128 HD21      -89.8800  -16.8460  -39.4750 H        73 LEU    0.0900
   1129 HD22      -90.4920  -17.4640  -37.8940 H        73 LEU    0.5100
   1130 HD23      -89.4560  -18.5190  -38.9490 H        73 LEU   -0.5100
   1131 N         -88.1910  -12.1780  -37.8880 N.am     74 TRP   -0.4700
   1132 CA        -88.0390  -11.1140  -36.8900 C.3      74 TRP    0.3100
   1133 C         -88.4570   -9.7110  -37.3940 C.2      74 TRP    0.0700
   1134 O         -88.3050   -8.6950  -36.6860 O.2      74 TRP    0.0900
   1135 CB        -86.5930  -11.1400  -36.4040 C.3      74 TRP   -0.1800
   1136 CG        -86.1920  -12.4710  -35.8920 C.ar     74 TRP    0.0900
   1137 CD1       -85.2390  -13.3090  -36.3970 C.ar     74 TRP    0.0900
   1138 CD2       -86.7830  -13.1550  -34.7740 C.ar     74 TRP   -0.0300
   1139 CE2       -86.1290  -14.4030  -34.6480 C.ar     74 TRP   -0.1500
   1140 CE3       -87.8300  -12.8490  -33.8910 C.ar     74 TRP    0.2200
   1141 NE1       -85.1910  -14.4820  -35.6540 N.ar     74 TRP   -0.5100
   1142 CZ2       -86.4630  -15.3200  -33.6420 C.ar     74 TRP    0.3700
   1143 CZ3       -88.1700  -13.7730  -32.9060 C.ar     74 TRP    0.2400
   1144 CH2       -87.5010  -15.0010  -32.8000 C.ar     74 TRP    0.1100
   1145 HN        -87.5650  -12.1460  -38.6630 H        74 TRP   -0.2500
   1146 HA        -88.7250  -11.2990  -36.0770 H        74 TRP    0.1700
   1147 HB1       -86.4730  -10.3960  -35.5880 H        74 TRP   -0.2000
   1148 HB2       -85.9230  -10.8690  -37.2470 H        74 TRP    0.1400
   1149 HD1       -84.6130  -13.0910  -37.2500 H        74 TRP   -0.2700
   1150 HE1       -84.5930  -15.2360  -35.8180 H        74 TRP    0.1600
   1151 HE3       -88.3740  -11.9170  -33.9580 H        74 TRP   -0.1400
   1152 HZ2       -85.9340  -16.2530  -33.5180 H        74 TRP    0.1400
   1153 HZ3       -88.9630  -13.5400  -32.2110 H        74 TRP    0.5100
   1154 HH2       -87.8070  -15.7080  -32.0420 H        74 TRP   -0.5100
   1155 N         -89.0550   -9.6870  -38.6000 N.am     75 GLY   -0.4700
   1156 CA        -89.6110   -8.5020  -39.2180 C.3      75 GLY    0.3100
   1157 C         -88.5780   -7.6330  -39.8950 C.2      75 GLY   -0.0200
   1158 O         -87.3870   -7.8870  -39.7940 O.2      75 GLY    0.0900
   1159 HN        -89.1440  -10.5190  -39.1410 H        75 GLY    0.0900
   1160 HA1       -90.0980   -7.9260  -38.4440 H        75 GLY    0.5100
   1161 HA2       -90.3340   -8.8230  -39.9530 H        75 GLY   -0.5100
   1162 N         -89.0530   -6.5920  -40.5760 N.am     76 SER   -0.4700
   1163 CA        -88.2370   -5.8280  -41.4930 C.3      76 SER    0.3100
   1164 C         -87.2080   -4.9400  -40.7860 C.2      76 SER    0.0700
   1165 O         -86.1240   -4.7330  -41.3070 O.2      76 SER    0.0900
   1166 CB        -89.1380   -4.9610  -42.3940 C.3      76 SER    0.0500
   1167 OG        -89.9890   -4.1770  -41.5730 O.3      76 SER    0.0900
   1168 HN        -89.9990   -6.2920  -40.4840 H        76 SER    0.0900
   1169 HA        -87.6580   -6.5180  -42.0880 H        76 SER   -0.6600
   1170 HB1       -89.7580   -5.6090  -43.0490 H        76 SER    0.4300
   1171 HB2       -88.5150   -4.2880  -43.0210 H        76 SER    0.5100
   1172 HG1       -89.5910   -3.3050  -41.5370 H        76 SER   -0.5100
   1173 N         -87.5520   -4.3790  -39.6300 N.am     77 PHE   -0.4700
   1174 CA        -86.6300   -3.5050  -38.8920 C.3      77 PHE    0.3100
   1175 C         -85.4360   -4.2540  -38.3050 C.2      77 PHE    0.0700
   1176 O         -84.3340   -3.7740  -38.3140 O.2      77 PHE    0.0900
   1177 CB        -87.3100   -2.8510  -37.6790 C.3      77 PHE   -0.1800
   1178 CG        -86.3490   -2.1440  -36.7840 C.ar     77 PHE    0.0900
   1179 CD1       -85.6220   -1.0630  -37.2660 C.ar     77 PHE    0.0900
   1180 CD2       -86.1300   -2.5640  -35.4930 C.ar     77 PHE    0.0000
   1181 CE1       -84.7140   -0.4020  -36.4640 C.ar     77 PHE   -0.1150
   1182 CE2       -85.2090   -1.9040  -34.6920 C.ar     77 PHE    0.1150
   1183 CZ        -84.5080   -0.8230  -35.1880 C.ar     77 PHE   -0.1150
   1184 HN        -88.4450   -4.5270  -39.2140 H        77 PHE    0.1150
   1185 HA        -86.2820   -2.7430  -39.5750 H        77 PHE   -0.1150
   1186 HB1       -87.8150   -3.6340  -37.0730 H        77 PHE    0.1150
   1187 HB2       -88.0520   -2.1030  -38.0290 H        77 PHE   -0.1150
   1188 HD1       -85.7690   -0.7350  -38.2840 H        77 PHE    0.1150
   1189 HD2       -86.6750   -3.4110  -35.1020 H        77 PHE   -0.1150
   1190 HE1       -84.1690    0.4480  -36.8490 H        77 PHE    0.1150
   1191 HE2       -85.0410   -2.2370  -33.6780 H        77 PHE    0.5100
   1192 HZ        -83.7950   -0.3110  -34.5600 H        77 PHE   -0.5100
   1193 N         -85.6950   -5.3870  -37.7000 N.am     78 LEU   -0.4700
   1194 CA        -84.6320   -6.2080  -37.1270 C.3      78 LEU    0.3100
   1195 C         -83.7840   -6.8120  -38.2530 C.2      78 LEU    0.0700
   1196 O         -82.5930   -7.0110  -38.0910 O.2      78 LEU    0.0900
   1197 CB        -85.2120   -7.2830  -36.2130 C.3      78 LEU   -0.1800
   1198 CG        -85.6680   -6.8340  -34.8300 C.3      78 LEU    0.0900
   1199 CD1       -86.1920   -8.0550  -34.1080 C.3      78 LEU    0.0900
   1200 CD2       -84.5370   -6.2460  -34.0010 C.3      78 LEU   -0.0900
   1201 HN        -86.6240   -5.7380  -37.6050 H        78 LEU    0.0900
   1202 HA        -83.9730   -5.5590  -36.5700 H        78 LEU   -0.2700
   1203 HB1       -84.4360   -8.0630  -36.0750 H        78 LEU    0.0900
   1204 HB2       -86.0870   -7.7290  -36.7280 H        78 LEU    0.0900
   1205 HG        -86.4690   -6.0690  -34.9210 H        78 LEU    0.0900
   1206 HD11      -85.3910   -8.8200  -34.0170 H        78 LEU   -0.2700
   1207 HD12      -87.0400   -8.4960  -34.6740 H        78 LEU    0.0900
   1208 HD13      -86.5310   -7.7740  -33.0870 H        78 LEU    0.0900
   1209 HD21      -84.2280   -5.2630  -34.4180 H        78 LEU    0.0900
   1210 HD22      -83.6610   -6.9280  -34.0170 H        78 LEU    0.5100
   1211 HD23      -84.8740   -6.0960  -32.9530 H        78 LEU   -0.5100
   1212 N         -84.3890   -7.0720  -39.4110 N.am     79 CYS   -0.4700
   1213 CA        -83.5990   -7.4740  -40.5880 C.3      79 CYS    0.3100
   1214 C         -82.5290   -6.4310  -40.9040 C.2      79 CYS    0.0700
   1215 O         -81.3870   -6.7760  -41.1010 O.2      79 CYS    0.0900
   1216 CB        -84.4620   -7.7090  -41.8380 C.3      79 CYS   -0.1000
   1217 SG        -83.5100   -7.8790  -43.3860 S.3      79 CYS    0.0900
   1218 HN        -85.3770   -7.0080  -39.5310 H        79 CYS    0.0900
   1219 HA        -83.0730   -8.3820  -40.3310 H        79 CYS   -0.0800
   1220 HB1       -85.1630   -6.8540  -41.9400 H        79 CYS    0.5100
   1221 HB2       -85.0560   -8.6330  -41.6790 H        79 CYS   -0.5100
   1222 N         -82.8960   -5.1570  -40.8920 N.am     80 GLU   -0.4700
   1223 CA        -81.9580   -4.0830  -41.1950 C.3      80 GLU    0.3100
   1224 C         -80.9330   -3.8170  -40.1100 C.2      80 GLU    0.0700
   1225 O         -79.7850   -3.4790  -40.4140 O.2      80 GLU    0.0900
   1226 CB        -82.7030   -2.7830  -41.4890 C.3      80 GLU   -0.1800
   1227 CG        -83.5930   -2.9150  -42.7120 C.3      80 GLU    0.0900
   1228 CD        -84.3310   -1.6200  -43.0410 C.2      80 GLU    0.0900
   1229 OE1       -85.3870   -1.3500  -42.3990 O.co2    80 GLU   -0.2800
   1230 OE2       -83.8480   -0.8950  -43.9470 O.co2    80 GLU    0.0900
   1231 HN        -83.8280   -4.8770  -40.6770 H        80 GLU    0.0900
   1232 HA        -81.3730   -4.3820  -42.0530 H        80 GLU    0.6200
   1233 HB1       -81.9640   -1.9730  -41.6640 H        80 GLU   -0.7600
   1234 HB2       -83.3280   -2.5160  -40.6110 H        80 GLU   -0.7600
   1235 HG1       -84.3450   -3.7130  -42.5280 H        80 GLU    0.5100
   1236 HG2       -82.9690   -3.1980  -43.5860 H        80 GLU   -0.5100
   1237 N         -81.3790   -3.8740  -38.8570 N.am     81 LEU   -0.4700
   1238 CA        -80.4990   -3.7450  -37.7280 C.3      81 LEU    0.3100
   1239 C         -79.4870   -4.8840  -37.6660 C.2      81 LEU    0.0700
   1240 O         -78.3310   -4.6580  -37.4370 O.2      81 LEU    0.0900
   1241 CB        -81.3240   -3.6910  -36.4170 C.3      81 LEU   -0.1800
   1242 CG        -80.4340   -3.6480  -35.1580 C.3      81 LEU    0.0900
   1243 CD1       -79.6620   -2.3220  -35.1740 C.3      81 LEU    0.0900
   1244 CD2       -81.2290   -3.8250  -33.8540 C.3      81 LEU   -0.0900
   1245 HN        -82.3440   -4.0070  -38.6460 H        81 LEU    0.0900
   1246 HA        -79.9240   -2.8390  -37.8500 H        81 LEU   -0.2700
   1247 HB1       -81.9740   -4.5910  -36.3660 H        81 LEU    0.0900
   1248 HB2       -81.9650   -2.7850  -36.4340 H        81 LEU    0.0900
   1249 HG        -79.7250   -4.5020  -35.1630 H        81 LEU    0.0900
   1250 HD11      -80.3700   -1.4670  -35.1680 H        81 LEU   -0.2700
   1251 HD12      -79.0370   -2.2600  -36.0910 H        81 LEU    0.0900
   1252 HD13      -79.0130   -2.2530  -34.2750 H        81 LEU    0.0900
   1253 HD21      -81.7510   -4.8050  -33.8560 H        81 LEU    0.0900
   1254 HD22      -81.9880   -3.0190  -33.7600 H        81 LEU    0.5100
   1255 HD23      -80.5400   -3.7920  -32.9830 H        81 LEU   -0.5100
   1256 N         -79.9310   -6.1140  -37.8580 N.am     82 TRP   -0.4700
   1257 CA        -79.0440   -7.2900  -37.9310 C.3      82 TRP    0.3100
   1258 C         -77.9540   -7.1430  -38.9910 C.2      82 TRP    0.0700
   1259 O         -76.7630   -7.3760  -38.7040 O.2      82 TRP    0.0900
   1260 CB        -79.8750   -8.5400  -38.2230 C.3      82 TRP   -0.1800
   1261 CG        -79.1360   -9.8190  -38.4920 C.ar     82 TRP    0.0900
   1262 CD1       -78.3940  -10.5500  -37.5700 C.ar     82 TRP    0.0900
   1263 CD2       -79.0860  -10.5780  -39.7110 C.ar     82 TRP   -0.0300
   1264 CE2       -78.2890  -11.7200  -39.4560 C.ar     82 TRP   -0.1500
   1265 CE3       -79.6430  -10.4250  -40.9760 C.ar     82 TRP    0.2200
   1266 NE1       -77.8940  -11.6720  -38.1400 N.ar     82 TRP   -0.5100
   1267 CZ2       -78.0480  -12.6880  -40.4150 C.ar     82 TRP    0.3700
   1268 CZ3       -79.4020  -11.4050  -41.9200 C.ar     82 TRP    0.2400
   1269 CH2       -78.6060  -12.5030  -41.6420 C.ar     82 TRP    0.1100
   1270 HN        -80.9030   -6.3050  -37.9640 H        82 TRP   -0.2500
   1271 HA        -78.5320   -7.3860  -36.9860 H        82 TRP    0.1700
   1272 HB1       -80.5000   -8.3290  -39.1160 H        82 TRP   -0.2000
   1273 HB2       -80.5330   -8.7200  -37.3480 H        82 TRP    0.1400
   1274 HD1       -78.2380  -10.2620  -36.5410 H        82 TRP   -0.2700
   1275 HE1       -77.3430  -12.3390  -37.6910 H        82 TRP    0.1600
   1276 HE3       -80.2500   -9.5690  -41.2330 H        82 TRP   -0.1400
   1277 HZ2       -77.4450  -13.5610  -40.2170 H        82 TRP    0.1400
   1278 HZ3       -79.8460  -11.3120  -42.9020 H        82 TRP    0.5100
   1279 HH2       -78.4240  -13.2320  -42.4170 H        82 TRP   -0.5100
   1280 N         -78.3660   -6.7870  -40.2190 N.am     83 THR   -0.4700
   1281 CA        -77.4640   -6.5430  -41.3080 C.3      83 THR    0.3100
   1282 C         -76.4050   -5.4960  -41.0020 C.2      83 THR    0.0700
   1283 O         -75.2360   -5.6890  -41.3090 O.2      83 THR    0.0900
   1284 CB        -78.2530   -6.1490  -42.5630 C.3      83 THR    0.1400
   1285 CG2       -77.3570   -6.0160  -43.7690 C.3      83 THR    0.0900
   1286 OG1       -79.1960   -7.1800  -42.8240 O.3      83 THR   -0.6600
   1287 HN        -79.3330   -6.6760  -40.4310 H        83 THR    0.4300
   1288 HA        -76.8960   -7.4440  -41.4850 H        83 THR   -0.2700
   1289 HB        -78.7890   -5.1900  -42.3980 H        83 THR    0.0900
   1290 HG1       -79.9300   -7.0240  -42.2260 H        83 THR    0.0900
   1291 HG21      -76.7140   -6.9170  -43.8680 H        83 THR    0.0900
   1292 HG22      -76.7030   -5.1240  -43.6580 H        83 THR    0.5100
   1293 HG23      -77.9720   -5.9170  -44.6890 H        83 THR   -0.5100
   1294 N         -76.8430   -4.3720  -40.4200 N.am     84 SER   -0.4700
   1295 CA        -75.9950   -3.2510  -40.0410 C.3      84 SER    0.3100
   1296 C         -74.8860   -3.6130  -39.0280 C.2      84 SER    0.0700
   1297 O         -73.7350   -3.1510  -39.1500 O.2      84 SER    0.0900
   1298 CB        -76.9030   -2.1310  -39.4840 C.3      84 SER    0.0500
   1299 OG        -77.7900   -1.6810  -40.5170 O.3      84 SER    0.0900
   1300 HN        -77.8090   -4.2510  -40.2110 H        84 SER    0.0900
   1301 HA        -75.4570   -2.9140  -40.9150 H        84 SER   -0.6600
   1302 HB1       -76.2820   -1.2760  -39.1410 H        84 SER    0.4300
   1303 HB2       -77.5020   -2.5170  -38.6330 H        84 SER    0.5100
   1304 HG1       -78.5010   -2.3260  -40.5550 H        84 SER   -0.5100
   1305 N         -75.2650   -4.4360  -38.0420 N.am     85 LEU   -0.4700
   1306 CA        -74.4070   -4.9120  -36.9640 C.3      85 LEU    0.3100
   1307 C         -73.4490   -5.9610  -37.4600 C.2      85 LEU    0.0700
   1308 O         -72.3180   -6.0450  -36.9590 O.2      85 LEU    0.0900
   1309 CB        -75.2580   -5.5260  -35.8310 C.3      85 LEU   -0.1800
   1310 CG        -75.9630   -4.6510  -34.7850 C.3      85 LEU    0.0900
   1311 CD1       -76.9870   -5.3830  -33.9320 C.3      85 LEU    0.0900
   1312 CD2       -74.9570   -4.0720  -33.8300 C.3      85 LEU   -0.0900
   1313 HN        -76.2010   -4.7760  -38.0020 H        85 LEU    0.0900
   1314 HA        -73.8360   -4.0730  -36.5940 H        85 LEU   -0.2700
   1315 HB1       -74.5850   -6.2040  -35.2680 H        85 LEU    0.0900
   1316 HB2       -76.0490   -6.1240  -36.3250 H        85 LEU    0.0900
   1317 HG        -76.4800   -3.8250  -35.3160 H        85 LEU    0.0900
   1318 HD11      -76.4960   -6.2080  -33.3730 H        85 LEU   -0.2700
   1319 HD12      -77.7790   -5.8150  -34.5800 H        85 LEU    0.0900
   1320 HD13      -77.4410   -4.6800  -33.2020 H        85 LEU    0.0900
   1321 HD21      -74.2220   -3.4470  -34.3820 H        85 LEU    0.0900
   1322 HD22      -74.4110   -4.8910  -33.3140 H        85 LEU    0.5100
   1323 HD23      -75.4710   -3.4340  -33.0800 H        85 LEU   -0.5100
   1324 N         -73.9200   -6.7880  -38.4130 N.am     86 ASP   -0.4700
   1325 CA        -73.0740   -7.7690  -39.1120 C.3      86 ASP    0.3100
   1326 C         -71.9570   -7.0150  -39.8890 C.2      86 ASP    0.0700
   1327 O         -70.7480   -7.2500  -39.7130 O.2      86 ASP    0.0900
   1328 CB        -73.9510   -8.6080  -40.0610 C.3      86 ASP   -0.2800
   1329 CG        -73.2160   -9.7190  -40.7190 C.2      86 ASP    0.0900
   1330 OD1       -71.9720   -9.6880  -40.7980 O.co2    86 ASP    0.0900
   1331 OD2       -73.8910  -10.6040  -41.2660 O.co2    86 ASP    0.6200
   1332 HN        -74.8770   -6.7710  -38.6910 H        86 ASP   -0.7600
   1333 HA        -72.6000   -8.3980  -38.3740 H        86 ASP   -0.7600
   1334 HB1       -74.3590   -7.9450  -40.8510 H        86 ASP    0.5100
   1335 HB2       -74.7910   -9.0440  -39.4780 H        86 ASP   -0.5100
   1336 N         -72.3850   -6.1030  -40.7500 N.am     87 VAL   -0.4700
   1337 CA        -71.4630   -5.2530  -41.4840 C.3      87 VAL    0.3100
   1338 C         -70.4810   -4.4660  -40.5710 C.2      87 VAL    0.0700
   1339 O         -69.2780   -4.3960  -40.8620 O.2      87 VAL    0.0900
   1340 CB        -72.2290   -4.2800  -42.3790 C.3      87 VAL   -0.0900
   1341 CG1       -71.2650   -3.2610  -42.9650 C.3      87 VAL    0.0900
   1342 CG2       -72.9730   -5.0350  -43.4730 C.3      87 VAL   -0.2700
   1343 HN        -73.3550   -5.9600  -40.9320 H        87 VAL    0.0900
   1344 HA        -70.8240   -5.8880  -42.0790 H        87 VAL    0.0900
   1345 HB        -73.0070   -3.7580  -41.7810 H        87 VAL    0.0900
   1346 HG11      -70.3900   -3.7770  -43.4160 H        87 VAL   -0.2700
   1347 HG12      -70.9020   -2.5790  -42.1660 H        87 VAL    0.0900
   1348 HG13      -71.7740   -2.6700  -43.7570 H        87 VAL    0.0900
   1349 HG21      -73.5600   -5.8680  -43.0300 H        87 VAL    0.0900
   1350 HG22      -72.2490   -5.4600  -44.1990 H        87 VAL    0.5100
   1351 HG23      -73.6710   -4.3490  -43.9990 H        87 VAL   -0.5100
   1352 N         -70.9930   -3.8980  -39.4770 N.am     88 LEU   -0.4700
   1353 CA        -70.1880   -3.1520  -38.4900 C.3      88 LEU    0.3100
   1354 C         -69.0890   -4.0390  -37.8660 C.2      88 LEU    0.0700
   1355 O         -67.9380   -3.6230  -37.8020 O.2      88 LEU    0.0900
   1356 CB        -71.0910   -2.6180  -37.3710 C.3      88 LEU   -0.1800
   1357 CG        -70.3990   -2.0310  -36.1400 C.3      88 LEU    0.0900
   1358 CD1       -69.8100   -0.6860  -36.4670 C.3      88 LEU    0.0900
   1359 CD2       -71.3210   -1.8160  -34.9740 C.3      88 LEU   -0.0900
   1360 HN        -71.9670   -3.9550  -39.2730 H        88 LEU    0.0900
   1361 HA        -69.6990   -2.3360  -39.0010 H        88 LEU   -0.2700
   1362 HB1       -71.7340   -3.4560  -37.0280 H        88 LEU    0.0900
   1363 HB2       -71.7340   -1.8250  -37.8060 H        88 LEU    0.0900
   1364 HG        -69.5920   -2.7170  -35.8070 H        88 LEU    0.0900
   1365 HD11      -70.6200    0.0580  -36.6190 H        88 LEU   -0.2700
   1366 HD12      -69.2100   -0.7540  -37.4000 H        88 LEU    0.0900
   1367 HD13      -69.1650   -0.3430  -35.6310 H        88 LEU    0.0900
   1368 HD21      -71.7730   -2.7820  -34.6630 H        88 LEU    0.0900
   1369 HD22      -72.1360   -1.1180  -35.2610 H        88 LEU    0.5100
   1370 HD23      -70.7530   -1.3960  -34.1170 H        88 LEU   -0.5100
   1371 N         -69.4460   -5.2300  -37.3530 N.am     89 CYS   -0.4700
   1372 CA        -68.4500   -6.1300  -36.7310 C.3      89 CYS    0.3100
   1373 C         -67.3140   -6.5390  -37.6700 C.2      89 CYS    0.0700
   1374 O         -66.1510   -6.6160  -37.2410 O.2      89 CYS    0.0900
   1375 CB        -69.0850   -7.3940  -36.0860 C.3      89 CYS   -0.1100
   1376 SG        -70.1670   -6.9340  -34.7010 S.3      89 CYS    0.0900
   1377 HN        -70.3870   -5.5570  -37.3690 H        89 CYS    0.0900
   1378 HA        -67.9270   -5.5600  -35.9780 H        89 CYS   -0.2300
   1379 HB1       -68.2740   -8.0630  -35.7270 H        89 CYS    0.1600
   1380 HB2       -69.6700   -7.9390  -36.8580 H        89 CYS    0.5100
   1381 HG1       -71.1950   -6.5950  -35.4650 H        89 CYS   -0.5100
   1382 N         -67.6140   -6.7690  -38.9400 N.am     90 VAL   -0.4700
   1383 CA        -66.5430   -7.1270  -39.8830 C.3      90 VAL    0.3100
   1384 C         -65.6000   -5.9290  -40.1220 C.2      90 VAL    0.0700
   1385 O         -64.3470   -6.0720  -40.1510 O.2      90 VAL    0.0900
   1386 CB        -67.1050   -7.7300  -41.1840 C.3      90 VAL   -0.0900
   1387 CG1       -65.9660   -8.1900  -42.0780 C.3      90 VAL    0.0900
   1388 CG2       -67.9960   -8.9450  -40.8640 C.3      90 VAL   -0.2700
   1389 HN        -68.5420   -6.7120  -39.3010 H        90 VAL    0.0900
   1390 HA        -65.8970   -7.8410  -39.3930 H        90 VAL    0.0900
   1391 HB        -67.7080   -6.9650  -41.7180 H        90 VAL    0.0900
   1392 HG11      -65.2570   -8.8200  -41.5000 H        90 VAL   -0.2700
   1393 HG12      -65.4150   -7.3090  -42.4720 H        90 VAL    0.0900
   1394 HG13      -66.3660   -8.7890  -42.9230 H        90 VAL    0.0900
   1395 HG21      -68.8440   -8.6350  -40.2170 H        90 VAL    0.0900
   1396 HG22      -67.4040   -9.7170  -40.3280 H        90 VAL    0.5100
   1397 HG23      -68.4050   -9.3730  -41.8040 H        90 VAL   -0.5100
   1398 N         -66.2120   -4.7510  -40.3160 N.am     91 THR   -0.4700
   1399 CA        -65.5110   -3.4960  -40.5160 C.3      91 THR    0.3100
   1400 C         -64.5660   -3.1180  -39.3370 C.2      91 THR    0.0700
   1401 O         -63.3630   -2.8190  -39.5580 O.2      91 THR    0.0900
   1402 CB        -66.5140   -2.3170  -40.8180 C.3      91 THR    0.1400
   1403 CG2       -65.7430   -1.0420  -41.2140 C.3      91 THR    0.0900
   1404 OG1       -67.3480   -2.6320  -41.9400 O.3      91 THR   -0.6600
   1405 HN        -67.2050   -4.6840  -40.3290 H        91 THR    0.4300
   1406 HA        -64.8300   -3.6270  -41.3430 H        91 THR   -0.2700
   1407 HB        -67.1620   -2.1410  -39.9330 H        91 THR    0.0900
   1408 HG1       -68.1220   -3.0720  -41.5800 H        91 THR    0.0900
   1409 HG21      -65.1310   -1.2320  -42.1220 H        91 THR    0.0900
   1410 HG22      -65.0640   -0.7390  -40.3870 H        91 THR    0.5100
   1411 HG23      -66.4560   -0.2200  -41.4320 H        91 THR   -0.5100
   1412 N         -65.1100   -3.0930  -38.1240 N.am     92 ALA   -0.4700
   1413 CA        -64.3520   -2.7890  -36.9400 C.3      92 ALA    0.3100
   1414 C         -63.2030   -3.8120  -36.7190 C.2      92 ALA    0.0700
   1415 O         -62.0640   -3.4100  -36.3800 O.2      92 ALA    0.0900
   1416 CB        -65.2690   -2.7250  -35.7110 C.3      92 ALA   -0.2700
   1417 HN        -66.0770   -3.2860  -37.9800 H        92 ALA    0.0900
   1418 HA        -63.8620   -1.8380  -37.0910 H        92 ALA    0.0900
   1419 HB1       -65.7780   -3.7020  -35.5640 H        92 ALA    0.0900
   1420 HB2       -66.0430   -1.9410  -35.8570 H        92 ALA    0.5100
   1421 HB3       -64.6700   -2.4970  -34.8040 H        92 ALA   -0.5100
   1422 N         -63.4750   -5.1050  -36.9860 N.am     93 SER   -0.4700
   1423 CA        -62.4060   -6.1370  -36.9280 C.3      93 SER    0.3100
   1424 C         -61.2020   -5.8450  -37.8820 C.2      93 SER    0.0700
   1425 O         -60.0680   -5.7910  -37.4060 O.2      93 SER    0.0900
   1426 CB        -62.9450   -7.5320  -37.2500 C.3      93 SER    0.0500
   1427 OG        -63.8800   -7.9350  -36.2780 O.3      93 SER    0.0900
   1428 HN        -64.3880   -5.4210  -37.2300 H        93 SER    0.0900
   1429 HA        -61.9890   -6.1220  -35.9320 H        93 SER   -0.6600
   1430 HB1       -62.1080   -8.2610  -37.2640 H        93 SER    0.4300
   1431 HB2       -63.4440   -7.5210  -38.2410 H        93 SER    0.5100
   1432 HG1       -64.7040   -7.5010  -36.5080 H        93 SER   -0.5100
   1433 N         -61.4520   -5.6090  -39.1740 N.am     94 VAL   -0.4700
   1434 CA        -60.3670   -5.3800  -40.1200 C.3      94 VAL    0.3100
   1435 C         -59.6610   -3.9780  -39.8810 C.2      94 VAL    0.0700
   1436 O         -58.4650   -3.8510  -40.0090 O.2      94 VAL    0.0900
   1437 CB        -60.7890   -5.6430  -41.5860 C.3      94 VAL   -0.0900
   1438 CG1       -61.8180   -4.6450  -42.1000 C.3      94 VAL    0.0900
   1439 CG2       -59.5950   -5.5780  -42.5230 C.3      94 VAL   -0.2700
   1440 HN        -62.3790   -5.5790  -39.5420 H        94 VAL    0.0900
   1441 HA        -59.5550   -6.0390  -39.8500 H        94 VAL    0.0900
   1442 HB        -61.2190   -6.6650  -41.6540 H        94 VAL    0.0900
   1443 HG11      -61.4060   -3.6140  -42.0560 H        94 VAL   -0.2700
   1444 HG12      -62.7340   -4.6890  -41.4720 H        94 VAL    0.0900
   1445 HG13      -62.0760   -4.8790  -43.1560 H        94 VAL    0.0900
   1446 HG21      -58.9280   -6.4510  -42.3540 H        94 VAL    0.0900
   1447 HG22      -59.0160   -4.6480  -42.3350 H        94 VAL    0.5100
   1448 HG23      -59.9410   -5.5960  -43.5780 H        94 VAL   -0.5100
   1449 N         -60.3940   -2.9700  -39.4500 N.am     95 GLU   -0.4700
   1450 CA        -59.7710   -1.6980  -39.0680 C.3      95 GLU    0.3100
   1451 C         -58.8830   -1.8410  -37.8020 C.2      95 GLU    0.0700
   1452 O         -57.8160   -1.2360  -37.7290 O.2      95 GLU    0.0900
   1453 CB        -60.8480   -0.5970  -38.9000 C.3      95 GLU   -0.1800
   1454 CG        -61.5490   -0.2040  -40.2070 C.3      95 GLU    0.0900
   1455 CD        -62.3650    1.0930  -40.0910 C.2      95 GLU    0.0900
   1456 OE1       -62.2730    1.7390  -39.0240 O.co2    95 GLU   -0.2800
   1457 OE2       -63.1450    1.4690  -41.0330 O.co2    95 GLU    0.0900
   1458 HN        -61.3850   -3.0250  -39.3630 H        95 GLU    0.0900
   1459 HA        -59.0700   -1.4210  -39.8420 H        95 GLU    0.6200
   1460 HB1       -60.3640    0.3080  -38.4750 H        95 GLU   -0.7600
   1461 HB2       -61.6160   -0.9640  -38.1860 H        95 GLU   -0.7600
   1462 HG1       -62.2360   -1.0240  -40.5060 H        95 GLU    0.5100
   1463 HG2       -60.7810   -0.0650  -40.9970 H        95 GLU   -0.5100
   1464 N         -59.3220   -2.6150  -36.8070 N.am     96 THR   -0.4700
   1465 CA        -58.5160   -2.8720  -35.6020 C.3      96 THR    0.3100
   1466 C         -57.2520   -3.6510  -35.9340 C.2      96 THR    0.0700
   1467 O         -56.2150   -3.4090  -35.3440 O.2      96 THR    0.0900
   1468 CB        -59.2810   -3.7030  -34.5700 C.3      96 THR    0.1400
   1469 CG2       -58.4810   -3.9540  -33.3180 C.3      96 THR    0.0900
   1470 OG1       -60.5090   -3.0780  -34.2680 O.3      96 THR   -0.6600
   1471 HN        -60.2160   -3.0550  -36.8360 H        96 THR    0.4300
   1472 HA        -58.2450   -1.9160  -35.1780 H        96 THR   -0.2700
   1473 HB        -59.4840   -4.7170  -34.9780 H        96 THR    0.0900
   1474 HG1       -61.0530   -3.1690  -35.0530 H        96 THR    0.0900
   1475 HG21      -58.2120   -2.9900  -32.8370 H        96 THR    0.0900
   1476 HG22      -57.5460   -4.4980  -33.5690 H        96 THR    0.5100
   1477 HG23      -59.0810   -4.5540  -32.6000 H        96 THR   -0.5100
   1478 N         -57.3520   -4.6310  -36.8430 N.am     97 LEU   -0.4700
   1479 CA        -56.1770   -5.4030  -37.2660 C.3      97 LEU    0.3100
   1480 C         -55.1400   -4.5110  -38.0320 C.2      97 LEU    0.0700
   1481 O         -53.9060   -4.6210  -37.8270 O.2      97 LEU    0.0900
   1482 CB        -56.5930   -6.5880  -38.1430 C.3      97 LEU   -0.1800
   1483 CG        -57.2820   -7.7350  -37.4320 C.3      97 LEU    0.0900
   1484 CD1       -57.8160   -8.8110  -38.3750 C.3      97 LEU    0.0900
   1485 CD2       -56.3200   -8.3770  -36.4560 C.3      97 LEU   -0.0900
   1486 HN        -58.2190   -4.8760  -37.2680 H        97 LEU    0.0900
   1487 HA        -55.6690   -5.7530  -36.3790 H        97 LEU   -0.2700
   1488 HB1       -55.6810   -6.9880  -38.6310 H        97 LEU    0.0900
   1489 HB2       -57.2840   -6.2070  -38.9230 H        97 LEU    0.0900
   1490 HG        -58.1320   -7.3280  -36.8460 H        97 LEU    0.0900
   1491 HD11      -56.9820   -9.2490  -38.9650 H        97 LEU   -0.2700
   1492 HD12      -58.5520   -8.3660  -39.0780 H        97 LEU    0.0900
   1493 HD13      -58.3000   -9.6210  -37.7890 H        97 LEU    0.0900
   1494 HD21      -55.9860   -7.6310  -35.7030 H        97 LEU    0.0900
   1495 HD22      -55.4280   -8.7570  -36.9970 H        97 LEU    0.5100
   1496 HD23      -56.8210   -9.2150  -35.9250 H        97 LEU   -0.5100
   1497 N         -55.6580   -3.6260  -38.8960 N.am     98 CYS   -0.4700
   1498 CA        -54.8000   -2.6770  -39.5960 C.3      98 CYS    0.3100
   1499 C         -54.1210   -1.6560  -38.6260 C.2      98 CYS    0.0700
   1500 O         -52.9460   -1.3000  -38.7710 O.2      98 CYS    0.0900
   1501 CB        -55.6580   -2.0490  -40.7000 C.3      98 CYS   -0.1100
   1502 SG        -54.9140   -0.7040  -41.5690 S.3      98 CYS    0.0900
   1503 HN        -56.6340   -3.5760  -39.0940 H        98 CYS    0.0900
   1504 HA        -53.9520   -3.2050  -40.0090 H        98 CYS   -0.2300
   1505 HB1       -56.6010   -1.6940  -40.2350 H        98 CYS    0.1600
   1506 HB2       -55.9080   -2.8480  -41.4290 H        98 CYS    0.5100
   1507 HG1       -54.9720    0.1390  -40.5490 H        98 CYS   -0.5100
   1508 N         -54.8210   -1.2200  -37.5910 N.am     99 VAL   -0.4700
   1509 CA        -54.2350   -0.4210  -36.5130 C.3      99 VAL    0.3100
   1510 C         -53.1590   -1.1680  -35.7050 C.2      99 VAL    0.0700
   1511 O         -52.0720   -0.6070  -35.3770 O.2      99 VAL    0.0900
   1512 CB        -55.3740    0.0490  -35.5790 C.3      99 VAL   -0.0900
   1513 CG1       -54.8650    0.5920  -34.2570 C.3      99 VAL    0.0900
   1514 CG2       -56.2270    1.0930  -36.2920 C.3      99 VAL   -0.2700
   1515 HN        -55.7930   -1.4190  -37.4990 H        99 VAL    0.0900
   1516 HA        -53.7220    0.4240  -36.9490 H        99 VAL    0.0900
   1517 HB        -56.0470   -0.8110  -35.3750 H        99 VAL    0.0900
   1518 HG11      -54.0640    1.3420  -34.4360 H        99 VAL   -0.2700
   1519 HG12      -54.4460   -0.2350  -33.6440 H        99 VAL    0.0900
   1520 HG13      -55.6940    1.0840  -33.7050 H        99 VAL    0.0900
   1521 HG21      -56.5210    0.7240  -37.2980 H        99 VAL    0.0900
   1522 HG22      -55.6490    2.0340  -36.4160 H        99 VAL    0.5100
   1523 HG23      -57.1480    1.2950  -35.7050 H        99 VAL   -0.5100
   1524 N         -53.4150   -2.4570  -35.4120 N.am    100 ILE   -0.4700
   1525 CA        -52.4160   -3.2790  -34.7200 C.3     100 ILE    0.3100
   1526 C         -51.1450   -3.3880  -35.5450 C.2     100 ILE    0.0700
   1527 O         -50.0310   -3.2310  -35.0100 O.2     100 ILE    0.0900
   1528 CB        -52.9380   -4.6960  -34.3890 C.3     100 ILE   -0.0900
   1529 CG1       -53.9960   -4.6360  -33.2880 C.3     100 ILE    0.0900
   1530 CG2       -51.8010   -5.5960  -33.9350 C.3     100 ILE   -0.2700
   1531 CD        -54.9160   -5.8310  -33.2780 C.3     100 ILE    0.0900
   1532 HN        -54.2750   -2.9010  -35.6460 H       100 ILE    0.0900
   1533 HA        -52.1460   -2.7660  -33.8100 H       100 ILE    0.0900
   1534 HB        -53.4140   -5.1330  -35.2920 H       100 ILE   -0.1800
   1535 HG11      -54.6050   -3.7190  -33.4330 H       100 ILE    0.0900
   1536 HG12      -53.4820   -4.5750  -32.3050 H       100 ILE    0.0900
   1537 HG21      -51.2090   -5.0920  -33.1420 H       100 ILE   -0.2700
   1538 HG22      -51.1300   -5.8190  -34.7910 H       100 ILE    0.0900
   1539 HG23      -52.2100   -6.5440  -33.5240 H       100 ILE    0.0900
   1540 HD1       -54.3310   -6.7620  -33.1200 H       100 ILE    0.0900
   1541 HD2       -55.4470   -5.9060  -34.2510 H       100 ILE    0.5100
   1542 HD3       -55.6550   -5.7320  -32.4550 H       100 ILE   -0.5100
   1543 N         -51.2820   -3.6210  -36.8530 N.am    101 ALA   -0.4700
   1544 CA        -50.1140   -3.6980  -37.7350 C.3     101 ALA    0.3100
   1545 C         -49.2740   -2.3920  -37.7410 C.2     101 ALA    0.0700
   1546 O         -48.0440   -2.4190  -37.5920 O.2     101 ALA    0.0900
   1547 CB        -50.5170   -4.0210  -39.1460 C.3     101 ALA   -0.2700
   1548 HN        -52.1720   -3.7520  -37.2820 H       101 ALA    0.0900
   1549 HA        -49.4580   -4.4640  -37.3510 H       101 ALA    0.0900
   1550 HB1       -51.1990   -3.2350  -39.5380 H       101 ALA    0.0900
   1551 HB2       -51.0480   -4.9970  -39.1730 H       101 ALA    0.5100
   1552 HB3       -49.6180   -4.0660  -39.7950 H       101 ALA   -0.5100
   1553 N         -49.9520   -1.2520  -37.8550 N.am    102 ILE   -0.4700
   1554 CA        -49.2520    0.0530  -37.8860 C.3     102 ILE    0.3100
   1555 C         -48.6030    0.3680  -36.5720 C.2     102 ILE    0.0700
   1556 O         -47.4770    0.8040  -36.5310 O.2     102 ILE    0.0900
   1557 CB        -50.2350    1.1540  -38.3360 C.3     102 ILE   -0.0900
   1558 CG1       -50.5680    0.9360  -39.8130 C.3     102 ILE    0.0900
   1559 CG2       -49.7300    2.5620  -38.0330 C.3     102 ILE   -0.2700
   1560 CD        -51.8580    1.6410  -40.2420 C.3     102 ILE    0.0900
   1561 HN        -50.9460   -1.2250  -37.9250 H       102 ILE    0.0900
   1562 HA        -48.4240   -0.0210  -38.5750 H       102 ILE    0.0900
   1563 HB        -51.2040    1.0030  -37.8160 H       102 ILE   -0.1800
   1564 HG11      -50.6790   -0.1540  -39.9980 H       102 ILE    0.0900
   1565 HG12      -49.7290    1.3220  -40.4300 H       102 ILE    0.0900
   1566 HG21      -48.6900    2.6820  -38.4030 H       102 ILE   -0.2700
   1567 HG22      -49.7390    2.7390  -36.9360 H       102 ILE    0.0900
   1568 HG23      -50.3750    3.3120  -38.5390 H       102 ILE    0.0900
   1569 HD1       -51.7670    2.7360  -40.0800 H       102 ILE    0.0900
   1570 HD2       -52.7130    1.2630  -39.6410 H       102 ILE    0.5100
   1571 HD3       -52.0490    1.4570  -41.3210 H       102 ILE   -0.5100
   1572 N         -49.3070    0.1040  -35.4850 N.am    103 ASP   -0.4700
   1573 CA        -48.8440    0.3440  -34.1470 C.3     103 ASP    0.3100
   1574 C         -47.5290   -0.3870  -33.8470 C.2     103 ASP    0.0700
   1575 O         -46.5870    0.1890  -33.2760 O.2     103 ASP    0.0900
   1576 CB        -49.9400   -0.1620  -33.1980 C.3     103 ASP   -0.2800
   1577 CG        -49.5590   -0.0470  -31.7280 C.2     103 ASP    0.0900
   1578 OD1       -49.5660    1.1050  -31.2410 O.co2   103 ASP    0.0900
   1579 OD2       -49.2660   -1.0790  -31.0560 O.co2   103 ASP    0.6200
   1580 HN        -50.2200   -0.2870  -35.5500 H       103 ASP   -0.7600
   1581 HA        -48.6750    1.4020  -34.0190 H       103 ASP   -0.7600
   1582 HB1       -50.1440   -1.2310  -33.4230 H       103 ASP    0.5100
   1583 HB2       -50.8640    0.4290  -33.3680 H       103 ASP   -0.5100
   1584 N         -47.5110   -1.6800  -34.1780 N.am    104 ARG   -0.4700
   1585 CA        -46.3480   -2.5370  -34.0390 C.3     104 ARG    0.3100
   1586 C         -45.2150   -2.1120  -34.9270 C.2     104 ARG    0.0700
   1587 O         -44.0640   -2.1930  -34.5320 O.2     104 ARG    0.0900
   1588 CB        -46.6880   -4.0200  -34.3430 C.3     104 ARG   -0.1800
   1589 CG        -47.5270   -4.7230  -33.2720 C.3     104 ARG    0.0900
   1590 CD        -46.8260   -4.6760  -31.9100 C.3     104 ARG    0.0900
   1591 NE        -47.1440   -3.4150  -31.2130 N.pl3   104 ARG   -0.1800
   1592 CZ        -46.6190   -2.9780  -30.0780 C.cat   104 ARG    0.0900
   1593 NH1       -45.6850   -3.6680  -29.4700 N.pl3   104 ARG    0.0900
   1594 NH2       -47.0300   -1.8120  -29.5620 N.pl3   104 ARG    0.2000
   1595 HN        -48.3210   -2.1280  -34.5480 H       104 ARG    0.0900
   1596 HA        -45.9870   -2.4400  -33.0260 H       104 ARG    0.0900
   1597 HB1       -45.7350   -4.5780  -34.4580 H       104 ARG   -0.7000
   1598 HB2       -47.2470   -4.0580  -35.3020 H       104 ARG    0.4400
   1599 HG1       -47.6850   -5.7830  -33.5670 H       104 ARG    0.6400
   1600 HG2       -48.5160   -4.2230  -33.1940 H       104 ARG   -0.8000
   1601 HD1       -45.7240   -4.7240  -32.0480 H       104 ARG    0.4600
   1602 HD2       -47.1690   -5.5180  -31.2740 H       104 ARG    0.4600
   1603 HE        -47.8290   -2.8300  -31.6420 H       104 ARG   -0.8000
   1604 HH11      -45.3640   -4.5300  -29.8620 H       104 ARG    0.4600
   1605 HH12      -45.2930   -3.3320  -28.6130 H       104 ARG    0.4600
   1606 HH21      -47.8300   -1.3500  -29.9460 H       104 ARG    0.5100
   1607 HH22      -46.5390   -1.4040  -28.7930 H       104 ARG   -0.5100
   1608 N         -45.5170   -1.7400  -36.1650 N.am    105 TYR   -0.4700
   1609 CA        -44.4710   -1.1960  -37.0540 C.3     105 TYR    0.3100
   1610 C         -43.7560    0.0390  -36.4410 C.2     105 TYR    0.0700
   1611 O         -42.5430    0.1630  -36.5200 O.2     105 TYR    0.0900
   1612 CB        -45.0510   -0.8390  -38.4280 C.3     105 TYR   -0.1800
   1613 CG        -44.0000   -0.3150  -39.3440 C.ar    105 TYR    0.0900
   1614 CD1       -43.1130   -1.1780  -39.9830 C.ar    105 TYR    0.0900
   1615 CD2       -43.8090    1.0560  -39.5010 C.ar    105 TYR    0.0000
   1616 CE1       -42.1040   -0.6840  -40.8150 C.ar    105 TYR   -0.1150
   1617 CE2       -42.7980    1.5550  -40.3170 C.ar    105 TYR    0.1150
   1618 CZ        -41.9480    0.6790  -40.9630 C.ar    105 TYR   -0.1150
   1619 OH        -40.9580    1.1730  -41.7600 O.3     105 TYR    0.1150
   1620 HN        -46.4380   -1.8080  -36.5420 H       105 TYR    0.1100
   1621 HA        -43.6990   -1.9440  -37.1570 H       105 TYR   -0.5400
   1622 HB1       -45.8280   -0.0530  -38.3180 H       105 TYR    0.4300
   1623 HB2       -45.4900   -1.7450  -38.8990 H       105 TYR   -0.1150
   1624 HD1       -43.2050   -2.2430  -39.8320 H       105 TYR    0.1150
   1625 HD2       -44.4570    1.7440  -38.9790 H       105 TYR   -0.1150
   1626 HE1       -41.4530   -1.3650  -41.3410 H       105 TYR    0.1150
   1627 HE2       -42.6800    2.6210  -40.4450 H       105 TYR    0.5100
   1628 HH        -40.7970    2.0840  -41.5030 H       105 TYR   -0.5100
   1629 N         -44.5200    0.9360  -35.8330 N.am    106 LEU   -0.4700
   1630 CA        -43.9640    2.1170  -35.1700 C.3     106 LEU    0.3100
   1631 C         -43.2700    1.7700  -33.8460 C.2     106 LEU    0.0700
   1632 O         -42.2900    2.3990  -33.4630 O.2     106 LEU    0.0900
   1633 CB        -45.0770    3.1330  -34.9180 C.3     106 LEU   -0.1800
   1634 CG        -45.6780    3.7400  -36.1890 C.3     106 LEU    0.0900
   1635 CD1       -46.7490    4.7300  -35.7950 C.3     106 LEU    0.0900
   1636 CD2       -44.6280    4.4360  -37.0730 C.3     106 LEU   -0.0900
   1637 HN        -45.5120    0.8470  -35.8010 H       106 LEU    0.0900
   1638 HA        -43.2030    2.5400  -35.8090 H       106 LEU   -0.2700
   1639 HB1       -44.6650    3.9570  -34.2970 H       106 LEU    0.0900
   1640 HB2       -45.8890    2.6290  -34.3530 H       106 LEU    0.0900
   1641 HG        -46.1200    2.9370  -36.8180 H       106 LEU    0.0900
   1642 HD11      -46.3110    5.5370  -35.1690 H       106 LEU   -0.2700
   1643 HD12      -47.5410    4.2180  -35.2090 H       106 LEU    0.0900
   1644 HD13      -47.1940    5.1890  -36.7040 H       106 LEU    0.0900
   1645 HD21      -43.8500    3.7070  -37.3870 H       106 LEU    0.0900
   1646 HD22      -44.1370    5.2540  -36.5030 H       106 LEU    0.5100
   1647 HD23      -45.1130    4.8510  -37.9810 H       106 LEU   -0.5100
   1648 N         -43.8050    0.7930  -33.1280 N.am    107 ALA   -0.4700
   1649 CA        -43.1680    0.3000  -31.9150 C.3     107 ALA    0.3100
   1650 C         -41.7560   -0.3180  -32.1600 C.2     107 ALA    0.0700
   1651 O         -40.8150   -0.0470  -31.3980 O.2     107 ALA    0.0900
   1652 CB        -44.0850   -0.6840  -31.2170 C.3     107 ALA   -0.2700
   1653 HN        -44.6630    0.3540  -33.3860 H       107 ALA    0.0900
   1654 HA        -42.9610    1.1450  -31.2740 H       107 ALA    0.0900
   1655 HB1       -44.3020   -1.5440  -31.8860 H       107 ALA    0.0900
   1656 HB2       -45.0440   -0.1870  -30.9560 H       107 ALA    0.5100
   1657 HB3       -43.5980   -1.0670  -30.2950 H       107 ALA   -0.5100
   1658 N         -41.6030   -1.1390  -33.1990 N.am    108 ILE   -0.4700
   1659 CA        -40.3010   -1.7560  -33.4840 C.3     108 ILE    0.3100
   1660 C         -39.2640   -0.8510  -34.1670 C.2     108 ILE    0.0700
   1661 O         -38.0630   -1.1050  -34.0190 O.2     108 ILE    0.0900
   1662 CB        -40.3780   -3.0470  -34.3560 C.3     108 ILE   -0.0900
   1663 CG1       -40.9950   -2.7690  -35.7150 C.3     108 ILE    0.0900
   1664 CG2       -41.1100   -4.1410  -33.6160 C.3     108 ILE   -0.2700
   1665 CD        -40.9300   -3.9580  -36.6280 C.3     108 ILE    0.0900
   1666 HN        -42.3490   -1.3660  -33.8190 H       108 ILE    0.0900
   1667 HA        -39.8480   -1.9920  -32.5340 H       108 ILE    0.0900
   1668 HB        -39.3510   -3.3890  -34.5980 H       108 ILE   -0.1800
   1669 HG11      -40.4530   -1.9230  -36.1880 H       108 ILE    0.0900
   1670 HG12      -42.0580   -2.4820  -35.5740 H       108 ILE    0.0900
   1671 HG21      -42.1890   -3.8910  -33.5330 H       108 ILE   -0.2700
   1672 HG22      -40.6930   -4.2520  -32.5930 H       108 ILE    0.0900
   1673 HG23      -41.0100   -5.1010  -34.1670 H       108 ILE    0.0900
   1674 HD1       -41.6220   -4.7520  -36.2720 H       108 ILE    0.0900
   1675 HD2       -39.8980   -4.3690  -36.6430 H       108 ILE    0.5100
   1676 HD3       -41.2310   -3.6620  -37.6560 H       108 ILE   -0.5100
   1677 N         -39.7260    0.1510  -34.9290 N.am    109 THR   -0.4700
   1678 CA        -38.8500    1.0740  -35.6450 C.3     109 THR    0.3100
   1679 C         -38.5480    2.3490  -34.8800 C.2     109 THR    0.0700
   1680 O         -37.6800    3.1210  -35.3030 O.2     109 THR    0.0900
   1681 CB        -39.4520    1.5320  -36.9990 C.3     109 THR    0.1400
   1682 CG2       -39.6230    0.3810  -37.9420 C.3     109 THR    0.0900
   1683 OG1       -40.7150    2.1670  -36.8000 O.3     109 THR   -0.6600
   1684 HN        -40.7040    0.3110  -35.0430 H       109 THR    0.4300
   1685 HA        -37.9110    0.5680  -35.8140 H       109 THR   -0.2700
   1686 HB        -38.7630    2.2540  -37.4880 H       109 THR    0.0900
   1687 HG1       -41.3730    1.4690  -36.8510 H       109 THR    0.0900
   1688 HG21      -40.4360   -0.2860  -37.5870 H       109 THR    0.0900
   1689 HG22      -38.6810   -0.2060  -37.9970 H       109 THR    0.5100
   1690 HG23      -39.8890    0.7580  -38.9530 H       109 THR   -0.5100
   1691 N         -39.2880    2.6130  -33.8020 N.am    110 SER   -0.4700
   1692 CA        -38.9980    3.7430  -32.9310 C.3     110 SER    0.3100
   1693 C         -39.3900    3.4910  -31.4950 C.2     110 SER    0.0700
   1694 O         -40.2400    4.1830  -30.9510 O.2     110 SER    0.0900
   1695 CB        -39.7250    4.9870  -33.4250 C.3     110 SER    0.0500
   1696 OG        -39.3400    5.2610  -34.7520 O.3     110 SER    0.0900
   1697 HN        -40.0690    2.0510  -33.5450 H       110 SER    0.0900
   1698 HA        -37.9300    3.9040  -32.9320 H       110 SER   -0.6600
   1699 HB1       -39.4650    5.8570  -32.7860 H       110 SER    0.4300
   1700 HB2       -40.8240    4.8210  -33.3950 H       110 SER    0.5100
   1701 HG1       -38.9800    4.4410  -35.0980 H       110 SER   -0.5100
   1702 N         -38.7670    2.4990  -30.8600 N.am    111 PRO   -0.2900
   1703 CA        -39.1850    2.0530  -29.5050 C.3     111 PRO    0.0000
   1704 C         -39.1870    3.1560  -28.4490 C.2     111 PRO    0.0900
   1705 O         -40.0530    3.1830  -27.5790 O.2     111 PRO    0.0900
   1706 CB        -38.1620    0.9720  -29.1540 C.3     111 PRO    0.0200
   1707 CG        -37.6210    0.5170  -30.4670 C.3     111 PRO    0.0900
   1708 CD        -37.6580    1.6890  -31.3950 C.3     111 PRO   -0.1800
   1709 HA        -40.2090    1.7150  -29.5210 H       111 PRO    0.0900
   1710 HB1       -38.6480    0.1300  -28.6160 H       111 PRO    0.0900
   1711 HB2       -37.3530    1.3860  -28.5170 H       111 PRO   -0.1800
   1712 HG1       -36.5760    0.1570  -30.3470 H       111 PRO    0.0900
   1713 HG2       -38.2410   -0.3110  -30.8720 H       111 PRO    0.0900
   1714 HD1       -36.7110    2.2680  -31.3640 H       111 PRO    0.5100
   1715 HD2       -37.8780    1.3800  -32.4390 H       111 PRO   -0.5100
   1716 N         -38.2300    4.0720  -28.5550 N.am    112 PHE   -0.4700
   1717 CA        -38.0780    5.1610  -27.5890 C.3     112 PHE    0.3100
   1718 C         -39.2250    6.1560  -27.7390 C.2     112 PHE    0.0700
   1719 O         -40.0060    6.4160  -26.7960 O.2     112 PHE    0.0900
   1720 CB        -36.6920    5.8350  -27.7730 C.3     112 PHE   -0.1800
   1721 CG        -35.5670    4.8480  -28.0440 C.ar    112 PHE    0.0900
   1722 CD1       -35.4330    3.6840  -27.2850 C.ar    112 PHE    0.0900
   1723 CD2       -34.6670    5.0540  -29.0810 C.ar    112 PHE    0.0000
   1724 CE1       -34.4170    2.7680  -27.5450 C.ar    112 PHE   -0.1150
   1725 CE2       -33.6520    4.1390  -29.3410 C.ar    112 PHE    0.1150
   1726 CZ        -33.5240    2.9960  -28.5740 C.ar    112 PHE   -0.1150
   1727 HN        -37.5700    4.0580  -29.3020 H       112 PHE    0.1150
   1728 HA        -38.1700    4.7480  -26.5960 H       112 PHE   -0.1150
   1729 HB1       -36.4280    6.3900  -26.8470 H       112 PHE    0.1150
   1730 HB2       -36.7350    6.5320  -28.6370 H       112 PHE   -0.1150
   1731 HD1       -36.1310    3.4900  -26.4840 H       112 PHE    0.1150
   1732 HD2       -34.7560    5.9370  -29.6950 H       112 PHE   -0.1150
   1733 HE1       -34.3270    1.8790  -26.9390 H       112 PHE    0.1150
   1734 HE2       -32.9590    4.3230  -30.1480 H       112 PHE    0.5100
   1735 HZ        -32.7330    2.2880  -28.7770 H       112 PHE   -0.5100
   1736 N         -39.3720    6.6900  -28.9430 N.am    113 ARG   -0.4700
   1737 CA        -40.4520    7.6350  -29.1840 C.3     113 ARG    0.3100
   1738 C         -41.7930    6.9990  -28.7950 C.2     113 ARG    0.0700
   1739 O         -42.5960    7.5880  -28.0570 O.2     113 ARG    0.0900
   1740 CB        -40.4580    8.0960  -30.6350 C.3     113 ARG   -0.1800
   1741 CG        -41.2260    9.3850  -30.8650 C.3     113 ARG    0.0900
   1742 CD        -41.5570    9.5800  -32.3360 C.3     113 ARG    0.0900
   1743 NE        -42.3850    8.4810  -32.8520 N.pl3   113 ARG   -0.1800
   1744 CZ        -43.7090    8.5140  -33.0230 C.cat   113 ARG    0.0900
   1745 NH1       -44.4150    9.6050  -32.7350 N.pl3   113 ARG    0.0900
   1746 NH2       -44.3310    7.4400  -33.5020 N.pl3   113 ARG    0.2000
   1747 HN        -38.7730    6.4780  -29.7110 H       113 ARG    0.0900
   1748 HA        -40.3100    8.4780  -28.5250 H       113 ARG    0.0900
   1749 HB1       -40.9140    7.2970  -31.2570 H       113 ARG   -0.7000
   1750 HB2       -39.4070    8.2490  -30.9600 H       113 ARG    0.4400
   1751 HG1       -40.6140   10.2420  -30.5130 H       113 ARG    0.6400
   1752 HG2       -42.1710    9.3540  -30.2810 H       113 ARG   -0.8000
   1753 HD1       -40.6190    9.6080  -32.9320 H       113 ARG    0.4600
   1754 HD2       -42.1230   10.5260  -32.4710 H       113 ARG    0.4600
   1755 HE        -41.9170    7.6330  -33.0970 H       113 ARG   -0.8000
   1756 HH11      -43.9540   10.4210  -32.3850 H       113 ARG    0.4600
   1757 HH12      -45.4050    9.6100  -32.8710 H       113 ARG    0.4600
   1758 HH21      -43.8070    6.6190  -33.7300 H       113 ARG    0.5100
   1759 HH22      -45.3220    7.4540  -33.6340 H       113 ARG   -0.5100
   1760 N         -42.0140    5.7630  -29.2460 N.am    114 TYR   -0.4700
   1761 CA        -43.2980    5.1050  -29.0720 C.3     114 TYR    0.3100
   1762 C         -43.6680    4.9620  -27.5980 C.2     114 TYR    0.0700
   1763 O         -44.8050    5.1980  -27.1900 O.2     114 TYR    0.0900
   1764 CB        -43.2570    3.7180  -29.7430 C.3     114 TYR   -0.1800
   1765 CG        -44.5460    2.9450  -29.5910 C.ar    114 TYR    0.0900
   1766 CD1       -44.8210    2.2530  -28.4250 C.ar    114 TYR    0.0900
   1767 CD2       -45.5070    2.9270  -30.6070 C.ar    114 TYR    0.0000
   1768 CE1       -46.0050    1.5640  -28.2650 C.ar    114 TYR   -0.1150
   1769 CE2       -46.6980    2.2180  -30.4560 C.ar    114 TYR    0.1150
   1770 CZ        -46.9390    1.5390  -29.2900 C.ar    114 TYR   -0.1150
   1771 OH        -48.1240    0.8340  -29.0890 O.3     114 TYR    0.1150
   1772 HN        -41.3100    5.2380  -29.7180 H       114 TYR    0.1100
   1773 HA        -44.0600    5.7240  -29.5220 H       114 TYR   -0.5400
   1774 HB1       -42.4500    3.1090  -29.2830 H       114 TYR    0.4300
   1775 HB2       -43.0700    3.8390  -30.8310 H       114 TYR   -0.1150
   1776 HD1       -44.0950    2.2530  -27.6250 H       114 TYR    0.1150
   1777 HD2       -45.3240    3.4720  -31.5220 H       114 TYR   -0.1150
   1778 HE1       -46.2050    1.0440  -27.3400 H       114 TYR    0.1150
   1779 HE2       -47.4260    2.2040  -31.2520 H       114 TYR    0.5100
   1780 HH        -48.6550    0.9140  -29.8850 H       114 TYR   -0.5100
   1781 N         -42.7030    4.5530  -26.7890 N.am    115 GLN   -0.4700
   1782 CA        -42.9780    4.2480  -25.4060 C.3     115 GLN    0.3100
   1783 C         -43.0820    5.5290  -24.5780 C.2     115 GLN    0.0700
   1784 O         -43.6610    5.5200  -23.4870 O.2     115 GLN    0.0900
   1785 CB        -41.9030    3.3010  -24.8510 C.3     115 GLN   -0.1800
   1786 CG        -42.4510    2.2200  -23.9320 C.3     115 GLN    0.0900
   1787 CD        -41.4150    1.1760  -23.5540 C.2     115 GLN    0.0900
   1788 NE2       -40.2940    1.1670  -24.1010 N.am    115 GLN   -0.1800
   1789 OE1       -41.7640    0.3010  -22.6350 O.2     115 GLN    0.0900
   1790 HN        -41.7610    4.4390  -27.0930 H       115 GLN    0.0900
   1791 HA        -43.9530    3.7870  -25.3490 H       115 GLN    0.5500
   1792 HB1       -41.1620    3.9030  -24.2840 H       115 GLN   -0.5500
   1793 HB2       -41.3910    2.8100  -25.7050 H       115 GLN   -0.6200
   1794 HG1       -43.2940    1.7080  -24.4430 H       115 GLN    0.3200
   1795 HG2       -42.8250    2.6960  -23.0000 H       115 GLN    0.3000
   1796 HE21      -39.6180    0.4760  -23.8460 H       115 GLN    0.5100
   1797 HE22      -40.0710    1.8510  -24.7950 H       115 GLN   -0.5100
   1798 N         -42.5430    6.6320  -25.1010 N.am    116 SER   -0.4700
   1799 CA        -42.6530    7.9290  -24.4350 C.3     116 SER    0.3100
   1800 C         -43.9200    8.7130  -24.8360 C.2     116 SER    0.0700
   1801 O         -44.2120    9.7500  -24.2410 O.2     116 SER    0.0900
   1802 CB        -41.3950    8.7760  -24.6900 C.3     116 SER    0.0500
   1803 OG        -41.5310    9.5630  -25.8720 O.3     116 SER    0.0900
   1804 HN        -42.0440    6.6200  -25.9640 H       116 SER    0.0900
   1805 HA        -42.7790    7.7530  -23.3770 H       116 SER   -0.6600
   1806 HB1       -40.5160    8.1080  -24.8100 H       116 SER    0.4300
   1807 HB2       -41.2260    9.4590  -23.8290 H       116 SER    0.5100
   1808 HG1       -42.2920   10.1300  -25.7250 H       116 SER   -0.5100
   1809 N         -44.6760    8.2210  -25.8160 N.am    117 LEU   -0.4700
   1810 CA        -45.8240    8.9590  -26.3560 C.3     117 LEU    0.3100
   1811 C         -47.1660    8.1960  -26.3120 C.2     117 LEU    0.0700
   1812 O         -48.2120    8.8220  -26.2190 O.2     117 LEU    0.0900
   1813 CB        -45.4950    9.4220  -27.7930 C.3     117 LEU   -0.1800
   1814 CG        -46.4460   10.3970  -28.5120 C.3     117 LEU    0.0900
   1815 CD1       -46.9050   11.5320  -27.6030 C.3     117 LEU    0.0900
   1816 CD2       -45.7920   10.9630  -29.7730 C.3     117 LEU   -0.0900
   1817 HN        -44.4960    7.3310  -26.2270 H       117 LEU    0.0900
   1818 HA        -46.0150    9.8070  -25.7170 H       117 LEU   -0.2700
   1819 HB1       -45.4320    8.5090  -28.4200 H       117 LEU    0.0900
   1820 HB2       -44.4990    9.9070  -27.7570 H       117 LEU    0.0900
   1821 HG        -47.3370    9.8350  -28.8650 H       117 LEU    0.0900
   1822 HD11      -46.0280   12.1140  -27.2480 H       117 LEU   -0.2700
   1823 HD12      -47.4370   11.1180  -26.7200 H       117 LEU    0.0900
   1824 HD13      -47.5810   12.2140  -28.1620 H       117 LEU    0.0900
   1825 HD21      -45.5360   10.1390  -30.4730 H       117 LEU    0.0900
   1826 HD22      -44.8590   11.5030  -29.5040 H       117 LEU    0.5100
   1827 HD23      -46.4930   11.6580  -30.2830 H       117 LEU   -0.5100
   1828 N         -47.1540    6.8600  -26.3600 N.am    118 MET   -0.4700
   1829 CA        -48.3820    6.0730  -26.3270 C.3     118 MET    0.3100
   1830 C         -48.8270    5.7370  -24.9040 C.2     118 MET    0.0700
   1831 O         -48.0010    5.3730  -24.0600 O.2     118 MET    0.0900
   1832 CB        -48.1990    4.7700  -27.1140 C.3     118 MET   -0.1800
   1833 CG        -48.5000    4.8980  -28.5980 C.3     118 MET    0.0900
   1834 SD        -50.2160    5.3380  -28.9250 S.3     118 MET    0.0900
   1835 CE        -51.0930    3.9940  -28.1300 C.3     118 MET   -0.1400
   1836 HN        -46.3040    6.3420  -26.4210 H       118 MET    0.0900
   1837 HA        -49.1740    6.6660  -26.7600 H       118 MET    0.0900
   1838 HB1       -48.8740    4.0020  -26.6830 H       118 MET   -0.0900
   1839 HB2       -47.1480    4.4330  -26.9960 H       118 MET   -0.2200
   1840 HG1       -48.2680    3.9300  -29.0880 H       118 MET    0.0900
   1841 HG2       -47.8320    5.6750  -29.0270 H       118 MET    0.0900
   1842 HE1       -51.0100    4.0560  -27.0240 H       118 MET    0.0900
   1843 HE2       -50.6720    3.0170  -28.4500 H       118 MET    0.5100
   1844 HE3       -52.1710    4.0280  -28.3950 H       118 MET   -0.5100
   1845 N         -50.1300    5.8520  -24.6300 N.am    119 THR   -0.4700
   1846 CA        -50.6670    5.4370  -23.3340 C.3     119 THR    0.3100
   1847 C         -51.9120    4.5610  -23.4650 C.2     119 THR    0.0700
   1848 O         -52.5700    4.5370  -24.5090 O.2     119 THR    0.0900
   1849 CB        -51.0100    6.6420  -22.4320 C.3     119 THR    0.1400
   1850 CG2       -49.7570    7.4950  -22.1430 C.3     119 THR    0.0900
   1851 OG1       -51.9910    7.4450  -23.0760 O.3     119 THR   -0.6600
   1852 HN        -50.7850    6.2200  -25.2860 H       119 THR    0.4300
   1853 HA        -49.9230    4.8180  -22.8550 H       119 THR   -0.2700
   1854 HB        -51.4140    6.2850  -21.4610 H       119 THR    0.0900
   1855 HG1       -51.8350    8.3430  -22.7770 H       119 THR    0.0900
   1856 HG21      -49.4370    8.0260  -23.0640 H       119 THR    0.0900
   1857 HG22      -48.9260    6.8420  -21.8020 H       119 THR    0.5100
   1858 HG23      -49.9870    8.2480  -21.3600 H       119 THR   -0.5100
   1859 N         -52.2060    3.8390  -22.3790 N.am    120 ARG   -0.4700
   1860 CA        -53.4050    3.0350  -22.2430 C.3     120 ARG    0.3100
   1861 C         -54.6660    3.8090  -22.6470 C.2     120 ARG    0.0700
   1862 O         -55.5570    3.2680  -23.3120 O.2     120 ARG    0.0900
   1863 CB        -53.5130    2.5510  -20.7970 C.3     120 ARG   -0.1800
   1864 CG        -54.0560    1.1530  -20.6480 C.3     120 ARG    0.0900
   1865 CD        -53.6190    0.5010  -19.3390 C.3     120 ARG    0.0900
   1866 NE        -52.1820    0.2300  -19.3480 N.pl3   120 ARG   -0.1800
   1867 CZ        -51.5860   -0.6930  -20.0990 C.cat   120 ARG    0.0900
   1868 NH1       -52.2920   -1.4720  -20.9180 N.pl3   120 ARG    0.0900
   1869 NH2       -50.2640   -0.8460  -20.0310 N.pl3   120 ARG    0.2000
   1870 HN        -51.5960    3.8240  -21.5920 H       120 ARG    0.0900
   1871 HA        -53.3340    2.1990  -22.9220 H       120 ARG    0.0900
   1872 HB1       -54.1800    3.2470  -20.2450 H       120 ARG   -0.7000
   1873 HB2       -52.5020    2.5850  -20.3400 H       120 ARG    0.4400
   1874 HG1       -53.6950    0.5340  -21.4980 H       120 ARG    0.6400
   1875 HG2       -55.1650    1.1920  -20.6780 H       120 ARG   -0.8000
   1876 HD1       -54.1490   -0.4660  -19.2030 H       120 ARG    0.4600
   1877 HD2       -53.8350    1.1790  -18.4880 H       120 ARG    0.4600
   1878 HE        -51.6050    0.7800  -18.7450 H       120 ARG   -0.8000
   1879 HH11      -53.2840   -1.3670  -20.9750 H       120 ARG    0.4600
   1880 HH12      -51.8290   -2.1610  -21.4750 H       120 ARG    0.4600
   1881 HH21      -49.8420   -1.6980  -20.3400 H       120 ARG    0.5100
   1882 HH22      -49.6950   -0.1070  -19.6710 H       120 ARG   -0.5100
   1883 N         -54.7290    5.0860  -22.2680 N.am    121 ALA   -0.4700
   1884 CA        -55.8500    5.9440  -22.6360 C.3     121 ALA    0.3100
   1885 C         -55.8260    6.3530  -24.1120 C.2     121 ALA    0.0700
   1886 O         -56.8850    6.4250  -24.7430 O.2     121 ALA    0.0900
   1887 CB        -55.9010    7.1770  -21.7340 C.3     121 ALA   -0.2700
   1888 HN        -54.0150    5.5110  -21.7170 H       121 ALA    0.0900
   1889 HA        -56.7580    5.3690  -22.5360 H       121 ALA    0.0900
   1890 HB1       -54.9600    7.7610  -21.8330 H       121 ALA    0.0900
   1891 HB2       -56.0150    6.8660  -20.6730 H       121 ALA    0.5100
   1892 HB3       -56.7540    7.8250  -22.0280 H       121 ALA   -0.5100
   1893 N         -54.6470    6.6320  -24.6710 N.am    122 ARG   -0.4700
   1894 CA        -54.5710    7.0030  -26.0950 C.3     122 ARG    0.3100
   1895 C         -54.9050    5.8380  -27.0540 C.2     122 ARG    0.0700
   1896 O         -55.3190    6.0410  -28.2040 O.2     122 ARG    0.0900
   1897 CB        -53.1970    7.5290  -26.4240 C.3     122 ARG   -0.1800
   1898 CG        -53.0260    7.8770  -27.8950 C.3     122 ARG    0.0900
   1899 CD        -51.8620    8.8170  -28.1010 C.3     122 ARG    0.0900
   1900 NE        -51.4700    8.8970  -29.5060 N.pl3   122 ARG   -0.1800
   1901 CZ        -50.5110    9.6980  -29.9670 C.cat   122 ARG    0.0900
   1902 NH1       -49.8320   10.5000  -29.1460 N.pl3   122 ARG    0.0900
   1903 NH2       -50.2260    9.7000  -31.2620 N.pl3   122 ARG    0.2000
   1904 HN        -53.7880    6.6030  -24.1660 H       122 ARG    0.0900
   1905 HA        -55.3190    7.7580  -26.2870 H       122 ARG    0.0900
   1906 HB1       -52.4460    6.7570  -26.1510 H       122 ARG   -0.7000
   1907 HB2       -53.0100    8.4410  -25.8180 H       122 ARG    0.4400
   1908 HG1       -53.9550    8.3590  -28.2660 H       122 ARG    0.6400
   1909 HG2       -52.8480    6.9460  -28.4730 H       122 ARG   -0.8000
   1910 HD1       -50.9840    8.4580  -27.5240 H       122 ARG    0.4600
   1911 HD2       -52.1440    9.8400  -27.7700 H       122 ARG    0.4600
   1912 HE        -51.9500    8.3140  -30.1600 H       122 ARG   -0.8000
   1913 HH11      -49.9320   10.4030  -28.1560 H       122 ARG    0.4600
   1914 HH12      -49.2240   11.2000  -29.5200 H       122 ARG    0.4600
   1915 HH21      -50.7300    9.1020  -31.8860 H       122 ARG    0.5100
   1916 HH22      -49.5070   10.2990  -31.6150 H       122 ARG   -0.5100
   1917 N         -54.6660    4.6190  -26.5840 N.am    123 ALA   -0.4700
   1918 CA        -55.0980    3.4230  -27.2710 C.3     123 ALA    0.3100
   1919 C         -56.6340    3.3550  -27.2280 C.2     123 ALA    0.0700
   1920 O         -57.2660    3.1950  -28.2690 O.2     123 ALA    0.0900
   1921 CB        -54.4720    2.1930  -26.6290 C.3     123 ALA   -0.2700
   1922 HN        -54.1740    4.4740  -25.7300 H       123 ALA    0.0900
   1923 HA        -54.7970    3.5020  -28.3060 H       123 ALA    0.0900
   1924 HB1       -54.7760    2.1230  -25.5630 H       123 ALA    0.0900
   1925 HB2       -53.3640    2.2630  -26.6780 H       123 ALA    0.5100
   1926 HB3       -54.8130    1.2760  -27.1560 H       123 ALA   -0.5100
   1927 N         -57.2290    3.4900  -26.0290 N.am    124 LYS   -0.4700
   1928 CA        -58.7170    3.5050  -25.8680 C.3     124 LYS    0.3100
   1929 C         -59.3880    4.5370  -26.7820 C.2     124 LYS    0.0700
   1930 O         -60.4990    4.3440  -27.2640 O.2     124 LYS    0.0900
   1931 CB        -59.1280    3.7800  -24.4080 C.3     124 LYS   -0.1800
   1932 CG        -59.0370    2.6100  -23.4400 C.3     124 LYS    0.0900
   1933 CD        -59.6260    3.0110  -22.0870 C.3     124 LYS    0.0900
   1934 CE        -60.0480    1.8290  -21.2300 C.3     124 LYS   -0.1800
   1935 NZ        -58.9650    1.4040  -20.2930 N.4     124 LYS    0.0900
   1936 HN        -56.7020    3.5870  -25.1900 H       124 LYS    0.0900
   1937 HA        -59.0930    2.5440  -26.1850 H       124 LYS   -0.1800
   1938 HB1       -60.1800    4.1330  -24.4140 H       124 LYS    0.0900
   1939 HB2       -58.4770    4.5910  -24.0210 H       124 LYS    0.0900
   1940 HG1       -57.9740    2.3160  -23.3100 H       124 LYS    0.2100
   1941 HG2       -59.6010    1.7440  -23.8490 H       124 LYS    0.0500
   1942 HD1       -60.5140    3.6530  -22.2660 H       124 LYS    0.0500
   1943 HD2       -58.8640    3.5970  -21.5300 H       124 LYS   -0.3000
   1944 HE1       -60.2900    0.9610  -21.8800 H       124 LYS    0.3300
   1945 HE2       -60.9330    2.1060  -20.6190 H       124 LYS    0.3300
   1946 HZ1       -58.7230    2.1940  -19.6610 H       124 LYS    0.3300
   1947 HZ2       -58.1240    1.1260  -20.8380 H       124 LYS    0.5100
   1948 HZ3       -59.2930    0.5940  -19.7270 H       124 LYS   -0.5100
   1949 N         -58.6910    5.6260  -27.0610 N.am    125 VAL   -0.4700
   1950 CA        -59.2140    6.6220  -27.9950 C.3     125 VAL    0.3100
   1951 C         -59.1720    6.2110  -29.4510 C.2     125 VAL    0.0700
   1952 O         -60.1210    6.4600  -30.2240 O.2     125 VAL    0.0900
   1953 CB        -58.4570    7.9430  -27.8370 C.3     125 VAL   -0.0900
   1954 CG1       -58.6350    8.8650  -29.0590 C.3     125 VAL    0.0900
   1955 CG2       -58.9030    8.6270  -26.5540 C.3     125 VAL   -0.2700
   1956 HN        -57.8000    5.8150  -26.6570 H       125 VAL    0.0900
   1957 HA        -60.2640    6.7630  -27.7850 H       125 VAL    0.0900
   1958 HB        -57.3760    7.7240  -27.7050 H       125 VAL    0.0900
   1959 HG11      -59.7130    8.9600  -29.3110 H       125 VAL   -0.2700
   1960 HG12      -58.1030    8.4390  -29.9350 H       125 VAL    0.0900
   1961 HG13      -58.2340    9.8750  -28.8320 H       125 VAL    0.0900
   1962 HG21      -58.6890    7.9750  -25.6790 H       125 VAL    0.0900
   1963 HG22      -59.9950    8.8250  -26.5890 H       125 VAL    0.5100
   1964 HG23      -58.3540    9.5840  -26.4250 H       125 VAL   -0.5100
   1965 N         -58.0270    5.6840  -29.8610 N.am    126 ILE   -0.4700
   1966 CA        -57.9120    5.0790  -31.1900 C.3     126 ILE    0.3100
   1967 C         -59.0500    4.0490  -31.4500 C.2     126 ILE    0.0700
   1968 O         -59.6600    4.0650  -32.5000 O.2     126 ILE    0.0900
   1969 CB        -56.5090    4.4770  -31.3620 C.3     126 ILE   -0.0900
   1970 CG1       -55.4930    5.6320  -31.4640 C.3     126 ILE    0.0900
   1971 CG2       -56.4060    3.6350  -32.6300 C.3     126 ILE   -0.2700
   1972 CD        -54.0590    5.1950  -31.3370 C.3     126 ILE    0.0900
   1973 HN        -57.2060    5.6750  -29.2950 H       126 ILE    0.0900
   1974 HA        -58.0890    5.8480  -31.9280 H       126 ILE    0.0900
   1975 HB        -56.2790    3.8370  -30.4830 H       126 ILE   -0.1800
   1976 HG11      -55.7110    6.3650  -30.6580 H       126 ILE    0.0900
   1977 HG12      -55.6250    6.1310  -32.4480 H       126 ILE    0.0900
   1978 HG21      -56.6220    4.2610  -33.5230 H       126 ILE   -0.2700
   1979 HG22      -57.1430    2.8040  -32.5940 H       126 ILE    0.0900
   1980 HG23      -55.3800    3.2210  -32.7290 H       126 ILE    0.0900
   1981 HD1       -53.8080    4.4740  -32.1440 H       126 ILE    0.0900
   1982 HD2       -53.8990    4.7010  -30.3560 H       126 ILE    0.5100
   1983 HD3       -53.3860    6.0750  -31.4270 H       126 ILE   -0.5100
   1984 N         -59.3360    3.2110  -30.4650 N.am    127 ILE   -0.4700
   1985 CA        -60.3210    2.1630  -30.5210 C.3     127 ILE    0.3100
   1986 C         -61.7100    2.7420  -30.7130 C.2     127 ILE    0.0700
   1987 O         -62.4900    2.2480  -31.5540 O.2     127 ILE    0.0900
   1988 CB        -60.2770    1.2940  -29.2530 C.3     127 ILE   -0.0900
   1989 CG1       -58.9990    0.4400  -29.2620 C.3     127 ILE    0.0900
   1990 CG2       -61.5250    0.4150  -29.1370 C.3     127 ILE   -0.2700
   1991 CD        -58.7610   -0.3720  -28.0100 C.3     127 ILE    0.0900
   1992 HN        -58.8540    3.2760  -29.5950 H       127 ILE    0.0900
   1993 HA        -60.1180    1.5610  -31.3930 H       127 ILE    0.0900
   1994 HB        -60.2100    1.9540  -28.3610 H       127 ILE   -0.1800
   1995 HG11      -58.1320    1.1170  -29.4060 H       127 ILE    0.0900
   1996 HG12      -59.0580   -0.2600  -30.1230 H       127 ILE    0.0900
   1997 HG21      -61.7020   -0.1250  -30.0910 H       127 ILE   -0.2700
   1998 HG22      -62.4140    1.0470  -28.9170 H       127 ILE    0.0900
   1999 HG23      -61.3880   -0.3320  -28.3270 H       127 ILE    0.0900
   2000 HD1       -59.5040   -1.1950  -27.9410 H       127 ILE    0.0900
   2001 HD2       -58.8640    0.2760  -27.1130 H       127 ILE    0.5100
   2002 HD3       -57.7420   -0.8150  -28.0340 H       127 ILE   -0.5100
   2003 N         -61.9890    3.8010  -29.9360 N.am    128 CYS   -0.4700
   2004 CA        -63.2170    4.5690  -30.0590 C.3     128 CYS    0.3100
   2005 C         -63.3830    5.0860  -31.4860 C.2     128 CYS    0.0700
   2006 O         -64.4310    4.9140  -32.1070 O.2     128 CYS    0.0900
   2007 CB        -63.2260    5.7470  -29.0530 C.3     128 CYS   -0.1100
   2008 SG        -64.6790    6.8280  -29.1570 S.3     128 CYS    0.0900
   2009 HN        -61.3570    4.1110  -29.2300 H       128 CYS    0.0900
   2010 HA        -64.0480    3.9060  -29.8660 H       128 CYS   -0.2300
   2011 HB1       -62.3150    6.3550  -29.2320 H       128 CYS    0.1600
   2012 HB2       -63.1680    5.3220  -28.0290 H       128 CYS    0.5100
   2013 HG1       -64.3490    7.3540  -30.3270 H       128 CYS   -0.5100
   2014 N         -62.3460    5.7300  -32.0070 N.am    129 THR   -0.4700
   2015 CA        -62.3640    6.2930  -33.3710 C.3     129 THR    0.3100
   2016 C         -62.6870    5.2170  -34.4400 C.2     129 THR    0.0700
   2017 O         -63.5830    5.3910  -35.2820 O.2     129 THR    0.0900
   2018 CB        -61.0140    7.0110  -33.6420 C.3     129 THR    0.1400
   2019 CG2       -60.9810    7.7440  -34.9620 C.3     129 THR    0.0900
   2020 OG1       -60.7840    7.9750  -32.5980 O.3     129 THR   -0.6600
   2021 HN        -61.5010    5.8630  -31.4960 H       129 THR    0.4300
   2022 HA        -63.1880    6.9880  -33.4430 H       129 THR   -0.2700
   2023 HB        -60.1830    6.2740  -33.6460 H       129 THR    0.0900
   2024 HG1       -60.6020    7.4670  -31.8040 H       129 THR    0.0900
   2025 HG21      -61.7750    8.5190  -34.9880 H       129 THR    0.0900
   2026 HG22      -61.1540    7.0290  -35.7950 H       129 THR    0.5100
   2027 HG23      -59.9960    8.2410  -35.0940 H       129 THR   -0.5100
   2028 N         -61.9800    4.0820  -34.3580 N.am    130 VAL   -0.4700
   2029 CA        -62.2430    2.9060  -35.1590 C.3     130 VAL    0.3100
   2030 C         -63.7210    2.5650  -35.1850 C.2     130 VAL    0.0700
   2031 O         -64.3260    2.5010  -36.2870 O.2     130 VAL    0.0900
   2032 CB        -61.4070    1.6610  -34.7140 C.3     130 VAL   -0.0900
   2033 CG1       -61.8440    0.4310  -35.4820 C.3     130 VAL    0.0900
   2034 CG2       -59.9170    1.8950  -34.9650 C.3     130 VAL   -0.2700
   2035 HN        -61.2190    3.9960  -33.7200 H       130 VAL    0.0900
   2036 HA        -62.0080    3.1540  -36.1840 H       130 VAL    0.0900
   2037 HB        -61.5530    1.4880  -33.6270 H       130 VAL    0.0900
   2038 HG11      -61.8660    0.6490  -36.5710 H       130 VAL   -0.2700
   2039 HG12      -62.8620    0.1260  -35.1600 H       130 VAL    0.0900
   2040 HG13      -61.1290   -0.4000  -35.3020 H       130 VAL    0.0900
   2041 HG21      -59.6070    2.8740  -34.5410 H       130 VAL    0.0900
   2042 HG22      -59.7130    1.9030  -36.0570 H       130 VAL    0.5100
   2043 HG23      -59.3210    1.0940  -34.4790 H       130 VAL   -0.5100
   2044 N         -64.3200    2.3830  -34.0070 N.am    131 TRP   -0.4700
   2045 CA        -65.7430    2.0080  -33.9590 C.3     131 TRP    0.3100
   2046 C         -66.6880    3.0960  -34.4800 C.2     131 TRP    0.0700
   2047 O         -67.7650    2.7920  -35.0300 O.2     131 TRP    0.0900
   2048 CB        -66.1570    1.5820  -32.5630 C.3     131 TRP   -0.1800
   2049 CG        -65.6590    0.2010  -32.1980 C.ar    131 TRP    0.0900
   2050 CD1       -64.4020   -0.1380  -31.7180 C.ar    131 TRP    0.0900
   2051 CD2       -66.3800   -1.0320  -32.3010 C.ar    131 TRP   -0.0300
   2052 CE2       -65.5020   -2.0710  -31.8940 C.ar    131 TRP   -0.1500
   2053 CE3       -67.6700   -1.3770  -32.7380 C.ar    131 TRP    0.2200
   2054 NE1       -64.3200   -1.4930  -31.5300 N.ar    131 TRP   -0.5100
   2055 CZ2       -65.9010   -3.4200  -31.8660 C.ar    131 TRP    0.3700
   2056 CZ3       -68.0540   -2.7160  -32.6970 C.ar    131 TRP    0.2400
   2057 CH2       -67.1570   -3.7260  -32.2980 C.ar    131 TRP    0.1100
   2058 HN        -63.8480    2.4900  -33.1350 H       131 TRP   -0.2500
   2059 HA        -65.8940    1.1960  -34.6550 H       131 TRP    0.1700
   2060 HB1       -67.2660    1.5850  -32.5000 H       131 TRP   -0.2000
   2061 HB2       -65.7480    2.3090  -31.8290 H       131 TRP    0.1400
   2062 HD1       -63.6060    0.5640  -31.5200 H       131 TRP   -0.2700
   2063 HE1       -63.5390   -1.9700  -31.1890 H       131 TRP    0.1600
   2064 HE3       -68.3630   -0.6330  -33.1020 H       131 TRP   -0.1400
   2065 HZ2       -65.2450   -4.2030  -31.5140 H       131 TRP    0.1400
   2066 HZ3       -69.0610   -2.9860  -32.9780 H       131 TRP    0.5100
   2067 HH2       -67.4700   -4.7580  -32.3340 H       131 TRP   -0.5100
   2068 N         -66.3110    4.3690  -34.2610 N.am    132 ALA   -0.4700
   2069 CA        -67.0560    5.4880  -34.8140 C.3     132 ALA    0.3100
   2070 C         -66.9670    5.5090  -36.3600 C.2     132 ALA    0.0700
   2071 O         -67.9820    5.6980  -37.0490 O.2     132 ALA    0.0900
   2072 CB        -66.5500    6.8030  -34.2130 C.3     132 ALA   -0.2700
   2073 HN        -65.5120    4.5990  -33.7120 H       132 ALA    0.0900
   2074 HA        -68.1010    5.3440  -34.5840 H       132 ALA    0.0900
   2075 HB1       -65.4710    6.9380  -34.4440 H       132 ALA    0.0900
   2076 HB2       -66.6770    6.7880  -33.1100 H       132 ALA    0.5100
   2077 HB3       -67.1150    7.6570  -34.6430 H       132 ALA   -0.5100
   2078 N         -65.7690    5.2860  -36.9100 N.am    133 ILE   -0.4700
   2079 CA        -65.5770    5.2370  -38.3790 C.3     133 ILE    0.3100
   2080 C         -66.3230    4.0300  -38.9460 C.2     133 ILE    0.0700
   2081 O         -67.1540    4.1540  -39.8720 O.2     133 ILE    0.0900
   2082 CB        -64.0920    5.1820  -38.7890 C.3     133 ILE   -0.0900
   2083 CG1       -63.3840    6.4570  -38.3440 C.3     133 ILE    0.0900
   2084 CG2       -63.9450    5.0200  -40.3150 C.3     133 ILE   -0.2700
   2085 CD        -61.8740    6.4440  -38.5430 C.3     133 ILE    0.0900
   2086 HN        -64.9500    5.1430  -36.3580 H       133 ILE    0.0900
   2087 HA        -66.0390    6.1200  -38.7960 H       133 ILE    0.0900
   2088 HB        -63.6030    4.3240  -38.2810 H       133 ILE   -0.1800
   2089 HG11      -63.5920    6.6130  -37.2640 H       133 ILE    0.0900
   2090 HG12      -63.8050    7.3100  -38.9180 H       133 ILE    0.0900
   2091 HG21      -64.4210    5.8770  -40.8380 H       133 ILE   -0.2700
   2092 HG22      -64.4420    4.0830  -40.6450 H       133 ILE    0.0900
   2093 HG23      -62.8690    4.9900  -40.5900 H       133 ILE    0.0900
   2094 HD1       -61.6310    6.4890  -39.6260 H       133 ILE    0.0900
   2095 HD2       -61.4450    5.5100  -38.1220 H       133 ILE    0.5100
   2096 HD3       -61.4180    7.3240  -38.0410 H       133 ILE   -0.5100
   2097 N         -66.1680    2.8860  -38.2650 N.am    134 SER   -0.4700
   2098 CA        -66.8430    1.6750  -38.7150 C.3     134 SER    0.3100
   2099 C         -68.3510    1.8600  -38.7510 C.2     134 SER    0.0700
   2100 O         -68.9820    1.4660  -39.7390 O.2     134 SER    0.0900
   2101 CB        -66.4660    0.4940  -37.8350 C.3     134 SER    0.0500
   2102 OG        -65.0700    0.3300  -37.8830 O.3     134 SER    0.0900
   2103 HN        -65.6030    2.8130  -37.4460 H       134 SER    0.0900
   2104 HA        -66.5500    1.4890  -39.7380 H       134 SER   -0.6600
   2105 HB1       -66.9570   -0.4310  -38.2040 H       134 SER    0.4300
   2106 HB2       -66.7770    0.6850  -36.7860 H       134 SER    0.5100
   2107 HG1       -64.6990    1.2160  -37.8680 H       134 SER   -0.5100
   2108 N         -68.9260    2.4180  -37.6690 N.am    135 ALA   -0.4700
   2109 CA        -70.3880    2.6550  -37.5730 C.3     135 ALA    0.3100
   2110 C         -70.8920    3.6160  -38.6430 C.2     135 ALA    0.0700
   2111 O         -71.9130    3.3740  -39.2600 O.2     135 ALA    0.0900
   2112 CB        -70.7580    3.1870  -36.2010 C.3     135 ALA   -0.2700
   2113 HN        -68.3910    2.7010  -36.8770 H       135 ALA    0.0900
   2114 HA        -70.8910    1.7180  -37.7600 H       135 ALA    0.0900
   2115 HB1       -70.2320    4.1470  -36.0090 H       135 ALA    0.0900
   2116 HB2       -70.4600    2.4580  -35.4190 H       135 ALA    0.5100
   2117 HB3       -71.8540    3.3660  -36.1470 H       135 ALA   -0.5100
   2118 N         -70.1730    4.7140  -38.8550 N.am    136 LEU   -0.4700
   2119 CA        -70.4330    5.6220  -39.9900 C.3     136 LEU    0.3100
   2120 C         -70.4900    4.9270  -41.3460 C.2     136 LEU    0.0700
   2121 O         -71.5270    4.9990  -42.0550 O.2     136 LEU    0.0900
   2122 CB        -69.3960    6.7500  -40.0270 C.3     136 LEU   -0.1800
   2123 CG        -69.4650    7.7040  -41.2230 C.3     136 LEU    0.0900
   2124 CD1       -70.6540    8.6420  -41.0390 C.3     136 LEU    0.0900
   2125 CD2       -68.1550    8.4660  -41.4460 C.3     136 LEU   -0.0900
   2126 HN        -69.4230    4.9750  -38.2530 H       136 LEU    0.0900
   2127 HA        -71.4260    6.0300  -39.8720 H       136 LEU   -0.2700
   2128 HB1       -68.3890    6.2840  -40.0230 H       136 LEU    0.0900
   2129 HB2       -69.5190    7.3540  -39.1040 H       136 LEU    0.0900
   2130 HG        -69.5860    7.1230  -42.1620 H       136 LEU    0.0900
   2131 HD11      -70.5360    9.2290  -40.1040 H       136 LEU   -0.2700
   2132 HD12      -71.5940    8.0530  -40.9720 H       136 LEU    0.0900
   2133 HD13      -70.7160    9.3480  -41.8960 H       136 LEU    0.0900
   2134 HD21      -67.3260    7.7520  -41.6350 H       136 LEU    0.0900
   2135 HD22      -67.9090    9.0650  -40.5440 H       136 LEU    0.5100
   2136 HD23      -68.2530    9.1370  -42.3260 H       136 LEU   -0.5100
   2137 N         -69.4030    4.2420  -41.7380 N.am    137 VAL   -0.4700
   2138 CA        -69.4200    3.5580  -43.0650 C.3     137 VAL    0.3100
   2139 C         -70.4230    2.3810  -43.1790 C.2     137 VAL    0.0700
   2140 O         -70.8170    1.9730  -44.2920 O.2     137 VAL    0.0900
   2141 CB        -68.0270    3.1450  -43.5140 C.3     137 VAL   -0.0900
   2142 CG1       -67.0740    4.3290  -43.3580 C.3     137 VAL    0.0900
   2143 CG2       -67.5080    1.9390  -42.7290 C.3     137 VAL   -0.2700
   2144 HN        -68.5750    4.1610  -41.1890 H       137 VAL    0.0900
   2145 HA        -69.8500    4.2420  -43.7800 H       137 VAL    0.0900
   2146 HB        -68.0560    2.8260  -44.5780 H       137 VAL    0.0900
   2147 HG11      -66.8940    4.5370  -42.2810 H       137 VAL   -0.2700
   2148 HG12      -67.5170    5.2350  -43.8240 H       137 VAL    0.0900
   2149 HG13      -66.1000    4.0980  -43.8410 H       137 VAL    0.0900
   2150 HG21      -68.1850    1.0700  -42.8730 H       137 VAL    0.0900
   2151 HG22      -67.4680    2.1810  -41.6450 H       137 VAL    0.5100
   2152 HG23      -66.4940    1.6610  -43.0880 H       137 VAL   -0.5100
   2153 N         -70.8290    1.8410  -42.0310 N.am    138 SER   -0.4700
   2154 CA        -71.6990    0.6930  -41.9590 C.3     138 SER    0.3100
   2155 C         -73.1440    1.1260  -41.8710 C.2     138 SER    0.0700
   2156 O         -73.9640    0.7290  -42.7070 O.2     138 SER    0.0900
   2157 CB        -71.3440   -0.1760  -40.7180 C.3     138 SER    0.0500
   2158 OG        -70.0130   -0.7450  -40.8590 O.3     138 SER    0.0900
   2159 HN        -70.5420    2.2150  -41.1520 H       138 SER    0.0900
   2160 HA        -71.5750    0.1210  -42.8660 H       138 SER   -0.6600
   2161 HB1       -72.0790   -1.0040  -40.6190 H       138 SER    0.4300
   2162 HB2       -71.3680    0.4530  -39.8010 H       138 SER    0.5100
   2163 HG1       -69.4000   -0.0100  -40.7760 H       138 SER   -0.5100
   2164 N         -73.4590    1.9510  -40.8750 N.am    139 PHE   -0.4700
   2165 CA        -74.8670    2.1930  -40.5080 C.3     139 PHE    0.3100
   2166 C         -75.5190    3.1330  -41.5040 C.2     139 PHE    0.0700
   2167 O         -76.6430    2.8730  -41.9730 O.2     139 PHE    0.0900
   2168 CB        -75.0450    2.6910  -39.0440 C.3     139 PHE   -0.1800
   2169 CG        -75.3970    1.5980  -38.0630 C.ar    139 PHE    0.0900
   2170 CD1       -74.4230    0.7790  -37.5380 C.ar    139 PHE    0.0900
   2171 CD2       -76.7320    1.3680  -37.6800 C.ar    139 PHE    0.0000
   2172 CE1       -74.7400   -0.2430  -36.6240 C.ar    139 PHE   -0.1150
   2173 CE2       -77.0680    0.3460  -36.7940 C.ar    139 PHE    0.1150
   2174 CZ        -76.0690   -0.4740  -36.2660 C.ar    139 PHE   -0.1150
   2175 HN        -72.7700    2.4350  -40.3410 H       139 PHE    0.1150
   2176 HA        -75.3980    1.2620  -40.6420 H       139 PHE   -0.1150
   2177 HB1       -75.8660    3.4390  -39.0110 H       139 PHE    0.1150
   2178 HB2       -74.0950    3.1500  -38.6960 H       139 PHE   -0.1150
   2179 HD1       -73.3950    0.9230  -37.8340 H       139 PHE    0.1150
   2180 HD2       -77.5120    1.9980  -38.0820 H       139 PHE   -0.1150
   2181 HE1       -73.9530   -0.8480  -36.1980 H       139 PHE    0.1150
   2182 HE2       -78.1000    0.1890  -36.5150 H       139 PHE    0.5100
   2183 HZ        -76.3210   -1.2770  -35.5890 H       139 PHE   -0.5100
   2184 N         -74.7700    4.1610  -41.8930 N.am    140 LEU   -0.4700
   2185 CA        -75.3210    5.2600  -42.6810 C.3     140 LEU    0.3100
   2186 C         -75.8360    4.7830  -44.0360 C.2     140 LEU    0.0700
   2187 O         -76.9910    5.0970  -44.3920 O.2     140 LEU    0.0900
   2188 CB        -74.2900    6.4210  -42.8440 C.3     140 LEU   -0.1800
   2189 CG        -74.7060    7.5180  -43.8150 C.3     140 LEU    0.0900
   2190 CD1       -75.9910    8.1410  -43.2820 C.3     140 LEU    0.0900
   2191 CD2       -73.6390    8.5980  -44.0240 C.3     140 LEU   -0.0900
   2192 HN        -73.8020    4.2270  -41.6640 H       140 LEU    0.0900
   2193 HA        -76.2040    5.6190  -42.1740 H       140 LEU   -0.2700
   2194 HB1       -73.3320    5.9870  -43.2000 H       140 LEU    0.0900
   2195 HB2       -74.1270    6.8830  -41.8470 H       140 LEU    0.0900
   2196 HG        -74.8800    7.0880  -44.8250 H       140 LEU    0.0900
   2197 HD11      -75.8180    8.5700  -42.2720 H       140 LEU   -0.2700
   2198 HD12      -76.7840    7.3670  -43.2070 H       140 LEU    0.0900
   2199 HD13      -76.3280    8.9540  -43.9610 H       140 LEU    0.0900
   2200 HD21      -72.7100    8.1420  -44.4290 H       140 LEU    0.0900
   2201 HD22      -73.4000    9.0860  -43.0560 H       140 LEU    0.5100
   2202 HD23      -74.0060    9.3580  -44.7470 H       140 LEU   -0.5100
   2203 N         -75.0080    4.0130  -44.7970 N.am    141 PRO   -0.2900
   2204 CA        -75.5140    3.5870  -46.1190 C.3     141 PRO    0.0000
   2205 C         -76.7450    2.6650  -46.0480 C.2     141 PRO    0.0900
   2206 O         -77.6640    2.7450  -46.9040 O.2     141 PRO    0.0900
   2207 CB        -74.2960    2.9170  -46.7720 C.3     141 PRO    0.0200
   2208 CG        -73.1380    3.6110  -46.1340 C.3     141 PRO    0.0900
   2209 CD        -73.5400    3.8710  -44.7130 C.3     141 PRO   -0.1800
   2210 HA        -75.9050    4.4340  -46.6600 H       141 PRO    0.0900
   2211 HB1       -74.2970    3.0680  -47.8730 H       141 PRO    0.0900
   2212 HB2       -74.2770    1.8270  -46.5590 H       141 PRO   -0.1800
   2213 HG1       -72.2320    2.9680  -46.1690 H       141 PRO    0.0900
   2214 HG2       -72.9210    4.5670  -46.6570 H       141 PRO    0.0900
   2215 HD1       -73.2750    3.0200  -44.0520 H       141 PRO    0.5100
   2216 HD2       -73.0870    4.8080  -44.3260 H       141 PRO   -0.5100
   2217 N         -76.7810    1.8230  -45.0180 N.am    142 ILE   -0.4700
   2218 CA        -77.9470    0.9570  -44.7730 C.3     142 ILE    0.3100
   2219 C         -79.1820    1.8040  -44.4990 C.2     142 ILE    0.0700
   2220 O         -80.2050    1.6530  -45.1790 O.2     142 ILE    0.0900
   2221 CB        -77.7390   -0.0300  -43.6000 C.3     142 ILE   -0.0900
   2222 CG1       -76.5370   -0.9160  -43.8460 C.3     142 ILE    0.0900
   2223 CG2       -78.9740   -0.9140  -43.3970 C.3     142 ILE   -0.2700
   2224 CD        -76.5750   -1.5620  -45.1850 C.3     142 ILE    0.0900
   2225 HN        -76.0260    1.7400  -44.3710 H       142 ILE    0.0900
   2226 HA        -78.1380    0.4070  -45.6820 H       142 ILE    0.0900
   2227 HB        -77.5430    0.5430  -42.6690 H       142 ILE   -0.1800
   2228 HG11      -76.5060   -1.7060  -43.0650 H       142 ILE    0.0900
   2229 HG12      -75.6140   -0.3010  -43.7690 H       142 ILE    0.0900
   2230 HG21      -79.3920   -1.2170  -44.3820 H       142 ILE   -0.2700
   2231 HG22      -79.7530   -0.3530  -42.8390 H       142 ILE    0.0900
   2232 HG23      -78.6960   -1.8300  -42.8340 H       142 ILE    0.0900
   2233 HD1       -76.4120   -0.8040  -45.9790 H       142 ILE    0.0900
   2234 HD2       -77.5660   -2.0370  -45.3460 H       142 ILE    0.5100
   2235 HD3       -75.7760   -2.3300  -45.2580 H       142 ILE   -0.5100
   2236 N         -79.0660    2.6890  -43.5010 N.am    143 MET   -0.4700
   2237 CA        -80.1160    3.6470  -43.1180 C.3     143 MET    0.3100
   2238 C         -80.6980    4.4470  -44.2800 C.2     143 MET    0.0700
   2239 O         -81.9040    4.6780  -44.3310 O.2     143 MET    0.0900
   2240 CB        -79.5750    4.6400  -42.0750 C.3     143 MET   -0.1800
   2241 CG        -79.4770    4.0870  -40.6580 C.3     143 MET    0.0900
   2242 SD        -78.6220    5.1930  -39.4860 S.3     143 MET    0.0900
   2243 CE        -79.5830    6.7110  -39.6430 C.3     143 MET   -0.1400
   2244 HN        -78.2330    2.7390  -42.9550 H       143 MET    0.0900
   2245 HA        -80.9470    3.0900  -42.7130 H       143 MET    0.0900
   2246 HB1       -80.2460    5.5250  -42.0570 H       143 MET   -0.0900
   2247 HB2       -78.5620    4.9620  -42.3940 H       143 MET   -0.2200
   2248 HG1       -78.9370    3.1180  -40.7010 H       143 MET    0.0900
   2249 HG2       -80.5070    3.8960  -40.2900 H       143 MET    0.0900
   2250 HE1       -80.6720    6.5120  -39.5460 H       143 MET    0.0900
   2251 HE2       -79.4070    7.1760  -40.6370 H       143 MET    0.5100
   2252 HE3       -79.2940    7.4320  -38.8490 H       143 MET   -0.5100
   2253 N         -79.8330    4.8890  -45.1870 N.am    144 MET   -0.4700
   2254 CA        -80.2340    5.7320  -46.3100 C.3     144 MET    0.3100
   2255 C         -80.7170    4.9460  -47.5290 C.2     144 MET    0.0700
   2256 O         -81.0570    5.5430  -48.5420 O.2     144 MET    0.0900
   2257 CB        -79.0760    6.6260  -46.7360 C.3     144 MET   -0.1800
   2258 CG        -78.5800    7.5650  -45.6550 C.3     144 MET    0.0900
   2259 SD        -79.7110    8.9600  -45.4170 S.3     144 MET    0.0900
   2260 CE        -80.7110    8.2870  -44.0820 C.3     144 MET   -0.1400
   2261 HN        -78.8640    4.6630  -45.1400 H       144 MET    0.0900
   2262 HA        -81.0770    6.3300  -46.0000 H       144 MET    0.0900
   2263 HB1       -79.4050    7.2350  -47.6050 H       144 MET   -0.0900
   2264 HB2       -78.2300    5.9780  -47.0500 H       144 MET   -0.2200
   2265 HG1       -77.5760    7.9430  -45.9420 H       144 MET    0.0900
   2266 HG2       -78.4810    6.9980  -44.7070 H       144 MET    0.0900
   2267 HE1       -80.0860    7.7340  -43.3480 H       144 MET    0.0900
   2268 HE2       -81.4690    7.5830  -44.4860 H       144 MET    0.5100
   2269 HE3       -81.2300    9.1070  -43.5410 H       144 MET   -0.5100
   2270 N         -80.7400    3.6240  -47.4210 N.am    145 HSE   -0.4700
   2271 CA        -81.1540    2.7450  -48.4760 C.3     145 HSE    0.3100
   2272 C         -80.3030    2.8990  -49.7270 C.2     145 HSE    0.0700
   2273 O         -80.7890    2.6510  -50.8290 O.2     145 HSE    0.0900
   2274 CB        -82.6500    2.9390  -48.7960 C.3     145 HSE   -0.0800
   2275 CG        -83.5360    2.7820  -47.6050 C.ar    145 HSE    0.0900
   2276 CD2       -84.1980    3.6970  -46.8640 C.ar    145 HSE    0.0900
   2277 ND1       -83.8050    1.5530  -47.0410 N.ar    145 HSE   -0.7000
   2278 CE1       -84.6000    1.7190  -45.9990 C.ar    145 HSE    0.2200
   2279 NE2       -84.8540    3.0110  -45.8690 N.ar    145 HSE    0.2500
   2280 HN        -80.4630    3.1710  -46.5760 H       145 HSE    0.1300
   2281 HA        -80.9680    1.7310  -48.1580 H       145 HSE   -0.3600
   2282 HB1       -82.9530    2.1870  -49.5560 H       145 HSE    0.3200
   2283 HB2       -82.7990    3.9580  -49.2110 H       145 HSE   -0.0500
   2284 HD2       -84.2430    4.7730  -46.9780 H       145 HSE    0.0900
   2285 HE1       -84.9940    0.9430  -45.3440 H       145 HSE    0.5100
   2286 HE2       -85.4270    3.4340  -45.1660 H       145 HSE   -0.5100
   2287 N         -79.0260    3.2590  -49.5810 N.am    146 TRP   -0.4700
   2288 CA        -78.1620    3.3850  -50.7540 C.3     146 TRP    0.3100
   2289 C         -77.8090    2.0330  -51.3880 C.2     146 TRP    0.0700
   2290 O         -77.2390    1.9640  -52.4820 O.2     146 TRP    0.0900
   2291 CB        -76.8730    4.1170  -50.3940 C.3     146 TRP   -0.1800
   2292 CG        -77.0470    5.5450  -50.0070 C.ar    146 TRP    0.0900
   2293 CD1       -78.1460    6.3470  -50.2420 C.ar    146 TRP    0.0900
   2294 CD2       -76.0930    6.3640  -49.3360 C.ar    146 TRP   -0.0300
   2295 CE2       -76.6740    7.6450  -49.1820 C.ar    146 TRP   -0.1500
   2296 CE3       -74.8060    6.1420  -48.8390 C.ar    146 TRP    0.2200
   2297 NE1       -77.9270    7.6010  -49.7370 N.ar    146 TRP   -0.5100
   2298 CZ2       -75.9970    8.7120  -48.5620 C.ar    146 TRP    0.3700
   2299 CZ3       -74.1350    7.1960  -48.2320 C.ar    146 TRP    0.2400
   2300 CH2       -74.7350    8.4610  -48.0960 C.ar    146 TRP    0.1100
   2301 HN        -78.6150    3.4530  -48.6930 H       146 TRP   -0.2500
   2302 HA        -78.7030    3.9320  -51.5120 H       146 TRP    0.1700
   2303 HB1       -76.1940    4.0820  -51.2720 H       146 TRP   -0.2000
   2304 HB2       -76.3970    3.5880  -49.5420 H       146 TRP    0.1400
   2305 HD1       -79.0460    6.0310  -50.7490 H       146 TRP   -0.2700
   2306 HE1       -78.5590    8.3430  -49.7690 H       146 TRP    0.1600
   2307 HE3       -74.3270    5.1770  -48.9170 H       146 TRP   -0.1400
   2308 HZ2       -76.4370    9.6920  -48.4510 H       146 TRP    0.1400
   2309 HZ3       -73.1350    7.0420  -47.8560 H       146 TRP    0.5100
   2310 HH2       -74.1850    9.2540  -47.6130 H       146 TRP   -0.5100
   2311 N         -78.1050    0.9800  -50.6480 N.am    147 TRP   -0.4700
   2312 CA        -77.8520   -0.3790  -51.0350 C.3     147 TRP    0.3100
   2313 C         -78.9490   -0.9980  -51.8830 C.2     147 TRP    0.0700
   2314 O         -78.7030   -1.9720  -52.5270 O.2     147 TRP    0.0900
   2315 CB        -77.6230   -1.2330  -49.7970 C.3     147 TRP   -0.1800
   2316 CG        -78.7550   -1.2780  -48.8820 C.ar    147 TRP    0.0900
   2317 CD1       -79.0780   -0.3530  -47.9100 C.ar    147 TRP    0.0900
   2318 CD2       -79.7500   -2.2920  -48.8330 C.ar    147 TRP   -0.0300
   2319 CE2       -80.6530   -1.9400  -47.7960 C.ar    147 TRP   -0.1500
   2320 CE3       -79.9590   -3.4780  -49.5420 C.ar    147 TRP    0.2200
   2321 NE1       -80.2150   -0.7510  -47.2520 N.ar    147 TRP   -0.5100
   2322 CZ2       -81.7680   -2.7460  -47.4550 C.ar    147 TRP    0.3700
   2323 CZ3       -81.0750   -4.2890  -49.2080 C.ar    147 TRP    0.2400
   2324 CH2       -81.9630   -3.9090  -48.1660 C.ar    147 TRP    0.1100
   2325 HN        -78.5350    1.0890  -49.7560 H       147 TRP   -0.2500
   2326 HA        -76.9790   -0.3930  -51.6700 H       147 TRP    0.1700
   2327 HB1       -76.7500   -0.8270  -49.2440 H       147 TRP   -0.2000
   2328 HB2       -77.4010   -2.2710  -50.1200 H       147 TRP    0.1400
   2329 HD1       -78.5210    0.5470  -47.6990 H       147 TRP   -0.2700
   2330 HE1       -80.6440   -0.2700  -46.5190 H       147 TRP    0.1600
   2331 HE3       -79.2920   -3.7880  -50.3330 H       147 TRP   -0.1400
   2332 HZ2       -82.4520   -2.4730  -46.6660 H       147 TRP    0.1400
   2333 HZ3       -81.2510   -5.2060  -49.7520 H       147 TRP    0.5100
   2334 HH2       -82.8060   -4.5420  -47.9270 H       147 TRP   -0.5100
   2335 N         -80.1360   -0.4300  -51.9430 N.am    148 ARG   -0.4700
   2336 CA        -81.2430   -1.1180  -52.6350 C.3     148 ARG    0.3100
   2337 C         -81.0570   -1.2650  -54.1600 C.2     148 ARG    0.0700
   2338 O         -80.5330   -0.3670  -54.7880 O.2     148 ARG    0.0900
   2339 CB        -82.5650   -0.4420  -52.2690 C.3     148 ARG   -0.1800
   2340 CG        -82.8040   -0.5300  -50.7610 C.3     148 ARG    0.0900
   2341 CD        -84.2560   -0.5310  -50.3240 C.3     148 ARG    0.0900
   2342 NE        -84.3320   -0.9780  -48.9230 N.pl3   148 ARG   -0.1800
   2343 CZ        -85.4400   -1.3760  -48.2870 C.cat   148 ARG    0.0900
   2344 NH1       -86.6160   -1.3960  -48.9020 N.pl3   148 ARG    0.0900
   2345 NH2       -85.3620   -1.7590  -47.0140 N.pl3   148 ARG    0.2000
   2346 HN        -80.3360    0.4580  -51.5380 H       148 ARG    0.0900
   2347 HA        -81.2470   -2.1540  -52.3270 H       148 ARG    0.0900
   2348 HB1       -83.3990   -0.9440  -52.8060 H       148 ARG   -0.7000
   2349 HB2       -82.5320    0.6260  -52.5770 H       148 ARG    0.4400
   2350 HG1       -82.3020    0.3360  -50.2820 H       148 ARG    0.6400
   2351 HG2       -82.3350   -1.4660  -50.3930 H       148 ARG   -0.8000
   2352 HD1       -84.8490   -1.2320  -50.9500 H       148 ARG    0.4600
   2353 HD2       -84.6820    0.4930  -50.3910 H       148 ARG    0.4600
   2354 HE        -83.4810   -0.9860  -48.4010 H       148 ARG   -0.8000
   2355 HH11      -86.6850   -1.1120  -49.8580 H       148 ARG    0.4600
   2356 HH12      -87.4330   -1.6960  -48.4090 H       148 ARG    0.4600
   2357 HH21      -84.5200   -1.6090  -46.4960 H       148 ARG    0.5100
   2358 HH22      -86.1480   -2.1960  -46.5750 H       148 ARG   -0.5100
   2359 N         -81.4510   -2.4310  -54.6940 N.am    149 ASP   -0.4700
   2360 CA        -81.4310   -2.7970  -56.0850 C.3     149 ASP    0.3100
   2361 C         -82.8590   -2.7030  -56.6600 C.2     149 ASP    0.0700
   2362 O         -83.8250   -2.8210  -55.9370 O.2     149 ASP    0.0900
   2363 CB        -80.9540   -4.2400  -56.2230 C.3     149 ASP   -0.2800
   2364 CG        -80.6360   -4.6430  -57.6830 C.2     149 ASP    0.0900
   2365 OD1       -79.8220   -3.9200  -58.3080 O.co2   149 ASP    0.0900
   2366 OD2       -81.1900   -5.6860  -58.1900 O.co2   149 ASP    0.6200
   2367 HN        -81.8030   -3.1480  -54.1000 H       149 ASP   -0.7600
   2368 HA        -80.7640   -2.1250  -56.6040 H       149 ASP   -0.7600
   2369 HB1       -81.7440   -4.9170  -55.8370 H       149 ASP    0.5100
   2370 HB2       -80.0320   -4.3720  -55.6170 H       149 ASP   -0.5100
   2371 N         -82.9800   -2.5440  -57.9660 N.am    150 GLU   -0.4700
   2372 CA        -84.2680   -2.2650  -58.5950 C.3     150 GLU    0.3100
   2373 C         -84.8520   -3.4650  -59.3580 C.2     150 GLU    0.0700
   2374 O         -85.9710   -3.4080  -59.8280 O.2     150 GLU    0.0900
   2375 CB        -84.1100   -0.9980  -59.4770 C.3     150 GLU   -0.1800
   2376 CG        -85.3120   -0.5140  -60.2990 C.3     150 GLU    0.0900
   2377 CD        -86.6580   -0.5560  -59.5780 C.2     150 GLU    0.0900
   2378 OE1       -86.7250   -0.2450  -58.3640 O.co2   150 GLU   -0.2800
   2379 OE2       -87.6620   -0.9030  -60.2390 O.co2   150 GLU    0.0900
   2380 HN        -82.1980   -2.6070  -58.5800 H       150 GLU    0.0900
   2381 HA        -85.0040   -2.1060  -57.8210 H       150 GLU    0.6200
   2382 HB1       -83.2850   -1.1970  -60.1910 H       150 GLU   -0.7600
   2383 HB2       -83.8160   -0.1660  -58.8060 H       150 GLU   -0.7600
   2384 HG1       -85.3930   -1.1510  -61.2060 H       150 GLU    0.5100
   2385 HG2       -85.1250    0.5370  -60.6060 H       150 GLU   -0.5100
   2386 N         -84.1390   -4.5790  -59.4380 N.am    151 ASP   -0.4700
   2387 CA        -84.6950   -5.8290  -60.0130 C.3     151 ASP    0.3100
   2388 C         -85.9960   -6.2410  -59.2840 C.2     151 ASP    0.0700
   2389 O         -86.1210   -5.9970  -58.0940 O.2     151 ASP    0.0900
   2390 CB        -83.6780   -6.9710  -59.8970 C.3     151 ASP   -0.2800
   2391 CG        -84.0520   -8.1740  -60.7580 C.2     151 ASP    0.0900
   2392 OD1       -83.8550   -8.1490  -62.0030 O.co2   151 ASP    0.0900
   2393 OD2       -84.5630   -9.1610  -60.1910 O.co2   151 ASP    0.6200
   2394 HN        -83.1970   -4.6260  -59.1160 H       151 ASP   -0.7600
   2395 HA        -84.9350   -5.6440  -61.0490 H       151 ASP   -0.7600
   2396 HB1       -83.6210   -7.2990  -58.8380 H       151 ASP    0.5100
   2397 HB2       -82.6820   -6.6020  -60.2200 H       151 ASP   -0.5100
   2398 N         -86.9570   -6.8630  -59.9940 N.am    152 PRO   -0.2900
   2399 CA        -88.1680   -7.4260  -59.3510 C.3     152 PRO    0.0000
   2400 C         -87.8710   -8.4230  -58.2480 C.2     152 PRO    0.0900
   2401 O         -88.5820   -8.4520  -57.2350 O.2     152 PRO    0.0900
   2402 CB        -88.8830   -8.1640  -60.5010 C.3     152 PRO    0.0200
   2403 CG        -88.3900   -7.5210  -61.7460 C.3     152 PRO    0.0900
   2404 CD        -87.0530   -6.8850  -61.4680 C.3     152 PRO   -0.1800
   2405 HA        -88.7470   -6.6410  -58.8930 H       152 PRO    0.0900
   2406 HB1       -89.9850   -8.0540  -60.4120 H       152 PRO    0.0900
   2407 HB2       -88.6290   -9.2460  -60.4900 H       152 PRO   -0.1800
   2408 HG1       -88.2840   -8.2850  -62.5460 H       152 PRO    0.0900
   2409 HG2       -89.1130   -6.7470  -62.0810 H       152 PRO    0.0900
   2410 HD1       -86.2230   -7.4870  -61.8920 H       152 PRO    0.5100
   2411 HD2       -87.0090   -5.8480  -61.8650 H       152 PRO   -0.5100
   2412 N         -86.8460   -9.2530  -58.4270 N.am    153 GLN   -0.4700
   2413 CA        -86.4700  -10.2110  -57.3830 C.3     153 GLN    0.3100
   2414 C         -86.1010   -9.4340  -56.1090 C.2     153 GLN    0.0700
   2415 O         -86.5800   -9.7590  -55.0210 O.2     153 GLN    0.0900
   2416 CB        -85.3010  -11.0910  -57.8430 C.3     153 GLN   -0.1800
   2417 CG        -84.7150  -12.0390  -56.7910 C.3     153 GLN    0.0900
   2418 CD        -83.2780  -12.4390  -57.1070 C.2     153 GLN    0.0900
   2419 NE2       -82.9690  -12.8610  -58.2470 N.am    153 GLN   -0.1800
   2420 OE1       -82.4020  -12.3040  -56.1380 O.2     153 GLN    0.0900
   2421 HN        -86.2990   -9.2610  -59.2600 H       153 GLN    0.0900
   2422 HA        -87.3340  -10.8210  -57.1640 H       153 GLN    0.5500
   2423 HB1       -84.4860  -10.4220  -58.1910 H       153 GLN   -0.5500
   2424 HB2       -85.6520  -11.7070  -58.6980 H       153 GLN   -0.6200
   2425 HG1       -85.3370  -12.9580  -56.7450 H       153 GLN    0.3200
   2426 HG2       -84.7330  -11.5360  -55.8010 H       153 GLN    0.3000
   2427 HE21      -82.0670  -13.2600  -58.4050 H       153 GLN    0.5100
   2428 HE22      -83.6270  -12.7970  -58.9980 H       153 GLN   -0.5100
   2429 N         -85.2780   -8.3830  -56.2710 N.am    154 ALA   -0.4700
   2430 CA        -84.8640   -7.5170  -55.1720 C.3     154 ALA    0.3100
   2431 C         -86.0780   -6.8500  -54.5390 C.2     154 ALA    0.0700
   2432 O         -86.2770   -6.9440  -53.3240 O.2     154 ALA    0.0900
   2433 CB        -83.8250   -6.4760  -55.6270 C.3     154 ALA   -0.2700
   2434 HN        -84.9070   -8.1460  -57.1660 H       154 ALA    0.0900
   2435 HA        -84.4460   -8.1440  -54.3990 H       154 ALA    0.0900
   2436 HB1       -84.3040   -5.7250  -56.2920 H       154 ALA    0.0900
   2437 HB2       -83.0090   -6.9780  -56.1890 H       154 ALA    0.5100
   2438 HB3       -83.4040   -5.9510  -54.7430 H       154 ALA   -0.5100
   2439 N         -86.9200   -6.2390  -55.3670 N.am    155 LEU   -0.4700
   2440 CA        -88.1220   -5.5500  -54.8990 C.3     155 LEU    0.3100
   2441 C         -89.0770   -6.4690  -54.1450 C.2     155 LEU    0.0700
   2442 O         -89.5900   -6.0780  -53.1040 O.2     155 LEU    0.0900
   2443 CB        -88.8580   -4.8540  -56.0550 C.3     155 LEU   -0.1800
   2444 CG        -88.1250   -3.6950  -56.7360 C.3     155 LEU    0.0900
   2445 CD1       -89.0090   -3.0200  -57.7780 C.3     155 LEU    0.0900
   2446 CD2       -87.6580   -2.6850  -55.7050 C.3     155 LEU   -0.0900
   2447 HN        -86.7680   -6.2240  -56.3520 H       155 LEU    0.0900
   2448 HA        -87.8200   -4.8220  -54.1610 H       155 LEU   -0.2700
   2449 HB1       -89.8180   -4.4620  -55.6600 H       155 LEU    0.0900
   2450 HB2       -89.0720   -5.6200  -56.8300 H       155 LEU    0.0900
   2451 HG        -87.2090   -4.0820  -57.2290 H       155 LEU    0.0900
   2452 HD11      -89.9270   -2.6190  -57.2980 H       155 LEU   -0.2700
   2453 HD12      -89.3080   -3.7570  -58.5540 H       155 LEU    0.0900
   2454 HD13      -88.4600   -2.1790  -58.2520 H       155 LEU    0.0900
   2455 HD21      -86.8330   -3.1150  -55.0960 H       155 LEU    0.0900
   2456 HD22      -88.4980   -2.4200  -55.0280 H       155 LEU    0.5100
   2457 HD23      -87.2830   -1.7710  -56.2140 H       155 LEU   -0.5100
   2458 N         -89.2570   -7.7030  -54.6340 N.am    156 LYS   -0.4700
   2459 CA        -90.0460   -8.7240  -53.9320 C.3     156 LYS    0.3100
   2460 C         -89.4490   -9.0620  -52.5460 C.2     156 LYS    0.0700
   2461 O         -90.1920   -9.1660  -51.5350 O.2     156 LYS    0.0900
   2462 CB        -90.1690  -10.0170  -54.7740 C.3     156 LYS   -0.1800
   2463 CG        -91.3000  -10.9310  -54.3320 C.3     156 LYS    0.0900
   2464 CD        -91.0670  -12.3630  -54.7960 C.3     156 LYS    0.0900
   2465 CE        -92.3160  -13.2130  -54.5920 C.3     156 LYS   -0.1800
   2466 NZ        -92.6960  -13.3300  -53.1590 N.4     156 LYS    0.0900
   2467 HN        -88.8590   -7.9860  -55.5030 H       156 LYS    0.0900
   2468 HA        -91.0250   -8.3110  -53.7390 H       156 LYS   -0.1800
   2469 HB1       -89.2140  -10.5780  -54.7010 H       156 LYS    0.0900
   2470 HB2       -90.3400   -9.7330  -55.8340 H       156 LYS    0.0900
   2471 HG1       -92.2560  -10.5600  -54.7580 H       156 LYS    0.2100
   2472 HG2       -91.3700  -10.9140  -53.2230 H       156 LYS    0.0500
   2473 HD1       -90.2270  -12.8030  -54.2170 H       156 LYS    0.0500
   2474 HD2       -90.7990  -12.3600  -55.8730 H       156 LYS   -0.3000
   2475 HE1       -92.1330  -14.2390  -54.9760 H       156 LYS    0.3300
   2476 HE2       -93.1710  -12.7500  -55.1290 H       156 LYS    0.3300
   2477 HZ1       -92.8860  -12.3840  -52.7720 H       156 LYS    0.3300
   2478 HZ2       -91.9170  -13.7720  -52.6290 H       156 LYS    0.5100
   2479 HZ3       -93.5500  -13.9180  -53.0740 H       156 LYS   -0.5100
   2480 N         -88.1190   -9.2320  -52.4740 N.am    157 CYS   -0.4700
   2481 CA        -87.4610   -9.3880  -51.1530 C.3     157 CYS    0.3100
   2482 C         -87.7460   -8.2210  -50.1790 C.2     157 CYS    0.0700
   2483 O         -88.0770   -8.4260  -48.9880 O.2     157 CYS    0.0900
   2484 CB        -85.9530   -9.6090  -51.3050 C.3     157 CYS   -0.1000
   2485 SG        -85.1780  -10.0530  -49.7340 S.3     157 CYS    0.0900
   2486 HN        -87.5320   -9.2620  -53.2780 H       157 CYS    0.0900
   2487 HA        -87.9120  -10.2330  -50.6550 H       157 CYS   -0.0800
   2488 HB1       -85.4920   -8.6770  -51.6950 H       157 CYS    0.5100
   2489 HB2       -85.7840  -10.4210  -52.0440 H       157 CYS   -0.5100
   2490 N         -87.6670   -6.9940  -50.6820 N.am    158 TYR   -0.4700
   2491 CA        -87.8200   -5.8100  -49.8330 C.3     158 TYR    0.3100
   2492 C         -89.2590   -5.6010  -49.3340 C.2     158 TYR    0.0700
   2493 O         -89.4560   -5.0460  -48.2460 O.2     158 TYR    0.0900
   2494 CB        -87.3550   -4.5380  -50.5210 C.3     158 TYR   -0.1800
   2495 CG        -85.9530   -4.5780  -51.1230 C.ar    158 TYR    0.0900
   2496 CD1       -84.8810   -5.2780  -50.5140 C.ar    158 TYR    0.0900
   2497 CD2       -85.6770   -3.8440  -52.2740 C.ar    158 TYR    0.0000
   2498 CE1       -83.6240   -5.2750  -51.0930 C.ar    158 TYR   -0.1150
   2499 CE2       -84.4210   -3.8210  -52.8250 C.ar    158 TYR    0.1150
   2500 CZ        -83.3990   -4.5400  -52.2510 C.ar    158 TYR   -0.1150
   2501 OH        -82.1710   -4.5200  -52.8940 O.3     158 TYR    0.1150
   2502 HN        -87.5010   -6.8260  -51.6500 H       158 TYR    0.1100
   2503 HA        -87.2430   -5.9750  -48.9360 H       158 TYR   -0.5400
   2504 HB1       -87.3590   -3.7110  -49.7800 H       158 TYR    0.4300
   2505 HB2       -88.0520   -4.3090  -51.3550 H       158 TYR   -0.1150
   2506 HD1       -85.0460   -5.8170  -49.5940 H       158 TYR    0.1150
   2507 HD2       -86.4700   -3.2800  -52.7420 H       158 TYR   -0.1150
   2508 HE1       -82.8200   -5.8410  -50.6470 H       158 TYR    0.1150
   2509 HE2       -84.2350   -3.2380  -53.7150 H       158 TYR    0.5100
   2510 HH        -81.5680   -5.0790  -52.3980 H       158 TYR   -0.5100
   2511 N         -90.2410   -6.0360  -50.1170 N.am    159 GLN   -0.4700
   2512 CA        -91.6490   -6.0070  -49.7170 C.3     159 GLN    0.3100
   2513 C         -91.9910   -7.1550  -48.7480 C.2     159 GLN    0.0700
   2514 O         -92.9270   -7.0510  -47.9750 O.2     159 GLN    0.0900
   2515 CB        -92.5670   -6.1090  -50.9590 C.3     159 GLN   -0.1800
   2516 CG        -92.4590   -4.9690  -51.9770 C.3     159 GLN    0.0900
   2517 CD        -93.0890   -5.3170  -53.3300 C.2     159 GLN    0.0900
   2518 NE2       -93.8810   -6.2790  -53.4350 N.am    159 GLN   -0.1800
   2519 OE1       -92.7550   -4.5660  -54.3510 O.2     159 GLN    0.0900
   2520 HN        -90.0590   -6.4070  -51.0230 H       159 GLN    0.0900
   2521 HA        -91.8290   -5.0810  -49.1920 H       159 GLN    0.5500
   2522 HB1       -93.6180   -6.1500  -50.6030 H       159 GLN   -0.5500
   2523 HB2       -92.3260   -7.0570  -51.4820 H       159 GLN   -0.6200
   2524 HG1       -91.3870   -4.7310  -52.1380 H       159 GLN    0.3200
   2525 HG2       -92.9740   -4.0730  -51.5690 H       159 GLN    0.3000
   2526 HE21      -94.2870   -6.4980  -54.3220 H       159 GLN    0.5100
   2527 HE22      -94.1110   -6.8290  -52.6310 H       159 GLN   -0.5100
   2528 N         -91.2610   -8.2630  -48.8200 N.am    160 ASP   -0.4700
   2529 CA        -91.4900   -9.4120  -47.9570 C.3     160 ASP    0.3100
   2530 C         -90.6890   -9.3440  -46.6310 C.2     160 ASP    0.0700
   2531 O         -89.4840   -9.5760  -46.6210 O.2     160 ASP    0.0900
   2532 CB        -91.1640  -10.7130  -48.6930 C.3     160 ASP   -0.2800
   2533 CG        -91.6120  -11.9440  -47.9450 C.2     160 ASP    0.0900
   2534 OD1       -92.0350  -11.8600  -46.7670 O.co2   160 ASP    0.0900
   2535 OD2       -91.5240  -13.0320  -48.5410 O.co2   160 ASP    0.6200
   2536 HN        -90.5170   -8.3580  -49.4760 H       160 ASP   -0.7600
   2537 HA        -92.5270   -9.4020  -47.6540 H       160 ASP   -0.7600
   2538 HB1       -90.0660  -10.7750  -48.8440 H       160 ASP    0.5100
   2539 HB2       -91.6690  -10.7010  -49.6830 H       160 ASP   -0.5100
   2540 N         -91.3770   -9.0770  -45.4940 N.am    161 PRO   -0.2900
   2541 CA        -90.7040   -9.0880  -44.1780 C.3     161 PRO    0.0000
   2542 C         -89.9850  -10.3980  -43.8510 C.2     161 PRO    0.0900
   2543 O         -89.0460  -10.3860  -43.0560 O.2     161 PRO    0.0900
   2544 CB        -91.8410   -8.8440  -43.1640 C.3     161 PRO    0.0200
   2545 CG        -93.0880   -8.6150  -43.9580 C.3     161 PRO    0.0900
   2546 CD        -92.7890   -8.6560  -45.4210 C.3     161 PRO   -0.1800
   2547 HA        -89.9210   -8.3460  -44.1550 H       161 PRO    0.0900
   2548 HB1       -91.6150   -7.9550  -42.5370 H       161 PRO    0.0900
   2549 HB2       -91.9640   -9.7280  -42.5020 H       161 PRO   -0.1800
   2550 HG1       -93.8320   -9.4020  -43.7120 H       161 PRO    0.0900
   2551 HG2       -93.5160   -7.6230  -43.6970 H       161 PRO    0.0900
   2552 HD1       -93.4310   -9.3970  -45.9430 H       161 PRO    0.5100
   2553 HD2       -92.9100   -7.6560  -45.8860 H       161 PRO   -0.5100
   2554 N         -90.4470  -11.5010  -44.4420 N.am    162 GLY   -0.4700
   2555 CA        -89.8450  -12.8400  -44.3350 C.3     162 GLY    0.3100
   2556 C         -88.6150  -13.1250  -45.1810 C.2     162 GLY   -0.0200
   2557 O         -87.9750  -14.1680  -45.0270 O.2     162 GLY    0.0900
   2558 HN        -91.2620  -11.4620  -45.0140 H       162 GLY    0.0900
   2559 HA1       -90.6110  -13.5470  -44.6140 H       162 GLY    0.5100
   2560 HA2       -89.5730  -12.9740  -43.2990 H       162 GLY   -0.5100
   2561 N         -88.2470  -12.1770  -46.0280 N.am    163 CYS   -0.4700
   2562 CA        -87.0120  -12.2260  -46.7920 C.3     163 CYS    0.3100
   2563 C         -85.9890  -11.2230  -46.2230 C.2     163 CYS    0.0700
   2564 O         -86.2490   -9.9970  -46.1860 O.2     163 CYS    0.0900
   2565 CB        -87.2950  -11.8870  -48.2630 C.3     163 CYS   -0.1000
   2566 SG        -85.7940  -12.0360  -49.2600 S.3     163 CYS    0.0900
   2567 HN        -88.8120  -11.3710  -46.1820 H       163 CYS    0.0900
   2568 HA        -86.5990  -13.2200  -46.7060 H       163 CYS   -0.0800
   2569 HB1       -87.6850  -10.8500  -48.3270 H       163 CYS    0.5100
   2570 HB2       -88.0720  -12.5780  -48.6510 H       163 CYS   -0.5100
   2571 N         -84.8330  -11.7320  -45.7720 N.am    164 CYS   -0.4700
   2572 CA        -83.7280  -10.8600  -45.3310 C.3     164 CYS    0.3100
   2573 C         -82.4240  -11.2140  -46.0990 C.2     164 CYS    0.0700
   2574 O         -81.3950  -11.3210  -45.4940 O.2     164 CYS    0.0900
   2575 CB        -83.4930  -10.9430  -43.8050 C.3     164 CYS   -0.1000
   2576 SG        -82.4540   -9.6340  -43.0740 S.3     164 CYS    0.0900
   2577 HN        -84.6710  -12.7150  -45.7140 H       164 CYS    0.0900
   2578 HA        -83.9790   -9.8470  -45.6110 H       164 CYS   -0.0800
   2579 HB1       -83.0200  -11.9230  -43.5900 H       164 CYS    0.5100
   2580 HB2       -84.4860  -10.9150  -43.3110 H       164 CYS   -0.5100
   2581 N         -82.4880  -11.4490  -47.4060 N.am    165 ASP   -0.4700
   2582 CA        -81.2640  -11.5810  -48.2670 C.3     165 ASP    0.3100
   2583 C         -80.7310  -10.1750  -48.5090 C.2     165 ASP    0.0700
   2584 O         -81.5190   -9.2810  -48.8470 O.2     165 ASP    0.0900
   2585 CB        -81.6170  -12.2040  -49.6230 C.3     165 ASP   -0.2800
   2586 CG        -81.9050  -13.6970  -49.5320 C.2     165 ASP    0.0900
   2587 OD1       -82.0260  -14.2800  -48.4200 O.co2   165 ASP    0.0900
   2588 OD2       -82.0300  -14.3080  -50.6080 O.co2   165 ASP    0.6200
   2589 HN        -83.3590  -11.5490  -47.8780 H       165 ASP   -0.7600
   2590 HA        -80.5520  -12.2030  -47.7440 H       165 ASP   -0.7600
   2591 HB1       -80.7670  -12.0520  -50.3220 H       165 ASP    0.5100
   2592 HB2       -82.5180  -11.6970  -50.0280 H       165 ASP   -0.5100
   2593 N         -79.4270   -9.9590  -48.3160 N.am    166 PHE   -0.4700
   2594 CA        -78.8170   -8.6460  -48.5390 C.3     166 PHE    0.3100
   2595 C         -78.5740   -8.4750  -50.0620 C.2     166 PHE    0.0700
   2596 O         -77.4500   -8.5400  -50.5430 O.2     166 PHE    0.0900
   2597 CB        -77.4890   -8.5100  -47.7470 C.3     166 PHE   -0.1800
   2598 CG        -77.0270   -7.0560  -47.5170 C.ar    166 PHE    0.0900
   2599 CD1       -77.9220   -6.0010  -47.4220 C.ar    166 PHE    0.0900
   2600 CD2       -75.6670   -6.7660  -47.3640 C.ar    166 PHE    0.0000
   2601 CE1       -77.4840   -4.6880  -47.1940 C.ar    166 PHE   -0.1150
   2602 CE2       -75.2250   -5.4650  -47.1290 C.ar    166 PHE    0.1150
   2603 CZ        -76.1420   -4.4200  -47.0420 C.ar    166 PHE   -0.1150
   2604 HN        -78.8100  -10.6800  -48.0110 H       166 PHE    0.1150
   2605 HA        -79.5220   -7.8930  -48.2190 H       166 PHE   -0.1150
   2606 HB1       -76.6800   -9.0240  -48.3060 H       166 PHE    0.1150
   2607 HB2       -77.6150   -8.9730  -46.7460 H       166 PHE   -0.1150
   2608 HD1       -78.9790   -6.1950  -47.5250 H       166 PHE    0.1150
   2609 HD2       -74.9450   -7.5670  -47.4290 H       166 PHE   -0.1150
   2610 HE1       -78.2020   -3.8840  -47.1380 H       166 PHE    0.1150
   2611 HE2       -74.1690   -5.2670  -47.0150 H       166 PHE    0.5100
   2612 HZ        -75.8030   -3.4110  -46.8570 H       166 PHE   -0.5100
   2613 N         -79.6520   -8.3320  -50.8140 N.am    167 VAL   -0.4700
   2614 CA        -79.6110   -8.1300  -52.2680 C.3     167 VAL    0.3100
   2615 C         -79.2760   -6.6540  -52.5060 C.2     167 VAL    0.0700
   2616 O         -80.0790   -5.7740  -52.1720 O.2     167 VAL    0.0900
   2617 CB        -81.0210   -8.4110  -52.8790 C.3     167 VAL   -0.0900
   2618 CG1       -81.0240   -8.2190  -54.3820 C.3     167 VAL    0.0900
   2619 CG2       -81.5130   -9.8170  -52.5240 C.3     167 VAL   -0.2700
   2620 HN        -80.5650   -8.3550  -50.4160 H       167 VAL    0.0900
   2621 HA        -78.8770   -8.8040  -52.6830 H       167 VAL    0.0900
   2622 HB        -81.7600   -7.7180  -52.4230 H       167 VAL    0.0900
   2623 HG11      -80.1790   -8.7750  -54.8400 H       167 VAL   -0.2700
   2624 HG12      -80.9120   -7.1400  -54.6260 H       167 VAL    0.0900
   2625 HG13      -81.9750   -8.6020  -54.8100 H       167 VAL    0.0900
   2626 HG21      -81.5840   -9.9290  -51.4200 H       167 VAL    0.0900
   2627 HG22      -80.8000  -10.5760  -52.9110 H       167 VAL    0.5100
   2628 HG23      -82.5180   -9.9890  -52.9640 H       167 VAL   -0.5100
   2629 N         -78.1190   -6.3590  -53.0870 N.am    168 THR   -0.4700
   2630 CA        -77.6820   -4.9550  -53.2550 C.3     168 THR    0.3100
   2631 C         -77.3950   -4.6040  -54.7270 C.2     168 THR    0.0700
   2632 O         -77.2090   -5.4870  -55.5190 O.2     168 THR    0.0900
   2633 CB        -76.4000   -4.6350  -52.4660 C.3     168 THR    0.1400
   2634 CG2       -76.4520   -5.1080  -50.9700 C.3     168 THR    0.0900
   2635 OG1       -75.3260   -5.2930  -53.0910 O.3     168 THR   -0.6600
   2636 HN        -77.5000   -7.0610  -53.4310 H       168 THR    0.4300
   2637 HA        -78.4880   -4.3210  -52.9160 H       168 THR   -0.2700
   2638 HB        -76.2110   -3.5400  -52.4670 H       168 THR    0.0900
   2639 HG1       -75.1860   -4.8400  -53.9250 H       168 THR    0.0900
   2640 HG21      -76.5980   -6.2090  -50.9220 H       168 THR    0.0900
   2641 HG22      -77.2980   -4.6150  -50.4460 H       168 THR    0.5100
   2642 HG23      -75.4970   -4.8550  -50.4600 H       168 THR   -0.5100
   2643 N         -77.3560   -3.3090  -55.0580 N.am    169 ASN   -0.4700
   2644 CA        -76.9410   -2.8500  -56.3930 C.3     169 ASN    0.3100
   2645 C         -75.4070   -2.9230  -56.4510 C.2     169 ASN    0.0700
   2646 O         -74.7270   -3.0410  -55.4120 O.2     169 ASN    0.0900
   2647 CB        -77.4920   -1.4460  -56.6270 C.3     169 ASN   -0.1800
   2648 CG        -76.8420   -0.4170  -55.7180 C.2     169 ASN    0.0900
   2649 ND2       -77.6170    0.2150  -54.8510 N.am    169 ASN    0.0900
   2650 OD1       -75.6450   -0.1960  -55.8070 O.2     169 ASN    0.5500
   2651 HN        -77.6060   -2.5920  -54.4110 H       169 ASN   -0.5500
   2652 HA        -77.3290   -3.5410  -57.1270 H       169 ASN   -0.6200
   2653 HB1       -78.5860   -1.4480  -56.4360 H       169 ASN    0.3200
   2654 HB2       -77.3060   -1.1540  -57.6820 H       169 ASN    0.3000
   2655 HD21      -77.2260    0.9000  -54.2360 H       169 ASN    0.5100
   2656 HD22      -78.5950    0.0080  -54.8110 H       169 ASN   -0.5100
   2657 N         -74.8620   -2.8470  -57.6540 N.am    170 ARG   -0.4700
   2658 CA        -73.4610   -3.0450  -57.8970 C.3     170 ARG    0.3100
   2659 C         -72.6160   -1.9700  -57.3040 C.2     170 ARG    0.0700
   2660 O         -71.5820   -2.2360  -56.6740 O.2     170 ARG    0.0900
   2661 CB        -73.1700   -3.1610  -59.3820 C.3     170 ARG   -0.1800
   2662 CG        -73.9380   -4.2910  -59.9970 C.3     170 ARG    0.0900
   2663 CD        -73.5850   -4.3530  -61.4650 C.3     170 ARG    0.0900
   2664 NE        -74.1570   -5.5250  -62.1430 N.pl3   170 ARG   -0.1800
   2665 CZ        -73.8710   -5.8730  -63.3980 C.cat   170 ARG    0.0900
   2666 NH1       -73.0180   -5.1490  -64.1370 N.pl3   170 ARG    0.0900
   2667 NH2       -74.4370   -6.9530  -63.9300 N.pl3   170 ARG    0.2000
   2668 HN        -75.4110   -2.6460  -58.4600 H       170 ARG    0.0900
   2669 HA        -73.1600   -3.9470  -57.3860 H       170 ARG    0.0900
   2670 HB1       -72.0830   -3.3380  -59.5290 H       170 ARG   -0.7000
   2671 HB2       -73.4520   -2.2130  -59.8850 H       170 ARG    0.4400
   2672 HG1       -75.0290   -4.1180  -59.8750 H       170 ARG    0.6400
   2673 HG2       -73.6690   -5.2470  -59.5000 H       170 ARG   -0.8000
   2674 HD1       -72.4820   -4.4090  -61.5780 H       170 ARG    0.4600
   2675 HD2       -73.9770   -3.4480  -61.9780 H       170 ARG    0.4600
   2676 HE        -74.8000   -6.0950  -61.6330 H       170 ARG   -0.8000
   2677 HH11      -72.5850   -4.3350  -63.7480 H       170 ARG    0.4600
   2678 HH12      -72.8130   -5.4220  -65.0770 H       170 ARG    0.4600
   2679 HH21      -75.0750   -7.5010  -63.3880 H       170 ARG    0.5100
   2680 HH22      -74.2260   -7.2180  -64.8710 H       170 ARG   -0.5100
   2681 N         -73.0990   -0.7460  -57.4120 N.am    171 ALA   -0.4700
   2682 CA        -72.3580    0.3790  -56.9190 C.3     171 ALA    0.3100
   2683 C         -72.0530    0.2510  -55.4400 C.2     171 ALA    0.0700
   2684 O         -70.9290    0.4940  -54.9990 O.2     171 ALA    0.0900
   2685 CB        -73.1260    1.6860  -57.1820 C.3     171 ALA   -0.2700
   2686 HN        -73.9820   -0.5510  -57.8330 H       171 ALA    0.0900
   2687 HA        -71.4030    0.3970  -57.4220 H       171 ALA    0.0900
   2688 HB1       -74.1130    1.6590  -56.6700 H       171 ALA    0.0900
   2689 HB2       -73.2950    1.8140  -58.2730 H       171 ALA    0.5100
   2690 HB3       -72.5470    2.5500  -56.7900 H       171 ALA   -0.5100
   2691 N         -73.1010    0.0180  -54.6710 N.am    172 TYR   -0.4700
   2692 CA        -72.9920   -0.1930  -53.2270 C.3     172 TYR    0.3100
   2693 C         -72.0920   -1.3930  -52.9190 C.2     172 TYR    0.0700
   2694 O         -71.1560   -1.2780  -52.0740 O.2     172 TYR    0.0900
   2695 CB        -74.3770   -0.3050  -52.5600 C.3     172 TYR   -0.1800
   2696 CG        -74.2350   -0.7140  -51.1240 C.ar    172 TYR    0.0900
   2697 CD1       -74.1530   -2.0780  -50.7960 C.ar    172 TYR    0.0900
   2698 CD2       -74.1050    0.2170  -50.1160 C.ar    172 TYR    0.0000
   2699 CE1       -73.9540   -2.4990  -49.5000 C.ar    172 TYR   -0.1150
   2700 CE2       -73.8870   -0.2040  -48.7890 C.ar    172 TYR    0.1150
   2701 CZ        -73.7940   -1.5700  -48.4920 C.ar    172 TYR   -0.1150
   2702 OH        -73.5960   -2.0790  -47.2040 O.3     172 TYR    0.1150
   2703 HN        -74.0240   -0.0270  -55.0430 H       172 TYR    0.1100
   2704 HA        -72.4470    0.6420  -52.8120 H       172 TYR   -0.5400
   2705 HB1       -74.9890   -1.0730  -53.0770 H       172 TYR    0.4300
   2706 HB2       -74.8940    0.6780  -52.5880 H       172 TYR   -0.1150
   2707 HD1       -74.2490   -2.8150  -51.5800 H       172 TYR    0.1150
   2708 HD2       -74.1700    1.2700  -50.3450 H       172 TYR   -0.1150
   2709 HE1       -73.9220   -3.5540  -49.2720 H       172 TYR    0.1150
   2710 HE2       -73.7920    0.5280  -47.9990 H       172 TYR    0.5100
   2711 HH        -73.2960   -2.9870  -47.2870 H       172 TYR   -0.5100
   2712 N         -72.2570   -2.5090  -53.6540 N.am    173 ALA   -0.4700
   2713 CA        -71.4630   -3.6940  -53.3400 C.3     173 ALA    0.3100
   2714 C         -69.9850   -3.4610  -53.4660 C.2     173 ALA    0.0700
   2715 O         -69.2040   -3.7960  -52.5650 O.2     173 ALA    0.0900
   2716 CB        -71.9030   -4.9180  -54.1320 C.3     173 ALA   -0.2700
   2717 HN        -72.9000   -2.5750  -54.4130 H       173 ALA    0.0900
   2718 HA        -71.5670   -3.8850  -52.2820 H       173 ALA    0.0900
   2719 HB1       -71.8010   -4.7250  -55.2210 H       173 ALA    0.0900
   2720 HB2       -72.9670   -5.1490  -53.9110 H       173 ALA    0.5100
   2721 HB3       -71.2670   -5.7900  -53.8650 H       173 ALA   -0.5100
   2722 N         -69.5880   -2.8140  -54.5410 N.am    174 ILE   -0.4700
   2723 CA        -68.1690   -2.5300  -54.7780 C.3     174 ILE    0.3100
   2724 C         -67.6220   -1.5300  -53.8050 C.2     174 ILE    0.0700
   2725 O         -66.5460   -1.7420  -53.2210 O.2     174 ILE    0.0900
   2726 CB        -67.9410   -2.1020  -56.2610 C.3     174 ILE   -0.0900
   2727 CG1       -68.1850   -3.3370  -57.1500 C.3     174 ILE    0.0900
   2728 CG2       -66.5280   -1.5220  -56.4630 C.3     174 ILE   -0.2700
   2729 CD        -68.6440   -3.0150  -58.5600 C.3     174 ILE    0.0900
   2730 HN        -70.2260   -2.4900  -55.2360 H       174 ILE    0.0900
   2731 HA        -67.6060   -3.4240  -54.5530 H       174 ILE    0.0900
   2732 HB        -68.6950   -1.3340  -56.5390 H       174 ILE   -0.1800
   2733 HG11      -68.9600   -3.9690  -56.6660 H       174 ILE    0.0900
   2734 HG12      -67.2380   -3.9140  -57.2140 H       174 ILE    0.0900
   2735 HG21      -65.7690   -2.2100  -56.0310 H       174 ILE   -0.2700
   2736 HG22      -66.4460   -0.5390  -55.9520 H       174 ILE    0.0900
   2737 HG23      -66.3200   -1.4000  -57.5470 H       174 ILE    0.0900
   2738 HD1       -67.8130   -2.5550  -59.1360 H       174 ILE    0.0900
   2739 HD2       -69.4910   -2.2970  -58.5270 H       174 ILE    0.5100
   2740 HD3       -68.9610   -3.9450  -59.0770 H       174 ILE   -0.5100
   2741 N         -68.3490   -0.4110  -53.6230 N.am    175 ALA   -0.4700
   2742 CA        -67.8520    0.6900  -52.8160 C.3     175 ALA    0.3100
   2743 C         -67.8090    0.3030  -51.3260 C.2     175 ALA    0.0700
   2744 O         -66.7980    0.5160  -50.6290 O.2     175 ALA    0.0900
   2745 CB        -68.7310    1.9190  -53.0270 C.3     175 ALA   -0.2700
   2746 HN        -69.2520   -0.2900  -54.0290 H       175 ALA    0.0900
   2747 HA        -66.8350    0.8970  -53.1150 H       175 ALA    0.0900
   2748 HB1       -69.7780    1.6950  -52.7290 H       175 ALA    0.0900
   2749 HB2       -68.7220    2.2110  -54.0980 H       175 ALA    0.5100
   2750 HB3       -68.3580    2.7610  -52.4050 H       175 ALA   -0.5100
   2751 N         -68.8750   -0.3200  -50.8290 N.am    176 SER   -0.4700
   2752 CA        -68.8510   -0.7290  -49.4480 C.3     176 SER    0.3100
   2753 C         -67.7490   -1.7640  -49.1860 C.2     176 SER    0.0700
   2754 O         -67.0350   -1.6840  -48.1700 O.2     176 SER    0.0900
   2755 CB        -70.1910   -1.2520  -48.9900 C.3     176 SER    0.0500
   2756 OG        -70.5270   -2.4870  -49.5930 O.3     176 SER    0.0900
   2757 HN        -69.6930   -0.5240  -51.3590 H       176 SER    0.0900
   2758 HA        -68.5700    0.1290  -48.8560 H       176 SER   -0.6600
   2759 HB1       -70.9780   -0.5130  -49.2500 H       176 SER    0.4300
   2760 HB2       -70.1680   -1.3970  -47.8880 H       176 SER    0.5100
   2761 HG1       -70.8570   -2.2720  -50.4680 H       176 SER   -0.5100
   2762 N         -67.5760   -2.7160  -50.1070 N.am    177 SER   -0.4700
   2763 CA        -66.5000   -3.7040  -49.9980 C.3     177 SER    0.3100
   2764 C         -65.0730   -3.0710  -50.0040 C.2     177 SER    0.0700
   2765 O         -64.1970   -3.4720  -49.2230 O.2     177 SER    0.0900
   2766 CB        -66.6150   -4.7740  -51.0730 C.3     177 SER    0.0500
   2767 OG        -67.7870   -5.5940  -50.8870 O.3     177 SER    0.0900
   2768 HN        -68.1690   -2.7970  -50.9040 H       177 SER    0.0900
   2769 HA        -66.5620   -4.1550  -49.0180 H       177 SER   -0.6600
   2770 HB1       -65.7180   -5.4290  -51.0390 H       177 SER    0.4300
   2771 HB2       -66.6800   -4.2880  -52.0710 H       177 SER    0.5100
   2772 HG1       -68.5220   -5.0880  -51.2400 H       177 SER   -0.5100
   2773 N         -64.8280   -2.1190  -50.8950 N.am    178 ILE   -0.4700
   2774 CA        -63.5490   -1.4240  -50.9140 C.3     178 ILE    0.3100
   2775 C         -63.2640   -0.7890  -49.5620 C.2     178 ILE    0.0700
   2776 O         -62.1900   -0.9840  -48.9610 O.2     178 ILE    0.0900
   2777 CB        -63.4930   -0.3960  -52.0860 C.3     178 ILE   -0.0900
   2778 CG1       -63.3310   -1.1220  -53.4110 C.3     178 ILE    0.0900
   2779 CG2       -62.3570    0.6030  -51.9090 C.3     178 ILE   -0.2700
   2780 CD        -63.7770   -0.2410  -54.5830 C.3     178 ILE    0.0900
   2781 HN        -65.4970   -1.8390  -51.5800 H       178 ILE    0.0900
   2782 HA        -62.7700   -2.1630  -51.0270 H       178 ILE    0.0900
   2783 HB        -64.4570    0.1550  -52.1320 H       178 ILE   -0.1800
   2784 HG11      -63.9430   -2.0490  -53.3970 H       178 ILE    0.0900
   2785 HG12      -62.2640   -1.3990  -53.5480 H       178 ILE    0.0900
   2786 HG21      -61.3820    0.0700  -51.8730 H       178 ILE   -0.2700
   2787 HG22      -62.4910    1.1620  -50.9580 H       178 ILE    0.0900
   2788 HG23      -62.3420    1.3140  -52.7620 H       178 ILE    0.0900
   2789 HD1       -63.1670    0.6860  -54.6170 H       178 ILE    0.0900
   2790 HD2       -64.8450    0.0400  -54.4590 H       178 ILE    0.5100
   2791 HD3       -63.6440   -0.7890  -55.5400 H       178 ILE   -0.5100
   2792 N         -64.2430   -0.0400  -49.0750 N.am    179 ILE   -0.4700
   2793 CA        -64.0580    0.8530  -47.9430 C.3     179 ILE    0.3100
   2794 C         -64.0870    0.1260  -46.6290 C.2     179 ILE    0.0700
   2795 O         -63.3870    0.5240  -45.6840 O.2     179 ILE    0.0900
   2796 CB        -65.1590    1.9460  -47.9230 C.3     179 ILE   -0.0900
   2797 CG1       -64.9330    3.0060  -48.9990 C.3     179 ILE    0.0900
   2798 CG2       -65.2070    2.6760  -46.6020 C.3     179 ILE   -0.2700
   2799 CD        -66.1000    3.9680  -49.1400 C.3     179 ILE    0.0900
   2800 HN        -65.1590   -0.0560  -49.4670 H       179 ILE    0.0900
   2801 HA        -63.0820    1.3060  -48.0300 H       179 ILE    0.0900
   2802 HB        -66.1450    1.4680  -48.1070 H       179 ILE   -0.1800
   2803 HG11      -64.7720    2.4960  -49.9720 H       179 ILE    0.0900
   2804 HG12      -64.0220    3.5860  -48.7420 H       179 ILE    0.0900
   2805 HG21      -64.2320    3.1710  -46.4040 H       179 ILE   -0.2700
   2806 HG22      -65.4140    1.9580  -45.7800 H       179 ILE    0.0900
   2807 HG23      -66.0000    3.4530  -46.6280 H       179 ILE    0.0900
   2808 HD1       -66.1600    4.6280  -48.2480 H       179 ILE    0.0900
   2809 HD2       -67.0510    3.3990  -49.2250 H       179 ILE    0.5100
   2810 HD3       -65.9610    4.6010  -50.0420 H       179 ILE   -0.5100
   2811 N         -64.9640   -0.8700  -46.5090 N.am    180 SER   -0.4700
   2812 CA        -65.0740   -1.6420  -45.2410 C.3     180 SER    0.3100
   2813 C         -63.9450   -2.6740  -45.0810 C.2     180 SER    0.0700
   2814 O         -63.4510   -2.8760  -43.9640 O.2     180 SER    0.0900
   2815 CB        -66.4280   -2.3640  -45.1370 C.3     180 SER    0.0500
   2816 OG        -67.5090   -1.5330  -44.7130 O.3     180 SER    0.0900
   2817 HN        -65.5740   -1.1410  -47.2500 H       180 SER    0.0900
   2818 HA        -64.9590   -0.9480  -44.4220 H       180 SER   -0.6600
   2819 HB1       -66.3330   -3.1940  -44.4050 H       180 SER    0.4300
   2820 HB2       -66.6890   -2.7770  -46.1340 H       180 SER    0.5100
   2821 HG1       -67.5290   -1.5910  -43.7550 H       180 SER   -0.5100
   2822 N         -63.5270   -3.2950  -46.1860 N.am    181 PHE   -0.4700
   2823 CA        -62.6880   -4.5130  -46.1650 C.3     181 PHE    0.3100
   2824 C         -61.4060   -4.4310  -47.0370 C.2     181 PHE    0.0700
   2825 O         -60.2910   -4.5700  -46.5150 O.2     181 PHE    0.0900
   2826 CB        -63.5250   -5.7420  -46.6240 C.3     181 PHE   -0.1800
   2827 CG        -62.7450   -7.0530  -46.6620 C.ar    181 PHE    0.0900
   2828 CD1       -62.4640   -7.7470  -45.4710 C.ar    181 PHE    0.0900
   2829 CD2       -62.2790   -7.5820  -47.8620 C.ar    181 PHE    0.0000
   2830 CE1       -61.7400   -8.9280  -45.5010 C.ar    181 PHE   -0.1150
   2831 CE2       -61.5860   -8.7890  -47.8830 C.ar    181 PHE    0.1150
   2832 CZ        -61.2850   -9.4320  -46.6960 C.ar    181 PHE   -0.1150
   2833 HN        -63.7670   -2.9570  -47.0920 H       181 PHE    0.1150
   2834 HA        -62.3270   -4.6570  -45.1580 H       181 PHE   -0.1150
   2835 HB1       -63.9050   -5.5600  -47.6510 H       181 PHE    0.1150
   2836 HB2       -64.3730   -5.8870  -45.9230 H       181 PHE   -0.1150
   2837 HD1       -62.8130   -7.3570  -44.5280 H       181 PHE    0.1150
   2838 HD2       -62.4570   -7.0510  -48.7860 H       181 PHE   -0.1150
   2839 HE1       -61.5340   -9.4550  -44.5820 H       181 PHE    0.1150
   2840 HE2       -61.2850   -9.2230  -48.8250 H       181 PHE    0.5100
   2841 HZ        -60.6900  -10.3330  -46.7080 H       181 PHE   -0.5100
   2842 N         -61.5320   -4.2290  -48.3380 N.am    182 TYR   -0.4700
   2843 CA        -60.3470   -4.4100  -49.1920 C.3     182 TYR    0.3100
   2844 C         -59.2030   -3.4300  -48.9140 C.2     182 TYR    0.0700
   2845 O         -58.0410   -3.8480  -48.9320 O.2     182 TYR    0.0900
   2846 CB        -60.6380   -4.4150  -50.6790 C.3     182 TYR   -0.1800
   2847 CG        -61.3330   -5.6380  -51.2060 C.ar    182 TYR    0.0900
   2848 CD1       -60.6710   -6.8400  -51.3250 C.ar    182 TYR    0.0900
   2849 CD2       -62.6490   -5.5610  -51.6690 C.ar    182 TYR    0.0000
   2850 CE1       -61.3100   -7.9720  -51.8280 C.ar    182 TYR   -0.1150
   2851 CE2       -63.2950   -6.6710  -52.1970 C.ar    182 TYR    0.1150
   2852 CZ        -62.6160   -7.8780  -52.2660 C.ar    182 TYR   -0.1150
   2853 OH        -63.2670   -8.9690  -52.7540 O.3     182 TYR    0.1150
   2854 HN        -62.3860   -3.9620  -48.7760 H       182 TYR    0.1100
   2855 HA        -59.8960   -5.3500  -48.9120 H       182 TYR   -0.5400
   2856 HB1       -59.6780   -4.3310  -51.2300 H       182 TYR    0.4300
   2857 HB2       -61.2920   -3.5490  -50.9160 H       182 TYR   -0.1150
   2858 HD1       -59.6360   -6.9070  -51.0240 H       182 TYR    0.1150
   2859 HD2       -63.1730   -4.6190  -51.6160 H       182 TYR   -0.1150
   2860 HE1       -60.7880   -8.9160  -51.8770 H       182 TYR    0.1150
   2861 HE2       -64.3140   -6.5940  -52.5490 H       182 TYR    0.5100
   2862 HH        -64.1930   -8.7410  -52.8540 H       182 TYR   -0.5100
   2863 N         -59.4880   -2.1700  -48.6290 N.am    183 ILE   -0.4700
   2864 CA        -58.3820   -1.1910  -48.3390 C.3     183 ILE    0.3100
   2865 C         -57.6890   -1.3900  -46.9780 C.2     183 ILE    0.0700
   2866 O         -56.4780   -1.2700  -46.8580 O.2     183 ILE    0.0900
   2867 CB        -58.8580    0.2820  -48.4390 C.3     183 ILE   -0.0900
   2868 CG1       -59.3460    0.6110  -49.8680 C.3     183 ILE    0.0900
   2869 CG2       -57.7610    1.2570  -47.9990 C.3     183 ILE   -0.2700
   2870 CD        -58.3100    0.5160  -50.9700 C.3     183 ILE    0.0900
   2871 HN        -60.4210   -1.8200  -48.5960 H       183 ILE    0.0900
   2872 HA        -57.5910   -1.3700  -49.0510 H       183 ILE    0.0900
   2873 HB        -59.7500    0.4210  -47.7900 H       183 ILE   -0.1800
   2874 HG11      -59.7420    1.6480  -49.8610 H       183 ILE    0.0900
   2875 HG12      -60.1710   -0.0890  -50.1150 H       183 ILE    0.0900
   2876 HG21      -56.8080    1.0210  -48.5180 H       183 ILE   -0.2700
   2877 HG22      -57.5980    1.1740  -46.9030 H       183 ILE    0.0900
   2878 HG23      -58.0560    2.2970  -48.2550 H       183 ILE    0.0900
   2879 HD1       -57.9030   -0.5170  -51.0230 H       183 ILE    0.0900
   2880 HD2       -57.4720    1.2160  -50.7630 H       183 ILE    0.5100
   2881 HD3       -58.7730    0.7650  -51.9480 H       183 ILE   -0.5100
   2882 N         -58.4550   -1.5900  -45.9120 N.am    184 PRO   -0.2900
   2883 CA        -57.7700   -1.8660  -44.6470 C.3     184 PRO    0.0000
   2884 C         -57.0510   -3.2460  -44.6870 C.2     184 PRO    0.0900
   2885 O         -55.9780   -3.3700  -44.1090 O.2     184 PRO    0.0900
   2886 CB        -58.8870   -1.7860  -43.5830 C.3     184 PRO    0.0200
   2887 CG        -60.1710   -1.5000  -44.3200 C.3     184 PRO    0.0900
   2888 CD        -59.8850   -1.2970  -45.7640 C.3     184 PRO   -0.1800
   2889 HA        -56.9630   -1.1650  -44.5020 H       184 PRO    0.0900
   2890 HB1       -58.6700   -0.9750  -42.8570 H       184 PRO    0.0900
   2891 HB2       -58.9640   -2.7490  -43.0330 H       184 PRO   -0.1800
   2892 HG1       -60.8710   -2.3540  -44.1960 H       184 PRO    0.0900
   2893 HG2       -60.6440   -0.5850  -43.9020 H       184 PRO    0.0900
   2894 HD1       -60.4770   -1.9950  -46.3930 H       184 PRO    0.5100
   2895 HD2       -60.0860   -0.2490  -46.0700 H       184 PRO   -0.5100
   2896 N         -57.6020   -4.2430  -45.3770 N.am    185 LEU   -0.4700
   2897 CA        -56.9320   -5.5440  -45.5190 C.3     185 LEU    0.3100
   2898 C         -55.5940   -5.3900  -46.2340 C.2     185 LEU    0.0700
   2899 O         -54.6010   -5.8960  -45.7470 O.2     185 LEU    0.0900
   2900 CB        -57.7200   -6.5430  -46.3170 C.3     185 LEU   -0.1800
   2901 CG        -57.2080   -7.9880  -46.2460 C.3     185 LEU    0.0900
   2902 CD1       -57.7300   -8.6280  -44.9720 C.3     185 LEU    0.0900
   2903 CD2       -57.7100   -8.7270  -47.4470 C.3     185 LEU   -0.0900
   2904 HN        -58.4880   -4.1520  -45.8240 H       185 LEU    0.0900
   2905 HA        -56.7640   -5.9270  -44.5240 H       185 LEU   -0.2700
   2906 HB1       -57.7070   -6.2250  -47.3800 H       185 LEU    0.0900
   2907 HB2       -58.7670   -6.5300  -45.9490 H       185 LEU    0.0900
   2908 HG        -56.0970   -7.9930  -46.2430 H       185 LEU    0.0900
   2909 HD11      -58.8410   -8.6270  -44.9710 H       185 LEU   -0.2700
   2910 HD12      -57.3740   -8.0570  -44.0880 H       185 LEU    0.0900
   2911 HD13      -57.3760   -9.6790  -44.9040 H       185 LEU    0.0900
   2912 HD21      -57.3390   -8.2440  -48.3760 H       185 LEU    0.0900
   2913 HD22      -58.8210   -8.7160  -47.4610 H       185 LEU    0.5100
   2914 HD23      -57.3460   -9.7770  -47.4240 H       185 LEU   -0.5100
   2915 N         -55.5860   -4.6950  -47.3910 N.am    186 LEU   -0.4700
   2916 CA        -54.3850   -4.5010  -48.1690 C.3     186 LEU    0.3100
   2917 C         -53.3010   -3.7580  -47.3720 C.2     186 LEU    0.0700
   2918 O         -52.1350   -4.1760  -47.3450 O.2     186 LEU    0.0900
   2919 CB        -54.7240   -3.8270  -49.5210 C.3     186 LEU   -0.1800
   2920 CG        -55.5240   -4.7730  -50.4190 C.3     186 LEU    0.0900
   2921 CD1       -56.1690   -4.1150  -51.6340 C.3     186 LEU    0.0900
   2922 CD2       -54.6910   -5.9540  -50.8730 C.3     186 LEU   -0.0900
   2923 HN        -56.4140   -4.2830  -47.7610 H       186 LEU    0.0900
   2924 HA        -53.9320   -5.4670  -48.3340 H       186 LEU   -0.2700
   2925 HB1       -53.7800   -3.5440  -50.0340 H       186 LEU    0.0900
   2926 HB2       -55.3200   -2.9080  -49.3330 H       186 LEU    0.0900
   2927 HG        -56.3270   -5.2370  -49.8080 H       186 LEU    0.0900
   2928 HD11      -55.3890   -3.6570  -52.2800 H       186 LEU   -0.2700
   2929 HD12      -56.8690   -3.3180  -51.3050 H       186 LEU    0.0900
   2930 HD13      -56.7190   -4.8750  -52.2290 H       186 LEU    0.0900
   2931 HD21      -54.3380   -6.5340  -49.9940 H       186 LEU    0.0900
   2932 HD22      -53.8050   -5.5960  -51.4410 H       186 LEU    0.5100
   2933 HD23      -55.3020   -6.6240  -51.5160 H       186 LEU   -0.5100
   2934 N         -53.7060   -2.7200  -46.6500 N.am    187 ILE   -0.4700
   2935 CA        -52.8270   -2.0130  -45.7390 C.3     187 ILE    0.3100
   2936 C         -52.2980   -2.8930  -44.6080 C.2     187 ILE    0.0700
   2937 O         -51.1120   -2.8480  -44.3100 O.2     187 ILE    0.0900
   2938 CB        -53.4930   -0.7620  -45.1280 C.3     187 ILE   -0.0900
   2939 CG1       -53.7530    0.3210  -46.2040 C.3     187 ILE    0.0900
   2940 CG2       -52.5820   -0.1520  -44.0670 C.3     187 ILE   -0.2700
   2941 CD        -54.6110    1.5090  -45.7030 C.3     187 ILE    0.0900
   2942 HN        -54.6410   -2.3790  -46.7030 H       187 ILE    0.0900
   2943 HA        -51.9460   -1.7270  -46.2930 H       187 ILE    0.0900
   2944 HB        -54.4620   -1.0460  -44.6650 H       187 ILE   -0.1800
   2945 HG11      -54.2760   -0.1530  -47.0610 H       187 ILE    0.0900
   2946 HG12      -52.7750    0.7140  -46.5510 H       187 ILE    0.0900
   2947 HG21      -51.5560   -0.0240  -44.4720 H       187 ILE   -0.2700
   2948 HG22      -52.5330   -0.8200  -43.1810 H       187 ILE    0.0900
   2949 HG23      -52.9700    0.8440  -43.7630 H       187 ILE    0.0900
   2950 HD1       -54.0290    2.1210  -44.9810 H       187 ILE    0.0900
   2951 HD2       -55.5210    1.1290  -45.1940 H       187 ILE    0.5100
   2952 HD3       -54.9010    2.1530  -46.5600 H       187 ILE   -0.5100
   2953 N         -53.1800   -3.6570  -43.9520 N.am    188 MET   -0.4700
   2954 CA        -52.7790   -4.5620  -42.8760 C.3     188 MET    0.3100
   2955 C         -51.7200   -5.5350  -43.3520 C.2     188 MET    0.0700
   2956 O         -50.6750   -5.6790  -42.7150 O.2     188 MET    0.0900
   2957 CB        -54.0130   -5.3410  -42.3330 C.3     188 MET   -0.1800
   2958 CG        -53.6700   -6.4770  -41.3680 C.3     188 MET    0.0900
   2959 SD        -54.9840   -7.6870  -41.2960 S.3     188 MET    0.0900
   2960 CE        -54.7420   -8.6280  -42.7980 C.3     188 MET   -0.1400
   2961 HN        -54.1530   -3.6430  -44.1690 H       188 MET    0.0900
   2962 HA        -52.3330   -3.9690  -42.0910 H       188 MET    0.0900
   2963 HB1       -54.5630   -5.7710  -43.1960 H       188 MET   -0.0900
   2964 HB2       -54.6760   -4.6240  -41.8050 H       188 MET   -0.2200
   2965 HG1       -53.4980   -6.0480  -40.3580 H       188 MET    0.0900
   2966 HG2       -52.7300   -6.9620  -41.7050 H       188 MET    0.0900
   2967 HE1       -53.7390   -9.1050  -42.8190 H       188 MET    0.0900
   2968 HE2       -54.8230   -7.9630  -43.6850 H       188 MET    0.5100
   2969 HE3       -55.5050   -9.4310  -42.8760 H       188 MET   -0.5100
   2970 N         -51.9470   -6.1160  -44.5270 N.am    189 ILE   -0.4700
   2971 CA        -51.0330   -7.0980  -45.0920 C.3     189 ILE    0.3100
   2972 C         -49.6700   -6.4750  -45.4610 C.2     189 ILE    0.0700
   2973 O         -48.6170   -7.0320  -45.1230 O.2     189 ILE    0.0900
   2974 CB        -51.6140   -7.7980  -46.3460 C.3     189 ILE   -0.0900
   2975 CG1       -52.8210   -8.6780  -45.9910 C.3     189 ILE    0.0900
   2976 CG2       -50.5320   -8.6210  -47.0580 C.3     189 ILE   -0.2700
   2977 CD        -53.5710   -9.2280  -47.2170 C.3     189 ILE    0.0900
   2978 HN        -52.7540   -5.9040  -45.0730 H       189 ILE    0.0900
   2979 HA        -50.8270   -7.8300  -44.3250 H       189 ILE    0.0900
   2980 HB        -52.0110   -7.0310  -47.0440 H       189 ILE   -0.1800
   2981 HG11      -53.5300   -8.0750  -45.3850 H       189 ILE    0.0900
   2982 HG12      -52.4650   -9.5360  -45.3820 H       189 ILE    0.0900
   2983 HG21      -50.0060   -9.2740  -46.3290 H       189 ILE   -0.2700
   2984 HG22      -49.7880   -7.9420  -47.5260 H       189 ILE    0.0900
   2985 HG23      -50.9960   -9.2620  -47.8380 H       189 ILE    0.0900
   2986 HD1       -52.9500   -9.9900  -47.7350 H       189 ILE    0.0900
   2987 HD2       -53.7880   -8.4040  -47.9290 H       189 ILE    0.5100
   2988 HD3       -54.5210   -9.7050  -46.8960 H       189 ILE   -0.5100
   2989 N         -49.6940   -5.3280  -46.1480 N.am    190 PHE   -0.4700
   2990 CA        -48.4570   -4.6420  -46.5620 C.3     190 PHE    0.3100
   2991 C         -47.5530   -4.2870  -45.3750 C.2     190 PHE    0.0700
   2992 O         -46.3320   -4.5280  -45.3990 O.2     190 PHE    0.0900
   2993 CB        -48.7880   -3.3730  -47.3630 C.3     190 PHE   -0.1800
   2994 CG        -47.5750   -2.6140  -47.8360 C.ar    190 PHE    0.0900
   2995 CD1       -46.9240   -2.9750  -49.0120 C.ar    190 PHE    0.0900
   2996 CD2       -47.0690   -1.5470  -47.1000 C.ar    190 PHE    0.0000
   2997 CE1       -45.7800   -2.2800  -49.4470 C.ar    190 PHE   -0.1150
   2998 CE2       -45.9370   -0.8520  -47.5250 C.ar    190 PHE    0.1150
   2999 CZ        -45.2980   -1.2060  -48.7030 C.ar    190 PHE   -0.1150
   3000 HN        -50.5490   -4.8860  -46.4110 H       190 PHE    0.1150
   3001 HA        -47.8790   -5.3270  -47.1630 H       190 PHE   -0.1150
   3002 HB1       -49.3810   -2.6820  -46.7260 H       190 PHE    0.1150
   3003 HB2       -49.3710   -3.6540  -48.2660 H       190 PHE   -0.1150
   3004 HD1       -47.3010   -3.8000  -49.5980 H       190 PHE    0.1150
   3005 HD2       -47.5610   -1.2520  -46.1860 H       190 PHE   -0.1150
   3006 HE1       -45.2780   -2.5800  -50.3550 H       190 PHE    0.1150
   3007 HE2       -45.5550   -0.0330  -46.9330 H       190 PHE    0.5100
   3008 HZ        -44.4330   -0.6530  -49.0420 H       190 PHE   -0.5100
   3009 N         -48.1560   -3.6580  -44.3780 N.am    191 VAL   -0.4700
   3010 CA        -47.5150   -3.2450  -43.1550 C.3     191 VAL    0.3100
   3011 C         -47.0720   -4.4170  -42.2960 C.2     191 VAL    0.0700
   3012 O         -45.9660   -4.4010  -41.8100 O.2     191 VAL    0.0900
   3013 CB        -48.4130   -2.2820  -42.3470 C.3     191 VAL   -0.0900
   3014 CG1       -47.7590   -1.9110  -41.0410 C.3     191 VAL    0.0900
   3015 CG2       -48.6460   -0.9770  -43.1350 C.3     191 VAL   -0.2700
   3016 HN        -49.1240   -3.4330  -44.4340 H       191 VAL    0.0900
   3017 HA        -46.5870   -2.7590  -43.4160 H       191 VAL    0.0900
   3018 HB        -49.3880   -2.7730  -42.1430 H       191 VAL    0.0900
   3019 HG11      -46.7140   -1.5760  -41.2180 H       191 VAL   -0.2700
   3020 HG12      -47.7390   -2.7910  -40.3630 H       191 VAL    0.0900
   3021 HG13      -48.3190   -1.0810  -40.5600 H       191 VAL    0.0900
   3022 HG21      -49.1430   -1.2000  -44.1050 H       191 VAL    0.0900
   3023 HG22      -47.6730   -0.4820  -43.3420 H       191 VAL    0.5100
   3024 HG23      -49.2970   -0.2940  -42.5510 H       191 VAL   -0.5100
   3025 N         -47.9020   -5.4540  -42.1540 N.am    192 ALA   -0.4700
   3026 CA        -47.5180   -6.6790  -41.4280 C.3     192 ALA    0.3100
   3027 C         -46.2720   -7.3780  -42.0260 C.2     192 ALA    0.0700
   3028 O         -45.4130   -7.8840  -41.3130 O.2     192 ALA    0.0900
   3029 CB        -48.6960   -7.6570  -41.3540 C.3     192 ALA   -0.2700
   3030 HN        -48.8230   -5.4450  -42.5330 H       192 ALA    0.0900
   3031 HA        -47.2030   -6.3950  -40.4360 H       192 ALA    0.0900
   3032 HB1       -49.0220   -7.9400  -42.3780 H       192 ALA    0.0900
   3033 HB2       -49.5500   -7.1790  -40.8290 H       192 ALA    0.5100
   3034 HB3       -48.3900   -8.5770  -40.8120 H       192 ALA   -0.5100
   3035 N         -46.1650   -7.3820  -43.3450 N.am    193 LEU   -0.4700
   3036 CA        -45.0510   -7.9940  -43.9930 C.3     193 LEU    0.3100
   3037 C         -43.7530   -7.2010  -43.7280 C.2     193 LEU    0.0700
   3038 O         -42.6840   -7.7820  -43.5560 O.2     193 LEU    0.0900
   3039 CB        -45.3220   -8.1040  -45.4890 C.3     193 LEU   -0.1800
   3040 CG        -46.3040   -9.1870  -45.9320 C.3     193 LEU    0.0900
   3041 CD1       -46.5810   -9.0040  -47.4280 C.3     193 LEU    0.0900
   3042 CD2       -45.7650  -10.5870  -45.6430 C.3     193 LEU   -0.0900
   3043 HN        -46.8480   -6.9640  -43.9390 H       193 LEU    0.0900
   3044 HA        -44.9050   -8.9740  -43.5600 H       193 LEU   -0.2700
   3045 HB1       -44.3540   -8.3000  -45.9940 H       193 LEU    0.0900
   3046 HB2       -45.7190   -7.1270  -45.8340 H       193 LEU    0.0900
   3047 HG        -47.2520   -9.0970  -45.3590 H       193 LEU    0.0900
   3048 HD11      -45.6350   -9.0960  -48.0050 H       193 LEU   -0.2700
   3049 HD12      -47.0120   -7.9970  -47.6120 H       193 LEU    0.0900
   3050 HD13      -47.2880   -9.7850  -47.7800 H       193 LEU    0.0900
   3051 HD21      -45.5850  -10.7090  -44.5540 H       193 LEU    0.0900
   3052 HD22      -44.8050  -10.7410  -46.1800 H       193 LEU    0.5100
   3053 HD23      -46.5020  -11.3510  -45.9690 H       193 LEU   -0.5100
   3054 N         -43.8650   -5.8820  -43.6480 N.am    194 ARG   -0.4700
   3055 CA        -42.7440   -5.0480  -43.2590 C.3     194 ARG    0.3100
   3056 C         -42.3470   -5.2340  -41.7880 C.2     194 ARG    0.0700
   3057 O         -41.1690   -5.1950  -41.4660 O.2     194 ARG    0.0900
   3058 CB        -43.0470   -3.5830  -43.5550 C.3     194 ARG   -0.1800
   3059 CG        -43.3010   -3.2580  -45.0260 C.3     194 ARG    0.0900
   3060 CD        -42.3880   -3.9870  -46.0060 C.3     194 ARG    0.0900
   3061 NE        -43.1430   -4.8800  -46.9040 N.pl3   194 ARG   -0.1800
   3062 CZ        -42.7550   -6.0860  -47.3330 C.cat   194 ARG    0.0900
   3063 NH1       -41.6100   -6.6460  -46.9380 N.pl3   194 ARG    0.0900
   3064 NH2       -43.5520   -6.7610  -48.1610 N.pl3   194 ARG    0.2000
   3065 HN        -44.7180   -5.4080  -43.8500 H       194 ARG    0.0900
   3066 HA        -41.8760   -5.3720  -43.8140 H       194 ARG    0.0900
   3067 HB1       -42.1840   -2.9740  -43.2100 H       194 ARG   -0.7000
   3068 HB2       -43.9470   -3.2910  -42.9750 H       194 ARG    0.4400
   3069 HG1       -43.1650   -2.1650  -45.1700 H       194 ARG    0.6400
   3070 HG2       -44.3520   -3.5250  -45.2640 H       194 ARG   -0.8000
   3071 HD1       -41.6590   -4.6100  -45.4460 H       194 ARG    0.4600
   3072 HD2       -41.8530   -3.2480  -46.6390 H       194 ARG    0.4600
   3073 HE        -44.0300   -4.5510  -47.2240 H       194 ARG   -0.8000
   3074 HH11      -41.0100   -6.1620  -46.3010 H       194 ARG    0.4600
   3075 HH12      -41.3530   -7.5510  -47.2790 H       194 ARG    0.4600
   3076 HH21      -44.4220   -6.3630  -48.4520 H       194 ARG    0.5100
   3077 HH22      -43.2790   -7.6640  -48.4920 H       194 ARG   -0.5100
   3078 N         -43.3270   -5.4500  -40.9060 N.am    195 VAL   -0.4700
   3079 CA        -43.0420   -5.7410  -39.4890 C.3     195 VAL    0.3100
   3080 C         -42.2780   -7.0390  -39.3870 C.2     195 VAL    0.0700
   3081 O         -41.2720   -7.1320  -38.6730 O.2     195 VAL    0.0900
   3082 CB        -44.3010   -5.8020  -38.6210 C.3     195 VAL   -0.0900
   3083 CG1       -43.9690   -6.3660  -37.2440 C.3     195 VAL    0.0900
   3084 CG2       -44.9520   -4.4130  -38.5410 C.3     195 VAL   -0.2700
   3085 HN        -44.2890   -5.4240  -41.1650 H       195 VAL    0.0900
   3086 HA        -42.3870   -4.9630  -39.1240 H       195 VAL    0.0900
   3087 HB        -45.0570   -6.4510  -39.1120 H       195 VAL    0.0900
   3088 HG11      -43.0950   -5.8310  -36.8130 H       195 VAL   -0.2700
   3089 HG12      -43.7190   -7.4450  -37.3270 H       195 VAL    0.0900
   3090 HG13      -44.8370   -6.2340  -36.5620 H       195 VAL    0.0900
   3091 HG21      -45.2320   -4.0630  -39.5570 H       195 VAL    0.0900
   3092 HG22      -44.2360   -3.6860  -38.1000 H       195 VAL    0.5100
   3093 HG23      -45.8690   -4.4610  -37.9170 H       195 VAL   -0.5100
   3094 N         -42.7550   -8.0210  -40.1230 N.am    196 TYR   -0.4700
   3095 CA        -42.0770   -9.2950  -40.2180 C.3     196 TYR    0.3100
   3096 C         -40.6350   -9.1540  -40.7190 C.2     196 TYR    0.0700
   3097 O         -39.7100   -9.6830  -40.0850 O.2     196 TYR    0.0900
   3098 CB        -42.8710  -10.2030  -41.1340 C.3     196 TYR   -0.1800
   3099 CG        -42.4380  -11.6300  -41.2430 C.ar    196 TYR    0.0900
   3100 CD1       -41.6650  -12.2500  -40.2750 C.ar    196 TYR    0.0900
   3101 CD2       -42.8860  -12.3990  -42.3090 C.ar    196 TYR    0.0000
   3102 CE1       -41.3060  -13.5870  -40.3970 C.ar    196 TYR   -0.1150
   3103 CE2       -42.5380  -13.7340  -42.4320 C.ar    196 TYR    0.1150
   3104 CZ        -41.7540  -14.3170  -41.4710 C.ar    196 TYR   -0.1150
   3105 OH        -41.4130  -15.6390  -41.6100 O.3     196 TYR    0.1150
   3106 HN        -43.5990   -7.9310  -40.6460 H       196 TYR    0.1100
   3107 HA        -42.0050   -9.7200  -39.2280 H       196 TYR   -0.5400
   3108 HB1       -42.8230   -9.7870  -42.1630 H       196 TYR    0.4300
   3109 HB2       -43.9220  -10.2250  -40.7780 H       196 TYR   -0.1150
   3110 HD1       -41.3370  -11.6890  -39.4140 H       196 TYR    0.1150
   3111 HD2       -43.5190  -11.9480  -43.0590 H       196 TYR   -0.1150
   3112 HE1       -40.6770  -14.0490  -39.6500 H       196 TYR    0.1150
   3113 HE2       -42.8840  -14.3110  -43.2770 H       196 TYR    0.5100
   3114 HH        -42.0450  -16.0480  -42.2060 H       196 TYR   -0.5100
   3115 N         -40.4330   -8.4290  -41.8280 N.am    197 ARG   -0.4700
   3116 CA        -39.0670   -8.1130  -42.2870 C.3     197 ARG    0.3100
   3117 C         -38.1600   -7.4810  -41.2020 C.2     197 ARG    0.0700
   3118 O         -37.0520   -7.9820  -40.9100 O.2     197 ARG    0.0900
   3119 CB        -39.1420   -7.1740  -43.4920 C.3     197 ARG   -0.1800
   3120 CG        -37.8320   -6.9630  -44.2260 C.3     197 ARG    0.0900
   3121 CD        -38.0910   -6.3850  -45.6120 C.3     197 ARG    0.0900
   3122 NE        -38.4840   -4.9700  -45.5550 N.pl3   197 ARG   -0.1800
   3123 CZ        -39.1010   -4.2980  -46.5260 C.cat   197 ARG    0.0900
   3124 NH1       -39.4460   -4.8910  -47.6630 N.pl3   197 ARG    0.0900
   3125 NH2       -39.3900   -3.0110  -46.3500 N.pl3   197 ARG    0.2000
   3126 HN        -41.1830   -8.0780  -42.3840 H       197 ARG    0.0900
   3127 HA        -38.5750   -9.0360  -42.5550 H       197 ARG    0.0900
   3128 HB1       -39.5030   -6.1860  -43.1370 H       197 ARG   -0.7000
   3129 HB2       -39.8780   -7.5910  -44.2100 H       197 ARG    0.4400
   3130 HG1       -37.3030   -7.9340  -44.3230 H       197 ARG    0.6400
   3131 HG2       -37.1930   -6.2620  -43.6470 H       197 ARG   -0.8000
   3132 HD1       -38.9160   -6.9450  -46.1030 H       197 ARG    0.4600
   3133 HD2       -37.1660   -6.4530  -46.2240 H       197 ARG    0.4600
   3134 HE        -38.2700   -4.4690  -44.7170 H       197 ARG   -0.8000
   3135 HH11      -40.0370   -4.4150  -48.3150 H       197 ARG    0.4600
   3136 HH12      -39.1150   -5.8120  -47.8680 H       197 ARG    0.4600
   3137 HH21      -39.1450   -2.5560  -45.4940 H       197 ARG    0.5100
   3138 HH22      -39.8530   -2.4990  -47.0730 H       197 ARG   -0.5100
   3139 N         -38.6300   -6.3960  -40.5900 N.am    198 GLU   -0.4700
   3140 CA        -37.8280   -5.6700  -39.6140 C.3     198 GLU    0.3100
   3141 C         -37.5000   -6.5160  -38.3480 C.2     198 GLU    0.0700
   3142 O         -36.3850   -6.4510  -37.8310 O.2     198 GLU    0.0900
   3143 CB        -38.5120   -4.3460  -39.2640 C.3     198 GLU   -0.1800
   3144 CG        -37.8830   -3.5540  -38.1190 C.3     198 GLU    0.0900
   3145 CD        -36.5940   -2.8200  -38.5030 C.2     198 GLU    0.0900
   3146 OE1       -36.4810   -2.3300  -39.6540 O.co2   198 GLU   -0.2800
   3147 OE2       -35.6950   -2.7130  -37.6330 O.co2   198 GLU    0.0900
   3148 HN        -39.5430   -6.0370  -40.7690 H       198 GLU    0.0900
   3149 HA        -36.8530   -5.4910  -40.0420 H       198 GLU    0.6200
   3150 HB1       -39.5650   -4.5660  -38.9910 H       198 GLU   -0.7600
   3151 HB2       -38.5010   -3.7050  -40.1700 H       198 GLU   -0.7600
   3152 HG1       -37.6470   -4.2550  -37.2900 H       198 GLU    0.5100
   3153 HG2       -38.6160   -2.8000  -37.7630 H       198 GLU   -0.5100
   3154 N         -38.4540   -7.3180  -37.8670 N.am    199 ALA   -0.4700
   3155 CA        -38.2370   -8.1720  -36.6920 C.3     199 ALA    0.3100
   3156 C         -37.0830   -9.1410  -36.9750 C.2     199 ALA    0.0700
   3157 O         -36.1470   -9.2850  -36.1930 O.2     199 ALA    0.0900
   3158 CB        -39.4960   -8.9620  -36.3690 C.3     199 ALA   -0.2700
   3159 HN        -39.3580   -7.3740  -38.2860 H       199 ALA    0.0900
   3160 HA        -37.9670   -7.5370  -35.8610 H       199 ALA    0.0900
   3161 HB1       -39.7740   -9.6060  -37.2310 H       199 ALA    0.0900
   3162 HB2       -40.3360   -8.2650  -36.1620 H       199 ALA    0.5100
   3163 HB3       -39.3190   -9.6100  -35.4840 H       199 ALA   -0.5100
   3164 N         -37.1930   -9.7960  -38.1270 N.am    200 LYS   -0.4700
   3165 CA        -36.2000  -10.6880  -38.6770 C.3     200 LYS    0.3100
   3166 C         -34.8080  -10.0270  -38.7380 C.2     200 LYS    0.0700
   3167 O         -33.8350  -10.6020  -38.2460 O.2     200 LYS    0.0900
   3168 CB        -36.6740  -11.1320  -40.0680 C.3     200 LYS   -0.1800
   3169 CG        -36.0070  -12.3680  -40.6260 C.3     200 LYS    0.0900
   3170 CD        -36.4590  -12.6050  -42.0730 C.3     200 LYS    0.0900
   3171 CE        -36.5350  -14.0920  -42.3990 C.3     200 LYS   -0.1800
   3172 NZ        -37.4230  -14.3840  -43.5580 N.4     200 LYS    0.0900
   3173 HN        -38.0090   -9.6940  -38.6880 H       200 LYS    0.0900
   3174 HA        -36.0910  -11.5350  -38.0180 H       200 LYS   -0.1800
   3175 HB1       -36.4930  -10.2950  -40.7750 H       200 LYS    0.0900
   3176 HB2       -37.7660  -11.3270  -40.0110 H       200 LYS    0.0900
   3177 HG1       -36.2790  -13.2480  -40.0050 H       200 LYS    0.2100
   3178 HG2       -34.9040  -12.2380  -40.6010 H       200 LYS    0.0500
   3179 HD1       -35.7380  -12.1190  -42.7630 H       200 LYS    0.0500
   3180 HD2       -37.4610  -12.1500  -42.2200 H       200 LYS   -0.3000
   3181 HE1       -36.9390  -14.6440  -41.5230 H       200 LYS    0.3300
   3182 HE2       -35.5210  -14.4690  -42.6540 H       200 LYS    0.3300
   3183 HZ1       -37.0650  -13.8910  -44.4020 H       200 LYS    0.3300
   3184 HZ2       -38.3860  -14.0550  -43.3480 H       200 LYS    0.5100
   3185 HZ3       -37.4370  -15.4080  -43.7350 H       200 LYS   -0.5100
   3186 N         -34.7150   -8.8110  -39.2720 N.am    201 GLU   -0.4700
   3187 CA        -33.4500   -8.0930  -39.3110 C.3     201 GLU    0.3100
   3188 C         -32.8940   -7.9230  -37.8800 C.2     201 GLU    0.0700
   3189 O         -31.6890   -8.0940  -37.6370 O.2     201 GLU    0.0900
   3190 CB        -33.6130   -6.6950  -39.9480 C.3     201 GLU   -0.1800
   3191 CG        -33.7940   -6.6420  -41.4540 C.3     201 GLU    0.0900
   3192 CD        -33.9630   -5.2080  -41.9820 C.2     201 GLU    0.0900
   3193 OE1       -33.4160   -4.2680  -41.3620 O.co2   201 GLU   -0.2800
   3194 OE2       -34.6390   -5.0050  -43.0270 O.co2   201 GLU    0.0900
   3195 HN        -35.5010   -8.3420  -39.6670 H       201 GLU    0.0900
   3196 HA        -32.7520   -8.6830  -39.8830 H       201 GLU    0.6200
   3197 HB1       -32.7070   -6.1040  -39.6980 H       201 GLU   -0.7600
   3198 HB2       -34.4990   -6.2140  -39.4840 H       201 GLU   -0.7600
   3199 HG1       -34.6980   -7.2270  -41.7290 H       201 GLU    0.5100
   3200 HG2       -32.9050   -7.0960  -41.9410 H       201 GLU   -0.5100
   3201 N         -33.7660   -7.5450  -36.9480 N.am    202 GLN   -0.4700
   3202 CA        -33.3460   -7.2020  -35.5910 C.3     202 GLN    0.3100
   3203 C         -32.7750   -8.3920  -34.8170 C.2     202 GLN    0.0700
   3204 O         -31.7600   -8.2390  -34.1620 O.2     202 GLN    0.0900
   3205 CB        -34.4790   -6.5630  -34.7760 C.3     202 GLN   -0.1800
   3206 CG        -34.7950   -5.1380  -35.1720 C.3     202 GLN    0.0900
   3207 CD        -35.7980   -4.4290  -34.2610 C.2     202 GLN    0.0900
   3208 NE2       -36.0720   -3.1980  -34.6010 N.am    202 GLN   -0.1800
   3209 OE1       -36.3280   -4.9720  -33.2900 O.2     202 GLN    0.0900
   3210 HN        -34.7430   -7.4810  -37.1340 H       202 GLN    0.0900
   3211 HA        -32.5170   -6.5140  -35.6700 H       202 GLN    0.5500
   3212 HB1       -34.1910   -6.5730  -33.7040 H       202 GLN   -0.5500
   3213 HB2       -35.3950   -7.1750  -34.9090 H       202 GLN   -0.6200
   3214 HG1       -35.2120   -5.1430  -36.2010 H       202 GLN    0.3200
   3215 HG2       -33.8510   -4.5530  -35.1630 H       202 GLN    0.3000
   3216 HE21      -35.7560   -2.8400  -35.4790 H       202 GLN    0.5100
   3217 HE22      -36.5980   -2.6140  -33.9820 H       202 GLN   -0.5100
   3218 N         -33.4230   -9.5570  -34.8430 N.am    203 ILE   -0.4700
   3219 CA        -32.8480  -10.7240  -34.1540 C.3     203 ILE    0.3100
   3220 C         -31.5400  -11.1700  -34.7710 C.2     203 ILE    0.0700
   3221 O         -30.7160  -11.7260  -34.0660 O.2     203 ILE    0.0900
   3222 CB        -33.7190  -12.0020  -34.1010 C.3     203 ILE   -0.0900
   3223 CG1       -34.4650  -12.2310  -35.4150 C.3     203 ILE    0.0900
   3224 CG2       -34.5590  -12.0030  -32.8330 C.3     203 ILE   -0.2700
   3225 CD        -34.7160  -13.6900  -35.7060 C.3     203 ILE    0.0900
   3226 HN        -34.2930   -9.6870  -35.3120 H       203 ILE    0.0900
   3227 HA        -32.6340  -10.4060  -33.1450 H       203 ILE    0.0900
   3228 HB        -33.0640  -12.8990  -34.1130 H       203 ILE   -0.1800
   3229 HG11      -33.8650  -11.8000  -36.2440 H       203 ILE    0.0900
   3230 HG12      -35.4410  -11.7050  -35.3660 H       203 ILE    0.0900
   3231 HG21      -35.0880  -11.0320  -32.7250 H       203 ILE   -0.2700
   3232 HG22      -33.9060  -12.1530  -31.9470 H       203 ILE    0.0900
   3233 HG23      -35.3160  -12.8150  -32.8820 H       203 ILE    0.0900
   3234 HD1       -35.3280  -14.1420  -34.8970 H       203 ILE    0.0900
   3235 HD2       -33.7490  -14.2360  -35.7650 H       203 ILE    0.5100
   3236 HD3       -35.2650  -13.7960  -36.6670 H       203 ILE   -0.5100
   3237 N         -31.3570  -10.9340  -36.0660 N.am    204 ARG   -0.4700
   3238 CA        -30.1530  -11.3720  -36.7560 C.3     204 ARG    0.3100
   3239 C         -28.9890  -10.5310  -36.3010 C.2     204 ARG    0.0700
   3240 O         -27.9230  -11.0490  -36.0130 O.2     204 ARG    0.0900
   3241 CB        -30.3110  -11.2800  -38.2720 C.3     204 ARG   -0.1800
   3242 CG        -31.4040  -12.1740  -38.8320 C.3     204 ARG    0.0900
   3243 CD        -31.0100  -13.6350  -38.8950 C.3     204 ARG    0.0900
   3244 NE        -32.1200  -14.4900  -39.3270 N.pl3   204 ARG   -0.1800
   3245 CZ        -32.5440  -14.6120  -40.5830 C.cat   204 ARG    0.0900
   3246 NH1       -31.9800  -13.9220  -41.5700 N.pl3   204 ARG    0.0900
   3247 NH2       -33.5570  -15.4230  -40.8600 N.pl3   204 ARG    0.2000
   3248 HN        -32.0310  -10.4510  -36.6210 H       204 ARG    0.0900
   3249 HA        -29.9590  -12.3940  -36.4650 H       204 ARG    0.0900
   3250 HB1       -29.3470  -11.5630  -38.7440 H       204 ARG   -0.7000
   3251 HB2       -30.5460  -10.2270  -38.5370 H       204 ARG    0.4400
   3252 HG1       -31.6530  -11.8290  -39.8580 H       204 ARG    0.6400
   3253 HG2       -32.3060  -12.0760  -38.1910 H       204 ARG   -0.8000
   3254 HD1       -30.6910  -13.9790  -37.8890 H       204 ARG    0.4600
   3255 HD2       -30.1820  -13.7670  -39.6250 H       204 ARG    0.4600
   3256 HE        -32.5940  -15.0210  -38.6250 H       204 ARG   -0.8000
   3257 HH11      -31.2230  -13.2970  -41.3760 H       204 ARG    0.4600
   3258 HH12      -32.3120  -14.0260  -42.5080 H       204 ARG    0.4600
   3259 HH21      -34.0940  -15.8230  -40.1190 H       204 ARG    0.5100
   3260 HH22      -33.7820  -15.6330  -41.8120 H       204 ARG   -0.5100
   3261 N         -29.2230   -9.2140  -36.1860 N.am    205 LYS   -0.4700
   3262 CA        -28.2150   -8.2780  -35.7310 C.3     205 LYS    0.3100
   3263 CAT       -24.8370   -7.2930  -37.4710 C.3     205 LYS    0.0700
   3264 C         -27.0010   -8.3890  -36.8510 C.2     205 LYS    0.0900
   3265 O         -26.6440   -7.7010  -36.2680 O.2     205 LYS   -0.1800
   3266 CB        -27.7060   -8.6630  -34.2900 C.3     205 LYS    0.0900
   3267 CG        -28.6810   -9.5140  -33.4670 C.3     205 LYS    0.0900
   3268 CD        -28.5170   -9.3760  -31.9620 C.3     205 LYS   -0.1800
   3269 CE        -29.0540   -8.0360  -31.4710 C.3     205 LYS    0.0900
   3270 NZ        -29.1560   -8.0470  -29.9990 N.4     205 LYS    0.0900
   3271 NT        -25.9040   -7.4320  -36.5210 N.4     205 LYS   -0.1800
   3272 HN        -30.1100   -8.8180  -36.4100 H       205 LYS    0.0900
   3273 HNT       -25.8680   -6.8880  -35.6860 H       205 LYS    0.0900
   3274 HA        -28.6540   -7.2920  -35.7230 H       205 LYS    0.2100
   3275 HB1       -27.5070   -7.7250  -33.7310 H       205 LYS    0.0500
   3276 HB2       -26.7560   -9.2280  -34.3960 H       205 LYS    0.0500
   3277 HG1       -28.5300  -10.5810  -33.7390 H       205 LYS   -0.3000
   3278 HG2       -29.7160   -9.2180  -33.7350 H       205 LYS    0.3300
   3279 HD1       -27.4400   -9.4540  -31.7020 H       205 LYS    0.3300
   3280 HD2       -29.0700  -10.1970  -31.4570 H       205 LYS    0.3300
   3281 HE1       -30.0670   -7.8530  -31.8880 H       205 LYS    0.5100
   3282 HE2       -28.3650   -7.2160  -31.7660 H       205 LYS   -0.5100
   3283 HZ1       -28.2150   -8.2110  -29.5870 H       205 LYS   -0.4700
   3284 HZ2       -29.8020   -8.8040  -29.7020 H       205 LYS    0.3100
   3285 HZ3       -29.5220   -7.1300  -29.6710 H       205 LYS   -0.1100
   3286 HT1       -25.2480   -6.9430  -38.4410 H       205 LYS    0.0900
   3287 HT2       -24.3390   -8.2740  -37.6220 H       205 LYS    0.0900
   3288 HT3       -24.1010   -6.5460  -37.1000 H       205 LYS    0.0900
   3289 N         -30.8650   -2.8130  -31.8670 N.am    206 ARG   -0.2700
   3290 CA        -31.3120   -2.7030  -30.5010 C.3     206 ARG    0.0900
   3291 CAY       -29.4350   -2.2880  -33.7200 C.3     206 ARG    0.0900
   3292 C         -30.2350   -3.0730  -29.4960 C.2     206 ARG    0.0900
   3293 O         -29.5110   -4.0560  -29.6510 O.2     206 ARG    0.5100
   3294 CB        -32.5240   -3.6200  -30.2470 C.3     206 ARG   -0.5100
   3295 CG        -33.7370   -3.3470  -31.1490 C.3     206 ARG   -0.4700
   3296 CD        -34.7320   -2.3370  -30.5680 C.3     206 ARG    0.3100
   3297 NE        -35.2570   -2.7980  -29.2490 N.pl3   206 ARG    0.0700
   3298 CZ        -36.2870   -3.6320  -29.0890 C.cat   206 ARG    0.0900
   3299 NH1       -36.9420   -4.1650  -30.0990 N.pl3   206 ARG   -0.1800
   3300 NH2       -36.6740   -3.9080  -27.8600 N.pl3   206 ARG    0.0900
   3301 CY        -29.8300   -2.0910  -32.3140 C.2     206 ARG    0.0900
   3302 OY        -29.2450   -1.2980  -31.5870 O.2     206 ARG   -0.1800
   3303 HN        -31.3650   -3.4500  -32.4490 H       206 ARG    0.0900
   3304 HA        -31.5770   -1.6730  -30.3190 H       206 ARG    0.0900
   3305 HB1       -32.8420   -3.4910  -29.1900 H       206 ARG    0.2000
   3306 HB2       -32.2050   -4.6720  -30.4020 H       206 ARG    0.0900
   3307 HG1       -34.2700   -4.3060  -31.3220 H       206 ARG    0.0900
   3308 HG2       -33.3700   -2.9590  -32.1230 H       206 ARG   -0.7000
   3309 HD1       -35.5960   -2.2190  -31.2560 H       206 ARG    0.4400
   3310 HD2       -34.2310   -1.3580  -30.4140 H       206 ARG    0.6400
   3311 HE        -34.8030   -2.4590  -28.4260 H       206 ARG   -0.8000
   3312 HH11      -36.6730   -3.9490  -31.0380 H       206 ARG    0.4600
   3313 HH12      -37.7080   -4.7840  -29.9280 H       206 ARG    0.4600
   3314 HH21      -36.1990   -3.4970  -27.0820 H       206 ARG   -0.8000
   3315 HH22      -37.4430   -4.5290  -27.7060 H       206 ARG    0.4600
   3316 HY1       -28.5750   -1.6250  -33.9590 H       206 ARG    0.4600
   3317 HY2       -30.2850   -2.0300  -34.3880 H       206 ARG    0.5100
   3318 HY3       -29.1320   -3.3440  -33.8810 H       206 ARG   -0.5100
   3319 N         -30.1470   -2.2920  -28.4100 N.am    207 LYS   -0.4700
   3320 CA        -29.3830   -2.7020  -27.2130 C.3     207 LYS    0.3100
   3321 C         -29.9520   -3.9460  -26.4800 C.2     207 LYS    0.0700
   3322 O         -29.2190   -4.7220  -25.8670 O.2     207 LYS    0.0900
   3323 CB        -29.2760   -1.5320  -26.2460 C.3     207 LYS   -0.1800
   3324 CG        -28.4650   -0.3930  -26.8310 C.3     207 LYS    0.0900
   3325 CD        -28.3450    0.7630  -25.8550 C.3     207 LYS    0.0900
   3326 CE        -28.4830    2.0910  -26.5650 C.3     207 LYS   -0.1800
   3327 NZ        -28.4260    3.2550  -25.6300 N.4     207 LYS    0.0900
   3328 HN        -30.5930   -1.4020  -28.3610 H       207 LYS    0.0900
   3329 HA        -28.4030   -3.0230  -27.5300 H       207 LYS   -0.1800
   3330 HB1       -28.7900   -1.8800  -25.3100 H       207 LYS    0.0900
   3331 HB2       -30.2970   -1.1650  -26.0060 H       207 LYS    0.0900
   3332 HG1       -28.9590   -0.0350  -27.7600 H       207 LYS    0.2100
   3333 HG2       -27.4490   -0.7630  -27.0840 H       207 LYS    0.0500
   3334 HD1       -27.3550    0.7180  -25.3540 H       207 LYS    0.0500
   3335 HD2       -29.1410    0.6770  -25.0850 H       207 LYS   -0.3000
   3336 HE1       -29.4620    2.1310  -27.0880 H       207 LYS    0.3300
   3337 HE2       -27.6550    2.2090  -27.2950 H       207 LYS    0.3300
   3338 HZ1       -27.5140    3.2540  -25.1310 H       207 LYS    0.3300
   3339 HZ2       -29.2000    3.1820  -24.9380 H       207 LYS    0.5100
   3340 HZ3       -28.5250    4.1380  -26.1690 H       207 LYS   -0.5100
   3341 N         -31.2540   -4.1470  -26.5530 N.am    208 THR   -0.4700
   3342 CA        -31.9000   -5.3450  -25.9940 C.3     208 THR    0.3100
   3343 C         -31.1280   -6.6600  -26.2290 C.2     208 THR    0.0700
   3344 O         -30.5550   -6.8910  -27.3020 O.2     208 THR    0.0900
   3345 CB        -33.3040   -5.4930  -26.6100 C.3     208 THR    0.1400
   3346 CG2       -34.1200   -6.5620  -25.8970 C.3     208 THR    0.0900
   3347 OG1       -33.9990   -4.2340  -26.5430 O.3     208 THR   -0.6600
   3348 HN        -31.8630   -3.4910  -26.9940 H       208 THR    0.4300
   3349 HA        -31.9630   -5.2310  -24.9220 H       208 THR   -0.2700
   3350 HB        -33.2200   -5.8040  -27.6730 H       208 THR    0.0900
   3351 HG1       -34.1920   -4.0870  -25.6140 H       208 THR    0.0900
   3352 HG21      -33.8130   -6.6290  -24.8310 H       208 THR    0.0900
   3353 HG22      -33.9520   -7.5490  -26.3780 H       208 THR    0.5100
   3354 HG23      -35.2010   -6.3050  -25.9400 H       208 THR   -0.5100
   3355 N         -31.1220   -7.5360  -25.2320 N.am    209 SER   -0.4700
   3356 CA        -30.6200   -8.8970  -25.4430 C.3     209 SER    0.3100
   3357 C         -31.3760   -9.6890  -26.5550 C.2     209 SER    0.0700
   3358 O         -32.5710   -9.4540  -26.8200 O.2     209 SER    0.0900
   3359 CB        -30.7220   -9.6960  -24.1530 C.3     209 SER    0.0500
   3360 OG        -30.4440  -11.0800  -24.4160 O.3     209 SER    0.0900
   3361 HN        -31.4510   -7.3150  -24.3160 H       209 SER    0.0900
   3362 HA        -29.5920   -8.8300  -25.7660 H       209 SER   -0.6600
   3363 HB1       -31.7480   -9.6070  -23.7350 H       209 SER    0.4300
   3364 HB2       -29.9870   -9.3140  -23.4130 H       209 SER    0.5100
   3365 HG1       -30.0570  -11.4290  -23.6100 H       209 SER   -0.5100
   3366 N         -30.6960  -10.6540  -27.1750 N.am    210 ARG   -0.4700
   3367 CA        -31.3270  -11.4900  -28.1990 C.3     210 ARG    0.3100
   3368 C         -32.4540  -12.4000  -27.6550 C.2     210 ARG    0.0700
   3369 O         -33.4440  -12.6660  -28.3740 O.2     210 ARG    0.0900
   3370 CB        -30.2640  -12.2760  -28.9530 C.3     210 ARG   -0.1800
   3371 CG        -30.7350  -12.9870  -30.1990 C.3     210 ARG    0.0900
   3372 CD        -29.5490  -13.5510  -30.9850 C.3     210 ARG    0.0900
   3373 NE        -29.9530  -14.7570  -31.7280 N.pl3   210 ARG   -0.1800
   3374 CZ        -30.1040  -14.8390  -33.0490 C.cat   210 ARG    0.0900
   3375 NH1       -29.8510  -13.8130  -33.8350 N.pl3   210 ARG    0.0900
   3376 NH2       -30.4940  -15.9830  -33.5930 N.pl3   210 ARG    0.2000
   3377 HN        -29.7400  -10.8480  -26.9710 H       210 ARG    0.0900
   3378 HA        -31.8700  -10.8460  -28.8730 H       210 ARG    0.0900
   3379 HB1       -29.8440  -13.0370  -28.2620 H       210 ARG   -0.7000
   3380 HB2       -29.4580  -11.5700  -29.2450 H       210 ARG    0.4400
   3381 HG1       -31.2940  -12.2730  -30.8400 H       210 ARG    0.6400
   3382 HG2       -31.4150  -13.8190  -29.9120 H       210 ARG   -0.8000
   3383 HD1       -28.7300  -13.8320  -30.2890 H       210 ARG    0.4600
   3384 HD2       -29.1860  -12.7990  -31.7180 H       210 ARG    0.4600
   3385 HE        -30.1290  -15.5840  -31.1960 H       210 ARG   -0.8000
   3386 HH11      -29.6780  -13.9610  -34.8090 H       210 ARG    0.4600
   3387 HH12      -29.8310  -12.8880  -33.4580 H       210 ARG    0.4600
   3388 HH21      -30.6720  -16.7780  -33.0120 H       210 ARG    0.5100
   3389 HH22      -30.6090  -16.0520  -34.5840 H       210 ARG   -0.5100
   3390 N         -32.3450  -12.8380  -26.3920 N.am    211 VAL   -0.4700
   3391 CA        -33.4280  -13.5990  -25.7560 C.3     211 VAL    0.3100
   3392 C         -34.6470  -12.7220  -25.5230 C.2     211 VAL    0.0700
   3393 O         -35.7700  -13.1910  -25.6550 O.2     211 VAL    0.0900
   3394 CB        -33.0530  -14.2980  -24.3960 C.3     211 VAL   -0.0900
   3395 CG1       -31.8530  -15.2210  -24.5560 C.3     211 VAL    0.0900
   3396 CG2       -32.8050  -13.2900  -23.2770 C.3     211 VAL   -0.2700
   3397 HN        -31.5360  -12.6690  -25.8350 H       211 VAL    0.0900
   3398 HA        -33.7400  -14.3500  -26.4670 H       211 VAL    0.0900
   3399 HB        -33.9220  -14.8900  -24.0400 H       211 VAL    0.0900
   3400 HG11      -30.9700  -14.6440  -24.9030 H       211 VAL   -0.2700
   3401 HG12      -32.0790  -16.0080  -25.3080 H       211 VAL    0.0900
   3402 HG13      -31.6070  -15.6940  -23.5820 H       211 VAL    0.0900
   3403 HG21      -33.7590  -12.8060  -22.9800 H       211 VAL    0.0900
   3404 HG22      -32.1020  -12.5030  -23.6260 H       211 VAL    0.5100
   3405 HG23      -32.3770  -13.8060  -22.3910 H       211 VAL   -0.5100
   3406 N         -34.4360  -11.4550  -25.1500 N.am    212 MET   -0.4700
   3407 CA        -35.5430  -10.5370  -24.9750 C.3     212 MET    0.3100
   3408 C         -36.2520  -10.3190  -26.3210 C.2     212 MET    0.0700
   3409 O         -37.4710  -10.3080  -26.3700 O.2     212 MET    0.0900
   3410 CB        -35.0900   -9.2010  -24.3840 C.3     212 MET   -0.1800
   3411 CG        -34.6090   -9.2920  -22.9420 C.3     212 MET    0.0900
   3412 SD        -35.8180  -10.1000  -21.8510 S.3     212 MET    0.0900
   3413 CE        -35.3970   -9.3470  -20.2760 C.3     212 MET   -0.1400
   3414 HN        -33.5240  -11.0910  -24.9800 H       212 MET    0.0900
   3415 HA        -36.2600  -11.0080  -24.3190 H       212 MET    0.0900
   3416 HB1       -35.9420   -8.4910  -24.4260 H       212 MET   -0.0900
   3417 HB2       -34.2600   -8.8040  -25.0070 H       212 MET   -0.2200
   3418 HG1       -34.4070   -8.2660  -22.5710 H       212 MET    0.0900
   3419 HG2       -33.6570   -9.8640  -22.9230 H       212 MET    0.0900
   3420 HE1       -35.5140   -8.2420  -20.3130 H       212 MET    0.0900
   3421 HE2       -34.3410   -9.5720  -20.0130 H       212 MET    0.5100
   3422 HE3       -36.0610   -9.7350  -19.4750 H       212 MET   -0.5100
   3423 N         -35.4880  -10.1850  -27.3970 N.am    213 LEU   -0.4700
   3424 CA        -36.0640   -9.9610  -28.7320 C.3     213 LEU    0.3100
   3425 C         -36.8360  -11.1590  -29.2400 C.2     213 LEU    0.0700
   3426 O         -37.8550  -11.0120  -29.9540 O.2     213 LEU    0.0900
   3427 CB        -34.9870   -9.5980  -29.7590 C.3     213 LEU   -0.1800
   3428 CG        -34.2490   -8.2640  -29.5930 C.3     213 LEU    0.0900
   3429 CD1       -33.3050   -8.0990  -30.7460 C.3     213 LEU    0.0900
   3430 CD2       -35.1700   -7.0620  -29.5120 C.3     213 LEU   -0.0900
   3431 HN        -34.4930  -10.2300  -27.3500 H       213 LEU    0.0900
   3432 HA        -36.7830   -9.1600  -28.6500 H       213 LEU   -0.2700
   3433 HB1       -35.4730   -9.5860  -30.7560 H       213 LEU    0.0900
   3434 HB2       -34.2250  -10.4030  -29.7370 H       213 LEU    0.0900
   3435 HG        -33.6840   -8.2620  -28.6370 H       213 LEU    0.0900
   3436 HD11      -33.8680   -8.1000  -31.7030 H       213 LEU   -0.2700
   3437 HD12      -32.5780   -8.9400  -30.7620 H       213 LEU    0.0900
   3438 HD13      -32.7610   -7.1350  -30.6540 H       213 LEU    0.0900
   3439 HD21      -35.8550   -7.1630  -28.6420 H       213 LEU    0.0900
   3440 HD22      -35.7810   -6.9900  -30.4370 H       213 LEU    0.5100
   3441 HD23      -34.5720   -6.1340  -29.3870 H       213 LEU   -0.5100
   3442 N         -36.3240  -12.3490  -28.9290 N.am    214 MET   -0.4700
   3443 CA        -37.0190  -13.5580  -29.2720 C.3     214 MET    0.3100
   3444 C         -38.3860  -13.6160  -28.5610 C.2     214 MET    0.0700
   3445 O         -39.3770  -14.0530  -29.1470 O.2     214 MET    0.0900
   3446 CB        -36.1540  -14.7910  -28.9630 C.3     214 MET   -0.1800
   3447 CG        -34.9660  -14.9480  -29.9180 C.3     214 MET    0.0900
   3448 SD        -33.6330  -16.0070  -29.2810 S.3     214 MET    0.0900
   3449 CE        -32.7170  -16.3450  -30.7890 C.3     214 MET   -0.1400
   3450 HN        -35.4540  -12.4520  -28.4530 H       214 MET    0.0900
   3451 HA        -37.2550  -13.5210  -30.3260 H       214 MET    0.0900
   3452 HB1       -36.7890  -15.6990  -29.0340 H       214 MET   -0.0900
   3453 HB2       -35.7680  -14.7030  -27.9250 H       214 MET   -0.2200
   3454 HG1       -34.5560  -13.9370  -30.1260 H       214 MET    0.0900
   3455 HG2       -35.3430  -15.3750  -30.8700 H       214 MET    0.0900
   3456 HE1       -32.4940  -15.4090  -31.3440 H       214 MET    0.0900
   3457 HE2       -33.3070  -17.0070  -31.4570 H       214 MET    0.5100
   3458 HE3       -31.7520  -16.8400  -30.5490 H       214 MET   -0.5100
   3459 N         -38.4460  -13.1500  -27.3160 N.am    215 ARG   -0.4700
   3460 CA        -39.7220  -13.0910  -26.5960 C.3     215 ARG    0.3100
   3461 C         -40.6820  -12.0450  -27.2170 C.2     215 ARG    0.0700
   3462 O         -41.8650  -12.3150  -27.4060 O.2     215 ARG    0.0900
   3463 CB        -39.4820  -12.8240  -25.1220 C.3     215 ARG   -0.1800
   3464 CG        -38.6650  -13.9070  -24.4480 C.3     215 ARG    0.0900
   3465 CD        -38.1580  -13.4740  -23.0790 C.3     215 ARG    0.0900
   3466 NE        -37.2920  -14.5130  -22.4900 N.pl3   215 ARG   -0.1800
   3467 CZ        -36.5130  -14.3460  -21.4200 C.cat   215 ARG    0.0900
   3468 NH1       -36.4670  -13.1790  -20.7750 N.pl3   215 ARG    0.0900
   3469 NH2       -35.7760  -15.3610  -20.9850 N.pl3   215 ARG    0.2000
   3470 HN        -37.6410  -12.8250  -26.8240 H       215 ARG    0.0900
   3471 HA        -40.2280  -14.0360  -26.7300 H       215 ARG    0.0900
   3472 HB1       -40.4640  -12.7470  -24.6080 H       215 ARG   -0.7000
   3473 HB2       -38.9470  -11.8560  -25.0180 H       215 ARG    0.4400
   3474 HG1       -37.7950  -14.1550  -25.0930 H       215 ARG    0.6400
   3475 HG2       -39.2960  -14.8140  -24.3300 H       215 ARG   -0.8000
   3476 HD1       -39.0160  -13.3110  -22.3920 H       215 ARG    0.4600
   3477 HD2       -37.5620  -12.5420  -23.1740 H       215 ARG    0.4600
   3478 HE        -37.2890  -15.4110  -22.9250 H       215 ARG   -0.8000
   3479 HH11      -37.0230  -12.4110  -21.0920 H       215 ARG    0.4600
   3480 HH12      -35.8770  -13.0720  -19.9750 H       215 ARG    0.4600
   3481 HH21      -35.8080  -16.2410  -21.4590 H       215 ARG    0.5100
   3482 HH22      -35.1880  -15.2450  -20.1840 H       215 ARG   -0.5100
   3483 N         -40.1610  -10.8750  -27.5830 N.am    216 GLU   -0.4700
   3484 CA        -40.9420   -9.8980  -28.3450 C.3     216 GLU    0.3100
   3485 C         -41.4860  -10.5250  -29.6320 C.2     216 GLU    0.0700
   3486 O         -42.6230  -10.2480  -30.0590 O.2     216 GLU    0.0900
   3487 CB        -40.0930   -8.6610  -28.6940 C.3     216 GLU   -0.1800
   3488 CG        -39.8240   -7.6840  -27.5450 C.3     216 GLU    0.0900
   3489 CD        -39.0020   -6.4660  -27.9730 C.2     216 GLU    0.0900
   3490 OE1       -38.7450   -6.3100  -29.1890 O.co2   216 GLU   -0.2800
   3491 OE2       -38.5930   -5.6510  -27.0930 O.co2   216 GLU    0.0900
   3492 HN        -39.2250  -10.6150  -27.3580 H       216 GLU    0.0900
   3493 HA        -41.7910   -9.6100  -27.7440 H       216 GLU    0.6200
   3494 HB1       -40.6160   -8.1050  -29.5000 H       216 GLU   -0.7600
   3495 HB2       -39.1130   -9.0160  -29.0770 H       216 GLU   -0.7600
   3496 HG1       -39.2700   -8.2170  -26.7430 H       216 GLU    0.5100
   3497 HG2       -40.7960   -7.3270  -27.1420 H       216 GLU   -0.5100
   3498 N         -40.6680  -11.3590  -30.2690 N.am    217 HSE   -0.4700
   3499 CA        -41.0230  -11.9090  -31.5660 C.3     217 HSE    0.3100
   3500 C         -42.0970  -13.0010  -31.4840 C.2     217 HSE    0.0700
   3501 O         -42.9040  -13.1320  -32.3870 O.2     217 HSE    0.0900
   3502 CB        -39.7910  -12.3770  -32.3220 C.3     217 HSE   -0.0800
   3503 CG        -38.9220  -11.2430  -32.8080 C.ar    217 HSE    0.0900
   3504 CD2       -37.7870  -11.4430  -33.5560 C.ar    217 HSE    0.0900
   3505 ND1       -39.0340   -9.8980  -32.6300 N.ar    217 HSE   -0.7000
   3506 CE1       -37.9700   -9.3150  -33.2650 C.ar    217 HSE    0.2200
   3507 NE2       -37.2200  -10.2650  -33.8090 N.ar    217 HSE    0.2500
   3508 HN        -39.7890  -11.6390  -29.8930 H       217 HSE    0.1300
   3509 HA        -41.5330  -11.1390  -32.1250 H       217 HSE   -0.3600
   3510 HB1       -40.1160  -12.9700  -33.2030 H       217 HSE    0.3200
   3511 HB2       -39.1830  -13.0210  -31.6520 H       217 HSE   -0.0500
   3512 HD2       -37.3700  -12.3770  -33.9120 H       217 HSE    0.0900
   3513 HE1       -37.7500   -8.2490  -33.3280 H       217 HSE    0.5100
   3514 HE2       -36.3730  -10.1340  -34.3250 H       217 HSE   -0.5100
   3515 N         -42.1430  -13.7270  -30.3830 N.am    218 LYS   -0.4700
   3516 CA        -43.2150  -14.6600  -30.1320 C.3     218 LYS    0.3100
   3517 C         -44.5890  -13.9650  -30.0540 C.2     218 LYS    0.0700
   3518 O         -45.5760  -14.4920  -30.5850 O.2     218 LYS    0.0900
   3519 CB        -42.9780  -15.4030  -28.8250 C.3     218 LYS   -0.1800
   3520 CG        -41.7770  -16.3150  -28.8580 C.3     218 LYS    0.0900
   3521 CD        -41.8270  -17.2720  -30.0330 C.3     218 LYS    0.0900
   3522 CE        -41.0300  -18.5450  -29.7540 C.3     218 LYS   -0.1800
   3523 NZ        -41.0570  -19.4490  -30.9340 N.4     218 LYS    0.0900
   3524 HN        -41.4410  -13.6650  -29.6780 H       218 LYS    0.0900
   3525 HA        -43.2560  -15.3550  -30.9570 H       218 LYS   -0.1800
   3526 HB1       -43.8790  -16.0130  -28.5970 H       218 LYS    0.0900
   3527 HB2       -42.8350  -14.6570  -28.0140 H       218 LYS    0.0900
   3528 HG1       -41.7400  -16.9010  -27.9150 H       218 LYS    0.2100
   3529 HG2       -40.8560  -15.6980  -28.9340 H       218 LYS    0.0500
   3530 HD1       -41.4070  -16.7700  -30.9290 H       218 LYS    0.0500
   3531 HD2       -42.8850  -17.5430  -30.2350 H       218 LYS   -0.3000
   3532 HE1       -41.4730  -19.0910  -28.8940 H       218 LYS    0.3300
   3533 HE2       -39.9700  -18.2900  -29.5400 H       218 LYS    0.3300
   3534 HZ1       -40.6390  -18.9630  -31.7540 H       218 LYS    0.3300
   3535 HZ2       -42.0410  -19.7080  -31.1490 H       218 LYS    0.5100
   3536 HZ3       -40.5110  -20.3090  -30.7260 H       218 LYS   -0.5100
   3537 N         -44.6510  -12.8140  -29.3760 N.am    219 ALA   -0.4700
   3538 CA        -45.9160  -12.0950  -29.2540 C.3     219 ALA    0.3100
   3539 C         -46.3160  -11.4940  -30.6130 C.2     219 ALA    0.0700
   3540 O         -47.4950  -11.5380  -30.9800 O.2     219 ALA    0.0900
   3541 CB        -45.8480  -11.0430  -28.1750 C.3     219 ALA   -0.2700
   3542 HN        -43.8570  -12.4060  -28.9340 H       219 ALA    0.0900
   3543 HA        -46.6860  -12.8160  -29.0220 H       219 ALA    0.0900
   3544 HB1       -45.0510  -10.3050  -28.4100 H       219 ALA    0.0900
   3545 HB2       -45.6160  -11.5170  -27.1980 H       219 ALA    0.5100
   3546 HB3       -46.8180  -10.5060  -28.1080 H       219 ALA   -0.5100
   3547 N         -45.3460  -11.0270  -31.3940 N.am    220 LEU   -0.4700
   3548 CA        -45.6370  -10.5530  -32.7850 C.3     220 LEU    0.3100
   3549 C         -46.1820  -11.6790  -33.6700 C.2     220 LEU    0.0700
   3550 O         -47.0850  -11.4530  -34.5110 O.2     220 LEU    0.0900
   3551 CB        -44.4200   -9.9690  -33.4590 C.3     220 LEU   -0.1800
   3552 CG        -43.9360   -8.5800  -32.9990 C.3     220 LEU    0.0900
   3553 CD1       -42.7000   -8.2250  -33.8380 C.3     220 LEU    0.0900
   3554 CD2       -45.0170   -7.5010  -33.1210 C.3     220 LEU   -0.0900
   3555 HN        -44.3960  -10.9730  -31.0940 H       220 LEU    0.0900
   3556 HA        -46.4150   -9.8070  -32.7180 H       220 LEU   -0.2700
   3557 HB1       -44.6420   -9.9000  -34.5440 H       220 LEU    0.0900
   3558 HB2       -43.5820  -10.6800  -33.3060 H       220 LEU    0.0900
   3559 HG        -43.6730   -8.6050  -31.9200 H       220 LEU    0.0900
   3560 HD11      -42.9650   -8.2010  -34.9170 H       220 LEU   -0.2700
   3561 HD12      -41.9060   -8.9860  -33.6840 H       220 LEU    0.0900
   3562 HD13      -42.3190   -7.2230  -33.5450 H       220 LEU    0.0900
   3563 HD21      -45.8150   -7.6720  -32.3680 H       220 LEU    0.0900
   3564 HD22      -45.4730   -7.5350  -34.1340 H       220 LEU    0.5100
   3565 HD23      -44.5720   -6.4980  -32.9450 H       220 LEU   -0.5100
   3566 N         -45.6310  -12.8860  -33.4620 N.am    221 LYS   -0.4700
   3567 CA        -46.0980  -14.0770  -34.1960 C.3     221 LYS    0.3100
   3568 C         -47.5870  -14.3650  -33.9760 C.2     221 LYS    0.0700
   3569 O         -48.3290  -14.6180  -34.9360 O.2     221 LYS    0.0900
   3570 CB        -45.2870  -15.3020  -33.8070 C.3     221 LYS   -0.1800
   3571 CG        -45.6540  -16.5190  -34.6030 C.3     221 LYS    0.0900
   3572 CD        -44.5960  -17.5780  -34.5020 C.3     221 LYS    0.0900
   3573 CE        -45.0660  -18.8220  -35.2110 C.3     221 LYS   -0.1800
   3574 NZ        -44.0940  -19.9350  -34.9930 N.4     221 LYS    0.0900
   3575 HN        -44.8910  -13.0300  -32.8110 H       221 LYS    0.0900
   3576 HA        -45.9960  -13.8800  -35.2530 H       221 LYS   -0.1800
   3577 HB1       -45.4550  -15.5140  -32.7290 H       221 LYS    0.0900
   3578 HB2       -44.2100  -15.0820  -33.9650 H       221 LYS    0.0900
   3579 HG1       -45.7830  -16.2330  -35.6680 H       221 LYS    0.2100
   3580 HG2       -46.6160  -16.9270  -34.2220 H       221 LYS    0.0500
   3581 HD1       -44.3980  -17.8100  -33.4330 H       221 LYS    0.0500
   3582 HD2       -43.6560  -17.2140  -34.9700 H       221 LYS   -0.3000
   3583 HE1       -45.1400  -18.6350  -36.3030 H       221 LYS    0.3300
   3584 HE2       -46.0530  -19.1400  -34.8100 H       221 LYS    0.3300
   3585 HZ1       -44.0140  -20.1320  -33.9750 H       221 LYS    0.3300
   3586 HZ2       -43.1640  -19.6600  -35.3680 H       221 LYS    0.5100
   3587 HZ3       -44.4280  -20.7880  -35.4870 H       221 LYS   -0.5100
   3588 N         -48.0300  -14.3040  -32.7200 N.am    222 THR   -0.4700
   3589 CA        -49.4490  -14.4190  -32.4110 C.3     222 THR    0.3100
   3590 C         -50.3610  -13.5190  -33.2460 C.2     222 THR    0.0700
   3591 O         -51.4450  -13.9330  -33.7560 O.2     222 THR    0.0900
   3592 CB        -49.7300  -14.1600  -30.9150 C.3     222 THR    0.1400
   3593 CG2       -51.2230  -14.4910  -30.6270 C.3     222 THR    0.0900
   3594 OG1       -48.8760  -14.9800  -30.1050 O.3     222 THR   -0.6600
   3595 HN        -47.4170  -14.1790  -31.9430 H       222 THR    0.4300
   3596 HA        -49.7650  -15.4160  -32.6800 H       222 THR   -0.2700
   3597 HB        -49.5360  -13.0930  -30.6750 H       222 THR    0.0900
   3598 HG1       -49.3650  -15.1570  -29.2980 H       222 THR    0.0900
   3599 HG21      -51.4310  -15.5550  -30.8670 H       222 THR    0.0900
   3600 HG22      -51.8800  -13.8510  -31.2550 H       222 THR    0.5100
   3601 HG23      -51.4480  -14.3180  -29.5530 H       222 THR   -0.5100
   3602 N         -49.9310  -12.2610  -33.3580 N.am    223 LEU   -0.4700
   3603 CA        -50.7220  -11.2680  -34.0710 C.3     223 LEU    0.3100
   3604 C         -50.7290  -11.5720  -35.5380 C.2     223 LEU    0.0700
   3605 O         -51.7440  -11.3950  -36.1900 O.2     223 LEU    0.0900
   3606 CB        -50.1520   -9.8490  -33.8380 C.3     223 LEU   -0.1800
   3607 CG        -50.0980   -9.3810  -32.3870 C.3     223 LEU    0.0900
   3608 CD1       -49.3730   -8.0260  -32.2140 C.3     223 LEU    0.0900
   3609 CD2       -51.5220   -9.3150  -31.8710 C.3     223 LEU   -0.0900
   3610 HN        -49.0690  -11.9490  -32.9670 H       223 LEU    0.0900
   3611 HA        -51.7390  -11.3280  -33.7110 H       223 LEU   -0.2700
   3612 HB1       -50.7810   -9.1300  -34.4050 H       223 LEU    0.0900
   3613 HB2       -49.1190   -9.8240  -34.2430 H       223 LEU    0.0900
   3614 HG        -49.5670  -10.1480  -31.7850 H       223 LEU    0.0900
   3615 HD11      -50.0580   -7.1920  -32.4760 H       223 LEU   -0.2700
   3616 HD12      -48.4880   -7.9830  -32.8850 H       223 LEU    0.0900
   3617 HD13      -49.0490   -7.9020  -31.1590 H       223 LEU    0.0900
   3618 HD21      -51.9970  -10.3170  -31.9310 H       223 LEU    0.0900
   3619 HD22      -52.1140   -8.6040  -32.4870 H       223 LEU    0.5100
   3620 HD23      -51.5250   -8.9830  -30.8100 H       223 LEU   -0.5100
   3621 N         -49.5860  -11.9930  -36.0810 N.am    224 GLY   -0.4700
   3622 CA        -49.5060  -12.3900  -37.4800 C.3     224 GLY    0.3100
   3623 C         -50.4290  -13.5670  -37.8440 C.2     224 GLY   -0.0200
   3624 O         -51.1090  -13.5470  -38.8830 O.2     224 GLY    0.0900
   3625 HN        -48.7400  -12.0550  -35.5570 H       224 GLY    0.0900
   3626 HA1       -48.4840  -12.6730  -37.6820 H       224 GLY    0.5100
   3627 HA2       -49.7820  -11.5340  -38.0790 H       224 GLY   -0.5100
   3628 N         -50.4530  -14.5880  -36.9870 N.am    225 ILE   -0.4700
   3629 CA        -51.3850  -15.7100  -37.1310 C.3     225 ILE    0.3100
   3630 C         -52.8710  -15.2810  -37.2060 C.2     225 ILE    0.0700
   3631 O         -53.6070  -15.7220  -38.1030 O.2     225 ILE    0.0900
   3632 CB        -51.1790  -16.7440  -35.9960 C.3     225 ILE   -0.0900
   3633 CG1       -49.7550  -17.2950  -36.0790 C.3     225 ILE    0.0900
   3634 CG2       -52.2130  -17.8790  -36.0620 C.3     225 ILE   -0.2700
   3635 CD        -49.3610  -18.2340  -34.9240 C.3     225 ILE    0.0900
   3636 HN        -49.8370  -14.6330  -36.2050 H       225 ILE    0.0900
   3637 HA        -51.2080  -16.1700  -38.0920 H       225 ILE    0.0900
   3638 HB        -51.2700  -16.2270  -35.0170 H       225 ILE   -0.1800
   3639 HG11      -49.0500  -16.4370  -36.0870 H       225 ILE    0.0900
   3640 HG12      -49.6540  -17.8550  -37.0330 H       225 ILE    0.0900
   3641 HG21      -52.1310  -18.4160  -37.0320 H       225 ILE   -0.2700
   3642 HG22      -53.2390  -17.4620  -35.9730 H       225 ILE    0.0900
   3643 HG23      -52.0320  -18.6040  -35.2390 H       225 ILE    0.0900
   3644 HD1       -49.9140  -19.1930  -35.0070 H       225 ILE    0.0900
   3645 HD2       -49.6120  -17.7610  -33.9510 H       225 ILE    0.5100
   3646 HD3       -48.2710  -18.4480  -34.9670 H       225 ILE   -0.5100
   3647 N         -53.2890  -14.4120  -36.2870 N.am    226 ILE   -0.4700
   3648 CA        -54.6280  -13.8380  -36.2390 C.3     226 ILE    0.3100
   3649 C         -54.9750  -13.0890  -37.5080 C.2     226 ILE    0.0700
   3650 O         -56.0780  -13.2370  -38.0700 O.2     226 ILE    0.0900
   3651 CB        -54.7510  -12.9320  -35.0090 C.3     226 ILE   -0.0900
   3652 CG1       -54.8170  -13.8080  -33.7470 C.3     226 ILE    0.0900
   3653 CG2       -55.9780  -12.0000  -35.0830 C.3     226 ILE   -0.2700
   3654 CD        -54.7270  -13.0000  -32.4860 C.3     226 ILE    0.0900
   3655 HN        -52.6770  -14.1040  -35.5630 H       226 ILE    0.0900
   3656 HA        -55.3430  -14.6460  -36.1890 H       226 ILE    0.0900
   3657 HB        -53.8330  -12.3120  -34.9270 H       226 ILE   -0.1800
   3658 HG11      -53.9780  -14.5350  -33.7680 H       226 ILE    0.0900
   3659 HG12      -55.7770  -14.3670  -33.7470 H       226 ILE    0.0900
   3660 HG21      -56.9100  -12.6010  -35.1530 H       226 ILE   -0.2700
   3661 HG22      -55.9070  -11.3520  -35.9820 H       226 ILE    0.0900
   3662 HG23      -56.0290  -11.3700  -34.1700 H       226 ILE    0.0900
   3663 HD1       -55.6540  -12.4050  -32.3480 H       226 ILE    0.0900
   3664 HD2       -53.8630  -12.3040  -32.5450 H       226 ILE    0.5100
   3665 HD3       -54.6030  -13.6750  -31.6120 H       226 ILE   -0.5100
   3666 N         -53.9890  -12.3290  -38.0130 N.am    227 MET   -0.4700
   3667 CA        -54.1300  -11.6780  -39.2800 C.3     227 MET    0.3100
   3668 C         -54.2570  -12.6270  -40.4860 C.2     227 MET    0.0700
   3669 O         -55.1290  -12.4430  -41.3440 O.2     227 MET    0.0900
   3670 CB        -52.9890  -10.6840  -39.4820 C.3     227 MET   -0.1800
   3671 CG        -53.1130   -9.3920  -38.6890 C.3     227 MET    0.0900
   3672 SD        -51.5130   -8.5290  -38.7180 S.3     227 MET    0.0900
   3673 CE        -51.7580   -7.3350  -37.3970 C.3     227 MET   -0.1400
   3674 HN        -53.1270  -12.1860  -37.5340 H       227 MET    0.0900
   3675 HA        -55.0830  -11.1680  -39.2950 H       227 MET    0.0900
   3676 HB1       -52.9420  -10.4250  -40.5610 H       227 MET   -0.0900
   3677 HB2       -52.0410  -11.1820  -39.1890 H       227 MET   -0.2200
   3678 HG1       -53.4070   -9.6260  -37.6430 H       227 MET    0.0900
   3679 HG2       -53.9040   -8.7550  -39.1380 H       227 MET    0.0900
   3680 HE1       -51.9620   -7.8400  -36.4290 H       227 MET    0.0900
   3681 HE2       -52.6240   -6.6780  -37.6300 H       227 MET    0.5100
   3682 HE3       -50.8500   -6.7090  -37.2730 H       227 MET   -0.5100
   3683 N         -53.4080  -13.6560  -40.5670 N.am    228 GLY   -0.4700
   3684 CA        -53.5100  -14.5830  -41.6830 C.3     228 GLY    0.3100
   3685 C         -54.8100  -15.3630  -41.6700 C.2     228 GLY   -0.0200
   3686 O         -55.4010  -15.6100  -42.7220 O.2     228 GLY    0.0900
   3687 HN        -52.6940  -13.8300  -39.8940 H       228 GLY    0.0900
   3688 HA1       -52.6820  -15.2740  -41.6190 H       228 GLY    0.5100
   3689 HA2       -53.4490  -14.0120  -42.5980 H       228 GLY   -0.5100
   3690 N         -55.2780  -15.7450  -40.4820 N.am    229 VAL   -0.4700
   3691 CA        -56.5020  -16.5240  -40.3520 C.3     229 VAL    0.3100
   3692 C         -57.7410  -15.6730  -40.6670 C.2     229 VAL    0.0700
   3693 O         -58.7170  -16.1720  -41.2380 O.2     229 VAL    0.0900
   3694 CB        -56.6160  -17.1860  -38.9610 C.3     229 VAL   -0.0900
   3695 CG1       -57.9730  -17.8370  -38.7430 C.3     229 VAL    0.0900
   3696 CG2       -55.5170  -18.2200  -38.8040 C.3     229 VAL   -0.2700
   3697 HN        -54.8110  -15.5150  -39.6310 H       229 VAL    0.0900
   3698 HA        -56.4970  -17.2790  -41.1220 H       229 VAL    0.0900
   3699 HB        -56.4570  -16.4130  -38.1790 H       229 VAL    0.0900
   3700 HG11      -58.2260  -18.4910  -39.6060 H       229 VAL   -0.2700
   3701 HG12      -58.7570  -17.0540  -38.6500 H       229 VAL    0.0900
   3702 HG13      -57.9530  -18.4570  -37.8220 H       229 VAL    0.0900
   3703 HG21      -54.5200  -17.7360  -38.8990 H       229 VAL    0.0900
   3704 HG22      -55.6110  -18.9960  -39.5950 H       229 VAL    0.5100
   3705 HG23      -55.5860  -18.6970  -37.8030 H       229 VAL   -0.5100
   3706 N         -57.7000  -14.3990  -40.2840 N.am    230 PHE   -0.4700
   3707 CA        -58.7400  -13.4710  -40.6350 C.3     230 PHE    0.3100
   3708 C         -58.8590  -13.3060  -42.1410 C.2     230 PHE    0.0700
   3709 O         -59.9830  -13.2980  -42.6990 O.2     230 PHE    0.0900
   3710 CB        -58.4930  -12.1170  -39.9690 C.3     230 PHE   -0.1800
   3711 CG        -59.5480  -11.1240  -40.2610 C.ar    230 PHE    0.0900
   3712 CD1       -59.4650  -10.3250  -41.3860 C.ar    230 PHE    0.0900
   3713 CD2       -60.6490  -11.0250  -39.4250 C.ar    230 PHE    0.0000
   3714 CE1       -60.4910   -9.4320  -41.6780 C.ar    230 PHE   -0.1150
   3715 CE2       -61.6750  -10.1160  -39.6790 C.ar    230 PHE    0.1150
   3716 CZ        -61.6010   -9.3340  -40.8150 C.ar    230 PHE   -0.1150
   3717 HN        -56.9500  -14.0330  -39.7390 H       230 PHE    0.1150
   3718 HA        -59.6830  -13.8840  -40.3090 H       230 PHE   -0.1150
   3719 HB1       -57.5310  -11.6960  -40.3340 H       230 PHE    0.1150
   3720 HB2       -58.4560  -12.2500  -38.8660 H       230 PHE   -0.1150
   3721 HD1       -58.6070  -10.3950  -42.0380 H       230 PHE    0.1150
   3722 HD2       -60.7140  -11.6660  -38.5580 H       230 PHE   -0.1150
   3723 HE1       -60.4360   -8.8140  -42.5610 H       230 PHE    0.1150
   3724 HE2       -62.5110  -10.0250  -39.0010 H       230 PHE    0.5100
   3725 HZ        -62.3990   -8.6450  -41.0440 H       230 PHE   -0.5100
   3726 N         -57.7110  -13.1680  -42.8100 N.am    231 THR   -0.4700
   3727 CA        -57.6580  -13.1470  -44.2740 C.3     231 THR    0.3100
   3728 C         -58.2610  -14.3700  -44.9950 C.2     231 THR    0.0700
   3729 O         -59.1340  -14.2390  -45.8990 O.2     231 THR    0.0900
   3730 CB        -56.2100  -12.9010  -44.7550 C.3     231 THR    0.1400
   3731 CG2       -56.1970  -12.7920  -46.2570 C.3     231 THR    0.0900
   3732 OG1       -55.7200  -11.6610  -44.2020 O.3     231 THR   -0.6600
   3733 HN        -56.8370  -13.0740  -42.3420 H       231 THR    0.4300
   3734 HA        -58.3090  -12.3600  -44.6230 H       231 THR   -0.2700
   3735 HB        -55.5530  -13.7320  -44.4200 H       231 THR    0.0900
   3736 HG1       -55.4540  -11.8610  -43.3020 H       231 THR    0.0900
   3737 HG21      -56.9730  -12.0720  -46.5940 H       231 THR    0.0900
   3738 HG22      -56.4130  -13.7830  -46.7090 H       231 THR    0.5100
   3739 HG23      -55.2050  -12.4310  -46.6010 H       231 THR   -0.5100
   3740 N         -57.8400  -15.5680  -44.5620 N.am    232 LEU   -0.4700
   3741 CA        -58.3560  -16.8310  -45.0610 C.3     232 LEU    0.3100
   3742 C         -59.8760  -16.9680  -44.8300 C.2     232 LEU    0.0700
   3743 O         -60.6170  -17.5460  -45.6420 O.2     232 LEU    0.0900
   3744 CB        -57.6780  -18.0220  -44.3700 C.3     232 LEU   -0.1800
   3745 CG        -56.3010  -18.5730  -44.7310 C.3     232 LEU    0.0900
   3746 CD1       -56.1780  -20.0060  -44.1940 C.3     232 LEU    0.0900
   3747 CD2       -56.0570  -18.5930  -46.2280 C.3     232 LEU   -0.0900
   3748 HN        -57.1350  -15.6450  -43.8610 H       232 LEU    0.0900
   3749 HA        -58.1750  -16.8660  -46.1250 H       232 LEU   -0.2700
   3750 HB1       -58.3770  -18.8710  -44.4900 H       232 LEU    0.0900
   3751 HB2       -57.6140  -17.7460  -43.3000 H       232 LEU    0.0900
   3752 HG        -55.5110  -17.9340  -44.2820 H       232 LEU    0.0900
   3753 HD11      -56.9630  -20.6500  -44.6430 H       232 LEU   -0.2700
   3754 HD12      -56.3060  -20.0070  -43.0900 H       232 LEU    0.0900
   3755 HD13      -55.1820  -20.4230  -44.4550 H       232 LEU    0.0900
   3756 HD21      -56.1250  -17.5630  -46.6410 H       232 LEU    0.0900
   3757 HD22      -56.8220  -19.2260  -46.7280 H       232 LEU    0.5100
   3758 HD23      -55.0430  -18.9940  -46.4410 H       232 LEU   -0.5100
   3759 N         -60.3400  -16.5270  -43.6740 N.am    233 CYS   -0.4700
   3760 CA        -61.7490  -16.6800  -43.3300 C.3     233 CYS    0.3100
   3761 C         -62.6460  -15.7250  -44.1120 C.2     233 CYS    0.0700
   3762 O         -63.7750  -16.1170  -44.4890 O.2     233 CYS    0.0900
   3763 CB        -61.9800  -16.5260  -41.8120 C.3     233 CYS   -0.1100
   3764 SG        -61.4000  -17.9470  -40.8290 S.3     233 CYS    0.0900
   3765 HN        -59.7600  -16.0780  -42.9980 H       233 CYS    0.0900
   3766 HA        -62.0650  -17.6610  -43.6560 H       233 CYS   -0.2300
   3767 HB1       -63.0680  -16.3850  -41.6400 H       233 CYS    0.1600
   3768 HB2       -61.4520  -15.6100  -41.4730 H       233 CYS    0.5100
   3769 HG1       -60.1260  -17.5820  -40.8380 H       233 CYS   -0.5100
   3770 N         -62.1650  -14.4960  -44.3900 N.am    234 TRP   -0.4700
   3771 CA        -63.0690  -13.4710  -44.9940 C.3     234 TRP    0.3100
   3772 C         -62.9340  -13.1960  -46.4730 C.2     234 TRP    0.0700
   3773 O         -63.9200  -12.8090  -47.1160 O.2     234 TRP    0.0900
   3774 CB        -62.9790  -12.1440  -44.2040 C.3     234 TRP   -0.1800
   3775 CG        -63.7990  -12.1750  -42.9750 C.ar    234 TRP    0.0900
   3776 CD1       -63.3530  -12.1830  -41.6710 C.ar    234 TRP    0.0900
   3777 CD2       -65.2420  -12.1900  -42.9100 C.ar    234 TRP   -0.0300
   3778 CE2       -65.6020  -12.2120  -41.5350 C.ar    234 TRP   -0.1500
   3779 CE3       -66.2600  -12.1990  -43.8790 C.ar    234 TRP    0.2200
   3780 NE1       -64.4380  -12.2220  -40.8030 N.ar    234 TRP   -0.5100
   3781 CZ2       -66.9370  -12.2300  -41.1060 C.ar    234 TRP    0.3700
   3782 CZ3       -67.6260  -12.2210  -43.4490 C.ar    234 TRP    0.2400
   3783 CH2       -67.9460  -12.2060  -42.0770 C.ar    234 TRP    0.1100
   3784 HN        -61.2230  -14.2240  -44.2120 H       234 TRP   -0.2500
   3785 HA        -64.0780  -13.8560  -44.9700 H       234 TRP    0.1700
   3786 HB1       -63.3350  -11.3110  -44.8470 H       234 TRP   -0.2000
   3787 HB2       -61.9210  -11.9580  -43.9210 H       234 TRP    0.1400
   3788 HD1       -62.3160  -12.1630  -41.3680 H       234 TRP   -0.2700
   3789 HE1       -64.3830  -12.2500  -39.8290 H       234 TRP    0.1600
   3790 HE3       -66.0340  -12.1880  -44.9350 H       234 TRP   -0.1400
   3791 HZ2       -67.1990  -12.2620  -40.0600 H       234 TRP    0.1400
   3792 HZ3       -68.4190  -12.2490  -44.1830 H       234 TRP    0.5100
   3793 HH2       -68.9800  -12.1750  -41.7690 H       234 TRP   -0.5100
   3794 N         -61.7240  -13.3910  -47.0140 N.am    235 LEU   -0.4700
   3795 CA        -61.4350  -13.0470  -48.4090 C.3     235 LEU    0.3100
   3796 C         -62.3080  -13.8440  -49.3910 C.2     235 LEU    0.0700
   3797 O         -62.7790  -13.2650  -50.3640 O.2     235 LEU    0.0900
   3798 CB        -59.9460  -13.1790  -48.7400 C.3     235 LEU   -0.1800
   3799 CG        -59.4820  -12.6970  -50.1260 C.3     235 LEU    0.0900
   3800 CD1       -59.8020  -11.2090  -50.3250 C.3     235 LEU    0.0900
   3801 CD2       -57.9870  -12.9410  -50.2840 C.3     235 LEU   -0.0900
   3802 HN        -60.9670  -13.7790  -46.4920 H       235 LEU    0.0900
   3803 HA        -61.7600  -12.0300  -48.5690 H       235 LEU   -0.2700
   3804 HB1       -59.6770  -14.2530  -48.6530 H       235 LEU    0.0900
   3805 HB2       -59.3810  -12.6020  -47.9790 H       235 LEU    0.0900
   3806 HG        -59.9970  -13.2900  -50.9110 H       235 LEU    0.0900
   3807 HD11      -59.2860  -10.6010  -49.5520 H       235 LEU   -0.2700
   3808 HD12      -60.8960  -11.0420  -50.2350 H       235 LEU    0.0900
   3809 HD13      -59.4530  -10.8780  -51.3270 H       235 LEU    0.0900
   3810 HD21      -57.7640  -14.0250  -50.1860 H       235 LEU    0.0900
   3811 HD22      -57.4280  -12.3920  -49.4960 H       235 LEU    0.5100
   3812 HD23      -57.6510  -12.5990  -51.2870 H       235 LEU   -0.5100
   3813 N         -62.5570  -15.1560  -49.1460 N.am    236 PRO   -0.2900
   3814 CA        -63.4730  -15.8160  -50.0670 C.3     236 PRO    0.0000
   3815 C         -64.8550  -15.1630  -50.1510 C.2     236 PRO    0.0900
   3816 O         -65.3590  -14.9990  -51.2350 O.2     236 PRO    0.0900
   3817 CB        -63.6050  -17.2490  -49.5180 C.3     236 PRO    0.0200
   3818 CG        -62.3880  -17.4600  -48.6730 C.3     236 PRO    0.0900
   3819 CD        -62.0290  -16.0830  -48.1160 C.3     236 PRO   -0.1800
   3820 HA        -63.0910  -15.7560  -51.0730 H       236 PRO    0.0900
   3821 HB1       -63.6370  -17.9850  -50.3500 H       236 PRO    0.0900
   3822 HB2       -64.5280  -17.3530  -48.9110 H       236 PRO   -0.1800
   3823 HG1       -62.6050  -18.1700  -47.8480 H       236 PRO    0.0900
   3824 HG2       -61.5520  -17.8630  -49.2840 H       236 PRO    0.0900
   3825 HD1       -62.5240  -15.8940  -47.1410 H       236 PRO    0.5100
   3826 HD2       -60.9310  -15.9560  -48.0150 H       236 PRO   -0.5100
   3827 N         -65.4880  -14.8770  -49.0160 N.am    237 PHE   -0.4700
   3828 CA        -66.7690  -14.1610  -49.0140 C.3     237 PHE    0.3100
   3829 C         -66.7030  -12.8690  -49.8400 C.2     237 PHE    0.0700
   3830 O         -67.5900  -12.5900  -50.6960 O.2     237 PHE    0.0900
   3831 CB        -67.2700  -13.8560  -47.5790 C.3     237 PHE   -0.1800
   3832 CG        -68.4820  -13.0320  -47.5690 C.ar    237 PHE    0.0900
   3833 CD1       -69.7200  -13.6170  -47.8090 C.ar    237 PHE    0.0900
   3834 CD2       -68.4110  -11.6560  -47.3400 C.ar    237 PHE    0.0000
   3835 CE1       -70.8580  -12.8660  -47.8330 C.ar    237 PHE   -0.1150
   3836 CE2       -69.5730  -10.8870  -47.3650 C.ar    237 PHE    0.1150
   3837 CZ        -70.8070  -11.5050  -47.5790 C.ar    237 PHE   -0.1150
   3838 HN        -65.1240  -15.1330  -48.1230 H       237 PHE    0.1150
   3839 HA        -67.4880  -14.7780  -49.5320 H       237 PHE   -0.1150
   3840 HB1       -66.4850  -13.3020  -47.0220 H       237 PHE    0.1150
   3841 HB2       -67.5090  -14.8070  -47.0600 H       237 PHE   -0.1150
   3842 HD1       -69.7820  -14.6820  -47.9790 H       237 PHE    0.1150
   3843 HD2       -67.4570  -11.1880  -47.1450 H       237 PHE   -0.1150
   3844 HE1       -71.8060  -13.3350  -48.0500 H       237 PHE    0.1150
   3845 HE2       -69.5200   -9.8180  -47.2200 H       237 PHE    0.5100
   3846 HZ        -71.7170  -10.9240  -47.5470 H       237 PHE   -0.5100
   3847 N         -65.6840  -12.0680  -49.5720 N.am    238 PHE   -0.4700
   3848 CA        -65.5950  -10.7590  -50.2800 C.3     238 PHE    0.3100
   3849 C         -65.3340  -10.8870  -51.7780 C.2     238 PHE    0.0700
   3850 O         -65.9010  -10.1170  -52.5650 O.2     238 PHE    0.0900
   3851 CB        -64.6470   -9.7740  -49.5970 C.3     238 PHE   -0.1800
   3852 CG        -65.2370   -9.1740  -48.3550 C.ar    238 PHE    0.0900
   3853 CD1       -66.1590   -8.0800  -48.4510 C.ar    238 PHE    0.0900
   3854 CD2       -64.9500   -9.7110  -47.0870 C.ar    238 PHE    0.0000
   3855 CE1       -66.7650   -7.5520  -47.3000 C.ar    238 PHE   -0.1150
   3856 CE2       -65.5170   -9.1460  -45.9480 C.ar    238 PHE    0.1150
   3857 CZ        -66.4160   -8.0490  -46.0540 C.ar    238 PHE   -0.1150
   3858 HN        -64.9640  -12.2900  -48.9190 H       238 PHE    0.1150
   3859 HA        -66.5910  -10.3420  -50.3150 H       238 PHE   -0.1150
   3860 HB1       -64.4130   -8.9410  -50.2930 H       238 PHE    0.1150
   3861 HB2       -63.7140  -10.3010  -49.3040 H       238 PHE   -0.1150
   3862 HD1       -66.3880   -7.6580  -49.4180 H       238 PHE    0.1150
   3863 HD2       -64.2910  -10.5610  -46.9980 H       238 PHE   -0.1150
   3864 HE1       -67.4980   -6.7640  -47.3850 H       238 PHE    0.1150
   3865 HE2       -65.2700   -9.5450  -44.9760 H       238 PHE    0.5100
   3866 HZ        -66.8290   -7.6040  -45.1610 H       238 PHE   -0.5100
   3867 N         -64.5560  -11.8900  -52.1860 N.am    239 LEU   -0.4700
   3868 CA        -64.3890  -12.1950  -53.6100 C.3     239 LEU    0.3100
   3869 C         -65.7290  -12.6170  -54.2310 C.2     239 LEU    0.0700
   3870 O         -66.1630  -12.0780  -55.2390 O.2     239 LEU    0.0900
   3871 CB        -63.3080  -13.2710  -53.8120 C.3     239 LEU   -0.1800
   3872 CG        -61.8980  -12.7200  -53.4830 C.3     239 LEU    0.0900
   3873 CD1       -60.8190  -13.7930  -53.5420 C.3     239 LEU    0.0900
   3874 CD2       -61.5390  -11.5990  -54.4380 C.3     239 LEU   -0.0900
   3875 HN        -64.0560  -12.4710  -51.5480 H       239 LEU    0.0900
   3876 HA        -64.1100  -11.2830  -54.1170 H       239 LEU   -0.2700
   3877 HB1       -63.3270  -13.6140  -54.8680 H       239 LEU    0.0900
   3878 HB2       -63.5250  -14.1350  -53.1490 H       239 LEU    0.0900
   3879 HG        -61.9130  -12.2850  -52.4620 H       239 LEU    0.0900
   3880 HD11      -60.7760  -14.2360  -54.5610 H       239 LEU   -0.2700
   3881 HD12      -61.0480  -14.6010  -52.8150 H       239 LEU    0.0900
   3882 HD13      -59.8290  -13.3480  -53.3070 H       239 LEU    0.0900
   3883 HD21      -62.1610  -10.7030  -54.2250 H       239 LEU    0.0900
   3884 HD22      -61.7240  -11.9200  -55.4850 H       239 LEU    0.5100
   3885 HD23      -60.4690  -11.3250  -54.3140 H       239 LEU   -0.5100
   3886 N         -66.4040  -13.5470  -53.5770 N.am    240 VAL   -0.4700
   3887 CA        -67.6990  -14.0250  -54.0260 C.3     240 VAL    0.3100
   3888 C         -68.8310  -12.9760  -54.0080 C.2     240 VAL    0.0700
   3889 O         -69.7000  -12.9580  -54.8800 O.2     240 VAL    0.0900
   3890 CB        -68.0360  -15.3000  -53.2360 C.3     240 VAL   -0.0900
   3891 CG1       -69.4990  -15.6370  -53.3160 C.3     240 VAL    0.0900
   3892 CG2       -67.1700  -16.4410  -53.7770 C.3     240 VAL   -0.2700
   3893 HN        -66.0520  -13.9630  -52.7420 H       240 VAL    0.0900
   3894 HA        -67.6450  -14.2310  -55.0850 H       240 VAL    0.0900
   3895 HB        -67.7560  -15.1520  -52.1720 H       240 VAL    0.0900
   3896 HG11      -69.8380  -15.6230  -54.3740 H       240 VAL   -0.2700
   3897 HG12      -70.0910  -14.8900  -52.7450 H       240 VAL    0.0900
   3898 HG13      -69.6770  -16.6510  -52.8990 H       240 VAL    0.0900
   3899 HG21      -66.0930  -16.1940  -53.6520 H       240 VAL    0.0900
   3900 HG22      -67.3750  -16.5930  -54.8580 H       240 VAL    0.5100
   3901 HG23      -67.3850  -17.3770  -53.2190 H       240 VAL   -0.5100
   3902 N         -68.7810  -12.0490  -53.0670 N.am    241 ASN   -0.4700
   3903 CA        -69.7190  -10.9640  -53.0250 C.3     241 ASN    0.3100
   3904 C         -69.7070  -10.1800  -54.3170 C.2     241 ASN    0.0700
   3905 O         -70.7720   -9.8540  -54.8540 O.2     241 ASN    0.0900
   3906 CB        -69.3930  -10.0460  -51.8480 C.3     241 ASN   -0.1800
   3907 CG        -70.4990   -9.0790  -51.5540 C.2     241 ASN    0.0900
   3908 ND2       -70.2420   -7.8640  -51.3930 N.am    241 ASN    0.0900
   3909 OD1       -71.7210   -9.5730  -51.4960 O.2     241 ASN    0.5500
   3910 HN        -68.0920  -12.0620  -52.3460 H       241 ASN   -0.5500
   3911 HA        -70.7110  -11.3760  -52.9200 H       241 ASN   -0.6200
   3912 HB1       -68.4730   -9.4700  -52.0820 H       241 ASN    0.3200
   3913 HB2       -69.2160  -10.6660  -50.9440 H       241 ASN    0.3000
   3914 HD21      -70.9790   -7.2180  -51.1970 H       241 ASN    0.5100
   3915 HD22      -69.2980   -7.5400  -51.4600 H       241 ASN   -0.5100
   3916 N         -68.5050   -9.9080  -54.8330 N.am    242 ILE   -0.4700
   3917 CA        -68.3370   -9.1730  -56.0820 C.3     242 ILE    0.3100
   3918 C         -68.7150   -9.9630  -57.3660 C.2     242 ILE    0.0700
   3919 O         -69.4570   -9.4570  -58.2420 O.2     242 ILE    0.0900
   3920 CB        -66.8880   -8.7550  -56.2330 C.3     242 ILE   -0.0900
   3921 CG1       -66.4510   -7.8250  -55.0780 C.3     242 ILE    0.0900
   3922 CG2       -66.6800   -8.1280  -57.6090 C.3     242 ILE   -0.2700
   3923 CD        -67.3370   -6.6390  -54.8070 C.3     242 ILE    0.0900
   3924 HN        -67.6640  -10.2000  -54.3850 H       242 ILE    0.0900
   3925 HA        -68.9810   -8.3070  -56.0550 H       242 ILE    0.0900
   3926 HB        -66.2300   -9.6430  -56.1250 H       242 ILE   -0.1800
   3927 HG11      -65.4350   -7.4440  -55.3140 H       242 ILE    0.0900
   3928 HG12      -66.4010   -8.4340  -54.1510 H       242 ILE    0.0900
   3929 HG21      -67.4510   -7.3510  -57.7950 H       242 ILE   -0.2700
   3930 HG22      -66.7640   -8.9060  -58.3960 H       242 ILE    0.0900
   3931 HG23      -65.6760   -7.6510  -57.6590 H       242 ILE    0.0900
   3932 HD1       -68.3620   -6.9800  -54.5450 H       242 ILE    0.0900
   3933 HD2       -67.3980   -5.9970  -55.7110 H       242 ILE    0.5100
   3934 HD3       -66.9320   -6.0500  -53.9570 H       242 ILE   -0.5100
   3935 N         -68.1740  -11.1790  -57.5130 N.am    243 VAL   -0.4700
   3936 CA        -68.6520  -12.0910  -58.5640 C.3     243 VAL    0.3100
   3937 C         -70.1960  -12.1280  -58.6240 C.2     243 VAL    0.0700
   3938 O         -70.7880  -12.0910  -59.7050 O.2     243 VAL    0.0900
   3939 CB        -68.1360  -13.5370  -58.3660 C.3     243 VAL   -0.0900
   3940 CG1       -68.8310  -14.5010  -59.3270 C.3     243 VAL    0.0900
   3941 CG2       -66.6410  -13.6070  -58.5560 C.3     243 VAL   -0.2700
   3942 HN        -67.4400  -11.5160  -56.9290 H       243 VAL    0.0900
   3943 HA        -68.3080  -11.7050  -59.5130 H       243 VAL    0.0900
   3944 HB        -68.3320  -13.8570  -57.3210 H       243 VAL    0.0900
   3945 HG11      -68.7890  -14.1040  -60.3630 H       243 VAL   -0.2700
   3946 HG12      -69.8960  -14.6220  -59.0360 H       243 VAL    0.0900
   3947 HG13      -68.3230  -15.4890  -59.3060 H       243 VAL    0.0900
   3948 HG21      -66.1310  -12.9500  -57.8210 H       243 VAL    0.0900
   3949 HG22      -66.3740  -13.2690  -59.5800 H       243 VAL    0.5100
   3950 HG23      -66.2890  -14.6500  -58.4030 H       243 VAL   -0.5100
   3951 N         -70.8510  -12.2230  -57.4660 N.am    244 ASN   -0.4700
   3952 CA        -72.2800  -12.4250  -57.4250 C.3     244 ASN    0.3100
   3953 C         -73.1230  -11.1850  -57.7820 C.2     244 ASN    0.0700
   3954 O         -74.2470  -11.3250  -58.2920 O.2     244 ASN    0.0900
   3955 CB        -72.7030  -12.9630  -56.0630 C.3     244 ASN   -0.1800
   3956 CG        -74.1600  -13.3840  -56.0340 C.2     244 ASN    0.0900
   3957 ND2       -75.0030  -12.5620  -55.4180 N.am    244 ASN    0.0900
   3958 OD1       -74.5220  -14.4320  -56.5510 O.2     244 ASN    0.5500
   3959 HN        -70.3890  -12.1600  -56.5850 H       244 ASN   -0.5500
   3960 HA        -72.5420  -13.1260  -58.2050 H       244 ASN   -0.6200
   3961 HB1       -72.5470  -12.1740  -55.2970 H       244 ASN    0.3200
   3962 HB2       -72.0760  -13.8450  -55.8110 H       244 ASN    0.3000
   3963 HD21      -75.9430  -12.8530  -55.2370 H       244 ASN    0.5100
   3964 HD22      -74.6980  -11.6520  -55.1360 H       244 ASN   -0.5100
   3965 N         -72.6180   -9.9730  -57.5380 N.am    245 VAL   -0.4700
   3966 CA        -73.3910   -8.7940  -57.9560 C.3     245 VAL    0.3100
   3967 C         -73.3170   -8.6270  -59.4450 C.2     245 VAL    0.0700
   3968 O         -74.1630   -7.9480  -60.0050 O.2     245 VAL    0.0900
   3969 CB        -72.9810   -7.4340  -57.3100 C.3     245 VAL   -0.0900
   3970 CG1       -73.3500   -7.4260  -55.8340 C.3     245 VAL    0.0900
   3971 CG2       -71.5000   -7.0940  -57.5700 C.3     245 VAL   -0.2700
   3972 HN        -71.7430   -9.8190  -57.0850 H       245 VAL    0.0900
   3973 HA        -74.4210   -8.9990  -57.7120 H       245 VAL    0.0900
   3974 HB        -73.5070   -6.6050  -57.8280 H       245 VAL    0.0900
   3975 HG11      -72.5870   -7.9800  -55.2460 H       245 VAL   -0.2700
   3976 HG12      -74.3360   -7.9170  -55.6870 H       245 VAL    0.0900
   3977 HG13      -73.3940   -6.3810  -55.4610 H       245 VAL    0.0900
   3978 HG21      -71.3100   -7.0230  -58.6620 H       245 VAL    0.0900
   3979 HG22      -70.8500   -7.8900  -57.1480 H       245 VAL    0.5100
   3980 HG23      -71.2490   -6.1180  -57.1020 H       245 VAL   -0.5100
   3981 N         -72.2880   -9.2050  -60.0660 N.am    246 PHE   -0.4700
   3982 CA        -72.1270   -9.1590  -61.5170 C.3     246 PHE    0.3100
   3983 C         -72.8790  -10.2700  -62.2310 C.2     246 PHE    0.0700
   3984 O         -73.3540  -10.0660  -63.3470 O.2     246 PHE    0.0900
   3985 CB        -70.6600   -9.2070  -61.9200 C.3     246 PHE   -0.1800
   3986 CG        -69.9510   -7.9160  -61.6740 C.ar    246 PHE    0.0900
   3987 CD1       -70.3680   -6.7500  -62.3270 C.ar    246 PHE    0.0900
   3988 CD2       -68.9030   -7.8340  -60.7820 C.ar    246 PHE    0.0000
   3989 CE1       -69.7500   -5.5280  -62.0860 C.ar    246 PHE   -0.1150
   3990 CE2       -68.2800   -6.6170  -60.5310 C.ar    246 PHE    0.1150
   3991 CZ        -68.7000   -5.4650  -61.1860 C.ar    246 PHE   -0.1150
   3992 HN        -71.5800   -9.6970  -59.5670 H       246 PHE    0.1150
   3993 HA        -72.5790   -8.2440  -61.8700 H       246 PHE   -0.1150
   3994 HB1       -70.5800   -9.4300  -63.0050 H       246 PHE    0.1150
   3995 HB2       -70.1390   -9.9910  -61.3290 H       246 PHE   -0.1150
   3996 HD1       -71.1860   -6.8000  -63.0320 H       246 PHE    0.1150
   3997 HD2       -68.5630   -8.7230  -60.2720 H       246 PHE   -0.1150
   3998 HE1       -70.0840   -4.6370  -62.5950 H       246 PHE    0.1150
   3999 HE2       -67.4650   -6.5660  -59.8230 H       246 PHE    0.5100
   4000 HZ        -68.2090   -4.5240  -60.9930 H       246 PHE   -0.5100
   4001 N         -72.9740  -11.4450  -61.6010 N.am    247 ASN   -0.4700
   4002 CA        -73.7490  -12.5400  -62.1630 C.3     247 ASN    0.3100
   4003 C         -74.3010  -13.3640  -61.0350 C.2     247 ASN    0.0700
   4004 O         -73.5580  -14.1060  -60.3800 O.2     247 ASN    0.0900
   4005 CB        -72.8560  -13.3750  -63.0790 C.3     247 ASN   -0.1800
   4006 CG        -73.6420  -14.3820  -63.9070 C.2     247 ASN    0.0900
   4007 ND2       -73.0210  -14.8950  -64.9760 N.am    247 ASN    0.0900
   4008 OD1       -74.7810  -14.7000  -63.5930 O.2     247 ASN    0.5500
   4009 HN        -72.5250  -11.6220  -60.7290 H       247 ASN   -0.5500
   4010 HA        -74.5770  -12.1220  -62.7160 H       247 ASN   -0.6200
   4011 HB1       -72.1200  -13.9280  -62.4580 H       247 ASN    0.3200
   4012 HB2       -72.3140  -12.6970  -63.7700 H       247 ASN    0.3000
   4013 HD21      -73.4900  -15.5620  -65.5560 H       247 ASN    0.5100
   4014 HD22      -72.0870  -14.6120  -65.1950 H       247 ASN   -0.5100
   4015 N         -75.5990  -13.2470  -60.7820 N.am    248 ARG   -0.4700
   4016 CA        -76.1740  -13.9730  -59.6670 C.3     248 ARG    0.3100
   4017 C         -76.1100  -15.4800  -59.8260 C.2     248 ARG    0.0700
   4018 O         -76.0580  -16.1740  -58.7990 O.2     248 ARG    0.0900
   4019 CB        -77.5880  -13.5000  -59.3070 C.3     248 ARG   -0.1800
   4020 CG        -77.5610  -12.0610  -58.7990 C.3     248 ARG    0.0900
   4021 CD        -78.7540  -11.6280  -57.9860 C.3     248 ARG    0.0900
   4022 NE        -78.7420  -10.1730  -57.7790 N.pl3   248 ARG   -0.1800
   4023 CZ        -77.9770   -9.5200  -56.8980 C.cat   248 ARG    0.0900
   4024 NH1       -77.1330  -10.1700  -56.0850 N.pl3   248 ARG    0.0900
   4025 NH2       -78.0670   -8.1920  -56.8120 N.pl3   248 ARG    0.2000
   4026 HN        -76.2130  -12.6780  -61.3240 H       248 ARG    0.0900
   4027 HA        -75.5180  -13.8370  -58.8200 H       248 ARG    0.0900
   4028 HB1       -78.0060  -14.1610  -58.5170 H       248 ARG   -0.7000
   4029 HB2       -78.2360  -13.5610  -60.2060 H       248 ARG    0.4400
   4030 HG1       -77.4860  -11.3890  -59.6800 H       248 ARG    0.6400
   4031 HG2       -76.6550  -11.9370  -58.1710 H       248 ARG   -0.8000
   4032 HD1       -78.7310  -12.1170  -56.9880 H       248 ARG    0.4600
   4033 HD2       -79.6930  -11.8910  -58.5180 H       248 ARG    0.4600
   4034 HE        -79.3560   -9.6250  -58.3450 H       248 ARG   -0.8000
   4035 HH11      -77.0640  -11.1660  -56.1290 H       248 ARG    0.4600
   4036 HH12      -76.5730   -9.6570  -55.4340 H       248 ARG    0.4600
   4037 HH21      -78.7010   -7.6950  -57.4030 H       248 ARG    0.5100
   4038 HH22      -77.4990   -7.6940  -56.1560 H       248 ARG   -0.5100
   4039 N         -76.0710  -15.9750  -61.0760 N.am    249 ASP   -0.4700
   4040 CA        -75.9930  -17.4200  -61.3410 C.3     249 ASP    0.3100
   4041 C         -74.6320  -18.0500  -61.0480 C.2     249 ASP    0.0700
   4042 O         -74.5580  -19.2750  -60.9080 O.2     249 ASP    0.0900
   4043 CB        -76.3900  -17.7540  -62.7870 C.3     249 ASP   -0.2800
   4044 CG        -77.8130  -17.3190  -63.1180 C.2     249 ASP    0.0900
   4045 OD1       -78.7120  -17.5360  -62.2660 O.co2   249 ASP    0.0900
   4046 OD2       -78.0210  -16.7370  -64.2170 O.co2   249 ASP    0.6200
   4047 HN        -76.0930  -15.3840  -61.8790 H       249 ASP   -0.7600
   4048 HA        -76.6570  -17.9180  -60.6510 H       249 ASP   -0.7600
   4049 HB1       -76.3110  -18.8510  -62.9400 H       249 ASP    0.5100
   4050 HB2       -75.6930  -17.2390  -63.4820 H       249 ASP   -0.5100
   4051 N         -73.5670  -17.2410  -60.9440 N.am    250 LEU   -0.4700
   4052 CA        -72.2410  -17.7600  -60.6710 C.3     250 LEU    0.3100
   4053 C         -72.0840  -18.3160  -59.2340 C.2     250 LEU    0.0700
   4054 O         -71.1850  -19.1530  -58.9770 O.2     250 LEU    0.0900
   4055 CB        -71.1850  -16.6710  -60.8820 C.3     250 LEU   -0.1800
   4056 CG        -70.6720  -16.5140  -62.3160 C.3     250 LEU    0.0900
   4057 CD1       -69.7530  -15.3240  -62.4730 C.3     250 LEU    0.0900
   4058 CD2       -69.9340  -17.7810  -62.7200 C.3     250 LEU   -0.0900
   4059 HN        -73.6390  -16.2520  -61.0500 H       250 LEU    0.0900
   4060 HA        -72.0620  -18.5910  -61.3370 H       250 LEU   -0.2700
   4061 HB1       -70.3170  -16.9030  -60.2300 H       250 LEU    0.0900
   4062 HB2       -71.6240  -15.7010  -60.5660 H       250 LEU    0.0900
   4063 HG        -71.5400  -16.3900  -62.9970 H       250 LEU    0.0900
   4064 HD11      -68.7900  -15.5130  -61.9530 H       250 LEU   -0.2700
   4065 HD12      -70.2240  -14.4210  -62.0290 H       250 LEU    0.0900
   4066 HD13      -69.5450  -15.1450  -63.5500 H       250 LEU    0.0900
   4067 HD21      -70.6520  -18.6190  -62.8420 H       250 LEU    0.0900
   4068 HD22      -69.1970  -18.0570  -61.9360 H       250 LEU    0.5100
   4069 HD23      -69.4090  -17.6210  -63.6860 H       250 LEU   -0.5100
   4070 N         -72.9170  -17.8190  -58.3070 N.am    251 VAL   -0.4700
   4071 CA        -72.8140  -18.1650  -56.8750 C.3     251 VAL    0.3100
   4072 C         -74.1880  -18.5580  -56.3130 C.2     251 VAL    0.0700
   4073 O         -74.9910  -17.7110  -55.9470 O.2     251 VAL    0.0900
   4074 CB        -72.1930  -17.0020  -56.0740 C.3     251 VAL   -0.0900
   4075 CG1       -72.1490  -17.3100  -54.5890 C.3     251 VAL    0.0900
   4076 CG2       -70.7690  -16.7010  -56.5750 C.3     251 VAL   -0.2700
   4077 HN        -73.6490  -17.1860  -58.5470 H       251 VAL    0.0900
   4078 HA        -72.1990  -19.0490  -56.7880 H       251 VAL    0.0900
   4079 HB        -72.7970  -16.0840  -56.2370 H       251 VAL    0.0900
   4080 HG11      -71.3990  -18.1060  -54.3860 H       251 VAL   -0.2700
   4081 HG12      -73.1440  -17.6670  -54.2470 H       251 VAL    0.0900
   4082 HG13      -71.8610  -16.4000  -54.0220 H       251 VAL    0.0900
   4083 HG21      -70.7670  -16.5950  -57.6810 H       251 VAL    0.0900
   4084 HG22      -70.0870  -17.5330  -56.2970 H       251 VAL    0.5100
   4085 HG23      -70.4050  -15.7520  -56.1270 H       251 VAL   -0.5100
   4086 N         -74.4850  -19.8550  -56.2640 N.am    252 PRO   -0.2900
   4087 CA        -75.7780  -20.2140  -55.6990 C.3     252 PRO    0.0000
   4088 C         -75.8520  -19.7940  -54.2460 C.2     252 PRO    0.0900
   4089 O         -74.8110  -19.6770  -53.5500 O.2     252 PRO    0.0900
   4090 CB        -75.8440  -21.7410  -55.8140 C.3     252 PRO    0.0200
   4091 CG        -74.7870  -22.1080  -56.7540 C.3     252 PRO    0.0900
   4092 CD        -73.7460  -21.0070  -56.7730 C.3     252 PRO   -0.1800
   4093 HA        -76.5650  -19.6960  -56.2220 H       252 PRO    0.0900
   4094 HB1       -76.8370  -22.0620  -56.1960 H       252 PRO    0.0900
   4095 HB2       -75.6690  -22.2160  -54.8250 H       252 PRO   -0.1800
   4096 HG1       -74.3180  -23.0640  -56.4380 H       252 PRO    0.0900
   4097 HG2       -75.2160  -22.2390  -57.7700 H       252 PRO    0.0900
   4098 HD1       -72.8900  -21.2380  -56.1060 H       252 PRO    0.5100
   4099 HD2       -73.3810  -20.8050  -57.8020 H       252 PRO   -0.5100
   4100 N         -77.0840  -19.5740  -53.7970 N.am    253 LYS   -0.4700
   4101 CA        -77.3620  -19.0500  -52.4670 C.3     253 LYS    0.3100
   4102 C         -76.7140  -19.8630  -51.3470 C.2     253 LYS    0.0700
   4103 O         -76.0930  -19.2940  -50.4340 O.2     253 LYS    0.0900
   4104 CB        -78.8800  -18.9520  -52.2660 C.3     253 LYS   -0.1800
   4105 CG        -79.3390  -18.3980  -50.9350 C.3     253 LYS    0.0900
   4106 CD        -80.8030  -18.7510  -50.7030 C.3     253 LYS    0.0900
   4107 CE        -81.2840  -18.3230  -49.3300 C.3     253 LYS   -0.1800
   4108 NZ        -81.5620  -16.8660  -49.3550 N.4     253 LYS    0.0900
   4109 HN        -77.8840  -19.7620  -54.3600 H       253 LYS    0.0900
   4110 HA        -76.9040  -18.0760  -52.3820 H       253 LYS   -0.1800
   4111 HB1       -79.3050  -19.9720  -52.3770 H       253 LYS    0.0900
   4112 HB2       -79.2900  -18.3020  -53.0670 H       253 LYS    0.0900
   4113 HG1       -79.2180  -17.2940  -50.9310 H       253 LYS    0.2100
   4114 HG2       -78.7200  -18.8300  -50.1200 H       253 LYS    0.0500
   4115 HD1       -80.9290  -19.8490  -50.8030 H       253 LYS    0.0500
   4116 HD2       -81.4230  -18.2460  -51.4750 H       253 LYS   -0.3000
   4117 HE1       -80.5020  -18.5190  -48.5660 H       253 LYS    0.3300
   4118 HE2       -82.2220  -18.8550  -49.0630 H       253 LYS    0.3300
   4119 HZ1       -82.2950  -16.6640  -50.0650 H       253 LYS    0.3300
   4120 HZ2       -80.6920  -16.3510  -49.6000 H       253 LYS    0.5100
   4121 HZ3       -81.8920  -16.5590  -48.4180 H       253 LYS   -0.5100
   4122 N         -76.8670  -21.1800  -51.3780 N.am    254 TRP   -0.4700
   4123 CA        -76.3250  -22.0070  -50.2850 C.3     254 TRP    0.3100
   4124 C         -74.7810  -21.9270  -50.2040 C.2     254 TRP    0.0700
   4125 O         -74.1800  -22.0330  -49.1420 O.2     254 TRP    0.0900
   4126 CB        -76.8060  -23.4490  -50.4170 C.3     254 TRP   -0.1800
   4127 CG        -76.1470  -24.2010  -51.5640 C.ar    254 TRP    0.0900
   4128 CD1       -76.5870  -24.2870  -52.8620 C.ar    254 TRP    0.0900
   4129 CD2       -74.9220  -24.9500  -51.5090 C.ar    254 TRP   -0.0300
   4130 CE2       -74.6950  -25.4800  -52.8060 C.ar    254 TRP   -0.1500
   4131 CE3       -73.9930  -25.2260  -50.4940 C.ar    254 TRP    0.2200
   4132 NE1       -75.7220  -25.0570  -53.6080 N.ar    254 TRP   -0.5100
   4133 CZ2       -73.5850  -26.2750  -53.1080 C.ar    254 TRP    0.3700
   4134 CZ3       -72.8840  -26.0350  -50.8060 C.ar    254 TRP    0.2400
   4135 CH2       -72.6920  -26.5300  -52.0930 C.ar    254 TRP    0.1100
   4136 HN        -77.3390  -21.6550  -52.1160 H       254 TRP   -0.2500
   4137 HA        -76.6580  -21.5840  -49.3480 H       254 TRP    0.1700
   4138 HB1       -77.9030  -23.4470  -50.5850 H       254 TRP   -0.2000
   4139 HB2       -76.5820  -23.9890  -49.4720 H       254 TRP    0.1400
   4140 HD1       -77.4820  -23.8170  -53.2430 H       254 TRP   -0.2700
   4141 HE1       -75.8250  -25.2670  -54.5550 H       254 TRP    0.1600
   4142 HE3       -74.1090  -24.8370  -49.4940 H       254 TRP   -0.1400
   4143 HZ2       -73.4190  -26.6830  -54.0940 H       254 TRP    0.1400
   4144 HZ3       -72.1700  -26.2750  -50.0330 H       254 TRP    0.5100
   4145 HH2       -71.8180  -27.1300  -52.2990 H       254 TRP   -0.5100
   4146 N         -74.1520  -21.6780  -51.3340 N.am    255 LEU   -0.4700
   4147 CA        -72.7100  -21.5490  -51.3810 C.3     255 LEU    0.3100
   4148 C         -72.2490  -20.1960  -50.8200 C.2     255 LEU    0.0700
   4149 O         -71.2290  -20.1080  -50.1090 O.2     255 LEU    0.0900
   4150 CB        -72.2380  -21.7200  -52.8040 C.3     255 LEU   -0.1800
   4151 CG        -70.7240  -21.7020  -52.9280 C.3     255 LEU    0.0900
   4152 CD1       -70.1370  -22.7750  -52.0160 C.3     255 LEU    0.0900
   4153 CD2       -70.3200  -21.9040  -54.3930 C.3     255 LEU   -0.0900
   4154 HN        -74.6360  -21.5680  -52.2000 H       255 LEU    0.0900
   4155 HA        -72.2800  -22.3070  -50.7440 H       255 LEU   -0.2700
   4156 HB1       -72.6570  -20.8970  -53.4220 H       255 LEU    0.0900
   4157 HB2       -72.6170  -22.6890  -53.1930 H       255 LEU    0.0900
   4158 HG        -70.3360  -20.7040  -52.6300 H       255 LEU    0.0900
   4159 HD11      -70.6480  -23.7450  -52.1900 H       255 LEU   -0.2700
   4160 HD12      -70.2740  -22.4850  -50.9530 H       255 LEU    0.0900
   4161 HD13      -69.0540  -22.9020  -52.2330 H       255 LEU    0.0900
   4162 HD21      -70.7440  -21.0920  -55.0210 H       255 LEU    0.0900
   4163 HD22      -70.7100  -22.8770  -54.7610 H       255 LEU    0.5100
   4164 HD23      -69.2130  -21.8840  -54.4860 H       255 LEU   -0.5100
   4165 N         -72.9880  -19.1590  -51.2070 N.am    256 PHE   -0.4700
   4166 CA        -72.8250  -17.7960  -50.6830 C.3     256 PHE    0.3100
   4167 C         -72.9240  -17.8400  -49.1500 C.2     256 PHE    0.0700
   4168 O         -72.0760  -17.2830  -48.4010 O.2     256 PHE    0.0900
   4169 CB        -73.8840  -16.8670  -51.3210 C.3     256 PHE   -0.1800
   4170 CG        -73.8450  -15.4270  -50.8380 C.ar    256 PHE    0.0900
   4171 CD1       -74.5410  -15.0160  -49.6780 C.ar    256 PHE    0.0900
   4172 CD2       -73.1600  -14.4680  -51.5530 C.ar    256 PHE    0.0000
   4173 CE1       -74.5040  -13.6820  -49.2360 C.ar    256 PHE   -0.1150
   4174 CE2       -73.1200  -13.1350  -51.1160 C.ar    256 PHE    0.1150
   4175 CZ        -73.7950  -12.7440  -49.9640 C.ar    256 PHE   -0.1150
   4176 HN        -73.7070  -19.2660  -51.8880 H       256 PHE    0.1150
   4177 HA        -71.8280  -17.4580  -50.9240 H       256 PHE   -0.1150
   4178 HB1       -74.8960  -17.2590  -51.0870 H       256 PHE    0.1150
   4179 HB2       -73.7290  -16.8440  -52.4210 H       256 PHE   -0.1150
   4180 HD1       -75.1130  -15.7420  -49.1200 H       256 PHE    0.1150
   4181 HD2       -72.6490  -14.7460  -52.4630 H       256 PHE   -0.1150
   4182 HE1       -75.0240  -13.3920  -48.3350 H       256 PHE    0.1150
   4183 HE2       -72.5580  -12.4050  -51.6810 H       256 PHE    0.5100
   4184 HZ        -73.7650  -11.7130  -49.6400 H       256 PHE   -0.5100
   4185 N         -73.9510  -18.5300  -48.6840 N.am    257 VAL   -0.4700
   4186 CA        -74.1540  -18.7210  -47.2600 C.3     257 VAL    0.3100
   4187 C         -72.9900  -19.4590  -46.6270 C.2     257 VAL    0.0700
   4188 O         -72.5370  -19.0850  -45.5630 O.2     257 VAL    0.0900
   4189 CB        -75.4890  -19.4350  -46.9660 C.3     257 VAL   -0.0900
   4190 CG1       -75.5860  -19.8870  -45.5010 C.3     257 VAL    0.0900
   4191 CG2       -76.6610  -18.5300  -47.2940 C.3     257 VAL   -0.2700
   4192 HN        -74.6280  -18.9490  -49.2840 H       257 VAL    0.0900
   4193 HA        -74.1430  -17.7490  -46.7920 H       257 VAL    0.0900
   4194 HB        -75.5760  -20.3250  -47.6250 H       257 VAL    0.0900
   4195 HG11      -75.3330  -19.0440  -44.8230 H       257 VAL   -0.2700
   4196 HG12      -74.8730  -20.7190  -45.3130 H       257 VAL    0.0900
   4197 HG13      -76.6210  -20.2240  -45.2770 H       257 VAL    0.0900
   4198 HG21      -76.6370  -18.2510  -48.3690 H       257 VAL    0.0900
   4199 HG22      -76.6030  -17.6030  -46.6850 H       257 VAL    0.5100
   4200 HG23      -77.6150  -19.0570  -47.0840 H       257 VAL   -0.5100
   4201 N         -72.4740  -20.4960  -47.2810 N.am    258 ALA   -0.4700
   4202 CA        -71.3830  -21.2480  -46.7030 C.3     258 ALA    0.3100
   4203 C         -70.1610  -20.3600  -46.5530 C.2     258 ALA    0.0700
   4204 O         -69.4670  -20.4190  -45.5420 O.2     258 ALA    0.0900
   4205 CB        -71.0530  -22.4750  -47.5660 C.3     258 ALA   -0.2700
   4206 HN        -72.8070  -20.7960  -48.1720 H       258 ALA    0.0900
   4207 HA        -71.6770  -21.5550  -45.7110 H       258 ALA    0.0900
   4208 HB1       -70.7600  -22.1550  -48.5890 H       258 ALA    0.0900
   4209 HB2       -71.9440  -23.1340  -47.6430 H       258 ALA    0.5100
   4210 HB3       -70.2090  -23.0390  -47.1150 H       258 ALA   -0.5100
   4211 N         -69.9040  -19.5200  -47.5640 N.am    259 PHE   -0.4700
   4212 CA        -68.7540  -18.6080  -47.5130 C.3     259 PHE    0.3100
   4213 C         -68.8720  -17.5920  -46.3870 C.2     259 PHE    0.0700
   4214 O         -67.8580  -17.2300  -45.7440 O.2     259 PHE    0.0900
   4215 CB        -68.5910  -17.8520  -48.8400 C.3     259 PHE   -0.1800
   4216 CG        -67.9350  -18.6360  -49.9110 C.ar    259 PHE    0.0900
   4217 CD1       -66.6550  -19.0960  -49.7630 C.ar    259 PHE    0.0900
   4218 CD2       -68.5950  -18.8980  -51.1220 C.ar    259 PHE    0.0000
   4219 CE1       -66.0520  -19.8390  -50.7760 C.ar    259 PHE   -0.1150
   4220 CE2       -67.9750  -19.6150  -52.1250 C.ar    259 PHE    0.1150
   4221 CZ        -66.7070  -20.0830  -51.9510 C.ar    259 PHE   -0.1150
   4222 HN        -70.4710  -19.4750  -48.3840 H       259 PHE    0.1150
   4223 HA        -67.8730  -19.1960  -47.3060 H       259 PHE   -0.1150
   4224 HB1       -67.9670  -16.9490  -48.6690 H       259 PHE    0.1150
   4225 HB2       -69.5930  -17.5590  -49.2170 H       259 PHE   -0.1150
   4226 HD1       -66.1100  -18.8820  -48.8560 H       259 PHE    0.1150
   4227 HD2       -69.6010  -18.5350  -51.2710 H       259 PHE   -0.1150
   4228 HE1       -65.0550  -20.2290  -50.6300 H       259 PHE    0.1150
   4229 HE2       -68.4970  -19.8050  -53.0520 H       259 PHE    0.5100
   4230 HZ        -66.2240  -20.6430  -52.7380 H       259 PHE   -0.5100
   4231 N         -70.0890  -17.0870  -46.1970 N.am    260 ASN   -0.4700
   4232 CA        -70.4000  -16.1370  -45.1010 C.3     260 ASN    0.3100
   4233 C         -70.1570  -16.8120  -43.7120 C.2     260 ASN    0.0700
   4234 O         -69.6230  -16.1770  -42.7940 O.2     260 ASN    0.0900
   4235 CB        -71.8200  -15.6240  -45.2020 C.3     260 ASN   -0.1800
   4236 CG        -72.0190  -14.2490  -44.5730 C.2     260 ASN    0.0900
   4237 ND2       -72.9380  -13.5460  -44.9820 N.am    260 ASN    0.0900
   4238 OD1       -71.1910  -13.8520  -43.6450 O.2     260 ASN    0.5500
   4239 HN        -70.8540  -17.3280  -46.7890 H       260 ASN   -0.5500
   4240 HA        -69.7030  -15.3160  -45.1690 H       260 ASN   -0.6200
   4241 HB1       -72.4950  -16.3420  -44.6900 H       260 ASN    0.3200
   4242 HB2       -72.1010  -15.5600  -46.2750 H       260 ASN    0.3000
   4243 HD21      -73.0880  -12.6400  -44.5850 H       260 ASN    0.5100
   4244 HD22      -73.5360  -13.8780  -45.7110 H       260 ASN   -0.5100
   4245 N         -70.4560  -18.1110  -43.5980 N.am    261 TRP   -0.4700
   4246 CA        -70.2370  -18.8350  -42.3370 C.3     261 TRP    0.3100
   4247 C         -68.7870  -19.1330  -42.0660 C.2     261 TRP    0.0700
   4248 O         -68.3690  -19.1240  -40.9180 O.2     261 TRP    0.0900
   4249 CB        -71.1570  -20.0800  -42.2150 C.3     261 TRP   -0.1800
   4250 CG        -72.5760  -19.6480  -41.7910 C.ar    261 TRP    0.0900
   4251 CD1       -73.5740  -19.1800  -42.6170 C.ar    261 TRP    0.0900
   4252 CD2       -73.1230  -19.5830  -40.4450 C.ar    261 TRP   -0.0300
   4253 CE2       -74.4410  -19.0800  -40.5590 C.ar    261 TRP   -0.1500
   4254 CE3       -72.6200  -19.9070  -39.1620 C.ar    261 TRP    0.2200
   4255 NE1       -74.6940  -18.8740  -41.8890 N.ar    261 TRP   -0.5100
   4256 CZ2       -75.2710  -18.8860  -39.4490 C.ar    261 TRP    0.3700
   4257 CZ3       -73.4240  -19.6960  -38.0700 C.ar    261 TRP    0.2400
   4258 CH2       -74.7440  -19.1990  -38.2130 C.ar    261 TRP    0.1100
   4259 HN        -70.8370  -18.6390  -44.3520 H       261 TRP   -0.2500
   4260 HA        -70.4350  -18.1500  -41.5270 H       261 TRP    0.1700
   4261 HB1       -70.7450  -20.7760  -41.4540 H       261 TRP   -0.2000
   4262 HB2       -71.2120  -20.6010  -43.1940 H       261 TRP    0.1400
   4263 HD1       -73.4860  -19.0700  -43.6870 H       261 TRP   -0.2700
   4264 HE1       -75.5390  -18.5580  -42.2600 H       261 TRP    0.1600
   4265 HE3       -71.6280  -20.3110  -39.0270 H       261 TRP   -0.1400
   4266 HZ2       -76.2800  -18.5100  -39.5360 H       261 TRP    0.1400
   4267 HZ3       -73.0440  -19.9140  -37.0830 H       261 TRP    0.5100
   4268 HH2       -75.3510  -19.0600  -37.3310 H       261 TRP   -0.5100
   4269 N         -67.9840  -19.3670  -43.1080 N.am    262 LEU   -0.4700
   4270 CA        -66.5650  -19.3680  -42.9130 C.3     262 LEU    0.3100
   4271 C         -66.0820  -18.0400  -42.2910 C.2     262 LEU    0.0700
   4272 O         -65.2010  -18.0610  -41.4290 O.2     262 LEU    0.0900
   4273 CB        -65.8380  -19.6560  -44.1910 C.3     262 LEU   -0.1800
   4274 CG        -64.3270  -19.5850  -44.1820 C.3     262 LEU    0.0900
   4275 CD1       -63.6390  -20.6200  -43.3010 C.3     262 LEU    0.0900
   4276 CD2       -63.8880  -19.7130  -45.6260 C.3     262 LEU   -0.0900
   4277 HN        -68.3190  -19.5450  -44.0300 H       262 LEU    0.0900
   4278 HA        -66.3330  -20.1220  -42.1760 H       262 LEU   -0.2700
   4279 HB1       -66.1990  -18.9280  -44.9470 H       262 LEU    0.0900
   4280 HB2       -66.1210  -20.6790  -44.5100 H       262 LEU    0.0900
   4281 HG        -64.0290  -18.5770  -43.8280 H       262 LEU    0.0900
   4282 HD11      -63.9010  -21.6450  -43.6400 H       262 LEU   -0.2700
   4283 HD12      -63.9690  -20.4990  -42.2480 H       262 LEU    0.0900
   4284 HD13      -62.5370  -20.4970  -43.3640 H       262 LEU    0.0900
   4285 HD21      -64.3170  -18.8850  -46.2300 H       262 LEU    0.0900
   4286 HD22      -64.2440  -20.6790  -46.0460 H       262 LEU    0.5100
   4287 HD23      -62.7800  -19.6620  -45.6900 H       262 LEU   -0.5100
   4288 N         -66.6220  -16.8950  -42.7070 N.am    263 GLY   -0.4700
   4289 CA        -66.2980  -15.6200  -41.9990 C.3     263 GLY    0.3100
   4290 C         -66.7230  -15.5660  -40.5210 C.2     263 GLY   -0.0200
   4291 O         -65.9300  -15.2340  -39.6310 O.2     263 GLY    0.0900
   4292 HN        -67.2460  -16.8370  -43.4820 H       263 GLY    0.0900
   4293 HA1       -66.7980  -14.8230  -42.5290 H       263 GLY    0.5100
   4294 HA2       -65.2270  -15.4880  -42.0510 H       263 GLY   -0.5100
   4295 N         -67.9660  -15.9290  -40.2510 N.am    264 TYR   -0.4700
   4296 CA        -68.4430  -16.0010  -38.8640 C.3     264 TYR    0.3100
   4297 C         -67.5690  -16.9350  -37.9790 C.2     264 TYR    0.0700
   4298 O         -67.2500  -16.5810  -36.8290 O.2     264 TYR    0.0900
   4299 CB        -69.8820  -16.4510  -38.8170 C.3     264 TYR   -0.1800
   4300 CG        -70.9490  -15.5200  -39.4090 C.ar    264 TYR    0.0900
   4301 CD1       -70.7830  -14.1540  -39.5210 C.ar    264 TYR    0.0900
   4302 CD2       -72.1430  -16.0810  -39.8780 C.ar    264 TYR    0.0000
   4303 CE1       -71.7800  -13.3530  -40.1070 C.ar    264 TYR   -0.1150
   4304 CE2       -73.1410  -15.3120  -40.4170 C.ar    264 TYR    0.1150
   4305 CZ        -72.9610  -13.9520  -40.5490 C.ar    264 TYR   -0.1150
   4306 OH        -74.0250  -13.2490  -41.0490 O.3     264 TYR    0.1150
   4307 HN        -68.6230  -16.1650  -40.9620 H       264 TYR    0.1100
   4308 HA        -68.3440  -15.0200  -38.4240 H       264 TYR   -0.5400
   4309 HB1       -70.1640  -16.6020  -37.7530 H       264 TYR    0.4300
   4310 HB2       -69.9650  -17.4080  -39.3750 H       264 TYR   -0.1150
   4311 HD1       -69.8770  -13.6940  -39.1530 H       264 TYR    0.1150
   4312 HD2       -72.2800  -17.1490  -39.8130 H       264 TYR   -0.1150
   4313 HE1       -71.6340  -12.2880  -40.2150 H       264 TYR    0.1150
   4314 HE2       -74.0650  -15.7720  -40.7370 H       264 TYR    0.5100
   4315 HH        -73.7990  -12.3160  -41.0310 H       264 TYR   -0.5100
   4316 N         -67.0800  -18.0410  -38.5580 N.am    265 ALA   -0.4700
   4317 CA        -66.1920  -18.9600  -37.8690 C.3     265 ALA    0.3100
   4318 C         -64.8950  -18.3190  -37.3710 C.2     265 ALA    0.0700
   4319 O         -64.2470  -18.7900  -36.4170 O.2     265 ALA    0.0900
   4320 CB        -65.8480  -20.1230  -38.7690 C.3     265 ALA   -0.2700
   4321 HN        -67.3090  -18.2840  -39.4960 H       265 ALA    0.0900
   4322 HA        -66.6930  -19.3090  -36.9790 H       265 ALA    0.0900
   4323 HB1       -65.3420  -19.7590  -39.6890 H       265 ALA    0.0900
   4324 HB2       -66.7740  -20.6620  -39.0640 H       265 ALA    0.5100
   4325 HB3       -65.1630  -20.8200  -38.2410 H       265 ALA   -0.5100
   4326 N         -64.4640  -17.2530  -38.0460 N.am    266 ASN   -0.4700
   4327 CA        -63.3270  -16.4880  -37.5320 C.3     266 ASN    0.3100
   4328 C         -63.4450  -16.0290  -36.0590 C.2     266 ASN    0.0700
   4329 O         -62.4480  -15.9310  -35.3120 O.2     266 ASN    0.0900
   4330 CB        -63.1000  -15.2720  -38.4050 C.3     266 ASN   -0.1800
   4331 CG        -61.9100  -14.4870  -37.9530 C.2     266 ASN    0.0900
   4332 ND2       -62.0390  -13.3780  -37.3630 N.am    266 ASN    0.0900
   4333 OD1       -60.7770  -15.0680  -38.1070 O.2     266 ASN    0.5500
   4334 HN        -64.8770  -16.9410  -38.8980 H       266 ASN   -0.5500
   4335 HA        -62.4570  -17.1270  -37.5370 H       266 ASN   -0.6200
   4336 HB1       -63.9980  -14.6190  -38.3660 H       266 ASN    0.3200
   4337 HB2       -62.9350  -15.6000  -39.4550 H       266 ASN    0.3000
   4338 HD21      -61.2290  -12.8710  -37.0700 H       266 ASN    0.5100
   4339 HD22      -62.9510  -13.0070  -37.1900 H       266 ASN   -0.5100
   4340 N         -64.6540  -15.7340  -35.6520 N.am    267 SER   -0.4700
   4341 CA        -64.9170  -15.2590  -34.3150 C.3     267 SER    0.3100
   4342 C         -64.7110  -16.3810  -33.2600 C.2     267 SER    0.0700
   4343 O         -64.5640  -16.0770  -32.1120 O.2     267 SER    0.0900
   4344 CB        -66.3570  -14.7550  -34.2340 C.3     267 SER    0.0500
   4345 OG        -66.5690  -13.5510  -34.9440 O.3     267 SER    0.0900
   4346 HN        -65.4490  -15.8250  -36.2470 H       267 SER    0.0900
   4347 HA        -64.2220  -14.4630  -34.0930 H       267 SER   -0.6600
   4348 HB1       -66.6180  -14.5770  -33.1690 H       267 SER    0.4300
   4349 HB2       -67.0330  -15.5270  -34.6580 H       267 SER    0.5100
   4350 HG1       -65.8760  -12.9500  -34.6580 H       267 SER   -0.5100
   4351 N         -64.8210  -17.6580  -33.6410 N.am    268 ALA   -0.4700
   4352 CA        -64.4160  -18.7890  -32.7640 C.3     268 ALA    0.3100
   4353 C         -62.9270  -18.9520  -32.6570 C.2     268 ALA    0.0700
   4354 O         -62.4480  -19.5190  -31.6820 O.2     268 ALA    0.0900
   4355 CB        -64.9400  -20.1010  -33.3010 C.3     268 ALA   -0.2700
   4356 HN        -65.1830  -17.9100  -34.5360 H       268 ALA    0.0900
   4357 HA        -64.8110  -18.6040  -31.7770 H       268 ALA    0.0900
   4358 HB1       -64.5390  -20.2840  -34.3210 H       268 ALA    0.0900
   4359 HB2       -66.0500  -20.0700  -33.3590 H       268 ALA    0.5100
   4360 HB3       -64.6230  -20.9350  -32.6400 H       268 ALA   -0.5100
   4361 N         -62.2110  -18.5450  -33.7100 N.am    269 MET   -0.4700
   4362 CA        -60.7890  -18.8850  -33.8930 C.3     269 MET    0.3100
   4363 C         -59.8450  -18.1390  -32.9800 C.2     269 MET    0.0700
   4364 O         -58.9260  -18.7450  -32.4390 O.2     269 MET    0.0900
   4365 CB        -60.3210  -18.6670  -35.3510 C.3     269 MET   -0.1800
   4366 CG        -60.9210  -19.6370  -36.3600 C.3     269 MET    0.0900
   4367 SD        -60.4410  -21.3840  -36.1240 S.3     269 MET    0.0900
   4368 CE        -58.7500  -21.3770  -36.7280 C.3     269 MET   -0.1400
   4369 HN        -62.6150  -17.9850  -34.4290 H       269 MET    0.0900
   4370 HA        -60.6610  -19.9210  -33.6170 H       269 MET    0.0900
   4371 HB1       -59.2160  -18.7700  -35.3810 H       269 MET   -0.0900
   4372 HB2       -60.5950  -17.6340  -35.6530 H       269 MET   -0.2200
   4373 HG1       -60.6050  -19.3140  -37.3740 H       269 MET    0.0900
   4374 HG2       -62.0260  -19.5570  -36.2950 H       269 MET    0.0900
   4375 HE1       -58.1150  -20.6780  -36.1430 H       269 MET    0.0900
   4376 HE2       -58.7240  -21.0560  -37.7910 H       269 MET    0.5100
   4377 HE3       -58.3090  -22.3920  -36.6440 H       269 MET   -0.5100
   4378 N         -60.0240  -16.8310  -32.8090 N.am    270 ASN   -0.4700
   4379 CA        -59.0450  -16.0860  -32.0400 C.3     270 ASN    0.3100
   4380 C         -58.7260  -16.5690  -30.6400 C.2     270 ASN    0.0700
   4381 O         -57.5520  -16.6450  -30.3130 O.2     270 ASN    0.0900
   4382 CB        -59.3770  -14.6080  -31.9870 C.3     270 ASN   -0.1800
   4383 CG        -59.1910  -13.9350  -33.3390 C.2     270 ASN    0.0900
   4384 ND2       -59.4370  -12.6190  -33.3620 N.am    270 ASN    0.0900
   4385 OD1       -58.8150  -14.5650  -34.3430 O.2     270 ASN    0.5500
   4386 HN        -60.7990  -16.3280  -33.1830 H       270 ASN   -0.5500
   4387 HA        -58.0810  -16.2320  -32.5040 H       270 ASN   -0.6200
   4388 HB1       -58.7140  -14.1110  -31.2470 H       270 ASN    0.3200
   4389 HB2       -60.4350  -14.4830  -31.6710 H       270 ASN    0.3000
   4390 HD21      -59.8620  -12.1760  -32.5730 H       270 ASN    0.5100
   4391 HD22      -59.1950  -12.0790  -34.1680 H       270 ASN   -0.5100
   4392 N         -59.7530  -16.8920  -29.8200 N.am    271 PRO   -0.2900
   4393 CA        -59.4880  -17.3590  -28.4770 C.3     271 PRO    0.0000
   4394 C         -58.6780  -18.6220  -28.4800 C.2     271 PRO    0.0900
   4395 O         -57.7860  -18.8000  -27.6150 O.2     271 PRO    0.0900
   4396 CB        -60.8920  -17.6250  -27.8930 C.3     271 PRO    0.0200
   4397 CG        -61.8110  -16.8370  -28.7370 C.3     271 PRO    0.0900
   4398 CD        -61.2020  -16.8650  -30.1010 C.3     271 PRO   -0.1800
   4399 HA        -58.9080  -16.6290  -27.9360 H       271 PRO    0.0900
   4400 HB1       -60.9470  -17.2920  -26.8340 H       271 PRO    0.0900
   4401 HB2       -61.1420  -18.7050  -27.9430 H       271 PRO   -0.1800
   4402 HG1       -62.8220  -17.2930  -28.7470 H       271 PRO    0.0900
   4403 HG2       -61.8900  -15.7950  -28.3630 H       271 PRO    0.0900
   4404 HD1       -61.4980  -17.7760  -30.6630 H       271 PRO    0.5100
   4405 HD2       -61.4620  -15.9580  -30.6850 H       271 PRO   -0.5100
   4406 N         -58.9600  -19.4800  -29.4600 N.am    272 ILE   -0.4700
   4407 CA        -58.2310  -20.7590  -29.6110 C.3     272 ILE    0.3100
   4408 C         -56.7800  -20.5110  -29.9830 C.2     272 ILE    0.0700
   4409 O         -55.8790  -21.0930  -29.3540 O.2     272 ILE    0.0900
   4410 CB        -58.9040  -21.7160  -30.6200 C.3     272 ILE   -0.0900
   4411 CG1       -60.3810  -21.9220  -30.2830 C.3     272 ILE    0.0900
   4412 CG2       -58.2120  -23.0660  -30.6210 C.3     272 ILE   -0.2700
   4413 CD        -61.0950  -22.9740  -31.1140 C.3     272 ILE    0.0900
   4414 HN        -59.6740  -19.3000  -30.1320 H       272 ILE    0.0900
   4415 HA        -58.1880  -21.2250  -28.6370 H       272 ILE    0.0900
   4416 HB        -58.8510  -21.2730  -31.6380 H       272 ILE   -0.1800
   4417 HG11      -60.9060  -20.9550  -30.4260 H       272 ILE    0.0900
   4418 HG12      -60.4530  -22.2180  -29.2160 H       272 ILE    0.0900
   4419 HG21      -58.4180  -23.6020  -29.6710 H       272 ILE   -0.2700
   4420 HG22      -57.1140  -22.9280  -30.7200 H       272 ILE    0.0900
   4421 HG23      -58.5880  -23.6820  -31.4650 H       272 ILE    0.0900
   4422 HD1       -60.7270  -23.9870  -30.8460 H       272 ILE    0.0900
   4423 HD2       -60.8990  -22.8000  -32.1940 H       272 ILE    0.5100
   4424 HD3       -62.1890  -22.9320  -30.9200 H       272 ILE   -0.5100
   4425 N         -56.5400  -19.6030  -30.9470 N.am    273 ILE   -0.4700
   4426 CA        -55.1750  -19.1460  -31.2880 C.3     273 ILE    0.3100
   4427 C         -54.4650  -18.5510  -30.0520 C.2     273 ILE    0.0700
   4428 O         -53.3030  -18.8830  -29.7710 O.2     273 ILE    0.0900
   4429 CB        -55.1830  -18.1260  -32.4680 C.3     273 ILE   -0.0900
   4430 CG1       -55.5360  -18.8600  -33.7830 C.3     273 ILE    0.0900
   4431 CG2       -53.8240  -17.4320  -32.6410 C.3     273 ILE   -0.2700
   4432 CD        -56.1520  -17.9690  -34.8540 C.3     273 ILE    0.0900
   4433 HN        -57.2770  -19.1940  -31.4790 H       273 ILE    0.0900
   4434 HA        -54.5940  -20.0160  -31.5550 H       273 ILE    0.0900
   4435 HB        -55.9590  -17.3560  -32.2740 H       273 ILE   -0.1800
   4436 HG11      -56.2560  -19.6720  -33.5480 H       273 ILE    0.0900
   4437 HG12      -54.6070  -19.3090  -34.1930 H       273 ILE    0.0900
   4438 HG21      -53.0090  -18.1870  -32.6680 H       273 ILE   -0.2700
   4439 HG22      -53.6400  -16.7420  -31.7890 H       273 ILE    0.0900
   4440 HG23      -53.8090  -16.8610  -33.5930 H       273 ILE    0.0900
   4441 HD1       -55.4470  -17.1550  -35.1240 H       273 ILE    0.0900
   4442 HD2       -57.0910  -17.5130  -34.4730 H       273 ILE    0.5100
   4443 HD3       -56.3690  -18.5680  -35.7640 H       273 ILE   -0.5100
   4444 N         -55.1710  -17.6970  -29.2980 N.am    274 LEU   -0.4700
   4445 CA        -54.5800  -17.0690  -28.1170 C.3     274 LEU    0.3100
   4446 C         -54.1960  -18.0930  -27.0350 C.2     274 LEU    0.0700
   4447 O         -53.1940  -17.9260  -26.3630 O.2     274 LEU    0.0900
   4448 CB        -55.4740  -15.9510  -27.5750 C.3     274 LEU   -0.1800
   4449 CG        -55.6250  -14.7590  -28.5310 C.3     274 LEU    0.0900
   4450 CD1       -56.7800  -13.8780  -28.1180 C.3     274 LEU    0.0900
   4451 CD2       -54.3440  -13.9260  -28.6640 C.3     274 LEU   -0.0900
   4452 HN        -56.1150  -17.4550  -29.5040 H       274 LEU    0.0900
   4453 HA        -53.6170  -16.6700  -28.4020 H       274 LEU   -0.2700
   4454 HB1       -55.0420  -15.5850  -26.6200 H       274 LEU    0.0900
   4455 HB2       -56.4830  -16.3720  -27.3750 H       274 LEU    0.0900
   4456 HG        -55.8010  -15.1350  -29.5610 H       274 LEU    0.0900
   4457 HD11      -56.6140  -13.4860  -27.0910 H       274 LEU   -0.2700
   4458 HD12      -57.7230  -14.4640  -28.1240 H       274 LEU    0.0900
   4459 HD13      -56.8690  -13.0190  -28.8160 H       274 LEU    0.0900
   4460 HD21      -53.5170  -14.5570  -29.0530 H       274 LEU    0.0900
   4461 HD22      -54.0490  -13.5260  -27.6700 H       274 LEU    0.5100
   4462 HD23      -54.5110  -13.0860  -29.3710 H       274 LEU   -0.5100
   4463 N         -54.9440  -19.1880  -26.9370 N.am    275 CYS   -0.4700
   4464 CA        -54.6150  -20.3240  -26.0660 C.3     275 CYS    0.3100
   4465 C         -53.1800  -20.8200  -26.1750 C.2     275 CYS    0.0700
   4466 O         -52.6580  -21.3840  -25.2100 O.2     275 CYS    0.0900
   4467 CB        -55.4810  -21.5340  -26.3990 C.3     275 CYS   -0.1100
   4468 SG        -57.0440  -21.5800  -25.5550 S.3     275 CYS    0.0900
   4469 HN        -55.7830  -19.2880  -27.4640 H       275 CYS    0.0900
   4470 HA        -54.7770  -20.0170  -25.0440 H       275 CYS   -0.2300
   4471 HB1       -54.9060  -22.4480  -26.1400 H       275 CYS    0.1600
   4472 HB2       -55.6630  -21.5350  -27.4940 H       275 CYS    0.5100
   4473 HG1       -57.5670  -20.5640  -26.2270 H       275 CYS   -0.5100
   4474 N         -52.5720  -20.6800  -27.3560 N.am    276 ARG   -0.4700
   4475 CA        -51.2070  -21.1450  -27.5760 C.3     276 ARG    0.3100
   4476 C         -50.1240  -20.0930  -27.3750 C.2     276 ARG    0.0700
   4477 O         -48.9600  -20.4420  -27.4550 O.2     276 ARG    0.0900
   4478 CB        -51.0450  -21.7680  -28.9640 C.3     276 ARG   -0.1800
   4479 CG        -52.0540  -22.8720  -29.3220 C.3     276 ARG    0.0900
   4480 CD        -51.7490  -24.2150  -28.6890 C.3     276 ARG    0.0900
   4481 NE        -52.8490  -25.1700  -28.9420 N.pl3   276 ARG   -0.1800
   4482 CZ        -52.7870  -26.2600  -29.7210 C.cat   276 ARG    0.0900
   4483 NH1       -51.6770  -26.5840  -30.3700 N.pl3   276 ARG    0.0900
   4484 NH2       -53.8510  -27.0580  -29.8560 N.pl3   276 ARG    0.2000
   4485 HN        -53.0220  -20.2530  -28.1360 H       276 ARG    0.0900
   4486 HA        -50.9790  -21.8750  -26.8130 H       276 ARG    0.0900
   4487 HB1       -50.0250  -22.2020  -29.0300 H       276 ARG   -0.7000
   4488 HB2       -51.1410  -20.9580  -29.7170 H       276 ARG    0.4400
   4489 HG1       -52.0630  -22.9960  -30.4250 H       276 ARG    0.6400
   4490 HG2       -53.0630  -22.5480  -28.9880 H       276 ARG   -0.8000
   4491 HD1       -51.6370  -24.1010  -27.5900 H       276 ARG    0.4600
   4492 HD2       -50.8190  -24.6380  -29.1250 H       276 ARG    0.4600
   4493 HE        -53.7220  -24.9850  -28.4910 H       276 ARG   -0.8000
   4494 HH11      -50.8630  -26.0110  -30.2850 H       276 ARG    0.4600
   4495 HH12      -51.6550  -27.4020  -30.9450 H       276 ARG    0.4600
   4496 HH21      -54.7020  -26.8440  -29.3730 H       276 ARG    0.5100
   4497 HH22      -53.7980  -27.8690  -30.4370 H       276 ARG   -0.5100
   4498 N         -50.4690  -18.8270  -27.1250 N.am    277 SER   -0.4700
   4499 CA        -49.4940  -17.8620  -26.5990 C.3     277 SER    0.3100
   4500 C         -49.2990  -18.1700  -25.1260 C.2     277 SER    0.0700
   4501 O         -50.2860  -18.3970  -24.4110 O.2     277 SER    0.0900
   4502 CB        -49.9720  -16.4130  -26.7090 C.3     277 SER    0.0500
   4503 OG        -50.4530  -16.1130  -28.0030 O.3     277 SER    0.0900
   4504 HN        -51.3920  -18.4840  -27.2830 H       277 SER    0.0900
   4505 HA        -48.5800  -17.9890  -27.1570 H       277 SER   -0.6600
   4506 HB1       -49.1260  -15.7290  -26.4830 H       277 SER    0.4300
   4507 HB2       -50.7930  -16.2390  -25.9820 H       277 SER    0.5100
   4508 HG1       -51.1850  -16.7140  -28.1580 H       277 SER   -0.5100
   4509 N         -48.0410  -18.1690  -24.6470 N.am    278 PRO   -0.2900
   4510 CA        -47.7160  -18.6070  -23.2620 C.3     278 PRO    0.0000
   4511 C         -48.4180  -17.8050  -22.1410 C.2     278 PRO    0.0900
   4512 O         -49.0070  -18.4050  -21.2300 O.2     278 PRO    0.0900
   4513 CB        -46.1900  -18.4450  -23.1910 C.3     278 PRO    0.0200
   4514 CG        -45.8730  -17.3790  -24.2030 C.3     278 PRO    0.0900
   4515 CD        -46.8880  -17.5390  -25.3130 C.3     278 PRO   -0.1800
   4516 HA        -48.0710  -19.6100  -23.0900 H       278 PRO    0.0900
   4517 HB1       -45.6790  -19.3980  -23.4480 H       278 PRO    0.0900
   4518 HB2       -45.8730  -18.1300  -22.1730 H       278 PRO   -0.1800
   4519 HG1       -45.9540  -16.3700  -23.7440 H       278 PRO    0.0900
   4520 HG2       -44.8420  -17.5120  -24.5980 H       278 PRO    0.0900
   4521 HD1       -47.1850  -16.5560  -25.7360 H       278 PRO    0.5100
   4522 HD2       -46.5070  -18.2000  -26.1200 H       278 PRO   -0.5100
   4523 N         -48.3830  -16.4670  -22.2120 N.am    279 ASP   -0.4700
   4524 CA        -49.0170  -15.6340  -21.1840 C.3     279 ASP    0.3100
   4525 C         -50.5350  -15.8420  -21.1310 C.2     279 ASP    0.0700
   4526 O         -51.1150  -15.9100  -20.0500 O.2     279 ASP    0.0900
   4527 CB        -48.6770  -14.1550  -21.3890 C.3     279 ASP   -0.2800
   4528 CG        -47.2510  -13.8060  -20.9380 C.2     279 ASP    0.0900
   4529 OD1       -46.8160  -14.3050  -19.8700 O.co2   279 ASP    0.0900
   4530 OD2       -46.5720  -13.0270  -21.6530 O.co2   279 ASP    0.6200
   4531 HN        -47.9300  -15.9830  -22.9560 H       279 ASP   -0.7600
   4532 HA        -48.6640  -15.9670  -20.2190 H       279 ASP   -0.7600
   4533 HB1       -49.3920  -13.5350  -20.8080 H       279 ASP    0.5100
   4534 HB2       -48.7740  -13.9090  -22.4690 H       279 ASP   -0.5100
   4535 N         -51.1880  -15.9660  -22.2920 N.am    280 PHE   -0.4700
   4536 CA        -52.6370  -16.2220  -22.3160 C.3     280 PHE    0.3100
   4537 C         -53.0090  -17.6050  -21.7880 C.2     280 PHE    0.0700
   4538 O         -53.9590  -17.7690  -21.0130 O.2     280 PHE    0.0900
   4539 CB        -53.1950  -16.0460  -23.7440 C.3     280 PHE   -0.1800
   4540 CG        -53.5700  -14.6320  -24.0820 C.ar    280 PHE    0.0900
   4541 CD1       -54.8530  -14.1540  -23.7960 C.ar    280 PHE    0.0900
   4542 CD2       -52.6750  -13.7980  -24.7280 C.ar    280 PHE    0.0000
   4543 CE1       -55.2210  -12.8700  -24.1430 C.ar    280 PHE   -0.1150
   4544 CE2       -53.0250  -12.5120  -25.0670 C.ar    280 PHE    0.1150
   4545 CZ        -54.2990  -12.0390  -24.7610 C.ar    280 PHE   -0.1150
   4546 HN        -50.7320  -15.8910  -23.1750 H       280 PHE    0.1150
   4547 HA        -53.1110  -15.5260  -21.6400 H       280 PHE   -0.1150
   4548 HB1       -54.1120  -16.6640  -23.8560 H       280 PHE    0.1150
   4549 HB2       -52.4270  -16.3660  -24.4790 H       280 PHE   -0.1150
   4550 HD1       -55.5630  -14.7970  -23.2980 H       280 PHE    0.1150
   4551 HD2       -51.6870  -14.1620  -24.9690 H       280 PHE   -0.1150
   4552 HE1       -56.2190  -12.5150  -23.9350 H       280 PHE    0.1150
   4553 HE2       -52.3150  -11.8720  -25.5690 H       280 PHE    0.5100
   4554 HZ        -54.5700  -11.0230  -25.0070 H       280 PHE   -0.5100
   4555 N         -52.2580  -18.6060  -22.2130 N.am    281 ARG   -0.4700
   4556 CA        -52.4750  -19.9850  -21.7640 C.3     281 ARG    0.3100
   4557 C         -52.5100  -20.0810  -20.2210 C.2     281 ARG    0.0700
   4558 O         -53.4860  -20.6030  -19.6410 O.2     281 ARG    0.0900
   4559 CB        -51.3720  -20.9100  -22.3170 C.3     281 ARG   -0.1800
   4560 CG        -51.6800  -22.3900  -22.1360 C.3     281 ARG    0.0900
   4561 CD        -50.8480  -23.2740  -23.0690 C.3     281 ARG    0.0900
   4562 NE        -51.5150  -24.5680  -23.2590 N.pl3   281 ARG   -0.1800
   4563 CZ        -52.6210  -24.7590  -23.9870 C.cat   281 ARG    0.0900
   4564 NH1       -53.2260  -23.7570  -24.6100 N.pl3   281 ARG    0.0900
   4565 NH2       -53.1400  -25.9670  -24.0980 N.pl3   281 ARG    0.2000
   4566 HN        -51.5110  -18.4700  -22.8590 H       281 ARG    0.0900
   4567 HA        -53.4440  -20.3030  -22.1160 H       281 ARG    0.0900
   4568 HB1       -50.4200  -20.6790  -21.7930 H       281 ARG   -0.7000
   4569 HB2       -51.2450  -20.7040  -23.4000 H       281 ARG    0.4400
   4570 HG1       -52.7580  -22.5620  -22.3430 H       281 ARG    0.6400
   4571 HG2       -51.4660  -22.6770  -21.0840 H       281 ARG   -0.8000
   4572 HD1       -49.8470  -23.4610  -22.6270 H       281 ARG    0.4600
   4573 HD2       -50.7430  -22.7890  -24.0620 H       281 ARG    0.4600
   4574 HE        -51.1130  -25.3660  -22.8120 H       281 ARG   -0.8000
   4575 HH11      -52.7820  -22.8630  -24.6700 H       281 ARG    0.4600
   4576 HH12      -54.1280  -23.8950  -25.0200 H       281 ARG    0.4600
   4577 HH21      -52.7060  -26.7420  -23.6370 H       281 ARG    0.5100
   4578 HH22      -53.9670  -26.1090  -24.6410 H       281 ARG   -0.5100
   4579 N         -51.4500  -19.5810  -19.5830 N.am    282 LYS   -0.4700
   4580 CA        -51.3260  -19.5700  -18.1150 C.3     282 LYS    0.3100
   4581 C         -52.6090  -19.0270  -17.5010 C.2     282 LYS    0.0700
   4582 O         -53.2530  -19.6810  -16.6750 O.2     282 LYS    0.0900
   4583 CB        -50.1410  -18.6890  -17.6760 C.3     282 LYS   -0.1800
   4584 CG        -48.7800  -19.2980  -17.9580 C.3     282 LYS    0.0900
   4585 CD        -47.6600  -18.3100  -17.6430 C.3     282 LYS    0.0900
   4586 CE        -46.3020  -18.8340  -18.0860 C.3     282 LYS   -0.1800
   4587 NZ        -46.1650  -18.8960  -19.5660 N.4     282 LYS    0.0900
   4588 HN        -50.6830  -19.1850  -20.0800 H       282 LYS    0.0900
   4589 HA        -51.1780  -20.5880  -17.7850 H       282 LYS   -0.1800
   4590 HB1       -50.2250  -18.5060  -16.5840 H       282 LYS    0.0900
   4591 HB2       -50.2090  -17.7180  -18.2100 H       282 LYS    0.0900
   4592 HG1       -48.7230  -19.5860  -19.0290 H       282 LYS    0.2100
   4593 HG2       -48.6500  -20.2080  -17.3350 H       282 LYS    0.0500
   4594 HD1       -47.6380  -18.1250  -16.5490 H       282 LYS    0.0500
   4595 HD2       -47.8650  -17.3520  -18.1660 H       282 LYS   -0.3000
   4596 HE1       -46.1540  -19.8630  -17.6940 H       282 LYS    0.3300
   4597 HE2       -45.5030  -18.1620  -17.7040 H       282 LYS    0.3300
   4598 HZ1       -46.1150  -17.9310  -19.9510 H       282 LYS    0.3300
   4599 HZ2       -46.9870  -19.3880  -19.9700 H       282 LYS    0.5100
   4600 HZ3       -45.2960  -19.4130  -19.8120 H       282 LYS   -0.5100
   4601 N         -52.9780  -17.8280  -17.9630 N.am    283 ALA   -0.4700
   4602 CA        -54.1560  -17.1260  -17.5000 C.3     283 ALA    0.3100
   4603 C         -55.4130  -17.9310  -17.7250 C.2     283 ALA    0.0700
   4604 O         -56.2590  -17.9570  -16.8490 O.2     283 ALA    0.0900
   4605 CB        -54.2630  -15.7530  -18.1640 C.3     283 ALA   -0.2700
   4606 HN        -52.4470  -17.3560  -18.6620 H       283 ALA    0.0900
   4607 HA        -54.0820  -17.0200  -16.4270 H       283 ALA    0.0900
   4608 HB1       -54.3300  -15.8660  -19.2670 H       283 ALA    0.0900
   4609 HB2       -53.3640  -15.1460  -17.9240 H       283 ALA    0.5100
   4610 HB3       -55.1740  -15.2290  -17.8040 H       283 ALA   -0.5100
   4611 N         -55.5760  -18.5870  -18.8720 N.am    284 PHE   -0.4700
   4612 CA        -56.7710  -19.4370  -19.0750 C.3     284 PHE    0.3100
   4613 C         -56.7910  -20.6420  -18.0960 C.2     284 PHE    0.0700
   4614 O         -57.8660  -21.1030  -17.6800 O.2     284 PHE    0.0900
   4615 CB        -56.8710  -20.0030  -20.5120 C.3     284 PHE   -0.1800
   4616 CG        -57.0560  -18.9730  -21.6160 C.ar    284 PHE    0.0900
   4617 CD1       -57.4900  -17.6800  -21.3720 C.ar    284 PHE    0.0900
   4618 CD2       -56.8150  -19.3450  -22.9460 C.ar    284 PHE    0.0000
   4619 CE1       -57.6400  -16.7690  -22.4210 C.ar    284 PHE   -0.1150
   4620 CE2       -56.9800  -18.4320  -23.9970 C.ar    284 PHE    0.1150
   4621 CZ        -57.4000  -17.1480  -23.7280 C.ar    284 PHE   -0.1150
   4622 HN        -54.9220  -18.5380  -19.6240 H       284 PHE    0.1150
   4623 HA        -57.6390  -18.8330  -18.8590 H       284 PHE   -0.1150
   4624 HB1       -57.7420  -20.6890  -20.5670 H       284 PHE    0.1150
   4625 HB2       -55.9340  -20.5530  -20.7440 H       284 PHE   -0.1150
   4626 HD1       -57.7120  -17.3730  -20.3620 H       284 PHE    0.1150
   4627 HD2       -56.4960  -20.3530  -23.1640 H       284 PHE   -0.1150
   4628 HE1       -57.9470  -15.7560  -22.2080 H       284 PHE    0.1150
   4629 HE2       -56.7790  -18.7350  -25.0140 H       284 PHE    0.5100
   4630 HZ        -57.5420  -16.4420  -24.5340 H       284 PHE   -0.5100
   4631 N         -55.6080  -21.1750  -17.7720 N.am    285 LYS   -0.4700
   4632 CA        -55.5020  -22.3320  -16.8680 C.3     285 LYS    0.3100
   4633 C         -55.9900  -21.9310  -15.4910 C.2     285 LYS    0.0700
   4634 O         -56.9160  -22.5390  -14.9650 O.2     285 LYS    0.0900
   4635 CB        -54.0690  -22.9060  -16.8160 C.3     285 LYS   -0.1800
   4636 CG        -53.6970  -23.6900  -18.0720 C.3     285 LYS    0.0900
   4637 CD        -52.2980  -24.3000  -18.0230 C.3     285 LYS    0.0900
   4638 CE        -51.2140  -23.2470  -18.1780 C.3     285 LYS   -0.1800
   4639 NZ        -49.8580  -23.8570  -18.2350 N.4     285 LYS    0.0900
   4640 HN        -54.7480  -20.8160  -18.1260 H       285 LYS    0.0900
   4641 HA        -56.1880  -23.0870  -17.2230 H       285 LYS   -0.1800
   4642 HB1       -53.9860  -23.5790  -15.9370 H       285 LYS    0.0900
   4643 HB2       -53.3520  -22.0650  -16.6940 H       285 LYS    0.0900
   4644 HG1       -53.7530  -23.0060  -18.9450 H       285 LYS    0.2100
   4645 HG2       -54.4340  -24.5090  -18.2080 H       285 LYS    0.0500
   4646 HD1       -52.1990  -25.0430  -18.8420 H       285 LYS    0.0500
   4647 HD2       -52.1630  -24.8170  -17.0500 H       285 LYS   -0.3000
   4648 HE1       -51.2370  -22.5540  -17.3090 H       285 LYS    0.3300
   4649 HE2       -51.3710  -22.6830  -19.1210 H       285 LYS    0.3300
   4650 HZ1       -49.8030  -24.5040  -19.0460 H       285 LYS    0.3300
   4651 HZ2       -49.6790  -24.3840  -17.3570 H       285 LYS    0.5100
   4652 HZ3       -49.1450  -23.1060  -18.3400 H       285 LYS   -0.5100
   4653 N         -55.4040  -20.8740  -14.9330 N.am    286 ARG   -0.4700
   4654 CA        -55.9270  -20.2800  -13.7060 C.3     286 ARG    0.3100
   4655 C         -57.4660  -20.0660  -13.7460 C.2     286 ARG    0.0700
   4656 O         -58.1750  -20.6360  -12.9220 O.2     286 ARG    0.0900
   4657 CB        -55.1840  -18.9740  -13.3610 C.3     286 ARG   -0.1800
   4658 CG        -55.9080  -18.1460  -12.3140 C.3     286 ARG    0.0900
   4659 CD        -55.1320  -16.9180  -11.8760 C.3     286 ARG    0.0900
   4660 NE        -54.6030  -16.0950  -12.9720 N.pl3   286 ARG   -0.1800
   4661 CZ        -55.3190  -15.2860  -13.7600 C.cat   286 ARG    0.0900
   4662 NH1       -56.6500  -15.2000  -13.6640 N.pl3   286 ARG    0.0900
   4663 NH2       -54.6870  -14.5770  -14.6920 N.pl3   286 ARG    0.2000
   4664 HN        -54.5930  -20.4450  -15.3220 H       286 ARG    0.0900
   4665 HA        -55.8070  -21.0000  -12.9100 H       286 ARG    0.0900
   4666 HB1       -55.0770  -18.3700  -14.2860 H       286 ARG   -0.7000
   4667 HB2       -54.1720  -19.2290  -12.9790 H       286 ARG    0.4400
   4668 HG1       -56.0960  -18.7840  -11.4260 H       286 ARG    0.6400
   4669 HG2       -56.8820  -17.8180  -12.7350 H       286 ARG   -0.8000
   4670 HD1       -54.2610  -17.2410  -11.2640 H       286 ARG    0.4600
   4671 HD2       -55.8000  -16.2650  -11.2740 H       286 ARG    0.4600
   4672 HE        -53.6210  -16.1450  -13.1440 H       286 ARG   -0.8000
   4673 HH11      -57.1370  -15.7500  -12.9880 H       286 ARG    0.4600
   4674 HH12      -57.1550  -14.5850  -14.2690 H       286 ARG    0.4600
   4675 HH21      -53.7260  -14.7620  -14.8940 H       286 ARG    0.5100
   4676 HH22      -55.1740  -13.8590  -15.1900 H       286 ARG   -0.5100
   4677 N         -57.9780  -19.2960  -14.7170 N.am    287 LEU   -0.4700
   4678 CA        -59.4090  -18.9170  -14.7700 C.3     287 LEU    0.3100
   4679 C         -60.3940  -20.0840  -14.7960 C.2     287 LEU    0.0700
   4680 O         -61.5080  -19.9520  -14.2990 O.2     287 LEU    0.0900
   4681 CB        -59.7230  -18.0100  -15.9980 C.3     287 LEU   -0.1800
   4682 CG        -59.0640  -16.6300  -16.1310 C.3     287 LEU    0.0900
   4683 CD1       -59.2200  -16.0680  -17.5460 C.3     287 LEU    0.0900
   4684 CD2       -59.6100  -15.6460  -15.1170 C.3     287 LEU   -0.0900
   4685 HN        -57.4110  -18.9390  -15.4540 H       287 LEU    0.0900
   4686 HA        -59.6450  -18.3940  -13.8550 H       287 LEU   -0.2700
   4687 HB1       -60.8190  -17.8440  -16.0000 H       287 LEU    0.0900
   4688 HB2       -59.4410  -18.5870  -16.9020 H       287 LEU    0.0900
   4689 HG        -57.9830  -16.7170  -15.8910 H       287 LEU    0.0900
   4690 HD11      -60.2960  -15.9630  -17.7990 H       287 LEU   -0.2700
   4691 HD12      -58.7480  -16.7560  -18.2790 H       287 LEU    0.0900
   4692 HD13      -58.7410  -15.0680  -17.6100 H       287 LEU    0.0900
   4693 HD21      -59.4230  -16.0170  -14.0860 H       287 LEU    0.0900
   4694 HD22      -60.7050  -15.5270  -15.2580 H       287 LEU    0.5100
   4695 HD23      -59.1080  -14.6620  -15.2370 H       287 LEU   -0.5100
   4696 N         -60.0150  -21.2030  -15.3990 N.am    288 LEU   -0.4700
   4697 CA        -60.9450  -22.3350  -15.5870 C.3     288 LEU    0.3100
   4698 C         -60.8660  -23.4700  -14.5240 C.2     288 LEU    0.0700
   4699 O         -61.3380  -24.5780  -14.7690 O.2     288 LEU    0.0900
   4700 CB        -60.7540  -22.9260  -16.9990 C.3     288 LEU   -0.1800
   4701 CG        -61.4120  -22.1750  -18.1600 C.3     288 LEU    0.0900
   4702 CD1       -60.7350  -22.5010  -19.4900 C.3     288 LEU    0.0900
   4703 CD2       -62.8980  -22.5040  -18.2130 C.3     288 LEU   -0.0900
   4704 HN        -59.0900  -21.3300  -15.7520 H       288 LEU    0.0900
   4705 HA        -61.9540  -21.9720  -15.4600 H       288 LEU   -0.2700
   4706 HB1       -61.1630  -23.9580  -16.9900 H       288 LEU    0.0900
   4707 HB2       -59.6640  -22.9710  -17.2010 H       288 LEU    0.0900
   4708 HG        -61.3410  -21.0820  -17.9730 H       288 LEU    0.0900
   4709 HD11      -60.8070  -23.5910  -19.6980 H       288 LEU   -0.2700
   4710 HD12      -59.6620  -22.2180  -19.4480 H       288 LEU    0.0900
   4711 HD13      -61.2350  -21.9500  -20.3150 H       288 LEU    0.0900
   4712 HD21      -63.3900  -22.2040  -17.2630 H       288 LEU    0.0900
   4713 HD22      -63.0380  -23.5970  -18.3540 H       288 LEU    0.5100
   4714 HD23      -63.3780  -21.9540  -19.0490 H       288 LEU   -0.5100
   4715 N         -60.2850  -23.2150  -13.3360 N.am    289 ALA   -0.4700
   4716 CA        -60.2070  -24.2150  -12.2760 C.3     289 ALA    0.3100
   4717 CAT       -58.4920  -27.5550  -11.9570 C.3     289 ALA    0.0700
   4718 C         -59.1810  -25.3620  -12.3220 C.2     289 ALA    0.0900
   4719 O         -57.9950  -25.2590  -12.6040 O.2     289 ALA   -0.2700
   4720 CB        -61.6270  -24.6670  -11.8460 C.3     289 ALA    0.0900
   4721 NT        -59.4400  -26.4880  -11.7050 N.am    289 ALA    0.0900
   4722 HN        -59.8820  -22.3280  -13.1270 H       289 ALA    0.0900
   4723 HNT       -60.2130  -26.6520  -11.0990 H       289 ALA    0.5100
   4724 HA        -59.6840  -23.7760  -11.4400 H       289 ALA   -0.5100
   4725 HB1       -62.0250  -25.4110  -12.5670 H       289 ALA   -0.4700
   4726 HB2       -62.3110  -23.7930  -11.8230 H       289 ALA    0.3100
   4727 HB3       -61.5840  -25.1350  -10.8390 H       289 ALA   -0.1100
   4728 HT1       -57.5240  -27.3150  -11.4680 H       289 ALA    0.0900
   4729 HT2       -58.3270  -27.6600  -13.0510 H       289 ALA    0.0900
   4730 HT3       -58.8800  -28.5080  -11.5380 H       289 ALA    0.0900
@<TRIPOS>BOND
     1    1    2 1
     2    2   13 1
     3    2    6 1
     4    2    4 1
     5    4    5 2
     6    6   15 1
     7    6    7 1
     8    7   16 1
     9    7    8 1
    10    7    9 1
    11    8   17 1
    12    8   18 1
    13    8   19 1
    14    9   22 1
    15    9   20 1
    16    9   21 1
    17    3   10 1
    18    3   23 1
    19    3   24 1
    20    3   25 1
    21   10    1 1
    22   10   11 2
    23   12    1 1
    24   14    6 1
    25   26   27 1
    26   27   33 1
    27   27   30 1
    28   27   28 1
    29   28   29 2
    30   30   35 1
    31   30   31 1
    32   32   26 1
    33   34   30 1
    34   36   31 1
    35    4   26 am
    36   37   38 1
    37   38   47 1
    38   38   39 1
    39   38   41 1
    40   39   40 2
    41   41   42 1
    42   41   49 1
    43   42   43 1
    44   42   51 1
    45   43   45 2
    46   43   44 am
    47   44   53 1
    48   44   52 1
    49   46   37 1
    50   48   41 1
    51   50   42 1
    52   28   37 am
    53   54   55 1
    54   55   64 1
    55   55   56 1
    56   55   58 1
    57   56   57 2
    58   58   59 1
    59   58   66 1
    60   59   60 1
    61   59   68 1
    62   60   62 2
    63   60   61 am
    64   61   70 1
    65   61   69 1
    66   63   54 1
    67   65   58 1
    68   67   59 1
    69   39   54 am
    70   71   72 1
    71   72   75 1
    72   72   86 1
    73   72   73 1
    74   73   74 2
    75   75   88 1
    76   75   76 1
    77   76   77 ar
    78   76   78 ar
    79   77   89 1
    80   77   81 ar
    81   78   79 ar
    82   78   80 ar
    83   79   81 ar
    84   79   82 ar
    85   80   83 ar
    86   80   91 1
    87   81   90 1
    88   82   92 1
    89   82   84 ar
    90   83   84 ar
    91   83   93 1
    92   84   94 1
    93   85   71 1
    94   87   75 1
    95   56   71 am
    96   95   96 1
    97   96  105 1
    98   96   99 1
    99   96   97 1
   100   97   98 2
   101   99  107 1
   102   99  100 1
   103  100  109 1
   104  100  101 1
   105  101  102 2
   106  101  103 2
   107  104   95 1
   108  106   99 1
   109  108  100 1
   110   73   95 am
   111  110  111 1
   112  111  116 1
   113  111  114 1
   114  111  112 1
   115  112  113 2
   116  114  117 1
   117  114  118 1
   118  114  119 1
   119  115  110 1
   120   97  110 am
   121  120  121 1
   122  121  126 1
   123  121  122 1
   124  122  123 2
   125  124  120 1
   126  125  121 1
   127  112  120 am
   128  127  128 1
   129  128  136 1
   130  128  131 1
   131  128  129 1
   132  129  130 2
   133  131  138 1
   134  131  132 1
   135  132  140 1
   136  132  133 1
   137  133  134 1
   138  134  141 1
   139  134  142 1
   140  134  143 1
   141  135  127 1
   142  137  131 1
   143  139  132 1
   144  122  127 am
   145  144  145 1
   146  145  151 1
   147  145  148 1
   148  145  146 1
   149  146  147 2
   150  148  153 1
   151  148  149 1
   152  150  144 1
   153  152  148 1
   154  154  149 1
   155  129  144 am
   156  155  156 1
   157  156  164 1
   158  156  159 1
   159  156  157 1
   160  157  158 2
   161  159  166 1
   162  159  160 1
   163  160  167 1
   164  160  161 1
   165  160  162 1
   166  161  168 1
   167  161  169 1
   168  161  170 1
   169  162  171 1
   170  162  172 1
   171  162  173 1
   172  163  155 1
   173  165  159 1
   174  146  155 am
   175  174  175 1
   176  175  183 1
   177  175  178 1
   178  175  176 1
   179  176  177 2
   180  178  185 1
   181  178  179 1
   182  179  186 1
   183  179  180 1
   184  179  181 1
   185  180  187 1
   186  180  188 1
   187  180  189 1
   188  181  190 1
   189  181  191 1
   190  181  192 1
   191  182  174 1
   192  184  178 1
   193  157  174 am
   194  193  194 1
   195  194  202 1
   196  194  197 1
   197  194  195 1
   198  195  196 2
   199  197  204 1
   200  197  198 1
   201  198  206 1
   202  198  199 1
   203  199  200 1
   204  200  207 1
   205  200  208 1
   206  200  209 1
   207  201  193 1
   208  203  197 1
   209  205  198 1
   210  176  193 am
   211  210  211 1
   212  211  216 1
   213  211  214 1
   214  211  212 1
   215  212  213 2
   216  214  217 1
   217  214  218 1
   218  214  219 1
   219  215  210 1
   220  195  210 am
   221  220  221 1
   222  221  229 1
   223  221  224 1
   224  221  222 1
   225  222  223 2
   226  224  231 1
   227  224  225 1
   228  225  232 1
   229  225  226 1
   230  225  227 1
   231  226  233 1
   232  226  234 1
   233  226  235 1
   234  227  236 1
   235  227  237 1
   236  227  238 1
   237  228  220 1
   238  230  224 1
   239  212  220 am
   240  239  240 1
   241  240  241 1
   242  240  247 1
   243  240  243 1
   244  241  242 2
   245  243  245 1
   246  243  248 1
   247  243  244 1
   248  244  249 1
   249  244  250 1
   250  244  251 1
   251  245  254 1
   252  245  252 1
   253  245  253 1
   254  246  239 1
   255  222  239 am
   256  255  256 1
   257  256  257 1
   258  256  263 1
   259  256  259 1
   260  257  258 2
   261  259  261 1
   262  259  264 1
   263  259  260 1
   264  260  265 1
   265  260  266 1
   266  260  267 1
   267  261  270 1
   268  261  268 1
   269  261  269 1
   270  262  255 1
   271  241  255 am
   272  271  272 1
   273  272  280 1
   274  272  275 1
   275  272  273 1
   276  273  274 2
   277  275  282 1
   278  275  276 1
   279  276  283 1
   280  276  277 1
   281  276  278 1
   282  277  284 1
   283  277  285 1
   284  277  286 1
   285  278  287 1
   286  278  288 1
   287  278  289 1
   288  279  271 1
   289  281  275 1
   290  257  271 am
   291  290  291 1
   292  291  299 1
   293  291  294 1
   294  291  292 1
   295  292  293 2
   296  294  301 1
   297  294  295 1
   298  295  302 1
   299  295  296 1
   300  295  297 1
   301  296  303 1
   302  296  304 1
   303  296  305 1
   304  297  306 1
   305  297  307 1
   306  297  308 1
   307  298  290 1
   308  300  294 1
   309  273  290 am
   310  309  310 1
   311  310  318 1
   312  310  313 1
   313  310  311 1
   314  311  312 2
   315  313  319 1
   316  313  315 1
   317  313  314 1
   318  314  321 1
   319  315  322 1
   320  315  323 1
   321  315  324 1
   322  316  314 1
   323  316  325 1
   324  316  326 1
   325  316  327 1
   326  317  309 1
   327  320  314 1
   328  292  309 am
   329  328  329 1
   330  329  330 1
   331  329  336 1
   332  329  332 1
   333  330  331 2
   334  332  334 1
   335  332  337 1
   336  332  333 1
   337  333  338 1
   338  333  339 1
   339  333  340 1
   340  334  343 1
   341  334  341 1
   342  334  342 1
   343  335  328 1
   344  311  328 am
   345  344  345 1
   346  345  350 1
   347  345  348 1
   348  345  346 1
   349  346  347 2
   350  348  351 1
   351  348  352 1
   352  348  353 1
   353  349  344 1
   354  330  344 am
   355  354  355 1
   356  355  360 1
   357  355  356 1
   358  356  357 2
   359  358  354 1
   360  359  355 1
   361  346  354 am
   362  361  362 1
   363  362  370 1
   364  362  365 1
   365  362  363 1
   366  363  364 2
   367  365  372 1
   368  365  366 1
   369  366  368 2
   370  366  367 am
   371  367  373 1
   372  367  374 1
   373  369  361 1
   374  371  365 1
   375  356  361 am
   376  375  376 1
   377  376  377 1
   378  376  383 1
   379  376  379 1
   380  377  378 2
   381  379  381 1
   382  379  384 1
   383  379  380 1
   384  380  385 1
   385  380  386 1
   386  380  387 1
   387  381  390 1
   388  381  388 1
   389  381  389 1
   390  382  375 1
   391  363  375 am
   392  391  392 1
   393  392  400 1
   394  392  395 1
   395  392  393 1
   396  393  394 2
   397  395  402 1
   398  395  396 1
   399  396  403 1
   400  396  397 1
   401  396  398 1
   402  397  404 1
   403  397  405 1
   404  397  406 1
   405  398  407 1
   406  398  408 1
   407  398  409 1
   408  399  391 1
   409  401  395 1
   410  377  391 am
   411  410  411 1
   412  411  412 1
   413  411  418 1
   414  411  414 1
   415  412  413 2
   416  414  416 1
   417  414  419 1
   418  414  415 1
   419  415  420 1
   420  415  421 1
   421  415  422 1
   422  416  425 1
   423  416  423 1
   424  416  424 1
   425  417  410 1
   426  393  410 am
   427  426  427 1
   428  427  435 1
   429  427  430 1
   430  427  428 1
   431  428  429 2
   432  430  436 1
   433  430  432 1
   434  430  431 1
   435  431  438 1
   436  432  439 1
   437  432  440 1
   438  432  441 1
   439  433  431 1
   440  433  442 1
   441  433  443 1
   442  433  444 1
   443  434  426 1
   444  437  431 1
   445  412  426 am
   446  445  446 1
   447  446  451 1
   448  446  449 1
   449  446  447 1
   450  447  448 2
   451  449  452 1
   452  449  453 1
   453  449  454 1
   454  450  445 1
   455  428  445 am
   456  455  456 1
   457  456  461 1
   458  456  459 1
   459  456  457 1
   460  457  458 2
   461  459  462 1
   462  459  463 1
   463  459  464 1
   464  460  455 1
   465  447  455 am
   466  465  466 1
   467  466  474 1
   468  466  469 1
   469  466  467 1
   470  467  468 2
   471  469  475 1
   472  469  471 1
   473  469  470 1
   474  470  477 1
   475  471  478 1
   476  471  479 1
   477  471  480 1
   478  472  470 1
   479  472  481 1
   480  472  482 1
   481  472  483 1
   482  473  465 1
   483  476  470 1
   484  457  465 am
   485  484  485 1
   486  485  490 1
   487  485  486 1
   488  486  487 2
   489  488  484 1
   490  489  485 1
   491  467  484 am
   492  491  492 1
   493  492  498 1
   494  492  495 1
   495  492  493 1
   496  493  494 2
   497  495  500 1
   498  495  496 1
   499  497  491 1
   500  499  495 1
   501  501  496 1
   502  486  491 am
   503  502  503 1
   504  503  510 1
   505  503  506 1
   506  503  504 1
   507  504  505 2
   508  506  511 1
   509  506  507 1
   510  506  508 1
   511  507  513 1
   512  507  514 1
   513  507  515 1
   514  508  512 1
   515  509  502 1
   516  493  502 am
   517  516  517 1
   518  517  526 1
   519  517  518 1
   520  517  520 1
   521  518  519 2
   522  520  521 1
   523  520  528 1
   524  521  522 1
   525  521  530 1
   526  522  524 2
   527  522  523 am
   528  523  532 1
   529  523  531 1
   530  525  516 1
   531  527  520 1
   532  529  521 1
   533  504  516 am
   534  533  534 1
   535  534  535 1
   536  534  545 1
   537  534  537 1
   538  535  536 2
   539  537  547 1
   540  537  538 1
   541  538  549 1
   542  538  539 1
   543  539  551 1
   544  539  540 1
   545  540  552 1
   546  540  541 2
   547  541  542 2
   548  541  543 2
   549  542  553 1
   550  542  554 1
   551  543  556 1
   552  543  555 1
   553  544  533 1
   554  546  537 1
   555  548  538 1
   556  550  539 1
   557  518  533 am
   558  557  558 1
   559  558  566 1
   560  558  561 1
   561  558  559 1
   562  559  560 2
   563  561  568 1
   564  561  562 1
   565  562  569 1
   566  562  563 1
   567  562  564 1
   568  563  570 1
   569  563  571 1
   570  563  572 1
   571  564  573 1
   572  564  574 1
   573  564  575 1
   574  565  557 1
   575  567  561 1
   576  535  557 am
   577  576  577 1
   578  577  586 1
   579  577  578 1
   580  577  580 1
   581  578  579 2
   582  580  581 1
   583  580  588 1
   584  581  582 1
   585  581  590 1
   586  582  584 2
   587  582  583 am
   588  583  592 1
   589  583  591 1
   590  585  576 1
   591  587  580 1
   592  589  581 1
   593  559  576 am
   594  593  594 1
   595  594  601 1
   596  594  597 1
   597  594  595 1
   598  595  596 2
   599  597  602 1
   600  597  598 1
   601  597  599 1
   602  598  604 1
   603  598  605 1
   604  598  606 1
   605  599  603 1
   606  600  593 1
   607  578  593 am
   608  607  608 1
   609  608  616 1
   610  608  611 1
   611  608  609 1
   612  609  610 2
   613  611  618 1
   614  611  612 1
   615  612  619 1
   616  612  613 1
   617  612  614 1
   618  613  620 1
   619  613  621 1
   620  613  622 1
   621  614  623 1
   622  614  624 1
   623  614  625 1
   624  615  607 1
   625  617  611 1
   626  595  607 am
   627  626  627 1
   628  627  634 1
   629  627  630 1
   630  627  628 1
   631  628  629 2
   632  630  635 1
   633  630  631 1
   634  630  632 1
   635  631  637 1
   636  631  638 1
   637  631  639 1
   638  632  636 1
   639  633  626 1
   640  609  626 am
   641  640  641 1
   642  641  649 1
   643  641  644 1
   644  641  642 1
   645  642  643 2
   646  644  651 1
   647  644  645 1
   648  645  647 2
   649  645  646 am
   650  646  652 1
   651  646  653 1
   652  648  640 1
   653  650  644 1
   654  628  640 am
   655  654  655 1
   656  655  663 1
   657  655  658 1
   658  655  656 1
   659  656  657 2
   660  658  665 1
   661  658  659 1
   662  659  666 1
   663  659  660 1
   664  659  661 1
   665  660  667 1
   666  660  668 1
   667  660  669 1
   668  661  670 1
   669  661  671 1
   670  661  672 1
   671  662  654 1
   672  664  658 1
   673  642  654 am
   674  673  674 1
   675  674  685 1
   676  674  677 1
   677  674  675 1
   678  675  676 2
   679  677  687 1
   680  677  678 1
   681  678  679 ar
   682  678  680 ar
   683  679  688 1
   684  679  681 ar
   685  680  682 ar
   686  680  689 1
   687  681  690 1
   688  681  683 ar
   689  682  683 ar
   690  682  691 1
   691  683  692 1
   692  684  673 1
   693  686  677 1
   694  656  673 am
   695  693  694 1
   696  694  702 1
   697  694  697 1
   698  694  695 1
   699  695  696 2
   700  697  703 1
   701  697  699 1
   702  697  698 1
   703  698  705 1
   704  699  706 1
   705  699  707 1
   706  699  708 1
   707  700  698 1
   708  700  709 1
   709  700  710 1
   710  700  711 1
   711  701  693 1
   712  704  698 1
   713  675  693 am
   714  712  713 1
   715  713  720 1
   716  713  716 1
   717  713  714 1
   718  714  715 2
   719  716  721 1
   720  716  717 1
   721  716  718 1
   722  717  723 1
   723  717  724 1
   724  717  725 1
   725  718  722 1
   726  719  712 1
   727  695  712 am
   728  726  727 1
   729  727  733 1
   730  727  730 1
   731  727  728 1
   732  728  729 2
   733  730  735 1
   734  730  731 1
   735  732  726 1
   736  734  730 1
   737  736  731 1
   738  714  726 am
   739  737  738 1
   740  738  746 1
   741  738  741 1
   742  738  739 1
   743  739  740 2
   744  741  748 1
   745  741  742 1
   746  742  749 1
   747  742  743 1
   748  742  744 1
   749  743  750 1
   750  743  751 1
   751  743  752 1
   752  744  753 1
   753  744  754 1
   754  744  755 1
   755  745  737 1
   756  747  741 1
   757  728  737 am
   758  756  757 1
   759  757  762 1
   760  757  760 1
   761  757  758 1
   762  758  759 2
   763  760  763 1
   764  760  764 1
   765  760  765 1
   766  761  756 1
   767  739  756 am
   768  766  767 1
   769  767  773 1
   770  767  770 1
   771  767  768 1
   772  768  769 2
   773  770  775 1
   774  770  771 1
   775  772  766 1
   776  774  770 1
   777  776  771 1
   778  758  766 am
   779  777  778 1
   780  778  783 1
   781  778  781 1
   782  778  779 1
   783  779  780 2
   784  781  784 1
   785  781  785 1
   786  781  786 1
   787  782  777 1
   788  768  777 am
   789  787  788 1
   790  788  796 1
   791  788  791 1
   792  788  789 1
   793  789  790 2
   794  791  798 1
   795  791  792 1
   796  792  793 2
   797  792  794 2
   798  795  787 1
   799  797  791 1
   800  779  787 am
   801  799  800 1
   802  800  808 1
   803  800  803 1
   804  800  801 1
   805  801  802 2
   806  803  810 1
   807  803  804 1
   808  804  811 1
   809  804  805 1
   810  804  806 1
   811  805  812 1
   812  805  813 1
   813  805  814 1
   814  806  815 1
   815  806  816 1
   816  806  817 1
   817  807  799 1
   818  809  803 1
   819  789  799 am
   820  818  819 1
   821  819  820 1
   822  819  826 1
   823  819  822 1
   824  820  821 2
   825  822  824 1
   826  822  827 1
   827  822  823 1
   828  823  828 1
   829  823  829 1
   830  823  830 1
   831  824  833 1
   832  824  831 1
   833  824  832 1
   834  825  818 1
   835  801  818 am
   836  834  835 1
   837  835  836 1
   838  835  842 1
   839  835  838 1
   840  836  837 2
   841  838  840 1
   842  838  843 1
   843  838  839 1
   844  839  844 1
   845  839  845 1
   846  839  846 1
   847  840  849 1
   848  840  847 1
   849  840  848 1
   850  841  834 1
   851  820  834 am
   852  850  851 1
   853  851  856 1
   854  851  852 1
   855  852  853 2
   856  854  850 1
   857  855  851 1
   858  836  850 am
   859  857  858 1
   860  858  866 1
   861  858  861 1
   862  858  859 1
   863  859  860 2
   864  861  868 1
   865  861  862 1
   866  862  869 1
   867  862  863 1
   868  862  864 1
   869  863  870 1
   870  863  871 1
   871  863  872 1
   872  864  873 1
   873  864  874 1
   874  864  875 1
   875  865  857 1
   876  867  861 1
   877  852  857 am
   878  876  877 1
   879  877  885 1
   880  877  880 1
   881  877  878 1
   882  878  879 2
   883  880  887 1
   884  880  881 1
   885  881  888 1
   886  881  882 1
   887  881  883 1
   888  882  889 1
   889  882  890 1
   890  882  891 1
   891  883  892 1
   892  883  893 1
   893  883  894 1
   894  884  876 1
   895  886  880 1
   896  859  876 am
   897  895  896 1
   898  896  897 1
   899  896  903 1
   900  896  899 1
   901  897  898 2
   902  899  901 1
   903  899  904 1
   904  899  900 1
   905  900  905 1
   906  900  906 1
   907  900  907 1
   908  901  910 1
   909  901  908 1
   910  901  909 1
   911  902  895 1
   912  878  895 am
   913  911  912 1
   914  912  913 1
   915  912  919 1
   916  912  915 1
   917  913  914 2
   918  915  917 1
   919  915  920 1
   920  915  916 1
   921  916  921 1
   922  916  922 1
   923  916  923 1
   924  917  926 1
   925  917  924 1
   926  917  925 1
   927  918  911 1
   928  897  911 am
   929  927  928 1
   930  927  933 1
   931  928  934 1
   932  928  929 1
   933  928  931 1
   934  929  930 2
   935  931  936 1
   936  931  932 1
   937  932  933 1
   938  932  938 1
   939  933  940 1
   940  935  931 1
   941  937  932 1
   942  939  933 1
   943  913  927 am
   944  941  942 1
   945  942  953 1
   946  942  945 1
   947  942  943 1
   948  943  944 2
   949  945  955 1
   950  945  946 1
   951  946  947 ar
   952  946  948 ar
   953  947  956 1
   954  947  949 ar
   955  948  950 ar
   956  948  957 1
   957  949  958 1
   958  949  951 ar
   959  950  951 ar
   960  950  959 1
   961  951  960 1
   962  952  941 1
   963  954  945 1
   964  929  941 am
   965  961  962 1
   966  962  967 1
   967  962  963 1
   968  963  964 2
   969  965  961 1
   970  966  962 1
   971  943  961 am
   972  968  969 1
   973  969  974 1
   974  969  972 1
   975  969  970 1
   976  970  971 2
   977  972  975 1
   978  972  976 1
   979  972  977 1
   980  973  968 1
   981  963  968 am
   982  978  979 1
   983  979  986 1
   984  979  982 1
   985  979  980 1
   986  980  981 2
   987  982  987 1
   988  982  983 1
   989  982  984 1
   990  983  989 1
   991  983  990 1
   992  983  991 1
   993  984  988 1
   994  985  978 1
   995  970  978 am
   996  992  993 1
   997  993 1001 1
   998  993  996 1
   999  993  994 1
  1000  994  995 2
  1001  996 1003 1
  1002  996  997 1
  1003  997 1004 1
  1004  997  998 1
  1005  997  999 1
  1006  998 1005 1
  1007  998 1006 1
  1008  998 1007 1
  1009  999 1008 1
  1010  999 1009 1
  1011  999 1010 1
  1012 1000  992 1
  1013 1002  996 1
  1014  980  992 am
  1015 1011 1012 1
  1016 1012 1013 1
  1017 1012 1019 1
  1018 1012 1015 1
  1019 1013 1014 2
  1020 1015 1017 1
  1021 1015 1020 1
  1022 1015 1016 1
  1023 1016 1021 1
  1024 1016 1022 1
  1025 1016 1023 1
  1026 1017 1026 1
  1027 1017 1024 1
  1028 1017 1025 1
  1029 1018 1011 1
  1030  994 1011 am
  1031 1027 1028 1
  1032 1028 1029 1
  1033 1028 1035 1
  1034 1028 1031 1
  1035 1029 1030 2
  1036 1031 1033 1
  1037 1031 1036 1
  1038 1031 1032 1
  1039 1032 1037 1
  1040 1032 1038 1
  1041 1032 1039 1
  1042 1033 1042 1
  1043 1033 1040 1
  1044 1033 1041 1
  1045 1034 1027 1
  1046 1013 1027 am
  1047 1043 1044 1
  1048 1044 1045 1
  1049 1044 1055 1
  1050 1044 1047 1
  1051 1045 1046 2
  1052 1047 1057 1
  1053 1047 1048 1
  1054 1048 1059 1
  1055 1048 1049 1
  1056 1049 1061 1
  1057 1049 1050 1
  1058 1050 1062 1
  1059 1050 1051 2
  1060 1051 1052 2
  1061 1051 1053 2
  1062 1052 1063 1
  1063 1052 1064 1
  1064 1053 1066 1
  1065 1053 1065 1
  1066 1054 1043 1
  1067 1056 1047 1
  1068 1058 1048 1
  1069 1060 1049 1
  1070 1029 1043 am
  1071 1067 1068 1
  1072 1068 1073 1
  1073 1068 1069 1
  1074 1069 1070 2
  1075 1071 1067 1
  1076 1072 1068 1
  1077 1045 1067 am
  1078 1074 1075 1
  1079 1075 1082 1
  1080 1075 1078 1
  1081 1075 1076 1
  1082 1076 1077 2
  1083 1078 1083 1
  1084 1078 1079 1
  1085 1078 1080 1
  1086 1079 1085 1
  1087 1079 1086 1
  1088 1079 1087 1
  1089 1080 1084 1
  1090 1081 1074 1
  1091 1069 1074 am
  1092 1088 1089 1
  1093 1089 1092 1
  1094 1089 1103 1
  1095 1089 1090 1
  1096 1090 1091 2
  1097 1092 1105 1
  1098 1092 1093 1
  1099 1093 1094 ar
  1100 1093 1095 ar
  1101 1094 1106 1
  1102 1094 1098 ar
  1103 1095 1096 ar
  1104 1095 1097 ar
  1105 1096 1098 ar
  1106 1096 1099 ar
  1107 1097 1100 ar
  1108 1097 1108 1
  1109 1098 1107 1
  1110 1099 1109 1
  1111 1099 1101 ar
  1112 1100 1101 ar
  1113 1100 1110 1
  1114 1101 1111 1
  1115 1102 1088 1
  1116 1104 1092 1
  1117 1076 1088 am
  1118 1112 1113 1
  1119 1113 1121 1
  1120 1113 1116 1
  1121 1113 1114 1
  1122 1114 1115 2
  1123 1116 1123 1
  1124 1116 1117 1
  1125 1117 1124 1
  1126 1117 1118 1
  1127 1117 1119 1
  1128 1118 1125 1
  1129 1118 1126 1
  1130 1118 1127 1
  1131 1119 1128 1
  1132 1119 1129 1
  1133 1119 1130 1
  1134 1120 1112 1
  1135 1122 1116 1
  1136 1090 1112 am
  1137 1131 1132 1
  1138 1132 1135 1
  1139 1132 1146 1
  1140 1132 1133 1
  1141 1133 1134 2
  1142 1135 1148 1
  1143 1135 1136 1
  1144 1136 1137 ar
  1145 1136 1138 ar
  1146 1137 1149 1
  1147 1137 1141 ar
  1148 1138 1139 ar
  1149 1138 1140 ar
  1150 1139 1141 ar
  1151 1139 1142 ar
  1152 1140 1143 ar
  1153 1140 1151 1
  1154 1141 1150 1
  1155 1142 1152 1
  1156 1142 1144 ar
  1157 1143 1144 ar
  1158 1143 1153 1
  1159 1144 1154 1
  1160 1145 1131 1
  1161 1147 1135 1
  1162 1114 1131 am
  1163 1155 1156 1
  1164 1156 1161 1
  1165 1156 1157 1
  1166 1157 1158 2
  1167 1159 1155 1
  1168 1160 1156 1
  1169 1133 1155 am
  1170 1162 1163 1
  1171 1163 1169 1
  1172 1163 1166 1
  1173 1163 1164 1
  1174 1164 1165 2
  1175 1166 1171 1
  1176 1166 1167 1
  1177 1168 1162 1
  1178 1170 1166 1
  1179 1172 1167 1
  1180 1157 1162 am
  1181 1173 1174 1
  1182 1174 1185 1
  1183 1174 1177 1
  1184 1174 1175 1
  1185 1175 1176 2
  1186 1177 1187 1
  1187 1177 1178 1
  1188 1178 1179 ar
  1189 1178 1180 ar
  1190 1179 1188 1
  1191 1179 1181 ar
  1192 1180 1182 ar
  1193 1180 1189 1
  1194 1181 1190 1
  1195 1181 1183 ar
  1196 1182 1183 ar
  1197 1182 1191 1
  1198 1183 1192 1
  1199 1184 1173 1
  1200 1186 1177 1
  1201 1164 1173 am
  1202 1193 1194 1
  1203 1194 1202 1
  1204 1194 1197 1
  1205 1194 1195 1
  1206 1195 1196 2
  1207 1197 1204 1
  1208 1197 1198 1
  1209 1198 1205 1
  1210 1198 1199 1
  1211 1198 1200 1
  1212 1199 1206 1
  1213 1199 1207 1
  1214 1199 1208 1
  1215 1200 1209 1
  1216 1200 1210 1
  1217 1200 1211 1
  1218 1201 1193 1
  1219 1203 1197 1
  1220 1175 1193 am
  1221 1212 1213 1
  1222 1213 1219 1
  1223 1213 1216 1
  1224 1213 1214 1
  1225 1214 1215 2
  1226 1216 1221 1
  1227 1216 1217 1
  1228 1218 1212 1
  1229 1220 1216 1
  1230 1195 1212 am
  1231 1222 1223 1
  1232 1223 1232 1
  1233 1223 1226 1
  1234 1223 1224 1
  1235 1224 1225 2
  1236 1226 1234 1
  1237 1226 1227 1
  1238 1227 1236 1
  1239 1227 1228 1
  1240 1228 1229 2
  1241 1228 1230 2
  1242 1231 1222 1
  1243 1233 1226 1
  1244 1235 1227 1
  1245 1214 1222 am
  1246 1237 1238 1
  1247 1238 1246 1
  1248 1238 1241 1
  1249 1238 1239 1
  1250 1239 1240 2
  1251 1241 1248 1
  1252 1241 1242 1
  1253 1242 1249 1
  1254 1242 1243 1
  1255 1242 1244 1
  1256 1243 1250 1
  1257 1243 1251 1
  1258 1243 1252 1
  1259 1244 1253 1
  1260 1244 1254 1
  1261 1244 1255 1
  1262 1245 1237 1
  1263 1247 1241 1
  1264 1224 1237 am
  1265 1256 1257 1
  1266 1257 1260 1
  1267 1257 1271 1
  1268 1257 1258 1
  1269 1258 1259 2
  1270 1260 1273 1
  1271 1260 1261 1
  1272 1261 1262 ar
  1273 1261 1263 ar
  1274 1262 1274 1
  1275 1262 1266 ar
  1276 1263 1264 ar
  1277 1263 1265 ar
  1278 1264 1266 ar
  1279 1264 1267 ar
  1280 1265 1268 ar
  1281 1265 1276 1
  1282 1266 1275 1
  1283 1267 1277 1
  1284 1267 1269 ar
  1285 1268 1269 ar
  1286 1268 1278 1
  1287 1269 1279 1
  1288 1270 1256 1
  1289 1272 1260 1
  1290 1239 1256 am
  1291 1280 1281 1
  1292 1281 1288 1
  1293 1281 1284 1
  1294 1281 1282 1
  1295 1282 1283 2
  1296 1284 1289 1
  1297 1284 1285 1
  1298 1284 1286 1
  1299 1285 1291 1
  1300 1285 1292 1
  1301 1285 1293 1
  1302 1286 1290 1
  1303 1287 1280 1
  1304 1258 1280 am
  1305 1294 1295 1
  1306 1295 1301 1
  1307 1295 1298 1
  1308 1295 1296 1
  1309 1296 1297 2
  1310 1298 1303 1
  1311 1298 1299 1
  1312 1300 1294 1
  1313 1302 1298 1
  1314 1304 1299 1
  1315 1282 1294 am
  1316 1305 1306 1
  1317 1306 1314 1
  1318 1306 1309 1
  1319 1306 1307 1
  1320 1307 1308 2
  1321 1309 1316 1
  1322 1309 1310 1
  1323 1310 1317 1
  1324 1310 1311 1
  1325 1310 1312 1
  1326 1311 1318 1
  1327 1311 1319 1
  1328 1311 1320 1
  1329 1312 1321 1
  1330 1312 1322 1
  1331 1312 1323 1
  1332 1313 1305 1
  1333 1315 1309 1
  1334 1296 1305 am
  1335 1324 1325 1
  1336 1325 1333 1
  1337 1325 1328 1
  1338 1325 1326 1
  1339 1326 1327 2
  1340 1328 1335 1
  1341 1328 1329 1
  1342 1329 1330 2
  1343 1329 1331 2
  1344 1332 1324 1
  1345 1334 1328 1
  1346 1307 1324 am
  1347 1336 1337 1
  1348 1337 1338 1
  1349 1337 1344 1
  1350 1337 1340 1
  1351 1338 1339 2
  1352 1340 1342 1
  1353 1340 1345 1
  1354 1340 1341 1
  1355 1341 1346 1
  1356 1341 1347 1
  1357 1341 1348 1
  1358 1342 1351 1
  1359 1342 1349 1
  1360 1342 1350 1
  1361 1343 1336 1
  1362 1326 1336 am
  1363 1352 1353 1
  1364 1353 1361 1
  1365 1353 1356 1
  1366 1353 1354 1
  1367 1354 1355 2
  1368 1356 1363 1
  1369 1356 1357 1
  1370 1357 1364 1
  1371 1357 1358 1
  1372 1357 1359 1
  1373 1358 1365 1
  1374 1358 1366 1
  1375 1358 1367 1
  1376 1359 1368 1
  1377 1359 1369 1
  1378 1359 1370 1
  1379 1360 1352 1
  1380 1362 1356 1
  1381 1338 1352 am
  1382 1371 1372 1
  1383 1372 1378 1
  1384 1372 1375 1
  1385 1372 1373 1
  1386 1373 1374 2
  1387 1375 1380 1
  1388 1375 1376 1
  1389 1377 1371 1
  1390 1379 1375 1
  1391 1381 1376 1
  1392 1354 1371 am
  1393 1382 1383 1
  1394 1383 1384 1
  1395 1383 1390 1
  1396 1383 1386 1
  1397 1384 1385 2
  1398 1386 1388 1
  1399 1386 1391 1
  1400 1386 1387 1
  1401 1387 1392 1
  1402 1387 1393 1
  1403 1387 1394 1
  1404 1388 1397 1
  1405 1388 1395 1
  1406 1388 1396 1
  1407 1389 1382 1
  1408 1373 1382 am
  1409 1398 1399 1
  1410 1399 1406 1
  1411 1399 1402 1
  1412 1399 1400 1
  1413 1400 1401 2
  1414 1402 1407 1
  1415 1402 1403 1
  1416 1402 1404 1
  1417 1403 1409 1
  1418 1403 1410 1
  1419 1403 1411 1
  1420 1404 1408 1
  1421 1405 1398 1
  1422 1384 1398 am
  1423 1412 1413 1
  1424 1413 1418 1
  1425 1413 1416 1
  1426 1413 1414 1
  1427 1414 1415 2
  1428 1416 1419 1
  1429 1416 1420 1
  1430 1416 1421 1
  1431 1417 1412 1
  1432 1400 1412 am
  1433 1422 1423 1
  1434 1423 1429 1
  1435 1423 1426 1
  1436 1423 1424 1
  1437 1424 1425 2
  1438 1426 1431 1
  1439 1426 1427 1
  1440 1428 1422 1
  1441 1430 1426 1
  1442 1432 1427 1
  1443 1414 1422 am
  1444 1433 1434 1
  1445 1434 1435 1
  1446 1434 1441 1
  1447 1434 1437 1
  1448 1435 1436 2
  1449 1437 1439 1
  1450 1437 1442 1
  1451 1437 1438 1
  1452 1438 1443 1
  1453 1438 1444 1
  1454 1438 1445 1
  1455 1439 1448 1
  1456 1439 1446 1
  1457 1439 1447 1
  1458 1440 1433 1
  1459 1424 1433 am
  1460 1449 1450 1
  1461 1450 1459 1
  1462 1450 1453 1
  1463 1450 1451 1
  1464 1451 1452 2
  1465 1453 1461 1
  1466 1453 1454 1
  1467 1454 1463 1
  1468 1454 1455 1
  1469 1455 1456 2
  1470 1455 1457 2
  1471 1458 1449 1
  1472 1460 1453 1
  1473 1462 1454 1
  1474 1435 1449 am
  1475 1464 1465 1
  1476 1465 1472 1
  1477 1465 1468 1
  1478 1465 1466 1
  1479 1466 1467 2
  1480 1468 1473 1
  1481 1468 1469 1
  1482 1468 1470 1
  1483 1469 1475 1
  1484 1469 1476 1
  1485 1469 1477 1
  1486 1470 1474 1
  1487 1471 1464 1
  1488 1451 1464 am
  1489 1478 1479 1
  1490 1479 1487 1
  1491 1479 1482 1
  1492 1479 1480 1
  1493 1480 1481 2
  1494 1482 1489 1
  1495 1482 1483 1
  1496 1483 1490 1
  1497 1483 1484 1
  1498 1483 1485 1
  1499 1484 1491 1
  1500 1484 1492 1
  1501 1484 1493 1
  1502 1485 1494 1
  1503 1485 1495 1
  1504 1485 1496 1
  1505 1486 1478 1
  1506 1488 1482 1
  1507 1466 1478 am
  1508 1497 1498 1
  1509 1498 1504 1
  1510 1498 1501 1
  1511 1498 1499 1
  1512 1499 1500 2
  1513 1501 1506 1
  1514 1501 1502 1
  1515 1503 1497 1
  1516 1505 1501 1
  1517 1507 1502 1
  1518 1480 1497 am
  1519 1508 1509 1
  1520 1509 1510 1
  1521 1509 1516 1
  1522 1509 1512 1
  1523 1510 1511 2
  1524 1512 1514 1
  1525 1512 1517 1
  1526 1512 1513 1
  1527 1513 1518 1
  1528 1513 1519 1
  1529 1513 1520 1
  1530 1514 1523 1
  1531 1514 1521 1
  1532 1514 1522 1
  1533 1515 1508 1
  1534 1499 1508 am
  1535 1524 1525 1
  1536 1525 1533 1
  1537 1525 1528 1
  1538 1525 1526 1
  1539 1526 1527 2
  1540 1528 1534 1
  1541 1528 1530 1
  1542 1528 1529 1
  1543 1529 1536 1
  1544 1530 1537 1
  1545 1530 1538 1
  1546 1530 1539 1
  1547 1531 1529 1
  1548 1531 1540 1
  1549 1531 1541 1
  1550 1531 1542 1
  1551 1532 1524 1
  1552 1535 1529 1
  1553 1510 1524 am
  1554 1543 1544 1
  1555 1544 1549 1
  1556 1544 1547 1
  1557 1544 1545 1
  1558 1545 1546 2
  1559 1547 1550 1
  1560 1547 1551 1
  1561 1547 1552 1
  1562 1548 1543 1
  1563 1526 1543 am
  1564 1553 1554 1
  1565 1554 1562 1
  1566 1554 1557 1
  1567 1554 1555 1
  1568 1555 1556 2
  1569 1557 1563 1
  1570 1557 1559 1
  1571 1557 1558 1
  1572 1558 1565 1
  1573 1559 1566 1
  1574 1559 1567 1
  1575 1559 1568 1
  1576 1560 1558 1
  1577 1560 1569 1
  1578 1560 1570 1
  1579 1560 1571 1
  1580 1561 1553 1
  1581 1564 1558 1
  1582 1545 1553 am
  1583 1572 1573 1
  1584 1573 1581 1
  1585 1573 1576 1
  1586 1573 1574 1
  1587 1574 1575 2
  1588 1576 1583 1
  1589 1576 1577 1
  1590 1577 1578 2
  1591 1577 1579 2
  1592 1580 1572 1
  1593 1582 1576 1
  1594 1555 1572 am
  1595 1584 1585 1
  1596 1585 1586 1
  1597 1585 1596 1
  1598 1585 1588 1
  1599 1586 1587 2
  1600 1588 1598 1
  1601 1588 1589 1
  1602 1589 1600 1
  1603 1589 1590 1
  1604 1590 1602 1
  1605 1590 1591 1
  1606 1591 1603 1
  1607 1591 1592 2
  1608 1592 1593 2
  1609 1592 1594 2
  1610 1593 1604 1
  1611 1593 1605 1
  1612 1594 1607 1
  1613 1594 1606 1
  1614 1595 1584 1
  1615 1597 1588 1
  1616 1599 1589 1
  1617 1601 1590 1
  1618 1574 1584 am
  1619 1608 1609 1
  1620 1609 1621 1
  1621 1609 1612 1
  1622 1609 1610 1
  1623 1610 1611 2
  1624 1612 1623 1
  1625 1612 1613 1
  1626 1613 1614 ar
  1627 1613 1615 ar
  1628 1614 1624 1
  1629 1614 1616 ar
  1630 1615 1617 ar
  1631 1615 1625 1
  1632 1616 1626 1
  1633 1616 1618 ar
  1634 1617 1618 ar
  1635 1617 1627 1
  1636 1618 1619 1
  1637 1619 1628 1
  1638 1620 1608 1
  1639 1622 1612 1
  1640 1586 1608 am
  1641 1629 1630 1
  1642 1630 1638 1
  1643 1630 1633 1
  1644 1630 1631 1
  1645 1631 1632 2
  1646 1633 1640 1
  1647 1633 1634 1
  1648 1634 1641 1
  1649 1634 1635 1
  1650 1634 1636 1
  1651 1635 1642 1
  1652 1635 1643 1
  1653 1635 1644 1
  1654 1636 1645 1
  1655 1636 1646 1
  1656 1636 1647 1
  1657 1637 1629 1
  1658 1639 1633 1
  1659 1610 1629 am
  1660 1648 1649 1
  1661 1649 1654 1
  1662 1649 1652 1
  1663 1649 1650 1
  1664 1650 1651 2
  1665 1652 1655 1
  1666 1652 1656 1
  1667 1652 1657 1
  1668 1653 1648 1
  1669 1631 1648 am
  1670 1658 1659 1
  1671 1659 1667 1
  1672 1659 1662 1
  1673 1659 1660 1
  1674 1660 1661 2
  1675 1662 1668 1
  1676 1662 1664 1
  1677 1662 1663 1
  1678 1663 1670 1
  1679 1664 1671 1
  1680 1664 1672 1
  1681 1664 1673 1
  1682 1665 1663 1
  1683 1665 1674 1
  1684 1665 1675 1
  1685 1665 1676 1
  1686 1666 1658 1
  1687 1669 1663 1
  1688 1650 1658 am
  1689 1677 1678 1
  1690 1678 1685 1
  1691 1678 1681 1
  1692 1678 1679 1
  1693 1679 1680 2
  1694 1681 1686 1
  1695 1681 1682 1
  1696 1681 1683 1
  1697 1682 1688 1
  1698 1682 1689 1
  1699 1682 1690 1
  1700 1683 1687 1
  1701 1684 1677 1
  1702 1660 1677 am
  1703 1691 1692 1
  1704 1692 1698 1
  1705 1692 1695 1
  1706 1692 1693 1
  1707 1693 1694 2
  1708 1695 1700 1
  1709 1695 1696 1
  1710 1697 1691 1
  1711 1699 1695 1
  1712 1701 1696 1
  1713 1679 1691 am
  1714 1702 1703 1
  1715 1702 1708 1
  1716 1703 1709 1
  1717 1703 1704 1
  1718 1703 1706 1
  1719 1704 1705 2
  1720 1706 1711 1
  1721 1706 1707 1
  1722 1707 1708 1
  1723 1707 1713 1
  1724 1708 1715 1
  1725 1710 1706 1
  1726 1712 1707 1
  1727 1714 1708 1
  1728 1693 1702 am
  1729 1716 1717 1
  1730 1717 1728 1
  1731 1717 1720 1
  1732 1717 1718 1
  1733 1718 1719 2
  1734 1720 1730 1
  1735 1720 1721 1
  1736 1721 1722 ar
  1737 1721 1723 ar
  1738 1722 1731 1
  1739 1722 1724 ar
  1740 1723 1725 ar
  1741 1723 1732 1
  1742 1724 1733 1
  1743 1724 1726 ar
  1744 1725 1726 ar
  1745 1725 1734 1
  1746 1726 1735 1
  1747 1727 1716 1
  1748 1729 1720 1
  1749 1704 1716 am
  1750 1736 1737 1
  1751 1737 1738 1
  1752 1737 1748 1
  1753 1737 1740 1
  1754 1738 1739 2
  1755 1740 1750 1
  1756 1740 1741 1
  1757 1741 1752 1
  1758 1741 1742 1
  1759 1742 1754 1
  1760 1742 1743 1
  1761 1743 1755 1
  1762 1743 1744 2
  1763 1744 1745 2
  1764 1744 1746 2
  1765 1745 1756 1
  1766 1745 1757 1
  1767 1746 1759 1
  1768 1746 1758 1
  1769 1747 1736 1
  1770 1749 1740 1
  1771 1751 1741 1
  1772 1753 1742 1
  1773 1718 1736 am
  1774 1760 1761 1
  1775 1761 1773 1
  1776 1761 1764 1
  1777 1761 1762 1
  1778 1762 1763 2
  1779 1764 1775 1
  1780 1764 1765 1
  1781 1765 1766 ar
  1782 1765 1767 ar
  1783 1766 1776 1
  1784 1766 1768 ar
  1785 1767 1769 ar
  1786 1767 1777 1
  1787 1768 1778 1
  1788 1768 1770 ar
  1789 1769 1770 ar
  1790 1769 1779 1
  1791 1770 1771 1
  1792 1771 1780 1
  1793 1772 1760 1
  1794 1774 1764 1
  1795 1738 1760 am
  1796 1781 1782 1
  1797 1782 1791 1
  1798 1782 1783 1
  1799 1782 1785 1
  1800 1783 1784 2
  1801 1785 1786 1
  1802 1785 1793 1
  1803 1786 1787 1
  1804 1786 1795 1
  1805 1787 1789 2
  1806 1787 1788 am
  1807 1788 1797 1
  1808 1788 1796 1
  1809 1790 1781 1
  1810 1792 1785 1
  1811 1794 1786 1
  1812 1762 1781 am
  1813 1798 1799 1
  1814 1799 1805 1
  1815 1799 1802 1
  1816 1799 1800 1
  1817 1800 1801 2
  1818 1802 1807 1
  1819 1802 1803 1
  1820 1804 1798 1
  1821 1806 1802 1
  1822 1808 1803 1
  1823 1783 1798 am
  1824 1809 1810 1
  1825 1810 1818 1
  1826 1810 1813 1
  1827 1810 1811 1
  1828 1811 1812 2
  1829 1813 1820 1
  1830 1813 1814 1
  1831 1814 1821 1
  1832 1814 1815 1
  1833 1814 1816 1
  1834 1815 1822 1
  1835 1815 1823 1
  1836 1815 1824 1
  1837 1816 1825 1
  1838 1816 1826 1
  1839 1816 1827 1
  1840 1817 1809 1
  1841 1819 1813 1
  1842 1800 1809 am
  1843 1828 1829 1
  1844 1829 1837 1
  1845 1829 1832 1
  1846 1829 1830 1
  1847 1830 1831 2
  1848 1832 1839 1
  1849 1832 1833 1
  1850 1833 1841 1
  1851 1833 1834 1
  1852 1834 1835 1
  1853 1835 1842 1
  1854 1835 1843 1
  1855 1835 1844 1
  1856 1836 1828 1
  1857 1838 1832 1
  1858 1840 1833 1
  1859 1811 1828 am
  1860 1845 1846 1
  1861 1846 1853 1
  1862 1846 1849 1
  1863 1846 1847 1
  1864 1847 1848 2
  1865 1849 1854 1
  1866 1849 1850 1
  1867 1849 1851 1
  1868 1850 1856 1
  1869 1850 1857 1
  1870 1850 1858 1
  1871 1851 1855 1
  1872 1852 1845 1
  1873 1830 1845 am
  1874 1859 1860 1
  1875 1860 1861 1
  1876 1860 1871 1
  1877 1860 1863 1
  1878 1861 1862 2
  1879 1863 1873 1
  1880 1863 1864 1
  1881 1864 1875 1
  1882 1864 1865 1
  1883 1865 1877 1
  1884 1865 1866 1
  1885 1866 1878 1
  1886 1866 1867 2
  1887 1867 1868 2
  1888 1867 1869 2
  1889 1868 1879 1
  1890 1868 1880 1
  1891 1869 1882 1
  1892 1869 1881 1
  1893 1870 1859 1
  1894 1872 1863 1
  1895 1874 1864 1
  1896 1876 1865 1
  1897 1847 1859 am
  1898 1883 1884 1
  1899 1884 1889 1
  1900 1884 1887 1
  1901 1884 1885 1
  1902 1885 1886 2
  1903 1887 1890 1
  1904 1887 1891 1
  1905 1887 1892 1
  1906 1888 1883 1
  1907 1861 1883 am
  1908 1893 1894 1
  1909 1894 1895 1
  1910 1894 1905 1
  1911 1894 1897 1
  1912 1895 1896 2
  1913 1897 1907 1
  1914 1897 1898 1
  1915 1898 1909 1
  1916 1898 1899 1
  1917 1899 1911 1
  1918 1899 1900 1
  1919 1900 1912 1
  1920 1900 1901 2
  1921 1901 1902 2
  1922 1901 1903 2
  1923 1902 1913 1
  1924 1902 1914 1
  1925 1903 1916 1
  1926 1903 1915 1
  1927 1904 1893 1
  1928 1906 1897 1
  1929 1908 1898 1
  1930 1910 1899 1
  1931 1885 1893 am
  1932 1917 1918 1
  1933 1918 1923 1
  1934 1918 1921 1
  1935 1918 1919 1
  1936 1919 1920 2
  1937 1921 1924 1
  1938 1921 1925 1
  1939 1921 1926 1
  1940 1922 1917 1
  1941 1895 1917 am
  1942 1927 1928 1
  1943 1928 1937 1
  1944 1928 1931 1
  1945 1928 1929 1
  1946 1929 1930 2
  1947 1931 1939 1
  1948 1931 1932 1
  1949 1932 1941 1
  1950 1932 1933 1
  1951 1933 1943 1
  1952 1933 1934 1
  1953 1934 1945 1
  1954 1934 1935 1
  1955 1935 1946 1
  1956 1935 1947 1
  1957 1935 1948 1
  1958 1936 1927 1
  1959 1938 1931 1
  1960 1940 1932 1
  1961 1942 1933 1
  1962 1944 1934 1
  1963 1919 1927 am
  1964 1949 1950 1
  1965 1950 1951 1
  1966 1950 1957 1
  1967 1950 1953 1
  1968 1951 1952 2
  1969 1953 1955 1
  1970 1953 1958 1
  1971 1953 1954 1
  1972 1954 1959 1
  1973 1954 1960 1
  1974 1954 1961 1
  1975 1955 1964 1
  1976 1955 1962 1
  1977 1955 1963 1
  1978 1956 1949 1
  1979 1929 1949 am
  1980 1965 1966 1
  1981 1966 1974 1
  1982 1966 1969 1
  1983 1966 1967 1
  1984 1967 1968 2
  1985 1969 1975 1
  1986 1969 1971 1
  1987 1969 1970 1
  1988 1970 1977 1
  1989 1971 1978 1
  1990 1971 1979 1
  1991 1971 1980 1
  1992 1972 1970 1
  1993 1972 1981 1
  1994 1972 1982 1
  1995 1972 1983 1
  1996 1973 1965 1
  1997 1976 1970 1
  1998 1951 1965 am
  1999 1984 1985 1
  2000 1985 1993 1
  2001 1985 1988 1
  2002 1985 1986 1
  2003 1986 1987 2
  2004 1988 1994 1
  2005 1988 1990 1
  2006 1988 1989 1
  2007 1989 1996 1
  2008 1990 1997 1
  2009 1990 1998 1
  2010 1990 1999 1
  2011 1991 1989 1
  2012 1991 2000 1
  2013 1991 2001 1
  2014 1991 2002 1
  2015 1992 1984 1
  2016 1995 1989 1
  2017 1967 1984 am
  2018 2003 2004 1
  2019 2004 2010 1
  2020 2004 2007 1
  2021 2004 2005 1
  2022 2005 2006 2
  2023 2007 2012 1
  2024 2007 2008 1
  2025 2009 2003 1
  2026 2011 2007 1
  2027 2013 2008 1
  2028 1986 2003 am
  2029 2014 2015 1
  2030 2015 2022 1
  2031 2015 2018 1
  2032 2015 2016 1
  2033 2016 2017 2
  2034 2018 2023 1
  2035 2018 2019 1
  2036 2018 2020 1
  2037 2019 2025 1
  2038 2019 2026 1
  2039 2019 2027 1
  2040 2020 2024 1
  2041 2021 2014 1
  2042 2005 2014 am
  2043 2028 2029 1
  2044 2029 2030 1
  2045 2029 2036 1
  2046 2029 2032 1
  2047 2030 2031 2
  2048 2032 2034 1
  2049 2032 2037 1
  2050 2032 2033 1
  2051 2033 2038 1
  2052 2033 2039 1
  2053 2033 2040 1
  2054 2034 2043 1
  2055 2034 2041 1
  2056 2034 2042 1
  2057 2035 2028 1
  2058 2016 2028 am
  2059 2044 2045 1
  2060 2045 2048 1
  2061 2045 2059 1
  2062 2045 2046 1
  2063 2046 2047 2
  2064 2048 2061 1
  2065 2048 2049 1
  2066 2049 2050 ar
  2067 2049 2051 ar
  2068 2050 2062 1
  2069 2050 2054 ar
  2070 2051 2052 ar
  2071 2051 2053 ar
  2072 2052 2054 ar
  2073 2052 2055 ar
  2074 2053 2056 ar
  2075 2053 2064 1
  2076 2054 2063 1
  2077 2055 2065 1
  2078 2055 2057 ar
  2079 2056 2057 ar
  2080 2056 2066 1
  2081 2057 2067 1
  2082 2058 2044 1
  2083 2060 2048 1
  2084 2030 2044 am
  2085 2068 2069 1
  2086 2069 2074 1
  2087 2069 2072 1
  2088 2069 2070 1
  2089 2070 2071 2
  2090 2072 2075 1
  2091 2072 2076 1
  2092 2072 2077 1
  2093 2073 2068 1
  2094 2046 2068 am
  2095 2078 2079 1
  2096 2079 2087 1
  2097 2079 2082 1
  2098 2079 2080 1
  2099 2080 2081 2
  2100 2082 2088 1
  2101 2082 2084 1
  2102 2082 2083 1
  2103 2083 2090 1
  2104 2084 2091 1
  2105 2084 2092 1
  2106 2084 2093 1
  2107 2085 2083 1
  2108 2085 2094 1
  2109 2085 2095 1
  2110 2085 2096 1
  2111 2086 2078 1
  2112 2089 2083 1
  2113 2070 2078 am
  2114 2097 2098 1
  2115 2098 2104 1
  2116 2098 2101 1
  2117 2098 2099 1
  2118 2099 2100 2
  2119 2101 2106 1
  2120 2101 2102 1
  2121 2103 2097 1
  2122 2105 2101 1
  2123 2107 2102 1
  2124 2080 2097 am
  2125 2108 2109 1
  2126 2109 2114 1
  2127 2109 2112 1
  2128 2109 2110 1
  2129 2110 2111 2
  2130 2112 2115 1
  2131 2112 2116 1
  2132 2112 2117 1
  2133 2113 2108 1
  2134 2099 2108 am
  2135 2118 2119 1
  2136 2119 2127 1
  2137 2119 2122 1
  2138 2119 2120 1
  2139 2120 2121 2
  2140 2122 2129 1
  2141 2122 2123 1
  2142 2123 2130 1
  2143 2123 2124 1
  2144 2123 2125 1
  2145 2124 2131 1
  2146 2124 2132 1
  2147 2124 2133 1
  2148 2125 2134 1
  2149 2125 2135 1
  2150 2125 2136 1
  2151 2126 2118 1
  2152 2128 2122 1
  2153 2110 2118 am
  2154 2137 2138 1
  2155 2138 2139 1
  2156 2138 2145 1
  2157 2138 2141 1
  2158 2139 2140 2
  2159 2141 2143 1
  2160 2141 2146 1
  2161 2141 2142 1
  2162 2142 2147 1
  2163 2142 2148 1
  2164 2142 2149 1
  2165 2143 2152 1
  2166 2143 2150 1
  2167 2143 2151 1
  2168 2144 2137 1
  2169 2120 2137 am
  2170 2153 2154 1
  2171 2154 2160 1
  2172 2154 2157 1
  2173 2154 2155 1
  2174 2155 2156 2
  2175 2157 2162 1
  2176 2157 2158 1
  2177 2159 2153 1
  2178 2161 2157 1
  2179 2163 2158 1
  2180 2139 2153 am
  2181 2164 2165 1
  2182 2165 2176 1
  2183 2165 2168 1
  2184 2165 2166 1
  2185 2166 2167 2
  2186 2168 2178 1
  2187 2168 2169 1
  2188 2169 2170 ar
  2189 2169 2171 ar
  2190 2170 2179 1
  2191 2170 2172 ar
  2192 2171 2173 ar
  2193 2171 2180 1
  2194 2172 2181 1
  2195 2172 2174 ar
  2196 2173 2174 ar
  2197 2173 2182 1
  2198 2174 2183 1
  2199 2175 2164 1
  2200 2177 2168 1
  2201 2155 2164 am
  2202 2184 2185 1
  2203 2185 2193 1
  2204 2185 2188 1
  2205 2185 2186 1
  2206 2186 2187 2
  2207 2188 2195 1
  2208 2188 2189 1
  2209 2189 2196 1
  2210 2189 2190 1
  2211 2189 2191 1
  2212 2190 2197 1
  2213 2190 2198 1
  2214 2190 2199 1
  2215 2191 2200 1
  2216 2191 2201 1
  2217 2191 2202 1
  2218 2192 2184 1
  2219 2194 2188 1
  2220 2166 2184 am
  2221 2203 2204 1
  2222 2203 2209 1
  2223 2204 2210 1
  2224 2204 2205 1
  2225 2204 2207 1
  2226 2205 2206 2
  2227 2207 2212 1
  2228 2207 2208 1
  2229 2208 2209 1
  2230 2208 2214 1
  2231 2209 2216 1
  2232 2211 2207 1
  2233 2213 2208 1
  2234 2215 2209 1
  2235 2186 2203 am
  2236 2217 2218 1
  2237 2218 2226 1
  2238 2218 2221 1
  2239 2218 2219 1
  2240 2219 2220 2
  2241 2221 2227 1
  2242 2221 2223 1
  2243 2221 2222 1
  2244 2222 2229 1
  2245 2223 2230 1
  2246 2223 2231 1
  2247 2223 2232 1
  2248 2224 2222 1
  2249 2224 2233 1
  2250 2224 2234 1
  2251 2224 2235 1
  2252 2225 2217 1
  2253 2228 2222 1
  2254 2205 2217 am
  2255 2236 2237 1
  2256 2237 2245 1
  2257 2237 2240 1
  2258 2237 2238 1
  2259 2238 2239 2
  2260 2240 2247 1
  2261 2240 2241 1
  2262 2241 2249 1
  2263 2241 2242 1
  2264 2242 2243 1
  2265 2243 2250 1
  2266 2243 2251 1
  2267 2243 2252 1
  2268 2244 2236 1
  2269 2246 2240 1
  2270 2248 2241 1
  2271 2219 2236 am
  2272 2253 2254 1
  2273 2254 2262 1
  2274 2254 2257 1
  2275 2254 2255 1
  2276 2255 2256 2
  2277 2257 2264 1
  2278 2257 2258 1
  2279 2258 2266 1
  2280 2258 2259 1
  2281 2259 2260 1
  2282 2260 2267 1
  2283 2260 2268 1
  2284 2260 2269 1
  2285 2261 2253 1
  2286 2263 2257 1
  2287 2265 2258 1
  2288 2238 2253 am
  2289 2270 2271 1
  2290 2270 2280 1
  2291 2271 2272 1
  2292 2271 2274 1
  2293 2271 2281 1
  2294 2272 2273 2
  2295 2274 2275 1
  2296 2274 2282 1
  2297 2274 2283 1
  2298 2275 2276 ar
  2299 2275 2277 ar
  2300 2276 2279 ar
  2301 2276 2284 1
  2302 2277 2278 ar
  2303 2278 2279 ar
  2304 2278 2285 1
  2305 2279 2286 1
  2306 2255 2270 am
  2307 2287 2288 1
  2308 2288 2291 1
  2309 2288 2302 1
  2310 2288 2289 1
  2311 2289 2290 2
  2312 2291 2304 1
  2313 2291 2292 1
  2314 2292 2293 ar
  2315 2292 2294 ar
  2316 2293 2305 1
  2317 2293 2297 ar
  2318 2294 2295 ar
  2319 2294 2296 ar
  2320 2295 2297 ar
  2321 2295 2298 ar
  2322 2296 2299 ar
  2323 2296 2307 1
  2324 2297 2306 1
  2325 2298 2308 1
  2326 2298 2300 ar
  2327 2299 2300 ar
  2328 2299 2309 1
  2329 2300 2310 1
  2330 2301 2287 1
  2331 2303 2291 1
  2332 2287 2272 am
  2333 2311 2312 1
  2334 2312 2315 1
  2335 2312 2326 1
  2336 2312 2313 1
  2337 2313 2314 2
  2338 2315 2328 1
  2339 2315 2316 1
  2340 2316 2317 ar
  2341 2316 2318 ar
  2342 2317 2329 1
  2343 2317 2321 ar
  2344 2318 2319 ar
  2345 2318 2320 ar
  2346 2319 2321 ar
  2347 2319 2322 ar
  2348 2320 2323 ar
  2349 2320 2331 1
  2350 2321 2330 1
  2351 2322 2332 1
  2352 2322 2324 ar
  2353 2323 2324 ar
  2354 2323 2333 1
  2355 2324 2334 1
  2356 2325 2311 1
  2357 2327 2315 1
  2358 2289 2311 am
  2359 2335 2336 1
  2360 2336 2337 1
  2361 2336 2347 1
  2362 2336 2339 1
  2363 2337 2338 2
  2364 2339 2349 1
  2365 2339 2340 1
  2366 2340 2351 1
  2367 2340 2341 1
  2368 2341 2353 1
  2369 2341 2342 1
  2370 2342 2354 1
  2371 2342 2343 2
  2372 2343 2344 2
  2373 2343 2345 2
  2374 2344 2355 1
  2375 2344 2356 1
  2376 2345 2358 1
  2377 2345 2357 1
  2378 2346 2335 1
  2379 2348 2339 1
  2380 2350 2340 1
  2381 2352 2341 1
  2382 2313 2335 am
  2383 2359 2360 1
  2384 2360 2368 1
  2385 2360 2363 1
  2386 2360 2361 1
  2387 2361 2362 2
  2388 2363 2370 1
  2389 2363 2364 1
  2390 2364 2365 2
  2391 2364 2366 2
  2392 2367 2359 1
  2393 2369 2363 1
  2394 2337 2359 am
  2395 2371 2372 1
  2396 2372 2381 1
  2397 2372 2375 1
  2398 2372 2373 1
  2399 2373 2374 2
  2400 2375 2383 1
  2401 2375 2376 1
  2402 2376 2385 1
  2403 2376 2377 1
  2404 2377 2378 2
  2405 2377 2379 2
  2406 2380 2371 1
  2407 2382 2375 1
  2408 2384 2376 1
  2409 2361 2371 am
  2410 2386 2387 1
  2411 2387 2395 1
  2412 2387 2390 1
  2413 2387 2388 1
  2414 2388 2389 2
  2415 2390 2397 1
  2416 2390 2391 1
  2417 2391 2392 2
  2418 2391 2393 2
  2419 2394 2386 1
  2420 2396 2390 1
  2421 2373 2386 am
  2422 2398 2399 1
  2423 2398 2404 1
  2424 2399 2405 1
  2425 2399 2400 1
  2426 2399 2402 1
  2427 2400 2401 2
  2428 2402 2407 1
  2429 2402 2403 1
  2430 2403 2404 1
  2431 2403 2409 1
  2432 2404 2411 1
  2433 2406 2402 1
  2434 2408 2403 1
  2435 2410 2404 1
  2436 2388 2398 am
  2437 2412 2413 1
  2438 2413 2422 1
  2439 2413 2414 1
  2440 2413 2416 1
  2441 2414 2415 2
  2442 2416 2417 1
  2443 2416 2424 1
  2444 2417 2418 1
  2445 2417 2426 1
  2446 2418 2420 2
  2447 2418 2419 am
  2448 2419 2428 1
  2449 2419 2427 1
  2450 2421 2412 1
  2451 2423 2416 1
  2452 2425 2417 1
  2453 2400 2412 am
  2454 2429 2430 1
  2455 2430 2435 1
  2456 2430 2433 1
  2457 2430 2431 1
  2458 2431 2432 2
  2459 2433 2436 1
  2460 2433 2437 1
  2461 2433 2438 1
  2462 2434 2429 1
  2463 2414 2429 am
  2464 2439 2440 1
  2465 2440 2448 1
  2466 2440 2443 1
  2467 2440 2441 1
  2468 2441 2442 2
  2469 2443 2450 1
  2470 2443 2444 1
  2471 2444 2451 1
  2472 2444 2445 1
  2473 2444 2446 1
  2474 2445 2452 1
  2475 2445 2453 1
  2476 2445 2454 1
  2477 2446 2455 1
  2478 2446 2456 1
  2479 2446 2457 1
  2480 2447 2439 1
  2481 2449 2443 1
  2482 2431 2439 am
  2483 2458 2459 1
  2484 2459 2468 1
  2485 2459 2462 1
  2486 2459 2460 1
  2487 2460 2461 2
  2488 2462 2470 1
  2489 2462 2463 1
  2490 2463 2472 1
  2491 2463 2464 1
  2492 2464 2474 1
  2493 2464 2465 1
  2494 2465 2476 1
  2495 2465 2466 1
  2496 2466 2477 1
  2497 2466 2478 1
  2498 2466 2479 1
  2499 2467 2458 1
  2500 2469 2462 1
  2501 2471 2463 1
  2502 2473 2464 1
  2503 2475 2465 1
  2504 2441 2458 am
  2505 2480 2481 1
  2506 2481 2487 1
  2507 2481 2484 1
  2508 2481 2482 1
  2509 2482 2483 2
  2510 2484 2489 1
  2511 2484 2485 1
  2512 2486 2480 1
  2513 2488 2484 1
  2514 2460 2480 am
  2515 2490 2491 1
  2516 2491 2503 1
  2517 2491 2494 1
  2518 2491 2492 1
  2519 2492 2493 2
  2520 2494 2505 1
  2521 2494 2495 1
  2522 2495 2496 ar
  2523 2495 2497 ar
  2524 2496 2506 1
  2525 2496 2498 ar
  2526 2497 2499 ar
  2527 2497 2507 1
  2528 2498 2508 1
  2529 2498 2500 ar
  2530 2499 2500 ar
  2531 2499 2509 1
  2532 2500 2501 1
  2533 2501 2510 1
  2534 2502 2490 1
  2535 2504 2494 1
  2536 2482 2490 am
  2537 2511 2512 1
  2538 2512 2521 1
  2539 2512 2513 1
  2540 2512 2515 1
  2541 2513 2514 2
  2542 2515 2516 1
  2543 2515 2523 1
  2544 2516 2517 1
  2545 2516 2525 1
  2546 2517 2519 2
  2547 2517 2518 am
  2548 2518 2527 1
  2549 2518 2526 1
  2550 2520 2511 1
  2551 2522 2515 1
  2552 2524 2516 1
  2553 2492 2511 am
  2554 2528 2529 1
  2555 2529 2537 1
  2556 2529 2532 1
  2557 2529 2530 1
  2558 2530 2531 2
  2559 2532 2539 1
  2560 2532 2533 1
  2561 2533 2534 2
  2562 2533 2535 2
  2563 2536 2528 1
  2564 2538 2532 1
  2565 2513 2528 am
  2566 2540 2541 1
  2567 2540 2546 1
  2568 2541 2547 1
  2569 2541 2542 1
  2570 2541 2544 1
  2571 2542 2543 2
  2572 2544 2549 1
  2573 2544 2545 1
  2574 2545 2546 1
  2575 2545 2551 1
  2576 2546 2553 1
  2577 2548 2544 1
  2578 2550 2545 1
  2579 2552 2546 1
  2580 2530 2540 am
  2581 2554 2555 1
  2582 2555 2560 1
  2583 2555 2556 1
  2584 2556 2557 2
  2585 2558 2554 1
  2586 2559 2555 1
  2587 2542 2554 am
  2588 2561 2562 1
  2589 2562 2568 1
  2590 2562 2565 1
  2591 2562 2563 1
  2592 2563 2564 2
  2593 2565 2570 1
  2594 2565 2566 1
  2595 2567 2561 1
  2596 2569 2565 1
  2597 2556 2561 am
  2598 2571 2572 1
  2599 2572 2578 1
  2600 2572 2575 1
  2601 2572 2573 1
  2602 2573 2574 2
  2603 2575 2580 1
  2604 2575 2576 1
  2605 2577 2571 1
  2606 2579 2575 1
  2607 2563 2571 am
  2608 2581 2582 1
  2609 2582 2590 1
  2610 2582 2585 1
  2611 2582 2583 1
  2612 2583 2584 2
  2613 2585 2592 1
  2614 2585 2586 1
  2615 2586 2587 2
  2616 2586 2588 2
  2617 2589 2581 1
  2618 2591 2585 1
  2619 2573 2581 am
  2620 2593 2594 1
  2621 2594 2605 1
  2622 2594 2597 1
  2623 2594 2595 1
  2624 2595 2596 2
  2625 2597 2607 1
  2626 2597 2598 1
  2627 2598 2599 ar
  2628 2598 2600 ar
  2629 2599 2608 1
  2630 2599 2601 ar
  2631 2600 2602 ar
  2632 2600 2609 1
  2633 2601 2610 1
  2634 2601 2603 ar
  2635 2602 2603 ar
  2636 2602 2611 1
  2637 2603 2612 1
  2638 2604 2593 1
  2639 2606 2597 1
  2640 2583 2593 am
  2641 2613 2614 1
  2642 2614 2615 1
  2643 2614 2621 1
  2644 2614 2617 1
  2645 2615 2616 2
  2646 2617 2619 1
  2647 2617 2622 1
  2648 2617 2618 1
  2649 2618 2623 1
  2650 2618 2624 1
  2651 2618 2625 1
  2652 2619 2628 1
  2653 2619 2626 1
  2654 2619 2627 1
  2655 2620 2613 1
  2656 2595 2613 am
  2657 2629 2630 1
  2658 2630 2637 1
  2659 2630 2633 1
  2660 2630 2631 1
  2661 2631 2632 2
  2662 2633 2638 1
  2663 2633 2634 1
  2664 2633 2635 1
  2665 2634 2640 1
  2666 2634 2641 1
  2667 2634 2642 1
  2668 2635 2639 1
  2669 2636 2629 1
  2670 2615 2629 am
  2671 2643 2644 1
  2672 2644 2652 1
  2673 2644 2647 1
  2674 2644 2645 1
  2675 2645 2646 2
  2676 2647 2654 1
  2677 2647 2648 1
  2678 2648 2650 2
  2679 2648 2649 am
  2680 2649 2655 1
  2681 2649 2656 1
  2682 2651 2643 1
  2683 2653 2647 1
  2684 2631 2643 am
  2685 2657 2658 1
  2686 2658 2659 1
  2687 2658 2669 1
  2688 2658 2661 1
  2689 2659 2660 2
  2690 2661 2671 1
  2691 2661 2662 1
  2692 2662 2673 1
  2693 2662 2663 1
  2694 2663 2675 1
  2695 2663 2664 1
  2696 2664 2676 1
  2697 2664 2665 2
  2698 2665 2666 2
  2699 2665 2667 2
  2700 2666 2677 1
  2701 2666 2678 1
  2702 2667 2680 1
  2703 2667 2679 1
  2704 2668 2657 1
  2705 2670 2661 1
  2706 2672 2662 1
  2707 2674 2663 1
  2708 2645 2657 am
  2709 2681 2682 1
  2710 2682 2687 1
  2711 2682 2685 1
  2712 2682 2683 1
  2713 2683 2684 2
  2714 2685 2688 1
  2715 2685 2689 1
  2716 2685 2690 1
  2717 2686 2681 1
  2718 2659 2681 am
  2719 2691 2692 1
  2720 2692 2704 1
  2721 2692 2695 1
  2722 2692 2693 1
  2723 2693 2694 2
  2724 2695 2706 1
  2725 2695 2696 1
  2726 2696 2697 ar
  2727 2696 2698 ar
  2728 2697 2707 1
  2729 2697 2699 ar
  2730 2698 2700 ar
  2731 2698 2708 1
  2732 2699 2709 1
  2733 2699 2701 ar
  2734 2700 2701 ar
  2735 2700 2710 1
  2736 2701 2702 1
  2737 2702 2711 1
  2738 2703 2691 1
  2739 2705 2695 1
  2740 2683 2691 am
  2741 2712 2713 1
  2742 2713 2718 1
  2743 2713 2716 1
  2744 2713 2714 1
  2745 2714 2715 2
  2746 2716 2719 1
  2747 2716 2720 1
  2748 2716 2721 1
  2749 2717 2712 1
  2750 2693 2712 am
  2751 2722 2723 1
  2752 2723 2731 1
  2753 2723 2726 1
  2754 2723 2724 1
  2755 2724 2725 2
  2756 2726 2732 1
  2757 2726 2728 1
  2758 2726 2727 1
  2759 2727 2734 1
  2760 2728 2735 1
  2761 2728 2736 1
  2762 2728 2737 1
  2763 2729 2727 1
  2764 2729 2738 1
  2765 2729 2739 1
  2766 2729 2740 1
  2767 2730 2722 1
  2768 2733 2727 1
  2769 2714 2722 am
  2770 2741 2742 1
  2771 2742 2747 1
  2772 2742 2745 1
  2773 2742 2743 1
  2774 2743 2744 2
  2775 2745 2748 1
  2776 2745 2749 1
  2777 2745 2750 1
  2778 2746 2741 1
  2779 2724 2741 am
  2780 2751 2752 1
  2781 2752 2758 1
  2782 2752 2755 1
  2783 2752 2753 1
  2784 2753 2754 2
  2785 2755 2760 1
  2786 2755 2756 1
  2787 2757 2751 1
  2788 2759 2755 1
  2789 2761 2756 1
  2790 2743 2751 am
  2791 2762 2763 1
  2792 2763 2769 1
  2793 2763 2766 1
  2794 2763 2764 1
  2795 2764 2765 2
  2796 2766 2771 1
  2797 2766 2767 1
  2798 2768 2762 1
  2799 2770 2766 1
  2800 2772 2767 1
  2801 2753 2762 am
  2802 2773 2774 1
  2803 2774 2782 1
  2804 2774 2777 1
  2805 2774 2775 1
  2806 2775 2776 2
  2807 2777 2783 1
  2808 2777 2779 1
  2809 2777 2778 1
  2810 2778 2785 1
  2811 2779 2786 1
  2812 2779 2787 1
  2813 2779 2788 1
  2814 2780 2778 1
  2815 2780 2789 1
  2816 2780 2790 1
  2817 2780 2791 1
  2818 2781 2773 1
  2819 2784 2778 1
  2820 2764 2773 am
  2821 2792 2793 1
  2822 2793 2801 1
  2823 2793 2796 1
  2824 2793 2794 1
  2825 2794 2795 2
  2826 2796 2802 1
  2827 2796 2798 1
  2828 2796 2797 1
  2829 2797 2804 1
  2830 2798 2805 1
  2831 2798 2806 1
  2832 2798 2807 1
  2833 2799 2797 1
  2834 2799 2808 1
  2835 2799 2809 1
  2836 2799 2810 1
  2837 2800 2792 1
  2838 2803 2797 1
  2839 2775 2792 am
  2840 2811 2812 1
  2841 2812 2818 1
  2842 2812 2815 1
  2843 2812 2813 1
  2844 2813 2814 2
  2845 2815 2820 1
  2846 2815 2816 1
  2847 2817 2811 1
  2848 2819 2815 1
  2849 2821 2816 1
  2850 2794 2811 am
  2851 2822 2823 1
  2852 2823 2834 1
  2853 2823 2826 1
  2854 2823 2824 1
  2855 2824 2825 2
  2856 2826 2836 1
  2857 2826 2827 1
[truncated: 91,183 more chars]
