# Supplementary material for: The pocketome of G-protein-coupled receptors reveals previously untargeted allosteric sites
Source: Nat Commun. 2022 May 10;13:2567. doi: 10.1038/s41467-022-29609-6 (PMC9091257; doi:10.1038/s41467-022-29609-6)
Supplement: Supplementary file 4 — Supplementary Data 1 [file 41467_2022_29609_MOESM4_ESM.zip › docking_files/4bwb/mols.mol2]

# TRIPOS MOL2 file generated by SEED

@<TRIPOS>MOLECULE
methanamine
 8 7 0 0 0
****
USER_CHARGES
INVALID_CHARGES
Pose:   1 Cluster:   1 Fr_nu: 499607 TotEn:   -16.28
@<TRIPOS>ATOM
      1 C1        -77.3818    3.8190  -50.6795 C.3    1 LIG       0.04000
      2 N1        -77.0933    2.3899  -50.9066 N.4    1 LIG      -0.30000
      3 H1        -78.3650    3.8908  -50.2108 H      1 LIG       0.09000
      4 H2        -76.6045    4.2169  -50.0244 H      1 LIG       0.09000
      5 H3        -77.3721    4.3199  -51.6494 H      1 LIG       0.09000
      6 H4        -76.1742    2.2586  -51.3489 H      1 LIG       0.33000
      7 H5        -77.7967    1.9589  -51.5210 H      1 LIG       0.33000
      8 H6        -77.0897    1.8632  -50.0231 H      1 LIG       0.33000
@<TRIPOS>BOND
      1       1       2 1
      2       1       3 1
      3       1       4 1
      4       1       5 1
      5       2       6 1
      6       2       7 1
      7       2       8 1
@<TRIPOS>ALT_TYPE
CGenFF_4.0_ALT_TYPE_SET
CGenFF_4.0 1 CG334 2 NG3P3 3 HGA3 4 HGA3 5 HGA3 6 HGP2 7 HGP2 8 HGP2
@<TRIPOS>MOLECULE
methanamine
 8 7 0 0 0
****
USER_CHARGES
INVALID_CHARGES
Pose:   2 Cluster:   2 Fr_nu: 557302 TotEn:    -8.88
@<TRIPOS>ATOM
      1 C1        -77.4870    3.7050  -50.3831 C.3    1 LIG       0.04000
      2 N1        -77.7390    3.2701  -51.7705 N.4    1 LIG      -0.30000
      3 H1        -77.5180    4.7960  -50.3643 H      1 LIG       0.09000
      4 H2        -78.2692    3.2790  -49.7520 H      1 LIG       0.09000
      5 H3        -76.5022    3.3355  -50.0910 H      1 LIG       0.09000
      6 H4        -77.7219    2.2450  -51.8510 H      1 LIG       0.33000
      7 H5        -77.0290    3.6430  -52.4145 H      1 LIG       0.33000
      8 H6        -78.6579    3.5914  -52.1029 H      1 LIG       0.33000
@<TRIPOS>BOND
      1       1       2 1
      2       1       3 1
      3       1       4 1
      4       1       5 1
      5       2       6 1
      6       2       7 1
      7       2       8 1
@<TRIPOS>ALT_TYPE
CGenFF_4.0_ALT_TYPE_SET
CGenFF_4.0 1 CG334 2 NG3P3 3 HGA3 4 HGA3 5 HGA3 6 HGP2 7 HGP2 8 HGP2
@<TRIPOS>MOLECULE
methanol
 6 5 0 0 0
****
USER_CHARGES
INVALID_CHARGES
Pose:   1 Cluster:   1 Fr_nu: 7797759 TotEn:   -15.74
@<TRIPOS>ATOM
      1 C1        -53.8516    0.0625  -16.9475 C.3    1 LIG      -0.04000
      2 O1        -52.5306   -0.2905  -17.3145 O.3    1 LIG      -0.65000
      3 H1        -54.4593    0.1880  -17.8470 H      1 LIG       0.09000
      4 H2        -53.8351    0.9925  -16.3734 H      1 LIG       0.09000
      5 H3        -54.2750   -0.7353  -16.3329 H      1 LIG       0.09000
      6 H4        -52.0231   -0.3926  -16.4912 H      1 LIG       0.42000
@<TRIPOS>BOND
      1       1       2 1
      2       1       3 1
      3       1       4 1
      4       1       5 1
      5       2       6 1
@<TRIPOS>ALT_TYPE
CGenFF_4.0_ALT_TYPE_SET
CGenFF_4.0 1 CG331 2 OG311 3 HGA3 4 HGA3 5 HGA3 6 HGP1
@<TRIPOS>MOLECULE
methanol
 6 5 0 0 0
****
USER_CHARGES
INVALID_CHARGES
Pose:   2 Cluster:   2 Fr_nu: 1584873 TotEn:   -13.94
@<TRIPOS>ATOM
      1 C1        -51.0485    3.4790  -33.8549 C.3    1 LIG      -0.04000
      2 O1        -49.9023    3.0466  -33.1453 O.3    1 LIG      -0.65000
      3 H1        -50.9310    4.5292  -34.1332 H      1 LIG       0.09000
      4 H2        -51.9350    3.3543  -33.2278 H      1 LIG       0.09000
      5 H3        -51.1560    2.8748  -34.7587 H      1 LIG       0.09000
      6 H4        -50.0440    2.1122  -32.9161 H      1 LIG       0.42000
@<TRIPOS>BOND
      1       1       2 1
      2       1       3 1
      3       1       4 1
      4       1       5 1
      5       2       6 1
@<TRIPOS>ALT_TYPE
CGenFF_4.0_ALT_TYPE_SET
CGenFF_4.0 1 CG331 2 OG311 3 HGA3 4 HGA3 5 HGA3 6 HGP1
@<TRIPOS>MOLECULE
methanol
 6 5 0 0 0
****
USER_CHARGES
INVALID_CHARGES
Pose:   3 Cluster:   3 Fr_nu: 7601260 TotEn:   -13.75
@<TRIPOS>ATOM
      1 C1        -53.0390  -10.1731  -47.4409 C.3    1 LIG      -0.04000
      2 O1        -52.7844   -9.9749  -46.0624 O.3    1 LIG      -0.65000
      3 H1        -52.1497   -9.9085  -48.0183 H      1 LIG       0.09000
      4 H2        -53.8844   -9.5527  -47.7492 H      1 LIG       0.09000
      5 H3        -53.2807  -11.2251  -47.6101 H      1 LIG       0.09000
      6 H4        -53.5950  -10.2198  -45.5842 H      1 LIG       0.42000
@<TRIPOS>BOND
      1       1       2 1
      2       1       3 1
      3       1       4 1
      4       1       5 1
      5       2       6 1
@<TRIPOS>ALT_TYPE
CGenFF_4.0_ALT_TYPE_SET
CGenFF_4.0 1 CG331 2 OG311 3 HGA3 4 HGA3 5 HGA3 6 HGP1
@<TRIPOS>MOLECULE
methanol
 6 5 0 0 0
****
USER_CHARGES
INVALID_CHARGES
Pose:   4 Cluster:   4 Fr_nu: 5880221 TotEn:   -13.45
@<TRIPOS>ATOM
      1 C1        -72.1882    0.2226  -60.7452 C.3    1 LIG      -0.04000
      2 O1        -73.4713   -0.3366  -60.9584 O.3    1 LIG      -0.65000
      3 H1        -71.4454   -0.5772  -60.6930 H      1 LIG       0.09000
      4 H2        -72.1892    0.7948  -59.8140 H      1 LIG       0.09000
      5 H3        -71.9471    0.8868  -61.5785 H      1 LIG       0.09000
      6 H4        -74.1018    0.4026  -60.9988 H      1 LIG       0.42000
@<TRIPOS>BOND
      1       1       2 1
      2       1       3 1
      3       1       4 1
      4       1       5 1
      5       2       6 1
@<TRIPOS>ALT_TYPE
CGenFF_4.0_ALT_TYPE_SET
CGenFF_4.0 1 CG331 2 OG311 3 HGA3 4 HGA3 5 HGA3 6 HGP1
@<TRIPOS>MOLECULE
methanol
 6 5 0 0 0
****
USER_CHARGES
INVALID_CHARGES
Pose:   5 Cluster:   5 Fr_nu: 7795301 TotEn:   -13.29
@<TRIPOS>ATOM
      1 C1        -37.4214   -4.5195  -46.1461 C.3    1 LIG      -0.04000
      2 O1        -38.6218   -5.0308  -46.6958 O.3    1 LIG      -0.65000
      3 H1        -36.6479   -5.2907  -46.1778 H      1 LIG       0.09000
      4 H2        -37.5967   -4.2064  -45.1137 H      1 LIG       0.09000
      5 H3        -37.0987   -3.6585  -46.7361 H      1 LIG       0.09000
      6 H4        -39.2828   -4.3188  -46.6500 H      1 LIG       0.42000
@<TRIPOS>BOND
      1       1       2 1
      2       1       3 1
      3       1       4 1
      4       1       5 1
      5       2       6 1
@<TRIPOS>ALT_TYPE
CGenFF_4.0_ALT_TYPE_SET
CGenFF_4.0 1 CG331 2 OG311 3 HGA3 4 HGA3 5 HGA3 6 HGP1
@<TRIPOS>MOLECULE
methanol
 6 5 0 0 0
****
USER_CHARGES
INVALID_CHARGES
Pose:   6 Cluster:   6 Fr_nu: 145734 TotEn:   -13.28
@<TRIPOS>ATOM
      1 C1        -48.8920  -12.0458  -28.0457 C.3    1 LIG      -0.04000
      2 O1        -49.5473  -13.2913  -27.8915 O.3    1 LIG      -0.65000
      3 H1        -48.9076  -11.5050  -27.0963 H      1 LIG       0.09000
      4 H2        -49.3966  -11.4608  -28.8188 H      1 LIG       0.09000
      5 H3        -47.8562  -12.2237  -28.3441 H      1 LIG       0.09000
      6 H4        -49.5130  -13.7407  -28.7532 H      1 LIG       0.42000
@<TRIPOS>BOND
      1       1       2 1
      2       1       3 1
      3       1       4 1
      4       1       5 1
      5       2       6 1
@<TRIPOS>ALT_TYPE
CGenFF_4.0_ALT_TYPE_SET
CGenFF_4.0 1 CG331 2 OG311 3 HGA3 4 HGA3 5 HGA3 6 HGP1
@<TRIPOS>MOLECULE
methanol
 6 5 0 0 0
****
USER_CHARGES
INVALID_CHARGES
Pose:   7 Cluster:   7 Fr_nu: 4143865 TotEn:   -13.00
@<TRIPOS>ATOM
      1 C1        -76.3652   -6.1921  -48.4775 C.3    1 LIG      -0.04000
      2 O1        -76.2695   -5.3445  -47.3476 O.3    1 LIG      -0.65000
      3 H1        -77.0970   -6.9798  -48.2821 H      1 LIG       0.09000
      4 H2        -75.3872   -6.6327  -48.6875 H      1 LIG       0.09000
      5 H3        -76.6892   -5.6022  -49.3381 H      1 LIG       0.09000
      6 H4        -75.6118   -4.6599  -47.5590 H      1 LIG       0.42000
@<TRIPOS>BOND
      1       1       2 1
      2       1       3 1
      3       1       4 1
      4       1       5 1
      5       2       6 1
@<TRIPOS>ALT_TYPE
CGenFF_4.0_ALT_TYPE_SET
CGenFF_4.0 1 CG331 2 OG311 3 HGA3 4 HGA3 5 HGA3 6 HGP1
@<TRIPOS>MOLECULE
methanol
 6 5 0 0 0
****
USER_CHARGES
INVALID_CHARGES
Pose:   8 Cluster:   8 Fr_nu: 3274268 TotEn:   -12.09
@<TRIPOS>ATOM
      1 C1        -75.9735   -6.5823  -48.3602 C.3    1 LIG      -0.04000
      2 O1        -77.2377   -6.4948  -47.7289 O.3    1 LIG      -0.65000
      3 H1        -75.1882   -6.3399  -47.6400 H      1 LIG       0.09000
      4 H2        -75.9371   -5.8870  -49.2027 H      1 LIG       0.09000
      5 H3        -75.8281   -7.6017  -48.7250 H      1 LIG       0.09000
      6 H4        -77.9072   -6.7162  -48.3986 H      1 LIG       0.42000
@<TRIPOS>BOND
      1       1       2 1
      2       1       3 1
      3       1       4 1
      4       1       5 1
      5       2       6 1
@<TRIPOS>ALT_TYPE
CGenFF_4.0_ALT_TYPE_SET
CGenFF_4.0 1 CG331 2 OG311 3 HGA3 4 HGA3 5 HGA3 6 HGP1
@<TRIPOS>MOLECULE
methanol
 6 5 0 0 0
****
USER_CHARGES
INVALID_CHARGES
Pose:   9 Cluster:   9 Fr_nu: 220772 TotEn:   -11.93
@<TRIPOS>ATOM
      1 C1        -61.4355   -1.5062  -25.3790 C.3    1 LIG      -0.04000
      2 O1        -60.0877   -1.2983  -25.7592 O.3    1 LIG      -0.65000
      3 H1        -62.0177   -0.6061  -25.5911 H      1 LIG       0.09000
      4 H2        -61.4823   -1.7403  -24.3124 H      1 LIG       0.09000
      5 H3        -61.8414   -2.3433  -25.9519 H      1 LIG       0.09000
      6 H4        -59.6041   -2.1171  -25.5558 H      1 LIG       0.42000
@<TRIPOS>BOND
      1       1       2 1
      2       1       3 1
      3       1       4 1
      4       1       5 1
      5       2       6 1
@<TRIPOS>ALT_TYPE
CGenFF_4.0_ALT_TYPE_SET
CGenFF_4.0 1 CG331 2 OG311 3 HGA3 4 HGA3 5 HGA3 6 HGP1
@<TRIPOS>MOLECULE
methanol
 6 5 0 0 0
****
USER_CHARGES
INVALID_CHARGES
Pose:  10 Cluster:  10 Fr_nu: 1022167 TotEn:   -11.23
@<TRIPOS>ATOM
      1 C1        -77.0966   -6.3330  -49.2130 C.3    1 LIG      -0.04000
      2 O1        -77.9379   -7.0158  -48.3017 O.3    1 LIG      -0.65000
      3 H1        -76.1143   -6.1803  -48.7591 H      1 LIG       0.09000
      4 H2        -77.5438   -5.3699  -49.4717 H      1 LIG       0.09000
      5 H3        -76.9878   -6.9366  -50.1171 H      1 LIG       0.09000
      6 H4        -78.7983   -7.1323  -48.7397 H      1 LIG       0.42000
@<TRIPOS>BOND
      1       1       2 1
      2       1       3 1
      3       1       4 1
      4       1       5 1
      5       2       6 1
@<TRIPOS>ALT_TYPE
CGenFF_4.0_ALT_TYPE_SET
CGenFF_4.0 1 CG331 2 OG311 3 HGA3 4 HGA3 5 HGA3 6 HGP1
@<TRIPOS>MOLECULE
methanol
 6 5 0 0 0
****
USER_CHARGES
INVALID_CHARGES
Pose:  11 Cluster:  11 Fr_nu: 253417 TotEn:   -10.16
@<TRIPOS>ATOM
      1 C1        -68.3515   -2.2894  -32.9127 C.3    1 LIG      -0.04000
      2 O1        -68.4616   -1.2162  -33.8295 O.3    1 LIG      -0.65000
      3 H1        -67.3880   -2.2343  -32.4000 H      1 LIG       0.09000
      4 H2        -68.4372   -3.2380  -33.4488 H      1 LIG       0.09000
      5 H3        -69.1571   -2.2139  -32.1786 H      1 LIG       0.09000
      6 H4        -69.3277   -1.2993  -34.2638 H      1 LIG       0.42000
@<TRIPOS>BOND
      1       1       2 1
      2       1       3 1
      3       1       4 1
      4       1       5 1
      5       2       6 1
@<TRIPOS>ALT_TYPE
CGenFF_4.0_ALT_TYPE_SET
CGenFF_4.0 1 CG331 2 OG311 3 HGA3 4 HGA3 5 HGA3 6 HGP1
@<TRIPOS>MOLECULE
methanol
 6 5 0 0 0
****
USER_CHARGES
INVALID_CHARGES
Pose:  12 Cluster:  12 Fr_nu: 4444991 TotEn:   -10.09
@<TRIPOS>ATOM
      1 C1        -50.3275    3.4944  -33.2377 C.3    1 LIG      -0.04000
      2 O1        -50.6706    2.4398  -34.1177 O.3    1 LIG      -0.65000
      3 H1        -50.3537    4.4439  -33.7780 H      1 LIG       0.09000
      4 H2        -49.3274    3.3212  -32.8323 H      1 LIG       0.09000
      5 H3        -51.0504    3.5236  -32.4190 H      1 LIG       0.09000
      6 H4        -50.6362    1.6155  -33.6028 H      1 LIG       0.42000
@<TRIPOS>BOND
      1       1       2 1
      2       1       3 1
      3       1       4 1
      4       1       5 1
      5       2       6 1
@<TRIPOS>ALT_TYPE
CGenFF_4.0_ALT_TYPE_SET
CGenFF_4.0 1 CG331 2 OG311 3 HGA3 4 HGA3 5 HGA3 6 HGP1
@<TRIPOS>MOLECULE
methanol
 6 5 0 0 0
****
USER_CHARGES
INVALID_CHARGES
Pose:  13 Cluster:  13 Fr_nu: 7721403 TotEn:   -10.07
@<TRIPOS>ATOM
      1 C1        -76.3458  -10.3803  -49.6746 C.3    1 LIG      -0.04000
      2 O1        -75.4087  -11.3998  -49.3793 O.3    1 LIG      -0.65000
      3 H1        -77.2589  -10.8283  -50.0743 H      1 LIG       0.09000
      4 H2        -75.9163   -9.6898  -50.4049 H      1 LIG       0.09000
      5 H3        -76.5809   -9.8368  -48.7565 H      1 LIG       0.09000
      6 H4        -74.6137  -10.9637  -49.0279 H      1 LIG       0.42000
@<TRIPOS>BOND
      1       1       2 1
      2       1       3 1
      3       1       4 1
      4       1       5 1
      5       2       6 1
@<TRIPOS>ALT_TYPE
CGenFF_4.0_ALT_TYPE_SET
CGenFF_4.0 1 CG331 2 OG311 3 HGA3 4 HGA3 5 HGA3 6 HGP1
@<TRIPOS>MOLECULE
methanol
 6 5 0 0 0
****
USER_CHARGES
INVALID_CHARGES
Pose:  14 Cluster:  14 Fr_nu: 7806843 TotEn:    -9.88
@<TRIPOS>ATOM
      1 C1        -37.4822   -4.5973  -46.2051 C.3    1 LIG      -0.04000
      2 O1        -37.0551   -5.7318  -46.9365 O.3    1 LIG      -0.65000
      3 H1        -38.5636   -4.4804  -46.3111 H      1 LIG       0.09000
      4 H2        -36.9705   -3.7072  -46.5798 H      1 LIG       0.09000
      5 H3        -37.2352   -4.7405  -45.1506 H      1 LIG       0.09000
      6 H4        -36.0924   -5.8019  -46.8182 H      1 LIG       0.42000
@<TRIPOS>BOND
      1       1       2 1
      2       1       3 1
      3       1       4 1
      4       1       5 1
      5       2       6 1
@<TRIPOS>ALT_TYPE
CGenFF_4.0_ALT_TYPE_SET
CGenFF_4.0 1 CG331 2 OG311 3 HGA3 4 HGA3 5 HGA3 6 HGP1
@<TRIPOS>MOLECULE
methanol
 6 5 0 0 0
****
USER_CHARGES
INVALID_CHARGES
Pose:  15 Cluster:  15 Fr_nu: 271936 TotEn:    -9.85
@<TRIPOS>ATOM
      1 C1        -55.7364  -13.5065  -22.8865 C.3    1 LIG      -0.04000
      2 O1        -54.7988  -12.4492  -22.9723 O.3    1 LIG      -0.65000
      3 H1        -55.4075  -14.2259  -22.1324 H      1 LIG       0.09000
      4 H2        -55.8240  -13.9969  -23.8593 H      1 LIG       0.09000
      5 H3        -56.7076  -13.0979  -22.5978 H      1 LIG       0.09000
      6 H4        -55.1247  -11.8329  -23.6503 H      1 LIG       0.42000
@<TRIPOS>BOND
      1       1       2 1
      2       1       3 1
      3       1       4 1
      4       1       5 1
      5       2       6 1
@<TRIPOS>ALT_TYPE
CGenFF_4.0_ALT_TYPE_SET
CGenFF_4.0 1 CG331 2 OG311 3 HGA3 4 HGA3 5 HGA3 6 HGP1
@<TRIPOS>MOLECULE
methanol
 6 5 0 0 0
****
USER_CHARGES
INVALID_CHARGES
Pose:  16 Cluster:  16 Fr_nu: 226603 TotEn:    -9.78
@<TRIPOS>ATOM
      1 C1        -62.6075  -22.1180  -25.1336 C.3    1 LIG      -0.04000
      2 O1        -61.4499  -21.3046  -25.1850 O.3    1 LIG      -0.65000
      3 H1        -62.4933  -22.9595  -25.8214 H      1 LIG       0.09000
      4 H2        -63.4832  -21.5249  -25.4090 H      1 LIG       0.09000
      5 H3        -62.7313  -22.4963  -24.1162 H      1 LIG       0.09000
      6 H4        -61.5889  -20.5703  -24.5627 H      1 LIG       0.42000
@<TRIPOS>BOND
      1       1       2 1
      2       1       3 1
      3       1       4 1
      4       1       5 1
      5       2       6 1
@<TRIPOS>ALT_TYPE
CGenFF_4.0_ALT_TYPE_SET
CGenFF_4.0 1 CG331 2 OG311 3 HGA3 4 HGA3 5 HGA3 6 HGP1
@<TRIPOS>MOLECULE
methanol
 6 5 0 0 0
****
USER_CHARGES
INVALID_CHARGES
Pose:  17 Cluster:  17 Fr_nu: 1022784 TotEn:    -9.47
@<TRIPOS>ATOM
      1 C1        -77.0966   -6.3330  -49.2130 C.3    1 LIG      -0.04000
      2 O1        -76.8204   -5.2893  -48.2971 O.3    1 LIG      -0.65000
      3 H1        -77.9631   -6.9022  -48.8675 H      1 LIG       0.09000
      4 H2        -76.2255   -6.9882  -49.2937 H      1 LIG       0.09000
      5 H3        -77.3154   -5.8988  -50.1914 H      1 LIG       0.09000
      6 H4        -76.0469   -4.8080  -48.6374 H      1 LIG       0.42000
@<TRIPOS>BOND
      1       1       2 1
      2       1       3 1
      3       1       4 1
      4       1       5 1
      5       2       6 1
@<TRIPOS>ALT_TYPE
CGenFF_4.0_ALT_TYPE_SET
CGenFF_4.0 1 CG331 2 OG311 3 HGA3 4 HGA3 5 HGA3 6 HGP1
@<TRIPOS>MOLECULE
methanol
 6 5 0 0 0
****
USER_CHARGES
INVALID_CHARGES
Pose:  18 Cluster:  18 Fr_nu: 7806912 TotEn:    -9.35
@<TRIPOS>ATOM
      1 C1        -47.6015  -15.1970  -44.7518 C.3    1 LIG      -0.04000
      2 O1        -46.9969  -14.0848  -44.1178 O.3    1 LIG      -0.65000
      3 H1        -47.7249  -16.0069  -44.0286 H      1 LIG       0.09000
      4 H2        -46.9743  -15.5291  -45.5831 H      1 LIG       0.09000
      5 H3        -48.5812  -14.8996  -45.1331 H      1 LIG       0.09000
      6 H4        -46.9042  -13.3884  -44.7903 H      1 LIG       0.42000
@<TRIPOS>BOND
      1       1       2 1
      2       1       3 1
      3       1       4 1
      4       1       5 1
      5       2       6 1
@<TRIPOS>ALT_TYPE
CGenFF_4.0_ALT_TYPE_SET
CGenFF_4.0 1 CG331 2 OG311 3 HGA3 4 HGA3 5 HGA3 6 HGP1
@<TRIPOS>MOLECULE
methanol
 6 5 0 0 0
****
USER_CHARGES
INVALID_CHARGES
Pose:  19 Cluster:  19 Fr_nu: 5132916 TotEn:    -9.32
@<TRIPOS>ATOM
      1 C1        -64.9580   -4.5778  -57.3652 C.3    1 LIG      -0.04000
      2 O1        -65.6837   -4.2061  -56.2077 O.3    1 LIG      -0.65000
      3 H1        -65.0057   -3.7711  -58.1008 H      1 LIG       0.09000
      4 H2        -65.3832   -5.4932  -57.7846 H      1 LIG       0.09000
      5 H3        -63.9159   -4.7554  -57.0896 H      1 LIG       0.09000
      6 H4        -65.6182   -4.9459  -55.5798 H      1 LIG       0.42000
@<TRIPOS>BOND
      1       1       2 1
      2       1       3 1
      3       1       4 1
      4       1       5 1
      5       2       6 1
@<TRIPOS>ALT_TYPE
CGenFF_4.0_ALT_TYPE_SET
CGenFF_4.0 1 CG331 2 OG311 3 HGA3 4 HGA3 5 HGA3 6 HGP1
@<TRIPOS>MOLECULE
methanol
 6 5 0 0 0
****
USER_CHARGES
INVALID_CHARGES
Pose:  20 Cluster:  20 Fr_nu: 2009204 TotEn:    -9.21
@<TRIPOS>ATOM
      1 C1        -69.0409   -1.3823  -32.9439 C.3    1 LIG      -0.04000
      2 O1        -69.1865   -0.2282  -33.7509 O.3    1 LIG      -0.65000
      3 H1        -68.5969   -1.1037  -31.9850 H      1 LIG       0.09000
      4 H2        -68.4033   -2.1078  -33.4555 H      1 LIG       0.09000
      5 H3        -70.0259   -1.8228  -32.7725 H      1 LIG       0.09000
      6 H4        -69.5825   -0.5155  -34.5913 H      1 LIG       0.42000
@<TRIPOS>BOND
      1       1       2 1
      2       1       3 1
      3       1       4 1
      4       1       5 1
      5       2       6 1
@<TRIPOS>ALT_TYPE
CGenFF_4.0_ALT_TYPE_SET
CGenFF_4.0 1 CG331 2 OG311 3 HGA3 4 HGA3 5 HGA3 6 HGP1
@<TRIPOS>MOLECULE
methanol
 6 5 0 0 0
****
USER_CHARGES
INVALID_CHARGES
Pose:  21 Cluster:  21 Fr_nu: 7782353 TotEn:    -9.10
@<TRIPOS>ATOM
      1 C1        -76.3413  -10.8792  -49.3249 C.3    1 LIG      -0.04000
      2 O1        -76.7399  -12.2338  -49.4277 O.3    1 LIG      -0.65000
      3 H1        -76.1154  -10.6432  -48.2821 H      1 LIG       0.09000
      4 H2        -77.1441  -10.2335  -49.6900 H      1 LIG       0.09000
      5 H3        -75.4470  -10.7246  -49.9331 H      1 LIG       0.09000
      6 H4        -76.9315  -12.4047  -50.3657 H      1 LIG       0.42000
@<TRIPOS>BOND
      1       1       2 1
      2       1       3 1
      3       1       4 1
      4       1       5 1
      5       2       6 1
@<TRIPOS>ALT_TYPE
CGenFF_4.0_ALT_TYPE_SET
CGenFF_4.0 1 CG331 2 OG311 3 HGA3 4 HGA3 5 HGA3 6 HGP1
@<TRIPOS>MOLECULE
methanol
 6 5 0 0 0
****
USER_CHARGES
INVALID_CHARGES
Pose:  22 Cluster:  22 Fr_nu: 7765136 TotEn:    -9.09
@<TRIPOS>ATOM
      1 C1        -49.7861  -12.2155  -44.5436 C.3    1 LIG      -0.04000
      2 O1        -49.4619  -11.9060  -43.2006 O.3    1 LIG      -0.65000
      3 H1        -49.4990  -13.2474  -44.7601 H      1 LIG       0.09000
      4 H2        -49.2591  -11.5313  -45.2135 H      1 LIG       0.09000
      5 H3        -50.8636  -12.1023  -44.6843 H      1 LIG       0.09000
      6 H4        -49.7309  -10.9842  -43.0470 H      1 LIG       0.42000
@<TRIPOS>BOND
      1       1       2 1
      2       1       3 1
      3       1       4 1
      4       1       5 1
      5       2       6 1
@<TRIPOS>ALT_TYPE
CGenFF_4.0_ALT_TYPE_SET
CGenFF_4.0 1 CG331 2 OG311 3 HGA3 4 HGA3 5 HGA3 6 HGP1
@<TRIPOS>MOLECULE
methanol
 6 5 0 0 0
****
USER_CHARGES
INVALID_CHARGES
Pose:  23 Cluster:  23 Fr_nu: 3278144 TotEn:    -8.91
@<TRIPOS>ATOM
      1 C1        -76.0899   -6.7653  -48.8324 C.3    1 LIG      -0.04000
      2 O1        -75.3956   -7.9795  -48.6129 O.3    1 LIG      -0.65000
      3 H1        -77.1329   -6.8809  -48.5276 H      1 LIG       0.09000
      4 H2        -76.0359   -6.4999  -49.8913 H      1 LIG       0.09000
      5 H3        -75.6239   -5.9767  -48.2369 H      1 LIG       0.09000
      6 H4        -74.4758   -7.8375  -48.8949 H      1 LIG       0.42000
@<TRIPOS>BOND
      1       1       2 1
      2       1       3 1
      3       1       4 1
      4       1       5 1
      5       2       6 1
@<TRIPOS>ALT_TYPE
CGenFF_4.0_ALT_TYPE_SET
CGenFF_4.0 1 CG331 2 OG311 3 HGA3 4 HGA3 5 HGA3 6 HGP1
@<TRIPOS>MOLECULE
methanol
 6 5 0 0 0
****
USER_CHARGES
INVALID_CHARGES
Pose:  24 Cluster:  24 Fr_nu: 7758603 TotEn:    -8.86
@<TRIPOS>ATOM
      1 C1        -76.2040  -11.3969  -48.6763 C.3    1 LIG      -0.04000
      2 O1        -76.2508  -12.7729  -48.3463 O.3    1 LIG      -0.65000
      3 H1        -76.1779  -11.2827  -49.7628 H      1 LIG       0.09000
      4 H2        -75.3148  -10.9443  -48.2303 H      1 LIG       0.09000
      5 H3        -77.0970  -10.9062  -48.2821 H      1 LIG       0.09000
      6 H4        -76.2729  -12.8332  -47.3760 H      1 LIG       0.42000
@<TRIPOS>BOND
      1       1       2 1
      2       1       3 1
      3       1       4 1
      4       1       5 1
      5       2       6 1
@<TRIPOS>ALT_TYPE
CGenFF_4.0_ALT_TYPE_SET
CGenFF_4.0 1 CG331 2 OG311 3 HGA3 4 HGA3 5 HGA3 6 HGP1
@<TRIPOS>MOLECULE
methanol
 6 5 0 0 0
****
USER_CHARGES
INVALID_CHARGES
Pose:  25 Cluster:  25 Fr_nu: 7662553 TotEn:    -8.76
@<TRIPOS>ATOM
      1 C1        -77.0970  -12.2195  -47.9605 C.3    1 LIG      -0.04000
      2 O1        -76.8887  -13.0827  -49.0632 O.3    1 LIG      -0.65000
      3 H1        -76.2450  -12.2852  -47.2794 H      1 LIG       0.09000
      4 H2        -78.0152  -12.5055  -47.4411 H      1 LIG       0.09000
      5 H3        -77.1911  -11.1938  -48.3248 H      1 LIG       0.09000
      6 H4        -77.6642  -12.9967  -49.6437 H      1 LIG       0.42000
@<TRIPOS>BOND
      1       1       2 1
      2       1       3 1
      3       1       4 1
      4       1       5 1
      5       2       6 1
@<TRIPOS>ALT_TYPE
CGenFF_4.0_ALT_TYPE_SET
CGenFF_4.0 1 CG331 2 OG311 3 HGA3 4 HGA3 5 HGA3 6 HGP1
@<TRIPOS>MOLECULE
methanol
 6 5 0 0 0
****
USER_CHARGES
INVALID_CHARGES
Pose:  26 Cluster:  26 Fr_nu: 7783732 TotEn:    -8.57
@<TRIPOS>ATOM
      1 C1        -42.1821  -13.3198  -44.0070 C.3    1 LIG      -0.04000
      2 O1        -42.7607  -14.0765  -42.9596 O.3    1 LIG      -0.65000
      3 H1        -42.9453  -13.0865  -44.7535 H      1 LIG       0.09000
      4 H2        -41.3713  -13.8914  -44.4658 H      1 LIG       0.09000
      5 H3        -41.7823  -12.3902  -43.5951 H      1 LIG       0.09000
      6 H4        -42.0539  -14.2637  -42.3184 H      1 LIG       0.42000
@<TRIPOS>BOND
      1       1       2 1
      2       1       3 1
      3       1       4 1
      4       1       5 1
      5       2       6 1
@<TRIPOS>ALT_TYPE
CGenFF_4.0_ALT_TYPE_SET
CGenFF_4.0 1 CG331 2 OG311 3 HGA3 4 HGA3 5 HGA3 6 HGP1
@<TRIPOS>MOLECULE
methanol
 6 5 0 0 0
****
USER_CHARGES
INVALID_CHARGES
Pose:  27 Cluster:  27 Fr_nu: 188778 TotEn:    -8.55
@<TRIPOS>ATOM
      1 C1        -55.6371  -13.0167  -24.4389 C.3    1 LIG      -0.04000
      2 O1        -55.9109  -12.3638  -23.2129 O.3    1 LIG      -0.65000
      3 H1        -55.6108  -14.0974  -24.2791 H      1 LIG       0.09000
      4 H2        -54.6764  -12.6720  -24.8297 H      1 LIG       0.09000
      5 H3        -56.4270  -12.7756  -25.1542 H      1 LIG       0.09000
      6 H4        -55.9261  -11.4086  -23.3952 H      1 LIG       0.42000
@<TRIPOS>BOND
      1       1       2 1
      2       1       3 1
      3       1       4 1
      4       1       5 1
      5       2       6 1
@<TRIPOS>ALT_TYPE
CGenFF_4.0_ALT_TYPE_SET
CGenFF_4.0 1 CG331 2 OG311 3 HGA3 4 HGA3 5 HGA3 6 HGP1
@<TRIPOS>MOLECULE
methanol
 6 5 0 0 0
****
USER_CHARGES
INVALID_CHARGES
Pose:  28 Cluster:  28 Fr_nu: 2564688 TotEn:    -8.04
@<TRIPOS>ATOM
      1 C1        -64.7711   -4.1576  -57.3211 C.3    1 LIG      -0.04000
      2 O1        -65.6843   -3.0969  -57.5340 O.3    1 LIG      -0.65000
      3 H1        -64.3876   -4.1096  -56.2989 H      1 LIG       0.09000
      4 H2        -63.9470   -4.0789  -58.0348 H      1 LIG       0.09000
      5 H3        -65.2893   -5.1079  -57.4691 H      1 LIG       0.09000
      6 H4        -66.0020   -3.1731  -58.4500 H      1 LIG       0.42000
@<TRIPOS>BOND
      1       1       2 1
      2       1       3 1
      3       1       4 1
      4       1       5 1
      5       2       6 1
@<TRIPOS>ALT_TYPE
CGenFF_4.0_ALT_TYPE_SET
CGenFF_4.0 1 CG331 2 OG311 3 HGA3 4 HGA3 5 HGA3 6 HGP1
@<TRIPOS>MOLECULE
methanol
 6 5 0 0 0
****
USER_CHARGES
INVALID_CHARGES
Pose:  29 Cluster:  29 Fr_nu: 7797891 TotEn:    -7.97
@<TRIPOS>ATOM
      1 C1        -77.3312  -12.3317  -48.8160 C.3    1 LIG      -0.04000
      2 O1        -75.9391  -12.1674  -49.0150 O.3    1 LIG      -0.65000
      3 H1        -77.5274  -13.3289  -48.4144 H      1 LIG       0.09000
      4 H2        -77.8541  -12.2008  -49.7668 H      1 LIG       0.09000
      5 H3        -77.6797  -11.5797  -48.1042 H      1 LIG       0.09000
      6 H4        -75.8053  -11.2725  -49.3714 H      1 LIG       0.42000
@<TRIPOS>BOND
      1       1       2 1
      2       1       3 1
      3       1       4 1
      4       1       5 1
      5       2       6 1
@<TRIPOS>ALT_TYPE
CGenFF_4.0_ALT_TYPE_SET
CGenFF_4.0 1 CG331 2 OG311 3 HGA3 4 HGA3 5 HGA3 6 HGP1
@<TRIPOS>MOLECULE
methanol
 6 5 0 0 0
****
USER_CHARGES
INVALID_CHARGES
Pose:  30 Cluster:  30 Fr_nu: 1022849 TotEn:    -7.82
@<TRIPOS>ATOM
      1 C1        -77.0966   -6.3330  -49.2130 C.3    1 LIG      -0.04000
      2 O1        -76.0851   -6.7935  -48.3360 O.3    1 LIG      -0.65000
      3 H1        -78.0563   -6.3231  -48.6904 H      1 LIG       0.09000
      4 H2        -77.1512   -6.9901  -50.0847 H      1 LIG       0.09000
      5 H3        -76.8508   -5.3193  -49.5380 H      1 LIG       0.09000
      6 H4        -75.2504   -6.7883  -48.8350 H      1 LIG       0.42000
@<TRIPOS>BOND
      1       1       2 1
      2       1       3 1
      3       1       4 1
      4       1       5 1
      5       2       6 1
@<TRIPOS>ALT_TYPE
CGenFF_4.0_ALT_TYPE_SET
CGenFF_4.0 1 CG331 2 OG311 3 HGA3 4 HGA3 5 HGA3 6 HGP1
@<TRIPOS>MOLECULE
methanol
 6 5 0 0 0
****
USER_CHARGES
INVALID_CHARGES
Pose:  31 Cluster:  31 Fr_nu:  64335 TotEn:    -7.51
@<TRIPOS>ATOM
      1 C1        -55.2206    2.0859  -38.4119 C.3    1 LIG      -0.04000
      2 O1        -56.1317    1.9348  -37.3388 O.3    1 LIG      -0.65000
      3 H1        -55.3191    1.2398  -39.0964 H      1 LIG       0.09000
      4 H2        -54.2010    2.1354  -38.0213 H      1 LIG       0.09000
      5 H3        -55.4497    3.0116  -38.9451 H      1 LIG       0.09000
      6 H4        -56.0144    2.7032  -36.7543 H      1 LIG       0.42000
@<TRIPOS>BOND
      1       1       2 1
      2       1       3 1
      3       1       4 1
      4       1       5 1
      5       2       6 1
@<TRIPOS>ALT_TYPE
CGenFF_4.0_ALT_TYPE_SET
CGenFF_4.0 1 CG331 2 OG311 3 HGA3 4 HGA3 5 HGA3 6 HGP1
@<TRIPOS>MOLECULE
methanol
 6 5 0 0 0
****
USER_CHARGES
INVALID_CHARGES
Pose:  32 Cluster:  32 Fr_nu: 4190484 TotEn:    -7.13
@<TRIPOS>ATOM
      1 C1        -76.2595   -6.3330  -48.2153 C.3    1 LIG      -0.04000
      2 O1        -75.2224   -7.0992  -47.6307 O.3    1 LIG      -0.65000
      3 H1        -77.1755   -6.4527  -47.6316 H      1 LIG       0.09000
      4 H2        -76.4240   -6.6653  -49.2435 H      1 LIG       0.09000
      5 H3        -75.9662   -5.2806  -48.2171 H      1 LIG       0.09000
      6 H4        -74.4279   -6.9675  -48.1758 H      1 LIG       0.42000
@<TRIPOS>BOND
      1       1       2 1
      2       1       3 1
      3       1       4 1
      4       1       5 1
      5       2       6 1
@<TRIPOS>ALT_TYPE
CGenFF_4.0_ALT_TYPE_SET
CGenFF_4.0 1 CG331 2 OG311 3 HGA3 4 HGA3 5 HGA3 6 HGP1
@<TRIPOS>MOLECULE
methanol
 6 5 0 0 0
****
USER_CHARGES
INVALID_CHARGES
Pose:  33 Cluster:  33 Fr_nu: 256791 TotEn:    -7.13
@<TRIPOS>ATOM
      1 C1        -55.4102  -12.9527  -23.1353 C.3    1 LIG      -0.04000
      2 O1        -55.7403  -12.2863  -24.3400 O.3    1 LIG      -0.65000
      3 H1        -55.3367  -14.0271  -23.3207 H      1 LIG       0.09000
      4 H2        -56.1796  -12.7534  -22.3850 H      1 LIG       0.09000
      5 H3        -54.4480  -12.5807  -22.7754 H      1 LIG       0.09000
      6 H4        -55.7965  -11.3372  -24.1353 H      1 LIG       0.42000
@<TRIPOS>BOND
      1       1       2 1
      2       1       3 1
      3       1       4 1
      4       1       5 1
      5       2       6 1
@<TRIPOS>ALT_TYPE
CGenFF_4.0_ALT_TYPE_SET
CGenFF_4.0 1 CG331 2 OG311 3 HGA3 4 HGA3 5 HGA3 6 HGP1
@<TRIPOS>MOLECULE
methanol
 6 5 0 0 0
****
USER_CHARGES
INVALID_CHARGES
Pose:  34 Cluster:  34 Fr_nu: 211055 TotEn:    -6.88
@<TRIPOS>ATOM
      1 C1        -55.4188  -12.8564  -23.4628 C.3    1 LIG      -0.04000
      2 O1        -55.6725  -13.6015  -24.6397 O.3    1 LIG      -0.65000
      3 H1        -54.3730  -12.5397  -23.4496 H      1 LIG       0.09000
      4 H2        -55.6349  -13.4728  -22.5865 H      1 LIG       0.09000
      5 H3        -56.0643  -11.9750  -23.4541 H      1 LIG       0.09000
      6 H4        -56.6085  -13.8644  -24.6150 H      1 LIG       0.42000
@<TRIPOS>BOND
      1       1       2 1
      2       1       3 1
      3       1       4 1
      4       1       5 1
      5       2       6 1
@<TRIPOS>ALT_TYPE
CGenFF_4.0_ALT_TYPE_SET
CGenFF_4.0 1 CG331 2 OG311 3 HGA3 4 HGA3 5 HGA3 6 HGP1
@<TRIPOS>MOLECULE
methanol
 6 5 0 0 0
****
USER_CHARGES
INVALID_CHARGES
Pose:  35 Cluster:  35 Fr_nu: 5135501 TotEn:    -4.96
@<TRIPOS>ATOM
      1 C1        -65.2063   -4.4499  -56.5515 C.3    1 LIG      -0.04000
      2 O1        -66.4460   -3.8957  -56.9520 O.3    1 LIG      -0.65000
      3 H1        -64.9701   -4.1208  -55.5366 H      1 LIG       0.09000
      4 H2        -64.4224   -4.1284  -57.2419 H      1 LIG       0.09000
      5 H3        -65.2814   -5.5397  -56.5704 H      1 LIG       0.09000
      6 H4        -66.6207   -4.2100  -57.8556 H      1 LIG       0.42000
@<TRIPOS>BOND
      1       1       2 1
      2       1       3 1
      3       1       4 1
      4       1       5 1
      5       2       6 1
@<TRIPOS>ALT_TYPE
CGenFF_4.0_ALT_TYPE_SET
CGenFF_4.0 1 CG331 2 OG311 3 HGA3 4 HGA3 5 HGA3 6 HGP1
@<TRIPOS>MOLECULE
methanol
 6 5 0 0 0
****
USER_CHARGES
INVALID_CHARGES
Pose:  36 Cluster:  36 Fr_nu: 7800745 TotEn:    -4.64
@<TRIPOS>ATOM
      1 C1        -48.8509  -13.0763  -44.5436 C.3    1 LIG      -0.04000
      2 O1        -47.8347  -13.9448  -44.0772 O.3    1 LIG      -0.65000
      3 H1        -49.3381  -12.5941  -43.6926 H      1 LIG       0.09000
      4 H2        -49.5829  -13.6472  -45.1206 H      1 LIG       0.09000
      5 H3        -48.4007  -12.3135  -45.1830 H      1 LIG       0.09000
      6 H4        -47.4266  -14.3532  -44.8598 H      1 LIG       0.42000
@<TRIPOS>BOND
      1       1       2 1
      2       1       3 1
      3       1       4 1
      4       1       5 1
      5       2       6 1
@<TRIPOS>ALT_TYPE
CGenFF_4.0_ALT_TYPE_SET
CGenFF_4.0 1 CG331 2 OG311 3 HGA3 4 HGA3 5 HGA3 6 HGP1
@<TRIPOS>MOLECULE
furan
 9 9 0 0 0
****
USER_CHARGES
INVALID_CHARGES
Pose:   1 Cluster:   1 Fr_nu: 232792 TotEn:   -10.83
@<TRIPOS>ATOM
      1 C1        -50.8281  -10.0123  -30.7062 C.2    1 LIG      -0.26000
      2 C2        -50.2180   -8.9615  -29.9803 C.2    1 LIG      -0.26000
      3 C3        -50.3700   -9.9001  -31.9983 C.2    1 LIG       0.09300
      4 C4        -49.4305   -8.2822  -30.8806 C.2    1 LIG       0.09300
      5 O1        -49.5175   -8.8482  -32.1130 O.3    1 LIG      -0.29200
      6 H1        -51.5160  -10.7577  -30.3342 H      1 LIG       0.17500
      7 H2        -50.3371   -8.7285  -28.9320 H      1 LIG       0.17500
      8 H3        -50.5452  -10.4609  -32.9049 H      1 LIG       0.13800
      9 H4        -48.7815   -7.4219  -30.8060 H      1 LIG       0.13800
@<TRIPOS>BOND
      1       1       2 1
      2       1       3 2
      3       2       4 2
      4       3       5 1
      5       4       5 1
      6       1       6 1
      7       2       7 1
      8       3       8 1
      9       4       9 1
@<TRIPOS>ALT_TYPE
CGenFF_4.0_ALT_TYPE_SET
CGenFF_4.0 1 CG2R51 2 CG2R51 3 CG2R51 4 CG2R51 5 OG2R50 6 HGR51 7 HGR51 8 HGR52 9 HGR52
@<TRIPOS>MOLECULE
furan
 9 9 0 0 0
****
USER_CHARGES
INVALID_CHARGES
Pose:   2 Cluster:   2 Fr_nu: 296202 TotEn:   -10.62
@<TRIPOS>ATOM
      1 C1        -50.4387    4.3662  -34.7402 C.2    1 LIG      -0.26000
      2 C2        -50.8120    3.0729  -34.3030 C.2    1 LIG      -0.26000
      3 C3        -50.0875    5.0653  -33.6089 C.2    1 LIG       0.09300
      4 C4        -50.6623    3.0739  -32.9357 C.2    1 LIG       0.09300
      5 O1        -50.2209    4.2847  -32.5047 O.3    1 LIG      -0.29200
      6 H1        -50.4274    4.7420  -35.7531 H      1 LIG       0.17500
      7 H2        -51.1480    2.2437  -34.9088 H      1 LIG       0.17500
      8 H3        -49.7391    6.0722  -33.4303 H      1 LIG       0.13800
      9 H4        -50.8194    2.3324  -32.1660 H      1 LIG       0.13800
@<TRIPOS>BOND
      1       1       2 1
      2       1       3 2
      3       2       4 2
      4       3       5 1
      5       4       5 1
      6       1       6 1
      7       2       7 1
      8       3       8 1
      9       4       9 1
@<TRIPOS>ALT_TYPE
CGenFF_4.0_ALT_TYPE_SET
CGenFF_4.0 1 CG2R51 2 CG2R51 3 CG2R51 4 CG2R51 5 OG2R50 6 HGR51 7 HGR51 8 HGR52 9 HGR52
@<TRIPOS>MOLECULE
furan
 9 9 0 0 0
****
USER_CHARGES
INVALID_CHARGES
Pose:   3 Cluster:   3 Fr_nu: 111684 TotEn:    -9.92
@<TRIPOS>ATOM
      1 C1        -65.7722  -15.1266  -14.0675 C.2    1 LIG      -0.26000
      2 C2        -65.5880  -15.3118  -15.4585 C.2    1 LIG      -0.26000
      3 C3        -64.7868  -15.8617  -13.4505 C.2    1 LIG       0.09300
      4 C4        -64.5031  -16.1467  -15.5924 C.2    1 LIG       0.09300
      5 O1        -64.0089  -16.4864  -14.3730 O.3    1 LIG      -0.29200
      6 H1        -66.5288  -14.5322  -13.5761 H      1 LIG       0.17500
      7 H2        -66.1727  -14.8893  -16.2629 H      1 LIG       0.17500
      8 H3        -64.5177  -16.0337  -12.4185 H      1 LIG       0.13800
      9 H4        -63.9855  -16.5696  -16.4411 H      1 LIG       0.13800
@<TRIPOS>BOND
      1       1       2 1
      2       1       3 2
      3       2       4 2
      4       3       5 1
      5       4       5 1
      6       1       6 1
      7       2       7 1
      8       3       8 1
      9       4       9 1
@<TRIPOS>ALT_TYPE
CGenFF_4.0_ALT_TYPE_SET
CGenFF_4.0 1 CG2R51 2 CG2R51 3 CG2R51 4 CG2R51 5 OG2R50 6 HGR51 7 HGR51 8 HGR52 9 HGR52
@<TRIPOS>MOLECULE
furan
 9 9 0 0 0
****
USER_CHARGES
INVALID_CHARGES
Pose:   4 Cluster:   4 Fr_nu: 333340 TotEn:    -9.78
@<TRIPOS>ATOM
      1 C1        -51.1397    5.0779  -33.7197 C.2    1 LIG      -0.26000
      2 C2        -51.6907    3.7773  -33.8100 C.2    1 LIG      -0.26000
      3 C3        -49.7833    4.9083  -33.5669 C.2    1 LIG       0.09300
      4 C4        -50.6317    2.9057  -33.7061 C.2    1 LIG       0.09300
      5 O1        -49.4654    3.5872  -33.5578 O.3    1 LIG      -0.29200
      6 H1        -51.6655    6.0209  -33.7603 H      1 LIG       0.17500
      7 H2        -52.7297    3.5089  -33.9353 H      1 LIG       0.17500
      8 H3        -48.9522    5.5898  -33.4582 H      1 LIG       0.13800
      9 H4        -50.5458    1.8290  -33.7187 H      1 LIG       0.13800
@<TRIPOS>BOND
      1       1       2 1
      2       1       3 2
      3       2       4 2
      4       3       5 1
      5       4       5 1
      6       1       6 1
      7       2       7 1
      8       3       8 1
      9       4       9 1
@<TRIPOS>ALT_TYPE
CGenFF_4.0_ALT_TYPE_SET
CGenFF_4.0 1 CG2R51 2 CG2R51 3 CG2R51 4 CG2R51 5 OG2R50 6 HGR51 7 HGR51 8 HGR52 9 HGR52
@<TRIPOS>MOLECULE
furan
 9 9 0 0 0
****
USER_CHARGES
INVALID_CHARGES
Pose:   5 Cluster:   5 Fr_nu: 500993 TotEn:    -9.34
@<TRIPOS>ATOM
      1 C1        -48.9476   -9.9578  -27.2806 C.2    1 LIG      -0.26000
      2 C2        -48.5906  -11.1914  -27.8756 C.2    1 LIG      -0.26000
      3 C3        -50.1883   -9.6375  -27.7806 C.2    1 LIG       0.09300
      4 C4        -49.6387  -11.5370  -28.6967 C.2    1 LIG       0.09300
      5 O1        -50.6167  -10.5950  -28.6444 O.3    1 LIG      -0.29200
      6 H1        -48.3724   -9.3749  -26.5759 H      1 LIG       0.17500
      7 H2        -47.6830  -11.7579  -27.7246 H      1 LIG       0.17500
      8 H3        -50.8646   -8.8089  -27.6284 H      1 LIG       0.13800
      9 H4        -49.8318  -12.3759  -29.3494 H      1 LIG       0.13800
@<TRIPOS>BOND
      1       1       2 1
      2       1       3 2
      3       2       4 2
      4       3       5 1
      5       4       5 1
      6       1       6 1
      7       2       7 1
      8       3       8 1
      9       4       9 1
@<TRIPOS>ALT_TYPE
CGenFF_4.0_ALT_TYPE_SET
CGenFF_4.0 1 CG2R51 2 CG2R51 3 CG2R51 4 CG2R51 5 OG2R50 6 HGR51 7 HGR51 8 HGR52 9 HGR52
@<TRIPOS>MOLECULE
furan
 9 9 0 0 0
****
USER_CHARGES
INVALID_CHARGES
Pose:   6 Cluster:   6 Fr_nu: 818209 TotEn:    -9.09
@<TRIPOS>ATOM
      1 C1        -61.7005   -1.8050  -24.3277 C.2    1 LIG      -0.26000
      2 C2        -61.8191   -0.4610  -23.9000 C.2    1 LIG      -0.26000
      3 C3        -60.7117   -1.8157  -25.2837 C.2    1 LIG       0.09300
      4 C4        -60.8942    0.2536  -24.6251 C.2    1 LIG       0.09300
      5 O1        -60.2149   -0.5649  -25.4708 O.3    1 LIG      -0.29200
      6 H1        -62.2655   -2.6588  -23.9827 H      1 LIG       0.17500
      7 H2        -62.4941   -0.0631  -23.1561 H      1 LIG       0.17500
      8 H3        -60.2675   -2.5908  -25.8912 H      1 LIG       0.13800
      9 H4        -60.6110    1.2957  -24.6548 H      1 LIG       0.13800
@<TRIPOS>BOND
      1       1       2 1
      2       1       3 2
      3       2       4 2
      4       3       5 1
      5       4       5 1
      6       1       6 1
      7       2       7 1
      8       3       8 1
      9       4       9 1
@<TRIPOS>ALT_TYPE
CGenFF_4.0_ALT_TYPE_SET
CGenFF_4.0 1 CG2R51 2 CG2R51 3 CG2R51 4 CG2R51 5 OG2R50 6 HGR51 7 HGR51 8 HGR52 9 HGR52
@<TRIPOS>MOLECULE
furan
 9 9 0 0 0
****
USER_CHARGES
INVALID_CHARGES
Pose:   7 Cluster:   7 Fr_nu: 1121387 TotEn:    -9.00
@<TRIPOS>ATOM
      1 C1        -51.4724    4.0663  -34.8443 C.2    1 LIG      -0.26000
      2 C2        -50.9836    3.1905  -33.8457 C.2    1 LIG      -0.26000
      3 C3        -51.3379    5.3376  -34.3365 C.2    1 LIG       0.09300
      4 C4        -50.5850    3.9890  -32.7990 C.2    1 LIG       0.09300
      5 O1        -50.7976    5.2992  -33.0903 O.3    1 LIG      -0.29200
      6 H1        -51.8733    3.8038  -35.8126 H      1 LIG       0.17500
      7 H2        -50.9284    2.1121  -33.8842 H      1 LIG       0.17500
      8 H3        -51.5662    6.3226  -34.7169 H      1 LIG       0.13800
      9 H4        -50.1531    3.7897  -31.8291 H      1 LIG       0.13800
@<TRIPOS>BOND
      1       1       2 1
      2       1       3 2
      3       2       4 2
      4       3       5 1
      5       4       5 1
      6       1       6 1
      7       2       7 1
      8       3       8 1
      9       4       9 1
@<TRIPOS>ALT_TYPE
CGenFF_4.0_ALT_TYPE_SET
CGenFF_4.0 1 CG2R51 2 CG2R51 3 CG2R51 4 CG2R51 5 OG2R50 6 HGR51 7 HGR51 8 HGR52 9 HGR52
@<TRIPOS>MOLECULE
furan
 9 9 0 0 0
****
USER_CHARGES
INVALID_CHARGES
Pose:   8 Cluster:   8 Fr_nu:  22650 TotEn:    -8.99
@<TRIPOS>ATOM
      1 C1        -67.3997   -3.0800  -31.2477 C.2    1 LIG      -0.26000
      2 C2        -68.2361   -2.0855  -30.6866 C.2    1 LIG      -0.26000
      3 C3        -67.5894   -3.0154  -32.6085 C.2    1 LIG       0.09300
      4 C4        -68.8771   -1.4841  -31.7446 C.2    1 LIG       0.09300
      5 O1        -68.4883   -2.0451  -32.9196 O.3    1 LIG      -0.29200
      6 H1        -66.7414   -3.7591  -30.7255 H      1 LIG       0.17500
      7 H2        -68.3564   -1.8380  -29.6418 H      1 LIG       0.17500
      8 H3        -67.1809   -3.5605  -33.4470 H      1 LIG       0.13800
      9 H4        -69.6000   -0.6852  -31.8244 H      1 LIG       0.13800
@<TRIPOS>BOND
      1       1       2 1
      2       1       3 2
      3       2       4 2
      4       3       5 1
      5       4       5 1
      6       1       6 1
      7       2       7 1
      8       3       8 1
      9       4       9 1
@<TRIPOS>ALT_TYPE
CGenFF_4.0_ALT_TYPE_SET
CGenFF_4.0 1 CG2R51 2 CG2R51 3 CG2R51 4 CG2R51 5 OG2R50 6 HGR51 7 HGR51 8 HGR52 9 HGR52
@<TRIPOS>MOLECULE
furan
 9 9 0 0 0
****
USER_CHARGES
INVALID_CHARGES
Pose:   9 Cluster:   9 Fr_nu: 901590 TotEn:    -8.95
@<TRIPOS>ATOM
      1 C1        -77.7885    3.8721  -51.4854 C.2    1 LIG      -0.26000
      2 C2        -77.5313    5.1723  -50.9887 C.2    1 LIG      -0.26000
      3 C3        -76.9947    3.0198  -50.7537 C.2    1 LIG       0.09300
      4 C4        -76.5988    5.0217  -49.9888 C.2    1 LIG       0.09300
      5 O1        -76.2665    3.7126  -49.8393 O.3    1 LIG      -0.29200
      6 H1        -78.4671    3.5915  -52.2779 H      1 LIG       0.17500
      7 H2        -77.9709    6.1027  -51.3181 H      1 LIG       0.17500
      8 H3        -76.8416    1.9504  -50.7601 H      1 LIG       0.13800
      9 H4        -76.0976    5.7103  -49.3243 H      1 LIG       0.13800
@<TRIPOS>BOND
      1       1       2 1
      2       1       3 2
      3       2       4 2
      4       3       5 1
      5       4       5 1
      6       1       6 1
      7       2       7 1
      8       3       8 1
      9       4       9 1
@<TRIPOS>ALT_TYPE
CGenFF_4.0_ALT_TYPE_SET
CGenFF_4.0 1 CG2R51 2 CG2R51 3 CG2R51 4 CG2R51 5 OG2R50 6 HGR51 7 HGR51 8 HGR52 9 HGR52
@<TRIPOS>MOLECULE
furan
 9 9 0 0 0
****
USER_CHARGES
INVALID_CHARGES
Pose:  10 Cluster:  10 Fr_nu:   7315 TotEn:    -8.91
@<TRIPOS>ATOM
      1 C1        -55.6909  -13.7414  -23.3416 C.2    1 LIG      -0.26000
      2 C2        -54.8840  -12.5790  -23.3093 C.2    1 LIG      -0.26000
      3 C3        -55.9071  -14.0195  -24.6712 C.2    1 LIG       0.09300
      4 C4        -54.6647  -12.2297  -24.6215 C.2    1 LIG       0.09300
      5 O1        -55.2849  -13.1029  -25.4580 O.3    1 LIG      -0.29200
      6 H1        -56.0680  -14.3056  -22.5009 H      1 LIG       0.17500
      7 H2        -54.5091  -12.0608  -22.4386 H      1 LIG       0.17500
      8 H3        -56.4511  -14.7924  -25.1945 H      1 LIG       0.13800
      9 H4        -54.1184  -11.4306  -25.1011 H      1 LIG       0.13800
@<TRIPOS>BOND
      1       1       2 1
      2       1       3 2
      3       2       4 2
      4       3       5 1
      5       4       5 1
      6       1       6 1
      7       2       7 1
      8       3       8 1
      9       4       9 1
@<TRIPOS>ALT_TYPE
CGenFF_4.0_ALT_TYPE_SET
CGenFF_4.0 1 CG2R51 2 CG2R51 3 CG2R51 4 CG2R51 5 OG2R50 6 HGR51 7 HGR51 8 HGR52 9 HGR52
@<TRIPOS>MOLECULE
furan
 9 9 0 0 0
****
USER_CHARGES
INVALID_CHARGES
Pose:  11 Cluster:  11 Fr_nu: 1007147 TotEn:    -8.80
@<TRIPOS>ATOM
      1 C1        -60.3740  -23.3369  -26.2038 C.2    1 LIG      -0.26000
      2 C2        -61.1926  -22.4440  -25.4717 C.2    1 LIG      -0.26000
      3 C3        -59.2498  -22.6254  -26.5529 C.2    1 LIG       0.09300
      4 C4        -60.5101  -21.2506  -25.4255 C.2    1 LIG       0.09300
      5 O1        -59.3248  -21.3529  -26.0823 O.3    1 LIG      -0.29200
      6 H1        -60.5782  -24.3696  -26.4470 H      1 LIG       0.17500
      7 H2        -62.1590  -22.6452  -25.0324 H      1 LIG       0.17500
      8 H3        -58.3530  -22.8677  -27.1045 H      1 LIG       0.13800
      9 H4        -60.7205  -20.2856  -24.9879 H      1 LIG       0.13800
@<TRIPOS>BOND
      1       1       2 1
      2       1       3 2
      3       2       4 2
      4       3       5 1
      5       4       5 1
      6       1       6 1
      7       2       7 1
      8       3       8 1
      9       4       9 1
@<TRIPOS>ALT_TYPE
CGenFF_4.0_ALT_TYPE_SET
CGenFF_4.0 1 CG2R51 2 CG2R51 3 CG2R51 4 CG2R51 5 OG2R50 6 HGR51 7 HGR51 8 HGR52 9 HGR52
@<TRIPOS>MOLECULE
furan
 9 9 0 0 0
****
USER_CHARGES
INVALID_CHARGES
Pose:  12 Cluster:  12 Fr_nu: 1505964 TotEn:    -8.78
@<TRIPOS>ATOM
      1 C1        -50.8815    5.1393  -33.8738 C.2    1 LIG      -0.26000
      2 C2        -50.2339    4.0493  -33.2446 C.2    1 LIG      -0.26000
      3 C3        -52.1429    4.6979  -34.1994 C.2    1 LIG       0.09300
      4 C4        -51.1458    3.0197  -33.2303 C.2    1 LIG       0.09300
      5 O1        -52.3121    3.4069  -33.8104 O.3    1 LIG      -0.29200
      6 H1        -50.4790    6.1232  -34.0664 H      1 LIG       0.17500
      7 H2        -49.2284    4.0183  -32.8505 H      1 LIG       0.17500
      8 H3        -52.9936    5.1557  -34.6829 H      1 LIG       0.13800
      9 H4        -51.1206    2.0038  -32.8638 H      1 LIG       0.13800
@<TRIPOS>BOND
      1       1       2 1
      2       1       3 2
      3       2       4 2
      4       3       5 1
      5       4       5 1
      6       1       6 1
      7       2       7 1
      8       3       8 1
      9       4       9 1
@<TRIPOS>ALT_TYPE
CGenFF_4.0_ALT_TYPE_SET
CGenFF_4.0 1 CG2R51 2 CG2R51 3 CG2R51 4 CG2R51 5 OG2R50 6 HGR51 7 HGR51 8 HGR52 9 HGR52
@<TRIPOS>MOLECULE
furan
 9 9 0 0 0
****
USER_CHARGES
INVALID_CHARGES
Pose:  13 Cluster:  13 Fr_nu:    851 TotEn:    -8.73
@<TRIPOS>ATOM
      1 C1        -77.4502  -19.2174  -29.6452 C.2    1 LIG      -0.26000
      2 C2        -77.6605  -20.5415  -30.0990 C.2    1 LIG      -0.26000
      3 C3        -76.8138  -18.5585  -30.6713 C.2    1 LIG       0.09300
      4 C4        -77.1377  -20.5973  -31.3700 C.2    1 LIG       0.09300
      5 O1        -76.6197  -19.3926  -31.7264 O.3    1 LIG      -0.29200
      6 H1        -77.7273  -18.7962  -28.6897 H      1 LIG       0.17500
      7 H2        -78.1341  -21.3534  -29.5663 H      1 LIG       0.17500
      8 H3        -76.4525  -17.5487  -30.8010 H      1 LIG       0.13800
      9 H4        -77.0601  -21.3778  -32.1128 H      1 LIG       0.13800
@<TRIPOS>BOND
      1       1       2 1
      2       1       3 2
      3       2       4 2
      4       3       5 1
      5       4       5 1
      6       1       6 1
      7       2       7 1
      8       3       8 1
      9       4       9 1
@<TRIPOS>ALT_TYPE
CGenFF_4.0_ALT_TYPE_SET
CGenFF_4.0 1 CG2R51 2 CG2R51 3 CG2R51 4 CG2R51 5 OG2R50 6 HGR51 7 HGR51 8 HGR52 9 HGR52
@<TRIPOS>MOLECULE
furan
 9 9 0 0 0
****
USER_CHARGES
INVALID_CHARGES
Pose:  14 Cluster:  14 Fr_nu: 993575 TotEn:    -8.61
@<TRIPOS>ATOM
      1 C1        -68.2355   -1.4241  -31.3617 C.2    1 LIG      -0.26000
      2 C2        -69.5357   -1.0016  -31.7280 C.2    1 LIG      -0.26000
      3 C3        -67.5593   -1.6438  -32.5392 C.2    1 LIG       0.09300
      4 C4        -69.5613   -0.9931  -33.1032 C.2    1 LIG       0.09300
      5 O1        -68.3604   -1.3833  -33.6054 O.3    1 LIG      -0.29200
      6 H1        -67.8407   -1.5529  -30.3643 H      1 LIG       0.17500
      7 H2        -70.3519   -0.7363  -31.0717 H      1 LIG       0.17500
      8 H3        -66.5566   -1.9685  -32.7762 H      1 LIG       0.13800
      9 H4        -70.3168   -0.7474  -33.8353 H      1 LIG       0.13800
@<TRIPOS>BOND
      1       1       2 1
      2       1       3 2
      3       2       4 2
      4       3       5 1
      5       4       5 1
      6       1       6 1
      7       2       7 1
      8       3       8 1
      9       4       9 1
@<TRIPOS>ALT_TYPE
CGenFF_4.0_ALT_TYPE_SET
CGenFF_4.0 1 CG2R51 2 CG2R51 3 CG2R51 4 CG2R51 5 OG2R50 6 HGR51 7 HGR51 8 HGR52 9 HGR52
@<TRIPOS>MOLECULE
furan
 9 9 0 0 0
****
USER_CHARGES
INVALID_CHARGES
Pose:  15 Cluster:  15 Fr_nu: 370003 TotEn:    -8.43
@<TRIPOS>ATOM
      1 C1        -50.1017  -10.1905  -27.5335 C.2    1 LIG      -0.26000
      2 C2        -50.0379  -11.3251  -28.3771 C.2    1 LIG      -0.26000
      3 C3        -48.9609  -10.2208  -26.7657 C.2    1 LIG       0.09300
      4 C4        -48.8626  -11.9678  -28.0648 C.2    1 LIG       0.09300
      5 O1        -48.2002  -11.3010  -27.0834 O.3    1 LIG      -0.29200
      6 H1        -50.8818   -9.4442  -27.4902 H      1 LIG       0.17500
      7 H2        -50.7584  -11.6355  -29.1201 H      1 LIG       0.17500
      8 H3        -48.5638   -9.5809  -25.9911 H      1 LIG       0.13800
      9 H4        -48.3799  -12.8625  -28.4302 H      1 LIG       0.13800
@<TRIPOS>BOND
      1       1       2 1
      2       1       3 2
      3       2       4 2
      4       3       5 1
      5       4       5 1
      6       1       6 1
      7       2       7 1
      8       3       8 1
      9       4       9 1
@<TRIPOS>ALT_TYPE
CGenFF_4.0_ALT_TYPE_SET
CGenFF_4.0 1 CG2R51 2 CG2R51 3 CG2R51 4 CG2R51 5 OG2R50 6 HGR51 7 HGR51 8 HGR52 9 HGR52
@<TRIPOS>MOLECULE
furan
 9 9 0 0 0
****
USER_CHARGES
INVALID_CHARGES
Pose:  16 Cluster:  16 Fr_nu: 2347488 TotEn:    -8.37
@<TRIPOS>ATOM
      1 C1        -77.3021  -10.1842  -49.5416 C.2    1 LIG      -0.26000
      2 C2        -78.1669  -11.2485  -49.1913 C.2    1 LIG      -0.26000
      3 C3        -76.0226  -10.6663  -49.3906 C.2    1 LIG       0.09300
      4 C4        -77.3543  -12.3050  -48.8513 C.2    1 LIG       0.09300
      5 O1        -76.0458  -11.9583  -48.9703 O.3    1 LIG      -0.29200
      6 H1        -77.5768   -9.1901  -49.8633 H      1 LIG       0.17500
      7 H2        -79.2473  -11.2458  -49.1873 H      1 LIG       0.17500
      8 H3        -75.0409  -10.2393  -49.5352 H      1 LIG       0.13800
      9 H4        -77.5420  -13.3164  -48.5216 H      1 LIG       0.13800
@<TRIPOS>BOND
      1       1       2 1
      2       1       3 2
      3       2       4 2
      4       3       5 1
      5       4       5 1
      6       1       6 1
      7       2       7 1
      8       3       8 1
      9       4       9 1
@<TRIPOS>ALT_TYPE
CGenFF_4.0_ALT_TYPE_SET
CGenFF_4.0 1 CG2R51 2 CG2R51 3 CG2R51 4 CG2R51 5 OG2R50 6 HGR51 7 HGR51 8 HGR52 9 HGR52
@<TRIPOS>MOLECULE
furan
 9 9 0 0 0
****
USER_CHARGES
INVALID_CHARGES
Pose:  17 Cluster:  17 Fr_nu: 133324 TotEn:    -8.25
@<TRIPOS>ATOM
      1 C1        -72.3943  -28.2321  -48.6784 C.2    1 LIG      -0.26000
      2 C2        -72.2195  -27.1643  -47.7659 C.2    1 LIG      -0.26000
      3 C3        -72.3388  -27.6741  -49.9344 C.2    1 LIG       0.09300
      4 C4        -72.0695  -26.0301  -48.5294 C.2    1 LIG       0.09300
      5 O1        -72.1409  -26.3323  -49.8523 O.3    1 LIG      -0.29200
      6 H1        -72.5428  -29.2774  -48.4493 H      1 LIG       0.17500
      7 H2        -72.2045  -27.2152  -46.6868 H      1 LIG       0.17500
      8 H3        -72.4169  -28.0748  -50.9346 H      1 LIG       0.13800
      9 H4        -71.9120  -24.9872  -48.2958 H      1 LIG       0.13800
@<TRIPOS>BOND
      1       1       2 1
      2       1       3 2
      3       2       4 2
      4       3       5 1
      5       4       5 1
      6       1       6 1
      7       2       7 1
      8       3       8 1
      9       4       9 1
@<TRIPOS>ALT_TYPE
CGenFF_4.0_ALT_TYPE_SET
CGenFF_4.0 1 CG2R51 2 CG2R51 3 CG2R51 4 CG2R51 5 OG2R50 6 HGR51 7 HGR51 8 HGR52 9 HGR52
@<TRIPOS>MOLECULE
furan
 9 9 0 0 0
****
USER_CHARGES
INVALID_CHARGES
Pose:  18 Cluster:  18 Fr_nu:   6966 TotEn:    -8.20
@<TRIPOS>ATOM
      1 C1        -68.2417   -2.1632  -31.1046 C.2    1 LIG      -0.26000
      2 C2        -68.0029   -2.6810  -32.4000 C.2    1 LIG      -0.26000
      3 C3        -69.3220   -1.3200  -31.2235 C.2    1 LIG       0.09300
      4 C4        -68.9543   -2.1175  -33.2181 C.2    1 LIG       0.09300
      5 O1        -69.7623   -1.2867  -32.5086 O.3    1 LIG      -0.29200
      6 H1        -67.6946   -2.3773  -30.1979 H      1 LIG       0.17500
      7 H2        -67.2336   -3.3780  -32.6998 H      1 LIG       0.17500
      8 H3        -69.8697   -0.7038  -30.5255 H      1 LIG       0.13800
      9 H4        -69.1785   -2.2008  -34.2715 H      1 LIG       0.13800
@<TRIPOS>BOND
      1       1       2 1
      2       1       3 2
      3       2       4 2
      4       3       5 1
      5       4       5 1
      6       1       6 1
      7       2       7 1
      8       3       8 1
      9       4       9 1
@<TRIPOS>ALT_TYPE
CGenFF_4.0_ALT_TYPE_SET
CGenFF_4.0 1 CG2R51 2 CG2R51 3 CG2R51 4 CG2R51 5 OG2R50 6 HGR51 7 HGR51 8 HGR52 9 HGR52
@<TRIPOS>MOLECULE
furan
 9 9 0 0 0
****
USER_CHARGES
INVALID_CHARGES
Pose:  19 Cluster:  19 Fr_nu:  14449 TotEn:    -8.16
@<TRIPOS>ATOM
      1 C1        -61.7146   -0.8925  -23.5876 C.2    1 LIG      -0.26000
      2 C2        -62.0620   -2.2646  -23.5876 C.2    1 LIG      -0.26000
      3 C3        -61.6208   -0.5223  -24.9091 C.2    1 LIG       0.09300
      4 C4        -62.1559   -2.6349  -24.9090 C.2    1 LIG       0.09300
      5 O1        -61.8885   -1.5785  -25.7209 O.3    1 LIG      -0.29200
      6 H1        -61.5522   -0.2536  -22.7317 H      1 LIG       0.17500
      7 H2        -62.2240   -2.9036  -22.7316 H      1 LIG       0.17500
      8 H3        -61.3870    0.4055  -25.4107 H      1 LIG       0.13800
      9 H4        -62.3911   -3.5624  -25.4105 H      1 LIG       0.13800
@<TRIPOS>BOND
      1       1       2 1
      2       1       3 2
      3       2       4 2
      4       3       5 1
      5       4       5 1
      6       1       6 1
      7       2       7 1
      8       3       8 1
      9       4       9 1
@<TRIPOS>ALT_TYPE
CGenFF_4.0_ALT_TYPE_SET
CGenFF_4.0 1 CG2R51 2 CG2R51 3 CG2R51 4 CG2R51 5 OG2R50 6 HGR51 7 HGR51 8 HGR52 9 HGR52
@<TRIPOS>MOLECULE
furan
 9 9 0 0 0
****
USER_CHARGES
INVALID_CHARGES
Pose:  20 Cluster:  20 Fr_nu:  89260 TotEn:    -8.04
@<TRIPOS>ATOM
      1 C1        -72.5730  -28.4588  -47.1377 C.2    1 LIG      -0.26000
      2 C2        -72.0882  -27.2586  -46.5651 C.2    1 LIG      -0.26000
      3 C3        -72.9080  -28.1543  -48.4365 C.2    1 LIG       0.09300
      4 C4        -72.1614  -26.3063  -47.5550 C.2    1 LIG       0.09300
      5 O1        -72.6600  -26.8443  -48.6989 O.3    1 LIG      -0.29200
      6 H1        -72.6670  -29.4247  -46.6629 H      1 LIG       0.17500
      7 H2        -71.7300  -27.1068  -45.5571 H      1 LIG       0.17500
      8 H3        -73.3122  -28.7273  -49.2583 H      1 LIG       0.13800
      9 H4        -71.9109  -25.2566  -47.6024 H      1 LIG       0.13800
@<TRIPOS>BOND
      1       1       2 1
      2       1       3 2
      3       2       4 2
      4       3       5 1
      5       4       5 1
      6       1       6 1
      7       2       7 1
      8       3       8 1
      9       4       9 1
@<TRIPOS>ALT_TYPE
CGenFF_4.0_ALT_TYPE_SET
CGenFF_4.0 1 CG2R51 2 CG2R51 3 CG2R51 4 CG2R51 5 OG2R50 6 HGR51 7 HGR51 8 HGR52 9 HGR52
@<TRIPOS>MOLECULE
furan
 9 9 0 0 0
****
USER_CHARGES
INVALID_CHARGES
Pose:  21 Cluster:  21 Fr_nu:  25040 TotEn:    -8.03
@<TRIPOS>ATOM
      1 C1        -69.2808   -1.1737  -32.6963 C.2    1 LIG      -0.26000
      2 C2        -68.5108   -1.2053  -31.5091 C.2    1 LIG      -0.26000
      3 C3        -68.7389   -2.1255  -33.5285 C.2    1 LIG       0.09300
      4 C4        -67.5534   -2.1742  -31.7004 C.2    1 LIG       0.09300
      5 O1        -67.6856   -2.7399  -32.9289 O.3    1 LIG      -0.29200
      6 H1        -70.1247   -0.5366  -32.9179 H      1 LIG       0.17500
      7 H2        -68.6380   -0.5980  -30.6246 H      1 LIG       0.17500
      8 H3        -68.9754   -2.4694  -34.5249 H      1 LIG       0.13800
      9 H4        -66.7485   -2.5602  -31.0920 H      1 LIG       0.13800
@<TRIPOS>BOND
      1       1       2 1
      2       1       3 2
      3       2       4 2
      4       3       5 1
      5       4       5 1
      6       1       6 1
      7       2       7 1
      8       3       8 1
      9       4       9 1
@<TRIPOS>ALT_TYPE
CGenFF_4.0_ALT_TYPE_SET
CGenFF_4.0 1 CG2R51 2 CG2R51 3 CG2R51 4 CG2R51 5 OG2R50 6 HGR51 7 HGR51 8 HGR52 9 HGR52
@<TRIPOS>MOLECULE
furan
 9 9 0 0 0
****
USER_CHARGES
INVALID_CHARGES
Pose:  22 Cluster:  22 Fr_nu:  79797 TotEn:    -8.01
@<TRIPOS>ATOM
      1 C1        -50.7645   -9.2674  -30.0545 C.2    1 LIG      -0.26000
      2 C2        -50.5074   -9.6213  -31.4006 C.2    1 LIG      -0.26000
      3 C3        -49.7648   -8.3952  -29.6913 C.2    1 LIG       0.09300
      4 C4        -49.3691   -8.9400  -31.7640 C.2    1 LIG       0.09300
      5 O1        -48.9102   -8.1903  -30.7277 O.3    1 LIG      -0.29200
      6 H1        -51.5764   -9.6061  -29.4274 H      1 LIG       0.17500
      7 H2        -51.0803  -10.2892  -32.0276 H      1 LIG       0.17500
      8 H3        -49.5333   -7.8603  -28.7817 H      1 LIG       0.13800
      9 H4        -48.7897   -8.8842  -32.6741 H      1 LIG       0.13800
@<TRIPOS>BOND
      1       1       2 1
      2       1       3 2
      3       2       4 2
      4       3       5 1
      5       4       5 1
      6       1       6 1
      7       2       7 1
      8       3       8 1
      9       4       9 1
@<TRIPOS>ALT_TYPE
CGenFF_4.0_ALT_TYPE_SET
CGenFF_4.0 1 CG2R51 2 CG2R51 3 CG2R51 4 CG2R51 5 OG2R50 6 HGR51 7 HGR51 8 HGR52 9 HGR52
@<TRIPOS>MOLECULE
furan
 9 9 0 0 0
****
USER_CHARGES
INVALID_CHARGES
Pose:  23 Cluster:  23 Fr_nu:  83482 TotEn:    -7.99
@<TRIPOS>ATOM
      1 C1        -50.0115   -8.7380  -31.3557 C.2    1 LIG      -0.26000
      2 C2        -50.0712   -9.1726  -30.0101 C.2    1 LIG      -0.26000
      3 C3        -50.8348   -9.5804  -32.0660 C.2    1 LIG       0.09300
      4 C4        -50.9269  -10.2494  -29.9940 C.2    1 LIG       0.09300
      5 O1        -51.3967  -10.5044  -31.2433 O.3    1 LIG      -0.29200
      6 H1        -49.4395   -7.9143  -31.7577 H      1 LIG       0.17500
      7 H2        -49.5552   -8.7532  -29.1584 H      1 LIG       0.17500
      8 H3        -51.1140   -9.6502  -33.1073 H      1 LIG       0.13800
      9 H4        -51.2860  -10.9073  -29.2160 H      1 LIG       0.13800
@<TRIPOS>BOND
      1       1       2 1
      2       1       3 2
      3       2       4 2
      4       3       5 1
      5       4       5 1
      6       1       6 1
      7       2       7 1
      8       3       8 1
      9       4       9 1
@<TRIPOS>ALT_TYPE
CGenFF_4.0_ALT_TYPE_SET
CGenFF_4.0 1 CG2R51 2 CG2R51 3 CG2R51 4 CG2R51 5 OG2R50 6 HGR51 7 HGR51 8 HGR52 9 HGR52
@<TRIPOS>MOLECULE
furan
 9 9 0 0 0
****
USER_CHARGES
INVALID_CHARGES
Pose:  24 Cluster:  24 Fr_nu: 425632 TotEn:    -7.97
@<TRIPOS>ATOM
      1 C1        -80.9315  -16.4727  -47.9118 C.2    1 LIG      -0.26000
      2 C2        -81.3120  -17.7314  -47.3881 C.2    1 LIG      -0.26000
      3 C3        -79.6961  -16.6564  -48.4880 C.2    1 LIG       0.09300
      4 C4        -80.2821  -18.5945  -47.6818 C.2    1 LIG       0.09300
      5 O1        -79.2932  -17.9470  -48.3523 O.3    1 LIG      -0.29200
      6 H1        -81.4878  -15.5473  -47.8734 H      1 LIG       0.17500
      7 H2        -82.2231  -17.9785  -46.8625 H      1 LIG       0.17500
      8 H3        -79.0094  -16.0045  -49.0081 H      1 LIG       0.13800
      9 H4        -80.1095  -19.6441  -47.4932 H      1 LIG       0.13800
@<TRIPOS>BOND
      1       1       2 1
      2       1       3 2
      3       2       4 2
      4       3       5 1
      5       4       5 1
      6       1       6 1
      7       2       7 1
      8       3       8 1
      9       4       9 1
@<TRIPOS>ALT_TYPE
CGenFF_4.0_ALT_TYPE_SET
CGenFF_4.0 1 CG2R51 2 CG2R51 3 CG2R51 4 CG2R51 5 OG2R50 6 HGR51 7 HGR51 8 HGR52 9 HGR52
@<TRIPOS>MOLECULE
furan
 9 9 0 0 0
****
USER_CHARGES
INVALID_CHARGES
Pose:  25 Cluster:  25 Fr_nu:   9085 TotEn:    -7.77
@<TRIPOS>ATOM
      1 C1        -78.1600  -20.8643  -30.8809 C.2    1 LIG      -0.26000
      2 C2        -76.9438  -20.1880  -31.1395 C.2    1 LIG      -0.26000
      3 C3        -78.9469  -19.9804  -30.1797 C.2    1 LIG       0.09300
      4 C4        -77.0743  -18.9391  -30.5780 C.2    1 LIG       0.09300
      5 O1        -78.2925  -18.8046  -29.9911 O.3    1 LIG      -0.29200
      6 H1        -78.4291  -21.8702  -31.1690 H      1 LIG       0.17500
      7 H2        -76.0803  -20.5638  -31.6690 H      1 LIG       0.17500
      8 H3        -79.9436  -20.0323  -29.7662 H      1 LIG       0.13800
      9 H4        -76.4264  -18.0771  -30.5134 H      1 LIG       0.13800
@<TRIPOS>BOND
      1       1       2 1
      2       1       3 2
      3       2       4 2
      4       3       5 1
      5       4       5 1
      6       1       6 1
      7       2       7 1
      8       3       8 1
      9       4       9 1
@<TRIPOS>ALT_TYPE
CGenFF_4.0_ALT_TYPE_SET
CGenFF_4.0 1 CG2R51 2 CG2R51 3 CG2R51 4 CG2R51 5 OG2R50 6 HGR51 7 HGR51 8 HGR52 9 HGR52
@<TRIPOS>MOLECULE
furan
 9 9 0 0 0
****
USER_CHARGES
INVALID_CHARGES
Pose:  26 Cluster:  26 Fr_nu: 361680 TotEn:    -7.71
@<TRIPOS>ATOM
      1 C1        -50.2631  -10.0456  -31.0275 C.2    1 LIG      -0.26000
      2 C2        -49.6463   -8.8874  -30.4970 C.2    1 LIG      -0.26000
      3 C3        -51.1955  -10.4419  -30.0972 C.2    1 LIG       0.09300
      4 C4        -50.2458   -8.6585  -29.2804 C.2    1 LIG       0.09300
      5 O1        -51.1914   -9.6016  -29.0293 O.3    1 LIG      -0.29200
      6 H1        -50.0538  -10.5310  -31.9698 H      1 LIG       0.17500
      7 H2        -48.8629   -8.2936  -30.9455 H      1 LIG       0.17500
      8 H3        -51.9039  -11.2560  -30.0487 H      1 LIG       0.13800
      9 H4        -50.1198   -7.9072  -28.5145 H      1 LIG       0.13800
@<TRIPOS>BOND
      1       1       2 1
      2       1       3 2
      3       2       4 2
      4       3       5 1
      5       4       5 1
      6       1       6 1
      7       2       7 1
      8       3       8 1
      9       4       9 1
@<TRIPOS>ALT_TYPE
CGenFF_4.0_ALT_TYPE_SET
CGenFF_4.0 1 CG2R51 2 CG2R51 3 CG2R51 4 CG2R51 5 OG2R50 6 HGR51 7 HGR51 8 HGR52 9 HGR52
@<TRIPOS>MOLECULE
furan
 9 9 0 0 0
****
USER_CHARGES
INVALID_CHARGES
Pose:  27 Cluster:  27 Fr_nu:  23486 TotEn:    -7.63
@<TRIPOS>ATOM
      1 C1        -68.8818   -1.5945  -32.6102 C.2    1 LIG      -0.26000
      2 C2        -67.8259   -2.5341  -32.6838 C.2    1 LIG      -0.26000
      3 C3        -68.9343   -1.1808  -31.2994 C.2    1 LIG       0.09300
      4 C4        -67.3083   -2.6275  -31.4128 C.2    1 LIG       0.09300
      5 O1        -67.9784   -1.8056  -30.5630 O.3    1 LIG      -0.29200
      6 H1        -69.5245   -1.2610  -33.4120 H      1 LIG       0.17500
      7 H2        -67.4846   -3.0754  -33.5544 H      1 LIG       0.17500
      8 H3        -69.5592   -0.4841  -30.7598 H      1 LIG       0.13800
      9 H4        -66.5060   -3.2016  -30.9727 H      1 LIG       0.13800
@<TRIPOS>BOND
      1       1       2 1
      2       1       3 2
      3       2       4 2
      4       3       5 1
      5       4       5 1
      6       1       6 1
      7       2       7 1
      8       3       8 1
      9       4       9 1
@<TRIPOS>ALT_TYPE
CGenFF_4.0_ALT_TYPE_SET
CGenFF_4.0 1 CG2R51 2 CG2R51 3 CG2R51 4 CG2R51 5 OG2R50 6 HGR51 7 HGR51 8 HGR52 9 HGR52
@<TRIPOS>MOLECULE
furan
 9 9 0 0 0
****
USER_CHARGES
INVALID_CHARGES
Pose:  28 Cluster:  28 Fr_nu: 114796 TotEn:    -7.55
@<TRIPOS>ATOM
      1 C1        -76.7280  -19.1852  -31.5513 C.2    1 LIG      -0.26000
      2 C2        -77.5558  -19.3450  -30.4145 C.2    1 LIG      -0.26000
      3 C3        -76.0883  -20.3897  -31.7303 C.2    1 LIG       0.09300
      4 C4        -77.3631  -20.6357  -29.9799 C.2    1 LIG       0.09300
      5 O1        -76.4700  -21.2793  -30.7767 O.3    1 LIG      -0.29200
      6 H1        -76.6117  -18.3025  -32.1633 H      1 LIG       0.17500
      7 H2        -78.2111  -18.6112  -29.9679 H      1 LIG       0.17500
      8 H3        -75.3714  -20.7557  -32.4509 H      1 LIG       0.13800
      9 H4        -77.7649  -21.2173  -29.1631 H      1 LIG       0.13800
@<TRIPOS>BOND
      1       1       2 1
      2       1       3 2
      3       2       4 2
      4       3       5 1
      5       4       5 1
      6       1       6 1
      7       2       7 1
      8       3       8 1
      9       4       9 1
@<TRIPOS>ALT_TYPE
CGenFF_4.0_ALT_TYPE_SET
CGenFF_4.0 1 CG2R51 2 CG2R51 3 CG2R51 4 CG2R51 5 OG2R50 6 HGR51 7 HGR51 8 HGR52 9 HGR52
@<TRIPOS>MOLECULE
furan
 9 9 0 0 0
****
USER_CHARGES
INVALID_CHARGES
Pose:  29 Cluster:  29 Fr_nu:  23229 TotEn:    -7.30
@<TRIPOS>ATOM
      1 C1        -68.7488   -1.4860  -32.7733 C.2    1 LIG      -0.26000
      2 C2        -67.7637   -2.1189  -31.9781 C.2    1 LIG      -0.26000
      3 C3        -69.7528   -1.1111  -31.9111 C.2    1 LIG       0.09300
      4 C4        -68.2361   -2.0855  -30.6866 C.2    1 LIG       0.09300
      5 O1        -69.4480   -1.4728  -30.6373 O.3    1 LIG      -0.29200
      6 H1        -68.7295   -1.3238  -33.8413 H      1 LIG       0.17500
      7 H2        -66.8267   -2.5457  -32.3053 H      1 LIG       0.17500
      8 H3        -70.6985   -0.6049  -32.0397 H      1 LIG       0.13800
      9 H4        -67.8502   -2.4357  -29.7403 H      1 LIG       0.13800
@<TRIPOS>BOND
      1       1       2 1
      2       1       3 2
      3       2       4 2
      4       3       5 1
      5       4       5 1
      6       1       6 1
      7       2       7 1
      8       3       8 1
      9       4       9 1
@<TRIPOS>ALT_TYPE
CGenFF_4.0_ALT_TYPE_SET
CGenFF_4.0 1 CG2R51 2 CG2R51 3 CG2R51 4 CG2R51 5 OG2R50 6 HGR51 7 HGR51 8 HGR52 9 HGR52
@<TRIPOS>MOLECULE
furan
 9 9 0 0 0
****
USER_CHARGES
INVALID_CHARGES
Pose:  30 Cluster:  30 Fr_nu:  13427 TotEn:    -7.22
@<TRIPOS>ATOM
      1 C1        -49.3660   -7.9907  -30.5087 C.2    1 LIG      -0.26000
      2 C2        -49.9089   -8.4926  -31.7155 C.2    1 LIG      -0.26000
      3 C3        -49.7860   -8.8455  -29.5162 C.2    1 LIG       0.09300
      4 C4        -50.6219   -9.6184  -31.3746 C.2    1 LIG       0.09300
      5 O1        -50.5519   -9.8404  -30.0358 O.3    1 LIG      -0.29200
      6 H1        -48.7465   -7.1151  -30.3784 H      1 LIG       0.17500
      7 H2        -49.7946   -8.0849  -32.7096 H      1 LIG       0.17500
      8 H3        -49.6332   -8.8827  -28.4474 H      1 LIG       0.13800
      9 H4        -51.2037  -10.3337  -31.9374 H      1 LIG       0.13800
@<TRIPOS>BOND
      1       1       2 1
      2       1       3 2
      3       2       4 2
      4       3       5 1
      5       4       5 1
      6       1       6 1
      7       2       7 1
      8       3       8 1
      9       4       9 1
@<TRIPOS>ALT_TYPE
CGenFF_4.0_ALT_TYPE_SET
CGenFF_4.0 1 CG2R51 2 CG2R51 3 CG2R51 4 CG2R51 5 OG2R50 6 HGR51 7 HGR51 8 HGR52 9 HGR52
@<TRIPOS>MOLECULE
furan
 9 9 0 0 0
****
USER_CHARGES
INVALID_CHARGES
Pose:  31 Cluster:  31 Fr_nu:   1578 TotEn:    -7.04
@<TRIPOS>ATOM
      1 C1        -68.6744   -1.4058  -30.8348 C.2    1 LIG      -0.26000
      2 C2        -68.3817   -1.8798  -32.1359 C.2    1 LIG      -0.26000
      3 C3        -68.1277   -2.3191  -29.9636 C.2    1 LIG       0.09300
      4 C4        -67.6771   -3.0490  -31.9670 C.2    1 LIG       0.09300
      5 O1        -67.5179   -3.3237  -30.6458 O.3    1 LIG      -0.29200
      6 H1        -69.2164   -0.5107  -30.5657 H      1 LIG       0.17500
      7 H2        -68.6506   -1.4259  -33.0788 H      1 LIG       0.17500
      8 H3        -68.0871   -2.3934  -28.8866 H      1 LIG       0.13800
      9 H4        -67.2415   -3.7645  -32.6492 H      1 LIG       0.13800
@<TRIPOS>BOND
      1       1       2 1
      2       1       3 2
      3       2       4 2
      4       3       5 1
      5       4       5 1
      6       1       6 1
      7       2       7 1
      8       3       8 1
      9       4       9 1
@<TRIPOS>ALT_TYPE
CGenFF_4.0_ALT_TYPE_SET
CGenFF_4.0 1 CG2R51 2 CG2R51 3 CG2R51 4 CG2R51 5 OG2R50 6 HGR51 7 HGR51 8 HGR52 9 HGR52
@<TRIPOS>MOLECULE
furan
 9 9 0 0 0
****
USER_CHARGES
INVALID_CHARGES
Pose:  32 Cluster:  32 Fr_nu: 232247 TotEn:    -6.88
@<TRIPOS>ATOM
      1 C1        -50.3796  -10.2188  -30.6097 C.2    1 LIG      -0.26000
      2 C2        -50.2180   -8.9615  -29.9803 C.2    1 LIG      -0.26000
      3 C3        -50.2326  -11.1630  -29.6202 C.2    1 LIG       0.09300
      4 C4        -49.9839   -9.2269  -28.6511 C.2    1 LIG       0.09300
      5 O1        -49.9913  -10.5665  -28.4234 O.3    1 LIG      -0.29200
      6 H1        -50.5779  -10.4127  -31.6539 H      1 LIG       0.17500
      7 H2        -50.2663   -7.9840  -30.4382 H      1 LIG       0.17500
      8 H3        -50.2706  -12.2425  -29.6054 H      1 LIG       0.13800
      9 H4        -49.8025   -8.6064  -27.7856 H      1 LIG       0.13800
@<TRIPOS>BOND
      1       1       2 1
      2       1       3 2
      3       2       4 2
      4       3       5 1
      5       4       5 1
      6       1       6 1
      7       2       7 1
      8       3       8 1
      9       4       9 1
@<TRIPOS>ALT_TYPE
CGenFF_4.0_ALT_TYPE_SET
CGenFF_4.0 1 CG2R51 2 CG2R51 3 CG2R51 4 CG2R51 5 OG2R50 6 HGR51 7 HGR51 8 HGR52 9 HGR52
@<TRIPOS>MOLECULE
furan
 9 9 0 0 0
****
USER_CHARGES
INVALID_CHARGES
Pose:  33 Cluster:  33 Fr_nu: 1904924 TotEn:    -6.71
@<TRIPOS>ATOM
      1 C1        -77.5809  -10.2295  -49.9225 C.2    1 LIG      -0.26000
      2 C2        -76.2476   -9.7624  -50.0075 C.2    1 LIG      -0.26000
      3 C3        -78.2290   -9.3793  -49.0570 C.2    1 LIG       0.09300
      4 C4        -76.1760   -8.6600  -49.1880 C.2    1 LIG       0.09300
      5 O1        -77.3797   -8.4198  -48.6049 O.3    1 LIG      -0.29200
      6 H1        -78.0151  -11.0798  -50.4283 H      1 LIG       0.17500
      7 H2        -75.4399  -10.1773  -50.5931 H      1 LIG       0.17500
      8 H3        -79.2401   -9.3238  -48.6804 H      1 LIG       0.13800
      9 H4        -75.3841   -7.9736  -48.9259 H      1 LIG       0.13800
@<TRIPOS>BOND
      1       1       2 1
      2       1       3 2
      3       2       4 2
      4       3       5 1
      5       4       5 1
      6       1       6 1
      7       2       7 1
      8       3       8 1
      9       4       9 1
@<TRIPOS>ALT_TYPE
CGenFF_4.0_ALT_TYPE_SET
CGenFF_4.0 1 CG2R51 2 CG2R51 3 CG2R51 4 CG2R51 5 OG2R50 6 HGR51 7 HGR51 8 HGR52 9 HGR52
@<TRIPOS>MOLECULE
furan
 9 9 0 0 0
****
USER_CHARGES
INVALID_CHARGES
Pose:  34 Cluster:  34 Fr_nu:  48634 TotEn:    -6.51
@<TRIPOS>ATOM
      1 C1        -50.9154  -10.3545  -29.8924 C.2    1 LIG      -0.26000
      2 C2        -51.9486  -10.6903  -30.7995 C.2    1 LIG      -0.26000
      3 C3        -50.1432   -9.4089  -30.5260 C.2    1 LIG       0.09300
      4 C4        -51.7342   -9.9258  -31.9227 C.2    1 LIG       0.09300
      5 O1        -50.6356   -9.1419  -31.7640 O.3    1 LIG      -0.29200
      6 H1        -50.7534  -10.7524  -28.9010 H      1 LIG       0.17500
      7 H2        -52.7496  -11.4005  -30.6528 H      1 LIG       0.17500
      8 H3        -49.2580   -8.8566  -30.2459 H      1 LIG       0.13800
      9 H4        -52.2457   -9.8280  -32.8692 H      1 LIG       0.13800
@<TRIPOS>BOND
      1       1       2 1
      2       1       3 2
      3       2       4 2
      4       3       5 1
      5       4       5 1
      6       1       6 1
      7       2       7 1
      8       3       8 1
      9       4       9 1
@<TRIPOS>ALT_TYPE
CGenFF_4.0_ALT_TYPE_SET
CGenFF_4.0 1 CG2R51 2 CG2R51 3 CG2R51 4 CG2R51 5 OG2R50 6 HGR51 7 HGR51 8 HGR52 9 HGR52
@<TRIPOS>MOLECULE
furan
 9 9 0 0 0
****
USER_CHARGES
INVALID_CHARGES
Pose:  35 Cluster:  35 Fr_nu: 178186 TotEn:    -6.19
@<TRIPOS>ATOM
      1 C1        -50.2255   -9.6986  -28.9547 C.2    1 LIG      -0.26000
      2 C2        -50.6741  -10.5950  -29.9540 C.2    1 LIG      -0.26000
      3 C3        -50.1375   -8.4660  -29.5589 C.2    1 LIG       0.09300
      4 C4        -50.8283   -9.8463  -31.0975 C.2    1 LIG       0.09300
      5 O1        -50.5033   -8.5474  -30.8651 O.3    1 LIG      -0.29200
      6 H1        -49.9947   -9.9230  -27.9234 H      1 LIG       0.17500
      7 H2        -50.8618  -11.6543  -29.8532 H      1 LIG       0.17500
      8 H3        -49.8478   -7.4838  -29.2149 H      1 LIG       0.13800
      9 H4        -51.1444  -10.0762  -32.1046 H      1 LIG       0.13800
@<TRIPOS>BOND
      1       1       2 1
      2       1       3 2
      3       2       4 2
      4       3       5 1
      5       4       5 1
      6       1       6 1
      7       2       7 1
      8       3       8 1
      9       4       9 1
@<TRIPOS>ALT_TYPE
CGenFF_4.0_ALT_TYPE_SET
CGenFF_4.0 1 CG2R51 2 CG2R51 3 CG2R51 4 CG2R51 5 OG2R50 6 HGR51 7 HGR51 8 HGR52 9 HGR52
@<TRIPOS>MOLECULE
furan
 9 9 0 0 0
****
USER_CHARGES
INVALID_CHARGES
Pose:  36 Cluster:  36 Fr_nu: 2142406 TotEn:    -5.57
@<TRIPOS>ATOM
      1 C1        -75.7446   -7.0405  -48.5692 C.2    1 LIG      -0.26000
      2 C2        -76.3495   -8.0260  -49.3853 C.2    1 LIG      -0.26000
      3 C3        -76.6019   -5.9649  -48.5702 C.2    1 LIG       0.09300
      4 C4        -77.5334   -7.4824  -49.8267 C.2    1 LIG       0.09300
      5 O1        -77.6948   -6.2262  -49.3343 O.3    1 LIG      -0.29200
      6 H1        -74.8015   -7.1058  -48.0462 H      1 LIG       0.17500
      7 H2        -75.9702   -9.0096  -49.6220 H      1 LIG       0.17500
      8 H3        -76.5809   -4.9917  -48.1016 H      1 LIG       0.13800
      9 H4        -78.3299   -7.8414  -50.4622 H      1 LIG       0.13800
@<TRIPOS>BOND
      1       1       2 1
      2       1       3 2
      3       2       4 2
      4       3       5 1
      5       4       5 1
      6       1       6 1
      7       2       7 1
      8       3       8 1
      9       4       9 1
@<TRIPOS>ALT_TYPE
CGenFF_4.0_ALT_TYPE_SET
CGenFF_4.0 1 CG2R51 2 CG2R51 3 CG2R51 4 CG2R51 5 OG2R50 6 HGR51 7 HGR51 8 HGR52 9 HGR52
@<TRIPOS>MOLECULE
pyrimidine
 10 10 0 0 0
****
USER_CHARGES
INVALID_CHARGES
Pose:   1 Cluster:   1 Fr_nu: 337465 TotEn:   -18.50
@<TRIPOS>ATOM
      1 C1        -51.7253    3.7174  -33.7275 C.ar   1 LIG      -0.13100
      2 C2        -51.8356    5.0754  -33.9475 C.ar   1 LIG       0.28900
      3 C3        -50.4431    3.2466  -33.5316 C.ar   1 LIG       0.28900
      4 C4        -49.5846    5.3377  -33.7709 C.ar   1 LIG       0.50700
      5 N1        -50.7824    5.9181  -33.9758 N.ar   1 LIG      -0.71900
      6 N2        -49.3458    4.0314  -33.5469 N.ar   1 LIG      -0.71900
      7 H1        -52.5877    3.0646  -33.7102 H      1 LIG       0.11500
      8 H2        -52.8033    5.5368  -34.1120 H      1 LIG       0.11400
      9 H3        -50.2570    2.1933  -33.3520 H      1 LIG       0.11400
     10 H4        -48.7209    5.9910  -33.7894 H      1 LIG       0.14100
@<TRIPOS>BOND
      1       1       2 ar
      2       1       3 ar
      3       2       5 ar
      4       3       6 ar
      5       4       5 ar
      6       4       6 ar
      7       1       7 1
      8       2       8 1
      9       3       9 1
     10       4      10 1
@<TRIPOS>ALT_TYPE
CGenFF_4.0_ALT_TYPE_SET
CGenFF_4.0 1 CG2R61 2 CG2R61 3 CG2R61 4 CG2R64 5 NG2R62 6 NG2R62 7 HGR61 8 HGR62 9 HGR62 10 HGR62
@<TRIPOS>MOLECULE
pyrimidine
 10 10 0 0 0
****
USER_CHARGES
INVALID_CHARGES
Pose:   2 Cluster:   2 Fr_nu:  82464 TotEn:   -15.35
@<TRIPOS>ATOM
      1 C1        -50.7637   -9.1660  -29.1287 C.ar   1 LIG      -0.13100
      2 C2        -49.8170   -8.2580  -29.5575 C.ar   1 LIG       0.28900
      3 C3        -51.0263  -10.2083  -29.9940 C.ar   1 LIG       0.28900
      4 C4        -49.5138   -9.4118  -31.4924 C.ar   1 LIG       0.50700
      5 N1        -49.1701   -8.3507  -30.7378 N.ar   1 LIG      -0.71900
      6 N2        -50.4178  -10.3626  -31.1882 N.ar   1 LIG      -0.71900
      7 H1        -51.2674   -9.0669  -28.1765 H      1 LIG       0.11500
      8 H2        -49.5446   -7.4053  -28.9451 H      1 LIG       0.11400
      9 H3        -51.7558  -10.9708  -29.7436 H      1 LIG       0.11400
     10 H4        -49.0104   -9.5106  -32.4463 H      1 LIG       0.14100
@<TRIPOS>BOND
      1       1       2 ar
      2       1       3 ar
      3       2       5 ar
      4       3       6 ar
      5       4       5 ar
      6       4       6 ar
      7       1       7 1
      8       2       8 1
      9       3       9 1
     10       4      10 1
@<TRIPOS>ALT_TYPE
CGenFF_4.0_ALT_TYPE_SET
CGenFF_4.0 1 CG2R61 2 CG2R61 3 CG2R61 4 CG2R64 5 NG2R62 6 NG2R62 7 HGR61 8 HGR62 9 HGR62 10 HGR62
@<TRIPOS>MOLECULE
pyrimidine
 10 10 0 0 0
****
USER_CHARGES
INVALID_CHARGES
Pose:   3 Cluster:   3 Fr_nu: 1197912 TotEn:   -15.23
@<TRIPOS>ATOM
      1 C1        -51.4724    3.5020  -33.7708 C.ar   1 LIG      -0.13100
      2 C2        -51.1888    4.0248  -35.0160 C.ar   1 LIG       0.28900
      3 C3        -50.6509    3.9231  -32.7452 C.ar   1 LIG       0.28900
      4 C4        -49.4538    5.2266  -34.1718 C.ar   1 LIG       0.50700
      5 N1        -50.1834    4.8927  -35.2533 N.ar   1 LIG      -0.71900
      6 N2        -49.6284    4.7876  -32.9106 N.ar   1 LIG      -0.71900
      7 H1        -52.2855    2.8071  -33.6092 H      1 LIG       0.11500
      8 H2        -51.7801    3.7518  -35.8833 H      1 LIG       0.11400
      9 H3        -50.7961    3.5657  -31.7315 H      1 LIG       0.11400
     10 H4        -48.6389    5.9215  -34.3335 H      1 LIG       0.14100
@<TRIPOS>BOND
      1       1       2 ar
      2       1       3 ar
      3       2       5 ar
      4       3       6 ar
      5       4       5 ar
      6       4       6 ar
      7       1       7 1
      8       2       8 1
      9       3       9 1
     10       4      10 1
@<TRIPOS>ALT_TYPE
CGenFF_4.0_ALT_TYPE_SET
CGenFF_4.0 1 CG2R61 2 CG2R61 3 CG2R61 4 CG2R64 5 NG2R62 6 NG2R62 7 HGR61 8 HGR62 9 HGR62 10 HGR62
@<TRIPOS>MOLECULE
pyrimidine
 10 10 0 0 0
****
USER_CHARGES
INVALID_CHARGES
Pose:   4 Cluster:   4 Fr_nu: 485236 TotEn:   -15.12
@<TRIPOS>ATOM
      1 C1        -51.3633    2.7828  -33.7394 C.ar   1 LIG      -0.13100
      2 C2        -50.6996    3.2979  -32.6446 C.ar   1 LIG       0.28900
      3 C3        -51.7889    3.7089  -34.6696 C.ar   1 LIG       0.28900
      4 C4        -50.9282    5.4153  -33.4391 C.ar   1 LIG       0.50700
      5 N1        -50.4638    4.6136  -32.4618 N.ar   1 LIG      -0.71900
      6 N2        -51.5878    5.0377  -34.5509 N.ar   1 LIG      -0.71900
      7 H1        -51.5387    1.7222  -33.8604 H      1 LIG       0.11500
      8 H2        -50.3280    2.6469  -31.8607 H      1 LIG       0.11400
      9 H3        -52.3201    3.3986  -35.5629 H      1 LIG       0.11400
     10 H4        -50.7537    6.4773  -33.3176 H      1 LIG       0.14100
@<TRIPOS>BOND
      1       1       2 ar
      2       1       3 ar
      3       2       5 ar
      4       3       6 ar
      5       4       5 ar
      6       4       6 ar
      7       1       7 1
      8       2       8 1
      9       3       9 1
     10       4      10 1
@<TRIPOS>ALT_TYPE
CGenFF_4.0_ALT_TYPE_SET
CGenFF_4.0 1 CG2R61 2 CG2R61 3 CG2R61 4 CG2R64 5 NG2R62 6 NG2R62 7 HGR61 8 HGR62 9 HGR62 10 HGR62
@<TRIPOS>MOLECULE
pyrimidine
 10 10 0 0 0
****
USER_CHARGES
INVALID_CHARGES
Pose:   5 Cluster:   5 Fr_nu: 944689 TotEn:   -14.88
@<TRIPOS>ATOM
      1 C1        -77.2324    2.9573  -51.0536 C.ar   1 LIG      -0.13100
      2 C2        -78.0845    3.6970  -51.8482 C.ar   1 LIG       0.28900
      3 C3        -76.5179    3.6741  -50.1157 C.ar   1 LIG       0.28900
      4 C4        -77.4838    5.6177  -50.7913 C.ar   1 LIG       0.50700
      5 N1        -78.2355    5.0336  -51.7437 N.ar   1 LIG      -0.71900
      6 N2        -76.6192    5.0100  -49.9565 N.ar   1 LIG      -0.71900
      7 H1        -77.1310    1.8855  -51.1594 H      1 LIG       0.11500
      8 H2        -78.6872    3.2207  -52.6138 H      1 LIG       0.11400
      9 H3        -75.8227    3.1790  -49.4464 H      1 LIG       0.11400
     10 H4        -77.5843    6.6910  -50.6859 H      1 LIG       0.14100
@<TRIPOS>BOND
      1       1       2 ar
      2       1       3 ar
      3       2       5 ar
      4       3       6 ar
      5       4       5 ar
      6       4       6 ar
      7       1       7 1
      8       2       8 1
      9       3       9 1
     10       4      10 1
@<TRIPOS>ALT_TYPE
CGenFF_4.0_ALT_TYPE_SET
CGenFF_4.0 1 CG2R61 2 CG2R61 3 CG2R61 4 CG2R64 5 NG2R62 6 NG2R62 7 HGR61 8 HGR62 9 HGR62 10 HGR62
@<TRIPOS>MOLECULE
pyrimidine
 10 10 0 0 0
****
USER_CHARGES
INVALID_CHARGES
Pose:   6 Cluster:   6 Fr_nu: 382870 TotEn:   -14.20
@<TRIPOS>ATOM
      1 C1        -82.1763  -16.0210  -47.6226 C.ar   1 LIG      -0.13100
      2 C2        -81.9828  -17.3612  -47.8889 C.ar   1 LIG       0.28900
      3 C3        -81.0284  -15.2668  -47.4903 C.ar   1 LIG       0.28900
      4 C4        -79.7259  -17.0910  -47.8677 C.ar   1 LIG       0.50700
      5 N1        -80.7671  -17.9317  -48.0184 N.ar   1 LIG      -0.71900
      6 N2        -79.7825  -15.7710  -47.6069 N.ar   1 LIG      -0.71900
      7 H1        -83.1635  -15.5899  -47.5237 H      1 LIG       0.11500
      8 H2        -82.8256  -18.0332  -48.0091 H      1 LIG       0.11400
      9 H3        -81.0804  -14.2040  -47.2798 H      1 LIG       0.11400
     10 H4        -78.7373  -17.5227  -47.9655 H      1 LIG       0.14100
@<TRIPOS>BOND
      1       1       2 ar
      2       1       3 ar
      3       2       5 ar
      4       3       6 ar
      5       4       5 ar
      6       4       6 ar
      7       1       7 1
      8       2       8 1
      9       3       9 1
     10       4      10 1
@<TRIPOS>ALT_TYPE
CGenFF_4.0_ALT_TYPE_SET
CGenFF_4.0 1 CG2R61 2 CG2R61 3 CG2R61 4 CG2R64 5 NG2R62 6 NG2R62 7 HGR61 8 HGR62 9 HGR62 10 HGR62
@<TRIPOS>MOLECULE
pyrimidine
 10 10 0 0 0
****
USER_CHARGES
INVALID_CHARGES
Pose:   7 Cluster:   7 Fr_nu: 139234 TotEn:   -14.20
@<TRIPOS>ATOM
      1 C1        -49.8795   -9.1713  -29.6670 C.ar   1 LIG      -0.13100
      2 C2        -49.2928   -8.5688  -30.7612 C.ar   1 LIG       0.28900
      3 C3        -50.9156  -10.0385  -29.9471 C.ar   1 LIG       0.28900
      4 C4        -50.7005   -9.6552  -32.1773 C.ar   1 LIG       0.50700
      5 N1        -49.6796   -8.7886  -32.0349 N.ar   1 LIG      -0.71900
      6 N2        -51.3538  -10.3048  -31.1950 N.ar   1 LIG      -0.71900
      7 H1        -49.5489   -8.9763  -28.6556 H      1 LIG       0.11500
      8 H2        -48.4709   -7.8716  -30.6399 H      1 LIG       0.11400
      9 H3        -51.4384  -10.5585  -29.1516 H      1 LIG       0.11400
     10 H4        -51.0324   -9.8497  -33.1897 H      1 LIG       0.14100
@<TRIPOS>BOND
      1       1       2 ar
      2       1       3 ar
      3       2       5 ar
      4       3       6 ar
      5       4       5 ar
      6       4       6 ar
      7       1       7 1
      8       2       8 1
      9       3       9 1
     10       4      10 1
@<TRIPOS>ALT_TYPE
CGenFF_4.0_ALT_TYPE_SET
CGenFF_4.0 1 CG2R61 2 CG2R61 3 CG2R61 4 CG2R64 5 NG2R62 6 NG2R62 7 HGR61 8 HGR62 9 HGR62 10 HGR62
@<TRIPOS>MOLECULE
pyrimidine
 10 10 0 0 0
****
USER_CHARGES
INVALID_CHARGES
Pose:   8 Cluster:   8 Fr_nu: 2699989 TotEn:   -13.65
@<TRIPOS>ATOM
      1 C1        -76.3532  -10.2278  -50.0603 C.ar   1 LIG      -0.13100
      2 C2        -75.6834  -11.3437  -49.6014 C.ar   1 LIG       0.28900
      3 C3        -77.6673  -10.1118  -49.6559 C.ar   1 LIG       0.28900
      4 C4        -77.5305  -12.0542  -48.4830 C.ar   1 LIG       0.50700
      5 N1        -76.2435  -12.2805  -48.8083 N.ar   1 LIG      -0.71900
      6 N2        -78.2902  -11.0097  -48.8646 N.ar   1 LIG      -0.71900
      7 H1        -75.8789   -9.4920  -50.6958 H      1 LIG       0.11500
      8 H2        -74.6468  -11.5205  -49.8671 H      1 LIG       0.11400
      9 H3        -78.2743   -9.2685  -49.9668 H      1 LIG       0.11400
     10 H4        -78.0059  -12.7913  -47.8476 H      1 LIG       0.14100
@<TRIPOS>BOND
      1       1       2 ar
      2       1       3 ar
      3       2       5 ar
      4       3       6 ar
      5       4       5 ar
      6       4       6 ar
      7       1       7 1
      8       2       8 1
      9       3       9 1
     10       4      10 1
@<TRIPOS>ALT_TYPE
CGenFF_4.0_ALT_TYPE_SET
CGenFF_4.0 1 CG2R61 2 CG2R61 3 CG2R61 4 CG2R64 5 NG2R62 6 NG2R62 7 HGR61 8 HGR62 9 HGR62 10 HGR62
@<TRIPOS>MOLECULE
pyrimidine
 10 10 0 0 0
****
USER_CHARGES
INVALID_CHARGES
Pose:   9 Cluster:   9 Fr_nu: 347197 TotEn:   -13.39
@<TRIPOS>ATOM
      1 C1        -81.2686  -16.5387  -48.1314 C.ar   1 LIG      -0.13100
      2 C2        -81.0702  -17.8349  -47.7010 C.ar   1 LIG       0.28900
      3 C3        -80.1551  -15.9012  -48.6391 C.ar   1 LIG       0.28900
      4 C4        -78.8722  -17.7416  -48.2729 C.ar   1 LIG       0.50700
      5 N1        -79.8810  -18.4695  -47.7573 N.ar   1 LIG      -0.71900
      6 N2        -78.9369  -16.4746  -48.7249 N.ar   1 LIG      -0.71900
      7 H1        -82.2340  -16.0541  -48.0742 H      1 LIG       0.11500
      8 H2        -81.8868  -18.4160  -47.2864 H      1 LIG       0.11400
      9 H3        -80.2134  -14.8805  -49.0012 H      1 LIG       0.11400
     10 H4        -77.9052  -18.2263  -48.3292 H      1 LIG       0.14100
@<TRIPOS>BOND
      1       1       2 ar
      2       1       3 ar
      3       2       5 ar
      4       3       6 ar
      5       4       5 ar
      6       4       6 ar
      7       1       7 1
      8       2       8 1
      9       3       9 1
     10       4      10 1
@<TRIPOS>ALT_TYPE
CGenFF_4.0_ALT_TYPE_SET
CGenFF_4.0 1 CG2R61 2 CG2R61 3 CG2R61 4 CG2R64 5 NG2R62 6 NG2R62 7 HGR61 8 HGR62 9 HGR62 10 HGR62
@<TRIPOS>MOLECULE
pyrimidine
 10 10 0 0 0
****
USER_CHARGES
INVALID_CHARGES
Pose:  10 Cluster:  10 Fr_nu: 930359 TotEn:   -13.29
@<TRIPOS>ATOM
      1 C1        -66.2182  -14.7318  -13.9480 C.ar   1 LIG      -0.13100
      2 C2        -66.3155  -14.6611  -15.3228 C.ar   1 LIG       0.28900
      3 C3        -65.1735  -15.4908  -13.4616 C.ar   1 LIG       0.28900
      4 C4        -64.4873  -15.9890  -15.5707 C.ar   1 LIG       0.50700
      5 N1        -65.4641  -15.2794  -16.1672 N.ar   1 LIG      -0.71900
      6 N2        -64.2861  -16.1355  -14.2471 N.ar   1 LIG      -0.71900
      7 H1        -66.9156  -14.2254  -13.2942 H      1 LIG       0.11500
      8 H2        -67.1047  -14.0880  -15.7973 H      1 LIG       0.11400
      9 H3        -65.0168  -15.6055  -12.3946 H      1 LIG       0.11400
     10 H4        -63.7896  -16.4970  -16.2251 H      1 LIG       0.14100
@<TRIPOS>BOND
      1       1       2 ar
      2       1       3 ar
      3       2       5 ar
      4       3       6 ar
      5       4       5 ar
      6       4       6 ar
      7       1       7 1
      8       2       8 1
      9       3       9 1
     10       4      10 1
@<TRIPOS>ALT_TYPE
CGenFF_4.0_ALT_TYPE_SET
CGenFF_4.0 1 CG2R61 2 CG2R61 3 CG2R61 4 CG2R64 5 NG2R62 6 NG2R62 7 HGR61 8 HGR62 9 HGR62 10 HGR62
@<TRIPOS>MOLECULE
pyrimidine
 10 10 0 0 0
****
USER_CHARGES
INVALID_CHARGES
Pose:  11 Cluster:  11 Fr_nu: 485021 TotEn:   -13.23
@<TRIPOS>ATOM
      1 C1        -51.7889    3.7089  -34.6696 C.ar   1 LIG      -0.13100
      2 C2        -50.7784    3.8546  -33.7411 C.ar   1 LIG       0.28900
      3 C3        -52.1522    4.8578  -35.3419 C.ar   1 LIG       0.28900
      4 C4        -50.6066    6.0738  -34.2020 C.ar   1 LIG       0.50700
      5 N1        -50.1629    5.0266  -33.4810 N.ar   1 LIG      -0.71900
      6 N2        -51.5803    6.0617  -35.1323 N.ar   1 LIG      -0.71900
      7 H1        -52.2654    2.7561  -34.8580 H      1 LIG       0.11500
      8 H2        -50.4255    3.0072  -33.1634 H      1 LIG       0.11400
      9 H3        -52.9375    4.8418  -36.0899 H      1 LIG       0.11400
     10 H4        -50.1305    7.0281  -34.0127 H      1 LIG       0.14100
@<TRIPOS>BOND
      1       1       2 ar
      2       1       3 ar
      3       2       5 ar
      4       3       6 ar
      5       4       5 ar
      6       4       6 ar
      7       1       7 1
      8       2       8 1
      9       3       9 1
     10       4      10 1
@<TRIPOS>ALT_TYPE
CGenFF_4.0_ALT_TYPE_SET
CGenFF_4.0 1 CG2R61 2 CG2R61 3 CG2R61 4 CG2R64 5 NG2R62 6 NG2R62 7 HGR61 8 HGR62 9 HGR62 10 HGR62
@<TRIPOS>MOLECULE
pyrimidine
 10 10 0 0 0
****
USER_CHARGES
INVALID_CHARGES
Pose:  12 Cluster:  12 Fr_nu: 679933 TotEn:   -12.99
@<TRIPOS>ATOM
      1 C1        -64.7278  -24.9260  -33.7182 C.ar   1 LIG      -0.13100
      2 C2        -64.4881  -25.7249  -34.8177 C.ar   1 LIG       0.28900
      3 C3        -63.8403  -23.8862  -33.5309 C.ar   1 LIG       0.28900
      4 C4        -62.6690  -24.4853  -35.3846 C.ar   1 LIG       0.50700
      5 N1        -63.4643  -25.5325  -35.6750 N.ar   1 LIG      -0.71900
      6 N2        -62.7958  -23.6357  -34.3474 N.ar   1 LIG      -0.71900
      7 H1        -65.5571  -25.1037  -33.0467 H      1 LIG       0.11500
      8 H2        -65.1323  -26.5670  -35.0462 H      1 LIG       0.11400
      9 H3        -63.9474  -23.2054  -32.6934 H      1 LIG       0.11400
     10 H4        -61.8379  -24.3080  -36.0561 H      1 LIG       0.14100
@<TRIPOS>BOND
      1       1       2 ar
      2       1       3 ar
      3       2       5 ar
      4       3       6 ar
      5       4       5 ar
      6       4       6 ar
      7       1       7 1
      8       2       8 1
      9       3       9 1
     10       4      10 1
@<TRIPOS>ALT_TYPE
CGenFF_4.0_ALT_TYPE_SET
CGenFF_4.0 1 CG2R61 2 CG2R61 3 CG2R61 4 CG2R64 5 NG2R62 6 NG2R62 7 HGR61 8 HGR62 9 HGR62 10 HGR62
@<TRIPOS>MOLECULE
pyrimidine
 10 10 0 0 0
****
USER_CHARGES
INVALID_CHARGES
Pose:  13 Cluster:  13 Fr_nu: 294073 TotEn:   -12.92
@<TRIPOS>ATOM
      1 C1        -77.7415    3.6957  -51.8800 C.ar   1 LIG      -0.13100
      2 C2        -77.3113    4.9623  -52.2192 C.ar   1 LIG       0.28900
      3 C3        -77.1966    3.1688  -50.7270 C.ar   1 LIG       0.28900
      4 C4        -75.9605    5.0470  -50.3930 C.ar   1 LIG       0.50700
      5 N1        -76.4186    5.6694  -51.4958 N.ar   1 LIG      -0.71900
      6 N2        -76.3001    3.8190  -49.9565 N.ar   1 LIG      -0.71900
      7 H1        -78.4590    3.1512  -52.4792 H      1 LIG       0.11500
      8 H2        -77.6840    5.4582  -53.1089 H      1 LIG       0.11400
      9 H3        -77.4737    2.1790  -50.3807 H      1 LIG       0.11400
     10 H4        -75.2413    5.5915  -49.7935 H      1 LIG       0.14100
@<TRIPOS>BOND
      1       1       2 ar
      2       1       3 ar
      3       2       5 ar
      4       3       6 ar
      5       4       5 ar
      6       4       6 ar
      7       1       7 1
      8       2       8 1
      9       3       9 1
     10       4      10 1
@<TRIPOS>ALT_TYPE
CGenFF_4.0_ALT_TYPE_SET
CGenFF_4.0 1 CG2R61 2 CG2R61 3 CG2R61 4 CG2R64 5 NG2R62 6 NG2R62 7 HGR61 8 HGR62 9 HGR62 10 HGR62
@<TRIPOS>MOLECULE
pyrimidine
 10 10 0 0 0
****
USER_CHARGES
INVALID_CHARGES
Pose:  14 Cluster:  14 Fr_nu:  15369 TotEn:   -12.56
@<TRIPOS>ATOM
      1 C1        -67.3407   -2.9520  -31.1308 C.ar   1 LIG      -0.13100
      2 C2        -67.5147   -2.8624  -32.4969 C.ar   1 LIG       0.28900
      3 C3        -68.2140   -2.2047  -30.3674 C.ar   1 LIG       0.28900
      4 C4        -69.2543   -1.4235  -32.2314 C.ar   1 LIG       0.50700
      5 N1        -68.4649   -2.1051  -33.0833 N.ar   1 LIG      -0.71900
      6 N2        -69.1862   -1.4264  -30.8864 N.ar   1 LIG      -0.71900
      7 H1        -66.5696   -3.5677  -30.6874 H      1 LIG       0.11500
      8 H2        -66.8755   -3.4138  -33.1779 H      1 LIG       0.11400
      9 H3        -68.1539   -2.2108  -29.2844 H      1 LIG       0.11400
     10 H4        -70.0257   -0.8061  -32.6752 H      1 LIG       0.14100
@<TRIPOS>BOND
      1       1       2 ar
      2       1       3 ar
      3       2       5 ar
      4       3       6 ar
      5       4       5 ar
      6       4       6 ar
      7       1       7 1
      8       2       8 1
      9       3       9 1
     10       4      10 1
@<TRIPOS>ALT_TYPE
CGenFF_4.0_ALT_TYPE_SET
CGenFF_4.0 1 CG2R61 2 CG2R61 3 CG2R61 4 CG2R64 5 NG2R62 6 NG2R62 7 HGR61 8 HGR62 9 HGR62 10 HGR62
@<TRIPOS>MOLECULE
pyrimidine
 10 10 0 0 0
****
USER_CHARGES
INVALID_CHARGES
Pose:  15 Cluster:  15 Fr_nu: 2601697 TotEn:   -12.15
@<TRIPOS>ATOM
      1 C1        -78.5736  -11.3472  -47.8158 C.ar   1 LIG      -0.13100
      2 C2        -77.4136  -12.0726  -47.6343 C.ar   1 LIG       0.28900
      3 C3        -78.5137  -10.3552  -48.7730 C.ar   1 LIG       0.28900
      4 C4        -76.3457  -10.8600  -49.2331 C.ar   1 LIG       0.50700
      5 N1        -76.2772  -11.8549  -48.3282 N.ar   1 LIG      -0.71900
      6 N2        -77.4121  -10.0831  -49.5029 N.ar   1 LIG      -0.71900
      7 H1        -79.4711  -11.5434  -47.2447 H      1 LIG       0.11500
      8 H2        -77.3648  -12.8727  -46.9036 H      1 LIG       0.11400
      9 H3        -79.3759   -9.7324  -48.9856 H      1 LIG       0.11400
     10 H4        -75.4468  -10.6626  -49.8042 H      1 LIG       0.14100
@<TRIPOS>BOND
      1       1       2 ar
      2       1       3 ar
      3       2       5 ar
      4       3       6 ar
      5       4       5 ar
      6       4       6 ar
      7       1       7 1
      8       2       8 1
      9       3       9 1
     10       4      10 1
@<TRIPOS>ALT_TYPE
CGenFF_4.0_ALT_TYPE_SET
CGenFF_4.0 1 CG2R61 2 CG2R61 3 CG2R61 4 CG2R64 5 NG2R62 6 NG2R62 7 HGR61 8 HGR62 9 HGR62 10 HGR62
@<TRIPOS>MOLECULE
pyrimidine
 10 10 0 0 0
****
USER_CHARGES
INVALID_CHARGES
Pose:  16 Cluster:  16 Fr_nu:  88082 TotEn:   -12.08
@<TRIPOS>ATOM
      1 C1        -72.0590  -26.2731  -47.5550 C.ar   1 LIG      -0.13100
      2 C2        -72.1939  -25.8580  -48.8642 C.ar   1 LIG       0.28900
      3 C3        -72.4011  -27.5866  -47.3069 C.ar   1 LIG       0.28900
      4 C4        -72.9299  -27.9147  -49.4931 C.ar   1 LIG       0.50700
      5 N1        -72.6280  -26.6553  -49.8623 N.ar   1 LIG      -0.71900
      6 N2        -72.8419  -28.4386  -48.2556 N.ar   1 LIG      -0.71900
      7 H1        -71.7083  -25.6117  -46.7741 H      1 LIG       0.11500
      8 H2        -71.9492  -24.8423  -49.1552 H      1 LIG       0.11400
      9 H3        -72.3285  -28.0028  -46.3079 H      1 LIG       0.11400
     10 H4        -73.2822  -28.5768  -50.2746 H      1 LIG       0.14100
@<TRIPOS>BOND
      1       1       2 ar
      2       1       3 ar
      3       2       5 ar
      4       3       6 ar
      5       4       5 ar
      6       4       6 ar
      7       1       7 1
      8       2       8 1
      9       3       9 1
     10       4      10 1
@<TRIPOS>ALT_TYPE
CGenFF_4.0_ALT_TYPE_SET
CGenFF_4.0 1 CG2R61 2 CG2R61 3 CG2R61 4 CG2R64 5 NG2R62 6 NG2R62 7 HGR61 8 HGR62 9 HGR62 10 HGR62
@<TRIPOS>MOLECULE
pyrimidine
 10 10 0 0 0
****
USER_CHARGES
INVALID_CHARGES
Pose:  17 Cluster:  17 Fr_nu: 275085 TotEn:   -11.95
@<TRIPOS>ATOM
      1 C1        -50.8677    5.0304  -34.8036 C.ar   1 LIG      -0.13100
      2 C2        -49.8363    4.6110  -33.9884 C.ar   1 LIG       0.28900
      3 C3        -52.0452    4.3200  -34.6900 C.ar   1 LIG       0.28900
      4 C4        -51.1348    2.9667  -33.1067 C.ar   1 LIG       0.50700
      5 N1        -49.9355    3.5791  -33.1250 N.ar   1 LIG      -0.71900
      6 N2        -52.2144    3.2787  -33.8489 N.ar   1 LIG      -0.71900
      7 H1        -50.7602    5.8617  -35.4874 H      1 LIG       0.11500
      8 H2        -48.8726    5.1083  -34.0078 H      1 LIG       0.11400
      9 H3        -52.9112    4.5758  -35.2908 H      1 LIG       0.11400
     10 H4        -51.2424    2.1336  -32.4230 H      1 LIG       0.14100
@<TRIPOS>BOND
      1       1       2 ar
      2       1       3 ar
      3       2       5 ar
      4       3       6 ar
      5       4       5 ar
      6       4       6 ar
      7       1       7 1
      8       2       8 1
      9       3       9 1
     10       4      10 1
@<TRIPOS>ALT_TYPE
CGenFF_4.0_ALT_TYPE_SET
CGenFF_4.0 1 CG2R61 2 CG2R61 3 CG2R61 4 CG2R64 5 NG2R62 6 NG2R62 7 HGR61 8 HGR62 9 HGR62 10 HGR62
@<TRIPOS>MOLECULE
pyrimidine
 10 10 0 0 0
****
USER_CHARGES
INVALID_CHARGES
Pose:  18 Cluster:  18 Fr_nu: 2601235 TotEn:   -11.56
@<TRIPOS>ATOM
      1 C1        -78.3817  -10.4035  -49.4268 C.ar   1 LIG      -0.13100
      2 C2        -77.2737  -11.2199  -49.5292 C.ar   1 LIG       0.28900
      3 C3        -79.3451  -10.8145  -48.5286 C.ar   1 LIG       0.28900
      4 C4        -78.1178  -12.6452  -47.9726 C.ar   1 LIG       0.50700
      5 N1        -77.1085  -12.3522  -48.8145 N.ar   1 LIG      -0.71900
      6 N2        -79.2456  -11.9341  -47.7823 N.ar   1 LIG      -0.71900
      7 H1        -78.4881   -9.5005  -50.0128 H      1 LIG       0.11500
      8 H2        -76.4641  -10.9785  -50.2093 H      1 LIG       0.11400
      9 H3        -80.2516  -10.2377  -48.3800 H      1 LIG       0.11400
     10 H4        -78.0120  -13.5499  -47.3866 H      1 LIG       0.14100
@<TRIPOS>BOND
      1       1       2 ar
      2       1       3 ar
      3       2       5 ar
      4       3       6 ar
      5       4       5 ar
      6       4       6 ar
      7       1       7 1
      8       2       8 1
      9       3       9 1
     10       4      10 1
@<TRIPOS>ALT_TYPE
CGenFF_4.0_ALT_TYPE_SET
CGenFF_4.0 1 CG2R61 2 CG2R61 3 CG2R61 4 CG2R64 5 NG2R62 6 NG2R62 7 HGR61 8 HGR62 9 HGR62 10 HGR62
@<TRIPOS>MOLECULE
pyrimidine
 10 10 0 0 0
****
USER_CHARGES
INVALID_CHARGES
Pose:  19 Cluster:  19 Fr_nu:  15918 TotEn:   -11.32
@<TRIPOS>ATOM
      1 C1        -68.2373   -1.6487  -31.0609 C.ar   1 LIG      -0.13100
      2 C2        -69.4113   -0.9256  -31.0053 C.ar   1 LIG       0.28900
      3 C3        -67.8159   -2.0068  -32.3252 C.ar   1 LIG       0.28900
      4 C4        -69.6118   -0.9816  -33.2689 C.ar   1 LIG       0.50700
      5 N1        -70.1269   -0.5734  -32.0935 N.ar   1 LIG      -0.71900
      6 N2        -68.4810   -1.6890  -33.4551 N.ar   1 LIG      -0.71900
      7 H1        -67.6835   -1.9177  -30.1714 H      1 LIG       0.11500
      8 H2        -69.8212   -0.5998  -30.0555 H      1 LIG       0.11400
      9 H3        -66.9045   -2.5769  -32.4688 H      1 LIG       0.11400
     10 H4        -70.1667   -0.7134  -34.1596 H      1 LIG       0.14100
@<TRIPOS>BOND
      1       1       2 ar
      2       1       3 ar
      3       2       5 ar
      4       3       6 ar
      5       4       5 ar
      6       4       6 ar
      7       1       7 1
      8       2       8 1
      9       3       9 1
     10       4      10 1
@<TRIPOS>ALT_TYPE
CGenFF_4.0_ALT_TYPE_SET
CGenFF_4.0 1 CG2R61 2 CG2R61 3 CG2R61 4 CG2R64 5 NG2R62 6 NG2R62 7 HGR61 8 HGR62 9 HGR62 10 HGR62
@<TRIPOS>MOLECULE
pyrimidine
 10 10 0 0 0
****
USER_CHARGES
INVALID_CHARGES
Pose:  20 Cluster:  20 Fr_nu: 2699189 TotEn:   -11.16
@<TRIPOS>ATOM
      1 C1        -78.2703  -10.9753  -48.8099 C.ar   1 LIG      -0.13100
      2 C2        -77.1229  -11.7394  -48.7460 C.ar   1 LIG       0.28900
      3 C3        -78.1802   -9.8249  -49.5665 C.ar   1 LIG       0.28900
      4 C4        -76.0099  -10.2695  -50.0755 C.ar   1 LIG       0.50700
      5 N1        -75.9708  -11.4151  -49.3687 N.ar   1 LIG      -0.71900
      6 N2        -77.0615   -9.4399  -50.2151 N.ar   1 LIG      -0.71900
      7 H1        -79.1810  -11.2595  -48.2999 H      1 LIG       0.11500
      8 H2        -77.0978  -12.6611  -48.1748 H      1 LIG       0.11400
      9 H3        -79.0305   -9.1604  -49.6749 H      1 LIG       0.11400
     10 H4        -75.0978   -9.9842  -50.5853 H      1 LIG       0.14100
@<TRIPOS>BOND
      1       1       2 ar
      2       1       3 ar
      3       2       5 ar
      4       3       6 ar
      5       4       5 ar
      6       4       6 ar
      7       1       7 1
      8       2       8 1
      9       3       9 1
     10       4      10 1
@<TRIPOS>ALT_TYPE
CGenFF_4.0_ALT_TYPE_SET
CGenFF_4.0 1 CG2R61 2 CG2R61 3 CG2R61 4 CG2R64 5 NG2R62 6 NG2R62 7 HGR61 8 HGR62 9 HGR62 10 HGR62
@<TRIPOS>MOLECULE
pyrimidine
 10 10 0 0 0
****
USER_CHARGES
INVALID_CHARGES
Pose:  21 Cluster:  21 Fr_nu: 976111 TotEn:   -10.54
@<TRIPOS>ATOM
      1 C1        -71.8208  -26.2449  -46.7157 C.ar   1 LIG      -0.13100
      2 C2        -71.8208  -27.6196  -46.5955 C.ar   1 LIG       0.28900
      3 C3        -71.8208  -25.7585  -48.0070 C.ar   1 LIG       0.28900
      4 C4        -71.8211  -27.8675  -48.8550 C.ar   1 LIG       0.50700
      5 N1        -71.8210  -28.4641  -47.6477 N.ar   1 LIG      -0.71900
      6 N2        -71.8208  -26.5440  -49.1040 N.ar   1 LIG      -0.71900
      7 H1        -71.8205  -25.5911  -45.8539 H      1 LIG       0.11500
      8 H2        -71.8205  -28.0941  -45.6202 H      1 LIG       0.11400
      9 H3        -71.8201  -24.6914  -48.2012 H      1 LIG       0.11400
     10 H4        -71.8202  -28.5219  -49.7181 H      1 LIG       0.14100
@<TRIPOS>BOND
      1       1       2 ar
      2       1       3 ar
      3       2       5 ar
      4       3       6 ar
      5       4       5 ar
      6       4       6 ar
      7       1       7 1
      8       2       8 1
      9       3       9 1
     10       4      10 1
@<TRIPOS>ALT_TYPE
CGenFF_4.0_ALT_TYPE_SET
CGenFF_4.0 1 CG2R61 2 CG2R61 3 CG2R61 4 CG2R64 5 NG2R62 6 NG2R62 7 HGR61 8 HGR62 9 HGR62 10 HGR62
@<TRIPOS>MOLECULE
pyrimidine
 10 10 0 0 0
****
USER_CHARGES
INVALID_CHARGES
Pose:  22 Cluster:  22 Fr_nu: 2717493 TotEn:   -10.38
@<TRIPOS>ATOM
      1 C1        -78.4646  -11.1199  -48.7400 C.ar   1 LIG      -0.13100
      2 C2        -79.2006  -12.2725  -48.5543 C.ar   1 LIG       0.28900
      3 C3        -77.0970  -11.2897  -48.8099 C.ar   1 LIG       0.28900
      4 C4        -77.3107  -13.5352  -48.5289 C.ar   1 LIG       0.50700
      5 N1        -78.6542  -13.5011  -48.4443 N.ar   1 LIG      -0.71900
      6 N2        -76.4840  -12.4872  -48.7078 N.ar   1 LIG      -0.71900
      7 H1        -78.9294  -10.1468  -48.8249 H      1 LIG       0.11500
      8 H2        -80.2826  -12.2384  -48.4868 H      1 LIG       0.11400
      9 H3        -76.4363  -10.4416  -48.9537 H      1 LIG       0.11400
     10 H4        -76.8449  -14.5093  -48.4427 H      1 LIG       0.14100
@<TRIPOS>BOND
      1       1       2 ar
      2       1       3 ar
      3       2       5 ar
      4       3       6 ar
      5       4       5 ar
      6       4       6 ar
      7       1       7 1
      8       2       8 1
      9       3       9 1
     10       4      10 1
@<TRIPOS>ALT_TYPE
CGenFF_4.0_ALT_TYPE_SET
CGenFF_4.0 1 CG2R61 2 CG2R61 3 CG2R61 4 CG2R64 5 NG2R62 6 NG2R62 7 HGR61 8 HGR62 9 HGR62 10 HGR62
@<TRIPOS>MOLECULE
pyrimidine
 10 10 0 0 0
****
USER_CHARGES
INVALID_CHARGES
Pose:  23 Cluster:  23 Fr_nu:   4322 TotEn:   -10.10
@<TRIPOS>ATOM
      1 C1        -62.3732   -2.3109  -24.5221 C.ar   1 LIG      -0.13100
      2 C2        -62.8348   -1.4929  -23.5111 C.ar   1 LIG       0.28900
      3 C3        -61.3708   -1.7807  -25.3083 C.ar   1 LIG       0.28900
      4 C4        -61.3851    0.1517  -24.1115 C.ar   1 LIG       0.50700
      5 N1        -62.3616   -0.2514  -23.2765 N.ar   1 LIG      -0.71900
      6 N2        -60.8513   -0.5483  -25.1307 N.ar   1 LIG      -0.71900
      7 H1        -62.7713   -3.3030  -24.6877 H      1 LIG       0.11500
      8 H2        -63.6218   -1.8233  -22.8419 H      1 LIG       0.11400
      9 H3        -60.9452   -2.3492  -26.1281 H      1 LIG       0.11400
     10 H4        -60.9871    1.1455  -23.9466 H      1 LIG       0.14100
@<TRIPOS>BOND
      1       1       2 ar
      2       1       3 ar
      3       2       5 ar
      4       3       6 ar
      5       4       5 ar
      6       4       6 ar
      7       1       7 1
      8       2       8 1
      9       3       9 1
     10       4      10 1
@<TRIPOS>ALT_TYPE
CGenFF_4.0_ALT_TYPE_SET
CGenFF_4.0 1 CG2R61 2 CG2R61 3 CG2R61 4 CG2R64 5 NG2R62 6 NG2R62 7 HGR61 8 HGR62 9 HGR62 10 HGR62
@<TRIPOS>MOLECULE
pyrimidine
 10 10 0 0 0
****
USER_CHARGES
INVALID_CHARGES
Pose:  24 Cluster:  24 Fr_nu:   5904 TotEn:    -9.94
@<TRIPOS>ATOM
      1 C1        -67.9158   -2.6178  -32.4000 C.ar   1 LIG      -0.13100
      2 C2        -68.6781   -1.5687  -32.8720 C.ar   1 LIG       0.28900
      3 C3        -67.8361   -2.7275  -31.0268 C.ar   1 LIG       0.28900
      4 C4        -69.1628   -0.9020  -30.7536 C.ar   1 LIG       0.50700
      5 N1        -69.3177   -0.6886  -32.0741 N.ar   1 LIG      -0.71900
      6 N2        -68.4490   -1.8840  -30.1705 N.ar   1 LIG      -0.71900
      7 H1        -67.4133   -3.3090  -33.0633 H      1 LIG       0.11500
      8 H2        -68.7989   -1.4019  -33.9369 H      1 LIG       0.11400
      9 H3        -67.2593   -3.5203  -30.5631 H      1 LIG       0.11400
     10 H4        -69.6649   -0.2094  -30.0893 H      1 LIG       0.14100
@<TRIPOS>BOND
      1       1       2 ar
      2       1       3 ar
      3       2       5 ar
      4       3       6 ar
      5       4       5 ar
      6       4       6 ar
      7       1       7 1
      8       2       8 1
      9       3       9 1
     10       4      10 1
@<TRIPOS>ALT_TYPE
CGenFF_4.0_ALT_TYPE_SET
CGenFF_4.0 1 CG2R61 2 CG2R61 3 CG2R61 4 CG2R64 5 NG2R62 6 NG2R62 7 HGR61 8 HGR62 9 HGR62 10 HGR62
@<TRIPOS>MOLECULE
pyrimidine
 10 10 0 0 0
****
USER_CHARGES
INVALID_CHARGES
Pose:  25 Cluster:  25 Fr_nu: 1092728 TotEn:    -9.65
@<TRIPOS>ATOM
      1 C1        -77.2726  -18.7307  -29.7267 C.ar   1 LIG      -0.13100
      2 C2        -76.9501  -18.7796  -31.0676 C.ar   1 LIG       0.28900
      3 C3        -77.8429  -19.8750  -29.2077 C.ar   1 LIG       0.28900
      4 C4        -77.7250  -20.9105  -31.2278 C.ar   1 LIG       0.50700
      5 N1        -77.1632  -19.8572  -31.8509 N.ar   1 LIG      -0.71900
      6 N2        -78.0845  -20.9872  -29.9321 N.ar   1 LIG      -0.71900
      7 H1        -77.0905  -17.8525  -29.1219 H      1 LIG       0.11500
      8 H2        -76.4978  -17.9278  -31.5638 H      1 LIG       0.11400
      9 H3        -78.1307  -19.9306  -28.1634 H      1 LIG       0.11400
     10 H4        -77.9085  -21.7896  -31.8334 H      1 LIG       0.14100
@<TRIPOS>BOND
      1       1       2 ar
      2       1       3 ar
      3       2       5 ar
      4       3       6 ar
      5       4       5 ar
      6       4       6 ar
      7       1       7 1
      8       2       8 1
      9       3       9 1
     10       4      10 1
@<TRIPOS>ALT_TYPE
CGenFF_4.0_ALT_TYPE_SET
CGenFF_4.0 1 CG2R61 2 CG2R61 3 CG2R61 4 CG2R64 5 NG2R62 6 NG2R62 7 HGR61 8 HGR62 9 HGR62 10 HGR62
@<TRIPOS>MOLECULE
pyrimidine
 10 10 0 0 0
****
USER_CHARGES
INVALID_CHARGES
Pose:  26 Cluster:  26 Fr_nu:  40387 TotEn:    -9.31
@<TRIPOS>ATOM
      1 C1        -51.2924  -10.1852  -31.2693 C.ar   1 LIG      -0.13100
      2 C2        -50.5865   -9.1484  -31.8448 C.ar   1 LIG       0.28900
      3 C3        -51.0168  -10.4295  -29.9394 C.ar   1 LIG       0.28900
      4 C4        -49.4997   -8.7374  -29.8911 C.ar   1 LIG       0.50700
      5 N1        -49.6792   -8.4010  -31.1825 N.ar   1 LIG      -0.71900
      6 N2        -50.1231   -9.7227  -29.2170 N.ar   1 LIG      -0.71900
      7 H1        -52.0146  -10.7686  -31.8245 H      1 LIG       0.11500
      8 H2        -50.7355   -8.8824  -32.8856 H      1 LIG       0.11400
      9 H3        -51.5218  -11.2248  -29.4020 H      1 LIG       0.11400
     10 H4        -48.7758   -8.1542  -29.3352 H      1 LIG       0.14100
@<TRIPOS>BOND
      1       1       2 ar
      2       1       3 ar
      3       2       5 ar
      4       3       6 ar
      5       4       5 ar
      6       4       6 ar
      7       1       7 1
      8       2       8 1
      9       3       9 1
     10       4      10 1
@<TRIPOS>ALT_TYPE
CGenFF_4.0_ALT_TYPE_SET
CGenFF_4.0 1 CG2R61 2 CG2R61 3 CG2R61 4 CG2R64 5 NG2R62 6 NG2R62 7 HGR61 8 HGR62 9 HGR62 10 HGR62
@<TRIPOS>MOLECULE
pyrimidine
 10 10 0 0 0
****
USER_CHARGES
INVALID_CHARGES
Pose:  27 Cluster:  27 Fr_nu:  20029 TotEn:    -9.08
@<TRIPOS>ATOM
      1 C1        -68.1667   -2.0102  -30.6534 C.ar   1 LIG      -0.13100
      2 C2        -67.2772   -2.3954  -31.6356 C.ar   1 LIG       0.28900
      3 C3        -69.4370   -1.6934  -31.0892 C.ar   1 LIG       0.28900
      4 C4        -68.8625   -2.1351  -33.2437 C.ar   1 LIG       0.50700
      5 N1        -67.5926   -2.4692  -32.9453 N.ar   1 LIG      -0.71900
      6 N2        -69.8208   -1.7448  -32.3817 N.ar   1 LIG      -0.71900
      7 H1        -67.8864   -1.9598  -29.6098 H      1 LIG       0.11500
      8 H2        -66.2555   -2.6631  -31.3889 H      1 LIG       0.11400
      9 H3        -70.2045   -1.3792  -30.3902 H      1 LIG       0.11400
     10 H4        -69.1431   -2.1845  -34.2887 H      1 LIG       0.14100
@<TRIPOS>BOND
      1       1       2 ar
      2       1       3 ar
      3       2       5 ar
      4       3       6 ar
      5       4       5 ar
      6       4       6 ar
      7       1       7 1
      8       2       8 1
      9       3       9 1
     10       4      10 1
@<TRIPOS>ALT_TYPE
CGenFF_4.0_ALT_TYPE_SET
CGenFF_4.0 1 CG2R61 2 CG2R61 3 CG2R61 4 CG2R64 5 NG2R62 6 NG2R62 7 HGR61 8 HGR62 9 HGR62 10 HGR62
@<TRIPOS>MOLECULE
pyrimidine
 10 10 0 0 0
****
USER_CHARGES
INVALID_CHARGES
Pose:  28 Cluster:  28 Fr_nu: 288175 TotEn:    -8.25
@<TRIPOS>ATOM
      1 C1        -58.6314   -4.0743  -20.5165 C.ar   1 LIG      -0.13100
      2 C2        -59.2146   -4.3945  -19.3075 C.ar   1 LIG       0.28900
      3 C3        -59.4869   -4.0270  -21.5981 C.ar   1 LIG       0.28900
      4 C4        -61.2596   -4.5724  -20.2839 C.ar   1 LIG       0.50700
      5 N1        -60.5304   -4.6505  -19.1545 N.ar   1 LIG      -0.71900
      6 N2        -60.8113   -4.2715  -21.5177 N.ar   1 LIG      -0.71900
      7 H1        -57.5725   -3.8738  -20.6103 H      1 LIG       0.11500
      8 H2        -58.6218   -4.4560  -18.4013 H      1 LIG       0.11400
      9 H3        -59.1199   -3.7844  -22.5895 H      1 LIG       0.11400
     10 H4        -62.3196   -4.7743  -20.1905 H      1 LIG       0.14100
@<TRIPOS>BOND
      1       1       2 ar
      2       1       3 ar
      3       2       5 ar
      4       3       6 ar
      5       4       5 ar
      6       4       6 ar
      7       1       7 1
      8       2       8 1
      9       3       9 1
     10       4      10 1
@<TRIPOS>ALT_TYPE
CGenFF_4.0_ALT_TYPE_SET
CGenFF_4.0 1 CG2R61 2 CG2R61 3 CG2R61 4 CG2R64 5 NG2R62 6 NG2R62 7 HGR61 8 HGR62 9 HGR62 10 HGR62
@<TRIPOS>MOLECULE
pyrimidine
 10 10 0 0 0
****
USER_CHARGES
INVALID_CHARGES
Pose:  29 Cluster:  29 Fr_nu: 2679987 TotEn:    -8.13
@<TRIPOS>ATOM
      1 C1        -77.8149   -9.6167  -49.6949 C.ar   1 LIG      -0.13100
      2 C2        -78.8139  -10.0560  -48.8502 C.ar   1 LIG       0.28900
      3 C3        -76.5617  -10.1459  -49.4634 C.ar   1 LIG       0.28900
      4 C4        -77.3505  -11.3861  -47.7294 C.ar   1 LIG       0.50700
      5 N1        -78.6162  -10.9434  -47.8533 N.ar   1 LIG      -0.71900
      6 N2        -76.2927  -11.0360  -48.4858 N.ar   1 LIG      -0.71900
      7 H1        -78.0019   -8.9038  -50.4867 H      1 LIG       0.11500
      8 H2        -79.8315   -9.6955  -48.9551 H      1 LIG       0.11400
      9 H3        -75.7135   -9.8597  -50.0758 H      1 LIG       0.11400
     10 H4        -77.1627  -12.0991  -46.9359 H      1 LIG       0.14100
@<TRIPOS>BOND
      1       1       2 ar
      2       1       3 ar
      3       2       5 ar
      4       3       6 ar
      5       4       5 ar
      6       4       6 ar
      7       1       7 1
      8       2       8 1
      9       3       9 1
     10       4      10 1
@<TRIPOS>ALT_TYPE
CGenFF_4.0_ALT_TYPE_SET
CGenFF_4.0 1 CG2R61 2 CG2R61 3 CG2R61 4 CG2R64 5 NG2R62 6 NG2R62 7 HGR61 8 HGR62 9 HGR62 10 HGR62
@<TRIPOS>MOLECULE
pyrimidine
 10 10 0 0 0
****
USER_CHARGES
INVALID_CHARGES
Pose:  30 Cluster:  30 Fr_nu:   5959 TotEn:    -7.96
@<TRIPOS>ATOM
      1 C1        -68.8845   -2.3266  -33.3385 C.ar   1 LIG      -0.13100
      2 C2        -70.0056   -1.6805  -32.8589 C.ar   1 LIG       0.28900
      3 C3        -67.9158   -2.6178  -32.4000 C.ar   1 LIG       0.28900
      4 C4        -69.1628   -1.6786  -30.7478 C.ar   1 LIG       0.50700
      5 N1        -70.1784   -1.3402  -31.5648 N.ar   1 LIG      -0.71900
      6 N2        -68.0224   -2.3071  -31.0914 N.ar   1 LIG      -0.71900
      7 H1        -68.7723   -2.5875  -34.3824 H      1 LIG       0.11500
      8 H2        -70.8202   -1.4104  -33.5221 H      1 LIG       0.11400
      9 H3        -66.9991   -3.1238  -32.6830 H      1 LIG       0.11400
     10 H4        -69.2745   -1.4165  -29.7028 H      1 LIG       0.14100
@<TRIPOS>BOND
      1       1       2 ar
      2       1       3 ar
      3       2       5 ar
      4       3       6 ar
      5       4       5 ar
      6       4       6 ar
      7       1       7 1
      8       2       8 1
      9       3       9 1
     10       4      10 1
@<TRIPOS>ALT_TYPE
CGenFF_4.0_ALT_TYPE_SET
CGenFF_4.0 1 CG2R61 2 CG2R61 3 CG2R61 4 CG2R64 5 NG2R62 6 NG2R62 7 HGR61 8 HGR62 9 HGR62 10 HGR62
@<TRIPOS>MOLECULE
pyrimidine
 10 10 0 0 0
****
USER_CHARGES
INVALID_CHARGES
Pose:  31 Cluster:  31 Fr_nu: 534668 TotEn:    -7.64
@<TRIPOS>ATOM
      1 C1        -63.3934   -5.3674  -56.2290 C.ar   1 LIG      -0.13100
      2 C2        -63.3288   -5.3393  -57.6072 C.ar   1 LIG       0.28900
      3 C3        -64.4942   -4.7509  -55.6702 C.ar   1 LIG       0.28900
      4 C4        -65.2865   -4.1903  -57.7257 C.ar   1 LIG       0.50700
      5 N1        -64.2613   -4.7574  -58.3895 N.ar   1 LIG      -0.71900
      6 N2        -65.4635   -4.1502  -56.3912 N.ar   1 LIG      -0.71900
      7 H1        -62.6306   -5.8415  -55.6259 H      1 LIG       0.11500
      8 H2        -62.5002   -5.7978  -58.1361 H      1 LIG       0.11400
      9 H3        -64.6311   -4.7215  -54.5946 H      1 LIG       0.11400
     10 H4        -66.0497   -3.7145  -58.3292 H      1 LIG       0.14100
@<TRIPOS>BOND
      1       1       2 ar
      2       1       3 ar
      3       2       5 ar
      4       3       6 ar
      5       4       5 ar
      6       4       6 ar
      7       1       7 1
      8       2       8 1
      9       3       9 1
     10       4      10 1
@<TRIPOS>ALT_TYPE
CGenFF_4.0_ALT_TYPE_SET
CGenFF_4.0 1 CG2R61 2 CG2R61 3 CG2R61 4 CG2R64 5 NG2R62 6 NG2R62 7 HGR61 8 HGR62 9 HGR62 10 HGR62
@<TRIPOS>MOLECULE
pyrimidine
 10 10 0 0 0
****
USER_CHARGES
INVALID_CHARGES
Pose:  32 Cluster:  32 Fr_nu: 170382 TotEn:    -6.17
@<TRIPOS>ATOM
      1 C1        -50.3230   -8.5553  -29.4962 C.ar   1 LIG      -0.13100
      2 C2        -49.7147   -9.2741  -28.4873 C.ar   1 LIG       0.28900
      3 C3        -50.8469   -9.3038  -30.5303 C.ar   1 LIG       0.28900
      4 C4        -50.1691  -11.2356  -29.5424 C.ar   1 LIG       0.50700
      5 N1        -49.6195  -10.6199  -28.4783 N.ar   1 LIG      -0.71900
      6 N2        -50.7874  -10.6505  -30.5860 N.ar   1 LIG      -0.71900
      7 H1        -50.3850   -7.4755  -29.4776 H      1 LIG       0.11500
      8 H2        -49.2737   -8.7724  -27.6329 H      1 LIG       0.11400
      9 H3        -51.3434   -8.8268  -31.3684 H      1 LIG       0.11400
     10 H4        -50.1062  -12.3167  -29.5618 H      1 LIG       0.14100
@<TRIPOS>BOND
      1       1       2 ar
      2       1       3 ar
      3       2       5 ar
      4       3       6 ar
      5       4       5 ar
      6       4       6 ar
      7       1       7 1
      8       2       8 1
      9       3       9 1
     10       4      10 1
@<TRIPOS>ALT_TYPE
CGenFF_4.0_ALT_TYPE_SET
CGenFF_4.0 1 CG2R61 2 CG2R61 3 CG2R61 4 CG2R64 5 NG2R62 6 NG2R62 7 HGR61 8 HGR62 9 HGR62 10 HGR62
@<TRIPOS>MOLECULE
pyrimidine
 10 10 0 0 0
****
USER_CHARGES
INVALID_CHARGES
Pose:  33 Cluster:  33 Fr_nu:  37204 TotEn:    -1.00
@<TRIPOS>ATOM
      1 C1        -59.7007   -3.9623  -19.9204 C.ar   1 LIG      -0.13100
      2 C2        -60.3422   -4.3895  -21.0652 C.ar   1 LIG       0.28900
      3 C3        -60.1599   -4.5086  -18.7395 C.ar   1 LIG       0.28900
      4 C4        -61.7110   -5.7410  -19.8540 C.ar   1 LIG       0.50700
      5 N1        -61.3548   -5.2811  -21.0685 N.ar   1 LIG      -0.71900
      6 N2        -61.1668   -5.4038  -18.6691 N.ar   1 LIG      -0.71900
      7 H1        -58.8909   -3.2455  -19.9472 H      1 LIG       0.11500
      8 H2        -60.0508   -4.0152  -22.0405 H      1 LIG       0.11400
      9 H3        -59.7178   -4.2328  -17.7882 H      1 LIG       0.11400
     10 H4        -62.5226   -6.4578  -19.8269 H      1 LIG       0.14100
@<TRIPOS>BOND
      1       1       2 ar
      2       1       3 ar
      3       2       5 ar
      4       3       6 ar
      5       4       5 ar
      6       4       6 ar
      7       1       7 1
      8       2       8 1
      9       3       9 1
     10       4      10 1
@<TRIPOS>ALT_TYPE
CGenFF_4.0_ALT_TYPE_SET
CGenFF_4.0 1 CG2R61 2 CG2R61 3 CG2R61 4 CG2R64 5 NG2R62 6 NG2R62 7 HGR61 8 HGR62 9 HGR62 10 HGR62
@<TRIPOS>MOLECULE
naphtalene
 18 19 0 0 0
****
USER_CHARGES
INVALID_CHARGES
Pose:   1 Cluster:   1 Fr_nu: 209101 TotEn:   -14.76
@<TRIPOS>ATOM
      1 C1        -82.0357  -17.2398  -47.6811 C.ar   1 LIG      -0.11500
      2 C2        -80.6455  -17.2927  -47.7203 C.ar   1 LIG      -0.11500
      3 C3        -81.8368  -12.4061  -47.1634 C.ar   1 LIG      -0.11500
      4 C4        -80.4466  -12.4591  -47.2025 C.ar   1 LIG      -0.11500
      5 C5        -82.6841  -16.0133  -47.5329 C.ar   1 LIG      -0.11700
      6 C6        -79.8984  -16.1196  -47.6115 C.ar   1 LIG      -0.11700
      7 C7        -82.5840  -13.5793  -47.2723 C.ar   1 LIG      -0.11700
      8 C8        -79.7982  -13.6855  -47.3506 C.ar   1 LIG      -0.11700
      9 C9        -81.9479  -14.8224  -47.4219 C.ar   1 LIG       0.00400
     10 C10       -80.5343  -14.8764  -47.4617 C.ar   1 LIG       0.00400
     11 H1        -82.6168  -18.1535  -47.7653 H      1 LIG       0.11500
     12 H2        -80.1418  -18.2480  -47.8359 H      1 LIG       0.11500
     13 H3        -82.3413  -11.4509  -47.0479 H      1 LIG       0.11500
     14 H4        -79.8660  -11.5453  -47.1168 H      1 LIG       0.11500
     15 H5        -83.7716  -15.9958  -47.5044 H      1 LIG       0.11500
     16 H6        -78.8128  -16.1846  -47.6451 H      1 LIG       0.11500
     17 H7        -83.6695  -13.5140  -47.2394 H      1 LIG       0.11500
     18 H8        -78.7105  -13.7033  -47.3784 H      1 LIG       0.11500
@<TRIPOS>BOND
      1       1       2 ar
      2       1       5 ar
      3       2       6 ar
      4       3       4 ar
      5       3       7 ar
      6       4       8 ar
      7       5       9 ar
      8       6      10 ar
      9       7       9 ar
     10       8      10 ar
     11       9      10 ar
     12       1      11 1
     13       2      12 1
     14       3      13 1
     15       4      14 1
     16       5      15 1
     17       6      16 1
     18       7      17 1
     19       8      18 1
@<TRIPOS>ALT_TYPE
CGenFF_4.0_ALT_TYPE_SET
CGenFF_4.0 1 CG2R61 2 CG2R61 3 CG2R61 4 CG2R61 5 CG2R61 6 CG2R61 7 CG2R61 8 CG2R61 9 CG2R61 10 CG2R61 11 HGR61 12 HGR61 13 HGR61 14 HGR61 15 HGR61 16 HGR61 17 HGR61 18 HGR61
@<TRIPOS>MOLECULE
naphtalene
 18 19 0 0 0
****
USER_CHARGES
INVALID_CHARGES
Pose:   2 Cluster:   2 Fr_nu: 150162 TotEn:   -13.92
@<TRIPOS>ATOM
      1 C1        -67.3709   -2.5290  -31.2688 C.ar   1 LIG      -0.11500
      2 C2        -67.8220   -2.9056  -32.5304 C.ar   1 LIG      -0.11500
      3 C3        -71.0369    0.6494  -30.9071 C.ar   1 LIG      -0.11500
      4 C4        -71.4879    0.2728  -32.1687 C.ar   1 LIG      -0.11500
      5 C5        -68.0546   -1.5510  -30.5458 C.ar   1 LIG      -0.11700
      6 C6        -68.9583   -2.3058  -33.0738 C.ar   1 LIG      -0.11700
      7 C7        -69.9006    0.0495  -30.3636 C.ar   1 LIG      -0.11700
      8 C8        -70.8044   -0.7052  -32.8918 C.ar   1 LIG      -0.11700
      9 C9        -69.2002   -0.9366  -31.0774 C.ar   1 LIG       0.00400
     10 C10       -69.6587   -1.3196  -32.3603 C.ar   1 LIG       0.00400
     11 H1        -66.4860   -2.9959  -30.8465 H      1 LIG       0.11500
     12 H2        -67.2893   -3.6673  -33.0923 H      1 LIG       0.11500
     13 H3        -71.5694    1.4111  -30.3445 H      1 LIG       0.11500
     14 H4        -72.3721    0.7410  -32.5912 H      1 LIG       0.11500
     15 H5        -67.6837   -1.2720  -29.5617 H      1 LIG       0.11500
     16 H6        -69.2933   -2.6161  -34.0614 H      1 LIG       0.11500
     17 H7        -69.5663    0.3593  -29.3757 H      1 LIG       0.11500
     18 H8        -71.1746   -0.9838  -33.8763 H      1 LIG       0.11500
@<TRIPOS>BOND
      1       1       2 ar
      2       1       5 ar
      3       2       6 ar
      4       3       4 ar
      5       3       7 ar
      6       4       8 ar
      7       5       9 ar
      8       6      10 ar
      9       7       9 ar
     10       8      10 ar
     11       9      10 ar
     12       1      11 1
     13       2      12 1
     14       3      13 1
     15       4      14 1
     16       5      15 1
     17       6      16 1
     18       7      17 1
     19       8      18 1
@<TRIPOS>ALT_TYPE
CGenFF_4.0_ALT_TYPE_SET
CGenFF_4.0 1 CG2R61 2 CG2R61 3 CG2R61 4 CG2R61 5 CG2R61 6 CG2R61 7 CG2R61 8 CG2R61 9 CG2R61 10 CG2R61 11 HGR61 12 HGR61 13 HGR61 14 HGR61 15 HGR61 16 HGR61 17 HGR61 18 HGR61
@<TRIPOS>MOLECULE
naphtalene
 18 19 0 0 0
****
USER_CHARGES
INVALID_CHARGES
Pose:   3 Cluster:   3 Fr_nu:   8080 TotEn:   -13.63
@<TRIPOS>ATOM
      1 C1        -71.7761  -27.0056  -51.6941 C.ar   1 LIG      -0.11500
      2 C2        -71.4198  -25.7594  -51.1874 C.ar   1 LIG      -0.11500
      3 C3        -72.8644  -28.5212  -47.2006 C.ar   1 LIG      -0.11500
      4 C4        -72.5081  -27.2749  -46.6940 C.ar   1 LIG      -0.11500
      5 C5        -72.2251  -28.0074  -50.8330 C.ar   1 LIG      -0.11700
      6 C6        -71.5111  -25.5099  -49.8179 C.ar   1 LIG      -0.11700
      7 C7        -72.7731  -28.7706  -48.5703 C.ar   1 LIG      -0.11700
      8 C8        -72.0590  -26.2731  -47.5550 C.ar   1 LIG      -0.11700
      9 C9        -72.3232  -27.7739  -49.4516 C.ar   1 LIG       0.00400
     10 C10       -71.9609  -26.5066  -48.9364 C.ar   1 LIG       0.00400
     11 H1        -71.7043  -27.1994  -52.7603 H      1 LIG       0.11500
     12 H2        -71.0707  -24.9801  -51.8587 H      1 LIG       0.11500
     13 H3        -73.2138  -29.3010  -46.5298 H      1 LIG       0.11500
     14 H4        -72.5787  -27.0821  -45.6276 H      1 LIG       0.11500
     15 H5        -72.4978  -28.9742  -51.2511 H      1 LIG       0.11500
     16 H6        -71.2279  -24.5282  -49.4438 H      1 LIG       0.11500
     17 H7        -73.0572  -29.7520  -48.9442 H      1 LIG       0.11500
     18 H8        -71.7856  -25.3064  -47.1370 H      1 LIG       0.11500
@<TRIPOS>BOND
      1       1       2 ar
      2       1       5 ar
      3       2       6 ar
      4       3       4 ar
      5       3       7 ar
      6       4       8 ar
      7       5       9 ar
      8       6      10 ar
      9       7       9 ar
     10       8      10 ar
     11       9      10 ar
     12       1      11 1
     13       2      12 1
     14       3      13 1
     15       4      14 1
     16       5      15 1
     17       6      16 1
     18       7      17 1
     19       8      18 1
@<TRIPOS>ALT_TYPE
CGenFF_4.0_ALT_TYPE_SET
CGenFF_4.0 1 CG2R61 2 CG2R61 3 CG2R61 4 CG2R61 5 CG2R61 6 CG2R61 7 CG2R61 8 CG2R61 9 CG2R61 10 CG2R61 11 HGR61 12 HGR61 13 HGR61 14 HGR61 15 HGR61 16 HGR61 17 HGR61 18 HGR61
@<TRIPOS>MOLECULE
naphtalene
 18 19 0 0 0
****
USER_CHARGES
INVALID_CHARGES
Pose:   4 Cluster:   4 Fr_nu:   2280 TotEn:   -12.48
@<TRIPOS>ATOM
      1 C1        -72.6379   -1.5688  -32.9822 C.ar   1 LIG      -0.11500
      2 C2        -72.8824   -1.3232  -31.6343 C.ar   1 LIG      -0.11500
      3 C3        -67.9221   -2.2559  -32.0012 C.ar   1 LIG      -0.11500
      4 C4        -68.1667   -2.0102  -30.6534 C.ar   1 LIG      -0.11500
      5 C5        -71.3445   -1.8626  -33.4152 C.ar   1 LIG      -0.11700
      6 C6        -71.8348   -1.3705  -30.7143 C.ar   1 LIG      -0.11700
      7 C7        -68.9699   -2.2086  -32.9213 C.ar   1 LIG      -0.11700
      8 C8        -69.4600   -1.7163  -30.2202 C.ar   1 LIG      -0.11700
      9 C9        -70.2779   -1.9144  -32.5030 C.ar   1 LIG       0.00400
     10 C10       -70.5266   -1.6646  -31.1324 C.ar   1 LIG       0.00400
     11 H1        -73.4538   -1.5313  -33.6981 H      1 LIG       0.11500
     12 H2        -73.8896   -1.0948  -31.2982 H      1 LIG       0.11500
     13 H3        -66.9149   -2.4845  -32.3380 H      1 LIG       0.11500
     14 H4        -67.3502   -2.0464  -29.9382 H      1 LIG       0.11500
     15 H5        -71.1766   -2.0508  -34.4736 H      1 LIG       0.11500
     16 H6        -72.0490   -1.1756  -29.6655 H      1 LIG       0.11500
     17 H7        -68.7555   -2.4043  -33.9698 H      1 LIG       0.11500
     18 H8        -69.6281   -1.5274  -29.1619 H      1 LIG       0.11500
@<TRIPOS>BOND
      1       1       2 ar
      2       1       5 ar
      3       2       6 ar
      4       3       4 ar
      5       3       7 ar
      6       4       8 ar
      7       5       9 ar
      8       6      10 ar
      9       7       9 ar
     10       8      10 ar
     11       9      10 ar
     12       1      11 1
     13       2      12 1
     14       3      13 1
     15       4      14 1
     16       5      15 1
     17       6      16 1
     18       7      17 1
     19       8      18 1
@<TRIPOS>ALT_TYPE
CGenFF_4.0_ALT_TYPE_SET
CGenFF_4.0 1 CG2R61 2 CG2R61 3 CG2R61 4 CG2R61 5 CG2R61 6 CG2R61 7 CG2R61 8 CG2R61 9 CG2R61 10 CG2R61 11 HGR61 12 HGR61 13 HGR61 14 HGR61 15 HGR61 16 HGR61 17 HGR61 18 HGR61
@<TRIPOS>MOLECULE
naphtalene
 18 19 0 0 0
****
USER_CHARGES
INVALID_CHARGES
Pose:   5 Cluster:   5 Fr_nu:   6952 TotEn:   -11.69
@<TRIPOS>ATOM
      1 C1        -57.2478   -3.1688  -19.4436 C.ar   1 LIG      -0.11500
      2 C2        -57.2813   -3.5947  -20.7681 C.ar   1 LIG      -0.11500
      3 C3        -61.8444   -4.6501  -18.8516 C.ar   1 LIG      -0.11500
      4 C4        -61.8777   -5.0759  -20.1761 C.ar   1 LIG      -0.11500
      5 C5        -58.3721   -3.3227  -18.6318 C.ar   1 LIG      -0.11700
      6 C6        -58.4388   -4.1762  -21.2860 C.ar   1 LIG      -0.11700
      7 C7        -60.6867   -4.0686  -18.3337 C.ar   1 LIG      -0.11700
      8 C8        -60.7536   -4.9220  -20.9880 C.ar   1 LIG      -0.11700
      9 C9        -59.5459   -3.9058  -19.1365 C.ar   1 LIG       0.00400
     10 C10       -59.5797   -4.3389  -20.4834 C.ar   1 LIG       0.00400
     11 H1        -56.3466   -2.7157  -19.0411 H      1 LIG       0.11500
     12 H2        -56.4054   -3.4747  -21.3991 H      1 LIG       0.11500
     13 H3        -62.7200   -4.7700  -18.2199 H      1 LIG       0.11500
     14 H4        -62.7797   -5.5276  -20.5785 H      1 LIG       0.11500
     15 H5        -58.3235   -2.9821  -17.5996 H      1 LIG       0.11500
     16 H6        -58.4423   -4.5023  -22.3240 H      1 LIG       0.11500
     17 H7        -60.6832   -3.7433  -17.2955 H      1 LIG       0.11500
     18 H8        -60.8022   -5.2618  -22.0205 H      1 LIG       0.11500
@<TRIPOS>BOND
      1       1       2 ar
      2       1       5 ar
      3       2       6 ar
      4       3       4 ar
      5       3       7 ar
      6       4       8 ar
      7       5       9 ar
      8       6      10 ar
      9       7       9 ar
     10       8      10 ar
     11       9      10 ar
     12       1      11 1
     13       2      12 1
     14       3      13 1
     15       4      14 1
     16       5      15 1
     17       6      16 1
     18       7      17 1
     19       8      18 1
@<TRIPOS>ALT_TYPE
CGenFF_4.0_ALT_TYPE_SET
CGenFF_4.0 1 CG2R61 2 CG2R61 3 CG2R61 4 CG2R61 5 CG2R61 6 CG2R61 7 CG2R61 8 CG2R61 9 CG2R61 10 CG2R61 11 HGR61 12 HGR61 13 HGR61 14 HGR61 15 HGR61 16 HGR61 17 HGR61 18 HGR61
@<TRIPOS>MOLECULE
naphtalene
 18 19 0 0 0
****
USER_CHARGES
INVALID_CHARGES
Pose:   6 Cluster:   6 Fr_nu:  73188 TotEn:   -11.37
@<TRIPOS>ATOM
      1 C1        -61.8439   -1.9488  -23.3395 C.ar   1 LIG      -0.11500
      2 C2        -61.1711   -1.4570  -24.4541 C.ar   1 LIG      -0.11500
      3 C3        -64.0608    2.3463  -22.7827 C.ar   1 LIG      -0.11500
      4 C4        -63.3879    2.8380  -23.8973 C.ar   1 LIG      -0.11500
      5 C5        -62.7319   -1.1295  -22.6418 C.ar   1 LIG      -0.11700
      6 C6        -61.3836   -0.1442  -24.8754 C.ar   1 LIG      -0.11700
      7 C7        -63.8483    1.0333  -22.3615 C.ar   1 LIG      -0.11700
      8 C8        -62.4999    2.0188  -24.5950 C.ar   1 LIG      -0.11700
      9 C9        -62.9580    0.1947  -23.0517 C.ar   1 LIG       0.00400
     10 C10       -62.2738    0.6947  -24.1851 C.ar   1 LIG       0.00400
     11 H1        -61.6776   -2.9708  -23.0116 H      1 LIG       0.11500
     12 H2        -60.4802   -2.0957  -24.9966 H      1 LIG       0.11500
     13 H3        -64.7521    2.9846  -22.2397 H      1 LIG       0.11500
     14 H4        -63.5535    3.8605  -24.2239 H      1 LIG       0.11500
     15 H5        -63.2465   -1.5349  -21.7731 H      1 LIG       0.11500
     16 H6        -60.8473    0.2191  -25.7496 H      1 LIG       0.11500
     17 H7        -64.3853    0.6701  -21.4878 H      1 LIG       0.11500
     18 H8        -61.9845    2.4243  -25.4633 H      1 LIG       0.11500
@<TRIPOS>BOND
      1       1       2 ar
      2       1       5 ar
      3       2       6 ar
      4       3       4 ar
      5       3       7 ar
      6       4       8 ar
      7       5       9 ar
      8       6      10 ar
      9       7       9 ar
     10       8      10 ar
     11       9      10 ar
     12       1      11 1
     13       2      12 1
     14       3      13 1
     15       4      14 1
     16       5      15 1
     17       6      16 1
     18       7      17 1
     19       8      18 1
@<TRIPOS>ALT_TYPE
CGenFF_4.0_ALT_TYPE_SET
CGenFF_4.0 1 CG2R61 2 CG2R61 3 CG2R61 4 CG2R61 5 CG2R61 6 CG2R61 7 CG2R61 8 CG2R61 9 CG2R61 10 CG2R61 11 HGR61 12 HGR61 13 HGR61 14 HGR61 15 HGR61 16 HGR61 17 HGR61 18 HGR61
@<TRIPOS>MOLECULE
naphtalene
 18 19 0 0 0
****
USER_CHARGES
INVALID_CHARGES
Pose:   7 Cluster:   7 Fr_nu:  28298 TotEn:   -10.97
@<TRIPOS>ATOM
      1 C1        -51.2884    7.8808  -35.6182 C.ar   1 LIG      -0.11500
      2 C2        -52.0663    7.1745  -36.5308 C.ar   1 LIG      -0.11500
      3 C3        -50.1211    3.7158  -33.3903 C.ar   1 LIG      -0.11500
      4 C4        -50.8991    3.0097  -34.3030 C.ar   1 LIG      -0.11500
      5 C5        -50.6082    7.2014  -34.6071 C.ar   1 LIG      -0.11700
      6 C6        -52.1671    5.7863  -36.4360 C.ar   1 LIG      -0.11700
      7 C7        -50.0203    5.1041  -33.4853 C.ar   1 LIG      -0.11700
      8 C8        -51.5794    3.6889  -35.3141 C.ar   1 LIG      -0.11700
      9 C9        -50.6982    5.8042  -34.4966 C.ar   1 LIG       0.00400
     10 C10       -51.4893    5.0861  -35.4246 C.ar   1 LIG       0.00400
     11 H1        -51.2108    8.9616  -35.6922 H      1 LIG       0.11500
     12 H2        -52.5952    7.7043  -37.3177 H      1 LIG       0.11500
     13 H3        -49.5917    3.1865  -32.6031 H      1 LIG       0.11500
     14 H4        -50.9775    1.9291  -34.2277 H      1 LIG       0.11500
     15 H5        -50.0062    7.7740  -33.9045 H      1 LIG       0.11500
     16 H6        -52.7804    5.2546  -37.1605 H      1 LIG       0.11500
     17 H7        -49.4063    5.6356  -32.7612 H      1 LIG       0.11500
     18 H8        -52.1820    3.1166  -36.0164 H      1 LIG       0.11500
@<TRIPOS>BOND
      1       1       2 ar
      2       1       5 ar
      3       2       6 ar
      4       3       4 ar
      5       3       7 ar
      6       4       8 ar
      7       5       9 ar
      8       6      10 ar
      9       7       9 ar
     10       8      10 ar
     11       9      10 ar
     12       1      11 1
     13       2      12 1
     14       3      13 1
     15       4      14 1
     16       5      15 1
     17       6      16 1
     18       7      17 1
     19       8      18 1
@<TRIPOS>ALT_TYPE
CGenFF_4.0_ALT_TYPE_SET
CGenFF_4.0 1 CG2R61 2 CG2R61 3 CG2R61 4 CG2R61 5 CG2R61 6 CG2R61 7 CG2R61 8 CG2R61 9 CG2R61 10 CG2R61 11 HGR61 12 HGR61 13 HGR61 14 HGR61 15 HGR61 16 HGR61 17 HGR61 18 HGR61
@<TRIPOS>MOLECULE
naphtalene
 18 19 0 0 0
****
USER_CHARGES
INVALID_CHARGES
Pose:   8 Cluster:   8 Fr_nu: 205374 TotEn:   -10.93
@<TRIPOS>ATOM
      1 C1        -59.0619  -21.4436  -26.3695 C.ar   1 LIG      -0.11500
      2 C2        -58.5721  -22.7274  -26.5902 C.ar   1 LIG      -0.11500
      3 C3        -63.3722  -23.3072  -25.0963 C.ar   1 LIG      -0.11500
      4 C4        -62.8823  -24.5910  -25.3171 C.ar   1 LIG      -0.11500
      5 C5        -60.3777  -21.2618  -25.9426 C.ar   1 LIG      -0.11700
      6 C6        -59.3960  -23.8343  -26.3850 C.ar   1 LIG      -0.11700
      7 C7        -62.5482  -22.2002  -25.3015 C.ar   1 LIG      -0.11700
      8 C8        -61.5666  -24.7729  -25.7440 C.ar   1 LIG      -0.11700
      9 C9        -61.2212  -22.3646  -25.7310 C.ar   1 LIG       0.00400
     10 C10       -60.7231  -23.6701  -25.9556 C.ar   1 LIG       0.00400
     11 H1        -58.4202  -20.5822  -26.5299 H      1 LIG       0.11500
     12 H2        -57.5476  -22.8678  -26.9223 H      1 LIG       0.11500
     13 H3        -64.3969  -23.1661  -24.7640 H      1 LIG       0.11500
     14 H4        -63.5249  -25.4519  -25.1578 H      1 LIG       0.11500
     15 H5        -60.7395  -20.2491  -25.7768 H      1 LIG       0.11500
     16 H6        -58.9920  -24.8287  -26.5633 H      1 LIG       0.11500
     17 H7        -62.9522  -21.2060  -25.1224 H      1 LIG       0.11500
     18 H8        -61.2048  -25.7855  -25.9107 H      1 LIG       0.11500
@<TRIPOS>BOND
      1       1       2 ar
      2       1       5 ar
      3       2       6 ar
      4       3       4 ar
      5       3       7 ar
      6       4       8 ar
      7       5       9 ar
      8       6      10 ar
      9       7       9 ar
     10       8      10 ar
     11       9      10 ar
     12       1      11 1
     13       2      12 1
     14       3      13 1
     15       4      14 1
     16       5      15 1
     17       6      16 1
     18       7      17 1
     19       8      18 1
@<TRIPOS>ALT_TYPE
CGenFF_4.0_ALT_TYPE_SET
CGenFF_4.0 1 CG2R61 2 CG2R61 3 CG2R61 4 CG2R61 5 CG2R61 6 CG2R61 7 CG2R61 8 CG2R61 9 CG2R61 10 CG2R61 11 HGR61 12 HGR61 13 HGR61 14 HGR61 15 HGR61 16 HGR61 17 HGR61 18 HGR61
@<TRIPOS>MOLECULE
naphtalene
 18 19 0 0 0
****
USER_CHARGES
INVALID_CHARGES
Pose:   9 Cluster:   9 Fr_nu: 112240 TotEn:   -10.82
@<TRIPOS>ATOM
      1 C1        -69.8724    0.0482  -33.1967 C.ar   1 LIG      -0.11500
      2 C2        -68.9571   -0.9952  -33.0943 C.ar   1 LIG      -0.11500
      3 C3        -70.0434    0.3737  -28.3451 C.ar   1 LIG      -0.11500
      4 C4        -69.1281   -0.6696  -28.2429 C.ar   1 LIG      -0.11500
      5 C5        -70.3742    0.6527  -32.0438 C.ar   1 LIG      -0.11700
      6 C6        -68.5401   -1.4381  -31.8389 C.ar   1 LIG      -0.11700
      7 C7        -70.4603    0.8167  -29.6007 C.ar   1 LIG      -0.11700
      8 C8        -68.6262   -1.2743  -29.3958 C.ar   1 LIG      -0.11700
      9 C9        -69.9656    0.2197  -30.7717 C.ar   1 LIG       0.00400
     10 C10       -69.0349   -0.8413  -30.6678 C.ar   1 LIG       0.00400
     11 H1        -70.1971    0.3922  -34.1743 H      1 LIG       0.11500
     12 H2        -68.5668   -1.4649  -33.9925 H      1 LIG       0.11500
     13 H3        -70.4340    0.8441  -27.4472 H      1 LIG       0.11500
     14 H4        -68.8048   -1.0142  -27.2650 H      1 LIG       0.11500
     15 H5        -71.0891    1.4663  -32.1476 H      1 LIG       0.11500
     16 H6        -67.8234   -2.2548  -31.7826 H      1 LIG       0.11500
     17 H7        -71.1763    1.6340  -29.6568 H      1 LIG       0.11500
     18 H8        -67.9118   -2.0885  -29.2921 H      1 LIG       0.11500
@<TRIPOS>BOND
      1       1       2 ar
      2       1       5 ar
      3       2       6 ar
      4       3       4 ar
      5       3       7 ar
      6       4       8 ar
      7       5       9 ar
      8       6      10 ar
      9       7       9 ar
     10       8      10 ar
     11       9      10 ar
     12       1      11 1
     13       2      12 1
     14       3      13 1
     15       4      14 1
     16       5      15 1
     17       6      16 1
     18       7      17 1
     19       8      18 1
@<TRIPOS>ALT_TYPE
CGenFF_4.0_ALT_TYPE_SET
CGenFF_4.0 1 CG2R61 2 CG2R61 3 CG2R61 4 CG2R61 5 CG2R61 6 CG2R61 7 CG2R61 8 CG2R61 9 CG2R61 10 CG2R61 11 HGR61 12 HGR61 13 HGR61 14 HGR61 15 HGR61 16 HGR61 17 HGR61 18 HGR61
@<TRIPOS>MOLECULE
naphtalene
 18 19 0 0 0
****
USER_CHARGES
INVALID_CHARGES
Pose:  10 Cluster:  10 Fr_nu: 199009 TotEn:   -10.80
@<TRIPOS>ATOM
      1 C1        -80.3960  -10.5143  -31.0869 C.ar   1 LIG      -0.11500
      2 C2        -81.2526   -9.7763  -30.2755 C.ar   1 LIG      -0.11500
      3 C3        -80.0889   -6.7647  -34.1722 C.ar   1 LIG      -0.11500
      4 C4        -80.9456   -6.0269  -33.3607 C.ar   1 LIG      -0.11500
      5 C5        -79.8898   -9.9539  -32.2601 C.ar   1 LIG      -0.11700
      6 C6        -81.6064   -8.4753  -30.6338 C.ar   1 LIG      -0.11700
      7 C7        -79.7351   -8.0658  -33.8137 C.ar   1 LIG      -0.11700
      8 C8        -81.4519   -6.5871  -32.1875 C.ar   1 LIG      -0.11700
      9 C9        -80.2353   -8.6457  -32.6364 C.ar   1 LIG       0.00400
     10 C10       -81.1064   -7.8954  -31.8112 C.ar   1 LIG       0.00400
     11 H1        -80.1214  -11.5273  -30.8077 H      1 LIG       0.11500
     12 H2        -81.6459  -10.2134  -29.3622 H      1 LIG       0.11500
     13 H3        -79.6951   -6.3281  -35.0857 H      1 LIG       0.11500
     14 H4        -81.2210   -5.0144  -33.6412 H      1 LIG       0.11500
     15 H5        -79.2221  -10.5494  -32.8794 H      1 LIG       0.11500
     16 H6        -82.2770   -7.9167  -29.9843 H      1 LIG       0.11500
     17 H7        -79.0639   -8.6240  -34.4630 H      1 LIG       0.11500
     18 H8        -82.1202   -5.9921  -31.5685 H      1 LIG       0.11500
@<TRIPOS>BOND
      1       1       2 ar
      2       1       5 ar
      3       2       6 ar
      4       3       4 ar
      5       3       7 ar
      6       4       8 ar
      7       5       9 ar
      8       6      10 ar
      9       7       9 ar
     10       8      10 ar
     11       9      10 ar
     12       1      11 1
     13       2      12 1
     14       3      13 1
     15       4      14 1
     16       5      15 1
     17       6      16 1
     18       7      17 1
     19       8      18 1
@<TRIPOS>ALT_TYPE
CGenFF_4.0_ALT_TYPE_SET
CGenFF_4.0 1 CG2R61 2 CG2R61 3 CG2R61 4 CG2R61 5 CG2R61 6 CG2R61 7 CG2R61 8 CG2R61 9 CG2R61 10 CG2R61 11 HGR61 12 HGR61 13 HGR61 14 HGR61 15 HGR61 16 HGR61 17 HGR61 18 HGR61
@<TRIPOS>MOLECULE
naphtalene
 18 19 0 0 0
****
USER_CHARGES
INVALID_CHARGES
Pose:  11 Cluster:  11 Fr_nu:   3292 TotEn:   -10.71
@<TRIPOS>ATOM
      1 C1        -70.6532  -26.8538  -51.5806 C.ar   1 LIG      -0.11500
      2 C2        -71.0702  -25.7048  -50.9150 C.ar   1 LIG      -0.11500
      3 C3        -70.9446  -29.3666  -47.4244 C.ar   1 LIG      -0.11500
      4 C4        -71.3616  -28.2176  -46.7590 C.ar   1 LIG      -0.11500
      5 C5        -70.5162  -28.0542  -50.8829 C.ar   1 LIG      -0.11700
      6 C6        -71.3519  -25.7518  -49.5495 C.ar   1 LIG      -0.11700
      7 C7        -70.6630  -29.3196  -48.7901 C.ar   1 LIG      -0.11700
      8 C8        -71.4985  -27.0171  -47.4565 C.ar   1 LIG      -0.11700
      9 C9        -70.7954  -28.1199  -49.5081 C.ar   1 LIG       0.00400
     10 C10       -71.2194  -26.9515  -48.8314 C.ar   1 LIG       0.00400
     11 H1        -70.4335  -26.8165  -52.6435 H      1 LIG       0.11500
     12 H2        -71.1768  -24.7709  -51.4591 H      1 LIG       0.11500
     13 H3        -70.8380  -30.3012  -46.8808 H      1 LIG       0.11500
     14 H4        -71.5797  -28.2552  -45.6958 H      1 LIG       0.11500
     15 H5        -70.1884  -28.9398  -51.4235 H      1 LIG       0.11500
     16 H6        -71.6769  -24.8416  -49.0498 H      1 LIG       0.11500
     17 H7        -70.3388  -30.2301  -49.2898 H      1 LIG       0.11500
     18 H8        -71.8256  -26.1312  -46.9160 H      1 LIG       0.11500
@<TRIPOS>BOND
      1       1       2 ar
      2       1       5 ar
      3       2       6 ar
      4       3       4 ar
      5       3       7 ar
      6       4       8 ar
      7       5       9 ar
      8       6      10 ar
      9       7       9 ar
     10       8      10 ar
     11       9      10 ar
     12       1      11 1
     13       2      12 1
     14       3      13 1
     15       4      14 1
     16       5      15 1
     17       6      16 1
     18       7      17 1
     19       8      18 1
@<TRIPOS>ALT_TYPE
CGenFF_4.0_ALT_TYPE_SET
CGenFF_4.0 1 CG2R61 2 CG2R61 3 CG2R61 4 CG2R61 5 CG2R61 6 CG2R61 7 CG2R61 8 CG2R61 9 CG2R61 10 CG2R61 11 HGR61 12 HGR61 13 HGR61 14 HGR61 15 HGR61 16 HGR61 17 HGR61 18 HGR61
@<TRIPOS>MOLECULE
naphtalene
 18 19 0 0 0
****
USER_CHARGES
INVALID_CHARGES
Pose:  12 Cluster:  12 Fr_nu:   3317 TotEn:   -10.53
@<TRIPOS>ATOM
      1 C1        -62.5793   -1.5721  -20.1783 C.ar   1 LIG      -0.11500
      2 C2        -62.9619   -2.8415  -20.6015 C.ar   1 LIG      -0.11500
      3 C3        -61.3104   -0.4353  -24.7357 C.ar   1 LIG      -0.11500
      4 C4        -61.6930   -1.7047  -25.1588 C.ar   1 LIG      -0.11500
      5 C5        -62.0723   -0.6528  -21.0971 C.ar   1 LIG      -0.11700
      6 C6        -62.8391   -3.1965  -21.9450 C.ar   1 LIG      -0.11700
      7 C7        -61.4333   -0.0803  -23.3920 C.ar   1 LIG      -0.11700
      8 C8        -62.2000   -2.6241  -24.2401 C.ar   1 LIG      -0.11700
      9 C9        -61.9416   -0.9930  -22.4534 C.ar   1 LIG       0.00400
     10 C10       -62.3307   -2.2839  -22.8837 C.ar   1 LIG       0.00400
     11 H1        -62.6747   -1.2965  -19.1321 H      1 LIG       0.11500
     12 H2        -63.3568   -3.5564  -19.8854 H      1 LIG       0.11500
     13 H3        -60.9155    0.2803  -25.4514 H      1 LIG       0.11500
     14 H4        -61.5961   -1.9802  -26.2048 H      1 LIG       0.11500
     15 H5        -61.7791    0.3336  -20.7438 H      1 LIG       0.11500
     16 H6        -63.1448   -4.1941  -22.2537 H      1 LIG       0.11500
     17 H7        -61.1283    0.9175  -23.0838 H      1 LIG       0.11500
     18 H8        -62.4925   -3.6109  -24.5931 H      1 LIG       0.11500
@<TRIPOS>BOND
      1       1       2 ar
      2       1       5 ar
      3       2       6 ar
      4       3       4 ar
      5       3       7 ar
      6       4       8 ar
      7       5       9 ar
      8       6      10 ar
      9       7       9 ar
     10       8      10 ar
     11       9      10 ar
     12       1      11 1
     13       2      12 1
     14       3      13 1
     15       4      14 1
     16       5      15 1
     17       6      16 1
     18       7      17 1
     19       8      18 1
@<TRIPOS>ALT_TYPE
CGenFF_4.0_ALT_TYPE_SET
CGenFF_4.0 1 CG2R61 2 CG2R61 3 CG2R61 4 CG2R61 5 CG2R61 6 CG2R61 7 CG2R61 8 CG2R61 9 CG2R61 10 CG2R61 11 HGR61 12 HGR61 13 HGR61 14 HGR61 15 HGR61 16 HGR61 17 HGR61 18 HGR61
@<TRIPOS>MOLECULE
naphtalene
 18 19 0 0 0
****
USER_CHARGES
INVALID_CHARGES
Pose:  13 Cluster:  13 Fr_nu: 158037 TotEn:   -10.49
@<TRIPOS>ATOM
      1 C1        -64.4531   -3.5252  -22.9916 C.ar   1 LIG      -0.11500
      2 C2        -64.7291   -2.4693  -22.1280 C.ar   1 LIG      -0.11500
      3 C3        -60.9702   -0.8753  -25.1177 C.ar   1 LIG      -0.11500
      4 C4        -61.2463    0.1805  -24.2541 C.ar   1 LIG      -0.11500
      5 C5        -63.4499   -3.3974  -23.9528 C.ar   1 LIG      -0.11700
      6 C6        -64.0033   -1.2817  -22.2222 C.ar   1 LIG      -0.11700
      7 C7        -61.6961   -2.0631  -25.0234 C.ar   1 LIG      -0.11700
      8 C8        -62.2495    0.0528  -23.2928 C.ar   1 LIG      -0.11700
      9 C9        -62.7093   -2.2091  -24.0619 C.ar   1 LIG       0.00400
     10 C10       -62.9901   -1.1355  -23.1837 C.ar   1 LIG       0.00400
     11 H1        -65.0189   -4.4494  -22.9181 H      1 LIG       0.11500
     12 H2        -65.5101   -2.5700  -21.3799 H      1 LIG       0.11500
     13 H3        -60.1891   -0.7754  -25.8661 H      1 LIG       0.11500
     14 H4        -60.6812    1.1049  -24.3289 H      1 LIG       0.11500
     15 H5        -63.2516   -4.2356  -24.6176 H      1 LIG       0.11500
     16 H6        -64.2357   -0.4696  -21.5364 H      1 LIG       0.11500
     17 H7        -61.4629   -2.8754  -25.7087 H      1 LIG       0.11500
     18 H8        -62.4485    0.8912  -22.6284 H      1 LIG       0.11500
@<TRIPOS>BOND
      1       1       2 ar
      2       1       5 ar
      3       2       6 ar
      4       3       4 ar
      5       3       7 ar
      6       4       8 ar
      7       5       9 ar
      8       6      10 ar
      9       7       9 ar
     10       8      10 ar
     11       9      10 ar
     12       1      11 1
     13       2      12 1
     14       3      13 1
     15       4      14 1
     16       5      15 1
     17       6      16 1
     18       7      17 1
     19       8      18 1
@<TRIPOS>ALT_TYPE
CGenFF_4.0_ALT_TYPE_SET
CGenFF_4.0 1 CG2R61 2 CG2R61 3 CG2R61 4 CG2R61 5 CG2R61 6 CG2R61 7 CG2R61 8 CG2R61 9 CG2R61 10 CG2R61 11 HGR61 12 HGR61 13 HGR61 14 HGR61 15 HGR61 16 HGR61 17 HGR61 18 HGR61
@<TRIPOS>MOLECULE
naphtalene
 18 19 0 0 0
****
USER_CHARGES
INVALID_CHARGES
Pose:  14 Cluster:  14 Fr_nu:  74068 TotEn:   -10.28
@<TRIPOS>ATOM
      1 C1        -68.3113  -27.6500  -43.9687 C.ar   1 LIG      -0.11500
      2 C2        -68.4393  -26.2754  -44.1448 C.ar   1 LIG      -0.11500
      3 C3        -65.4867  -26.8886  -40.0809 C.ar   1 LIG      -0.11500
      4 C4        -65.6147  -25.5140  -40.2572 C.ar   1 LIG      -0.11500
      5 C5        -67.5459  -28.1509  -42.9152 C.ar   1 LIG      -0.11700
      6 C6        -67.8025  -25.3965  -43.2683 C.ar   1 LIG      -0.11700
      7 C7        -66.1236  -27.7675  -40.9575 C.ar   1 LIG      -0.11700
      8 C8        -66.3800  -25.0130  -41.3106 C.ar   1 LIG      -0.11700
      9 C9        -66.8979  -27.2808  -42.0233 C.ar   1 LIG       0.00400
     10 C10       -67.0281  -25.8831  -42.2025 C.ar   1 LIG       0.00400
     11 H1        -68.8068  -28.3338  -44.6517 H      1 LIG       0.11500
     12 H2        -69.0356  -25.8865  -44.9651 H      1 LIG       0.11500
     13 H3        -64.8905  -27.2782  -39.2606 H      1 LIG       0.11500
     14 H4        -65.1178  -24.8307  -39.5747 H      1 LIG       0.11500
     15 H5        -67.4594  -29.2291  -42.7969 H      1 LIG       0.11500
     16 H6        -67.9168  -24.3258  -43.4247 H      1 LIG       0.11500
     17 H7        -66.0099  -28.8381  -40.8004 H      1 LIG       0.11500
     18 H8        -66.4660  -23.9348  -41.4296 H      1 LIG       0.11500
@<TRIPOS>BOND
      1       1       2 ar
      2       1       5 ar
      3       2       6 ar
      4       3       4 ar
      5       3       7 ar
      6       4       8 ar
      7       5       9 ar
      8       6      10 ar
      9       7       9 ar
     10       8      10 ar
     11       9      10 ar
     12       1      11 1
     13       2      12 1
     14       3      13 1
     15       4      14 1
     16       5      15 1
     17       6      16 1
     18       7      17 1
     19       8      18 1
@<TRIPOS>ALT_TYPE
CGenFF_4.0_ALT_TYPE_SET
CGenFF_4.0 1 CG2R61 2 CG2R61 3 CG2R61 4 CG2R61 5 CG2R61 6 CG2R61 7 CG2R61 8 CG2R61 9 CG2R61 10 CG2R61 11 HGR61 12 HGR61 13 HGR61 14 HGR61 15 HGR61 16 HGR61 17 HGR61 18 HGR61
@<TRIPOS>MOLECULE
naphtalene
 18 19 0 0 0
****
USER_CHARGES
INVALID_CHARGES
Pose:  15 Cluster:  15 Fr_nu:  44364 TotEn:   -10.25
@<TRIPOS>ATOM
      1 C1        -50.6542    8.3148  -32.9069 C.ar   1 LIG      -0.11500
      2 C2        -51.7000    8.4963  -33.8070 C.ar   1 LIG      -0.11500
      3 C3        -50.7430    3.5272  -33.7696 C.ar   1 LIG      -0.11500
      4 C4        -51.7889    3.7089  -34.6696 C.ar   1 LIG      -0.11500
      5 C5        -50.1513    7.0352  -32.6693 C.ar   1 LIG      -0.11700
      6 C6        -52.2470    7.3992  -34.4729 C.ar   1 LIG      -0.11700
      7 C7        -50.1960    4.6244  -33.1037 C.ar   1 LIG      -0.11700
      8 C8        -52.2919    4.9883  -34.9073 C.ar   1 LIG      -0.11700
      9 C9        -50.6898    5.9194  -33.3307 C.ar   1 LIG       0.00400
     10 C10       -51.7534    6.1041  -34.2459 C.ar   1 LIG       0.00400
     11 H1        -50.2291    9.1692  -32.3884 H      1 LIG       0.11500
     12 H2        -52.0906    9.4928  -33.9914 H      1 LIG       0.11500
     13 H3        -50.3518    2.5307  -33.5848 H      1 LIG       0.11500
     14 H4        -52.2145    2.8540  -35.1868 H      1 LIG       0.11500
     15 H5        -49.3337    6.9169  -31.9612 H      1 LIG       0.11500
     16 H6        -53.0637    7.5646  -35.1725 H      1 LIG       0.11500
     17 H7        -49.3788    4.4590  -32.4048 H      1 LIG       0.11500
     18 H8        -53.1101    5.1068  -35.6148 H      1 LIG       0.11500
@<TRIPOS>BOND
      1       1       2 ar
      2       1       5 ar
      3       2       6 ar
      4       3       4 ar
      5       3       7 ar
      6       4       8 ar
      7       5       9 ar
      8       6      10 ar
      9       7       9 ar
     10       8      10 ar
     11       9      10 ar
     12       1      11 1
     13       2      12 1
     14       3      13 1
     15       4      14 1
     16       5      15 1
     17       6      16 1
     18       7      17 1
     19       8      18 1
@<TRIPOS>ALT_TYPE
CGenFF_4.0_ALT_TYPE_SET
CGenFF_4.0 1 CG2R61 2 CG2R61 3 CG2R61 4 CG2R61 5 CG2R61 6 CG2R61 7 CG2R61 8 CG2R61 9 CG2R61 10 CG2R61 11 HGR61 12 HGR61 13 HGR61 14 HGR61 15 HGR61 16 HGR61 17 HGR61 18 HGR61
@<TRIPOS>MOLECULE
naphtalene
 18 19 0 0 0
****
USER_CHARGES
INVALID_CHARGES
Pose:  16 Cluster:  16 Fr_nu:   9434 TotEn:   -10.22
@<TRIPOS>ATOM
      1 C1        -67.7637  -27.1264  -43.4004 C.ar   1 LIG      -0.11500
      2 C2        -68.4375  -25.9291  -43.1782 C.ar   1 LIG      -0.11500
      3 C3        -71.0190  -28.3252  -46.8120 C.ar   1 LIG      -0.11500
      4 C4        -71.6927  -27.1279  -46.5897 C.ar   1 LIG      -0.11500
      5 C5        -68.2336  -28.0249  -44.3587 C.ar   1 LIG      -0.11700
      6 C6        -69.5836  -25.6257  -43.9134 C.ar   1 LIG      -0.11700
      7 C7        -69.8727  -28.6286  -46.0767 C.ar   1 LIG      -0.11700
      8 C8        -71.2230  -26.2293  -45.6314 C.ar   1 LIG      -0.11700
      9 C9        -69.3857  -27.7359  -45.1080 C.ar   1 LIG       0.00400
     10 C10       -70.0709  -26.5184  -44.8820 C.ar   1 LIG       0.00400
     11 H1        -66.8718  -27.3623  -42.8273 H      1 LIG       0.11500
     12 H2        -68.0708  -25.2302  -42.4321 H      1 LIG       0.11500
     13 H3        -71.3852  -29.0246  -47.5582 H      1 LIG       0.11500
     14 H4        -72.5854  -26.8931  -47.1621 H      1 LIG       0.11500
     15 H5        -67.6911  -28.9550  -44.5152 H      1 LIG       0.11500
     16 H6        -70.0941  -24.6838  -43.7235 H      1 LIG       0.11500
     17 H7        -69.3620  -29.5701  -46.2673 H      1 LIG       0.11500
     18 H8        -71.7658  -25.2994  -45.4741 H      1 LIG       0.11500
@<TRIPOS>BOND
      1       1       2 ar
      2       1       5 ar
      3       2       6 ar
      4       3       4 ar
      5       3       7 ar
      6       4       8 ar
      7       5       9 ar
      8       6      10 ar
      9       7       9 ar
     10       8      10 ar
     11       9      10 ar
     12       1      11 1
     13       2      12 1
     14       3      13 1
     15       4      14 1
     16       5      15 1
     17       6      16 1
     18       7      17 1
     19       8      18 1
@<TRIPOS>ALT_TYPE
CGenFF_4.0_ALT_TYPE_SET
CGenFF_4.0 1 CG2R61 2 CG2R61 3 CG2R61 4 CG2R61 5 CG2R61 6 CG2R61 7 CG2R61 8 CG2R61 9 CG2R61 10 CG2R61 11 HGR61 12 HGR61 13 HGR61 14 HGR61 15 HGR61 16 HGR61 17 HGR61 18 HGR61
@<TRIPOS>MOLECULE
naphtalene
 18 19 0 0 0
****
USER_CHARGES
INVALID_CHARGES
Pose:  17 Cluster:  17 Fr_nu: 139957 TotEn:   -10.20
@<TRIPOS>ATOM
      1 C1        -53.1391   -3.8255  -16.6267 C.ar   1 LIG      -0.11500
      2 C2        -54.0044   -3.4874  -15.5904 C.ar   1 LIG      -0.11500
      3 C3        -56.8583   -3.7311  -19.7622 C.ar   1 LIG      -0.11500
      4 C4        -57.7234   -3.3931  -18.7258 C.ar   1 LIG      -0.11500
      5 C5        -53.6281   -3.9718  -17.9252 C.ar   1 LIG      -0.11700
      6 C6        -55.3617   -3.2943  -15.8484 C.ar   1 LIG      -0.11700
      7 C7        -55.5009   -3.9243  -19.5041 C.ar   1 LIG      -0.11700
      8 C8        -57.2346   -3.2468  -17.4273 C.ar   1 LIG      -0.11700
      9 C9        -54.9915   -3.7812  -18.2032 C.ar   1 LIG       0.00400
     10 C10       -55.8712   -3.4374  -17.1493 C.ar   1 LIG       0.00400
     11 H1        -52.0826   -3.9763  -16.4251 H      1 LIG       0.11500
     12 H2        -53.6227   -3.3735  -14.5799 H      1 LIG       0.11500
     13 H3        -57.2394   -3.8451  -20.7732 H      1 LIG       0.11500
     14 H4        -58.7800   -3.2438  -18.9277 H      1 LIG       0.11500
     15 H5        -52.9336   -4.2370  -18.7197 H      1 LIG       0.11500
     16 H6        -56.0197   -3.0299  -15.0232 H      1 LIG       0.11500
     17 H7        -54.8430   -4.1878  -20.3296 H      1 LIG       0.11500
     18 H8        -57.9291   -2.9824  -16.6325 H      1 LIG       0.11500
@<TRIPOS>BOND
      1       1       2 ar
      2       1       5 ar
      3       2       6 ar
      4       3       4 ar
      5       3       7 ar
      6       4       8 ar
      7       5       9 ar
      8       6      10 ar
      9       7       9 ar
     10       8      10 ar
     11       9      10 ar
     12       1      11 1
     13       2      12 1
     14       3      13 1
     15       4      14 1
     16       5      15 1
     17       6      16 1
     18       7      17 1
     19       8      18 1
@<TRIPOS>ALT_TYPE
CGenFF_4.0_ALT_TYPE_SET
CGenFF_4.0 1 CG2R61 2 CG2R61 3 CG2R61 4 CG2R61 5 CG2R61 6 CG2R61 7 CG2R61 8 CG2R61 9 CG2R61 10 CG2R61 11 HGR61 12 HGR61 13 HGR61 14 HGR61 15 HGR61 16 HGR61 17 HGR61 18 HGR61
@<TRIPOS>MOLECULE
naphtalene
 18 19 0 0 0
****
USER_CHARGES
INVALID_CHARGES
Pose:  18 Cluster:  18 Fr_nu: 145037 TotEn:   -10.19
@<TRIPOS>ATOM
      1 C1        -74.1035  -31.3735  -48.9245 C.ar   1 LIG      -0.11500
      2 C2        -74.1015  -31.1198  -50.2929 C.ar   1 LIG      -0.11500
      3 C3        -71.8564  -27.1309  -48.1349 C.ar   1 LIG      -0.11500
      4 C4        -71.8544  -26.8773  -49.5033 C.ar   1 LIG      -0.11500
      5 C5        -73.5468  -30.4477  -48.0417 C.ar   1 LIG      -0.11700
      6 C6        -73.5428  -29.9395  -50.7838 C.ar   1 LIG      -0.11700
      7 C7        -72.4152  -28.3113  -47.6440 C.ar   1 LIG      -0.11700
      8 C8        -72.4111  -27.8031  -50.3862 C.ar   1 LIG      -0.11700
      9 C9        -72.9799  -29.2543  -48.5182 C.ar   1 LIG       0.00400
     10 C10       -72.9779  -28.9965  -49.9097 C.ar   1 LIG       0.00400
     11 H1        -74.5381  -32.2928  -48.5430 H      1 LIG       0.11500
     12 H2        -74.5354  -31.8411  -50.9793 H      1 LIG       0.11500
     13 H3        -71.4227  -26.4098  -47.4477 H      1 LIG       0.11500
     14 H4        -71.4184  -25.9585  -49.8843 H      1 LIG       0.11500
     15 H5        -73.5590  -30.6671  -46.9760 H      1 LIG       0.11500
     16 H6        -73.5526  -29.7617  -51.8572 H      1 LIG       0.11500
     17 H7        -72.4060  -28.4885  -46.5706 H      1 LIG       0.11500
     18 H8        -72.3982  -27.5842  -51.4520 H      1 LIG       0.11500
@<TRIPOS>BOND
      1       1       2 ar
      2       1       5 ar
      3       2       6 ar
      4       3       4 ar
      5       3       7 ar
      6       4       8 ar
      7       5       9 ar
      8       6      10 ar
      9       7       9 ar
     10       8      10 ar
     11       9      10 ar
     12       1      11 1
     13       2      12 1
     14       3      13 1
     15       4      14 1
     16       5      15 1
     17       6      16 1
     18       7      17 1
     19       8      18 1
@<TRIPOS>ALT_TYPE
CGenFF_4.0_ALT_TYPE_SET
CGenFF_4.0 1 CG2R61 2 CG2R61 3 CG2R61 4 CG2R61 5 CG2R61 6 CG2R61 7 CG2R61 8 CG2R61 9 CG2R61 10 CG2R61 11 HGR61 12 HGR61 13 HGR61 14 HGR61 15 HGR61 16 HGR61 17 HGR61 18 HGR61
@<TRIPOS>MOLECULE
naphtalene
 18 19 0 0 0
****
USER_CHARGES
INVALID_CHARGES
Pose:  19 Cluster:  19 Fr_nu:   8197 TotEn:   -10.08
@<TRIPOS>ATOM
      1 C1        -64.2574   -5.9563  -19.7847 C.ar   1 LIG      -0.11500
      2 C2        -63.1139   -6.5808  -19.2956 C.ar   1 LIG      -0.11500
      3 C3        -61.4905   -3.0218  -22.5061 C.ar   1 LIG      -0.11500
      4 C4        -60.3470   -3.6464  -22.0169 C.ar   1 LIG      -0.11500
      5 C5        -64.1445   -4.9144  -20.7057 C.ar   1 LIG      -0.11700
      6 C6        -61.8532   -6.1660  -19.7255 C.ar   1 LIG      -0.11700
      7 C7        -62.7513   -3.4367  -22.0761 C.ar   1 LIG      -0.11700
      8 C8        -60.4598   -4.6882  -21.0958 C.ar   1 LIG      -0.11700
      9 C9        -62.8835   -4.4838  -21.1495 C.ar   1 LIG       0.00400
     10 C10       -61.7208   -5.1189  -20.6520 C.ar   1 LIG       0.00400
     11 H1        -65.2385   -6.2793  -19.4492 H      1 LIG       0.11500
     12 H2        -63.2029   -7.3920  -18.5788 H      1 LIG       0.11500
     13 H3        -61.4022   -2.2105  -23.2231 H      1 LIG       0.11500
     14 H4        -59.3661   -3.3220  -22.3516 H      1 LIG       0.11500
     15 H5        -65.0519   -4.4405  -21.0743 H      1 LIG       0.11500
     16 H6        -60.9729   -6.6688  -19.3303 H      1 LIG       0.11500
     17 H7        -63.6313   -2.9343  -22.4720 H      1 LIG       0.11500
     18 H8        -59.5524   -5.1619  -20.7265 H      1 LIG       0.11500
@<TRIPOS>BOND
      1       1       2 ar
      2       1       5 ar
      3       2       6 ar
      4       3       4 ar
      5       3       7 ar
      6       4       8 ar
      7       5       9 ar
      8       6      10 ar
      9       7       9 ar
     10       8      10 ar
     11       9      10 ar
     12       1      11 1
     13       2      12 1
     14       3      13 1
     15       4      14 1
     16       5      15 1
     17       6      16 1
     18       7      17 1
     19       8      18 1
@<TRIPOS>ALT_TYPE
CGenFF_4.0_ALT_TYPE_SET
CGenFF_4.0 1 CG2R61 2 CG2R61 3 CG2R61 4 CG2R61 5 CG2R61 6 CG2R61 7 CG2R61 8 CG2R61 9 CG2R61 10 CG2R61 11 HGR61 12 HGR61 13 HGR61 14 HGR61 15 HGR61 16 HGR61 17 HGR61 18 HGR61
@<TRIPOS>MOLECULE
naphtalene
 18 19 0 0 0
****
USER_CHARGES
INVALID_CHARGES
Pose:  20 Cluster:  20 Fr_nu: 221851 TotEn:   -10.07
@<TRIPOS>ATOM
      1 C1        -63.1219  -17.8985  -53.1460 C.ar   1 LIG      -0.11500
      2 C2        -62.7459  -18.7386  -52.1021 C.ar   1 LIG      -0.11500
      3 C3        -66.4996  -21.1193  -54.5210 C.ar   1 LIG      -0.11500
      4 C4        -66.1235  -21.9593  -53.4771 C.ar   1 LIG      -0.11500
      5 C5        -64.1491  -18.2763  -54.0113 C.ar   1 LIG      -0.11700
      6 C6        -63.3954  -19.9596  -51.9194 C.ar   1 LIG      -0.11700
      7 C7        -65.8500  -19.8981  -54.7037 C.ar   1 LIG      -0.11700
      8 C8        -65.0963  -21.5816  -52.6118 C.ar   1 LIG      -0.11700
      9 C9        -64.8139  -19.5018  -53.8423 C.ar   1 LIG       0.00400
     10 C10       -64.4314  -20.3561  -52.7808 C.ar   1 LIG       0.00400
     11 H1        -62.6155  -16.9483  -53.2881 H      1 LIG       0.11500
     12 H2        -61.9463  -18.4434  -51.4289 H      1 LIG       0.11500
     13 H3        -67.2994  -21.4139  -55.1946 H      1 LIG       0.11500
     14 H4        -66.6293  -22.9100  -53.3363 H      1 LIG       0.11500
     15 H5        -64.4261  -17.6040  -54.8207 H      1 LIG       0.11500
     16 H6        -63.0854  -20.6003  -51.0964 H      1 LIG       0.11500
     17 H7        -66.1608  -19.2573  -55.5261 H      1 LIG       0.11500
     18 H8        -64.8186  -22.2541  -51.8027 H      1 LIG       0.11500
@<TRIPOS>BOND
      1       1       2 ar
      2       1       5 ar
      3       2       6 ar
      4       3       4 ar
      5       3       7 ar
      6       4       8 ar
      7       5       9 ar
      8       6      10 ar
      9       7       9 ar
     10       8      10 ar
     11       9      10 ar
     12       1      11 1
     13       2      12 1
     14       3      13 1
     15       4      14 1
     16       5      15 1
     17       6      16 1
     18       7      17 1
     19       8      18 1
@<TRIPOS>ALT_TYPE
CGenFF_4.0_ALT_TYPE_SET
CGenFF_4.0 1 CG2R61 2 CG2R61 3 CG2R61 4 CG2R61 5 CG2R61 6 CG2R61 7 CG2R61 8 CG2R61 9 CG2R61 10 CG2R61 11 HGR61 12 HGR61 13 HGR61 14 HGR61 15 HGR61 16 HGR61 17 HGR61 18 HGR61
@<TRIPOS>MOLECULE
naphtalene
 18 19 0 0 0
****
USER_CHARGES
INVALID_CHARGES
Pose:  21 Cluster:  21 Fr_nu:    108 TotEn:    -9.99
@<TRIPOS>ATOM
      1 C1        -79.6850  -18.1622  -27.2853 C.ar   1 LIG      -0.11500
      2 C2        -78.8246  -17.1400  -27.6750 C.ar   1 LIG      -0.11500
      3 C3        -77.8228  -21.0440  -30.7350 C.ar   1 LIG      -0.11500
      4 C4        -76.9625  -20.0218  -31.1246 C.ar   1 LIG      -0.11500
      5 C5        -79.6545  -19.3906  -27.9461 C.ar   1 LIG      -0.11700
      6 C6        -77.9306  -17.3422  -28.7266 C.ar   1 LIG      -0.11700
      7 C7        -78.7169  -20.8418  -29.6832 C.ar   1 LIG      -0.11700
      8 C8        -76.9929  -18.7933  -30.4639 C.ar   1 LIG      -0.11700
      9 C9        -78.7611  -19.6117  -29.0069 C.ar   1 LIG       0.00400
     10 C10       -77.8863  -18.5722  -29.4031 C.ar   1 LIG       0.00400
     11 H1        -80.3811  -18.0041  -26.4669 H      1 LIG       0.11500
     12 H2        -78.8489  -16.1842  -27.1597 H      1 LIG       0.11500
     13 H3        -77.7989  -22.0004  -31.2498 H      1 LIG       0.11500
     14 H4        -76.2676  -20.1800  -31.9440 H      1 LIG       0.11500
     15 H5        -80.3365  -20.1753  -27.6248 H      1 LIG       0.11500
     16 H6        -77.2669  -16.5293  -29.0140 H      1 LIG       0.11500
     17 H7        -79.3799  -21.6551  -29.3955 H      1 LIG       0.11500
     18 H8        -76.3116  -18.0082  -30.7855 H      1 LIG       0.11500
@<TRIPOS>BOND
      1       1       2 ar
      2       1       5 ar
      3       2       6 ar
      4       3       4 ar
      5       3       7 ar
      6       4       8 ar
      7       5       9 ar
      8       6      10 ar
      9       7       9 ar
     10       8      10 ar
     11       9      10 ar
     12       1      11 1
     13       2      12 1
     14       3      13 1
     15       4      14 1
     16       5      15 1
     17       6      16 1
     18       7      17 1
     19       8      18 1
@<TRIPOS>ALT_TYPE
CGenFF_4.0_ALT_TYPE_SET
CGenFF_4.0 1 CG2R61 2 CG2R61 3 CG2R61 4 CG2R61 5 CG2R61 6 CG2R61 7 CG2R61 8 CG2R61 9 CG2R61 10 CG2R61 11 HGR61 12 HGR61 13 HGR61 14 HGR61 15 HGR61 16 HGR61 17 HGR61 18 HGR61
@<TRIPOS>MOLECULE
naphtalene
 18 19 0 0 0
****
USER_CHARGES
INVALID_CHARGES
Pose:  22 Cluster:  22 Fr_nu:  10549 TotEn:    -9.98
@<TRIPOS>ATOM
      1 C1        -69.8636  -12.4048  -63.4680 C.ar   1 LIG      -0.11500
      2 C2        -70.1862  -13.4703  -62.6328 C.ar   1 LIG      -0.11500
      3 C3        -67.0534  -10.5169  -59.9735 C.ar   1 LIG      -0.11500
      4 C4        -67.3761  -11.5824  -59.1384 C.ar   1 LIG      -0.11500
      5 C5        -69.0041  -11.4014  -63.0197 C.ar   1 LIG      -0.11700
      6 C6        -69.6507  -13.5366  -61.3463 C.ar   1 LIG      -0.11700
      7 C7        -67.5890  -10.4507  -61.2601 C.ar   1 LIG      -0.11700
      8 C8        -68.2357  -12.5859  -59.5865 C.ar   1 LIG      -0.11700
      9 C9        -68.4558  -11.4519  -61.7277 C.ar   1 LIG       0.00400
     10 C10       -68.7840  -12.5354  -60.8785 C.ar   1 LIG       0.00400
     11 H1        -70.2812  -12.3535  -64.4692 H      1 LIG       0.11500
     12 H2        -70.8552  -14.2511  -62.9828 H      1 LIG       0.11500
     13 H3        -66.3842   -9.7357  -59.6240 H      1 LIG       0.11500
     14 H4        -66.9593  -11.6325  -58.1367 H      1 LIG       0.11500
     15 H5        -68.7661  -10.5776  -63.6896 H      1 LIG       0.11500
     16 H6        -69.9161  -14.3789  -60.7108 H      1 LIG       0.11500
     17 H7        -67.3227   -9.6088  -61.8957 H      1 LIG       0.11500
     18 H8        -68.4744  -13.4094  -58.9165 H      1 LIG       0.11500
@<TRIPOS>BOND
      1       1       2 ar
      2       1       5 ar
      3       2       6 ar
      4       3       4 ar
      5       3       7 ar
      6       4       8 ar
      7       5       9 ar
      8       6      10 ar
      9       7       9 ar
     10       8      10 ar
     11       9      10 ar
     12       1      11 1
     13       2      12 1
     14       3      13 1
     15       4      14 1
     16       5      15 1
     17       6      16 1
     18       7      17 1
     19       8      18 1
@<TRIPOS>ALT_TYPE
CGenFF_4.0_ALT_TYPE_SET
CGenFF_4.0 1 CG2R61 2 CG2R61 3 CG2R61 4 CG2R61 5 CG2R61 6 CG2R61 7 CG2R61 8 CG2R61 9 CG2R61 10 CG2R61 11 HGR61 12 HGR61 13 HGR61 14 HGR61 15 HGR61 16 HGR61 17 HGR61 18 HGR61
@<TRIPOS>MOLECULE
naphtalene
 18 19 0 0 0
****
USER_CHARGES
INVALID_CHARGES
Pose:  23 Cluster:  23 Fr_nu: 144274 TotEn:    -9.94
@<TRIPOS>ATOM
      1 C1        -66.0749  -15.6797  -16.2320 C.ar   1 LIG      -0.11500
      2 C2        -64.8787  -16.0478  -15.6235 C.ar   1 LIG      -0.11500
      3 C3        -67.8435  -14.2943  -11.9163 C.ar   1 LIG      -0.11500
      4 C4        -66.6472  -14.6625  -11.3079 C.ar   1 LIG      -0.11500
      5 C5        -67.1144  -15.1510  -15.4661 C.ar   1 LIG      -0.11700
      6 C6        -64.7171  -15.8888  -14.2470 C.ar   1 LIG      -0.11700
      7 C7        -68.0050  -14.4533  -13.2929 C.ar   1 LIG      -0.11700
      8 C8        -65.6077  -15.1912  -12.0736 C.ar   1 LIG      -0.11700
      9 C9        -66.9693  -14.9839  -14.0792 C.ar   1 LIG       0.00400
     10 C10       -65.7528  -15.3583  -13.4605 C.ar   1 LIG       0.00400
     11 H1        -66.2003  -15.8043  -17.3036 H      1 LIG       0.11500
     12 H2        -64.0700  -16.4591  -16.2207 H      1 LIG       0.11500
     13 H3        -68.6527  -13.8828  -11.3196 H      1 LIG       0.11500
     14 H4        -66.5229  -14.5390  -10.2361 H      1 LIG       0.11500
     15 H5        -68.0409  -14.8705  -15.9629 H      1 LIG       0.11500
     16 H6        -63.7733  -16.1828  -13.7925 H      1 LIG       0.11500
     17 H7        -68.9486  -14.1585  -13.7472 H      1 LIG       0.11500
     18 H8        -64.6814  -15.4725  -11.5769 H      1 LIG       0.11500
@<TRIPOS>BOND
      1       1       2 ar
      2       1       5 ar
      3       2       6 ar
      4       3       4 ar
      5       3       7 ar
      6       4       8 ar
      7       5       9 ar
      8       6      10 ar
      9       7       9 ar
     10       8      10 ar
     11       9      10 ar
     12       1      11 1
     13       2      12 1
     14       3      13 1
     15       4      14 1
     16       5      15 1
     17       6      16 1
     18       7      17 1
     19       8      18 1
@<TRIPOS>ALT_TYPE
CGenFF_4.0_ALT_TYPE_SET
CGenFF_4.0 1 CG2R61 2 CG2R61 3 CG2R61 4 CG2R61 5 CG2R61 6 CG2R61 7 CG2R61 8 CG2R61 9 CG2R61 10 CG2R61 11 HGR61 12 HGR61 13 HGR61 14 HGR61 15 HGR61 16 HGR61 17 HGR61 18 HGR61
@<TRIPOS>MOLECULE
naphtalene
 18 19 0 0 0
****
USER_CHARGES
INVALID_CHARGES
Pose:  24 Cluster:  24 Fr_nu:  72031 TotEn:    -9.88
@<TRIPOS>ATOM
      1 C1        -74.7853    7.9767  -50.0478 C.ar   1 LIG      -0.11500
      2 C2        -74.6667    7.3510  -48.8103 C.ar   1 LIG      -0.11500
      3 C3        -77.4195    4.2298  -51.6894 C.ar   1 LIG      -0.11500
      4 C4        -77.3008    3.6043  -50.4519 C.ar   1 LIG      -0.11500
      5 C5        -75.4987    7.3606  -51.0764 C.ar   1 LIG      -0.11700
      6 C6        -75.2610    6.1071  -48.5966 C.ar   1 LIG      -0.11700
      7 C7        -76.8252    5.4739  -51.9031 C.ar   1 LIG      -0.11700
      8 C8        -76.5874    4.2202  -49.4233 C.ar   1 LIG      -0.11700
      9 C9        -76.1034    6.1085  -50.8791 C.ar   1 LIG       0.00400
     10 C10       -75.9827    5.4723  -49.6206 C.ar   1 LIG       0.00400
     11 H1        -74.3220    8.9449  -50.2138 H      1 LIG       0.11500
     12 H2        -74.1113    7.8316  -48.0102 H      1 LIG       0.11500
     13 H3        -77.9750    3.7498  -52.4902 H      1 LIG       0.11500
     14 H4        -77.7631    2.6355  -50.2870 H      1 LIG       0.11500
     15 H5        -75.5781    7.8679  -52.0357 H      1 LIG       0.11500
     16 H6        -75.1558    5.6366  -47.6212 H      1 LIG       0.11500
     17 H7        -76.9312    5.9446  -52.8783 H      1 LIG       0.11500
     18 H8        -76.5072    3.7127  -48.4641 H      1 LIG       0.11500
@<TRIPOS>BOND
      1       1       2 ar
      2       1       5 ar
      3       2       6 ar
      4       3       4 ar
      5       3       7 ar
      6       4       8 ar
      7       5       9 ar
      8       6      10 ar
      9       7       9 ar
     10       8      10 ar
     11       9      10 ar
     12       1      11 1
     13       2      12 1
     14       3      13 1
     15       4      14 1
     16       5      15 1
     17       6      16 1
     18       7      17 1
     19       8      18 1
@<TRIPOS>ALT_TYPE
CGenFF_4.0_ALT_TYPE_SET
CGenFF_4.0 1 CG2R61 2 CG2R61 3 CG2R61 4 CG2R61 5 CG2R61 6 CG2R61 7 CG2R61 8 CG2R61 9 CG2R61 10 CG2R61 11 HGR61 12 HGR61 13 HGR61 14 HGR61 15 HGR61 16 HGR61 17 HGR61 18 HGR61
@<TRIPOS>MOLECULE
naphtalene
 18 19 0 0 0
****
USER_CHARGES
INVALID_CHARGES
Pose:  25 Cluster:  25 Fr_nu: 162572 TotEn:    -9.69
@<TRIPOS>ATOM
      1 C1        -82.0833   -9.1270  -33.4717 C.ar   1 LIG      -0.11500
      2 C2        -81.9108   -9.2755  -32.0987 C.ar   1 LIG      -0.11500
      3 C3        -78.9274   -5.4239  -33.4673 C.ar   1 LIG      -0.11500
      4 C4        -78.7550   -5.5725  -32.0944 C.ar   1 LIG      -0.11500
      5 C5        -81.3865   -8.1332  -34.1597 C.ar   1 LIG      -0.11700
      6 C6        -81.0410   -8.4310  -31.4085 C.ar   1 LIG      -0.11700
      7 C7        -79.7973   -6.2685  -34.1576 C.ar   1 LIG      -0.11700
      8 C8        -79.4518   -6.5662  -31.4062 C.ar   1 LIG      -0.11700
      9 C9        -80.5068   -7.2741  -33.4811 C.ar   1 LIG       0.00400
     10 C10       -80.3315   -7.4252  -32.0849 C.ar   1 LIG       0.00400
     11 H1        -82.7611   -9.7843  -34.0084 H      1 LIG       0.11500
     12 H2        -82.4535  -10.0496  -31.5641 H      1 LIG       0.11500
     13 H3        -78.3847   -4.6499  -34.0027 H      1 LIG       0.11500
     14 H4        -78.0782   -4.9139  -31.5580 H      1 LIG       0.11500
     15 H5        -81.5372   -8.0351  -35.2328 H      1 LIG       0.11500
     16 H6        -80.9211   -8.5656  -30.3355 H      1 LIG       0.11500
     17 H7        -79.9163   -6.1343  -35.2307 H      1 LIG       0.11500
     18 H8        -79.3018   -6.6640  -30.3329 H      1 LIG       0.11500
@<TRIPOS>BOND
      1       1       2 ar
      2       1       5 ar
      3       2       6 ar
      4       3       4 ar
      5       3       7 ar
      6       4       8 ar
      7       5       9 ar
      8       6      10 ar
      9       7       9 ar
     10       8      10 ar
     11       9      10 ar
     12       1      11 1
     13       2      12 1
     14       3      13 1
     15       4      14 1
     16       5      15 1
     17       6      16 1
     18       7      17 1
     19       8      18 1
@<TRIPOS>ALT_TYPE
CGenFF_4.0_ALT_TYPE_SET
CGenFF_4.0 1 CG2R61 2 CG2R61 3 CG2R61 4 CG2R61 5 CG2R61 6 CG2R61 7 CG2R61 8 CG2R61 9 CG2R61 10 CG2R61 11 HGR61 12 HGR61 13 HGR61 14 HGR61 15 HGR61 16 HGR61 17 HGR61 18 HGR61
@<TRIPOS>MOLECULE
naphtalene
 18 19 0 0 0
****
USER_CHARGES
INVALID_CHARGES
Pose:  26 Cluster:  26 Fr_nu: 210630 TotEn:    -9.69
@<TRIPOS>ATOM
      1 C1        -58.6258  -20.9033  -39.7823 C.ar   1 LIG      -0.11500
      2 C2        -59.1122  -21.1721  -41.0582 C.ar   1 LIG      -0.11500
      3 C3        -54.0960  -20.7179  -41.5484 C.ar   1 LIG      -0.11500
      4 C4        -54.5825  -20.9868  -42.8242 C.ar   1 LIG      -0.11500
      5 C5        -57.2573  -20.7223  -39.5802 C.ar   1 LIG      -0.11700
      6 C6        -58.2321  -21.2610  -42.1369 C.ar   1 LIG      -0.11700
      7 C7        -54.9762  -20.6290  -40.4695 C.ar   1 LIG      -0.11700
      8 C8        -55.9510  -21.1678  -43.0264 C.ar   1 LIG      -0.11700
      9 C9        -56.3568  -20.8084  -40.6546 C.ar   1 LIG       0.00400
     10 C10       -56.8515  -21.0818  -41.9520 C.ar   1 LIG       0.00400
     11 H1        -59.3114  -20.8347  -38.9427 H      1 LIG       0.11500
     12 H2        -60.1778  -21.3126  -41.2144 H      1 LIG       0.11500
     13 H3        -53.0303  -20.5772  -41.3914 H      1 LIG       0.11500
     14 H4        -53.8963  -21.0567  -43.6631 H      1 LIG       0.11500
     15 H5        -56.8993  -20.5135  -38.5742 H      1 LIG       0.11500
     16 H6        -58.6345  -21.4716  -43.1257 H      1 LIG       0.11500
     17 H7        -54.5737  -20.4176  -39.4811 H      1 LIG       0.11500
     18 H8        -56.3091  -21.3774  -44.0323 H      1 LIG       0.11500
@<TRIPOS>BOND
      1       1       2 ar
      2       1       5 ar
      3       2       6 ar
      4       3       4 ar
      5       3       7 ar
      6       4       8 ar
      7       5       9 ar
      8       6      10 ar
      9       7       9 ar
     10       8      10 ar
     11       9      10 ar
     12       1      11 1
     13       2      12 1
     14       3      13 1
     15       4      14 1
     16       5      15 1
     17       6      16 1
     18       7      17 1
     19       8      18 1
@<TRIPOS>ALT_TYPE
CGenFF_4.0_ALT_TYPE_SET
CGenFF_4.0 1 CG2R61 2 CG2R61 3 CG2R61 4 CG2R61 5 CG2R61 6 CG2R61 7 CG2R61 8 CG2R61 9 CG2R61 10 CG2R61 11 HGR61 12 HGR61 13 HGR61 14 HGR61 15 HGR61 16 HGR61 17 HGR61 18 HGR61
@<TRIPOS>MOLECULE
naphtalene
 18 19 0 0 0
****
USER_CHARGES
INVALID_CHARGES
Pose:  27 Cluster:  27 Fr_nu: 139639 TotEn:    -9.66
@<TRIPOS>ATOM
      1 C1        -68.2661   -1.3472  -32.8619 C.ar   1 LIG      -0.11500
      2 C2        -67.7620   -2.2004  -31.8847 C.ar   1 LIG      -0.11500
      3 C3        -71.9358   -0.1319  -29.9074 C.ar   1 LIG      -0.11500
      4 C4        -71.4317   -0.9852  -28.9303 C.ar   1 LIG      -0.11500
      5 C5        -69.4300   -0.6172  -32.6189 C.ar   1 LIG      -0.11700
      6 C6        -68.4198   -2.3271  -30.6610 C.ar   1 LIG      -0.11700
      7 C7        -71.2779   -0.0052  -31.1312 C.ar   1 LIG      -0.11700
      8 C8        -70.2678   -1.7152  -29.1732 C.ar   1 LIG      -0.11700
      9 C9        -70.1052   -0.7324  -31.3928 C.ar   1 LIG       0.00400
     10 C10       -69.5926   -1.6001  -30.3993 C.ar   1 LIG       0.00400
     11 H1        -67.7539   -1.2494  -33.8146 H      1 LIG       0.11500
     12 H2        -66.8557   -2.7680  -32.0748 H      1 LIG       0.11500
     13 H3        -72.8421    0.4362  -29.7179 H      1 LIG       0.11500
     14 H4        -71.9450   -1.0836  -27.9784 H      1 LIG       0.11500
     15 H5        -69.8061    0.0434  -33.3974 H      1 LIG       0.11500
     16 H6        -68.0076   -2.9995  -29.9115 H      1 LIG       0.11500
     17 H7        -71.6898    0.6679  -31.8802 H      1 LIG       0.11500
     18 H8        -69.8919   -2.3765  -28.3951 H      1 LIG       0.11500
@<TRIPOS>BOND
      1       1       2 ar
      2       1       5 ar
      3       2       6 ar
      4       3       4 ar
      5       3       7 ar
      6       4       8 ar
      7       5       9 ar
      8       6      10 ar
      9       7       9 ar
     10       8      10 ar
     11       9      10 ar
     12       1      11 1
     13       2      12 1
     14       3      13 1
     15       4      14 1
     16       5      15 1
     17       6      16 1
     18       7      17 1
     19       8      18 1
@<TRIPOS>ALT_TYPE
CGenFF_4.0_ALT_TYPE_SET
CGenFF_4.0 1 CG2R61 2 CG2R61 3 CG2R61 4 CG2R61 5 CG2R61 6 CG2R61 7 CG2R61 8 CG2R61 9 CG2R61 10 CG2R61 11 HGR61 12 HGR61 13 HGR61 14 HGR61 15 HGR61 16 HGR61 17 HGR61 18 HGR61
@<TRIPOS>MOLECULE
naphtalene
 18 19 0 0 0
****
USER_CHARGES
INVALID_CHARGES
Pose:  28 Cluster:  28 Fr_nu:  28735 TotEn:    -9.57
@<TRIPOS>ATOM
      1 C1        -60.8317  -24.7653  -22.5246 C.ar   1 LIG      -0.11500
      2 C2        -62.1158  -24.2331  -22.5929 C.ar   1 LIG      -0.11500
      3 C3        -59.5895  -22.2806  -26.5191 C.ar   1 LIG      -0.11500
      4 C4        -60.8736  -21.7485  -26.5873 C.ar   1 LIG      -0.11500
      5 C5        -59.8788  -24.4157  -23.4818 C.ar   1 LIG      -0.11700
      6 C6        -62.4520  -23.3492  -23.6186 C.ar   1 LIG      -0.11700
      7 C7        -59.2532  -23.1645  -25.4933 C.ar   1 LIG      -0.11700
      8 C8        -61.8266  -22.0981  -25.6302 C.ar   1 LIG      -0.11700
      9 C9        -60.1998  -23.5275  -24.5213 C.ar   1 LIG       0.00400
     10 C10       -61.5056  -22.9863  -24.5907 C.ar   1 LIG       0.00400
     11 H1        -60.5707  -25.4538  -21.7262 H      1 LIG       0.11500
     12 H2        -62.8568  -24.5057  -21.8471 H      1 LIG       0.11500
     13 H3        -58.8478  -22.0083  -27.2647 H      1 LIG       0.11500
     14 H4        -61.1344  -21.0612  -27.3867 H      1 LIG       0.11500
     15 H5        -58.8814  -24.8443  -23.4090 H      1 LIG       0.11500
     16 H6        -63.4616  -22.9449  -23.6522 H      1 LIG       0.11500
     17 H7        -58.2434  -23.5680  -25.4594 H      1 LIG       0.11500
     18 H8        -62.8243  -21.6702  -25.7033 H      1 LIG       0.11500
@<TRIPOS>BOND
      1       1       2 ar
      2       1       5 ar
      3       2       6 ar
      4       3       4 ar
      5       3       7 ar
      6       4       8 ar
      7       5       9 ar
      8       6      10 ar
      9       7       9 ar
     10       8      10 ar
     11       9      10 ar
     12       1      11 1
     13       2      12 1
     14       3      13 1
     15       4      14 1
     16       5      15 1
     17       6      16 1
     18       7      17 1
     19       8      18 1
@<TRIPOS>ALT_TYPE
CGenFF_4.0_ALT_TYPE_SET
CGenFF_4.0 1 CG2R61 2 CG2R61 3 CG2R61 4 CG2R61 5 CG2R61 6 CG2R61 7 CG2R61 8 CG2R61 9 CG2R61 10 CG2R61 11 HGR61 12 HGR61 13 HGR61 14 HGR61 15 HGR61 16 HGR61 17 HGR61 18 HGR61
@<TRIPOS>MOLECULE
naphtalene
 18 19 0 0 0
****
USER_CHARGES
INVALID_CHARGES
Pose:  29 Cluster:  29 Fr_nu: 113741 TotEn:    -9.18
@<TRIPOS>ATOM
      1 C1        -70.8663   -1.2037  -27.8383 C.ar   1 LIG      -0.11500
      2 C2        -69.4799   -1.2037  -27.9596 C.ar   1 LIG      -0.11500
      3 C3        -71.2900   -1.2037  -32.6853 C.ar   1 LIG      -0.11500
      4 C4        -69.9036   -1.2036  -32.8064 C.ar   1 LIG      -0.11500
      5 C5        -71.6674   -1.2037  -28.9806 C.ar   1 LIG      -0.11700
      6 C6        -68.8892   -1.2037  -29.2234 C.ar   1 LIG      -0.11700
      7 C7        -71.8808   -1.2037  -31.4213 C.ar   1 LIG      -0.11700
      8 C8        -69.1025   -1.2036  -31.6642 C.ar   1 LIG      -0.11700
      9 C9        -71.0898   -1.2036  -30.2608 C.ar   1 LIG       0.00400
     10 C10       -69.6800   -1.2036  -30.3840 C.ar   1 LIG       0.00400
     11 H1        -71.3256   -1.2031  -26.8541 H      1 LIG       0.11500
     12 H2        -68.8572   -1.2039  -27.0697 H      1 LIG       0.11500
     13 H3        -71.9135   -1.2035  -33.5750 H      1 LIG       0.11500
     14 H4        -69.4449   -1.2028  -33.7908 H      1 LIG       0.11500
     15 H5        -72.7490   -1.2032  -28.8619 H      1 LIG       0.11500
     16 H6        -67.8035   -1.2042  -29.2945 H      1 LIG       0.11500
     17 H7        -72.9665   -1.2040  -31.3504 H      1 LIG       0.11500
     18 H8        -68.0208   -1.2032  -31.7826 H      1 LIG       0.11500
@<TRIPOS>BOND
      1       1       2 ar
      2       1       5 ar
      3       2       6 ar
      4       3       4 ar
      5       3       7 ar
      6       4       8 ar
      7       5       9 ar
      8       6      10 ar
      9       7       9 ar
     10       8      10 ar
     11       9      10 ar
     12       1      11 1
     13       2      12 1
     14       3      13 1
     15       4      14 1
     16       5      15 1
     17       6      16 1
     18       7      17 1
     19       8      18 1
@<TRIPOS>ALT_TYPE
CGenFF_4.0_ALT_TYPE_SET
CGenFF_4.0 1 CG2R61 2 CG2R61 3 CG2R61 4 CG2R61 5 CG2R61 6 CG2R61 7 CG2R61 8 CG2R61 9 CG2R61 10 CG2R61 11 HGR61 12 HGR61 13 HGR61 14 HGR61 15 HGR61 16 HGR61 17 HGR61 18 HGR61
@<TRIPOS>MOLECULE
naphtalene
 18 19 0 0 0
****
USER_CHARGES
INVALID_CHARGES
Pose:  30 Cluster:  30 Fr_nu:  31837 TotEn:    -9.13
@<TRIPOS>ATOM
      1 C1        -57.7057   -2.9346  -18.9276 C.ar   1 LIG      -0.11500
      2 C2        -57.2017   -3.3989  -20.1389 C.ar   1 LIG      -0.11500
      3 C3        -62.2153   -3.0809  -20.7483 C.ar   1 LIG      -0.11500
      4 C4        -61.7112   -3.5451  -21.9596 C.ar   1 LIG      -0.11500
      5 C5        -59.0781   -2.7379  -18.7716 C.ar   1 LIG      -0.11700
      6 C6        -58.0679   -3.6683  -21.1988 C.ar   1 LIG      -0.11700
      7 C7        -61.3490   -2.8116  -19.6884 C.ar   1 LIG      -0.11700
      8 C8        -60.3388   -3.7418  -22.1158 C.ar   1 LIG      -0.11700
      9 C9        -59.9648   -3.0038  -19.8278 C.ar   1 LIG       0.00400
     10 C10       -59.4521   -3.4759  -21.0596 C.ar   1 LIG       0.00400
     11 H1        -57.0308   -2.7246  -18.1031 H      1 LIG       0.11500
     12 H2        -56.1331   -3.5519  -20.2593 H      1 LIG       0.11500
     13 H3        -63.2840   -2.9277  -20.6273 H      1 LIG       0.11500
     14 H4        -62.3864   -3.7537  -22.7843 H      1 LIG       0.11500
     15 H5        -59.4498   -2.3739  -17.8160 H      1 LIG       0.11500
     16 H6        -57.6520   -4.0309  -22.1365 H      1 LIG       0.11500
     17 H7        -61.7652   -2.4498  -18.7506 H      1 LIG       0.11500
     18 H8        -59.9667   -4.1051  -23.0716 H      1 LIG       0.11500
@<TRIPOS>BOND
      1       1       2 ar
      2       1       5 ar
      3       2       6 ar
      4       3       4 ar
      5       3       7 ar
      6       4       8 ar
      7       5       9 ar
      8       6      10 ar
      9       7       9 ar
     10       8      10 ar
     11       9      10 ar
     12       1      11 1
     13       2      12 1
     14       3      13 1
     15       4      14 1
     16       5      15 1
     17       6      16 1
     18       7      17 1
     19       8      18 1
@<TRIPOS>ALT_TYPE
CGenFF_4.0_ALT_TYPE_SET
CGenFF_4.0 1 CG2R61 2 CG2R61 3 CG2R61 4 CG2R61 5 CG2R61 6 CG2R61 7 CG2R61 8 CG2R61 9 CG2R61 10 CG2R61 11 HGR61 12 HGR61 13 HGR61 14 HGR61 15 HGR61 16 HGR61 17 HGR61 18 HGR61
@<TRIPOS>MOLECULE
naphtalene
 18 19 0 0 0
****
USER_CHARGES
INVALID_CHARGES
Pose:  31 Cluster:  31 Fr_nu: 128757 TotEn:    -8.71
@<TRIPOS>ATOM
      1 C1        -50.2605    4.1241  -33.3389 C.ar   1 LIG      -0.11500
      2 C2        -51.4095    3.3867  -33.6085 C.ar   1 LIG      -0.11500
      3 C3        -50.6215    6.2760  -37.6877 C.ar   1 LIG      -0.11500
      4 C4        -51.7705    5.5385  -37.9571 C.ar   1 LIG      -0.11500
      5 C5        -49.7733    5.0284  -34.2831 C.ar   1 LIG      -0.11700
      6 C6        -52.0759    3.5507  -34.8230 C.ar   1 LIG      -0.11700
      7 C7        -49.9551    6.1121  -36.4729 C.ar   1 LIG      -0.11700
      8 C8        -52.2577    4.6342  -37.0131 C.ar   1 LIG      -0.11700
      9 C9        -50.4313    5.2063  -35.5110 C.ar   1 LIG       0.00400
     10 C10       -51.5998    4.4563  -35.7851 C.ar   1 LIG       0.00400
     11 H1        -49.7418    3.9957  -32.3934 H      1 LIG       0.11500
     12 H2        -51.7881    2.6832  -32.8726 H      1 LIG       0.11500
     13 H3        -50.2424    6.9799  -38.4232 H      1 LIG       0.11500
     14 H4        -52.2880    5.6663  -38.9034 H      1 LIG       0.11500
     15 H5        -48.8731    5.5939  -34.0511 H      1 LIG       0.11500
     16 H6        -52.9726    2.9642  -35.0123 H      1 LIG       0.11500
     17 H7        -49.0589    6.6992  -36.2836 H      1 LIG       0.11500
     18 H8        -53.1575    4.0680  -37.2451 H      1 LIG       0.11500
@<TRIPOS>BOND
      1       1       2 ar
      2       1       5 ar
      3       2       6 ar
      4       3       4 ar
      5       3       7 ar
      6       4       8 ar
      7       5       9 ar
      8       6      10 ar
      9       7       9 ar
     10       8      10 ar
     11       9      10 ar
     12       1      11 1
     13       2      12 1
     14       3      13 1
     15       4      14 1
     16       5      15 1
     17       6      16 1
     18       7      17 1
     19       8      18 1
@<TRIPOS>ALT_TYPE
CGenFF_4.0_ALT_TYPE_SET
CGenFF_4.0 1 CG2R61 2 CG2R61 3 CG2R61 4 CG2R61 5 CG2R61 6 CG2R61 7 CG2R61 8 CG2R61 9 CG2R61 10 CG2R61 11 HGR61 12 HGR61 13 HGR61 14 HGR61 15 HGR61 16 HGR61 17 HGR61 18 HGR61
@<TRIPOS>MOLECULE
naphtalene
 18 19 0 0 0
****
USER_CHARGES
INVALID_CHARGES
Pose:  32 Cluster:  32 Fr_nu:  29395 TotEn:    -8.51
@<TRIPOS>ATOM
      1 C1        -59.9107  -22.9597  -24.0857 C.ar   1 LIG      -0.11500
      2 C2        -60.3839  -22.0311  -25.0079 C.ar   1 LIG      -0.11500
      3 C3        -64.3971  -24.7844  -23.6216 C.ar   1 LIG      -0.11500
      4 C4        -64.8702  -23.8557  -24.5438 C.ar   1 LIG      -0.11500
      5 C5        -60.7868  -23.8788  -23.5076 C.ar   1 LIG      -0.11700
      6 C6        -61.7348  -22.0178  -25.3557 C.ar   1 LIG      -0.11700
      7 C7        -63.0460  -24.7976  -23.2739 C.ar   1 LIG      -0.11700
      8 C8        -63.9941  -22.9365  -25.1219 C.ar   1 LIG      -0.11700
      9 C9        -62.1499  -23.8799  -23.8458 C.ar   1 LIG       0.00400
     10 C10       -62.6310  -22.9355  -24.7837 C.ar   1 LIG       0.00400
     11 H1        -58.8589  -22.9692  -23.8149 H      1 LIG       0.11500
     12 H2        -59.7009  -21.3162  -25.4576 H      1 LIG       0.11500
     13 H3        -65.0796  -25.4998  -23.1715 H      1 LIG       0.11500
     14 H4        -65.9222  -23.8458  -24.8131 H      1 LIG       0.11500
     15 H5        -60.3950  -24.5953  -22.7887 H      1 LIG       0.11500
     16 H6        -62.0827  -21.2834  -26.0792 H      1 LIG       0.11500
     17 H7        -62.6982  -25.5326  -22.5510 H      1 LIG       0.11500
     18 H8        -64.3859  -22.2193  -25.8403 H      1 LIG       0.11500
@<TRIPOS>BOND
      1       1       2 ar
      2       1       5 ar
      3       2       6 ar
      4       3       4 ar
      5       3       7 ar
      6       4       8 ar
      7       5       9 ar
      8       6      10 ar
      9       7       9 ar
     10       8      10 ar
     11       9      10 ar
     12       1      11 1
     13       2      12 1
     14       3      13 1
     15       4      14 1
     16       5      15 1
     17       6      16 1
     18       7      17 1
     19       8      18 1
@<TRIPOS>ALT_TYPE
CGenFF_4.0_ALT_TYPE_SET
CGenFF_4.0 1 CG2R61 2 CG2R61 3 CG2R61 4 CG2R61 5 CG2R61 6 CG2R61 7 CG2R61 8 CG2R61 9 CG2R61 10 CG2R61 11 HGR61 12 HGR61 13 HGR61 14 HGR61 15 HGR61 16 HGR61 17 HGR61 18 HGR61
@<TRIPOS>MOLECULE
naphtalene
 18 19 0 0 0
****
USER_CHARGES
INVALID_CHARGES
Pose:  33 Cluster:  33 Fr_nu:  24072 TotEn:    -7.62
@<TRIPOS>ATOM
      1 C1        -76.9539  -10.0126  -49.5677 C.ar   1 LIG      -0.11500
      2 C2        -76.3296  -10.6170  -48.4806 C.ar   1 LIG      -0.11500
      3 C3        -81.0386  -12.4673  -48.5865 C.ar   1 LIG      -0.11500
      4 C4        -80.4142  -13.0717  -47.4994 C.ar   1 LIG      -0.11500
      5 C5        -78.2812  -10.3185  -49.8697 C.ar   1 LIG      -0.11700
      6 C6        -77.0300  -11.5296  -47.6914 C.ar   1 LIG      -0.11700
      7 C7        -80.3381  -11.5545  -49.3757 C.ar   1 LIG      -0.11700
      8 C8        -79.0869  -12.7659  -47.1973 C.ar   1 LIG      -0.11700
      9 C9        -79.0015  -11.2349  -49.0862 C.ar   1 LIG       0.00400
     10 C10       -78.3666  -11.8495  -47.9808 C.ar   1 LIG       0.00400
     11 H1        -76.4080   -9.3026  -50.1820 H      1 LIG       0.11500
     12 H2        -75.2964  -10.3780  -48.2461 H      1 LIG       0.11500
     13 H3        -82.0721  -12.7058  -48.8215 H      1 LIG       0.11500
     14 H4        -80.9602  -13.7826  -46.8863 H      1 LIG       0.11500
     15 H5        -78.7489   -9.8343  -50.7245 H      1 LIG       0.11500
     16 H6        -76.5223  -11.9897  -46.8462 H      1 LIG       0.11500
     17 H7        -80.8463  -11.0940  -50.2203 H      1 LIG       0.11500
     18 H8        -78.6187  -13.2506  -46.3430 H      1 LIG       0.11500
@<TRIPOS>BOND
      1       1       2 ar
      2       1       5 ar
      3       2       6 ar
      4       3       4 ar
      5       3       7 ar
      6       4       8 ar
      7       5       9 ar
      8       6      10 ar
      9       7       9 ar
     10       8      10 ar
     11       9      10 ar
     12       1      11 1
     13       2      12 1
     14       3      13 1
     15       4      14 1
     16       5      15 1
     17       6      16 1
     18       7      17 1
     19       8      18 1
@<TRIPOS>ALT_TYPE
CGenFF_4.0_ALT_TYPE_SET
CGenFF_4.0 1 CG2R61 2 CG2R61 3 CG2R61 4 CG2R61 5 CG2R61 6 CG2R61 7 CG2R61 8 CG2R61 9 CG2R61 10 CG2R61 11 HGR61 12 HGR61 13 HGR61 14 HGR61 15 HGR61 16 HGR61 17 HGR61 18 HGR61
@<TRIPOS>MOLECULE
naphtalene
 18 19 0 0 0
****
USER_CHARGES
INVALID_CHARGES
Pose:  34 Cluster:  34 Fr_nu:   7544 TotEn:    -5.80
@<TRIPOS>ATOM
      1 C1        -47.0758   -8.1438  -27.5980 C.ar   1 LIG      -0.11500
      2 C2        -47.5093   -9.1906  -26.7898 C.ar   1 LIG      -0.11500
      3 C3        -50.5928   -9.1615  -30.8023 C.ar   1 LIG      -0.11500
      4 C4        -51.0263  -10.2083  -29.9940 C.ar   1 LIG      -0.11500
      5 C5        -47.7312   -7.8711  -28.7991 C.ar   1 LIG      -0.11700
      6 C6        -48.5998   -9.9685  -27.1793 C.ar   1 LIG      -0.11700
      7 C7        -49.5022   -8.3835  -30.4126 C.ar   1 LIG      -0.11700
      8 C8        -50.3709  -10.4811  -28.7930 C.ar   1 LIG      -0.11700
      9 C9        -48.8307   -8.6439  -29.2070 C.ar   1 LIG       0.00400
     10 C10       -49.2714   -9.7083  -28.3850 C.ar   1 LIG       0.00400
     11 H1        -46.2264   -7.5389  -27.2945 H      1 LIG       0.11500
     12 H2        -46.9986   -9.4019  -25.8548 H      1 LIG       0.11500
     13 H3        -51.1033   -8.9495  -31.7375 H      1 LIG       0.11500
     14 H4        -51.8748  -10.8138  -30.2987 H      1 LIG       0.11500
     15 H5        -47.3747   -7.0482  -29.4152 H      1 LIG       0.11500
     16 H6        -48.9219  -10.7814  -26.5317 H      1 LIG       0.11500
     17 H7        -49.1809   -7.5702  -31.0600 H      1 LIG       0.11500
     18 H8        -50.7267  -11.3045  -28.1770 H      1 LIG       0.11500
@<TRIPOS>BOND
      1       1       2 ar
      2       1       5 ar
      3       2       6 ar
      4       3       4 ar
      5       3       7 ar
      6       4       8 ar
      7       5       9 ar
      8       6      10 ar
      9       7       9 ar
     10       8      10 ar
     11       9      10 ar
     12       1      11 1
     13       2      12 1
     14       3      13 1
     15       4      14 1
     16       5      15 1
     17       6      16 1
     18       7      17 1
     19       8      18 1
@<TRIPOS>ALT_TYPE
CGenFF_4.0_ALT_TYPE_SET
CGenFF_4.0 1 CG2R61 2 CG2R61 3 CG2R61 4 CG2R61 5 CG2R61 6 CG2R61 7 CG2R61 8 CG2R61 9 CG2R61 10 CG2R61 11 HGR61 12 HGR61 13 HGR61 14 HGR61 15 HGR61 16 HGR61 17 HGR61 18 HGR61
# TRIPOS MOL2 file generated by SEED

@<TRIPOS>MOLECULE
pyrazole
 9 9 0 0 0
****
USER_CHARGES
INVALID_CHARGES
Pose:   1 Cluster:   1 Fr_nu: 7234540 TotEn:   -20.67
@<TRIPOS>ATOM
      1 C1        -38.5614   -2.9598  -47.5186 C.2    1 LIG      -0.25100
      2 C2        -39.2671   -4.1731  -47.6251 C.2    1 LIG       0.13200
      3 C3        -37.6896   -3.1600  -46.4763 C.2    1 LIG      -0.03800
      4 N1        -38.8773   -5.0773  -46.7227 N.2    1 LIG      -0.57800
      5 N2        -37.9170   -4.4318  -46.0392 N.pl3  1 LIG      -0.05900
      6 H1        -38.6684   -2.0651  -48.1140 H      1 LIG       0.15700
      7 H2        -40.0497   -4.4361  -48.3224 H      1 LIG       0.15600
      8 H3        -36.9463   -2.5257  -46.0152 H      1 LIG       0.15900
      9 H4        -37.4570   -4.9205  -45.2814 H      1 LIG       0.32200
@<TRIPOS>BOND
      1       1       2 1
      2       1       3 2
      3       2       4 2
      4       3       5 1
      5       4       5 1
      6       1       6 1
      7       2       7 1
      8       3       8 1
      9       5       9 1
@<TRIPOS>ALT_TYPE
CGenFF_4.0_ALT_TYPE_SET
CGenFF_4.0 1 CG2R51 2 CG2R52 3 CG2R51 4 NG2R50 5 NG2R51 6 HGR51 7 HGR52 8 HGR52 9 HGP1
@<TRIPOS>MOLECULE
pyrazole
 9 9 0 0 0
****
USER_CHARGES
INVALID_CHARGES
Pose:   2 Cluster:   2 Fr_nu: 974026 TotEn:   -20.06
@<TRIPOS>ATOM
      1 C1        -50.5799    4.4175  -34.4605 C.2    1 LIG      -0.25100
      2 C2        -49.8520    4.7856  -33.3132 C.2    1 LIG       0.13200
      3 C3        -50.8120    3.0729  -34.3030 C.2    1 LIG      -0.03800
      4 N1        -49.6360    3.7580  -32.4877 N.2    1 LIG      -0.57800
      5 N2        -50.2319    2.7309  -33.1169 N.pl3  1 LIG      -0.05900
      6 H1        -50.8935    5.0391  -35.2861 H      1 LIG       0.15700
      7 H2        -49.4693    5.7598  -33.0444 H      1 LIG       0.15600
      8 H3        -51.3241    2.3447  -34.9153 H      1 LIG       0.15900
      9 H4        -50.2029    1.8186  -32.6791 H      1 LIG       0.32200
@<TRIPOS>BOND
      1       1       2 1
      2       1       3 2
      3       2       4 2
      4       3       5 1
      5       4       5 1
      6       1       6 1
      7       2       7 1
      8       3       8 1
      9       5       9 1
@<TRIPOS>ALT_TYPE
CGenFF_4.0_ALT_TYPE_SET
CGenFF_4.0 1 CG2R51 2 CG2R52 3 CG2R51 4 NG2R50 5 NG2R51 6 HGR51 7 HGR52 8 HGR52 9 HGP1
@<TRIPOS>MOLECULE
pyrazole
 9 9 0 0 0
****
USER_CHARGES
INVALID_CHARGES
Pose:   3 Cluster:   3 Fr_nu: 2295777 TotEn:   -19.44
@<TRIPOS>ATOM
      1 C1        -75.8394   -7.8231  -49.2228 C.2    1 LIG      -0.25100
      2 C2        -76.0474   -6.7102  -48.3862 C.2    1 LIG       0.13200
      3 C3        -77.0872   -8.3767  -49.3744 C.2    1 LIG      -0.03800
      4 N1        -77.3266   -6.5637  -48.0314 N.2    1 LIG      -0.57800
      5 N2        -77.9339   -7.5919  -48.6480 N.pl3  1 LIG      -0.05900
      6 H1        -74.9149   -8.1751  -49.6562 H      1 LIG       0.15700
      7 H2        -75.3199   -5.9999  -48.0199 H      1 LIG       0.15600
      8 H3        -77.4406   -9.2400  -49.9194 H      1 LIG       0.15900
      9 H4        -78.9332   -7.7003  -48.5280 H      1 LIG       0.32200
@<TRIPOS>BOND
      1       1       2 1
      2       1       3 2
      3       2       4 2
      4       3       5 1
      5       4       5 1
      6       1       6 1
      7       2       7 1
      8       3       8 1
      9       5       9 1
@<TRIPOS>ALT_TYPE
CGenFF_4.0_ALT_TYPE_SET
CGenFF_4.0 1 CG2R51 2 CG2R52 3 CG2R51 4 NG2R50 5 NG2R51 6 HGR51 7 HGR52 8 HGR52 9 HGP1
@<TRIPOS>MOLECULE
pyrazole
 9 9 0 0 0
****
USER_CHARGES
INVALID_CHARGES
Pose:   4 Cluster:   4 Fr_nu: 7183895 TotEn:   -17.14
@<TRIPOS>ATOM
      1 C1        -78.8585  -11.9918  -48.0897 C.2    1 LIG      -0.25100
      2 C2        -77.8211  -12.9205  -47.8822 C.2    1 LIG       0.13200
      3 C3        -78.3020  -11.0301  -48.8970 C.2    1 LIG      -0.03800
      4 N1        -76.6911  -12.5796  -48.5074 N.2    1 LIG      -0.57800
      5 N2        -77.0152  -11.4260  -49.1158 N.pl3  1 LIG      -0.05900
      6 H1        -79.8687  -12.0157  -47.7084 H      1 LIG       0.15700
      7 H2        -77.8412  -13.8313  -47.3010 H      1 LIG       0.15600
      8 H3        -78.6960  -10.1191  -49.3239 H      1 LIG       0.15900
      9 H4        -76.3057  -10.9583  -49.6659 H      1 LIG       0.32200
@<TRIPOS>BOND
      1       1       2 1
      2       1       3 2
      3       2       4 2
      4       3       5 1
      5       4       5 1
      6       1       6 1
      7       2       7 1
      8       3       8 1
      9       5       9 1
@<TRIPOS>ALT_TYPE
CGenFF_4.0_ALT_TYPE_SET
CGenFF_4.0 1 CG2R51 2 CG2R52 3 CG2R51 4 NG2R50 5 NG2R51 6 HGR51 7 HGR52 8 HGR52 9 HGP1
@<TRIPOS>MOLECULE
pyrazole
 9 9 0 0 0
****
USER_CHARGES
INVALID_CHARGES
Pose:   5 Cluster:   5 Fr_nu: 1488500 TotEn:   -17.06
@<TRIPOS>ATOM
      1 C1        -49.9609  -10.7632  -28.1935 C.2    1 LIG      -0.25100
      2 C2        -49.1633   -9.8949  -27.4243 C.2    1 LIG       0.13200
      3 C3        -49.1937  -11.8927  -28.3424 C.2    1 LIG      -0.03800
      4 N1        -47.9803  -10.4272  -27.1064 N.2    1 LIG      -0.57800
      5 N2        -48.0287  -11.6421  -27.6787 N.pl3  1 LIG      -0.05900
      6 H1        -50.9533  -10.5950  -28.5851 H      1 LIG       0.15700
      7 H2        -49.3946   -8.8962  -27.0824 H      1 LIG       0.15600
      8 H3        -49.3669  -12.8299  -28.8512 H      1 LIG       0.15900
      9 H4        -47.2269  -12.2519  -27.5780 H      1 LIG       0.32200
@<TRIPOS>BOND
      1       1       2 1
      2       1       3 2
      3       2       4 2
      4       3       5 1
      5       4       5 1
      6       1       6 1
      7       2       7 1
      8       3       8 1
      9       5       9 1
@<TRIPOS>ALT_TYPE
CGenFF_4.0_ALT_TYPE_SET
CGenFF_4.0 1 CG2R51 2 CG2R52 3 CG2R51 4 NG2R50 5 NG2R51 6 HGR51 7 HGR52 8 HGR52 9 HGP1
@<TRIPOS>MOLECULE
pyrazole
 9 9 0 0 0
****
USER_CHARGES
INVALID_CHARGES
Pose:   6 Cluster:   6 Fr_nu: 921832 TotEn:   -16.62
@<TRIPOS>ATOM
      1 C1        -51.9376    4.3200  -34.6900 C.2    1 LIG      -0.25100
      2 C2        -51.3998    4.7550  -33.4639 C.2    1 LIG       0.13200
      3 C3        -51.6578    2.9759  -34.7300 C.2    1 LIG      -0.03800
      4 N1        -50.8222    3.7674  -32.7748 N.2    1 LIG      -0.57800
      5 N2        -50.9955    2.6983  -33.5704 N.pl3  1 LIG      -0.05900
      6 H1        -52.4562    4.8988  -35.4400 H      1 LIG       0.15700
      7 H2        -51.4042    5.7507  -33.0440 H      1 LIG       0.15600
      8 H3        -51.8636    2.2098  -35.4636 H      1 LIG       0.15900
      9 H4        -50.6331    1.8056  -33.2597 H      1 LIG       0.32200
@<TRIPOS>BOND
      1       1       2 1
      2       1       3 2
      3       2       4 2
      4       3       5 1
      5       4       5 1
      6       1       6 1
      7       2       7 1
      8       3       8 1
      9       5       9 1
@<TRIPOS>ALT_TYPE
CGenFF_4.0_ALT_TYPE_SET
CGenFF_4.0 1 CG2R51 2 CG2R52 3 CG2R51 4 NG2R50 5 NG2R51 6 HGR51 7 HGR52 8 HGR52 9 HGP1
@<TRIPOS>MOLECULE
pyrazole
 9 9 0 0 0
****
USER_CHARGES
INVALID_CHARGES
Pose:   7 Cluster:   7 Fr_nu: 1732434 TotEn:   -16.58
@<TRIPOS>ATOM
      1 C1        -80.3581  -16.8966  -47.6086 C.2    1 LIG      -0.25100
      2 C2        -79.4395  -16.6490  -48.6462 C.2    1 LIG       0.13200
      3 C3        -80.3202  -18.2585  -47.4342 C.2    1 LIG      -0.03800
      4 N1        -78.8603  -17.7641  -49.0991 N.2    1 LIG      -0.57800
      5 N2        -79.4161  -18.7256  -48.3424 N.pl3  1 LIG      -0.05900
      6 H1        -80.9628  -16.1878  -47.0625 H      1 LIG       0.15700
      7 H2        -79.1684  -15.7026  -49.0917 H      1 LIG       0.15600
      8 H3        -80.8449  -18.9225  -46.7625 H      1 LIG       0.15900
      9 H4        -79.1327  -19.6844  -48.5010 H      1 LIG       0.32200
@<TRIPOS>BOND
      1       1       2 1
      2       1       3 2
      3       2       4 2
      4       3       5 1
      5       4       5 1
      6       1       6 1
      7       2       7 1
      8       3       8 1
      9       5       9 1
@<TRIPOS>ALT_TYPE
CGenFF_4.0_ALT_TYPE_SET
CGenFF_4.0 1 CG2R51 2 CG2R52 3 CG2R51 4 NG2R50 5 NG2R51 6 HGR51 7 HGR52 8 HGR52 9 HGP1
@<TRIPOS>MOLECULE
pyrazole
 9 9 0 0 0
****
USER_CHARGES
INVALID_CHARGES
Pose:   8 Cluster:   8 Fr_nu: 7271627 TotEn:   -16.38
@<TRIPOS>ATOM
      1 C1        -77.9794  -10.9695  -48.8646 C.2    1 LIG      -0.25100
      2 C2        -77.4006  -12.2515  -48.9220 C.2    1 LIG       0.13200
      3 C3        -76.9143  -10.1074  -48.9577 C.2    1 LIG      -0.03800
      4 N1        -76.0710  -12.2121  -49.0424 N.2    1 LIG      -0.57800
      5 N2        -75.8054  -10.8948  -49.0616 N.pl3  1 LIG      -0.05900
      6 H1        -79.0226  -10.7063  -48.7698 H      1 LIG       0.15700
      7 H2        -77.8923  -13.2130  -48.8806 H      1 LIG       0.15600
      8 H3        -76.8467   -9.0291  -48.9570 H      1 LIG       0.15900
      9 H4        -74.8402  -10.6016  -49.1462 H      1 LIG       0.32200
@<TRIPOS>BOND
      1       1       2 1
      2       1       3 2
      3       2       4 2
      4       3       5 1
      5       4       5 1
      6       1       6 1
      7       2       7 1
      8       3       8 1
      9       5       9 1
@<TRIPOS>ALT_TYPE
CGenFF_4.0_ALT_TYPE_SET
CGenFF_4.0 1 CG2R51 2 CG2R52 3 CG2R51 4 NG2R50 5 NG2R51 6 HGR51 7 HGR52 8 HGR52 9 HGP1
@<TRIPOS>MOLECULE
pyrazole
 9 9 0 0 0
****
USER_CHARGES
INVALID_CHARGES
Pose:   9 Cluster:   9 Fr_nu: 862934 TotEn:   -16.13
@<TRIPOS>ATOM
      1 C1        -51.3602    5.2985  -34.4410 C.2    1 LIG      -0.25100
      2 C2        -49.9876    5.3241  -34.1291 C.2    1 LIG       0.13200
      3 C3        -51.7191    3.9800  -34.3030 C.2    1 LIG      -0.03800
      4 N1        -49.5073    4.1177  -33.8164 N.2    1 LIG      -0.57800
      5 N2        -50.5839    3.3216  -33.9309 N.pl3  1 LIG      -0.05900
      6 H1        -52.0006    6.1204  -34.7254 H      1 LIG       0.15700
      7 H2        -49.3172    6.1716  -34.1172 H      1 LIG       0.15600
      8 H3        -52.6581    3.4622  -34.4353 H      1 LIG       0.15900
      9 H4        -50.4719    2.3335  -33.7414 H      1 LIG       0.32200
@<TRIPOS>BOND
      1       1       2 1
      2       1       3 2
      3       2       4 2
      4       3       5 1
      5       4       5 1
      6       1       6 1
      7       2       7 1
      8       3       8 1
      9       5       9 1
@<TRIPOS>ALT_TYPE
CGenFF_4.0_ALT_TYPE_SET
CGenFF_4.0 1 CG2R51 2 CG2R52 3 CG2R51 4 NG2R50 5 NG2R51 6 HGR51 7 HGR52 8 HGR52 9 HGP1
@<TRIPOS>MOLECULE
pyrazole
 9 9 0 0 0
****
USER_CHARGES
INVALID_CHARGES
Pose:  10 Cluster:  10 Fr_nu: 3051221 TotEn:   -15.83
@<TRIPOS>ATOM
      1 C1        -51.2122    4.0791  -34.3606 C.2    1 LIG      -0.25100
      2 C2        -50.6652    5.2689  -33.8439 C.2    1 LIG       0.13200
      3 C3        -51.1720    3.1974  -33.3082 C.2    1 LIG      -0.03800
      4 N1        -50.3042    5.1567  -32.5629 N.2    1 LIG      -0.57800
      5 N2        -50.6251    3.8860  -32.2656 N.pl3  1 LIG      -0.05900
      6 H1        -51.5843    3.8868  -35.3560 H      1 LIG       0.15700
      7 H2        -50.5141    6.2129  -34.3476 H      1 LIG       0.15600
      8 H3        -51.4743    2.1647  -33.2102 H      1 LIG       0.15900
      9 H4        -50.4409    3.5518  -31.3280 H      1 LIG       0.32200
@<TRIPOS>BOND
      1       1       2 1
      2       1       3 2
      3       2       4 2
      4       3       5 1
      5       4       5 1
      6       1       6 1
      7       2       7 1
      8       3       8 1
      9       5       9 1
@<TRIPOS>ALT_TYPE
CGenFF_4.0_ALT_TYPE_SET
CGenFF_4.0 1 CG2R51 2 CG2R52 3 CG2R51 4 NG2R50 5 NG2R51 6 HGR51 7 HGR52 8 HGR52 9 HGP1
@<TRIPOS>MOLECULE
pyrazole
 9 9 0 0 0
****
USER_CHARGES
INVALID_CHARGES
Pose:  11 Cluster:  11 Fr_nu: 461979 TotEn:   -15.53
@<TRIPOS>ATOM
      1 C1        -78.0050   -9.0909  -50.1120 C.2    1 LIG      -0.25100
      2 C2        -77.8655  -10.1322  -49.1750 C.2    1 LIG       0.13200
      3 C3        -76.7157   -8.7385  -50.4281 C.2    1 LIG      -0.03800
      4 N1        -76.5884  -10.4225  -48.9130 N.2    1 LIG      -0.57800
      5 N2        -75.9135   -9.5585  -49.6902 N.pl3  1 LIG      -0.05900
      6 H1        -78.9126   -8.6566  -50.5044 H      1 LIG       0.15700
      7 H2        -78.6413  -10.6913  -48.6716 H      1 LIG       0.15600
      8 H3        -76.3061   -7.9934  -51.0948 H      1 LIG       0.15900
      9 H4        -74.9018   -9.5816  -49.6665 H      1 LIG       0.32200
@<TRIPOS>BOND
      1       1       2 1
      2       1       3 2
      3       2       4 2
      4       3       5 1
      5       4       5 1
      6       1       6 1
      7       2       7 1
      8       3       8 1
      9       5       9 1
@<TRIPOS>ALT_TYPE
CGenFF_4.0_ALT_TYPE_SET
CGenFF_4.0 1 CG2R51 2 CG2R52 3 CG2R51 4 NG2R50 5 NG2R51 6 HGR51 7 HGR52 8 HGR52 9 HGP1
@<TRIPOS>MOLECULE
pyrazole
 9 9 0 0 0
****
USER_CHARGES
INVALID_CHARGES
Pose:  12 Cluster:  12 Fr_nu: 272916 TotEn:   -15.50
@<TRIPOS>ATOM
      1 C1        -55.8226  -14.0599  -23.4885 C.2    1 LIG      -0.25100
      2 C2        -55.1931  -13.5912  -22.3198 C.2    1 LIG       0.13200
      3 C3        -55.6422  -13.0517  -24.4036 C.2    1 LIG      -0.03800
      4 N1        -54.6530  -12.3796  -22.4754 N.2    1 LIG      -0.57800
      5 N2        -54.9425  -12.0784  -23.7527 N.pl3  1 LIG      -0.05900
      6 H1        -56.3349  -14.9975  -23.6466 H      1 LIG       0.15700
      7 H2        -55.1059  -14.0819  -21.3609 H      1 LIG       0.15600
      8 H3        -55.9438  -12.9406  -25.4351 H      1 LIG       0.15900
      9 H4        -54.6323  -11.1863  -24.1171 H      1 LIG       0.32200
@<TRIPOS>BOND
      1       1       2 1
      2       1       3 2
      3       2       4 2
      4       3       5 1
      5       4       5 1
      6       1       6 1
      7       2       7 1
      8       3       8 1
      9       5       9 1
@<TRIPOS>ALT_TYPE
CGenFF_4.0_ALT_TYPE_SET
CGenFF_4.0 1 CG2R51 2 CG2R52 3 CG2R51 4 NG2R50 5 NG2R51 6 HGR51 7 HGR52 8 HGR52 9 HGP1
@<TRIPOS>MOLECULE
pyrazole
 9 9 0 0 0
****
USER_CHARGES
INVALID_CHARGES
Pose:  13 Cluster:  13 Fr_nu: 1464376 TotEn:   -15.44
@<TRIPOS>ATOM
      1 C1        -76.6983   -5.9028  -48.3791 C.2    1 LIG      -0.25100
      2 C2        -77.5596   -7.0033  -48.5489 C.2    1 LIG       0.13200
      3 C3        -75.4566   -6.3835  -48.7161 C.2    1 LIG      -0.03800
      4 N1        -76.9193   -8.1003  -48.9618 N.2    1 LIG      -0.57800
      5 N2        -75.6424   -7.6917  -49.0544 N.pl3  1 LIG      -0.05900
      6 H1        -76.9426   -4.9009  -48.0582 H      1 LIG       0.15700
      7 H2        -78.6272   -7.0518  -48.3884 H      1 LIG       0.15600
      8 H3        -74.4793   -5.9236  -48.7428 H      1 LIG       0.15900
      9 H4        -74.9452   -8.3615  -49.3545 H      1 LIG       0.32200
@<TRIPOS>BOND
      1       1       2 1
      2       1       3 2
      3       2       4 2
      4       3       5 1
      5       4       5 1
      6       1       6 1
      7       2       7 1
      8       3       8 1
      9       5       9 1
@<TRIPOS>ALT_TYPE
CGenFF_4.0_ALT_TYPE_SET
CGenFF_4.0 1 CG2R51 2 CG2R52 3 CG2R51 4 NG2R50 5 NG2R51 6 HGR51 7 HGR52 8 HGR52 9 HGP1
@<TRIPOS>MOLECULE
pyrazole
 9 9 0 0 0
****
USER_CHARGES
INVALID_CHARGES
Pose:  14 Cluster:  14 Fr_nu: 965065 TotEn:   -15.40
@<TRIPOS>ATOM
      1 C1        -77.7034    4.7177  -51.4514 C.2    1 LIG      -0.25100
      2 C2        -76.8922    4.9482  -50.3243 C.2    1 LIG       0.13200
      3 C3        -77.7160    3.3514  -51.5917 C.2    1 LIG      -0.03800
      4 N1        -76.4235    3.8190  -49.7866 N.2    1 LIG      -0.57800
      5 N2        -76.9420    2.8656  -50.5792 N.pl3  1 LIG      -0.05900
      6 H1        -78.2092    5.4400  -52.0749 H      1 LIG       0.15700
      7 H2        -76.6225    5.8921  -49.8725 H      1 LIG       0.15600
      8 H3        -78.1933    2.6961  -52.3059 H      1 LIG       0.15900
      9 H4        -76.7241    1.8990  -50.3719 H      1 LIG       0.32200
@<TRIPOS>BOND
      1       1       2 1
      2       1       3 2
      3       2       4 2
      4       3       5 1
      5       4       5 1
      6       1       6 1
      7       2       7 1
      8       3       8 1
      9       5       9 1
@<TRIPOS>ALT_TYPE
CGenFF_4.0_ALT_TYPE_SET
CGenFF_4.0 1 CG2R51 2 CG2R52 3 CG2R51 4 NG2R50 5 NG2R51 6 HGR51 7 HGR52 8 HGR52 9 HGP1
@<TRIPOS>MOLECULE
pyrazole
 9 9 0 0 0
****
USER_CHARGES
INVALID_CHARGES
Pose:  15 Cluster:  15 Fr_nu: 691038 TotEn:   -15.09
@<TRIPOS>ATOM
      1 C1        -61.5126  -23.3797  -26.0223 C.2    1 LIG      -0.25100
      2 C2        -60.1772  -22.9450  -26.1194 C.2    1 LIG       0.13200
      3 C3        -62.1642  -22.3488  -25.3906 C.2    1 LIG      -0.03800
      4 N1        -59.9900  -21.7323  -25.5920 N.2    1 LIG      -0.57800
      5 N2        -61.2164  -21.3960  -25.1573 N.pl3  1 LIG      -0.05900
      6 H1        -61.9435  -24.3096  -26.3628 H      1 LIG       0.15700
      7 H2        -59.3324  -23.4615  -26.5522 H      1 LIG       0.15600
      8 H3        -63.1931  -22.2113  -25.0908 H      1 LIG       0.15900
      9 H4        -61.3356  -20.4976  -24.7063 H      1 LIG       0.32200
@<TRIPOS>BOND
      1       1       2 1
      2       1       3 2
      3       2       4 2
      4       3       5 1
      5       4       5 1
      6       1       6 1
      7       2       7 1
      8       3       8 1
      9       5       9 1
@<TRIPOS>ALT_TYPE
CGenFF_4.0_ALT_TYPE_SET
CGenFF_4.0 1 CG2R51 2 CG2R52 3 CG2R51 4 NG2R50 5 NG2R51 6 HGR51 7 HGR52 8 HGR52 9 HGP1
@<TRIPOS>MOLECULE
pyrazole
 9 9 0 0 0
****
USER_CHARGES
INVALID_CHARGES
Pose:  16 Cluster:  16 Fr_nu: 7254956 TotEn:   -14.27
@<TRIPOS>ATOM
      1 C1        -76.9668  -10.5808  -49.6937 C.2    1 LIG      -0.25100
      2 C2        -75.8627  -11.0810  -48.9779 C.2    1 LIG       0.13200
      3 C3        -78.0593  -11.1259  -49.0647 C.2    1 LIG      -0.03800
      4 N1        -76.2209  -11.8821  -47.9711 N.2    1 LIG      -0.57800
      5 N2        -77.5625  -11.8895  -48.0495 N.pl3  1 LIG      -0.05900
      6 H1        -76.9711   -9.9173  -50.5459 H      1 LIG       0.15700
      7 H2        -74.8118  -10.8955  -49.1482 H      1 LIG       0.15600
      8 H3        -79.1213  -11.0431  -49.2453 H      1 LIG       0.15900
      9 H4        -78.0791  -12.4415  -47.3764 H      1 LIG       0.32200
@<TRIPOS>BOND
      1       1       2 1
      2       1       3 2
      3       2       4 2
      4       3       5 1
      5       4       5 1
      6       1       6 1
      7       2       7 1
      8       3       8 1
      9       5       9 1
@<TRIPOS>ALT_TYPE
CGenFF_4.0_ALT_TYPE_SET
CGenFF_4.0 1 CG2R51 2 CG2R52 3 CG2R51 4 NG2R50 5 NG2R51 6 HGR51 7 HGR52 8 HGR52 9 HGP1
@<TRIPOS>MOLECULE
pyrazole
 9 9 0 0 0
****
USER_CHARGES
INVALID_CHARGES
Pose:  17 Cluster:  17 Fr_nu: 847464 TotEn:   -14.25
@<TRIPOS>ATOM
      1 C1        -65.2852  -15.5304  -15.8593 C.2    1 LIG      -0.25100
      2 C2        -64.0747  -16.2358  -15.7219 C.2    1 LIG       0.13200
      3 C3        -65.6771  -15.2665  -14.5696 C.2    1 LIG      -0.03800
      4 N1        -63.7207  -16.4088  -14.4457 N.2    1 LIG      -0.57800
      5 N2        -64.7146  -15.8084  -13.7693 N.pl3  1 LIG      -0.05900
      6 H1        -65.8017  -15.2513  -16.7658 H      1 LIG       0.15700
      7 H2        -63.4359  -16.6314  -16.4986 H      1 LIG       0.15600
      8 H3        -66.5357  -14.7556  -14.1585 H      1 LIG       0.15900
      9 H4        -64.6738  -15.8072  -12.7578 H      1 LIG       0.32200
@<TRIPOS>BOND
      1       1       2 1
      2       1       3 2
      3       2       4 2
      4       3       5 1
      5       4       5 1
      6       1       6 1
      7       2       7 1
      8       3       8 1
      9       5       9 1
@<TRIPOS>ALT_TYPE
CGenFF_4.0_ALT_TYPE_SET
CGenFF_4.0 1 CG2R51 2 CG2R52 3 CG2R51 4 NG2R50 5 NG2R51 6 HGR51 7 HGR52 8 HGR52 9 HGP1
@<TRIPOS>MOLECULE
pyrazole
 9 9 0 0 0
****
USER_CHARGES
INVALID_CHARGES
Pose:  18 Cluster:  18 Fr_nu: 1464492 TotEn:   -14.23
@<TRIPOS>ATOM
      1 C1        -77.1260   -7.7838  -49.4487 C.2    1 LIG      -0.25100
      2 C2        -77.6262   -6.6917  -48.7146 C.2    1 LIG       0.13200
      3 C3        -75.7631   -7.7025  -49.2994 C.2    1 LIG      -0.03800
      4 N1        -76.6597   -5.9697  -48.1413 N.2    1 LIG      -0.57800
      5 N2        -75.5385   -6.6094  -48.5151 N.pl3  1 LIG      -0.05900
      6 H1        -77.6758   -8.5267  -50.0075 H      1 LIG       0.15700
      7 H2        -78.6547   -6.3915  -48.5738 H      1 LIG       0.15600
      8 H3        -74.9511   -8.3089  -49.6741 H      1 LIG       0.15900
      9 H4        -74.6493   -6.2429  -48.1992 H      1 LIG       0.32200
@<TRIPOS>BOND
      1       1       2 1
      2       1       3 2
      3       2       4 2
      4       3       5 1
      5       4       5 1
      6       1       6 1
      7       2       7 1
      8       3       8 1
      9       5       9 1
@<TRIPOS>ALT_TYPE
CGenFF_4.0_ALT_TYPE_SET
CGenFF_4.0 1 CG2R51 2 CG2R52 3 CG2R51 4 NG2R50 5 NG2R51 6 HGR51 7 HGR52 8 HGR52 9 HGP1
@<TRIPOS>MOLECULE
pyrazole
 9 9 0 0 0
****
USER_CHARGES
INVALID_CHARGES
Pose:  19 Cluster:  19 Fr_nu: 7190990 TotEn:   -14.13
@<TRIPOS>ATOM
      1 C1        -77.4164   -9.1353  -49.9939 C.2    1 LIG      -0.25100
      2 C2        -76.4481  -10.0670  -49.5744 C.2    1 LIG       0.13200
      3 C3        -78.5959   -9.6073  -49.4718 C.2    1 LIG      -0.03800
      4 N1        -76.9672  -11.0560  -48.8421 N.2    1 LIG      -0.57800
      5 N2        -78.2747  -10.7485  -48.7972 N.pl3  1 LIG      -0.05900
      6 H1        -77.2795   -8.2455  -50.5906 H      1 LIG       0.15700
      7 H2        -75.3857  -10.0668  -49.7723 H      1 LIG       0.15600
      8 H3        -79.6121   -9.2436  -49.5204 H      1 LIG       0.15900
      9 H4        -78.8950  -11.3651  -48.2877 H      1 LIG       0.32200
@<TRIPOS>BOND
      1       1       2 1
      2       1       3 2
      3       2       4 2
      4       3       5 1
      5       4       5 1
      6       1       6 1
      7       2       7 1
      8       3       8 1
      9       5       9 1
@<TRIPOS>ALT_TYPE
CGenFF_4.0_ALT_TYPE_SET
CGenFF_4.0 1 CG2R51 2 CG2R52 3 CG2R51 4 NG2R50 5 NG2R51 6 HGR51 7 HGR52 8 HGR52 9 HGP1
@<TRIPOS>MOLECULE
pyrazole
 9 9 0 0 0
****
USER_CHARGES
INVALID_CHARGES
Pose:  20 Cluster:  20 Fr_nu: 1156367 TotEn:   -13.03
@<TRIPOS>ATOM
      1 C1        -49.2950  -10.3946  -27.1528 C.2    1 LIG      -0.25100
      2 C2        -50.4884  -10.3194  -27.8956 C.2    1 LIG       0.13200
      3 C3        -48.6676  -11.5219  -27.6242 C.2    1 LIG      -0.03800
      4 N1        -50.6140  -11.3192  -28.7723 N.2    1 LIG      -0.57800
      5 N2        -49.4912  -12.0332  -28.5836 N.pl3  1 LIG      -0.05900
      6 H1        -48.9383   -9.7255  -26.3837 H      1 LIG       0.15700
      7 H2        -51.2723   -9.5781  -27.8342 H      1 LIG       0.15600
      8 H3        -47.7317  -11.9968  -27.3675 H      1 LIG       0.15900
      9 H4        -49.3512  -12.8638  -29.1452 H      1 LIG       0.32200
@<TRIPOS>BOND
      1       1       2 1
      2       1       3 2
      3       2       4 2
      4       3       5 1
      5       4       5 1
      6       1       6 1
      7       2       7 1
      8       3       8 1
      9       5       9 1
@<TRIPOS>ALT_TYPE
CGenFF_4.0_ALT_TYPE_SET
CGenFF_4.0 1 CG2R51 2 CG2R52 3 CG2R51 4 NG2R50 5 NG2R51 6 HGR51 7 HGR52 8 HGR52 9 HGP1
@<TRIPOS>MOLECULE
pyrazole
 9 9 0 0 0
****
USER_CHARGES
INVALID_CHARGES
Pose:  21 Cluster:  21 Fr_nu: 821416 TotEn:   -12.97
@<TRIPOS>ATOM
      1 C1        -50.9828   -9.7892  -30.7653 C.2    1 LIG      -0.25100
      2 C2        -50.3871   -9.7160  -32.0387 C.2    1 LIG       0.13200
      3 C3        -50.2180   -8.9615  -29.9803 C.2    1 LIG      -0.03800
      4 N1        -49.3257   -8.9056  -32.0656 N.2    1 LIG      -0.57800
      5 N2        -49.2485   -8.4618  -30.7995 N.pl3  1 LIG      -0.05900
      6 H1        -51.8462  -10.3611  -30.4587 H      1 LIG       0.15700
      7 H2        -50.6817  -10.2198  -32.9482 H      1 LIG       0.15600
      8 H3        -50.2735   -8.6909  -28.9358 H      1 LIG       0.15900
      9 H4        -48.5044   -7.8181  -30.5616 H      1 LIG       0.32200
@<TRIPOS>BOND
      1       1       2 1
      2       1       3 2
      3       2       4 2
      4       3       5 1
      5       4       5 1
      6       1       6 1
      7       2       7 1
      8       3       8 1
      9       5       9 1
@<TRIPOS>ALT_TYPE
CGenFF_4.0_ALT_TYPE_SET
CGenFF_4.0 1 CG2R51 2 CG2R52 3 CG2R51 4 NG2R50 5 NG2R51 6 HGR51 7 HGR52 8 HGR52 9 HGP1
@<TRIPOS>MOLECULE
pyrazole
 9 9 0 0 0
****
USER_CHARGES
INVALID_CHARGES
Pose:  22 Cluster:  22 Fr_nu: 290795 TotEn:   -12.57
@<TRIPOS>ATOM
      1 C1        -62.9003  -24.7760  -34.5192 C.2    1 LIG      -0.25100
      2 C2        -62.6109  -23.5887  -35.2180 C.2    1 LIG       0.13200
      3 C3        -63.4001  -24.3510  -33.3125 C.2    1 LIG      -0.03800
      4 N1        -62.9027  -22.4918  -34.5140 N.2    1 LIG      -0.57800
      5 N2        -63.3808  -22.9880  -33.3602 N.pl3  1 LIG      -0.05900
      6 H1        -62.7664  -25.7972  -34.8441 H      1 LIG       0.15700
      7 H2        -62.1989  -23.4770  -36.2108 H      1 LIG       0.15600
      8 H3        -63.7575  -24.8835  -32.4430 H      1 LIG       0.15900
      9 H4        -63.6758  -22.3365  -32.6438 H      1 LIG       0.32200
@<TRIPOS>BOND
      1       1       2 1
      2       1       3 2
      3       2       4 2
      4       3       5 1
      5       4       5 1
      6       1       6 1
      7       2       7 1
      8       3       8 1
      9       5       9 1
@<TRIPOS>ALT_TYPE
CGenFF_4.0_ALT_TYPE_SET
CGenFF_4.0 1 CG2R51 2 CG2R52 3 CG2R51 4 NG2R50 5 NG2R51 6 HGR51 7 HGR52 8 HGR52 9 HGP1
@<TRIPOS>MOLECULE
pyrazole
 9 9 0 0 0
****
USER_CHARGES
INVALID_CHARGES
Pose:  23 Cluster:  23 Fr_nu: 3068535 TotEn:   -12.40
@<TRIPOS>ATOM
      1 C1        -76.7912    4.6613  -50.0362 C.2    1 LIG      -0.25100
      2 C2        -77.2222    5.1438  -51.2865 C.2    1 LIG       0.13200
      3 C3        -76.9933    3.3045  -50.1035 C.2    1 LIG      -0.03800
      4 N1        -77.6646    4.1724  -52.0894 N.2    1 LIG      -0.57800
      5 N2        -77.5126    3.0659  -51.3420 N.pl3  1 LIG      -0.05900
      6 H1        -76.3894    5.2183  -49.2027 H      1 LIG       0.15700
      7 H2        -77.2329    6.1629  -51.6459 H      1 LIG       0.15600
      8 H3        -76.8206    2.5056  -49.3969 H      1 LIG       0.15900
      9 H4        -77.7867    2.1767  -51.7407 H      1 LIG       0.32200
@<TRIPOS>BOND
      1       1       2 1
      2       1       3 2
      3       2       4 2
      4       3       5 1
      5       4       5 1
      6       1       6 1
      7       2       7 1
      8       3       8 1
      9       5       9 1
@<TRIPOS>ALT_TYPE
CGenFF_4.0_ALT_TYPE_SET
CGenFF_4.0 1 CG2R51 2 CG2R52 3 CG2R51 4 NG2R50 5 NG2R51 6 HGR51 7 HGR52 8 HGR52 9 HGP1
@<TRIPOS>MOLECULE
pyrazole
 9 9 0 0 0
****
USER_CHARGES
INVALID_CHARGES
Pose:  24 Cluster:  24 Fr_nu: 3744651 TotEn:   -12.20
@<TRIPOS>ATOM
      1 C1        -70.7741    1.7658  -61.2686 C.2    1 LIG      -0.25100
      2 C2        -71.9614    1.5532  -60.5427 C.2    1 LIG       0.13200
      3 C3        -70.1139    0.5630  -61.2070 C.2    1 LIG      -0.03800
      4 N1        -72.0530    0.3128  -60.0558 N.2    1 LIG      -0.57800
      5 N2        -70.9149   -0.2649  -60.4766 N.pl3  1 LIG      -0.05900
      6 H1        -70.4428    2.6645  -61.7676 H      1 LIG       0.15700
      7 H2        -72.7635    2.2506  -60.3477 H      1 LIG       0.15600
      8 H3        -69.1667    0.2298  -61.6060 H      1 LIG       0.15900
      9 H4        -70.7468   -1.2313  -60.2265 H      1 LIG       0.32200
@<TRIPOS>BOND
      1       1       2 1
      2       1       3 2
      3       2       4 2
      4       3       5 1
      5       4       5 1
      6       1       6 1
      7       2       7 1
      8       3       8 1
      9       5       9 1
@<TRIPOS>ALT_TYPE
CGenFF_4.0_ALT_TYPE_SET
CGenFF_4.0 1 CG2R51 2 CG2R52 3 CG2R51 4 NG2R50 5 NG2R51 6 HGR51 7 HGR52 8 HGR52 9 HGP1
@<TRIPOS>MOLECULE
pyrazole
 9 9 0 0 0
****
USER_CHARGES
INVALID_CHARGES
Pose:  25 Cluster:  25 Fr_nu: 1181430 TotEn:   -11.87
@<TRIPOS>ATOM
      1 C1        -79.8802  -16.5992  -47.3882 C.2    1 LIG      -0.25100
      2 C2        -79.6125  -17.9783  -47.2984 C.2    1 LIG       0.13200
      3 C3        -81.1943  -16.5294  -47.7816 C.2    1 LIG      -0.03800
      4 N1        -80.6715  -18.7305  -47.6095 N.2    1 LIG      -0.57800
      5 N2        -81.6175  -17.8208  -47.8985 N.pl3  1 LIG      -0.05900
      6 H1        -79.2147  -15.7710  -47.1944 H      1 LIG       0.15700
      7 H2        -78.6897  -18.4667  -47.0197 H      1 LIG       0.15600
      8 H3        -81.8509  -15.6962  -47.9865 H      1 LIG       0.15900
      9 H4        -82.5340  -18.1525  -48.1719 H      1 LIG       0.32200
@<TRIPOS>BOND
      1       1       2 1
      2       1       3 2
      3       2       4 2
      4       3       5 1
      5       4       5 1
      6       1       6 1
      7       2       7 1
      8       3       8 1
      9       5       9 1
@<TRIPOS>ALT_TYPE
CGenFF_4.0_ALT_TYPE_SET
CGenFF_4.0 1 CG2R51 2 CG2R52 3 CG2R51 4 NG2R50 5 NG2R51 6 HGR51 7 HGR52 8 HGR52 9 HGP1
@<TRIPOS>MOLECULE
pyrazole
 9 9 0 0 0
****
USER_CHARGES
INVALID_CHARGES
Pose:  26 Cluster:  26 Fr_nu: 599296 TotEn:   -11.77
@<TRIPOS>ATOM
      1 C1        -50.8349  -10.1014  -29.9803 C.2    1 LIG      -0.25100
      2 C2        -49.8519   -9.2767  -30.5595 C.2    1 LIG       0.13200
      3 C3        -51.6638  -10.4325  -31.0242 C.2    1 LIG      -0.03800
      4 N1        -50.0375   -9.0953  -31.8697 N.2    1 LIG      -0.57800
      5 N2        -51.1468   -9.8106  -32.1225 N.pl3  1 LIG      -0.05900
      6 H1        -50.9296  -10.4132  -28.9507 H      1 LIG       0.15700
      7 H2        -49.0081   -8.8000  -30.0814 H      1 LIG       0.15600
      8 H3        -52.5560  -11.0390  -31.0827 H      1 LIG       0.15900
      9 H4        -51.4992   -9.8294  -33.0713 H      1 LIG       0.32200
@<TRIPOS>BOND
      1       1       2 1
      2       1       3 2
      3       2       4 2
      4       3       5 1
      5       4       5 1
      6       1       6 1
      7       2       7 1
      8       3       8 1
      9       5       9 1
@<TRIPOS>ALT_TYPE
CGenFF_4.0_ALT_TYPE_SET
CGenFF_4.0 1 CG2R51 2 CG2R52 3 CG2R51 4 NG2R50 5 NG2R51 6 HGR51 7 HGR52 8 HGR52 9 HGP1
@<TRIPOS>MOLECULE
pyrazole
 9 9 0 0 0
****
USER_CHARGES
INVALID_CHARGES
Pose:  27 Cluster:  27 Fr_nu: 590296 TotEn:   -11.72
@<TRIPOS>ATOM
      1 C1        -72.2106  -28.0972  -48.7739 C.2    1 LIG      -0.25100
      2 C2        -72.2434  -27.3363  -49.9579 C.2    1 LIG       0.13200
      3 C3        -72.2195  -27.1643  -47.7659 C.2    1 LIG      -0.03800
      4 N1        -72.2712  -26.0214  -49.7252 N.2    1 LIG      -0.57800
      5 N2        -72.2561  -25.9487  -48.3833 N.pl3  1 LIG      -0.05900
      6 H1        -72.1849  -29.1715  -48.6655 H      1 LIG       0.15700
      7 H2        -72.2476  -27.6852  -50.9807 H      1 LIG       0.15600
      8 H3        -72.2012  -27.2539  -46.6893 H      1 LIG       0.15900
      9 H4        -72.2703  -25.0327  -47.9527 H      1 LIG       0.32200
@<TRIPOS>BOND
      1       1       2 1
      2       1       3 2
      3       2       4 2
      4       3       5 1
      5       4       5 1
      6       1       6 1
      7       2       7 1
      8       3       8 1
      9       5       9 1
@<TRIPOS>ALT_TYPE
CGenFF_4.0_ALT_TYPE_SET
CGenFF_4.0 1 CG2R51 2 CG2R52 3 CG2R51 4 NG2R50 5 NG2R51 6 HGR51 7 HGR52 8 HGR52 9 HGP1
@<TRIPOS>MOLECULE
pyrazole
 9 9 0 0 0
****
USER_CHARGES
INVALID_CHARGES
Pose:  28 Cluster:  28 Fr_nu: 287500 TotEn:   -11.61
@<TRIPOS>ATOM
      1 C1        -67.9324   -1.9668  -31.9329 C.2    1 LIG      -0.25100
      2 C2        -68.7905   -0.8873  -31.6501 C.2    1 LIG       0.13200
      3 C3        -68.3222   -2.3983  -33.1773 C.2    1 LIG      -0.03800
      4 N1        -69.6597   -0.6475  -32.6355 N.2    1 LIG      -0.57800
      5 N2        -69.3498   -1.5824  -33.5498 N.pl3  1 LIG      -0.05900
      6 H1        -67.1414   -2.3752  -31.3214 H      1 LIG       0.15700
      7 H2        -68.8191   -0.2655  -30.7667 H      1 LIG       0.15600
      8 H3        -67.9704   -3.1958  -33.8158 H      1 LIG       0.15900
      9 H4        -69.8840   -1.6081  -34.4092 H      1 LIG       0.32200
@<TRIPOS>BOND
      1       1       2 1
      2       1       3 2
      3       2       4 2
      4       3       5 1
      5       4       5 1
      6       1       6 1
      7       2       7 1
      8       3       8 1
      9       5       9 1
@<TRIPOS>ALT_TYPE
CGenFF_4.0_ALT_TYPE_SET
CGenFF_4.0 1 CG2R51 2 CG2R52 3 CG2R51 4 NG2R50 5 NG2R51 6 HGR51 7 HGR52 8 HGR52 9 HGP1
@<TRIPOS>MOLECULE
pyrazole
 9 9 0 0 0
****
USER_CHARGES
INVALID_CHARGES
Pose:  29 Cluster:  29 Fr_nu: 277407 TotEn:   -11.28
@<TRIPOS>ATOM
      1 C1        -78.0789  -20.1187  -30.0805 C.2    1 LIG      -0.25100
      2 C2        -77.6431  -20.8513  -31.2008 C.2    1 LIG       0.13200
      3 C3        -77.4036  -18.9259  -30.1664 C.2    1 LIG      -0.03800
      4 N1        -76.7594  -20.1800  -31.9440 N.2    1 LIG      -0.57800
      5 N2        -76.6345  -19.0129  -31.2895 N.pl3  1 LIG      -0.05900
      6 H1        -78.7844  -20.4130  -29.3175 H      1 LIG       0.15700
      7 H2        -77.9322  -21.8467  -31.5065 H      1 LIG       0.15600
      8 H3        -77.3992  -18.0438  -29.5424 H      1 LIG       0.15900
      9 H4        -76.0022  -18.3176  -31.6656 H      1 LIG       0.32200
@<TRIPOS>BOND
      1       1       2 1
      2       1       3 2
      3       2       4 2
      4       3       5 1
      5       4       5 1
      6       1       6 1
      7       2       7 1
      8       3       8 1
      9       5       9 1
@<TRIPOS>ALT_TYPE
CGenFF_4.0_ALT_TYPE_SET
CGenFF_4.0 1 CG2R51 2 CG2R52 3 CG2R51 4 NG2R50 5 NG2R51 6 HGR51 7 HGR52 8 HGR52 9 HGP1
@<TRIPOS>MOLECULE
pyrazole
 9 9 0 0 0
****
USER_CHARGES
INVALID_CHARGES
Pose:  30 Cluster:  30 Fr_nu: 328352 TotEn:   -11.03
@<TRIPOS>ATOM
      1 C1        -68.2361   -2.0855  -30.6866 C.2    1 LIG      -0.25100
      2 C2        -68.6847   -1.3413  -31.7942 C.2    1 LIG       0.13200
      3 C3        -67.4772   -3.0913  -31.2334 C.2    1 LIG      -0.03800
      4 N1        -68.2473   -1.8324  -32.9567 N.2    1 LIG      -0.57800
      5 N2        -67.5157   -2.8958  -32.5828 N.pl3  1 LIG      -0.05900
      6 H1        -68.4338   -1.9168  -29.6384 H      1 LIG       0.15700
      7 H2        -69.3127   -0.4619  -31.8027 H      1 LIG       0.15600
      8 H3        -66.9277   -3.9113  -30.7941 H      1 LIG       0.15900
      9 H4        -67.0695   -3.4483  -33.3041 H      1 LIG       0.32200
@<TRIPOS>BOND
      1       1       2 1
      2       1       3 2
      3       2       4 2
      4       3       5 1
      5       4       5 1
      6       1       6 1
      7       2       7 1
      8       3       8 1
      9       5       9 1
@<TRIPOS>ALT_TYPE
CGenFF_4.0_ALT_TYPE_SET
CGenFF_4.0 1 CG2R51 2 CG2R52 3 CG2R51 4 NG2R50 5 NG2R51 6 HGR51 7 HGR52 8 HGR52 9 HGP1
@<TRIPOS>MOLECULE
pyrazole
 9 9 0 0 0
****
USER_CHARGES
INVALID_CHARGES
Pose:  31 Cluster:  31 Fr_nu: 925446 TotEn:   -10.80
@<TRIPOS>ATOM
      1 C1        -50.8065    3.4203  -33.1087 C.2    1 LIG      -0.25100
      2 C2        -51.5388    4.5411  -33.5437 C.2    1 LIG       0.13200
      3 C3        -51.0389    2.4650  -34.0678 C.2    1 LIG      -0.03800
      4 N1        -52.1876    4.3200  -34.6900 N.2    1 LIG      -0.57800
      5 N2        -51.8638    3.0492  -34.9836 N.pl3  1 LIG      -0.05900
      6 H1        -50.1950    3.3185  -32.2243 H      1 LIG       0.15700
      7 H2        -51.6271    5.5098  -33.0729 H      1 LIG       0.15600
      8 H3        -50.7011    1.4446  -34.1775 H      1 LIG       0.15900
      9 H4        -52.2445    2.6402  -35.8277 H      1 LIG       0.32200
@<TRIPOS>BOND
      1       1       2 1
      2       1       3 2
      3       2       4 2
      4       3       5 1
      5       4       5 1
      6       1       6 1
      7       2       7 1
      8       3       8 1
      9       5       9 1
@<TRIPOS>ALT_TYPE
CGenFF_4.0_ALT_TYPE_SET
CGenFF_4.0 1 CG2R51 2 CG2R52 3 CG2R51 4 NG2R50 5 NG2R51 6 HGR51 7 HGR52 8 HGR52 9 HGP1
@<TRIPOS>MOLECULE
pyrazole
 9 9 0 0 0
****
USER_CHARGES
INVALID_CHARGES
Pose:  32 Cluster:  32 Fr_nu: 1288261 TotEn:   -10.60
@<TRIPOS>ATOM
      1 C1        -63.4906   -5.4887  -56.3150 C.2    1 LIG      -0.25100
      2 C2        -64.4769   -4.7721  -55.6111 C.2    1 LIG       0.13200
      3 C3        -63.7880   -5.2726  -57.6384 C.2    1 LIG      -0.03800
      4 N1        -65.3364   -4.1473  -56.4203 N.2    1 LIG      -0.57800
      5 N2        -64.8912   -4.4706  -57.6464 N.pl3  1 LIG      -0.05900
      6 H1        -62.6772   -6.0788  -55.9193 H      1 LIG       0.15700
      7 H2        -64.6055   -4.6795  -54.5422 H      1 LIG       0.15600
      8 H3        -63.3259   -5.6115  -58.5543 H      1 LIG       0.15900
      9 H4        -65.3914   -4.1091  -58.4488 H      1 LIG       0.32200
@<TRIPOS>BOND
      1       1       2 1
      2       1       3 2
      3       2       4 2
      4       3       5 1
      5       4       5 1
      6       1       6 1
      7       2       7 1
      8       3       8 1
      9       5       9 1
@<TRIPOS>ALT_TYPE
CGenFF_4.0_ALT_TYPE_SET
CGenFF_4.0 1 CG2R51 2 CG2R52 3 CG2R51 4 NG2R50 5 NG2R51 6 HGR51 7 HGR52 8 HGR52 9 HGP1
@<TRIPOS>MOLECULE
pyrazole
 9 9 0 0 0
****
USER_CHARGES
INVALID_CHARGES
Pose:  33 Cluster:  33 Fr_nu: 7234419 TotEn:   -10.45
@<TRIPOS>ATOM
      1 C1        -37.6896   -3.1600  -46.4763 C.2    1 LIG      -0.25100
      2 C2        -38.3192   -4.2701  -47.0705 C.2    1 LIG       0.13200
      3 C3        -36.4693   -3.6372  -46.0644 C.2    1 LIG      -0.03800
      4 N1        -37.5615   -5.3696  -47.0409 N.2    1 LIG      -0.57800
      5 N2        -36.4431   -4.9529  -46.4233 N.pl3  1 LIG      -0.05900
      6 H1        -38.0664   -2.1543  -46.3628 H      1 LIG       0.15700
      7 H2        -39.2989   -4.3238  -47.5234 H      1 LIG       0.15600
      8 H3        -35.6371   -3.1704  -45.5577 H      1 LIG       0.15900
      9 H4        -35.6984   -5.6227  -46.2766 H      1 LIG       0.32200
@<TRIPOS>BOND
      1       1       2 1
      2       1       3 2
      3       2       4 2
      4       3       5 1
      5       4       5 1
      6       1       6 1
      7       2       7 1
      8       3       8 1
      9       5       9 1
@<TRIPOS>ALT_TYPE
CGenFF_4.0_ALT_TYPE_SET
CGenFF_4.0 1 CG2R51 2 CG2R52 3 CG2R51 4 NG2R50 5 NG2R51 6 HGR51 7 HGR52 8 HGR52 9 HGP1
@<TRIPOS>MOLECULE
pyrazole
 9 9 0 0 0
****
USER_CHARGES
INVALID_CHARGES
Pose:  34 Cluster:  34 Fr_nu: 315527 TotEn:    -9.52
@<TRIPOS>ATOM
      1 C1        -68.4049   -1.8666  -32.5698 C.2    1 LIG      -0.25100
      2 C2        -68.7253   -1.4373  -31.2680 C.2    1 LIG       0.13200
      3 C3        -67.5195   -2.8998  -32.3824 C.2    1 LIG      -0.03800
      4 N1        -68.0949   -2.1403  -30.3234 N.2    1 LIG      -0.57800
      5 N2        -67.3696   -3.0220  -31.0323 N.pl3  1 LIG      -0.05900
      6 H1        -68.7654   -1.4821  -33.5125 H      1 LIG       0.15700
      7 H2        -69.3915   -0.6410  -30.9682 H      1 LIG       0.15600
      8 H3        -66.9928   -3.5429  -33.0726 H      1 LIG       0.15900
      9 H4        -66.7895   -3.6809  -30.5281 H      1 LIG       0.32200
@<TRIPOS>BOND
      1       1       2 1
      2       1       3 2
      3       2       4 2
      4       3       5 1
      5       4       5 1
      6       1       6 1
      7       2       7 1
      8       3       8 1
      9       5       9 1
@<TRIPOS>ALT_TYPE
CGenFF_4.0_ALT_TYPE_SET
CGenFF_4.0 1 CG2R51 2 CG2R52 3 CG2R51 4 NG2R50 5 NG2R51 6 HGR51 7 HGR52 8 HGR52 9 HGP1
@<TRIPOS>MOLECULE
pyrazole
 9 9 0 0 0
****
USER_CHARGES
INVALID_CHARGES
Pose:  35 Cluster:  35 Fr_nu: 6035426 TotEn:    -9.48
@<TRIPOS>ATOM
      1 C1        -64.3532   -5.3543  -57.5194 C.2    1 LIG      -0.25100
      2 C2        -65.1053   -4.7073  -56.5206 C.2    1 LIG       0.13200
      3 C3        -64.4560   -4.5310  -58.6140 C.2    1 LIG      -0.03800
      4 N1        -65.6458   -3.5613  -56.9432 N.2    1 LIG      -0.57800
      5 N2        -65.2329   -3.4816  -58.2195 N.pl3  1 LIG      -0.05900
      6 H1        -63.8116   -6.2864  -57.4555 H      1 LIG       0.15700
      7 H2        -65.2826   -5.0234  -55.5026 H      1 LIG       0.15600
      8 H3        -64.0573   -4.5970  -59.6160 H      1 LIG       0.15900
      9 H4        -65.5213   -2.6809  -58.7676 H      1 LIG       0.32200
@<TRIPOS>BOND
      1       1       2 1
      2       1       3 2
      3       2       4 2
      4       3       5 1
      5       4       5 1
      6       1       6 1
      7       2       7 1
      8       3       8 1
      9       5       9 1
@<TRIPOS>ALT_TYPE
CGenFF_4.0_ALT_TYPE_SET
CGenFF_4.0 1 CG2R51 2 CG2R52 3 CG2R51 4 NG2R50 5 NG2R51 6 HGR51 7 HGR52 8 HGR52 9 HGP1
@<TRIPOS>MOLECULE
pyrazole
 9 9 0 0 0
****
USER_CHARGES
INVALID_CHARGES
Pose:  36 Cluster:  36 Fr_nu: 325383 TotEn:    -9.22
@<TRIPOS>ATOM
      1 C1        -51.1929  -10.1658  -30.3548 C.2    1 LIG      -0.25100
      2 C2        -50.6199   -9.2187  -31.2245 C.2    1 LIG       0.13200
      3 C3        -50.9113   -9.6915  -29.0970 C.2    1 LIG      -0.03800
      4 N1        -50.0198   -8.2182  -30.5743 N.2    1 LIG      -0.57800
      5 N2        -50.2143   -8.5338  -29.2825 N.pl3  1 LIG      -0.05900
      6 H1        -51.7349  -11.0661  -30.6039 H      1 LIG       0.15700
      7 H2        -50.6141   -9.2161  -32.3052 H      1 LIG       0.15600
      8 H3        -51.1370  -10.0661  -28.1090 H      1 LIG       0.15900
      9 H4        -49.8407   -7.9128  -28.5757 H      1 LIG       0.32200
@<TRIPOS>BOND
      1       1       2 1
      2       1       3 2
      3       2       4 2
      4       3       5 1
      5       4       5 1
      6       1       6 1
      7       2       7 1
      8       3       8 1
      9       5       9 1
@<TRIPOS>ALT_TYPE
CGenFF_4.0_ALT_TYPE_SET
CGenFF_4.0 1 CG2R51 2 CG2R52 3 CG2R51 4 NG2R50 5 NG2R51 6 HGR51 7 HGR52 8 HGR52 9 HGP1
@<TRIPOS>MOLECULE
pyrazole
 9 9 0 0 0
****
USER_CHARGES
INVALID_CHARGES
Pose:  37 Cluster:  37 Fr_nu: 290904 TotEn:    -8.09
@<TRIPOS>ATOM
      1 C1        -55.6214  -13.2063  -24.4929 C.2    1 LIG      -0.25100
      2 C2        -56.3034  -14.4366  -24.5464 C.2    1 LIG       0.13200
      3 C3        -55.3959  -12.9966  -23.1544 C.2    1 LIG      -0.03800
      4 N1        -56.4983  -14.9711  -23.3380 N.2    1 LIG      -0.57800
      5 N2        -55.9352  -14.0724  -22.5125 N.pl3  1 LIG      -0.05900
      6 H1        -55.3326  -12.5615  -25.3098 H      1 LIG       0.15700
      7 H2        -56.6671  -14.9659  -25.4155 H      1 LIG       0.15600
      8 H3        -54.9133  -12.1958  -22.6130 H      1 LIG       0.15900
      9 H4        -55.9565  -14.2563  -21.5172 H      1 LIG       0.32200
@<TRIPOS>BOND
      1       1       2 1
      2       1       3 2
      3       2       4 2
      4       3       5 1
      5       4       5 1
      6       1       6 1
      7       2       7 1
      8       3       8 1
      9       5       9 1
@<TRIPOS>ALT_TYPE
CGenFF_4.0_ALT_TYPE_SET
CGenFF_4.0 1 CG2R51 2 CG2R52 3 CG2R51 4 NG2R50 5 NG2R51 6 HGR51 7 HGR52 8 HGR52 9 HGP1
@<TRIPOS>MOLECULE
pyrazole
 9 9 0 0 0
****
USER_CHARGES
INVALID_CHARGES
Pose:  38 Cluster:  38 Fr_nu: 307600 TotEn:    -8.05
@<TRIPOS>ATOM
      1 C1        -50.6753  -10.0335  -30.6167 C.2    1 LIG      -0.25100
      2 C2        -50.3546  -10.9050  -29.5587 C.2    1 LIG       0.13200
      3 C3        -50.7443   -8.7931  -30.0308 C.2    1 LIG      -0.03800
      4 N1        -50.2285  -10.2720  -28.3894 N.2    1 LIG      -0.57800
      5 N2        -50.4710   -8.9894  -28.7090 N.pl3  1 LIG      -0.05900
      6 H1        -50.8337  -10.2702  -31.6584 H      1 LIG       0.15700
      7 H2        -50.2081  -11.9752  -29.5909 H      1 LIG       0.15600
      8 H3        -50.9607   -7.8111  -30.4260 H      1 LIG       0.15900
      9 H4        -50.4353   -8.2966  -27.9718 H      1 LIG       0.32200
@<TRIPOS>BOND
      1       1       2 1
      2       1       3 2
      3       2       4 2
      4       3       5 1
      5       4       5 1
      6       1       6 1
      7       2       7 1
      8       3       8 1
      9       5       9 1
@<TRIPOS>ALT_TYPE
CGenFF_4.0_ALT_TYPE_SET
CGenFF_4.0 1 CG2R51 2 CG2R52 3 CG2R51 4 NG2R50 5 NG2R51 6 HGR51 7 HGR52 8 HGR52 9 HGP1
@<TRIPOS>MOLECULE
pyrazole
 9 9 0 0 0
****
USER_CHARGES
INVALID_CHARGES
Pose:  39 Cluster:  39 Fr_nu: 5736559 TotEn:    -7.86
@<TRIPOS>ATOM
      1 C1        -76.1760   -8.6600  -49.1880 C.2    1 LIG      -0.25100
      2 C2        -76.2194   -9.8885  -49.8740 C.2    1 LIG       0.13200
      3 C3        -77.4944   -8.3112  -49.0247 C.2    1 LIG      -0.03800
      4 N1        -77.4665  -10.2930  -50.1289 N.2    1 LIG      -0.57800
      5 N2        -78.2191   -9.3133  -49.6002 N.pl3  1 LIG      -0.05900
      6 H1        -75.3108   -8.1048  -48.8571 H      1 LIG       0.15700
      7 H2        -75.3941  -10.5057  -50.1994 H      1 LIG       0.15600
      8 H3        -77.9713   -7.4585  -48.5635 H      1 LIG       0.15900
      9 H4        -79.2260   -9.3916  -49.6695 H      1 LIG       0.32200
@<TRIPOS>BOND
      1       1       2 1
      2       1       3 2
      3       2       4 2
      4       3       5 1
      5       4       5 1
      6       1       6 1
      7       2       7 1
      8       3       8 1
      9       5       9 1
@<TRIPOS>ALT_TYPE
CGenFF_4.0_ALT_TYPE_SET
CGenFF_4.0 1 CG2R51 2 CG2R52 3 CG2R51 4 NG2R50 5 NG2R51 6 HGR51 7 HGR52 8 HGR52 9 HGP1
@<TRIPOS>MOLECULE
pyrazole
 9 9 0 0 0
****
USER_CHARGES
INVALID_CHARGES
Pose:  40 Cluster:  40 Fr_nu: 7152829 TotEn:    -7.68
@<TRIPOS>ATOM
      1 C1        -76.4694  -10.0749  -50.0223 C.2    1 LIG      -0.25100
      2 C2        -76.0905   -8.7225  -50.1188 C.2    1 LIG       0.13200
      3 C3        -77.7305  -10.0402  -49.4793 C.2    1 LIG      -0.03800
      4 N1        -77.0346   -7.8894  -49.6731 N.2    1 LIG      -0.57800
      5 N2        -78.0193   -8.7205  -49.2913 N.pl3  1 LIG      -0.05900
      6 H1        -75.9079  -10.9525  -50.3069 H      1 LIG       0.15700
      7 H2        -75.1655   -8.3092  -50.4949 H      1 LIG       0.15600
      8 H3        -78.4316  -10.8182  -49.2137 H      1 LIG       0.15900
      9 H4        -78.8647   -8.3176  -48.9070 H      1 LIG       0.32200
@<TRIPOS>BOND
      1       1       2 1
      2       1       3 2
      3       2       4 2
      4       3       5 1
      5       4       5 1
      6       1       6 1
      7       2       7 1
      8       3       8 1
      9       5       9 1
@<TRIPOS>ALT_TYPE
CGenFF_4.0_ALT_TYPE_SET
CGenFF_4.0 1 CG2R51 2 CG2R52 3 CG2R51 4 NG2R50 5 NG2R51 6 HGR51 7 HGR52 8 HGR52 9 HGP1
@<TRIPOS>MOLECULE
pyrazole
 9 9 0 0 0
****
USER_CHARGES
INVALID_CHARGES
Pose:  41 Cluster:  41 Fr_nu: 1134996 TotEn:    -7.41
@<TRIPOS>ATOM
      1 C1        -49.6463   -8.8874  -30.4970 C.2    1 LIG      -0.25100
      2 C2        -50.2933   -9.6841  -31.4605 C.2    1 LIG       0.13200
      3 C3        -50.4457   -8.9777  -29.3839 C.2    1 LIG      -0.03800
      4 N1        -51.4171  -10.2397  -30.9998 N.2    1 LIG      -0.57800
      5 N2        -51.4825   -9.7916  -29.7345 N.pl3  1 LIG      -0.05900
      6 H1        -48.7285   -8.3265  -30.5946 H      1 LIG       0.15700
      7 H2        -49.9931   -9.8826  -32.4795 H      1 LIG       0.15600
      8 H3        -50.3732   -8.5440  -28.3969 H      1 LIG       0.15900
      9 H4        -52.2669  -10.0805  -29.1636 H      1 LIG       0.32200
@<TRIPOS>BOND
      1       1       2 1
      2       1       3 2
      3       2       4 2
      4       3       5 1
      5       4       5 1
      6       1       6 1
      7       2       7 1
      8       3       8 1
      9       5       9 1
@<TRIPOS>ALT_TYPE
CGenFF_4.0_ALT_TYPE_SET
CGenFF_4.0 1 CG2R51 2 CG2R52 3 CG2R51 4 NG2R50 5 NG2R51 6 HGR51 7 HGR52 8 HGR52 9 HGP1
@<TRIPOS>MOLECULE
pyrazole
 9 9 0 0 0
****
USER_CHARGES
INVALID_CHARGES
Pose:  42 Cluster:  42 Fr_nu: 7247536 TotEn:    -3.85
@<TRIPOS>ATOM
      1 C1        -48.5819  -12.8499  -45.4411 C.2    1 LIG      -0.25100
      2 C2        -47.6193  -12.8669  -44.4141 C.2    1 LIG       0.13200
      3 C3        -48.8260  -14.1756  -45.7048 C.2    1 LIG      -0.03800
      4 N1        -47.2755  -14.1050  -44.0500 N.2    1 LIG      -0.57800
      5 N2        -48.0262  -14.8786  -44.8525 N.pl3  1 LIG      -0.05900
      6 H1        -49.0363  -11.9968  -45.9229 H      1 LIG       0.15700
      7 H2        -47.1535  -12.0285  -43.9161 H      1 LIG       0.15600
      8 H3        -49.4803  -14.6708  -46.4078 H      1 LIG       0.15900
      9 H4        -47.9410  -15.8836  -44.7663 H      1 LIG       0.32200
@<TRIPOS>BOND
      1       1       2 1
      2       1       3 2
      3       2       4 2
      4       3       5 1
      5       4       5 1
      6       1       6 1
      7       2       7 1
      8       3       8 1
      9       5       9 1
@<TRIPOS>ALT_TYPE
CGenFF_4.0_ALT_TYPE_SET
CGenFF_4.0 1 CG2R51 2 CG2R52 3 CG2R51 4 NG2R50 5 NG2R51 6 HGR51 7 HGR52 8 HGR52 9 HGP1
@<TRIPOS>MOLECULE
pyrazole
 9 9 0 0 0
****
USER_CHARGES
INVALID_CHARGES
Pose:  43 Cluster:  43 Fr_nu: 3746501 TotEn:    -2.29
@<TRIPOS>ATOM
      1 C1        -61.4107   -4.3245  -20.5771 C.2    1 LIG      -0.25100
      2 C2        -61.9312   -4.8889  -19.3971 C.2    1 LIG       0.13200
      3 C3        -60.0502   -4.4696  -20.4559 C.2    1 LIG      -0.03800
      4 N1        -60.9791   -5.3577  -18.5861 N.2    1 LIG      -0.57800
      5 N2        -59.8466   -5.0883  -19.2575 N.pl3  1 LIG      -0.05900
      6 H1        -61.9459   -3.8759  -21.4009 H      1 LIG       0.15700
      7 H2        -62.9647   -4.9777  -19.0941 H      1 LIG       0.15600
      8 H3        -59.2272   -4.1924  -21.0988 H      1 LIG       0.15900
      9 H4        -58.9650   -5.3536  -18.8366 H      1 LIG       0.32200
@<TRIPOS>BOND
      1       1       2 1
      2       1       3 2
      3       2       4 2
      4       3       5 1
      5       4       5 1
      6       1       6 1
      7       2       7 1
      8       3       8 1
      9       5       9 1
@<TRIPOS>ALT_TYPE
CGenFF_4.0_ALT_TYPE_SET
CGenFF_4.0 1 CG2R51 2 CG2R52 3 CG2R51 4 NG2R50 5 NG2R51 6 HGR51 7 HGR52 8 HGR52 9 HGP1
@<TRIPOS>MOLECULE
4_lactone
 9 9 0 0 0
****
USER_CHARGES
INVALID_CHARGES
Pose:   1 Cluster:   1 Fr_nu: 5021584 TotEn:   -23.92
@<TRIPOS>ATOM
      1 C1        -52.9716   -1.2373  -17.6513 C.2    1 LIG       0.04000
      2 C2        -53.4179   -2.6641  -17.2851 C.3    1 LIG       0.11000
      3 C3        -54.8140   -2.0900  -17.5070 C.3    1 LIG       0.08100
      4 O1        -51.9321   -0.6286  -17.7666 O.2    1 LIG      -0.32000
      5 O2        -54.2439   -0.7917  -17.8311 O.3    1 LIG      -0.27100
      6 H1        -53.1006   -3.4269  -17.9980 H      1 LIG       0.09000
      7 H2        -53.1819   -2.9554  -16.2603 H      1 LIG       0.09000
      8 H3        -55.3696   -2.5084  -18.3507 H      1 LIG       0.09000
      9 H4        -55.4497   -2.0392  -16.6188 H      1 LIG       0.09000
@<TRIPOS>BOND
      1       1       2 1
      2       1       4 2
      3       1       5 1
      4       2       3 1
      5       3       5 1
      6       2       6 1
      7       2       7 1
      8       3       8 1
      9       3       9 1
@<TRIPOS>ALT_TYPE
CGenFF_4.0_ALT_TYPE_SET
CGenFF_4.0 1 CG2O4 2 CG3C41 3 CG3C41 4 OG2D1 5 OG3C51 6 HGA2 7 HGA2 8 HGA2 9 HGA2
@<TRIPOS>MOLECULE
4_lactone
 9 9 0 0 0
****
USER_CHARGES
INVALID_CHARGES
Pose:   2 Cluster:   2 Fr_nu: 655611 TotEn:   -22.50
@<TRIPOS>ATOM
      1 C1        -78.9159  -17.6694  -48.6300 C.2    1 LIG       0.04000
      2 C2        -80.2452  -17.5685  -47.8606 C.3    1 LIG       0.11000
      3 C3        -79.8554  -16.0983  -47.7403 C.3    1 LIG       0.08100
      4 O1        -78.2705  -18.5268  -49.1892 O.2    1 LIG      -0.32000
      5 O2        -78.6305  -16.3477  -48.4839 O.3    1 LIG      -0.27100
      6 H1        -81.1279  -17.7763  -48.4673 H      1 LIG       0.09000
      7 H2        -80.2631  -18.1326  -46.9267 H      1 LIG       0.09000
      8 H3        -80.5066  -15.3914  -48.2616 H      1 LIG       0.09000
      9 H4        -79.6453  -15.7476  -46.7262 H      1 LIG       0.09000
@<TRIPOS>BOND
      1       1       2 1
      2       1       4 2
      3       1       5 1
      4       2       3 1
      5       3       5 1
      6       2       6 1
      7       2       7 1
      8       3       8 1
      9       3       9 1
@<TRIPOS>ALT_TYPE
CGenFF_4.0_ALT_TYPE_SET
CGenFF_4.0 1 CG2O4 2 CG3C41 3 CG3C41 4 OG2D1 5 OG3C51 6 HGA2 7 HGA2 8 HGA2 9 HGA2
@<TRIPOS>MOLECULE
4_lactone
 9 9 0 0 0
****
USER_CHARGES
INVALID_CHARGES
Pose:   3 Cluster:   3 Fr_nu: 4943058 TotEn:   -22.12
@<TRIPOS>ATOM
      1 C1        -54.0781   -0.7796  -17.5450 C.2    1 LIG       0.04000
      2 C2        -55.1368   -1.3453  -16.5815 C.3    1 LIG       0.11000
      3 C3        -54.2092   -2.5565  -16.5612 C.3    1 LIG       0.08100
      4 O1        -53.8973    0.2368  -18.1762 O.2    1 LIG      -0.32000
      5 O2        -53.2990   -1.8926  -17.4811 O.3    1 LIG      -0.27100
      6 H1        -55.2215   -0.7978  -15.6415 H      1 LIG       0.09000
      7 H2        -56.1150   -1.5043  -17.0382 H      1 LIG       0.09000
      8 H3        -53.7290   -2.7694  -15.6022 H      1 LIG       0.09000
      9 H4        -54.6203   -3.4727  -16.9940 H      1 LIG       0.09000
@<TRIPOS>BOND
      1       1       2 1
      2       1       4 2
      3       1       5 1
      4       2       3 1
      5       3       5 1
      6       2       6 1
      7       2       7 1
      8       3       8 1
      9       3       9 1
@<TRIPOS>ALT_TYPE
CGenFF_4.0_ALT_TYPE_SET
CGenFF_4.0 1 CG2O4 2 CG3C41 3 CG3C41 4 OG2D1 5 OG3C51 6 HGA2 7 HGA2 8 HGA2 9 HGA2
@<TRIPOS>MOLECULE
4_lactone
 9 9 0 0 0
****
USER_CHARGES
INVALID_CHARGES
Pose:   4 Cluster:   4 Fr_nu: 529705 TotEn:   -21.27
@<TRIPOS>ATOM
      1 C1        -50.1413    3.4740  -33.9155 C.2    1 LIG       0.04000
      2 C2        -51.4404    2.6485  -33.9231 C.3    1 LIG       0.11000
      3 C3        -51.8682    3.6671  -34.9753 C.3    1 LIG       0.08100
      4 O1        -49.0753    3.4564  -33.3431 O.2    1 LIG      -0.32000
      5 O2        -50.5879    4.3472  -34.8577 O.3    1 LIG      -0.27100
      6 H1        -51.3155    1.6244  -34.2784 H      1 LIG       0.09000
      7 H2        -51.9923    2.6780  -32.9821 H      1 LIG       0.09000
      8 H3        -52.0232    3.2709  -35.9826 H      1 LIG       0.09000
      9 H4        -52.6976    4.3200  -34.6900 H      1 LIG       0.09000
@<TRIPOS>BOND
      1       1       2 1
      2       1       4 2
      3       1       5 1
      4       2       3 1
      5       3       5 1
      6       2       6 1
      7       2       7 1
      8       3       8 1
      9       3       9 1
@<TRIPOS>ALT_TYPE
CGenFF_4.0_ALT_TYPE_SET
CGenFF_4.0 1 CG2O4 2 CG3C41 3 CG3C41 4 OG2D1 5 OG3C51 6 HGA2 7 HGA2 8 HGA2 9 HGA2
@<TRIPOS>MOLECULE
4_lactone
 9 9 0 0 0
****
USER_CHARGES
INVALID_CHARGES
Pose:   5 Cluster:   5 Fr_nu: 803053 TotEn:   -21.14
@<TRIPOS>ATOM
      1 C1        -80.1119  -17.0837  -48.1312 C.2    1 LIG       0.04000
      2 C2        -81.6417  -16.9755  -48.0011 C.3    1 LIG       0.11000
      3 C3        -81.3345  -15.5031  -47.7451 C.3    1 LIG       0.08100
      4 O1        -79.2932  -17.9470  -48.3523 O.2    1 LIG      -0.32000
      5 O2        -79.9107  -15.7596  -47.8944 O.3    1 LIG      -0.27100
      6 H1        -82.1838  -17.1930  -48.9227 H      1 LIG       0.09000
      7 H2        -82.0569  -17.5275  -47.1562 H      1 LIG       0.09000
      8 H3        -81.6999  -14.8043  -48.5025 H      1 LIG       0.09000
      9 H4        -81.5741  -15.1388  -46.7423 H      1 LIG       0.09000
@<TRIPOS>BOND
      1       1       2 1
      2       1       4 2
      3       1       5 1
      4       2       3 1
      5       3       5 1
      6       2       6 1
      7       2       7 1
      8       3       8 1
      9       3       9 1
@<TRIPOS>ALT_TYPE
CGenFF_4.0_ALT_TYPE_SET
CGenFF_4.0 1 CG2O4 2 CG3C41 3 CG3C41 4 OG2D1 5 OG3C51 6 HGA2 7 HGA2 8 HGA2 9 HGA2
@<TRIPOS>MOLECULE
4_lactone
 9 9 0 0 0
****
USER_CHARGES
INVALID_CHARGES
Pose:   6 Cluster:   6 Fr_nu: 4759747 TotEn:   -20.73
@<TRIPOS>ATOM
      1 C1        -77.6377  -12.8584  -48.5389 C.2    1 LIG       0.04000
      2 C2        -78.8951  -12.2576  -49.1926 C.3    1 LIG       0.11000
      3 C3        -79.2584  -11.9118  -47.7517 C.3    1 LIG       0.08100
      4 O1        -76.6334  -13.4318  -48.8950 O.2    1 LIG      -0.32000
      5 O2        -78.0247  -12.5206  -47.2796 O.3    1 LIG      -0.27100
      6 H1        -78.6942  -11.4081  -49.8473 H      1 LIG       0.09000
      7 H2        -79.5375  -12.9922  -49.6808 H      1 LIG       0.09000
      8 H3        -79.2974  -10.8448  -47.5160 H      1 LIG       0.09000
      9 H4        -80.1378  -12.4236  -47.3513 H      1 LIG       0.09000
@<TRIPOS>BOND
      1       1       2 1
      2       1       4 2
      3       1       5 1
      4       2       3 1
      5       3       5 1
      6       2       6 1
      7       2       7 1
      8       3       8 1
      9       3       9 1
@<TRIPOS>ALT_TYPE
CGenFF_4.0_ALT_TYPE_SET
CGenFF_4.0 1 CG2O4 2 CG3C41 3 CG3C41 4 OG2D1 5 OG3C51 6 HGA2 7 HGA2 8 HGA2 9 HGA2
@<TRIPOS>MOLECULE
4_lactone
 9 9 0 0 0
****
USER_CHARGES
INVALID_CHARGES
Pose:   7 Cluster:   7 Fr_nu: 565168 TotEn:   -20.60
@<TRIPOS>ATOM
      1 C1        -50.4595    4.7637  -33.3291 C.2    1 LIG       0.04000
      2 C2        -51.7047    3.8589  -33.3291 C.3    1 LIG       0.11000
      3 C3        -50.8768    3.0259  -34.3030 C.3    1 LIG       0.08100
      4 O1        -50.1049    5.7950  -32.8047 O.2    1 LIG      -0.32000
      5 O2        -49.7785    3.9742  -34.2025 O.3    1 LIG      -0.27100
      6 H1        -51.9155    3.3912  -32.3662 H      1 LIG       0.09000
      7 H2        -52.5967    4.3291  -33.7463 H      1 LIG       0.09000
      8 H3        -50.5860    2.0332  -33.9487 H      1 LIG       0.09000
      9 H4        -51.2657    2.9683  -35.3233 H      1 LIG       0.09000
@<TRIPOS>BOND
      1       1       2 1
      2       1       4 2
      3       1       5 1
      4       2       3 1
      5       3       5 1
      6       2       6 1
      7       2       7 1
      8       3       8 1
      9       3       9 1
@<TRIPOS>ALT_TYPE
CGenFF_4.0_ALT_TYPE_SET
CGenFF_4.0 1 CG2O4 2 CG3C41 3 CG3C41 4 OG2D1 5 OG3C51 6 HGA2 7 HGA2 8 HGA2 9 HGA2
@<TRIPOS>MOLECULE
4_lactone
 9 9 0 0 0
****
USER_CHARGES
INVALID_CHARGES
Pose:   8 Cluster:   8 Fr_nu: 4690341 TotEn:   -20.25
@<TRIPOS>ATOM
      1 C1        -77.5762  -11.5393  -49.0446 C.2    1 LIG       0.04000
      2 C2        -78.9663  -11.3386  -49.6742 C.3    1 LIG       0.11000
      3 C3        -79.1761  -10.4167  -48.4767 C.3    1 LIG       0.08100
      4 O1        -76.5690  -12.1657  -49.2846 O.2    1 LIG      -0.32000
      5 O2        -77.8319  -10.7046  -48.0017 O.3    1 LIG      -0.27100
      6 H1        -78.9472  -10.8507  -50.6500 H      1 LIG       0.09000
      7 H2        -79.5811  -12.2400  -49.6926 H      1 LIG       0.09000
      8 H3        -79.3022   -9.3563  -48.7117 H      1 LIG       0.09000
      9 H4        -79.9341  -10.7414  -47.7587 H      1 LIG       0.09000
@<TRIPOS>BOND
      1       1       2 1
      2       1       4 2
      3       1       5 1
      4       2       3 1
      5       3       5 1
      6       2       6 1
      7       2       7 1
      8       3       8 1
      9       3       9 1
@<TRIPOS>ALT_TYPE
CGenFF_4.0_ALT_TYPE_SET
CGenFF_4.0 1 CG2O4 2 CG3C41 3 CG3C41 4 OG2D1 5 OG3C51 6 HGA2 7 HGA2 8 HGA2 9 HGA2
@<TRIPOS>MOLECULE
4_lactone
 9 9 0 0 0
****
USER_CHARGES
INVALID_CHARGES
Pose:   9 Cluster:   9 Fr_nu: 5036246 TotEn:   -20.19
@<TRIPOS>ATOM
      1 C1        -76.5710  -11.5640  -49.3670 C.2    1 LIG       0.04000
      2 C2        -77.3254  -10.6342  -50.3342 C.3    1 LIG       0.11000
      3 C3        -76.8719   -9.5511  -49.3600 C.3    1 LIG       0.08100
      4 O1        -76.3307  -12.7460  -49.2696 O.2    1 LIG      -0.32000
      5 O2        -76.2023  -10.5489  -48.5404 O.3    1 LIG      -0.27100
      6 H1        -76.8910  -10.5841  -51.3339 H      1 LIG       0.09000
      7 H2        -78.4009  -10.8139  -50.3769 H      1 LIG       0.09000
      8 H3        -76.1658   -8.8188  -49.7609 H      1 LIG       0.09000
      9 H4        -77.6710   -9.0485  -48.8082 H      1 LIG       0.09000
@<TRIPOS>BOND
      1       1       2 1
      2       1       4 2
      3       1       5 1
      4       2       3 1
      5       3       5 1
      6       2       6 1
      7       2       7 1
      8       3       8 1
      9       3       9 1
@<TRIPOS>ALT_TYPE
CGenFF_4.0_ALT_TYPE_SET
CGenFF_4.0 1 CG2O4 2 CG3C41 3 CG3C41 4 OG2D1 5 OG3C51 6 HGA2 7 HGA2 8 HGA2 9 HGA2
@<TRIPOS>MOLECULE
4_lactone
 9 9 0 0 0
****
USER_CHARGES
INVALID_CHARGES
Pose:  10 Cluster:  10 Fr_nu: 2641528 TotEn:   -18.57
@<TRIPOS>ATOM
      1 C1        -50.0915    4.7233  -34.4754 C.2    1 LIG       0.04000
      2 C2        -51.4500    4.0198  -34.6443 C.3    1 LIG       0.11000
      3 C3        -51.1591    3.5136  -33.2347 C.3    1 LIG       0.08100
      4 O1        -49.3741    5.4482  -35.1266 O.2    1 LIG      -0.32000
      5 O2        -49.8960    4.2348  -33.2212 O.3    1 LIG      -0.27100
      6 H1        -52.2965    4.7019  -34.7373 H      1 LIG       0.09000
      7 H2        -51.4638    3.2603  -35.4278 H      1 LIG       0.09000
      8 H3        -51.8359    3.8711  -32.4539 H      1 LIG       0.09000
      9 H4        -51.0066    2.4347  -33.1432 H      1 LIG       0.09000
@<TRIPOS>BOND
      1       1       2 1
      2       1       4 2
      3       1       5 1
      4       2       3 1
      5       3       5 1
      6       2       6 1
      7       2       7 1
      8       3       8 1
      9       3       9 1
@<TRIPOS>ALT_TYPE
CGenFF_4.0_ALT_TYPE_SET
CGenFF_4.0 1 CG2O4 2 CG3C41 3 CG3C41 4 OG2D1 5 OG3C51 6 HGA2 7 HGA2 8 HGA2 9 HGA2
@<TRIPOS>MOLECULE
4_lactone
 9 9 0 0 0
****
USER_CHARGES
INVALID_CHARGES
Pose:  11 Cluster:  11 Fr_nu: 5015589 TotEn:   -18.41
@<TRIPOS>ATOM
      1 C1        -37.7950   -4.4914  -46.3396 C.2    1 LIG       0.04000
      2 C2        -36.2665   -4.4389  -46.1659 C.3    1 LIG       0.11000
      3 C3        -36.5269   -2.9557  -45.9202 C.3    1 LIG       0.08100
      4 O1        -38.6379   -5.3245  -46.5844 O.2    1 LIG      -0.32000
      5 O2        -37.9541   -3.1600  -46.1123 O.3    1 LIG      -0.27100
      6 H1        -35.8959   -5.0031  -45.3087 H      1 LIG       0.09000
      7 H2        -35.7069   -4.6787  -47.0715 H      1 LIG       0.09000
      8 H3        -36.3031   -2.5962  -44.9122 H      1 LIG       0.09000
      9 H4        -36.1142   -2.2741  -46.6691 H      1 LIG       0.09000
@<TRIPOS>BOND
      1       1       2 1
      2       1       4 2
      3       1       5 1
      4       2       3 1
      5       3       5 1
      6       2       6 1
      7       2       7 1
      8       3       8 1
      9       3       9 1
@<TRIPOS>ALT_TYPE
CGenFF_4.0_ALT_TYPE_SET
CGenFF_4.0 1 CG2O4 2 CG3C41 3 CG3C41 4 OG2D1 5 OG3C51 6 HGA2 7 HGA2 8 HGA2 9 HGA2
@<TRIPOS>MOLECULE
4_lactone
 9 9 0 0 0
****
USER_CHARGES
INVALID_CHARGES
Pose:  12 Cluster:  12 Fr_nu: 5047053 TotEn:   -18.13
@<TRIPOS>ATOM
      1 C1        -78.1907  -11.8794  -48.4595 C.2    1 LIG       0.04000
      2 C2        -79.0822  -11.0011  -49.3557 C.3    1 LIG       0.11000
      3 C3        -79.9143  -10.8640  -48.0842 C.3    1 LIG       0.08100
      4 O1        -77.1691  -12.5187  -48.5685 O.2    1 LIG      -0.32000
      5 O2        -78.9799  -11.7150  -47.3642 O.3    1 LIG      -0.27100
      6 H1        -78.5991  -10.0878  -49.7065 H      1 LIG       0.09000
      7 H2        -79.5565  -11.5405  -50.1773 H      1 LIG       0.09000
      8 H3        -79.9594   -9.8600  -47.6536 H      1 LIG       0.09000
      9 H4        -80.9130  -11.3076  -48.1240 H      1 LIG       0.09000
@<TRIPOS>BOND
      1       1       2 1
      2       1       4 2
      3       1       5 1
      4       2       3 1
      5       3       5 1
      6       2       6 1
      7       2       7 1
      8       3       8 1
      9       3       9 1
@<TRIPOS>ALT_TYPE
CGenFF_4.0_ALT_TYPE_SET
CGenFF_4.0 1 CG2O4 2 CG3C41 3 CG3C41 4 OG2D1 5 OG3C51 6 HGA2 7 HGA2 8 HGA2 9 HGA2
@<TRIPOS>MOLECULE
4_lactone
 9 9 0 0 0
****
USER_CHARGES
INVALID_CHARGES
Pose:  13 Cluster:  13 Fr_nu: 4983963 TotEn:   -17.57
@<TRIPOS>ATOM
      1 C1        -76.4686  -11.0338  -49.3863 C.2    1 LIG       0.04000
      2 C2        -76.5349   -9.5064  -49.5641 C.3    1 LIG       0.11000
      3 C3        -78.0367   -9.7368  -49.4241 C.3    1 LIG       0.08100
      4 O1        -75.6167  -11.8923  -49.3479 O.2    1 LIG      -0.32000
      5 O2        -77.8173  -11.1664  -49.2707 O.3    1 LIG      -0.27100
      6 H1        -76.0649   -8.9430  -48.7565 H      1 LIG       0.09000
      7 H2        -76.1976   -9.1567  -50.5412 H      1 LIG       0.09000
      8 H3        -78.5017   -9.3025  -48.5349 H      1 LIG       0.09000
      9 H4        -78.6328   -9.5150  -50.3136 H      1 LIG       0.09000
@<TRIPOS>BOND
      1       1       2 1
      2       1       4 2
      3       1       5 1
      4       2       3 1
      5       3       5 1
      6       2       6 1
      7       2       7 1
      8       3       8 1
      9       3       9 1
@<TRIPOS>ALT_TYPE
CGenFF_4.0_ALT_TYPE_SET
CGenFF_4.0 1 CG2O4 2 CG3C41 3 CG3C41 4 OG2D1 5 OG3C51 6 HGA2 7 HGA2 8 HGA2 9 HGA2
@<TRIPOS>MOLECULE
4_lactone
 9 9 0 0 0
****
USER_CHARGES
INVALID_CHARGES
Pose:  14 Cluster:  14 Fr_nu: 526612 TotEn:   -17.57
@<TRIPOS>ATOM
      1 C1        -79.5640  -17.1253  -48.6347 C.2    1 LIG       0.04000
      2 C2        -80.6095  -15.9957  -48.6465 C.3    1 LIG       0.11000
      3 C3        -80.7293  -16.3366  -47.1642 C.3    1 LIG       0.08100
      4 O1        -78.8274  -17.6687  -49.4261 O.2    1 LIG      -0.32000
      5 O2        -79.7229  -17.3768  -47.3076 O.3    1 LIG      -0.27100
      6 H1        -80.1987  -15.0109  -48.8743 H      1 LIG       0.09000
      7 H2        -81.4895  -16.2097  -49.2552 H      1 LIG       0.09000
      8 H3        -80.4058  -15.5554  -46.4708 H      1 LIG       0.09000
      9 H4        -81.6923  -16.7497  -46.8516 H      1 LIG       0.09000
@<TRIPOS>BOND
      1       1       2 1
      2       1       4 2
      3       1       5 1
      4       2       3 1
      5       3       5 1
      6       2       6 1
      7       2       7 1
      8       3       8 1
      9       3       9 1
@<TRIPOS>ALT_TYPE
CGenFF_4.0_ALT_TYPE_SET
CGenFF_4.0 1 CG2O4 2 CG3C41 3 CG3C41 4 OG2D1 5 OG3C51 6 HGA2 7 HGA2 8 HGA2 9 HGA2
@<TRIPOS>MOLECULE
4_lactone
 9 9 0 0 0
****
USER_CHARGES
INVALID_CHARGES
Pose:  15 Cluster:  15 Fr_nu: 5015427 TotEn:   -17.46
@<TRIPOS>ATOM
      1 C1        -38.5284   -4.4799  -46.3990 C.2    1 LIG       0.04000
      2 C2        -37.7366   -3.1600  -46.4116 C.3    1 LIG       0.11000
      3 C3        -36.7241   -3.9698  -45.6072 C.3    1 LIG       0.08100
      4 O1        -39.5837   -4.8923  -46.8239 O.2    1 LIG      -0.32000
      5 O2        -37.5836   -5.1411  -45.6779 O.3    1 LIG      -0.27100
      6 H1        -37.4103   -2.8457  -47.4042 H      1 LIG       0.09000
      7 H2        -38.2237   -2.3433  -45.8763 H      1 LIG       0.09000
      8 H3        -35.7622   -4.1455  -46.0964 H      1 LIG       0.09000
      9 H4        -36.5734   -3.6440  -44.5744 H      1 LIG       0.09000
@<TRIPOS>BOND
      1       1       2 1
      2       1       4 2
      3       1       5 1
      4       2       3 1
      5       3       5 1
      6       2       6 1
      7       2       7 1
      8       3       8 1
      9       3       9 1
@<TRIPOS>ALT_TYPE
CGenFF_4.0_ALT_TYPE_SET
CGenFF_4.0 1 CG2O4 2 CG3C41 3 CG3C41 4 OG2D1 5 OG3C51 6 HGA2 7 HGA2 8 HGA2 9 HGA2
@<TRIPOS>MOLECULE
4_lactone
 9 9 0 0 0
****
USER_CHARGES
INVALID_CHARGES
Pose:  16 Cluster:  16 Fr_nu: 5015448 TotEn:   -17.44
@<TRIPOS>ATOM
      1 C1        -38.1683   -4.6373  -46.4313 C.2    1 LIG       0.04000
      2 C2        -37.7366   -3.1600  -46.4116 C.3    1 LIG       0.11000
      3 C3        -36.6609   -3.6492  -47.3767 C.3    1 LIG       0.08100
      4 O1        -39.0254   -5.3241  -45.9233 O.2    1 LIG      -0.32000
      5 O2        -37.1830   -5.0042  -47.2940 O.3    1 LIG      -0.27100
      6 H1        -38.4741   -2.4747  -46.8322 H      1 LIG       0.09000
      7 H2        -37.3803   -2.8131  -45.4403 H      1 LIG       0.09000
      8 H3        -36.7229   -3.2547  -48.3946 H      1 LIG       0.09000
      9 H4        -35.6336   -3.5912  -47.0067 H      1 LIG       0.09000
@<TRIPOS>BOND
      1       1       2 1
      2       1       4 2
      3       1       5 1
      4       2       3 1
      5       3       5 1
      6       2       6 1
      7       2       7 1
      8       3       8 1
      9       3       9 1
@<TRIPOS>ALT_TYPE
CGenFF_4.0_ALT_TYPE_SET
CGenFF_4.0 1 CG2O4 2 CG3C41 3 CG3C41 4 OG2D1 5 OG3C51 6 HGA2 7 HGA2 8 HGA2 9 HGA2
@<TRIPOS>MOLECULE
4_lactone
 9 9 0 0 0
****
USER_CHARGES
INVALID_CHARGES
Pose:  17 Cluster:  17 Fr_nu: 4663530 TotEn:   -17.26
@<TRIPOS>ATOM
      1 C1        -52.8189  -10.5832  -47.0786 C.2    1 LIG       0.04000
      2 C2        -53.5129   -9.9431  -48.2943 C.3    1 LIG       0.11000
      3 C3        -52.8213  -11.0707  -49.0547 C.3    1 LIG       0.08100
      4 O1        -52.7446  -10.3868  -45.8869 O.2    1 LIG      -0.32000
      5 O2        -52.2320  -11.5616  -47.8189 O.3    1 LIG      -0.27100
      6 H1        -54.6024   -9.9920  -48.2622 H      1 LIG       0.09000
      7 H2        -53.1671   -8.9339  -48.5242 H      1 LIG       0.09000
      8 H3        -53.4844  -11.8127  -49.5078 H      1 LIG       0.09000
      9 H4        -52.0547  -10.7572  -49.7686 H      1 LIG       0.09000
@<TRIPOS>BOND
      1       1       2 1
      2       1       4 2
      3       1       5 1
      4       2       3 1
      5       3       5 1
      6       2       6 1
      7       2       7 1
      8       3       8 1
      9       3       9 1
@<TRIPOS>ALT_TYPE
CGenFF_4.0_ALT_TYPE_SET
CGenFF_4.0 1 CG2O4 2 CG3C41 3 CG3C41 4 OG2D1 5 OG3C51 6 HGA2 7 HGA2 8 HGA2 9 HGA2
@<TRIPOS>MOLECULE
4_lactone
 9 9 0 0 0
****
USER_CHARGES
INVALID_CHARGES
Pose:  18 Cluster:  18 Fr_nu: 4851259 TotEn:   -16.90
@<TRIPOS>ATOM
      1 C1        -82.1516  -29.1820  -53.2650 C.2    1 LIG       0.04000
      2 C2        -81.9638  -30.2648  -52.1872 C.3    1 LIG       0.11000
      3 C3        -83.4769  -30.1297  -52.0452 C.3    1 LIG       0.08100
      4 O1        -81.4568  -28.5578  -54.0344 O.2    1 LIG      -0.32000
      5 O2        -83.4978  -29.1126  -53.0847 O.3    1 LIG      -0.27100
      6 H1        -81.6078  -31.2210  -52.5736 H      1 LIG       0.09000
      7 H2        -81.3757  -29.9399  -51.3273 H      1 LIG       0.09000
      8 H3        -84.0598  -31.0097  -52.3304 H      1 LIG       0.09000
      9 H4        -83.8273  -29.7334  -51.0882 H      1 LIG       0.09000
@<TRIPOS>BOND
      1       1       2 1
      2       1       4 2
      3       1       5 1
      4       2       3 1
      5       3       5 1
      6       2       6 1
      7       2       7 1
      8       3       8 1
      9       3       9 1
@<TRIPOS>ALT_TYPE
CGenFF_4.0_ALT_TYPE_SET
CGenFF_4.0 1 CG2O4 2 CG3C41 3 CG3C41 4 OG2D1 5 OG3C51 6 HGA2 7 HGA2 8 HGA2 9 HGA2
@<TRIPOS>MOLECULE
4_lactone
 9 9 0 0 0
****
USER_CHARGES
INVALID_CHARGES
Pose:  19 Cluster:  19 Fr_nu: 2476827 TotEn:   -16.78
@<TRIPOS>ATOM
      1 C1        -77.2753  -12.2040  -48.5100 C.2    1 LIG       0.04000
      2 C2        -78.5524  -12.1178  -47.6552 C.3    1 LIG       0.11000
      3 C3        -78.8816  -10.9565  -48.5885 C.3    1 LIG       0.08100
      4 O1        -76.2760  -12.8849  -48.5565 O.2    1 LIG      -0.32000
      5 O2        -77.6315  -11.1588  -49.3040 O.3    1 LIG      -0.27100
      6 H1        -79.2028  -12.9900  -47.7367 H      1 LIG       0.09000
      7 H2        -78.3730  -11.8520  -46.6121 H      1 LIG       0.09000
      8 H3        -79.7473  -11.1033  -49.2401 H      1 LIG       0.09000
      9 H4        -78.9204   -9.9700  -48.1184 H      1 LIG       0.09000
@<TRIPOS>BOND
      1       1       2 1
      2       1       4 2
      3       1       5 1
      4       2       3 1
      5       3       5 1
      6       2       6 1
      7       2       7 1
      8       3       8 1
      9       3       9 1
@<TRIPOS>ALT_TYPE
CGenFF_4.0_ALT_TYPE_SET
CGenFF_4.0 1 CG2O4 2 CG3C41 3 CG3C41 4 OG2D1 5 OG3C51 6 HGA2 7 HGA2 8 HGA2 9 HGA2
@<TRIPOS>MOLECULE
4_lactone
 9 9 0 0 0
****
USER_CHARGES
INVALID_CHARGES
Pose:  20 Cluster:  20 Fr_nu: 646156 TotEn:   -16.66
@<TRIPOS>ATOM
      1 C1        -50.9215    4.3877  -33.5281 C.2    1 LIG       0.04000
      2 C2        -51.9267    3.2525  -33.7927 C.3    1 LIG       0.11000
      3 C3        -52.2177    4.0500  -35.0605 C.3    1 LIG       0.08100
      4 O1        -50.1185    4.6885  -32.6743 O.2    1 LIG      -0.32000
      5 O2        -51.2318    5.0478  -34.6760 O.3    1 LIG      -0.27100
      6 H1        -51.4655    2.2752  -33.9434 H      1 LIG       0.09000
      7 H2        -52.7406    3.2003  -33.0677 H      1 LIG       0.09000
      8 H3        -51.9499    3.5598  -36.0004 H      1 LIG       0.09000
      9 H4        -53.2205    4.4809  -35.1268 H      1 LIG       0.09000
@<TRIPOS>BOND
      1       1       2 1
      2       1       4 2
      3       1       5 1
      4       2       3 1
      5       3       5 1
      6       2       6 1
      7       2       7 1
      8       3       8 1
      9       3       9 1
@<TRIPOS>ALT_TYPE
CGenFF_4.0_ALT_TYPE_SET
CGenFF_4.0 1 CG2O4 2 CG3C41 3 CG3C41 4 OG2D1 5 OG3C51 6 HGA2 7 HGA2 8 HGA2 9 HGA2
@<TRIPOS>MOLECULE
4_lactone
 9 9 0 0 0
****
USER_CHARGES
INVALID_CHARGES
Pose:  21 Cluster:  21 Fr_nu: 5009372 TotEn:   -16.52
@<TRIPOS>ATOM
      1 C1        -77.0970  -11.1766  -48.6543 C.2    1 LIG       0.04000
      2 C2        -78.6145  -11.0633  -48.8860 C.3    1 LIG       0.11000
      3 C3        -78.2594   -9.6445  -49.3206 C.3    1 LIG       0.08100
      4 O1        -76.3122  -12.0139  -48.2704 O.2    1 LIG      -0.32000
      5 O2        -76.8526   -9.8997  -49.0537 O.3    1 LIG      -0.27100
      6 H1        -78.9953  -11.7180  -49.6714 H      1 LIG       0.09000
      7 H2        -79.2112  -11.1455  -47.9761 H      1 LIG       0.09000
      8 H3        -78.4345   -9.4144  -50.3751 H      1 LIG       0.09000
      9 H4        -78.6503   -8.8450  -48.6853 H      1 LIG       0.09000
@<TRIPOS>BOND
      1       1       2 1
      2       1       4 2
      3       1       5 1
      4       2       3 1
      5       3       5 1
      6       2       6 1
      7       2       7 1
      8       3       8 1
      9       3       9 1
@<TRIPOS>ALT_TYPE
CGenFF_4.0_ALT_TYPE_SET
CGenFF_4.0 1 CG2O4 2 CG3C41 3 CG3C41 4 OG2D1 5 OG3C51 6 HGA2 7 HGA2 8 HGA2 9 HGA2
@<TRIPOS>MOLECULE
4_lactone
 9 9 0 0 0
****
USER_CHARGES
INVALID_CHARGES
Pose:  22 Cluster:  22 Fr_nu: 5035570 TotEn:   -16.19
@<TRIPOS>ATOM
      1 C1        -76.3430  -10.5724  -48.4941 C.2    1 LIG       0.04000
      2 C2        -76.8626   -9.2113  -48.9908 C.3    1 LIG       0.11000
      3 C3        -76.6942   -9.8523  -50.3651 C.3    1 LIG       0.08100
      4 O1        -76.0989  -11.1022  -47.4339 O.2    1 LIG      -0.32000
      5 O2        -76.2162  -11.0803  -49.7493 O.3    1 LIG      -0.27100
      6 H1        -77.8890   -8.9909  -48.6936 H      1 LIG       0.09000
      7 H2        -76.1973   -8.3742  -48.7729 H      1 LIG       0.09000
      8 H3        -77.6174  -10.0162  -50.9276 H      1 LIG       0.09000
      9 H4        -75.9317   -9.4009  -51.0058 H      1 LIG       0.09000
@<TRIPOS>BOND
      1       1       2 1
      2       1       4 2
      3       1       5 1
      4       2       3 1
      5       3       5 1
      6       2       6 1
      7       2       7 1
      8       3       8 1
      9       3       9 1
@<TRIPOS>ALT_TYPE
CGenFF_4.0_ALT_TYPE_SET
CGenFF_4.0 1 CG2O4 2 CG3C41 3 CG3C41 4 OG2D1 5 OG3C51 6 HGA2 7 HGA2 8 HGA2 9 HGA2
@<TRIPOS>MOLECULE
4_lactone
 9 9 0 0 0
****
USER_CHARGES
INVALID_CHARGES
Pose:  23 Cluster:  23 Fr_nu: 4848108 TotEn:   -15.95
@<TRIPOS>ATOM
      1 C1        -77.2791  -12.9761  -48.9011 C.2    1 LIG       0.04000
      2 C2        -77.9874  -11.6418  -48.6058 C.3    1 LIG       0.11000
      3 C3        -76.7305  -11.0441  -49.2310 C.3    1 LIG       0.08100
      4 O1        -77.5006  -14.1565  -48.7535 O.2    1 LIG      -0.32000
      5 O2        -76.1869  -12.3760  -49.4457 O.3    1 LIG      -0.27100
      6 H1        -78.9115  -11.4943  -49.1669 H      1 LIG       0.09000
      7 H2        -78.1311  -11.4394  -47.5432 H      1 LIG       0.09000
      8 H3        -76.8780  -10.5118  -50.1747 H      1 LIG       0.09000
      9 H4        -76.1013  -10.4574  -48.5561 H      1 LIG       0.09000
@<TRIPOS>BOND
      1       1       2 1
      2       1       4 2
      3       1       5 1
      4       2       3 1
      5       3       5 1
      6       2       6 1
      7       2       7 1
      8       3       8 1
      9       3       9 1
@<TRIPOS>ALT_TYPE
CGenFF_4.0_ALT_TYPE_SET
CGenFF_4.0 1 CG2O4 2 CG3C41 3 CG3C41 4 OG2D1 5 OG3C51 6 HGA2 7 HGA2 8 HGA2 9 HGA2
@<TRIPOS>MOLECULE
4_lactone
 9 9 0 0 0
****
USER_CHARGES
INVALID_CHARGES
Pose:  24 Cluster:  24 Fr_nu: 3099970 TotEn:   -15.94
@<TRIPOS>ATOM
      1 C1        -73.5228   -0.6150  -61.2149 C.2    1 LIG       0.04000
      2 C2        -72.5680    0.3988  -61.8704 C.3    1 LIG       0.11000
      3 C3        -72.0591    0.5695  -60.4422 C.3    1 LIG       0.08100
      4 O1        -74.4118   -1.3587  -61.5628 O.2    1 LIG      -0.32000
      5 O2        -73.0215   -0.4121  -59.9670 O.3    1 LIG      -0.27100
      6 H1        -71.8626   -0.0447  -62.5748 H      1 LIG       0.09000
      7 H2        -73.0685    1.2668  -62.3027 H      1 LIG       0.09000
      8 H3        -71.0304    0.2446  -60.2640 H      1 LIG       0.09000
      9 H4        -72.2324    1.5517  -59.9940 H      1 LIG       0.09000
@<TRIPOS>BOND
      1       1       2 1
      2       1       4 2
      3       1       5 1
      4       2       3 1
      5       3       5 1
      6       2       6 1
      7       2       7 1
      8       3       8 1
      9       3       9 1
@<TRIPOS>ALT_TYPE
CGenFF_4.0_ALT_TYPE_SET
CGenFF_4.0 1 CG2O4 2 CG3C41 3 CG3C41 4 OG2D1 5 OG3C51 6 HGA2 7 HGA2 8 HGA2 9 HGA2
@<TRIPOS>MOLECULE
4_lactone
 9 9 0 0 0
****
USER_CHARGES
INVALID_CHARGES
Pose:  25 Cluster:  25 Fr_nu: 2475667 TotEn:   -15.44
@<TRIPOS>ATOM
      1 C1        -77.6773  -13.0364  -47.8737 C.2    1 LIG       0.04000
      2 C2        -78.6328  -12.4442  -46.8222 C.3    1 LIG       0.11000
      3 C3        -79.4351  -13.7116  -47.1013 C.3    1 LIG       0.08100
      4 O1        -76.6305  -12.7341  -48.4001 O.2    1 LIG      -0.32000
      5 O2        -78.4429  -14.1426  -48.0736 O.3    1 LIG      -0.27100
      6 H1        -78.2024  -12.3666  -45.8226 H      1 LIG       0.09000
      7 H2        -79.1039  -11.5079  -47.1259 H      1 LIG       0.09000
      8 H3        -79.5149  -14.4149  -46.2679 H      1 LIG       0.09000
      9 H4        -80.4129  -13.5580  -47.5662 H      1 LIG       0.09000
@<TRIPOS>BOND
      1       1       2 1
      2       1       4 2
      3       1       5 1
      4       2       3 1
      5       3       5 1
      6       2       6 1
      7       2       7 1
      8       3       8 1
      9       3       9 1
@<TRIPOS>ALT_TYPE
CGenFF_4.0_ALT_TYPE_SET
CGenFF_4.0 1 CG2O4 2 CG3C41 3 CG3C41 4 OG2D1 5 OG3C51 6 HGA2 7 HGA2 8 HGA2 9 HGA2
@<TRIPOS>MOLECULE
4_lactone
 9 9 0 0 0
****
USER_CHARGES
INVALID_CHARGES
Pose:  26 Cluster:  26 Fr_nu:  11415 TotEn:   -14.90
@<TRIPOS>ATOM
      1 C1        -61.0241   -0.6784  -24.6438 C.2    1 LIG       0.04000
      2 C2        -62.1553   -1.0293  -23.6607 C.3    1 LIG       0.11000
      3 C3        -62.1265   -2.3701  -24.3884 C.3    1 LIG       0.08100
      4 O1        -60.3123    0.2702  -24.8844 O.2    1 LIG      -0.32000
      5 O2        -61.0539   -1.8961  -25.2489 O.3    1 LIG      -0.27100
      6 H1        -61.8456   -1.0514  -22.6147 H      1 LIG       0.09000
      7 H2        -63.0614   -0.4362  -23.7945 H      1 LIG       0.09000
      8 H3        -61.8124   -3.2282  -23.7880 H      1 LIG       0.09000
      9 H4        -63.0243   -2.6142  -24.9629 H      1 LIG       0.09000
@<TRIPOS>BOND
      1       1       2 1
      2       1       4 2
      3       1       5 1
      4       2       3 1
      5       3       5 1
      6       2       6 1
      7       2       7 1
      8       3       8 1
      9       3       9 1
@<TRIPOS>ALT_TYPE
CGenFF_4.0_ALT_TYPE_SET
CGenFF_4.0 1 CG2O4 2 CG3C41 3 CG3C41 4 OG2D1 5 OG3C51 6 HGA2 7 HGA2 8 HGA2 9 HGA2
@<TRIPOS>MOLECULE
4_lactone
 9 9 0 0 0
****
USER_CHARGES
INVALID_CHARGES
Pose:  27 Cluster:  27 Fr_nu: 4994036 TotEn:   -14.80
@<TRIPOS>ATOM
      1 C1        -56.0465   11.9117  -28.5166 C.2    1 LIG       0.04000
      2 C2        -56.8066   10.9184  -29.4138 C.3    1 LIG       0.11000
      3 C3        -56.0494   11.6283  -30.5321 C.3    1 LIG       0.08100
      4 O1        -55.9662   12.1684  -27.3368 O.2    1 LIG      -0.32000
      5 O2        -55.4059   12.5003  -29.5620 O.3    1 LIG      -0.27100
      6 H1        -56.5382    9.8738  -29.2490 H      1 LIG       0.09000
      7 H2        -57.8892   11.0555  -29.4124 H      1 LIG       0.09000
      8 H3        -55.3201   11.0182  -31.0718 H      1 LIG       0.09000
      9 H4        -56.6672   12.1951  -31.2340 H      1 LIG       0.09000
@<TRIPOS>BOND
      1       1       2 1
      2       1       4 2
      3       1       5 1
      4       2       3 1
      5       3       5 1
      6       2       6 1
      7       2       7 1
      8       3       8 1
      9       3       9 1
@<TRIPOS>ALT_TYPE
CGenFF_4.0_ALT_TYPE_SET
CGenFF_4.0 1 CG2O4 2 CG3C41 3 CG3C41 4 OG2D1 5 OG3C51 6 HGA2 7 HGA2 8 HGA2 9 HGA2
@<TRIPOS>MOLECULE
4_lactone
 9 9 0 0 0
****
USER_CHARGES
INVALID_CHARGES
Pose:  28 Cluster:  28 Fr_nu:   1075 TotEn:   -13.66
@<TRIPOS>ATOM
      1 C1        -54.6598  -12.5644  -22.7260 C.2    1 LIG       0.04000
      2 C2        -55.9801  -13.3043  -23.0065 C.3    1 LIG       0.11000
      3 C3        -55.6341  -12.9957  -24.4601 C.3    1 LIG       0.08100
      4 O1        -53.9973  -12.2542  -21.7621 O.2    1 LIG      -0.32000
      5 O2        -54.4144  -12.3227  -24.0417 O.3    1 LIG      -0.27100
      6 H1        -55.9667  -14.3598  -22.7303 H      1 LIG       0.09000
      7 H2        -56.8648  -12.8016  -22.6123 H      1 LIG       0.09000
      8 H3        -55.4201  -13.8631  -25.0905 H      1 LIG       0.09000
      9 H4        -56.3156  -12.3106  -24.9719 H      1 LIG       0.09000
@<TRIPOS>BOND
      1       1       2 1
      2       1       4 2
      3       1       5 1
      4       2       3 1
      5       3       5 1
      6       2       6 1
      7       2       7 1
      8       3       8 1
      9       3       9 1
@<TRIPOS>ALT_TYPE
CGenFF_4.0_ALT_TYPE_SET
CGenFF_4.0 1 CG2O4 2 CG3C41 3 CG3C41 4 OG2D1 5 OG3C51 6 HGA2 7 HGA2 8 HGA2 9 HGA2
@<TRIPOS>MOLECULE
4_lactone
 9 9 0 0 0
****
USER_CHARGES
INVALID_CHARGES
Pose:  29 Cluster:  29 Fr_nu: 4978744 TotEn:   -13.58
@<TRIPOS>ATOM
      1 C1        -76.5099   -9.9599  -49.1940 C.2    1 LIG       0.04000
      2 C2        -76.0282   -8.5662  -49.6351 C.3    1 LIG       0.11000
      3 C3        -77.5009   -8.2036  -49.4692 C.3    1 LIG       0.08100
      4 O1        -76.0261  -11.0521  -49.0003 O.2    1 LIG      -0.32000
      5 O2        -77.8061   -9.5680  -49.0679 O.3    1 LIG      -0.27100
      6 H1        -75.3412   -8.0897  -48.9339 H      1 LIG       0.09000
      7 H2        -75.6427   -8.5304  -50.6553 H      1 LIG       0.09000
      8 H3        -77.7260   -7.4892  -48.6727 H      1 LIG       0.09000
      9 H4        -78.0253   -7.9284  -50.3884 H      1 LIG       0.09000
@<TRIPOS>BOND
      1       1       2 1
      2       1       4 2
      3       1       5 1
      4       2       3 1
      5       3       5 1
      6       2       6 1
      7       2       7 1
      8       3       8 1
      9       3       9 1
@<TRIPOS>ALT_TYPE
CGenFF_4.0_ALT_TYPE_SET
CGenFF_4.0 1 CG2O4 2 CG3C41 3 CG3C41 4 OG2D1 5 OG3C51 6 HGA2 7 HGA2 8 HGA2 9 HGA2
@<TRIPOS>MOLECULE
4_lactone
 9 9 0 0 0
****
USER_CHARGES
INVALID_CHARGES
Pose:  30 Cluster:  30 Fr_nu: 5045197 TotEn:   -13.02
@<TRIPOS>ATOM
      1 C1        -37.0283   -4.5473  -46.5907 C.2    1 LIG       0.04000
      2 C2        -35.5560   -4.1475  -46.3868 C.3    1 LIG       0.11000
      3 C3        -36.0111   -3.8970  -44.9522 C.3    1 LIG       0.08100
      4 O1        -37.7304   -4.9389  -47.4952 O.2    1 LIG      -0.32000
      5 O2        -37.3650   -4.3024  -45.2959 O.3    1 LIG      -0.27100
      6 H1        -34.8488   -4.9671  -46.5231 H      1 LIG       0.09000
      7 H2        -35.2527   -3.2632  -46.9496 H      1 LIG       0.09000
      8 H3        -35.5736   -4.5534  -44.1951 H      1 LIG       0.09000
      9 H4        -35.9754   -2.8554  -44.6212 H      1 LIG       0.09000
@<TRIPOS>BOND
      1       1       2 1
      2       1       4 2
      3       1       5 1
      4       2       3 1
      5       3       5 1
      6       2       6 1
      7       2       7 1
      8       3       8 1
      9       3       9 1
@<TRIPOS>ALT_TYPE
CGenFF_4.0_ALT_TYPE_SET
CGenFF_4.0 1 CG2O4 2 CG3C41 3 CG3C41 4 OG2D1 5 OG3C51 6 HGA2 7 HGA2 8 HGA2 9 HGA2
@<TRIPOS>MOLECULE
4_lactone
 9 9 0 0 0
****
USER_CHARGES
INVALID_CHARGES
Pose:  31 Cluster:  31 Fr_nu: 448790 TotEn:   -12.47
@<TRIPOS>ATOM
      1 C1        -49.9784   -9.2375  -31.6994 C.2    1 LIG       0.04000
      2 C2        -50.1712   -9.4099  -30.1820 C.3    1 LIG       0.11000
      3 C3        -50.7046  -10.7804  -30.5883 C.3    1 LIG       0.08100
      4 O1        -49.5675   -8.3876  -32.4565 O.2    1 LIG      -0.32000
      5 O2        -50.4667  -10.4731  -31.9900 O.3    1 LIG      -0.27100
      6 H1        -49.2406   -9.4137  -29.6123 H      1 LIG       0.09000
      7 H2        -50.9016   -8.7268  -29.7455 H      1 LIG       0.09000
      8 H3        -50.1111  -11.6369  -30.2570 H      1 LIG       0.09000
      9 H4        -51.7660  -10.9514  -30.3891 H      1 LIG       0.09000
@<TRIPOS>BOND
      1       1       2 1
      2       1       4 2
      3       1       5 1
      4       2       3 1
      5       3       5 1
      6       2       6 1
      7       2       7 1
      8       3       8 1
      9       3       9 1
@<TRIPOS>ALT_TYPE
CGenFF_4.0_ALT_TYPE_SET
CGenFF_4.0 1 CG2O4 2 CG3C41 3 CG3C41 4 OG2D1 5 OG3C51 6 HGA2 7 HGA2 8 HGA2 9 HGA2
@<TRIPOS>MOLECULE
4_lactone
 9 9 0 0 0
****
USER_CHARGES
INVALID_CHARGES
Pose:  32 Cluster:  32 Fr_nu: 140775 TotEn:   -12.36
@<TRIPOS>ATOM
      1 C1        -68.7244   -0.8931  -32.6600 C.2    1 LIG       0.04000
      2 C2        -68.4053   -1.4084  -31.2451 C.3    1 LIG       0.11000
      3 C3        -67.6347   -2.4829  -32.0062 C.3    1 LIG       0.08100
      4 O1        -69.3456    0.0171  -33.1600 O.2    1 LIG      -0.32000
      5 O2        -68.0196   -1.8814  -33.2734 O.3    1 LIG      -0.27100
      6 H1        -67.8000   -0.7246  -30.6480 H      1 LIG       0.09000
      7 H2        -69.2786   -1.7543  -30.6897 H      1 LIG       0.09000
      8 H3        -66.5499   -2.4747  -31.8690 H      1 LIG       0.09000
      9 H4        -68.0240   -3.5002  -31.9097 H      1 LIG       0.09000
@<TRIPOS>BOND
      1       1       2 1
      2       1       4 2
      3       1       5 1
      4       2       3 1
      5       3       5 1
      6       2       6 1
      7       2       7 1
      8       3       8 1
      9       3       9 1
@<TRIPOS>ALT_TYPE
CGenFF_4.0_ALT_TYPE_SET
CGenFF_4.0 1 CG2O4 2 CG3C41 3 CG3C41 4 OG2D1 5 OG3C51 6 HGA2 7 HGA2 8 HGA2 9 HGA2
@<TRIPOS>MOLECULE
4_lactone
 9 9 0 0 0
****
USER_CHARGES
INVALID_CHARGES
Pose:  33 Cluster:  33 Fr_nu: 1758263 TotEn:   -12.22
@<TRIPOS>ATOM
      1 C1        -55.4015   11.5659  -28.6440 C.2    1 LIG       0.04000
      2 C2        -54.7773   11.1265  -29.9806 C.3    1 LIG       0.11000
      3 C3        -56.1820   10.5981  -30.2553 C.3    1 LIG       0.08100
      4 O1        -55.0457   12.1328  -27.6358 O.2    1 LIG      -0.32000
      5 O2        -56.6293   11.0702  -28.9543 O.3    1 LIG      -0.27100
      6 H1        -54.4503   11.9534  -30.6128 H      1 LIG       0.09000
      7 H2        -53.9971   10.3702  -29.8804 H      1 LIG       0.09000
      8 H3        -56.7218   11.0889  -31.0698 H      1 LIG       0.09000
      9 H4        -56.2690    9.5114  -30.3400 H      1 LIG       0.09000
@<TRIPOS>BOND
      1       1       2 1
      2       1       4 2
      3       1       5 1
      4       2       3 1
      5       3       5 1
      6       2       6 1
      7       2       7 1
      8       3       8 1
      9       3       9 1
@<TRIPOS>ALT_TYPE
CGenFF_4.0_ALT_TYPE_SET
CGenFF_4.0 1 CG2O4 2 CG3C41 3 CG3C41 4 OG2D1 5 OG3C51 6 HGA2 7 HGA2 8 HGA2 9 HGA2
@<TRIPOS>MOLECULE
4_lactone
 9 9 0 0 0
****
USER_CHARGES
INVALID_CHARGES
Pose:  34 Cluster:  34 Fr_nu: 3122687 TotEn:   -12.22
@<TRIPOS>ATOM
      1 C1        -72.6909   -0.0191  -61.0758 C.2    1 LIG       0.04000
      2 C2        -72.6044    1.4639  -61.4790 C.3    1 LIG       0.11000
      3 C3        -71.1201    1.2706  -61.1835 C.3    1 LIG       0.08100
      4 O1        -73.5466   -0.8687  -60.9751 O.2    1 LIG      -0.32000
      5 O2        -71.3572   -0.1201  -60.8295 O.3    1 LIG      -0.27100
      6 H1        -72.8583    1.6574  -62.5224 H      1 LIG       0.09000
      7 H2        -73.1377    2.1396  -60.8083 H      1 LIG       0.09000
      8 H3        -70.4504    1.3592  -62.0434 H      1 LIG       0.09000
      9 H4        -70.7299    1.8402  -60.3355 H      1 LIG       0.09000
@<TRIPOS>BOND
      1       1       2 1
      2       1       4 2
      3       1       5 1
      4       2       3 1
      5       3       5 1
      6       2       6 1
      7       2       7 1
      8       3       8 1
      9       3       9 1
@<TRIPOS>ALT_TYPE
CGenFF_4.0_ALT_TYPE_SET
CGenFF_4.0 1 CG2O4 2 CG3C41 3 CG3C41 4 OG2D1 5 OG3C51 6 HGA2 7 HGA2 8 HGA2 9 HGA2
@<TRIPOS>MOLECULE
4_lactone
 9 9 0 0 0
****
USER_CHARGES
INVALID_CHARGES
Pose:  35 Cluster:  35 Fr_nu:  41559 TotEn:   -11.82
@<TRIPOS>ATOM
      1 C1        -68.4923   -1.7522  -31.1131 C.2    1 LIG       0.04000
      2 C2        -67.6359   -2.5783  -32.0895 C.3    1 LIG       0.11000
      3 C3        -67.1536   -3.2551  -30.8100 C.3    1 LIG       0.08100
      4 O1        -69.3027   -0.8557  -31.1745 O.2    1 LIG      -0.32000
      5 O2        -68.0179   -2.3977  -30.0140 O.3    1 LIG      -0.27100
      6 H1        -68.2149   -3.2064  -32.7683 H      1 LIG       0.09000
      7 H2        -66.8877   -1.9949  -32.6287 H      1 LIG       0.09000
      8 H3        -67.4216   -4.3096  -30.7019 H      1 LIG       0.09000
      9 H4        -66.0992   -3.1020  -30.5640 H      1 LIG       0.09000
@<TRIPOS>BOND
      1       1       2 1
      2       1       4 2
      3       1       5 1
      4       2       3 1
      5       3       5 1
      6       2       6 1
      7       2       7 1
      8       3       8 1
      9       3       9 1
@<TRIPOS>ALT_TYPE
CGenFF_4.0_ALT_TYPE_SET
CGenFF_4.0 1 CG2O4 2 CG3C41 3 CG3C41 4 OG2D1 5 OG3C51 6 HGA2 7 HGA2 8 HGA2 9 HGA2
@<TRIPOS>MOLECULE
4_lactone
 9 9 0 0 0
****
USER_CHARGES
INVALID_CHARGES
Pose:  36 Cluster:  36 Fr_nu: 5044657 TotEn:   -11.63
@<TRIPOS>ATOM
      1 C1        -37.0088   -5.3020  -46.9301 C.2    1 LIG       0.04000
      2 C2        -36.3465   -4.0368  -46.3558 C.3    1 LIG       0.11000
      3 C3        -37.7448   -3.4490  -46.5212 C.3    1 LIG       0.08100
      4 O1        -36.6811   -6.4325  -47.2110 O.2    1 LIG      -0.32000
      5 O2        -38.2290   -4.7138  -47.0517 O.3    1 LIG      -0.27100
      6 H1        -35.9966   -4.1445  -45.3280 H      1 LIG       0.09000
      7 H2        -35.5732   -3.6092  -46.9961 H      1 LIG       0.09000
      8 H3        -38.2573   -3.1778  -45.5943 H      1 LIG       0.09000
      9 H4        -37.8342   -2.6445  -47.2564 H      1 LIG       0.09000
@<TRIPOS>BOND
      1       1       2 1
      2       1       4 2
      3       1       5 1
      4       2       3 1
      5       3       5 1
      6       2       6 1
      7       2       7 1
      8       3       8 1
      9       3       9 1
@<TRIPOS>ALT_TYPE
CGenFF_4.0_ALT_TYPE_SET
CGenFF_4.0 1 CG2O4 2 CG3C41 3 CG3C41 4 OG2D1 5 OG3C51 6 HGA2 7 HGA2 8 HGA2 9 HGA2
@<TRIPOS>MOLECULE
4_lactone
 9 9 0 0 0
****
USER_CHARGES
INVALID_CHARGES
Pose:  37 Cluster:  37 Fr_nu: 4984042 TotEn:   -11.51
@<TRIPOS>ATOM
      1 C1        -76.7017   -6.8166  -48.8194 C.2    1 LIG       0.04000
      2 C2        -75.8637   -8.0164  -49.2966 C.3    1 LIG       0.11000
      3 C3        -76.6481   -7.8186  -50.5902 C.3    1 LIG       0.08100
      4 O1        -76.8184   -6.1518  -47.8151 O.2    1 LIG      -0.32000
      5 O2        -77.3647   -6.6984  -50.0010 O.3    1 LIG      -0.27100
      6 H1        -74.7928   -7.8160  -49.3567 H      1 LIG       0.09000
      7 H2        -76.0649   -8.9430  -48.7565 H      1 LIG       0.09000
      8 H3        -76.0598   -7.5092  -51.4583 H      1 LIG       0.09000
      9 H4        -77.3267   -8.6327  -50.8593 H      1 LIG       0.09000
@<TRIPOS>BOND
      1       1       2 1
      2       1       4 2
      3       1       5 1
      4       2       3 1
      5       3       5 1
      6       2       6 1
      7       2       7 1
      8       3       8 1
      9       3       9 1
@<TRIPOS>ALT_TYPE
CGenFF_4.0_ALT_TYPE_SET
CGenFF_4.0 1 CG2O4 2 CG3C41 3 CG3C41 4 OG2D1 5 OG3C51 6 HGA2 7 HGA2 8 HGA2 9 HGA2
@<TRIPOS>MOLECULE
4_lactone
 9 9 0 0 0
****
USER_CHARGES
INVALID_CHARGES
Pose:  38 Cluster:  38 Fr_nu:  85414 TotEn:   -11.24
@<TRIPOS>ATOM
      1 C1        -49.7160   -9.3639  -31.2933 C.2    1 LIG       0.04000
      2 C2        -50.8575  -10.1160  -30.5858 C.3    1 LIG       0.11000
      3 C3        -50.4801   -9.2166  -29.4126 C.3    1 LIG       0.08100
      4 O1        -49.1847   -9.3653  -32.3805 O.2    1 LIG      -0.32000
      5 O2        -49.4324   -8.5954  -30.2076 O.3    1 LIG      -0.27100
      6 H1        -51.8431   -9.9401  -31.0196 H      1 LIG       0.09000
      7 H2        -50.6693  -11.1818  -30.4463 H      1 LIG       0.09000
      8 H3        -51.2394   -8.4909  -29.1086 H      1 LIG       0.09000
      9 H4        -50.0702   -9.7292  -28.5380 H      1 LIG       0.09000
@<TRIPOS>BOND
      1       1       2 1
      2       1       4 2
      3       1       5 1
      4       2       3 1
      5       3       5 1
      6       2       6 1
      7       2       7 1
      8       3       8 1
      9       3       9 1
@<TRIPOS>ALT_TYPE
CGenFF_4.0_ALT_TYPE_SET
CGenFF_4.0 1 CG2O4 2 CG3C41 3 CG3C41 4 OG2D1 5 OG3C51 6 HGA2 7 HGA2 8 HGA2 9 HGA2
@<TRIPOS>MOLECULE
4_lactone
 9 9 0 0 0
****
USER_CHARGES
INVALID_CHARGES
Pose:  39 Cluster:  39 Fr_nu: 4934434 TotEn:    -9.77
@<TRIPOS>ATOM
      1 C1        -76.7081  -11.7343  -48.8459 C.2    1 LIG       0.04000
      2 C2        -78.0872  -11.3494  -49.4110 C.3    1 LIG       0.11000
      3 C3        -78.4973  -11.3822  -47.9418 C.3    1 LIG       0.08100
      4 O1        -75.6001  -11.9648  -49.2743 O.2    1 LIG      -0.32000
      5 O2        -77.1426  -11.7461  -47.5572 O.3    1 LIG      -0.27100
      6 H1        -78.1150  -10.3689  -49.8888 H      1 LIG       0.09000
      7 H2        -78.5372  -12.1140  -50.0464 H      1 LIG       0.09000
      8 H3        -78.7944  -10.4219  -47.5114 H      1 LIG       0.09000
      9 H4        -79.2151  -12.1609  -47.6698 H      1 LIG       0.09000
@<TRIPOS>BOND
      1       1       2 1
      2       1       4 2
      3       1       5 1
      4       2       3 1
      5       3       5 1
      6       2       6 1
      7       2       7 1
      8       3       8 1
      9       3       9 1
@<TRIPOS>ALT_TYPE
CGenFF_4.0_ALT_TYPE_SET
CGenFF_4.0 1 CG2O4 2 CG3C41 3 CG3C41 4 OG2D1 5 OG3C51 6 HGA2 7 HGA2 8 HGA2 9 HGA2
@<TRIPOS>MOLECULE
4_lactone
 9 9 0 0 0
****
USER_CHARGES
INVALID_CHARGES
Pose:  40 Cluster:  40 Fr_nu:   3745 TotEn:    -9.72
@<TRIPOS>ATOM
      1 C1        -68.2634   -1.8558  -32.0874 C.2    1 LIG       0.04000
      2 C2        -68.0744   -1.9350  -30.5619 C.3    1 LIG       0.11000
      3 C3        -67.1733   -3.1141  -30.9165 C.3    1 LIG       0.08100
      4 O1        -68.8711   -1.1699  -32.8776 O.2    1 LIG      -0.32000
      5 O2        -67.4480   -2.9167  -32.3311 O.3    1 LIG      -0.27100
      6 H1        -67.5720   -1.0682  -30.1296 H      1 LIG       0.09000
      7 H2        -68.9844   -2.1816  -30.0126 H      1 LIG       0.09000
      8 H3        -66.1116   -2.9838  -30.6899 H      1 LIG       0.09000
      9 H4        -67.5198   -4.0925  -30.5726 H      1 LIG       0.09000
@<TRIPOS>BOND
      1       1       2 1
      2       1       4 2
      3       1       5 1
      4       2       3 1
      5       3       5 1
      6       2       6 1
      7       2       7 1
      8       3       8 1
      9       3       9 1
@<TRIPOS>ALT_TYPE
CGenFF_4.0_ALT_TYPE_SET
CGenFF_4.0 1 CG2O4 2 CG3C41 3 CG3C41 4 OG2D1 5 OG3C51 6 HGA2 7 HGA2 8 HGA2 9 HGA2
@<TRIPOS>MOLECULE
4_lactone
 9 9 0 0 0
****
USER_CHARGES
INVALID_CHARGES
Pose:  41 Cluster:  41 Fr_nu: 4242879 TotEn:    -9.30
@<TRIPOS>ATOM
      1 C1        -55.4249  -25.0139  -25.3140 C.2    1 LIG       0.04000
      2 C2        -56.7577  -25.7625  -25.4939 C.3    1 LIG       0.11000
      3 C3        -57.0833  -24.5910  -26.4155 C.3    1 LIG       0.08100
      4 O1        -54.3923  -25.1633  -24.7011 O.2    1 LIG      -0.32000
      5 O2        -55.7816  -24.0000  -26.1474 O.3    1 LIG      -0.27100
      6 H1        -56.6606  -26.7346  -25.9798 H      1 LIG       0.09000
      7 H2        -57.3563  -25.8311  -24.5841 H      1 LIG       0.09000
      8 H3        -57.2030  -24.8397  -27.4735 H      1 LIG       0.09000
      9 H4        -57.8964  -23.9403  -26.0819 H      1 LIG       0.09000
@<TRIPOS>BOND
      1       1       2 1
      2       1       4 2
      3       1       5 1
      4       2       3 1
      5       3       5 1
      6       2       6 1
      7       2       7 1
      8       3       8 1
      9       3       9 1
@<TRIPOS>ALT_TYPE
CGenFF_4.0_ALT_TYPE_SET
CGenFF_4.0 1 CG2O4 2 CG3C41 3 CG3C41 4 OG2D1 5 OG3C51 6 HGA2 7 HGA2 8 HGA2 9 HGA2
@<TRIPOS>MOLECULE
4_lactone
 9 9 0 0 0
****
USER_CHARGES
INVALID_CHARGES
Pose:  42 Cluster:  42 Fr_nu: 5017034 TotEn:    -9.18
@<TRIPOS>ATOM
      1 C1        -49.5989  -12.8111  -43.4810 C.2    1 LIG       0.04000
      2 C2        -50.2762  -12.9038  -44.8601 C.3    1 LIG       0.11000
      3 C3        -49.0879  -13.8050  -45.1821 C.3    1 LIG       0.08100
      4 O1        -49.8032  -12.2652  -42.4206 O.2    1 LIG      -0.32000
      5 O2        -48.5665  -13.6220  -43.8366 O.3    1 LIG      -0.27100
      6 H1        -51.2514  -13.3929  -44.8455 H      1 LIG       0.09000
      7 H2        -50.3144  -11.9574  -45.4020 H      1 LIG       0.09000
      8 H3        -49.3286  -14.8527  -45.3821 H      1 LIG       0.09000
      9 H4        -48.3959  -13.4214  -45.9367 H      1 LIG       0.09000
@<TRIPOS>BOND
      1       1       2 1
      2       1       4 2
      3       1       5 1
      4       2       3 1
      5       3       5 1
      6       2       6 1
      7       2       7 1
      8       3       8 1
      9       3       9 1
@<TRIPOS>ALT_TYPE
CGenFF_4.0_ALT_TYPE_SET
CGenFF_4.0 1 CG2O4 2 CG3C41 3 CG3C41 4 OG2D1 5 OG3C51 6 HGA2 7 HGA2 8 HGA2 9 HGA2
@<TRIPOS>MOLECULE
4_lactone
 9 9 0 0 0
****
USER_CHARGES
INVALID_CHARGES
Pose:  43 Cluster:  43 Fr_nu: 4951857 TotEn:    -8.13
@<TRIPOS>ATOM
      1 C1        -77.0123  -11.9469  -49.1002 C.2    1 LIG       0.04000
      2 C2        -77.6013  -10.5949  -49.5412 C.3    1 LIG       0.11000
      3 C3        -78.8827  -11.4085  -49.6954 C.3    1 LIG       0.08100
      4 O1        -75.9427  -12.3782  -48.7339 O.2    1 LIG      -0.32000
      5 O2        -78.1885  -12.6105  -49.2608 O.3    1 LIG      -0.27100
      6 H1        -77.6131   -9.8368  -48.7565 H      1 LIG       0.09000
      7 H2        -77.1737  -10.2033  -50.4657 H      1 LIG       0.09000
      8 H3        -79.6964  -11.1443  -49.0144 H      1 LIG       0.09000
      9 H4        -79.2577  -11.5086  -50.7177 H      1 LIG       0.09000
@<TRIPOS>BOND
      1       1       2 1
      2       1       4 2
      3       1       5 1
      4       2       3 1
      5       3       5 1
      6       2       6 1
      7       2       7 1
      8       3       8 1
      9       3       9 1
@<TRIPOS>ALT_TYPE
CGenFF_4.0_ALT_TYPE_SET
CGenFF_4.0 1 CG2O4 2 CG3C41 3 CG3C41 4 OG2D1 5 OG3C51 6 HGA2 7 HGA2 8 HGA2 9 HGA2
@<TRIPOS>MOLECULE
4_lactone
 9 9 0 0 0
****
USER_CHARGES
INVALID_CHARGES
Pose:  44 Cluster:  44 Fr_nu: 4992110 TotEn:    -5.11
@<TRIPOS>ATOM
      1 C1        -48.2037  -14.0719  -44.4960 C.2    1 LIG       0.04000
      2 C2        -48.6426  -14.2993  -45.9537 C.3    1 LIG       0.11000
      3 C3        -49.5926  -13.1426  -45.6578 C.3    1 LIG       0.08100
      4 O1        -47.4098  -14.5495  -43.7176 O.2    1 LIG      -0.32000
      5 O2        -49.0768  -13.0475  -44.3011 O.3    1 LIG      -0.27100
      6 H1        -47.8638  -14.0960  -46.6903 H      1 LIG       0.09000
      7 H2        -49.1143  -15.2672  -46.1309 H      1 LIG       0.09000
      8 H3        -49.4115  -12.2244  -46.2232 H      1 LIG       0.09000
      9 H4        -50.6571  -13.3925  -45.6662 H      1 LIG       0.09000
@<TRIPOS>BOND
      1       1       2 1
      2       1       4 2
      3       1       5 1
      4       2       3 1
      5       3       5 1
      6       2       6 1
      7       2       7 1
      8       3       8 1
      9       3       9 1
@<TRIPOS>ALT_TYPE
CGenFF_4.0_ALT_TYPE_SET
CGenFF_4.0 1 CG2O4 2 CG3C41 3 CG3C41 4 OG2D1 5 OG3C51 6 HGA2 7 HGA2 8 HGA2 9 HGA2
@<TRIPOS>MOLECULE
4_lactone
 9 9 0 0 0
****
USER_CHARGES
INVALID_CHARGES
Pose:  45 Cluster:  45 Fr_nu: 5015683 TotEn:    -4.91
@<TRIPOS>ATOM
      1 C1        -46.6707  -13.5209  -44.7741 C.2    1 LIG       0.04000
      2 C2        -46.9092  -12.1714  -45.4749 C.3    1 LIG       0.11000
      3 C3        -45.7504  -12.6293  -46.3554 C.3    1 LIG       0.08100
      4 O1        -47.1414  -14.1420  -43.8483 O.2    1 LIG      -0.32000
      5 O2        -45.6433  -13.8652  -45.5961 O.3    1 LIG      -0.27100
      6 H1        -47.8780  -12.0918  -45.9705 H      1 LIG       0.09000
      7 H2        -46.7122  -11.3019  -44.8456 H      1 LIG       0.09000
      8 H3        -45.9982  -12.8200  -47.4031 H      1 LIG       0.09000
      9 H4        -44.8374  -12.0321  -46.2816 H      1 LIG       0.09000
@<TRIPOS>BOND
      1       1       2 1
      2       1       4 2
      3       1       5 1
      4       2       3 1
      5       3       5 1
      6       2       6 1
      7       2       7 1
      8       3       8 1
      9       3       9 1
@<TRIPOS>ALT_TYPE
CGenFF_4.0_ALT_TYPE_SET
CGenFF_4.0 1 CG2O4 2 CG3C41 3 CG3C41 4 OG2D1 5 OG3C51 6 HGA2 7 HGA2 8 HGA2 9 HGA2
@<TRIPOS>MOLECULE
4_lactone
 9 9 0 0 0
****
USER_CHARGES
INVALID_CHARGES
Pose:  46 Cluster:  46 Fr_nu: 2559471 TotEn:    -3.05
@<TRIPOS>ATOM
      1 C1        -65.1417   -4.3407  -56.5410 C.2    1 LIG       0.04000
      2 C2        -64.3384   -5.4798  -57.1940 C.3    1 LIG       0.11000
      3 C3        -63.7916   -5.6606  -55.7811 C.3    1 LIG       0.08100
      4 O1        -65.9527   -3.5101  -56.8825 O.2    1 LIG      -0.32000
      5 O2        -64.6120   -4.5571  -55.3072 O.3    1 LIG      -0.27100
      6 H1        -64.9528   -6.2982  -57.5724 H      1 LIG       0.09000
      7 H2        -63.6182   -5.1447  -57.9422 H      1 LIG       0.09000
      8 H3        -64.0554   -6.6001  -55.2878 H      1 LIG       0.09000
      9 H4        -62.7256   -5.4507  -55.6575 H      1 LIG       0.09000
@<TRIPOS>BOND
      1       1       2 1
      2       1       4 2
      3       1       5 1
      4       2       3 1
      5       3       5 1
      6       2       6 1
      7       2       7 1
      8       3       8 1
      9       3       9 1
@<TRIPOS>ALT_TYPE
CGenFF_4.0_ALT_TYPE_SET
CGenFF_4.0 1 CG2O4 2 CG3C41 3 CG3C41 4 OG2D1 5 OG3C51 6 HGA2 7 HGA2 8 HGA2 9 HGA2
@<TRIPOS>MOLECULE
4_lactone
 9 9 0 0 0
****
USER_CHARGES
INVALID_CHARGES
Pose:  47 Cluster:  47 Fr_nu: 4451192 TotEn:    -2.98
@<TRIPOS>ATOM
      1 C1        -65.3029   -4.7019  -56.4618 C.2    1 LIG       0.04000
      2 C2        -64.1436   -5.2158  -55.5894 C.3    1 LIG       0.11000
      3 C3        -63.5681   -5.6568  -56.9319 C.3    1 LIG       0.08100
      4 O1        -66.3592   -4.1342  -56.2994 O.2    1 LIG      -0.32000
      5 O2        -64.7318   -5.1229  -57.6221 O.3    1 LIG      -0.27100
      6 H1        -63.5918   -4.4288  -55.0731 H      1 LIG       0.09000
      7 H2        -64.4229   -6.0193  -54.9059 H      1 LIG       0.09000
      8 H3        -62.6489   -5.1523  -57.2419 H      1 LIG       0.09000
      9 H4        -63.4773   -6.7372  -57.0741 H      1 LIG       0.09000
@<TRIPOS>BOND
      1       1       2 1
      2       1       4 2
      3       1       5 1
      4       2       3 1
      5       3       5 1
      6       2       6 1
      7       2       7 1
      8       3       8 1
      9       3       9 1
@<TRIPOS>ALT_TYPE
CGenFF_4.0_ALT_TYPE_SET
CGenFF_4.0 1 CG2O4 2 CG3C41 3 CG3C41 4 OG2D1 5 OG3C51 6 HGA2 7 HGA2 8 HGA2 9 HGA2
@<TRIPOS>MOLECULE
pyridine
 11 11 0 0 0
****
USER_CHARGES
INVALID_CHARGES
Pose:   1 Cluster:   1 Fr_nu: 311370 TotEn:   -16.25
@<TRIPOS>ATOM
      1 C1        -81.1249  -16.8693  -47.9979 C.ar   1 LIG      -0.11300
      2 C2        -80.7715  -18.1911  -47.7511 C.ar   1 LIG      -0.11700
      3 C3        -80.1703  -15.9775  -48.4742 C.ar   1 LIG      -0.11700
      4 C4        -79.4607  -18.5683  -47.9947 C.ar   1 LIG       0.17700
      5 C5        -78.8864  -16.4537  -48.6852 C.ar   1 LIG       0.17700
      6 N1        -78.5056  -17.7307  -48.4570 N.ar   1 LIG      -0.60000
      7 H1        -82.1422  -16.5345  -47.8188 H      1 LIG       0.11500
      8 H2        -81.4989  -18.9037  -47.3801 H      1 LIG       0.11500
      9 H3        -80.4231  -14.9423  -48.6731 H      1 LIG       0.11500
     10 H4        -79.1349  -19.5880  -47.8178 H      1 LIG       0.12400
     11 H5        -78.1044  -15.7986  -49.0552 H      1 LIG       0.12400
@<TRIPOS>BOND
      1       1       2 ar
      2       1       3 ar
      3       2       4 ar
      4       3       5 ar
      5       4       6 ar
      6       5       6 ar
      7       1       7 1
      8       2       8 1
      9       3       9 1
     10       4      10 1
     11       5      11 1
@<TRIPOS>ALT_TYPE
CGenFF_4.0_ALT_TYPE_SET
CGenFF_4.0 1 CG2R61 2 CG2R61 3 CG2R61 4 CG2R61 5 CG2R61 6 NG2R60 7 HGR61 8 HGR61 9 HGR61 10 HGR62 11 HGR62
@<TRIPOS>MOLECULE
pyridine
 11 11 0 0 0
****
USER_CHARGES
INVALID_CHARGES
Pose:   2 Cluster:   2 Fr_nu: 2481895 TotEn:   -14.60
@<TRIPOS>ATOM
      1 C1        -78.4167   -9.9933  -49.1794 C.ar   1 LIG      -0.11300
      2 C2        -77.2766   -9.9841  -49.9751 C.ar   1 LIG      -0.11700
      3 C3        -78.4372  -10.7488  -48.0123 C.ar   1 LIG      -0.11700
      4 C4        -76.1920  -10.7415  -49.5630 C.ar   1 LIG       0.17700
      5 C5        -77.3008  -11.4722  -47.6882 C.ar   1 LIG       0.17700
      6 N1        -76.1746  -11.4880  -48.4361 N.ar   1 LIG      -0.60000
      7 H1        -79.2880   -9.4132  -49.4686 H      1 LIG       0.11500
      8 H2        -77.2380   -9.4024  -50.8887 H      1 LIG       0.11500
      9 H3        -79.3152  -10.7713  -47.3769 H      1 LIG       0.11500
     10 H4        -75.2793  -10.7680  -50.1491 H      1 LIG       0.12400
     11 H5        -77.2654  -12.0783  -46.7889 H      1 LIG       0.12400
@<TRIPOS>BOND
      1       1       2 ar
      2       1       3 ar
      3       2       4 ar
      4       3       5 ar
      5       4       6 ar
      6       5       6 ar
      7       1       7 1
      8       2       8 1
      9       3       9 1
     10       4      10 1
     11       5      11 1
@<TRIPOS>ALT_TYPE
CGenFF_4.0_ALT_TYPE_SET
CGenFF_4.0 1 CG2R61 2 CG2R61 3 CG2R61 4 CG2R61 5 CG2R61 6 NG2R60 7 HGR61 8 HGR61 9 HGR61 10 HGR62 11 HGR62
@<TRIPOS>MOLECULE
pyridine
 11 11 0 0 0
****
USER_CHARGES
INVALID_CHARGES
Pose:   3 Cluster:   3 Fr_nu: 2360044 TotEn:   -14.26
@<TRIPOS>ATOM
      1 C1        -79.0587  -11.3129  -48.0884 C.ar   1 LIG      -0.11300
      2 C2        -78.0311  -10.6846  -48.7830 C.ar   1 LIG      -0.11700
      3 C3        -78.9653  -12.6692  -47.7966 C.ar   1 LIG      -0.11700
      4 C4        -76.9401  -11.4509  -49.1604 C.ar   1 LIG       0.17700
      5 C5        -77.8327  -13.3467  -48.2184 C.ar   1 LIG       0.17700
      6 N1        -76.8140  -12.7705  -48.8951 N.ar   1 LIG      -0.60000
      7 H1        -79.9310  -10.7468  -47.7758 H      1 LIG       0.11500
      8 H2        -78.0822   -9.6285  -49.0211 H      1 LIG       0.11500
      9 H3        -79.7546  -13.1799  -47.2567 H      1 LIG       0.11500
     10 H4        -76.1126  -11.0077  -49.7043 H      1 LIG       0.12400
     11 H5        -77.7113  -14.4059  -48.0167 H      1 LIG       0.12400
@<TRIPOS>BOND
      1       1       2 ar
      2       1       3 ar
      3       2       4 ar
      4       3       5 ar
      5       4       6 ar
      6       5       6 ar
      7       1       7 1
      8       2       8 1
      9       3       9 1
     10       4      10 1
     11       5      11 1
@<TRIPOS>ALT_TYPE
CGenFF_4.0_ALT_TYPE_SET
CGenFF_4.0 1 CG2R61 2 CG2R61 3 CG2R61 4 CG2R61 5 CG2R61 6 NG2R60 7 HGR61 8 HGR61 9 HGR61 10 HGR62 11 HGR62
@<TRIPOS>MOLECULE
pyridine
 11 11 0 0 0
****
USER_CHARGES
INVALID_CHARGES
Pose:   4 Cluster:   4 Fr_nu: 433901 TotEn:   -14.04
@<TRIPOS>ATOM
      1 C1        -51.7889    3.7089  -34.6696 C.ar   1 LIG      -0.11300
      2 C2        -51.7686    5.0780  -34.4283 C.ar   1 LIG      -0.11700
      3 C3        -50.9590    2.8671  -33.9376 C.ar   1 LIG      -0.11700
      4 C4        -50.9072    5.5518  -33.4519 C.ar   1 LIG       0.17700
      5 C5        -50.1336    3.4399  -32.9833 C.ar   1 LIG       0.17700
      6 N1        -50.0862    4.7652  -32.7206 N.ar   1 LIG      -0.60000
      7 H1        -52.4498    3.2986  -35.4273 H      1 LIG       0.11500
      8 H2        -52.4070    5.7529  -34.9865 H      1 LIG       0.11500
      9 H3        -50.9576    1.7968  -34.1091 H      1 LIG       0.11500
     10 H4        -50.8539    6.6116  -33.2262 H      1 LIG       0.12400
     11 H5        -49.4664    2.8274  -32.3857 H      1 LIG       0.12400
@<TRIPOS>BOND
      1       1       2 ar
      2       1       3 ar
      3       2       4 ar
      4       3       5 ar
      5       4       6 ar
      6       5       6 ar
      7       1       7 1
      8       2       8 1
      9       3       9 1
     10       4      10 1
     11       5      11 1
@<TRIPOS>ALT_TYPE
CGenFF_4.0_ALT_TYPE_SET
CGenFF_4.0 1 CG2R61 2 CG2R61 3 CG2R61 4 CG2R61 5 CG2R61 6 NG2R60 7 HGR61 8 HGR61 9 HGR61 10 HGR62 11 HGR62
@<TRIPOS>MOLECULE
pyridine
 11 11 0 0 0
****
USER_CHARGES
INVALID_CHARGES
Pose:   5 Cluster:   5 Fr_nu: 828367 TotEn:   -13.91
@<TRIPOS>ATOM
      1 C1        -66.2234  -14.7280  -15.3384 C.ar   1 LIG      -0.11300
      2 C2        -65.2492  -15.4358  -16.0336 C.ar   1 LIG      -0.11700
      3 C3        -66.2182  -14.7318  -13.9480 C.ar   1 LIG      -0.11700
      4 C4        -64.2996  -16.1258  -15.2975 C.ar   1 LIG       0.17700
      5 C5        -65.2254  -15.4535  -13.3052 C.ar   1 LIG       0.17700
      6 N1        -64.2624  -16.1531  -13.9464 N.ar   1 LIG      -0.60000
      7 H1        -66.9856  -14.1751  -15.8792 H      1 LIG       0.11500
      8 H2        -65.2335  -15.4467  -17.1172 H      1 LIG       0.11500
      9 H3        -66.9681  -14.1876  -13.3852 H      1 LIG       0.11500
     10 H4        -63.5189  -16.6935  -15.7929 H      1 LIG       0.12400
     11 H5        -65.1772  -15.4895  -12.2218 H      1 LIG       0.12400
@<TRIPOS>BOND
      1       1       2 ar
      2       1       3 ar
      3       2       4 ar
      4       3       5 ar
      5       4       6 ar
      6       5       6 ar
      7       1       7 1
      8       2       8 1
      9       3       9 1
     10       4      10 1
     11       5      11 1
@<TRIPOS>ALT_TYPE
CGenFF_4.0_ALT_TYPE_SET
CGenFF_4.0 1 CG2R61 2 CG2R61 3 CG2R61 4 CG2R61 5 CG2R61 6 NG2R60 7 HGR61 8 HGR61 9 HGR61 10 HGR62 11 HGR62
@<TRIPOS>MOLECULE
pyridine
 11 11 0 0 0
****
USER_CHARGES
INVALID_CHARGES
Pose:   6 Cluster:   6 Fr_nu: 1728156 TotEn:   -13.89
@<TRIPOS>ATOM
      1 C1        -52.1938    4.9190  -34.5480 C.ar   1 LIG      -0.11300
      2 C2        -51.9248    3.9688  -33.5692 C.ar   1 LIG      -0.11700
      3 C3        -51.1490    5.6410  -35.1140 C.ar   1 LIG      -0.11700
      4 C4        -50.6044    3.7799  -33.1942 C.ar   1 LIG       0.17700
      5 C5        -49.8633    5.3774  -34.6696 C.ar   1 LIG       0.17700
      6 N1        -49.5630    4.4621  -33.7210 N.ar   1 LIG      -0.60000
      7 H1        -53.2159    5.0970  -34.8687 H      1 LIG       0.11500
      8 H2        -52.7233    3.3941  -33.1145 H      1 LIG       0.11500
      9 H3        -51.3352    6.3870  -35.8781 H      1 LIG       0.11500
     10 H4        -50.3425    3.0507  -32.4347 H      1 LIG       0.12400
     11 H5        -49.0132    5.9136  -35.0783 H      1 LIG       0.12400
@<TRIPOS>BOND
      1       1       2 ar
      2       1       3 ar
      3       2       4 ar
      4       3       5 ar
      5       4       6 ar
      6       5       6 ar
      7       1       7 1
      8       2       8 1
      9       3       9 1
     10       4      10 1
     11       5      11 1
@<TRIPOS>ALT_TYPE
CGenFF_4.0_ALT_TYPE_SET
CGenFF_4.0 1 CG2R61 2 CG2R61 3 CG2R61 4 CG2R61 5 CG2R61 6 NG2R60 7 HGR61 8 HGR61 9 HGR61 10 HGR62 11 HGR62
@<TRIPOS>MOLECULE
pyridine
 11 11 0 0 0
****
USER_CHARGES
INVALID_CHARGES
Pose:   7 Cluster:   7 Fr_nu: 1392362 TotEn:   -12.95
@<TRIPOS>ATOM
      1 C1        -57.8974   -3.3896  -20.1053 C.ar   1 LIG      -0.11300
      2 C2        -56.7896   -3.2914  -20.9399 C.ar   1 LIG      -0.11700
      3 C3        -57.7234   -3.3931  -18.7258 C.ar   1 LIG      -0.11700
      4 C4        -55.5393   -3.1996  -20.3499 C.ar   1 LIG       0.17700
      5 C5        -56.4313   -3.2970  -18.2350 C.ar   1 LIG       0.17700
      6 N1        -55.3308   -3.2000  -19.0142 N.ar   1 LIG      -0.60000
      7 H1        -58.8943   -3.4641  -20.5292 H      1 LIG       0.11500
      8 H2        -56.9014   -3.2864  -22.0179 H      1 LIG       0.11500
      9 H3        -58.5724   -3.4693  -18.0561 H      1 LIG       0.11500
     10 H4        -54.6438   -3.1214  -20.9574 H      1 LIG       0.12400
     11 H5        -56.2412   -3.2961  -17.1667 H      1 LIG       0.12400
@<TRIPOS>BOND
      1       1       2 ar
      2       1       3 ar
      3       2       4 ar
      4       3       5 ar
      5       4       6 ar
      6       5       6 ar
      7       1       7 1
      8       2       8 1
      9       3       9 1
     10       4      10 1
     11       5      11 1
@<TRIPOS>ALT_TYPE
CGenFF_4.0_ALT_TYPE_SET
CGenFF_4.0 1 CG2R61 2 CG2R61 3 CG2R61 4 CG2R61 5 CG2R61 6 NG2R60 7 HGR61 8 HGR61 9 HGR61 10 HGR62 11 HGR62
@<TRIPOS>MOLECULE
pyridine
 11 11 0 0 0
****
USER_CHARGES
INVALID_CHARGES
Pose:   8 Cluster:   8 Fr_nu:  78794 TotEn:   -12.36
@<TRIPOS>ATOM
      1 C1        -72.2863  -27.6335  -47.3793 C.ar   1 LIG      -0.11300
      2 C2        -72.5860  -28.4303  -48.4786 C.ar   1 LIG      -0.11700
      3 C3        -72.0590  -26.2731  -47.5550 C.ar   1 LIG      -0.11700
      4 C4        -72.6459  -27.8231  -49.7226 C.ar   1 LIG       0.17700
      5 C5        -72.1423  -25.7625  -48.8404 C.ar   1 LIG       0.17700
      6 N1        -72.4309  -26.5051  -49.9326 N.ar   1 LIG      -0.60000
      7 H1        -72.2294  -28.0720  -46.3875 H      1 LIG       0.11500
      8 H2        -72.7671  -29.4928  -48.3653 H      1 LIG       0.11500
      9 H3        -71.8234  -25.6328  -46.7126 H      1 LIG       0.11500
     10 H4        -72.8755  -28.4013  -50.6115 H      1 LIG       0.12400
     11 H5        -71.9729  -24.7079  -49.0316 H      1 LIG       0.12400
@<TRIPOS>BOND
      1       1       2 ar
      2       1       3 ar
      3       2       4 ar
      4       3       5 ar
      5       4       6 ar
      6       5       6 ar
      7       1       7 1
      8       2       8 1
      9       3       9 1
     10       4      10 1
     11       5      11 1
@<TRIPOS>ALT_TYPE
CGenFF_4.0_ALT_TYPE_SET
CGenFF_4.0 1 CG2R61 2 CG2R61 3 CG2R61 4 CG2R61 5 CG2R61 6 NG2R60 7 HGR61 8 HGR61 9 HGR61 10 HGR62 11 HGR62
@<TRIPOS>MOLECULE
pyridine
 11 11 0 0 0
****
USER_CHARGES
INVALID_CHARGES
Pose:   9 Cluster:   9 Fr_nu:   4084 TotEn:   -12.10
@<TRIPOS>ATOM
      1 C1        -63.0466   -1.3901  -23.6666 C.ar   1 LIG      -0.11300
      2 C2        -62.5907   -0.0811  -23.5568 C.ar   1 LIG      -0.11700
      3 C3        -62.4303   -2.2626  -24.5567 C.ar   1 LIG      -0.11700
      4 C4        -61.5239    0.3031  -24.3531 C.ar   1 LIG       0.17700
      5 C5        -61.3708   -1.7807  -25.3083 C.ar   1 LIG       0.17700
      6 N1        -60.9000   -0.5159  -25.2292 N.ar   1 LIG      -0.60000
      7 H1        -63.8810   -1.7294  -23.0602 H      1 LIG       0.11500
      8 H2        -63.0556    0.6162  -22.8696 H      1 LIG       0.11500
      9 H3        -62.7691   -3.2872  -24.6593 H      1 LIG       0.11500
     10 H4        -61.1314    1.3134  -24.3049 H      1 LIG       0.12400
     11 H5        -60.8562   -2.4205  -26.0177 H      1 LIG       0.12400
@<TRIPOS>BOND
      1       1       2 ar
      2       1       3 ar
      3       2       4 ar
      4       3       5 ar
      5       4       6 ar
      6       5       6 ar
      7       1       7 1
      8       2       8 1
      9       3       9 1
     10       4      10 1
     11       5      11 1
@<TRIPOS>ALT_TYPE
CGenFF_4.0_ALT_TYPE_SET
CGenFF_4.0 1 CG2R61 2 CG2R61 3 CG2R61 4 CG2R61 5 CG2R61 6 NG2R60 7 HGR61 8 HGR61 9 HGR61 10 HGR62 11 HGR62
@<TRIPOS>MOLECULE
pyridine
 11 11 0 0 0
****
USER_CHARGES
INVALID_CHARGES
Pose:  10 Cluster:  10 Fr_nu: 2482235 TotEn:   -11.69
@<TRIPOS>ATOM
      1 C1        -79.1486  -10.5440  -49.4384 C.ar   1 LIG      -0.11300
      2 C2        -77.7914  -10.3976  -49.7027 C.ar   1 LIG      -0.11700
      3 C3        -79.5594  -11.1947  -48.2804 C.ar   1 LIG      -0.11700
      4 C4        -76.8923  -10.9156  -48.7846 C.ar   1 LIG       0.17700
      5 C5        -78.5812  -11.6774  -47.4260 C.ar   1 LIG       0.17700
      6 N1        -77.2535  -11.5541  -47.6490 N.ar   1 LIG      -0.60000
      7 H1        -79.8848  -10.1523  -50.1339 H      1 LIG       0.11500
      8 H2        -77.4483   -9.8937  -50.5988 H      1 LIG       0.11500
      9 H3        -80.6121  -11.3209  -48.0541 H      1 LIG       0.11500
     10 H4        -75.8229  -10.8275  -48.9451 H      1 LIG       0.12400
     11 H5        -78.8488  -12.1933  -46.5097 H      1 LIG       0.12400
@<TRIPOS>BOND
      1       1       2 ar
      2       1       3 ar
      3       2       4 ar
      4       3       5 ar
      5       4       6 ar
      6       5       6 ar
      7       1       7 1
      8       2       8 1
      9       3       9 1
     10       4      10 1
     11       5      11 1
@<TRIPOS>ALT_TYPE
CGenFF_4.0_ALT_TYPE_SET
CGenFF_4.0 1 CG2R61 2 CG2R61 3 CG2R61 4 CG2R61 5 CG2R61 6 NG2R60 7 HGR61 8 HGR61 9 HGR61 10 HGR62 11 HGR62
@<TRIPOS>MOLECULE
pyridine
 11 11 0 0 0
****
USER_CHARGES
INVALID_CHARGES
Pose:  11 Cluster:  11 Fr_nu: 368638 TotEn:   -11.59
@<TRIPOS>ATOM
      1 C1        -77.6580  -19.5840  -29.8443 C.ar   1 LIG      -0.11300
      2 C2        -76.9019  -18.5020  -30.2812 C.ar   1 LIG      -0.11700
      3 C3        -77.6857  -20.7540  -30.5950 C.ar   1 LIG      -0.11700
      4 C4        -76.1971  -18.6396  -31.4661 C.ar   1 LIG       0.17700
      5 C5        -76.9460  -20.7907  -31.7660 C.ar   1 LIG       0.17700
      6 N1        -76.1997  -19.7600  -32.2226 N.ar   1 LIG      -0.60000
      7 H1        -78.2251  -19.5153  -28.9208 H      1 LIG       0.11500
      8 H2        -76.8652  -17.5804  -29.7122 H      1 LIG       0.11500
      9 H3        -78.2685  -21.6098  -30.2740 H      1 LIG       0.11500
     10 H4        -75.5927  -17.8243  -31.8498 H      1 LIG       0.12400
     11 H5        -76.9344  -21.6794  -32.3885 H      1 LIG       0.12400
@<TRIPOS>BOND
      1       1       2 ar
      2       1       3 ar
      3       2       4 ar
      4       3       5 ar
      5       4       6 ar
      6       5       6 ar
      7       1       7 1
      8       2       8 1
      9       3       9 1
     10       4      10 1
     11       5      11 1
@<TRIPOS>ALT_TYPE
CGenFF_4.0_ALT_TYPE_SET
CGenFF_4.0 1 CG2R61 2 CG2R61 3 CG2R61 4 CG2R61 5 CG2R61 6 NG2R60 7 HGR61 8 HGR61 9 HGR61 10 HGR62 11 HGR62
@<TRIPOS>MOLECULE
pyridine
 11 11 0 0 0
****
USER_CHARGES
INVALID_CHARGES
Pose:  12 Cluster:  12 Fr_nu:  71139 TotEn:   -11.53
@<TRIPOS>ATOM
      1 C1        -50.9500   -9.8294  -29.6269 C.ar   1 LIG      -0.11300
      2 C2        -49.8422   -9.0246  -29.3855 C.ar   1 LIG      -0.11700
      3 C3        -51.3299  -10.1054  -30.9356 C.ar   1 LIG      -0.11700
      4 C4        -49.1536   -8.5241  -30.4786 C.ar   1 LIG       0.17700
      5 C5        -50.5748   -9.5564  -31.9594 C.ar   1 LIG       0.17700
      6 N1        -49.4925   -8.7701  -31.7640 N.ar   1 LIG      -0.60000
      7 H1        -51.5166  -10.2402  -28.7966 H      1 LIG       0.11500
      8 H2        -49.5277   -8.7964  -28.3737 H      1 LIG       0.11500
      9 H3        -52.1903  -10.7298  -31.1475 H      1 LIG       0.11500
     10 H4        -48.2829   -7.8911  -30.3433 H      1 LIG       0.12400
     11 H5        -50.8294   -9.7403  -32.9980 H      1 LIG       0.12400
@<TRIPOS>BOND
      1       1       2 ar
      2       1       3 ar
      3       2       4 ar
      4       3       5 ar
      5       4       6 ar
      6       5       6 ar
      7       1       7 1
      8       2       8 1
      9       3       9 1
     10       4      10 1
     11       5      11 1
@<TRIPOS>ALT_TYPE
CGenFF_4.0_ALT_TYPE_SET
CGenFF_4.0 1 CG2R61 2 CG2R61 3 CG2R61 4 CG2R61 5 CG2R61 6 NG2R60 7 HGR61 8 HGR61 9 HGR61 10 HGR62 11 HGR62
@<TRIPOS>MOLECULE
pyridine
 11 11 0 0 0
****
USER_CHARGES
INVALID_CHARGES
Pose:  13 Cluster:  13 Fr_nu:  14728 TotEn:   -11.50
@<TRIPOS>ATOM
      1 C1        -68.2140   -2.2047  -30.3674 C.ar   1 LIG      -0.11300
      2 C2        -68.9922   -1.2629  -31.0311 C.ar   1 LIG      -0.11700
      3 C3        -67.2880   -2.9592  -31.0790 C.ar   1 LIG      -0.11700
      4 C4        -68.8076   -1.1149  -32.3963 C.ar   1 LIG       0.17700
      5 C5        -67.1798   -2.7355  -32.4421 C.ar   1 LIG       0.17700
      6 N1        -67.9183   -1.8296  -33.1215 N.ar   1 LIG      -0.60000
      7 H1        -68.3295   -2.3510  -29.2976 H      1 LIG       0.11500
      8 H2        -69.7200   -0.6634  -30.4967 H      1 LIG       0.11500
      9 H3        -66.6710   -3.6995  -30.5826 H      1 LIG       0.11500
     10 H4        -69.3903   -0.3939  -32.9598 H      1 LIG       0.12400
     11 H5        -66.4732   -3.2982  -33.0434 H      1 LIG       0.12400
@<TRIPOS>BOND
      1       1       2 ar
      2       1       3 ar
      3       2       4 ar
      4       3       5 ar
      5       4       6 ar
      6       5       6 ar
      7       1       7 1
      8       2       8 1
      9       3       9 1
     10       4      10 1
     11       5      11 1
@<TRIPOS>ALT_TYPE
CGenFF_4.0_ALT_TYPE_SET
CGenFF_4.0 1 CG2R61 2 CG2R61 3 CG2R61 4 CG2R61 5 CG2R61 6 NG2R60 7 HGR61 8 HGR61 9 HGR61 10 HGR62 11 HGR62
@<TRIPOS>MOLECULE
pyridine
 11 11 0 0 0
****
USER_CHARGES
INVALID_CHARGES
Pose:  14 Cluster:  14 Fr_nu:   5511 TotEn:   -11.19
@<TRIPOS>ATOM
      1 C1        -67.9158   -2.6178  -32.4000 C.ar   1 LIG      -0.11300
      2 C2        -68.8130   -2.1139  -33.3350 C.ar   1 LIG      -0.11700
      3 C3        -67.9726   -2.1771  -31.0825 C.ar   1 LIG      -0.11700
      4 C4        -69.7404   -1.1783  -32.9054 C.ar   1 LIG       0.17700
      5 C5        -68.9374   -1.2386  -30.7537 C.ar   1 LIG       0.17700
      6 N1        -69.8259   -0.7260  -31.6343 N.ar   1 LIG      -0.60000
      7 H1        -67.1733   -3.3521  -32.6977 H      1 LIG       0.11500
      8 H2        -68.7875   -2.4431  -34.3673 H      1 LIG       0.11500
      9 H3        -67.2829   -2.5557  -30.3367 H      1 LIG       0.11500
     10 H4        -70.4617   -0.7547  -33.5963 H      1 LIG       0.12400
     11 H5        -69.0233   -0.8615  -29.7399 H      1 LIG       0.12400
@<TRIPOS>BOND
      1       1       2 ar
      2       1       3 ar
      3       2       4 ar
      4       3       5 ar
      5       4       6 ar
      6       5       6 ar
      7       1       7 1
      8       2       8 1
      9       3       9 1
     10       4      10 1
     11       5      11 1
@<TRIPOS>ALT_TYPE
CGenFF_4.0_ALT_TYPE_SET
CGenFF_4.0 1 CG2R61 2 CG2R61 3 CG2R61 4 CG2R61 5 CG2R61 6 NG2R60 7 HGR61 8 HGR61 9 HGR61 10 HGR62 11 HGR62
@<TRIPOS>MOLECULE
pyridine
 11 11 0 0 0
****
USER_CHARGES
INVALID_CHARGES
Pose:  15 Cluster:  15 Fr_nu:    552 TotEn:   -11.18
@<TRIPOS>ATOM
      1 C1        -67.6223   -3.0173  -32.0541 C.ar   1 LIG      -0.11300
      2 C2        -68.7685   -2.4100  -32.5546 C.ar   1 LIG      -0.11700
      3 C3        -67.1731   -2.6968  -30.7779 C.ar   1 LIG      -0.11700
      4 C4        -69.4241   -1.4960  -31.7456 C.ar   1 LIG       0.17700
      5 C5        -67.9000   -1.7698  -30.0485 C.ar   1 LIG       0.17700
      6 N1        -69.0180   -1.1589  -30.5010 N.ar   1 LIG      -0.60000
      7 H1        -67.0797   -3.7387  -32.6577 H      1 LIG       0.11500
      8 H2        -69.1371   -2.6447  -33.5464 H      1 LIG       0.11500
      9 H3        -66.2818   -3.1574  -30.3674 H      1 LIG       0.11500
     10 H4        -70.3226   -0.9947  -32.0902 H      1 LIG       0.12400
     11 H5        -67.5917   -1.4843  -29.0481 H      1 LIG       0.12400
@<TRIPOS>BOND
      1       1       2 ar
      2       1       3 ar
      3       2       4 ar
      4       3       5 ar
      5       4       6 ar
      6       5       6 ar
      7       1       7 1
      8       2       8 1
      9       3       9 1
     10       4      10 1
     11       5      11 1
@<TRIPOS>ALT_TYPE
CGenFF_4.0_ALT_TYPE_SET
CGenFF_4.0 1 CG2R61 2 CG2R61 3 CG2R61 4 CG2R61 5 CG2R61 6 NG2R60 7 HGR61 8 HGR61 9 HGR61 10 HGR62 11 HGR62
@<TRIPOS>MOLECULE
pyridine
 11 11 0 0 0
****
USER_CHARGES
INVALID_CHARGES
Pose:  16 Cluster:  16 Fr_nu: 459692 TotEn:   -11.05
@<TRIPOS>ATOM
      1 C1        -62.6860   -1.5789  -23.1794 C.ar   1 LIG      -0.11300
      2 C2        -61.9299   -0.5183  -23.6658 C.ar   1 LIG      -0.11700
      3 C3        -62.8489   -2.7221  -23.9538 C.ar   1 LIG      -0.11700
      4 C4        -61.3620   -0.6495  -24.9228 C.ar   1 LIG       0.17700
      5 C5        -62.2401   -2.7545  -25.1980 C.ar   1 LIG       0.17700
      6 N1        -61.4982   -1.7441  -25.7043 N.ar   1 LIG      -0.60000
      7 H1        -63.1481   -1.5143  -22.1988 H      1 LIG       0.11500
      8 H2        -61.7892    0.3823  -23.0795 H      1 LIG       0.11500
      9 H3        -63.4345   -3.5609  -23.5951 H      1 LIG       0.11500
     10 H4        -60.7636    0.1498  -25.3472 H      1 LIG       0.12400
     11 H5        -62.3369   -3.6227  -25.8417 H      1 LIG       0.12400
@<TRIPOS>BOND
      1       1       2 ar
      2       1       3 ar
      3       2       4 ar
      4       3       5 ar
      5       4       6 ar
      6       5       6 ar
      7       1       7 1
      8       2       8 1
      9       3       9 1
     10       4      10 1
     11       5      11 1
@<TRIPOS>ALT_TYPE
CGenFF_4.0_ALT_TYPE_SET
CGenFF_4.0 1 CG2R61 2 CG2R61 3 CG2R61 4 CG2R61 5 CG2R61 6 NG2R60 7 HGR61 8 HGR61 9 HGR61 10 HGR62 11 HGR62
@<TRIPOS>MOLECULE
pyridine
 11 11 0 0 0
****
USER_CHARGES
INVALID_CHARGES
Pose:  17 Cluster:  17 Fr_nu:  15907 TotEn:   -10.16
@<TRIPOS>ATOM
      1 C1        -69.5096   -0.9582  -30.8087 C.ar   1 LIG      -0.11300
      2 C2        -70.1875   -0.3915  -31.8823 C.ar   1 LIG      -0.11700
      3 C3        -68.2305   -1.4709  -30.9938 C.ar   1 LIG      -0.11700
      4 C4        -69.5475   -0.3623  -33.1109 C.ar   1 LIG       0.17700
      5 C5        -67.6782   -1.3935  -32.2622 C.ar   1 LIG       0.17700
      6 N1        -68.3060   -0.8505  -33.3293 N.ar   1 LIG      -0.60000
      7 H1        -69.9776   -1.0007  -29.8298 H      1 LIG       0.11500
      8 H2        -71.1850    0.0146  -31.7613 H      1 LIG       0.11500
      9 H3        -67.6835   -1.9177  -30.1714 H      1 LIG       0.11500
     10 H4        -70.0341    0.0687  -33.9796 H      1 LIG       0.12400
     11 H5        -66.6836   -1.7796  -32.4598 H      1 LIG       0.12400
@<TRIPOS>BOND
      1       1       2 ar
      2       1       3 ar
      3       2       4 ar
      4       3       5 ar
      5       4       6 ar
      6       5       6 ar
      7       1       7 1
      8       2       8 1
      9       3       9 1
     10       4      10 1
     11       5      11 1
@<TRIPOS>ALT_TYPE
CGenFF_4.0_ALT_TYPE_SET
CGenFF_4.0 1 CG2R61 2 CG2R61 3 CG2R61 4 CG2R61 5 CG2R61 6 NG2R60 7 HGR61 8 HGR61 9 HGR61 10 HGR62 11 HGR62
@<TRIPOS>MOLECULE
pyridine
 11 11 0 0 0
****
USER_CHARGES
INVALID_CHARGES
Pose:  18 Cluster:  18 Fr_nu: 457415 TotEn:    -9.16
@<TRIPOS>ATOM
      1 C1        -50.1856   -9.0048  -30.9633 C.ar   1 LIG      -0.11300
      2 C2        -50.0922  -10.3885  -31.0624 C.ar   1 LIG      -0.11700
      3 C3        -50.4007   -8.4151  -29.7227 C.ar   1 LIG      -0.11700
      4 C4        -50.2198  -11.1320  -29.9002 C.ar   1 LIG       0.17700
      5 C5        -50.5148   -9.2469  -28.6205 C.ar   1 LIG       0.17700
      6 N1        -50.4295  -10.5950  -28.6774 N.ar   1 LIG      -0.60000
      7 H1        -50.0917   -8.3872  -31.8515 H      1 LIG       0.11500
      8 H2        -49.9246  -10.8698  -32.0189 H      1 LIG       0.11500
      9 H3        -50.4774   -7.3385  -29.6218 H      1 LIG       0.11500
     10 H4        -50.1549  -12.2148  -29.9245 H      1 LIG       0.12400
     11 H5        -50.6838   -8.8372  -27.6300 H      1 LIG       0.12400
@<TRIPOS>BOND
      1       1       2 ar
      2       1       3 ar
      3       2       4 ar
      4       3       5 ar
      5       4       6 ar
      6       5       6 ar
      7       1       7 1
      8       2       8 1
      9       3       9 1
     10       4      10 1
     11       5      11 1
@<TRIPOS>ALT_TYPE
CGenFF_4.0_ALT_TYPE_SET
CGenFF_4.0 1 CG2R61 2 CG2R61 3 CG2R61 4 CG2R61 5 CG2R61 6 NG2R60 7 HGR61 8 HGR61 9 HGR61 10 HGR62 11 HGR62
@<TRIPOS>MOLECULE
pyridine
 11 11 0 0 0
****
USER_CHARGES
INVALID_CHARGES
Pose:  19 Cluster:  19 Fr_nu: 2024533 TotEn:    -8.35
@<TRIPOS>ATOM
      1 C1        -63.7617   -5.4057  -57.7516 C.ar   1 LIG      -0.11300
      2 C2        -64.0863   -5.4816  -56.4018 C.ar   1 LIG      -0.11700
      3 C3        -64.3901   -4.4651  -58.5602 C.ar   1 LIG      -0.11700
      4 C4        -65.0383   -4.6015  -55.9131 C.ar   1 LIG       0.17700
      5 C5        -65.3287   -3.6306  -57.9750 C.ar   1 LIG       0.17700
      6 N1        -65.6702   -3.6747  -56.6676 N.ar   1 LIG      -0.60000
      7 H1        -63.0209   -6.0787  -58.1729 H      1 LIG       0.11500
      8 H2        -63.6090   -6.2066  -55.7527 H      1 LIG       0.11500
      9 H3        -64.1533   -4.3882  -59.6153 H      1 LIG       0.11500
     10 H4        -65.3266   -4.6208  -54.8673 H      1 LIG       0.12400
     11 H5        -65.8481   -2.8803  -58.5620 H      1 LIG       0.12400
@<TRIPOS>BOND
      1       1       2 ar
      2       1       3 ar
      3       2       4 ar
      4       3       5 ar
      5       4       6 ar
      6       5       6 ar
      7       1       7 1
      8       2       8 1
      9       3       9 1
     10       4      10 1
     11       5      11 1
@<TRIPOS>ALT_TYPE
CGenFF_4.0_ALT_TYPE_SET
CGenFF_4.0 1 CG2R61 2 CG2R61 3 CG2R61 4 CG2R61 5 CG2R61 6 NG2R60 7 HGR61 8 HGR61 9 HGR61 10 HGR62 11 HGR62
@<TRIPOS>MOLECULE
pyridine
 11 11 0 0 0
****
USER_CHARGES
INVALID_CHARGES
Pose:  20 Cluster:  20 Fr_nu:  71050 TotEn:    -7.79
@<TRIPOS>ATOM
      1 C1        -50.3372  -10.4339  -30.2350 C.ar   1 LIG      -0.11300
      2 C2        -49.8333   -9.6666  -29.1907 C.ar   1 LIG      -0.11700
      3 C3        -50.1371  -10.0264  -31.5492 C.ar   1 LIG      -0.11700
      4 C4        -49.1420   -8.5093  -29.5110 C.ar   1 LIG       0.17700
      5 C5        -49.4323   -8.8529  -31.7640 C.ar   1 LIG       0.17700
      6 N1        -48.9278   -8.0812  -30.7753 N.ar   1 LIG      -0.60000
      7 H1        -50.8854  -11.3474  -30.0250 H      1 LIG       0.11500
      8 H2        -49.9770   -9.9650  -28.1587 H      1 LIG       0.11500
      9 H3        -50.5213  -10.6085  -32.3791 H      1 LIG       0.11500
     10 H4        -48.7296   -7.8761  -28.7325 H      1 LIG       0.12400
     11 H5        -49.2495   -8.4906  -32.7703 H      1 LIG       0.12400
@<TRIPOS>BOND
      1       1       2 ar
      2       1       3 ar
      3       2       4 ar
      4       3       5 ar
      5       4       6 ar
      6       5       6 ar
      7       1       7 1
      8       2       8 1
      9       3       9 1
     10       4      10 1
     11       5      11 1
@<TRIPOS>ALT_TYPE
CGenFF_4.0_ALT_TYPE_SET
CGenFF_4.0 1 CG2R61 2 CG2R61 3 CG2R61 4 CG2R61 5 CG2R61 6 NG2R60 7 HGR61 8 HGR61 9 HGR61 10 HGR62 11 HGR62
@<TRIPOS>MOLECULE
pyridine
 11 11 0 0 0
****
USER_CHARGES
INVALID_CHARGES
Pose:  21 Cluster:  21 Fr_nu: 158613 TotEn:    -7.42
@<TRIPOS>ATOM
      1 C1        -49.9502   -8.3616  -29.8880 C.ar   1 LIG      -0.11300
      2 C2        -49.7032   -8.4768  -31.2514 C.ar   1 LIG      -0.11700
      3 C3        -50.4921   -9.4363  -29.1920 C.ar   1 LIG      -0.11700
      4 C4        -50.0134   -9.6785  -31.8674 C.ar   1 LIG       0.17700
      5 C5        -50.7673  -10.5950  -29.9002 C.ar   1 LIG       0.17700
      6 N1        -50.5411  -10.7444  -31.2247 N.ar   1 LIG      -0.60000
      7 H1        -49.7214   -7.4356  -29.3689 H      1 LIG       0.11500
      8 H2        -49.2810   -7.6523  -31.8140 H      1 LIG       0.11500
      9 H3        -50.6935   -9.3689  -28.1289 H      1 LIG       0.11500
     10 H4        -49.8399   -9.8185  -32.9292 H      1 LIG       0.12400
     11 H5        -51.1914  -11.4620  -29.4044 H      1 LIG       0.12400
@<TRIPOS>BOND
      1       1       2 ar
      2       1       3 ar
      3       2       4 ar
      4       3       5 ar
      5       4       6 ar
      6       5       6 ar
      7       1       7 1
      8       2       8 1
      9       3       9 1
     10       4      10 1
     11       5      11 1
@<TRIPOS>ALT_TYPE
CGenFF_4.0_ALT_TYPE_SET
CGenFF_4.0 1 CG2R61 2 CG2R61 3 CG2R61 4 CG2R61 5 CG2R61 6 NG2R60 7 HGR61 8 HGR61 9 HGR61 10 HGR62 11 HGR62
@<TRIPOS>MOLECULE
pyridine
 11 11 0 0 0
****
USER_CHARGES
INVALID_CHARGES
Pose:  22 Cluster:  22 Fr_nu:  36397 TotEn:    -6.66
@<TRIPOS>ATOM
      1 C1        -59.4336   -4.4300  -20.7814 C.ar   1 LIG      -0.11300
      2 C2        -59.4025   -3.7182  -19.5875 C.ar   1 LIG      -0.11700
      3 C3        -60.2675   -5.5359  -20.9035 C.ar   1 LIG      -0.11700
      4 C4        -60.2181   -4.1496  -18.5538 C.ar   1 LIG       0.17700
      5 C5        -61.0442   -5.8861  -19.8108 C.ar   1 LIG       0.17700
      6 N1        -61.0410   -5.2190  -18.6349 N.ar   1 LIG      -0.60000
      7 H1        -58.8086   -4.1240  -21.6150 H      1 LIG       0.11500
      8 H2        -58.7606   -2.8529  -19.4698 H      1 LIG       0.11500
      9 H3        -60.3077   -6.1061  -21.8246 H      1 LIG       0.11500
     10 H4        -60.2300   -3.6284  -17.6022 H      1 LIG       0.12400
     11 H5        -61.7110   -6.7410  -19.8540 H      1 LIG       0.12400
@<TRIPOS>BOND
      1       1       2 ar
      2       1       3 ar
      3       2       4 ar
      4       3       5 ar
      5       4       6 ar
      6       5       6 ar
      7       1       7 1
      8       2       8 1
      9       3       9 1
     10       4      10 1
     11       5      11 1
@<TRIPOS>ALT_TYPE
CGenFF_4.0_ALT_TYPE_SET
CGenFF_4.0 1 CG2R61 2 CG2R61 3 CG2R61 4 CG2R61 5 CG2R61 6 NG2R60 7 HGR61 8 HGR61 9 HGR61 10 HGR62 11 HGR62
@<TRIPOS>MOLECULE
pyridine
 11 11 0 0 0
****
USER_CHARGES
INVALID_CHARGES
Pose:  23 Cluster:  23 Fr_nu: 2526841 TotEn:    -6.61
@<TRIPOS>ATOM
      1 C1        -48.4007  -13.5731  -46.5138 C.ar   1 LIG      -0.11300
      2 C2        -47.6553  -12.5688  -45.9063 C.ar   1 LIG      -0.11700
      3 C3        -48.5684  -14.7935  -45.8690 C.ar   1 LIG      -0.11700
      4 C4        -47.1026  -12.8329  -44.6634 C.ar   1 LIG       0.17700
      5 C5        -47.9746  -14.9582  -44.6280 C.ar   1 LIG       0.17700
      6 N1        -47.2435  -14.0059  -44.0063 N.ar   1 LIG      -0.60000
      7 H1        -48.8495  -13.4052  -47.4882 H      1 LIG       0.11500
      8 H2        -47.5117  -11.6097  -46.3900 H      1 LIG       0.11500
      9 H3        -49.1449  -15.5909  -46.3239 H      1 LIG       0.11500
     10 H4        -46.5124  -12.0825  -44.1481 H      1 LIG       0.12400
     11 H5        -48.0744  -15.8914  -44.0835 H      1 LIG       0.12400
@<TRIPOS>BOND
      1       1       2 ar
      2       1       3 ar
      3       2       4 ar
      4       3       5 ar
      5       4       6 ar
      6       5       6 ar
      7       1       7 1
      8       2       8 1
      9       3       9 1
     10       4      10 1
     11       5      11 1
@<TRIPOS>ALT_TYPE
CGenFF_4.0_ALT_TYPE_SET
CGenFF_4.0 1 CG2R61 2 CG2R61 3 CG2R61 4 CG2R61 5 CG2R61 6 NG2R60 7 HGR61 8 HGR61 9 HGR61 10 HGR62 11 HGR62
@<TRIPOS>MOLECULE
pyridine
 11 11 0 0 0
****
USER_CHARGES
INVALID_CHARGES
Pose:  24 Cluster:  24 Fr_nu: 2539551 TotEn:    -5.58
@<TRIPOS>ATOM
      1 C1        -78.1768  -11.0396  -49.5685 C.ar   1 LIG      -0.11300
      2 C2        -78.2102  -12.3947  -49.2590 C.ar   1 LIG      -0.11700
      3 C3        -77.0155  -10.3091  -49.3428 C.ar   1 LIG      -0.11700
      4 C4        -77.0648  -12.9677  -48.7301 C.ar   1 LIG       0.17700
      5 C5        -75.9237  -10.9753  -48.8099 C.ar   1 LIG       0.17700
      6 N1        -75.9184  -12.2904  -48.4967 N.ar   1 LIG      -0.60000
      7 H1        -79.0544  -10.5536  -49.9841 H      1 LIG       0.11500
      8 H2        -79.1042  -12.9839  -49.4268 H      1 LIG       0.11500
      9 H3        -76.9667   -9.2516  -49.5759 H      1 LIG       0.11500
     10 H4        -77.0401  -14.0211  -48.4718 H      1 LIG       0.12400
     11 H5        -74.9940  -10.4511  -48.6141 H      1 LIG       0.12400
@<TRIPOS>BOND
      1       1       2 ar
      2       1       3 ar
      3       2       4 ar
      4       3       5 ar
      5       4       6 ar
      6       5       6 ar
      7       1       7 1
      8       2       8 1
      9       3       9 1
     10       4      10 1
     11       5      11 1
@<TRIPOS>ALT_TYPE
CGenFF_4.0_ALT_TYPE_SET
CGenFF_4.0 1 CG2R61 2 CG2R61 3 CG2R61 4 CG2R61 5 CG2R61 6 NG2R60 7 HGR61 8 HGR61 9 HGR61 10 HGR62 11 HGR62
@<TRIPOS>MOLECULE
cyclopropane
 9 9 0 0 0
****
USER_CHARGES
INVALID_CHARGES
Pose:   1 Cluster:   1 Fr_nu:    437 TotEn:    -8.65
@<TRIPOS>ATOM
      1 C1        -56.1392  -12.7628  -22.8077 C.3    1 LIG      -0.18000
      2 C2        -54.6725  -12.4615  -22.9066 C.3    1 LIG      -0.18000
      3 C3        -55.3835  -13.1153  -24.0552 C.3    1 LIG      -0.18000
      4 H1        -56.4460  -13.5725  -22.1575 H      1 LIG       0.09000
      5 H2        -56.8299  -11.9306  -22.8544 H      1 LIG       0.09000
      6 H3        -54.3759  -11.4263  -23.0199 H      1 LIG       0.09000
      7 H4        -53.9914  -13.0682  -22.3232 H      1 LIG       0.09000
      8 H5        -55.1812  -14.1619  -24.2445 H      1 LIG       0.09000
      9 H6        -55.5657  -12.5198  -24.9410 H      1 LIG       0.09000
@<TRIPOS>BOND
      1       1       2 1
      2       1       3 1
      3       2       3 1
      4       1       4 1
      5       1       5 1
      6       2       6 1
      7       2       7 1
      8       3       8 1
      9       3       9 1
@<TRIPOS>ALT_TYPE
CGenFF_4.0_ALT_TYPE_SET
CGenFF_4.0 1 CG3C31 2 CG3C31 3 CG3C31 4 HGA2 5 HGA2 6 HGA2 7 HGA2 8 HGA2 9 HGA2
@<TRIPOS>MOLECULE
cyclopropane
 9 9 0 0 0
****
USER_CHARGES
INVALID_CHARGES
Pose:   2 Cluster:   2 Fr_nu:  40550 TotEn:    -7.77
@<TRIPOS>ATOM
      1 C1        -67.5982   -2.7797  -32.5625 C.3    1 LIG      -0.18000
      2 C2        -68.3308   -1.9436  -31.5545 C.3    1 LIG      -0.18000
      3 C3        -68.4678   -1.6452  -33.0188 C.3    1 LIG      -0.18000
      4 H1        -66.5252   -2.6554  -32.6379 H      1 LIG       0.09000
      5 H2        -67.9525   -3.7879  -32.7352 H      1 LIG       0.09000
      6 H3        -69.1783   -2.3891  -31.0487 H      1 LIG       0.09000
      7 H4        -67.7515   -1.2562  -30.9511 H      1 LIG       0.09000
      8 H5        -67.9803   -0.7572  -33.4010 H      1 LIG       0.09000
      9 H6        -69.4071   -1.8904  -33.4983 H      1 LIG       0.09000
@<TRIPOS>BOND
      1       1       2 1
      2       1       3 1
      3       2       3 1
      4       1       4 1
      5       1       5 1
      6       2       6 1
      7       2       7 1
      8       3       8 1
      9       3       9 1
@<TRIPOS>ALT_TYPE
CGenFF_4.0_ALT_TYPE_SET
CGenFF_4.0 1 CG3C31 2 CG3C31 3 CG3C31 4 HGA2 5 HGA2 6 HGA2 7 HGA2 8 HGA2 9 HGA2
@<TRIPOS>MOLECULE
cyclopropane
 9 9 0 0 0
****
USER_CHARGES
INVALID_CHARGES
Pose:   3 Cluster:   3 Fr_nu:  14071 TotEn:    -7.76
@<TRIPOS>ATOM
      1 C1        -67.6136   -2.6430  -31.7345 C.3    1 LIG      -0.18000
      2 C2        -67.0663   -3.3807  -30.5479 C.3    1 LIG      -0.18000
      3 C3        -68.0794   -2.2911  -30.3523 C.3    1 LIG      -0.18000
      4 H1        -66.9597   -1.9436  -32.2403 H      1 LIG       0.09000
      5 H2        -68.3045   -3.1687  -32.3812 H      1 LIG       0.09000
      6 H3        -67.3889   -4.4031  -30.3958 H      1 LIG       0.09000
      7 H4        -66.0440   -3.1783  -30.2543 H      1 LIG       0.09000
      8 H5        -67.7390   -1.3553  -29.9274 H      1 LIG       0.09000
      9 H6        -69.0838   -2.5804  -30.0692 H      1 LIG       0.09000
@<TRIPOS>BOND
      1       1       2 1
      2       1       3 1
      3       2       3 1
      4       1       4 1
      5       1       5 1
      6       2       6 1
      7       2       7 1
      8       3       8 1
      9       3       9 1
@<TRIPOS>ALT_TYPE
CGenFF_4.0_ALT_TYPE_SET
CGenFF_4.0 1 CG3C31 2 CG3C31 3 CG3C31 4 HGA2 5 HGA2 6 HGA2 7 HGA2 8 HGA2 9 HGA2
@<TRIPOS>MOLECULE
cyclopropane
 9 9 0 0 0
****
USER_CHARGES
INVALID_CHARGES
Pose:   4 Cluster:   4 Fr_nu:   4222 TotEn:    -7.55
@<TRIPOS>ATOM
      1 C1        -77.6192  -20.4311  -31.1933 C.3    1 LIG      -0.18000
      2 C2        -76.1750  -20.6596  -31.5306 C.3    1 LIG      -0.18000
      3 C3        -76.6380  -19.3000  -31.0960 C.3    1 LIG      -0.18000
      4 H1        -78.3317  -20.4127  -32.0084 H      1 LIG       0.09000
      5 H2        -77.9951  -20.8537  -30.2703 H      1 LIG       0.09000
      6 H3        -75.5787  -21.2362  -30.8346 H      1 LIG       0.09000
      7 H4        -75.9146  -20.7951  -32.5728 H      1 LIG       0.09000
      8 H5        -76.6897  -18.5205  -31.8456 H      1 LIG       0.09000
      9 H6        -76.3538  -18.9620  -30.1073 H      1 LIG       0.09000
@<TRIPOS>BOND
      1       1       2 1
      2       1       3 1
      3       2       3 1
      4       1       4 1
      5       1       5 1
      6       2       6 1
      7       2       7 1
      8       3       8 1
      9       3       9 1
@<TRIPOS>ALT_TYPE
CGenFF_4.0_ALT_TYPE_SET
CGenFF_4.0 1 CG3C31 2 CG3C31 3 CG3C31 4 HGA2 5 HGA2 6 HGA2 7 HGA2 8 HGA2 9 HGA2
@<TRIPOS>MOLECULE
cyclopropane
 9 9 0 0 0
****
USER_CHARGES
INVALID_CHARGES
Pose:   5 Cluster:   5 Fr_nu: 105254 TotEn:    -7.02
@<TRIPOS>ATOM
      1 C1        -51.0759  -10.8017  -30.4831 C.3    1 LIG      -0.18000
      2 C2        -51.2210  -10.0556  -31.7770 C.3    1 LIG      -0.18000
      3 C3        -50.8428   -9.3200  -30.5248 C.3    1 LIG      -0.18000
      4 H1        -51.9778  -11.1576  -30.0011 H      1 LIG       0.09000
      5 H2        -50.2132  -11.4450  -30.3653 H      1 LIG       0.09000
      6 H3        -50.4560  -10.1967  -32.5301 H      1 LIG       0.09000
      7 H4        -52.2206   -9.9088  -32.1664 H      1 LIG       0.09000
      8 H5        -51.5878   -8.6785  -30.0713 H      1 LIG       0.09000
      9 H6        -49.8232   -8.9668  -30.4353 H      1 LIG       0.09000
@<TRIPOS>BOND
      1       1       2 1
      2       1       3 1
      3       2       3 1
      4       1       4 1
      5       1       5 1
      6       2       6 1
      7       2       7 1
      8       3       8 1
      9       3       9 1
@<TRIPOS>ALT_TYPE
CGenFF_4.0_ALT_TYPE_SET
CGenFF_4.0 1 CG3C31 2 CG3C31 3 CG3C31 4 HGA2 5 HGA2 6 HGA2 7 HGA2 8 HGA2 9 HGA2
@<TRIPOS>MOLECULE
cyclopropane
 9 9 0 0 0
****
USER_CHARGES
INVALID_CHARGES
Pose:   6 Cluster:   6 Fr_nu:   3415 TotEn:    -6.94
@<TRIPOS>ATOM
      1 C1        -62.7432   -2.7604  -24.6857 C.3    1 LIG      -0.18000
      2 C2        -61.5981   -2.2856  -23.8400 C.3    1 LIG      -0.18000
      3 C3        -61.7623   -1.7690  -25.2393 C.3    1 LIG      -0.18000
      4 H1        -62.7051   -3.7739  -25.0649 H      1 LIG       0.09000
      5 H2        -63.7351   -2.4044  -24.4383 H      1 LIG       0.09000
      6 H3        -61.8193   -1.6100  -23.0233 H      1 LIG       0.09000
      7 H4        -60.7888   -2.9792  -23.6496 H      1 LIG       0.09000
      8 H5        -61.0639   -2.1151  -25.9907 H      1 LIG       0.09000
      9 H6        -62.0946   -0.7460  -25.3641 H      1 LIG       0.09000
@<TRIPOS>BOND
      1       1       2 1
      2       1       3 1
      3       2       3 1
      4       1       4 1
      5       1       5 1
      6       2       6 1
      7       2       7 1
      8       3       8 1
      9       3       9 1
@<TRIPOS>ALT_TYPE
CGenFF_4.0_ALT_TYPE_SET
CGenFF_4.0 1 CG3C31 2 CG3C31 3 CG3C31 4 HGA2 5 HGA2 6 HGA2 7 HGA2 8 HGA2 9 HGA2
@<TRIPOS>MOLECULE
cyclopropane
 9 9 0 0 0
****
USER_CHARGES
INVALID_CHARGES
Pose:   7 Cluster:   7 Fr_nu: 296052 TotEn:    -6.85
@<TRIPOS>ATOM
      1 C1        -62.6246   -9.7276  -52.9704 C.3    1 LIG      -0.18000
      2 C2        -61.7274  -10.5384  -53.8590 C.3    1 LIG      -0.18000
      3 C3        -62.5517   -9.4264  -54.4386 C.3    1 LIG      -0.18000
      4 H1        -63.5247  -10.1989  -52.5958 H      1 LIG       0.09000
      5 H2        -62.1603   -9.0272  -52.2880 H      1 LIG       0.09000
      6 H3        -60.6590  -10.3837  -53.7746 H      1 LIG       0.09000
      7 H4        -62.0230  -11.5556  -54.0829 H      1 LIG       0.09000
      8 H5        -63.4022   -9.6950  -55.0522 H      1 LIG       0.09000
      9 H6        -62.0380   -8.5233  -54.7436 H      1 LIG       0.09000
@<TRIPOS>BOND
      1       1       2 1
      2       1       3 1
      3       2       3 1
      4       1       4 1
      5       1       5 1
      6       2       6 1
      7       2       7 1
      8       3       8 1
      9       3       9 1
@<TRIPOS>ALT_TYPE
CGenFF_4.0_ALT_TYPE_SET
CGenFF_4.0 1 CG3C31 2 CG3C31 3 CG3C31 4 HGA2 5 HGA2 6 HGA2 7 HGA2 8 HGA2 9 HGA2
@<TRIPOS>MOLECULE
cyclopropane
 9 9 0 0 0
****
USER_CHARGES
INVALID_CHARGES
Pose:   8 Cluster:   8 Fr_nu:   2314 TotEn:    -6.76
@<TRIPOS>ATOM
      1 C1        -61.9650   -1.0164  -24.0832 C.3    1 LIG      -0.18000
      2 C2        -61.5053   -0.0638  -25.1476 C.3    1 LIG      -0.18000
      3 C3        -61.4232   -1.5443  -25.3790 C.3    1 LIG      -0.18000
      4 H1        -61.3494   -1.1209  -23.1985 H      1 LIG       0.09000
      5 H2        -63.0299   -1.1031  -23.9090 H      1 LIG       0.09000
      6 H3        -62.2608    0.4907  -25.6900 H      1 LIG       0.09000
      7 H4        -60.5801    0.4731  -24.9801 H      1 LIG       0.09000
      8 H5        -60.4429   -2.0038  -25.3668 H      1 LIG       0.09000
      9 H6        -62.1238   -1.9859  -26.0765 H      1 LIG       0.09000
@<TRIPOS>BOND
      1       1       2 1
      2       1       3 1
      3       2       3 1
      4       1       4 1
      5       1       5 1
      6       2       6 1
      7       2       7 1
      8       3       8 1
      9       3       9 1
@<TRIPOS>ALT_TYPE
CGenFF_4.0_ALT_TYPE_SET
CGenFF_4.0 1 CG3C31 2 CG3C31 3 CG3C31 4 HGA2 5 HGA2 6 HGA2 7 HGA2 8 HGA2 9 HGA2
@<TRIPOS>MOLECULE
cyclopropane
 9 9 0 0 0
****
USER_CHARGES
INVALID_CHARGES
Pose:   9 Cluster:   9 Fr_nu: 179435 TotEn:    -6.45
@<TRIPOS>ATOM
      1 C1        -49.8221    3.8107  -33.5981 C.3    1 LIG      -0.18000
      2 C2        -51.2391    3.8528  -33.1059 C.3    1 LIG      -0.18000
      3 C3        -50.8848    3.0200  -34.3030 C.3    1 LIG      -0.18000
      4 H1        -49.4337    4.6904  -34.0957 H      1 LIG       0.09000
      5 H2        -49.0978    3.2664  -33.0056 H      1 LIG       0.09000
      6 H3        -51.4686    3.3367  -32.1821 H      1 LIG       0.09000
      7 H4        -51.8051    4.7607  -33.2720 H      1 LIG       0.09000
      8 H5        -51.2120    3.3676  -35.2748 H      1 LIG       0.09000
      9 H6        -50.8755    1.9438  -34.1844 H      1 LIG       0.09000
@<TRIPOS>BOND
      1       1       2 1
      2       1       3 1
      3       2       3 1
      4       1       4 1
      5       1       5 1
      6       2       6 1
      7       2       7 1
      8       3       8 1
      9       3       9 1
@<TRIPOS>ALT_TYPE
CGenFF_4.0_ALT_TYPE_SET
CGenFF_4.0 1 CG3C31 2 CG3C31 3 CG3C31 4 HGA2 5 HGA2 6 HGA2 7 HGA2 8 HGA2 9 HGA2
@<TRIPOS>MOLECULE
cyclopropane
 9 9 0 0 0
****
USER_CHARGES
INVALID_CHARGES
Pose:  10 Cluster:  10 Fr_nu: 145425 TotEn:    -6.42
@<TRIPOS>ATOM
      1 C1        -49.4802   -8.5128  -31.4403 C.3    1 LIG      -0.18000
      2 C2        -50.4376   -9.6337  -31.7208 C.3    1 LIG      -0.18000
      3 C3        -50.1320   -9.2446  -30.3041 C.3    1 LIG      -0.18000
      4 H1        -48.4271   -8.6914  -31.6179 H      1 LIG       0.09000
      5 H2        -49.8111   -7.5028  -31.6458 H      1 LIG       0.09000
      6 H3        -51.4131   -9.3781  -32.1152 H      1 LIG       0.09000
      7 H4        -50.0295  -10.5672  -32.0873 H      1 LIG       0.09000
      8 H5        -49.5180   -9.9159  -29.7171 H      1 LIG       0.09000
      9 H6        -50.9016   -8.7268  -29.7455 H      1 LIG       0.09000
@<TRIPOS>BOND
      1       1       2 1
      2       1       3 1
      3       2       3 1
      4       1       4 1
      5       1       5 1
      6       2       6 1
      7       2       7 1
      8       3       8 1
      9       3       9 1
@<TRIPOS>ALT_TYPE
CGenFF_4.0_ALT_TYPE_SET
CGenFF_4.0 1 CG3C31 2 CG3C31 3 CG3C31 4 HGA2 5 HGA2 6 HGA2 7 HGA2 8 HGA2 9 HGA2
@<TRIPOS>MOLECULE
cyclopropane
 9 9 0 0 0
****
USER_CHARGES
INVALID_CHARGES
Pose:  11 Cluster:  11 Fr_nu: 404544 TotEn:    -6.14
@<TRIPOS>ATOM
      1 C1        -76.8488   -5.6123  -49.1113 C.3    1 LIG      -0.18000
      2 C2        -76.7572   -7.0546  -49.5152 C.3    1 LIG      -0.18000
      3 C3        -75.9538   -6.5481  -48.3532 C.3    1 LIG      -0.18000
      4 H1        -76.3816   -4.8769  -49.7543 H      1 LIG       0.09000
      5 H2        -77.7581   -5.2804  -48.6267 H      1 LIG       0.09000
      6 H3        -77.6050   -7.6937  -49.3023 H      1 LIG       0.09000
      7 H4        -76.2284   -7.2907  -50.4300 H      1 LIG       0.09000
      8 H5        -74.8845   -6.4430  -48.4861 H      1 LIG       0.09000
      9 H6        -76.2614   -6.8460  -47.3587 H      1 LIG       0.09000
@<TRIPOS>BOND
      1       1       2 1
      2       1       3 1
      3       2       3 1
      4       1       4 1
      5       1       5 1
      6       2       6 1
      7       2       7 1
      8       3       8 1
      9       3       9 1
@<TRIPOS>ALT_TYPE
CGenFF_4.0_ALT_TYPE_SET
CGenFF_4.0 1 CG3C31 2 CG3C31 3 CG3C31 4 HGA2 5 HGA2 6 HGA2 7 HGA2 8 HGA2 9 HGA2
@<TRIPOS>MOLECULE
pyrrole
 10 10 0 0 0
****
USER_CHARGES
INVALID_CHARGES
Pose:   1 Cluster:   1 Fr_nu: 637219 TotEn:   -16.98
@<TRIPOS>ATOM
      1 C1        -79.6148  -18.0990  -47.8852 C.2    1 LIG      -0.25700
      2 C2        -79.3734  -16.7390  -48.2004 C.2    1 LIG      -0.25700
      3 C3        -80.9803  -18.2754  -47.8429 C.2    1 LIG      -0.04700
      4 C4        -80.5988  -16.1257  -48.3412 C.2    1 LIG      -0.04700
      5 N1        -81.5682  -17.0691  -48.1214 N.pl3  1 LIG      -0.36000
      6 H1        -78.8739  -18.8660  -47.7087 H      1 LIG       0.15400
      7 H2        -78.4124  -16.2573  -48.3124 H      1 LIG       0.15400
      8 H3        -81.5843  -19.1483  -47.6396 H      1 LIG       0.14000
      9 H4        -80.8662  -15.1057  -48.5789 H      1 LIG       0.14000
     10 H5        -82.5641  -16.9013  -48.1594 H      1 LIG       0.38000
@<TRIPOS>BOND
      1       1       2 1
      2       1       3 2
      3       2       4 2
      4       3       5 1
      5       4       5 1
      6       1       6 1
      7       2       7 1
      8       3       8 1
      9       4       9 1
     10       5      10 1
@<TRIPOS>ALT_TYPE
CGenFF_4.0_ALT_TYPE_SET
CGenFF_4.0 1 CG2R51 2 CG2R51 3 CG2R51 4 CG2R51 5 NG2R51 6 HGR51 7 HGR51 8 HGR52 9 HGR52 10 HGP1
@<TRIPOS>MOLECULE
pyrrole
 10 10 0 0 0
****
USER_CHARGES
INVALID_CHARGES
Pose:   2 Cluster:   2 Fr_nu: 1087070 TotEn:   -15.21
@<TRIPOS>ATOM
      1 C1        -78.4368    5.3698  -51.4326 C.2    1 LIG      -0.25700
      2 C2        -77.6948    4.9900  -50.2870 C.2    1 LIG      -0.25700
      3 C3        -78.5638    4.2533  -52.2292 C.2    1 LIG      -0.04700
      4 C4        -77.3908    3.6530  -50.4187 C.2    1 LIG      -0.04700
      5 N1        -77.9239    3.2158  -51.6031 N.pl3  1 LIG      -0.36000
      6 H1        -78.8355    6.3502  -51.6523 H      1 LIG       0.15400
      7 H2        -77.4114    5.6207  -49.4563 H      1 LIG       0.15400
      8 H3        -79.0502    4.1050  -53.1830 H      1 LIG       0.14000
      9 H4        -76.8458    2.9757  -49.7762 H      1 LIG       0.14000
     10 H5        -77.8560    2.2727  -51.9599 H      1 LIG       0.38000
@<TRIPOS>BOND
      1       1       2 1
      2       1       3 2
      3       2       4 2
      4       3       5 1
      5       4       5 1
      6       1       6 1
      7       2       7 1
      8       3       8 1
      9       4       9 1
     10       5      10 1
@<TRIPOS>ALT_TYPE
CGenFF_4.0_ALT_TYPE_SET
CGenFF_4.0 1 CG2R51 2 CG2R51 3 CG2R51 4 CG2R51 5 NG2R51 6 HGR51 7 HGR51 8 HGR52 9 HGR52 10 HGP1
@<TRIPOS>MOLECULE
pyrrole
 10 10 0 0 0
****
USER_CHARGES
INVALID_CHARGES
Pose:   3 Cluster:   3 Fr_nu: 562401 TotEn:   -14.67
@<TRIPOS>ATOM
      1 C1        -51.2007    4.9027  -33.6296 C.2    1 LIG      -0.25700
      2 C2        -51.9376    4.3200  -34.6900 C.2    1 LIG      -0.25700
      3 C3        -50.5804    3.8787  -32.9483 C.2    1 LIG      -0.04700
      4 C4        -51.7453    2.9576  -34.6244 C.2    1 LIG      -0.04700
      5 N1        -50.9189    2.7008  -33.5618 N.pl3  1 LIG      -0.36000
      6 H1        -51.1296    5.9542  -33.3893 H      1 LIG       0.15400
      7 H2        -52.5433    4.8353  -35.4220 H      1 LIG       0.15400
      8 H3        -49.9311    3.8826  -32.0842 H      1 LIG       0.14000
      9 H4        -52.1206    2.1509  -35.2383 H      1 LIG       0.14000
     10 H5        -50.6065    1.7836  -33.2747 H      1 LIG       0.38000
@<TRIPOS>BOND
      1       1       2 1
      2       1       3 2
      3       2       4 2
      4       3       5 1
      5       4       5 1
      6       1       6 1
      7       2       7 1
      8       3       8 1
      9       4       9 1
     10       5      10 1
@<TRIPOS>ALT_TYPE
CGenFF_4.0_ALT_TYPE_SET
CGenFF_4.0 1 CG2R51 2 CG2R51 3 CG2R51 4 CG2R51 5 NG2R51 6 HGR51 7 HGR51 8 HGR52 9 HGR52 10 HGP1
@<TRIPOS>MOLECULE
pyrrole
 10 10 0 0 0
****
USER_CHARGES
INVALID_CHARGES
Pose:   4 Cluster:   4 Fr_nu: 582077 TotEn:   -14.05
@<TRIPOS>ATOM
      1 C1        -77.3330    4.6700  -51.7859 C.2    1 LIG      -0.25700
      2 C2        -76.4396    4.9698  -50.7280 C.2    1 LIG      -0.25700
      3 C3        -77.6887    3.3451  -51.6609 C.2    1 LIG      -0.04700
      4 C4        -76.2765    3.8190  -49.9888 C.2    1 LIG      -0.04700
      5 N1        -77.0403    2.8379  -50.5653 N.pl3  1 LIG      -0.36000
      6 H1        -77.6795    5.3464  -52.5546 H      1 LIG       0.15400
      7 H2        -75.9655    5.9198  -50.5258 H      1 LIG       0.15400
      8 H3        -78.3425    2.7197  -52.2521 H      1 LIG       0.14000
      9 H4        -75.6882    3.6121  -49.1059 H      1 LIG       0.14000
     10 H5        -77.1144    1.8863  -50.2331 H      1 LIG       0.38000
@<TRIPOS>BOND
      1       1       2 1
      2       1       3 2
      3       2       4 2
      4       3       5 1
      5       4       5 1
      6       1       6 1
      7       2       7 1
      8       3       8 1
      9       4       9 1
     10       5      10 1
@<TRIPOS>ALT_TYPE
CGenFF_4.0_ALT_TYPE_SET
CGenFF_4.0 1 CG2R51 2 CG2R51 3 CG2R51 4 CG2R51 5 NG2R51 6 HGR51 7 HGR51 8 HGR52 9 HGR52 10 HGP1
@<TRIPOS>MOLECULE
pyrrole
 10 10 0 0 0
****
USER_CHARGES
INVALID_CHARGES
Pose:   5 Cluster:   5 Fr_nu: 626263 TotEn:   -12.91
@<TRIPOS>ATOM
      1 C1        -52.1058    4.9147  -34.5457 C.2    1 LIG      -0.25700
      2 C2        -51.6907    3.7773  -33.8100 C.2    1 LIG      -0.25700
      3 C3        -52.2959    4.5141  -35.8498 C.2    1 LIG      -0.04700
      4 C4        -51.6396    2.7164  -34.6870 C.2    1 LIG      -0.04700
      5 N1        -52.0092    3.1760  -35.9240 N.pl3  1 LIG      -0.36000
      6 H1        -52.2509    5.9162  -34.1659 H      1 LIG       0.15400
      7 H2        -51.4538    3.7344  -32.7563 H      1 LIG       0.15400
      8 H3        -52.6078    5.0599  -36.7291 H      1 LIG       0.14000
      9 H4        -51.3755    1.6784  -34.5410 H      1 LIG       0.14000
     10 H5        -52.0627    2.6142  -36.7625 H      1 LIG       0.38000
@<TRIPOS>BOND
      1       1       2 1
      2       1       3 2
      3       2       4 2
      4       3       5 1
      5       4       5 1
      6       1       6 1
      7       2       7 1
      8       3       8 1
      9       4       9 1
     10       5      10 1
@<TRIPOS>ALT_TYPE
CGenFF_4.0_ALT_TYPE_SET
CGenFF_4.0 1 CG2R51 2 CG2R51 3 CG2R51 4 CG2R51 5 NG2R51 6 HGR51 7 HGR51 8 HGR52 9 HGR52 10 HGP1
@<TRIPOS>MOLECULE
pyrrole
 10 10 0 0 0
****
USER_CHARGES
INVALID_CHARGES
Pose:   6 Cluster:   6 Fr_nu: 2167100 TotEn:   -12.54
@<TRIPOS>ATOM
      1 C1        -64.2675    4.0789  -54.3661 C.2    1 LIG      -0.25700
      2 C2        -65.2295    4.4964  -55.3186 C.2    1 LIG      -0.25700
      3 C3        -64.5557    2.7731  -54.0355 C.2    1 LIG      -0.04700
      4 C4        -66.0764    3.4330  -55.5410 C.2    1 LIG      -0.04700
      5 N1        -65.6574    2.3911  -54.7555 N.pl3  1 LIG      -0.36000
      6 H1        -63.4532    4.6661  -53.9655 H      1 LIG       0.15400
      7 H2        -65.2994    5.4658  -55.7915 H      1 LIG       0.15400
      8 H3        -64.0773    2.0840  -53.3539 H      1 LIG       0.14000
      9 H4        -66.9361    3.3250  -56.1873 H      1 LIG       0.14000
     10 H5        -66.0936    1.4804  -54.7139 H      1 LIG       0.38000
@<TRIPOS>BOND
      1       1       2 1
      2       1       3 2
      3       2       4 2
      4       3       5 1
      5       4       5 1
      6       1       6 1
      7       2       7 1
      8       3       8 1
      9       4       9 1
     10       5      10 1
@<TRIPOS>ALT_TYPE
CGenFF_4.0_ALT_TYPE_SET
CGenFF_4.0 1 CG2R51 2 CG2R51 3 CG2R51 4 CG2R51 5 NG2R51 6 HGR51 7 HGR51 8 HGR52 9 HGR52 10 HGP1
@<TRIPOS>MOLECULE
pyrrole
 10 10 0 0 0
****
USER_CHARGES
INVALID_CHARGES
Pose:   7 Cluster:   7 Fr_nu: 664601 TotEn:   -11.89
@<TRIPOS>ATOM
      1 C1        -48.9334  -10.7425  -27.0744 C.2    1 LIG      -0.25700
      2 C2        -50.1481  -10.2638  -27.6244 C.2    1 LIG      -0.25700
      3 C3        -48.6205  -11.9149  -27.7263 C.2    1 LIG      -0.04700
      4 C4        -50.5405  -11.1584  -28.5956 C.2    1 LIG      -0.04700
      5 N1        -49.6046  -12.1580  -28.6486 N.pl3  1 LIG      -0.36000
      6 H1        -48.3503  -10.2823  -26.2892 H      1 LIG       0.15400
      7 H2        -50.6804   -9.3659  -27.3441 H      1 LIG       0.15400
      8 H3        -47.7886  -12.5962  -27.6163 H      1 LIG       0.14000
      9 H4        -51.3989  -11.1716  -29.2525 H      1 LIG       0.14000
     10 H5        -49.6350  -12.9525  -29.2725 H      1 LIG       0.38000
@<TRIPOS>BOND
      1       1       2 1
      2       1       3 2
      3       2       4 2
      4       3       5 1
      5       4       5 1
      6       1       6 1
      7       2       7 1
      8       3       8 1
      9       4       9 1
     10       5      10 1
@<TRIPOS>ALT_TYPE
CGenFF_4.0_ALT_TYPE_SET
CGenFF_4.0 1 CG2R51 2 CG2R51 3 CG2R51 4 CG2R51 5 NG2R51 6 HGR51 7 HGR51 8 HGR52 9 HGR52 10 HGP1
@<TRIPOS>MOLECULE
pyrrole
 10 10 0 0 0
****
USER_CHARGES
INVALID_CHARGES
Pose:   8 Cluster:   8 Fr_nu: 782091 TotEn:   -11.66
@<TRIPOS>ATOM
      1 C1        -59.5939  -23.2685  -25.2298 C.2    1 LIG      -0.25700
      2 C2        -59.0396  -22.5339  -26.3069 C.2    1 LIG      -0.25700
      3 C3        -60.5646  -22.4809  -24.6512 C.2    1 LIG      -0.04700
      4 C4        -59.6885  -21.3197  -26.3537 C.2    1 LIG      -0.04700
      5 N1        -60.6131  -21.2986  -25.3424 N.pl3  1 LIG      -0.36000
      6 H1        -59.3159  -24.2633  -24.9112 H      1 LIG       0.15400
      7 H2        -58.2531  -22.8530  -26.9761 H      1 LIG       0.15400
      8 H3        -61.2227  -22.6552  -23.8116 H      1 LIG       0.14000
      9 H4        -59.5759  -20.4724  -27.0154 H      1 LIG       0.14000
     10 H5        -61.2358  -20.5292  -25.1380 H      1 LIG       0.38000
@<TRIPOS>BOND
      1       1       2 1
      2       1       3 2
      3       2       4 2
      4       3       5 1
      5       4       5 1
      6       1       6 1
      7       2       7 1
      8       3       8 1
      9       4       9 1
     10       5      10 1
@<TRIPOS>ALT_TYPE
CGenFF_4.0_ALT_TYPE_SET
CGenFF_4.0 1 CG2R51 2 CG2R51 3 CG2R51 4 CG2R51 5 NG2R51 6 HGR51 7 HGR51 8 HGR52 9 HGR52 10 HGP1
@<TRIPOS>MOLECULE
pyrrole
 10 10 0 0 0
****
USER_CHARGES
INVALID_CHARGES
Pose:   9 Cluster:   9 Fr_nu: 269573 TotEn:   -11.40
@<TRIPOS>ATOM
      1 C1        -54.6914  -12.2233  -23.7578 C.2    1 LIG      -0.25700
      2 C2        -55.6422  -13.0517  -24.4036 C.2    1 LIG      -0.25700
      3 C3        -54.6754  -12.5759  -22.4264 C.2    1 LIG      -0.04700
      4 C4        -56.1783  -13.8853  -23.4470 C.2    1 LIG      -0.04700
      5 N1        -55.5834  -13.5870  -22.2489 N.pl3  1 LIG      -0.36000
      6 H1        -54.0844  -11.4540  -24.2140 H      1 LIG       0.15400
      7 H2        -55.9087  -13.0427  -25.4510 H      1 LIG       0.15400
      8 H3        -54.1015  -12.1986  -21.5918 H      1 LIG       0.14000
      9 H4        -56.9266  -14.6627  -23.5123 H      1 LIG       0.14000
     10 H5        -55.7832  -14.0430  -21.3694 H      1 LIG       0.38000
@<TRIPOS>BOND
      1       1       2 1
      2       1       3 2
      3       2       4 2
      4       3       5 1
      5       4       5 1
      6       1       6 1
      7       2       7 1
      8       3       8 1
      9       4       9 1
     10       5      10 1
@<TRIPOS>ALT_TYPE
CGenFF_4.0_ALT_TYPE_SET
CGenFF_4.0 1 CG2R51 2 CG2R51 3 CG2R51 4 CG2R51 5 NG2R51 6 HGR51 7 HGR51 8 HGR52 9 HGR52 10 HGP1
@<TRIPOS>MOLECULE
pyrrole
 10 10 0 0 0
****
USER_CHARGES
INVALID_CHARGES
Pose:  10 Cluster:  10 Fr_nu: 473406 TotEn:   -11.34
@<TRIPOS>ATOM
      1 C1        -61.8500  -23.6543  -25.5396 C.2    1 LIG      -0.25700
      2 C2        -60.9322  -23.2465  -26.5387 C.2    1 LIG      -0.25700
      3 C3        -62.2563  -22.5226  -24.8676 C.2    1 LIG      -0.04700
      4 C4        -60.8054  -21.8780  -26.4469 C.2    1 LIG      -0.04700
      5 N1        -61.6146  -21.4488  -25.4275 N.pl3  1 LIG      -0.36000
      6 H1        -62.1792  -24.6629  -25.3329 H      1 LIG       0.15400
      7 H2        -60.4183  -23.8796  -27.2482 H      1 LIG       0.15400
      8 H3        -62.9418  -22.3857  -24.0432 H      1 LIG       0.14000
      9 H4        -60.2145  -21.1736  -27.0154 H      1 LIG       0.14000
     10 H5        -61.7222  -20.4878  -25.1339 H      1 LIG       0.38000
@<TRIPOS>BOND
      1       1       2 1
      2       1       3 2
      3       2       4 2
      4       3       5 1
      5       4       5 1
      6       1       6 1
      7       2       7 1
      8       3       8 1
      9       4       9 1
     10       5      10 1
@<TRIPOS>ALT_TYPE
CGenFF_4.0_ALT_TYPE_SET
CGenFF_4.0 1 CG2R51 2 CG2R51 3 CG2R51 4 CG2R51 5 NG2R51 6 HGR51 7 HGR51 8 HGR52 9 HGR52 10 HGP1
@<TRIPOS>MOLECULE
pyrrole
 10 10 0 0 0
****
USER_CHARGES
INVALID_CHARGES
Pose:  11 Cluster:  11 Fr_nu:  39056 TotEn:   -11.27
@<TRIPOS>ATOM
      1 C1        -62.9274  -24.3903  -34.8319 C.2    1 LIG      -0.25700
      2 C2        -63.0037  -23.0111  -34.5172 C.2    1 LIG      -0.25700
      3 C3        -63.4990  -25.0829  -33.7874 C.2    1 LIG      -0.04700
      4 C4        -63.6195  -22.9028  -33.2898 C.2    1 LIG      -0.04700
      5 N1        -63.9159  -24.1684  -32.8556 N.pl3  1 LIG      -0.36000
      6 H1        -62.5025  -24.8304  -35.7231 H      1 LIG       0.15400
      7 H2        -62.6486  -22.1857  -35.1178 H      1 LIG       0.15400
      8 H3        -63.6453  -26.1412  -33.6240 H      1 LIG       0.14000
      9 H4        -63.8737  -22.0405  -32.6896 H      1 LIG       0.14000
     10 H5        -64.3725  -24.3931  -31.9824 H      1 LIG       0.38000
@<TRIPOS>BOND
      1       1       2 1
      2       1       3 2
      3       2       4 2
      4       3       5 1
      5       4       5 1
      6       1       6 1
      7       2       7 1
      8       3       8 1
      9       4       9 1
     10       5      10 1
@<TRIPOS>ALT_TYPE
CGenFF_4.0_ALT_TYPE_SET
CGenFF_4.0 1 CG2R51 2 CG2R51 3 CG2R51 4 CG2R51 5 NG2R51 6 HGR51 7 HGR51 8 HGR52 9 HGR52 10 HGP1
@<TRIPOS>MOLECULE
pyrrole
 10 10 0 0 0
****
USER_CHARGES
INVALID_CHARGES
Pose:  12 Cluster:  12 Fr_nu: 535818 TotEn:   -10.92
@<TRIPOS>ATOM
      1 C1        -49.8438    5.0822  -33.7217 C.2    1 LIG      -0.25700
      2 C2        -50.7728    4.8658  -34.7691 C.2    1 LIG      -0.25700
      3 C3        -50.2505    4.3220  -32.6475 C.2    1 LIG      -0.04700
      4 C4        -51.7191    3.9800  -34.3030 C.2    1 LIG      -0.04700
      5 N1        -51.3916    3.6564  -33.0122 N.pl3  1 LIG      -0.36000
      6 H1        -48.9730    5.7221  -33.7480 H      1 LIG       0.15400
      7 H2        -50.7561    5.3070  -35.7557 H      1 LIG       0.15400
      8 H3        -49.8317    4.1960  -31.6590 H      1 LIG       0.14000
      9 H4        -52.5925    3.5513  -34.7740 H      1 LIG       0.14000
     10 H5        -51.9115    3.0236  -32.4201 H      1 LIG       0.38000
@<TRIPOS>BOND
      1       1       2 1
      2       1       3 2
      3       2       4 2
      4       3       5 1
      5       4       5 1
      6       1       6 1
      7       2       7 1
      8       3       8 1
      9       4       9 1
     10       5      10 1
@<TRIPOS>ALT_TYPE
CGenFF_4.0_ALT_TYPE_SET
CGenFF_4.0 1 CG2R51 2 CG2R51 3 CG2R51 4 CG2R51 5 NG2R51 6 HGR51 7 HGR51 8 HGR52 9 HGR52 10 HGP1
@<TRIPOS>MOLECULE
pyrrole
 10 10 0 0 0
****
USER_CHARGES
INVALID_CHARGES
Pose:  13 Cluster:  13 Fr_nu: 292028 TotEn:   -10.86
@<TRIPOS>ATOM
      1 C1        -49.2878   -8.7661  -31.4187 C.2    1 LIG      -0.25700
      2 C2        -50.6353   -9.1919  -31.3196 C.2    1 LIG      -0.25700
      3 C3        -48.9385   -8.2198  -30.2035 C.2    1 LIG      -0.04700
      4 C4        -51.0686   -8.8927  -30.0468 C.2    1 LIG      -0.04700
      5 N1        -50.0289   -8.3018  -29.3774 N.pl3  1 LIG      -0.36000
      6 H1        -48.6423   -8.8493  -32.2818 H      1 LIG       0.15400
      7 H2        -51.2272   -9.6646  -32.0907 H      1 LIG       0.15400
      8 H3        -48.0148   -7.7807  -29.8539 H      1 LIG       0.14000
      9 H4        -52.0206   -9.0485  -29.5590 H      1 LIG       0.14000
     10 H5        -50.0611   -7.9768  -28.4210 H      1 LIG       0.38000
@<TRIPOS>BOND
      1       1       2 1
      2       1       3 2
      3       2       4 2
      4       3       5 1
      5       4       5 1
      6       1       6 1
      7       2       7 1
      8       3       8 1
      9       4       9 1
     10       5      10 1
@<TRIPOS>ALT_TYPE
CGenFF_4.0_ALT_TYPE_SET
CGenFF_4.0 1 CG2R51 2 CG2R51 3 CG2R51 4 CG2R51 5 NG2R51 6 HGR51 7 HGR51 8 HGR52 9 HGR52 10 HGP1
@<TRIPOS>MOLECULE
pyrrole
 10 10 0 0 0
****
USER_CHARGES
INVALID_CHARGES
Pose:  14 Cluster:  14 Fr_nu:  79689 TotEn:   -10.85
@<TRIPOS>ATOM
      1 C1        -79.3533   -7.4957  -32.1938 C.2    1 LIG      -0.25700
      2 C2        -79.5014   -6.6682  -33.3341 C.2    1 LIG      -0.25700
      3 C3        -79.5368   -8.7979  -32.6037 C.2    1 LIG      -0.04700
      4 C4        -79.7711   -7.4900  -34.4062 C.2    1 LIG      -0.04700
      5 N1        -79.7904   -8.7822  -33.9504 N.pl3  1 LIG      -0.36000
      6 H1        -79.1360   -7.1769  -31.1840 H      1 LIG       0.15400
      7 H2        -79.4213   -5.5910  -33.3717 H      1 LIG       0.15400
      8 H3        -79.5104   -9.7312  -32.0592 H      1 LIG       0.14000
      9 H4        -79.9488   -7.2709  -35.4498 H      1 LIG       0.14000
     10 H5        -79.9645   -9.5987  -34.5201 H      1 LIG       0.38000
@<TRIPOS>BOND
      1       1       2 1
      2       1       3 2
      3       2       4 2
      4       3       5 1
      5       4       5 1
      6       1       6 1
      7       2       7 1
      8       3       8 1
      9       4       9 1
     10       5      10 1
@<TRIPOS>ALT_TYPE
CGenFF_4.0_ALT_TYPE_SET
CGenFF_4.0 1 CG2R51 2 CG2R51 3 CG2R51 4 CG2R51 5 NG2R51 6 HGR51 7 HGR51 8 HGR52 9 HGR52 10 HGP1
@<TRIPOS>MOLECULE
pyrrole
 10 10 0 0 0
****
USER_CHARGES
INVALID_CHARGES
Pose:  15 Cluster:  15 Fr_nu: 275545 TotEn:   -10.75
@<TRIPOS>ATOM
      1 C1        -68.9181   -1.0756  -32.5793 C.2    1 LIG      -0.25700
      2 C2        -68.2822   -1.4485  -31.3695 C.2    1 LIG      -0.25700
      3 C3        -68.7672   -2.1215  -33.4628 C.2    1 LIG      -0.04700
      4 C4        -67.7619   -2.7110  -31.5506 C.2    1 LIG      -0.04700
      5 N1        -68.0625   -3.1100  -32.8268 N.pl3  1 LIG      -0.36000
      6 H1        -69.4306   -0.1461  -32.7838 H      1 LIG       0.15400
      7 H2        -68.2098   -0.8622  -30.4644 H      1 LIG       0.15400
      8 H3        -69.0965   -2.2502  -34.4842 H      1 LIG       0.14000
      9 H4        -67.2077   -3.3594  -30.8866 H      1 LIG       0.14000
     10 H5        -67.8047   -3.9973  -33.2360 H      1 LIG       0.38000
@<TRIPOS>BOND
      1       1       2 1
      2       1       3 2
      3       2       4 2
      4       3       5 1
      5       4       5 1
      6       1       6 1
      7       2       7 1
      8       3       8 1
      9       4       9 1
     10       5      10 1
@<TRIPOS>ALT_TYPE
CGenFF_4.0_ALT_TYPE_SET
CGenFF_4.0 1 CG2R51 2 CG2R51 3 CG2R51 4 CG2R51 5 NG2R51 6 HGR51 7 HGR51 8 HGR52 9 HGR52 10 HGP1
@<TRIPOS>MOLECULE
pyrrole
 10 10 0 0 0
****
USER_CHARGES
INVALID_CHARGES
Pose:  16 Cluster:  16 Fr_nu: 405360 TotEn:   -10.36
@<TRIPOS>ATOM
      1 C1        -59.9008  -21.8895  -40.8679 C.2    1 LIG      -0.25700
      2 C2        -59.0859  -22.2805  -39.7769 C.2    1 LIG      -0.25700
      3 C3        -60.0195  -20.5179  -40.8219 C.2    1 LIG      -0.04700
      4 C4        -58.7316  -21.1360  -39.0973 C.2    1 LIG      -0.04700
      5 N1        -59.3049  -20.0708  -39.7413 N.pl3  1 LIG      -0.36000
      6 H1        -60.3513  -22.5372  -41.6068 H      1 LIG       0.15400
      7 H2        -58.7893  -23.2859  -39.5134 H      1 LIG       0.15400
      8 H3        -60.5474  -19.8224  -41.4589 H      1 LIG       0.14000
      9 H4        -58.1232  -20.9852  -38.2166 H      1 LIG       0.14000
     10 H5        -59.2143  -19.1036  -39.4625 H      1 LIG       0.38000
@<TRIPOS>BOND
      1       1       2 1
      2       1       3 2
      3       2       4 2
      4       3       5 1
      5       4       5 1
      6       1       6 1
      7       2       7 1
      8       3       8 1
      9       4       9 1
     10       5      10 1
@<TRIPOS>ALT_TYPE
CGenFF_4.0_ALT_TYPE_SET
CGenFF_4.0 1 CG2R51 2 CG2R51 3 CG2R51 4 CG2R51 5 NG2R51 6 HGR51 7 HGR51 8 HGR52 9 HGR52 10 HGP1
@<TRIPOS>MOLECULE
pyrrole
 10 10 0 0 0
****
USER_CHARGES
INVALID_CHARGES
Pose:  17 Cluster:  17 Fr_nu: 779475 TotEn:   -10.20
@<TRIPOS>ATOM
      1 C1        -50.2336    5.0028  -33.7428 C.2    1 LIG      -0.25700
      2 C2        -50.0889    3.6887  -33.2337 C.2    1 LIG      -0.25700
      3 C3        -51.2320    4.9689  -34.6912 C.2    1 LIG      -0.04700
      4 C4        -51.0032    2.8917  -33.8866 C.2    1 LIG      -0.04700
      5 N1        -51.6923    3.6805  -34.7703 N.pl3  1 LIG      -0.36000
      6 H1        -49.6716    5.8783  -33.4495 H      1 LIG       0.15400
      7 H2        -49.3944    3.3574  -32.4746 H      1 LIG       0.15400
      8 H3        -51.6543    5.7437  -35.3153 H      1 LIG       0.14000
      9 H4        -51.2250    1.8373  -33.8000 H      1 LIG       0.14000
     10 H5        -52.4276    3.3612  -35.3858 H      1 LIG       0.38000
@<TRIPOS>BOND
      1       1       2 1
      2       1       3 2
      3       2       4 2
      4       3       5 1
      5       4       5 1
      6       1       6 1
      7       2       7 1
      8       3       8 1
      9       4       9 1
     10       5      10 1
@<TRIPOS>ALT_TYPE
CGenFF_4.0_ALT_TYPE_SET
CGenFF_4.0 1 CG2R51 2 CG2R51 3 CG2R51 4 CG2R51 5 NG2R51 6 HGR51 7 HGR51 8 HGR52 9 HGR52 10 HGP1
@<TRIPOS>MOLECULE
pyrrole
 10 10 0 0 0
****
USER_CHARGES
INVALID_CHARGES
Pose:  18 Cluster:  18 Fr_nu: 262456 TotEn:   -10.16
@<TRIPOS>ATOM
      1 C1        -66.9846  -26.4183  -42.1508 C.2    1 LIG      -0.25700
      2 C2        -67.0284  -25.5440  -43.2646 C.2    1 LIG      -0.25700
      3 C3        -66.4399  -25.7165  -41.0981 C.2    1 LIG      -0.04700
      4 C4        -66.5090  -24.3345  -42.8587 C.2    1 LIG      -0.04700
      5 N1        -66.1544  -24.4511  -41.5401 N.pl3  1 LIG      -0.36000
      6 H1        -67.3147  -27.4471  -42.1195 H      1 LIG       0.15400
      7 H2        -67.3972  -25.7695  -44.2553 H      1 LIG       0.15400
      8 H3        -66.2299  -26.0036  -40.0774 H      1 LIG       0.14000
      9 H4        -66.3622  -23.4039  -43.3887 H      1 LIG       0.14000
     10 H5        -65.7455  -23.7164  -40.9793 H      1 LIG       0.38000
@<TRIPOS>BOND
      1       1       2 1
      2       1       3 2
      3       2       4 2
      4       3       5 1
      5       4       5 1
      6       1       6 1
      7       2       7 1
      8       3       8 1
      9       4       9 1
     10       5      10 1
@<TRIPOS>ALT_TYPE
CGenFF_4.0_ALT_TYPE_SET
CGenFF_4.0 1 CG2R51 2 CG2R51 3 CG2R51 4 CG2R51 5 NG2R51 6 HGR51 7 HGR51 8 HGR52 9 HGR52 10 HGP1
@<TRIPOS>MOLECULE
pyrrole
 10 10 0 0 0
****
USER_CHARGES
INVALID_CHARGES
Pose:  19 Cluster:  19 Fr_nu: 288790 TotEn:   -10.01
@<TRIPOS>ATOM
      1 C1        -68.4746   -1.6063  -32.5563 C.2    1 LIG      -0.25700
      2 C2        -68.6884   -1.2791  -31.1946 C.2    1 LIG      -0.25700
      3 C3        -67.7570   -2.7816  -32.5893 C.2    1 LIG      -0.04700
      4 C4        -68.0948   -2.2644  -30.4368 C.2    1 LIG      -0.04700
      5 N1        -67.5316   -3.1723  -31.2952 N.pl3  1 LIG      -0.36000
      6 H1        -68.8080   -1.0463  -33.4187 H      1 LIG       0.15400
      7 H2        -69.2164   -0.4195  -30.8067 H      1 LIG       0.15400
      8 H3        -67.3872   -3.3727  -33.4152 H      1 LIG       0.14000
      9 H4        -68.0248   -2.4007  -29.3668 H      1 LIG       0.14000
     10 H5        -67.0277   -4.0029  -31.0166 H      1 LIG       0.38000
@<TRIPOS>BOND
      1       1       2 1
      2       1       3 2
      3       2       4 2
      4       3       5 1
      5       4       5 1
      6       1       6 1
      7       2       7 1
      8       3       8 1
      9       4       9 1
     10       5      10 1
@<TRIPOS>ALT_TYPE
CGenFF_4.0_ALT_TYPE_SET
CGenFF_4.0 1 CG2R51 2 CG2R51 3 CG2R51 4 CG2R51 5 NG2R51 6 HGR51 7 HGR51 8 HGR52 9 HGR52 10 HGP1
@<TRIPOS>MOLECULE
pyrrole
 10 10 0 0 0
****
USER_CHARGES
INVALID_CHARGES
Pose:  20 Cluster:  20 Fr_nu: 751724 TotEn:    -9.82
@<TRIPOS>ATOM
      1 C1        -68.1834   -1.6846  -31.5999 C.2    1 LIG      -0.25700
      2 C2        -69.3862   -0.9460  -31.7218 C.2    1 LIG      -0.25700
      3 C3        -67.9472   -2.2895  -32.8147 C.2    1 LIG      -0.04700
      4 C4        -69.8484   -1.1221  -33.0073 C.2    1 LIG      -0.04700
      5 N1        -68.9659   -1.9407  -33.6625 N.pl3  1 LIG      -0.36000
      6 H1        -67.5575   -1.7661  -30.7224 H      1 LIG       0.15400
      7 H2        -69.8650   -0.3508  -30.9571 H      1 LIG       0.15400
      8 H3        -67.1482   -2.9354  -33.1505 H      1 LIG       0.14000
      9 H4        -70.7231   -0.7377  -33.5130 H      1 LIG       0.14000
     10 H5        -69.0527   -2.2409  -34.6236 H      1 LIG       0.38000
@<TRIPOS>BOND
      1       1       2 1
      2       1       3 2
      3       2       4 2
      4       3       5 1
      5       4       5 1
      6       1       6 1
      7       2       7 1
      8       3       8 1
      9       4       9 1
     10       5      10 1
@<TRIPOS>ALT_TYPE
CGenFF_4.0_ALT_TYPE_SET
CGenFF_4.0 1 CG2R51 2 CG2R51 3 CG2R51 4 CG2R51 5 NG2R51 6 HGR51 7 HGR51 8 HGR52 9 HGR52 10 HGP1
@<TRIPOS>MOLECULE
pyrrole
 10 10 0 0 0
****
USER_CHARGES
INVALID_CHARGES
Pose:  21 Cluster:  21 Fr_nu: 702057 TotEn:    -9.47
@<TRIPOS>ATOM
      1 C1        -76.7740  -20.3446  -31.6049 C.2    1 LIG      -0.25700
      2 C2        -77.7190  -20.6517  -30.5950 C.2    1 LIG      -0.25700
      3 C3        -76.3044  -19.0738  -31.3562 C.2    1 LIG      -0.04700
      4 C4        -77.7981  -19.5590  -29.7600 C.2    1 LIG      -0.04700
      5 N1        -76.9342  -18.6059  -30.2325 N.pl3  1 LIG      -0.36000
      6 H1        -76.4688  -20.9809  -32.4237 H      1 LIG       0.15400
      7 H2        -78.2817  -21.5681  -30.4869 H      1 LIG       0.15400
      8 H3        -75.5813  -18.4622  -31.8770 H      1 LIG       0.14000
      9 H4        -78.3893  -19.3762  -28.8736 H      1 LIG       0.14000
     10 H5        -76.7840  -17.6975  -29.8159 H      1 LIG       0.38000
@<TRIPOS>BOND
      1       1       2 1
      2       1       3 2
      3       2       4 2
      4       3       5 1
      5       4       5 1
      6       1       6 1
      7       2       7 1
      8       3       8 1
      9       4       9 1
     10       5      10 1
@<TRIPOS>ALT_TYPE
CGenFF_4.0_ALT_TYPE_SET
CGenFF_4.0 1 CG2R51 2 CG2R51 3 CG2R51 4 CG2R51 5 NG2R51 6 HGR51 7 HGR51 8 HGR52 9 HGR52 10 HGP1
@<TRIPOS>MOLECULE
pyrrole
 10 10 0 0 0
****
USER_CHARGES
INVALID_CHARGES
Pose:  22 Cluster:  22 Fr_nu: 618362 TotEn:    -9.16
@<TRIPOS>ATOM
      1 C1        -69.0258   -1.7267  -32.5552 C.2    1 LIG      -0.25700
      2 C2        -69.7600   -1.4860  -31.3677 C.2    1 LIG      -0.25700
      3 C3        -67.7309   -2.0179  -32.1863 C.2    1 LIG      -0.04700
      4 C4        -68.8914   -1.6373  -30.3094 C.2    1 LIG      -0.04700
      5 N1        -67.6609   -1.9603  -30.8189 N.pl3  1 LIG      -0.36000
      6 H1        -69.4004   -1.6921  -33.5685 H      1 LIG       0.15400
      7 H2        -70.8072   -1.2297  -31.2904 H      1 LIG       0.15400
      8 H3        -66.8557   -2.2594  -32.7727 H      1 LIG       0.14000
      9 H4        -69.0395   -1.5457  -29.2425 H      1 LIG       0.14000
     10 H5        -66.8293   -2.1305  -30.2703 H      1 LIG       0.38000
@<TRIPOS>BOND
      1       1       2 1
      2       1       3 2
      3       2       4 2
      4       3       5 1
      5       4       5 1
      6       1       6 1
      7       2       7 1
      8       3       8 1
      9       4       9 1
     10       5      10 1
@<TRIPOS>ALT_TYPE
CGenFF_4.0_ALT_TYPE_SET
CGenFF_4.0 1 CG2R51 2 CG2R51 3 CG2R51 4 CG2R51 5 NG2R51 6 HGR51 7 HGR51 8 HGR52 9 HGR52 10 HGP1
@<TRIPOS>MOLECULE
pyrrole
 10 10 0 0 0
****
USER_CHARGES
INVALID_CHARGES
Pose:  23 Cluster:  23 Fr_nu: 279693 TotEn:    -8.76
@<TRIPOS>ATOM
      1 C1        -50.5226   -9.7930  -29.8402 C.2    1 LIG      -0.25700
      2 C2        -49.7818   -9.3258  -30.9538 C.2    1 LIG      -0.25700
      3 C3        -51.6852  -10.3510  -30.3245 C.2    1 LIG      -0.04700
      4 C4        -50.5143   -9.6123  -32.0846 C.2    1 LIG      -0.04700
      5 N1        -51.6695  -10.2352  -31.6899 N.pl3  1 LIG      -0.36000
      6 H1        -50.2391   -9.7301  -28.7991 H      1 LIG       0.15400
      7 H2        -48.8198   -8.8335  -30.9355 H      1 LIG       0.15400
      8 H3        -52.5200  -10.8179  -29.8211 H      1 LIG       0.14000
      9 H4        -50.3162   -9.4304  -33.1315 H      1 LIG       0.14000
     10 H5        -52.3980  -10.5599  -32.3107 H      1 LIG       0.38000
@<TRIPOS>BOND
      1       1       2 1
      2       1       3 2
      3       2       4 2
      4       3       5 1
      5       4       5 1
      6       1       6 1
      7       2       7 1
      8       3       8 1
      9       4       9 1
     10       5      10 1
@<TRIPOS>ALT_TYPE
CGenFF_4.0_ALT_TYPE_SET
CGenFF_4.0 1 CG2R51 2 CG2R51 3 CG2R51 4 CG2R51 5 NG2R51 6 HGR51 7 HGR51 8 HGR52 9 HGR52 10 HGP1
@<TRIPOS>MOLECULE
pyrrole
 10 10 0 0 0
****
USER_CHARGES
INVALID_CHARGES
Pose:  24 Cluster:  24 Fr_nu: 500608 TotEn:    -8.55
@<TRIPOS>ATOM
      1 C1        -60.5572   -4.6759  -20.4215 C.2    1 LIG      -0.25700
      2 C2        -59.3093   -4.3091  -19.8600 C.2    1 LIG      -0.25700
      3 C3        -60.4502   -4.5371  -21.7878 C.2    1 LIG      -0.04700
      4 C4        -58.4778   -3.9571  -20.9002 C.2    1 LIG      -0.04700
      5 N1        -59.1820   -4.0993  -22.0673 N.pl3  1 LIG      -0.36000
      6 H1        -61.4375   -5.0058  -19.8880 H      1 LIG       0.15400
      7 H2        -59.0441   -4.3011  -18.8122 H      1 LIG       0.15400
      8 H3        -61.1610   -4.7094  -22.5836 H      1 LIG       0.14000
      9 H4        -57.4506   -3.6208  -20.9137 H      1 LIG       0.14000
     10 H5        -58.8212   -3.9107  -22.9923 H      1 LIG       0.38000
@<TRIPOS>BOND
      1       1       2 1
      2       1       3 2
      3       2       4 2
      4       3       5 1
      5       4       5 1
      6       1       6 1
      7       2       7 1
      8       3       8 1
      9       4       9 1
     10       5      10 1
@<TRIPOS>ALT_TYPE
CGenFF_4.0_ALT_TYPE_SET
CGenFF_4.0 1 CG2R51 2 CG2R51 3 CG2R51 4 CG2R51 5 NG2R51 6 HGR51 7 HGR51 8 HGR52 9 HGR52 10 HGP1
@<TRIPOS>MOLECULE
pyrrole
 10 10 0 0 0
****
USER_CHARGES
INVALID_CHARGES
Pose:  25 Cluster:  25 Fr_nu: 500730 TotEn:    -8.38
@<TRIPOS>ATOM
      1 C1        -58.0963   -3.7411  -19.3986 C.2    1 LIG      -0.25700
      2 C2        -59.3093   -4.3091  -19.8600 C.2    1 LIG      -0.25700
      3 C3        -57.3618   -3.3830  -20.5076 C.2    1 LIG      -0.04700
      4 C4        -59.2792   -4.2810  -21.2368 C.2    1 LIG      -0.04700
      5 N1        -58.0905   -3.7162  -21.6193 N.pl3  1 LIG      -0.36000
      6 H1        -57.7917   -3.6072  -18.3702 H      1 LIG       0.15400
      7 H2        -60.1175   -4.6973  -19.2563 H      1 LIG       0.15400
      8 H3        -56.3885   -2.9230  -20.6047 H      1 LIG       0.14000
      9 H4        -59.9961   -4.6101  -21.9759 H      1 LIG       0.14000
     10 H5        -57.7966   -3.5676  -22.5748 H      1 LIG       0.38000
@<TRIPOS>BOND
      1       1       2 1
      2       1       3 2
      3       2       4 2
      4       3       5 1
      5       4       5 1
      6       1       6 1
      7       2       7 1
      8       3       8 1
      9       4       9 1
     10       5      10 1
@<TRIPOS>ALT_TYPE
CGenFF_4.0_ALT_TYPE_SET
CGenFF_4.0 1 CG2R51 2 CG2R51 3 CG2R51 4 CG2R51 5 NG2R51 6 HGR51 7 HGR51 8 HGR52 9 HGR52 10 HGP1
@<TRIPOS>MOLECULE
pyrrole
 10 10 0 0 0
****
USER_CHARGES
INVALID_CHARGES
Pose:  26 Cluster:  26 Fr_nu: 656098 TotEn:    -7.66
@<TRIPOS>ATOM
      1 C1        -50.2326   -9.6687  -31.5231 C.2    1 LIG      -0.25700
      2 C2        -49.6463   -8.8874  -30.4970 C.2    1 LIG      -0.25700
      3 C3        -51.3850  -10.2227  -31.0108 C.2    1 LIG      -0.04700
      4 C4        -50.4582   -8.9879  -29.3888 C.2    1 LIG      -0.04700
      5 N1        -51.5118   -9.8022  -29.7126 N.pl3  1 LIG      -0.36000
      6 H1        -49.8560   -9.8113  -32.5262 H      1 LIG       0.15400
      7 H2        -48.7320   -8.3140  -30.5571 H      1 LIG       0.15400
      8 H3        -52.1234  -10.8771  -31.4522 H      1 LIG       0.14000
      9 H4        -50.3809   -8.5524  -28.4024 H      1 LIG       0.14000
     10 H5        -52.2669  -10.0537  -29.0898 H      1 LIG       0.38000
@<TRIPOS>BOND
      1       1       2 1
      2       1       3 2
      3       2       4 2
      4       3       5 1
      5       4       5 1
      6       1       6 1
      7       2       7 1
      8       3       8 1
      9       4       9 1
     10       5      10 1
@<TRIPOS>ALT_TYPE
CGenFF_4.0_ALT_TYPE_SET
CGenFF_4.0 1 CG2R51 2 CG2R51 3 CG2R51 4 CG2R51 5 NG2R51 6 HGR51 7 HGR51 8 HGR52 9 HGR52 10 HGP1
@<TRIPOS>MOLECULE
pyrrole
 10 10 0 0 0
****
USER_CHARGES
INVALID_CHARGES
Pose:  27 Cluster:  27 Fr_nu: 284324 TotEn:    -7.23
@<TRIPOS>ATOM
      1 C1        -50.2581  -10.9025  -29.5875 C.2    1 LIG      -0.25700
      2 C2        -50.6411  -10.0175  -30.6253 C.2    1 LIG      -0.25700
      3 C3        -50.1209  -10.1547  -28.4389 C.2    1 LIG      -0.04700
      4 C4        -50.7263   -8.7558  -30.0794 C.2    1 LIG      -0.04700
      5 N1        -50.4077   -8.8511  -28.7499 N.pl3  1 LIG      -0.36000
      6 H1        -50.1001  -11.9687  -29.6686 H      1 LIG       0.15400
      7 H2        -50.8337  -10.2702  -31.6584 H      1 LIG       0.15400
      8 H3        -49.8451  -10.4324  -27.4314 H      1 LIG       0.14000
      9 H4        -50.9859   -7.8020  -30.5169 H      1 LIG       0.14000
     10 H5        -50.3878   -8.0787  -28.0984 H      1 LIG       0.38000
@<TRIPOS>BOND
      1       1       2 1
      2       1       3 2
      3       2       4 2
      4       3       5 1
      5       4       5 1
      6       1       6 1
      7       2       7 1
      8       3       8 1
      9       4       9 1
     10       5      10 1
@<TRIPOS>ALT_TYPE
CGenFF_4.0_ALT_TYPE_SET
CGenFF_4.0 1 CG2R51 2 CG2R51 3 CG2R51 4 CG2R51 5 NG2R51 6 HGR51 7 HGR51 8 HGR52 9 HGR52 10 HGP1
@<TRIPOS>MOLECULE
pyrrole
 10 10 0 0 0
****
USER_CHARGES
INVALID_CHARGES
Pose:  28 Cluster:  28 Fr_nu: 2698002 TotEn:    -6.90
@<TRIPOS>ATOM
      1 C1        -76.0458   -8.8388  -50.3672 C.2    1 LIG      -0.25700
      2 C2        -76.4793  -10.1486  -50.0452 C.2    1 LIG      -0.25700
      3 C3        -77.0452   -7.9699  -49.9882 C.2    1 LIG      -0.04700
      4 C4        -77.7305  -10.0402  -49.4793 C.2    1 LIG      -0.04700
      5 N1        -78.0644   -8.7114  -49.4500 N.pl3  1 LIG      -0.36000
      6 H1        -75.1072   -8.5597  -50.8249 H      1 LIG       0.15400
      7 H2        -75.9402  -11.0712  -50.2077 H      1 LIG       0.15400
      8 H3        -77.1224   -6.8938  -50.0538 H      1 LIG       0.14000
      9 H4        -78.4099  -10.7879  -49.0948 H      1 LIG       0.14000
     10 H5        -78.9295   -8.3357  -49.0867 H      1 LIG       0.38000
@<TRIPOS>BOND
      1       1       2 1
      2       1       3 2
      3       2       4 2
      4       3       5 1
      5       4       5 1
      6       1       6 1
      7       2       7 1
      8       3       8 1
      9       4       9 1
     10       5      10 1
@<TRIPOS>ALT_TYPE
CGenFF_4.0_ALT_TYPE_SET
CGenFF_4.0 1 CG2R51 2 CG2R51 3 CG2R51 4 CG2R51 5 NG2R51 6 HGR51 7 HGR51 8 HGR52 9 HGR52 10 HGP1
@<TRIPOS>MOLECULE
pyrrole
 10 10 0 0 0
****
USER_CHARGES
INVALID_CHARGES
Pose:  29 Cluster:  29 Fr_nu: 2290793 TotEn:    -6.50
@<TRIPOS>ATOM
      1 C1        -78.1239   -9.5077  -49.9343 C.2    1 LIG      -0.25700
      2 C2        -77.5402   -8.6143  -49.0025 C.2    1 LIG      -0.25700
      3 C3        -77.0987  -10.0722  -50.6608 C.2    1 LIG      -0.04700
      4 C4        -76.1760   -8.6600  -49.1880 C.2    1 LIG      -0.04700
      5 N1        -75.9192   -9.5493  -50.1986 N.pl3  1 LIG      -0.36000
      6 H1        -79.1767   -9.7169  -50.0614 H      1 LIG       0.15400
      7 H2        -78.0560   -8.0032  -48.2754 H      1 LIG       0.15400
      8 H3        -77.1029  -10.7964  -51.4631 H      1 LIG       0.14000
      9 H4        -75.3678   -8.1417  -48.6913 H      1 LIG       0.14000
     10 H5        -75.0008   -9.7840  -50.5491 H      1 LIG       0.38000
@<TRIPOS>BOND
      1       1       2 1
      2       1       3 2
      3       2       4 2
      4       3       5 1
      5       4       5 1
      6       1       6 1
      7       2       7 1
      8       3       8 1
      9       4       9 1
     10       5      10 1
@<TRIPOS>ALT_TYPE
CGenFF_4.0_ALT_TYPE_SET
CGenFF_4.0 1 CG2R51 2 CG2R51 3 CG2R51 4 CG2R51 5 NG2R51 6 HGR51 7 HGR51 8 HGR52 9 HGR52 10 HGP1
@<TRIPOS>MOLECULE
pyrrole
 10 10 0 0 0
****
USER_CHARGES
INVALID_CHARGES
Pose:  30 Cluster:  30 Fr_nu: 298034 TotEn:    -6.26
@<TRIPOS>ATOM
      1 C1        -50.6886   -9.6939  -30.2064 C.2    1 LIG      -0.25700
      2 C2        -50.5859   -9.5564  -31.6127 C.2    1 LIG      -0.25700
      3 C3        -49.9584   -8.6731  -29.6388 C.2    1 LIG      -0.04700
      4 C4        -49.7959   -8.4558  -31.8616 C.2    1 LIG      -0.04700
      5 N1        -49.4200   -7.9270  -30.6544 N.pl3  1 LIG      -0.36000
      6 H1        -51.2357  -10.4540  -29.6666 H      1 LIG       0.15400
      7 H2        -51.0370  -10.1896  -32.3635 H      1 LIG       0.15400
      8 H3        -49.7737   -8.4121  -28.6063 H      1 LIG       0.14000
      9 H4        -49.4702   -8.0024  -32.7873 H      1 LIG       0.14000
     10 H5        -48.8358   -7.1115  -30.5319 H      1 LIG       0.38000
@<TRIPOS>BOND
      1       1       2 1
      2       1       3 2
      3       2       4 2
      4       3       5 1
      5       4       5 1
      6       1       6 1
      7       2       7 1
      8       3       8 1
      9       4       9 1
     10       5      10 1
@<TRIPOS>ALT_TYPE
CGenFF_4.0_ALT_TYPE_SET
CGenFF_4.0 1 CG2R51 2 CG2R51 3 CG2R51 4 CG2R51 5 NG2R51 6 HGR51 7 HGR51 8 HGR52 9 HGR52 10 HGP1
@<TRIPOS>MOLECULE
pyrrole
 10 10 0 0 0
****
USER_CHARGES
INVALID_CHARGES
Pose:  31 Cluster:  31 Fr_nu: 1120658 TotEn:    -5.87
@<TRIPOS>ATOM
      1 C1        -77.4372   -7.9785  -49.4490 C.2    1 LIG      -0.25700
      2 C2        -77.2776   -6.6933  -48.8745 C.2    1 LIG      -0.25700
      3 C3        -76.2504   -8.6562  -49.2769 C.2    1 LIG      -0.04700
      4 C4        -75.9981   -6.6249  -48.3689 C.2    1 LIG      -0.04700
      5 N1        -75.3829   -7.8236  -48.6194 N.pl3  1 LIG      -0.36000
      6 H1        -78.3211   -8.3674  -49.9347 H      1 LIG       0.15400
      7 H2        -78.0134   -5.9027  -48.8333 H      1 LIG       0.15400
      8 H3        -75.9463   -9.6531  -49.5632 H      1 LIG       0.14000
      9 H4        -75.4731   -5.8330  -47.8534 H      1 LIG       0.14000
     10 H5        -74.4350   -8.0579  -48.3589 H      1 LIG       0.38000
@<TRIPOS>BOND
      1       1       2 1
      2       1       3 2
      3       2       4 2
      4       3       5 1
      5       4       5 1
      6       1       6 1
      7       2       7 1
      8       3       8 1
      9       4       9 1
     10       5      10 1
@<TRIPOS>ALT_TYPE
CGenFF_4.0_ALT_TYPE_SET
CGenFF_4.0 1 CG2R51 2 CG2R51 3 CG2R51 4 CG2R51 5 NG2R51 6 HGR51 7 HGR51 8 HGR52 9 HGR52 10 HGP1
@<TRIPOS>MOLECULE
pyrrole
 10 10 0 0 0
****
USER_CHARGES
INVALID_CHARGES
Pose:  32 Cluster:  32 Fr_nu: 804133 TotEn:    -3.29
@<TRIPOS>ATOM
      1 C1        -49.2870  -11.5279  -28.2028 C.2    1 LIG      -0.25700
      2 C2        -50.2227  -10.5950  -28.7139 C.2    1 LIG      -0.25700
      3 C3        -48.8295  -11.0352  -27.0006 C.2    1 LIG      -0.04700
      4 C4        -50.3084   -9.5605  -27.8084 C.2    1 LIG      -0.04700
      5 N1        -49.4571   -9.8386  -26.7712 N.pl3  1 LIG      -0.36000
      6 H1        -48.9807  -12.4578  -28.6610 H      1 LIG       0.15400
      7 H2        -50.7743  -10.6672  -29.6406 H      1 LIG       0.15400
      8 H3        -48.1153  -11.4273  -26.2904 H      1 LIG       0.14000
      9 H4        -50.8988   -8.6549  -27.8093 H      1 LIG       0.14000
     10 H5        -49.3142   -9.2517  -25.9610 H      1 LIG       0.38000
@<TRIPOS>BOND
      1       1       2 1
      2       1       3 2
      3       2       4 2
      4       3       5 1
      5       4       5 1
      6       1       6 1
      7       2       7 1
      8       3       8 1
      9       4       9 1
     10       5      10 1
@<TRIPOS>ALT_TYPE
CGenFF_4.0_ALT_TYPE_SET
CGenFF_4.0 1 CG2R51 2 CG2R51 3 CG2R51 4 CG2R51 5 NG2R51 6 HGR51 7 HGR51 8 HGR52 9 HGR52 10 HGP1
# TRIPOS MOL2 file generated by SEED

@<TRIPOS>MOLECULE
morpholine
 16 16 0 0 0
****
USER_CHARGES
INVALID_CHARGES
Pose:   1 Cluster:   1 Fr_nu: 489533 TotEn:   -13.57
@<TRIPOS>ATOM
      1 C1        -78.4467    4.0374  -52.2161 C.3    1 LIG       0.20900
      2 C2        -77.2712    3.4815  -50.0995 C.3    1 LIG       0.20900
      3 C3        -77.7095    5.3645  -52.2055 C.3    1 LIG      -0.03300
      4 C4        -76.5910    4.8355  -50.1931 C.3    1 LIG      -0.03300
      5 N1        -77.6160    3.0343  -51.4831 N.4    1 LIG      -0.45600
      6 O1        -77.4333    5.7752  -50.8646 O.3    1 LIG      -0.27400
      7 H1        -79.4039    4.0974  -51.6879 H      1 LIG       0.09000
      8 H2        -78.6014    3.6577  -53.2296 H      1 LIG       0.09000
      9 H3        -76.6210    2.7201  -49.6607 H      1 LIG       0.09000
     10 H4        -78.2128    3.5354  -49.5441 H      1 LIG       0.09000
     11 H5        -76.7740    5.3140  -52.7754 H      1 LIG       0.09000
     12 H6        -78.3332    6.1374  -52.6656 H      1 LIG       0.09000
     13 H7        -76.3987    5.2236  -49.1880 H      1 LIG       0.09000
     14 H8        -75.6271    4.7694  -50.7119 H      1 LIG       0.09000
     15 H9        -78.1177    2.1367  -51.4405 H      1 LIG       0.32900
     16 H10       -76.7521    2.8482  -52.0117 H      1 LIG       0.32900
@<TRIPOS>BOND
      1       1       3 1
      2       1       5 1
      3       2       4 1
      4       2       5 1
      5       3       6 1
      6       4       6 1
      7       1       7 1
      8       1       8 1
      9       2       9 1
     10       2      10 1
     11       3      11 1
     12       3      12 1
     13       4      13 1
     14       4      14 1
     15       5      15 1
     16       5      16 1
@<TRIPOS>ALT_TYPE
CGenFF_4.0_ALT_TYPE_SET
CGenFF_4.0 1 CG324 2 CG324 3 CG321 4 CG321 5 NG3P2 6 OG3C61 7 HGA2 8 HGA2 9 HGA2 10 HGA2 11 HGA2 12 HGA2 13 HGA2 14 HGA2 15 HGP2 16 HGP2
@<TRIPOS>MOLECULE
morpholine
 16 16 0 0 0
****
USER_CHARGES
INVALID_CHARGES
Pose:   2 Cluster:   2 Fr_nu: 392287 TotEn:   -10.07
@<TRIPOS>ATOM
      1 C1        -76.9676    3.8402  -51.5869 C.3    1 LIG       0.20900
      2 C2        -79.1810    4.9679  -51.5869 C.3    1 LIG       0.20900
      3 C3        -77.0218    3.8678  -50.0700 C.3    1 LIG      -0.03300
      4 C4        -79.1270    4.9395  -50.0700 C.3    1 LIG      -0.03300
      5 N1        -78.3691    3.8254  -52.1054 N.4    1 LIG      -0.45600
      6 O1        -77.7733    4.9952  -49.6145 O.3    1 LIG      -0.27400
      7 H1        -76.4919    4.7378  -51.9953 H      1 LIG       0.09000
      8 H2        -76.4675    2.9454  -51.9671 H      1 LIG       0.09000
      9 H3        -80.1983    4.8476  -51.9681 H      1 LIG       0.09000
     10 H4        -78.7336    5.8801  -51.9942 H      1 LIG       0.09000
     11 H5        -77.4555    2.9470  -49.6622 H      1 LIG       0.09000
     12 H6        -76.0090    3.9611  -49.6655 H      1 LIG       0.09000
     13 H7        -79.6481    5.8125  -49.6645 H      1 LIG       0.09000
     14 H8        -79.6151    4.0453  -49.6641 H      1 LIG       0.09000
     15 H9        -78.3561    3.8506  -53.1342 H      1 LIG       0.32900
     16 H10       -78.8223    2.9362  -51.8521 H      1 LIG       0.32900
@<TRIPOS>BOND
      1       1       3 1
      2       1       5 1
      3       2       4 1
      4       2       5 1
      5       3       6 1
      6       4       6 1
      7       1       7 1
      8       1       8 1
      9       2       9 1
     10       2      10 1
     11       3      11 1
     12       3      12 1
     13       4      13 1
     14       4      14 1
     15       5      15 1
     16       5      16 1
@<TRIPOS>ALT_TYPE
CGenFF_4.0_ALT_TYPE_SET
CGenFF_4.0 1 CG324 2 CG324 3 CG321 4 CG321 5 NG3P2 6 OG3C61 7 HGA2 8 HGA2 9 HGA2 10 HGA2 11 HGA2 12 HGA2 13 HGA2 14 HGA2 15 HGP2 16 HGP2
@<TRIPOS>MOLECULE
morpholine
 16 16 0 0 0
****
USER_CHARGES
INVALID_CHARGES
Pose:   3 Cluster:   3 Fr_nu: 425584 TotEn:    -8.54
@<TRIPOS>ATOM
      1 C1        -78.4322    4.4344  -51.6435 C.3    1 LIG       0.20900
      2 C2        -80.3479    4.9329  -53.1442 C.3    1 LIG       0.20900
      3 C3        -79.3004    4.8901  -50.4845 C.3    1 LIG      -0.03300
      4 C4        -81.1225    5.3634  -51.9116 C.3    1 LIG      -0.03300
      5 N1        -79.3267    3.9248  -52.7267 N.4    1 LIG      -0.45600
      6 O1        -80.2360    5.8806  -50.9167 O.3    1 LIG      -0.27400
      7 H1        -77.8584    5.2615  -52.0742 H      1 LIG       0.09000
      8 H2        -77.7603    3.6191  -51.3620 H      1 LIG       0.09000
      9 H3        -80.9890    4.4603  -53.8929 H      1 LIG       0.09000
     10 H4        -79.7993    5.7668  -53.5933 H      1 LIG       0.09000
     11 H5        -79.8375    4.0518  -50.0251 H      1 LIG       0.09000
     12 H6        -78.6743    5.3434  -49.7095 H      1 LIG       0.09000
     13 H7        -81.8245    6.1607  -52.1751 H      1 LIG       0.09000
     14 H8        -81.7055    4.5357  -51.4901 H      1 LIG       0.09000
     15 H9        -78.7601    3.6504  -53.5409 H      1 LIG       0.32900
     16 H10       -79.7981    3.0657  -52.4105 H      1 LIG       0.32900
@<TRIPOS>BOND
      1       1       3 1
      2       1       5 1
      3       2       4 1
      4       2       5 1
      5       3       6 1
      6       4       6 1
      7       1       7 1
      8       1       8 1
      9       2       9 1
     10       2      10 1
     11       3      11 1
     12       3      12 1
     13       4      13 1
     14       4      14 1
     15       5      15 1
     16       5      16 1
@<TRIPOS>ALT_TYPE
CGenFF_4.0_ALT_TYPE_SET
CGenFF_4.0 1 CG324 2 CG324 3 CG321 4 CG321 5 NG3P2 6 OG3C61 7 HGA2 8 HGA2 9 HGA2 10 HGA2 11 HGA2 12 HGA2 13 HGA2 14 HGA2 15 HGP2 16 HGP2
@<TRIPOS>MOLECULE
morpholine
 16 16 0 0 0
****
USER_CHARGES
INVALID_CHARGES
Pose:   4 Cluster:   4 Fr_nu: 608700 TotEn:    -4.33
@<TRIPOS>ATOM
      1 C1        -83.3096  -23.4024  -35.0560 C.3    1 LIG       0.20900
      2 C2        -82.0068  -25.1959  -33.9348 C.3    1 LIG       0.20900
      3 C3        -82.2733  -22.4163  -34.5479 C.3    1 LIG      -0.03300
      4 C4        -81.0339  -24.1218  -33.4823 C.3    1 LIG      -0.03300
      5 N1        -82.6540  -24.7375  -35.2014 N.4    1 LIG      -0.45600
      6 O1        -81.7072  -22.8718  -33.3170 O.3    1 LIG      -0.27400
      7 H1        -84.1323  -23.5332  -34.3454 H      1 LIG       0.09000
      8 H2        -83.7029  -23.1213  -36.0366 H      1 LIG       0.09000
      9 H3        -81.5079  -26.1453  -34.1458 H      1 LIG       0.09000
     10 H4        -82.8121  -25.3489  -33.2094 H      1 LIG       0.09000
     11 H5        -81.4753  -22.2515  -35.2816 H      1 LIG       0.09000
     12 H6        -82.7472  -21.4486  -34.3550 H      1 LIG       0.09000
     13 H7        -80.6038  -24.3960  -32.5139 H      1 LIG       0.09000
     14 H8        -80.2050  -24.0022  -34.1902 H      1 LIG       0.09000
     15 H9        -83.3504  -25.4322  -35.5039 H      1 LIG       0.32900
     16 H10       -81.9520  -24.6979  -35.9537 H      1 LIG       0.32900
@<TRIPOS>BOND
      1       1       3 1
      2       1       5 1
      3       2       4 1
      4       2       5 1
      5       3       6 1
      6       4       6 1
      7       1       7 1
      8       1       8 1
      9       2       9 1
     10       2      10 1
     11       3      11 1
     12       3      12 1
     13       4      13 1
     14       4      14 1
     15       5      15 1
     16       5      16 1
@<TRIPOS>ALT_TYPE
CGenFF_4.0_ALT_TYPE_SET
CGenFF_4.0 1 CG324 2 CG324 3 CG321 4 CG321 5 NG3P2 6 OG3C61 7 HGA2 8 HGA2 9 HGA2 10 HGA2 11 HGA2 12 HGA2 13 HGA2 14 HGA2 15 HGP2 16 HGP2
@<TRIPOS>MOLECULE
morpholine
 16 16 0 0 0
****
USER_CHARGES
INVALID_CHARGES
Pose:   5 Cluster:   5 Fr_nu: 434180 TotEn:    -3.83
@<TRIPOS>ATOM
      1 C1        -76.8486    4.8499  -49.8587 C.3    1 LIG       0.20900
      2 C2        -77.7531    3.7018  -51.8673 C.3    1 LIG       0.20900
      3 C3        -78.0973    5.7133  -49.8652 C.3    1 LIG      -0.03300
      4 C4        -78.9578    4.6209  -51.7748 C.3    1 LIG      -0.03300
      5 N1        -77.1817    3.5398  -50.4959 N.4    1 LIG      -0.45600
      6 O1        -78.5891    5.8754  -51.1974 O.3    1 LIG      -0.27400
      7 H1        -76.0430    5.2919  -50.4540 H      1 LIG       0.09000
      8 H2        -76.4945    4.6415  -48.8455 H      1 LIG       0.09000
      9 H3        -78.0181    2.7061  -52.2324 H      1 LIG       0.09000
     10 H4        -76.9599    4.1298  -52.4884 H      1 LIG       0.09000
     11 H5        -78.8857    5.2920  -49.2302 H      1 LIG       0.09000
     12 H6        -77.8602    6.7090  -49.4774 H      1 LIG       0.09000
     13 H7        -79.3489    4.8209  -52.7773 H      1 LIG       0.09000
     14 H8        -79.7672    4.1698  -51.1882 H      1 LIG       0.09000
     15 H9        -76.3367    2.9541  -50.5414 H      1 LIG       0.32900
     16 H10       -77.8479    3.0259  -49.9023 H      1 LIG       0.32900
@<TRIPOS>BOND
      1       1       3 1
      2       1       5 1
      3       2       4 1
      4       2       5 1
      5       3       6 1
      6       4       6 1
      7       1       7 1
      8       1       8 1
      9       2       9 1
     10       2      10 1
     11       3      11 1
     12       3      12 1
     13       4      13 1
     14       4      14 1
     15       5      15 1
     16       5      16 1
@<TRIPOS>ALT_TYPE
CGenFF_4.0_ALT_TYPE_SET
CGenFF_4.0 1 CG324 2 CG324 3 CG321 4 CG321 5 NG3P2 6 OG3C61 7 HGA2 8 HGA2 9 HGA2 10 HGA2 11 HGA2 12 HGA2 13 HGA2 14 HGA2 15 HGP2 16 HGP2
@<TRIPOS>MOLECULE
morpholine
 16 16 0 0 0
****
USER_CHARGES
INVALID_CHARGES
Pose:   6 Cluster:   6 Fr_nu: 655022 TotEn:    -3.06
@<TRIPOS>ATOM
      1 C1        -77.1896    3.6442  -51.5297 C.3    1 LIG       0.20900
      2 C2        -76.8144    6.0837  -51.8113 C.3    1 LIG       0.20900
      3 C3        -77.2142    3.8831  -50.0307 C.3    1 LIG      -0.03300
      4 C4        -76.8582    6.2030  -50.2985 C.3    1 LIG      -0.03300
      5 N1        -77.6322    4.8985  -52.2111 N.4    1 LIG      -0.45600
      6 O1        -76.3903    4.9992  -49.6861 O.3    1 LIG      -0.27400
      7 H1        -76.1791    3.4303  -51.8929 H      1 LIG       0.09000
      8 H2        -77.8733    2.8470  -51.8332 H      1 LIG       0.09000
      9 H3        -77.2396    6.9591  -52.3090 H      1 LIG       0.09000
     10 H4        -75.7990    5.9011  -52.1771 H      1 LIG       0.09000
     11 H5        -78.2335    4.0502  -49.6626 H      1 LIG       0.09000
     12 H6        -76.8166    3.0062  -49.5101 H      1 LIG       0.09000
     13 H7        -76.2023    7.0162  -49.9721 H      1 LIG       0.09000
     14 H8        -77.8693    6.4294  -49.9393 H      1 LIG       0.09000
     15 H9        -77.5814    4.7727  -53.2313 H      1 LIG       0.32900
     16 H10       -78.6242    5.0756  -51.9993 H      1 LIG       0.32900
@<TRIPOS>BOND
      1       1       3 1
      2       1       5 1
      3       2       4 1
      4       2       5 1
      5       3       6 1
      6       4       6 1
      7       1       7 1
      8       1       8 1
      9       2       9 1
     10       2      10 1
     11       3      11 1
     12       3      12 1
     13       4      13 1
     14       4      14 1
     15       5      15 1
     16       5      16 1
@<TRIPOS>ALT_TYPE
CGenFF_4.0_ALT_TYPE_SET
CGenFF_4.0 1 CG324 2 CG324 3 CG321 4 CG321 5 NG3P2 6 OG3C61 7 HGA2 8 HGA2 9 HGA2 10 HGA2 11 HGA2 12 HGA2 13 HGA2 14 HGA2 15 HGP2 16 HGP2
@<TRIPOS>MOLECULE
morpholine
 16 16 0 0 0
****
USER_CHARGES
INVALID_CHARGES
Pose:   7 Cluster:   7 Fr_nu: 623361 TotEn:    -1.62
@<TRIPOS>ATOM
      1 C1        -79.7291    5.7141  -51.6951 C.3    1 LIG       0.20900
      2 C2        -77.9426    3.9900  -51.7758 C.3    1 LIG       0.20900
      3 C3        -79.7805    5.5029  -50.1926 C.3    1 LIG      -0.03300
      4 C4        -78.0810    3.8639  -50.2692 C.3    1 LIG      -0.03300
      5 N1        -78.3540    5.3717  -52.1694 N.4    1 LIG      -0.45600
      6 O1        -79.4184    4.1604  -49.8612 O.3    1 LIG      -0.27400
      7 H1        -80.4181    5.0485  -52.2251 H      1 LIG       0.09000
      8 H2        -79.9233    6.7533  -51.9740 H      1 LIG       0.09000
      9 H3        -76.9122    3.8460  -52.1112 H      1 LIG       0.09000
     10 H4        -78.6088    3.3021  -52.3058 H      1 LIG       0.09000
     11 H5        -79.1248    6.2030  -49.6613 H      1 LIG       0.09000
     12 H6        -80.8001    5.6687  -49.8306 H      1 LIG       0.09000
     13 H7        -77.8620    2.8365  -49.9619 H      1 LIG       0.09000
     14 H8        -77.3810    4.5230  -49.7417 H      1 LIG       0.09000
     15 H9        -78.3092    5.4663  -53.1933 H      1 LIG       0.32900
     16 H10       -77.6792    6.0533  -51.7948 H      1 LIG       0.32900
@<TRIPOS>BOND
      1       1       3 1
      2       1       5 1
      3       2       4 1
      4       2       5 1
[truncated: 3,760,669 more chars]
