# Supplementary material for: The pocketome of G-protein-coupled receptors reveals previously untargeted allosteric sites
Source: Nat Commun. 2022 May 10;13:2567. doi: 10.1038/s41467-022-29609-6 (PMC9091257; doi:10.1038/s41467-022-29609-6)
Supplement: Supplementary file 4 — Supplementary Data 1 [file 41467_2022_29609_MOESM4_ESM.zip › docking_files/4bwb/rec.mol2]

@<TRIPOS>MOLECULE
4bwb_align.pdb
4903 4963 305 0 0
PROTEIN
NO_CHARGES


@<TRIPOS>ATOM
      1 N         -95.5170  -17.4790  -55.0810 N.4       1 ASN   -0.2700
      2 CA        -96.4670  -17.9840  -54.1090 C.3       1 ASN    0.0900
      3 CAY       -93.8410  -15.9610  -55.8990 C.3       1 ASN    0.0900
      4 C         -95.8970  -19.2330  -53.4470 C.2       1 ASN    0.0900
      5 O         -96.1600  -20.3400  -53.8950 O.2       1 ASN    0.5100
      6 CB        -97.8460  -18.2160  -54.7790 C.3       1 ASN   -0.5100
      7 CG        -98.9380  -18.3890  -53.7320 C.2       1 ASN   -0.4700
      8 ND2       -99.0910  -19.6250  -53.2050 N.am      1 ASN    0.3100
      9 OD1       -99.6410  -17.4330  -53.3900 O.2       1 ASN    0.0700
     10 CY        -94.6920  -16.4660  -54.7970 C.2       1 ASN    0.0900
     11 OY        -94.6550  -15.9690  -53.6750 O.2       1 ASN   -0.1800
     12 HN        -95.5160  -17.9310  -55.9700 H         1 ASN    0.0900
     13 HA        -96.5510  -17.2610  -53.3130 H         1 ASN    0.0900
     14 HB1       -97.8020  -19.1290  -55.4100 H         1 ASN    0.5500
     15 HB2       -98.0950  -17.3430  -55.4200 H         1 ASN   -0.5500
     16 HD21      -98.4990  -20.3720  -53.5070 H         1 ASN   -0.6200
     17 HD22      -99.7940  -19.7900  -52.5140 H         1 ASN    0.3200
     18 HY1       -92.8310  -15.7190  -55.5050 H         1 ASN    0.3000
     19 HY2       -94.2910  -15.0420  -56.3290 H         1 ASN    0.5100
     20 HY3       -93.7440  -16.7400  -56.6850 H         1 ASN   -0.5100
     21 N         -95.1140  -19.0240  -52.3580 N.am      2 SER   -0.4700
     22 CA        -94.2210  -19.9580  -51.6690 C.3       2 SER    0.3100
     23 C         -92.9670  -20.3080  -52.4710 C.2       2 SER    0.0700
     24 O         -92.1680  -21.1370  -52.0470 O.2       2 SER    0.0900
     25 CB        -94.9630  -21.2350  -51.2590 C.3       2 SER    0.0500
     26 OG        -95.9940  -20.9500  -50.3300 O.3       2 SER    0.0900
     27 HN        -95.1170  -18.1230  -51.9380 H         2 SER    0.0900
     28 HA        -93.8290  -19.4580  -50.7950 H         2 SER   -0.6600
     29 HB1       -94.2480  -21.9450  -50.7900 H         2 SER    0.4300
     30 HB2       -95.4140  -21.7070  -52.1580 H         2 SER    0.5100
     31 HG1       -96.4070  -21.7920  -50.1260 H         2 SER   -0.5100
     32 N         -92.8000  -19.6670  -53.6260 N.am      3 ASP   -0.4700
     33 CA        -91.6370  -19.8840  -54.4790 C.3       3 ASP    0.3100
     34 C         -90.3650  -19.3250  -53.8530 C.2       3 ASP    0.0700
     35 O         -89.2570  -19.6770  -54.2540 O.2       3 ASP    0.0900
     36 CB        -91.8580  -19.2520  -55.8530 C.3       3 ASP   -0.2800
     37 CG        -93.0060  -19.8930  -56.6070 C.2       3 ASP    0.0900
     38 OD1       -93.3850  -21.0300  -56.2540 O.co2     3 ASP    0.0900
     39 OD2       -93.5340  -19.2570  -57.5450 O.co2     3 ASP    0.6200
     40 HN        -93.4660  -19.0060  -53.9620 H         3 ASP   -0.7600
     41 HA        -91.4850  -20.9490  -54.5760 H         3 ASP   -0.7600
     42 HB1       -90.9320  -19.3640  -56.4580 H         3 ASP    0.5100
     43 HB2       -92.0810  -18.1720  -55.7240 H         3 ASP   -0.5100
     44 N         -90.5310  -18.4480  -52.8640 N.am      4 LEU   -0.4700
     45 CA        -89.4010  -17.7950  -52.2170 C.3       4 LEU    0.3100
     46 C         -88.5870  -18.7700  -51.3690 C.2       4 LEU    0.0700
     47 O         -87.5010  -18.4380  -50.8990 O.2       4 LEU    0.0900
     48 CB        -89.8700  -16.6130  -51.3560 C.3       4 LEU   -0.1800
     49 CG        -90.3000  -15.2980  -52.0160 C.3       4 LEU    0.0900
     50 CD1       -91.4550  -15.4790  -52.9910 C.3       4 LEU    0.0900
     51 CD2       -90.6770  -14.2860  -50.9450 C.3       4 LEU   -0.0900
     52 HN        -91.4340  -18.2000  -52.5230 H         4 LEU    0.0900
     53 HA        -88.7280  -17.4510  -52.9880 H         4 LEU   -0.2700
     54 HB1       -89.0360  -16.3680  -50.6690 H         4 LEU    0.0900
     55 HB2       -90.7360  -16.9730  -50.7640 H         4 LEU    0.0900
     56 HG        -89.4330  -14.8720  -52.5640 H         4 LEU    0.0900
     57 HD11      -92.2740  -16.0550  -52.5090 H         4 LEU   -0.2700
     58 HD12      -91.1090  -16.0380  -53.8880 H         4 LEU    0.0900
     59 HD13      -91.8500  -14.4880  -53.2980 H         4 LEU    0.0900
     60 HD21      -89.8090  -14.0910  -50.2810 H         4 LEU    0.0900
     61 HD22      -91.5130  -14.6820  -50.3290 H         4 LEU    0.5100
     62 HD23      -90.9830  -13.3290  -51.4200 H         4 LEU   -0.5100
     63 N         -89.1200  -19.9720  -51.1740 N.am      5 ASP   -0.4700
     64 CA        -88.4350  -21.0170  -50.4220 C.3       5 ASP    0.3100
     65 C         -87.1290  -21.4190  -51.0990 C.2       5 ASP    0.0700
     66 O         -86.9330  -21.1790  -52.2900 O.2       5 ASP    0.0900
     67 CB        -89.3390  -22.2390  -50.2350 C.3       5 ASP   -0.2800
     68 CG        -89.7530  -22.8650  -51.5550 C.2       5 ASP    0.0900
     69 OD1       -89.6280  -22.2000  -52.6040 O.co2     5 ASP    0.0900
     70 OD2       -90.2160  -24.0260  -51.5370 O.co2     5 ASP    0.6200
     71 HN        -90.0160  -20.2160  -51.5360 H         5 ASP   -0.7600
     72 HA        -88.1570  -20.6080  -49.4620 H         5 ASP   -0.7600
     73 HB1       -90.2550  -21.9310  -49.6880 H         5 ASP    0.5100
     74 HB2       -88.7970  -23.0030  -49.6380 H         5 ASP   -0.5100
     75 N         -86.2280  -22.0280  -50.3290 N.am      6 VAL   -0.4700
     76 CA        -84.9170  -22.4130  -50.8400 C.3       6 VAL    0.3100
     77 C         -84.6780  -23.9160  -50.7650 C.2       6 VAL    0.0700
     78 O         -84.8360  -24.5330  -49.7110 O.2       6 VAL    0.0900
     79 CB        -83.7920  -21.6990  -50.0750 C.3       6 VAL   -0.0900
     80 CG1       -82.4350  -22.1580  -50.5840 C.3       6 VAL    0.0900
     81 CG2       -83.9370  -20.1900  -50.2060 C.3       6 VAL   -0.2700
     82 HN        -86.4080  -22.2470  -49.3740 H         6 VAL    0.0900
     83 HA        -84.8790  -22.1530  -51.8870 H         6 VAL    0.0900
     84 HB        -83.8770  -21.9290  -48.9910 H         6 VAL    0.0900
     85 HG11      -82.3350  -21.9260  -51.6660 H         6 VAL   -0.2700
     86 HG12      -82.3300  -23.2550  -50.4460 H         6 VAL    0.0900
     87 HG13      -81.6250  -21.6320  -50.0330 H         6 VAL    0.0900
     88 HG21      -84.9140  -19.8620  -49.7920 H         6 VAL    0.0900
     89 HG22      -83.8910  -19.8980  -51.2770 H         6 VAL    0.5100
     90 HG23      -83.1240  -19.6810  -49.6450 H         6 VAL   -0.5100
     91 N         -84.2910  -24.5020  -51.8950 N.am      7 ASN   -0.4700
     92 CA        -83.9910  -25.9240  -51.9650 C.3       7 ASN    0.3100
     93 C         -82.6290  -26.2370  -51.3550 C.2       7 ASN    0.0700
     94 O         -81.5930  -26.0700  -51.9940 O.2       7 ASN    0.0900
     95 CB        -84.0360  -26.4100  -53.4150 C.3       7 ASN   -0.1800
     96 CG        -85.4050  -26.2300  -54.0420 C.2       7 ASN    0.0900
     97 ND2       -85.5330  -25.5790  -55.0950 N.am      7 ASN    0.0900
     98 OD1       -86.4240  -26.7870  -53.4250 O.2       7 ASN    0.5500
     99 HN        -84.1880  -23.9920  -52.7460 H         7 ASN   -0.5500
    100 HA        -84.7210  -26.4490  -51.3680 H         7 ASN   -0.6200
    101 HB1       -83.7730  -27.4900  -53.4430 H         7 ASN    0.3200
    102 HB2       -83.2950  -25.8390  -54.0120 H         7 ASN    0.3000
    103 HD21      -84.7310  -25.1720  -55.5310 H         7 ASN    0.5100
    104 HD22      -86.4380  -25.4630  -55.5050 H         7 ASN   -0.5100
    105 N         -82.6420  -26.6940  -50.1040 N.am      8 THR   -0.4700
    106 CA        -81.4190  -27.0160  -49.3800 C.3       8 THR    0.3100
    107 C         -81.5650  -28.3630  -48.6820 C.2       8 THR    0.0700
    108 O         -82.6200  -28.6640  -48.1210 O.2       8 THR    0.0900
    109 CB        -81.0970  -25.9320  -48.3300 C.3       8 THR    0.1400
    110 CG2       -79.7930  -26.2400  -47.6100 C.3       8 THR    0.0900
    111 OG1       -80.9940  -24.6550  -48.9700 O.3       8 THR   -0.6600
    112 HN        -83.4930  -26.8370  -49.6050 H         8 THR    0.4300
    113 HA        -80.6160  -27.0890  -50.0980 H         8 THR   -0.2700
    114 HB        -81.9070  -25.8910  -47.5690 H         8 THR    0.0900
    115 HG1       -80.8360  -24.8360  -49.8990 H         8 THR    0.0900
    116 HG21      -78.9920  -26.4580  -48.3490 H         8 THR    0.0900
    117 HG22      -79.9220  -27.1270  -46.9550 H         8 THR    0.5100
    118 HG23      -79.4830  -25.3650  -46.9990 H         8 THR   -0.5100
    119 N         -80.5100  -29.1790  -48.7240 N.am      9 ASP   -0.4700
    120 CA        -80.5280  -30.4820  -48.0720 C.3       9 ASP    0.3100
    121 C         -80.7290  -30.3190  -46.5740 C.2       9 ASP    0.0700
    122 O         -80.1010  -29.4670  -45.9490 O.2       9 ASP    0.0900
    123 CB        -79.2180  -31.2400  -48.3220 C.3       9 ASP   -0.2800
    124 CG        -78.8340  -31.2800  -49.7870 C.2       9 ASP    0.0900
    125 OD1       -79.7420  -31.3260  -50.6430 O.co2     9 ASP    0.0900
    126 OD2       -77.6190  -31.2630  -50.0810 O.co2     9 ASP    0.6200
    127 HN        -79.6690  -28.9360  -49.2010 H         9 ASP   -0.7600
    128 HA        -81.3640  -31.0410  -48.4660 H         9 ASP   -0.7600
    129 HB1       -79.3320  -32.2840  -47.9600 H         9 ASP    0.5100
    130 HB2       -78.4010  -30.7430  -47.7570 H         9 ASP   -0.5100
    131 N         -81.6040  -31.1380  -45.9980 N.am     10 ILE   -0.4700
    132 CA        -81.8500  -31.0960  -44.5640 C.3      10 ILE    0.3100
    133 C         -80.5780  -31.5170  -43.8350 C.2      10 ILE    0.0700
    134 O         -80.2740  -31.0280  -42.7460 O.2      10 ILE    0.0900
    135 CB        -83.0230  -32.0110  -44.1580 C.3      10 ILE   -0.0900
    136 CG1       -84.2610  -31.7020  -45.0050 C.3      10 ILE    0.0900
    137 CG2       -83.3360  -31.8630  -42.6740 C.3      10 ILE   -0.2700
    138 CD        -85.4560  -32.5820  -44.6930 C.3      10 ILE    0.0900
    139 HN        -82.1270  -31.8120  -46.5170 H        10 ILE    0.0900
    140 HA        -82.0690  -30.0730  -44.2980 H        10 ILE    0.0900
    141 HB        -82.7560  -33.0670  -44.3720 H        10 ILE   -0.1800
    142 HG11      -83.9960  -31.8330  -46.0750 H        10 ILE    0.0900
    143 HG12      -84.5500  -30.6420  -44.8340 H        10 ILE    0.0900
    144 HG21      -83.6140  -30.8110  -42.4450 H        10 ILE   -0.2700
    145 HG22      -82.4430  -32.1330  -42.0700 H        10 ILE    0.0900
    146 HG23      -84.1870  -32.5220  -42.3990 H        10 ILE    0.0900
    147 HD1       -85.8650  -32.3290  -43.6920 H        10 ILE    0.0900
    148 HD2       -85.1480  -33.6500  -44.6900 H        10 ILE    0.5100
    149 HD3       -86.2510  -32.4240  -45.4520 H        10 ILE   -0.5100
    150 N         -79.8290  -32.4250  -44.4620 N.am     11 TYR   -0.4700
    151 CA        -78.5610  -32.8930  -43.9240 C.3      11 TYR    0.3100
    152 C         -77.5950  -31.7260  -43.7800 C.2      11 TYR    0.0700
    153 O         -76.9210  -31.5820  -42.7610 O.2      11 TYR    0.0900
    154 CB        -77.9530  -33.9650  -44.8350 C.3      11 TYR   -0.1800
    155 CG        -78.8550  -35.1520  -45.0910 C.ar     11 TYR    0.0900
    156 CD1       -79.7330  -35.6080  -44.1140 C.ar     11 TYR    0.0900
    157 CD2       -78.8290  -35.8170  -46.3100 C.ar     11 TYR    0.0000
    158 CE1       -80.5600  -36.6940  -44.3460 C.ar     11 TYR   -0.1150
    159 CE2       -79.6520  -36.9040  -46.5520 C.ar     11 TYR    0.1150
    160 CZ        -80.5150  -37.3370  -45.5660 C.ar     11 TYR   -0.1150
    161 OH        -81.3340  -38.4180  -45.8030 O.3      11 TYR    0.1150
    162 HN        -80.1070  -32.8260  -45.3310 H        11 TYR    0.1100
    163 HA        -78.7420  -33.2950  -42.9390 H        11 TYR   -0.5400
    164 HB1       -77.0250  -34.3560  -44.3660 H        11 TYR    0.4300
    165 HB2       -77.7200  -33.5140  -45.8220 H        11 TYR   -0.1150
    166 HD1       -79.7700  -35.1080  -43.1570 H        11 TYR    0.1150
    167 HD2       -78.1560  -35.4790  -47.0850 H        11 TYR   -0.1150
    168 HE1       -81.2370  -37.0350  -43.5780 H        11 TYR    0.1150
    169 HE2       -79.6180  -37.4110  -47.5060 H        11 TYR    0.5100
    170 HH        -81.1640  -38.7300  -46.6950 H        11 TYR   -0.5100
    171 N         -77.5380  -30.8890  -44.8130 N.am     12 SER   -0.4700
    172 CA        -76.6730  -29.7190  -44.8130 C.3      12 SER    0.3100
    173 C         -77.1380  -28.6820  -43.7970 C.2      12 SER    0.0700
    174 O         -76.3200  -28.0260  -43.1530 O.2      12 SER    0.0900
    175 CB        -76.6110  -29.1030  -46.2120 C.3      12 SER    0.0500
    176 OG        -77.8950  -28.6990  -46.6490 O.3      12 SER    0.0900
    177 HN        -78.0870  -31.0270  -45.6350 H        12 SER    0.0900
    178 HA        -75.6890  -30.0290  -44.4950 H        12 SER   -0.6600
    179 HB1       -76.2110  -29.8510  -46.9300 H        12 SER    0.4300
    180 HB2       -75.9460  -28.2130  -46.1970 H        12 SER    0.5100
    181 HG1       -78.5000  -29.3860  -46.3610 H        12 SER   -0.5100
    182 N         -78.4570  -28.5400  -43.6560 N.am     13 LYS   -0.4700
    183 CA        -79.0340  -27.6240  -42.6780 C.3      13 LYS    0.3100
    184 C         -78.6270  -28.0120  -41.2630 C.2      13 LYS    0.0700
    185 O         -78.1570  -27.1770  -40.4920 O.2      13 LYS    0.0900
    186 CB        -80.5590  -27.6010  -42.7860 C.3      13 LYS   -0.1800
    187 CG        -81.0970  -27.0590  -44.0980 C.3      13 LYS    0.0900
    188 CD        -82.6170  -27.0060  -44.0800 C.3      13 LYS    0.0900
    189 CE        -83.1740  -26.4620  -45.3850 C.3      13 LYS   -0.1800
    190 NZ        -84.6610  -26.3820  -45.3650 N.4      13 LYS    0.0900
    191 HN        -79.1060  -29.0540  -44.2100 H        13 LYS    0.0900
    192 HA        -78.6310  -26.6400  -42.8650 H        13 LYS   -0.1800
    193 HB1       -80.9560  -26.9730  -41.9610 H        13 LYS    0.0900
    194 HB2       -80.9330  -28.6390  -42.6590 H        13 LYS    0.0900
    195 HG1       -80.7630  -27.7150  -44.9300 H        13 LYS    0.2100
    196 HG2       -80.6970  -26.0370  -44.2640 H        13 LYS    0.0500
    197 HD1       -82.9480  -26.3530  -43.2440 H        13 LYS    0.0500
    198 HD2       -83.0150  -28.0300  -43.9140 H        13 LYS   -0.3000
    199 HE1       -82.8840  -27.1320  -46.2230 H        13 LYS    0.3300
    200 HE2       -82.7830  -25.4370  -45.5610 H        13 LYS    0.3300
    201 HZ1       -84.9640  -25.7510  -44.5950 H        13 LYS    0.3300
    202 HZ2       -85.0580  -27.3310  -45.2130 H        13 LYS    0.5100
    203 HZ3       -84.9990  -26.0060  -46.2740 H        13 LYS   -0.5100
    204 N         -78.8110  -29.2870  -40.9270 N.am     14 VAL   -0.4700
    205 CA        -78.4250  -29.8050  -39.6210 C.3      14 VAL    0.3100
    206 C         -76.9160  -29.6760  -39.4260 C.2      14 VAL    0.0700
    207 O         -76.4410  -29.3560  -38.3330 O.2      14 VAL    0.0900
    208 CB        -78.8510  -31.2760  -39.4450 C.3      14 VAL   -0.0900
    209 CG1       -78.3730  -31.8180  -38.1050 C.3      14 VAL    0.0900
    210 CG2       -80.3610  -31.4060  -39.5590 C.3      14 VAL   -0.2700
    211 HN        -79.2210  -29.9440  -41.5550 H        14 VAL    0.0900
    212 HA        -78.8960  -29.1900  -38.8690 H        14 VAL    0.0900
    213 HB        -78.4150  -31.8870  -40.2640 H        14 VAL    0.0900
    214 HG11      -78.6580  -31.1210  -37.2880 H        14 VAL   -0.2700
    215 HG12      -77.2670  -31.9230  -38.1120 H        14 VAL    0.0900
    216 HG13      -78.8410  -32.8060  -37.9080 H        14 VAL    0.0900
    217 HG21      -80.7210  -30.8910  -40.4760 H        14 VAL    0.0900
    218 HG22      -80.8490  -30.9380  -38.6760 H        14 VAL    0.5100
    219 HG23      -80.6450  -32.4780  -39.6190 H        14 VAL   -0.5100
    220 N         -76.1680  -29.9180  -40.5020 N.am     15 LEU   -0.4700
    221 CA        -74.7170  -29.7920  -40.4800 C.3      15 LEU    0.3100
    222 C         -74.2760  -28.3940  -40.0620 C.2      15 LEU    0.0700
    223 O         -73.6240  -28.2240  -39.0300 O.2      15 LEU    0.0900
    224 CB        -74.1340  -30.1290  -41.8560 C.3      15 LEU   -0.1800
    225 CG        -72.6260  -29.9390  -42.0260 C.3      15 LEU    0.0900
    226 CD1       -71.8580  -30.8320  -41.0640 C.3      15 LEU    0.0900
    227 CD2       -72.2080  -30.2070  -43.4630 C.3      15 LEU   -0.0900
    228 HN        -76.5690  -30.1980  -41.3700 H        15 LEU    0.0900
    229 HA        -74.3320  -30.4690  -39.7320 H        15 LEU   -0.2700
    230 HB1       -74.6420  -29.4880  -42.6060 H        15 LEU    0.0900
    231 HB2       -74.3670  -31.1920  -42.0720 H        15 LEU    0.0900
    232 HG        -72.3650  -28.8770  -41.8280 H        15 LEU    0.0900
    233 HD11      -72.1030  -31.8990  -41.2560 H        15 LEU   -0.2700
    234 HD12      -72.1370  -30.5870  -40.0170 H        15 LEU    0.0900
    235 HD13      -70.7660  -30.6880  -41.2040 H        15 LEU    0.0900
    236 HD21      -72.7310  -29.5080  -44.1500 H        15 LEU    0.0900
    237 HD22      -72.4740  -31.2470  -43.7470 H        15 LEU    0.5100
    238 HD23      -71.1120  -30.0580  -43.5740 H        15 LEU   -0.5100
    239 N         -74.6450  -27.3900  -40.8550 N.am     16 VAL   -0.4700
    240 CA        -74.2870  -26.0080  -40.5470 C.3      16 VAL    0.3100
    241 C         -74.8890  -25.5410  -39.2280 C.2      16 VAL    0.0700
    242 O         -74.3600  -24.6360  -38.5910 O.2      16 VAL    0.0900
    243 CB        -74.6790  -25.0320  -41.6740 C.3      16 VAL   -0.0900
    244 CG1       -73.8850  -25.3390  -42.9370 C.3      16 VAL    0.0900
    245 CG2       -76.1750  -25.0770  -41.9360 C.3      16 VAL   -0.2700
    246 HN        -75.1760  -27.5350  -41.6870 H        16 VAL    0.0900
    247 HA        -73.2200  -25.9760  -40.3890 H        16 VAL    0.0900
    248 HB        -74.4690  -23.9910  -41.3500 H        16 VAL    0.0900
    249 HG11      -73.9480  -26.4230  -43.1740 H        16 VAL   -0.2700
    250 HG12      -72.8170  -25.0720  -42.7870 H        16 VAL    0.0900
    251 HG13      -74.2990  -24.7650  -43.7930 H        16 VAL    0.0900
    252 HG21      -76.7320  -24.7940  -41.0160 H        16 VAL    0.0900
    253 HG22      -76.4770  -26.1050  -42.2300 H        16 VAL    0.5100
    254 HG23      -76.4390  -24.3640  -42.7450 H        16 VAL   -0.5100
    255 N         -76.0030  -26.1470  -38.8260 N.am     17 THR   -0.4700
    256 CA        -76.6050  -25.8390  -37.5360 C.3      17 THR    0.3100
    257 C         -75.6730  -26.2470  -36.4030 C.2      17 THR    0.0700
    258 O         -75.3050  -25.4280  -35.5620 O.2      17 THR    0.0900
    259 CB        -77.9540  -26.5490  -37.3480 C.3      17 THR    0.1400
    260 CG2       -78.5690  -26.1740  -36.0070 C.3      17 THR    0.0900
    261 OG1       -78.8490  -26.1720  -38.3980 O.3      17 THR   -0.6600
    262 HN        -76.4710  -26.8290  -39.3820 H        17 THR    0.4300
    263 HA        -76.7390  -24.7690  -37.4820 H        17 THR   -0.2700
    264 HB        -77.8100  -27.6510  -37.3750 H        17 THR    0.0900
    265 HG1       -78.4260  -26.4450  -39.2150 H        17 THR    0.0900
    266 HG21      -78.5680  -25.0710  -35.8810 H        17 THR    0.0900
    267 HG22      -77.9790  -26.6250  -35.1810 H        17 THR    0.5100
    268 HG23      -79.6190  -26.5360  -35.9570 H        17 THR   -0.5100
    269 N         -75.2830  -27.5210  -36.3980 N.am     18 ALA   -0.4700
    270 CA        -74.3650  -28.0420  -35.3950 C.3      18 ALA    0.3100
    271 C         -73.0390  -27.2900  -35.4080 C.2      18 ALA    0.0700
    272 O         -72.4950  -26.9500  -34.3550 O.2      18 ALA    0.0900
    273 CB        -74.1340  -29.5320  -35.6120 C.3      18 ALA   -0.2700
    274 HN        -75.6020  -28.1740  -37.0810 H        18 ALA    0.0900
    275 HA        -74.7970  -27.8670  -34.4210 H        18 ALA    0.0900
    276 HB1       -73.6990  -29.7080  -36.6180 H        18 ALA    0.0900
    277 HB2       -75.0980  -30.0780  -35.5410 H        18 ALA    0.5100
    278 HB3       -73.4280  -29.9200  -34.8470 H        18 ALA   -0.5100
    279 N         -72.5290  -27.0270  -36.6100 N.am     19 ILE   -0.4700
    280 CA        -71.2970  -26.2630  -36.7760 C.3      19 ILE    0.3100
    281 C         -71.4170  -24.8880  -36.1260 C.2      19 ILE    0.0700
    282 O         -70.5380  -24.4620  -35.3770 O.2      19 ILE    0.0900
    283 CB        -70.9350  -26.0860  -38.2650 C.3      19 ILE   -0.0900
    284 CG1       -70.5880  -27.4350  -38.8950 C.3      19 ILE    0.0900
    285 CG2       -69.7690  -25.1250  -38.4240 C.3      19 ILE   -0.2700
    286 CD        -70.3160  -27.3590  -40.3810 C.3      19 ILE    0.0900
    287 HN        -72.9640  -27.3410  -37.4510 H        19 ILE    0.0900
    288 HA        -70.5090  -26.7920  -36.2620 H        19 ILE    0.0900
    289 HB        -71.8170  -25.6900  -38.8130 H        19 ILE   -0.1800
    290 HG11      -71.4340  -28.1330  -38.7260 H        19 ILE    0.0900
    291 HG12      -69.6830  -27.8370  -38.3910 H        19 ILE    0.0900
    292 HG21      -68.8770  -25.5140  -37.8870 H        19 ILE   -0.2700
    293 HG22      -70.0340  -24.1330  -37.9970 H        19 ILE    0.0900
    294 HG23      -69.5150  -25.0130  -39.5000 H        19 ILE    0.0900
    295 HD1       -69.3580  -26.8280  -40.5680 H        19 ILE    0.0900
    296 HD2       -71.1350  -26.8030  -40.8870 H        19 ILE    0.5100
    297 HD3       -70.2420  -28.3840  -40.8050 H        19 ILE   -0.5100
    298 N         -72.5190  -24.2000  -36.4140 N.am     20 TYR   -0.4700
    299 CA        -72.7770  -22.8880  -35.8420 C.3      20 TYR    0.3100
    300 C         -72.8930  -22.9540  -34.3260 C.2      20 TYR    0.0700
    301 O         -72.5160  -22.0150  -33.6330 O.2      20 TYR    0.0900
    302 CB        -74.0390  -22.2620  -36.4450 C.3      20 TYR   -0.1800
    303 CG        -73.8340  -21.6740  -37.8230 C.ar     20 TYR    0.0900
    304 CD1       -72.6650  -21.9100  -38.5360 C.ar     20 TYR    0.0900
    305 CD2       -74.8080  -20.8740  -38.4090 C.ar     20 TYR    0.0000
    306 CE1       -72.4770  -21.3740  -39.7960 C.ar     20 TYR   -0.1150
    307 CE2       -74.6260  -20.3330  -39.6680 C.ar     20 TYR    0.1150
    308 CZ        -73.4590  -20.5870  -40.3550 C.ar     20 TYR   -0.1150
    309 OH        -73.2720  -20.0510  -41.6090 O.3      20 TYR    0.1150
    310 HN        -73.2170  -24.5540  -37.0320 H        20 TYR    0.1100
    311 HA        -71.9190  -22.2630  -36.0430 H        20 TYR   -0.5400
    312 HB1       -74.3890  -21.4390  -35.7850 H        20 TYR    0.4300
    313 HB2       -74.8250  -23.0410  -36.5330 H        20 TYR   -0.1150
    314 HD1       -71.8910  -22.5220  -38.0980 H        20 TYR    0.1150
    315 HD2       -75.7230  -20.6720  -37.8720 H        20 TYR   -0.1150
    316 HE1       -71.5630  -21.5710  -40.3380 H        20 TYR    0.1150
    317 HE2       -75.3940  -19.7160  -40.1110 H        20 TYR    0.5100
    318 HH        -73.9730  -19.4150  -41.7670 H        20 TYR   -0.5100
    319 N         -73.4220  -24.0630  -33.8110 N.am     21 LEU   -0.4700
    320 CA        -73.5140  -24.2590  -32.3690 C.3      21 LEU    0.3100
    321 C         -72.1270  -24.3630  -31.7520 C.2      21 LEU    0.0700
    322 O         -71.8230  -23.7050  -30.7520 O.2      21 LEU    0.0900
    323 CB        -74.3240  -25.5160  -32.0410 C.3      21 LEU   -0.1800
    324 CG        -75.8040  -25.5060  -32.4280 C.3      21 LEU    0.0900
    325 CD1       -76.4430  -26.8560  -32.1430 C.3      21 LEU    0.0900
    326 CD2       -76.5380  -24.3990  -31.6930 C.3      21 LEU   -0.0900
    327 HN        -73.7740  -24.8010  -34.3820 H        21 LEU    0.0900
    328 HA        -73.9890  -23.3870  -31.9440 H        21 LEU   -0.2700
    329 HB1       -74.2630  -25.6800  -30.9460 H        21 LEU    0.0900
    330 HB2       -73.8460  -26.3700  -32.5610 H        21 LEU    0.0900
    331 HG        -75.8990  -25.2750  -33.5110 H        21 LEU    0.0900
    332 HD11      -76.3620  -27.0970  -31.0610 H        21 LEU   -0.2700
    333 HD12      -75.9230  -27.6500  -32.7220 H        21 LEU    0.0900
    334 HD13      -77.5180  -26.8330  -32.4220 H        21 LEU    0.0900
    335 HD21      -76.0970  -23.4120  -31.9500 H        21 LEU    0.0900
    336 HD22      -76.4520  -24.5510  -30.5950 H        21 LEU    0.5100
    337 HD23      -77.6100  -24.3960  -31.9860 H        21 LEU   -0.5100
    338 N         -71.2840  -25.1970  -32.3570 N.am     22 ALA   -0.4700
    339 CA        -69.9170  -25.3830  -31.8920 C.3      22 ALA    0.3100
    340 C         -69.1410  -24.0710  -31.9150 C.2      22 ALA    0.0700
    341 O         -68.5280  -23.6820  -30.9190 O.2      22 ALA    0.0900
    342 CB        -69.2090  -26.4330  -32.7360 C.3      22 ALA   -0.2700
    343 HN        -71.5510  -25.7320  -33.1550 H        22 ALA    0.0900
    344 HA        -69.9530  -25.6930  -30.8580 H        22 ALA    0.0900
    345 HB1       -69.1830  -26.1140  -33.8000 H        22 ALA    0.0900
    346 HB2       -69.7510  -27.4000  -32.6690 H        22 ALA    0.5100
    347 HB3       -68.1640  -26.5640  -32.3800 H        22 ALA   -0.5100
    348 N         -69.1840  -23.3840  -33.0550 N.am     23 LEU   -0.4700
    349 CA        -68.5160  -22.0980  -33.2100 C.3      23 LEU    0.3100
    350 C         -69.0480  -21.0770  -32.2140 C.2      23 LEU    0.0700
    351 O         -68.2990  -20.2400  -31.7070 O.2      23 LEU    0.0900
    352 CB        -68.6890  -21.5720  -34.6370 C.3      23 LEU   -0.1800
    353 CG        -68.0670  -22.4200  -35.7470 C.3      23 LEU    0.0900
    354 CD1       -68.4070  -21.8450  -37.1130 C.3      23 LEU    0.0900
    355 CD2       -66.5620  -22.5180  -35.5600 C.3      23 LEU   -0.0900
    356 HN        -69.6750  -23.7190  -33.8540 H        23 LEU    0.0900
    357 HA        -67.4690  -22.2350  -32.9850 H        23 LEU   -0.2700
    358 HB1       -68.2330  -20.5600  -34.6840 H        23 LEU    0.0900
    359 HB2       -69.7770  -21.4880  -34.8390 H        23 LEU    0.0900
    360 HG        -68.4550  -23.4590  -35.6780 H        23 LEU    0.0900
    361 HD11      -68.0160  -20.8090  -37.1990 H        23 LEU   -0.2700
    362 HD12      -69.5090  -21.8210  -37.2500 H        23 LEU    0.0900
    363 HD13      -67.9440  -22.4650  -37.9100 H        23 LEU    0.0900
    364 HD21      -66.3280  -22.9880  -34.5810 H        23 LEU    0.0900
    365 HD22      -66.1120  -21.5030  -35.5830 H        23 LEU    0.5100
    366 HD23      -66.1200  -23.1410  -36.3660 H        23 LEU   -0.5100
    367 N         -70.3460  -21.1540  -31.9350 N.am     24 PHE   -0.4700
    368 CA        -70.9780  -20.2590  -30.9780 C.3      24 PHE    0.3100
    369 C         -70.4130  -20.4670  -29.5860 C.2      24 PHE    0.0700
    370 O         -69.9180  -19.5300  -28.9700 O.2      24 PHE    0.0900
    371 CB        -72.4950  -20.4570  -30.9540 C.3      24 PHE   -0.1800
    372 CG        -73.1970  -19.6230  -29.9230 C.ar     24 PHE    0.0900
    373 CD1       -73.4220  -18.2750  -30.1400 C.ar     24 PHE    0.0900
    374 CD2       -73.6330  -20.1880  -28.7340 C.ar     24 PHE    0.0000
    375 CE1       -74.0670  -17.5010  -29.1900 C.ar     24 PHE   -0.1150
    376 CE2       -74.2790  -19.4220  -27.7820 C.ar     24 PHE    0.1150
    377 CZ        -74.4970  -18.0780  -28.0090 C.ar     24 PHE   -0.1150
    378 HN        -70.9420  -21.8250  -32.3680 H        24 PHE    0.1150
    379 HA        -70.7400  -19.2450  -31.2640 H        24 PHE   -0.1150
    380 HB1       -72.7230  -21.5200  -30.7270 H        24 PHE    0.1150
    381 HB2       -72.9170  -20.1800  -31.9440 H        24 PHE   -0.1150
    382 HD1       -73.0910  -17.8190  -31.0620 H        24 PHE    0.1150
    383 HD2       -73.4660  -21.2380  -28.5500 H        24 PHE   -0.1150
    384 HE1       -74.2340  -16.4490  -29.3700 H        24 PHE    0.1150
    385 HE2       -74.6130  -19.8750  -26.8610 H        24 PHE    0.5100
    386 HZ        -75.0020  -17.4780  -27.2670 H        24 PHE   -0.5100
    387 N         -70.4910  -21.6990  -29.0920 N.am     25 VAL   -0.4700
    388 CA        -70.0030  -22.0070  -27.7520 C.3      25 VAL    0.3100
    389 C         -68.5120  -21.7090  -27.6030 C.2      25 VAL    0.0700
    390 O         -68.0970  -21.0030  -26.6770 O.2      25 VAL    0.0900
    391 CB        -70.2930  -23.4690  -27.3640 C.3      25 VAL   -0.0900
    392 CG1       -69.7570  -23.7650  -25.9730 C.3      25 VAL    0.0900
    393 CG2       -71.7880  -23.7470  -27.4340 C.3      25 VAL   -0.2700
    394 HN        -70.8800  -22.4580  -29.6070 H        25 VAL    0.0900
    395 HA        -70.4910  -21.3350  -27.0610 H        25 VAL    0.0900
    396 HB        -69.8100  -24.1490  -28.0980 H        25 VAL    0.0900
    397 HG11      -70.0980  -22.9850  -25.2580 H        25 VAL   -0.2700
    398 HG12      -68.6460  -23.7690  -25.9890 H        25 VAL    0.0900
    399 HG13      -70.1300  -24.7520  -25.6250 H        25 VAL    0.0900
    400 HG21      -72.1610  -23.5700  -28.4660 H        25 VAL    0.0900
    401 HG22      -72.3320  -23.0690  -26.7410 H        25 VAL    0.5100
    402 HG23      -71.9900  -24.8040  -27.1600 H        25 VAL   -0.5100
    403 N         -67.7150  -22.2260  -28.5360 N.am     26 VAL   -0.4700
    404 CA        -66.2680  -22.0380  -28.5170 C.3      26 VAL    0.3100
    405 C         -65.8730  -20.5650  -28.5630 C.2      26 VAL    0.0700
    406 O         -65.0800  -20.0980  -27.7430 O.2      26 VAL    0.0900
    407 CB        -65.5900  -22.7800  -29.6860 C.3      26 VAL   -0.0900
    408 CG1       -64.1290  -22.3690  -29.8090 C.3      26 VAL    0.0900
    409 CG2       -65.7110  -24.2860  -29.5010 C.3      26 VAL   -0.2700
    410 HN        -68.0720  -22.7680  -29.2920 H        26 VAL    0.0900
    411 HA        -65.8980  -22.4120  -27.5740 H        26 VAL    0.0900
    412 HB        -66.1190  -22.5400  -30.6320 H        26 VAL    0.0900
    413 HG11      -63.6260  -22.4440  -28.8210 H        26 VAL   -0.2700
    414 HG12      -64.0600  -21.3190  -30.1630 H        26 VAL    0.0900
    415 HG13      -63.6060  -23.0400  -30.5240 H        26 VAL    0.0900
    416 HG21      -66.7820  -24.5820  -29.4660 H        26 VAL    0.0900
    417 HG22      -65.2290  -24.5910  -28.5470 H        26 VAL    0.5100
    418 HG23      -65.2260  -24.8130  -30.3500 H        26 VAL   -0.5100
    419 N         -66.4320  -19.8330  -29.5230 N.am     27 GLY   -0.4700
    420 CA        -66.1340  -18.4230  -29.6800 C.3      27 GLY    0.3100
    421 C         -66.5770  -17.5750  -28.5040 C.2      27 GLY   -0.0200
    422 O         -65.8360  -16.7100  -28.0370 O.2      27 GLY    0.0900
    423 HN        -67.0800  -20.2200  -30.1750 H        27 GLY    0.0900
    424 HA1       -66.6400  -18.0770  -30.5690 H        27 GLY    0.5100
    425 HA2       -65.0650  -18.3250  -29.7970 H        27 GLY   -0.5100
    426 N         -67.7950  -17.8190  -28.0270 N.am     28 THR   -0.4700
    427 CA        -68.3530  -17.0710  -26.9050 C.3      28 THR    0.3100
    428 C         -67.5510  -17.2780  -25.6310 C.2      28 THR    0.0700
    429 O         -67.1840  -16.3160  -24.9520 O.2      28 THR    0.0900
    430 CB        -69.8210  -17.4500  -26.6380 C.3      28 THR    0.1400
    431 CG2       -70.3690  -16.6710  -25.4520 C.3      28 THR    0.0900
    432 OG1       -70.6100  -17.1640  -27.7990 O.3      28 THR   -0.6600
    433 HN        -68.3820  -18.5250  -28.4160 H        28 THR    0.4300
    434 HA        -68.2780  -16.0200  -27.1410 H        28 THR   -0.2700
    435 HB        -69.8960  -18.5340  -26.4080 H        28 THR    0.0900
    436 HG1       -70.4660  -17.8970  -28.4040 H        28 THR    0.0900
    437 HG21      -70.0010  -15.6230  -25.4810 H        28 THR    0.0900
    438 HG22      -70.0300  -17.1390  -24.5030 H        28 THR    0.5100
    439 HG23      -71.4800  -16.6580  -25.4880 H        28 THR   -0.5100
    440 N         -67.2700  -18.5390  -25.3090 N.am     29 VAL   -0.4700
    441 CA        -66.4870  -18.8510  -24.1200 C.3      29 VAL    0.3100
    442 C         -65.0760  -18.2870  -24.2410 C.2      29 VAL    0.0700
    443 O         -64.5630  -17.6550  -23.3150 O.2      29 VAL    0.0900
    444 CB        -66.4450  -20.3680  -23.8350 C.3      29 VAL   -0.0900
    445 CG1       -65.4580  -20.6750  -22.7190 C.3      29 VAL    0.0900
    446 CG2       -67.8330  -20.8800  -23.4810 C.3      29 VAL   -0.2700
    447 HN        -67.5760  -19.3140  -25.8570 H        29 VAL    0.0900
    448 HA        -66.9360  -18.3320  -23.2860 H        29 VAL    0.0900
    449 HB        -66.1370  -20.9060  -24.7560 H        29 VAL    0.0900
    450 HG11      -65.6500  -20.0140  -21.8460 H        29 VAL   -0.2700
    451 HG12      -64.4190  -20.5010  -23.0730 H        29 VAL    0.0900
    452 HG13      -65.5710  -21.7310  -22.3940 H        29 VAL    0.0900
    453 HG21      -68.5350  -20.6950  -24.3220 H        29 VAL    0.0900
    454 HG22      -68.2130  -20.3510  -22.5790 H        29 VAL    0.5100
    455 HG23      -67.7950  -21.9730  -23.2840 H        29 VAL   -0.5100
    456 N         -64.4690  -18.4910  -25.4090 N.am     30 GLY   -0.4700
    457 CA        -63.1260  -18.0180  -25.6760 C.3      30 GLY    0.3100
    458 C         -62.9770  -16.5200  -25.5080 C.2      30 GLY   -0.0200
    459 O         -62.2150  -16.0600  -24.6610 O.2      30 GLY    0.0900
    460 HN        -64.9140  -18.9810  -26.1550 H        30 GLY    0.0900
    461 HA1       -62.8790  -18.2820  -26.6940 H        30 GLY    0.5100
    462 HA2       -62.4580  -18.5170  -24.9890 H        30 GLY   -0.5100
    463 N         -63.7140  -15.7550  -26.3080 N.am     31 ASN   -0.4700
    464 CA        -63.6450  -14.3000  -26.2540 C.3      31 ASN    0.3100
    465 C         -64.1310  -13.7190  -24.9270 C.2      31 ASN    0.0700
    466 O         -63.6150  -12.7040  -24.4620 O.2      31 ASN    0.0900
    467 CB        -64.4310  -13.6840  -27.4150 C.3      31 ASN   -0.1800
    468 CG        -63.8790  -14.0840  -28.7700 C.2      31 ASN    0.0900
    469 ND2       -64.4840  -15.0990  -29.3820 N.am     31 ASN    0.0900
    470 OD1       -62.9220  -13.4890  -29.2640 O.2      31 ASN    0.5500
    471 HN        -64.3460  -16.1410  -26.9750 H        31 ASN   -0.5500
    472 HA        -62.6050  -14.0130  -26.3100 H        31 ASN   -0.6200
    473 HB1       -64.3940  -12.5770  -27.3300 H        31 ASN    0.3200
    474 HB2       -65.4890  -14.0180  -27.3530 H        31 ASN    0.3000
    475 HD21      -64.2640  -15.3100  -30.3350 H        31 ASN    0.5100
    476 HD22      -65.1570  -15.6500  -28.8890 H        31 ASN   -0.5100
    477 N         -65.1240  -14.3660  -24.3200 N.am     32 GLY   -0.4700
    478 CA        -65.6470  -13.9240  -23.0390 C.3      32 GLY    0.3100
    479 C         -64.6260  -14.0280  -21.9230 C.2      32 GLY   -0.0200
    480 O         -64.3050  -13.0420  -21.2450 O.2      32 GLY    0.0900
    481 HN        -65.5500  -15.1770  -24.7140 H        32 GLY    0.0900
    482 HA1       -66.5000  -14.5410  -22.7970 H        32 GLY    0.5100
    483 HA2       -65.9520  -12.8930  -23.1430 H        32 GLY   -0.5100
    484 N         -64.0950  -15.2370  -21.7400 N.am     33 VAL   -0.4700
    485 CA        -63.0870  -15.4810  -20.7180 C.3      33 VAL    0.3100
    486 C         -61.8200  -14.6950  -21.0420 C.2      33 VAL    0.0700
    487 O         -61.0730  -14.3050  -20.1470 O.2      33 VAL    0.0900
    488 CB        -62.7890  -16.9910  -20.5680 C.3      33 VAL   -0.0900
    489 CG1       -61.6900  -17.2350  -19.5470 C.3      33 VAL    0.0900
    490 CG2       -64.0510  -17.7420  -20.1710 C.3      33 VAL   -0.2700
    491 HN        -64.3650  -16.0230  -22.2900 H        33 VAL    0.0900
    492 HA        -63.4560  -15.0810  -19.7860 H        33 VAL    0.0900
    493 HB        -62.4690  -17.3990  -21.5510 H        33 VAL    0.0900
    494 HG11      -61.9140  -16.6860  -18.6070 H        33 VAL   -0.2700
    495 HG12      -60.7170  -16.8740  -19.9440 H        33 VAL    0.0900
    496 HG13      -61.6210  -18.3190  -19.3160 H        33 VAL    0.0900
    497 HG21      -64.8350  -17.6090  -20.9480 H        33 VAL    0.0900
    498 HG22      -64.4370  -17.3490  -19.2070 H        33 VAL    0.5100
    499 HG23      -63.8310  -18.8260  -20.0720 H        33 VAL   -0.5100
    500 N         -61.5980  -14.4370  -22.3290 N.am     34 THR   -0.4700
    501 CA        -60.5060  -13.5730  -22.7600 C.3      34 THR    0.3100
    502 C         -60.6920  -12.1640  -22.2110 C.2      34 THR    0.0700
    503 O         -59.7730  -11.5770  -21.6340 O.2      34 THR    0.0900
    504 CB        -60.4100  -13.4960  -24.2950 C.3      34 THR    0.1400
    505 CG2       -59.2320  -12.6290  -24.7160 C.3      34 THR    0.0900
    506 OG1       -60.2440  -14.8110  -24.8370 O.3      34 THR   -0.6600
    507 HN        -62.1670  -14.8200  -23.0530 H        34 THR    0.4300
    508 HA        -59.5900  -13.9720  -22.3510 H        34 THR   -0.2700
    509 HB        -61.3380  -13.0500  -24.7090 H        34 THR    0.0900
    510 HG1       -61.0190  -15.3080  -24.5660 H        34 THR    0.0900
    511 HG21      -58.3130  -12.9470  -24.1790 H        34 THR    0.0900
    512 HG22      -59.4380  -11.5660  -24.4680 H        34 THR    0.5100
    513 HG23      -59.0580  -12.7310  -25.8090 H        34 THR   -0.5100
    514 N         -61.8990  -11.6280  -22.3830 N.am     35 LEU   -0.4700
    515 CA        -62.2150  -10.2900  -21.9050 C.3      35 LEU    0.3100
    516 C         -62.1450  -10.1830  -20.3860 C.2      35 LEU    0.0700
    517 O         -61.7110   -9.1610  -19.8540 O.2      35 LEU    0.0900
    518 CB        -63.5930   -9.8420  -22.4050 C.3      35 LEU   -0.1800
    519 CG        -63.6270   -9.1720  -23.7790 C.3      35 LEU    0.0900
    520 CD1       -65.0160   -8.6350  -24.0850 C.3      35 LEU    0.0900
    521 CD2       -62.5910   -8.0600  -23.8680 C.3      35 LEU   -0.0900
    522 HN        -62.6360  -12.1150  -22.8440 H        35 LEU    0.0900
    523 HA        -61.4510   -9.6180  -22.2650 H        35 LEU   -0.2700
    524 HB1       -64.0070   -9.1260  -21.6660 H        35 LEU    0.0900
    525 HB2       -64.2480  -10.7380  -22.4460 H        35 LEU    0.0900
    526 HG        -63.3400   -9.9140  -24.5560 H        35 LEU    0.0900
    527 HD11      -65.2400   -7.7630  -23.4340 H        35 LEU   -0.2700
    528 HD12      -65.7760   -9.4230  -23.8960 H        35 LEU    0.0900
    529 HD13      -65.0710   -8.3100  -25.1460 H        35 LEU    0.0900
    530 HD21      -61.5680   -8.4910  -23.8850 H        35 LEU    0.0900
    531 HD22      -62.6800   -7.3890  -22.9870 H        35 LEU    0.5100
    532 HD23      -62.7440   -7.4750  -24.8000 H        35 LEU   -0.5100
    533 N         -62.5700  -11.2290  -19.6800 N.am     36 PHE   -0.4700
    534 CA        -62.4520  -11.2150  -18.2240 C.3      36 PHE    0.3100
    535 C         -60.9850  -11.3020  -17.8070 C.2      36 PHE    0.0700
    536 O         -60.5770  -10.7430  -16.7890 O.2      36 PHE    0.0900
    537 CB        -63.2500  -12.3560  -17.5880 C.3      36 PHE   -0.1800
    538 CG        -63.1760  -12.3740  -16.0850 C.ar     36 PHE    0.0900
    539 CD1       -63.9400  -11.4960  -15.3310 C.ar     36 PHE    0.0900
    540 CD2       -62.3420  -13.2650  -15.4270 C.ar     36 PHE    0.0000
    541 CE1       -63.8760  -11.5080  -13.9480 C.ar     36 PHE   -0.1150
    542 CE2       -62.2730  -13.2810  -14.0440 C.ar     36 PHE    0.1150
    543 CZ        -63.0410  -12.4030  -13.3050 C.ar     36 PHE   -0.1150
    544 HN        -62.9750  -12.0390  -20.0960 H        36 PHE    0.1150
    545 HA        -62.8180  -10.2640  -17.8710 H        36 PHE   -0.1150
    546 HB1       -62.8540  -13.3280  -17.9490 H        36 PHE    0.1150
    547 HB2       -64.3210  -12.2530  -17.8640 H        36 PHE   -0.1150
    548 HD1       -64.5930  -10.7940  -15.8270 H        36 PHE    0.1150
    549 HD2       -61.7400  -13.9550  -16.0000 H        36 PHE   -0.1150
    550 HE1       -64.4760  -10.8200  -13.3730 H        36 PHE    0.1150
    551 HE2       -61.6190  -13.9800  -13.5440 H        36 PHE    0.5100
    552 HZ        -62.9880  -12.4150  -12.2270 H        36 PHE   -0.5100
    553 N         -60.2000  -12.0160  -18.6100 N.am     37 THR   -0.4700
    554 CA        -58.7760  -12.2130  -18.3650 C.3      37 THR    0.3100
    555 C         -57.9880  -10.9190  -18.5380 C.2      37 THR    0.0700
    556 O         -57.0250  -10.6600  -17.8130 O.2      37 THR    0.0900
    557 CB        -58.1950  -13.2840  -19.3100 C.3      37 THR    0.1400
    558 CG2       -56.7090  -13.4760  -19.0690 C.3      37 THR    0.0900
    559 OG1       -58.8700  -14.5280  -19.0960 O.3      37 THR   -0.6600
    560 HN        -60.5560  -12.4550  -19.4300 H        37 THR    0.4300
    561 HA        -58.6540  -12.5180  -17.3360 H        37 THR   -0.2700
    562 HB        -58.3380  -12.9730  -20.3680 H        37 THR    0.0900
    563 HG1       -59.7600  -14.4100  -19.4360 H        37 THR    0.0900
    564 HG21      -56.5150  -13.6240  -17.9850 H        37 THR    0.0900
    565 HG22      -56.1510  -12.5790  -19.4100 H        37 THR    0.5100
    566 HG23      -56.3490  -14.3720  -19.6180 H        37 THR   -0.5100
    567 N         -58.4180  -10.0970  -19.4910 N.am     38 LEU   -0.4700
    568 CA        -57.7450   -8.8360  -19.7830 C.3      38 LEU    0.3100
    569 C         -57.7430   -7.8800  -18.5930 C.2      38 LEU    0.0700
    570 O         -56.7900   -7.1250  -18.4000 O.2      38 LEU    0.0900
    571 CB        -58.4010   -8.1600  -20.9880 C.3      38 LEU   -0.1800
    572 CG        -58.1630   -8.8430  -22.3370 C.3      38 LEU    0.0900
    573 CD1       -58.6780   -7.9750  -23.4660 C.3      38 LEU    0.0900
    574 CD2       -56.6870   -9.1600  -22.5290 C.3      38 LEU   -0.0900
    575 HN        -59.2180  -10.3050  -20.0480 H        38 LEU    0.0900
    576 HA        -56.7060   -9.0480  -19.9880 H        38 LEU   -0.2700
    577 HB1       -58.0130   -7.1230  -21.0540 H        38 LEU    0.0900
    578 HB2       -59.4960   -8.1240  -20.8090 H        38 LEU    0.0900
    579 HG        -58.6900   -9.8210  -22.3530 H        38 LEU    0.0900
    580 HD11      -58.1530   -6.9950  -23.4660 H        38 LEU   -0.2700
    581 HD12      -59.7660   -7.7920  -23.3380 H        38 LEU    0.0900
    582 HD13      -58.4940   -8.4750  -24.4410 H        38 LEU    0.0900
    583 HD21      -56.3780   -9.9740  -21.8380 H        38 LEU    0.0900
    584 HD22      -56.0750   -8.2590  -22.3130 H        38 LEU    0.5100
    585 HD23      -56.5050   -9.4940  -23.5740 H        38 LEU   -0.5100
    586 N         -58.8160   -7.9060  -17.7780 N.am     39 ALA   -0.4700
    587 CA        -58.9620   -7.0780  -16.6030 C.3      39 ALA    0.3100
    588 CAT       -57.4870   -9.7720  -14.3210 C.3      39 ALA    0.0700
    589 C         -58.5190   -7.7960  -15.3300 C.2      39 ALA    0.0900
    590 O         -58.6990   -7.2890  -14.2230 O.2      39 ALA   -0.2700
    591 CB        -60.4470   -6.6770  -16.4770 C.3      39 ALA    0.0900
    592 NT        -57.9100   -8.9930  -15.4560 N.pl3    39 ALA    0.0900
    593 HN        -59.5810   -8.5180  -17.9580 H        39 ALA    0.0900
    594 HNT       -57.7250   -9.3950  -16.3500 H        39 ALA    0.5100
    595 HA        -58.3360   -6.2050  -16.7150 H        39 ALA   -0.5100
    596 HB1       -61.0800   -7.5840  -16.3790 H        39 ALA   -0.4700
    597 HB2       -60.7660   -6.1180  -17.3830 H        39 ALA    0.3100
    598 HB3       -60.5920   -6.0430  -15.5760 H        39 ALA   -0.1100
    599 HT1       -58.3680  -10.0140  -13.6880 H        39 ALA    0.0900
    600 HT2       -56.7590   -9.1890  -13.7160 H        39 ALA    0.0900
    601 HT3       -57.0210  -10.7190  -14.6670 H        39 ALA    0.0900
    602 N         -49.3110   -1.8240  -16.2350 N.am     40 GLN   -0.2700
    603 CA        -48.4040   -2.3360  -17.2630 C.3      40 GLN    0.0900
    604 CAY       -50.2760   -0.5990  -14.4290 C.3      40 GLN    0.0900
    605 C         -47.5860   -1.4010  -18.1560 C.2      40 GLN    0.0900
    606 O         -47.7910   -0.2010  -18.2840 O.2      40 GLN    0.5100
    607 CB        -49.1570   -3.3830  -18.1430 C.3      40 GLN   -0.5100
    608 CG        -49.0740   -4.8440  -17.6390 C.3      40 GLN   -0.4700
    609 CD        -47.6610   -5.4140  -17.8070 C.2      40 GLN    0.3100
    610 NE2       -47.5320   -6.7500  -17.6580 N.am     40 GLN    0.0700
    611 OE1       -46.7000   -4.6950  -18.0960 O.2      40 GLN    0.0900
    612 CY        -49.2910   -0.6750  -15.5310 C.2      40 GLN   -0.1800
    613 OY        -48.5630    0.2840  -15.7640 O.2      40 GLN    0.0900
    614 HN        -50.0510   -2.4590  -16.0540 H        40 GLN    0.0900
    615 HA        -47.5570   -2.7920  -16.7730 H        40 GLN   -0.1800
    616 HB1       -48.7310   -3.3440  -19.1670 H        40 GLN    0.0900
    617 HB2       -50.2280   -3.0910  -18.1870 H        40 GLN    0.0900
    618 HG1       -49.7860   -5.4720  -18.2160 H        40 GLN    0.5500
    619 HG2       -49.3490   -4.8770  -16.5630 H        40 GLN   -0.5500
    620 HE21      -48.3460   -7.3280  -17.5990 H        40 GLN   -0.6200
    621 HE22      -46.6220   -7.1610  -17.6070 H        40 GLN    0.3200
    622 HY1       -50.2070    0.3940  -13.9360 H        40 GLN    0.3000
    623 HY2       -50.0620   -1.3900  -13.6790 H        40 GLN    0.5100
    624 HY3       -51.3030   -0.7290  -14.8350 H        40 GLN   -0.5100
    625 N         -46.5480   -1.9040  -18.8300 N.am     41 SER   -0.4700
    626 CA        -45.6810   -1.0130  -19.5880 C.3      41 SER    0.3100
    627 C         -46.2070   -0.7490  -20.9940 C.2      41 SER    0.0700
    628 O         -46.4800    0.3960  -21.3610 O.2      41 SER    0.0900
    629 CB        -44.2610   -1.5850  -19.6600 C.3      41 SER    0.0500
    630 OG        -44.2570   -2.8550  -20.2880 O.3      41 SER    0.0900
    631 HN        -46.3280   -2.8770  -18.8460 H        41 SER    0.0900
    632 HA        -45.6740   -0.0520  -19.0950 H        41 SER   -0.6600
    633 HB1       -43.8520   -1.6940  -18.6330 H        41 SER    0.4300
    634 HB2       -43.6130   -0.8970  -20.2450 H        41 SER    0.5100
    635 HG1       -43.4380   -3.2800  -20.0200 H        41 SER   -0.5100
    636 N         -46.3490   -1.8120  -21.7830 N.am     42 LEU   -0.4700
    637 CA        -46.7980   -1.6840  -23.1640 C.3      42 LEU    0.3100
    638 C         -47.9740   -2.5990  -23.4740 C.2      42 LEU    0.0700
    639 O         -48.8880   -2.2210  -24.2060 O.2      42 LEU    0.0900
    640 CB        -45.6430   -1.9730  -24.1320 C.3      42 LEU   -0.1800
    641 CG        -45.9110   -1.8750  -25.6380 C.3      42 LEU    0.0900
    642 CD1       -44.6870   -1.3280  -26.3490 C.3      42 LEU    0.0900
    643 CD2       -46.3000   -3.2250  -26.2350 C.3      42 LEU   -0.0900
    644 HN        -46.1580   -2.7370  -21.4670 H        42 LEU    0.0900
    645 HA        -47.1640   -0.6780  -23.3070 H        42 LEU   -0.2700
    646 HB1       -45.2900   -3.0040  -23.9260 H        42 LEU    0.0900
    647 HB2       -44.8280   -1.2580  -23.8950 H        42 LEU    0.0900
    648 HG        -46.7770   -1.2010  -25.8170 H        42 LEU    0.0900
    649 HD11      -43.8170   -1.9980  -26.1820 H        42 LEU   -0.2700
    650 HD12      -44.4390   -0.3190  -25.9530 H        42 LEU    0.0900
    651 HD13      -44.8810   -1.2650  -27.4410 H        42 LEU    0.0900
    652 HD21      -47.2220   -3.6070  -25.7480 H        42 LEU    0.0900
    653 HD22      -45.4830   -3.9590  -26.0730 H        42 LEU    0.5100
    654 HD23      -46.4940   -3.1150  -27.3240 H        42 LEU   -0.5100
    655 N         -47.9470   -3.8080  -22.9140 N.am     43 GLN   -0.4700
    656 CA        -48.9300   -4.8320  -23.2550 C.3      43 GLN    0.3100
    657 C         -50.3620   -4.4170  -22.9310 C.2      43 GLN    0.0700
    658 O         -51.3110   -5.0100  -23.4340 O.2      43 GLN    0.0900
    659 CB        -48.5980   -6.1590  -22.5660 C.3      43 GLN   -0.1800
    660 CG        -49.1640   -6.2930  -21.1640 C.3      43 GLN    0.0900
    661 CD        -48.9680   -7.6770  -20.5780 C.2      43 GLN    0.0900
    662 NE2       -48.2240   -8.5010  -21.1400 N.am     43 GLN   -0.1800
    663 OE1       -49.6160   -7.9500  -19.4680 O.2      43 GLN    0.0900
    664 HN        -47.2590   -4.0660  -22.2410 H        43 GLN    0.0900
    665 HA        -48.9240   -4.9550  -24.3280 H        43 GLN    0.5500
    666 HB1       -47.4930   -6.2570  -22.5090 H        43 GLN   -0.5500
    667 HB2       -49.0010   -6.9870  -23.1880 H        43 GLN   -0.6200
    668 HG1       -50.2520   -6.0740  -21.1940 H        43 GLN    0.3200
    669 HG2       -48.6620   -5.5570  -20.5020 H        43 GLN    0.3000
    670 HE21      -48.0990   -9.4120  -20.7480 H        43 GLN    0.5100
    671 HE22      -47.7490   -8.2510  -21.9850 H        43 GLN   -0.5100
    672 N         -50.5190   -3.3970  -22.0890 N.am     44 SER   -0.4700
    673 CA        -51.8370   -2.8780  -21.7620 C.3      44 SER    0.3100
    674 C         -52.5580   -2.3950  -23.0170 C.2      44 SER    0.0700
    675 O         -53.7430   -2.6660  -23.2080 O.2      44 SER    0.0900
    676 CB        -51.7230   -1.7360  -20.7480 C.3      44 SER    0.0500
    677 OG        -50.8610   -0.7180  -21.2210 O.3      44 SER    0.0900
    678 HN        -49.7450   -2.9480  -21.6490 H        44 SER    0.0900
    679 HA        -52.4250   -3.6860  -21.3530 H        44 SER   -0.6600
    680 HB1       -51.3180   -2.1280  -19.7910 H        44 SER    0.4300
    681 HB2       -52.7290   -1.2960  -20.5700 H        44 SER    0.5100
    682 HG1       -51.1580   -0.5120  -22.1110 H        44 SER   -0.5100
    683 N         -51.8250   -1.6910  -23.8790 N.am     45 ARG   -0.4700
    684 CA        -52.3810   -1.1620  -25.1210 C.3      45 ARG    0.3100
    685 C         -52.8730   -2.2670  -26.0540 C.2      45 ARG    0.0700
    686 O         -54.0140   -2.2360  -26.5290 O.2      45 ARG    0.0900
    687 CB        -51.3320   -0.3030  -25.8370 C.3      45 ARG   -0.1800
    688 CG        -50.8760    0.9130  -25.0400 C.3      45 ARG    0.0900
    689 CD        -49.6570    1.5690  -25.6740 C.3      45 ARG    0.0900
    690 NE        -49.2210    2.7440  -24.9260 N.pl3    45 ARG   -0.1800
    691 CZ        -48.3100    2.7290  -23.9610 C.cat    45 ARG    0.0900
    692 NH1       -47.7270    1.5900  -23.6170 N.pl3    45 ARG    0.0900
    693 NH2       -47.9780    3.8510  -23.3380 N.pl3    45 ARG    0.2000
    694 HN        -50.8620   -1.4950  -23.7140 H        45 ARG    0.0900
    695 HA        -53.2510   -0.5710  -24.8780 H        45 ARG    0.0900
    696 HB1       -51.7630    0.0480  -26.7980 H        45 ARG   -0.7000
    697 HB2       -50.4460   -0.9370  -26.0510 H        45 ARG    0.4400
    698 HG1       -50.6220    0.5960  -24.0070 H        45 ARG    0.6400
    699 HG2       -51.7040    1.6510  -24.9970 H        45 ARG   -0.8000
    700 HD1       -49.9030    1.8980  -26.7070 H        45 ARG    0.4600
    701 HD2       -48.8120    0.8480  -25.6950 H        45 ARG    0.4600
    702 HE        -49.6380    3.6220  -25.1550 H        45 ARG   -0.8000
    703 HH11      -47.8600    0.7710  -24.1770 H        45 ARG    0.4600
    704 HH12      -47.1560    1.5470  -22.7970 H        45 ARG    0.4600
    705 HH21      -47.4070    3.8170  -22.5170 H        45 ARG    0.5100
    706 HH22      -48.2990    4.7310  -23.6870 H        45 ARG   -0.5100
    707 N         -52.0120   -3.2510  -26.3120 N.am     46 VAL   -0.4700
    708 CA        -52.3850   -4.3750  -27.1610 C.3      46 VAL    0.3100
    709 C         -53.5090   -5.1850  -26.5150 C.2      46 VAL    0.0700
    710 O         -54.2560   -5.8820  -27.1990 O.2      46 VAL    0.0900
    711 CB        -51.1760   -5.2800  -27.5010 C.3      46 VAL   -0.0900
    712 CG1       -50.0000   -4.4360  -27.9770 C.3      46 VAL    0.0900
    713 CG2       -50.7790   -6.1390  -26.3130 C.3      46 VAL   -0.2700
    714 HN        -51.0870   -3.2620  -25.9410 H        46 VAL    0.0900
    715 HA        -52.8090   -3.9730  -28.0680 H        46 VAL    0.0900
    716 HB        -51.4630   -5.9960  -28.3000 H        46 VAL    0.0900
    717 HG11      -49.5830   -3.8510  -27.1310 H        46 VAL   -0.2700
    718 HG12      -50.3370   -3.7300  -28.7650 H        46 VAL    0.0900
    719 HG13      -49.2020   -5.0940  -28.3820 H        46 VAL    0.0900
    720 HG21      -51.6270   -6.7910  -26.0130 H        46 VAL    0.0900
    721 HG22      -50.5080   -5.4920  -25.4520 H        46 VAL    0.5100
    722 HG23      -49.9160   -6.7830  -26.5830 H        46 VAL   -0.5100
    723 N         -53.6280   -5.0810  -25.1910 N.am     47 ASP   -0.4700
    724 CA        -54.7460   -5.6750  -24.4710 C.3      47 ASP    0.3100
    725 C         -56.0300   -4.9020  -24.7430 C.2      47 ASP    0.0700
    726 O         -57.1140   -5.4800  -24.7640 O.2      47 ASP    0.0900
    727 CB        -54.4660   -5.7390  -22.9680 C.3      47 ASP   -0.2800
    728 CG        -53.4990   -6.8460  -22.6050 C.2      47 ASP    0.0900
    729 OD1       -52.7990   -7.3460  -23.5100 O.co2    47 ASP    0.0900
    730 OD2       -53.4360   -7.2130  -21.4110 O.co2    47 ASP    0.6200
    731 HN        -52.9590   -4.5930  -24.6370 H        47 ASP   -0.7600
    732 HA        -54.9040   -6.6680  -24.8630 H        47 ASP   -0.7600
    733 HB1       -55.4220   -5.9120  -22.4300 H        47 ASP    0.5100
    734 HB2       -54.0340   -4.7700  -22.6390 H        47 ASP   -0.5100
    735 N         -55.9160   -3.5880  -24.9250 N.am     48 TYR   -0.4700
    736 CA        -57.0710   -2.7860  -25.3110 C.3      48 TYR    0.3100
    737 C         -57.5130   -3.1400  -26.7270 C.2      48 TYR    0.0700
    738 O         -58.7070   -3.3010  -26.9950 O.2      48 TYR    0.0900
    739 CB        -56.7760   -1.2850  -25.2130 C.3      48 TYR   -0.1800
    740 CG        -56.7130   -0.7550  -23.7990 C.ar     48 TYR    0.0900
    741 CD1       -57.8510   -0.7070  -23.0020 C.ar     48 TYR    0.0900
    742 CD2       -55.5230   -0.2660  -23.2720 C.ar     48 TYR    0.0000
    743 CE1       -57.7980   -0.2130  -21.7120 C.ar     48 TYR   -0.1150
    744 CE2       -55.4610    0.2280  -21.9840 C.ar     48 TYR    0.1150
    745 CZ        -56.6020    0.2530  -21.2090 C.ar     48 TYR   -0.1150
    746 OH        -56.5460    0.7480  -19.9240 O.3      48 TYR    0.1150
    747 HN        -55.0540   -3.1020  -24.8090 H        48 TYR    0.1100
    748 HA        -57.8890   -3.0480  -24.6550 H        48 TYR   -0.5400
    749 HB1       -57.5790   -0.7220  -25.7360 H        48 TYR    0.4300
    750 HB2       -55.7930   -1.0770  -25.6840 H        48 TYR   -0.1150
    751 HD1       -58.7910   -1.0610  -23.3980 H        48 TYR    0.1150
    752 HD2       -54.6320   -0.2740  -23.8800 H        48 TYR   -0.1150
    753 HE1       -58.6890   -0.1930  -21.1010 H        48 TYR    0.1150
    754 HE2       -54.5260    0.5920  -21.5850 H        48 TYR    0.5100
    755 HH        -57.0920    0.1880  -19.3670 H        48 TYR   -0.5100
    756 N         -56.5440   -3.2620  -27.6350 N.am     49 TYR   -0.4700
    757 CA        -56.8340   -3.6520  -29.0130 C.3      49 TYR    0.3100
    758 C         -57.5000   -5.0210  -29.0790 C.2      49 TYR    0.0700
    759 O         -58.5420   -5.1890  -29.7160 O.2      49 TYR    0.0900
    760 CB        -55.5620   -3.6580  -29.8620 C.3      49 TYR   -0.1800
    761 CG        -55.0780   -2.2840  -30.2580 C.ar     49 TYR    0.0900
    762 CD1       -55.6820   -1.5900  -31.2960 C.ar     49 TYR    0.0900
    763 CD2       -54.0110   -1.6860  -29.6000 C.ar     49 TYR    0.0000
    764 CE1       -55.2410   -0.3310  -31.6660 C.ar     49 TYR   -0.1150
    765 CE2       -53.5640   -0.4280  -29.9620 C.ar     49 TYR    0.1150
    766 CZ        -54.1830    0.2420  -30.9950 C.ar     49 TYR   -0.1150
    767 OH        -53.7390    1.4960  -31.3590 O.3      49 TYR    0.1150
    768 HN        -55.5850   -3.0960  -27.4160 H        49 TYR    0.1100
    769 HA        -57.5480   -2.9480  -29.4130 H        49 TYR   -0.5400
    770 HB1       -55.7520   -4.2210  -30.8000 H        49 TYR    0.4300
    771 HB2       -54.7420   -4.1390  -29.2860 H        49 TYR   -0.1150
    772 HD1       -56.5090   -2.0400  -31.8250 H        49 TYR    0.1150
    773 HD2       -53.5240   -2.2110  -28.7910 H        49 TYR   -0.1150
    774 HE1       -55.7230    0.1970  -32.4750 H        49 TYR    0.1150
    775 HE2       -52.7350    0.0250  -29.4380 H        49 TYR    0.5100
    776 HH        -52.9120    1.6620  -30.8990 H        49 TYR   -0.5100
    777 N         -56.8880   -5.9970  -28.4120 N.am     50 LEU   -0.4700
    778 CA        -57.4470   -7.3400  -28.3210 C.3      50 LEU    0.3100
    779 C         -58.8150   -7.3130  -27.6530 C.2      50 LEU    0.0700
    780 O         -59.6810   -8.1340  -27.9510 O.2      50 LEU    0.0900
    781 CB        -56.5000   -8.2700  -27.5530 C.3      50 LEU   -0.1800
    782 CG        -55.5300   -9.1270  -28.3710 C.3      50 LEU    0.0900
    783 CD1       -54.6690   -8.2780  -29.2950 C.3      50 LEU    0.0900
    784 CD2       -54.6600   -9.9720  -27.4510 C.3      50 LEU   -0.0900
    785 HN        -56.0190   -5.8540  -27.9460 H        50 LEU    0.0900
    786 HA        -57.5990   -7.7060  -29.3240 H        50 LEU   -0.2700
    787 HB1       -57.1270   -8.9590  -26.9490 H        50 LEU    0.0900
    788 HB2       -55.8940   -7.6400  -26.8680 H        50 LEU    0.0900
    789 HG        -56.1110   -9.8500  -28.9810 H        50 LEU    0.0900
    790 HD11      -53.9420   -7.6830  -28.7010 H        50 LEU   -0.2700
    791 HD12      -55.3100   -7.5790  -29.8740 H        50 LEU    0.0900
    792 HD13      -54.1050   -8.9330  -29.9940 H        50 LEU    0.0900
    793 HD21      -55.2960  -10.6440  -26.8360 H        50 LEU    0.0900
    794 HD22      -54.0780   -9.3150  -26.7700 H        50 LEU    0.5100
    795 HD23      -53.9650  -10.5950  -28.0540 H        50 LEU   -0.5100
    796 N         -59.0040   -6.3610  -26.7430 N.am     51 GLY   -0.4700
    797 CA        -60.2870   -6.1530  -26.1030 C.3      51 GLY    0.3100
    798 C         -61.3340   -5.7770  -27.1250 C.2      51 GLY   -0.0200
    799 O         -62.4240   -6.3450  -27.1460 O.2      51 GLY    0.0900
    800 HN        -58.2700   -5.7470  -26.4610 H        51 GLY    0.0900
    801 HA1       -60.1840   -5.3580  -25.3790 H        51 GLY    0.5100
    802 HA2       -60.5750   -7.0700  -25.6090 H        51 GLY   -0.5100
    803 N         -60.9940   -4.8160  -27.9810 N.am     52 SER   -0.4700
    804 CA        -61.8780   -4.3910  -29.0570 C.3      52 SER    0.3100
    805 C         -62.1970   -5.5400  -30.0060 C.2      52 SER    0.0700
    806 O         -63.3550   -5.7620  -30.3650 O.2      52 SER    0.0900
    807 CB        -61.2530   -3.2290  -29.8320 C.3      52 SER    0.0500
    808 OG        -62.0870   -2.8230  -30.9030 O.3      52 SER    0.0900
    809 HN        -60.1170   -4.3440  -27.9250 H        52 SER    0.0900
    810 HA        -62.8180   -4.0880  -28.6190 H        52 SER   -0.6600
    811 HB1       -60.2720   -3.5440  -30.2460 H        52 SER    0.4300
    812 HB2       -61.1060   -2.3640  -29.1500 H        52 SER    0.5100
    813 HG1       -61.8180   -3.3480  -31.6610 H        52 SER   -0.5100
    814 N         -61.1590   -6.2710  -30.4100 N.am     53 LEU   -0.4700
    815 CA        -61.3170   -7.4180  -31.2960 C.3      53 LEU    0.3100
    816 C         -62.2660   -8.4690  -30.7300 C.2      53 LEU    0.0700
    817 O         -63.2640   -8.8180  -31.3570 O.2      53 LEU    0.0900
    818 CB        -59.9560   -8.0550  -31.5910 C.3      53 LEU   -0.1800
    819 CG        -59.0930   -7.3410  -32.6300 C.3      53 LEU    0.0900
    820 CD1       -57.6930   -7.9280  -32.6560 C.3      53 LEU    0.0900
    821 CD2       -59.7390   -7.4350  -34.0020 C.3      53 LEU   -0.0900
    822 HN        -60.2260   -6.0660  -30.1230 H        53 LEU    0.0900
    823 HA        -61.7780   -7.0750  -32.2110 H        53 LEU   -0.2700
    824 HB1       -60.1340   -9.0900  -31.9490 H        53 LEU    0.0900
    825 HB2       -59.3840   -8.0950  -30.6410 H        53 LEU    0.0900
    826 HG        -59.0340   -6.2590  -32.3780 H        53 LEU    0.0900
    827 HD11      -57.7370   -9.0090  -32.9140 H        53 LEU   -0.2700
    828 HD12      -57.2190   -7.8210  -31.6570 H        53 LEU    0.0900
    829 HD13      -57.0770   -7.4060  -33.4200 H        53 LEU    0.0900
    830 HD21      -60.7440   -6.9620  -33.9850 H        53 LEU    0.0900
    831 HD22      -59.8540   -8.5010  -34.2930 H        53 LEU    0.5100
    832 HD23      -59.1120   -6.9070  -34.7530 H        53 LEU   -0.5100
    833 N         -61.9480   -8.9620  -29.5330 N.am     54 ALA   -0.4700
    834 CA        -62.7610   -9.9760  -28.8710 C.3      54 ALA    0.3100
    835 C         -64.1690   -9.4740  -28.5860 C.2      54 ALA    0.0700
    836 O         -65.1170  -10.2570  -28.5310 O.2      54 ALA    0.0900
    837 CB        -62.0890  -10.4330  -27.5850 C.3      54 ALA   -0.2700
    838 HN        -61.1390   -8.6590  -29.0360 H        54 ALA    0.0900
    839 HA        -62.8790  -10.8070  -29.5510 H        54 ALA    0.0900
    840 HB1       -61.9610   -9.5710  -26.8950 H        54 ALA    0.0900
    841 HB2       -61.0870  -10.8580  -27.8100 H        54 ALA    0.5100
    842 HB3       -62.7170  -11.2000  -27.0820 H        54 ALA   -0.5100
    843 N         -64.3040   -8.1620  -28.4050 N.am     55 LEU   -0.4700
    844 CA        -65.6090   -7.5540  -28.2070 C.3      55 LEU    0.3100
    845 C         -66.4310   -7.6600  -29.4780 C.2      55 LEU    0.0700
    846 O         -67.5880   -8.0700  -29.4440 O.2      55 LEU    0.0900
    847 CB        -65.4710   -6.0900  -27.7870 C.3      55 LEU   -0.1800
    848 CG        -66.7760   -5.3550  -27.4830 C.3      55 LEU    0.0900
    849 CD1       -67.5480   -6.0790  -26.3930 C.3      55 LEU    0.0900
    850 CD2       -66.4920   -3.9190  -27.0790 C.3      55 LEU   -0.0900
    851 HN        -63.5220   -7.5430  -28.3980 H        55 LEU    0.0900
    852 HA        -66.1240   -8.1150  -27.4410 H        55 LEU   -0.2700
    853 HB1       -64.9560   -5.5470  -28.6080 H        55 LEU    0.0900
    854 HB2       -64.8370   -6.0520  -26.8770 H        55 LEU    0.0900
    855 HG        -67.3960   -5.3070  -28.4050 H        55 LEU    0.0900
    856 HD11      -66.8830   -6.2870  -25.5270 H        55 LEU   -0.2700
    857 HD12      -67.9370   -7.0440  -26.7810 H        55 LEU    0.0900
    858 HD13      -68.3950   -5.4480  -26.0470 H        55 LEU    0.0900
    859 HD21      -65.9660   -3.3870  -27.9010 H        55 LEU    0.0900
    860 HD22      -65.8440   -3.9010  -26.1760 H        55 LEU    0.5100
    861 HD23      -67.4450   -3.3900  -26.8660 H        55 LEU   -0.5100
    862 N         -65.8230   -7.2920  -30.6050 N.am     56 SER   -0.4700
    863 CA        -66.4660   -7.4080  -31.9080 C.3      56 SER    0.3100
    864 C         -66.8670   -8.8480  -32.1990 C.2      56 SER    0.0700
    865 O         -67.9810   -9.1240  -32.6620 O.2      56 SER    0.0900
    866 CB        -65.5290   -6.9000  -33.0060 C.3      56 SER    0.0500
    867 OG        -66.0570   -7.1770  -34.2900 O.3      56 SER    0.0900
    868 HN        -64.8980   -6.9180  -30.6060 H        56 SER    0.0900
    869 HA        -67.3750   -6.8260  -31.8890 H        56 SER   -0.6600
    870 HB1       -64.5410   -7.4000  -32.9130 H        56 SER    0.4300
    871 HB2       -65.3990   -5.8010  -32.9050 H        56 SER    0.5100
    872 HG1       -65.3140   -7.1330  -34.8960 H        56 SER   -0.5100
    873 N         -65.9480   -9.7670  -31.9140 N.am     57 ASP   -0.4700
    874 CA        -66.2070  -11.1890  -32.0720 C.3      57 ASP    0.3100
    875 C         -67.4140  -11.5970  -31.2440 C.2      57 ASP    0.0700
    876 O         -68.2900  -12.3120  -31.7240 O.2      57 ASP    0.0900
    877 CB        -64.9860  -12.0100  -31.6570 C.3      57 ASP   -0.2800
    878 CG        -63.7490  -11.6600  -32.4610 C.2      57 ASP    0.0900
    879 OD1       -63.8980  -11.0520  -33.5430 O.co2    57 ASP    0.0900
    880 OD2       -62.6320  -11.9910  -32.0110 O.co2    57 ASP    0.6200
    881 HN        -65.0420   -9.5230  -31.5770 H        57 ASP   -0.7600
    882 HA        -66.4470  -11.3710  -33.1090 H        57 ASP   -0.7600
    883 HB1       -65.2080  -13.0890  -31.8040 H        57 ASP    0.5100
    884 HB2       -64.7730  -11.8250  -30.5820 H        57 ASP   -0.5100
    885 N         -67.4680  -11.1190  -30.0020 N.am     58 LEU   -0.4700
    886 CA        -68.5970  -11.4020  -29.1280 C.3      58 LEU    0.3100
    887 C         -69.8970  -10.8490  -29.6960 C.2      58 LEU    0.0700
    888 O         -70.9490  -11.4710  -29.5730 O.2      58 LEU    0.0900
    889 CB        -68.3540  -10.8410  -27.7240 C.3      58 LEU   -0.1800
    890 CG        -67.4700  -11.6880  -26.8080 C.3      58 LEU    0.0900
    891 CD1       -67.3650  -11.0570  -25.4310 C.3      58 LEU    0.0900
    892 CD2       -68.0030  -13.1100  -26.7100 C.3      58 LEU   -0.0900
    893 HN        -66.7440  -10.5520  -29.6170 H        58 LEU    0.0900
    894 HA        -68.7270  -12.4730  -29.0840 H        58 LEU   -0.2700
    895 HB1       -69.3400  -10.7170  -27.2300 H        58 LEU    0.0900
    896 HB2       -67.8780   -9.8440  -27.8330 H        58 LEU    0.0900
    897 HG        -66.4560  -11.7730  -27.2520 H        58 LEU    0.0900
    898 HD11      -68.3370  -11.1360  -24.8980 H        58 LEU   -0.2700
    899 HD12      -67.1000   -9.9820  -25.5260 H        58 LEU    0.0900
    900 HD13      -66.5900  -11.5810  -24.8320 H        58 LEU    0.0900
    901 HD21      -67.8570  -13.6400  -27.6750 H        58 LEU    0.0900
    902 HD22      -69.0900  -13.0920  -26.4780 H        58 LEU    0.5100
    903 HD23      -67.4600  -13.6640  -25.9150 H        58 LEU   -0.5100
    904 N         -69.8190   -9.6780  -30.3240 N.am     59 LEU   -0.4700
    905 CA        -70.9840   -9.0670  -30.9490 C.3      59 LEU    0.3100
    906 C         -71.5280   -9.9480  -32.0630 C.2      59 LEU    0.0700
    907 O         -72.7120  -10.2940  -32.0710 O.2      59 LEU    0.0900
    908 CB        -70.6450   -7.6800  -31.4980 C.3      59 LEU   -0.1800
    909 CG        -70.2750   -6.6180  -30.4630 C.3      59 LEU    0.0900
    910 CD1       -69.9400   -5.3010  -31.1460 C.3      59 LEU    0.0900
    911 CD2       -71.4000   -6.4390  -29.4580 C.3      59 LEU   -0.0900
    912 HN        -68.9650   -9.1680  -30.3930 H        59 LEU    0.0900
    913 HA        -71.7620   -8.9950  -30.2040 H        59 LEU   -0.2700
    914 HB1       -71.5270   -7.3130  -32.0640 H        59 LEU    0.0900
    915 HB2       -69.7880   -7.7890  -32.1960 H        59 LEU    0.0900
    916 HG        -69.3960   -6.9640  -29.8790 H        59 LEU    0.0900
    917 HD11      -70.8150   -4.9390  -31.7280 H        59 LEU   -0.2700
    918 HD12      -69.0850   -5.4430  -31.8410 H        59 LEU    0.0900
    919 HD13      -69.6800   -4.5360  -30.3840 H        59 LEU    0.0900
    920 HD21      -71.4760   -7.3350  -28.8050 H        59 LEU    0.0900
    921 HD22      -72.3650   -6.3050  -29.9900 H        59 LEU    0.5100
    922 HD23      -71.1990   -5.5530  -28.8190 H        59 LEU   -0.5100
    923 N         -70.6590  -10.3180  -33.0010 N.am     60 ILE   -0.4700
    924 CA        -71.0800  -11.1480  -34.1240 C.3      60 ILE    0.3100
    925 C         -71.5870  -12.5160  -33.6720 C.2      60 ILE    0.0700
    926 O         -72.6250  -12.9890  -34.1360 O.2      60 ILE    0.0900
    927 CB        -69.9510  -11.3340  -35.1560 C.3      60 ILE   -0.0900
    928 CG1       -69.3690   -9.9820  -35.5670 C.3      60 ILE    0.0900
    929 CG2       -70.4570  -12.0900  -36.3760 C.3      60 ILE   -0.2700
    930 CD        -68.1460  -10.0950  -36.4490 C.3      60 ILE    0.0900
    931 HN        -69.7000  -10.0510  -32.9790 H        60 ILE    0.0900
    932 HA        -71.9300  -10.6690  -34.5870 H        60 ILE    0.0900
    933 HB        -69.1170  -11.9020  -34.6900 H        60 ILE   -0.1800
    934 HG11      -69.0940   -9.4210  -34.6490 H        60 ILE    0.0900
    935 HG12      -70.1500   -9.4130  -36.1160 H        60 ILE    0.0900
    936 HG21      -71.2870  -11.5290  -36.8570 H        60 ILE   -0.2700
    937 HG22      -70.8350  -13.0900  -36.0710 H        60 ILE    0.0900
    938 HG23      -69.6360  -12.2100  -37.1140 H        60 ILE    0.0900
    939 HD1       -68.4480  -10.3000  -37.4980 H        60 ILE    0.0900
    940 HD2       -67.5020  -10.9300  -36.0970 H        60 ILE    0.5100
    941 HD3       -67.5720   -9.1440  -36.4240 H        60 ILE   -0.5100
    942 N         -70.8580  -13.1380  -32.7500 N.am     61 LEU   -0.4700
    943 CA        -71.2110  -14.4610  -32.2510 C.3      61 LEU    0.3100
    944 C         -72.5370  -14.4720  -31.4970 C.2      61 LEU    0.0700
    945 O         -73.4410  -15.2320  -31.8280 O.2      61 LEU    0.0900
    946 CB        -70.0920  -15.0140  -31.3630 C.3      61 LEU   -0.1800
    947 CG        -68.8160  -15.4420  -32.0930 C.3      61 LEU    0.0900
    948 CD1       -67.6510  -15.5310  -31.1230 C.3      61 LEU    0.0900
    949 CD2       -69.0160  -16.7660  -32.8130 C.3      61 LEU   -0.0900
    950 HN        -70.0390  -12.7270  -32.3580 H        61 LEU    0.0900
    951 HA        -71.3720  -15.1080  -33.1010 H        61 LEU   -0.2700
    952 HB1       -70.4890  -15.8970  -30.8190 H        61 LEU    0.0900
    953 HB2       -69.8200  -14.2300  -30.6260 H        61 LEU    0.0900
    954 HG        -68.5790  -14.7010  -32.8860 H        61 LEU    0.0900
    955 HD11      -67.8720  -16.2750  -30.3290 H        61 LEU   -0.2700
    956 HD12      -67.4820  -14.5420  -30.6450 H        61 LEU    0.0900
    957 HD13      -66.7330  -15.8490  -31.6620 H        61 LEU    0.0900
    958 HD21      -69.8330  -16.6740  -33.5610 H        61 LEU    0.0900
    959 HD22      -69.2910  -17.5560  -32.0820 H        61 LEU    0.5100
    960 HD23      -68.0830  -17.0540  -33.3420 H        61 LEU   -0.5100
    961 N         -72.6500  -13.6250  -30.4790 N.am     62 LEU   -0.4700
    962 CA        -73.8610  -13.5620  -29.6720 C.3      62 LEU    0.3100
    963 C         -75.0810  -13.0880  -30.4570 C.2      62 LEU    0.0700
    964 O         -76.1610  -13.6720  -30.3510 O.2      62 LEU    0.0900
    965 CB        -73.6540  -12.6700  -28.4420 C.3      62 LEU   -0.1800
    966 CG        -73.0870  -13.3290  -27.1830 C.3      62 LEU    0.0900
    967 CD1       -73.9360  -14.5260  -26.7810 C.3      62 LEU    0.0900
    968 CD2       -71.6330  -13.7350  -27.3720 C.3      62 LEU   -0.0900
    969 HN        -71.9170  -12.9990  -30.2240 H        62 LEU    0.0900
    970 HA        -74.1120  -14.5670  -29.3670 H        62 LEU   -0.2700
    971 HB1       -74.6390  -12.2310  -28.1760 H        62 LEU    0.0900
    972 HB2       -72.9610  -11.8530  -28.7330 H        62 LEU    0.0900
    973 HG        -73.0750  -12.5900  -26.3540 H        62 LEU    0.0900
    974 HD11      -73.8060  -15.3500  -27.5150 H        62 LEU   -0.2700
    975 HD12      -75.0080  -14.2380  -26.7580 H        62 LEU    0.0900
    976 HD13      -73.6240  -14.8920  -25.7800 H        62 LEU    0.0900
    977 HD21      -71.0140  -12.8420  -27.6020 H        62 LEU    0.0900
    978 HD22      -71.5480  -14.4530  -28.2160 H        62 LEU    0.5100
    979 HD23      -71.2470  -14.2040  -26.4420 H        62 LEU   -0.5100
    980 N         -74.9060  -12.0330  -31.2510 N.am     63 PHE   -0.4700
    981 CA        -76.0460  -11.3720  -31.8810 C.3      63 PHE    0.3100
    982 C         -76.3650  -11.8190  -33.3100 C.2      63 PHE    0.0700
    983 O         -77.5290  -12.0380  -33.6430 O.2      63 PHE    0.0900
    984 CB        -75.8780   -9.8510  -31.8150 C.3      63 PHE   -0.1800
    985 CG        -75.7890   -9.3190  -30.4150 C.ar     63 PHE    0.0900
    986 CD1       -76.9370   -9.0620  -29.6820 C.ar     63 PHE    0.0900
    987 CD2       -74.5560   -9.0760  -29.8280 C.ar     63 PHE    0.0000
    988 CE1       -76.8560   -8.5710  -28.3900 C.ar     63 PHE   -0.1150
    989 CE2       -74.4690   -8.5870  -28.5370 C.ar     63 PHE    0.1150
    990 CZ        -75.6230   -8.3340  -27.8180 C.ar     63 PHE   -0.1150
    991 HN        -74.0070  -11.6540  -31.4490 H        63 PHE    0.1150
    992 HA        -76.9410  -11.6750  -31.3590 H        63 PHE   -0.1150
    993 HB1       -76.7530   -9.3630  -32.2980 H        63 PHE    0.1150
    994 HB2       -74.9430   -9.5610  -32.3400 H        63 PHE   -0.1150
    995 HD1       -77.9040   -9.2470  -30.1240 H        63 PHE    0.1150
    996 HD2       -73.6520   -9.2710  -30.3850 H        63 PHE   -0.1150
    997 HE1       -77.7590   -8.3740  -27.8300 H        63 PHE    0.1150
    998 HE2       -73.5020   -8.4030  -28.0920 H        63 PHE    0.5100
    999 HZ        -75.5570   -7.9520  -26.8090 H        63 PHE   -0.5100
   1000 N         -75.3460  -11.9520  -34.1560 N.am     64 ALA   -0.4700
   1001 CA        -75.5810  -12.2700  -35.5620 C.3      64 ALA    0.3100
   1002 C         -75.9110  -13.7420  -35.8080 C.2      64 ALA    0.0700
   1003 O         -76.6980  -14.0680  -36.6990 O.2      64 ALA    0.0900
   1004 CB        -74.3990  -11.8300  -36.4220 C.3      64 ALA   -0.2700
   1005 HN        -74.3960  -11.8430  -33.8750 H        64 ALA    0.0900
   1006 HA        -76.4800  -11.7600  -35.8740 H        64 ALA    0.0900
   1007 HB1       -73.5170  -12.4740  -36.2180 H        64 ALA    0.0900
   1008 HB2       -74.1310  -10.7770  -36.1860 H        64 ALA    0.5100
   1009 HB3       -74.6610  -11.9180  -37.4980 H        64 ALA   -0.5100
   1010 N         -75.3070  -14.6280  -35.0200 N.am     65 LEU   -0.4700
   1011 CA        -75.5230  -16.0690  -35.1620 C.3      65 LEU    0.3100
   1012 C         -76.9760  -16.5600  -35.0950 C.2      65 LEU    0.0700
   1013 O         -77.4350  -17.2220  -36.0280 O.2      65 LEU    0.0900
   1014 CB        -74.6530  -16.8550  -34.1720 C.3      65 LEU   -0.1800
   1015 CG        -73.2820  -17.2890  -34.6880 C.3      65 LEU    0.0900
   1016 CD1       -72.4390  -17.8550  -33.5610 C.3      65 LEU    0.0900
   1017 CD2       -73.4440  -18.3110  -35.7980 C.3      65 LEU   -0.0900
   1018 HN        -74.6790  -14.3490  -34.2980 H        65 LEU    0.0900
   1019 HA        -75.2760  -16.3440  -36.1760 H        65 LEU   -0.2700
   1020 HB1       -75.2120  -17.7680  -33.8760 H        65 LEU    0.0900
   1021 HB2       -74.4970  -16.2210  -33.2750 H        65 LEU    0.0900
   1022 HG        -72.7630  -16.4120  -35.1310 H        65 LEU    0.0900
   1023 HD11      -73.0160  -18.6190  -32.9980 H        65 LEU   -0.2700
   1024 HD12      -72.1480  -17.0430  -32.8600 H        65 LEU    0.0900
   1025 HD13      -71.5260  -18.3340  -33.9750 H        65 LEU    0.0900
   1026 HD21      -74.0230  -17.8730  -36.6400 H        65 LEU    0.0900
   1027 HD22      -73.9910  -19.2000  -35.4170 H        65 LEU    0.5100
   1028 HD23      -72.4470  -18.6200  -36.1770 H        65 LEU   -0.5100
   1029 N         -77.7110  -16.2440  -34.0120 N.am     66 PRO   -0.2900
   1030 CA        -79.0500  -16.8390  -33.9280 C.3      66 PRO    0.0000
   1031 C         -80.0140  -16.2800  -34.9690 C.2      66 PRO    0.0900
   1032 O         -80.9740  -16.9550  -35.3420 O.2      66 PRO    0.0900
   1033 CB        -79.5180  -16.4940  -32.5060 C.3      66 PRO    0.0200
   1034 CG        -78.4480  -15.6370  -31.8920 C.3      66 PRO    0.0900
   1035 CD        -77.4830  -15.2420  -32.9570 C.3      66 PRO   -0.1800
   1036 HA        -79.0040  -17.8950  -34.1400 H        66 PRO    0.0900
   1037 HB1       -79.6590  -17.4210  -31.9110 H        66 PRO    0.0900
   1038 HB2       -80.4820  -15.9410  -32.5410 H        66 PRO   -0.1800
   1039 HG1       -78.9040  -14.7290  -31.4410 H        66 PRO    0.0900
   1040 HG2       -77.9200  -16.2050  -31.0960 H        66 PRO    0.0900
   1041 HD1       -77.6970  -14.2240  -33.3450 H        66 PRO    0.5100
   1042 HD2       -76.4330  -15.2990  -32.6000 H        66 PRO   -0.5100
   1043 N         -79.7630  -15.0570  -35.4260 N.am     67 VAL   -0.4700
   1044 CA        -80.5390  -14.4710  -36.5070 C.3      67 VAL    0.3100
   1045 C         -80.2590  -15.2270  -37.7980 C.2      67 VAL    0.0700
   1046 O         -81.1700  -15.5680  -38.5500 O.2      67 VAL    0.0900
   1047 CB        -80.2040  -12.9810  -36.7000 C.3      67 VAL   -0.0900
   1048 CG1       -80.9510  -12.4170  -37.9000 C.3      67 VAL    0.0900
   1049 CG2       -80.5400  -12.1980  -35.4410 C.3      67 VAL   -0.2700
   1050 HN        -79.0350  -14.4890  -35.0500 H        67 VAL    0.0900
   1051 HA        -81.5840  -14.5880  -36.2650 H        67 VAL    0.0900
   1052 HB        -79.1110  -12.8670  -36.8600 H        67 VAL    0.0900
   1053 HG11      -82.0300  -12.6770  -37.8360 H        67 VAL   -0.2700
   1054 HG12      -80.5380  -12.8460  -38.8380 H        67 VAL    0.0900
   1055 HG13      -80.8550  -11.3110  -37.9200 H        67 VAL    0.0900
   1056 HG21      -79.9520  -12.5870  -34.5820 H        67 VAL    0.0900
   1057 HG22      -81.6210  -12.3010  -35.2070 H        67 VAL    0.5100
   1058 HG23      -80.2900  -11.1250  -35.5850 H        67 VAL   -0.5100
   1059 N         -78.9760  -15.4960  -38.0330 N.am     68 ASP   -0.4700
   1060 CA        -78.5330  -16.2300  -39.2100 C.3      68 ASP    0.3100
   1061 C         -79.1260  -17.6360  -39.2530 C.2      68 ASP    0.0700
   1062 O         -79.6680  -18.0590  -40.2750 O.2      68 ASP    0.0900
   1063 CB        -77.0050  -16.3050  -39.2230 C.3      68 ASP   -0.2800
   1064 CG        -76.4520  -16.7700  -40.5550 C.2      68 ASP    0.0900
   1065 OD1       -77.1130  -16.5430  -41.5860 O.co2    68 ASP    0.0900
   1066 OD2       -75.3480  -17.3560  -40.5680 O.co2    68 ASP    0.6200
   1067 HN        -78.2560  -15.2040  -37.4090 H        68 ASP   -0.7600
   1068 HA        -78.8950  -15.7150  -40.0870 H        68 ASP   -0.7600
   1069 HB1       -76.6710  -17.0160  -38.4360 H        68 ASP    0.5100
   1070 HB2       -76.5910  -15.2980  -39.0020 H        68 ASP   -0.5100
   1071 N         -79.0400  -18.3510  -38.1340 N.am     69 LEU   -0.4700
   1072 CA        -79.5800  -19.7010  -38.0350 C.3      69 LEU    0.3100
   1073 C         -81.0790  -19.7620  -38.2910 C.2      69 LEU    0.0700
   1074 O         -81.5460  -20.5550  -39.1100 O.2      69 LEU    0.0900
   1075 CB        -79.2770  -20.3030  -36.6570 C.3      69 LEU   -0.1800
   1076 CG        -77.8880  -20.9030  -36.4550 C.3      69 LEU    0.0900
   1077 CD1       -77.6120  -21.1260  -34.9790 C.3      69 LEU    0.0900
   1078 CD2       -77.7810  -22.2130  -37.2180 C.3      69 LEU   -0.0900
   1079 HN        -78.6010  -17.9950  -37.3110 H        69 LEU    0.0900
   1080 HA        -79.1300  -20.3000  -38.8130 H        69 LEU   -0.2700
   1081 HB1       -80.0210  -21.1040  -36.4680 H        69 LEU    0.0900
   1082 HB2       -79.4100  -19.5000  -35.9020 H        69 LEU    0.0900
   1083 HG        -77.1250  -20.2120  -36.8720 H        69 LEU    0.0900
   1084 HD11      -78.3640  -21.8230  -34.5500 H        69 LEU   -0.2700
   1085 HD12      -77.6710  -20.1610  -34.4320 H        69 LEU    0.0900
   1086 HD13      -76.6020  -21.5690  -34.8470 H        69 LEU    0.0900
   1087 HD21      -77.9460  -22.0370  -38.3030 H        69 LEU    0.0900
   1088 HD22      -78.5500  -22.9270  -36.8540 H        69 LEU    0.5100
   1089 HD23      -76.7690  -22.6500  -37.0800 H        69 LEU   -0.5100
   1090 N         -81.8300  -18.9190  -37.5870 N.am     70 TYR   -0.4700
   1091 CA        -83.2840  -18.9570  -37.6500 C.3      70 TYR    0.3100
   1092 C         -83.8320  -18.6350  -39.0360 C.2      70 TYR    0.0700
   1093 O         -84.4900  -19.4650  -39.6570 O.2      70 TYR    0.0900
   1094 CB        -83.8940  -18.0110  -36.6110 C.3      70 TYR   -0.1800
   1095 CG        -85.4030  -17.9420  -36.6640 C.ar     70 TYR    0.0900
   1096 CD1       -86.1820  -18.9650  -36.1370 C.ar     70 TYR    0.0900
   1097 CD2       -86.0480  -16.8560  -37.2390 C.ar     70 TYR    0.0000
   1098 CE1       -87.5650  -18.9080  -36.1850 C.ar     70 TYR   -0.1150
   1099 CE2       -87.4310  -16.7900  -37.2910 C.ar     70 TYR    0.1150
   1100 CZ        -88.1830  -17.8190  -36.7620 C.ar     70 TYR   -0.1150
   1101 OH        -89.5580  -17.7560  -36.8100 O.3      70 TYR    0.1150
   1102 HN        -81.4330  -18.2290  -36.9890 H        70 TYR    0.1100
   1103 HA        -83.6010  -19.9730  -37.4630 H        70 TYR   -0.5400
   1104 HB1       -83.5130  -16.9820  -36.7840 H        70 TYR    0.4300
   1105 HB2       -83.6150  -18.3560  -35.5930 H        70 TYR   -0.1150
   1106 HD1       -85.7020  -19.8190  -35.6820 H        70 TYR    0.1150
   1107 HD2       -85.4630  -16.0480  -37.6520 H        70 TYR   -0.1150
   1108 HE1       -88.1560  -19.7110  -35.7720 H        70 TYR    0.1150
   1109 HE2       -87.9180  -15.9380  -37.7430 H        70 TYR    0.5100
   1110 HH        -89.8020  -17.0200  -37.3770 H        70 TYR   -0.5100
   1111 N         -83.5450  -17.4320  -39.5290 N.am     71 ASN   -0.4700
   1112 CA        -84.1450  -16.9690  -40.7750 C.3      71 ASN    0.3100
   1113 C         -83.3530  -17.3400  -42.0240 C.2      71 ASN    0.0700
   1114 O         -83.8970  -17.9120  -42.9660 O.2      71 ASN    0.0900
   1115 CB        -84.3670  -15.4520  -40.7300 C.3      71 ASN   -0.1800
   1116 CG        -85.7150  -15.0790  -40.1420 C.2      71 ASN    0.0900
   1117 ND2       -85.7770  -13.9150  -39.4980 N.am     71 ASN    0.0900
   1118 OD1       -86.6860  -15.8230  -40.2610 O.2      71 ASN    0.5500
   1119 HN        -82.9170  -16.8040  -39.0770 H        71 ASN   -0.5500
   1120 HA        -85.0850  -17.4840  -40.9060 H        71 ASN   -0.6200
   1121 HB1       -84.3080  -15.0470  -41.7630 H        71 ASN    0.3200
   1122 HB2       -83.5700  -14.9880  -40.1100 H        71 ASN    0.3000
   1123 HD21      -85.0120  -13.2740  -39.5490 H        71 ASN    0.5100
   1124 HD22      -86.5900  -13.6830  -38.9640 H        71 ASN   -0.5100
   1125 N         -82.0650  -17.0170  -42.0240 N.am     72 PHE   -0.4700
   1126 CA        -81.2330  -17.1730  -43.2120 C.3      72 PHE    0.3100
   1127 C         -81.0100  -18.6220  -43.6400 C.2      72 PHE    0.0700
   1128 O         -80.8500  -18.9020  -44.8270 O.2      72 PHE    0.0900
   1129 CB        -79.9000  -16.4510  -43.0270 C.3      72 PHE   -0.1800
   1130 CG        -80.0280  -14.9560  -42.9980 C.ar     72 PHE    0.0900
   1131 CD1       -80.9890  -14.3170  -43.7640 C.ar     72 PHE    0.0900
   1132 CD2       -79.1980  -14.1930  -42.1950 C.ar     72 PHE    0.0000
   1133 CE1       -81.1120  -12.9390  -43.7390 C.ar     72 PHE   -0.1150
   1134 CE2       -79.3180  -12.8180  -42.1650 C.ar     72 PHE    0.1150
   1135 CZ        -80.2770  -12.1890  -42.9380 C.ar     72 PHE   -0.1150
   1136 HN        -81.6090  -16.6540  -41.2140 H        72 PHE    0.1150
   1137 HA        -81.7690  -16.7610  -44.0540 H        72 PHE   -0.1150
   1138 HB1       -79.2230  -16.7080  -43.8700 H        72 PHE    0.1150
   1139 HB2       -79.4440  -16.7620  -42.0620 H        72 PHE   -0.1150
   1140 HD1       -81.6490  -14.9000  -44.3880 H        72 PHE    0.1150
   1141 HD2       -78.4490  -14.6770  -41.5860 H        72 PHE   -0.1150
   1142 HE1       -81.8620  -12.4520  -44.3450 H        72 PHE    0.1150
   1143 HE2       -78.6640  -12.2330  -41.5370 H        72 PHE    0.5100
   1144 HZ        -80.3700  -11.1150  -42.9150 H        72 PHE   -0.5100
   1145 N         -80.9970  -19.5430  -42.6800 N.am     73 ILE   -0.4700
   1146 CA        -80.7420  -20.9470  -42.9930 C.3      73 ILE    0.3100
   1147 C         -81.9750  -21.8450  -42.8580 C.2      73 ILE    0.0700
   1148 O         -82.2480  -22.6740  -43.7290 O.2      73 ILE    0.0900
   1149 CB        -79.5510  -21.5140  -42.1760 C.3      73 ILE   -0.0900
   1150 CG1       -78.2210  -21.0290  -42.7590 C.3      73 ILE    0.0900
   1151 CG2       -79.5780  -23.0350  -42.1530 C.3      73 ILE   -0.2700
   1152 CD        -77.6270  -19.8400  -42.0400 C.3      73 ILE    0.0900
   1153 HN        -81.1590  -19.3220  -41.7210 H        73 ILE    0.0900
   1154 HA        -80.5310  -21.0140  -44.0500 H        73 ILE    0.0900
   1155 HB        -79.6060  -21.1310  -41.1350 H        73 ILE   -0.1800
   1156 HG11      -78.3840  -20.7520  -43.8220 H        73 ILE    0.0900
   1157 HG12      -77.4930  -21.8660  -42.7140 H        73 ILE    0.0900
   1158 HG21      -79.6950  -23.4310  -43.1850 H        73 ILE   -0.2700
   1159 HG22      -80.4340  -23.3890  -41.5390 H        73 ILE    0.0900
   1160 HG23      -78.6280  -23.4250  -41.7310 H        73 ILE    0.0900
   1161 HD1       -77.6030  -20.0290  -40.9460 H        73 ILE    0.0900
   1162 HD2       -78.2440  -18.9350  -42.2310 H        73 ILE    0.5100
   1163 HD3       -76.5880  -19.6650  -42.3930 H        73 ILE   -0.5100
   1164 N         -82.7330  -21.6650  -41.7790 N.am     74 TRP   -0.4700
   1165 CA        -83.9000  -22.5020  -41.5230 C.3      74 TRP    0.3100
   1166 C         -85.2060  -21.9830  -42.1300 C.2      74 TRP    0.0700
   1167 O         -85.8790  -22.7000  -42.8710 O.2      74 TRP    0.0900
   1168 CB        -84.0720  -22.7360  -40.0160 C.3      74 TRP   -0.1800
   1169 CG        -83.1430  -23.7770  -39.4600 C.ar     74 TRP    0.0900
   1170 CD1       -82.1350  -23.5820  -38.5630 C.ar     74 TRP    0.0900
   1171 CD2       -83.1460  -25.1800  -39.7620 C.ar     74 TRP   -0.0300
   1172 CE2       -82.1080  -25.7720  -39.0130 C.ar     74 TRP   -0.1500
   1173 CE3       -83.9230  -25.9930  -40.5950 C.ar     74 TRP    0.2200
   1174 NE1       -81.5080  -24.7740  -38.2900 N.ar     74 TRP   -0.5100
   1175 CZ2       -81.8280  -27.1350  -39.0710 C.ar     74 TRP    0.3700
   1176 CZ3       -83.6440  -27.3470  -40.6500 C.ar     74 TRP    0.2400
   1177 CH2       -82.6070  -27.9040  -39.8940 C.ar     74 TRP    0.1100
   1178 HN        -82.5390  -20.9570  -41.1050 H        74 TRP   -0.2500
   1179 HA        -83.7570  -23.4420  -42.0350 H        74 TRP    0.1700
   1180 HB1       -85.1160  -23.0620  -39.8230 H        74 TRP   -0.2000
   1181 HB2       -83.8830  -21.7810  -39.4820 H        74 TRP    0.1400
   1182 HD1       -81.8670  -22.6290  -38.1300 H        74 TRP   -0.2700
   1183 HE1       -80.7560  -24.8930  -37.6790 H        74 TRP    0.1600
   1184 HE3       -84.7290  -25.5890  -41.1900 H        74 TRP   -0.1400
   1185 HZ2       -81.0330  -27.5860  -38.4960 H        74 TRP    0.1400
   1186 HZ3       -84.2370  -27.9870  -41.2880 H        74 TRP    0.5100
   1187 HH2       -82.4150  -28.9650  -39.9610 H        74 TRP   -0.5100
   1188 N         -85.5600  -20.7390  -41.8190 N.am     75 VAL   -0.4700
   1189 CA        -86.8720  -20.2030  -42.1760 C.3      75 VAL    0.3100
   1190 C         -86.9710  -19.7040  -43.6190 C.2      75 VAL    0.0700
   1191 O         -87.9570  -19.9820  -44.3070 O.2      75 VAL    0.0900
   1192 CB        -87.3050  -19.0780  -41.2000 C.3      75 VAL   -0.0900
   1193 CG1       -88.4630  -18.2730  -41.7710 C.3      75 VAL    0.0900
   1194 CG2       -87.6800  -19.6670  -39.8480 C.3      75 VAL   -0.2700
   1195 HN        -84.9490  -20.1190  -41.3320 H        75 VAL    0.0900
   1196 HA        -87.5820  -21.0150  -42.1450 H        75 VAL    0.0900
   1197 HB        -86.4430  -18.4020  -41.0170 H        75 VAL    0.0900
   1198 HG11      -89.2690  -18.9540  -42.1170 H        75 VAL   -0.2700
   1199 HG12      -88.1140  -17.6680  -42.6340 H        75 VAL    0.0900
   1200 HG13      -88.8780  -17.6020  -40.9890 H        75 VAL    0.0900
   1201 HG21      -86.8110  -20.2050  -39.4110 H        75 VAL    0.0900
   1202 HG22      -88.5170  -20.3870  -39.9680 H        75 VAL    0.5100
   1203 HG23      -87.9820  -18.8560  -39.1520 H        75 VAL   -0.5100
   1204 N         -85.9510  -18.9680  -44.0650 N.am     76 HSE   -0.4700
   1205 CA        -85.9180  -18.3310  -45.3870 C.3      76 HSE    0.3100
   1206 C         -86.9150  -17.1750  -45.5010 C.2      76 HSE    0.0700
   1207 O         -86.5340  -16.0410  -45.7940 O.2      76 HSE    0.0900
   1208 CB        -86.1250  -19.3430  -46.5220 C.3      76 HSE   -0.0800
   1209 CG        -85.1610  -20.4900  -46.4950 C.ar     76 HSE    0.0900
   1210 CD2       -85.3600  -21.8120  -46.2870 C.ar     76 HSE    0.0900
   1211 ND1       -83.8090  -20.3290  -46.7110 N.ar     76 HSE   -0.7000
   1212 CE1       -83.2140  -21.5060  -46.6280 C.ar     76 HSE    0.2200
   1213 NE2       -84.1300  -22.4250  -46.3740 N.ar     76 HSE    0.2500
   1214 HN        -85.1430  -18.8160  -43.5020 H        76 HSE    0.1300
   1215 HA        -84.9580  -17.8480  -45.4930 H        76 HSE   -0.3600
   1216 HB1       -86.0100  -18.8160  -47.4930 H        76 HSE    0.3200
   1217 HB2       -87.1550  -19.7520  -46.4500 H        76 HSE   -0.0500
   1218 HD2       -86.2800  -22.3470  -46.0850 H        76 HSE    0.0900
   1219 HE1       -82.1510  -21.7120  -46.7470 H        76 HSE    0.5100
   1220 HE2       -83.9710  -23.4050  -46.2610 H        76 HSE   -0.5100
   1221 N         -88.1920  -17.4680  -45.2720 N.am     77 HSD   -0.4700
   1222 CA        -89.2380  -16.4590  -45.3070 C.3      77 HSD    0.3100
   1223 C         -90.4480  -16.9530  -44.5220 C.2      77 HSD    0.0700
   1224 O         -90.6710  -18.1600  -44.4250 O.2      77 HSD    0.0900
   1225 CB        -89.6280  -16.1440  -46.7560 C.3      77 HSD   -0.0900
   1226 CG        -90.2130  -17.3090  -47.4900 C.ar     77 HSD    0.0900
   1227 CD2       -89.6360  -18.2580  -48.2610 C.ar     77 HSD    0.0900
   1228 ND1       -91.5620  -17.5950  -47.4740 N.ar     77 HSD   -0.3600
   1229 CE1       -91.7860  -18.6730  -48.2060 C.ar     77 HSD    0.3200
   1230 NE2       -90.6350  -19.0970  -48.6970 N.ar     77 HSD   -0.0500
   1231 HN        -88.4900  -18.3970  -45.0660 H        77 HSD    0.2500
   1232 HA        -88.8650  -15.5720  -44.8170 H        77 HSD    0.1300
   1233 HB1       -88.7220  -15.8080  -47.3040 H        77 HSD   -0.7000
   1234 HB2       -90.3780  -15.3240  -46.7530 H        77 HSD    0.2200
   1235 HD1       -92.2510  -17.0630  -46.9820 H        77 HSD    0.1000
   1236 HD2       -88.6030  -18.4190  -48.5460 H        77 HSD    0.5100
   1237 HE1       -92.7680  -19.1190  -48.3630 H        77 HSD   -0.5100
   1238 N         -91.2400  -16.0290  -43.9540 N.am     78 PRO   -0.2900
   1239 CA        -91.0630  -14.5740  -43.9920 C.3      78 PRO    0.0000
   1240 C         -90.1470  -14.0650  -42.8860 C.2      78 PRO    0.0900
   1241 O         -89.8910  -14.7750  -41.9150 O.2      78 PRO    0.0900
   1242 CB        -92.4800  -14.0570  -43.7600 C.3      78 PRO    0.0200
   1243 CG        -93.0760  -15.0760  -42.8530 C.3      78 PRO    0.0900
   1244 CD        -92.5000  -16.4040  -43.2870 C.3      78 PRO   -0.1800
   1245 HA        -90.6170  -14.2710  -44.9270 H        78 PRO    0.0900
   1246 HB1       -93.0440  -13.9940  -44.7150 H        78 PRO    0.0900
   1247 HB2       -92.4670  -13.0540  -43.2830 H        78 PRO   -0.1800
   1248 HG1       -92.8070  -14.8610  -41.7970 H        78 PRO    0.0900
   1249 HG2       -94.1830  -15.0820  -42.9470 H        78 PRO    0.0900
   1250 HD1       -92.2900  -17.0600  -42.4170 H        78 PRO    0.5100
   1251 HD2       -93.1700  -16.9240  -44.0030 H        78 PRO   -0.5100
   1252 N         -89.6570  -12.8380  -43.0460 N.am     79 TRP   -0.4700
   1253 CA        -88.8600  -12.1810  -42.0230 C.3      79 TRP    0.3100
   1254 C         -89.7110  -11.9720  -40.7770 C.2      79 TRP    0.0700
   1255 O         -90.7170  -11.2660  -40.8140 O.2      79 TRP    0.0900
   1256 CB        -88.3290  -10.8420  -42.5480 C.3      79 TRP   -0.1800
   1257 CG        -87.5510  -10.0450  -41.5490 C.ar     79 TRP    0.0900
   1258 CD1       -87.9940   -8.9660  -40.8400 C.ar     79 TRP    0.0900
   1259 CD2       -86.1920  -10.2550  -41.1510 C.ar     79 TRP   -0.0300
   1260 CE2       -85.8790   -9.2670  -40.1960 C.ar     79 TRP   -0.1500
   1261 CE3       -85.2100  -11.1850  -41.5040 C.ar     79 TRP    0.2200
   1262 NE1       -86.9960   -8.4930  -40.0260 N.ar     79 TRP   -0.5100
   1263 CZ2       -84.6280   -9.1820  -39.5930 C.ar     79 TRP    0.3700
   1264 CZ3       -83.9670  -11.0980  -40.9060 C.ar     79 TRP    0.2400
   1265 CH2       -83.6860  -10.1060  -39.9610 C.ar     79 TRP    0.1100
   1266 HN        -89.8170  -12.3110  -43.8790 H        79 TRP   -0.2500
   1267 HA        -88.0410  -12.8350  -41.7630 H        79 TRP    0.1700
   1268 HB1       -89.1930  -10.2280  -42.8800 H        79 TRP   -0.2000
   1269 HB2       -87.6680  -11.0430  -43.4170 H        79 TRP    0.1400
   1270 HD1       -88.9870   -8.5440  -40.9100 H        79 TRP   -0.2700
   1271 HE1       -87.0700   -7.7290  -39.4230 H        79 TRP    0.1600
   1272 HE3       -85.4010  -11.9640  -42.2290 H        79 TRP   -0.1400
   1273 HZ2       -84.3900   -8.4240  -38.8600 H        79 TRP    0.1400
   1274 HZ3       -83.1980  -11.8080  -41.1730 H        79 TRP    0.5100
   1275 HH2       -82.7060  -10.0670  -39.5110 H        79 TRP   -0.5100
   1276 N         -89.3060  -12.5930  -39.6720 N.am     80 ALA   -0.4700
   1277 CA        -90.1220  -12.5960  -38.4640 C.3      80 ALA    0.3100
   1278 C         -89.8460  -11.3920  -37.5770 C.2      80 ALA    0.0700
   1279 O         -90.7070  -10.9620  -36.8120 O.2      80 ALA    0.0900
   1280 CB        -89.9180  -13.8930  -37.6870 C.3      80 ALA   -0.2700
   1281 HN        -88.4370  -13.0770  -39.6200 H        80 ALA    0.0900
   1282 HA        -91.1570  -12.4940  -38.7580 H        80 ALA    0.0900
   1283 HB1       -88.9000  -13.9130  -37.2410 H        80 ALA    0.0900
   1284 HB2       -90.0250  -14.7630  -38.3680 H        80 ALA    0.5100
   1285 HB3       -90.6640  -13.9650  -36.8670 H        80 ALA   -0.5100
   1286 N         -88.6370  -10.8460  -37.6860 N.am     81 PHE   -0.4700
   1287 CA        -88.2410   -9.7130  -36.8640 C.3      81 PHE    0.3100
   1288 C         -88.7950   -8.4120  -37.4300 C.2      81 PHE    0.0700
   1289 O         -89.6760   -8.4220  -38.2880 O.2      81 PHE    0.0900
   1290 CB        -86.7190   -9.6410  -36.7350 C.3      81 PHE   -0.1800
   1291 CG        -86.1090  -10.8690  -36.1280 C.ar     81 PHE    0.0900
   1292 CD1       -86.1740  -11.0890  -34.7610 C.ar     81 PHE    0.0900
   1293 CD2       -85.4730  -11.8100  -36.9230 C.ar     81 PHE    0.0000
   1294 CE1       -85.6150  -12.2190  -34.1970 C.ar     81 PHE   -0.1150
   1295 CE2       -84.9120  -12.9430  -36.3660 C.ar     81 PHE    0.1150
   1296 CZ        -84.9820  -13.1480  -35.0010 C.ar     81 PHE   -0.1150
   1297 HN        -87.9550  -11.1850  -38.3280 H        81 PHE    0.1150
   1298 HA        -88.6950   -9.8310  -35.8910 H        81 PHE   -0.1150
   1299 HB1       -86.4460   -8.7820  -36.0860 H        81 PHE    0.1150
   1300 HB2       -86.2700   -9.5160  -37.7440 H        81 PHE   -0.1150
   1301 HD1       -86.6670  -10.3660  -34.1280 H        81 PHE    0.1150
   1302 HD2       -85.4160  -11.6550  -37.9910 H        81 PHE   -0.1150
   1303 HE1       -85.6710  -12.3780  -33.1310 H        81 PHE    0.1150
   1304 HE2       -84.4170  -13.6680  -36.9970 H        81 PHE    0.5100
   1305 HZ        -84.5440  -14.0330  -34.5630 H        81 PHE   -0.5100
   1306 N         -88.2720   -7.2890  -36.9480 N.am     82 GLY   -0.4700
   1307 CA        -88.6810   -5.9920  -37.4480 C.3      82 GLY    0.3100
   1308 C         -87.6710   -5.4270  -38.4250 C.2      82 GLY   -0.0200
   1309 O         -86.6390   -6.0450  -38.6910 O.2      82 GLY    0.0900
   1310 HN        -87.5820   -7.2880  -36.2280 H        82 GLY    0.0900
   1311 HA1       -88.7780   -5.3210  -36.6070 H        82 GLY    0.5100
   1312 HA2       -89.6330   -6.1070  -37.9440 H        82 GLY   -0.5100
   1313 N         -87.9700   -4.2500  -38.9690 N.am     83 ASP   -0.4700
   1314 CA        -87.0710   -3.5950  -39.9090 C.3      83 ASP    0.3100
   1315 C         -85.8110   -3.1780  -39.1670 C.2      83 ASP    0.0700
   1316 O         -84.7020   -3.2700  -39.6920 O.2      83 ASP    0.0900
   1317 CB        -87.7450   -2.3830  -40.5550 C.3      83 ASP   -0.2800
   1318 CG        -87.0580   -1.9510  -41.8390 C.2      83 ASP    0.0900
   1319 OD1       -85.9360   -2.4290  -42.1100 O.co2    83 ASP    0.0900
   1320 OD2       -87.6410   -1.1310  -42.5780 O.co2    83 ASP    0.6200
   1321 HN        -88.8160   -3.7660  -38.7580 H        83 ASP   -0.7600
   1322 HA        -86.7960   -4.3160  -40.6640 H        83 ASP   -0.7600
   1323 HB1       -87.7220   -1.5330  -39.8400 H        83 ASP    0.5100
   1324 HB2       -88.8000   -2.6370  -40.7880 H        83 ASP   -0.5100
   1325 N         -85.9980   -2.7140  -37.9320 N.am     84 ALA   -0.4700
   1326 CA        -84.8920   -2.3900  -37.0450 C.3      84 ALA    0.3100
   1327 C         -84.0180   -3.6200  -36.8410 C.2      84 ALA    0.0700
   1328 O         -82.8020   -3.5140  -36.7040 O.2      84 ALA    0.0900
   1329 CB        -85.4150   -1.8830  -35.7090 C.3      84 ALA   -0.2700
   1330 HN        -86.9110   -2.5670  -37.5590 H        84 ALA    0.0900
   1331 HA        -84.2880   -1.6340  -37.5240 H        84 ALA    0.0900
   1332 HB1       -86.0430   -2.6610  -35.2250 H        84 ALA    0.0900
   1333 HB2       -86.0340   -0.9740  -35.8660 H        84 ALA    0.5100
   1334 HB3       -84.5640   -1.6460  -35.0360 H        84 ALA   -0.5100
   1335 N         -84.6540   -4.7900  -36.8070 N.am     85 GLY   -0.4700
   1336 CA        -83.9370   -6.0480  -36.7330 C.3      85 GLY    0.3100
   1337 C         -83.0140   -6.2400  -37.9200 C.2      85 GLY   -0.0200
   1338 O         -81.8340   -6.5210  -37.7490 O.2      85 GLY    0.0900
   1339 HN        -85.6490   -4.8520  -36.8300 H        85 GLY    0.0900
   1340 HA1       -84.6630   -6.8480  -36.7120 H        85 GLY    0.5100
   1341 HA2       -83.3540   -6.0500  -35.8240 H        85 GLY   -0.5100
   1342 N         -83.5590   -6.0850  -39.1250 N.am     86 CYS   -0.4700
   1343 CA        -82.7910   -6.2290  -40.3610 C.3      86 CYS    0.3100
   1344 C         -81.6510   -5.2210  -40.4790 C.2      86 CYS    0.0700
   1345 O         -80.4670   -5.5850  -40.4870 O.2      86 CYS    0.0900
   1346 CB        -83.7230   -6.0970  -41.5690 C.3      86 CYS   -0.1000
   1347 SG        -82.8820   -6.0440  -43.1660 S.3      86 CYS    0.0900
   1348 HN        -84.5240   -5.8600  -39.2390 H        86 CYS    0.0900
   1349 HA        -82.3170   -7.1990  -40.3530 H        86 CYS   -0.0800
   1350 HB1       -84.3140   -5.1650  -41.4470 H        86 CYS    0.5100
   1351 HB2       -84.4210   -6.9590  -41.5620 H        86 CYS   -0.5100
   1352 N         -82.0280   -3.9480  -40.5780 N.am     87 LYS   -0.4700
   1353 CA        -81.0800   -2.8530  -40.7250 C.3      87 LYS    0.3100
   1354 C         -80.0360   -2.8780  -39.6190 C.2      87 LYS    0.0700
   1355 O         -78.8420   -2.7410  -39.8780 O.2      87 LYS    0.0900
   1356 CB        -81.8150   -1.5100  -40.7190 C.3      87 LYS   -0.1800
   1357 CG        -82.7720   -1.3230  -41.8850 C.3      87 LYS    0.0900
   1358 CD        -83.5180   -0.0040  -41.7740 C.3      87 LYS    0.0900
   1359 CE        -84.3450    0.2720  -43.0200 C.3      87 LYS   -0.1800
   1360 NZ        -83.4910    0.4240  -44.2230 N.4      87 LYS    0.0900
   1361 HN        -82.9890   -3.6840  -40.5550 H        87 LYS    0.0900
   1362 HA        -80.5520   -2.9880  -41.6570 H        87 LYS   -0.1800
   1363 HB1       -81.0600   -0.6970  -40.7500 H        87 LYS    0.0900
   1364 HB2       -82.3920   -1.4310  -39.7740 H        87 LYS    0.0900
   1365 HG1       -83.5040   -2.1580  -41.8940 H        87 LYS    0.2100
   1366 HG2       -82.1970   -1.3400  -42.8360 H        87 LYS    0.0500
   1367 HD1       -82.7840    0.8190  -41.6350 H        87 LYS    0.0500
   1368 HD2       -84.1900   -0.0380  -40.8910 H        87 LYS   -0.3000
   1369 HE1       -84.9170    1.2150  -42.8890 H        87 LYS    0.3300
   1370 HE2       -85.0400   -0.5750  -43.2020 H        87 LYS    0.3300
   1371 HZ1       -83.0800   -0.4980  -44.4760 H        87 LYS    0.3300
   1372 HZ2       -82.7270    1.1010  -44.0230 H        87 LYS    0.5100
   1373 HZ3       -84.0670    0.7760  -45.0150 H        87 LYS   -0.5100
   1374 N         -80.4990   -3.0710  -38.3860 N.am     88 GLY   -0.4700
   1375 CA        -79.6200   -3.1740  -37.2370 C.3      88 GLY    0.3100
   1376 C         -78.6590   -4.3380  -37.3510 C.2      88 GLY   -0.0200
   1377 O         -77.4990   -4.2310  -36.9650 O.2      88 GLY    0.0900
   1378 HN        -81.4730   -3.1520  -38.1970 H        88 GLY    0.0900
   1379 HA1       -80.2340   -3.3050  -36.3580 H        88 GLY    0.5100
   1380 HA2       -79.0570   -2.2550  -37.1640 H        88 GLY   -0.5100
   1381 N         -79.1480   -5.4570  -37.8800 N.am     89 TYR   -0.4700
   1382 CA        -78.3330   -6.6490  -38.0850 C.3      89 TYR    0.3100
   1383 C         -77.1860   -6.3890  -39.0490 C.2      89 TYR    0.0700
   1384 O         -76.0150   -6.5880  -38.7090 O.2      89 TYR    0.0900
   1385 CB        -79.2050   -7.8000  -38.5980 C.3      89 TYR   -0.1800
   1386 CG        -78.4440   -8.9890  -39.1300 C.ar     89 TYR    0.0900
   1387 CD1       -77.9200   -9.9460  -38.2700 C.ar     89 TYR    0.0900
   1388 CD2       -78.2680   -9.1650  -40.4960 C.ar     89 TYR    0.0000
   1389 CE1       -77.2260  -11.0410  -38.7580 C.ar     89 TYR   -0.1150
   1390 CE2       -77.5760  -10.2530  -40.9920 C.ar     89 TYR    0.1150
   1391 CZ        -77.0600  -11.1890  -40.1180 C.ar     89 TYR   -0.1150
   1392 OH        -76.3720  -12.2780  -40.6090 O.3      89 TYR    0.1150
   1393 HN        -80.1010   -5.5310  -38.1630 H        89 TYR    0.1100
   1394 HA        -77.8780   -6.9120  -37.1410 H        89 TYR   -0.5400
   1395 HB1       -79.8420   -7.4270  -39.4280 H        89 TYR    0.4300
   1396 HB2       -79.8400   -8.1700  -37.7640 H        89 TYR   -0.1150
   1397 HD1       -78.0550   -9.8340  -37.2050 H        89 TYR    0.1150
   1398 HD2       -78.6780   -8.4390  -41.1830 H        89 TYR   -0.1150
   1399 HE1       -76.8190  -11.7730  -38.0770 H        89 TYR    0.1150
   1400 HE2       -77.4410  -10.3710  -42.0570 H        89 TYR    0.5100
   1401 HH        -76.8280  -12.5870  -41.3960 H        89 TYR   -0.5100
   1402 N         -77.5210   -5.9390  -40.2570 N.am     90 TYR   -0.4700
   1403 CA        -76.5000   -5.6820  -41.2680 C.3      90 TYR    0.3100
   1404 C         -75.5290   -4.5830  -40.8380 C.2      90 TYR    0.0700
   1405 O         -74.3170   -4.6790  -41.0640 O.2      90 TYR    0.0900
   1406 CB        -77.1440   -5.3430  -42.6120 C.3      90 TYR   -0.1800
   1407 CG        -77.7760   -6.5390  -43.2860 C.ar     90 TYR    0.0900
   1408 CD1       -79.0740   -6.9280  -42.9760 C.ar     90 TYR    0.0900
   1409 CD2       -77.0760   -7.2810  -44.2300 C.ar     90 TYR    0.0000
   1410 CE1       -79.6560   -8.0250  -43.5840 C.ar     90 TYR   -0.1150
   1411 CE2       -77.6530   -8.3770  -44.8470 C.ar     90 TYR    0.1150
   1412 CZ        -78.9430   -8.7440  -44.5200 C.ar     90 TYR   -0.1150
   1413 OH        -79.5220   -9.8340  -45.1300 O.3      90 TYR    0.1150
   1414 HN        -78.4650   -5.7600  -40.5200 H        90 TYR    0.1100
   1415 HA        -75.8880   -6.5670  -41.3580 H        90 TYR   -0.5400
   1416 HB1       -76.3710   -4.9450  -43.3030 H        90 TYR    0.4300
   1417 HB2       -77.9440   -4.5870  -42.4590 H        90 TYR   -0.1150
   1418 HD1       -79.6360   -6.3640  -42.2470 H        90 TYR    0.1150
   1419 HD2       -76.0660   -6.9980  -44.4870 H        90 TYR   -0.1150
   1420 HE1       -80.6640   -8.3150  -43.3280 H        90 TYR    0.1150
   1421 HE2       -77.0970   -8.9430  -45.5800 H        90 TYR    0.5100
   1422 HH        -80.4540   -9.8410  -44.9020 H        90 TYR   -0.5100
   1423 N         -76.0730   -3.5430  -40.2080 N.am     91 PHE   -0.4700
   1424 CA        -75.2690   -2.4590  -39.6600 C.3      91 PHE    0.3100
   1425 C         -74.2720   -2.9950  -38.6470 C.2      91 PHE    0.0700
   1426 O         -73.0950   -2.6430  -38.6770 O.2      91 PHE    0.0900
   1427 CB        -76.1730   -1.4110  -39.0000 C.3      91 PHE   -0.1800
   1428 CG        -75.4270   -0.2840  -38.3460 C.ar     91 PHE    0.0900
   1429 CD1       -74.9700    0.7890  -39.0960 C.ar     91 PHE    0.0900
   1430 CD2       -75.2020   -0.2850  -36.9780 C.ar     91 PHE    0.0000
   1431 CE1       -74.2860    1.8310  -38.4950 C.ar     91 PHE   -0.1150
   1432 CE2       -74.5200    0.7560  -36.3730 C.ar     91 PHE    0.1150
   1433 CZ        -74.0620    1.8160  -37.1340 C.ar     91 PHE   -0.1150
   1434 HN        -77.0580   -3.4610  -40.0810 H        91 PHE    0.1150
   1435 HA        -74.7060   -2.0160  -40.4680 H        91 PHE   -0.1150
   1436 HB1       -76.7840   -1.9000  -38.2130 H        91 PHE    0.1150
   1437 HB2       -76.8330   -0.9620  -39.7720 H        91 PHE   -0.1150
   1438 HD1       -75.1490    0.8100  -40.1600 H        91 PHE    0.1150
   1439 HD2       -75.5620   -1.1070  -36.3780 H        91 PHE   -0.1150
   1440 HE1       -73.9290    2.6570  -39.0930 H        91 PHE    0.1150
   1441 HE2       -74.3460    0.7410  -35.3080 H        91 PHE    0.5100
   1442 HZ        -73.5300    2.6300  -36.6630 H        91 PHE   -0.5100
   1443 N         -74.7520   -3.8580  -37.7570 N.am     92 LEU   -0.4700
   1444 CA        -73.9110   -4.4870  -36.7490 C.3      92 LEU    0.3100
   1445 C         -72.7870   -5.2870  -37.3870 C.2      92 LEU    0.0700
   1446 O         -71.6240   -5.1720  -36.9870 O.2      92 LEU    0.0900
   1447 CB        -74.7530   -5.4000  -35.8530 C.3      92 LEU   -0.1800
   1448 CG        -74.0150   -6.1650  -34.7570 C.3      92 LEU    0.0900
   1449 CD1       -73.3610   -5.2000  -33.7850 C.3      92 LEU    0.0900
   1450 CD2       -74.9730   -7.0930  -34.0340 C.3      92 LEU   -0.0900
   1451 HN        -75.7150   -4.1140  -37.7400 H        92 LEU    0.0900
   1452 HA        -73.4480   -3.7080  -36.1620 H        92 LEU   -0.2700
   1453 HB1       -75.2530   -6.1450  -36.5070 H        92 LEU    0.0900
   1454 HB2       -75.5260   -4.7720  -35.3640 H        92 LEU    0.0900
   1455 HG        -73.2360   -6.8090  -35.2180 H        92 LEU    0.0900
   1456 HD11      -74.1310   -4.5540  -33.3100 H        92 LEU   -0.2700
   1457 HD12      -72.6380   -4.5510  -34.3240 H        92 LEU    0.0900
   1458 HD13      -72.8330   -5.7650  -32.9870 H        92 LEU    0.0900
   1459 HD21      -75.4100   -7.8230  -34.7490 H        92 LEU    0.0900
   1460 HD22      -75.7980   -6.5050  -33.5780 H        92 LEU    0.5100
   1461 HD23      -74.4310   -7.6540  -33.2420 H        92 LEU   -0.5100
   1462 N         -73.1370   -6.0930  -38.3890 N.am     93 ARG   -0.4700
   1463 CA        -72.1500   -6.8820  -39.1120 C.3      93 ARG    0.3100
   1464 C         -71.0520   -6.0100  -39.6960 C.2      93 ARG    0.0700
   1465 O         -69.8700   -6.1930  -39.4000 O.2      93 ARG    0.0900
   1466 CB        -72.8070   -7.6650  -40.2460 C.3      93 ARG   -0.1800
   1467 CG        -73.7100   -8.7880  -39.7990 C.3      93 ARG    0.0900
   1468 CD        -74.2160   -9.5520  -41.0050 C.3      93 ARG    0.0900
   1469 NE        -73.1180  -10.1440  -41.7660 N.pl3    93 ARG   -0.1800
   1470 CZ        -72.6690  -11.3790  -41.5820 C.cat    93 ARG    0.0900
   1471 NH1       -73.2240  -12.1570  -40.6620 N.pl3    93 ARG    0.0900
   1472 NH2       -71.6670  -11.8390  -42.3170 N.pl3    93 ARG    0.2000
   1473 HN        -74.0830   -6.1920  -38.6860 H        93 ARG    0.0900
   1474 HA        -71.6840   -7.5580  -38.4100 H        93 ARG    0.0900
   1475 HB1       -72.0060   -8.0960  -40.8830 H        93 ARG   -0.7000
   1476 HB2       -73.4090   -6.9570  -40.8540 H        93 ARG    0.4400
   1477 HG1       -74.5710   -8.3700  -39.2360 H        93 ARG    0.6400
   1478 HG2       -73.1450   -9.4760  -39.1340 H        93 ARG   -0.8000
   1479 HD1       -74.7660   -8.8640  -41.6820 H        93 ARG    0.4600
   1480 HD2       -74.8830  -10.3770  -40.6750 H        93 ARG    0.4600
   1481 HE        -72.6780   -9.5840  -42.4690 H        93 ARG   -0.8000
   1482 HH11      -73.9800  -11.8130  -40.1060 H        93 ARG    0.4600
   1483 HH12      -72.8850  -13.0870  -40.5240 H        93 ARG    0.4600
   1484 HH21      -71.2480  -11.2550  -43.0120 H        93 ARG    0.5100
   1485 HH22      -71.3300  -12.7710  -42.1770 H        93 ARG   -0.5100
   1486 N         -71.4540   -5.0540  -40.5280 N.am     94 GLU   -0.4700
   1487 CA        -70.5060   -4.1830  -41.2090 C.3      94 GLU    0.3100
   1488 C         -69.6350   -3.3870  -40.2390 C.2      94 GLU    0.0700
   1489 O         -68.4200   -3.2900  -40.4170 O.2      94 GLU    0.0900
   1490 CB        -71.2430   -3.2510  -42.1670 C.3      94 GLU   -0.1800
   1491 CG        -71.9460   -3.9990  -43.2810 C.3      94 GLU    0.0900
   1492 CD        -71.1040   -4.1030  -44.5340 C.2      94 GLU    0.0900
   1493 OE1       -70.2260   -3.2370  -44.7310 O.co2    94 GLU   -0.2800
   1494 OE2       -71.3190   -5.0530  -45.3170 O.co2    94 GLU    0.0900
   1495 HN        -72.4180   -4.8910  -40.7230 H        94 GLU    0.0900
   1496 HA        -69.8060   -4.8030  -41.7500 H        94 GLU    0.6200
   1497 HB1       -70.5110   -2.5460  -42.6140 H        94 GLU   -0.7600
   1498 HB2       -71.9970   -2.6700  -41.5940 H        94 GLU   -0.7600
   1499 HG1       -72.8890   -3.4690  -43.5330 H        94 GLU    0.5100
   1500 HG2       -72.1870   -5.0260  -42.9320 H        94 GLU   -0.5100
   1501 N         -70.2590   -2.8220  -39.2090 N.am     95 ALA   -0.4700
   1502 CA        -69.5350   -2.0900  -38.1800 C.3      95 ALA    0.3100
   1503 C         -68.4890   -2.9800  -37.5220 C.2      95 ALA    0.0700
   1504 O         -67.3580   -2.5530  -37.2860 O.2      95 ALA    0.0900
   1505 CB        -70.4940   -1.5390  -37.1370 C.3      95 ALA   -0.2700
   1506 HN        -71.2490   -2.8740  -39.0960 H        95 ALA    0.0900
   1507 HA        -68.9990   -1.2840  -38.6580 H        95 ALA    0.0900
   1508 HB1       -71.0510   -2.3710  -36.6540 H        95 ALA    0.0900
   1509 HB2       -71.2250   -0.8560  -37.6190 H        95 ALA    0.5100
   1510 HB3       -69.9270   -0.9900  -36.3550 H        95 ALA   -0.5100
   1511 N         -68.8650   -4.2270  -37.2470 N.am     96 CYS   -0.4700
   1512 CA        -67.9360   -5.1820  -36.6540 C.3      96 CYS    0.3100
   1513 C         -66.7690   -5.4770  -37.5890 C.2      96 CYS    0.0700
   1514 O         -65.6260   -5.5830  -37.1460 O.2      96 CYS    0.0900
   1515 CB        -68.6480   -6.4820  -36.2730 C.3      96 CYS   -0.1100
   1516 SG        -69.5750   -6.4060  -34.7230 S.3      96 CYS    0.0900
   1517 HN        -69.7850   -4.5620  -37.4300 H        96 CYS    0.0900
   1518 HA        -67.5010   -4.7230  -35.7780 H        96 CYS   -0.2300
   1519 HB1       -67.8830   -7.2810  -36.1950 H        96 CYS    0.1600
   1520 HB2       -69.3450   -6.7430  -37.0960 H        96 CYS    0.5100
   1521 HG1       -68.5620   -6.7960  -33.9630 H        96 CYS   -0.5100
   1522 N         -67.0570   -5.5980  -38.8830 N.am     97 THR   -0.4700
   1523 CA        -66.0150   -5.8560  -39.8730 C.3      97 THR    0.3100
   1524 C         -65.0110   -4.7100  -39.9420 C.2      97 THR    0.0700
   1525 O         -63.7970   -4.9290  -39.8840 O.2      97 THR    0.0900
   1526 CB        -66.6030   -6.0880  -41.2740 C.3      97 THR    0.1400
   1527 CG2       -67.5260   -7.2990  -41.2730 C.3      97 THR    0.0900
   1528 OG1       -67.3320   -4.9320  -41.6930 O.3      97 THR   -0.6600
   1529 HN        -67.9870   -5.5180  -39.2320 H        97 THR    0.4300
   1530 HA        -65.4670   -6.7290  -39.5520 H        97 THR   -0.2700
   1531 HB        -65.7840   -6.2800  -41.9990 H        97 THR    0.0900
   1532 HG1       -67.6730   -4.5290  -40.8920 H        97 THR    0.0900
   1533 HG21      -68.2560   -7.2230  -40.4380 H        97 THR    0.0900
   1534 HG22      -66.9310   -8.2280  -41.1410 H        97 THR    0.5100
   1535 HG23      -68.0870   -7.3470  -42.2310 H        97 THR   -0.5100
   1536 N         -65.5190   -3.4830  -40.0680 N.am     98 TYR   -0.4700
   1537 CA        -64.6610   -2.3060  -40.1010 C.3      98 TYR    0.3100
   1538 C         -63.8280   -2.1890  -38.8280 C.2      98 TYR    0.0700
   1539 O         -62.6280   -1.9150  -38.8830 O.2      98 TYR    0.0900
   1540 CB        -65.4900   -1.0310  -40.3070 C.3      98 TYR   -0.1800
   1541 CG        -66.0500   -0.8740  -41.7040 C.ar     98 TYR    0.0900
   1542 CD1       -65.2070   -0.7310  -42.8000 C.ar     98 TYR    0.0900
   1543 CD2       -67.4220   -0.8580  -41.9260 C.ar     98 TYR    0.0000
   1544 CE1       -65.7160   -0.5830  -44.0780 C.ar     98 TYR   -0.1150
   1545 CE2       -67.9390   -0.7130  -43.1990 C.ar     98 TYR    0.1150
   1546 CZ        -67.0810   -0.5760  -44.2710 C.ar     98 TYR   -0.1150
   1547 OH        -67.5930   -0.4300  -45.5420 O.3      98 TYR    0.1150
   1548 HN        -66.4990   -3.3190  -40.1430 H        98 TYR    0.1100
   1549 HA        -63.9580   -2.4290  -40.9120 H        98 TYR   -0.5400
   1550 HB1       -64.8500   -0.1450  -40.1100 H        98 TYR    0.4300
   1551 HB2       -66.3530   -1.0420  -39.6070 H        98 TYR   -0.1150
   1552 HD1       -64.1380   -0.7360  -42.6520 H        98 TYR    0.1150
   1553 HD2       -68.0970   -0.9600  -41.0880 H        98 TYR   -0.1150
   1554 HE1       -65.0490   -0.4730  -44.9190 H        98 TYR    0.1150
   1555 HE2       -69.0070   -0.7070  -43.3540 H        98 TYR    0.5100
   1556 HH        -68.5370   -0.6050  -45.5030 H        98 TYR   -0.5100
   1557 N         -64.4720   -2.4140  -37.6810 N.am     99 ALA   -0.4700
   1558 CA        -63.7950   -2.3600  -36.3910 C.3      99 ALA    0.3100
   1559 C         -62.6480   -3.3610  -36.3200 C.2      99 ALA    0.0700
   1560 O         -61.5320   -3.0170  -35.9240 O.2      99 ALA    0.0900
   1561 CB        -64.7870   -2.6130  -35.2620 C.3      99 ALA   -0.2700
   1562 HN        -65.4450   -2.6290  -37.6560 H        99 ALA    0.0900
   1563 HA        -63.3480   -1.3830  -36.2880 H        99 ALA    0.0900
   1564 HB1       -65.2520   -3.6150  -35.3790 H        99 ALA    0.0900
   1565 HB2       -65.5900   -1.8440  -35.2840 H        99 ALA    0.5100
   1566 HB3       -64.2620   -2.5770  -34.2830 H        99 ALA   -0.5100
   1567 N         -62.9320   -4.6000  -36.7160 N.am    100 THR   -0.4700
   1568 CA        -61.9280   -5.6540  -36.7430 C.3     100 THR    0.3100
   1569 C         -60.7510   -5.2770  -37.6370 C.2     100 THR    0.0700
   1570 O         -59.5930   -5.3560  -37.2190 O.2     100 THR    0.0900
   1571 CB        -62.5300   -6.9900  -37.2210 C.3     100 THR    0.1400
   1572 CG2       -61.4670   -8.0720  -37.2540 C.3     100 THR    0.0900
   1573 OG1       -63.5780   -7.3930  -36.3320 O.3     100 THR   -0.6600
   1574 HN        -63.8470   -4.8610  -37.0120 H       100 THR    0.4300
   1575 HA        -61.5330   -5.7610  -35.7430 H       100 THR   -0.2700
   1576 HB        -62.9500   -6.8700  -38.2430 H       100 THR    0.0900
   1577 HG1       -64.3500   -6.8840  -36.5850 H       100 THR    0.0900
   1578 HG21      -60.9170   -8.0960  -36.2890 H       100 THR    0.0900
   1579 HG22      -60.7420   -7.8660  -38.0700 H       100 THR    0.5100
   1580 HG23      -61.9420   -9.0640  -37.4160 H       100 THR   -0.5100
   1581 N         -61.0500   -4.8520  -38.8650 N.am    101 ALA   -0.4700
   1582 CA        -60.0140   -4.4710  -39.8210 C.3     101 ALA    0.3100
   1583 C         -59.1150   -3.3600  -39.2860 C.2     101 ALA    0.0700
   1584 O         -57.8810   -3.4590  -39.3340 O.2     101 ALA    0.0900
   1585 CB        -60.6420   -4.0530  -41.1450 C.3     101 ALA   -0.2700
   1586 HN        -61.9920   -4.7750  -39.1840 H       101 ALA    0.0900
   1587 HA        -59.3630   -5.3210  -39.9660 H       101 ALA    0.0900
   1588 HB1       -61.3190   -3.1850  -40.9890 H       101 ALA    0.0900
   1589 HB2       -61.2340   -4.8930  -41.5650 H       101 ALA    0.5100
   1590 HB3       -59.8470   -3.7590  -41.8640 H       101 ALA   -0.5100
   1591 N         -59.7350   -2.3050  -38.7650 N.am    102 LEU   -0.4700
   1592 CA        -58.9890   -1.1830  -38.2150 C.3     102 LEU    0.3100
   1593 C         -58.1270   -1.6180  -37.0370 C.2     102 LEU    0.0700
   1594 O         -56.9770   -1.1980  -36.9100 O.2     102 LEU    0.0900
   1595 CB        -59.9320   -0.0550  -37.7920 C.3     102 LEU   -0.1800
   1596 CG        -60.6490    0.6930  -38.9180 C.3     102 LEU    0.0900
   1597 CD1       -61.5730    1.7550  -38.3460 C.3     102 LEU    0.0900
   1598 CD2       -59.6470    1.3080  -39.8820 C.3     102 LEU   -0.0900
   1599 HN        -60.7280   -2.2360  -38.7250 H       102 LEU    0.0900
   1600 HA        -58.3060   -0.8320  -38.9750 H       102 LEU   -0.2700
   1601 HB1       -59.3390    0.6850  -37.2150 H       102 LEU    0.0900
   1602 HB2       -60.7070   -0.4920  -37.1270 H       102 LEU    0.0900
   1603 HG        -61.2420   -0.0290  -39.5200 H       102 LEU    0.0900
   1604 HD11      -60.9900    2.4880  -37.7490 H       102 LEU   -0.2700
   1605 HD12      -62.3310    1.2820  -37.6860 H       102 LEU    0.0900
   1606 HD13      -62.0830    2.2970  -39.1720 H       102 LEU    0.0900
   1607 HD21      -59.0140    0.5150  -40.3340 H       102 LEU    0.0900
   1608 HD22      -58.9900    2.0210  -39.3400 H       102 LEU    0.5100
   1609 HD23      -60.1840    1.8410  -40.6960 H       102 LEU   -0.5100
   1610 N         -58.6840   -2.4780  -36.1850 N.am    103 ASN   -0.4700
   1611 CA        -57.9320   -3.0260  -35.0660 C.3     103 ASN    0.3100
   1612 C         -56.6940   -3.7810  -35.5250 C.2     103 ASN    0.0700
   1613 O         -55.6140   -3.6200  -34.9570 O.2     103 ASN    0.0900
   1614 CB        -58.8140   -3.9430  -34.2150 C.3     103 ASN   -0.1800
   1615 CG        -59.8060   -3.1810  -33.3630 C.2     103 ASN    0.0900
   1616 ND2       -59.4490   -2.1650  -32.7410 N.am    103 ASN    0.0900
   1617 OD1       -61.0330   -3.6460  -33.3180 O.2     103 ASN    0.5500
   1618 HN        -59.6300   -2.7810  -36.2750 H       103 ASN   -0.5500
   1619 HA        -57.5690   -2.2000  -34.4730 H       103 ASN   -0.6200
   1620 HB1       -58.1640   -4.5450  -33.5450 H       103 ASN    0.3200
   1621 HB2       -59.3770   -4.6260  -34.8860 H       103 ASN    0.3000
   1622 HD21      -60.1090   -1.6640  -32.1790 H       103 ASN    0.5100
   1623 HD22      -58.5030   -1.8480  -32.8010 H       103 ASN   -0.5100
   1624 N         -56.8530   -4.6040  -36.5590 N.am    104 VAL   -0.4700
   1625 CA        -55.7390   -5.3630  -37.1130 C.3     104 VAL    0.3100
   1626 C         -54.6500   -4.4540  -37.6730 C.2     104 VAL    0.0700
   1627 O         -53.4710   -4.5980  -37.3350 O.2     104 VAL    0.0900
   1628 CB        -56.2080   -6.3310  -38.2160 C.3     104 VAL   -0.0900
   1629 CG1       -55.0110   -6.9340  -38.9370 C.3     104 VAL    0.0900
   1630 CG2       -57.0880   -7.4200  -37.6220 C.3     104 VAL   -0.2700
   1631 HN        -57.7380   -4.7360  -37.0000 H       104 VAL    0.0900
   1632 HA        -55.2810   -5.9150  -36.3060 H       104 VAL    0.0900
   1633 HB        -56.8390   -5.7790  -38.9450 H       104 VAL    0.0900
   1634 HG11      -54.2840   -7.3390  -38.2010 H       104 VAL   -0.2700
   1635 HG12      -54.5030   -6.1560  -39.5460 H       104 VAL    0.0900
   1636 HG13      -55.3460   -7.7640  -39.5970 H       104 VAL    0.0900
   1637 HG21      -57.8800   -6.9680  -36.9880 H       104 VAL    0.0900
   1638 HG22      -56.4740   -8.1000  -36.9920 H       104 VAL    0.5100
   1639 HG23      -57.5730   -8.0000  -38.4360 H       104 VAL   -0.5100
   1640 N         -55.0490   -3.5120  -38.5280 N.am    105 VAL   -0.4700
   1641 CA        -54.0890   -2.5980  -39.1410 C.3     105 VAL    0.3100
   1642 C         -53.3360   -1.7940  -38.0850 C.2     105 VAL    0.0700
   1643 O         -52.1050   -1.7120  -38.1120 O.2     105 VAL    0.0900
   1644 CB        -54.7740   -1.6300  -40.1200 C.3     105 VAL   -0.0900
   1645 CG1       -53.7530   -0.6710  -40.7130 C.3     105 VAL    0.0900
   1646 CG2       -55.4740   -2.4040  -41.2210 C.3     105 VAL   -0.2700
   1647 HN        -56.0050   -3.3910  -38.7840 H       105 VAL    0.0900
   1648 HA        -53.3530   -3.1930  -39.6610 H       105 VAL    0.0900
   1649 HB        -55.5560   -1.0530  -39.5820 H       105 VAL    0.0900
   1650 HG11      -52.8790   -1.2350  -41.1020 H       105 VAL   -0.2700
   1651 HG12      -53.4000    0.0350  -39.9310 H       105 VAL    0.0900
   1652 HG13      -54.2110   -0.1030  -41.5510 H       105 VAL    0.0900
   1653 HG21      -56.1120   -3.2000  -40.7820 H       105 VAL    0.0900
   1654 HG22      -54.7220   -2.8800  -41.8870 H       105 VAL    0.5100
   1655 HG23      -56.1180   -1.7200  -41.8130 H       105 VAL   -0.5100
   1656 N         -54.0820   -1.2190  -37.1450 N.am    106 SER   -0.4700
   1657 CA        -53.4940   -0.4460  -36.0570 C.3     106 SER    0.3100
   1658 C         -52.5630   -1.3010  -35.2040 C.2     106 SER    0.0700
   1659 O         -51.5520   -0.8150  -34.6960 O.2     106 SER    0.0900
   1660 CB        -54.5900    0.1690  -35.1850 C.3     106 SER    0.0500
   1661 OG        -55.4900   -0.8250  -34.7280 O.3     106 SER    0.0900
   1662 HN        -55.0760   -1.2910  -37.1420 H       106 SER    0.0900
   1663 HA        -52.8790    0.3280  -36.4910 H       106 SER   -0.6600
   1664 HB1       -55.1580    0.9190  -35.7740 H       106 SER    0.4300
   1665 HB2       -54.1290    0.6630  -34.3030 H       106 SER    0.5100
   1666 HG1       -55.9840   -1.1090  -35.5020 H       106 SER   -0.5100
   1667 N         -52.9090   -2.5760  -35.0450 N.am    107 LEU   -0.4700
   1668 CA        -52.0540   -3.5110  -34.3270 C.3     107 LEU    0.3100
   1669 C         -50.7350   -3.7220  -35.0570 C.2     107 LEU    0.0700
   1670 O         -49.6710   -3.7620  -34.4360 O.2     107 LEU    0.0900
   1671 CB        -52.7640   -4.8490  -34.1180 C.3     107 LEU   -0.1800
   1672 CG        -53.5590   -4.9770  -32.8180 C.3     107 LEU    0.0900
   1673 CD1       -54.3680   -6.2610  -32.8050 C.3     107 LEU    0.0900
   1674 CD2       -52.6240   -4.9160  -31.6200 C.3     107 LEU   -0.0900
   1675 HN        -53.7610   -2.9460  -35.4080 H       107 LEU    0.0900
   1676 HA        -51.8020   -3.0690  -33.3750 H       107 LEU   -0.2700
   1677 HB1       -51.9960   -5.6520  -34.1320 H       107 LEU    0.0900
   1678 HB2       -53.4630   -5.0050  -34.9660 H       107 LEU    0.0900
   1679 HG        -54.2460   -4.1080  -32.7220 H       107 LEU    0.0900
   1680 HD11      -53.6930   -7.1380  -32.8920 H       107 LEU   -0.2700
   1681 HD12      -55.0760   -6.2720  -33.6620 H       107 LEU    0.0900
   1682 HD13      -54.9350   -6.3420  -31.8520 H       107 LEU    0.0900
   1683 HD21      -52.2140   -3.8900  -31.5070 H       107 LEU    0.0900
   1684 HD22      -51.7790   -5.6230  -31.7640 H       107 LEU    0.5100
   1685 HD23      -53.1780   -5.1800  -30.6940 H       107 LEU   -0.5100
   1686 N         -50.8050   -3.8560  -36.3800 N.am    108 SER   -0.4700
   1687 CA        -49.6050   -3.9980  -37.1920 C.3     108 SER    0.3100
   1688 C         -48.7240   -2.7610  -37.0680 C.2     108 SER    0.0700
   1689 O         -47.5000   -2.8610  -36.9260 O.2     108 SER    0.0900
   1690 CB        -49.9700   -4.2370  -38.6580 C.3     108 SER    0.0500
   1691 OG        -50.7920   -5.3820  -38.8000 O.3     108 SER    0.0900
   1692 HN        -51.6740   -3.8630  -36.8690 H       108 SER    0.0900
   1693 HA        -49.0370   -4.8320  -36.8070 H       108 SER   -0.6600
   1694 HB1       -49.0430   -4.3910  -39.2520 H       108 SER    0.4300
   1695 HB2       -50.5180   -3.3560  -39.0530 H       108 SER    0.5100
   1696 HG1       -51.5810   -5.2070  -38.2830 H       108 SER   -0.5100
   1697 N         -49.3610   -1.5910  -37.1110 N.am    109 VAL   -0.4700
   1698 CA        -48.6540   -0.3230  -36.9680 C.3     109 VAL    0.3100
   1699 C         -47.9330   -0.2430  -35.6280 C.2     109 VAL    0.0700
   1700 O         -46.7330    0.0290  -35.5700 O.2     109 VAL    0.0900
   1701 CB        -49.6140    0.8780  -37.0840 C.3     109 VAL   -0.0900
   1702 CG1       -48.8880    2.1760  -36.7600 C.3     109 VAL    0.0900
   1703 CG2       -50.2310    0.9410  -38.4720 C.3     109 VAL   -0.2700
   1704 HN        -50.3470   -1.5290  -37.2420 H       109 VAL    0.0900
   1705 HA        -47.9030   -0.2750  -37.7430 H       109 VAL    0.0900
   1706 HB        -50.4600    0.7440  -36.3770 H       109 VAL    0.0900
   1707 HG11      -47.9430    2.2410  -37.3410 H       109 VAL   -0.2700
   1708 HG12      -48.6410    2.2110  -35.6770 H       109 VAL    0.0900
   1709 HG13      -49.5280    3.0450  -37.0260 H       109 VAL    0.0900
   1710 HG21      -50.6480   -0.0510  -38.7500 H       109 VAL    0.0900
   1711 HG22      -49.4570    1.2220  -39.2170 H       109 VAL    0.5100
   1712 HG23      -51.0530    1.6880  -38.4870 H       109 VAL   -0.5100
   1713 N         -48.6690   -0.4980  -34.5480 N.am    110 GLU   -0.4700
   1714 CA        -48.1080   -0.4060  -33.2070 C.3     110 GLU    0.3100
   1715 C         -47.0360   -1.4600  -32.9540 C.2     110 GLU    0.0700
   1716 O         -46.1270   -1.2470  -32.1540 O.2     110 GLU    0.0900
   1717 CB        -49.2120   -0.5120  -32.1490 C.3     110 GLU   -0.1800
   1718 CG        -48.7710   -0.0990  -30.7500 C.3     110 GLU    0.0900
   1719 CD        -49.5780   -0.7740  -29.6590 C.2     110 GLU    0.0900
   1720 OE1       -50.5450   -1.4940  -29.9900 O.co2   110 GLU   -0.2800
   1721 OE2       -49.2470   -0.5840  -28.4690 O.co2   110 GLU    0.0900
   1722 HN        -49.6290   -0.7620  -34.6080 H       110 GLU    0.0900
   1723 HA        -47.5980    0.5430  -33.1210 H       110 GLU    0.6200
   1724 HB1       -49.5620   -1.5650  -32.1110 H       110 GLU   -0.7600
   1725 HB2       -50.0580    0.1380  -32.4580 H       110 GLU   -0.7600
   1726 HG1       -48.8880    1.0000  -30.6450 H       110 GLU    0.5100
   1727 HG2       -47.7020   -0.3670  -30.6150 H       110 GLU   -0.5100
   1728 N         -47.1260   -2.5900  -33.6530 N.am    111 LEU   -0.4700
   1729 CA        -46.1150   -3.6340  -33.5340 C.3     111 LEU    0.3100
   1730 C         -44.8220   -3.2110  -34.2180 C.2     111 LEU    0.0700
   1731 O         -43.7350   -3.3000  -33.6350 O.2     111 LEU    0.0900
   1732 CB        -46.6160   -4.9510  -34.1320 C.3     111 LEU   -0.1800
   1733 CG        -45.6330   -6.1180  -34.0370 C.3     111 LEU    0.0900
   1734 CD1       -45.3080   -6.4260  -32.5840 C.3     111 LEU    0.0900
   1735 CD2       -46.1740   -7.3530  -34.7400 C.3     111 LEU   -0.0900
   1736 HN        -47.8780   -2.7710  -34.2810 H       111 LEU    0.0900
   1737 HA        -45.8910   -3.7610  -32.4850 H       111 LEU   -0.2700
   1738 HB1       -46.8490   -4.7790  -35.2040 H       111 LEU    0.0900
   1739 HB2       -47.5490   -5.2400  -33.6030 H       111 LEU    0.0900
   1740 HG        -44.6970   -5.8560  -34.5760 H       111 LEU    0.0900
   1741 HD11      -46.2340   -6.6990  -32.0350 H       111 LEU   -0.2700
   1742 HD12      -44.8580   -5.5340  -32.0990 H       111 LEU    0.0900
   1743 HD13      -44.5990   -7.2790  -32.5280 H       111 LEU    0.0900
   1744 HD21      -46.3510   -7.1340  -35.8150 H       111 LEU    0.0900
   1745 HD22      -47.1360   -7.6610  -34.2780 H       111 LEU    0.5100
   1746 HD23      -45.4400   -8.1840  -34.6640 H       111 LEU   -0.5100
   1747 N         -44.9480   -2.7460  -35.4610 N.am    112 TYR   -0.4700
   1748 CA        -43.8090   -2.2220  -36.2050 C.3     112 TYR    0.3100
   1749 C         -43.1120   -1.1030  -35.4370 C.2     112 TYR    0.0700
   1750 O         -41.8830   -1.0850  -35.3240 O.2     112 TYR    0.0900
   1751 CB        -44.2620   -1.7110  -37.5750 C.3     112 TYR   -0.1800
   1752 CG        -43.2050   -0.9370  -38.3290 C.ar    112 TYR    0.0900
   1753 CD1       -42.2450   -1.5930  -39.0900 C.ar    112 TYR    0.0900
   1754 CD2       -43.1700    0.4520  -38.2850 C.ar    112 TYR    0.0000
   1755 CE1       -41.2790   -0.8830  -39.7840 C.ar    112 TYR   -0.1150
   1756 CE2       -42.2080    1.1670  -38.9690 C.ar    112 TYR    0.1150
   1757 CZ        -41.2670    0.4950  -39.7170 C.ar    112 TYR   -0.1150
   1758 OH        -40.3160    1.2140  -40.4000 O.3     112 TYR    0.1150
   1759 HN        -45.8240   -2.7340  -35.9360 H       112 TYR    0.1100
   1760 HA        -43.0880   -3.0170  -36.3190 H       112 TYR   -0.5400
   1761 HB1       -45.1300   -1.0310  -37.4410 H       112 TYR    0.4300
   1762 HB2       -44.5480   -2.5760  -38.2100 H       112 TYR   -0.1150
   1763 HD1       -42.2530   -2.6720  -39.1440 H       112 TYR    0.1150
   1764 HD2       -43.9110    0.9820  -37.7040 H       112 TYR   -0.1150
   1765 HE1       -40.5390   -1.4050  -40.3720 H       112 TYR    0.1150
   1766 HE2       -42.1940    2.2460  -38.9180 H       112 TYR    0.5100
   1767 HH        -40.6380    2.1130  -40.5000 H       112 TYR   -0.5100
   1768 N         -43.9020   -0.1760  -34.9040 N.am    113 LEU   -0.4700
   1769 CA        -43.3630    0.9250  -34.1170 C.3     113 LEU    0.3100
   1770 C         -42.7550    0.4430  -32.8040 C.2     113 LEU    0.0700
   1771 O         -41.8210    1.0530  -32.2840 O.2     113 LEU    0.0900
   1772 CB        -44.4420    1.9780  -33.8540 C.3     113 LEU   -0.1800
   1773 CG        -44.9380    2.7150  -35.1020 C.3     113 LEU    0.0900
   1774 CD1       -46.0130    3.7300  -34.7490 C.3     113 LEU    0.0900
   1775 CD2       -43.7770    3.3870  -35.8190 C.3     113 LEU   -0.0900
   1776 HN        -44.8920   -0.1920  -35.0190 H       113 LEU    0.0900
   1777 HA        -42.5420    1.3590  -34.6680 H       113 LEU   -0.2700
   1778 HB1       -44.0300    2.7290  -33.1470 H       113 LEU    0.0900
   1779 HB2       -45.3110    1.4760  -33.3790 H       113 LEU    0.0900
   1780 HG        -45.3540    1.9770  -35.8200 H       113 LEU    0.0900
   1781 HD11      -45.6090    4.4830  -34.0380 H       113 LEU   -0.2700
   1782 HD12      -46.8750    3.2180  -34.2710 H       113 LEU    0.0900
   1783 HD13      -46.3510    4.2570  -35.6660 H       113 LEU    0.0900
   1784 HD21      -43.0290    2.6280  -36.1290 H       113 LEU    0.0900
   1785 HD22      -43.2840    4.1160  -35.1400 H       113 LEU    0.5100
   1786 HD23      -44.1450    3.9130  -36.7260 H       113 LEU   -0.5100
   1787 N         -43.2830   -0.6560  -32.2720 N.am    114 ALA   -0.4700
   1788 CA        -42.7550   -1.2260  -31.0390 C.3     114 ALA    0.3100
   1789 C         -41.3720   -1.8280  -31.2460 C.2     114 ALA    0.0700
   1790 O         -40.4700   -1.6220  -30.4340 O.2     114 ALA    0.0900
   1791 CB        -43.7080   -2.2710  -30.4750 C.3     114 ALA   -0.2700
   1792 HN        -44.0540   -1.1340  -32.6870 H       114 ALA    0.0900
   1793 HA        -42.6210   -0.4220  -30.3310 H       114 ALA    0.0900
   1794 HB1       -43.8510   -3.0930  -31.2100 H       114 ALA    0.0900
   1795 HB2       -44.6950   -1.8090  -30.2640 H       114 ALA    0.5100
   1796 HB3       -43.2880   -2.7000  -29.5410 H       114 ALA   -0.5100
   1797 N         -41.2000   -2.5710  -32.3380 N.am    115 ILE   -0.4700
   1798 CA        -39.9270   -3.2430  -32.5890 C.3     115 ILE    0.3100
   1799 C         -38.8550   -2.3420  -33.2040 C.2     115 ILE    0.0700
   1800 O         -37.6800   -2.4360  -32.8450 O.2     115 ILE    0.0900
   1801 CB        -40.0980   -4.5150  -33.4560 C.3     115 ILE   -0.0900
   1802 CG1       -40.7590   -4.1850  -34.7950 C.3     115 ILE    0.0900
   1803 CG2       -40.9050   -5.5630  -32.7060 C.3     115 ILE   -0.2700
   1804 CD        -40.5490   -5.2460  -35.8520 C.3     115 ILE    0.0900
   1805 HN        -41.9150   -2.6980  -33.0210 H       115 ILE    0.0900
   1806 HA        -39.5020   -3.5050  -31.6310 H       115 ILE    0.0900
   1807 HB        -39.0980   -4.9290  -33.7060 H       115 ILE   -0.1800
   1808 HG11      -40.3430   -3.2260  -35.1680 H       115 ILE    0.0900
   1809 HG12      -41.8510   -4.0630  -34.6290 H       115 ILE    0.0900
   1810 HG21      -41.9110   -5.1640  -32.4570 H       115 ILE   -0.2700
   1811 HG22      -40.3870   -5.8350  -31.7600 H       115 ILE    0.0900
   1812 HG23      -41.0300   -6.4690  -33.3370 H       115 ILE    0.0900
   1813 HD1       -40.9720   -6.2140  -35.5110 H       115 ILE    0.0900
   1814 HD2       -39.4620   -5.3800  -36.0420 H       115 ILE    0.5100
   1815 HD3       -41.0580   -4.9480  -36.7940 H       115 ILE   -0.5100
   1816 N         -39.2490   -1.4690  -34.1270 N.am    116 CYS   -0.4700
   1817 CA        -38.2860   -0.6240  -34.8260 C.3     116 CYS    0.3100
   1818 C         -37.9390    0.6650  -34.0870 C.2     116 CYS    0.0700
   1819 O         -36.8250    1.1740  -34.2100 O.2     116 CYS    0.0900
   1820 CB        -38.7790   -0.3090  -36.2410 C.3     116 CYS   -0.1100
   1821 SG        -38.8610   -1.7590  -37.3160 S.3     116 CYS    0.0900
   1822 HN        -40.2060   -1.3530  -34.3790 H       116 CYS    0.0900
   1823 HA        -37.3450   -1.1510  -34.8640 H       116 CYS   -0.2300
   1824 HB1       -38.0920    0.4390  -36.6900 H       116 CYS    0.1600
   1825 HB2       -39.7880    0.1470  -36.1650 H       116 CYS    0.5100
   1826 HG1       -39.8860   -2.3130  -36.6840 H       116 CYS   -0.5100
   1827 N         -38.8890    1.1970  -33.3220 N.am    117 HSE   -0.4700
   1828 CA        -38.6530    2.4340  -32.5830 C.3     117 HSE    0.3100
   1829 C         -39.1350    2.3550  -31.1380 C.2     117 HSE    0.0700
   1830 O         -40.1860    2.9010  -30.8000 O.2     117 HSE    0.0900
   1831 CB        -39.3210    3.6170  -33.2880 C.3     117 HSE   -0.0800
   1832 CG        -38.8330    3.8400  -34.6890 C.ar    117 HSE    0.0900
   1833 CD2       -38.0110    4.7850  -35.2030 C.ar    117 HSE    0.0900
   1834 ND1       -39.1990    3.0290  -35.7410 N.ar    117 HSE   -0.7000
   1835 CE1       -38.6190    3.4640  -36.8460 C.ar    117 HSE    0.2200
   1836 NE2       -37.8920    4.5290  -36.5490 N.ar    117 HSE    0.2500
   1837 HN        -39.7900    0.7820  -33.2190 H       117 HSE    0.1300
   1838 HA        -37.5870    2.5880  -32.5200 H       117 HSE   -0.3600
   1839 HB1       -39.1240    4.5380  -32.7000 H       117 HSE    0.3200
   1840 HB2       -40.4170    3.4360  -33.3260 H       117 HSE   -0.0500
   1841 HD2       -37.5130    5.6080  -34.7050 H       117 HSE    0.0900
   1842 HE1       -38.7070    3.0350  -37.8440 H       117 HSE    0.5100
   1843 HE2       -37.3440    5.0690  -37.1870 H       117 HSE   -0.5100
   1844 N         -38.3610    1.6770  -30.2740 N.am    118 PRO   -0.2900
   1845 CA        -38.6960    1.5580  -28.8520 C.3     118 PRO    0.0000
   1846 C         -38.6320    2.9110  -28.1530 C.2     118 PRO    0.0900
   1847 O         -39.2740    3.1080  -27.1210 O.2     118 PRO    0.0900
   1848 CB        -37.5970    0.6360  -28.3080 C.3     118 PRO    0.0200
   1849 CG        -37.0540   -0.0740  -29.5080 C.3     118 PRO    0.0900
   1850 CD        -37.1460    0.9230  -30.6170 C.3     118 PRO   -0.1800
   1851 HA        -39.7000    1.1830  -28.7310 H       118 PRO    0.0900
   1852 HB1       -38.0190   -0.0890  -27.5790 H       118 PRO    0.0900
   1853 HB2       -36.8010    1.2270  -27.8070 H       118 PRO   -0.1800
   1854 HG1       -35.9990   -0.3810  -29.3400 H       118 PRO    0.0900
   1855 HG2       -37.6580   -0.9780  -29.7380 H       118 PRO    0.0900
   1856 HD1       -36.2660    1.6000  -30.6350 H       118 PRO    0.5100
   1857 HD2       -37.2650    0.4290  -31.6040 H       118 PRO   -0.5100
   1858 N         -37.8550    3.8320  -28.7190 N.am    119 PHE   -0.4700
   1859 CA        -37.7080    5.1700  -28.1620 C.3     119 PHE    0.3100
   1860 C         -39.0060    5.9580  -28.2870 C.2     119 PHE    0.0700
   1861 O         -39.2930    6.8360  -27.4730 O.2     119 PHE    0.0900
   1862 CB        -36.5660    5.9120  -28.8680 C.3     119 PHE   -0.1800
   1863 CG        -36.2390    7.2460  -28.2580 C.ar    119 PHE    0.0900
   1864 CD1       -35.3910    7.3320  -27.1620 C.ar    119 PHE    0.0900
   1865 CD2       -36.7660    8.4150  -28.7830 C.ar    119 PHE    0.0000
   1866 CE1       -35.0830    8.5570  -26.6010 C.ar    119 PHE   -0.1150
   1867 CE2       -36.4620    9.6440  -28.2260 C.ar    119 PHE    0.1150
   1868 CZ        -35.6190    9.7150  -27.1340 C.ar    119 PHE   -0.1150
   1869 HN        -37.3390    3.6480  -29.5520 H       119 PHE    0.1150
   1870 HA        -37.5000    5.0740  -27.1060 H       119 PHE   -0.1150
   1871 HB1       -36.8500    6.0960  -29.9260 H       119 PHE    0.1150
   1872 HB2       -35.6440    5.2950  -28.8200 H       119 PHE   -0.1150
   1873 HD1       -34.9670    6.4310  -26.7440 H       119 PHE    0.1150
   1874 HD2       -37.4250    8.3650  -29.6380 H       119 PHE   -0.1150
   1875 HE1       -34.4240    8.6110  -25.7470 H       119 PHE    0.1150
   1876 HE2       -36.8820   10.5460  -28.6440 H       119 PHE    0.5100
   1877 HZ        -35.3810   10.6730  -26.6960 H       119 PHE   -0.5100
   1878 N         -39.7930    5.6350  -29.3110 N.am    120 LYS   -0.4700
   1879 CA        -41.0640    6.3080  -29.5430 C.3     120 LYS    0.3100
   1880 C         -42.2450    5.4000  -29.2190 C.2     120 LYS    0.0700
   1881 O         -43.4000    5.7770  -29.4090 O.2     120 LYS    0.0900
   1882 CB        -41.1680    6.8000  -30.9910 C.3     120 LYS   -0.1800
   1883 CG        -40.2010    7.9220  -31.3590 C.3     120 LYS    0.0900
   1884 CD        -38.8570    7.3860  -31.8290 C.3     120 LYS    0.0900
   1885 CE        -37.9280    8.5150  -32.2450 C.3     120 LYS   -0.1800
   1886 NZ        -36.6130    8.0040  -32.7250 N.4     120 LYS    0.0900
   1887 HN        -39.5490    4.9210  -29.9630 H       120 LYS    0.0900
   1888 HA        -41.1280    7.1430  -28.8590 H       120 LYS   -0.1800
   1889 HB1       -42.2030    7.1640  -31.1610 H       120 LYS    0.0900
   1890 HB2       -40.9730    5.9390  -31.6650 H       120 LYS    0.0900
   1891 HG1       -40.0420    8.5670  -30.4690 H       120 LYS    0.2100
   1892 HG2       -40.6500    8.5330  -32.1700 H       120 LYS    0.0500
   1893 HD1       -39.0170    6.7090  -32.6950 H       120 LYS    0.0500
   1894 HD2       -38.3850    6.8110  -31.0050 H       120 LYS   -0.3000
   1895 HE1       -37.7350    9.1800  -31.3770 H       120 LYS    0.3300
   1896 HE2       -38.3880    9.0920  -33.0750 H       120 LYS    0.3300
   1897 HZ1       -36.7610    7.3840  -33.5470 H       120 LYS    0.3300
   1898 HZ2       -36.1520    7.4660  -31.9640 H       120 LYS    0.5100
   1899 HZ3       -36.0090    8.8050  -32.9990 H       120 LYS   -0.5100
   1900 N         -41.9490    4.2020  -28.7220 N.am    121 ALA   -0.4700
   1901 CA        -42.9780    3.2110  -28.4320 C.3     121 ALA    0.3100
   1902 C         -43.6770    3.4680  -27.1010 C.2     121 ALA    0.0700
   1903 O         -44.7200    2.8810  -26.8130 O.2     121 ALA    0.0900
   1904 CB        -42.3860    1.8090  -28.4550 C.3     121 ALA   -0.2700
   1905 HN        -41.0100    3.9280  -28.5260 H       121 ALA    0.0900
   1906 HA        -43.7530    3.3040  -29.1780 H       121 ALA    0.0900
   1907 HB1       -41.5820    1.7220  -27.6930 H       121 ALA    0.0900
   1908 HB2       -41.9490    1.5990  -29.4550 H       121 ALA    0.5100
   1909 HB3       -43.1740    1.0610  -28.2260 H       121 ALA   -0.5100
   1910 N         -43.0850    4.3240  -26.2730 N.am    122 LYS   -0.4700
   1911 CA        -43.7000    4.6870  -25.0030 C.3     122 LYS    0.3100
   1912 C         -44.5020    5.9840  -25.1060 C.2     122 LYS    0.0700
   1913 O         -45.5760    6.1130  -24.5220 O.2     122 LYS    0.0900
   1914 CB        -42.6160    4.8340  -23.9310 C.3     122 LYS   -0.1800
   1915 CG        -43.1370    5.0770  -22.5250 C.3     122 LYS    0.0900
   1916 CD        -43.6900    3.8030  -21.9100 C.3     122 LYS    0.0900
   1917 CE        -43.8970    3.9620  -20.4110 C.3     122 LYS   -0.1800
   1918 NZ        -44.3070    2.6860  -19.7620 N.4     122 LYS    0.0900
   1919 HN        -42.2080    4.7490  -26.4800 H       122 LYS    0.0900
   1920 HA        -44.4000    3.9110  -24.7300 H       122 LYS   -0.1800
   1921 HB1       -41.9630    5.6870  -24.2130 H       122 LYS    0.0900
   1922 HB2       -42.0090    3.9040  -23.9210 H       122 LYS    0.0900
   1923 HG1       -43.9410    5.8430  -22.5620 H       122 LYS    0.2100
   1924 HG2       -42.3090    5.4580  -21.8910 H       122 LYS    0.0500
   1925 HD1       -42.9790    2.9700  -22.0940 H       122 LYS    0.0500
   1926 HD2       -44.6630    3.5570  -22.3890 H       122 LYS   -0.3000
   1927 HE1       -44.6980    4.7080  -20.2210 H       122 LYS    0.3300
   1928 HE2       -42.9480    4.2910  -19.9370 H       122 LYS    0.3300
   1929 HZ1       -43.5060    2.0220  -19.7640 H       122 LYS    0.3300
   1930 HZ2       -45.1030    2.2690  -20.2880 H       122 LYS    0.5100
   1931 HZ3       -44.6000    2.8730  -18.7820 H       122 LYS   -0.5100
   1932 N         -43.9710    6.9390  -25.8650 N.am    123 THR   -0.4700
   1933 CA        -44.5810    8.2610  -26.0250 C.3     123 THR    0.3100
   1934 C         -45.7660    8.3650  -26.9910 C.2     123 THR    0.0700
   1935 O         -46.5660    9.2960  -26.8890 O.2     123 THR    0.0900
   1936 CB        -43.5310    9.3090  -26.4550 C.3     123 THR    0.1400
   1937 CG2       -42.8710    8.9040  -27.7640 C.3     123 THR    0.0900
   1938 OG1       -44.1580   10.5850  -26.6200 O.3     123 THR   -0.6600
   1939 HN        -43.1210    6.7950  -26.3660 H       123 THR    0.4300
   1940 HA        -45.0220    8.5400  -25.0800 H       123 THR   -0.2700
   1941 HB        -42.7420    9.3930  -25.6780 H       123 THR    0.0900
   1942 HG1       -45.0610   10.4040  -26.8910 H       123 THR    0.0900
   1943 HG21      -43.6350    8.8200  -28.5670 H       123 THR    0.0900
   1944 HG22      -42.3700    7.9200  -27.6470 H       123 THR    0.5100
   1945 HG23      -42.1250    9.6710  -28.0650 H       123 THR   -0.5100
   1946 N         -45.8800    7.4270  -27.9290 N.am    124 LEU   -0.4700
   1947 CA        -46.8580    7.5610  -29.0090 C.3     124 LEU    0.3100
   1948 C         -48.3260    7.5220  -28.5840 C.2     124 LEU    0.0700
   1949 O         -49.1370    8.3090  -29.0740 O.2     124 LEU    0.0900
   1950 CB        -46.6010    6.5040  -30.0990 C.3     124 LEU   -0.1800
   1951 CG        -47.1780    5.0840  -30.0040 C.3     124 LEU    0.0900
   1952 CD1       -46.9010    4.3130  -31.2850 C.3     124 LEU    0.0900
   1953 CD2       -46.6320    4.3250  -28.8090 C.3     124 LEU   -0.0900
   1954 HN        -45.3140    6.6070  -27.9390 H       124 LEU    0.0900
   1955 HA        -46.7700    8.5550  -29.4210 H       124 LEU   -0.2700
   1956 HB1       -45.5010    6.3890  -30.1680 H       124 LEU    0.0900
   1957 HB2       -46.9840    6.9330  -31.0460 H       124 LEU    0.0900
   1958 HG        -48.2750    5.1410  -29.8390 H       124 LEU    0.0900
   1959 HD11      -45.8060    4.2410  -31.4580 H       124 LEU   -0.2700
   1960 HD12      -47.3630    4.8360  -32.1490 H       124 LEU    0.0900
   1961 HD13      -47.3160    3.2860  -31.2050 H       124 LEU    0.0900
   1962 HD21      -46.8870    4.8590  -27.8680 H       124 LEU    0.0900
   1963 HD22      -45.5260    4.2470  -28.8840 H       124 LEU    0.5100
   1964 HD23      -47.0780    3.3080  -28.7710 H       124 LEU   -0.5100
   1965 N         -48.6690    6.6200  -27.6690 N.am    125 MET   -0.4700
   1966 CA        -50.0570    6.4340  -27.2580 C.3     125 MET    0.3100
   1967 C         -50.2060    6.0490  -25.7940 C.2     125 MET    0.0700
   1968 O         -50.0270    4.8950  -25.4230 O.2     125 MET    0.0900
   1969 CB        -50.7490    5.3790  -28.1290 C.3     125 MET   -0.1800
   1970 CG        -51.0190    5.8260  -29.5570 C.3     125 MET    0.0900
   1971 SD        -52.2860    4.8500  -30.3870 S.3     125 MET    0.0900
   1972 CE        -53.3760    6.1570  -30.9510 C.3     125 MET   -0.1400
   1973 HN        -47.9970    6.0330  -27.2250 H       125 MET    0.0900
   1974 HA        -50.5610    7.3840  -27.3500 H       125 MET    0.0900
   1975 HB1       -51.7190    5.1150  -27.6550 H       125 MET   -0.0900
   1976 HB2       -50.1070    4.4740  -28.1610 H       125 MET   -0.2200
   1977 HG1       -50.0700    5.7540  -30.1290 H       125 MET    0.0900
   1978 HG2       -51.3330    6.8910  -29.5350 H       125 MET    0.0900
   1979 HE1       -52.8100    6.9530  -31.4830 H       125 MET    0.0900
   1980 HE2       -53.8940    6.6250  -30.0870 H       125 MET    0.5100
   1981 HE3       -54.1350    5.7490  -31.6510 H       125 MET   -0.5100
   1982 N         -50.5250    7.0280  -24.9540 N.am    126 SER   -0.4700
   1983 CA        -50.8400    6.7430  -23.5640 C.3     126 SER    0.3100
   1984 C         -52.1590    5.9830  -23.5240 C.2     126 SER    0.0700
   1985 O         -52.9650    6.0920  -24.4460 O.2     126 SER    0.0900
   1986 CB        -50.9560    8.0320  -22.7450 C.3     126 SER    0.0500
   1987 OG        -50.0550    9.0250  -23.2010 O.3     126 SER    0.0900
   1988 HN        -50.5620    7.9840  -25.2340 H       126 SER    0.0900
   1989 HA        -50.0540    6.1200  -23.1670 H       126 SER   -0.6600
   1990 HB1       -50.7280    7.8120  -21.6800 H       126 SER    0.4300
   1991 HB2       -51.9900    8.4290  -22.8290 H       126 SER    0.5100
   1992 HG1       -49.1780    8.7180  -22.9590 H       126 SER   -0.5100
   1993 N         -52.3750    5.2080  -22.4600 N.am    127 ARG   -0.4700
   1994 CA        -53.5480    4.3380  -22.3650 C.3     127 ARG    0.3100
   1995 C         -54.8710    5.0810  -22.5310 C.2     127 ARG    0.0700
   1996 O         -55.8190    4.5560  -23.1170 O.2     127 ARG    0.0900
   1997 CB        -53.5340    3.5430  -21.0550 C.3     127 ARG   -0.1800
   1998 CG        -52.3380    2.6120  -20.9190 C.3     127 ARG    0.0900
   1999 CD        -52.4390    1.7420  -19.6780 C.3     127 ARG    0.0900
   2000 NE        -51.8870    2.4020  -18.4970 N.pl3   127 ARG   -0.1800
   2001 CZ        -50.7160    2.0860  -17.9530 C.cat   127 ARG    0.0900
   2002 NH1       -49.9740    1.1270  -18.4830 N.pl3   127 ARG    0.0900
   2003 NH2       -50.2890    2.7340  -16.8780 N.pl3   127 ARG    0.2000
   2004 HN        -51.7490    5.1870  -21.6850 H       127 ARG    0.0900
   2005 HA        -53.5330    3.6650  -23.2100 H       127 ARG    0.0900
   2006 HB1       -54.4620    2.9360  -21.0000 H       127 ARG   -0.7000
   2007 HB2       -53.5230    4.2600  -20.2070 H       127 ARG    0.4400
   2008 HG1       -51.4100    3.2210  -20.8590 H       127 ARG    0.6400
   2009 HG2       -52.2820    1.9590  -21.8160 H       127 ARG   -0.8000
   2010 HD1       -51.8690    0.8010  -19.8340 H       127 ARG    0.4600
   2011 HD2       -53.5060    1.5120  -19.4680 H       127 ARG    0.4600
   2012 HE        -52.4210    3.1340  -18.0740 H       127 ARG   -0.8000
   2013 HH11      -50.2940    0.6390  -19.2950 H       127 ARG    0.4600
   2014 HH12      -49.0930    0.8910  -18.0720 H       127 ARG    0.4600
   2015 HH21      -49.4870    2.4030  -16.3800 H       127 ARG    0.5100
   2016 HH22      -50.7690    3.5540  -16.5650 H       127 ARG   -0.5100
   2017 N         -54.9340    6.3060  -22.0130 N.am    128 SER   -0.4700
   2018 CA        -56.1050    7.1500  -22.1960 C.3     128 SER    0.3100
   2019 C         -56.3240    7.4270  -23.6780 C.2     128 SER    0.0700
   2020 O         -57.4020    7.1730  -24.2190 O.2     128 SER    0.0900
   2021 CB        -55.9390    8.4700  -21.4380 C.3     128 SER    0.0500
   2022 OG        -54.8600    9.2290  -21.9610 O.3     128 SER    0.0900
   2023 HN        -54.1880    6.6950  -21.4790 H       128 SER    0.0900
   2024 HA        -56.9670    6.6130  -21.8290 H       128 SER   -0.6600
   2025 HB1       -55.7380    8.2600  -20.3660 H       128 SER    0.4300
   2026 HB2       -56.8700    9.0700  -21.5280 H       128 SER    0.5100
   2027 HG1       -54.4150    9.6130  -21.2020 H       128 SER   -0.5100
   2028 N         -55.2850    7.9360  -24.3360 N.am    129 ARG   -0.4700
   2029 CA        -55.3370    8.2360  -25.7600 C.3     129 ARG    0.3100
   2030 C         -55.5570    6.9700  -26.5800 C.2     129 ARG    0.0700
   2031 O         -56.1210    7.0120  -27.6750 O.2     129 ARG    0.0900
   2032 CB        -54.0470    8.9300  -26.2030 C.3     129 ARG   -0.1800
   2033 CG        -53.6900   10.1600  -25.3820 C.3     129 ARG    0.0900
   2034 CD        -54.8010   11.1940  -25.4100 C.3     129 ARG    0.0900
   2035 NE        -54.4860   12.3530  -24.5750 N.pl3   129 ARG   -0.1800
   2036 CZ        -55.2810   13.4100  -24.4360 C.cat   129 ARG    0.0900
   2037 NH1       -56.4420   13.4610  -25.0750 N.pl3   129 ARG    0.0900
   2038 NH2       -54.9140   14.4180  -23.6560 N.pl3   129 ARG    0.2000
   2039 HN        -54.4200    8.1350  -23.8800 H       129 ARG    0.0900
   2040 HA        -56.1880    8.8770  -25.9370 H       129 ARG    0.0900
   2041 HB1       -54.1600    9.2360  -27.2650 H       129 ARG   -0.7000
   2042 HB2       -53.2120    8.2020  -26.1270 H       129 ARG    0.4400
   2043 HG1       -52.7620   10.6130  -25.7930 H       129 ARG    0.6400
   2044 HG2       -53.5040    9.8530  -24.3310 H       129 ARG   -0.8000
   2045 HD1       -55.7410   10.7440  -25.0230 H       129 ARG    0.4600
   2046 HD2       -54.9510   11.5560  -26.4500 H       129 ARG    0.4600
   2047 HE        -53.6190   12.3510  -24.0790 H       129 ARG   -0.8000
   2048 HH11      -57.1020   14.1790  -24.8570 H       129 ARG    0.4600
   2049 HH12      -56.6580   12.7800  -25.7750 H       129 ARG    0.4600
   2050 HH21      -54.0400   14.3840  -23.1720 H       129 ARG    0.5100
   2051 HH22      -55.5120   15.2130  -23.5520 H       129 ARG   -0.5100
   2052 N         -55.1160    5.8390  -26.0360 N.am    130 THR   -0.4700
   2053 CA        -55.3260    4.5470  -26.6730 C.3     130 THR    0.3100
   2054 C         -56.8070    4.1850  -26.6750 C.2     130 THR    0.0700
   2055 O         -57.3600    3.8090  -27.7080 O.2     130 THR    0.0900
   2056 CB        -54.5330    3.4350  -25.9680 C.3     130 THR    0.1400
   2057 CG2       -54.7510    2.0990  -26.6640 C.3     130 THR    0.0900
   2058 OG1       -53.1370    3.7550  -25.9870 O.3     130 THR   -0.6600
   2059 HN        -54.6220    5.8250  -25.1700 H       130 THR    0.4300
   2060 HA        -55.0130    4.6310  -27.7020 H       130 THR   -0.2700
   2061 HB        -54.8680    3.3410  -24.9130 H       130 THR    0.0900
   2062 HG1       -53.0680    4.6570  -25.6660 H       130 THR    0.0900
   2063 HG21      -54.5860    2.2070  -27.7570 H       130 THR    0.0900
   2064 HG22      -55.7920    1.7500  -26.4950 H       130 THR    0.5100
   2065 HG23      -54.0360    1.3460  -26.2690 H       130 THR   -0.5100
   2066 N         -57.4470    4.3050  -25.5140 N.am    131 LYS   -0.4700
   2067 CA        -58.8770    4.0520  -25.3980 C.3     131 LYS    0.3100
   2068 C         -59.6720    5.0180  -26.2670 C.2     131 LYS    0.0700
   2069 O         -60.6880    4.6460  -26.8650 O.2     131 LYS    0.0900
   2070 CB        -59.3270    4.1600  -23.9400 C.3     131 LYS   -0.1800
   2071 CG        -58.7360    3.0980  -23.0290 C.3     131 LYS    0.0900
   2072 CD        -59.2750    3.2260  -21.6150 C.3     131 LYS    0.0900
   2073 CE        -58.8950    4.5640  -21.0010 C.3     131 LYS   -0.1800
   2074 NZ        -59.3940    4.6980  -19.6070 N.4     131 LYS    0.0900
   2075 HN        -56.9780    4.5730  -24.6760 H       131 LYS    0.0900
   2076 HA        -59.0730    3.0610  -25.7790 H       131 LYS   -0.1800
   2077 HB1       -60.4340    4.0760  -23.9080 H       131 LYS    0.0900
   2078 HB2       -59.0310    5.1580  -23.5530 H       131 LYS    0.0900
   2079 HG1       -57.6310    3.2060  -23.0100 H       131 LYS    0.2100
   2080 HG2       -58.9920    2.0920  -23.4270 H       131 LYS    0.0500
   2081 HD1       -58.8590    2.4060  -20.9910 H       131 LYS    0.0500
   2082 HD2       -60.3820    3.1360  -21.6370 H       131 LYS   -0.3000
   2083 HE1       -59.3370    5.3890  -21.5990 H       131 LYS    0.3300
   2084 HE2       -57.7880    4.6630  -20.9750 H       131 LYS    0.3300
   2085 HZ1       -58.9870    3.9440  -19.0190 H       131 LYS    0.3300
   2086 HZ2       -60.4310    4.6200  -19.6020 H       131 LYS    0.5100
   2087 HZ3       -59.1130    5.6240  -19.2260 H       131 LYS   -0.5100
   2088 N         -59.2000    6.2620  -26.3390 N.am    132 LYS   -0.4700
   2089 CA        -59.8000    7.2570  -27.2160 C.3     132 LYS    0.3100
   2090 C         -59.7110    6.8040  -28.6680 C.2     132 LYS    0.0700
   2091 O         -60.6500    6.9810  -29.4450 O.2     132 LYS    0.0900
   2092 CB        -59.1120    8.6130  -27.0450 C.3     132 LYS   -0.1800
   2093 CG        -59.3300    9.2560  -25.6860 C.3     132 LYS    0.0900
   2094 CD        -58.5830   10.5760  -25.5740 C.3     132 LYS    0.0900
   2095 CE        -58.8500   11.2520  -24.2370 C.3     132 LYS   -0.1800
   2096 NZ        -58.3070   10.4610  -23.0970 N.4     132 LYS    0.0900
   2097 HN        -58.4200    6.5670  -25.7980 H       132 LYS    0.0900
   2098 HA        -60.8480    7.3350  -26.9670 H       132 LYS   -0.1800
   2099 HB1       -59.4970    9.3030  -27.8260 H       132 LYS    0.0900
   2100 HB2       -58.0200    8.4730  -27.1950 H       132 LYS    0.0900
   2101 HG1       -58.9710    8.5650  -24.8930 H       132 LYS    0.2100
   2102 HG2       -60.4160    9.4380  -25.5390 H       132 LYS    0.0500
   2103 HD1       -58.9080   11.2500  -26.3940 H       132 LYS    0.0500
   2104 HD2       -57.4930   10.3870  -25.6750 H       132 LYS   -0.3000
   2105 HE1       -59.9450   11.3570  -24.0830 H       132 LYS    0.3300
   2106 HE2       -58.3640   12.2510  -24.2180 H       132 LYS    0.3300
   2107 HZ1       -57.2680   10.4970  -23.1150 H       132 LYS    0.3300
   2108 HZ2       -58.6210    9.4740  -23.1800 H       132 LYS    0.5100
   2109 HZ3       -58.6530   10.8610  -22.2020 H       132 LYS   -0.5100
   2110 N         -58.5750    6.2080  -29.0280 N.am    133 PHE   -0.4700
   2111 CA        -58.3810    5.6970  -30.3810 C.3     133 PHE    0.3100
   2112 C         -59.2870    4.5010  -30.6520 C.2     133 PHE    0.0700
   2113 O         -59.7520    4.3100  -31.7760 O.2     133 PHE    0.0900
   2114 CB        -56.9180    5.3200  -30.6150 C.3     133 PHE   -0.1800
   2115 CG        -56.6060    4.9680  -32.0430 C.ar    133 PHE    0.0900
   2116 CD1       -56.3690    5.9620  -32.9800 C.ar    133 PHE    0.0900
   2117 CD2       -56.5510    3.6430  -32.4510 C.ar    133 PHE    0.0000
   2118 CE1       -56.0810    5.6440  -34.2960 C.ar    133 PHE   -0.1150
   2119 CE2       -56.2660    3.3190  -33.7650 C.ar    133 PHE    0.1150
   2120 CZ        -56.0300    4.3200  -34.6900 C.ar    133 PHE   -0.1150
   2121 HN        -57.8140    6.0850  -28.3970 H       133 PHE    0.1150
   2122 HA        -58.6850    6.4670  -31.0740 H       133 PHE   -0.1150
   2123 HB1       -56.6630    4.4340  -29.9940 H       133 PHE    0.1150
   2124 HB2       -56.2690    6.1790  -30.3400 H       133 PHE   -0.1150
   2125 HD1       -56.4080    6.9980  -32.6780 H       133 PHE    0.1150
   2126 HD2       -56.7340    2.8570  -31.7340 H       133 PHE   -0.1150
   2127 HE1       -55.8990    6.4290  -35.0160 H       133 PHE    0.1150
   2128 HE2       -56.2260    2.2820  -34.0690 H       133 PHE    0.5100
   2129 HZ        -55.8060    4.0680  -35.7160 H       133 PHE   -0.5100
   2130 N         -59.5330    3.6910  -29.6250 N.am    134 ILE   -0.4700
   2131 CA        -60.4260    2.5420  -29.7520 C.3     134 ILE    0.3100
   2132 C         -61.8540    3.0030  -30.0100 C.2     134 ILE    0.0700
   2133 O         -62.5240    2.5220  -30.9300 O.2     134 ILE    0.0900
   2134 CB        -60.3940    1.6600  -28.4900 C.3     134 ILE   -0.0900
   2135 CG1       -58.9900    1.0970  -28.2670 C.3     134 ILE    0.0900
   2136 CG2       -61.4020    0.5260  -28.6060 C.3     134 ILE   -0.2700
   2137 CD        -58.5130    0.1850  -29.3760 C.3     134 ILE    0.0900
   2138 HN        -59.1210    3.8310  -28.7280 H       134 ILE    0.0900
   2139 HA        -60.1090    1.9720  -30.6120 H       134 ILE    0.0900
   2140 HB        -60.6380    2.2790  -27.6020 H       134 ILE   -0.1800
   2141 HG11      -58.9870    0.5250  -27.3150 H       134 ILE    0.0900
   2142 HG12      -58.2800    1.9460  -28.1780 H       134 ILE    0.0900
   2143 HG21      -61.2780    0.0020  -29.5780 H       134 ILE   -0.2700
   2144 HG22      -62.4350    0.9300  -28.5510 H       134 ILE    0.0900
   2145 HG23      -61.2430   -0.2070  -27.7870 H       134 ILE    0.0900
   2146 HD1       -58.4900    0.7370  -30.3400 H       134 ILE    0.0900
   2147 HD2       -59.2040   -0.6790  -29.4800 H       134 ILE    0.5100
   2148 HD3       -57.4880   -0.1790  -29.1520 H       134 ILE   -0.5100
   2149 N         -62.3190    3.9450  -29.1910 N.am    135 SER   -0.4700
   2150 CA        -63.6360    4.5380  -29.3780 C.3     135 SER    0.3100
   2151 C         -63.7380    5.1890  -30.7520 C.2     135 SER    0.0700
   2152 O         -64.7920    5.1570  -31.3950 O.2     135 SER    0.0900
   2153 CB        -63.9190    5.5650  -28.2790 C.3     135 SER    0.0500
   2154 OG        -64.0820    4.9300  -27.0220 O.3     135 SER    0.0900
   2155 HN        -61.7900    4.2840  -28.4170 H       135 SER    0.0900
   2156 HA        -64.3680    3.7460  -29.3490 H       135 SER   -0.6600
   2157 HB1       -64.8510    6.1190  -28.5210 H       135 SER    0.4300
   2158 HB2       -63.0710    6.2800  -28.2110 H       135 SER    0.5100
   2159 HG1       -63.2570    4.4710  -26.8490 H       135 SER   -0.5100
   2160 N         -62.6280    5.7730  -31.2050 N.am    136 ALA   -0.4700
   2161 CA        -62.5480    6.3490  -32.5410 C.3     136 ALA    0.3100
   2162 C         -62.7640    5.2850  -33.6090 C.2     136 ALA    0.0700
   2163 O         -63.4940    5.5010  -34.5770 O.2     136 ALA    0.0900
   2164 CB        -61.2100    7.0460  -32.7410 C.3     136 ALA   -0.2700
   2165 HN        -61.8040    5.8410  -30.6490 H       136 ALA    0.0900
   2166 HA        -63.3590    7.0540  -32.6510 H       136 ALA    0.0900
   2167 HB1       -60.3930    6.2950  -32.7980 H       136 ALA    0.0900
   2168 HB2       -61.0070    7.7280  -31.8880 H       136 ALA    0.5100
   2169 HB3       -61.2240    7.6260  -33.6890 H       136 ALA   -0.5100
   2170 N         -62.1270    4.1300  -33.4250 N.am    137 ILE   -0.4700
   2171 CA        -62.3100    2.9990  -34.3240 C.3     137 ILE    0.3100
   2172 C         -63.7770    2.5910  -34.3670 C.2     137 ILE    0.0700
   2173 O         -64.3410    2.3810  -35.4410 O.2     137 ILE    0.0900
   2174 CB        -61.4480    1.7900  -33.9060 C.3     137 ILE   -0.0900
   2175 CG1       -59.9630    2.1090  -34.0850 C.3     137 ILE    0.0900
   2176 CG2       -61.8190    0.5580  -34.7170 C.3     137 ILE   -0.2700
   2177 CD        -59.0440    1.0000  -33.6280 C.3     137 ILE    0.0900
   2178 HN        -61.4970    3.9890  -32.6660 H       137 ILE    0.0900
   2179 HA        -62.0390    3.3210  -35.3180 H       137 ILE    0.0900
   2180 HB        -61.6070    1.5830  -32.8270 H       137 ILE   -0.1800
   2181 HG11      -59.7260    3.0260  -33.5040 H       137 ILE    0.0900
   2182 HG12      -59.7720    2.3060  -35.1610 H       137 ILE    0.0900
   2183 HG21      -61.8310    0.8030  -35.8010 H       137 ILE   -0.2700
   2184 HG22      -62.8310    0.2020  -34.4230 H       137 ILE    0.0900
   2185 HG23      -61.0730   -0.2480  -34.5440 H       137 ILE    0.0900
   2186 HD1       -59.1190    0.1330  -34.3190 H       137 ILE    0.0900
   2187 HD2       -59.3310    0.6670  -32.6080 H       137 ILE    0.5100
   2188 HD3       -57.9920    1.3580  -33.6230 H       137 ILE   -0.5100
   2189 N         -64.3950    2.4960  -33.1910 N.am    138 TRP   -0.4700
   2190 CA        -65.7980    2.1160  -33.0870 C.3     138 TRP    0.3100
   2191 C         -66.7130    3.0720  -33.8500 C.2     138 TRP    0.0700
   2192 O         -67.5130    2.6550  -34.6910 O.2     138 TRP    0.0900
   2193 CB        -66.2260    2.0590  -31.6190 C.3     138 TRP   -0.1800
   2194 CG        -65.5920    0.9450  -30.8440 C.ar    138 TRP    0.0900
   2195 CD1       -64.8870   -0.1070  -31.3500 C.ar    138 TRP    0.0900
   2196 CD2       -65.6000    0.7780  -29.4220 C.ar    138 TRP   -0.0300
   2197 CE2       -64.8810   -0.4010  -29.1360 C.ar    138 TRP   -0.1500
   2198 CE3       -66.1430    1.5090  -28.3620 C.ar    138 TRP    0.2200
   2199 NE1       -64.4580   -0.9230  -30.3300 N.ar    138 TRP   -0.5100
   2200 CZ2       -64.6940   -0.8650  -27.8370 C.ar    138 TRP    0.3700
   2201 CZ3       -65.9560    1.0470  -27.0710 C.ar    138 TRP    0.2400
   2202 CH2       -65.2380   -0.1290  -26.8190 C.ar    138 TRP    0.1100
   2203 HN        -63.9260    2.6800  -32.3310 H       138 TRP   -0.2500
   2204 HA        -65.9220    1.1500  -33.5530 H       138 TRP    0.1700
   2205 HB1       -67.3280    1.9270  -31.5740 H       138 TRP   -0.2000
   2206 HB2       -65.9530    3.0180  -31.1310 H       138 TRP    0.1400
   2207 HD1       -64.6940   -0.2770  -32.4000 H       138 TRP   -0.2700
   2208 HE1       -63.9370   -1.7400  -30.4380 H       138 TRP    0.1600
   2209 HE3       -66.7010    2.4200  -28.5280 H       138 TRP   -0.1400
   2210 HZ2       -64.1440   -1.7690  -27.6210 H       138 TRP    0.1400
   2211 HZ3       -66.3720    1.6020  -26.2440 H       138 TRP    0.5100
   2212 HH2       -65.1100   -0.4610  -25.8000 H       138 TRP   -0.5100
   2213 N         -66.5790    4.3650  -33.5620 N.am    139 LEU   -0.4700
   2214 CA        -67.4290    5.3780  -34.1770 C.3     139 LEU    0.3100
   2215 C         -67.2150    5.5050  -35.6800 C.2     139 LEU    0.0700
   2216 O         -68.1740    5.6630  -36.4340 O.2     139 LEU    0.0900
   2217 CB        -67.2290    6.7290  -33.4930 C.3     139 LEU   -0.1800
   2218 CG        -67.8370    6.7920  -32.0920 C.3     139 LEU    0.0900
   2219 CD1       -67.3260    8.0030  -31.3460 C.3     139 LEU    0.0900
   2220 CD2       -69.3570    6.8100  -32.1730 C.3     139 LEU   -0.0900
   2221 HN        -65.8950    4.6970  -32.9170 H       139 LEU    0.0900
   2222 HA        -68.4560    5.0570  -34.0810 H       139 LEU   -0.2700
   2223 HB1       -67.6970    7.5170  -34.1200 H       139 LEU    0.0900
   2224 HB2       -66.1390    6.9320  -33.4170 H       139 LEU    0.0900
   2225 HG        -67.5650    5.8720  -31.5310 H       139 LEU    0.0900
   2226 HD11      -67.5970    8.9320  -31.8920 H       139 LEU   -0.2700
   2227 HD12      -66.2190    7.9550  -31.2580 H       139 LEU    0.0900
   2228 HD13      -67.7790    8.0430  -30.3320 H       139 LEU    0.0900
   2229 HD21      -69.7230    5.8910  -32.6800 H       139 LEU    0.0900
   2230 HD22      -69.6950    7.6940  -32.7560 H       139 LEU    0.5100
   2231 HD23      -69.7910    6.8480  -31.1510 H       139 LEU   -0.5100
   2232 N         -65.9590    5.4370  -36.1140 N.am    140 ALA   -0.4700
   2233 CA        -65.6500    5.4630  -37.5380 C.3     140 ALA    0.3100
   2234 C         -66.2700    4.2600  -38.2320 C.2     140 ALA    0.0700
   2235 O         -66.8420    4.3780  -39.3180 O.2     140 ALA    0.0900
   2236 CB        -64.1460    5.4860  -37.7560 C.3     140 ALA   -0.2700
   2237 HN        -65.1830    5.3670  -35.4930 H       140 ALA    0.0900
   2238 HA        -66.1030    6.3460  -37.9630 H       140 ALA    0.0900
   2239 HB1       -63.6820    4.5800  -37.3080 H       140 ALA    0.0900
   2240 HB2       -63.7060    6.3850  -37.2730 H       140 ALA    0.5100
   2241 HB3       -63.9210    5.4980  -38.8440 H       140 ALA   -0.5100
   2242 N         -66.1640    3.1000  -37.5870 N.am    141 SER   -0.4700
   2243 CA        -66.7550    1.8740  -38.1000 C.3     141 SER    0.3100
   2244 C         -68.2600    2.0300  -38.2510 C.2     141 SER    0.0700
   2245 O         -68.8470    1.5700  -39.2290 O.2     141 SER    0.0900
   2246 CB        -66.4410    0.6950  -37.1760 C.3     141 SER    0.0500
   2247 OG        -65.0490    0.5960  -36.9400 O.3     141 SER    0.0900
   2248 HN        -65.6740    3.0200  -36.7220 H       141 SER    0.0900
   2249 HA        -66.3540    1.6960  -39.0860 H       141 SER   -0.6600
   2250 HB1       -66.7890   -0.2490  -37.6460 H       141 SER    0.4300
   2251 HB2       -66.9580    0.8360  -36.2030 H       141 SER    0.5100
   2252 HG1       -64.8190    1.3490  -36.3890 H       141 SER   -0.5100
   2253 N         -68.8850    2.6890  -37.2750 N.am    142 ALA   -0.4700
   2254 CA        -70.3160    2.9580  -37.3340 C.3     142 ALA    0.3100
   2255 C         -70.6520    3.8610  -38.5160 C.2     142 ALA    0.0700
   2256 O         -71.5790    3.5830  -39.2790 O.2     142 ALA    0.0900
   2257 CB        -70.7930    3.5830  -36.0320 C.3     142 ALA   -0.2700
   2258 HN        -68.4060    3.0250  -36.4680 H       142 ALA    0.0900
   2259 HA        -70.8260    2.0230  -37.5120 H       142 ALA    0.0900
   2260 HB1       -70.2590    4.5400  -35.8480 H       142 ALA    0.0900
   2261 HB2       -70.5880    2.8950  -35.1840 H       142 ALA    0.5100
   2262 HB3       -71.8830    3.7910  -36.0890 H       142 ALA   -0.5100
   2263 N         -69.8780    4.9350  -38.6660 N.am    143 LEU   -0.4700
   2264 CA        -70.0520    5.8860  -39.7610 C.3     143 LEU    0.3100
   2265 C         -69.9510    5.2100  -41.1200 C.2     143 LEU    0.0700
   2266 O         -70.6720    5.5610  -42.0540 O.2     143 LEU    0.0900
   2267 CB        -69.0190    7.0110  -39.6730 C.3     143 LEU   -0.1800
   2268 CG        -69.1470    7.9780  -38.4980 C.3     143 LEU    0.0900
   2269 CD1       -68.0160    8.9920  -38.5320 C.3     143 LEU    0.0900
   2270 CD2       -70.4980    8.6710  -38.5240 C.3     143 LEU   -0.0900
   2271 HN        -69.1370    5.1390  -38.0320 H       143 LEU    0.0900
   2272 HA        -71.0510    6.2910  -39.6950 H       143 LEU   -0.2700
   2273 HB1       -69.0880    7.6040  -40.6080 H       143 LEU    0.0900
   2274 HB2       -68.0150    6.5420  -39.6160 H       143 LEU    0.0900
   2275 HG        -69.1070    7.4100  -37.5440 H       143 LEU    0.0900
   2276 HD11      -68.0510    9.5720  -39.4800 H       143 LEU   -0.2700
   2277 HD12      -67.0370    8.4700  -38.4720 H       143 LEU    0.0900
   2278 HD13      -68.1160    9.6990  -37.6800 H       143 LEU    0.0900
   2279 HD21      -71.3040    7.9470  -38.2760 H       143 LEU    0.0900
   2280 HD22      -70.6930    9.0840  -39.5370 H       143 LEU    0.5100
   2281 HD23      -70.5170    9.4920  -37.7750 H       143 LEU   -0.5100
   2282 N         -69.0400    4.2500  -41.2310 N.am    144 LEU   -0.4700
   2283 CA        -68.8820    3.4990  -42.4650 C.3     144 LEU    0.3100
   2284 C         -69.9850    2.4580  -42.6350 C.2     144 LEU    0.0700
   2285 O         -70.3070    2.0560  -43.7530 O.2     144 LEU    0.0900
   2286 CB        -67.5090    2.8270  -42.5100 C.3     144 LEU   -0.1800
   2287 CG        -66.3150    3.7820  -42.5020 C.3     144 LEU    0.0900
   2288 CD1       -65.0090    3.0060  -42.5220 C.3     144 LEU    0.0900
   2289 CD2       -66.3940    4.7450  -43.6790 C.3     144 LEU   -0.0900
   2290 HN        -68.4300    4.0030  -40.4810 H       144 LEU    0.0900
   2291 HA        -68.9910    4.1850  -43.2920 H       144 LEU   -0.2700
   2292 HB1       -67.4540    2.2140  -43.4340 H       144 LEU    0.0900
   2293 HB2       -67.4220    2.1590  -41.6270 H       144 LEU    0.0900
   2294 HG        -66.3540    4.4130  -41.5880 H       144 LEU    0.0900
   2295 HD11      -64.9530    2.3770  -43.4360 H       144 LEU   -0.2700
   2296 HD12      -64.9490    2.3440  -41.6320 H       144 LEU    0.0900
   2297 HD13      -64.1500    3.7100  -42.5240 H       144 LEU    0.0900
   2298 HD21      -67.3280    5.3440  -43.6210 H       144 LEU    0.0900
   2299 HD22      -66.3960    4.1760  -44.6330 H       144 LEU    0.5100
   2300 HD23      -65.5270    5.4390  -43.6600 H       144 LEU   -0.5100
   2301 N         -70.5690    2.0290  -41.5190 N.am    145 ALA   -0.4700
   2302 CA        -71.6220    1.0190  -41.5450 C.3     145 ALA    0.3100
   2303 C         -72.9980    1.6290  -41.7820 C.2     145 ALA    0.0700
   2304 O         -73.9680    0.9120  -42.0250 O.2     145 ALA    0.0900
   2305 CB        -71.6170    0.2150  -40.2530 C.3     145 ALA   -0.2700
   2306 HN        -70.3160    2.3760  -40.6210 H       145 ALA    0.0900
   2307 HA        -71.4470    0.3720  -42.3910 H       145 ALA    0.0900
   2308 HB1       -71.7890    0.8870  -39.3850 H       145 ALA    0.0900
   2309 HB2       -70.6350   -0.2870  -40.1250 H       145 ALA    0.5100
   2310 HB3       -72.4260   -0.5460  -40.2790 H       145 ALA   -0.5100
   2311 N         -73.0730    2.9590  -41.7130 N.am    146 ILE   -0.4700
   2312 CA        -74.3210    3.7050  -41.9290 C.3     146 ILE    0.3100
   2313 C         -75.1790    3.3120  -43.1540 C.2     146 ILE    0.0700
   2314 O         -76.3950    3.1480  -43.0130 O.2     146 ILE    0.0900
   2315 CB        -74.0760    5.2400  -41.9060 C.3     146 ILE   -0.0900
   2316 CG1       -73.7440    5.7070  -40.4880 C.3     146 ILE    0.0900
   2317 CG2       -75.2860    5.9960  -42.4340 C.3     146 ILE   -0.2700
   2318 CD        -73.4720    7.1910  -40.3810 C.3     146 ILE    0.0900
   2319 HN        -72.2720    3.5150  -41.5070 H       146 ILE    0.0900
   2320 HA        -75.0120    3.4270  -41.1470 H       146 ILE    0.0900
   2321 HB        -73.1930    5.4790  -42.5360 H       146 ILE   -0.1800
   2322 HG11      -72.8450    5.1570  -40.1370 H       146 ILE    0.0900
   2323 HG12      -74.6000    5.4570  -39.8250 H       146 ILE    0.0900
   2324 HG21      -76.1760    5.7740  -41.8070 H       146 ILE   -0.2700
   2325 HG22      -75.5000    5.6840  -43.4780 H       146 ILE    0.0900
   2326 HG23      -75.0920    7.0890  -42.4010 H       146 ILE    0.0900
   2327 HD1       -74.4120    7.7630  -40.5360 H       146 ILE    0.0900
   2328 HD2       -72.7380    7.4970  -41.1570 H       146 ILE    0.5100
   2329 HD3       -73.0710    7.4310  -39.3730 H       146 ILE   -0.5100
   2330 N         -74.5670    3.1560  -44.3500 N.am    147 PRO   -0.2900
   2331 CA        -75.3530    2.8070  -45.5440 C.3     147 PRO    0.0000
   2332 C         -76.2820    1.6010  -45.3950 C.2     147 PRO    0.0900
   2333 O         -77.3230    1.5660  -46.0430 O.2     147 PRO    0.0900
   2334 CB        -74.2770    2.5040  -46.5880 C.3     147 PRO    0.0200
   2335 CG        -73.1470    3.3680  -46.2020 C.3     147 PRO    0.0900
   2336 CD        -73.1520    3.3970  -44.6980 C.3     147 PRO   -0.1800
   2337 HA        -76.0200    3.6130  -45.8050 H       147 PRO    0.0900
   2338 HB1       -74.6350    2.7490  -47.6100 H       147 PRO    0.0900
   2339 HB2       -73.9860    1.4310  -46.5580 H       147 PRO   -0.1800
   2340 HG1       -72.1890    2.9510  -46.5810 H       147 PRO    0.0900
   2341 HG2       -73.2810    4.3920  -46.6140 H       147 PRO    0.0900
   2342 HD1       -72.5140    2.5950  -44.2740 H       147 PRO    0.5100
   2343 HD2       -72.8290    4.3860  -44.3090 H       147 PRO   -0.5100
   2344 N         -75.9130    0.6330  -44.5590 N.am    148 MET   -0.4700
   2345 CA        -76.7380   -0.5550  -44.3600 C.3     148 MET    0.3100
   2346 C         -78.0970   -0.2210  -43.7570 C.2     148 MET    0.0700
   2347 O         -79.0650   -0.9580  -43.9400 O.2     148 MET    0.0900
   2348 CB        -76.0120   -1.5820  -43.4880 C.3     148 MET   -0.1800
   2349 CG        -74.8380   -2.2450  -44.1780 C.3     148 MET    0.0900
   2350 SD        -75.3310   -3.1970  -45.6260 S.3     148 MET    0.0900
   2351 CE        -73.9740   -2.8540  -46.7460 C.3     148 MET   -0.1400
   2352 HN        -75.0650    0.6740  -44.0370 H       148 MET    0.0900
   2353 HA        -76.9580   -0.9760  -45.3290 H       148 MET    0.0900
   2354 HB1       -76.7370   -2.3680  -43.1910 H       148 MET   -0.0900
   2355 HB2       -75.6420   -1.0700  -42.5740 H       148 MET   -0.2200
   2356 HG1       -74.3350   -2.9150  -43.4510 H       148 MET    0.0900
   2357 HG2       -74.1180   -1.4570  -44.4830 H       148 MET    0.0900
   2358 HE1       -73.0050   -3.1910  -46.3200 H       148 MET    0.0900
   2359 HE2       -73.9030   -1.7630  -46.9400 H       148 MET    0.5100
   2360 HE3       -74.1270   -3.3840  -47.7090 H       148 MET   -0.5100
   2361 N         -78.1650    0.8920  -43.0320 N.am    149 LEU   -0.4700
   2362 CA        -79.4240    1.3680  -42.4840 C.3     149 LEU    0.3100
   2363 C         -80.3190    1.8860  -43.6050 C.2     149 LEU    0.0700
   2364 O         -81.5440    1.8900  -43.4900 O.2     149 LEU    0.0900
   2365 CB        -79.1710    2.4620  -41.4490 C.3     149 LEU   -0.1800
   2366 CG        -78.3300    2.0210  -40.2510 C.3     149 LEU    0.0900
   2367 CD1       -77.9590    3.2110  -39.3780 C.3     149 LEU    0.0900
   2368 CD2       -79.0700    0.9640  -39.4430 C.3     149 LEU   -0.0900
   2369 HN        -77.3600    1.4460  -42.8330 H       149 LEU    0.0900
   2370 HA        -79.9320    0.5300  -42.0300 H       149 LEU   -0.2700
   2371 HB1       -80.1530    2.8210  -41.0730 H       149 LEU    0.0900
   2372 HB2       -78.6490    3.3040  -41.9500 H       149 LEU    0.0900
   2373 HG        -77.4030    1.5310  -40.6160 H       149 LEU    0.0900
   2374 HD11      -78.8770    3.7070  -38.9980 H       149 LEU   -0.2700
   2375 HD12      -77.3780    3.9490  -39.9720 H       149 LEU    0.0900
   2376 HD13      -77.3550    2.8690  -38.5100 H       149 LEU    0.0900
   2377 HD21      -79.1210    0.0120  -40.0140 H       149 LEU    0.0900
   2378 HD22      -80.1060    1.3060  -39.2300 H       149 LEU    0.5100
   2379 HD23      -78.5340    0.7750  -38.4870 H       149 LEU   -0.5100
   2380 N         -79.6930    2.3230  -44.6950 N.am    150 PHE   -0.4700
   2381 CA        -80.4200    2.8130  -45.8590 C.3     150 PHE    0.3100
   2382 C         -80.5420    1.7330  -46.9280 C.2     150 PHE    0.0700
   2383 O         -81.5960    1.5690  -47.5410 O.2     150 PHE    0.0900
   2384 CB        -79.7420    4.0560  -46.4450 C.3     150 PHE   -0.1800
   2385 CG        -79.7390    5.2410  -45.5210 C.ar    150 PHE    0.0900
   2386 CD1       -80.6580    5.3400  -44.4890 C.ar    150 PHE    0.0900
   2387 CD2       -78.8160    6.2620  -45.6910 C.ar    150 PHE    0.0000
   2388 CE1       -80.6550    6.4310  -43.6390 C.ar    150 PHE   -0.1150
   2389 CE2       -78.8080    7.3570  -44.8450 C.ar    150 PHE    0.1150
   2390 CZ        -79.7280    7.4400  -43.8180 C.ar    150 PHE   -0.1150
   2391 HN        -78.6990    2.3340  -44.7640 H       150 PHE    0.1150
   2392 HA        -81.4270    3.0480  -45.5490 H       150 PHE   -0.1150
   2393 HB1       -80.2760    4.3630  -47.3710 H       150 PHE    0.1150
   2394 HB2       -78.6820    3.8190  -46.6780 H       150 PHE   -0.1150
   2395 HD1       -81.3860    4.5560  -44.3470 H       150 PHE    0.1150
   2396 HD2       -78.0950    6.2030  -46.4920 H       150 PHE   -0.1150
   2397 HE1       -81.3750    6.4940  -42.8380 H       150 PHE    0.1150
   2398 HE2       -78.0830    8.1450  -44.9870 H       150 PHE    0.5100
   2399 HZ        -79.7230    8.2930  -43.1560 H       150 PHE   -0.5100
   2400 N         -79.4550    1.0000  -47.1510 N.am    151 THR   -0.4700
   2401 CA        -79.4060   -0.0240  -48.1880 C.3     151 THR    0.3100
   2402 C         -80.3800   -1.1720  -47.9370 C.2     151 THR    0.0700
   2403 O         -81.1970   -1.5040  -48.7950 O.2     151 THR    0.0900
   2404 CB        -77.9880   -0.5990  -48.3480 C.3     151 THR    0.1400
   2405 CG2       -77.9590   -1.6520  -49.4450 C.3     151 THR    0.0900
   2406 OG1       -77.0770    0.4560  -48.6760 O.3     151 THR   -0.6600
   2407 HN        -78.6220    1.1190  -46.6180 H       151 THR    0.4300
   2408 HA        -79.7310    0.4270  -49.1140 H       151 THR   -0.2700
   2409 HB        -77.6630   -1.0740  -47.3970 H       151 THR    0.0900
   2410 HG1       -77.1180    1.0780  -47.9470 H       151 THR    0.0900
   2411 HG21      -78.4380   -1.2570  -50.3660 H       151 THR    0.0900
   2412 HG22      -78.5140   -2.5570  -49.1170 H       151 THR    0.5100
   2413 HG23      -76.9080   -1.9230  -49.6820 H       151 THR   -0.5100
   2414 N         -80.2890   -1.7810  -46.7580 N.am    152 MET   -0.4700
   2415 CA        -81.1430   -2.9120  -46.4230 C.3     152 MET    0.3100
   2416 C         -82.5310   -2.4690  -45.9890 C.2     152 MET    0.0700
   2417 O         -82.7240   -1.3350  -45.5620 O.2     152 MET    0.0900
   2418 CB        -80.5030   -3.7670  -45.3290 C.3     152 MET   -0.1800
   2419 CG        -79.2450   -4.4850  -45.7750 C.3     152 MET    0.0900
   2420 SD        -79.5400   -5.4970  -47.2370 S.3     152 MET    0.0900
   2421 CE        -80.7780   -6.6310  -46.6150 C.3     152 MET   -0.1400
   2422 HN        -79.6410   -1.4930  -46.0580 H       152 MET    0.0900
   2423 HA        -81.2880   -3.4970  -47.3190 H       152 MET    0.0900
   2424 HB1       -81.2420   -4.5250  -44.9950 H       152 MET   -0.0900
   2425 HB2       -80.2480   -3.1100  -44.4700 H       152 MET   -0.2200
   2426 HG1       -78.8860   -5.1270  -44.9420 H       152 MET    0.0900
   2427 HG2       -78.4620   -3.7300  -45.9950 H       152 MET    0.0900
   2428 HE1       -81.8040   -6.2360  -46.7760 H       152 MET    0.0900
   2429 HE2       -80.6390   -6.7920  -45.5250 H       152 MET    0.5100
   2430 HE3       -80.7010   -7.6080  -47.1390 H       152 MET   -0.5100
   2431 N         -83.4970   -3.3740  -46.0990 N.am    153 GLY   -0.4700
   2432 CA        -84.8550   -3.0880  -45.6810 C.3     153 GLY    0.3100
   2433 C         -85.7540   -4.2890  -45.8570 C.2     153 GLY   -0.0200
   2434 O         -85.2910   -5.4270  -45.8120 O.2     153 GLY    0.0900
   2435 HN        -83.3330   -4.2840  -46.4700 H       153 GLY    0.0900
   2436 HA1       -85.2280   -2.2700  -46.2810 H       153 GLY    0.5100
   2437 HA2       -84.8350   -2.8050  -44.6380 H       153 GLY   -0.5100
   2438 N         -87.0470   -4.0440  -46.0460 N.am    154 LEU   -0.4700
   2439 CA        -88.0070   -5.1230  -46.2430 C.3     154 LEU    0.3100
   2440 C         -88.8390   -4.9210  -47.5040 C.2     154 LEU    0.0700
   2441 O         -89.2850   -3.8120  -47.7980 O.2     154 LEU    0.0900
   2442 CB        -88.9220   -5.2780  -45.0200 C.3     154 LEU   -0.1800
   2443 CG        -88.3980   -6.0630  -43.8080 C.3     154 LEU    0.0900
   2444 CD1       -87.2890   -5.3270  -43.0730 C.3     154 LEU    0.0900
   2445 CD2       -89.5340   -6.3990  -42.8520 C.3     154 LEU   -0.0900
   2446 HN        -87.4170   -3.1180  -46.0640 H       154 LEU    0.0900
   2447 HA        -87.4520   -6.0350  -46.4110 H       154 LEU   -0.2700
   2448 HB1       -89.8480   -5.7830  -45.3630 H       154 LEU    0.0900
   2449 HB2       -89.1750   -4.2570  -44.6660 H       154 LEU    0.0900
   2450 HG        -88.0070   -7.0430  -44.1580 H       154 LEU    0.0900
   2451 HD11      -87.5220   -4.2420  -43.0190 H       154 LEU   -0.2700
   2452 HD12      -86.3270   -5.4580  -43.6110 H       154 LEU    0.0900
   2453 HD13      -87.1960   -5.7220  -42.0380 H       154 LEU    0.0900
   2454 HD21      -90.0980   -7.2810  -43.2230 H       154 LEU    0.0900
   2455 HD22      -90.2320   -5.5380  -42.7770 H       154 LEU    0.5100
   2456 HD23      -89.1250   -6.6380  -41.8470 H       154 LEU   -0.5100
   2457 N         -89.0380   -6.0040  -48.2520 N.am    155 GLN   -0.4700
   2458 CA        -89.8680   -5.9850  -49.4460 C.3     155 GLN    0.3100
   2459 C         -90.6870   -7.2660  -49.5390 C.2     155 GLN    0.0700
   2460 O         -90.1770   -8.3600  -49.2940 O.2     155 GLN    0.0900
   2461 CB        -89.0060   -5.8360  -50.7030 C.3     155 GLN   -0.1800
   2462 CG        -88.3430   -4.4760  -50.8580 C.3     155 GLN    0.0900
   2463 CD        -87.5870   -4.3350  -52.1640 C.2     155 GLN    0.0900
   2464 NE2       -87.2660   -5.3460  -52.8180 N.am    155 GLN   -0.1800
   2465 OE1       -87.2970   -3.1150  -52.5570 O.2     155 GLN    0.0900
   2466 HN        -88.6250   -6.8810  -48.0240 H       155 GLN    0.0900
   2467 HA        -90.5550   -5.1570  -49.3640 H       155 GLN    0.5500
   2468 HB1       -89.6490   -6.0130  -51.5910 H       155 GLN   -0.5500
   2469 HB2       -88.2110   -6.6110  -50.6740 H       155 GLN   -0.6200
   2470 HG1       -87.6290   -4.3260  -50.0200 H       155 GLN    0.3200
   2471 HG2       -89.1250   -3.6870  -50.8160 H       155 GLN    0.3000
   2472 HE21      -86.7680   -5.2480  -53.6790 H       155 GLN    0.5100
   2473 HE22      -87.5060   -6.2570  -52.4810 H       155 GLN   -0.5100
   2474 N         -91.9660   -7.1250  -49.8750 N.am    156 ASN   -0.4700
   2475 CA        -92.8290   -8.2780  -50.0860 C.3     156 ASN    0.3100
   2476 C         -92.7220   -8.7640  -51.5250 C.2     156 ASN    0.0700
   2477 O         -93.2860   -8.1610  -52.4400 O.2     156 ASN    0.0900
   2478 CB        -94.2780   -7.9250  -49.7480 C.3     156 ASN   -0.1800
   2479 CG        -95.1450   -9.1510  -49.5360 C.2     156 ASN    0.0900
   2480 ND2       -96.0380   -9.0750  -48.5530 N.am    156 ASN    0.0900
   2481 OD1       -95.0150  -10.1520  -50.2400 O.2     156 ASN    0.5500
   2482 HN        -92.3880   -6.2300  -49.9980 H       156 ASN   -0.5500
   2483 HA        -92.4790   -9.0800  -49.4540 H       156 ASN   -0.6200
   2484 HB1       -94.7080   -7.3290  -50.5810 H       156 ASN    0.3200
   2485 HB2       -94.2940   -7.3170  -48.8190 H       156 ASN    0.3000
   2486 HD21      -96.5340   -9.8930  -48.2640 H       156 ASN    0.5100
   2487 HD22      -96.2140   -8.1990  -48.1050 H       156 ASN   -0.5100
   2488 N         -91.9890   -9.8560  -51.7290 N.am    157 LEU   -0.4700
   2489 CA        -91.7370  -10.3630  -53.0700 C.3     157 LEU    0.3100
   2490 C         -92.5910  -11.5860  -53.3910 C.2     157 LEU    0.0700
   2491 O         -92.1630  -12.4830  -54.1170 O.2     157 LEU    0.0900
   2492 CB        -90.2530  -10.6980  -53.2430 C.3     157 LEU   -0.1800
   2493 CG        -89.2770   -9.5640  -52.9190 C.3     157 LEU    0.0900
   2494 CD1       -87.8390  -10.0080  -53.1450 C.3     157 LEU    0.0900
   2495 CD2       -89.5950   -8.3250  -53.7410 C.3     157 LEU   -0.0900
   2496 HN        -91.5830  -10.3710  -50.9790 H       157 LEU    0.0900
   2497 HA        -92.0360   -9.6060  -53.7780 H       157 LEU   -0.2700
   2498 HB1       -90.0910  -11.0010  -54.2980 H       157 LEU    0.0900
   2499 HB2       -90.0150  -11.5560  -52.5800 H       157 LEU    0.0900
   2500 HG        -89.4050   -9.2610  -51.8570 H       157 LEU    0.0900
   2501 HD11      -87.6930  -10.3060  -54.2050 H       157 LEU   -0.2700
   2502 HD12      -87.6050  -10.8800  -52.4960 H       157 LEU    0.0900
   2503 HD13      -87.1440   -9.1730  -52.9120 H       157 LEU    0.0900
   2504 HD21      -90.6260   -7.9740  -53.5210 H       157 LEU    0.0900
   2505 HD22      -89.5250   -8.5600  -54.8250 H       157 LEU    0.5100
   2506 HD23      -88.8830   -7.5110  -53.4880 H       157 LEU   -0.5100
   2507 N         -93.8090  -11.6160  -52.8520 N.am    158 SER   -0.4700
   2508 CA        -94.7410  -12.7080  -53.1090 C.3     158 SER    0.3100
   2509 C         -95.4270  -12.5850  -54.4670 C.2     158 SER    0.0700
   2510 O         -96.4680  -13.1980  -54.7020 O.2     158 SER    0.0900
   2511 CB        -95.7990  -12.7680  -52.0050 C.3     158 SER    0.0500
   2512 OG        -96.5260  -11.5550  -51.9270 O.3     158 SER    0.0900
   2513 HN        -94.1380  -10.8920  -52.2500 H       158 SER    0.0900
   2514 HA        -94.1790  -13.6300  -53.1420 H       158 SER   -0.6600
   2515 HB1       -95.3050  -12.9490  -51.0270 H       158 SER    0.4300
   2516 HB2       -96.5110  -13.5950  -52.2180 H       158 SER    0.5100
   2517 HG1       -97.1790  -11.5920  -52.6310 H       158 SER   -0.5100
   2518 N         -94.8420  -11.7940  -55.3600 N.am    159 GLY   -0.4700
   2519 CA        -95.3780  -11.6080  -56.6940 C.3     159 GLY    0.3100
   2520 C         -96.3090  -10.4170  -56.7620 C.2     159 GLY   -0.0200
   2521 O         -96.0770   -9.4800  -57.5260 O.2     159 GLY    0.0900
   2522 HN        -94.0070  -11.2910  -55.1520 H       159 GLY    0.0900
   2523 HA1       -95.9210  -12.5020  -56.9650 H       159 GLY    0.5100
   2524 HA2       -94.5510  -11.4550  -57.3710 H       159 GLY   -0.5100
   2525 N         -97.3700  -10.4470  -55.9600 N.am    160 ASP   -0.4700
   2526 CA        -98.2830   -9.3180  -55.8670 C.3     160 ASP    0.3100
   2527 C         -97.8370   -8.3370  -54.7900 C.2     160 ASP    0.0700
   2528 O         -98.1820   -7.1560  -54.8250 O.2     160 ASP    0.0900
   2529 CB        -99.7140   -9.8010  -55.5960 C.3     160 ASP   -0.2800
   2530 CG        -99.7870  -10.8080  -54.4630 C.2     160 ASP    0.0900
   2531 OD1       -98.7920  -10.9520  -53.7200 O.co2   160 ASP    0.0900
   2532 OD2      -100.8440  -11.4570  -54.3120 O.co2   160 ASP    0.6200
   2533 HN        -97.5840  -11.2380  -55.3920 H       160 ASP   -0.7600
   2534 HA        -98.2430   -8.7760  -56.8010 H       160 ASP   -0.7600
   2535 HB1      -100.1160  -10.2760  -56.5160 H       160 ASP    0.5100
   2536 HB2      -100.3470   -8.9270  -55.3310 H       160 ASP   -0.5100
   2537 N         -97.0620   -8.8360  -53.8290 N.am    161 GLY   -0.4700
   2538 CA        -96.5650   -8.0140  -52.7440 C.3     161 GLY    0.3100
   2539 C         -97.5590   -7.8640  -51.6100 C.2     161 GLY   -0.0200
   2540 O         -97.3120   -7.1360  -50.6480 O.2     161 GLY    0.0900
   2541 HN        -96.7880   -9.7950  -53.8130 H       161 GLY    0.0900
   2542 HA1       -96.3400   -7.0370  -53.1460 H       161 GLY    0.5100
   2543 HA2       -95.6650   -8.4760  -52.3640 H       161 GLY   -0.5100
   2544 N         -98.6910   -8.5570  -51.7180 N.am    162 THR   -0.4700
   2545 CA        -99.7330   -8.4840  -50.7030 C.3     162 THR    0.3100
   2546 C         -99.6480   -9.6210  -49.6910 C.2     162 THR    0.0700
   2547 O         -99.9860   -9.4470  -48.5190 O.2     162 THR    0.0900
   2548 CB       -101.1310   -8.4920  -51.3430 C.3     162 THR    0.1400
   2549 CG2      -101.2220   -7.4350  -52.4330 C.3     162 THR    0.0900
   2550 OG1      -101.3910   -9.7800  -51.9120 O.3     162 THR   -0.6600
   2551 HN        -98.8740   -9.1550  -52.4940 H       162 THR    0.4300
   2552 HA        -99.5860   -7.5720  -50.1410 H       162 THR   -0.2700
   2553 HB       -101.9020   -8.2770  -50.5720 H       162 THR    0.0900
   2554 HG1      -100.9360   -9.7920  -52.7580 H       162 THR    0.0900
   2555 HG21     -100.4670   -7.6360  -53.2240 H       162 THR    0.0900
   2556 HG22     -101.0260   -6.4310  -52.0020 H       162 THR    0.5100
   2557 HG23     -102.2330   -7.4550  -52.8940 H       162 THR   -0.5100
   2558 N         -99.2090  -10.7890  -50.1510 N.am    163 HSP   -0.4700
   2559 CA        -99.1150  -11.9720  -49.3010 C.3     163 HSP    0.3100
   2560 C         -98.0910  -11.8010  -48.1800 C.2     163 HSP    0.0700
   2561 O         -96.9260  -11.5020  -48.4390 O.2     163 HSP    0.0900
   2562 CB        -98.7820  -13.2090  -50.1370 C.3     163 HSP   -0.0500
   2563 CG        -99.7620  -13.4760  -51.2390 C.ar    163 HSP    0.0900
   2564 CD2       -99.4910  -14.3260  -52.2850 C.ar    163 HSP    0.0900
   2565 ND1      -101.0140  -13.0020  -51.4520 N.ar    163 HSP    0.1900
   2566 CE1      -101.4680  -13.5690  -52.6140 C.ar    163 HSP    0.1300
   2567 NE2      -100.5340  -14.3650  -53.1010 N.ar    163 HSP    0.1900
   2568 HN        -98.9230  -10.9090  -51.0980 H       163 HSP   -0.5100
   2569 HA       -100.0630  -12.1010  -48.8010 H       163 HSP    0.4400
   2570 HB1       -98.7630  -14.0960  -49.4680 H       163 HSP   -0.5100
   2571 HB2       -97.7780  -13.0720  -50.5920 H       163 HSP    0.4400
   2572 HD1      -101.5120  -12.3590  -50.8710 H       163 HSP    0.3200
   2573 HD2       -98.5980  -14.9060  -52.4840 H       163 HSP    0.1800
   2574 HE1      -102.4270  -13.3940  -53.0560 H       163 HSP    0.5100
   2575 HE2      -100.6040  -14.9050  -53.9400 H       163 HSP   -0.5100
   2576 N         -98.5290  -11.9980  -46.9230 N.am    164 PRO   -0.2900
   2577 CA        -97.6890  -11.8740  -45.7240 C.3     164 PRO    0.0000
   2578 C         -96.4720  -12.7940  -45.7450 C.2     164 PRO    0.0900
   2579 O         -95.4280  -12.4430  -45.1980 O.2     164 PRO    0.0900
   2580 CB        -98.6350  -12.2850  -44.5930 C.3     164 PRO    0.0200
   2581 CG        -99.9990  -11.9940  -45.1180 C.3     164 PRO    0.0900
   2582 CD        -99.9260  -12.3090  -46.5810 C.3     164 PRO   -0.1800
   2583 HA        -97.2950  -10.8730  -45.6430 H       164 PRO    0.0900
   2584 HB1       -98.4320  -11.6950  -43.6740 H       164 PRO    0.0900
   2585 HB2       -98.5240  -13.3650  -44.3580 H       164 PRO   -0.1800
   2586 HG1      -100.7570  -12.6310  -44.6160 H       164 PRO    0.0900
   2587 HG2      -100.2620  -10.9270  -44.9580 H       164 PRO    0.0900
   2588 HD1      -100.1390  -13.3810  -46.7800 H       164 PRO    0.5100
   2589 HD2      -100.6160  -11.6700  -47.1720 H       164 PRO   -0.5100
   2590 N         -96.6060  -13.9630  -46.3690 N.am    165 GLY   -0.4700
   2591 CA        -95.5150  -14.9170  -46.4370 C.3     165 GLY    0.3100
   2592 C         -94.4190  -14.5180  -47.4070 C.2     165 GLY   -0.0200
   2593 O         -93.4100  -15.2110  -47.5390 O.2     165 GLY    0.0900
   2594 HN        -97.4570  -14.2340  -46.8130 H       165 GLY    0.0900
   2595 HA1       -95.9280  -15.8660  -46.7490 H       165 GLY    0.5100
   2596 HA2       -95.0910  -15.0040  -45.4480 H       165 GLY   -0.5100
   2597 N         -94.6150  -13.3940  -48.0910 N.am    166 GLY   -0.4700
   2598 CA        -93.6470  -12.9030  -49.0540 C.3     166 GLY    0.3100
   2599 C         -92.7380  -11.8210  -48.5060 C.2     166 GLY   -0.0200
   2600 O         -91.8530  -11.3340  -49.2090 O.2     166 GLY    0.0900
   2601 HN        -95.4350  -12.8390  -47.9730 H       166 GLY    0.0900
   2602 HA1       -94.1950  -12.5060  -49.8950 H       166 GLY    0.5100
   2603 HA2       -93.0410  -13.7420  -49.3660 H       166 GLY   -0.5100
   2604 N         -92.9610  -11.4350  -47.2510 N.am    167 LEU   -0.4700
   2605 CA        -92.1320  -10.4290  -46.5970 C.3     167 LEU    0.3100
   2606 C         -90.6850  -10.8970  -46.4940 C.2     167 LEU    0.0700
   2607 O         -90.4100  -11.9860  -45.9910 O.2     167 LEU    0.0900
   2608 CB        -92.6780  -10.1180  -45.2020 C.3     167 LEU   -0.1800
   2609 CG        -91.9520   -9.0140  -44.4360 C.3     167 LEU    0.0900
   2610 CD1       -92.0750   -7.6900  -45.1730 C.3     167 LEU    0.0900
   2611 CD2       -92.4930   -8.8970  -43.0180 C.3     167 LEU   -0.0900
   2612 HN        -93.7020  -11.8160  -46.7040 H       167 LEU    0.0900
   2613 HA        -92.1360   -9.5410  -47.2090 H       167 LEU   -0.2700
   2614 HB1       -92.6240  -11.0470  -44.5980 H       167 LEU    0.0900
   2615 HB2       -93.7420   -9.8190  -45.3100 H       167 LEU    0.0900
   2616 HG        -90.8790   -9.2800  -44.3320 H       167 LEU    0.0900
   2617 HD11      -93.1370   -7.4960  -45.4350 H       167 LEU   -0.2700
   2618 HD12      -91.4790   -7.7220  -46.1100 H       167 LEU    0.0900
   2619 HD13      -91.7120   -6.8620  -44.5270 H       167 LEU    0.0900
   2620 HD21      -92.3500   -9.8560  -42.4750 H       167 LEU    0.0900
   2621 HD22      -93.5790   -8.6640  -43.0460 H       167 LEU    0.5100
   2622 HD23      -91.9520   -8.0960  -42.4710 H       167 LEU   -0.5100
   2623 N         -89.7560  -10.0690  -46.9720 N.am    168 VAL   -0.4700
   2624 CA        -88.3560  -10.4660  -47.0600 C.3     168 VAL    0.3100
   2625 C         -87.3940   -9.3340  -46.7060 C.2     168 VAL    0.0700
   2626 O         -87.4980   -8.2280  -47.2370 O.2     168 VAL    0.0900
   2627 CB        -88.0220  -10.9940  -48.4730 C.3     168 VAL   -0.0900
   2628 CG1       -86.5310  -10.8980  -48.7510 C.3     168 VAL    0.0900
   2629 CG2       -88.4970  -12.4300  -48.6330 C.3     168 VAL   -0.2700
   2630 HN        -89.9750   -9.1490  -47.2860 H       168 VAL    0.0900
   2631 HA        -88.1790  -11.2350  -46.3230 H       168 VAL    0.0900
   2632 HB        -88.5740  -10.3940  -49.2280 H       168 VAL    0.0900
   2633 HG11      -85.9790  -11.6360  -48.1310 H       168 VAL   -0.2700
   2634 HG12      -86.1650   -9.8800  -48.5020 H       168 VAL    0.0900
   2635 HG13      -86.3310  -11.1160  -49.8220 H       168 VAL    0.0900
   2636 HG21      -89.5960  -12.4870  -48.4830 H       168 VAL    0.0900
   2637 HG22      -88.0020  -13.0780  -47.8780 H       168 VAL    0.5100
   2638 HG23      -88.2580  -12.7960  -49.6540 H       168 VAL   -0.5100
   2639 N         -86.4480   -9.6140  -45.8110 N.am    169 CYS   -0.4700
   2640 CA        -85.3930   -8.6630  -45.4940 C.3     169 CYS    0.3100
   2641 C         -84.3860   -8.6160  -46.6380 C.2     169 CYS    0.0700
   2642 O         -83.4850   -9.4490  -46.7230 O.2     169 CYS    0.0900
   2643 CB        -84.7010   -9.0480  -44.1880 C.3     169 CYS   -0.1000
   2644 SG        -83.3590   -7.9500  -43.6870 S.3     169 CYS    0.0900
   2645 HN        -86.4210  -10.4820  -45.3220 H       169 CYS    0.0900
   2646 HA        -85.8400   -7.6830  -45.4070 H       169 CYS   -0.0800
   2647 HB1       -84.2960  -10.0750  -44.3060 H       169 CYS    0.5100
   2648 HB2       -85.4680   -9.0620  -43.3850 H       169 CYS   -0.5100
   2649 N         -84.5410   -7.6290  -47.5140 N.am    170 THR   -0.4700
   2650 CA        -83.7640   -7.5530  -48.7410 C.3     170 THR    0.3100
   2651 C         -83.2680   -6.1250  -48.9620 C.2     170 THR    0.0700
   2652 O         -83.8100   -5.1790  -48.3790 O.2     170 THR    0.0900
   2653 CB        -84.6180   -8.0120  -49.9510 C.3     170 THR    0.1400
   2654 CG2       -85.4800   -6.8700  -50.4770 C.3     170 THR    0.0900
   2655 OG1       -83.7740   -8.5020  -51.0010 O.3     170 THR   -0.6600
   2656 HN        -85.2000   -6.8950  -47.3680 H       170 THR    0.4300
   2657 HA        -82.8980   -8.1880  -48.6300 H       170 THR   -0.2700
   2658 HB        -85.3060   -8.8250  -49.6370 H       170 THR    0.0900
   2659 HG1       -83.5700   -7.7430  -51.5510 H       170 THR    0.0900
   2660 HG21      -84.8410   -6.1040  -50.9680 H       170 THR    0.0900
   2661 HG22      -86.0270   -6.3920  -49.6380 H       170 THR    0.5100
   2662 HG23      -86.2050   -7.2580  -51.2250 H       170 THR   -0.5100
   2663 N         -82.2050   -5.9610  -49.7670 N.am    171 PRO   -0.2900
   2664 CA        -81.7830   -4.6120  -50.1530 C.3     171 PRO    0.0000
   2665 C         -82.8490   -3.8970  -50.9760 C.2     171 PRO    0.0900
   2666 O         -83.2330   -4.3680  -52.0470 O.2     171 PRO    0.0900
   2667 CB        -80.5280   -4.8590  -51.0010 C.3     171 PRO    0.0200
   2668 CG        -80.5970   -6.3060  -51.3920 C.3     171 PRO    0.0900
   2669 CD        -81.2490   -6.9790  -50.2310 C.3     171 PRO   -0.1800
   2670 HA        -81.6220   -4.0040  -49.2760 H       171 PRO    0.0900
   2671 HB1       -79.6100   -4.6570  -50.4100 H       171 PRO    0.0900
   2672 HB2       -80.5280   -4.2080  -51.9000 H       171 PRO   -0.1800
   2673 HG1       -81.2010   -6.4370  -52.3160 H       171 PRO    0.0900
   2674 HG2       -79.5800   -6.7170  -51.5670 H       171 PRO    0.0900
   2675 HD1       -81.7870   -7.9000  -50.5390 H       171 PRO    0.5100
   2676 HD2       -80.5190   -7.2140  -49.4290 H       171 PRO   -0.5100
   2677 N         -83.3190   -2.7630  -50.4690 N.am    172 ILE   -0.4700
   2678 CA        -84.3630   -1.9960  -51.1310 C.3     172 ILE    0.3100
   2679 C         -83.8110   -1.1450  -52.2720 C.2     172 ILE    0.0700
   2680 O         -84.5200   -0.8470  -53.2310 O.2     172 ILE    0.0900
   2681 CB        -85.1050   -1.0930  -50.1290 C.3     172 ILE   -0.0900
   2682 CG1       -84.1110   -0.2330  -49.3470 C.3     172 ILE    0.0900
   2683 CG2       -85.9310   -1.9360  -49.1710 C.3     172 ILE   -0.2700
   2684 CD        -84.7550    0.6260  -48.2790 C.3     172 ILE    0.0900
   2685 HN        -82.9770   -2.3860  -49.6120 H       172 ILE    0.0900
   2686 HA        -85.0510   -2.6930  -51.5850 H       172 ILE    0.0900
   2687 HB        -85.7740   -0.4000  -50.6820 H       172 ILE   -0.1800
   2688 HG11      -83.5810    0.4310  -50.0620 H       172 ILE    0.0900
   2689 HG12      -83.3710   -0.9030  -48.8610 H       172 ILE    0.0900
   2690 HG21      -85.2720   -2.6300  -48.6060 H       172 ILE   -0.2700
   2691 HG22      -86.6720   -2.5370  -49.7390 H       172 ILE    0.0900
   2692 HG23      -86.4570   -1.2790  -48.4470 H       172 ILE    0.0900
   2693 HD1       -85.1240   -0.0110  -47.4470 H       172 ILE    0.0900
   2694 HD2       -85.6160    1.1820  -48.7080 H       172 ILE    0.5100
   2695 HD3       -84.0110    1.3450  -47.8730 H       172 ILE   -0.5100
   2696 N         -82.5320   -0.7380  -52.1980 N.am    173 VAL   -0.4700
   2697 CA        -81.9240    0.1440  -53.1750 C.3     173 VAL    0.3100
   2698 C         -81.6960   -0.5320  -54.5150 C.2     173 VAL    0.0700
   2699 O         -81.6600   -1.7570  -54.6310 O.2     173 VAL    0.0900
   2700 CB        -80.6460    0.8120  -52.6780 C.3     173 VAL   -0.0900
   2701 CG1       -80.9420    1.5530  -51.3570 C.3     173 VAL    0.0900
   2702 CG2       -79.5110   -0.2190  -52.5360 C.3     173 VAL   -0.2700
   2703 HN        -81.9350   -1.0310  -51.4550 H       173 VAL    0.0900
   2704 HA        -82.6540    0.8990  -53.4240 H       173 VAL    0.0900
   2705 HB        -80.2810    1.5350  -53.4400 H       173 VAL    0.0900
   2706 HG11      -81.3030    0.8360  -50.5900 H       173 VAL   -0.2700
   2707 HG12      -81.7270    2.3220  -51.5220 H       173 VAL    0.0900
   2708 HG13      -80.0160    2.0390  -50.9810 H       173 VAL    0.0900
   2709 HG21      -79.1780   -0.5620  -53.5380 H       173 VAL    0.0900
   2710 HG22      -79.8700   -1.0990  -51.9610 H       173 VAL    0.5100
   2711 HG23      -78.6450    0.2420  -52.0130 H       173 VAL   -0.5100
   2712 N         -81.5740    0.2790  -55.5820 N.am    174 ASP   -0.4700
   2713 CA        -81.2570   -0.1700  -56.9130 C.3     174 ASP    0.3100
   2714 C         -79.9770   -1.0090  -57.0220 C.2     174 ASP    0.0700
   2715 O         -79.1070   -1.0690  -56.1540 O.2     174 ASP    0.0900
   2716 CB        -81.2780    1.0260  -57.8960 C.3     174 ASP   -0.2800
   2717 CG        -80.1860    2.0120  -57.5340 C.2     174 ASP    0.0900
   2718 OD1       -80.3980    2.7950  -56.5690 O.co2   174 ASP    0.0900
   2719 OD2       -79.0990    1.9120  -58.1610 O.co2   174 ASP    0.6200
   2720 HN        -81.7050    1.2620  -55.4940 H       174 ASP   -0.7600
   2721 HA        -81.9860   -0.9100  -57.2030 H       174 ASP   -0.7600
   2722 HB1       -82.2630    1.5360  -57.8440 H       174 ASP    0.5100
   2723 HB2       -81.1120    0.6600  -58.9330 H       174 ASP   -0.5100
   2724 N         -79.8520   -1.7330  -58.1420 N.am    175 THR   -0.4700
   2725 CA        -78.7330   -2.6260  -58.4110 C.3     175 THR    0.3100
   2726 C         -77.4040   -1.8770  -58.4560 C.2     175 THR    0.0700
   2727 O         -76.3990   -2.3460  -57.9230 O.2     175 THR    0.0900
   2728 CB        -78.9310   -3.3880  -59.7340 C.3     175 THR    0.1400
   2729 CG2       -80.1880   -4.2430  -59.6690 C.3     175 THR    0.0900
   2730 OG1       -79.0530   -2.4540  -60.8120 O.3     175 THR   -0.6600
   2731 HN        -80.5400   -1.6900  -58.8610 H       175 THR    0.4300
   2732 HA        -78.6590   -3.3220  -57.5890 H       175 THR   -0.2700
   2733 HB        -78.0580   -4.0480  -59.9240 H       175 THR    0.0900
   2734 HG1       -79.3300   -2.9650  -61.5750 H       175 THR    0.0900
   2735 HG21      -81.0780   -3.6010  -59.4910 H       175 THR    0.0900
   2736 HG22      -80.1060   -4.9750  -58.8370 H       175 THR    0.5100
   2737 HG23      -80.3270   -4.7840  -60.6300 H       175 THR   -0.5100
   2738 N         -77.4080   -0.7080  -59.0910 N.am    176 ALA   -0.4700
   2739 CA        -76.1960    0.0830  -59.2670 C.3     176 ALA    0.3100
   2740 C         -75.6000    0.5340  -57.9390 C.2     176 ALA    0.0700
   2741 O         -74.4280    0.2790  -57.6520 O.2     176 ALA    0.0900
   2742 CB        -76.4760    1.2860  -60.1600 C.3     176 ALA   -0.2700
   2743 HN        -78.2430   -0.3190  -59.4740 H       176 ALA    0.0900
   2744 HA        -75.4430   -0.5510  -59.7140 H       176 ALA    0.0900
   2745 HB1       -77.2570    1.9290  -59.7010 H       176 ALA    0.0900
   2746 HB2       -76.8370    0.9440  -61.1530 H       176 ALA    0.5100
   2747 HB3       -75.5510    1.8870  -60.2850 H       176 ALA   -0.5100
   2748 N         -76.4160    1.2000  -57.1280 N.am    177 THR   -0.4700
   2749 CA        -75.9790    1.6800  -55.8230 C.3     177 THR    0.3100
   2750 C         -75.6080    0.5130  -54.9130 C.2     177 THR    0.0700
   2751 O         -74.7600    0.6460  -54.0260 O.2     177 THR    0.0900
   2752 CB        -77.0630    2.5390  -55.1470 C.3     177 THR    0.1400
   2753 CG2       -77.3550    3.7770  -55.9830 C.3     177 THR    0.0900
   2754 OG1       -78.2650    1.7740  -55.0050 O.3     177 THR   -0.6600
   2755 HN        -77.3610    1.4000  -57.3740 H       177 THR    0.4300
   2756 HA        -75.0810    2.2620  -55.9690 H       177 THR   -0.2700
   2757 HB        -76.7180    2.8600  -54.1410 H       177 THR    0.0900
   2758 HG1       -78.8950    2.1550  -55.6210 H       177 THR    0.0900
   2759 HG21      -77.7140    3.4810  -56.9930 H       177 THR    0.0900
   2760 HG22      -76.4310    4.3820  -56.0980 H       177 THR    0.5100
   2761 HG23      -78.1430    4.3870  -55.4920 H       177 THR   -0.5100
   2762 N         -76.2440   -0.6350  -55.1410 N.am    178 LEU   -0.4700
   2763 CA        -75.8980   -1.8550  -54.4270 C.3     178 LEU    0.3100
   2764 C         -74.4730   -2.2730  -54.7670 C.2     178 LEU    0.0700
   2765 O         -73.6670   -2.5330  -53.8760 O.2     178 LEU    0.0900
   2766 CB        -76.8750   -2.9810  -54.7710 C.3     178 LEU   -0.1800
   2767 CG        -76.6590   -4.3030  -54.0330 C.3     178 LEU    0.0900
   2768 CD1       -76.7610   -4.0960  -52.5310 C.3     178 LEU    0.0900
   2769 CD2       -77.6560   -5.3500  -54.5040 C.3     178 LEU   -0.0900
   2770 HN        -76.9810   -0.7090  -55.8070 H       178 LEU    0.0900
   2771 HA        -75.9290   -1.6430  -53.3690 H       178 LEU   -0.2700
   2772 HB1       -76.7970   -3.1800  -55.8600 H       178 LEU    0.0900
   2773 HB2       -77.9010   -2.6250  -54.5420 H       178 LEU    0.0900
   2774 HG        -75.6540   -4.7040  -54.2820 H       178 LEU    0.0900
   2775 HD11      -77.6900   -3.5380  -52.2830 H       178 LEU   -0.2700
   2776 HD12      -75.8890   -3.5110  -52.1690 H       178 LEU    0.0900
   2777 HD13      -76.7900   -5.0800  -52.0140 H       178 LEU    0.0900
   2778 HD21      -77.6620   -5.4010  -55.6130 H       178 LEU    0.0900
   2779 HD22      -78.6770   -5.0840  -54.1560 H       178 LEU    0.5100
   2780 HD23      -77.3740   -6.3480  -54.1050 H       178 LEU   -0.5100
   2781 N         -74.1640   -2.3260  -56.0630 N.am    179 ARG   -0.4700
   2782 CA        -72.8070   -2.5970  -56.5210 C.3     179 ARG    0.3100
   2783 C         -71.8370   -1.6290  -55.8640 C.2     179 ARG    0.0700
   2784 O         -70.7670   -2.0250  -55.3940 O.2     179 ARG    0.0900
   2785 CB        -72.7100   -2.4570  -58.0420 C.3     179 ARG   -0.1800
   2786 CG        -73.5400   -3.4570  -58.8220 C.3     179 ARG    0.0900
   2787 CD        -73.4660   -3.1900  -60.3170 C.3     179 ARG    0.0900
   2788 NE        -72.1000   -3.3040  -60.8260 N.pl3   179 ARG   -0.1800
   2789 CZ        -71.7610   -3.1110  -62.0960 C.cat   179 ARG    0.0900
   2790 NH1       -72.6850   -2.7910  -62.9920 N.pl3   179 ARG    0.0900
   2791 NH2       -70.4960   -3.2380  -62.4710 N.pl3   179 ARG    0.2000
   2792 HN        -74.8460   -2.1830  -56.7750 H       179 ARG    0.0900
   2793 HA        -72.5470   -3.6010  -56.2200 H       179 ARG    0.0900
   2794 HB1       -71.6460   -2.5810  -58.3360 H       179 ARG   -0.7000
   2795 HB2       -73.0430   -1.4340  -58.3200 H       179 ARG    0.4400
   2796 HG1       -74.5980   -3.3890  -58.4920 H       179 ARG    0.6400
   2797 HG2       -73.1630   -4.4810  -58.6170 H       179 ARG   -0.8000
   2798 HD1       -73.8210   -2.1580  -60.5310 H       179 ARG    0.4600
   2799 HD2       -74.0920   -3.9280  -60.8600 H       179 ARG    0.4600
   2800 HE        -71.3780   -3.5430  -60.1790 H       179 ARG   -0.8000
   2801 HH11      -73.6400   -2.6940  -62.7120 H       179 ARG    0.4600
   2802 HH12      -72.4260   -2.6460  -63.9470 H       179 ARG    0.4600
   2803 HH21      -69.7970   -3.4790  -61.7980 H       179 ARG    0.5100
   2804 HH22      -70.2410   -3.0920  -63.4270 H       179 ARG   -0.5100
   2805 N         -72.2340   -0.3610  -55.8190 N.am    180 VAL   -0.4700
   2806 CA        -71.4180    0.6800  -55.2070 C.3     180 VAL    0.3100
   2807 C         -71.0770    0.3650  -53.7520 C.2     180 VAL    0.0700
   2808 O         -69.9030    0.2690  -53.3980 O.2     180 VAL    0.0900
   2809 CB        -72.1020    2.0570  -55.2850 C.3     180 VAL   -0.0900
   2810 CG1       -71.3130    3.0810  -54.4920 C.3     180 VAL    0.0900
   2811 CG2       -72.2460    2.4970  -56.7350 C.3     180 VAL   -0.2700
   2812 HN        -73.1060   -0.0650  -56.2000 H       180 VAL    0.0900
   2813 HA        -70.4730    0.7050  -55.7270 H       180 VAL    0.0900
   2814 HB        -73.1300    1.9820  -54.8730 H       180 VAL    0.0900
   2815 HG11      -70.2400    3.0420  -54.7780 H       180 VAL   -0.2700
   2816 HG12      -71.3990    2.8670  -53.4050 H       180 VAL    0.0900
   2817 HG13      -71.7000    4.1030  -54.7020 H       180 VAL    0.0900
   2818 HG21      -72.7020    1.6830  -57.3380 H       180 VAL    0.0900
   2819 HG22      -71.2460    2.7340  -57.1590 H       180 VAL    0.5100
   2820 HG23      -72.9000    3.3930  -56.7950 H       180 VAL   -0.5100
   2821 N         -72.0960    0.1890  -52.9120 N.am    181 VAL   -0.4700
   2822 CA        -71.8690   -0.0550  -51.4880 C.3     181 VAL    0.3100
   2823 C         -71.1430   -1.3710  -51.2030 C.2     181 VAL    0.0700
   2824 O         -70.3240   -1.4550  -50.2790 O.2     181 VAL    0.0900
   2825 CB        -73.1740    0.0270  -50.6610 C.3     181 VAL   -0.0900
   2826 CG1       -73.7130    1.4500  -50.6590 C.3     181 VAL    0.0900
   2827 CG2       -74.2160   -0.9380  -51.1960 C.3     181 VAL   -0.2700
   2828 HN        -73.0460    0.2150  -53.2130 H       181 VAL    0.0900
   2829 HA        -71.1660    0.6870  -51.1380 H       181 VAL    0.0900
   2830 HB        -72.9700   -0.2920  -49.6160 H       181 VAL    0.0900
   2831 HG11      -73.9280    1.7790  -51.6980 H       181 VAL   -0.2700
   2832 HG12      -72.9590    2.1390  -50.2180 H       181 VAL    0.0900
   2833 HG13      -74.6530    1.4990  -50.0700 H       181 VAL    0.0900
   2834 HG21      -73.8330   -1.9800  -51.1450 H       181 VAL    0.0900
   2835 HG22      -74.4480   -0.6970  -52.2550 H       181 VAL    0.5100
   2836 HG23      -75.1430   -0.8710  -50.5860 H       181 VAL   -0.5100
   2837 N         -71.4390   -2.4000  -51.9980 N.am    182 ILE   -0.4700
   2838 CA        -70.7320   -3.6700  -51.8860 C.3     182 ILE    0.3100
   2839 C         -69.2500   -3.4440  -52.1570 C.2     182 ILE    0.0700
   2840 O         -68.3910   -3.9690  -51.4480 O.2     182 ILE    0.0900
   2841 CB        -71.2880   -4.7300  -52.8590 C.3     182 ILE   -0.0900
   2842 CG1       -72.7170   -5.1230  -52.4730 C.3     182 ILE    0.0900
   2843 CG2       -70.3960   -5.9630  -52.8770 C.3     182 ILE   -0.2700
   2844 CD        -72.8150   -5.9440  -51.2080 C.3     182 ILE    0.0900
   2845 HN        -72.1480   -2.3480  -52.6960 H       182 ILE    0.0900
   2846 HA        -70.8360   -4.0140  -50.8670 H       182 ILE    0.0900
   2847 HB        -71.3410   -4.2990  -53.8820 H       182 ILE   -0.1800
   2848 HG11      -73.1560   -5.7110  -53.3060 H       182 ILE    0.0900
   2849 HG12      -73.3100   -4.1950  -52.3350 H       182 ILE    0.0900
   2850 HG21      -70.1940   -6.3050  -51.8400 H       182 ILE   -0.2700
   2851 HG22      -69.4270   -5.7210  -53.3650 H       182 ILE    0.0900
   2852 HG23      -70.8980   -6.7850  -53.4300 H       182 ILE    0.0900
   2853 HD1       -72.5690   -5.3170  -50.3250 H       182 ILE    0.0900
   2854 HD2       -72.0980   -6.7920  -51.2510 H       182 ILE    0.5100
   2855 HD3       -73.8490   -6.3330  -51.0880 H       182 ILE   -0.5100
   2856 N         -68.9570   -2.6400  -53.1780 N.am    183 GLN   -0.4700
   2857 CA        -67.5840   -2.2600  -53.4850 C.3     183 GLN    0.3100
   2858 C         -66.9430   -1.4970  -52.3300 C.2     183 GLN    0.0700
   2859 O         -65.7740   -1.7180  -52.0090 O.2     183 GLN    0.0900
   2860 CB        -67.5280   -1.4230  -54.7650 C.3     183 GLN   -0.1800
   2861 CG        -67.6960   -2.2280  -56.0410 C.3     183 GLN    0.0900
   2862 CD        -67.9100   -1.3470  -57.2550 C.2     183 GLN    0.0900
   2863 NE2       -67.5840   -0.0650  -57.1220 N.am    183 GLN   -0.1800
   2864 OE1       -68.3670   -1.8110  -58.2990 O.2     183 GLN    0.0900
   2865 HN        -69.6620   -2.2650  -53.7760 H       183 GLN    0.0900
   2866 HA        -67.0060   -3.1640  -53.6030 H       183 GLN    0.5500
   2867 HB1       -66.5460   -0.9050  -54.8020 H       183 GLN   -0.5500
   2868 HB2       -68.3350   -0.6610  -54.7220 H       183 GLN   -0.6200
   2869 HG1       -68.5720   -2.9010  -55.9330 H       183 GLN    0.3200
   2870 HG2       -66.7830   -2.8410  -56.2050 H       183 GLN    0.3000
   2871 HE21      -67.7040    0.5630  -57.8900 H       183 GLN    0.5100
   2872 HE22      -67.2190    0.2690  -56.2520 H       183 GLN   -0.5100
   2873 N         -67.7060   -0.5980  -51.7110 N.am    184 LEU   -0.4700
   2874 CA        -67.2150    0.1730  -50.5740 C.3     184 LEU    0.3100
   2875 C         -66.7640   -0.7570  -49.4590 C.2     184 LEU    0.0700
   2876 O         -65.6310   -0.6690  -48.9790 O.2     184 LEU    0.0900
   2877 CB        -68.2960    1.1180  -50.0360 C.3     184 LEU   -0.1800
   2878 CG        -68.9830    2.0870  -51.0020 C.3     184 LEU    0.0900
   2879 CD1       -69.7820    3.1350  -50.2370 C.3     184 LEU    0.0900
   2880 CD2       -67.9890    2.7430  -51.9400 C.3     184 LEU   -0.0900
   2881 HN        -68.6440   -0.4130  -51.9960 H       184 LEU    0.0900
   2882 HA        -66.3560    0.7380  -50.9030 H       184 LEU   -0.2700
   2883 HB1       -67.8270    1.7290  -49.2380 H       184 LEU    0.0900
   2884 HB2       -69.0890    0.4850  -49.5900 H       184 LEU    0.0900
   2885 HG        -69.6650    1.5190  -51.6680 H       184 LEU    0.0900
   2886 HD11      -69.1100    3.7170  -49.5720 H       184 LEU   -0.2700
   2887 HD12      -70.5560    2.6390  -49.6140 H       184 LEU    0.0900
   2888 HD13      -70.2680    3.8340  -50.9510 H       184 LEU    0.0900
   2889 HD21      -67.4670    1.9690  -52.5430 H       184 LEU    0.0900
   2890 HD22      -67.2320    3.3060  -51.3550 H       184 LEU    0.5100
   2891 HD23      -68.5190    3.4330  -52.6300 H       184 LEU   -0.5100
   2892 N         -67.6560   -1.6590  -49.0550 N.am    185 ASN   -0.4700
   2893 CA        -67.3410   -2.6120  -47.9980 C.3     185 ASN    0.3100
   2894 C         -66.1870   -3.5420  -48.3540 C.2     185 ASN    0.0700
   2895 O         -65.3400   -3.8430  -47.5160 O.2     185 ASN    0.0900
   2896 CB        -68.5760   -3.4300  -47.6210 C.3     185 ASN   -0.1800
   2897 CG        -68.2560   -4.5530  -46.6520 C.2     185 ASN    0.0900
   2898 ND2       -68.0770   -4.2060  -45.3820 N.am    185 ASN    0.0900
   2899 OD1       -68.1550   -5.7150  -47.0430 O.2     185 ASN    0.5500
   2900 HN        -68.5670   -1.7230  -49.4510 H       185 ASN   -0.5500
   2901 HA        -66.9840   -2.0570  -47.1430 H       185 ASN   -0.6200
   2902 HB1       -69.0120   -3.8710  -48.5420 H       185 ASN    0.3200
   2903 HB2       -69.3250   -2.7590  -47.1490 H       185 ASN    0.3000
   2904 HD21      -68.6660   -3.5140  -44.9650 H       185 ASN    0.5100
   2905 HD22      -67.3540   -4.6390  -44.8430 H       185 ASN   -0.5100
   2906 N         -66.1560   -4.0000  -49.6020 N.am    186 THR   -0.4700
   2907 CA        -65.1120   -4.9140  -50.0500 C.3     186 THR    0.3100
   2908 C         -63.7360   -4.2570  -50.0150 C.2     186 THR    0.0700
   2909 O         -62.7770   -4.8330  -49.5020 O.2     186 THR    0.0900
   2910 CB        -65.3890   -5.4420  -51.4670 C.3     186 THR    0.1400
   2911 CG2       -64.3580   -6.4890  -51.8580 C.3     186 THR    0.0900
   2912 OG1       -66.6930   -6.0310  -51.5140 O.3     186 THR   -0.6600
   2913 HN        -66.8390   -3.7410  -50.2810 H       186 THR    0.4300
   2914 HA        -65.0700   -5.7350  -49.3500 H       186 THR   -0.2700
   2915 HB        -65.3450   -4.6060  -52.1980 H       186 THR    0.0900
   2916 HG1       -67.3150   -5.3030  -51.4370 H       186 THR    0.0900
   2917 HG21      -64.2660   -7.2520  -51.0550 H       186 THR    0.0900
   2918 HG22      -63.3670   -6.0080  -52.0040 H       186 THR    0.5100
   2919 HG23      -64.6700   -6.9970  -52.7950 H       186 THR   -0.5100
   2920 N         -63.6410   -3.0470  -50.5580 N.am    187 PHE   -0.4700
   2921 CA        -62.3750   -2.3250  -50.5720 C.3     187 PHE    0.3100
   2922 C         -61.9280   -1.9040  -49.1750 C.2     187 PHE    0.0700
   2923 O         -60.7980   -2.1760  -48.7690 O.2     187 PHE    0.0900
   2924 CB        -62.4590   -1.0920  -51.4790 C.3     187 PHE   -0.1800
   2925 CG        -62.3710   -1.4080  -52.9430 C.ar    187 PHE    0.0900
   2926 CD1       -61.2490   -2.0330  -53.4630 C.ar    187 PHE    0.0900
   2927 CD2       -63.3990   -1.0630  -53.8060 C.ar    187 PHE    0.0000
   2928 CE1       -61.1610   -2.3240  -54.8110 C.ar    187 PHE   -0.1150
   2929 CE2       -63.3160   -1.3490  -55.1550 C.ar    187 PHE    0.1150
   2930 CZ        -62.1960   -1.9800  -55.6600 C.ar    187 PHE   -0.1150
   2931 HN        -64.4190   -2.5850  -50.9750 H       187 PHE    0.1150
   2932 HA        -61.6100   -2.9990  -50.9280 H       187 PHE   -0.1150
   2933 HB1       -61.6210   -0.4030  -51.2400 H       187 PHE    0.1150
   2934 HB2       -63.4310   -0.5800  -51.3120 H       187 PHE   -0.1150
   2935 HD1       -60.4330   -2.2960  -52.8060 H       187 PHE    0.1150
   2936 HD2       -64.2760   -0.5640  -53.4200 H       187 PHE   -0.1150
   2937 HE1       -60.2840   -2.8190  -55.2010 H       187 PHE    0.1150
   2938 HE2       -64.1280   -1.0800  -55.8160 H       187 PHE    0.5100
   2939 HZ        -62.1290   -2.2040  -56.7140 H       187 PHE   -0.5100
   2940 N         -62.8170   -1.2420  -48.4390 N.am    188 MET   -0.4700
   2941 CA        -62.4440   -0.6370  -47.1650 C.3     188 MET    0.3100
   2942 C         -62.3650   -1.5980  -45.9830 C.2     188 MET    0.0700
   2943 O         -61.5480   -1.4100  -45.0840 O.2     188 MET    0.0900
   2944 CB        -63.3760    0.5290  -46.8290 C.3     188 MET   -0.1800
   2945 CG        -63.2630    1.6850  -47.8020 C.3     188 MET    0.0900
   2946 SD        -61.5660    2.2880  -47.9210 S.3     188 MET    0.0900
   2947 CE        -61.3300    2.2760  -49.6980 C.3     188 MET   -0.1400
   2948 HN        -63.7670   -1.1300  -48.7230 H       188 MET    0.0900
   2949 HA        -61.4240   -0.2900  -47.2440 H       188 MET    0.0900
   2950 HB1       -63.1330    0.8970  -45.8100 H       188 MET   -0.0900
   2951 HB2       -64.4240    0.1600  -46.8360 H       188 MET   -0.2200
   2952 HG1       -63.9280    2.5060  -47.4620 H       188 MET    0.0900
   2953 HG2       -63.6110    1.3460  -48.8010 H       188 MET    0.0900
   2954 HE1       -62.0620    2.9400  -50.2070 H       188 MET    0.0900
   2955 HE2       -61.4650    1.2480  -50.0970 H       188 MET    0.5100
   2956 HE3       -60.3090    2.6330  -49.9520 H       188 MET   -0.5100
   2957 N         -63.2130   -2.6210  -45.9700 N.am    189 SER   -0.4700
   2958 CA        -63.2550   -3.5370  -44.8350 C.3     189 SER    0.3100
   2959 C         -62.4680   -4.8220  -45.0670 C.2     189 SER    0.0700
   2960 O         -62.3940   -5.6790  -44.1870 O.2     189 SER    0.0900
   2961 CB        -64.7000   -3.8750  -44.4610 C.3     189 SER    0.0500
   2962 OG        -64.7460   -4.9780  -43.5750 O.3     189 SER    0.0900
   2963 HN        -63.8470   -2.8060  -46.7170 H       189 SER    0.0900
   2964 HA        -62.7540   -3.0620  -44.0040 H       189 SER   -0.6600
   2965 HB1       -65.2730   -4.1320  -45.3780 H       189 SER    0.4300
   2966 HB2       -65.1720   -3.0000  -43.9630 H       189 SER    0.5100
   2967 HG1       -63.9070   -5.4330  -43.6760 H       189 SER   -0.5100
   2968 N         -61.8780   -4.9580  -46.2500 N.am    190 PHE   -0.4700
   2969 CA        -61.1670   -6.1830  -46.5890 C.3     190 PHE    0.3100
   2970 C         -59.8640   -5.9480  -47.3380 C.2     190 PHE    0.0700
   2971 O         -58.7830   -6.0740  -46.7660 O.2     190 PHE    0.0900
   2972 CB        -62.0770   -7.1230  -47.3880 C.3     190 PHE   -0.1800
   2973 CG        -61.4480   -8.4450  -47.7120 C.ar    190 PHE    0.0900
   2974 CD1       -61.3200   -9.4240  -46.7410 C.ar    190 PHE    0.0900
   2975 CD2       -60.9890   -8.7110  -48.9910 C.ar    190 PHE    0.0000
   2976 CE1       -60.7400  -10.6440  -47.0410 C.ar    190 PHE   -0.1150
   2977 CE2       -60.4110   -9.9290  -49.2970 C.ar    190 PHE    0.1150
   2978 CZ        -60.2870  -10.8970  -48.3200 C.ar    190 PHE   -0.1150
   2979 HN        -61.8940   -4.2430  -46.9450 H       190 PHE    0.1150
   2980 HA        -60.8540   -6.6560  -45.6690 H       190 PHE   -0.1150
   2981 HB1       -62.3440   -6.6410  -48.3530 H       190 PHE    0.1150
   2982 HB2       -62.9960   -7.3320  -46.8000 H       190 PHE   -0.1150
   2983 HD1       -61.6750   -9.2320  -45.7390 H       190 PHE    0.1150
   2984 HD2       -61.0830   -7.9580  -49.7600 H       190 PHE   -0.1150
   2985 HE1       -60.6440  -11.3980  -46.2740 H       190 PHE    0.1150
   2986 HE2       -60.0580  -10.1230  -50.2990 H       190 PHE    0.5100
   2987 HZ        -59.8370  -11.8490  -48.5570 H       190 PHE   -0.5100
   2988 N         -59.9740   -5.6020  -48.6180 N.am    191 LEU   -0.4700
   2989 CA        -58.8210   -5.4810  -49.5040 C.3     191 LEU    0.3100
   2990 C         -57.7310   -4.5540  -48.9750 C.2     191 LEU    0.0700
   2991 O         -56.6650   -5.0100  -48.5620 O.2     191 LEU    0.0900
   2992 CB        -59.2660   -5.0350  -50.9000 C.3     191 LEU   -0.1800
   2993 CG        -59.9500   -6.1160  -51.7420 C.3     191 LEU    0.0900
   2994 CD1       -60.3120   -5.5820  -53.1190 C.3     191 LEU    0.0900
   2995 CD2       -59.0680   -7.3500  -51.8510 C.3     191 LEU   -0.0900
   2996 HN        -60.8590   -5.4080  -49.0330 H       191 LEU    0.0900
   2997 HA        -58.3330   -6.4440  -49.5540 H       191 LEU   -0.2700
   2998 HB1       -58.3700   -4.6810  -51.4520 H       191 LEU    0.0900
   2999 HB2       -59.9740   -4.1880  -50.7830 H       191 LEU    0.0900
   3000 HG        -60.8740   -6.4530  -51.2240 H       191 LEU    0.0900
   3001 HD11      -59.3960   -5.2490  -53.6530 H       191 LEU   -0.2700
   3002 HD12      -61.0000   -4.7150  -53.0200 H       191 LEU    0.0900
   3003 HD13      -60.8000   -6.3790  -53.7180 H       191 LEU    0.0900
   3004 HD21      -59.0120   -7.8680  -50.8700 H       191 LEU    0.0900
   3005 HD22      -58.0410   -7.0550  -52.1570 H       191 LEU    0.5100
   3006 HD23      -59.4920   -8.0530  -52.6000 H       191 LEU   -0.5100
   3007 N         -58.0020   -3.2510  -48.9990 N.am    192 PHE   -0.4700
   3008 CA        -57.0510   -2.2380  -48.5380 C.3     192 PHE    0.3100
   3009 C         -56.4560   -2.4740  -47.1360 C.2     192 PHE    0.0700
   3010 O         -55.2280   -2.4860  -46.9890 O.2     192 PHE    0.0900
   3011 CB        -57.6680   -0.8360  -48.6480 C.3     192 PHE   -0.1800
   3012 CG        -56.8020    0.2580  -48.0940 C.ar    192 PHE    0.0900
   3013 CD1       -55.7570    0.7780  -48.8430 C.ar    192 PHE    0.0900
   3014 CD2       -57.0380    0.7760  -46.8300 C.ar    192 PHE    0.0000
   3015 CE1       -54.9590    1.7890  -48.3390 C.ar    192 PHE   -0.1150
   3016 CE2       -56.2440    1.7870  -46.3190 C.ar    192 PHE    0.1150
   3017 CZ        -55.2030    2.2940  -47.0760 C.ar    192 PHE   -0.1150
   3018 HN        -58.8730   -2.9030  -49.3350 H       192 PHE    0.1150
   3019 HA        -56.1640   -2.3090  -49.1480 H       192 PHE   -0.1150
   3020 HB1       -58.6250   -0.8120  -48.0840 H       192 PHE    0.1150
   3021 HB2       -57.8490   -0.6000  -49.7180 H       192 PHE   -0.1150
   3022 HD1       -55.5630    0.3870  -49.8310 H       192 PHE    0.1150
   3023 HD2       -57.8510    0.3860  -46.2370 H       192 PHE   -0.1150
   3024 HE1       -54.1470    2.1840  -48.9310 H       192 PHE    0.1150
   3025 HE2       -56.4370    2.1800  -45.3320 H       192 PHE    0.5100
   3026 HZ        -54.5810    3.0840  -46.6790 H       192 PHE   -0.5100
   3027 N         -57.3050   -2.6700  -46.1040 N.am    193 PRO   -0.2900
   3028 CA        -56.7360   -2.8130  -44.7600 C.3     193 PRO    0.0000
   3029 C         -55.8620   -4.0570  -44.5980 C.2     193 PRO    0.0900
   3030 O         -54.8120   -3.9850  -43.9580 O.2     193 PRO    0.0900
   3031 CB        -57.9730   -2.9140  -43.8630 C.3     193 PRO    0.0200
   3032 CG        -59.0420   -3.4340  -44.7510 C.3     193 PRO    0.0900
   3033 CD        -58.7740   -2.8100  -46.0850 C.3     193 PRO   -0.1800
   3034 HA        -56.0840   -1.9820  -44.5370 H       193 PRO    0.0900
   3035 HB1       -58.2480   -1.9170  -43.4560 H       193 PRO    0.0900
   3036 HB2       -57.7910   -3.6100  -43.0150 H       193 PRO   -0.1800
   3037 HG1       -58.9930   -4.5430  -44.8170 H       193 PRO    0.0900
   3038 HG2       -60.0450   -3.1420  -44.3730 H       193 PRO    0.0900
   3039 HD1       -59.1050   -3.4670  -46.9170 H       193 PRO    0.5100
   3040 HD2       -59.2540   -1.8130  -46.1740 H       193 PRO   -0.5100
   3041 N         -56.2850   -5.1820  -45.1670 N.am    194 MET   -0.4700
   3042 CA        -55.5040   -6.4090  -45.0800 C.3     194 MET    0.3100
   3043 C         -54.2460   -6.3270  -45.9240 C.2     194 MET    0.0700
   3044 O         -53.2490   -6.9860  -45.6320 O.2     194 MET    0.0900
   3045 CB        -56.3390   -7.6280  -45.4750 C.3     194 MET   -0.1800
   3046 CG        -57.4060   -7.9870  -44.4580 C.3     194 MET    0.0900
   3047 SD        -56.7280   -8.1850  -42.7970 S.3     194 MET    0.0900
   3048 CE        -57.3080   -6.6870  -42.0000 C.3     194 MET   -0.1400
   3049 HN        -57.1430   -5.2370  -45.6720 H       194 MET    0.0900
   3050 HA        -55.1580   -6.5090  -44.0610 H       194 MET    0.0900
   3051 HB1       -55.6590   -8.4970  -45.5980 H       194 MET   -0.0900
   3052 HB2       -56.8330   -7.4190  -46.4480 H       194 MET   -0.2200
   3053 HG1       -57.8940   -8.9330  -44.7740 H       194 MET    0.0900
   3054 HG2       -58.1730   -7.1840  -44.4510 H       194 MET    0.0900
   3055 HE1       -58.3980   -6.5400  -42.1600 H       194 MET    0.0900
   3056 HE2       -56.7790   -5.8020  -42.4130 H       194 MET    0.5100
   3057 HE3       -57.1270   -6.7390  -40.9060 H       194 MET   -0.5100
   3058 N         -54.2930   -5.5190  -46.9780 N.am    195 LEU   -0.4700
   3059 CA        -53.1140   -5.2660  -47.7880 C.3     195 LEU    0.3100
   3060 C         -52.0870   -4.5050  -46.9610 C.2     195 LEU    0.0700
   3061 O         -50.9130   -4.8830  -46.9010 O.2     195 LEU    0.0900
   3062 CB        -53.4820   -4.4680  -49.0390 C.3     195 LEU   -0.1800
   3063 CG        -52.3340   -4.1180  -49.9850 C.3     195 LEU    0.0900
   3064 CD1       -51.5630   -5.3660  -50.3790 C.3     195 LEU    0.0900
   3065 CD2       -52.8710   -3.4090  -51.2160 C.3     195 LEU   -0.0900
   3066 HN        -55.1290   -5.0540  -47.2570 H       195 LEU    0.0900
   3067 HA        -52.6860   -6.2180  -48.0630 H       195 LEU   -0.2700
   3068 HB1       -53.9520   -3.5170  -48.7100 H       195 LEU    0.0900
   3069 HB2       -54.2270   -5.0590  -49.6120 H       195 LEU    0.0900
   3070 HG        -51.6460   -3.4060  -49.4810 H       195 LEU    0.0900
   3071 HD11      -52.2360   -6.0850  -50.8930 H       195 LEU   -0.2700
   3072 HD12      -51.1460   -5.8560  -49.4730 H       195 LEU    0.0900
   3073 HD13      -50.7360   -5.0970  -51.0720 H       195 LEU    0.0900
   3074 HD21      -53.3910   -2.4720  -50.9210 H       195 LEU    0.0900
   3075 HD22      -53.5950   -4.0650  -51.7450 H       195 LEU    0.5100
   3076 HD23      -52.0340   -3.1490  -51.8990 H       195 LEU   -0.5100
   3077 N         -52.5420   -3.4400  -46.3050 N.am    196 VAL   -0.4700
   3078 CA        -51.6840   -2.6500  -45.4330 C.3     196 VAL    0.3100
   3079 C         -51.0970   -3.5070  -44.3150 C.2     196 VAL    0.0700
   3080 O         -49.8960   -3.4680  -44.0560 O.2     196 VAL    0.0900
   3081 CB        -52.4450   -1.4580  -44.8190 C.3     196 VAL   -0.0900
   3082 CG1       -51.5780   -0.7370  -43.7970 C.3     196 VAL    0.0900
   3083 CG2       -52.8980   -0.5010  -45.9110 C.3     196 VAL   -0.2700
   3084 HN        -53.4890   -3.1360  -46.3810 H       196 VAL    0.0900
   3085 HA        -50.8520   -2.2960  -46.0210 H       196 VAL    0.0900
   3086 HB        -53.3690   -1.8270  -44.3240 H       196 VAL    0.0900
   3087 HG11      -50.5800   -0.5140  -44.2320 H       196 VAL   -0.2700
   3088 HG12      -51.4390   -1.3780  -42.9000 H       196 VAL    0.0900
   3089 HG13      -52.0580    0.2200  -43.5020 H       196 VAL    0.0900
   3090 HG21      -53.4200   -1.0620  -46.7180 H       196 VAL    0.0900
   3091 HG22      -52.0180    0.0150  -46.3510 H       196 VAL    0.5100
   3092 HG23      -53.6000    0.2500  -45.4890 H       196 VAL   -0.5100
   3093 N         -51.9520   -4.2990  -43.6710 N.am    197 ALA   -0.4700
   3094 CA        -51.5290   -5.1700  -42.5810 C.3     197 ALA    0.3100
   3095 C         -50.5140   -6.2120  -43.0400 C.2     197 ALA    0.0700
   3096 O         -49.5580   -6.5130  -42.3280 O.2     197 ALA    0.0900
   3097 CB        -52.7370   -5.8450  -41.9460 C.3     197 ALA   -0.2700
   3098 HN        -52.9200   -4.3330  -43.9060 H       197 ALA    0.0900
   3099 HA        -51.0090   -4.5660  -41.8530 H       197 ALA    0.0900
   3100 HB1       -53.2740   -6.4580  -42.7020 H       197 ALA    0.0900
   3101 HB2       -53.4350   -5.0780  -41.5490 H       197 ALA    0.5100
   3102 HB3       -52.4060   -6.5120  -41.1210 H       197 ALA   -0.5100
   3103 N         -50.7240   -6.7630  -44.2320 N.am    198 SER   -0.4700
   3104 CA        -49.8060   -7.7450  -44.7970 C.3     198 SER    0.3100
   3105 C         -48.4510   -7.1140  -45.0850 C.2     198 SER    0.0700
   3106 O         -47.4040   -7.7070  -44.8050 O.2     198 SER    0.0900
   3107 CB        -50.3820   -8.3470  -46.0800 C.3     198 SER    0.0500
   3108 OG        -50.5450   -7.3570  -47.0780 O.3     198 SER    0.0900
   3109 HN        -51.5150   -6.5300  -44.7910 H       198 SER    0.0900
   3110 HA        -49.6470   -8.5180  -44.0580 H       198 SER   -0.6600
   3111 HB1       -51.3720   -8.8010  -45.8650 H       198 SER    0.4300
   3112 HB2       -49.6920   -9.1280  -46.4650 H       198 SER    0.5100
   3113 HG1       -51.0180   -6.6350  -46.6590 H       198 SER   -0.5100
   3114 N         -48.4740   -5.9100  -45.6510 N.am    199 ILE   -0.4700
   3115 CA        -47.2550   -5.1560  -45.9150 C.3     199 ILE    0.3100
   3116 C         -46.4810   -4.9040  -44.6260 C.2     199 ILE    0.0700
   3117 O         -45.2750   -5.1470  -44.5490 O.2     199 ILE    0.0900
   3118 CB        -47.5620   -3.8100  -46.5960 C.3     199 ILE   -0.0900
   3119 CG1       -48.0320   -4.0370  -48.0340 C.3     199 ILE    0.0900
   3120 CG2       -46.3370   -2.9090  -46.5770 C.3     199 ILE   -0.2700
   3121 CD        -48.5250   -2.7840  -48.7220 C.3     199 ILE    0.0900
   3122 HN        -49.3270   -5.4680  -45.9190 H       199 ILE    0.0900
   3123 HA        -46.6240   -5.7590  -46.5520 H       199 ILE    0.0900
   3124 HB        -48.3960   -3.3090  -46.0600 H       199 ILE   -0.1800
   3125 HG11      -48.8570   -4.7810  -48.0220 H       199 ILE    0.0900
   3126 HG12      -47.1840   -4.4500  -48.6210 H       199 ILE    0.0900
   3127 HG21      -45.4500   -3.4620  -46.9540 H       199 ILE   -0.2700
   3128 HG22      -46.1310   -2.5740  -45.5390 H       199 ILE    0.0900
   3129 HG23      -46.5080   -2.0260  -47.2290 H       199 ILE    0.0900
   3130 HD1       -47.6740   -2.0990  -48.9250 H       199 ILE    0.0900
   3131 HD2       -49.2560   -2.2570  -48.0700 H       199 ILE    0.5100
   3132 HD3       -49.0080   -3.0470  -49.6880 H       199 ILE   -0.5100
   3133 N         -47.1920   -4.4270  -43.6060 N.am    200 LEU   -0.4700
   3134 CA        -46.5820   -4.1380  -42.3160 C.3     200 LEU    0.3100
   3135 C         -46.0480   -5.4000  -41.6520 C.2     200 LEU    0.0700
   3136 O         -45.0730   -5.3490  -40.9050 O.2     200 LEU    0.0900
   3137 CB        -47.5800   -3.4340  -41.3940 C.3     200 LEU   -0.1800
   3138 CG        -48.0270   -2.0460  -41.8530 C.3     200 LEU    0.0900
   3139 CD1       -49.0780   -1.4860  -40.9130 C.3     200 LEU    0.0900
   3140 CD2       -46.8370   -1.1060  -41.9550 C.3     200 LEU   -0.0900
   3141 HN        -48.1690   -4.2480  -43.6790 H       200 LEU    0.0900
   3142 HA        -45.7210   -3.5090  -42.4850 H       200 LEU   -0.2700
   3143 HB1       -47.1110   -3.3320  -40.3920 H       200 LEU    0.0900
   3144 HB2       -48.4810   -4.0770  -41.3060 H       200 LEU    0.0900
   3145 HG        -48.4510   -2.1160  -42.8780 H       200 LEU    0.0900
   3146 HD11      -48.6660   -1.4020  -39.8850 H       200 LEU   -0.2700
   3147 HD12      -49.9610   -2.1600  -40.8870 H       200 LEU    0.0900
   3148 HD13      -49.3890   -0.4750  -41.2540 H       200 LEU    0.0900
   3149 HD21      -46.1000   -1.5010  -42.6870 H       200 LEU    0.0900
   3150 HD22      -46.3400   -1.0160  -40.9660 H       200 LEU    0.5100
   3151 HD23      -47.1750   -0.1040  -42.2960 H       200 LEU   -0.5100
   3152 N         -46.6820   -6.5370  -41.9290 N.am    201 ASN   -0.4700
   3153 CA        -46.2080   -7.8130  -41.4130 C.3     201 ASN    0.3100
   3154 C         -44.9260   -8.2520  -42.1020 C.2     201 ASN    0.0700
   3155 O         -44.0010   -8.7490  -41.4560 O.2     201 ASN    0.0900
   3156 CB        -47.2790   -8.8940  -41.5640 C.3     201 ASN   -0.1800
   3157 CG        -48.2800   -8.8820  -40.4270 C.2     201 ASN    0.0900
   3158 ND2       -49.2630   -7.9940  -40.5080 N.am    201 ASN    0.0900
   3159 OD1       -48.1690   -9.6600  -39.4800 O.2     201 ASN    0.5500
   3160 HN        -47.5010   -6.5670  -42.4970 H       201 ASN   -0.5500
   3161 HA        -45.9560   -7.6790  -40.3720 H       201 ASN   -0.6200
   3162 HB1       -46.7880   -9.8900  -41.5900 H       201 ASN    0.3200
   3163 HB2       -47.8260   -8.7330  -42.5170 H       201 ASN    0.3000
   3164 HD21      -49.3150   -7.3770  -41.2930 H       201 ASN    0.5100
   3165 HD22      -49.9520   -7.9430  -39.7850 H       201 ASN   -0.5100
   3166 N         -44.8760   -8.0660  -43.4180 N.am    202 THR   -0.4700
   3167 CA        -43.6870   -8.3950  -44.1930 C.3     202 THR    0.3100
   3168 C         -42.5050   -7.5490  -43.7400 C.2     202 THR    0.0700
   3169 O         -41.4110   -8.0670  -43.4970 O.2     202 THR    0.0900
   3170 CB        -43.9180   -8.1660  -45.6950 C.3     202 THR    0.1400
   3171 CG2       -42.6880   -8.5730  -46.4940 C.3     202 THR    0.0900
   3172 OG1       -45.0430   -8.9390  -46.1330 O.3     202 THR   -0.6600
   3173 HN        -45.6460   -7.6940  -43.9310 H       202 THR    0.4300
   3174 HA        -43.4460   -9.4300  -44.0070 H       202 THR   -0.2700
   3175 HB        -44.1220   -7.0910  -45.8870 H       202 THR    0.0900
   3176 HG1       -45.8160   -8.5270  -45.7390 H       202 THR    0.0900
   3177 HG21      -42.3570   -9.5900  -46.1950 H       202 THR    0.0900
   3178 HG22      -41.8600   -7.8590  -46.3010 H       202 THR    0.5100
   3179 HG23      -42.9280   -8.5830  -47.5800 H       202 THR   -0.5100
   3180 N         -42.7340   -6.2460  -43.6130 N.am    203 VAL   -0.4700
   3181 CA        -41.6990   -5.3270  -43.1590 C.3     203 VAL    0.3100
   3182 C         -41.2610   -5.6370  -41.7320 C.2     203 VAL    0.0700
   3183 O         -40.0670   -5.6250  -41.4210 O.2     203 VAL    0.0900
   3184 CB        -42.1710   -3.8650  -43.2400 C.3     203 VAL   -0.0900
   3185 CG1       -41.1120   -2.9330  -42.6740 C.3     203 VAL    0.0900
   3186 CG2       -42.5000   -3.4950  -44.6780 C.3     203 VAL   -0.2700
   3187 HN        -43.6200   -5.8400  -43.8220 H       203 VAL    0.0900
   3188 HA        -40.8300   -5.4720  -43.7840 H       203 VAL    0.0900
   3189 HB        -43.1120   -3.7480  -42.6600 H       203 VAL    0.0900
   3190 HG11      -40.1230   -3.1600  -43.1270 H       203 VAL   -0.2700
   3191 HG12      -41.0370   -3.0680  -41.5740 H       203 VAL    0.0900
   3192 HG13      -41.3730   -1.8780  -42.9040 H       203 VAL    0.0900
   3193 HG21      -43.1730   -4.2590  -45.1230 H       203 VAL    0.0900
   3194 HG22      -41.5680   -3.4490  -45.2790 H       203 VAL    0.5100
   3195 HG23      -43.0140   -2.5110  -44.7070 H       203 VAL   -0.5100
   3196 N         -42.2290   -5.9340  -40.8670 N.am    204 ALA   -0.4700
   3197 CA        -41.9350   -6.2800  -39.4820 C.3     204 ALA    0.3100
   3198 C         -41.0680   -7.5260  -39.4040 C.2     204 ALA    0.0700
   3199 O         -40.1350   -7.5890  -38.6070 O.2     204 ALA    0.0900
   3200 CB        -43.2200   -6.4810  -38.6910 C.3     204 ALA   -0.2700
   3201 HN        -43.1920   -5.9330  -41.1250 H       204 ALA    0.0900
   3202 HA        -41.3540   -5.4760  -39.0530 H       204 ALA    0.0900
   3203 HB1       -43.8190   -7.3030  -39.1400 H       204 ALA    0.0900
   3204 HB2       -43.8250   -5.5500  -38.7090 H       204 ALA    0.5100
   3205 HB3       -42.9800   -6.7510  -37.6410 H       204 ALA   -0.5100
   3206 N         -41.3730   -8.5100  -40.2450 N.am    205 ALA   -0.4700
   3207 CA        -40.6160   -9.7530  -40.2790 C.3     205 ALA    0.3100
   3208 C         -39.1970   -9.5310  -40.7880 C.2     205 ALA    0.0700
   3209 O         -38.2300  -10.0070  -40.1890 O.2     205 ALA    0.0900
   3210 CB        -41.3340  -10.7850  -41.1370 C.3     205 ALA   -0.2700
   3211 HN        -42.1310   -8.4410  -40.8880 H       205 ALA    0.0900
   3212 HA        -40.5140  -10.1110  -39.2650 H       205 ALA    0.0900
   3213 HB1       -41.4460  -10.4070  -42.1760 H       205 ALA    0.0900
   3214 HB2       -42.3450  -10.9860  -40.7220 H       205 ALA    0.5100
   3215 HB3       -40.7480  -11.7280  -41.1640 H       205 ALA   -0.5100
   3216 N         -39.0770   -8.8020  -41.8980 N.am    206 ARG   -0.4700
   3217 CA        -37.7730   -8.4950  -42.4740 C.3     206 ARG    0.3100
   3218 C         -36.8780   -7.7490  -41.4930 C.2     206 ARG    0.0700
   3219 O         -35.7410   -8.1490  -41.2430 O.2     206 ARG    0.0900
   3220 CB        -37.9310   -7.6650  -43.7520 C.3     206 ARG   -0.1800
   3221 CG        -38.5400   -8.4180  -44.9220 C.3     206 ARG    0.0900
   3222 CD        -38.5790   -7.5430  -46.1660 C.3     206 ARG    0.0900
   3223 NE        -39.1540   -8.2440  -47.3130 N.pl3   206 ARG   -0.1800
   3224 CZ        -39.2650   -7.7160  -48.5260 C.cat   206 ARG    0.0900
   3225 NH1       -38.8400   -6.4820  -48.7580 N.pl3   206 ARG    0.0900
   3226 NH2       -39.8000   -8.4250  -49.5110 N.pl3   206 ARG    0.2000
   3227 HN        -39.8680   -8.4360  -42.3800 H       206 ARG    0.0900
   3228 HA        -37.2750   -9.4280  -42.6910 H       206 ARG    0.0900
   3229 HB1       -36.9270   -7.2990  -44.0560 H       206 ARG   -0.7000
   3230 HB2       -38.5780   -6.7920  -43.5240 H       206 ARG    0.4400
   3231 HG1       -39.5720   -8.7310  -44.6600 H       206 ARG    0.6400
   3232 HG2       -37.9320   -9.3240  -45.1320 H       206 ARG   -0.8000
   3233 HD1       -37.5470   -7.2350  -46.4400 H       206 ARG    0.4600
   3234 HD2       -39.2050   -6.6450  -45.9710 H       206 ARG    0.4600
   3235 HE        -39.4840   -9.1780  -47.1750 H       206 ARG   -0.8000
   3236 HH11      -38.4350   -5.9450  -48.0190 H       206 ARG    0.4600
   3237 HH12      -38.9260   -6.0870  -49.6740 H       206 ARG    0.4600
   3238 HH21      -40.1200   -9.3570  -49.3390 H       206 ARG    0.5100
   3239 HH22      -39.8830   -8.0290  -50.4250 H       206 ARG   -0.5100
   3240 N         -37.3990   -6.6630  -40.9250 N.am    207 ARG   -0.4700
   3241 CA        -36.6320   -5.8560  -39.9860 C.3     207 ARG    0.3100
   3242 C         -36.3870   -6.5960  -38.6780 C.2     207 ARG    0.0700
   3243 O         -35.4450   -6.2900  -37.9510 O.2     207 ARG    0.0900
   3244 CB        -37.3220   -4.5140  -39.7360 C.3     207 ARG   -0.1800
   3245 CG        -37.4680   -3.6770  -40.9980 C.3     207 ARG    0.0900
   3246 CD        -37.7170   -2.2130  -40.6810 C.3     207 ARG    0.0900
   3247 NE        -37.7930   -1.4080  -41.9000 N.pl3   207 ARG   -0.1800
   3248 CZ        -37.9740   -0.0920  -41.9120 C.cat   207 ARG    0.0900
   3249 NH1       -38.0850    0.5740  -40.7740 N.pl3   207 ARG    0.0900
   3250 NH2       -38.0320    0.5580  -43.0660 N.pl3   207 ARG    0.2000
   3251 HN        -38.3290   -6.3580  -41.1140 H       207 ARG    0.0900
   3252 HA        -35.6500   -5.6990  -40.4060 H       207 ARG    0.0900
   3253 HB1       -36.7270   -3.9400  -38.9940 H       207 ARG   -0.7000
   3254 HB2       -38.3320   -4.7060  -39.3150 H       207 ARG    0.4400
   3255 HG1       -38.3210   -4.0670  -41.5930 H       207 ARG    0.6400
   3256 HG2       -36.5400   -3.7640  -41.5990 H       207 ARG   -0.8000
   3257 HD1       -36.8840   -1.8150  -40.0620 H       207 ARG    0.4600
   3258 HD2       -38.6810   -2.1030  -40.1400 H       207 ARG    0.4600
   3259 HE        -37.7040   -1.8770  -42.7770 H       207 ARG   -0.8000
   3260 HH11      -38.0320    0.0850  -39.9020 H       207 ARG    0.4600
   3261 HH12      -38.2210    1.5640  -40.7840 H       207 ARG    0.4600
   3262 HH21      -37.9400    0.0570  -43.9270 H       207 ARG    0.5100
   3263 HH22      -38.1680    1.5480  -43.0770 H       207 ARG   -0.5100
   3264 N         -37.2400   -7.5740  -38.3770 N.am    208 LEU   -0.4700
   3265 CA        -37.0150   -8.4500  -37.2360 C.3     208 LEU    0.3100
   3266 C         -35.7850   -9.3030  -37.4860 C.2     208 LEU    0.0700
   3267 O         -34.9000   -9.4000  -36.6360 O.2     208 LEU    0.0900
   3268 CB        -38.2300   -9.3430  -36.9890 C.3     208 LEU   -0.1800
   3269 CG        -38.2130  -10.2410  -35.7510 C.3     208 LEU    0.0900
   3270 CD1       -37.4620   -9.5910  -34.5980 C.3     208 LEU    0.0900
   3271 CD2       -39.6380  -10.5960  -35.3550 C.3     208 LEU   -0.0900
   3272 HN        -38.0620   -7.7480  -38.9130 H       208 LEU    0.0900
   3273 HA        -36.8250   -7.8310  -36.3720 H       208 LEU   -0.2700
   3274 HB1       -38.3460  -10.0000  -37.8760 H       208 LEU    0.0900
   3275 HB2       -39.1180   -8.6830  -36.9100 H       208 LEU    0.0900
   3276 HG        -37.7220  -11.2040  -36.0080 H       208 LEU    0.0900
   3277 HD11      -37.8290   -8.5550  -34.4380 H       208 LEU   -0.2700
   3278 HD12      -36.3760   -9.5500  -34.8280 H       208 LEU    0.0900
   3279 HD13      -37.6240  -10.1720  -33.6660 H       208 LEU    0.0900
   3280 HD21      -39.9550  -11.5290  -35.8690 H       208 LEU    0.0900
   3281 HD22      -40.3280   -9.7770  -35.6510 H       208 LEU    0.5100
   3282 HD23      -39.6960  -10.7570  -34.2580 H       208 LEU   -0.5100
   3283 N         -35.7340   -9.9270  -38.6610 N.am    209 THR   -0.4700
   3284 CA        -34.5800  -10.7250  -39.0510 C.3     209 THR    0.3100
   3285 C         -33.3250   -9.8570  -39.1110 C.2     209 THR    0.0700
   3286 O         -32.2130  -10.3350  -38.8890 O.2     209 THR    0.0900
   3287 CB        -34.7980  -11.4100  -40.4110 C.3     209 THR    0.1400
   3288 CG2       -35.9540  -12.3990  -40.3290 C.3     209 THR    0.0900
   3289 OG1       -35.0930  -10.4260  -41.4050 O.3     209 THR   -0.6600
   3290 HN        -36.4790   -9.8770  -39.3210 H       209 THR    0.4300
   3291 HA        -34.4170  -11.4670  -38.2850 H       209 THR   -0.2700
   3292 HB        -33.8800  -11.9600  -40.7080 H       209 THR    0.0900
   3293 HG1       -35.2340   -9.6040  -40.9310 H       209 THR    0.0900
   3294 HG21      -36.8880  -11.8710  -40.0430 H       209 THR    0.0900
   3295 HG22      -35.7350  -13.1730  -39.5630 H       209 THR    0.5100
   3296 HG23      -36.1090  -12.8840  -41.3170 H       209 THR   -0.5100
   3297 N         -33.5140   -8.5730  -39.4120 N.am    210 VAL   -0.4700
   3298 CA        -32.4160   -7.6130  -39.4350 C.3     210 VAL    0.3100
   3299 C         -31.8900   -7.3240  -38.0300 C.2     210 VAL    0.0700
   3300 O         -30.6810   -7.3070  -37.8010 O.2     210 VAL    0.0900
   3301 CB        -32.8460   -6.2880  -40.1030 C.3     210 VAL   -0.0900
   3302 CG1       -31.8250   -5.1900  -39.8360 C.3     210 VAL    0.0900
   3303 CG2       -33.0420   -6.4860  -41.5980 C.3     210 VAL   -0.2700
   3304 HN        -34.4160   -8.2100  -39.6360 H       210 VAL    0.0900
   3305 HA        -31.5990   -8.0580  -39.9810 H       210 VAL    0.0900
   3306 HB        -33.8320   -5.9770  -39.6990 H       210 VAL    0.0900
   3307 HG11      -30.8020   -5.5520  -40.0770 H       210 VAL   -0.2700
   3308 HG12      -31.8550   -4.8980  -38.7650 H       210 VAL    0.0900
   3309 HG13      -32.0470   -4.3060  -40.4710 H       210 VAL    0.0900
   3310 HG21      -33.6910   -7.3670  -41.7850 H       210 VAL    0.0900
   3311 HG22      -32.0600   -6.6590  -42.0890 H       210 VAL    0.5100
   3312 HG23      -33.5260   -5.5880  -42.0380 H       210 VAL   -0.5100
   3313 N         -32.8080   -7.1090  -37.0870 N.am    211 MET   -0.4700
   3314 CA        -32.4410   -6.7620  -35.7190 C.3     211 MET    0.3100
   3315 C         -31.6740   -7.8780  -35.0190 C.2     211 MET    0.0700
   3316 O         -30.8010   -7.6200  -34.1910 O.2     211 MET    0.0900
   3317 CB        -33.6820   -6.3880  -34.9010 C.3     211 MET   -0.1800
   3318 CG        -34.2860   -5.0350  -35.2450 C.3     211 MET    0.0900
   3319 SD        -33.0730   -3.7010  -35.2820 S.3     211 MET    0.0900
   3320 CE        -34.0590   -2.3690  -35.9660 C.3     211 MET   -0.1400
   3321 HN        -33.7840   -7.1740  -37.2750 H       211 MET    0.0900
   3322 HA        -31.7540   -5.9290  -35.7580 H       211 MET    0.0900
   3323 HB1       -33.4030   -6.3830  -33.8270 H       211 MET   -0.0900
   3324 HB2       -34.4550   -7.1680  -35.0680 H       211 MET   -0.2200
   3325 HG1       -35.0670   -4.7990  -34.4910 H       211 MET    0.0900
   3326 HG2       -34.7740   -5.1130  -36.2400 H       211 MET    0.0900
   3327 HE1       -34.9340   -2.1410  -35.3200 H       211 MET    0.0900
   3328 HE2       -34.4400   -2.6510  -36.9710 H       211 MET    0.5100
   3329 HE3       -33.4480   -1.4460  -36.0540 H       211 MET   -0.5100
   3330 N         -32.0050   -9.1250  -35.3510 N.am    212 VAL   -0.4700
   3331 CA        -31.3350  -10.2750  -34.7590 C.3     212 VAL    0.3100
   3332 CAT       -27.8210  -11.6100  -35.1700 C.3     212 VAL    0.0700
   3333 C         -29.8960  -10.4030  -35.2550 C.2     212 VAL    0.0900
   3334 O         -29.6420  -10.5070  -36.4470 O.2     212 VAL   -0.0900
   3335 CB        -32.0870  -11.5860  -35.0580 C.3     212 VAL    0.0900
   3336 CG1       -31.3070  -12.7820  -34.5300 C.3     212 VAL   -0.2700
   3337 CG2       -33.4810  -11.5440  -34.4500 C.3     212 VAL    0.0900
   3338 NT        -29.1750  -11.4220  -34.7580 N.pl3   212 VAL    0.0900
   3339 HN        -32.7190   -9.3250  -36.0170 H       212 VAL    0.0900
   3340 HNT       -29.5410  -12.0740  -34.0990 H       212 VAL   -0.2700
   3341 HA        -31.2820  -10.1130  -33.6930 H       212 VAL    0.0900
   3342 HB        -32.2230  -11.6900  -36.1550 H       212 VAL    0.0900
   3343 HG11      -30.8620  -12.5410  -33.5410 H       212 VAL    0.0900
   3344 HG12      -30.4870  -13.0400  -35.2340 H       212 VAL    0.5100
   3345 HG13      -31.9860  -13.6540  -34.4100 H       212 VAL   -0.5100
   3346 HG21      -34.0580  -10.6950  -34.8770 H       212 VAL   -0.4700
   3347 HG22      -33.4110  -11.4070  -33.3500 H       212 VAL    0.3100
   3348 HG23      -34.0210  -12.4880  -34.6760 H       212 VAL   -0.1100
   3349 HT1       -27.3160  -10.6230  -35.2500 H       212 VAL    0.0900
   3350 HT2       -27.7960  -12.1080  -36.1630 H       212 VAL    0.0900
   3351 HT3       -27.2830  -12.2300  -34.4210 H       212 VAL    0.0900
   3352 N         -30.9300   -7.8940  -22.5980 N.am    213 GLU   -0.2700
   3353 CA        -32.1820   -7.8680  -23.3480 C.3     213 GLU    0.0900
   3354 CAY       -29.2100   -8.9860  -21.3050 C.3     213 GLU    0.0900
   3355 C         -32.2600   -8.7800  -24.5900 C.2     213 GLU    0.0900
   3356 O         -32.9460   -8.4320  -25.5540 O.2     213 GLU    0.5100
   3357 CB        -32.4690   -6.4230  -23.7680 C.3     213 GLU   -0.5100
   3358 CG        -33.9370   -6.0370  -23.8100 C.3     213 GLU   -0.4700
   3359 CD        -34.1370   -4.6430  -24.3710 C.2     213 GLU    0.3100
   3360 OE1       -33.3790   -4.2590  -25.2860 O.co2   213 GLU    0.0700
   3361 OE2       -35.0470   -3.9350  -23.8940 O.co2   213 GLU    0.0900
   3362 CY        -30.5160   -9.0220  -22.0030 C.2     213 GLU   -0.1800
   3363 OY        -31.1550  -10.0560  -22.0790 O.2     213 GLU    0.0900
   3364 HN        -30.4150   -7.0420  -22.5550 H       213 GLU    0.0900
   3365 HA        -32.9700   -8.2480  -22.7150 H       213 GLU   -0.2800
   3366 HB1       -32.0420   -6.2670  -24.7810 H       213 GLU    0.0900
   3367 HB2       -31.9550   -5.7480  -23.0520 H       213 GLU    0.0900
   3368 HG1       -34.3530   -6.0700  -22.7810 H       213 GLU    0.6200
   3369 HG2       -34.4860   -6.7610  -24.4490 H       213 GLU   -0.7600
   3370 HY1       -28.8860  -10.0220  -21.0700 H       213 GLU   -0.7600
   3371 HY2       -29.3060   -8.4150  -20.3570 H       213 GLU    0.5100
   3372 HY3       -28.4480   -8.5100  -21.9580 H       213 GLU   -0.5100
   3373 N         -31.5810   -9.9460  -24.6000 N.am    214 PRO   -0.2900
   3374 CA        -31.8310  -10.7390  -25.8040 C.3     214 PRO    0.0000
   3375 C         -33.1520  -11.4990  -25.7370 C.2     214 PRO    0.0900
   3376 O         -33.7150  -11.8330  -26.7760 O.2     214 PRO    0.0900
   3377 CB        -30.6710  -11.7380  -25.8190 C.3     214 PRO    0.0200
   3378 CG        -29.6210  -11.1370  -24.9530 C.3     214 PRO    0.0900
   3379 CD        -30.3720  -10.4560  -23.9300 C.3     214 PRO   -0.1800
   3380 HA        -31.8860  -10.0990  -26.6700 H       214 PRO    0.0900
   3381 HB1       -30.2910  -11.8820  -26.8520 H       214 PRO    0.0900
   3382 HB2       -30.9960  -12.7210  -25.4160 H       214 PRO   -0.1800
   3383 HG1       -28.9680  -11.9210  -24.5130 H       214 PRO    0.0900
   3384 HG2       -28.9900  -10.4240  -25.5260 H       214 PRO    0.0900
   3385 HD1       -30.6650  -11.1560  -23.1180 H       214 PRO    0.5100
   3386 HD2       -29.7950   -9.6070  -23.5080 H       214 PRO   -0.5100
   3387 N         -33.6310  -11.7770  -24.5260 N.am    215 GLY   -0.4700
   3388 CA        -34.8470  -12.5490  -24.3390 C.3     215 GLY    0.3100
   3389 C         -36.1240  -11.9040  -24.8430 C.2     215 GLY   -0.0200
   3390 O         -37.0930  -12.5960  -25.1510 O.2     215 GLY    0.0900
   3391 HN        -33.1770  -11.4660  -23.6950 H       215 GLY    0.0900
   3392 HA1       -34.9510  -12.7260  -23.2790 H       215 GLY    0.5100
   3393 HA2       -34.7120  -13.4850  -24.8610 H       215 GLY   -0.5100
   3394 N         -36.1320  -10.5760  -24.9150 N.am    216 ARG   -0.4700
   3395 CA        -37.2970   -9.8130  -25.3580 C.3     216 ARG    0.3100
   3396 C         -37.7460  -10.1600  -26.7800 C.2     216 ARG    0.0700
   3397 O         -38.9510  -10.1640  -27.0960 O.2     216 ARG    0.0900
   3398 CB        -36.9830   -8.3200  -25.2540 C.3     216 ARG   -0.1800
   3399 CG        -38.1010   -7.3920  -25.6790 C.3     216 ARG    0.0900
   3400 CD        -37.6080   -5.9550  -25.6760 C.3     216 ARG    0.0900
   3401 NE        -36.3220   -5.8310  -26.3630 N.pl3   216 ARG   -0.1800
   3402 CZ        -36.1870   -5.4900  -27.6390 C.cat   216 ARG    0.0900
   3403 NH1       -37.2580   -5.2300  -28.3760 N.pl3   216 ARG    0.0900
   3404 NH2       -34.9790   -5.4040  -28.1810 N.pl3   216 ARG    0.2000
   3405 HN        -35.3330  -10.0350  -24.6650 H       216 ARG    0.0900
   3406 HA        -38.1350  -10.0730  -24.7290 H       216 ARG    0.0900
   3407 HB1       -36.0990   -8.1080  -25.8900 H       216 ARG   -0.7000
   3408 HB2       -36.7300   -8.0930  -24.1970 H       216 ARG    0.4400
   3409 HG1       -38.9550   -7.4930  -24.9760 H       216 ARG    0.6400
   3410 HG2       -38.4420   -7.6650  -26.7000 H       216 ARG   -0.8000
   3411 HD1       -37.4700   -5.6060  -24.6290 H       216 ARG    0.4600
   3412 HD2       -38.3390   -5.3040  -26.2010 H       216 ARG    0.4600
   3413 HE        -35.4920   -6.0170  -25.8380 H       216 ARG   -0.8000
   3414 HH11      -38.1710   -5.2910  -27.9710 H       216 ARG    0.4600
   3415 HH12      -37.1540   -4.9730  -29.3370 H       216 ARG    0.4600
   3416 HH21      -34.8830   -5.2940  -29.1700 H       216 ARG    0.5100
   3417 HH22      -34.1670   -5.4490  -27.6000 H       216 ARG   -0.5100
   3418 N         -36.7740  -10.4680  -27.6350 N.am    217 VAL   -0.4700
   3419 CA        -37.0650  -10.8130  -29.0170 C.3     217 VAL    0.3100
   3420 C         -37.9030  -12.0820  -29.0990 C.2     217 VAL    0.0700
   3421 O         -38.6960  -12.2470  -30.0200 O.2     217 VAL    0.0900
   3422 CB        -35.7850  -10.9330  -29.8830 C.3     217 VAL   -0.0900
   3423 CG1       -34.8810   -9.7260  -29.6650 C.3     217 VAL    0.0900
   3424 CG2       -35.0380  -12.2250  -29.5930 C.3     217 VAL   -0.2700
   3425 HN        -35.8130  -10.4750  -27.3680 H       217 VAL    0.0900
   3426 HA        -37.7070  -10.0430  -29.4160 H       217 VAL    0.0900
   3427 HB        -36.0710  -10.9890  -30.9550 H       217 VAL    0.0900
   3428 HG11      -34.4380   -9.7600  -28.6460 H       217 VAL   -0.2700
   3429 HG12      -35.4690   -8.7890  -29.7640 H       217 VAL    0.0900
   3430 HG13      -34.0570   -9.7300  -30.4090 H       217 VAL    0.0900
   3431 HG21      -35.5160  -13.0720  -30.1310 H       217 VAL    0.0900
   3432 HG22      -35.0610  -12.4390  -28.5030 H       217 VAL    0.5100
   3433 HG23      -33.9840  -12.1390  -29.9350 H       217 VAL   -0.5100
   3434 N         -37.7380  -12.9700  -28.1230 N.am    218 GLN   -0.4700
   3435 CA        -38.5080  -14.2050  -28.0710 C.3     218 GLN    0.3100
   3436 C         -40.0010  -13.9300  -27.8990 C.2     218 GLN    0.0700
   3437 O         -40.8380  -14.6090  -28.4940 O.2     218 GLN    0.0900
   3438 CB        -37.9970  -15.0980  -26.9370 C.3     218 GLN   -0.1800
   3439 CG        -38.6260  -16.4800  -26.8890 C.3     218 GLN    0.0900
   3440 CD        -38.0160  -17.3540  -25.8120 C.2     218 GLN    0.0900
   3441 NE2       -38.5190  -18.5780  -25.6870 N.am    218 GLN   -0.1800
   3442 OE1       -37.1050  -16.9350  -25.0980 O.2     218 GLN    0.0900
   3443 HN        -37.0810  -12.8320  -27.3850 H       218 GLN    0.0900
   3444 HA        -38.4050  -14.7070  -29.0210 H       218 GLN    0.5500
   3445 HB1       -38.2020  -14.5880  -25.9720 H       218 GLN   -0.5500
   3446 HB2       -36.9000  -15.2180  -27.0540 H       218 GLN   -0.6200
   3447 HG1       -38.4810  -16.9780  -27.8710 H       218 GLN    0.3200
   3448 HG2       -39.7130  -16.3770  -26.6890 H       218 GLN    0.3000
   3449 HE21      -38.1560  -19.2000  -24.9930 H       218 GLN    0.5100
   3450 HE22      -39.2610  -18.8770  -26.2880 H       218 GLN   -0.5100
   3451 N         -40.3300  -12.9290  -27.0850 N.am    219 ALA   -0.4700
   3452 CA        -41.7180  -12.5250  -26.8900 C.3     219 ALA    0.3100
   3453 C         -42.2690  -11.7360  -28.0740 C.2     219 ALA    0.0700
   3454 O         -43.4010  -11.9700  -28.5270 O.2     219 ALA    0.0900
   3455 CB        -41.8630  -11.7260  -25.6020 C.3     219 ALA   -0.2700
   3456 HN        -39.6470  -12.4130  -26.5750 H       219 ALA    0.0900
   3457 HA        -42.3240  -13.4180  -26.8470 H       219 ALA    0.0900
   3458 HB1       -41.2300  -10.8130  -25.6470 H       219 ALA    0.0900
   3459 HB2       -41.5380  -12.3400  -24.7360 H       219 ALA    0.5100
   3460 HB3       -42.9210  -11.4170  -25.4660 H       219 ALA   -0.5100
   3461 N         -41.4680  -10.8080  -28.5940 N.am    220 LEU   -0.4700
   3462 CA        -41.9600   -9.9710  -29.6860 C.3     220 LEU    0.3100
   3463 C         -42.1770  -10.7940  -30.9570 C.2     220 LEU    0.0700
   3464 O         -43.1210  -10.5490  -31.7110 O.2     220 LEU    0.0900
   3465 CB        -41.0810   -8.7330  -29.9160 C.3     220 LEU   -0.1800
   3466 CG        -39.6460   -8.8550  -30.4210 C.3     220 LEU    0.0900
   3467 CD1       -39.6100   -8.9600  -31.9320 C.3     220 LEU    0.0900
   3468 CD2       -38.8130   -7.6760  -29.9440 C.3     220 LEU   -0.0900
   3469 HN        -40.5360  -10.6480  -28.2780 H       220 LEU    0.0900
   3470 HA        -42.9660   -9.6670  -29.4360 H       220 LEU   -0.2700
   3471 HB1       -41.0280   -8.2010  -28.9440 H       220 LEU    0.0900
   3472 HB2       -41.6190   -8.0980  -30.6490 H       220 LEU    0.0900
   3473 HG        -39.1770   -9.7610  -29.9800 H       220 LEU    0.0900
   3474 HD11      -40.3580   -8.2720  -32.3800 H       220 LEU   -0.2700
   3475 HD12      -39.8520   -9.9980  -32.2440 H       220 LEU    0.0900
   3476 HD13      -38.6020   -8.6810  -32.3080 H       220 LEU    0.0900
   3477 HD21      -38.7980   -7.6430  -28.8340 H       220 LEU    0.0900
   3478 HD22      -39.2510   -6.7270  -30.3210 H       220 LEU    0.5100
   3479 HD23      -37.7700   -7.7770  -30.3110 H       220 LEU   -0.5100
   3480 N         -41.2920  -11.7630  -31.1980 N.am    221 ARG   -0.4700
   3481 CA        -41.4340  -12.6780  -32.3250 C.3     221 ARG    0.3100
   3482 C         -42.7540  -13.4300  -32.2080 C.2     221 ARG    0.0700
   3483 O         -43.4740  -13.5960  -33.1930 O.2     221 ARG    0.0900
   3484 CB        -40.2710  -13.6750  -32.3940 C.3     221 ARG   -0.1800
   3485 CG        -38.9770  -13.1020  -32.9510 C.3     221 ARG    0.0900
   3486 CD        -37.8910  -14.1650  -33.0760 C.3     221 ARG    0.0900
   3487 NE        -37.6090  -14.8350  -31.8060 N.pl3   221 ARG   -0.1800
   3488 CZ        -38.0470  -16.0480  -31.4880 C.cat   221 ARG    0.0900
   3489 NH1       -38.7930  -16.7330  -32.3450 N.pl3   221 ARG    0.0900
   3490 NH2       -37.7420  -16.5790  -30.3120 N.pl3   221 ARG    0.2000
   3491 HN        -40.4930  -11.9030  -30.6190 H       221 ARG    0.0900
   3492 HA        -41.4690  -12.0870  -33.2270 H       221 ARG    0.0900
   3493 HB1       -40.5800  -14.5260  -33.0370 H       221 ARG   -0.7000
   3494 HB2       -40.0730  -14.0510  -31.3680 H       221 ARG    0.4400
   3495 HG1       -38.6180  -12.2960  -32.2760 H       221 ARG    0.6400
   3496 HG2       -39.1760  -12.6680  -33.9540 H       221 ARG   -0.8000
   3497 HD1       -36.9470  -13.6910  -33.4210 H       221 ARG    0.4600
   3498 HD2       -38.2150  -14.9430  -33.8000 H       221 ARG    0.4600
   3499 HE        -37.0510  -14.3490  -31.1350 H       221 ARG   -0.8000
   3500 HH11      -39.0280  -16.3350  -33.2310 H       221 ARG    0.4600
   3501 HH12      -39.1220  -17.6460  -32.1030 H       221 ARG    0.4600
   3502 HH21      -37.1800  -16.0670  -29.6630 H       221 ARG    0.5100
   3503 HH22      -38.0730  -17.4930  -30.0750 H       221 ARG   -0.5100
   3504 N         -43.0530  -13.8970  -30.9960 N.am    222 ARG   -0.4700
   3505 CA        -44.3250  -14.5450  -30.7050 C.3     222 ARG    0.3100
   3506 C         -45.4730  -13.6380  -31.1200 C.2     222 ARG    0.0700
   3507 O         -46.4240  -14.0750  -31.7830 O.2     222 ARG    0.0900
   3508 CB        -44.4400  -14.8800  -29.2170 C.3     222 ARG   -0.1800
   3509 CG        -45.8370  -15.3000  -28.7880 C.3     222 ARG    0.0900
   3510 CD        -45.9210  -15.5270  -27.2890 C.3     222 ARG    0.0900
   3511 NE        -45.8290  -14.2710  -26.5430 N.pl3   222 ARG   -0.1800
   3512 CZ        -45.9110  -14.1860  -25.2200 C.cat   222 ARG    0.0900
   3513 NH1       -46.0840  -15.2810  -24.4920 N.pl3   222 ARG    0.0900
   3514 NH2       -45.8200  -13.0060  -24.6230 N.pl3   222 ARG    0.2000
   3515 HN        -42.4180  -13.8250  -30.2320 H       222 ARG    0.0900
   3516 HA        -44.3830  -15.4470  -31.2970 H       222 ARG    0.0900
   3517 HB1       -44.1450  -13.9840  -28.6300 H       222 ARG   -0.7000
   3518 HB2       -43.7370  -15.7080  -28.9870 H       222 ARG    0.4400
   3519 HG1       -46.1110  -16.2400  -29.3120 H       222 ARG    0.6400
   3520 HG2       -46.5580  -14.5050  -29.0740 H       222 ARG   -0.8000
   3521 HD1       -45.0830  -16.1770  -26.9610 H       222 ARG    0.4600
   3522 HD2       -46.8930  -16.0000  -27.0350 H       222 ARG    0.4600
   3523 HE        -45.6960  -13.4260  -27.0600 H       222 ARG   -0.8000
   3524 HH11      -46.1530  -16.1740  -24.9390 H       222 ARG    0.4600
   3525 HH12      -46.1460  -15.2150  -23.4960 H       222 ARG    0.4600
   3526 HH21      -45.6870  -12.1790  -25.1690 H       222 ARG    0.5100
   3527 HH22      -45.8810  -12.9440  -23.6270 H       222 ARG   -0.5100
   3528 N         -45.3720  -12.3680  -30.7300 N.am    223 GLY   -0.4700
   3529 CA        -46.3440  -11.3720  -31.1390 C.3     223 GLY    0.3100
   3530 C         -46.5300  -11.3370  -32.6490 C.2     223 GLY   -0.0200
   3531 O         -47.6560  -11.4020  -33.1560 O.2     223 GLY    0.0900
   3532 HN        -44.6310  -12.0480  -30.1440 H       223 GLY    0.0900
   3533 HA1       -45.9970  -10.4060  -30.8020 H       223 GLY    0.5100
   3534 HA2       -47.2870  -11.6120  -30.6720 H       223 GLY   -0.5100
   3535 N         -45.4090  -11.2320  -33.3620 N.am    224 VAL   -0.4700
   3536 CA        -45.3980  -11.2070  -34.8220 C.3     224 VAL    0.3100
   3537 C         -46.1110  -12.4090  -35.4380 C.2     224 VAL    0.0700
   3538 O         -46.9800  -12.2470  -36.2970 O.2     224 VAL    0.0900
   3539 CB        -43.9570  -11.1570  -35.3680 C.3     224 VAL   -0.0900
   3540 CG1       -43.9490  -11.3270  -36.8810 C.3     224 VAL    0.0900
   3541 CG2       -43.2870   -9.8510  -34.9700 C.3     224 VAL   -0.2700
   3542 HN        -44.5160  -11.1650  -32.9250 H       224 VAL    0.0900
   3543 HA        -45.9490  -10.3360  -35.1440 H       224 VAL    0.0900
   3544 HB        -43.3590  -11.9710  -34.9040 H       224 VAL    0.0900
   3545 HG11      -44.6770  -10.6290  -37.3470 H       224 VAL   -0.2700
   3546 HG12      -44.2340  -12.3680  -37.1470 H       224 VAL    0.0900
   3547 HG13      -42.9370  -11.1040  -37.2810 H       224 VAL    0.0900
   3548 HG21      -43.4110   -9.6740  -33.8800 H       224 VAL    0.0900
   3549 HG22      -43.7510   -9.0040  -35.5210 H       224 VAL    0.5100
   3550 HG23      -42.2010   -9.8960  -35.2000 H       224 VAL   -0.5100
   3551 N         -45.7350  -13.6140  -35.0110 N.am    225 LEU   -0.4700
   3552 CA        -46.3280  -14.8360  -35.5490 C.3     225 LEU    0.3100
   3553 C         -47.8360  -14.8680  -35.2990 C.2     225 LEU    0.0700
   3554 O         -48.6130  -15.2300  -36.1940 O.2     225 LEU    0.0900
   3555 CB        -45.6310  -16.0840  -34.9790 C.3     225 LEU   -0.1800
   3556 CG        -46.0590  -16.7430  -33.6620 C.3     225 LEU    0.0900
   3557 CD1       -47.1460  -17.7860  -33.8970 C.3     225 LEU    0.0900
   3558 CD2       -44.8620  -17.3700  -32.9620 C.3     225 LEU   -0.0900
   3559 HN        -45.0360  -13.7360  -34.3110 H       225 LEU    0.0900
   3560 HA        -46.2260  -14.8100  -36.6240 H       225 LEU   -0.2700
   3561 HB1       -44.5650  -15.8110  -34.8530 H       225 LEU    0.0900
   3562 HB2       -45.7190  -16.8680  -35.7560 H       225 LEU    0.0900
   3563 HG        -46.4440  -15.9630  -32.9700 H       225 LEU    0.0900
   3564 HD11      -46.8430  -18.4760  -34.7120 H       225 LEU   -0.2700
   3565 HD12      -48.0940  -17.2850  -34.1910 H       225 LEU    0.0900
   3566 HD13      -47.3090  -18.3790  -32.9710 H       225 LEU    0.0900
   3567 HD21      -44.0290  -16.6370  -32.8990 H       225 LEU    0.0900
   3568 HD22      -44.5110  -18.2560  -33.5330 H       225 LEU    0.5100
   3569 HD23      -45.1430  -17.6760  -31.9320 H       225 LEU   -0.5100
   3570 N         -48.2480  -14.4970  -34.0840 N.am    226 VAL   -0.4700
   3571 CA        -49.6670  -14.4290  -33.7520 C.3     226 VAL    0.3100
   3572 C         -50.3830  -13.5100  -34.7360 C.2     226 VAL    0.0700
   3573 O         -51.4090  -13.8810  -35.3170 O.2     226 VAL    0.0900
   3574 CB        -49.8950  -13.9230  -32.3150 C.3     226 VAL   -0.0900
   3575 CG1       -51.3570  -13.5530  -32.1070 C.3     226 VAL    0.0900
   3576 CG2       -49.4630  -14.9750  -31.3050 C.3     226 VAL   -0.2700
   3577 HN        -47.6110  -14.2530  -33.3560 H       226 VAL    0.0900
   3578 HA        -50.0790  -15.4210  -33.8640 H       226 VAL    0.0900
   3579 HB        -49.2600  -13.0290  -32.1340 H       226 VAL    0.0900
   3580 HG11      -52.0130  -14.3830  -32.4490 H       226 VAL   -0.2700
   3581 HG12      -51.6040  -12.6410  -32.6910 H       226 VAL    0.0900
   3582 HG13      -51.5510  -13.3710  -31.0280 H       226 VAL    0.0900
   3583 HG21      -48.4400  -15.3390  -31.5460 H       226 VAL    0.0900
   3584 HG22      -50.1610  -15.8390  -31.3360 H       226 VAL    0.5100
   3585 HG23      -49.4520  -14.5390  -30.2840 H       226 VAL   -0.5100
   3586 N         -49.8220  -12.3150  -34.9270 N.am    227 LEU   -0.4700
   3587 CA        -50.3750  -11.3380  -35.8600 C.3     227 LEU    0.3100
   3588 C         -50.5260  -11.9200  -37.2630 C.2     227 LEU    0.0700
   3589 O         -51.5610  -11.7500  -37.9090 O.2     227 LEU    0.0900
   3590 CB        -49.4950  -10.0880  -35.9160 C.3     227 LEU   -0.1800
   3591 CG        -50.0330   -8.9640  -36.8050 C.3     227 LEU    0.0900
   3592 CD1       -51.3790   -8.4720  -36.2920 C.3     227 LEU    0.0900
   3593 CD2       -49.0400   -7.8180  -36.8980 C.3     227 LEU   -0.0900
   3594 HN        -48.9980  -12.0350  -34.4400 H       227 LEU    0.0900
   3595 HA        -51.3690  -11.0830  -35.5260 H       227 LEU   -0.2700
   3596 HB1       -48.4940  -10.3830  -36.2960 H       227 LEU    0.0900
   3597 HB2       -49.3860   -9.6930  -34.8840 H       227 LEU    0.0900
   3598 HG        -50.1510   -9.3410  -37.8430 H       227 LEU    0.0900
   3599 HD11      -51.2750   -8.0840  -35.2570 H       227 LEU   -0.2700
   3600 HD12      -52.1100   -9.3080  -36.2850 H       227 LEU    0.0900
   3601 HD13      -51.7550   -7.6520  -36.9420 H       227 LEU    0.0900
   3602 HD21      -48.0320   -8.2060  -37.1590 H       227 LEU    0.0900
   3603 HD22      -48.9760   -7.2920  -35.9210 H       227 LEU    0.5100
   3604 HD23      -49.3590   -7.1030  -37.6870 H       227 LEU   -0.5100
   3605 N         -49.4780  -12.5970  -37.7290 N.am    228 ARG   -0.4700
   3606 CA        -49.4740  -13.2390  -39.0370 C.3     228 ARG    0.3100
   3607 C         -50.6380  -14.2100  -39.1730 C.2     228 ARG    0.0700
   3608 O         -51.3930  -14.1630  -40.1510 O.2     228 ARG    0.0900
   3609 CB        -48.1530  -13.9790  -39.2630 C.3     228 ARG   -0.1800
   3610 CG        -47.9870  -14.5440  -40.6640 C.3     228 ARG    0.0900
   3611 CD        -47.9040  -13.4300  -41.6940 C.3     228 ARG    0.0900
   3612 NE        -46.8990  -12.4340  -41.3270 N.pl3   228 ARG   -0.1800
   3613 CZ        -45.6030  -12.5440  -41.5990 C.cat   228 ARG    0.0900
   3614 NH1       -45.1460  -13.6090  -42.2420 N.pl3   228 ARG    0.0900
   3615 NH2       -44.7610  -11.5900  -41.2260 N.pl3   228 ARG    0.2000
   3616 HN        -48.6400  -12.6930  -37.1980 H       228 ARG    0.0900
   3617 HA        -49.6090  -12.4740  -39.7870 H       228 ARG    0.0900
   3618 HB1       -48.0920  -14.8180  -38.5370 H       228 ARG   -0.7000
   3619 HB2       -47.3180  -13.2740  -39.0680 H       228 ARG    0.4400
   3620 HG1       -48.8530  -15.1970  -40.9000 H       228 ARG    0.6400
   3621 HG2       -47.0570  -15.1510  -40.7060 H       228 ARG   -0.8000
   3622 HD1       -48.8840  -12.9130  -41.7670 H       228 ARG    0.4600
   3623 HD2       -47.6200  -13.8520  -42.6810 H       228 ARG    0.4600
   3624 HE        -47.2060  -11.6160  -40.8410 H       228 ARG   -0.8000
   3625 HH11      -45.7760  -14.3330  -42.5250 H       228 ARG    0.4600
   3626 HH12      -44.1700  -13.6900  -42.4450 H       228 ARG    0.4600
   3627 HH21      -45.1020  -10.7850  -40.7400 H       228 ARG    0.5100
   3628 HH22      -43.7870  -11.6760  -41.4320 H       228 ARG   -0.5100
   3629 N         -50.7700  -15.0950  -38.1840 N.am    229 ALA   -0.4700
   3630 CA        -51.8490  -16.0750  -38.1570 C.3     229 ALA    0.3100
   3631 C         -53.2080  -15.3940  -38.2460 C.2     229 ALA    0.0700
   3632 O         -54.0720  -15.7990  -39.0280 O.2     229 ALA    0.0900
   3633 CB        -51.7660  -16.9130  -36.8900 C.3     229 ALA   -0.2700
   3634 HN        -50.1350  -15.1260  -37.4160 H       229 ALA    0.0900
   3635 HA        -51.7560  -16.7020  -39.0310 H       229 ALA    0.0900
   3636 HB1       -51.8520  -16.2610  -35.9940 H       229 ALA    0.0900
   3637 HB2       -50.7890  -17.4430  -36.8510 H       229 ALA    0.5100
   3638 HB3       -52.5940  -17.6530  -36.8710 H       229 ALA   -0.5100
   3639 N         -53.3890  -14.3540  -37.4340 N.am    230 VAL   -0.4700
   3640 CA        -54.6370  -13.5990  -37.4190 C.3     230 VAL    0.3100
   3641 C         -54.9580  -13.0280  -38.7990 C.2     230 VAL    0.0700
   3642 O         -56.0720  -13.1860  -39.3010 O.2     230 VAL    0.0900
   3643 CB        -54.5840  -12.4500  -36.3940 C.3     230 VAL   -0.0900
   3644 CG1       -55.7760  -11.5230  -36.5660 C.3     230 VAL    0.0900
   3645 CG2       -54.5320  -13.0080  -34.9790 C.3     230 VAL   -0.2700
   3646 HN        -52.6830  -14.0450  -36.8010 H       230 VAL    0.0900
   3647 HA        -55.4350  -14.2830  -37.1710 H       230 VAL    0.0900
   3648 HB        -53.6450  -11.8740  -36.5360 H       230 VAL    0.0900
   3649 HG11      -56.7170  -12.1120  -36.5980 H       230 VAL   -0.2700
   3650 HG12      -55.6800  -10.9560  -37.5170 H       230 VAL    0.0900
   3651 HG13      -55.8300  -10.8140  -35.7120 H       230 VAL    0.0900
   3652 HG21      -53.7370  -13.7800  -34.9020 H       230 VAL    0.0900
   3653 HG22      -55.5060  -13.4750  -34.7210 H       230 VAL    0.5100
   3654 HG23      -54.3060  -12.1920  -34.2590 H       230 VAL   -0.5100
   3655 N         -53.9750  -12.3690  -39.4070 N.am    231 VAL   -0.4700
   3656 CA        -54.1370  -11.7770  -40.7310 C.3     231 VAL    0.3100
   3657 C         -54.5180  -12.7990  -41.7980 C.2     231 VAL    0.0700
   3658 O         -55.5250  -12.6350  -42.4950 O.2     231 VAL    0.0900
   3659 CB        -52.8620  -11.0410  -41.1830 C.3     231 VAL   -0.0900
   3660 CG1       -52.9530  -10.6610  -42.6550 C.3     231 VAL    0.0900
   3661 CG2       -52.6300   -9.8060  -40.3230 C.3     231 VAL   -0.2700
   3662 HN        -53.0790  -12.2510  -38.9850 H       231 VAL    0.0900
   3663 HA        -54.9670  -11.0880  -40.6840 H       231 VAL    0.0900
   3664 HB        -51.9820  -11.7000  -41.0260 H       231 VAL    0.0900
   3665 HG11      -53.9160  -10.1470  -42.8580 H       231 VAL   -0.2700
   3666 HG12      -52.8980  -11.5750  -43.2850 H       231 VAL    0.0900
   3667 HG13      -52.1220   -9.9730  -42.9220 H       231 VAL    0.0900
   3668 HG21      -52.6940  -10.0730  -39.2460 H       231 VAL    0.0900
   3669 HG22      -53.4040   -9.0400  -40.5440 H       231 VAL    0.5100
   3670 HG23      -51.6210   -9.3880  -40.5250 H       231 VAL   -0.5100
   3671 N         -53.7110  -13.8550  -41.9270 N.am    232 ILE   -0.4700
   3672 CA        -53.9740  -14.8710  -42.9400 C.3     232 ILE    0.3100
   3673 C         -55.3450  -15.5140  -42.7290 C.2     232 ILE    0.0700
   3674 O         -56.0910  -15.7160  -43.6900 O.2     232 ILE    0.0900
   3675 CB        -52.8540  -15.9420  -43.0150 C.3     232 ILE   -0.0900
   3676 CG1       -53.1380  -16.9370  -44.1440 C.3     232 ILE    0.0900
   3677 CG2       -52.6740  -16.6680  -41.6920 C.3     232 ILE   -0.2700
   3678 CD        -52.0670  -17.9920  -44.3090 C.3     232 ILE    0.0900
   3679 HN        -52.9100  -13.9940  -41.3500 H       232 ILE    0.0900
   3680 HA        -54.0640  -14.3670  -43.8900 H       232 ILE    0.0900
   3681 HB        -51.8980  -15.4480  -43.2890 H       232 ILE   -0.1800
   3682 HG11      -53.2290  -16.3740  -45.0960 H       232 ILE    0.0900
   3683 HG12      -54.1040  -17.4440  -43.9320 H       232 ILE    0.0900
   3684 HG21      -53.5490  -17.3230  -41.4930 H       232 ILE   -0.2700
   3685 HG22      -52.5880  -15.9300  -40.8650 H       232 ILE    0.0900
   3686 HG23      -51.7600  -17.2980  -41.7260 H       232 ILE    0.0900
   3687 HD1       -52.0880  -18.6960  -43.4480 H       232 ILE    0.0900
   3688 HD2       -51.0660  -17.5120  -44.3500 H       232 ILE    0.5100
   3689 HD3       -52.2440  -18.5680  -45.2410 H       232 ILE   -0.5100
   3690 N         -55.6810  -15.8240  -41.4790 N.am    233 ALA   -0.4700
   3691 CA        -56.9820  -16.3990  -41.1700 C.3     233 ALA    0.3100
   3692 C         -58.1070  -15.4490  -41.5780 C.2     233 ALA    0.0700
   3693 O         -59.1240  -15.8690  -42.1360 O.2     233 ALA    0.0900
   3694 CB        -57.0800  -16.7300  -39.6880 C.3     233 ALA   -0.2700
   3695 HN        -55.0660  -15.6790  -40.7080 H       233 ALA    0.0900
   3696 HA        -57.1040  -17.2940  -41.7620 H       233 ALA    0.0900
   3697 HB1       -56.9460  -15.8090  -39.0810 H       233 ALA    0.0900
   3698 HB2       -56.2880  -17.4560  -39.4090 H       233 ALA    0.5100
   3699 HB3       -58.0800  -17.1600  -39.4610 H       233 ALA   -0.5100
   3700 N         -57.8950  -14.1570  -41.3300 N.am    234 PHE   -0.4700
   3701 CA        -58.8780  -13.1440  -41.6810 C.3     234 PHE    0.3100
   3702 C         -59.1140  -13.1360  -43.1800 C.2     234 PHE    0.0700
   3703 O         -60.2340  -13.3630  -43.6310 O.2     234 PHE    0.0900
   3704 CB        -58.4290  -11.7540  -41.2190 C.3     234 PHE   -0.1800
   3705 CG        -59.4840  -10.6930  -41.3810 C.ar    234 PHE    0.0900
   3706 CD1       -59.6040   -9.9910  -42.5720 C.ar    234 PHE    0.0900
   3707 CD2       -60.3560  -10.3980  -40.3470 C.ar    234 PHE    0.0000
   3708 CE1       -60.5700   -9.0140  -42.7280 C.ar    234 PHE   -0.1150
   3709 CE2       -61.3270   -9.4210  -40.4970 C.ar    234 PHE    0.1150
   3710 CZ        -61.4340   -8.7290  -41.6890 C.ar    234 PHE   -0.1150
   3711 HN        -57.0600  -13.8280  -40.8970 H       234 PHE    0.1150
   3712 HA        -59.8120  -13.4100  -41.2100 H       234 PHE   -0.1150
   3713 HB1       -57.5480  -11.4370  -41.8150 H       234 PHE    0.1150
   3714 HB2       -58.1660  -11.7940  -40.1400 H       234 PHE   -0.1150
   3715 HD1       -58.9320  -10.2090  -43.3890 H       234 PHE    0.1150
   3716 HD2       -60.2800  -10.9360  -39.4140 H       234 PHE   -0.1150
   3717 HE1       -60.6490   -8.4750  -43.6590 H       234 PHE    0.1150
   3718 HE2       -62.0010   -9.1990  -39.6820 H       234 PHE    0.5100
   3719 HZ        -62.1900   -7.9670  -41.8060 H       234 PHE   -0.5100
   3720 N         -58.0610  -12.8640  -43.9520 N.am    235 VAL   -0.4700
   3721 CA        -58.2060  -12.7730  -45.4020 C.3     235 VAL    0.3100
   3722 C         -58.8090  -14.0570  -45.9770 C.2     235 VAL    0.0700
   3723 O         -59.8080  -14.0070  -46.6970 O.2     235 VAL    0.0900
   3724 CB        -56.8830  -12.3990  -46.1220 C.3     235 VAL   -0.0900
   3725 CG1       -55.7200  -13.2400  -45.6290 C.3     235 VAL    0.0900
   3726 CG2       -57.0440  -12.5260  -47.6320 C.3     235 VAL   -0.2700
   3727 HN        -57.1470  -12.7160  -43.5830 H       235 VAL    0.0900
   3728 HA        -58.9570  -12.0250  -45.6050 H       235 VAL    0.0900
   3729 HB        -56.6600  -11.3270  -45.9370 H       235 VAL    0.0900
   3730 HG11      -55.7360  -14.2380  -46.1180 H       235 VAL   -0.2700
   3731 HG12      -55.7950  -13.3820  -44.5300 H       235 VAL    0.0900
   3732 HG13      -54.7600  -12.7390  -45.8770 H       235 VAL    0.0900
   3733 HG21      -57.8470  -11.8470  -47.9890 H       235 VAL    0.0900
   3734 HG22      -57.3180  -13.5700  -47.8970 H       235 VAL    0.5100
   3735 HG23      -56.0940  -12.2490  -48.1380 H       235 VAL   -0.5100
   3736 N         -58.2150  -15.2040  -45.6460 N.am    236 VAL   -0.4700
   3737 CA        -58.6960  -16.4850  -46.1610 C.3     236 VAL    0.3100
   3738 C         -60.1560  -16.7800  -45.7890 C.2     236 VAL    0.0700
   3739 O         -60.8650  -17.4430  -46.5450 O.2     236 VAL    0.0900
   3740 CB        -57.7840  -17.6650  -45.7310 C.3     236 VAL   -0.0900
   3741 CG1       -58.0790  -18.1030  -44.3030 C.3     236 VAL    0.0900
   3742 CG2       -57.9520  -18.8370  -46.6850 C.3     236 VAL   -0.2700
   3743 HN        -57.4250  -15.2400  -45.0400 H       236 VAL    0.0900
   3744 HA        -58.7260  -16.4150  -47.2380 H       236 VAL    0.0900
   3745 HB        -56.7210  -17.3500  -45.8040 H       236 VAL    0.0900
   3746 HG11      -59.0720  -18.5970  -44.2520 H       236 VAL   -0.2700
   3747 HG12      -58.0880  -17.2180  -43.6310 H       236 VAL    0.0900
   3748 HG13      -57.3060  -18.8230  -43.9610 H       236 VAL    0.0900
   3749 HG21      -57.6780  -18.5330  -47.7180 H       236 VAL    0.0900
   3750 HG22      -59.0110  -19.1760  -46.6860 H       236 VAL    0.5100
   3751 HG23      -57.2920  -19.6750  -46.3750 H       236 VAL   -0.5100
   3752 N         -60.6130  -16.2810  -44.6380 N.am    237 CYS   -0.4700
   3753 CA        -61.9930  -16.5210  -44.2180 C.3     237 CYS    0.3100
   3754 C         -63.0020  -15.5550  -44.8380 C.2     237 CYS    0.0700
   3755 O         -64.1300  -15.9380  -45.1500 O.2     237 CYS    0.0900
   3756 CB        -62.1130  -16.4960  -42.6940 C.3     237 CYS   -0.1100
   3757 SG        -61.4190  -17.9440  -41.8660 S.3     237 CYS    0.0900
   3758 HN        -60.0470  -15.7340  -44.0260 H       237 CYS    0.0900
   3759 HA        -62.2950  -17.4840  -44.6010 H       237 CYS   -0.2300
   3760 HB1       -63.1900  -16.4140  -42.4360 H       237 CYS    0.1600
   3761 HB2       -61.5950  -15.5870  -42.3250 H       237 CYS    0.5100
   3762 HG1       -60.1640  -17.5270  -41.9360 H       237 CYS   -0.5100
   3763 N         -62.5970  -14.3020  -45.0130 N.am    238 TRP   -0.4700
   3764 CA        -63.5050  -13.2700  -45.5000 C.3     238 TRP    0.3100
   3765 C         -63.5250  -13.1650  -47.0210 C.2     238 TRP    0.0700
   3766 O         -64.4230  -12.5490  -47.5930 O.2     238 TRP    0.0900
   3767 CB        -63.1750  -11.9110  -44.8730 C.3     238 TRP   -0.1800
   3768 CG        -63.5010  -11.8260  -43.4140 C.ar    238 TRP    0.0900
   3769 CD1       -62.6690  -12.1040  -42.3700 C.ar    238 TRP    0.0900
   3770 CD2       -64.7510  -11.4280  -42.8350 C.ar    238 TRP   -0.0300
   3771 CE2       -64.6010  -11.4930  -41.4350 C.ar    238 TRP   -0.1500
   3772 CE3       -65.9810  -11.0230  -43.3650 C.ar    238 TRP    0.2200
   3773 NE1       -63.3220  -11.9090  -41.1780 N.ar    238 TRP   -0.5100
   3774 CZ2       -65.6350  -11.1690  -40.5590 C.ar    238 TRP    0.3700
   3775 CZ3       -67.0060  -10.7040  -42.4920 C.ar    238 TRP    0.2400
   3776 CH2       -66.8270  -10.7790  -41.1070 C.ar    238 TRP    0.1100
   3777 HN        -61.6620  -14.0120  -44.8230 H       238 TRP   -0.2500
   3778 HA        -64.5110  -13.5640  -45.2450 H       238 TRP    0.1700
   3779 HB1       -63.7500  -11.1240  -45.4050 H       238 TRP   -0.2000
   3780 HB2       -62.0890  -11.7150  -44.9980 H       238 TRP    0.1400
   3781 HD1       -61.6440  -12.4310  -42.4670 H       238 TRP   -0.2700
   3782 HE1       -62.9370  -12.0450  -40.2920 H       238 TRP    0.1600
   3783 HE3       -66.1440  -10.9560  -44.4310 H       238 TRP   -0.1400
   3784 HZ2       -65.5180  -11.2180  -39.4870 H       238 TRP    0.1400
   3785 HZ3       -67.9610  -10.3910  -42.8890 H       238 TRP    0.5100
   3786 HH2       -67.6490  -10.5240  -40.4540 H       238 TRP   -0.5100
   3787 N         -62.5470  -13.7800  -47.6800 N.am    239 LEU   -0.4700
   3788 CA        -62.4770  -13.7480  -49.1410 C.3     239 LEU    0.3100
   3789 C         -63.7030  -14.3010  -49.8870 C.2     239 LEU    0.0700
   3790 O         -64.2080  -13.6410  -50.7960 O.2     239 LEU    0.0900
   3791 CB        -61.1870  -14.4050  -49.6540 C.3     239 LEU   -0.1800
   3792 CG        -61.0340  -14.4410  -51.1760 C.3     239 LEU    0.0900
   3793 CD1       -60.6270  -13.0770  -51.7120 C.3     239 LEU    0.0900
   3794 CD2       -60.0280  -15.5040  -51.5890 C.3     239 LEU   -0.0900
   3795 HN        -61.8240  -14.2840  -47.2130 H       239 LEU    0.0900
   3796 HA        -62.5160  -12.7140  -49.4520 H       239 LEU   -0.2700
   3797 HB1       -61.1590  -15.4500  -49.2790 H       239 LEU    0.0900
   3798 HB2       -60.3240  -13.8480  -49.2330 H       239 LEU    0.0900
   3799 HG        -61.9990  -14.7430  -51.6340 H       239 LEU    0.0900
   3800 HD11      -59.6570  -12.7660  -51.2690 H       239 LEU   -0.2700
   3801 HD12      -61.3970  -12.3220  -51.4470 H       239 LEU    0.0900
   3802 HD13      -60.5130  -13.1230  -52.8160 H       239 LEU    0.0900
   3803 HD21      -60.3660  -16.5050  -51.2440 H       239 LEU    0.0900
   3804 HD22      -59.0380  -15.2870  -51.1310 H       239 LEU    0.5100
   3805 HD23      -59.9320  -15.5250  -52.6950 H       239 LEU   -0.5100
   3806 N         -64.2010  -15.4960  -49.5140 N.am    240 PRO   -0.2900
   3807 CA        -65.3730  -15.9660  -50.2590 C.3     240 PRO    0.0000
   3808 C         -66.6380  -15.2050  -49.8810 C.2     240 PRO    0.0900
   3809 O         -67.5560  -15.1010  -50.6950 O.2     240 PRO    0.0900
   3810 CB        -65.4870  -17.4480  -49.8730 C.3     240 PRO    0.0200
   3811 CG        -64.4500  -17.7020  -48.8200 C.3     240 PRO    0.0900
   3812 CD        -63.8570  -16.3990  -48.4030 C.3     240 PRO   -0.1800
   3813 HA        -65.2410  -15.7870  -51.3130 H       240 PRO    0.0900
   3814 HB1       -65.3030  -18.0920  -50.7590 H       240 PRO    0.0900
   3815 HB2       -66.5010  -17.6650  -49.4760 H       240 PRO   -0.1800
   3816 HG1       -64.9170  -18.2000  -47.9440 H       240 PRO    0.0900
   3817 HG2       -63.6550  -18.3630  -49.2260 H       240 PRO    0.0900
   3818 HD1       -64.3080  -16.0290  -47.4570 H       240 PRO    0.5100
   3819 HD2       -62.7540  -16.4680  -48.2940 H       240 PRO   -0.5100
   3820 N         -66.6840  -14.6920  -48.6530 N.am    241 TYR   -0.4700
   3821 CA        -67.8000  -13.8790  -48.1940 C.3     241 TYR    0.3100
   3822 C         -68.0150  -12.6730  -49.1010 C.2     241 TYR    0.0700
   3823 O         -69.1160  -12.4490  -49.6040 O.2     241 TYR    0.0900
   3824 CB        -67.5730  -13.4260  -46.7470 C.3     241 TYR   -0.1800
   3825 CG        -68.5550  -12.3840  -46.2670 C.ar    241 TYR    0.0900
   3826 CD1       -69.8290  -12.7460  -45.8480 C.ar    241 TYR    0.0900
   3827 CD2       -68.2070  -11.0390  -46.2230 C.ar    241 TYR    0.0000
   3828 CE1       -70.7310  -11.7990  -45.4040 C.ar    241 TYR   -0.1150
   3829 CE2       -69.1030  -10.0840  -45.7800 C.ar    241 TYR    0.1150
   3830 CZ        -70.3640  -10.4700  -45.3720 C.ar    241 TYR   -0.1150
   3831 OH        -71.2630   -9.5250  -44.9290 O.3     241 TYR    0.1150
   3832 HN        -65.9540  -14.8430  -47.9900 H       241 TYR    0.1100
   3833 HA        -68.6990  -14.4730  -48.2650 H       241 TYR   -0.5400
   3834 HB1       -66.5570  -12.9840  -46.6600 H       241 TYR    0.4300
   3835 HB2       -67.6670  -14.3020  -46.0720 H       241 TYR   -0.1150
   3836 HD1       -70.1180  -13.7860  -45.8680 H       241 TYR    0.1150
   3837 HD2       -67.2200  -10.7360  -46.5390 H       241 TYR   -0.1150
   3838 HE1       -71.7190  -12.0960  -45.0840 H       241 TYR    0.1150
   3839 HE2       -68.8180   -9.0420  -45.7530 H       241 TYR    0.5100
   3840 HH        -70.8380   -8.6650  -44.9770 H       241 TYR   -0.5100
   3841 N         -66.9560  -11.8960  -49.3120 N.am    242 HSE   -0.4700
   3842 CA        -67.0260  -10.7210  -50.1720 C.3     242 HSE    0.3100
   3843 C         -67.3030  -11.1010  -51.6230 C.2     242 HSE    0.0700
   3844 O         -68.0620  -10.4230  -52.3130 O.2     242 HSE    0.0900
   3845 CB        -65.7430   -9.8900  -50.0730 C.3     242 HSE   -0.0800
   3846 CG        -65.5650   -9.2100  -48.7500 C.ar    242 HSE    0.0900
   3847 CD2       -64.9720   -9.6270  -47.6070 C.ar    242 HSE    0.0900
   3848 ND1       -66.0280   -7.9360  -48.5040 N.ar    242 HSE   -0.7000
   3849 CE1       -65.7320   -7.5990  -47.2600 C.ar    242 HSE    0.2200
   3850 NE2       -65.0900   -8.6050  -46.6950 N.ar    242 HSE    0.2500
   3851 HN        -66.0700  -12.0820  -48.8950 H       242 HSE    0.1300
   3852 HA        -67.8770  -10.1330  -49.8620 H       242 HSE   -0.3600
   3853 HB1       -65.7620   -9.1100  -50.8640 H       242 HSE    0.3200
   3854 HB2       -64.8720  -10.5580  -50.2400 H       242 HSE   -0.0500
   3855 HD2       -64.4830  -10.5680  -47.3890 H       242 HSE    0.0900
   3856 HE1       -65.9650   -6.6580  -46.7630 H       242 HSE    0.5100
   3857 HE2       -64.7420   -8.6340  -45.7580 H       242 HSE   -0.5100
   3858 N         -66.6840  -12.1880  -52.0800 N.am    243 VAL   -0.4700
   3859 CA        -66.9160  -12.6910  -53.4280 C.3     243 VAL    0.3100
   3860 C         -68.3830  -13.0610  -53.6140 C.2     243 VAL    0.0700
   3861 O         -68.9810  -12.7710  -54.6490 O.2     243 VAL    0.0900
   3862 CB        -66.0220  -13.9120  -53.7390 C.3     243 VAL   -0.0900
   3863 CG1       -66.5300  -14.6630  -54.9630 C.3     243 VAL    0.0900
   3864 CG2       -64.5800  -13.4700  -53.9430 C.3     243 VAL   -0.2700
   3865 HN        -66.0380  -12.7030  -51.5240 H       243 VAL    0.0900
   3866 HA        -66.7050  -11.8910  -54.1200 H       243 VAL    0.0900
   3867 HB        -66.0190  -14.5960  -52.8650 H       243 VAL    0.0900
   3868 HG11      -66.7020  -13.9560  -55.8020 H       243 VAL   -0.2700
   3869 HG12      -67.4890  -15.1700  -54.7240 H       243 VAL    0.0900
   3870 HG13      -65.7790  -15.4170  -55.2820 H       243 VAL    0.0900
   3871 HG21      -64.2580  -12.8190  -53.1010 H       243 VAL    0.0900
   3872 HG22      -64.4900  -12.8950  -54.8900 H       243 VAL    0.5100
   3873 HG23      -63.9150  -14.3580  -53.9790 H       243 VAL   -0.5100
   3874 N         -68.9620  -13.6870  -52.5920 N.am    244 ARG   -0.4700
   3875 CA        -70.3660  -14.0720  -52.6160 C.3     244 ARG    0.3100
   3876 C         -71.2660  -12.8550  -52.7830 C.2     244 ARG    0.0700
   3877 O         -72.2320  -12.8800  -53.5470 O.2     244 ARG    0.0900
   3878 CB        -70.7370  -14.8030  -51.3280 C.3     244 ARG   -0.1800
   3879 CG        -72.1790  -15.2650  -51.2840 C.3     244 ARG    0.0900
   3880 CD        -72.5490  -15.7730  -49.9070 C.3     244 ARG    0.0900
   3881 NE        -72.2700  -14.7790  -48.8710 N.pl3   244 ARG   -0.1800
   3882 CZ        -73.0720  -13.7620  -48.5790 C.cat   244 ARG    0.0900
   3883 NH1       -74.2050  -13.5940  -49.2440 N.pl3   244 ARG    0.0900
   3884 NH2       -72.7390  -12.9110  -47.6210 N.pl3   244 ARG    0.2000
   3885 HN        -68.4600  -13.9200  -51.7630 H       244 ARG    0.0900
   3886 HA        -70.5240  -14.7130  -53.4720 H       244 ARG    0.0900
   3887 HB1       -70.5580  -14.1200  -50.4710 H       244 ARG   -0.7000
   3888 HB2       -70.0780  -15.6910  -51.2230 H       244 ARG    0.4400
   3889 HG1       -72.3250  -16.0790  -52.0240 H       244 ARG    0.6400
   3890 HG2       -72.8430  -14.4150  -51.5490 H       244 ARG   -0.8000
   3891 HD1       -71.9570  -16.6830  -49.6720 H       244 ARG    0.4600
   3892 HD2       -73.6360  -16.0030  -49.8720 H       244 ARG    0.4600
   3893 HE        -71.4220  -14.8720  -48.3490 H       244 ARG   -0.8000
   3894 HH11      -74.8760  -12.9230  -48.9280 H       244 ARG    0.4600
   3895 HH12      -74.3910  -14.1380  -50.0620 H       244 ARG    0.4600
   3896 HH21      -71.8840  -13.0340  -47.1160 H       244 ARG    0.5100
   3897 HH22      -73.3430  -12.1450  -47.4000 H       244 ARG   -0.5100
   3898 N         -70.9430  -11.7870  -52.0600 N.am    245 ARG   -0.4700
   3899 CA        -71.6970  -10.5450  -52.1530 C.3     245 ARG    0.3100
   3900 C         -71.4830   -9.8780  -53.5060 C.2     245 ARG    0.0700
   3901 O         -72.3930   -9.2550  -54.0500 O.2     245 ARG    0.0900
   3902 CB        -71.3170   -9.6040  -51.0060 C.3     245 ARG   -0.1800
   3903 CG        -71.8120  -10.0830  -49.6480 C.3     245 ARG    0.0900
   3904 CD        -71.2340   -9.2750  -48.4930 C.3     245 ARG    0.0900
   3905 NE        -71.2740   -7.8310  -48.7230 N.pl3   245 ARG   -0.1800
   3906 CZ        -70.1940   -7.0800  -48.9220 C.cat   245 ARG    0.0900
   3907 NH1       -68.9920   -7.6360  -48.9200 N.pl3   245 ARG    0.0900
   3908 NH2       -70.3180   -5.7760  -49.1190 N.pl3   245 ARG    0.2000
   3909 HN        -70.1740  -11.7880  -51.4250 H       245 ARG    0.0900
   3910 HA        -72.7490  -10.7880  -52.1080 H       245 ARG    0.0900
   3911 HB1       -71.7520   -8.6020  -51.2100 H       245 ARG   -0.7000
   3912 HB2       -70.2110   -9.5160  -50.9700 H       245 ARG    0.4400
   3913 HG1       -71.5260  -11.1470  -49.5180 H       245 ARG    0.6400
   3914 HG2       -72.9190  -10.0010  -49.6220 H       245 ARG   -0.8000
   3915 HD1       -70.1690   -9.5570  -48.3420 H       245 ARG    0.4600
   3916 HD2       -71.8170   -9.4810  -47.5700 H       245 ARG    0.4600
   3917 HE        -72.1670   -7.3820  -48.7330 H       245 ARG   -0.8000
   3918 HH11      -68.9010   -8.6320  -48.9200 H       245 ARG    0.4600
   3919 HH12      -68.1750   -7.0590  -48.9190 H       245 ARG    0.4600
   3920 HH21      -71.2010   -5.3280  -48.9740 H       245 ARG    0.5100
   3921 HH22      -69.5280   -5.2380  -49.4160 H       245 ARG   -0.5100
   3922 N         -70.2770  -10.0160  -54.0510 N.am    246 LEU   -0.4700
   3923 CA        -69.9950   -9.5550  -55.4020 C.3     246 LEU    0.3100
   3924 C         -70.7490  -10.4140  -56.4040 C.2     246 LEU    0.0700
   3925 O         -71.3300   -9.9090  -57.3640 O.2     246 LEU    0.0900
   3926 CB        -68.4930   -9.6130  -55.6940 C.3     246 LEU   -0.1800
   3927 CG        -67.5960   -8.6230  -54.9500 C.3     246 LEU    0.0900
   3928 CD1       -66.1310   -8.9200  -55.2270 C.3     246 LEU    0.0900
   3929 CD2       -67.9380   -7.1950  -55.3430 C.3     246 LEU   -0.0900
   3930 HN        -69.5170  -10.4380  -53.5600 H       246 LEU    0.0900
   3931 HA        -70.3530   -8.5400  -55.4900 H       246 LEU   -0.2700
   3932 HB1       -68.3550   -9.4390  -56.7820 H       246 LEU    0.0900
   3933 HB2       -68.1420  -10.6360  -55.4460 H       246 LEU    0.0900
   3934 HG        -67.7890   -8.7010  -53.8590 H       246 LEU    0.0900
   3935 HD11      -65.9240   -8.8380  -56.3150 H       246 LEU   -0.2700
   3936 HD12      -65.8850   -9.9520  -54.8960 H       246 LEU    0.0900
   3937 HD13      -65.4880   -8.1920  -54.6880 H       246 LEU    0.0900
   3938 HD21      -68.9970   -6.9720  -55.0920 H       246 LEU    0.0900
   3939 HD22      -67.7960   -7.0590  -56.4370 H       246 LEU    0.5100
   3940 HD23      -67.2850   -6.4840  -54.7910 H       246 LEU   -0.5100
   3941 N         -70.7350  -11.7240  -56.1690 N.am    247 MET   -0.4700
   3942 CA        -71.4790  -12.6810  -56.9770 C.3     247 MET    0.3100
   3943 C         -72.9720  -12.3680  -56.9650 C.2     247 MET    0.0700
   3944 O         -73.6580  -12.5130  -57.9760 O.2     247 MET    0.0900
   3945 CB        -71.2340  -14.1020  -56.4620 C.3     247 MET   -0.1800
   3946 CG        -72.1600  -15.1560  -57.0440 C.3     247 MET    0.0900
   3947 SD        -71.9610  -16.7560  -56.2360 S.3     247 MET    0.0900
   3948 CE        -73.1820  -17.7300  -57.1150 C.3     247 MET   -0.1400
   3949 HN        -70.2070  -12.1140  -55.4180 H       247 MET    0.0900
   3950 HA        -71.1500  -12.5880  -58.0020 H       247 MET    0.0900
   3951 HB1       -71.3600  -14.0990  -55.3580 H       247 MET   -0.0900
   3952 HB2       -70.1880  -14.3850  -56.7040 H       247 MET   -0.2200
   3953 HG1       -71.9430  -15.2590  -58.1290 H       247 MET    0.0900
   3954 HG2       -73.2090  -14.8100  -56.9300 H       247 MET    0.0900
   3955 HE1       -72.8700  -17.9150  -58.1650 H       247 MET    0.0900
   3956 HE2       -74.1570  -17.1960  -57.1350 H       247 MET    0.5100
   3957 HE3       -73.3180  -18.7140  -56.6200 H       247 MET   -0.5100
   3958 N         -73.4630  -11.9290  -55.8080 N.am    248 PHE   -0.4700
   3959 CA        -74.8780  -11.6350  -55.6130 C.3     248 PHE    0.3100
   3960 C         -75.4210  -10.5800  -56.5760 C.2     248 PHE    0.0700
   3961 O         -76.6050  -10.5860  -56.9120 O.2     248 PHE    0.0900
   3962 CB        -75.1310  -11.2010  -54.1630 C.3     248 PHE   -0.1800
   3963 CG        -76.5490  -10.7880  -53.8910 C.ar    248 PHE    0.0900
   3964 CD1       -77.5390  -11.7390  -53.7050 C.ar    248 PHE    0.0900
   3965 CD2       -76.8930   -9.4470  -53.8180 C.ar    248 PHE    0.0000
   3966 CE1       -78.8470  -11.3610  -53.4530 C.ar    248 PHE   -0.1150
   3967 CE2       -78.1980   -9.0630  -53.5670 C.ar    248 PHE    0.1150
   3968 CZ        -79.1750  -10.0210  -53.3840 C.ar    248 PHE   -0.1150
   3969 HN        -72.8780  -11.7780  -55.0160 H       248 PHE    0.1150
   3970 HA        -75.4420  -12.5260  -55.8440 H       248 PHE   -0.1150
   3971 HB1       -74.4840  -10.3310  -53.9250 H       248 PHE    0.1150
   3972 HB2       -74.8990  -12.0480  -53.4840 H       248 PHE   -0.1150
   3973 HD1       -77.2880  -12.7880  -53.7570 H       248 PHE    0.1150
   3974 HD2       -76.1330   -8.6930  -53.9580 H       248 PHE   -0.1150
   3975 HE1       -79.6080  -12.1120  -53.3100 H       248 PHE    0.1150
   3976 HE2       -78.4530   -8.0150  -53.5130 H       248 PHE    0.5100
   3977 HZ        -80.1940   -9.7240  -53.1880 H       248 PHE   -0.5100
   3978 N         -74.5550   -9.6720  -57.0220 N.am    249 VAL   -0.4700
   3979 CA        -74.9990   -8.5600  -57.8540 C.3     249 VAL    0.3100
   3980 C         -74.4450   -8.6310  -59.2750 C.2     249 VAL    0.0700
   3981 O         -75.0870   -8.1800  -60.2240 O.2     249 VAL    0.0900
   3982 CB        -74.6300   -7.2010  -57.2320 C.3     249 VAL   -0.0900
   3983 CG1       -75.6180   -6.1380  -57.6770 C.3     249 VAL    0.0900
   3984 CG2       -74.6110   -7.3000  -55.7150 C.3     249 VAL   -0.2700
   3985 HN        -73.5810   -9.7110  -56.8120 H       249 VAL    0.0900
   3986 HA        -76.0700   -8.6370  -57.9640 H       249 VAL    0.0900
   3987 HB        -73.6050   -6.9140  -57.5520 H       249 VAL    0.0900
   3988 HG11      -76.6450   -6.4120  -57.3550 H       249 VAL   -0.2700
   3989 HG12      -75.6040   -6.0490  -58.7840 H       249 VAL    0.0900
   3990 HG13      -75.3530   -5.1600  -57.2200 H       249 VAL    0.0900
   3991 HG21      -73.8640   -8.0550  -55.3900 H       249 VAL    0.0900
   3992 HG22      -75.6120   -7.6090  -55.3430 H       249 VAL    0.5100
   3993 HG23      -74.3360   -6.3170  -55.2750 H       249 VAL   -0.5100
   3994 N         -73.2530   -9.2050  -59.4190 N.am    250 TYR   -0.4700
   3995 CA        -72.5740   -9.2530  -60.7120 C.3     250 TYR    0.3100
   3996 C         -73.1580  -10.2850  -61.6760 C.2     250 TYR    0.0700
   3997 O         -72.6620  -10.4550  -62.7890 O.2     250 TYR    0.0900
   3998 CB        -71.0680   -9.4700  -60.5340 C.3     250 TYR   -0.1800
   3999 CG        -70.2740   -8.1850  -60.4960 C.ar    250 TYR    0.0900
   4000 CD1       -70.0390   -7.5250  -59.2960 C.ar    250 TYR    0.0900
   4001 CD2       -69.7640   -7.6270  -61.6620 C.ar    250 TYR    0.0000
   4002 CE1       -69.3140   -6.3460  -59.2590 C.ar    250 TYR   -0.1150
   4003 CE2       -69.0390   -6.4490  -61.6350 C.ar    250 TYR    0.1150
   4004 CZ        -68.8180   -5.8140  -60.4320 C.ar    250 TYR   -0.1150
   4005 OH        -68.0980   -4.6410  -60.4000 O.3     250 TYR    0.1150
   4006 HN        -72.7720   -9.6260  -58.6540 H       250 TYR    0.1100
   4007 HA        -72.7600   -8.3190  -61.2200 H       250 TYR   -0.5400
   4008 HB1       -70.6800  -10.0720  -61.3830 H       250 TYR    0.4300
   4009 HB2       -70.8830  -10.0010  -59.5760 H       250 TYR   -0.1150
   4010 HD1       -70.4280   -7.9390  -58.3780 H       250 TYR    0.1150
   4011 HD2       -69.9370   -8.1210  -62.6060 H       250 TYR   -0.1150
   4012 HE1       -69.1380   -5.8460  -58.3180 H       250 TYR    0.1150
   4013 HE2       -68.6500   -6.0290  -62.5510 H       250 TYR    0.5100
   4014 HH        -67.9110   -4.4320  -59.4820 H       250 TYR   -0.5100
   4015 N         -74.2140  -10.9720  -61.2480 N.am    251 ILE   -0.4700
   4016 CA        -74.8940  -11.9350  -62.1070 C.3     251 ILE    0.3100
   4017 C         -76.2960  -11.4560  -62.4700 C.2     251 ILE    0.0700
   4018 O         -77.1000  -11.1410  -61.5950 O.2     251 ILE    0.0900
   4019 CB        -74.9710  -13.3230  -61.4440 C.3     251 ILE   -0.0900
   4020 CG1       -73.5650  -13.8440  -61.1360 C.3     251 ILE    0.0900
   4021 CG2       -75.7260  -14.2990  -62.3310 C.3     251 ILE   -0.2700
   4022 CD        -73.5460  -15.2360  -60.5450 C.3     251 ILE    0.0900
   4023 HN        -74.5860  -10.8610  -60.3300 H       251 ILE    0.0900
   4024 HA        -74.3440  -11.9960  -63.0340 H       251 ILE    0.0900
   4025 HB        -75.4920  -13.2360  -60.4670 H       251 ILE   -0.1800
   4026 HG11      -73.0810  -13.1480  -60.4190 H       251 ILE    0.0900
   4027 HG12      -72.9780  -13.8530  -62.0800 H       251 ILE    0.0900
   4028 HG21      -75.2100  -14.4030  -63.3110 H       251 ILE   -0.2700
   4029 HG22      -76.7570  -13.9280  -62.5110 H       251 ILE    0.0900
   4030 HG23      -75.7670  -15.2980  -61.8460 H       251 ILE    0.0900
   4031 HD1       -73.8420  -15.9820  -61.3140 H       251 ILE    0.0900
   4032 HD2       -74.2630  -15.2970  -59.6980 H       251 ILE    0.5100
   4033 HD3       -72.5230  -15.4820  -60.1870 H       251 ILE   -0.5100
   4034 N         -76.5810  -11.4000  -63.7690 N.am    252 SER   -0.4700
   4035 CA        -77.8520  -10.8750  -64.2530 C.3     252 SER    0.3100
   4036 C         -79.0100  -11.8390  -64.0200 C.2     252 SER    0.0700
   4037 O         -78.8030  -13.0330  -63.7970 O.2     252 SER    0.0900
   4038 CB        -77.7540  -10.5220  -65.7390 C.3     252 SER    0.0500
   4039 OG        -78.9820  -10.0180  -66.2250 O.3     252 SER    0.0900
   4040 HN        -75.9410  -11.7130  -64.4670 H       252 SER    0.0900
   4041 HA        -78.0950   -9.9970  -63.6740 H       252 SER   -0.6600
   4042 HB1       -77.4890  -11.4300  -66.3200 H       252 SER    0.4300
   4043 HB2       -76.9710   -9.7470  -65.8860 H       252 SER    0.5100
   4044 HG1       -79.1740  -10.5150  -67.0240 H       252 SER   -0.5100
   4045 N         -80.2320  -11.3140  -64.0890 N.am    253 ASP   -0.4700
   4046 CA        -81.4350  -12.0970  -63.8320 C.3     253 ASP    0.3100
   4047 C         -81.5970  -13.2470  -64.8200 C.2     253 ASP    0.0700
   4048 O         -82.0380  -14.3370  -64.4500 O.2     253 ASP    0.0900
   4049 CB        -82.6780  -11.2040  -63.8560 C.3     253 ASP   -0.2800
   4050 CG        -82.6900  -10.1940  -62.7250 C.2     253 ASP    0.0900
   4051 OD1       -82.2090  -10.5290  -61.6220 O.co2   253 ASP    0.0900
   4052 OD2       -83.1820   -9.0660  -62.9400 O.co2   253 ASP    0.6200
   4053 HN        -80.3790  -10.3560  -64.3210 H       253 ASP   -0.7600
   4054 HA        -81.3280  -12.5650  -62.8650 H       253 ASP   -0.7600
   4055 HB1       -83.5830  -11.8420  -63.7690 H       253 ASP    0.5100
   4056 HB2       -82.7100  -10.6550  -64.8210 H       253 ASP   -0.5100
   4057 N         -81.2450  -12.9970  -66.0790 N.am    254 GLU   -0.4700
   4058 CA        -81.3190  -14.0200  -67.1120 C.3     254 GLU    0.3100
   4059 C         -80.3400  -15.1470  -66.8140 C.2     254 GLU    0.0700
   4060 O         -80.6030  -16.3130  -67.1040 O.2     254 GLU    0.0900
   4061 CB        -81.0340  -13.4300  -68.4970 C.3     254 GLU   -0.1800
   4062 CG        -81.8930  -12.2260  -68.8660 C.3     254 GLU    0.0900
   4063 CD        -81.3170  -10.9180  -68.3590 C.2     254 GLU    0.0900
   4064 OE1       -80.0910  -10.8580  -68.1330 O.co2   254 GLU   -0.2800
   4065 OE2       -82.0900   -9.9530  -68.1870 O.co2   254 GLU    0.0900
   4066 HN        -80.9150  -12.1020  -66.3700 H       254 GLU    0.0900
   4067 HA        -82.3110  -14.4470  -67.0860 H       254 GLU    0.6200
   4068 HB1       -81.2010  -14.2230  -69.2560 H       254 GLU   -0.7600
   4069 HB2       -79.9680  -13.1190  -68.5310 H       254 GLU   -0.7600
   4070 HG1       -82.9060  -12.3590  -68.4290 H       254 GLU    0.5100
   4071 HG2       -81.9780  -12.1690  -69.9720 H       254 GLU   -0.5100
   4072 N         -79.2030  -14.7840  -66.2270 N.am    255 GLN   -0.4700
   4073 CA        -78.1830  -15.7510  -65.8550 C.3     255 GLN    0.3100
   4074 C         -78.5680  -16.5070  -64.5900 C.2     255 GLN    0.0700
   4075 O         -78.1590  -17.6500  -64.3890 O.2     255 GLN    0.0900
   4076 CB        -76.8370  -15.0500  -65.6570 C.3     255 GLN   -0.1800
   4077 CG        -76.3140  -14.3470  -66.8990 C.3     255 GLN    0.0900
   4078 CD        -75.0960  -13.4920  -66.6120 C.2     255 GLN    0.0900
   4079 NE2       -74.0650  -13.6350  -67.4420 N.am    255 GLN   -0.1800
   4080 OE1       -75.0800  -12.7130  -65.6610 O.2     255 GLN    0.0900
   4081 HN        -78.9990  -13.8310  -66.0140 H       255 GLN    0.0900
   4082 HA        -78.1130  -16.4850  -66.6430 H       255 GLN    0.5500
   4083 HB1       -76.0900  -15.8070  -65.3410 H       255 GLN   -0.5500
   4084 HB2       -76.9500  -14.2970  -64.8490 H       255 GLN   -0.6200
   4085 HG1       -77.1160  -13.6950  -67.3100 H       255 GLN    0.3200
   4086 HG2       -76.0410  -15.1100  -67.6580 H       255 GLN    0.3000
   4087 HE21      -73.2340  -13.0980  -67.3030 H       255 GLN    0.5100
   4088 HE22      -74.1220  -14.2790  -68.2040 H       255 GLN   -0.5100
   4089 N         -79.3630  -15.8680  -63.7350 N.am    256 TRP   -0.4700
   4090 CA        -79.8080  -16.4960  -62.4980 C.3     256 TRP    0.3100
   4091 C         -80.8160  -17.6110  -62.7450 C.2     256 TRP    0.0700
   4092 O         -81.9820  -17.3590  -63.0440 O.2     256 TRP    0.0900
   4093 CB        -80.4120  -15.4620  -61.5420 C.3     256 TRP   -0.1800
   4094 CG        -79.3920  -14.6900  -60.7620 C.ar    256 TRP    0.0900
   4095 CD1       -79.0940  -13.3650  -60.8870 C.ar    256 TRP    0.0900
   4096 CD2       -78.5340  -15.1980  -59.7340 C.ar    256 TRP   -0.0300
   4097 CE2       -77.7420  -14.1220  -59.2810 C.ar    256 TRP   -0.1500
   4098 CE3       -78.3570  -16.4580  -59.1520 C.ar    256 TRP    0.2200
   4099 NE1       -78.1040  -13.0170  -60.0000 N.ar    256 TRP   -0.5100
   4100 CZ2       -76.7910  -14.2690  -58.2750 C.ar    256 TRP    0.3700
   4101 CZ3       -77.4110  -16.6000  -58.1540 C.ar    256 TRP    0.2400
   4102 CH2       -76.6390  -15.5140  -57.7250 C.ar    256 TRP    0.1100
   4103 HN        -79.6860  -14.9390  -63.9000 H       256 TRP   -0.2500
   4104 HA        -78.9550  -16.9730  -62.0420 H       256 TRP    0.1700
   4105 HB1       -81.0730  -15.9890  -60.8210 H       256 TRP   -0.2000
   4106 HB2       -81.0150  -14.7410  -62.1320 H       256 TRP    0.1400
   4107 HD1       -79.5680  -12.6870  -61.5820 H       256 TRP   -0.2700
   4108 HE1       -77.7210  -12.1250  -59.9000 H       256 TRP    0.1600
   4109 HE3       -78.9390  -17.3140  -59.4640 H       256 TRP   -0.1400
   4110 HZ2       -76.1850  -13.4430  -57.9290 H       256 TRP    0.1400
   4111 HZ3       -77.2650  -17.5670  -57.6960 H       256 TRP    0.5100
   4112 HH2       -75.9090  -15.6600  -56.9440 H       256 TRP   -0.5100
   4113 N         -80.3500  -18.8500  -62.6150 N.am    257 THR   -0.4700
   4114 CA        -81.2190  -20.0130  -62.7100 C.3     257 THR    0.3100
   4115 C         -81.3540  -20.6490  -61.3360 C.2     257 THR    0.0700
   4116 O         -80.7850  -20.1610  -60.3600 O.2     257 THR    0.0900
   4117 CB        -80.6720  -21.0520  -63.7030 C.3     257 THR    0.1400
   4118 CG2       -79.3030  -21.5450  -63.2570 C.3     257 THR    0.0900
   4119 OG1       -81.5740  -22.1630  -63.7830 O.3     257 THR   -0.6600
   4120 HN        -79.3850  -19.0370  -62.4460 H       257 THR    0.4300
   4121 HA        -82.1920  -19.6720  -63.0290 H       257 THR   -0.2700
   4122 HB        -80.5710  -20.5940  -64.7110 H       257 THR    0.0900
   4123 HG1       -81.3730  -22.6070  -64.6100 H       257 THR    0.0900
   4124 HG21      -79.3760  -22.0170  -62.2540 H       257 THR    0.0900
   4125 HG22      -78.5950  -20.6920  -63.1970 H       257 THR    0.5100
   4126 HG23      -78.9200  -22.3000  -63.9770 H       257 THR   -0.5100
   4127 N         -82.1120  -21.7410  -61.2540 N.am    258 THR   -0.4700
   4128 CA        -82.3060  -22.4430  -59.9920 C.3     258 THR    0.3100
   4129 C         -81.0050  -23.0740  -59.5040 C.2     258 THR    0.0700
   4130 O         -80.7530  -23.1630  -58.2990 O.2     258 THR    0.0900
   4131 CB        -83.3850  -23.5350  -60.1190 C.3     258 THR    0.1400
   4132 CG2       -84.7220  -22.9170  -60.5010 C.3     258 THR    0.0900
   4133 OG1       -82.9970  -24.4780  -61.1260 O.3     258 THR   -0.6600
   4134 HN        -82.5770  -22.1250  -62.0470 H       258 THR    0.4300
   4135 HA        -82.6000  -21.7160  -59.2500 H       258 THR   -0.2700
   4136 HB        -83.5000  -24.0660  -59.1510 H       258 THR    0.0900
   4137 HG1       -83.5050  -25.2740  -60.9520 H       258 THR    0.0900
   4138 HG21      -84.6340  -22.3880  -61.4750 H       258 THR    0.0900
   4139 HG22      -85.0360  -22.1840  -59.7270 H       258 THR    0.5100
   4140 HG23      -85.4920  -23.7120  -60.5990 H       258 THR   -0.5100
   4141 N         -80.1750  -23.5040  -60.4530 N.am    259 ALA   -0.4700
   4142 CA        -78.8850  -24.0990  -60.1330 C.3     259 ALA    0.3100
   4143 C         -77.9750  -23.0930  -59.4400 C.2     259 ALA    0.0700
   4144 O         -77.4350  -23.3660  -58.3680 O.2     259 ALA    0.0900
   4145 CB        -78.2230  -24.6300  -61.3950 C.3     259 ALA   -0.2700
   4146 HN        -80.3990  -23.4380  -61.4210 H       259 ALA    0.0900
   4147 HA        -79.0500  -24.9020  -59.4290 H       259 ALA    0.0900
   4148 HB1       -78.0650  -23.8030  -62.1200 H       259 ALA    0.0900
   4149 HB2       -78.8720  -25.3970  -61.8690 H       259 ALA    0.5100
   4150 HB3       -77.2370  -25.0760  -61.1460 H       259 ALA   -0.5100
   4151 N         -77.8160  -21.9220  -60.0520 N.am    260 LEU   -0.4700
   4152 CA        -77.0020  -20.8580  -59.4740 C.3     260 LEU    0.3100
   4153 C         -77.6220  -20.3290  -58.1870 C.2     260 LEU    0.0700
   4154 O         -76.9260  -19.8000  -57.3240 O.2     260 LEU    0.0900
   4155 CB        -76.8100  -19.7180  -60.4760 C.3     260 LEU   -0.1800
   4156 CG        -75.7950  -19.9590  -61.5930 C.3     260 LEU    0.0900
   4157 CD1       -75.6750  -18.7350  -62.4850 C.3     260 LEU    0.0900
   4158 CD2       -74.4410  -20.3430  -61.0140 C.3     260 LEU   -0.0900
   4159 HN        -78.2440  -21.7190  -60.9290 H       260 LEU    0.0900
   4160 HA        -76.0460  -21.2810  -59.2000 H       260 LEU   -0.2700
   4161 HB1       -76.4860  -18.8190  -59.9100 H       260 LEU    0.0900
   4162 HB2       -77.7940  -19.5120  -60.9480 H       260 LEU    0.0900
   4163 HG        -76.1210  -20.8280  -62.2040 H       260 LEU    0.0900
   4164 HD11      -75.1720  -17.9100  -61.9350 H       260 LEU   -0.2700
   4165 HD12      -76.6850  -18.3910  -62.7940 H       260 LEU    0.0900
   4166 HD13      -75.0720  -18.9800  -63.3850 H       260 LEU    0.0900
   4167 HD21      -74.4910  -21.3590  -60.5670 H       260 LEU    0.0900
   4168 HD22      -74.1500  -19.6200  -60.2220 H       260 LEU    0.5100
   4169 HD23      -73.6730  -20.3470  -61.8170 H       260 LEU   -0.5100
   4170 N         -78.9380  -20.4780  -58.0680 N.am    261 PHE   -0.4700
   4171 CA        -79.6750  -20.0760  -56.8780 C.3     261 PHE    0.3100
   4172 C         -79.2620  -20.9370  -55.6880 C.2     261 PHE    0.0700
   4173 O         -78.6840  -20.4500  -54.7040 O.2     261 PHE    0.0900
   4174 CB        -81.1760  -20.2240  -57.1500 C.3     261 PHE   -0.1800
   4175 CG        -82.0610  -19.6780  -56.0670 C.ar    261 PHE    0.0900
   4176 CD1       -82.3120  -18.3180  -55.9780 C.ar    261 PHE    0.0900
   4177 CD2       -82.6680  -20.5300  -55.1550 C.ar    261 PHE    0.0000
   4178 CE1       -83.1380  -17.8140  -54.9890 C.ar    261 PHE   -0.1150
   4179 CE2       -83.4950  -20.0320  -54.1640 C.ar    261 PHE    0.1150
   4180 CZ        -83.7300  -18.6720  -54.0800 C.ar    261 PHE   -0.1150
   4181 HN        -79.4860  -20.8780  -58.7980 H       261 PHE    0.1150
   4182 HA        -79.4270  -19.0480  -56.6520 H       261 PHE   -0.1150
   4183 HB1       -81.4210  -21.3020  -57.2570 H       261 PHE    0.1150
   4184 HB2       -81.4320  -19.6790  -58.0840 H       261 PHE   -0.1150
   4185 HD1       -81.8600  -17.6440  -56.6900 H       261 PHE    0.1150
   4186 HD2       -82.4930  -21.5930  -55.2200 H       261 PHE   -0.1150
   4187 HE1       -83.3200  -16.7520  -54.9260 H       261 PHE    0.1150
   4188 HE2       -83.9560  -20.7040  -53.4560 H       261 PHE    0.5100
   4189 HZ        -84.3750  -18.2800  -53.3080 H       261 PHE   -0.5100
   4190 N         -79.5500  -22.2320  -55.7960 N.am    262 ASP   -0.4700
   4191 CA        -79.2030  -23.1870  -54.7530 C.3     262 ASP    0.3100
   4192 C         -77.7060  -23.1770  -54.4650 C.2     262 ASP    0.0700
   4193 O         -77.2910  -23.2000  -53.3060 O.2     262 ASP    0.0900
   4194 CB        -79.6610  -24.5930  -55.1430 C.3     262 ASP   -0.2800
   4195 CG        -81.1660  -24.6910  -55.2880 C.2     262 ASP    0.0900
   4196 OD1       -81.8860  -24.0720  -54.4740 O.co2   262 ASP    0.0900
   4197 OD2       -81.6320  -25.3820  -56.2210 O.co2   262 ASP    0.6200
   4198 HN        -80.0150  -22.6060  -56.5940 H       262 ASP   -0.7600
   4199 HA        -79.6860  -22.8750  -53.8380 H       262 ASP   -0.7600
   4200 HB1       -79.3330  -25.3110  -54.3610 H       262 ASP    0.5100
   4201 HB2       -79.1930  -24.8700  -56.1120 H       262 ASP   -0.5100
   4202 N         -76.8980  -23.1180  -55.5220 N.am    263 PHE   -0.4700
   4203 CA        -75.4490  -23.0330  -55.3770 C.3     263 PHE    0.3100
   4204 C         -75.0460  -21.8000  -54.5790 C.2     263 PHE    0.0700
   4205 O         -74.1540  -21.8620  -53.7310 O.2     263 PHE    0.0900
   4206 CB        -74.7680  -23.0180  -56.7490 C.3     263 PHE   -0.1800
   4207 CG        -73.3160  -22.6390  -56.7000 C.ar    263 PHE    0.0900
   4208 CD1       -72.3690  -23.5270  -56.2200 C.ar    263 PHE    0.0900
   4209 CD2       -72.8960  -21.3930  -57.1430 C.ar    263 PHE    0.0000
   4210 CE1       -71.0310  -23.1810  -56.1760 C.ar    263 PHE   -0.1150
   4211 CE2       -71.5600  -21.0410  -57.1010 C.ar    263 PHE    0.1150
   4212 CZ        -70.6260  -21.9360  -56.6170 C.ar    263 PHE   -0.1150
   4213 HN        -77.2450  -23.1300  -56.4560 H       263 PHE    0.1150
   4214 HA        -75.1200  -23.8860  -54.8040 H       263 PHE   -0.1150
   4215 HB1       -75.2790  -22.2810  -57.4030 H       263 PHE    0.1150
   4216 HB2       -74.8270  -24.0330  -57.1970 H       263 PHE   -0.1150
   4217 HD1       -72.6800  -24.5030  -55.8740 H       263 PHE    0.1150
   4218 HD2       -73.6220  -20.6900  -57.5250 H       263 PHE   -0.1150
   4219 HE1       -70.3030  -23.8840  -55.7970 H       263 PHE    0.1150
   4220 HE2       -71.2470  -20.0670  -57.4480 H       263 PHE    0.5100
   4221 HZ        -69.5810  -21.6640  -56.5840 H       263 PHE   -0.5100
   4222 N         -75.7170  -20.6800  -54.8440 N.am    264 TYR   -0.4700
   4223 CA        -75.4620  -19.4480  -54.1120 C.3     264 TYR    0.3100
   4224 C         -75.8100  -19.6200  -52.6450 C.2     264 TYR    0.0700
   4225 O         -75.1610  -19.0450  -51.7720 O.2     264 TYR    0.0900
   4226 CB        -76.2600  -18.2790  -54.7030 C.3     264 TYR   -0.1800
   4227 CG        -76.0980  -16.9790  -53.9450 C.ar    264 TYR    0.0900
   4228 CD1       -75.0270  -16.1340  -54.1990 C.ar    264 TYR    0.0900
   4229 CD2       -77.0190  -16.5980  -52.9760 C.ar    264 TYR    0.0000
   4230 CE1       -74.8740  -14.9430  -53.5090 C.ar    264 TYR   -0.1150
   4231 CE2       -76.8740  -15.4100  -52.2790 C.ar    264 TYR    0.1150
   4232 CZ        -75.8010  -14.5890  -52.5500 C.ar    264 TYR   -0.1150
   4233 OH        -75.6540  -13.4080  -51.8580 O.3     264 TYR    0.1150
   4234 HN        -76.4170  -20.6350  -55.5520 H       264 TYR    0.1100
   4235 HA        -74.4030  -19.2420  -54.1640 H       264 TYR   -0.5400
   4236 HB1       -77.3400  -18.5330  -54.6920 H       264 TYR    0.4300
   4237 HB2       -75.9200  -18.0960  -55.7450 H       264 TYR   -0.1150
   4238 HD1       -74.2980  -16.4100  -54.9480 H       264 TYR    0.1150
   4239 HD2       -77.8620  -17.2380  -52.7620 H       264 TYR   -0.1150
   4240 HE1       -74.0360  -14.2960  -53.7200 H       264 TYR    0.1150
   4241 HE2       -77.5970  -15.1290  -51.5290 H       264 TYR    0.5100
   4242 HH        -76.4300  -12.8680  -52.0250 H       264 TYR   -0.5100
   4243 N         -76.8390  -20.4160  -52.3660 N.am    265 HSP   -0.4700
   4244 CA        -77.2440  -20.6370  -50.9810 C.3     265 HSP    0.3100
   4245 C         -76.3080  -21.5630  -50.2020 C.2     265 HSP    0.0700
   4246 O         -75.9810  -21.2960  -49.0450 O.2     265 HSP    0.0900
   4247 CB        -78.6940  -21.1130  -50.9100 C.3     265 HSP   -0.0500
   4248 CG        -79.6780  -20.0750  -51.3500 C.ar    265 HSP    0.0900
   4249 CD2       -80.5710  -19.3410  -50.6470 C.ar    265 HSP    0.0900
   4250 ND1       -79.7870  -19.6640  -52.6570 N.ar    265 HSP    0.1900
   4251 CE1       -80.7190  -18.7330  -52.7490 C.ar    265 HSP    0.1300
   4252 NE2       -81.2120  -18.5190  -51.5430 N.ar    265 HSP    0.1900
   4253 HN        -77.3670  -20.8850  -53.0710 H       265 HSP   -0.5100
   4254 HA        -77.1290  -19.7060  -50.4470 H       265 HSP    0.4400
   4255 HB1       -78.9280  -21.3960  -49.8610 H       265 HSP   -0.5100
   4256 HB2       -78.8120  -22.0050  -51.5610 H       265 HSP    0.4400
   4257 HD1       -79.2450  -20.0160  -53.4200 H       265 HSP    0.3200
   4258 HD2       -80.8010  -19.3370  -49.5890 H       265 HSP    0.1800
   4259 HE1       -81.0220  -18.2370  -53.6470 H       265 HSP    0.5100
   4260 HE2       -81.9340  -17.8660  -51.3190 H       265 HSP   -0.5100
   4261 N         -75.8700  -22.6500  -50.8360 N.am    266 TYR   -0.4700
   4262 CA        -74.8810  -23.5240  -50.2180 C.3     266 TYR    0.3100
   4263 C         -73.5820  -22.7570  -49.9990 C.2     266 TYR    0.0700
   4264 O         -72.9140  -22.9170  -48.9760 O.2     266 TYR    0.0900
   4265 CB        -74.6280  -24.7680  -51.0740 C.3     266 TYR   -0.1800
   4266 CG        -75.7550  -25.7730  -51.0310 C.ar    266 TYR    0.0900
   4267 CD1       -75.9230  -26.6130  -49.9370 C.ar    266 TYR    0.0900
   4268 CD2       -76.6450  -25.8910  -52.0900 C.ar    266 TYR    0.0000
   4269 CE1       -76.9510  -27.5360  -49.8970 C.ar    266 TYR   -0.1150
   4270 CE2       -77.6760  -26.8080  -52.0600 C.ar    266 TYR    0.1150
   4271 CZ        -77.8240  -27.6270  -50.9630 C.ar    266 TYR   -0.1150
   4272 OH        -78.8520  -28.5400  -50.9360 O.3     266 TYR    0.1150
   4273 HN        -76.1940  -22.9110  -51.7420 H       266 TYR    0.1100
   4274 HA        -75.2530  -23.8090  -49.2450 H       266 TYR   -0.5400
   4275 HB1       -73.7130  -25.2840  -50.7110 H       266 TYR    0.4300
   4276 HB2       -74.4990  -24.4630  -52.1340 H       266 TYR   -0.1150
   4277 HD1       -75.2390  -26.5440  -49.1040 H       266 TYR    0.1150
   4278 HD2       -76.5300  -25.2530  -52.9540 H       266 TYR   -0.1150
   4279 HE1       -77.0730  -28.1790  -49.0380 H       266 TYR    0.1150
   4280 HE2       -78.3620  -26.8830  -52.8910 H       266 TYR    0.5100
   4281 HH        -78.4720  -29.4180  -51.0150 H       266 TYR   -0.5100
   4282 N         -73.2400  -21.9070  -50.9650 N.am    267 PHE   -0.4700
   4283 CA        -72.0570  -21.0640  -50.8600 C.3     267 PHE    0.3100
   4284 C         -72.2330  -20.0350  -49.7520 C.2     267 PHE    0.0700
   4285 O         -71.2590  -19.5940  -49.1440 O.2     267 PHE    0.0900
   4286 CB        -71.7730  -20.3690  -52.1940 C.3     267 PHE   -0.1800
   4287 CG        -70.4870  -19.5940  -52.2110 C.ar    267 PHE    0.0900
   4288 CD1       -69.3220  -20.1490  -51.7080 C.ar    267 PHE    0.0900
   4289 CD2       -70.4410  -18.3140  -52.7420 C.ar    267 PHE    0.0000
   4290 CE1       -68.1350  -19.4390  -51.7240 C.ar    267 PHE   -0.1150
   4291 CE2       -69.2560  -17.5990  -52.7620 C.ar    267 PHE    0.1150
   4292 CZ        -68.1010  -18.1630  -52.2520 C.ar    267 PHE   -0.1150
   4293 HN        -73.7770  -21.8100  -51.8010 H       267 PHE    0.1150
   4294 HA        -71.2240  -21.6900  -50.5790 H       267 PHE   -0.1150
   4295 HB1       -72.5920  -19.6500  -52.4150 H       267 PHE    0.1150
   4296 HB2       -71.7080  -21.1310  -52.9990 H       267 PHE   -0.1150
   4297 HD1       -69.3410  -21.1480  -51.2980 H       267 PHE    0.1150
   4298 HD2       -71.3390  -17.8690  -53.1440 H       267 PHE   -0.1150
   4299 HE1       -67.2340  -19.8820  -51.3240 H       267 PHE    0.1150
   4300 HE2       -69.2330  -16.6020  -53.1770 H       267 PHE    0.5100
   4301 HZ        -67.1750  -17.6070  -52.2670 H       267 PHE   -0.5100
   4302 N         -73.4810  -19.6540  -49.4910 N.am    268 TYR   -0.4700
   4303 CA        -73.7960  -18.7610  -48.3840 C.3     268 TYR    0.3100
   4304 C         -73.5130  -19.4650  -47.0640 C.2     268 TYR    0.0700
   4305 O         -72.8500  -18.9160  -46.1800 O.2     268 TYR    0.0900
   4306 CB        -75.2630  -18.3180  -48.4530 C.3     268 TYR   -0.1800
   4307 CG        -75.6980  -17.4200  -47.3160 C.ar    268 TYR    0.0900
   4308 CD1       -75.5090  -16.0450  -47.3800 C.ar    268 TYR    0.0900
   4309 CD2       -76.3060  -17.9470  -46.1820 C.ar    268 TYR    0.0000
   4310 CE1       -75.9080  -15.2200  -46.3430 C.ar    268 TYR   -0.1150
   4311 CE2       -76.7050  -17.1310  -45.1400 C.ar    268 TYR    0.1150
   4312 CZ        -76.5040  -15.7710  -45.2250 C.ar    268 TYR   -0.1150
   4313 OH        -76.9020  -14.9570  -44.1900 O.3     268 TYR    0.1150
   4314 HN        -74.2540  -19.9600  -50.0410 H       268 TYR    0.1100
   4315 HA        -73.1420  -17.9050  -48.4480 H       268 TYR   -0.5400
   4316 HB1       -75.9160  -19.2160  -48.4250 H       268 TYR    0.4300
   4317 HB2       -75.4290  -17.7540  -49.3940 H       268 TYR   -0.1150
   4318 HD1       -75.0440  -15.6120  -48.2530 H       268 TYR    0.1150
   4319 HD2       -76.4680  -19.0130  -46.1150 H       268 TYR   -0.1150
   4320 HE1       -75.7530  -14.1530  -46.4060 H       268 TYR    0.1150
   4321 HE2       -77.1720  -17.5580  -44.2650 H       268 TYR    0.5100
   4322 HH        -76.9930  -15.5000  -43.4040 H       268 TYR   -0.5100
   4323 N         -74.0170  -20.6920  -46.9510 N.am    269 MET   -0.4700
   4324 CA        -73.7630  -21.5400  -45.7930 C.3     269 MET    0.3100
   4325 C         -72.2660  -21.6410  -45.5290 C.2     269 MET    0.0700
   4326 O         -71.7900  -21.3640  -44.4230 O.2     269 MET    0.0900
   4327 CB        -74.3400  -22.9360  -46.0400 C.3     269 MET   -0.1800
   4328 CG        -75.8340  -22.9410  -46.3070 C.3     269 MET    0.0900
   4329 SD        -76.4320  -24.5110  -46.9580 S.3     269 MET    0.0900
   4330 CE        -76.3300  -25.5540  -45.5120 C.3     269 MET   -0.1400
   4331 HN        -74.5960  -21.0890  -47.6590 H       269 MET    0.0900
   4332 HA        -74.2270  -21.0850  -44.9310 H       269 MET    0.0900
   4333 HB1       -74.1390  -23.5650  -45.1450 H       269 MET   -0.0900
   4334 HB2       -73.8230  -23.3820  -46.9160 H       269 MET   -0.2200
   4335 HG1       -76.0630  -22.1320  -47.0320 H       269 MET    0.0900
   4336 HG2       -76.3610  -22.7140  -45.3550 H       269 MET    0.0900
   4337 HE1       -76.6530  -25.0100  -44.5990 H       269 MET    0.0900
   4338 HE2       -75.2840  -25.8950  -45.3560 H       269 MET    0.5100
   4339 HE3       -76.9870  -26.4430  -45.6310 H       269 MET   -0.5100
   4340 N         -71.5270  -22.0210  -46.5710 N.am    270 LEU   -0.4700
   4341 CA        -70.0790  -22.1680  -46.4960 C.3     270 LEU    0.3100
   4342 C         -69.3680  -20.8900  -46.0560 C.2     270 LEU    0.0700
   4343 O         -68.6370  -20.8850  -45.0650 O.2     270 LEU    0.0900
   4344 CB        -69.5360  -22.6290  -47.8520 C.3     270 LEU   -0.1800
   4345 CG        -68.0370  -22.9030  -47.9480 C.3     270 LEU    0.0900
   4346 CD1       -67.6750  -24.1470  -47.1560 C.3     270 LEU    0.0900
   4347 CD2       -67.6130  -23.0450  -49.4020 C.3     270 LEU   -0.0900
   4348 HN        -71.9370  -22.2220  -47.4570 H       270 LEU    0.0900
   4349 HA        -69.8520  -22.8940  -45.7300 H       270 LEU   -0.2700
   4350 HB1       -69.7820  -21.8430  -48.5960 H       270 LEU    0.0900
   4351 HB2       -70.0670  -23.5640  -48.1260 H       270 LEU    0.0900
   4352 HG        -67.4760  -22.0330  -47.5440 H       270 LEU    0.0900
   4353 HD11      -68.2240  -25.0270  -47.5550 H       270 LEU   -0.2700
   4354 HD12      -67.9520  -24.0100  -46.0880 H       270 LEU    0.0900
   4355 HD13      -66.5850  -24.3440  -47.2360 H       270 LEU    0.0900
   4356 HD21      -67.8390  -22.1100  -49.9580 H       270 LEU    0.0900
   4357 HD22      -68.1660  -23.8840  -49.8770 H       270 LEU    0.5100
   4358 HD23      -66.5210  -23.2370  -49.4600 H       270 LEU   -0.5100
   4359 N         -69.5950  -19.8020  -46.7920 N.am    271 SER   -0.4700
   4360 CA        -68.9190  -18.5340  -46.5360 C.3     271 SER    0.3100
   4361 C         -69.2060  -17.9850  -45.1410 C.2     271 SER    0.0700
   4362 O         -68.2920  -17.5530  -44.4400 O.2     271 SER    0.0900
   4363 CB        -69.2990  -17.4930  -47.5920 C.3     271 SER    0.0500
   4364 OG        -70.6850  -17.2040  -47.5470 O.3     271 SER    0.0900
   4365 HN        -70.2380  -19.8070  -47.5530 H       271 SER    0.0900
   4366 HA        -67.8540  -18.7130  -46.5520 H       271 SER   -0.6600
   4367 HB1       -69.0500  -17.8820  -48.6030 H       271 SER    0.4300
   4368 HB2       -68.7340  -16.5540  -47.4090 H       271 SER    0.5100
   4369 HG1       -71.1300  -17.9900  -47.8720 H       271 SER   -0.5100
   4370 N         -70.4760  -18.0000  -44.7410 N.am    272 ASN   -0.4700
   4371 CA        -70.8440  -17.5400  -43.4080 C.3     272 ASN    0.3100
   4372 C         -70.2330  -18.4130  -42.3180 C.2     272 ASN    0.0700
   4373 O         -69.7750  -17.9070  -41.2870 O.2     272 ASN    0.0900
   4374 CB        -72.3640  -17.4670  -43.2530 C.3     272 ASN   -0.1800
   4375 CG        -72.9510  -16.2360  -43.9070 C.2     272 ASN    0.0900
   4376 ND2       -73.0940  -16.2770  -45.2280 N.am    272 ASN    0.0900
   4377 OD1       -73.2610  -15.2490  -43.2380 O.2     272 ASN    0.5500
   4378 HN        -71.2190  -18.3200  -45.3230 H       272 ASN   -0.5500
   4379 HA        -70.4060  -16.5640  -43.2590 H       272 ASN   -0.6200
   4380 HB1       -72.6170  -17.4480  -42.1710 H       272 ASN    0.3200
   4381 HB2       -72.8190  -18.3670  -43.7170 H       272 ASN    0.3000
   4382 HD21      -72.8190  -17.0940  -45.7360 H       272 ASN    0.5100
   4383 HD22      -73.4770  -15.4930  -45.7150 H       272 ASN   -0.5100
   4384 N         -70.2210  -19.7240  -42.5540 N.am    273 ALA   -0.4700
   4385 CA        -69.5570  -20.6480  -41.6460 C.3     273 ALA    0.3100
   4386 C         -68.0970  -20.2440  -41.4650 C.2     273 ALA    0.0700
   4387 O         -67.5910  -20.1920  -40.3430 O.2     273 ALA    0.0900
   4388 CB        -69.6540  -22.0740  -42.1630 C.3     273 ALA   -0.2700
   4389 HN        -70.6610  -20.1280  -43.3520 H       273 ALA    0.0900
   4390 HA        -70.0320  -20.5660  -40.6790 H       273 ALA    0.0900
   4391 HB1       -69.1720  -22.1520  -43.1600 H       273 ALA    0.0900
   4392 HB2       -70.7200  -22.3690  -42.2610 H       273 ALA    0.5100
   4393 HB3       -69.1370  -22.7660  -41.4640 H       273 ALA   -0.5100
   4394 N         -67.4350  -19.9340  -42.5770 N.am    274 LEU   -0.4700
   4395 CA        -66.0500  -19.4750  -42.5460 C.3     274 LEU    0.3100
   4396 C         -65.9030  -18.1650  -41.7770 C.2     274 LEU    0.0700
   4397 O         -64.9040  -17.9450  -41.0860 O.2     274 LEU    0.0900
   4398 CB        -65.5070  -19.3130  -43.9690 C.3     274 LEU   -0.1800
   4399 CG        -65.4090  -20.5870  -44.8090 C.3     274 LEU    0.0900
   4400 CD1       -64.9290  -20.2690  -46.2170 C.3     274 LEU    0.0900
   4401 CD2       -64.4950  -21.6040  -44.1420 C.3     274 LEU   -0.0900
   4402 HN        -67.8540  -20.0010  -43.4800 H       274 LEU    0.0900
   4403 HA        -65.4670  -20.2030  -42.0030 H       274 LEU   -0.2700
   4404 HB1       -64.4900  -18.8750  -43.8960 H       274 LEU    0.0900
   4405 HB2       -66.1680  -18.6020  -44.5060 H       274 LEU    0.0900
   4406 HG        -66.4090  -21.0690  -44.8620 H       274 LEU    0.0900
   4407 HD11      -64.0160  -19.6360  -46.1760 H       274 LEU   -0.2700
   4408 HD12      -65.7190  -19.7170  -46.7710 H       274 LEU    0.0900
   4409 HD13      -64.6840  -21.2110  -46.7550 H       274 LEU    0.0900
   4410 HD21      -64.8900  -21.8730  -43.1390 H       274 LEU    0.0900
   4411 HD22      -63.4780  -21.1750  -44.0200 H       274 LEU    0.5100
   4412 HD23      -64.4400  -22.5260  -44.7600 H       274 LEU   -0.5100
   4413 N         -66.9050  -17.2950  -41.8960 N.am    275 VAL   -0.4700
   4414 CA        -66.9150  -16.0340  -41.1660 C.3     275 VAL    0.3100
   4415 C         -66.9410  -16.2660  -39.6590 C.2     275 VAL    0.0700
   4416 O         -66.1160  -15.7200  -38.9180 O.2     275 VAL    0.0900
   4417 CB        -68.1160  -15.1540  -41.5740 C.3     275 VAL   -0.0900
   4418 CG1       -68.2840  -13.9910  -40.6090 C.3     275 VAL    0.0900
   4419 CG2       -67.9500  -14.6560  -43.0020 C.3     275 VAL   -0.2700
   4420 HN        -67.6890  -17.4670  -42.4870 H       275 VAL    0.0900
   4421 HA        -65.9890  -15.5210  -41.3790 H       275 VAL    0.0900
   4422 HB        -69.0410  -15.7700  -41.5720 H       275 VAL    0.0900
   4423 HG11      -67.3150  -13.4670  -40.4700 H       275 VAL   -0.2700
   4424 HG12      -68.6300  -14.3660  -39.6210 H       275 VAL    0.0900
   4425 HG13      -69.0240  -13.2670  -41.0130 H       275 VAL    0.0900
   4426 HG21      -67.7070  -15.5040  -43.6770 H       275 VAL    0.0900
   4427 HG22      -67.1230  -13.9160  -43.0510 H       275 VAL    0.5100
   4428 HG23      -68.8940  -14.1850  -43.3510 H       275 VAL   -0.5100
   4429 N         -67.8790  -17.0930  -39.2020 N.am    276 TYR   -0.4700
   4430 CA        -67.9820  -17.3990  -37.7790 C.3     276 TYR    0.3100
   4431 C         -66.7550  -18.1510  -37.2690 C.2     276 TYR    0.0700
   4432 O         -66.3720  -18.0270  -36.1000 O.2     276 TYR    0.0900
   4433 CB        -69.2680  -18.1750  -37.4800 C.3     276 TYR   -0.1800
   4434 CG        -70.5200  -17.3910  -37.7950 C.ar    276 TYR    0.0900
   4435 CD1       -70.7920  -16.1910  -37.1480 C.ar    276 TYR    0.0900
   4436 CD2       -71.4300  -17.8470  -38.7390 C.ar    276 TYR    0.0000
   4437 CE1       -71.9350  -15.4670  -37.4360 C.ar    276 TYR   -0.1150
   4438 CE2       -72.5760  -17.1300  -39.0320 C.ar    276 TYR    0.1150
   4439 CZ        -72.8240  -15.9420  -38.3770 C.ar    276 TYR   -0.1150
   4440 OH        -73.9620  -15.2250  -38.6640 O.3     276 TYR    0.1150
   4441 HN        -68.5430  -17.5330  -39.8010 H       276 TYR    0.1100
   4442 HA        -67.9720  -16.4660  -37.2350 H       276 TYR   -0.5400
   4443 HB1       -69.3000  -18.4320  -36.3990 H       276 TYR    0.4300
   4444 HB2       -69.2920  -19.1000  -38.0940 H       276 TYR   -0.1150
   4445 HD1       -70.1000  -15.8170  -36.4070 H       276 TYR    0.1150
   4446 HD2       -71.2410  -18.7770  -39.2530 H       276 TYR   -0.1150
   4447 HE1       -72.1320  -14.5350  -36.9270 H       276 TYR    0.1150
   4448 HE2       -73.2740  -17.4990  -39.7700 H       276 TYR    0.5100
   4449 HH        -74.5270  -15.7740  -39.2130 H       276 TYR   -0.5100
   4450 N         -66.1290  -18.9270  -38.1540 N.am    277 VAL   -0.4700
   4451 CA        -64.8550  -19.5620  -37.8440 C.3     277 VAL    0.3100
   4452 C         -63.8000  -18.4940  -37.5780 C.2     277 VAL    0.0700
   4453 O         -63.0510  -18.5760  -36.6040 O.2     277 VAL    0.0900
   4454 CB        -64.3820  -20.4870  -38.9860 C.3     277 VAL   -0.0900
   4455 CG1       -62.8960  -20.7970  -38.8510 C.3     277 VAL    0.0900
   4456 CG2       -65.1970  -21.7710  -39.0040 C.3     277 VAL   -0.2700
   4457 HN        -66.5030  -19.1080  -39.0600 H       277 VAL    0.0900
   4458 HA        -64.9830  -20.1310  -36.9360 H       277 VAL    0.0900
   4459 HB        -64.5650  -19.9880  -39.9610 H       277 VAL    0.0900
   4460 HG11      -62.6690  -21.1360  -37.8180 H       277 VAL   -0.2700
   4461 HG12      -62.2980  -19.8840  -39.0640 H       277 VAL    0.0900
   4462 HG13      -62.6120  -21.6040  -39.5600 H       277 VAL    0.0900
   4463 HG21      -66.2820  -21.5350  -38.9770 H       277 VAL    0.0900
   4464 HG22      -64.9460  -22.3910  -38.1160 H       277 VAL    0.5100
   4465 HG23      -64.9810  -22.3430  -39.9310 H       277 VAL   -0.5100
   4466 N         -63.7610  -17.4800  -38.4410 N.am    278 SER   -0.4700
   4467 CA        -62.8440  -16.3600  -38.2740 C.3     278 SER    0.3100
   4468 C         -63.1280  -15.6080  -36.9800 C.2     278 SER    0.0700
   4469 O         -62.2280  -15.0180  -36.3790 O.2     278 SER    0.0900
   4470 CB        -62.9410  -15.4000  -39.4590 C.3     278 SER    0.0500
   4471 OG        -62.0690  -14.2930  -39.2950 O.3     278 SER    0.0900
   4472 HN        -64.3570  -17.4420  -39.2390 H       278 SER    0.0900
   4473 HA        -61.8420  -16.7570  -38.1940 H       278 SER   -0.6600
   4474 HB1       -63.9820  -15.0200  -39.5450 H       278 SER    0.4300
   4475 HB2       -62.6640  -15.9330  -40.3930 H       278 SER    0.5100
   4476 HG1       -62.1220  -14.0510  -38.3670 H       278 SER   -0.5100
   4477 N         -64.3890  -15.6210  -36.5580 N.am    279 ALA   -0.4700
   4478 CA        -64.7790  -14.9890  -35.3070 C.3     279 ALA    0.3100
   4479 C         -64.2560  -15.7670  -34.1020 C.2     279 ALA    0.0700
   4480 O         -63.7320  -15.1860  -33.1520 O.2     279 ALA    0.0900
   4481 CB        -66.2930  -14.8450  -35.2320 C.3     279 ALA   -0.2700
   4482 HN        -65.1180  -16.0620  -37.0750 H       279 ALA    0.0900
   4483 HA        -64.3060  -14.0180  -35.2600 H       279 ALA    0.0900
   4484 HB1       -66.7660  -15.8420  -35.1080 H       279 ALA    0.0900
   4485 HB2       -66.6770  -14.3850  -36.1690 H       279 ALA    0.5100
   4486 HB3       -66.5720  -14.2110  -34.3640 H       279 ALA   -0.5100
   4487 N         -64.3980  -17.0910  -34.1500 N.am    280 ALA   -0.4700
   4488 CA        -64.0280  -17.9450  -33.0250 C.3     280 ALA    0.3100
   4489 C         -62.5470  -18.3270  -32.9840 C.2     280 ALA    0.0700
   4490 O         -62.0790  -18.9000  -32.0000 O.2     280 ALA    0.0900
   4491 CB        -64.8950  -19.2000  -33.0070 C.3     280 ALA   -0.2700
   4492 HN        -64.7640  -17.5570  -34.9530 H       280 ALA    0.0900
   4493 HA        -64.1630  -17.3790  -32.1140 H       280 ALA    0.0900
   4494 HB1       -64.7590  -19.7720  -33.9500 H       280 ALA    0.0900
   4495 HB2       -65.9660  -18.9180  -32.9150 H       280 ALA    0.5100
   4496 HB3       -64.6040  -19.8480  -32.1540 H       280 ALA   -0.5100
   4497 N         -61.8090  -18.0070  -34.0440 N.am    281 ILE   -0.4700
   4498 CA        -60.4180  -18.4460  -34.1670 C.3     281 ILE    0.3100
   4499 C         -59.4420  -17.6350  -33.3130 C.2     281 ILE    0.0700
   4500 O         -58.3600  -18.1130  -32.9670 O.2     281 ILE    0.0900
   4501 CB        -59.9470  -18.4440  -35.6430 C.3     281 ILE   -0.0900
   4502 CG1       -58.7170  -19.3400  -35.8230 C.3     281 ILE    0.0900
   4503 CG2       -59.6620  -17.0270  -36.1240 C.3     281 ILE   -0.2700
   4504 CD        -58.9660  -20.7940  -35.4870 C.3     281 ILE    0.0900
   4505 HN        -62.1670  -17.4590  -34.7960 H       281 ILE    0.0900
   4506 HA        -60.3480  -19.4430  -33.7570 H       281 ILE    0.0900
   4507 HB        -60.7360  -18.8960  -36.2810 H       281 ILE   -0.1800
   4508 HG11      -57.9050  -18.9610  -35.1680 H       281 ILE    0.0900
   4509 HG12      -58.3850  -19.2740  -36.8820 H       281 ILE    0.0900
   4510 HG21      -58.6630  -16.6960  -35.7700 H       281 ILE   -0.2700
   4511 HG22      -60.4290  -16.3300  -35.7220 H       281 ILE    0.0900
   4512 HG23      -59.6740  -16.9950  -37.2350 H       281 ILE    0.0900
   4513 HD1       -59.8790  -21.1560  -36.0080 H       281 ILE    0.0900
   4514 HD2       -59.1140  -20.9090  -34.3920 H       281 ILE    0.5100
   4515 HD3       -58.1030  -21.4120  -35.8160 H       281 ILE   -0.5100
   4516 N         -59.8270  -16.4110  -32.9610 N.am    282 ASN   -0.4700
   4517 CA        -58.9400  -15.5080  -32.2280 C.3     282 ASN    0.3100
   4518 C         -58.4360  -15.9870  -30.8580 C.2     282 ASN    0.0700
   4519 O         -57.2280  -15.9720  -30.6190 O.2     282 ASN    0.0900
   4520 CB        -59.5440  -14.1010  -32.1320 C.3     282 ASN   -0.1800
   4521 CG        -59.6560  -13.4350  -33.4890 C.2     282 ASN    0.0900
   4522 ND2       -60.7360  -12.9510  -33.8680 N.am    282 ASN    0.0900
   4523 OD1       -58.5670  -13.4050  -34.2250 O.2     282 ASN    0.5500
   4524 HN        -60.7310  -16.0560  -33.1820 H       282 ASN   -0.5500
   4525 HA        -57.9950  -15.4740  -32.7470 H       282 ASN   -0.6200
   4526 HB1       -58.9010  -13.4730  -31.4800 H       282 ASN    0.3200
   4527 HB2       -60.5590  -14.1700  -31.6860 H       282 ASN    0.3000
   4528 HD21      -61.4980  -12.8630  -33.2260 H       282 ASN    0.5100
   4529 HD22      -60.8440  -12.6490  -34.8160 H       282 ASN   -0.5100
   4530 N         -59.3410  -16.4160  -29.9540 N.am    283 PRO   -0.2900
   4531 CA        -58.8310  -16.8330  -28.6410 C.3     283 PRO    0.0000
   4532 C         -57.9610  -18.0840  -28.7350 C.2     283 PRO    0.0900
   4533 O         -57.0920  -18.3000  -27.8900 O.2     283 PRO    0.0900
   4534 CB        -60.0940  -17.1130  -27.8190 C.3     283 PRO    0.0200
   4535 CG        -61.2120  -17.1950  -28.7810 C.3     283 PRO    0.0900
   4536 CD        -60.8050  -16.5600  -30.0690 C.3     283 PRO   -0.1800
   4537 HA        -58.1920  -16.0680  -28.2310 H       283 PRO    0.0900
   4538 HB1       -60.2690  -16.2940  -27.0890 H       283 PRO    0.0900
   4539 HB2       -59.9900  -18.0710  -27.2640 H       283 PRO   -0.1800
   4540 HG1       -61.4780  -18.2590  -28.9570 H       283 PRO    0.0900
   4541 HG2       -62.0990  -16.6670  -28.3680 H       283 PRO    0.0900
   4542 HD1       -61.0540  -17.2070  -30.9360 H       283 PRO    0.5100
   4543 HD2       -61.2740  -15.5610  -30.1940 H       283 PRO   -0.5100
   4544 N         -58.2000  -18.9010  -29.7590 N.am    284 ILE   -0.4700
   4545 CA        -57.4080  -20.1040  -29.9790 C.3     284 ILE    0.3100
   4546 C         -55.9930  -19.7480  -30.4220 C.2     284 ILE    0.0700
   4547 O         -55.0190  -20.3750  -30.0010 O.2     284 ILE    0.0900
   4548 CB        -58.0690  -21.0340  -31.0140 C.3     284 ILE   -0.0900
   4549 CG1       -59.5100  -21.3510  -30.6020 C.3     284 ILE    0.0900
   4550 CG2       -57.2660  -22.3140  -31.1780 C.3     284 ILE   -0.2700
   4551 CD        -60.2540  -22.2140  -31.5970 C.3     284 ILE    0.0900
   4552 HN        -58.9260  -18.7260  -30.4190 H       284 ILE    0.0900
   4553 HA        -57.3100  -20.6120  -29.0320 H       284 ILE    0.0900
   4554 HB        -58.1320  -20.5110  -31.9910 H       284 ILE   -0.1800
   4555 HG11      -60.0610  -20.3940  -30.4840 H       284 ILE    0.0900
   4556 HG12      -59.4890  -21.8780  -29.6250 H       284 ILE    0.0900
   4557 HG21      -57.2030  -22.8530  -30.2080 H       284 ILE   -0.2700
   4558 HG22      -56.2360  -22.0720  -31.5180 H       284 ILE    0.0900
   4559 HG23      -57.7590  -22.9770  -31.9210 H       284 ILE    0.0900
   4560 HD1       -59.8430  -23.2460  -31.5910 H       284 ILE    0.0900
   4561 HD2       -60.1430  -21.7940  -32.6200 H       284 ILE    0.5100
   4562 HD3       -61.3310  -22.2590  -31.3270 H       284 ILE   -0.5100
   4563 N         -55.8820  -18.7260  -31.2680 N.am    285 LEU   -0.4700
   4564 CA        -54.5820  -18.2450  -31.7160 C.3     285 LEU    0.3100
   4565 C         -53.8170  -17.5850  -30.5750 C.2     285 LEU    0.0700
   4566 O         -52.5890  -17.5400  -30.5820 O.2     285 LEU    0.0900
   4567 CB        -54.7410  -17.2610  -32.8780 C.3     285 LEU   -0.1800
   4568 CG        -55.2610  -17.8400  -34.1940 C.3     285 LEU    0.0900
   4569 CD1       -55.3750  -16.7490  -35.2480 C.3     285 LEU    0.0900
   4570 CD2       -54.3580  -18.9660  -34.6760 C.3     285 LEU   -0.0900
   4571 HN        -56.6780  -18.2470  -31.6290 H       285 LEU    0.0900
   4572 HA        -53.9980  -19.0990  -32.0250 H       285 LEU   -0.2700
   4573 HB1       -53.7480  -16.8050  -33.0750 H       285 LEU    0.0900
   4574 HB2       -55.4450  -16.4650  -32.5560 H       285 LEU    0.0900
   4575 HG        -56.2590  -18.2980  -34.0270 H       285 LEU    0.0900
   4576 HD11      -54.3800  -16.2890  -35.4310 H       285 LEU   -0.2700
   4577 HD12      -56.0730  -15.9580  -34.9000 H       285 LEU    0.0900
   4578 HD13      -55.7470  -17.1810  -36.2020 H       285 LEU    0.0900
   4579 HD21      -54.4640  -19.8520  -34.0120 H       285 LEU    0.0900
   4580 HD22      -53.2980  -18.6350  -34.6600 H       285 LEU    0.5100
   4581 HD23      -54.6410  -19.2620  -35.7100 H       285 LEU   -0.5100
   4582 N         -54.5520  -17.0710  -29.5920 N.am    286 TYR   -0.4700
   4583 CA        -53.9360  -16.4510  -28.4270 C.3     286 TYR    0.3100
   4584 C         -53.4100  -17.5000  -27.4550 C.2     286 TYR    0.0700
   4585 O         -52.2540  -17.4490  -27.0380 O.2     286 TYR    0.0900
   4586 CB        -54.9330  -15.5370  -27.7080 C.3     286 TYR   -0.1800
   4587 CG        -55.5090  -14.4420  -28.5780 C.ar    286 TYR    0.0900
   4588 CD1       -54.7960  -13.9330  -29.6570 C.ar    286 TYR    0.0900
   4589 CD2       -56.7660  -13.9090  -28.3130 C.ar    286 TYR    0.0000
   4590 CE1       -55.3210  -12.9300  -30.4530 C.ar    286 TYR   -0.1150
   4591 CE2       -57.2990  -12.9070  -29.1030 C.ar    286 TYR    0.1150
   4592 CZ        -56.5720  -12.4220  -30.1690 C.ar    286 TYR   -0.1150
   4593 OH        -57.0990  -11.4230  -30.9580 O.3     286 TYR    0.1150
   4594 HN        -55.5490  -17.0880  -29.6080 H       286 TYR    0.1100
   4595 HA        -53.0820  -15.8830  -28.7630 H       286 TYR   -0.5400
   4596 HB1       -54.4230  -15.0410  -26.8550 H       286 TYR    0.4300
   4597 HB2       -55.7870  -16.1450  -27.3420 H       286 TYR   -0.1150
   4598 HD1       -53.8160  -14.3270  -29.8780 H       286 TYR    0.1150
   4599 HD2       -57.3360  -14.2860  -27.4760 H       286 TYR   -0.1150
   4600 HE1       -54.7570  -12.5480  -31.2900 H       286 TYR    0.1150
   4601 HE2       -58.2780  -12.5070  -28.8840 H       286 TYR    0.5100
   4602 HH        -58.0200  -11.3080  -30.7160 H       286 TYR   -0.5100
   4603 N         -54.2610  -18.4650  -27.1110 N.am    287 ASN   -0.4700
   4604 CA        -53.9120  -19.4910  -26.1340 C.3     287 ASN    0.3100
   4605 C         -52.7530  -20.3740  -26.5830 C.2     287 ASN    0.0700
   4606 O         -51.7830  -20.5590  -25.8450 O.2     287 ASN    0.0900
   4607 CB        -55.1330  -20.3550  -25.8050 C.3     287 ASN   -0.1800
   4608 CG        -56.1550  -19.6140  -24.9670 C.2     287 ASN    0.0900
   4609 ND2       -56.9180  -20.3590  -24.1720 N.am    287 ASN    0.0900
   4610 OD1       -56.2570  -18.3890  -25.0260 O.2     287 ASN    0.5500
   4611 HN        -55.1740  -18.5290  -27.5050 H       287 ASN   -0.5500
   4612 HA        -53.5490  -18.9980  -25.2450 H       287 ASN   -0.6200
   4613 HB1       -54.8000  -21.2540  -25.2440 H       287 ASN    0.3200
   4614 HB2       -55.6170  -20.6750  -26.7520 H       287 ASN    0.3000
   4615 HD21      -57.6120  -19.9260  -23.5950 H       287 ASN    0.5100
   4616 HD22      -56.7990  -21.3520  -24.1510 H       287 ASN   -0.5100
   4617 N         -52.8670  -20.9200  -27.7900 N.am    288 LEU   -0.4700
   4618 CA        -51.9000  -21.8770  -28.3240 C.3     288 LEU    0.3100
   4619 C         -50.4540  -21.3810  -28.2940 C.2     288 LEU    0.0700
   4620 O         -49.5470  -22.0970  -27.8740 O.2     288 LEU    0.0900
   4621 CB        -52.2910  -22.3190  -29.7390 C.3     288 LEU   -0.1800
   4622 CG        -53.0610  -23.6340  -29.8680 C.3     288 LEU    0.0900
   4623 CD1       -54.4310  -23.5270  -29.2220 C.3     288 LEU    0.0900
   4624 CD2       -53.1860  -24.0300  -31.3310 C.3     288 LEU   -0.0900
   4625 HN        -53.6290  -20.6980  -28.3940 H       288 LEU    0.0900
   4626 HA        -51.8740  -22.7290  -27.6610 H       288 LEU   -0.2700
   4627 HB1       -51.3570  -22.4170  -30.3310 H       288 LEU    0.0900
   4628 HB2       -52.9170  -21.5170  -30.1820 H       288 LEU    0.0900
   4629 HG        -52.4840  -24.4450  -29.3740 H       288 LEU    0.0900
   4630 HD11      -55.0240  -22.7260  -29.7110 H       288 LEU   -0.2700
   4631 HD12      -54.3230  -23.2800  -28.1440 H       288 LEU    0.0900
   4632 HD13      -54.9780  -24.4890  -29.3310 H       288 LEU    0.0900
   4633 HD21      -52.1770  -24.1610  -31.7790 H       288 LEU    0.0900
   4634 HD22      -53.7230  -23.2360  -31.8930 H       288 LEU    0.5100
   4635 HD23      -53.7390  -24.9880  -31.4180 H       288 LEU   -0.5100
   4636 N         -50.2540  -20.1440  -28.7390 N.am    289 VAL   -0.4700
   4637 CA        -48.9170  -19.5720  -28.8500 C.3     289 VAL    0.3100
   4638 C         -48.3630  -18.9860  -27.5500 C.2     289 VAL    0.0700
   4639 O         -47.1710  -19.1020  -27.2660 O.2     289 VAL    0.0900
   4640 CB        -48.8680  -18.4960  -29.9530 C.3     289 VAL   -0.0900
   4641 CG1       -47.4300  -18.1400  -30.2900 C.3     289 VAL    0.0900
   4642 CG2       -49.6110  -18.9710  -31.1920 C.3     289 VAL   -0.2700
   4643 HN        -51.0070  -19.5530  -29.0140 H       289 VAL    0.0900
   4644 HA        -48.2300  -20.3740  -29.0790 H       289 VAL    0.0900
   4645 HB        -49.4000  -17.5850  -29.6040 H       289 VAL    0.0900
   4646 HG11      -46.9400  -18.9880  -30.8150 H       289 VAL   -0.2700
   4647 HG12      -46.8650  -17.9270  -29.3570 H       289 VAL    0.0900
   4648 HG13      -47.4060  -17.2490  -30.9530 H       289 VAL    0.0900
   4649 HG21      -50.7040  -19.0050  -30.9920 H       289 VAL    0.0900
   4650 HG22      -49.2700  -19.9910  -31.4700 H       289 VAL    0.5100
   4651 HG23      -49.4270  -18.2720  -32.0360 H       289 VAL   -0.5100
   4652 N         -49.2300  -18.3640  -26.7540 N.am    290 SER   -0.4700
   4653 CA        -48.7840  -17.6030  -25.5860 C.3     290 SER    0.3100
   4654 C         -48.5100  -18.4230  -24.3280 C.2     290 SER    0.0700
   4655 O         -47.7010  -18.0180  -23.4930 O.2     290 SER    0.0900
   4656 CB        -49.7970  -16.5030  -25.2630 C.3     290 SER    0.0500
   4657 OG        -49.2590  -15.5590  -24.3590 O.3     290 SER    0.0900
   4658 HN        -50.2130  -18.3890  -26.9150 H       290 SER    0.0900
   4659 HA        -47.8190  -17.1750  -25.8110 H       290 SER   -0.6600
   4660 HB1       -50.7010  -16.9550  -24.8050 H       290 SER    0.4300
   4661 HB2       -50.0800  -15.9740  -26.1980 H       290 SER    0.5100
   4662 HG1       -49.6080  -15.7910  -23.4950 H       290 SER   -0.5100
   4663 N         -49.2020  -19.5540  -24.1810 N.am    291 ALA   -0.4700
   4664 CA        -49.0690  -20.4330  -23.0160 C.3     291 ALA    0.3100
   4665 C         -49.4970  -19.7720  -21.7000 C.2     291 ALA    0.0700
   4666 O         -50.2410  -20.3690  -20.9220 O.2     291 ALA    0.0900
   4667 CB        -47.6420  -20.9790  -22.9010 C.3     291 ALA   -0.2700
   4668 HN        -49.8540  -19.8560  -24.8710 H       291 ALA    0.0900
   4669 HA        -49.7710  -21.2440  -23.1280 H       291 ALA    0.0900
   4670 HB1       -46.9430  -20.1650  -22.6140 H       291 ALA    0.0900
   4671 HB2       -47.3180  -21.3980  -23.8780 H       291 ALA    0.5100
   4672 HB3       -47.6030  -21.7720  -22.1230 H       291 ALA   -0.5100
   4673 N         -49.0280  -18.5510  -21.4440 N.am    292 ASN   -0.4700
   4674 CA        -49.3850  -17.8400  -20.2220 C.3     292 ASN    0.3100
   4675 C         -50.8520  -17.4270  -20.2580 C.2     292 ASN    0.0700
   4676 O         -51.5680  -17.5180  -19.2570 O.2     292 ASN    0.0900
   4677 CB        -48.4740  -16.6260  -19.9960 C.3     292 ASN   -0.1800
   4678 CG        -48.4230  -15.7020  -21.1940 C.2     292 ASN    0.0900
   4679 ND2       -47.5990  -14.6610  -21.1030 N.am    292 ASN    0.0900
   4680 OD1       -49.1160  -15.9110  -22.1800 O.2     292 ASN    0.5500
   4681 HN        -48.4180  -18.0720  -22.0700 H       292 ASN   -0.5500
   4682 HA        -49.2940  -18.5310  -19.3970 H       292 ASN   -0.6200
   4683 HB1       -47.4440  -16.9830  -19.7810 H       292 ASN    0.3200
   4684 HB2       -48.8490  -16.0510  -19.1220 H       292 ASN    0.3000
   4685 HD21      -47.6300  -13.9370  -21.7920 H       292 ASN    0.5100
   4686 HD22      -46.9490  -14.6030  -20.3450 H       292 ASN   -0.5100
   4687 N         -51.3000  -16.9790  -21.4310 N.am    293 PHE   -0.4700
   4688 CA        -52.6990  -16.6410  -21.6280 C.3     293 PHE    0.3100
   4689 C         -53.5360  -17.8880  -21.4030 C.2     293 PHE    0.0700
   4690 O         -54.6480  -17.8110  -20.8980 O.2     293 PHE    0.0900
   4691 CB        -52.9740  -16.0790  -23.0290 C.3     293 PHE   -0.1800
   4692 CG        -52.3100  -14.7580  -23.3070 C.ar    293 PHE    0.0900
   4693 CD1       -51.7730  -13.9950  -22.2810 C.ar    293 PHE    0.0900
   4694 CD2       -52.2560  -14.2630  -24.6000 C.ar    293 PHE    0.0000
   4695 CE1       -51.1710  -12.7750  -22.5450 C.ar    293 PHE   -0.1150
   4696 CE2       -51.6560  -13.0470  -24.8720 C.ar    293 PHE    0.1150
   4697 CZ        -51.1140  -12.3000  -23.8430 C.ar    293 PHE   -0.1150
   4698 HN        -50.7020  -16.8560  -22.2180 H       293 PHE    0.1150
   4699 HA        -52.9670  -15.9100  -20.8810 H       293 PHE   -0.1150
   4700 HB1       -54.0670  -15.9270  -23.1530 H       293 PHE    0.1150
   4701 HB2       -52.6000  -16.7970  -23.7900 H       293 PHE   -0.1150
   4702 HD1       -51.8250  -14.3550  -21.2640 H       293 PHE    0.1150
   4703 HD2       -52.6900  -14.8340  -25.4070 H       293 PHE   -0.1150
   4704 HE1       -50.7460  -12.1960  -21.7390 H       293 PHE    0.1150
   4705 HE2       -51.6110  -12.6810  -25.8870 H       293 PHE    0.5100
   4706 HZ        -50.6480  -11.3480  -24.0510 H       293 PHE   -0.5100
   4707 N         -52.9850  -19.0420  -21.7790 N.am    294 ARG   -0.4700
   4708 CA        -53.6880  -20.3110  -21.6380 C.3     294 ARG    0.3100
   4709 C         -53.7810  -20.7400  -20.1770 C.2     294 ARG    0.0700
   4710 O         -54.8240  -21.2230  -19.7310 O.2     294 ARG    0.0900
   4711 CB        -52.9830  -21.4020  -22.4480 C.3     294 ARG   -0.1800
   4712 CG        -53.7340  -22.7270  -22.4920 C.3     294 ARG    0.0900
   4713 CD        -52.9350  -23.8040  -23.2100 C.3     294 ARG    0.0900
   4714 NE        -52.0790  -23.2540  -24.2610 N.pl3   294 ARG   -0.1800
   4715 CZ        -50.7550  -23.3720  -24.2780 C.cat   294 ARG    0.0900
   4716 NH1       -50.1290  -24.0230  -23.3060 N.pl3   294 ARG    0.0900
   4717 NH2       -50.0520  -22.8410  -25.2700 N.pl3   294 ARG    0.2000
   4718 HN        -52.0710  -19.0890  -22.1730 H       294 ARG    0.0900
   4719 HA        -54.7000  -20.1760  -21.9900 H       294 ARG    0.0900
   4720 HB1       -51.9830  -21.5800  -22.0010 H       294 ARG   -0.7000
   4721 HB2       -52.8530  -21.0370  -23.4880 H       294 ARG    0.4400
   4722 HG1       -54.6990  -22.5780  -23.0210 H       294 ARG    0.6400
   4723 HG2       -53.9400  -23.0600  -21.4540 H       294 ARG   -0.8000
   4724 HD1       -53.6320  -24.5270  -23.6890 H       294 ARG    0.4600
   4725 HD2       -52.2800  -24.3300  -22.4830 H       294 ARG    0.4600
   4726 HE        -52.5160  -22.7610  -25.0120 H       294 ARG   -0.8000
   4727 HH11      -50.6550  -24.4270  -22.5570 H       294 ARG    0.4600
   4728 HH12      -49.1340  -24.1090  -23.3220 H       294 ARG    0.4600
   4729 HH21      -50.4960  -22.2280  -25.9240 H       294 ARG    0.5100
   4730 HH22      -49.0800  -23.0540  -25.3640 H       294 ARG   -0.5100
   4731 N         -52.6910  -20.5680  -19.4280 N.am    295 GLN   -0.4700
   4732 CA        -52.6820  -20.9370  -18.0170 C.3     295 GLN    0.3100
   4733 C         -53.5980  -20.0340  -17.1880 C.2     295 GLN    0.0700
   4734 O         -54.3090  -20.5100  -16.2980 O.2     295 GLN    0.0900
   4735 CB        -51.2530  -20.9720  -17.4490 C.3     295 GLN   -0.1800
   4736 CG        -50.5940  -19.6180  -17.2390 C.3     295 GLN    0.0900
   4737 CD        -49.1410  -19.7170  -16.8170 C.2     295 GLN    0.0900
   4738 NE2       -48.5450  -20.8090  -16.8700 N.am    295 GLN   -0.1800
   4739 OE1       -48.5640  -18.6120  -16.4000 O.2     295 GLN    0.0900
   4740 HN        -51.8470  -20.1850  -19.7940 H       295 GLN    0.0900
   4741 HA        -53.1400  -21.9110  -17.9270 H       295 GLN    0.5500
   4742 HB1       -50.6200  -21.5580  -18.1480 H       295 GLN   -0.5500
   4743 HB2       -51.2850  -21.4940  -16.4690 H       295 GLN   -0.6200
   4744 HG1       -51.1500  -19.0670  -16.4520 H       295 GLN    0.3200
   4745 HG2       -50.6430  -19.0450  -18.1890 H       295 GLN    0.3000
   4746 HE21      -47.5870  -20.8690  -16.5900 H       295 GLN    0.5100
   4747 HE22      -49.0240  -21.6260  -17.1940 H       295 GLN   -0.5100
   4748 N         -53.5960  -18.7340  -17.4840 N.am    296 VAL   -0.4700
   4749 CA        -54.4830  -17.8140  -16.7790 C.3     296 VAL    0.3100
   4750 C         -55.9330  -18.0130  -17.2350 C.2     296 VAL    0.0700
   4751 O         -56.8740  -17.7770  -16.4760 O.2     296 VAL    0.0900
   4752 CB        -54.0370  -16.3370  -16.9300 C.3     296 VAL   -0.0900
   4753 CG1       -54.1680  -15.8740  -18.3690 C.3     296 VAL    0.0900
   4754 CG2       -54.8360  -15.4320  -15.9970 C.3     296 VAL   -0.2700
   4755 HN        -53.0030  -18.3400  -18.1820 H       296 VAL    0.0900
   4756 HA        -54.4840  -18.0940  -15.7370 H       296 VAL    0.0900
   4757 HB        -52.9780  -16.2390  -16.6090 H       296 VAL    0.0900
   4758 HG11      -55.2400  -15.7840  -18.6450 H       296 VAL   -0.2700
   4759 HG12      -53.6860  -16.6100  -19.0480 H       296 VAL    0.0900
   4760 HG13      -53.6860  -14.8800  -18.4920 H       296 VAL    0.0900
   4761 HG21      -54.8280  -15.8460  -14.9650 H       296 VAL    0.0900
   4762 HG22      -55.8890  -15.3660  -16.3440 H       296 VAL    0.5100
   4763 HG23      -54.3840  -14.4170  -15.9750 H       296 VAL   -0.5100
   4764 N         -56.1010  -18.4580  -18.4790 N.am    297 PHE   -0.4700
   4765 CA        -57.4110  -18.7990  -19.0210 C.3     297 PHE    0.3100
   4766 C         -57.9950  -19.9530  -18.2230 C.2     297 PHE    0.0700
   4767 O         -59.1360  -19.9000  -17.7630 O.2     297 PHE    0.0900
   4768 CB        -57.2860  -19.2040  -20.4930 C.3     297 PHE   -0.1800
   4769 CG        -58.5870  -19.2180  -21.2400 C.ar    297 PHE    0.0900
   4770 CD1       -59.4350  -20.3100  -21.1740 C.ar    297 PHE    0.0900
   4771 CD2       -58.9580  -18.1360  -22.0240 C.ar    297 PHE    0.0000
   4772 CE1       -60.6310  -20.3220  -21.8680 C.ar    297 PHE   -0.1150
   4773 CE2       -60.1510  -18.1410  -22.7210 C.ar    297 PHE    0.1150
   4774 CZ        -60.9890  -19.2360  -22.6420 C.ar    297 PHE   -0.1150
   4775 HN        -55.3310  -18.5810  -19.1010 H       297 PHE    0.1150
   4776 HA        -58.0510  -17.9340  -18.9220 H       297 PHE   -0.1150
   4777 HB1       -56.8650  -20.2310  -20.5530 H       297 PHE    0.1150
   4778 HB2       -56.6170  -18.4860  -21.0130 H       297 PHE   -0.1150
   4779 HD1       -59.1590  -21.1640  -20.5730 H       297 PHE    0.1150
   4780 HD2       -58.3060  -17.2770  -22.0910 H       297 PHE   -0.1150
   4781 HE1       -61.2840  -21.1790  -21.8050 H       297 PHE    0.1150
   4782 HE2       -60.4270  -17.2910  -23.3270 H       297 PHE    0.5100
   4783 HZ        -61.9220  -19.2440  -23.1850 H       297 PHE   -0.5100
   4784 N         -57.1870  -20.9980  -18.0540 N.am    298 LEU   -0.4700
   4785 CA        -57.5970  -22.1800  -17.3130 C.3     298 LEU    0.3100
   4786 C         -57.8470  -21.8040  -15.8590 C.2     298 LEU    0.0700
   4787 O         -58.7550  -22.3330  -15.2150 O.2     298 LEU    0.0900
   4788 CB        -56.5260  -23.2720  -17.4170 C.3     298 LEU   -0.1800
   4789 CG        -56.9660  -24.7410  -17.4170 C.3     298 LEU    0.0900
   4790 CD1       -55.8140  -25.6310  -17.8590 C.3     298 LEU    0.0900
   4791 CD2       -57.4800  -25.1790  -16.0550 C.3     298 LEU   -0.0900
   4792 HN        -56.2650  -21.0170  -18.4310 H       298 LEU    0.0900
   4793 HA        -58.5310  -22.5300  -17.7260 H       298 LEU   -0.2700
   4794 HB1       -55.8360  -23.1370  -16.5590 H       298 LEU    0.0900
   4795 HB2       -55.9690  -23.0960  -18.3610 H       298 LEU    0.0900
   4796 HG        -57.8230  -24.8700  -18.1130 H       298 LEU    0.0900
   4797 HD11      -54.9540  -25.5150  -17.1650 H       298 LEU   -0.2700
   4798 HD12      -55.4860  -25.3470  -18.8820 H       298 LEU    0.0900
   4799 HD13      -56.1350  -26.6950  -17.8510 H       298 LEU    0.0900
   4800 HD21      -58.4540  -24.6900  -15.8380 H       298 LEU    0.0900
   4801 HD22      -56.7530  -24.8890  -15.2660 H       298 LEU    0.5100
   4802 HD23      -57.6250  -26.2800  -16.0420 H       298 LEU   -0.5100
   4803 N         -57.0510  -20.8650  -15.3530 N.am    299 SER   -0.4700
   4804 CA        -57.2070  -20.3890  -13.9840 C.3     299 SER    0.3100
   4805 C         -58.5580  -19.7090  -13.7890 C.2     299 SER    0.0700
   4806 O         -59.2580  -19.9660  -12.8100 O.2     299 SER    0.0900
   4807 CB        -56.0750  -19.4250  -13.6180 C.3     299 SER    0.0500
   4808 OG        -54.8110  -20.0470  -13.7520 O.3     299 SER    0.0900
   4809 HN        -56.3180  -20.4480  -15.8840 H       299 SER    0.0900
   4810 HA        -57.1970  -21.2460  -13.3290 H       299 SER   -0.6600
   4811 HB1       -56.1970  -19.0940  -12.5640 H       299 SER    0.4300
   4812 HB2       -56.1090  -18.5400  -14.2880 H       299 SER    0.5100
   4813 HG1       -54.7410  -20.3090  -14.6730 H       299 SER   -0.5100
   4814 N         -58.9260  -18.8440  -14.7310 N.am    300 THR   -0.4700
   4815 CA        -60.1810  -18.1090  -14.6510 C.3     300 THR    0.3100
   4816 C         -61.4010  -18.9980  -14.8770 C.2     300 THR    0.0700
   4817 O         -62.4290  -18.8330  -14.2150 O.2     300 THR    0.0900
   4818 CB        -60.2130  -16.9350  -15.6460 C.3     300 THR    0.1400
   4819 CG2       -59.2720  -15.8290  -15.1920 C.3     300 THR    0.0900
   4820 OG1       -59.8040  -17.3940  -16.9380 O.3     300 THR   -0.6600
   4821 HN        -58.3610  -18.6620  -15.5320 H       300 THR    0.4300
   4822 HA        -60.2860  -17.7420  -13.6410 H       300 THR   -0.2700
   4823 HB        -61.2440  -16.5280  -15.7170 H       300 THR    0.0900
   4824 HG1       -58.8510  -17.2800  -16.9700 H       300 THR    0.0900
   4825 HG21      -58.2310  -16.2140  -15.1290 H       300 THR    0.0900
   4826 HG22      -59.5740  -15.4630  -14.1880 H       300 THR    0.5100
   4827 HG23      -59.2950  -14.9890  -15.9190 H       300 THR   -0.5100
   4828 N         -61.2970  -19.9500  -15.8050 N.am    301 LEU   -0.4700
   4829 CA        -62.4000  -20.8780  -16.0310 C.3     301 LEU    0.3100
   4830 C         -62.5370  -21.8100  -14.8340 C.2     301 LEU    0.0700
   4831 O         -63.6120  -22.3540  -14.5750 O.2     301 LEU    0.0900
   4832 CB        -62.2260  -21.6620  -17.3420 C.3     301 LEU   -0.1800
   4833 CG        -61.1430  -22.7310  -17.5230 C.3     301 LEU    0.0900
   4834 CD1       -61.5840  -24.0970  -17.0040 C.3     301 LEU    0.0900
   4835 CD2       -60.7500  -22.8270  -18.9890 C.3     301 LEU   -0.0900
   4836 HN        -60.4850  -20.0690  -16.3700 H       301 LEU    0.0900
   4837 HA        -63.3130  -20.3010  -16.0640 H       301 LEU   -0.2700
   4838 HB1       -62.0490  -20.9080  -18.1330 H       301 LEU    0.0900
   4839 HB2       -63.1940  -22.1690  -17.5290 H       301 LEU    0.0900
   4840 HG        -60.2310  -22.4160  -16.9720 H       301 LEU    0.0900
   4841 HD11      -62.4900  -24.4380  -17.5510 H       301 LEU   -0.2700
   4842 HD12      -61.8270  -24.0310  -15.9230 H       301 LEU    0.0900
   4843 HD13      -60.7740  -24.8400  -17.1610 H       301 LEU    0.0900
   4844 HD21      -60.5280  -21.8160  -19.3920 H       301 LEU    0.0900
   4845 HD22      -61.5850  -23.2670  -19.5760 H       301 LEU    0.5100
   4846 HD23      -59.8430  -23.4590  -19.0970 H       301 LEU   -0.5100
   4847 N         -61.4380  -21.9900  -14.1050 N.am    302 ALA   -0.4700
   4848 CA        -61.4740  -22.7210  -12.8460 C.3     302 ALA    0.3100
   4849 C         -62.1210  -21.8630  -11.7660 C.2     302 ALA    0.0700
   4850 O         -62.7640  -22.3790  -10.8520 O.2     302 ALA    0.0900
   4851 CB        -60.0730  -23.1350  -12.4260 C.3     302 ALA   -0.2700
   4852 HN        -60.5490  -21.6350  -14.3850 H       302 ALA    0.0900
   4853 HA        -62.0970  -23.5920  -12.9840 H       302 ALA    0.0900
   4854 HB1       -59.4320  -22.2370  -12.2940 H       302 ALA    0.0900
   4855 HB2       -59.6190  -23.7830  -13.2070 H       302 ALA    0.5100
   4856 HB3       -60.1140  -23.6850  -11.4620 H       302 ALA   -0.5100
   4857 N         -61.9490  -20.5460  -11.8760 N.am    303 CYS   -0.4700
   4858 CA        -62.5760  -19.6150  -10.9470 C.3     303 CYS    0.3100
   4859 C         -64.0890  -19.6140  -11.1220 C.2     303 CYS    0.0700
   4860 O         -64.8370  -19.5630  -10.1460 O.2     303 CYS    0.0900
   4861 CB        -62.0290  -18.1950  -11.1370 C.3     303 CYS   -0.1100
   4862 SG        -60.3190  -17.9570  -10.6000 S.3     303 CYS    0.0900
   4863 HN        -61.3880  -20.1420  -12.5930 H       303 CYS    0.0900
   4864 HA        -62.3750  -19.9600   -9.9430 H       303 CYS   -0.2300
   4865 HB1       -62.6830  -17.4990  -10.5710 H       303 CYS    0.1600
   4866 HB2       -62.1030  -17.9440  -12.2160 H       303 CYS    0.5100
   4867 HG1       -59.8110  -18.8570  -11.4280 H       303 CYS   -0.5100
   4868 N         -64.5370  -19.6720  -12.3730 N.am    304 LEU   -0.4700
   4869 CA        -65.9660  -19.7050  -12.6640 C.3     304 LEU    0.3100
   4870 C         -66.5480  -21.0820  -12.3610 C.2     304 LEU    0.0700
   4871 O         -67.3310  -21.2390  -11.4240 O.2     304 LEU    0.0900
   4872 CB        -66.2280  -19.3160  -14.1230 C.3     304 LEU   -0.1800
   4873 CG        -67.6790  -19.0550  -14.5520 C.3     304 LEU    0.0900
   4874 CD1       -68.3780  -20.3210  -15.0410 C.3     304 LEU    0.0900
   4875 CD2       -68.4720  -18.3810  -13.4370 C.3     304 LEU   -0.0900
   4876 HN        -63.9250  -19.6940  -13.1590 H       304 LEU    0.0900
   4877 HA        -66.4600  -19.0140  -11.9970 H       304 LEU   -0.2700
   4878 HB1       -65.8370  -20.1360  -14.7590 H       304 LEU    0.0900
   4879 HB2       -65.6500  -18.3910  -14.3270 H       304 LEU    0.0900
   4880 HG        -67.6820  -18.3040  -15.3710 H       304 LEU    0.0900
   4881 HD11      -68.5590  -21.0110  -14.1890 H       304 LEU   -0.2700
   4882 HD12      -67.7400  -20.8410  -15.7880 H       304 LEU    0.0900
   4883 HD13      -69.3550  -20.0610  -15.5010 H       304 LEU    0.0900
   4884 HD21      -67.9140  -17.5020  -13.0480 H       304 LEU    0.0900
   4885 HD22      -68.6340  -19.0970  -12.6030 H       304 LEU    0.5100
   4886 HD23      -69.4520  -18.0340  -13.8270 H       304 LEU   -0.5100
   4887 N         -66.0810  -22.1340  -13.0750 N.am    305 CYS   -0.4700
   4888 CA        -66.3620  -23.5390  -12.8150 C.3     305 CYS    0.3100
   4889 CAT       -70.1690  -23.6870  -12.9930 C.3     305 CYS    0.0700
   4890 C         -67.7510  -23.9670  -13.2660 C.2     305 CYS    0.0900
   4891 O         -67.9090  -24.8070  -14.1480 O.2     305 CYS   -0.1100
   4892 CB        -66.0120  -24.0010  -11.3650 C.3     305 CYS    0.0900
   4893 SG        -66.2080  -25.7970  -11.0630 S.3     305 CYS    0.0900
   4894 NT        -68.8000  -23.3760  -12.6640 N.am    305 CYS   -0.2300
   4895 HN        -65.4900  -21.9790  -13.8610 H       305 CYS    0.1600
   4896 HNT       -68.6740  -22.6880  -11.9540 H       305 CYS    0.5100
   4897 HA        -65.7860  -24.1150  -13.5240 H       305 CYS   -0.5100
   4898 HB1       -66.6680  -23.4470  -10.6610 H       305 CYS   -0.4700
   4899 HB2       -64.9590  -23.7160  -11.1590 H       305 CYS    0.3100
   4900 HG1       -67.5000  -25.8240  -11.3530 H       305 CYS   -0.1100
   4901 HT1       -70.3610  -24.7650  -12.8020 H       305 CYS    0.0900
   4902 HT2       -70.3560  -23.4740  -14.0660 H       305 CYS    0.0900
   4903 HT3       -70.8540  -23.0830  -12.3600 H       305 CYS    0.0900
@<TRIPOS>BOND
     1    1    2 1
     2    2   13 1
     3    2    6 1
     4    2    4 1
     5    4    5 2
     6    6   15 1
     7    6    7 1
     8    7    9 2
     9    7    8 am
    10    8   16 1
    11    8   17 1
    12    3   10 1
    13    3   18 1
    14    3   19 1
    15    3   20 1
    16   10    1 1
    17   10   11 2
    18   12    1 1
    19   14    6 1
    20   21   22 1
    21   22   28 1
    22   22   25 1
    23   22   23 1
    24   23   24 2
    25   25   30 1
    26   25   26 1
    27   27   21 1
    28   29   25 1
    29   31   26 1
    30    4   21 am
    31   32   33 1
    32   33   34 1
    33   33   41 1
    34   33   36 1
    35   34   35 2
    36   36   37 1
    37   36   43 1
    38   37   39 2
    39   37   38 2
    40   40   32 1
    41   42   36 1
    42   23   32 am
    43   44   45 1
    44   45   46 1
    45   45   48 1
    46   45   53 1
    47   46   47 2
    48   48   55 1
    49   48   49 1
    50   49   56 1
    51   49   50 1
    52   49   51 1
    53   50   58 1
    54   50   57 1
    55   50   59 1
    56   51   61 1
    57   51   62 1
    58   51   60 1
    59   52   44 1
    60   54   48 1
    61   34   44 am
    62   63   64 1
    63   64   65 1
    64   64   72 1
    65   64   67 1
    66   65   66 2
    67   67   68 1
    68   67   74 1
    69   68   70 2
    70   68   69 2
    71   71   63 1
    72   73   67 1
    73   46   63 am
    74   75   76 1
    75   76   83 1
    76   76   79 1
    77   76   77 1
    78   77   78 2
    79   79   84 1
    80   79   80 1
    81   79   81 1
    82   80   85 1
    83   80   86 1
    84   80   87 1
    85   81   88 1
    86   81   89 1
    87   81   90 1
    88   82   75 1
    89   65   75 am
    90   91   92 1
    91   92   93 1
    92   92  100 1
    93   92   95 1
    94   93   94 2
    95   95  102 1
    96   95   96 1
    97   96   98 2
    98   96   97 am
    99   97  104 1
   100   97  103 1
   101   99   91 1
   102  101   95 1
   103   77   91 am
   104  105  106 1
   105  106  113 1
   106  106  109 1
   107  106  107 1
   108  107  108 2
   109  109  114 1
   110  109  110 1
   111  109  111 1
   112  110  116 1
   113  110  117 1
   114  110  118 1
   115  111  115 1
   116  112  105 1
   117   93  105 am
   118  119  120 1
   119  120  121 1
   120  120  128 1
   121  120  123 1
   122  121  122 2
   123  123  124 1
   124  123  130 1
   125  124  126 2
   126  124  125 2
   127  127  119 1
   128  129  123 1
   129  107  119 am
   130  131  132 1
   131  132  140 1
   132  132  135 1
   133  132  133 1
   134  133  134 2
   135  135  141 1
   136  135  137 1
   137  135  136 1
   138  136  143 1
   139  137  144 1
   140  137  145 1
   141  137  146 1
   142  138  136 1
   143  138  147 1
   144  138  148 1
   145  138  149 1
   146  139  131 1
   147  142  136 1
   148  121  131 am
   149  150  151 1
   150  151  163 1
   151  151  154 1
   152  151  152 1
   153  152  153 2
   154  154  165 1
   155  154  155 1
   156  155  156 ar
   157  155  157 ar
   158  156  166 1
   159  156  158 ar
   160  157  159 ar
   161  157  167 1
   162  158  168 1
   163  158  160 ar
   164  159  160 ar
   165  159  169 1
   166  160  161 1
   167  161  170 1
   168  162  150 1
   169  164  154 1
   170  133  150 am
   171  171  172 1
   172  172  178 1
   173  172  175 1
   174  172  173 1
   175  173  174 2
   176  175  180 1
   177  175  176 1
   178  177  171 1
   179  179  175 1
   180  181  176 1
   181  152  171 am
   182  182  183 1
   183  183  184 1
   184  183  192 1
   185  183  186 1
   186  184  185 2
   187  186  187 1
   188  186  194 1
   189  187  196 1
   190  187  188 1
   191  188  198 1
   192  188  189 1
   193  189  200 1
   194  189  190 1
   195  190  201 1
   196  190  202 1
   197  190  203 1
   198  191  182 1
   199  193  186 1
   200  195  187 1
   201  197  188 1
   202  199  189 1
   203  173  182 am
   204  204  205 1
   205  205  212 1
   206  205  208 1
   207  205  206 1
   208  206  207 2
   209  208  213 1
   210  208  209 1
   211  208  210 1
   212  209  214 1
   213  209  215 1
   214  209  216 1
   215  210  217 1
   216  210  218 1
   217  210  219 1
   218  211  204 1
   219  184  204 am
   220  220  221 1
   221  221  222 1
   222  221  224 1
   223  221  229 1
   224  222  223 2
   225  224  231 1
   226  224  225 1
   227  225  232 1
   228  225  226 1
   229  225  227 1
   230  226  234 1
   231  226  233 1
   232  226  235 1
   233  227  237 1
   234  227  238 1
   235  227  236 1
   236  228  220 1
   237  230  224 1
   238  206  220 am
   239  239  240 1
   240  240  247 1
   241  240  243 1
   242  240  241 1
   243  241  242 2
   244  243  248 1
   245  243  244 1
   246  243  245 1
   247  244  249 1
   248  244  250 1
   249  244  251 1
   250  245  252 1
   251  245  253 1
   252  245  254 1
   253  246  239 1
   254  222  239 am
   255  255  256 1
   256  256  263 1
   257  256  259 1
   258  256  257 1
   259  257  258 2
   260  259  264 1
   261  259  260 1
   262  259  261 1
   263  260  266 1
   264  260  267 1
   265  260  268 1
   266  261  265 1
   267  262  255 1
   268  241  255 am
   269  269  270 1
   270  270  275 1
   271  270  273 1
   272  270  271 1
   273  271  272 2
   274  273  276 1
   275  273  277 1
   276  273  278 1
   277  274  269 1
   278  257  269 am
   279  279  280 1
   280  280  288 1
   281  280  283 1
   282  280  281 1
   283  281  282 2
   284  283  289 1
   285  283  285 1
   286  283  284 1
   287  284  291 1
   288  285  292 1
   289  285  293 1
   290  285  294 1
   291  286  284 1
   292  286  295 1
   293  286  296 1
   294  286  297 1
   295  287  279 1
   296  290  284 1
   297  271  279 am
   298  298  299 1
   299  299  311 1
   300  299  302 1
   301  299  300 1
   302  300  301 2
   303  302  313 1
   304  302  303 1
   305  303  304 ar
   306  303  305 ar
   307  304  314 1
   308  304  306 ar
   309  305  307 ar
   310  305  315 1
   311  306  316 1
   312  306  308 ar
   313  307  308 ar
   314  307  317 1
   315  308  309 1
   316  309  318 1
   317  310  298 1
   318  312  302 1
   319  281  298 am
   320  319  320 1
   321  320  321 1
   322  320  323 1
   323  320  328 1
   324  321  322 2
   325  323  330 1
   326  323  324 1
   327  324  331 1
   328  324  325 1
   329  324  326 1
   330  325  333 1
   331  325  332 1
   332  325  334 1
   333  326  336 1
   334  326  337 1
   335  326  335 1
   336  327  319 1
   337  329  323 1
   338  300  319 am
   339  338  339 1
   340  339  344 1
   341  339  342 1
   342  339  340 1
   343  340  341 2
   344  342  345 1
   345  342  346 1
   346  342  347 1
   347  343  338 1
   348  321  338 am
   349  348  349 1
   350  349  350 1
   351  349  352 1
   352  349  357 1
   353  350  351 2
   354  352  359 1
   355  352  353 1
   356  353  360 1
   357  353  354 1
   358  353  355 1
   359  354  362 1
   360  354  361 1
   361  354  363 1
   362  355  365 1
   363  355  366 1
   364  355  364 1
   365  356  348 1
   366  358  352 1
   367  340  348 am
   368  367  368 1
   369  368  379 1
   370  368  371 1
   371  368  369 1
   372  369  370 2
   373  371  381 1
   374  371  372 1
   375  372  373 ar
   376  372  374 ar
   377  373  382 1
   378  373  375 ar
   379  374  376 ar
   380  374  383 1
   381  375  384 1
   382  375  377 ar
   383  376  377 ar
   384  376  385 1
   385  377  386 1
   386  378  367 1
   387  380  371 1
   388  350  367 am
   389  387  388 1
   390  388  395 1
   391  388  391 1
   392  388  389 1
   393  389  390 2
   394  391  396 1
   395  391  392 1
   396  391  393 1
   397  392  397 1
   398  392  398 1
   399  392  399 1
   400  393  400 1
   401  393  401 1
   402  393  402 1
   403  394  387 1
   404  369  387 am
   405  403  404 1
   406  404  411 1
   407  404  407 1
   408  404  405 1
   409  405  406 2
   410  407  412 1
   411  407  408 1
   412  407  409 1
   413  408  413 1
   414  408  414 1
   415  408  415 1
   416  409  416 1
   417  409  417 1
   418  409  418 1
   419  410  403 1
   420  389  403 am
   421  419  420 1
   422  420  425 1
   423  420  421 1
   424  421  422 2
   425  423  419 1
   426  424  420 1
   427  405  419 am
   428  426  427 1
   429  427  434 1
   430  427  430 1
   431  427  428 1
   432  428  429 2
   433  430  435 1
   434  430  431 1
   435  430  432 1
   436  431  437 1
   437  431  438 1
   438  431  439 1
   439  432  436 1
   440  433  426 1
   441  421  426 am
   442  440  441 1
   443  441  448 1
   444  441  444 1
   445  441  442 1
   446  442  443 2
   447  444  449 1
   448  444  445 1
   449  444  446 1
   450  445  450 1
   451  445  451 1
   452  445  452 1
   453  446  453 1
   454  446  454 1
   455  446  455 1
   456  447  440 1
   457  428  440 am
   458  456  457 1
   459  457  462 1
   460  457  458 1
   461  458  459 2
   462  460  456 1
   463  461  457 1
   464  442  456 am
   465  463  464 1
   466  464  465 1
   467  464  472 1
   468  464  467 1
   469  465  466 2
   470  467  474 1
   471  467  468 1
   472  468  470 2
   473  468  469 am
   474  469  476 1
   475  469  475 1
   476  471  463 1
   477  473  467 1
   478  458  463 am
   479  477  478 1
   480  478  483 1
   481  478  479 1
   482  479  480 2
   483  481  477 1
   484  482  478 1
   485  465  477 am
   486  484  485 1
   487  485  492 1
   488  485  488 1
   489  485  486 1
   490  486  487 2
   491  488  493 1
   492  488  489 1
   493  488  490 1
   494  489  494 1
   495  489  495 1
   496  489  496 1
   497  490  497 1
   498  490  498 1
   499  490  499 1
   500  491  484 1
   501  479  484 am
   502  500  501 1
   503  501  508 1
   504  501  504 1
   505  501  502 1
   506  502  503 2
   507  504  509 1
   508  504  505 1
   509  504  506 1
   510  505  511 1
   511  505  512 1
   512  505  513 1
   513  506  510 1
   514  507  500 1
   515  486  500 am
   516  514  515 1
   517  515  516 1
   518  515  518 1
   519  515  523 1
   520  516  517 2
   521  518  525 1
   522  518  519 1
   523  519  526 1
   524  519  520 1
   525  519  521 1
   526  520  528 1
   527  520  527 1
   528  520  529 1
   529  521  531 1
   530  521  532 1
   531  521  530 1
   532  522  514 1
   533  524  518 1
   534  502  514 am
   535  533  534 1
   536  534  545 1
   537  534  537 1
   538  534  535 1
   539  535  536 2
   540  537  547 1
   541  537  538 1
   542  538  539 ar
   543  538  540 ar
   544  539  548 1
   545  539  541 ar
   546  540  542 ar
   547  540  549 1
   548  541  550 1
   549  541  543 ar
   550  542  543 ar
   551  542  551 1
   552  543  552 1
   553  544  533 1
   554  546  537 1
   555  516  533 am
   556  553  554 1
   557  554  561 1
   558  554  557 1
   559  554  555 1
   560  555  556 2
   561  557  562 1
   562  557  558 1
   563  557  559 1
   564  558  564 1
   565  558  565 1
   566  558  566 1
   567  559  563 1
   568  560  553 1
   569  535  553 am
   570  567  568 1
   571  568  569 1
   572  568  571 1
   573  568  576 1
   574  569  570 2
   575  571  578 1
   576  571  572 1
   577  572  579 1
   578  572  573 1
   579  572  574 1
   580  573  581 1
   581  573  580 1
   582  573  582 1
   583  574  584 1
   584  574  585 1
   585  574  583 1
   586  575  567 1
   587  577  571 1
   588  555  567 am
   589  586  587 1
   590  587  595 1
   591  587  591 1
   592  587  589 1
   593  589  590 2
   594  591  596 1
   595  591  597 1
   596  591  598 1
   597  588  592 1
   598  588  599 1
   599  588  600 1
   600  588  601 1
   601  592  589 2
   602  592  594 1
   603  593  586 1
   604  569  586 am
   605  602  603 1
   606  603  615 1
   607  603  607 1
   608  603  605 1
   609  605  606 2
   610  607  617 1
   611  607  608 1
   612  608  619 1
   613  608  609 1
   614  609  611 2
   615  609  610 am
   616  610  620 1
   617  610  621 1
   618  604  612 1
   619  604  622 1
   620  604  623 1
   621  604  624 1
   622  612  602 am
   623  612  613 2
   624  614  602 1
   625  616  607 1
   626  618  608 1
   627  589  602 1
   628  625  626 1
   629  626  632 1
   630  626  629 1
   631  626  627 1
   632  627  628 2
   633  629  634 1
   634  629  630 1
   635  631  625 1
   636  633  629 1
   637  635  630 1
   638  605  625 am
   639  636  637 1
   640  637  638 1
   641  637  640 1
   642  637  645 1
   643  638  639 2
   644  640  647 1
   645  640  641 1
   646  641  648 1
   647  641  642 1
   648  641  643 1
   649  642  650 1
   650  642  649 1
   651  642  651 1
   652  643  653 1
   653  643  654 1
   654  643  652 1
   655  644  636 1
   656  646  640 1
   657  627  636 am
   658  655  656 1
   659  656  665 1
   660  656  659 1
   661  656  657 1
   662  657  658 2
   663  659  667 1
   664  659  660 1
   665  660  669 1
   666  660  661 1
   667  661  663 2
   668  661  662 am
   669  662  670 1
   670  662  671 1
   671  664  655 1
   672  666  659 1
   673  668  660 1
   674  638  655 am
   675  672  673 1
   676  673  679 1
   677  673  676 1
   678  673  674 1
   679  674  675 2
   680  676  681 1
   681  676  677 1
   682  678  672 1
   683  680  676 1
   684  682  677 1
   685  657  672 am
   686  683  684 1
   687  684  685 1
   688  684  695 1
   689  684  687 1
   690  685  686 2
   691  687  697 1
   692  687  688 1
   693  688  699 1
   694  688  689 1
   695  689  701 1
   696  689  690 1
   697  690  702 1
   698  690  691 2
   699  691  692 2
   700  691  693 2
   701  692  703 1
   702  692  704 1
   703  693  706 1
   704  693  705 1
   705  694  683 1
   706  696  687 1
   707  698  688 1
   708  700  689 1
   709  674  683 am
   710  707  708 1
   711  708  715 1
   712  708  711 1
   713  708  709 1
   714  709  710 2
   715  711  716 1
   716  711  712 1
   717  711  713 1
   718  712  717 1
   719  712  718 1
   720  712  719 1
   721  713  720 1
   722  713  721 1
   723  713  722 1
   724  714  707 1
   725  685  707 am
   726  723  724 1
   727  724  725 1
   728  724  732 1
   729  724  727 1
   730  725  726 2
   731  727  728 1
   732  727  734 1
   733  728  730 2
   734  728  729 2
   735  731  723 1
   736  733  727 1
   737  709  723 am
   738  735  736 1
   739  736  748 1
   740  736  739 1
   741  736  737 1
   742  737  738 2
   743  739  750 1
   744  739  740 1
   745  740  741 ar
   746  740  742 ar
   747  741  751 1
   748  741  743 ar
   749  742  744 ar
   750  742  752 1
   751  743  753 1
   752  743  745 ar
   753  744  745 ar
   754  744  754 1
   755  745  746 1
   756  746  755 1
   757  747  735 1
   758  749  739 1
   759  725  735 am
   760  756  757 1
   761  757  769 1
   762  757  760 1
   763  757  758 1
   764  758  759 2
   765  760  771 1
   766  760  761 1
   767  761  762 ar
   768  761  763 ar
   769  762  772 1
   770  762  764 ar
   771  763  765 ar
   772  763  773 1
   773  764  774 1
   774  764  766 ar
   775  765  766 ar
   776  765  775 1
   777  766  767 1
   778  767  776 1
   779  768  756 1
   780  770  760 1
   781  737  756 am
   782  777  778 1
   783  778  779 1
   784  778  781 1
   785  778  786 1
   786  779  780 2
   787  781  788 1
   788  781  782 1
   789  782  789 1
   790  782  783 1
   791  782  784 1
   792  783  791 1
   793  783  790 1
   794  783  792 1
   795  784  794 1
   796  784  795 1
   797  784  793 1
   798  785  777 1
   799  787  781 1
   800  758  777 am
   801  796  797 1
   802  797  802 1
   803  797  798 1
   804  798  799 2
   805  800  796 1
   806  801  797 1
   807  779  796 am
   808  803  804 1
   809  804  810 1
   810  804  807 1
   811  804  805 1
   812  805  806 2
   813  807  812 1
   814  807  808 1
   815  809  803 1
   816  811  807 1
   817  813  808 1
   818  798  803 am
   819  814  815 1
   820  815  816 1
   821  815  818 1
   822  815  823 1
   823  816  817 2
   824  818  825 1
   825  818  819 1
   826  819  826 1
   827  819  820 1
   828  819  821 1
   829  820  828 1
   830  820  827 1
   831  820  829 1
   832  821  831 1
   833  821  832 1
   834  821  830 1
   835  822  814 1
   836  824  818 1
   837  805  814 am
   838  833  834 1
   839  834  839 1
   840  834  837 1
   841  834  835 1
   842  835  836 2
   843  837  840 1
   844  837  841 1
   845  837  842 1
   846  838  833 1
   847  816  833 am
   848  843  844 1
   849  844  845 1
   850  844  847 1
   851  844  852 1
   852  845  846 2
   853  847  854 1
   854  847  848 1
   855  848  855 1
   856  848  849 1
   857  848  850 1
   858  849  857 1
   859  849  856 1
   860  849  858 1
   861  850  860 1
   862  850  861 1
   863  850  859 1
   864  851  843 1
   865  853  847 1
   866  835  843 am
   867  862  863 1
   868  863  869 1
   869  863  866 1
   870  863  864 1
   871  864  865 2
   872  866  871 1
   873  866  867 1
   874  868  862 1
   875  870  866 1
   876  872  867 1
   877  845  862 am
   878  873  874 1
   879  874  875 1
   880  874  882 1
   881  874  877 1
   882  875  876 2
   883  877  878 1
   884  877  884 1
   885  878  880 2
   886  878  879 2
   887  881  873 1
   888  883  877 1
   889  864  873 am
   890  885  886 1
   891  886  887 1
   892  886  889 1
   893  886  894 1
   894  887  888 2
   895  889  896 1
   896  889  890 1
   897  890  897 1
   898  890  891 1
   899  890  892 1
   900  891  899 1
   901  891  898 1
   902  891  900 1
   903  892  902 1
   904  892  903 1
   905  892  901 1
   906  893  885 1
   907  895  889 1
   908  875  885 am
   909  904  905 1
   910  905  906 1
   911  905  908 1
   912  905  913 1
   913  906  907 2
   914  908  915 1
   915  908  909 1
   916  909  916 1
   917  909  910 1
   918  909  911 1
   919  910  918 1
   920  910  917 1
   921  910  919 1
   922  911  921 1
   923  911  922 1
   924  911  920 1
   925  912  904 1
   926  914  908 1
   927  887  904 am
   928  923  924 1
   929  924  932 1
   930  924  927 1
   931  924  925 1
   932  925  926 2
   933  927  933 1
   934  927  929 1
   935  927  928 1
   936  928  935 1
   937  929  936 1
   938  929  937 1
   939  929  938 1
   940  930  928 1
   941  930  939 1
   942  930  940 1
   943  930  941 1
   944  931  923 1
   945  934  928 1
   946  906  923 am
   947  942  943 1
   948  943  944 1
   949  943  946 1
   950  943  951 1
   951  944  945 2
   952  946  953 1
   953  946  947 1
   954  947  954 1
   955  947  948 1
   956  947  949 1
   957  948  956 1
   958  948  955 1
   959  948  957 1
   960  949  959 1
   961  949  960 1
   962  949  958 1
   963  950  942 1
   964  952  946 1
   965  925  942 am
   966  961  962 1
   967  962  963 1
   968  962  965 1
   969  962  970 1
   970  963  964 2
   971  965  972 1
   972  965  966 1
   973  966  973 1
   974  966  967 1
   975  966  968 1
   976  967  975 1
   977  967  974 1
   978  967  976 1
   979  968  978 1
   980  968  979 1
   981  968  977 1
   982  969  961 1
   983  971  965 1
   984  944  961 am
   985  980  981 1
   986  981  992 1
   987  981  984 1
   988  981  982 1
   989  982  983 2
   990  984  994 1
   991  984  985 1
   992  985  986 ar
   993  985  987 ar
   994  986  995 1
   995  986  988 ar
   996  987  989 ar
   997  987  996 1
   998  988  997 1
   999  988  990 ar
  1000  989  990 ar
  1001  989  998 1
  1002  990  999 1
  1003  991  980 1
  1004  993  984 1
  1005  963  980 am
  1006 1000 1001 1
  1007 1001 1006 1
  1008 1001 1004 1
  1009 1001 1002 1
  1010 1002 1003 2
  1011 1004 1007 1
  1012 1004 1008 1
  1013 1004 1009 1
  1014 1005 1000 1
  1015  982 1000 am
  1016 1010 1011 1
  1017 1011 1012 1
  1018 1011 1014 1
  1019 1011 1019 1
  1020 1012 1013 2
  1021 1014 1021 1
  1022 1014 1015 1
  1023 1015 1022 1
  1024 1015 1016 1
  1025 1015 1017 1
  1026 1016 1024 1
  1027 1016 1023 1
  1028 1016 1025 1
  1029 1017 1027 1
  1030 1017 1028 1
  1031 1017 1026 1
  1032 1018 1010 1
  1033 1020 1014 1
  1034 1002 1010 am
  1035 1029 1030 1
  1036 1029 1035 1
  1037 1030 1033 1
  1038 1030 1036 1
  1039 1030 1031 1
  1040 1031 1032 2
  1041 1033 1034 1
  1042 1033 1038 1
  1043 1034 1040 1
  1044 1034 1035 1
  1045 1035 1042 1
  1046 1037 1033 1
  1047 1039 1034 1
  1048 1041 1035 1
  1049 1012 1029 am
  1050 1043 1044 1
  1051 1044 1051 1
  1052 1044 1047 1
  1053 1044 1045 1
  1054 1045 1046 2
  1055 1047 1052 1
  1056 1047 1048 1
  1057 1047 1049 1
  1058 1048 1053 1
  1059 1048 1054 1
  1060 1048 1055 1
  1061 1049 1056 1
  1062 1049 1057 1
  1063 1049 1058 1
  1064 1050 1043 1
  1065 1031 1043 am
  1066 1059 1060 1
  1067 1060 1061 1
  1068 1060 1068 1
  1069 1060 1063 1
  1070 1061 1062 2
  1071 1063 1064 1
  1072 1063 1070 1
  1073 1064 1066 2
  1074 1064 1065 2
  1075 1067 1059 1
  1076 1069 1063 1
  1077 1045 1059 am
  1078 1071 1072 1
  1079 1072 1073 1
  1080 1072 1075 1
  1081 1072 1080 1
  1082 1073 1074 2
  1083 1075 1082 1
  1084 1075 1076 1
  1085 1076 1083 1
  1086 1076 1077 1
  1087 1076 1078 1
  1088 1077 1085 1
  1089 1077 1084 1
  1090 1077 1086 1
  1091 1078 1088 1
  1092 1078 1089 1
  1093 1078 1087 1
  1094 1079 1071 1
  1095 1081 1075 1
  1096 1061 1071 am
  1097 1090 1091 1
  1098 1091 1103 1
  1099 1091 1094 1
  1100 1091 1092 1
  1101 1092 1093 2
  1102 1094 1105 1
  1103 1094 1095 1
  1104 1095 1096 ar
  1105 1095 1097 ar
  1106 1096 1106 1
  1107 1096 1098 ar
  1108 1097 1099 ar
  1109 1097 1107 1
  1110 1098 1108 1
  1111 1098 1100 ar
  1112 1099 1100 ar
  1113 1099 1109 1
  1114 1100 1101 1
  1115 1101 1110 1
  1116 1102 1090 1
  1117 1104 1094 1
  1118 1073 1090 am
  1119 1111 1112 1
  1120 1112 1113 1
  1121 1112 1120 1
  1122 1112 1115 1
  1123 1113 1114 2
  1124 1115 1122 1
  1125 1115 1116 1
  1126 1116 1118 2
  1127 1116 1117 am
  1128 1117 1124 1
  1129 1117 1123 1
  1130 1119 1111 1
  1131 1121 1115 1
  1132 1092 1111 am
  1133 1125 1126 1
  1134 1126 1137 1
  1135 1126 1129 1
  1136 1126 1127 1
  1137 1127 1128 2
  1138 1129 1139 1
  1139 1129 1130 1
  1140 1130 1131 ar
  1141 1130 1132 ar
  1142 1131 1140 1
  1143 1131 1133 ar
  1144 1132 1134 ar
  1145 1132 1141 1
  1146 1133 1142 1
  1147 1133 1135 ar
  1148 1134 1135 ar
  1149 1134 1143 1
  1150 1135 1144 1
  1151 1136 1125 1
  1152 1138 1129 1
  1153 1113 1125 am
  1154 1145 1146 1
  1155 1146 1154 1
  1156 1146 1149 1
  1157 1146 1147 1
  1158 1147 1148 2
  1159 1149 1155 1
  1160 1149 1151 1
  1161 1149 1150 1
  1162 1150 1157 1
  1163 1151 1158 1
  1164 1151 1159 1
  1165 1151 1160 1
  1166 1152 1150 1
  1167 1152 1161 1
  1168 1152 1162 1
  1169 1152 1163 1
  1170 1153 1145 1
  1171 1156 1150 1
  1172 1127 1145 am
  1173 1164 1165 1
  1174 1165 1166 1
  1175 1165 1179 1
  1176 1165 1168 1
  1177 1166 1167 2
  1178 1168 1181 1
  1179 1168 1169 1
  1180 1169 1171 ar
  1181 1169 1170 ar
  1182 1170 1182 1
  1183 1170 1174 ar
  1184 1171 1173 ar
  1185 1171 1172 ar
  1186 1172 1174 ar
  1187 1172 1175 ar
  1188 1173 1184 1
  1189 1173 1176 ar
  1190 1174 1183 1
  1191 1175 1177 ar
  1192 1175 1185 1
  1193 1176 1186 1
  1194 1176 1177 ar
  1195 1177 1187 1
  1196 1178 1164 1
  1197 1180 1168 1
  1198 1147 1164 am
  1199 1188 1189 1
  1200 1189 1196 1
  1201 1189 1192 1
  1202 1189 1190 1
  1203 1190 1191 2
  1204 1192 1197 1
  1205 1192 1193 1
  1206 1192 1194 1
  1207 1193 1198 1
  1208 1193 1199 1
  1209 1193 1200 1
  1210 1194 1201 1
  1211 1194 1202 1
  1212 1194 1203 1
  1213 1195 1188 1
  1214 1166 1188 am
  1215 1204 1205 1
  1216 1204 1214 1
  1217 1205 1206 1
  1218 1205 1208 1
  1219 1205 1215 1
  1220 1206 1207 2
  1221 1208 1209 1
  1222 1208 1216 1
  1223 1208 1217 1
  1224 1209 1210 ar
  1225 1209 1211 ar
  1226 1210 1213 ar
  1227 1210 1218 1
  1228 1211 1212 ar
  1229 1212 1213 ar
  1230 1212 1219 1
  1231 1213 1220 1
  1232 1190 1204 am
  1233 1221 1222 1
  1234 1221 1231 1
  1235 1222 1223 1
  1236 1222 1225 1
  1237 1222 1232 1
  1238 1223 1224 2
  1239 1225 1226 1
  1240 1225 1233 1
  1241 1225 1234 1
  1242 1226 1227 ar
  1243 1226 1228 ar
  1244 1227 1230 ar
  1245 1227 1236 1
  1246 1228 1229 ar
  1247 1228 1235 1
  1248 1229 1230 ar
  1249 1229 1237 1
  1250 1206 1221 am
  1251 1238 1239 1
  1252 1238 1244 1
  1253 1239 1242 1
  1254 1239 1245 1
  1255 1239 1240 1
  1256 1240 1241 2
  1257 1242 1243 1
  1258 1242 1247 1
  1259 1243 1249 1
  1260 1243 1244 1
  1261 1244 1251 1
  1262 1246 1242 1
  1263 1248 1243 1
  1264 1250 1244 1
  1265 1238 1223 am
  1266 1252 1253 1
  1267 1253 1254 1
  1268 1253 1267 1
  1269 1253 1256 1
  1270 1254 1255 2
  1271 1256 1269 1
  1272 1256 1257 1
  1273 1257 1259 ar
  1274 1257 1258 ar
  1275 1258 1270 1
  1276 1258 1262 ar
  1277 1259 1261 ar
  1278 1259 1260 ar
  1279 1260 1262 ar
  1280 1260 1263 ar
  1281 1261 1272 1
  1282 1261 1264 ar
  1283 1262 1271 1
  1284 1263 1265 ar
  1285 1263 1273 1
  1286 1264 1274 1
  1287 1264 1265 ar
  1288 1265 1275 1
  1289 1266 1252 1
  1290 1268 1256 1
  1291 1240 1252 am
  1292 1276 1277 1
  1293 1277 1282 1
  1294 1277 1280 1
  1295 1277 1278 1
  1296 1278 1279 2
  1297 1280 1283 1
  1298 1280 1284 1
  1299 1280 1285 1
  1300 1281 1276 1
  1301 1254 1276 am
  1302 1286 1287 1
  1303 1287 1298 1
  1304 1287 1290 1
  1305 1287 1288 1
  1306 1288 1289 2
  1307 1290 1300 1
  1308 1290 1291 1
  1309 1291 1292 ar
  1310 1291 1293 ar
  1311 1292 1301 1
  1312 1292 1294 ar
  1313 1293 1295 ar
  1314 1293 1302 1
  1315 1294 1303 1
  1316 1294 1296 ar
  1317 1295 1296 ar
  1318 1295 1304 1
  1319 1296 1305 1
  1320 1297 1286 1
  1321 1299 1290 1
  1322 1278 1286 am
  1323 1306 1307 1
  1324 1307 1312 1
  1325 1307 1308 1
  1326 1308 1309 2
  1327 1310 1306 1
  1328 1311 1307 1
  1329 1288 1306 am
  1330 1313 1314 1
  1331 1314 1315 1
  1332 1314 1322 1
  1333 1314 1317 1
  1334 1315 1316 2
  1335 1317 1318 1
  1336 1317 1324 1
  1337 1318 1320 2
  1338 1318 1319 2
  1339 1321 1313 1
  1340 1323 1317 1
  1341 1308 1313 am
  1342 1325 1326 1
  1343 1326 1331 1
  1344 1326 1329 1
  1345 1326 1327 1
  1346 1327 1328 2
  1347 1329 1332 1
  1348 1329 1333 1
  1349 1329 1334 1
  1350 1330 1325 1
  1351 1315 1325 am
  1352 1335 1336 1
  1353 1336 1341 1
  1354 1336 1337 1
  1355 1337 1338 2
  1356 1339 1335 1
  1357 1340 1336 1
  1358 1327 1335 am
  1359 1342 1343 1
  1360 1343 1349 1
  1361 1343 1346 1
  1362 1343 1344 1
  1363 1344 1345 2
  1364 1346 1351 1
  1365 1346 1347 1
  1366 1348 1342 1
  1367 1350 1346 1
  1368 1337 1342 am
  1369 1352 1353 1
  1370 1353 1354 1
  1371 1353 1362 1
  1372 1353 1356 1
  1373 1354 1355 2
  1374 1356 1357 1
  1375 1356 1364 1
  1376 1357 1366 1
  1377 1357 1358 1
  1378 1358 1368 1
  1379 1358 1359 1
  1380 1359 1370 1
  1381 1359 1360 1
  1382 1360 1371 1
  1383 1360 1372 1
  1384 1360 1373 1
  1385 1361 1352 1
  1386 1363 1356 1
  1387 1365 1357 1
  1388 1367 1358 1
  1389 1369 1359 1
  1390 1344 1352 am
  1391 1374 1375 1
  1392 1375 1380 1
  1393 1375 1376 1
  1394 1376 1377 2
  1395 1378 1374 1
  1396 1379 1375 1
  1397 1354 1374 am
  1398 1381 1382 1
  1399 1382 1394 1
  1400 1382 1385 1
  1401 1382 1383 1
  1402 1383 1384 2
  1403 1385 1396 1
  1404 1385 1386 1
  1405 1386 1387 ar
  1406 1386 1388 ar
  1407 1387 1397 1
  1408 1387 1389 ar
  1409 1388 1390 ar
  1410 1388 1398 1
  1411 1389 1399 1
  1412 1389 1391 ar
  1413 1390 1391 ar
  1414 1390 1400 1
  1415 1391 1392 1
  1416 1392 1401 1
  1417 1393 1381 1
  1418 1395 1385 1
  1419 1376 1381 am
  1420 1402 1403 1
  1421 1403 1415 1
  1422 1403 1406 1
  1423 1403 1404 1
  1424 1404 1405 2
  1425 1406 1417 1
  1426 1406 1407 1
  1427 1407 1408 ar
  1428 1407 1409 ar
  1429 1408 1418 1
  1430 1408 1410 ar
  1431 1409 1411 ar
  1432 1409 1419 1
  1433 1410 1420 1
  1434 1410 1412 ar
  1435 1411 1412 ar
  1436 1411 1421 1
  1437 1412 1413 1
  1438 1413 1422 1
  1439 1414 1402 1
  1440 1416 1406 1
  1441 1383 1402 am
  1442 1423 1424 1
  1443 1424 1435 1
  1444 1424 1427 1
  1445 1424 1425 1
  1446 1425 1426 2
  1447 1427 1437 1
  1448 1427 1428 1
  1449 1428 1429 ar
  1450 1428 1430 ar
  1451 1429 1438 1
  1452 1429 1431 ar
  1453 1430 1432 ar
  1454 1430 1439 1
  1455 1431 1440 1
  1456 1431 1433 ar
  1457 1432 1433 ar
  1458 1432 1441 1
  1459 1433 1442 1
  1460 1434 1423 1
  1461 1436 1427 1
  1462 1404 1423 am
  1463 1443 1444 1
  1464 1444 1445 1
  1465 1444 1447 1
  1466 1444 1452 1
  1467 1445 1446 2
  1468 1447 1454 1
  1469 1447 1448 1
  1470 1448 1455 1
  1471 1448 1449 1
  1472 1448 1450 1
  1473 1449 1457 1
  1474 1449 1456 1
  1475 1449 1458 1
  1476 1450 1460 1
  1477 1450 1461 1
  1478 1450 1459 1
  1479 1451 1443 1
  1480 1453 1447 1
  1481 1425 1443 am
  1482 1462 1463 1
  1483 1463 1464 1
  1484 1463 1474 1
  1485 1463 1466 1
  1486 1464 1465 2
  1487 1466 1476 1
  1488 1466 1467 1
  1489 1467 1478 1
  1490 1467 1468 1
  1491 1468 1480 1
  1492 1468 1469 1
  1493 1469 1481 1
  1494 1469 1470 2
  1495 1470 1471 2
  1496 1470 1472 2
  1497 1471 1482 1
  1498 1471 1483 1
  1499 1472 1485 1
  1500 1472 1484 1
  1501 1473 1462 1
  1502 1475 1466 1
  1503 1477 1467 1
  1504 1479 1468 1
  1505 1445 1462 am
  1506 1486 1487 1
  1507 1487 1496 1
  1508 1487 1490 1
  1509 1487 1488 1
  1510 1488 1489 2
  1511 1490 1498 1
  1512 1490 1491 1
  1513 1491 1500 1
  1514 1491 1492 1
  1515 1492 1493 2
  1516 1492 1494 2
  1517 1495 1486 1
  1518 1497 1490 1
  1519 1499 1491 1
  1520 1464 1486 am
  1521 1501 1502 1
  1522 1502 1507 1
  1523 1502 1505 1
  1524 1502 1503 1
  1525 1503 1504 2
  1526 1505 1508 1
  1527 1505 1509 1
  1528 1505 1510 1
  1529 1506 1501 1
  1530 1488 1501 am
  1531 1511 1512 1
  1532 1512 1518 1
  1533 1512 1515 1
  1534 1512 1513 1
  1535 1513 1514 2
  1536 1515 1520 1
  1537 1515 1516 1
  1538 1517 1511 1
  1539 1519 1515 1
  1540 1521 1516 1
  1541 1503 1511 am
  1542 1522 1523 1
  1543 1523 1530 1
  1544 1523 1526 1
  1545 1523 1524 1
  1546 1524 1525 2
  1547 1526 1531 1
  1548 1526 1527 1
  1549 1526 1528 1
  1550 1527 1533 1
  1551 1527 1534 1
  1552 1527 1535 1
  1553 1528 1532 1
  1554 1529 1522 1
  1555 1513 1522 am
  1556 1536 1537 1
  1557 1537 1549 1
  1558 1537 1540 1
  1559 1537 1538 1
  1560 1538 1539 2
  1561 1540 1551 1
  1562 1540 1541 1
  1563 1541 1542 ar
  1564 1541 1543 ar
  1565 1542 1552 1
  1566 1542 1544 ar
  1567 1543 1545 ar
  1568 1543 1553 1
  1569 1544 1554 1
  1570 1544 1546 ar
  1571 1545 1546 ar
  1572 1545 1555 1
  1573 1546 1547 1
  1574 1547 1556 1
  1575 1548 1536 1
  1576 1550 1540 1
  1577 1524 1536 am
  1578 1557 1558 1
  1579 1558 1563 1
  1580 1558 1561 1
  1581 1558 1559 1
  1582 1559 1560 2
  1583 1561 1564 1
  1584 1561 1565 1
  1585 1561 1566 1
  1586 1562 1557 1
  1587 1538 1557 am
  1588 1567 1568 1
  1589 1568 1575 1
  1590 1568 1571 1
  1591 1568 1569 1
  1592 1569 1570 2
  1593 1571 1576 1
  1594 1571 1572 1
  1595 1571 1573 1
  1596 1572 1578 1
  1597 1572 1579 1
  1598 1572 1580 1
  1599 1573 1577 1
  1600 1574 1567 1
  1601 1559 1567 am
  1602 1581 1582 1
  1603 1582 1587 1
  1604 1582 1585 1
  1605 1582 1583 1
  1606 1583 1584 2
  1607 1585 1588 1
  1608 1585 1589 1
  1609 1585 1590 1
  1610 1586 1581 1
  1611 1569 1581 am
  1612 1591 1592 1
  1613 1592 1593 1
  1614 1592 1595 1
  1615 1592 1600 1
  1616 1593 1594 2
  1617 1595 1602 1
  1618 1595 1596 1
  1619 1596 1603 1
  1620 1596 1597 1
  1621 1596 1598 1
  1622 1597 1605 1
  1623 1597 1604 1
  1624 1597 1606 1
  1625 1598 1608 1
  1626 1598 1609 1
  1627 1598 1607 1
  1628 1599 1591 1
  1629 1601 1595 1
  1630 1583 1591 am
  1631 1610 1611 1
  1632 1611 1612 1
  1633 1611 1619 1
  1634 1611 1614 1
  1635 1612 1613 2
  1636 1614 1621 1
  1637 1614 1615 1
  1638 1615 1617 2
  1639 1615 1616 am
  1640 1616 1623 1
  1641 1616 1622 1
  1642 1618 1610 1
  1643 1620 1614 1
  1644 1593 1610 am
  1645 1624 1625 1
  1646 1625 1632 1
  1647 1625 1628 1
  1648 1625 1626 1
  1649 1626 1627 2
  1650 1628 1633 1
  1651 1628 1629 1
  1652 1628 1630 1
  1653 1629 1634 1
  1654 1629 1635 1
  1655 1629 1636 1
  1656 1630 1637 1
  1657 1630 1638 1
  1658 1630 1639 1
  1659 1631 1624 1
  1660 1612 1624 am
  1661 1640 1641 1
  1662 1641 1648 1
  1663 1641 1644 1
  1664 1641 1642 1
  1665 1642 1643 2
  1666 1644 1649 1
  1667 1644 1645 1
  1668 1644 1646 1
  1669 1645 1650 1
  1670 1645 1651 1
  1671 1645 1652 1
  1672 1646 1653 1
  1673 1646 1654 1
  1674 1646 1655 1
  1675 1647 1640 1
  1676 1626 1640 am
  1677 1656 1657 1
  1678 1657 1663 1
  1679 1657 1660 1
  1680 1657 1658 1
  1681 1658 1659 2
  1682 1660 1665 1
  1683 1660 1661 1
  1684 1662 1656 1
  1685 1664 1660 1
  1686 1666 1661 1
  1687 1642 1656 am
  1688 1667 1668 1
  1689 1668 1669 1
  1690 1668 1671 1
  1691 1668 1676 1
  1692 1669 1670 2
  1693 1671 1678 1
  1694 1671 1672 1
  1695 1672 1679 1
  1696 1672 1673 1
  1697 1672 1674 1
  1698 1673 1681 1
  1699 1673 1680 1
  1700 1673 1682 1
  1701 1674 1684 1
  1702 1674 1685 1
  1703 1674 1683 1
  1704 1675 1667 1
  1705 1677 1671 1
  1706 1658 1667 am
  1707 1686 1687 1
  1708 1687 1693 1
  1709 1687 1690 1
  1710 1687 1688 1
  1711 1688 1689 2
  1712 1690 1695 1
  1713 1690 1691 1
  1714 1692 1686 1
  1715 1694 1690 1
  1716 1696 1691 1
  1717 1669 1686 am
  1718 1697 1698 1
  1719 1698 1705 1
  1720 1698 1701 1
  1721 1698 1699 1
  1722 1699 1700 2
  1723 1701 1706 1
  1724 1701 1702 1
  1725 1701 1703 1
  1726 1702 1707 1
  1727 1702 1708 1
  1728 1702 1709 1
  1729 1703 1710 1
  1730 1703 1711 1
  1731 1703 1712 1
  1732 1704 1697 1
  1733 1688 1697 am
  1734 1713 1714 1
  1735 1714 1723 1
  1736 1714 1717 1
  1737 1714 1715 1
  1738 1715 1716 2
  1739 1717 1725 1
  1740 1717 1718 1
  1741 1718 1727 1
  1742 1718 1719 1
  1743 1719 1720 2
  1744 1719 1721 2
  1745 1722 1713 1
  1746 1724 1717 1
  1747 1726 1718 1
  1748 1699 1713 am
  1749 1728 1729 1
  1750 1729 1730 1
  1751 1729 1732 1
  1752 1729 1737 1
  1753 1730 1731 2
  1754 1732 1739 1
  1755 1732 1733 1
  1756 1733 1740 1
  1757 1733 1734 1
  1758 1733 1735 1
  1759 1734 1742 1
  1760 1734 1741 1
  1761 1734 1743 1
  1762 1735 1745 1
  1763 1735 1746 1
  1764 1735 1744 1
  1765 1736 1728 1
  1766 1738 1732 1
  1767 1715 1728 am
  1768 1747 1748 1
  1769 1748 1760 1
  1770 1748 1751 1
  1771 1748 1749 1
  1772 1749 1750 2
  1773 1751 1762 1
  1774 1751 1752 1
  1775 1752 1753 ar
  1776 1752 1754 ar
  1777 1753 1763 1
  1778 1753 1755 ar
  1779 1754 1756 ar
  1780 1754 1764 1
  1781 1755 1765 1
  1782 1755 1757 ar
  1783 1756 1757 ar
  1784 1756 1766 1
  1785 1757 1758 1
  1786 1758 1767 1
  1787 1759 1747 1
  1788 1761 1751 1
  1789 1730 1747 am
  1790 1768 1769 1
  1791 1769 1770 1
  1792 1769 1772 1
  1793 1769 1777 1
  1794 1770 1771 2
  1795 1772 1779 1
  1796 1772 1773 1
  1797 1773 1780 1
  1798 1773 1774 1
  1799 1773 1775 1
  1800 1774 1782 1
  1801 1774 1781 1
  1802 1774 1783 1
  1803 1775 1785 1
  1804 1775 1786 1
  1805 1775 1784 1
  1806 1776 1768 1
  1807 1778 1772 1
  1808 1749 1768 am
  1809 1787 1788 1
  1810 1788 1793 1
  1811 1788 1791 1
  1812 1788 1789 1
  1813 1789 1790 2
  1814 1791 1794 1
  1815 1791 1795 1
  1816 1791 1796 1
  1817 1792 1787 1
  1818 1770 1787 am
  1819 1797 1798 1
  1820 1798 1806 1
  1821 1798 1801 1
  1822 1798 1799 1
  1823 1799 1800 2
  1824 1801 1807 1
  1825 1801 1803 1
  1826 1801 1802 1
  1827 1802 1809 1
  1828 1803 1810 1
  1829 1803 1811 1
  1830 1803 1812 1
  1831 1804 1802 1
  1832 1804 1813 1
  1833 1804 1814 1
  1834 1804 1815 1
  1835 1805 1797 1
  1836 1808 1802 1
  1837 1789 1797 am
  1838 1816 1817 1
  1839 1817 1823 1
  1840 1817 1820 1
  1841 1817 1818 1
  1842 1818 1819 2
  1843 1820 1825 1
  1844 1820 1821 1
  1845 1822 1816 1
  1846 1824 1820 1
  1847 1826 1821 1
  1848 1799 1816 am
  1849 1827 1828 1
  1850 1827 1837 1
  1851 1828 1829 1
  1852 1828 1831 1
  1853 1828 1838 1
  1854 1829 1830 2
  1855 1831 1832 1
  1856 1831 1839 1
  1857 1831 1840 1
  1858 1832 1833 ar
  1859 1832 1834 ar
  1860 1833 1836 ar
  1861 1833 1841 1
  1862 1834 1835 ar
  1863 1835 1836 ar
  1864 1835 1842 1
  1865 1836 1843 1
  1866 1818 1827 am
  1867 1844 1845 1
  1868 1844 1850 1
  1869 1845 1848 1
  1870 1845 1851 1
  1871 1845 1846 1
  1872 1846 1847 2
  1873 1848 1849 1
  1874 1848 1853 1
  1875 1849 1855 1
  1876 1849 1850 1
  1877 1850 1857 1
  1878 1852 1848 1
  1879 1854 1849 1
  1880 1856 1850 1
  1881 1844 1829 am
  1882 1858 1859 1
  1883 1859 1870 1
  1884 1859 1862 1
  1885 1859 1860 1
  1886 1860 1861 2
  1887 1862 1872 1
  1888 1862 1863 1
  1889 1863 1864 ar
  1890 1863 1865 ar
  1891 1864 1873 1
  1892 1864 1866 ar
  1893 1865 1867 ar
  1894 1865 1874 1
  1895 1866 1875 1
  1896 1866 1868 ar
  1897 1867 1868 ar
  1898 1867 1876 1
  1899 1868 1877 1
  1900 1869 1858 1
  1901 1871 1862 1
  1902 1846 1858 am
  1903 1878 1879 1
  1904 1879 1880 1
  1905 1879 1888 1
  1906 1879 1882 1
  1907 1880 1881 2
  1908 1882 1883 1
  1909 1882 1890 1
  1910 1883 1892 1
  1911 1883 1884 1
  1912 1884 1894 1
  1913 1884 1885 1
  1914 1885 1896 1
  1915 1885 1886 1
  1916 1886 1897 1
  1917 1886 1898 1
  1918 1886 1899 1
  1919 1887 1878 1
  1920 1889 1882 1
  1921 1891 1883 1
  1922 1893 1884 1
  1923 1895 1885 1
  1924 1860 1878 am
  1925 1900 1901 1
  1926 1901 1906 1
  1927 1901 1904 1
  1928 1901 1902 1
  1929 1902 1903 2
  1930 1904 1907 1
  1931 1904 1908 1
  1932 1904 1909 1
  1933 1905 1900 1
  1934 1880 1900 am
  1935 1910 1911 1
  1936 1911 1912 1
  1937 1911 1920 1
  1938 1911 1914 1
  1939 1912 1913 2
  1940 1914 1915 1
  1941 1914 1922 1
  1942 1915 1924 1
  1943 1915 1916 1
  1944 1916 1926 1
  1945 1916 1917 1
  1946 1917 1928 1
  1947 1917 1918 1
  1948 1918 1929 1
  1949 1918 1930 1
  1950 1918 1931 1
  1951 1919 1910 1
  1952 1921 1914 1
  1953 1923 1915 1
  1954 1925 1916 1
  1955 1927 1917 1
  1956 1902 1910 am
  1957 1932 1933 1
  1958 1933 1940 1
  1959 1933 1936 1
  1960 1933 1934 1
  1961 1934 1935 2
  1962 1936 1941 1
  1963 1936 1937 1
  1964 1936 1938 1
  1965 1937 1943 1
  1966 1937 1944 1
  1967 1937 1945 1
  1968 1938 1942 1
  1969 1939 1932 1
  1970 1912 1932 am
  1971 1946 1947 1
  1972 1947 1948 1
  1973 1947 1950 1
  1974 1947 1955 1
  1975 1948 1949 2
  1976 1950 1957 1
  1977 1950 1951 1
  1978 1951 1958 1
  1979 1951 1952 1
  1980 1951 1953 1
  1981 1952 1960 1
  1982 1952 1959 1
  1983 1952 1961 1
  1984 1953 1963 1
  1985 1953 1964 1
  1986 1953 1962 1
  1987 1954 1946 1
  1988 1956 1950 1
  1989 1934 1946 am
  1990 1965 1966 1
  1991 1966 1974 1
  1992 1966 1969 1
  1993 1966 1967 1
  1994 1967 1968 2
  1995 1969 1976 1
  1996 1969 1970 1
  1997 1970 1978 1
  1998 1970 1971 1
  1999 1971 1972 1
  2000 1972 1979 1
  2001 1972 1980 1
  2002 1972 1981 1
  2003 1973 1965 1
  2004 1975 1969 1
  2005 1977 1970 1
  2006 1948 1965 am
  2007 1982 1983 1
  2008 1983 1989 1
  2009 1983 1986 1
  2010 1983 1984 1
  2011 1984 1985 2
  2012 1986 1991 1
  2013 1986 1987 1
  2014 1988 1982 1
  2015 1990 1986 1
  2016 1992 1987 1
  2017 1967 1982 am
  2018 1993 1994 1
  2019 1994 1995 1
  2020 1994 2005 1
  2021 1994 1997 1
  2022 1995 1996 2
  2023 1997 2007 1
  2024 1997 1998 1
  2025 1998 2009 1
  2026 1998 1999 1
  2027 1999 2011 1
  2028 1999 2000 1
  2029 2000 2012 1
  2030 2000 2001 2
  2031 2001 2002 2
  2032 2001 2003 2
  2033 2002 2013 1
  2034 2002 2014 1
  2035 2003 2016 1
  2036 2003 2015 1
  2037 2004 1993 1
  2038 2006 1997 1
  2039 2008 1998 1
  2040 2010 1999 1
  2041 1984 1993 am
  2042 2017 2018 1
  2043 2018 2024 1
  2044 2018 2021 1
  2045 2018 2019 1
  2046 2019 2020 2
  2047 2021 2026 1
  2048 2021 2022 1
  2049 2023 2017 1
  2050 2025 2021 1
  2051 2027 2022 1
  2052 1995 2017 am
  2053 2028 2029 1
  2054 2029 2030 1
  2055 2029 2040 1
  2056 2029 2032 1
  2057 2030 2031 2
  2058 2032 2042 1
  2059 2032 2033 1
  2060 2033 2044 1
  2061 2033 2034 1
  2062 2034 2046 1
  2063 2034 2035 1
  2064 2035 2047 1
  2065 2035 2036 2
  2066 2036 2037 2
  2067 2036 2038 2
  2068 2037 2048 1
  2069 2037 2049 1
  2070 2038 2051 1
  2071 2038 2050 1
  2072 2039 2028 1
  2073 2041 2032 1
  2074 2043 2033 1
  2075 2045 2034 1
  2076 2019 2028 am
  2077 2052 2053 1
  2078 2053 2060 1
  2079 2053 2056 1
  2080 2053 2054 1
  2081 2054 2055 2
  2082 2056 2061 1
  2083 2056 2057 1
  2084 2056 2058 1
  2085 2057 2063 1
  2086 2057 2064 1
  2087 2057 2065 1
  2088 2058 2062 1
  2089 2059 2052 1
  2090 2030 2052 am
  2091 2066 2067 1
  2092 2067 2068 1
  2093 2067 2076 1
  2094 2067 2070 1
  2095 2068 2069 2
  2096 2070 2071 1
  2097 2070 2078 1
  2098 2071 2080 1
  2099 2071 2072 1
  2100 2072 2082 1
  2101 2072 2073 1
  2102 2073 2084 1
  2103 2073 2074 1
  2104 2074 2085 1
  2105 2074 2086 1
  2106 2074 2087 1
  2107 2075 2066 1
  2108 2077 2070 1
  2109 2079 2071 1
  2110 2081 2072 1
  2111 2083 2073 1
  2112 2054 2066 am
  2113 2088 2089 1
  2114 2089 2090 1
  2115 2089 2098 1
  2116 2089 2092 1
  2117 2090 2091 2
  2118 2092 2093 1
  2119 2092 2100 1
  2120 2093 2102 1
  2121 2093 2094 1
  2122 2094 2104 1
  2123 2094 2095 1
  2124 2095 2106 1
  2125 2095 2096 1
  2126 2096 2107 1
  2127 2096 2108 1
  2128 2096 2109 1
  2129 2097 2088 1
  2130 2099 2092 1
  2131 2101 2093 1
  2132 2103 2094 1
  2133 2105 2095 1
  2134 2068 2088 am
  2135 2110 2111 1
  2136 2111 2122 1
  2137 2111 2114 1
  2138 2111 2112 1
  2139 2112 2113 2
  2140 2114 2124 1
  2141 2114 2115 1
  2142 2115 2116 ar
  2143 2115 2117 ar
  2144 2116 2125 1
  2145 2116 2118 ar
  2146 2117 2119 ar
  2147 2117 2126 1
  2148 2118 2127 1
  2149 2118 2120 ar
  2150 2119 2120 ar
  2151 2119 2128 1
  2152 2120 2129 1
  2153 2121 2110 1
  2154 2123 2114 1
  2155 2090 2110 am
  2156 2130 2131 1
  2157 2131 2139 1
  2158 2131 2134 1
  2159 2131 2132 1
  2160 2132 2133 2
  2161 2134 2140 1
  2162 2134 2136 1
  2163 2134 2135 1
  2164 2135 2142 1
  2165 2136 2143 1
  2166 2136 2144 1
  2167 2136 2145 1
  2168 2137 2135 1
  2169 2137 2146 1
  2170 2137 2147 1
  2171 2137 2148 1
  2172 2138 2130 1
  2173 2141 2135 1
  2174 2112 2130 am
  2175 2149 2150 1
  2176 2150 2156 1
  2177 2150 2153 1
  2178 2150 2151 1
  2179 2151 2152 2
  2180 2153 2158 1
  2181 2153 2154 1
  2182 2155 2149 1
  2183 2157 2153 1
  2184 2159 2154 1
  2185 2132 2149 am
  2186 2160 2161 1
  2187 2161 2166 1
  2188 2161 2164 1
  2189 2161 2162 1
  2190 2162 2163 2
  2191 2164 2167 1
  2192 2164 2168 1
  2193 2164 2169 1
  2194 2165 2160 1
[truncated: 109,515 more chars]
