# Supplementary material for: The pocketome of G-protein-coupled receptors reveals previously untargeted allosteric sites
Source: Nat Commun. 2022 May 10;13:2567. doi: 10.1038/s41467-022-29609-6 (PMC9091257; doi:10.1038/s41467-022-29609-6)
Supplement: Supplementary file 4 — Supplementary Data 1 [file 41467_2022_29609_MOESM4_ESM.zip › docking_files/4daj/mols.mol2]

# TRIPOS MOL2 file generated by SEED

@<TRIPOS>MOLECULE
methanamine
 8 7 0 0 0
****
USER_CHARGES
INVALID_CHARGES
Pose:   1 Cluster:   1 Fr_nu: 301493 TotEn:   -30.50
@<TRIPOS>ATOM
      1 C1        -82.9262   -1.4157  -45.0678 C.3    1 LIG       0.04000
      2 N1        -81.6462   -2.1228  -45.2653 N.4    1 LIG      -0.30000
      3 H1        -82.7786   -0.3722  -45.3523 H      1 LIG       0.09000
      4 H2        -83.6738   -1.8940  -45.7033 H      1 LIG       0.09000
      5 H3        -83.1952   -1.5004  -44.0132 H      1 LIG       0.09000
      6 H4        -81.7239   -3.1165  -45.0121 H      1 LIG       0.33000
      7 H5        -80.8996   -1.7138  -44.6880 H      1 LIG       0.33000
      8 H6        -81.3398   -2.0764  -46.2461 H      1 LIG       0.33000
@<TRIPOS>BOND
      1       1       2 1
      2       1       3 1
      3       1       4 1
      4       1       5 1
      5       2       6 1
      6       2       7 1
      7       2       8 1
@<TRIPOS>ALT_TYPE
CGenFF_4.0_ALT_TYPE_SET
CGenFF_4.0 1 CG334 2 NG3P3 3 HGA3 4 HGA3 5 HGA3 6 HGP2 7 HGP2 8 HGP2
@<TRIPOS>MOLECULE
methanamine
 8 7 0 0 0
****
USER_CHARGES
INVALID_CHARGES
Pose:   2 Cluster:   2 Fr_nu: 243030 TotEn:   -28.50
@<TRIPOS>ATOM
      1 C1        -83.0329   -0.3613  -45.1322 C.3    1 LIG       0.04000
      2 N1        -81.6496   -0.8503  -45.2892 N.4    1 LIG      -0.30000
      3 H1        -83.3606    0.0292  -46.0974 H      1 LIG       0.09000
      4 H2        -83.6518   -1.2042  -44.8189 H      1 LIG       0.09000
      5 H3        -83.0255    0.4236  -44.3735 H      1 LIG       0.09000
      6 H4        -81.2846   -1.2324  -44.4069 H      1 LIG       0.33000
      7 H5        -81.0168   -0.0951  -45.5846 H      1 LIG       0.33000
      8 H6        -81.5934   -1.5955  -45.9959 H      1 LIG       0.33000
@<TRIPOS>BOND
      1       1       2 1
      2       1       3 1
      3       1       4 1
      4       1       5 1
      5       2       6 1
      6       2       7 1
      7       2       8 1
@<TRIPOS>ALT_TYPE
CGenFF_4.0_ALT_TYPE_SET
CGenFF_4.0 1 CG334 2 NG3P3 3 HGA3 4 HGA3 5 HGA3 6 HGP2 7 HGP2 8 HGP2
@<TRIPOS>MOLECULE
methanamine
 8 7 0 0 0
****
USER_CHARGES
INVALID_CHARGES
Pose:   3 Cluster:   3 Fr_nu: 243743 TotEn:   -28.18
@<TRIPOS>ATOM
      1 C1        -82.7546   -2.4551  -44.8849 C.3    1 LIG       0.04000
      2 N1        -82.2260   -3.5057  -43.9937 N.4    1 LIG      -0.30000
      3 H1        -83.3691   -1.7839  -44.2821 H      1 LIG       0.09000
      4 H2        -81.9040   -1.9256  -45.3184 H      1 LIG       0.09000
      5 H3        -83.3498   -2.9425  -45.6594 H      1 LIG       0.09000
      6 H4        -81.6356   -4.1720  -44.5086 H      1 LIG       0.33000
      7 H5        -82.9863   -4.0413  -43.5543 H      1 LIG       0.33000
      8 H6        -81.6539   -3.1042  -43.2391 H      1 LIG       0.33000
@<TRIPOS>BOND
      1       1       2 1
      2       1       3 1
      3       1       4 1
      4       1       5 1
      5       2       6 1
      6       2       7 1
      7       2       8 1
@<TRIPOS>ALT_TYPE
CGenFF_4.0_ALT_TYPE_SET
CGenFF_4.0 1 CG334 2 NG3P3 3 HGA3 4 HGA3 5 HGA3 6 HGP2 7 HGP2 8 HGP2
@<TRIPOS>MOLECULE
methanamine
 8 7 0 0 0
****
USER_CHARGES
INVALID_CHARGES
Pose:   4 Cluster:   4 Fr_nu: 243164 TotEn:   -26.60
@<TRIPOS>ATOM
      1 C1        -82.7546   -2.4551  -44.8849 C.3    1 LIG       0.04000
      2 N1        -81.8972   -3.2246  -45.8069 N.4    1 LIG      -0.30000
      3 H1        -82.1787   -1.5984  -44.5300 H      1 LIG       0.09000
      4 H2        -83.6371   -2.1321  -45.4403 H      1 LIG       0.09000
      5 H3        -83.0299   -3.1124  -44.0579 H      1 LIG       0.09000
      6 H4        -82.3888   -4.0492  -46.1758 H      1 LIG       0.33000
      7 H5        -81.0453   -3.5573  -45.3362 H      1 LIG       0.33000
      8 H6        -81.6040   -2.6537  -46.6106 H      1 LIG       0.33000
@<TRIPOS>BOND
      1       1       2 1
      2       1       3 1
      3       1       4 1
      4       1       5 1
      5       2       6 1
      6       2       7 1
      7       2       8 1
@<TRIPOS>ALT_TYPE
CGenFF_4.0_ALT_TYPE_SET
CGenFF_4.0 1 CG334 2 NG3P3 3 HGA3 4 HGA3 5 HGA3 6 HGP2 7 HGP2 8 HGP2
@<TRIPOS>MOLECULE
methanamine
 8 7 0 0 0
****
USER_CHARGES
INVALID_CHARGES
Pose:   5 Cluster:   5 Fr_nu: 244443 TotEn:   -25.82
@<TRIPOS>ATOM
      1 C1        -82.4878   -3.8536  -44.5428 C.3    1 LIG       0.04000
      2 N1        -82.4122   -2.3979  -44.7721 N.4    1 LIG      -0.30000
      3 H1        -83.3529   -4.2333  -45.0895 H      1 LIG       0.09000
      4 H2        -81.5626   -4.2988  -44.9137 H      1 LIG       0.09000
      5 H3        -82.5994   -4.0173  -43.4693 H      1 LIG       0.09000
      6 H4        -81.6115   -1.9818  -44.2787 H      1 LIG       0.33000
      7 H5        -83.2615   -1.9220  -44.4401 H      1 LIG       0.33000
      8 H6        -82.3064   -2.1810  -45.7720 H      1 LIG       0.33000
@<TRIPOS>BOND
      1       1       2 1
      2       1       3 1
      3       1       4 1
      4       1       5 1
      5       2       6 1
      6       2       7 1
      7       2       8 1
@<TRIPOS>ALT_TYPE
CGenFF_4.0_ALT_TYPE_SET
CGenFF_4.0 1 CG334 2 NG3P3 3 HGA3 4 HGA3 5 HGA3 6 HGP2 7 HGP2 8 HGP2
@<TRIPOS>MOLECULE
methanamine
 8 7 0 0 0
****
USER_CHARGES
INVALID_CHARGES
Pose:   6 Cluster:   6 Fr_nu: 157603 TotEn:   -25.54
@<TRIPOS>ATOM
      1 C1        -72.6066    1.5408  -59.2681 C.3    1 LIG       0.04000
      2 N1        -73.4784    0.3556  -59.3793 N.4    1 LIG      -0.30000
      3 H1        -73.2476    2.4199  -59.1804 H      1 LIG       0.09000
      4 H2        -71.9861    1.4169  -58.3784 H      1 LIG       0.09000
      5 H3        -71.9938    1.5905  -60.1702 H      1 LIG       0.09000
      6 H4        -72.9274   -0.5085  -59.4652 H      1 LIG       0.33000
      7 H5        -74.0893    0.4163  -60.2047 H      1 LIG       0.33000
      8 H6        -74.0832    0.2562  -58.5532 H      1 LIG       0.33000
@<TRIPOS>BOND
      1       1       2 1
      2       1       3 1
      3       1       4 1
      4       1       5 1
      5       2       6 1
      6       2       7 1
      7       2       8 1
@<TRIPOS>ALT_TYPE
CGenFF_4.0_ALT_TYPE_SET
CGenFF_4.0 1 CG334 2 NG3P3 3 HGA3 4 HGA3 5 HGA3 6 HGP2 7 HGP2 8 HGP2
@<TRIPOS>MOLECULE
methanamine
 8 7 0 0 0
****
USER_CHARGES
INVALID_CHARGES
Pose:   7 Cluster:   7 Fr_nu: 302216 TotEn:   -25.06
@<TRIPOS>ATOM
      1 C1        -82.1962   -2.6087  -44.7470 C.3    1 LIG       0.04000
      2 N1        -82.6534   -1.2174  -44.9281 N.4    1 LIG      -0.30000
      3 H1        -82.2475   -2.8411  -43.6818 H      1 LIG       0.09000
      4 H2        -82.8603   -3.2563  -45.3226 H      1 LIG       0.09000
      5 H3        -81.1700   -2.6734  -45.1137 H      1 LIG       0.09000
      6 H4        -82.6269   -0.9399  -45.9180 H      1 LIG       0.33000
      7 H5        -82.0614   -0.5579  -44.4059 H      1 LIG       0.33000
      8 H6        -83.6197   -1.0945  -44.5979 H      1 LIG       0.33000
@<TRIPOS>BOND
      1       1       2 1
      2       1       3 1
      3       1       4 1
      4       1       5 1
      5       2       6 1
      6       2       7 1
      7       2       8 1
@<TRIPOS>ALT_TYPE
CGenFF_4.0_ALT_TYPE_SET
CGenFF_4.0 1 CG334 2 NG3P3 3 HGA3 4 HGA3 5 HGA3 6 HGP2 7 HGP2 8 HGP2
@<TRIPOS>MOLECULE
methanamine
 8 7 0 0 0
****
USER_CHARGES
INVALID_CHARGES
Pose:   8 Cluster:   8 Fr_nu: 260189 TotEn:   -17.79
@<TRIPOS>ATOM
      1 C1        -81.8237   -6.8005  -33.3360 C.3    1 LIG       0.04000
      2 N1        -82.2602   -7.4206  -34.6018 N.4    1 LIG      -0.30000
      3 H1        -81.8758   -5.7172  -33.4594 H      1 LIG       0.09000
      4 H2        -82.4990   -7.1389  -32.5478 H      1 LIG       0.09000
      5 H3        -80.7995   -7.1244  -33.1412 H      1 LIG       0.09000
      6 H4        -82.2320   -8.4471  -34.5458 H      1 LIG       0.33000
      7 H5        -81.6570   -7.1368  -35.3852 H      1 LIG       0.33000
      8 H6        -83.2237   -7.1499  -34.8391 H      1 LIG       0.33000
@<TRIPOS>BOND
      1       1       2 1
      2       1       3 1
      3       1       4 1
      4       1       5 1
      5       2       6 1
      6       2       7 1
      7       2       8 1
@<TRIPOS>ALT_TYPE
CGenFF_4.0_ALT_TYPE_SET
CGenFF_4.0 1 CG334 2 NG3P3 3 HGA3 4 HGA3 5 HGA3 6 HGP2 7 HGP2 8 HGP2
@<TRIPOS>MOLECULE
methanamine
 8 7 0 0 0
****
USER_CHARGES
INVALID_CHARGES
Pose:   9 Cluster:   9 Fr_nu: 301758 TotEn:   -17.59
@<TRIPOS>ATOM
      1 C1        -82.9262   -1.4157  -45.0678 C.3    1 LIG       0.04000
      2 N1        -82.8837   -0.0202  -45.5455 N.4    1 LIG      -0.30000
      3 H1        -83.4104   -1.4192  -44.0895 H      1 LIG       0.09000
      4 H2        -83.4985   -1.9993  -45.7913 H      1 LIG       0.09000
      5 H3        -81.8981   -1.7762  -44.9979 H      1 LIG       0.09000
      6 H4        -82.4355    0.0466  -46.4687 H      1 LIG       0.33000
      7 H5        -82.3538    0.5805  -44.9002 H      1 LIG       0.33000
      8 H6        -83.8292    0.3756  -45.6311 H      1 LIG       0.33000
@<TRIPOS>BOND
      1       1       2 1
      2       1       3 1
      3       1       4 1
      4       1       5 1
      5       2       6 1
      6       2       7 1
      7       2       8 1
@<TRIPOS>ALT_TYPE
CGenFF_4.0_ALT_TYPE_SET
CGenFF_4.0 1 CG334 2 NG3P3 3 HGA3 4 HGA3 5 HGA3 6 HGP2 7 HGP2 8 HGP2
@<TRIPOS>MOLECULE
methanamine
 8 7 0 0 0
****
USER_CHARGES
INVALID_CHARGES
Pose:  10 Cluster:  10 Fr_nu: 624030 TotEn:   -17.09
@<TRIPOS>ATOM
      1 C1        -77.2205    1.2368  -56.0116 C.3    1 LIG       0.04000
      2 N1        -77.1468   -0.0927  -55.3756 N.4    1 LIG      -0.30000
      3 H1        -77.4886    1.0912  -57.0596 H      1 LIG       0.09000
      4 H2        -77.9834    1.8159  -55.4879 H      1 LIG       0.09000
      5 H3        -76.2391    1.7060  -55.9192 H      1 LIG       0.09000
      6 H4        -76.8963   -0.0191  -54.3809 H      1 LIG       0.33000
      7 H5        -76.4399   -0.6862  -55.8296 H      1 LIG       0.33000
      8 H6        -78.0477   -0.5858  -55.4323 H      1 LIG       0.33000
@<TRIPOS>BOND
      1       1       2 1
      2       1       3 1
      3       1       4 1
      4       1       5 1
      5       2       6 1
      6       2       7 1
      7       2       8 1
@<TRIPOS>ALT_TYPE
CGenFF_4.0_ALT_TYPE_SET
CGenFF_4.0 1 CG334 2 NG3P3 3 HGA3 4 HGA3 5 HGA3 6 HGP2 7 HGP2 8 HGP2
@<TRIPOS>MOLECULE
methanamine
 8 7 0 0 0
****
USER_CHARGES
INVALID_CHARGES
Pose:  11 Cluster:  11 Fr_nu:  86453 TotEn:   -14.61
@<TRIPOS>ATOM
      1 C1        -81.8932   -6.9619  -33.6820 C.3    1 LIG       0.04000
      2 N1        -82.8819   -8.0478  -33.5382 N.4    1 LIG      -0.30000
      3 H1        -82.4331   -6.0135  -33.6588 H      1 LIG       0.09000
      4 H2        -81.1924   -7.0353  -32.8482 H      1 LIG       0.09000
      5 H3        -81.3827   -7.0994  -34.6372 H      1 LIG       0.09000
      6 H4        -82.4294   -8.9712  -33.5531 H      1 LIG       0.33000
      7 H5        -83.5721   -8.0291  -34.3006 H      1 LIG       0.33000
      8 H6        -83.3976   -7.9701  -32.6516 H      1 LIG       0.33000
@<TRIPOS>BOND
      1       1       2 1
      2       1       3 1
      3       1       4 1
      4       1       5 1
      5       2       6 1
      6       2       7 1
      7       2       8 1
@<TRIPOS>ALT_TYPE
CGenFF_4.0_ALT_TYPE_SET
CGenFF_4.0 1 CG334 2 NG3P3 3 HGA3 4 HGA3 5 HGA3 6 HGP2 7 HGP2 8 HGP2
@<TRIPOS>MOLECULE
methanamine
 8 7 0 0 0
****
USER_CHARGES
INVALID_CHARGES
Pose:  12 Cluster:  12 Fr_nu:  84138 TotEn:    -8.53
@<TRIPOS>ATOM
      1 C1        -81.9115   -6.9623  -33.5649 C.3    1 LIG       0.04000
      2 N1        -81.9110   -7.9941  -32.5101 N.4    1 LIG      -0.30000
      3 H1        -82.7594   -7.1586  -34.2237 H      1 LIG       0.09000
      4 H2        -82.0080   -5.9889  -33.0801 H      1 LIG       0.09000
      5 H3        -80.9673   -7.0388  -34.1074 H      1 LIG       0.09000
      6 H4        -81.1296   -7.8602  -31.8550 H      1 LIG       0.33000
      7 H5        -81.8216   -8.9378  -32.9095 H      1 LIG       0.33000
      8 H6        -82.7814   -7.9709  -31.9625 H      1 LIG       0.33000
@<TRIPOS>BOND
      1       1       2 1
      2       1       3 1
      3       1       4 1
      4       1       5 1
      5       2       6 1
      6       2       7 1
      7       2       8 1
@<TRIPOS>ALT_TYPE
CGenFF_4.0_ALT_TYPE_SET
CGenFF_4.0 1 CG334 2 NG3P3 3 HGA3 4 HGA3 5 HGA3 6 HGP2 7 HGP2 8 HGP2
@<TRIPOS>MOLECULE
methanol
 6 5 0 0 0
****
USER_CHARGES
INVALID_CHARGES
Pose:   1 Cluster:   1 Fr_nu: 2319817 TotEn:   -18.93
@<TRIPOS>ATOM
      1 C1        -50.9652    3.7148  -28.8385 C.3    1 LIG      -0.04000
      2 O1        -50.5661    4.4735  -27.7118 O.3    1 LIG      -0.65000
      3 H1        -50.7726    2.6554  -28.6522 H      1 LIG       0.09000
      4 H2        -50.4092    4.0478  -29.7186 H      1 LIG       0.09000
      5 H3        -52.0342    3.8643  -29.0072 H      1 LIG       0.09000
      6 H4        -50.7521    5.4061  -27.9150 H      1 LIG       0.42000
@<TRIPOS>BOND
      1       1       2 1
      2       1       3 1
      3       1       4 1
      4       1       5 1
      5       2       6 1
@<TRIPOS>ALT_TYPE
CGenFF_4.0_ALT_TYPE_SET
CGenFF_4.0 1 CG331 2 OG311 3 HGA3 4 HGA3 5 HGA3 6 HGP1
@<TRIPOS>MOLECULE
methanol
 6 5 0 0 0
****
USER_CHARGES
INVALID_CHARGES
Pose:   2 Cluster:   2 Fr_nu: 1172506 TotEn:   -14.70
@<TRIPOS>ATOM
      1 C1        -50.6696    3.6329  -28.7055 C.3    1 LIG      -0.04000
      2 O1        -50.8873    3.1720  -27.3846 O.3    1 LIG      -0.65000
      3 H1        -50.4581    4.7049  -28.6880 H      1 LIG       0.09000
      4 H2        -51.5571    3.4357  -29.3121 H      1 LIG       0.09000
      5 H3        -49.8146    3.1021  -29.1308 H      1 LIG       0.09000
      6 H4        -51.0715    2.2188  -27.4415 H      1 LIG       0.42000
@<TRIPOS>BOND
      1       1       2 1
      2       1       3 1
      3       1       4 1
      4       1       5 1
      5       2       6 1
@<TRIPOS>ALT_TYPE
CGenFF_4.0_ALT_TYPE_SET
CGenFF_4.0 1 CG331 2 OG311 3 HGA3 4 HGA3 5 HGA3 6 HGP1
@<TRIPOS>MOLECULE
methanol
 6 5 0 0 0
****
USER_CHARGES
INVALID_CHARGES
Pose:   3 Cluster:   3 Fr_nu: 1970624 TotEn:   -14.50
@<TRIPOS>ATOM
      1 C1        -51.1568    3.8230  -28.7324 C.3    1 LIG      -0.04000
      2 O1        -50.5705    2.5393  -28.8456 O.3    1 LIG      -0.65000
      3 H1        -50.9908    4.2127  -27.7250 H      1 LIG       0.09000
      4 H2        -52.2285    3.7544  -28.9359 H      1 LIG       0.09000
      5 H3        -50.6918    4.4917  -29.4605 H      1 LIG       0.09000
      6 H4        -50.7387    2.2274  -29.7512 H      1 LIG       0.42000
@<TRIPOS>BOND
      1       1       2 1
      2       1       3 1
      3       1       4 1
      4       1       5 1
      5       2       6 1
@<TRIPOS>ALT_TYPE
CGenFF_4.0_ALT_TYPE_SET
CGenFF_4.0 1 CG331 2 OG311 3 HGA3 4 HGA3 5 HGA3 6 HGP1
@<TRIPOS>MOLECULE
methanol
 6 5 0 0 0
****
USER_CHARGES
INVALID_CHARGES
Pose:   4 Cluster:   4 Fr_nu: 6653466 TotEn:   -13.82
@<TRIPOS>ATOM
      1 C1        -67.7178   -5.0341  -42.7129 C.3    1 LIG      -0.04000
      2 O1        -66.8023   -4.9292  -43.7878 O.3    1 LIG      -0.65000
      3 H1        -68.5382   -5.6984  -42.9956 H      1 LIG       0.09000
      4 H2        -68.1062   -4.0428  -42.4659 H      1 LIG       0.09000
      5 H3        -67.2002   -5.4474  -41.8441 H      1 LIG       0.09000
      6 H4        -66.0904   -4.3329  -43.4994 H      1 LIG       0.42000
@<TRIPOS>BOND
      1       1       2 1
      2       1       3 1
      3       1       4 1
      4       1       5 1
      5       2       6 1
@<TRIPOS>ALT_TYPE
CGenFF_4.0_ALT_TYPE_SET
CGenFF_4.0 1 CG331 2 OG311 3 HGA3 4 HGA3 5 HGA3 6 HGP1
@<TRIPOS>MOLECULE
methanol
 6 5 0 0 0
****
USER_CHARGES
INVALID_CHARGES
Pose:   5 Cluster:   5 Fr_nu: 2321272 TotEn:   -13.64
@<TRIPOS>ATOM
      1 C1        -50.7673    4.6707  -29.4599 C.3    1 LIG      -0.04000
      2 O1        -51.1282    3.5518  -28.6710 O.3    1 LIG      -0.65000
      3 H1        -49.9034    5.1690  -29.0132 H      1 LIG       0.09000
      4 H2        -51.6107    5.3634  -29.5187 H      1 LIG       0.09000
      5 H3        -50.5085    4.3286  -30.4647 H      1 LIG       0.09000
      6 H4        -51.8968    3.1369  -29.0986 H      1 LIG       0.42000
@<TRIPOS>BOND
      1       1       2 1
      2       1       3 1
      3       1       4 1
      4       1       5 1
      5       2       6 1
@<TRIPOS>ALT_TYPE
CGenFF_4.0_ALT_TYPE_SET
CGenFF_4.0 1 CG331 2 OG311 3 HGA3 4 HGA3 5 HGA3 6 HGP1
@<TRIPOS>MOLECULE
methanol
 6 5 0 0 0
****
USER_CHARGES
INVALID_CHARGES
Pose:   6 Cluster:   6 Fr_nu: 401790 TotEn:   -13.02
@<TRIPOS>ATOM
      1 C1        -70.6651   -9.1326  -42.4478 C.3    1 LIG      -0.04000
      2 O1        -69.7775   -8.0375  -42.3165 O.3    1 LIG      -0.65000
      3 H1        -70.2780   -9.8287  -43.1960 H      1 LIG       0.09000
      4 H2        -71.6512   -8.7695  -42.7484 H      1 LIG       0.09000
      5 H3        -70.7447   -9.6431  -41.4852 H      1 LIG       0.09000
      6 H4        -70.1546   -7.4432  -41.6454 H      1 LIG       0.42000
@<TRIPOS>BOND
      1       1       2 1
      2       1       3 1
      3       1       4 1
      4       1       5 1
      5       2       6 1
@<TRIPOS>ALT_TYPE
CGenFF_4.0_ALT_TYPE_SET
CGenFF_4.0 1 CG331 2 OG311 3 HGA3 4 HGA3 5 HGA3 6 HGP1
@<TRIPOS>MOLECULE
methanol
 6 5 0 0 0
****
USER_CHARGES
INVALID_CHARGES
Pose:   7 Cluster:   7 Fr_nu: 949949 TotEn:   -12.57
@<TRIPOS>ATOM
      1 C1        -83.3294   -0.1433  -45.0046 C.3    1 LIG      -0.04000
      2 O1        -83.4706    0.0083  -43.6041 O.3    1 LIG      -0.65000
      3 H1        -84.3051   -0.3546  -45.4492 H      1 LIG       0.09000
      4 H2        -82.6363   -0.9617  -45.2154 H      1 LIG       0.09000
      5 H3        -82.9335    0.7843  -45.4245 H      1 LIG       0.09000
      6 H4        -82.5856    0.1942  -43.2464 H      1 LIG       0.42000
@<TRIPOS>BOND
      1       1       2 1
      2       1       3 1
      3       1       4 1
      4       1       5 1
      5       2       6 1
@<TRIPOS>ALT_TYPE
CGenFF_4.0_ALT_TYPE_SET
CGenFF_4.0 1 CG331 2 OG311 3 HGA3 4 HGA3 5 HGA3 6 HGP1
@<TRIPOS>MOLECULE
methanol
 6 5 0 0 0
****
USER_CHARGES
INVALID_CHARGES
Pose:   8 Cluster:   8 Fr_nu: 1711979 TotEn:   -11.98
@<TRIPOS>ATOM
      1 C1        -82.0409   -2.4691  -44.7588 C.3    1 LIG      -0.04000
      2 O1        -82.5898   -1.1713  -44.8956 O.3    1 LIG      -0.65000
      3 H1        -82.1644   -2.8110  -43.7282 H      1 LIG       0.09000
      4 H2        -80.9803   -2.4467  -45.0218 H      1 LIG       0.09000
      5 H3        -82.5669   -3.1503  -45.4317 H      1 LIG       0.09000
      6 H4        -82.4612   -0.9030  -45.8214 H      1 LIG       0.42000
@<TRIPOS>BOND
      1       1       2 1
      2       1       3 1
      3       1       4 1
      4       1       5 1
      5       2       6 1
@<TRIPOS>ALT_TYPE
CGenFF_4.0_ALT_TYPE_SET
CGenFF_4.0 1 CG331 2 OG311 3 HGA3 4 HGA3 5 HGA3 6 HGP1
@<TRIPOS>MOLECULE
methanol
 6 5 0 0 0
****
USER_CHARGES
INVALID_CHARGES
Pose:   9 Cluster:   9 Fr_nu: 117873 TotEn:   -11.79
@<TRIPOS>ATOM
      1 C1        -66.8235   -4.8092  -43.7234 C.3    1 LIG      -0.04000
      2 O1        -66.5386   -4.7548  -45.1091 O.3    1 LIG      -0.65000
      3 H1        -67.4793   -5.6590  -43.5185 H      1 LIG       0.09000
      4 H2        -67.3067   -3.8793  -43.4130 H      1 LIG       0.09000
      5 H3        -65.8880   -4.9329  -43.1728 H      1 LIG       0.09000
      6 H4        -65.9556   -3.9895  -45.2510 H      1 LIG       0.42000
@<TRIPOS>BOND
      1       1       2 1
      2       1       3 1
      3       1       4 1
      4       1       5 1
      5       2       6 1
@<TRIPOS>ALT_TYPE
CGenFF_4.0_ALT_TYPE_SET
CGenFF_4.0 1 CG331 2 OG311 3 HGA3 4 HGA3 5 HGA3 6 HGP1
@<TRIPOS>MOLECULE
methanol
 6 5 0 0 0
****
USER_CHARGES
INVALID_CHARGES
Pose:  10 Cluster:  10 Fr_nu: 184538 TotEn:   -10.79
@<TRIPOS>ATOM
      1 C1        -69.2362  -11.0035  -40.7609 C.3    1 LIG      -0.04000
      2 O1        -68.0044  -11.4037  -40.1890 O.3    1 LIG      -0.65000
      3 H1        -69.0520  -10.5219  -41.7244 H      1 LIG       0.09000
      4 H2        -69.7440  -10.3098  -40.0860 H      1 LIG       0.09000
      5 H3        -69.8619  -11.8864  -40.9112 H      1 LIG       0.09000
      6 H4        -68.2089  -11.8259  -39.3371 H      1 LIG       0.42000
@<TRIPOS>BOND
      1       1       2 1
      2       1       3 1
      3       1       4 1
      4       1       5 1
      5       2       6 1
@<TRIPOS>ALT_TYPE
CGenFF_4.0_ALT_TYPE_SET
CGenFF_4.0 1 CG331 2 OG311 3 HGA3 4 HGA3 5 HGA3 6 HGP1
@<TRIPOS>MOLECULE
methanol
 6 5 0 0 0
****
USER_CHARGES
INVALID_CHARGES
Pose:  11 Cluster:  11 Fr_nu: 9235261 TotEn:   -10.53
@<TRIPOS>ATOM
      1 C1        -45.5171    0.9748  -45.4111 C.3    1 LIG      -0.04000
      2 O1        -45.0064    0.1432  -44.3855 O.3    1 LIG      -0.65000
      3 H1        -44.9026    0.8672  -46.3084 H      1 LIG       0.09000
      4 H2        -45.5110    2.0148  -45.0751 H      1 LIG       0.09000
      5 H3        -46.5426    0.6726  -45.6362 H      1 LIG       0.09000
      6 H4        -45.5768    0.2662  -43.6075 H      1 LIG       0.42000
@<TRIPOS>BOND
      1       1       2 1
      2       1       3 1
      3       1       4 1
      4       1       5 1
      5       2       6 1
@<TRIPOS>ALT_TYPE
CGenFF_4.0_ALT_TYPE_SET
CGenFF_4.0 1 CG331 2 OG311 3 HGA3 4 HGA3 5 HGA3 6 HGP1
@<TRIPOS>MOLECULE
methanol
 6 5 0 0 0
****
USER_CHARGES
INVALID_CHARGES
Pose:  12 Cluster:  12 Fr_nu: 185275 TotEn:   -10.16
@<TRIPOS>ATOM
      1 C1        -82.1064   -2.7347  -44.9854 C.3    1 LIG      -0.04000
      2 O1        -82.6160   -3.9026  -44.3682 O.3    1 LIG      -0.65000
      3 H1        -82.5344   -2.6340  -45.9858 H      1 LIG       0.09000
      4 H2        -81.0172   -2.8005  -45.0485 H      1 LIG       0.09000
      5 H3        -82.3827   -1.8654  -44.3841 H      1 LIG       0.09000
      6 H4        -82.2137   -3.9573  -43.4845 H      1 LIG       0.42000
@<TRIPOS>BOND
      1       1       2 1
      2       1       3 1
      3       1       4 1
      4       1       5 1
      5       2       6 1
@<TRIPOS>ALT_TYPE
CGenFF_4.0_ALT_TYPE_SET
CGenFF_4.0 1 CG331 2 OG311 3 HGA3 4 HGA3 5 HGA3 6 HGP1
@<TRIPOS>MOLECULE
methanol
 6 5 0 0 0
****
USER_CHARGES
INVALID_CHARGES
Pose:  13 Cluster:  13 Fr_nu: 1506007 TotEn:    -9.89
@<TRIPOS>ATOM
      1 C1        -61.1134   -0.3056  -43.4725 C.3    1 LIG      -0.04000
      2 O1        -60.5156   -1.2097  -42.5616 O.3    1 LIG      -0.65000
      3 H1        -60.3723    0.4290  -43.7972 H      1 LIG       0.09000
      4 H2        -61.9537    0.1985  -42.9884 H      1 LIG       0.09000
      5 H3        -61.4756   -0.8623  -44.3399 H      1 LIG       0.09000
      6 H4        -61.2031   -1.8445  -42.2967 H      1 LIG       0.42000
@<TRIPOS>BOND
      1       1       2 1
      2       1       3 1
      3       1       4 1
      4       1       5 1
      5       2       6 1
@<TRIPOS>ALT_TYPE
CGenFF_4.0_ALT_TYPE_SET
CGenFF_4.0 1 CG331 2 OG311 3 HGA3 4 HGA3 5 HGA3 6 HGP1
@<TRIPOS>MOLECULE
methanol
 6 5 0 0 0
****
USER_CHARGES
INVALID_CHARGES
Pose:  14 Cluster:  14 Fr_nu: 284927 TotEn:    -9.65
@<TRIPOS>ATOM
      1 C1        -84.3274  -12.7964  -37.3078 C.3    1 LIG      -0.04000
      2 O1        -85.0415  -13.4176  -38.3607 O.3    1 LIG      -0.65000
      3 H1        -83.2542  -12.8756  -37.4980 H      1 LIG       0.09000
      4 H2        -84.5771  -13.2817  -36.3609 H      1 LIG       0.09000
      5 H3        -84.6098  -11.7420  -37.2603 H      1 LIG       0.09000
      6 H4        -85.9880  -13.3269  -38.1562 H      1 LIG       0.42000
@<TRIPOS>BOND
      1       1       2 1
      2       1       3 1
      3       1       4 1
      4       1       5 1
      5       2       6 1
@<TRIPOS>ALT_TYPE
CGenFF_4.0_ALT_TYPE_SET
CGenFF_4.0 1 CG331 2 OG311 3 HGA3 4 HGA3 5 HGA3 6 HGP1
@<TRIPOS>MOLECULE
methanol
 6 5 0 0 0
****
USER_CHARGES
INVALID_CHARGES
Pose:  15 Cluster:  15 Fr_nu: 949933 TotEn:    -9.64
@<TRIPOS>ATOM
      1 C1        -83.3294   -0.1433  -45.0046 C.3    1 LIG      -0.04000
      2 O1        -83.2350    1.2521  -44.7847 O.3    1 LIG      -0.65000
      3 H1        -84.3102   -0.3814  -45.4238 H      1 LIG       0.09000
      4 H2        -83.1874   -0.6726  -44.0590 H      1 LIG       0.09000
      5 H3        -82.5514   -0.4456  -45.7095 H      1 LIG       0.09000
      6 H4        -82.3529    1.4236  -44.4131 H      1 LIG       0.42000
@<TRIPOS>BOND
      1       1       2 1
      2       1       3 1
      3       1       4 1
      4       1       5 1
      5       2       6 1
@<TRIPOS>ALT_TYPE
CGenFF_4.0_ALT_TYPE_SET
CGenFF_4.0 1 CG331 2 OG311 3 HGA3 4 HGA3 5 HGA3 6 HGP1
@<TRIPOS>MOLECULE
methanol
 6 5 0 0 0
****
USER_CHARGES
INVALID_CHARGES
Pose:  16 Cluster:  16 Fr_nu: 10282723 TotEn:    -9.08
@<TRIPOS>ATOM
      1 C1        -77.4567    0.6430  -56.1281 C.3    1 LIG      -0.04000
      2 O1        -77.5402   -0.5528  -55.3748 O.3    1 LIG      -0.65000
      3 H1        -77.9745    1.4457  -55.5974 H      1 LIG       0.09000
      4 H2        -77.9112    0.4886  -57.1100 H      1 LIG       0.09000
      5 H3        -76.4051    0.9114  -56.2536 H      1 LIG       0.09000
      6 H4        -77.0704   -1.2402  -55.8772 H      1 LIG       0.42000
@<TRIPOS>BOND
      1       1       2 1
      2       1       3 1
      3       1       4 1
      4       1       5 1
      5       2       6 1
@<TRIPOS>ALT_TYPE
CGenFF_4.0_ALT_TYPE_SET
CGenFF_4.0 1 CG331 2 OG311 3 HGA3 4 HGA3 5 HGA3 6 HGP1
@<TRIPOS>MOLECULE
methanol
 6 5 0 0 0
****
USER_CHARGES
INVALID_CHARGES
Pose:  17 Cluster:  17 Fr_nu: 7414279 TotEn:    -9.05
@<TRIPOS>ATOM
      1 C1        -66.4288   -4.9976  -43.9155 C.3    1 LIG      -0.04000
      2 O1        -67.2431   -5.5893  -42.9199 O.3    1 LIG      -0.65000
      3 H1        -66.4570   -5.6087  -44.8210 H      1 LIG       0.09000
      4 H2        -65.4024   -4.9184  -43.5483 H      1 LIG       0.09000
      5 H3        -66.8113   -3.9992  -44.1404 H      1 LIG       0.09000
      6 H4        -67.1923   -5.0194  -42.1335 H      1 LIG       0.42000
@<TRIPOS>BOND
      1       1       2 1
      2       1       3 1
      3       1       4 1
      4       1       5 1
      5       2       6 1
@<TRIPOS>ALT_TYPE
CGenFF_4.0_ALT_TYPE_SET
CGenFF_4.0 1 CG331 2 OG311 3 HGA3 4 HGA3 5 HGA3 6 HGP1
@<TRIPOS>MOLECULE
methanol
 6 5 0 0 0
****
USER_CHARGES
INVALID_CHARGES
Pose:  18 Cluster:  18 Fr_nu: 500935 TotEn:    -8.77
@<TRIPOS>ATOM
      1 C1        -82.5793   -0.9519  -44.6799 C.3    1 LIG      -0.04000
      2 O1        -83.2419    0.2987  -44.7173 O.3    1 LIG      -0.65000
      3 H1        -82.4850   -1.2843  -43.6432 H      1 LIG       0.09000
      4 H2        -81.5898   -0.8547  -45.1339 H      1 LIG       0.09000
      5 H3        -83.1660   -1.6820  -45.2423 H      1 LIG       0.09000
      6 H4        -83.3063    0.5600  -45.6518 H      1 LIG       0.42000
@<TRIPOS>BOND
      1       1       2 1
      2       1       3 1
      3       1       4 1
      4       1       5 1
      5       2       6 1
@<TRIPOS>ALT_TYPE
CGenFF_4.0_ALT_TYPE_SET
CGenFF_4.0 1 CG331 2 OG311 3 HGA3 4 HGA3 5 HGA3 6 HGP1
@<TRIPOS>MOLECULE
methanol
 6 5 0 0 0
****
USER_CHARGES
INVALID_CHARGES
Pose:  19 Cluster:  19 Fr_nu: 178431 TotEn:    -8.31
@<TRIPOS>ATOM
      1 C1        -85.0680  -12.6000  -37.6000 C.3    1 LIG      -0.04000
      2 O1        -83.7285  -13.0383  -37.4655 O.3    1 LIG      -0.65000
      3 H1        -85.5287  -13.0924  -38.4600 H      1 LIG       0.09000
      4 H2        -85.0857  -11.5155  -37.7350 H      1 LIG       0.09000
      5 H3        -85.6203  -12.8615  -36.6943 H      1 LIG       0.09000
      6 H4        -83.3543  -12.5802  -36.6936 H      1 LIG       0.42000
@<TRIPOS>BOND
      1       1       2 1
      2       1       3 1
      3       1       4 1
      4       1       5 1
      5       2       6 1
@<TRIPOS>ALT_TYPE
CGenFF_4.0_ALT_TYPE_SET
CGenFF_4.0 1 CG331 2 OG311 3 HGA3 4 HGA3 5 HGA3 6 HGP1
@<TRIPOS>MOLECULE
methanol
 6 5 0 0 0
****
USER_CHARGES
INVALID_CHARGES
Pose:  20 Cluster:  20 Fr_nu: 507319 TotEn:    -8.01
@<TRIPOS>ATOM
      1 C1        -82.3975   -3.7931  -44.6182 C.3    1 LIG      -0.04000
      2 O1        -82.3324   -2.3846  -44.7458 O.3    1 LIG      -0.65000
      3 H1        -82.5738   -4.0573  -43.5726 H      1 LIG       0.09000
      4 H2        -81.4593   -4.2349  -44.9634 H      1 LIG       0.09000
      5 H3        -83.2214   -4.1678  -45.2301 H      1 LIG       0.09000
      6 H4        -82.1752   -2.1900  -45.6856 H      1 LIG       0.42000
@<TRIPOS>BOND
      1       1       2 1
      2       1       3 1
      3       1       4 1
      4       1       5 1
      5       2       6 1
@<TRIPOS>ALT_TYPE
CGenFF_4.0_ALT_TYPE_SET
CGenFF_4.0 1 CG331 2 OG311 3 HGA3 4 HGA3 5 HGA3 6 HGP1
@<TRIPOS>MOLECULE
methanol
 6 5 0 0 0
****
USER_CHARGES
INVALID_CHARGES
Pose:  21 Cluster:  21 Fr_nu: 949612 TotEn:    -7.34
@<TRIPOS>ATOM
      1 C1        -83.3294   -0.1433  -45.0046 C.3    1 LIG      -0.04000
      2 O1        -82.9627   -1.2341  -44.1799 O.3    1 LIG      -0.65000
      3 H1        -83.8645    0.6007  -44.4095 H      1 LIG       0.09000
      4 H2        -83.9650   -0.4991  -45.8196 H      1 LIG       0.09000
      5 H3        -82.4254    0.3076  -45.4205 H      1 LIG       0.09000
      6 H4        -82.4913   -1.8718  -44.7427 H      1 LIG       0.42000
@<TRIPOS>BOND
      1       1       2 1
      2       1       3 1
      3       1       4 1
      4       1       5 1
      5       2       6 1
@<TRIPOS>ALT_TYPE
CGenFF_4.0_ALT_TYPE_SET
CGenFF_4.0 1 CG331 2 OG311 3 HGA3 4 HGA3 5 HGA3 6 HGP1
@<TRIPOS>MOLECULE
methanol
 6 5 0 0 0
****
USER_CHARGES
INVALID_CHARGES
Pose:  22 Cluster:  22 Fr_nu: 1710914 TotEn:    -6.74
@<TRIPOS>ATOM
      1 C1        -82.8029   -1.3261  -45.0046 C.3    1 LIG      -0.04000
      2 O1        -82.9860   -2.7295  -45.0383 O.3    1 LIG      -0.65000
      3 H1        -82.8457   -0.9770  -43.9700 H      1 LIG       0.09000
      4 H2        -83.5836   -0.8415  -45.5964 H      1 LIG       0.09000
      5 H3        -81.8250   -1.0849  -45.4279 H      1 LIG       0.09000
      6 H4        -82.9418   -3.0010  -45.9711 H      1 LIG       0.42000
@<TRIPOS>BOND
      1       1       2 1
      2       1       3 1
      3       1       4 1
      4       1       5 1
      5       2       6 1
@<TRIPOS>ALT_TYPE
CGenFF_4.0_ALT_TYPE_SET
CGenFF_4.0 1 CG331 2 OG311 3 HGA3 4 HGA3 5 HGA3 6 HGP1
@<TRIPOS>MOLECULE
methanol
 6 5 0 0 0
****
USER_CHARGES
INVALID_CHARGES
Pose:  23 Cluster:  23 Fr_nu: 500441 TotEn:    -5.94
@<TRIPOS>ATOM
      1 C1        -83.3870    0.2150  -44.9479 C.3    1 LIG      -0.04000
      2 O1        -82.1194   -0.4132  -45.0029 O.3    1 LIG      -0.65000
      3 H1        -83.6890    0.3369  -43.9048 H      1 LIG       0.09000
      4 H2        -84.1203   -0.3948  -45.4817 H      1 LIG       0.09000
      5 H3        -83.3180    1.1968  -45.4220 H      1 LIG       0.09000
      6 H4        -81.8862   -0.5039  -45.9427 H      1 LIG       0.42000
@<TRIPOS>BOND
      1       1       2 1
      2       1       3 1
      3       1       4 1
      4       1       5 1
      5       2       6 1
@<TRIPOS>ALT_TYPE
CGenFF_4.0_ALT_TYPE_SET
CGenFF_4.0 1 CG331 2 OG311 3 HGA3 4 HGA3 5 HGA3 6 HGP1
@<TRIPOS>MOLECULE
methanol
 6 5 0 0 0
****
USER_CHARGES
INVALID_CHARGES
Pose:  24 Cluster:  24 Fr_nu: 1712652 TotEn:    -5.90
@<TRIPOS>ATOM
      1 C1        -83.2777   -0.6235  -45.0193 C.3    1 LIG      -0.04000
      2 O1        -83.8419   -1.5993  -45.8760 O.3    1 LIG      -0.65000
      3 H1        -83.8950   -0.5237  -44.1231 H      1 LIG       0.09000
      4 H2        -83.2206    0.3338  -45.5437 H      1 LIG       0.09000
      5 H3        -82.2722   -0.9405  -44.7329 H      1 LIG       0.09000
      6 H4        -83.2673   -1.6590  -46.6583 H      1 LIG       0.42000
@<TRIPOS>BOND
      1       1       2 1
      2       1       3 1
      3       1       4 1
      4       1       5 1
      5       2       6 1
@<TRIPOS>ALT_TYPE
CGenFF_4.0_ALT_TYPE_SET
CGenFF_4.0 1 CG331 2 OG311 3 HGA3 4 HGA3 5 HGA3 6 HGP1
@<TRIPOS>MOLECULE
methanol
 6 5 0 0 0
****
USER_CHARGES
INVALID_CHARGES
Pose:  25 Cluster:  25 Fr_nu: 1170896 TotEn:    -3.86
@<TRIPOS>ATOM
      1 C1        -51.2075    4.0413  -29.1888 C.3    1 LIG      -0.04000
      2 O1        -50.8760    5.3344  -29.6604 O.3    1 LIG      -0.65000
      3 H1        -50.9202    3.2959  -29.9345 H      1 LIG       0.09000
      4 H2        -52.2824    3.9862  -28.9986 H      1 LIG       0.09000
      5 H3        -50.6648    3.8518  -28.2597 H      1 LIG       0.09000
      6 H4        -51.1458    5.9669  -28.9727 H      1 LIG       0.42000
@<TRIPOS>BOND
      1       1       2 1
      2       1       3 1
      3       1       4 1
      4       1       5 1
      5       2       6 1
@<TRIPOS>ALT_TYPE
CGenFF_4.0_ALT_TYPE_SET
CGenFF_4.0 1 CG331 2 OG311 3 HGA3 4 HGA3 5 HGA3 6 HGP1
@<TRIPOS>MOLECULE
methanol
 6 5 0 0 0
****
USER_CHARGES
INVALID_CHARGES
Pose:  26 Cluster:  26 Fr_nu: 9308116 TotEn:    -1.97
@<TRIPOS>ATOM
      1 C1        -78.1737  -37.6176  -40.7821 C.3    1 LIG      -0.04000
      2 O1        -78.1996  -36.2469  -41.1355 O.3    1 LIG      -0.65000
      3 H1        -79.1924  -38.0132  -40.7791 H      1 LIG       0.09000
      4 H2        -77.7246  -37.7312  -39.7921 H      1 LIG       0.09000
      5 H3        -77.5757  -38.1628  -41.5161 H      1 LIG       0.09000
      6 H4        -77.2794  -35.9324  -41.1270 H      1 LIG       0.42000
@<TRIPOS>BOND
      1       1       2 1
      2       1       3 1
      3       1       4 1
      4       1       5 1
      5       2       6 1
@<TRIPOS>ALT_TYPE
CGenFF_4.0_ALT_TYPE_SET
CGenFF_4.0 1 CG331 2 OG311 3 HGA3 4 HGA3 5 HGA3 6 HGP1
@<TRIPOS>MOLECULE
furan
 9 9 0 0 0
****
USER_CHARGES
INVALID_CHARGES
Pose:   1 Cluster:   1 Fr_nu: 126272 TotEn:   -13.36
@<TRIPOS>ATOM
      1 C1        -68.7469  -11.3110  -44.6833 C.2    1 LIG      -0.26000
      2 C2        -69.4073  -10.3385  -43.8951 C.2    1 LIG      -0.26000
      3 C3        -67.4032  -11.0338  -44.5854 C.2    1 LIG       0.09300
      4 C4        -68.4201   -9.5365  -43.3715 C.2    1 LIG       0.09300
      5 O1        -67.1955   -9.9537  -43.7874 O.3    1 LIG      -0.29200
      6 H1        -69.1944  -12.1132  -45.2522 H      1 LIG       0.17500
      7 H2        -70.4700  -10.2353  -43.7291 H      1 LIG       0.17500
      8 H3        -66.5142  -11.4870  -44.9994 H      1 LIG       0.13800
      9 H4        -68.4242   -8.6745  -42.7204 H      1 LIG       0.13800
@<TRIPOS>BOND
      1       1       2 1
      2       1       3 2
      3       2       4 2
      4       3       5 1
      5       4       5 1
      6       1       6 1
      7       2       7 1
      8       3       8 1
      9       4       9 1
@<TRIPOS>ALT_TYPE
CGenFF_4.0_ALT_TYPE_SET
CGenFF_4.0 1 CG2R51 2 CG2R51 3 CG2R51 4 CG2R51 5 OG2R50 6 HGR51 7 HGR51 8 HGR52 9 HGR52
@<TRIPOS>MOLECULE
furan
 9 9 0 0 0
****
USER_CHARGES
INVALID_CHARGES
Pose:   2 Cluster:   2 Fr_nu: 1383233 TotEn:   -12.77
@<TRIPOS>ATOM
      1 C1        -66.9247   -5.1871  -44.0979 C.2    1 LIG      -0.26000
      2 C2        -66.9030   -6.1561  -45.1292 C.2    1 LIG      -0.26000
      3 C3        -67.5074   -5.7980  -43.0120 C.2    1 LIG       0.09300
      4 C4        -67.4739   -7.2901  -44.6000 C.2    1 LIG       0.09300
      5 O1        -67.8450   -7.0801  -43.3098 O.3    1 LIG      -0.29200
      6 H1        -66.5615   -4.1705  -44.1408 H      1 LIG       0.17500
      7 H2        -66.5190   -6.0423  -46.1327 H      1 LIG       0.17500
      8 H3        -67.7401   -5.4745  -42.0078 H      1 LIG       0.13800
      9 H4        -67.6780   -8.2764  -44.9907 H      1 LIG       0.13800
@<TRIPOS>BOND
      1       1       2 1
      2       1       3 2
      3       2       4 2
      4       3       5 1
      5       4       5 1
      6       1       6 1
      7       2       7 1
      8       3       8 1
      9       4       9 1
@<TRIPOS>ALT_TYPE
CGenFF_4.0_ALT_TYPE_SET
CGenFF_4.0 1 CG2R51 2 CG2R51 3 CG2R51 4 CG2R51 5 OG2R50 6 HGR51 7 HGR51 8 HGR52 9 HGR52
@<TRIPOS>MOLECULE
furan
 9 9 0 0 0
****
USER_CHARGES
INVALID_CHARGES
Pose:   3 Cluster:   3 Fr_nu: 133367 TotEn:   -12.44
@<TRIPOS>ATOM
      1 C1        -69.2257   -9.9864  -45.5151 C.2    1 LIG      -0.26000
      2 C2        -68.6263  -11.1235  -44.9227 C.2    1 LIG      -0.26000
      3 C3        -68.2941   -8.9776  -45.4339 C.2    1 LIG       0.09300
      4 C4        -67.3711  -10.7286  -44.5220 C.2    1 LIG       0.09300
      5 O1        -67.1608   -9.4219  -44.8301 O.3    1 LIG      -0.29200
      6 H1        -70.2133   -9.9113  -45.9466 H      1 LIG       0.17500
      7 H2        -69.0554  -12.1079  -44.8031 H      1 LIG       0.17500
      8 H3        -68.2838   -7.9428  -45.7438 H      1 LIG       0.13800
      9 H4        -66.5508  -11.2310  -44.0304 H      1 LIG       0.13800
@<TRIPOS>BOND
      1       1       2 1
      2       1       3 2
      3       2       4 2
      4       3       5 1
      5       4       5 1
      6       1       6 1
      7       2       7 1
      8       3       8 1
      9       4       9 1
@<TRIPOS>ALT_TYPE
CGenFF_4.0_ALT_TYPE_SET
CGenFF_4.0 1 CG2R51 2 CG2R51 3 CG2R51 4 CG2R51 5 OG2R50 6 HGR51 7 HGR51 8 HGR52 9 HGR52
@<TRIPOS>MOLECULE
furan
 9 9 0 0 0
****
USER_CHARGES
INVALID_CHARGES
Pose:   4 Cluster:   4 Fr_nu:  82227 TotEn:   -11.80
@<TRIPOS>ATOM
      1 C1        -70.1133  -10.2321  -43.4595 C.2    1 LIG      -0.26000
      2 C2        -70.8320   -9.1950  -42.8183 C.2    1 LIG      -0.26000
      3 C3        -68.7811   -9.9517  -43.2627 C.2    1 LIG       0.09300
      4 C4        -69.8878   -8.3550  -42.2753 C.2    1 LIG       0.09300
      5 O1        -68.6351   -8.8092  -42.5417 O.3    1 LIG      -0.29200
      6 H1        -70.5158  -11.0777  -43.9982 H      1 LIG       0.17500
      7 H2        -71.9042   -9.0750  -42.7592 H      1 LIG       0.17500
      8 H3        -67.8631  -10.4406  -43.5549 H      1 LIG       0.13800
      9 H4        -69.9418   -7.4414  -41.7012 H      1 LIG       0.13800
@<TRIPOS>BOND
      1       1       2 1
      2       1       3 2
      3       2       4 2
      4       3       5 1
      5       4       5 1
      6       1       6 1
      7       2       7 1
      8       3       8 1
      9       4       9 1
@<TRIPOS>ALT_TYPE
CGenFF_4.0_ALT_TYPE_SET
CGenFF_4.0 1 CG2R51 2 CG2R51 3 CG2R51 4 CG2R51 5 OG2R50 6 HGR51 7 HGR51 8 HGR52 9 HGR52
@<TRIPOS>MOLECULE
furan
 9 9 0 0 0
****
USER_CHARGES
INVALID_CHARGES
Pose:   5 Cluster:   5 Fr_nu: 1392417 TotEn:   -11.31
@<TRIPOS>ATOM
      1 C1        -69.6774  -11.3874  -44.2118 C.2    1 LIG      -0.26000
      2 C2        -69.9721  -10.0322  -43.9294 C.2    1 LIG      -0.26000
      3 C3        -68.5755  -11.3751  -45.0351 C.2    1 LIG       0.09300
      4 C4        -69.0293   -9.2884  -44.6000 C.2    1 LIG       0.09300
      5 O1        -68.1741  -10.0995  -45.2764 O.3    1 LIG      -0.29200
      6 H1        -70.2027  -12.2635  -43.8599 H      1 LIG       0.17500
      7 H2        -70.7717   -9.6459  -43.3138 H      1 LIG       0.17500
      8 H3        -67.9875  -12.1477  -45.5087 H      1 LIG       0.13800
      9 H4        -68.8403   -8.2288  -44.6924 H      1 LIG       0.13800
@<TRIPOS>BOND
      1       1       2 1
      2       1       3 2
      3       2       4 2
      4       3       5 1
      5       4       5 1
      6       1       6 1
      7       2       7 1
      8       3       8 1
      9       4       9 1
@<TRIPOS>ALT_TYPE
CGenFF_4.0_ALT_TYPE_SET
CGenFF_4.0 1 CG2R51 2 CG2R51 3 CG2R51 4 CG2R51 5 OG2R50 6 HGR51 7 HGR51 8 HGR52 9 HGR52
@<TRIPOS>MOLECULE
furan
 9 9 0 0 0
****
USER_CHARGES
INVALID_CHARGES
Pose:   6 Cluster:   6 Fr_nu: 2108392 TotEn:   -11.14
@<TRIPOS>ATOM
      1 C1        -68.3020   -6.7703  -43.8576 C.2    1 LIG      -0.26000
      2 C2        -67.7350   -5.8239  -42.9710 C.2    1 LIG      -0.26000
      3 C3        -67.5798   -6.6808  -45.0248 C.2    1 LIG       0.09300
      4 C4        -66.7067   -5.2236  -43.6596 C.2    1 LIG       0.09300
      5 O1        -66.6054   -5.7404  -44.9123 O.3    1 LIG      -0.29200
      6 H1        -69.1334   -7.4342  -43.6695 H      1 LIG       0.17500
      7 H2        -68.0379   -5.6066  -41.9568 H      1 LIG       0.17500
      8 H3        -67.6302   -7.1903  -45.9760 H      1 LIG       0.13800
      9 H4        -65.9910   -4.4531  -43.4124 H      1 LIG       0.13800
@<TRIPOS>BOND
      1       1       2 1
      2       1       3 2
      3       2       4 2
      4       3       5 1
      5       4       5 1
      6       1       6 1
      7       2       7 1
      8       3       8 1
      9       4       9 1
@<TRIPOS>ALT_TYPE
CGenFF_4.0_ALT_TYPE_SET
CGenFF_4.0 1 CG2R51 2 CG2R51 3 CG2R51 4 CG2R51 5 OG2R50 6 HGR51 7 HGR51 8 HGR52 9 HGR52
@<TRIPOS>MOLECULE
furan
 9 9 0 0 0
****
USER_CHARGES
INVALID_CHARGES
Pose:   7 Cluster:   7 Fr_nu: 1393547 TotEn:   -11.06
@<TRIPOS>ATOM
      1 C1        -69.1501  -11.2138  -44.6280 C.2    1 LIG      -0.26000
      2 C2        -69.9547  -10.7531  -43.5586 C.2    1 LIG      -0.26000
      3 C3        -68.7379  -10.0909  -45.3071 C.2    1 LIG       0.09300
      4 C4        -69.9767   -9.3816  -43.6604 C.2    1 LIG       0.09300
      5 O1        -69.2373   -8.9699  -44.7236 O.3    1 LIG      -0.29200
      6 H1        -68.9020  -12.2363  -44.8734 H      1 LIG       0.17500
      7 H2        -70.4557  -11.3466  -42.8075 H      1 LIG       0.17500
      8 H3        -68.1190   -9.9287  -46.1776 H      1 LIG       0.13800
      9 H4        -70.4464   -8.5968  -43.0855 H      1 LIG       0.13800
@<TRIPOS>BOND
      1       1       2 1
      2       1       3 2
      3       2       4 2
      4       3       5 1
      5       4       5 1
      6       1       6 1
      7       2       7 1
      8       3       8 1
      9       4       9 1
@<TRIPOS>ALT_TYPE
CGenFF_4.0_ALT_TYPE_SET
CGenFF_4.0 1 CG2R51 2 CG2R51 3 CG2R51 4 CG2R51 5 OG2R50 6 HGR51 7 HGR51 8 HGR52 9 HGR52
@<TRIPOS>MOLECULE
furan
 9 9 0 0 0
****
USER_CHARGES
INVALID_CHARGES
Pose:   8 Cluster:   8 Fr_nu: 143582 TotEn:   -11.02
@<TRIPOS>ATOM
      1 C1        -70.0988   -9.2385  -43.5650 C.2    1 LIG      -0.26000
      2 C2        -69.2919  -10.0089  -44.4360 C.2    1 LIG      -0.26000
      3 C3        -69.2797   -8.2603  -43.0508 C.2    1 LIG       0.09300
      4 C4        -68.0374   -9.4465  -44.3921 C.2    1 LIG       0.09300
      5 O1        -68.0216   -8.3801  -43.5501 O.3    1 LIG      -0.29200
      6 H1        -71.1461   -9.3789  -43.3397 H      1 LIG       0.17500
      7 H2        -69.5879  -10.8666  -45.0226 H      1 LIG       0.17500
      8 H3        -69.4317   -7.4465  -42.3568 H      1 LIG       0.13800
      9 H4        -67.0986   -9.6748  -44.8753 H      1 LIG       0.13800
@<TRIPOS>BOND
      1       1       2 1
      2       1       3 2
      3       2       4 2
      4       3       5 1
      5       4       5 1
      6       1       6 1
      7       2       7 1
      8       3       8 1
      9       4       9 1
@<TRIPOS>ALT_TYPE
CGenFF_4.0_ALT_TYPE_SET
CGenFF_4.0 1 CG2R51 2 CG2R51 3 CG2R51 4 CG2R51 5 OG2R50 6 HGR51 7 HGR51 8 HGR52 9 HGR52
@<TRIPOS>MOLECULE
furan
 9 9 0 0 0
****
USER_CHARGES
INVALID_CHARGES
Pose:   9 Cluster:   9 Fr_nu:  70741 TotEn:   -10.88
@<TRIPOS>ATOM
      1 C1        -69.6962   -9.5593  -44.0633 C.2    1 LIG      -0.26000
      2 C2        -68.7480  -10.5010  -44.5295 C.2    1 LIG      -0.26000
      3 C3        -69.1735   -9.0322  -42.9053 C.2    1 LIG       0.09300
      4 C4        -67.7133  -10.4819  -43.6233 C.2    1 LIG       0.09300
      5 O1        -67.9649   -9.5891  -42.6303 O.3    1 LIG      -0.29200
      6 H1        -70.6425   -9.2980  -44.5144 H      1 LIG       0.17500
      7 H2        -68.8107  -11.1163  -45.4154 H      1 LIG       0.17500
      8 H3        -69.5184   -8.2912  -42.1989 H      1 LIG       0.13800
      9 H4        -66.7766  -11.0146  -43.5470 H      1 LIG       0.13800
@<TRIPOS>BOND
      1       1       2 1
      2       1       3 2
      3       2       4 2
      4       3       5 1
      5       4       5 1
      6       1       6 1
      7       2       7 1
      8       3       8 1
      9       4       9 1
@<TRIPOS>ALT_TYPE
CGenFF_4.0_ALT_TYPE_SET
CGenFF_4.0 1 CG2R51 2 CG2R51 3 CG2R51 4 CG2R51 5 OG2R50 6 HGR51 7 HGR51 8 HGR52 9 HGR52
@<TRIPOS>MOLECULE
furan
 9 9 0 0 0
****
USER_CHARGES
INVALID_CHARGES
Pose:  10 Cluster:  10 Fr_nu: 365824 TotEn:   -10.81
@<TRIPOS>ATOM
      1 C1        -76.8869  -13.4755  -47.0857 C.2    1 LIG      -0.26000
      2 C2        -77.3670  -12.1627  -46.8639 C.2    1 LIG      -0.26000
      3 C3        -76.3295  -13.8843  -45.8965 C.2    1 LIG       0.09300
      4 C4        -77.0689  -11.8630  -45.5550 C.2    1 LIG       0.09300
      5 O1        -76.4365  -12.9072  -44.9583 O.3    1 LIG      -0.29200
      6 H1        -76.9399  -14.0515  -47.9982 H      1 LIG       0.17500
      7 H2        -77.8679  -11.5160  -47.5698 H      1 LIG       0.17500
      8 H3        -75.8434  -14.7929  -45.5719 H      1 LIG       0.13800
      9 H4        -77.2314  -10.9963  -44.9309 H      1 LIG       0.13800
@<TRIPOS>BOND
      1       1       2 1
      2       1       3 2
      3       2       4 2
      4       3       5 1
      5       4       5 1
      6       1       6 1
      7       2       7 1
      8       3       8 1
      9       4       9 1
@<TRIPOS>ALT_TYPE
CGenFF_4.0_ALT_TYPE_SET
CGenFF_4.0 1 CG2R51 2 CG2R51 3 CG2R51 4 CG2R51 5 OG2R50 6 HGR51 7 HGR51 8 HGR52 9 HGR52
@<TRIPOS>MOLECULE
furan
 9 9 0 0 0
****
USER_CHARGES
INVALID_CHARGES
Pose:  11 Cluster:  11 Fr_nu: 229075 TotEn:   -10.72
@<TRIPOS>ATOM
      1 C1        -67.6358  -20.2402  -50.3411 C.2    1 LIG      -0.26000
      2 C2        -66.9532  -19.9206  -51.5390 C.2    1 LIG      -0.26000
      3 C3        -68.9188  -20.5722  -50.7095 C.2    1 LIG       0.09300
      4 C4        -67.8676  -20.0802  -52.5541 C.2    1 LIG       0.09300
      5 O1        -69.0683  -20.4773  -52.0568 O.3    1 LIG      -0.29200
      6 H1        -67.2421  -20.2294  -49.3350 H      1 LIG       0.17500
      7 H2        -65.9233  -19.6127  -51.6488 H      1 LIG       0.17500
      8 H3        -69.7971  -20.8825  -50.1624 H      1 LIG       0.13800
      9 H4        -67.8231  -19.9576  -53.6264 H      1 LIG       0.13800
@<TRIPOS>BOND
      1       1       2 1
      2       1       3 2
      3       2       4 2
      4       3       5 1
      5       4       5 1
      6       1       6 1
      7       2       7 1
      8       3       8 1
      9       4       9 1
@<TRIPOS>ALT_TYPE
CGenFF_4.0_ALT_TYPE_SET
CGenFF_4.0 1 CG2R51 2 CG2R51 3 CG2R51 4 CG2R51 5 OG2R50 6 HGR51 7 HGR51 8 HGR52 9 HGR52
@<TRIPOS>MOLECULE
furan
 9 9 0 0 0
****
USER_CHARGES
INVALID_CHARGES
Pose:  12 Cluster:  12 Fr_nu: 355873 TotEn:   -10.70
@<TRIPOS>ATOM
      1 C1        -70.4534    2.5805  -47.6727 C.2    1 LIG      -0.26000
      2 C2        -69.3800    2.2189  -46.8240 C.2    1 LIG      -0.26000
      3 C3        -71.5830    2.5643  -46.8880 C.2    1 LIG       0.09300
      4 C4        -69.9302    2.0076  -45.5811 C.2    1 LIG       0.09300
      5 O1        -71.2726    2.2162  -45.6117 O.3    1 LIG      -0.29200
      6 H1        -70.4093    2.8222  -48.7248 H      1 LIG       0.17500
      7 H2        -68.3359    2.1243  -47.0855 H      1 LIG       0.17500
      8 H3        -72.6273    2.7666  -47.0766 H      1 LIG       0.13800
      9 H4        -69.5233    1.7202  -44.6226 H      1 LIG       0.13800
@<TRIPOS>BOND
      1       1       2 1
      2       1       3 2
      3       2       4 2
      4       3       5 1
      5       4       5 1
      6       1       6 1
      7       2       7 1
      8       3       8 1
      9       4       9 1
@<TRIPOS>ALT_TYPE
CGenFF_4.0_ALT_TYPE_SET
CGenFF_4.0 1 CG2R51 2 CG2R51 3 CG2R51 4 CG2R51 5 OG2R50 6 HGR51 7 HGR51 8 HGR52 9 HGR52
@<TRIPOS>MOLECULE
furan
 9 9 0 0 0
****
USER_CHARGES
INVALID_CHARGES
Pose:  13 Cluster:  13 Fr_nu:  35028 TotEn:   -10.46
@<TRIPOS>ATOM
      1 C1        -67.5054   -5.5310  -46.8374 C.2    1 LIG      -0.26000
      2 C2        -67.8358   -6.8359  -47.2747 C.2    1 LIG      -0.26000
      3 C3        -66.5313   -5.6848  -45.8785 C.2    1 LIG       0.09300
      4 C4        -67.0400   -7.6941  -46.5520 C.2    1 LIG       0.09300
      5 O1        -66.2418   -7.0003  -45.6987 O.3    1 LIG      -0.29200
      6 H1        -67.9251   -4.5956  -47.1780 H      1 LIG       0.17500
      7 H2        -68.5630   -7.1159  -48.0233 H      1 LIG       0.17500
      8 H3        -65.9712   -4.9948  -45.2643 H      1 LIG       0.13800
      9 H4        -66.9273   -8.7682  -46.5288 H      1 LIG       0.13800
@<TRIPOS>BOND
      1       1       2 1
      2       1       3 2
      3       2       4 2
      4       3       5 1
      5       4       5 1
      6       1       6 1
      7       2       7 1
      8       3       8 1
      9       4       9 1
@<TRIPOS>ALT_TYPE
CGenFF_4.0_ALT_TYPE_SET
CGenFF_4.0 1 CG2R51 2 CG2R51 3 CG2R51 4 CG2R51 5 OG2R50 6 HGR51 7 HGR51 8 HGR52 9 HGR52
@<TRIPOS>MOLECULE
furan
 9 9 0 0 0
****
USER_CHARGES
INVALID_CHARGES
Pose:  14 Cluster:  14 Fr_nu: 1852192 TotEn:   -10.42
@<TRIPOS>ATOM
      1 C1        -68.1347   -6.9078  -43.3953 C.2    1 LIG      -0.26000
      2 C2        -67.4378   -5.7007  -43.6411 C.2    1 LIG      -0.26000
      3 C3        -67.8643   -7.7295  -44.4648 C.2    1 LIG       0.09300
      4 C4        -66.7911   -5.8709  -44.8431 C.2    1 LIG       0.09300
      5 O1        -67.0460   -7.1050  -45.3517 O.3    1 LIG      -0.29200
      6 H1        -68.7567   -7.1486  -42.5454 H      1 LIG       0.17500
      7 H2        -67.4101   -4.8173  -43.0197 H      1 LIG       0.17500
      8 H3        -68.1606   -8.7342  -44.7293 H      1 LIG       0.13800
      9 H4        -66.1458   -5.2432  -45.4402 H      1 LIG       0.13800
@<TRIPOS>BOND
      1       1       2 1
      2       1       3 2
      3       2       4 2
      4       3       5 1
      5       4       5 1
      6       1       6 1
      7       2       7 1
      8       3       8 1
      9       4       9 1
@<TRIPOS>ALT_TYPE
CGenFF_4.0_ALT_TYPE_SET
CGenFF_4.0 1 CG2R51 2 CG2R51 3 CG2R51 4 CG2R51 5 OG2R50 6 HGR51 7 HGR51 8 HGR52 9 HGR52
@<TRIPOS>MOLECULE
furan
 9 9 0 0 0
****
USER_CHARGES
INVALID_CHARGES
Pose:  15 Cluster:  15 Fr_nu: 400343 TotEn:   -10.22
@<TRIPOS>ATOM
      1 C1        -69.8870  -10.8108  -43.4598 C.2    1 LIG      -0.26000
      2 C2        -70.6096  -10.1954  -42.4098 C.2    1 LIG      -0.26000
      3 C3        -69.4145   -9.7880  -44.2488 C.2    1 LIG       0.09300
      4 C4        -70.5270   -8.8405  -42.6320 C.2    1 LIG       0.09300
      5 O1        -69.8001   -8.5838  -43.7511 O.3    1 LIG      -0.29200
      6 H1        -69.7306  -11.8675  -43.6215 H      1 LIG       0.17500
      7 H2        -71.1258  -10.6790  -41.5930 H      1 LIG       0.17500
      8 H3        -68.8198   -9.7525  -45.1500 H      1 LIG       0.13800
      9 H4        -70.9099   -7.9733  -42.1140 H      1 LIG       0.13800
@<TRIPOS>BOND
      1       1       2 1
      2       1       3 2
      3       2       4 2
      4       3       5 1
      5       4       5 1
      6       1       6 1
      7       2       7 1
      8       3       8 1
      9       4       9 1
@<TRIPOS>ALT_TYPE
CGenFF_4.0_ALT_TYPE_SET
CGenFF_4.0 1 CG2R51 2 CG2R51 3 CG2R51 4 CG2R51 5 OG2R50 6 HGR51 7 HGR51 8 HGR52 9 HGR52
@<TRIPOS>MOLECULE
furan
 9 9 0 0 0
****
USER_CHARGES
INVALID_CHARGES
Pose:  16 Cluster:  16 Fr_nu: 152522 TotEn:    -9.98
@<TRIPOS>ATOM
      1 C1        -78.0365  -12.3787  -46.9520 C.2    1 LIG      -0.26000
      2 C2        -77.2768  -12.5869  -45.7761 C.2    1 LIG      -0.26000
      3 C3        -79.3523  -12.5578  -46.5933 C.2    1 LIG       0.09300
      4 C4        -78.1825  -12.8782  -44.7827 C.2    1 LIG       0.09300
      5 O1        -79.4499  -12.8623  -45.2726 O.3    1 LIG      -0.29200
      6 H1        -77.6708  -12.1299  -47.9377 H      1 LIG       0.17500
      7 H2        -76.2034  -12.5313  -45.6664 H      1 LIG       0.17500
      8 H3        -80.2877  -12.5053  -47.1313 H      1 LIG       0.13800
      9 H4        -78.0904  -13.1079  -43.7312 H      1 LIG       0.13800
@<TRIPOS>BOND
      1       1       2 1
      2       1       3 2
      3       2       4 2
      4       3       5 1
      5       4       5 1
      6       1       6 1
      7       2       7 1
      8       3       8 1
      9       4       9 1
@<TRIPOS>ALT_TYPE
CGenFF_4.0_ALT_TYPE_SET
CGenFF_4.0 1 CG2R51 2 CG2R51 3 CG2R51 4 CG2R51 5 OG2R50 6 HGR51 7 HGR51 8 HGR52 9 HGR52
@<TRIPOS>MOLECULE
furan
 9 9 0 0 0
****
USER_CHARGES
INVALID_CHARGES
Pose:  17 Cluster:  17 Fr_nu:  73589 TotEn:    -9.96
@<TRIPOS>ATOM
      1 C1        -70.9256    3.4030  -46.7965 C.2    1 LIG      -0.26000
      2 C2        -69.5380    3.2471  -47.0280 C.2    1 LIG      -0.26000
      3 C3        -71.3628    2.2068  -46.2768 C.2    1 LIG       0.09300
      4 C4        -69.2262    1.9669  -46.6331 C.2    1 LIG       0.09300
      5 O1        -70.3331    1.3262  -46.1740 O.3    1 LIG      -0.29200
      6 H1        -71.5313    4.2774  -46.9853 H      1 LIG       0.17500
      7 H2        -68.8511    3.9768  -47.4318 H      1 LIG       0.17500
      8 H3        -72.3244    1.8424  -45.9458 H      1 LIG       0.13800
      9 H4        -68.3120    1.3918  -46.6159 H      1 LIG       0.13800
@<TRIPOS>BOND
      1       1       2 1
      2       1       3 2
      3       2       4 2
      4       3       5 1
      5       4       5 1
      6       1       6 1
      7       2       7 1
      8       3       8 1
      9       4       9 1
@<TRIPOS>ALT_TYPE
CGenFF_4.0_ALT_TYPE_SET
CGenFF_4.0 1 CG2R51 2 CG2R51 3 CG2R51 4 CG2R51 5 OG2R50 6 HGR51 7 HGR51 8 HGR52 9 HGR52
@<TRIPOS>MOLECULE
furan
 9 9 0 0 0
****
USER_CHARGES
INVALID_CHARGES
Pose:  18 Cluster:  18 Fr_nu: 482170 TotEn:    -9.93
@<TRIPOS>ATOM
      1 C1        -69.8729    1.8932  -45.6504 C.2    1 LIG      -0.26000
      2 C2        -68.8629    1.9476  -46.6404 C.2    1 LIG      -0.26000
      3 C3        -71.0712    1.9211  -46.3253 C.2    1 LIG       0.09300
      4 C4        -69.5160    2.0047  -47.8497 C.2    1 LIG       0.09300
      5 O1        -70.8623    1.9889  -47.6662 O.3    1 LIG      -0.29200
      6 H1        -69.7437    1.8408  -44.5790 H      1 LIG       0.17500
      7 H2        -67.7928    1.9453  -46.4912 H      1 LIG       0.17500
      8 H3        -72.1054    1.8994  -46.0137 H      1 LIG       0.13800
      9 H4        -69.1845    2.0574  -48.8765 H      1 LIG       0.13800
@<TRIPOS>BOND
      1       1       2 1
      2       1       3 2
      3       2       4 2
      4       3       5 1
      5       4       5 1
      6       1       6 1
      7       2       7 1
      8       3       8 1
      9       4       9 1
@<TRIPOS>ALT_TYPE
CGenFF_4.0_ALT_TYPE_SET
CGenFF_4.0 1 CG2R51 2 CG2R51 3 CG2R51 4 CG2R51 5 OG2R50 6 HGR51 7 HGR51 8 HGR52 9 HGR52
@<TRIPOS>MOLECULE
furan
 9 9 0 0 0
****
USER_CHARGES
INVALID_CHARGES
Pose:  19 Cluster:  19 Fr_nu: 687753 TotEn:    -9.90
@<TRIPOS>ATOM
      1 C1        -69.9495  -10.0523  -44.0373 C.2    1 LIG      -0.26000
      2 C2        -70.7134   -9.6879  -42.9029 C.2    1 LIG      -0.26000
      3 C3        -68.7728  -10.5751  -43.5535 C.2    1 LIG       0.09300
      4 C4        -69.9492  -10.0142  -41.8068 C.2    1 LIG       0.09300
      5 O1        -68.7647  -10.5556  -42.1948 O.3    1 LIG      -0.29200
      6 H1        -70.2221   -9.9466  -45.0774 H      1 LIG       0.17500
      7 H2        -71.6980   -9.2434  -42.8864 H      1 LIG       0.17500
      8 H3        -67.8883  -10.9835  -44.0204 H      1 LIG       0.13800
      9 H4        -70.0974   -9.9292  -40.7401 H      1 LIG       0.13800
@<TRIPOS>BOND
      1       1       2 1
      2       1       3 2
      3       2       4 2
      4       3       5 1
      5       4       5 1
      6       1       6 1
      7       2       7 1
      8       3       8 1
      9       4       9 1
@<TRIPOS>ALT_TYPE
CGenFF_4.0_ALT_TYPE_SET
CGenFF_4.0 1 CG2R51 2 CG2R51 3 CG2R51 4 CG2R51 5 OG2R50 6 HGR51 7 HGR51 8 HGR52 9 HGR52
@<TRIPOS>MOLECULE
furan
 9 9 0 0 0
****
USER_CHARGES
INVALID_CHARGES
Pose:  20 Cluster:  20 Fr_nu:  23183 TotEn:    -9.62
@<TRIPOS>ATOM
      1 C1        -67.6264   -6.3690  -45.1124 C.2    1 LIG      -0.26000
      2 C2        -67.7376   -7.4185  -46.0555 C.2    1 LIG      -0.26000
      3 C3        -67.1881   -5.2700  -45.8139 C.2    1 LIG       0.09300
      4 C4        -67.3594   -6.8860  -47.2660 C.2    1 LIG       0.09300
      5 O1        -67.0230   -5.5767  -47.1273 O.3    1 LIG      -0.29200
      6 H1        -67.8387   -6.4088  -44.0538 H      1 LIG       0.17500
      7 H2        -68.0540   -8.4358  -45.8754 H      1 LIG       0.17500
      8 H3        -66.9589   -4.2506  -45.5395 H      1 LIG       0.13800
      9 H4        -67.2798   -7.2858  -48.2664 H      1 LIG       0.13800
@<TRIPOS>BOND
      1       1       2 1
      2       1       3 2
      3       2       4 2
      4       3       5 1
      5       4       5 1
      6       1       6 1
      7       2       7 1
      8       3       8 1
      9       4       9 1
@<TRIPOS>ALT_TYPE
CGenFF_4.0_ALT_TYPE_SET
CGenFF_4.0 1 CG2R51 2 CG2R51 3 CG2R51 4 CG2R51 5 OG2R50 6 HGR51 7 HGR51 8 HGR52 9 HGR52
@<TRIPOS>MOLECULE
furan
 9 9 0 0 0
****
USER_CHARGES
INVALID_CHARGES
Pose:  21 Cluster:  21 Fr_nu: 1920246 TotEn:    -9.61
@<TRIPOS>ATOM
      1 C1        -68.9652   -9.5816  -43.5369 C.2    1 LIG      -0.26000
      2 C2        -69.9055   -9.0923  -42.5989 C.2    1 LIG      -0.26000
      3 C3        -69.2899  -10.9011  -43.7505 C.2    1 LIG       0.09300
      4 C4        -70.7377  -10.1477  -42.3063 C.2    1 LIG       0.09300
      5 O1        -70.3693  -11.2539  -43.0042 O.3    1 LIG      -0.29200
      6 H1        -68.1523   -9.0404  -43.9990 H      1 LIG       0.17500
      7 H2        -69.9688   -8.0952  -42.1878 H      1 LIG       0.17500
      8 H3        -68.8745  -11.6823  -44.3703 H      1 LIG       0.13800
      9 H4        -71.5931  -10.2675  -41.6574 H      1 LIG       0.13800
@<TRIPOS>BOND
      1       1       2 1
      2       1       3 2
      3       2       4 2
      4       3       5 1
      5       4       5 1
      6       1       6 1
      7       2       7 1
      8       3       8 1
      9       4       9 1
@<TRIPOS>ALT_TYPE
CGenFF_4.0_ALT_TYPE_SET
CGenFF_4.0 1 CG2R51 2 CG2R51 3 CG2R51 4 CG2R51 5 OG2R50 6 HGR51 7 HGR51 8 HGR52 9 HGR52
@<TRIPOS>MOLECULE
furan
 9 9 0 0 0
****
USER_CHARGES
INVALID_CHARGES
Pose:  22 Cluster:  22 Fr_nu: 648133 TotEn:    -9.51
@<TRIPOS>ATOM
      1 C1        -67.4607  -11.0233  -45.1750 C.2    1 LIG      -0.26000
      2 C2        -67.4381   -9.6992  -45.6745 C.2    1 LIG      -0.26000
      3 C3        -68.7870  -11.3797  -45.0978 C.2    1 LIG       0.09300
      4 C4        -68.7521   -9.3410  -45.8670 C.2    1 LIG       0.09300
      5 O1        -69.5807  -10.3599  -45.5179 O.3    1 LIG      -0.29200
      6 H1        -66.6162  -11.6404  -44.9046 H      1 LIG       0.17500
      7 H2        -66.5722   -9.0832  -45.8700 H      1 LIG       0.17500
      8 H3        -69.3035  -12.2748  -44.7829 H      1 LIG       0.13800
      9 H4        -69.2378   -8.4456  -46.2268 H      1 LIG       0.13800
@<TRIPOS>BOND
      1       1       2 1
      2       1       3 2
      3       2       4 2
      4       3       5 1
      5       4       5 1
      6       1       6 1
      7       2       7 1
      8       3       8 1
      9       4       9 1
@<TRIPOS>ALT_TYPE
CGenFF_4.0_ALT_TYPE_SET
CGenFF_4.0 1 CG2R51 2 CG2R51 3 CG2R51 4 CG2R51 5 OG2R50 6 HGR51 7 HGR51 8 HGR52 9 HGR52
@<TRIPOS>MOLECULE
furan
 9 9 0 0 0
****
USER_CHARGES
INVALID_CHARGES
Pose:  23 Cluster:  23 Fr_nu: 2314409 TotEn:    -9.42
@<TRIPOS>ATOM
      1 C1        -76.4482  -13.5320  -45.8236 C.2    1 LIG      -0.26000
      2 C2        -77.2600  -13.5320  -46.9830 C.2    1 LIG      -0.26000
      3 C3        -77.1048  -12.7553  -44.8975 C.2    1 LIG       0.09300
      4 C4        -78.3549  -12.7554  -46.6827 C.2    1 LIG       0.09300
      5 O1        -78.2680  -12.2783  -45.4133 O.3    1 LIG      -0.29200
      6 H1        -75.5026  -14.0347  -45.6810 H      1 LIG       0.17500
      7 H2        -77.0708  -14.0353  -47.9202 H      1 LIG       0.17500
      8 H3        -76.8890  -12.4613  -43.8807 H      1 LIG       0.13800
      9 H4        -79.2362  -12.4609  -47.2337 H      1 LIG       0.13800
@<TRIPOS>BOND
      1       1       2 1
      2       1       3 2
      3       2       4 2
      4       3       5 1
      5       4       5 1
      6       1       6 1
      7       2       7 1
      8       3       8 1
      9       4       9 1
@<TRIPOS>ALT_TYPE
CGenFF_4.0_ALT_TYPE_SET
CGenFF_4.0 1 CG2R51 2 CG2R51 3 CG2R51 4 CG2R51 5 OG2R50 6 HGR51 7 HGR51 8 HGR52 9 HGR52
@<TRIPOS>MOLECULE
furan
 9 9 0 0 0
****
USER_CHARGES
INVALID_CHARGES
Pose:  24 Cluster:  24 Fr_nu: 316903 TotEn:    -9.37
@<TRIPOS>ATOM
      1 C1        -78.2179  -12.4297  -45.9509 C.2    1 LIG      -0.26000
      2 C2        -76.9491  -12.8387  -45.4756 C.2    1 LIG      -0.26000
      3 C3        -78.5387  -13.2918  -46.9737 C.2    1 LIG       0.09300
      4 C4        -76.5850  -13.9216  -46.2416 C.2    1 LIG       0.09300
      5 O1        -77.5487  -14.2042  -47.1571 O.3    1 LIG      -0.29200
      6 H1        -78.8227  -11.6090  -45.5933 H      1 LIG       0.17500
      7 H2        -76.3722  -12.3993  -44.6746 H      1 LIG       0.17500
      8 H3        -79.3887  -13.3851  -47.6339 H      1 LIG       0.13800
      9 H4        -75.7192  -14.5674  -46.2595 H      1 LIG       0.13800
@<TRIPOS>BOND
      1       1       2 1
      2       1       3 2
      3       2       4 2
      4       3       5 1
      5       4       5 1
      6       1       6 1
      7       2       7 1
      8       3       8 1
      9       4       9 1
@<TRIPOS>ALT_TYPE
CGenFF_4.0_ALT_TYPE_SET
CGenFF_4.0 1 CG2R51 2 CG2R51 3 CG2R51 4 CG2R51 5 OG2R50 6 HGR51 7 HGR51 8 HGR52 9 HGR52
@<TRIPOS>MOLECULE
furan
 9 9 0 0 0
****
USER_CHARGES
INVALID_CHARGES
Pose:  25 Cluster:  25 Fr_nu:  30903 TotEn:    -9.30
@<TRIPOS>ATOM
      1 C1        -68.2813    1.8418  -47.1983 C.2    1 LIG      -0.26000
      2 C2        -69.5298    2.3643  -47.6126 C.2    1 LIG      -0.26000
      3 C3        -68.4507    1.4359  -45.8950 C.2    1 LIG       0.09300
      4 C4        -70.3730    2.2403  -46.5330 C.2    1 LIG       0.09300
      5 O1        -69.7229    1.6752  -45.4820 O.3    1 LIG      -0.29200
      6 H1        -67.3718    1.7704  -47.7770 H      1 LIG       0.17500
      7 H2        -69.7832    2.7791  -48.5775 H      1 LIG       0.17500
      8 H3        -67.7993    0.9812  -45.1629 H      1 LIG       0.13800
      9 H4        -71.4092    2.4928  -46.3610 H      1 LIG       0.13800
@<TRIPOS>BOND
      1       1       2 1
      2       1       3 2
      3       2       4 2
      4       3       5 1
      5       4       5 1
      6       1       6 1
      7       2       7 1
      8       3       8 1
      9       4       9 1
@<TRIPOS>ALT_TYPE
CGenFF_4.0_ALT_TYPE_SET
CGenFF_4.0 1 CG2R51 2 CG2R51 3 CG2R51 4 CG2R51 5 OG2R50 6 HGR51 7 HGR51 8 HGR52 9 HGR52
@<TRIPOS>MOLECULE
furan
 9 9 0 0 0
****
USER_CHARGES
INVALID_CHARGES
Pose:  26 Cluster:  26 Fr_nu:  77433 TotEn:    -9.10
@<TRIPOS>ATOM
      1 C1        -68.8661  -10.6033  -43.9683 C.2    1 LIG      -0.26000
      2 C2        -69.6111  -10.5109  -42.7684 C.2    1 LIG      -0.26000
      3 C3        -67.5430  -10.6417  -43.5943 C.2    1 LIG       0.09300
      4 C4        -68.6901  -10.4995  -41.7468 C.2    1 LIG       0.09300
      5 O1        -67.4271  -10.5790  -42.2419 O.3    1 LIG      -0.29200
      6 H1        -69.2460  -10.6371  -44.9791 H      1 LIG       0.17500
      7 H2        -70.6850  -10.4593  -42.6616 H      1 LIG       0.17500
      8 H3        -66.6134  -10.7103  -44.1405 H      1 LIG       0.13800
      9 H4        -68.7679  -10.4425  -40.6709 H      1 LIG       0.13800
@<TRIPOS>BOND
      1       1       2 1
      2       1       3 2
      3       2       4 2
      4       3       5 1
      5       4       5 1
      6       1       6 1
      7       2       7 1
      8       3       8 1
      9       4       9 1
@<TRIPOS>ALT_TYPE
CGenFF_4.0_ALT_TYPE_SET
CGenFF_4.0 1 CG2R51 2 CG2R51 3 CG2R51 4 CG2R51 5 OG2R50 6 HGR51 7 HGR51 8 HGR52 9 HGR52
@<TRIPOS>MOLECULE
furan
 9 9 0 0 0
****
USER_CHARGES
INVALID_CHARGES
Pose:  27 Cluster:  27 Fr_nu:   2374 TotEn:    -9.08
@<TRIPOS>ATOM
      1 C1        -70.9030    2.3142  -47.4053 C.2    1 LIG      -0.26000
      2 C2        -70.5114    2.2736  -46.0458 C.2    1 LIG      -0.26000
      3 C3        -69.7670    2.0595  -48.1378 C.2    1 LIG       0.09300
      4 C4        -69.1640    1.9968  -46.0445 C.2    1 LIG       0.09300
      5 O1        -68.7026    1.8648  -47.3158 O.3    1 LIG      -0.29200
      6 H1        -71.8897    2.5056  -47.8016 H      1 LIG       0.17500
      7 H2        -71.1335    2.4266  -45.1757 H      1 LIG       0.17500
      8 H3        -69.5605    1.9850  -49.1955 H      1 LIG       0.13800
      9 H4        -68.4280    1.8683  -45.2642 H      1 LIG       0.13800
@<TRIPOS>BOND
      1       1       2 1
      2       1       3 2
      3       2       4 2
      4       3       5 1
      5       4       5 1
      6       1       6 1
      7       2       7 1
      8       3       8 1
      9       4       9 1
@<TRIPOS>ALT_TYPE
CGenFF_4.0_ALT_TYPE_SET
CGenFF_4.0 1 CG2R51 2 CG2R51 3 CG2R51 4 CG2R51 5 OG2R50 6 HGR51 7 HGR51 8 HGR52 9 HGR52
@<TRIPOS>MOLECULE
furan
 9 9 0 0 0
****
USER_CHARGES
INVALID_CHARGES
Pose:  28 Cluster:  28 Fr_nu: 445348 TotEn:    -9.05
@<TRIPOS>ATOM
      1 C1        -63.5386   -0.8986  -27.0587 C.2    1 LIG      -0.26000
      2 C2        -63.1946    0.3760  -26.5486 C.2    1 LIG      -0.26000
      3 C3        -63.0510   -1.8153  -26.1566 C.2    1 LIG       0.09300
      4 C4        -62.5215    0.1473  -25.3711 C.2    1 LIG       0.09300
      5 O1        -62.4297   -1.1859  -25.1249 O.3    1 LIG      -0.29200
      6 H1        -64.0744   -1.1213  -27.9701 H      1 LIG       0.17500
      7 H2        -63.4106    1.3408  -26.9846 H      1 LIG       0.17500
      8 H3        -63.0640   -2.8944  -26.1061 H      1 LIG       0.13800
      9 H4        -62.0689    0.7917  -24.6315 H      1 LIG       0.13800
@<TRIPOS>BOND
      1       1       2 1
      2       1       3 2
      3       2       4 2
      4       3       5 1
      5       4       5 1
      6       1       6 1
      7       2       7 1
      8       3       8 1
      9       4       9 1
@<TRIPOS>ALT_TYPE
CGenFF_4.0_ALT_TYPE_SET
CGenFF_4.0 1 CG2R51 2 CG2R51 3 CG2R51 4 CG2R51 5 OG2R50 6 HGR51 7 HGR51 8 HGR52 9 HGR52
@<TRIPOS>MOLECULE
furan
 9 9 0 0 0
****
USER_CHARGES
INVALID_CHARGES
Pose:  29 Cluster:  29 Fr_nu:  84504 TotEn:    -8.87
@<TRIPOS>ATOM
      1 C1        -70.5662  -10.6328  -41.9495 C.2    1 LIG      -0.26000
      2 C2        -70.4536   -9.2856  -42.3684 C.2    1 LIG      -0.26000
      3 C3        -70.3985  -11.3994  -43.0792 C.2    1 LIG       0.09300
      4 C4        -70.2250   -9.3249  -43.7242 C.2    1 LIG       0.09300
      5 O1        -70.1899  -10.6098  -44.1652 O.3    1 LIG      -0.29200
      6 H1        -70.7474  -10.9993  -40.9494 H      1 LIG       0.17500
      7 H2        -70.5293   -8.3971  -41.7583 H      1 LIG       0.17500
      8 H3        -70.3984  -12.4631  -43.2677 H      1 LIG       0.13800
      9 H4        -70.0734   -8.5671  -44.4790 H      1 LIG       0.13800
@<TRIPOS>BOND
      1       1       2 1
      2       1       3 2
      3       2       4 2
      4       3       5 1
      5       4       5 1
      6       1       6 1
      7       2       7 1
      8       3       8 1
      9       4       9 1
@<TRIPOS>ALT_TYPE
CGenFF_4.0_ALT_TYPE_SET
CGenFF_4.0 1 CG2R51 2 CG2R51 3 CG2R51 4 CG2R51 5 OG2R50 6 HGR51 7 HGR51 8 HGR52 9 HGR52
@<TRIPOS>MOLECULE
furan
 9 9 0 0 0
****
USER_CHARGES
INVALID_CHARGES
Pose:  30 Cluster:  30 Fr_nu: 1844111 TotEn:    -8.50
@<TRIPOS>ATOM
      1 C1        -67.7737  -20.7869  -49.3120 C.2    1 LIG      -0.26000
      2 C2        -67.0212  -20.9901  -50.4934 C.2    1 LIG      -0.26000
      3 C3        -68.9831  -20.2694  -49.7138 C.2    1 LIG       0.09300
      4 C4        -67.8245  -20.5824  -51.5329 C.2    1 LIG       0.09300
      5 O1        -69.0222  -20.1417  -51.0661 O.3    1 LIG      -0.29200
      6 H1        -67.4720  -20.9915  -48.2950 H      1 LIG       0.17500
      7 H2        -66.0188  -21.3846  -50.5768 H      1 LIG       0.17500
      8 H3        -69.8743  -19.9574  -49.1888 H      1 LIG       0.13800
      9 H4        -67.6978  -20.5444  -52.6050 H      1 LIG       0.13800
@<TRIPOS>BOND
      1       1       2 1
      2       1       3 2
      3       2       4 2
      4       3       5 1
      5       4       5 1
      6       1       6 1
      7       2       7 1
      8       3       8 1
      9       4       9 1
@<TRIPOS>ALT_TYPE
CGenFF_4.0_ALT_TYPE_SET
CGenFF_4.0 1 CG2R51 2 CG2R51 3 CG2R51 4 CG2R51 5 OG2R50 6 HGR51 7 HGR51 8 HGR52 9 HGR52
@<TRIPOS>MOLECULE
furan
 9 9 0 0 0
****
USER_CHARGES
INVALID_CHARGES
Pose:  31 Cluster:  31 Fr_nu: 606578 TotEn:    -8.47
@<TRIPOS>ATOM
      1 C1        -76.0787  -12.6056  -46.7598 C.2    1 LIG      -0.26000
      2 C2        -77.1378  -11.8471  -46.2064 C.2    1 LIG      -0.26000
      3 C3        -76.3202  -13.9130  -46.4069 C.2    1 LIG       0.09300
      4 C4        -77.9510  -12.7451  -45.5550 C.2    1 LIG       0.09300
      5 O1        -77.4597  -14.0065  -45.6725 O.3    1 LIG      -0.29200
      6 H1        -75.2436  -12.2446  -47.3424 H      1 LIG       0.17500
      7 H2        -77.2895  -10.7795  -46.2742 H      1 LIG       0.17500
      8 H3        -75.8050  -14.8445  -46.5912 H      1 LIG       0.13800
      9 H4        -78.8673  -12.6508  -44.9905 H      1 LIG       0.13800
@<TRIPOS>BOND
      1       1       2 1
      2       1       3 2
      3       2       4 2
      4       3       5 1
      5       4       5 1
      6       1       6 1
      7       2       7 1
      8       3       8 1
      9       4       9 1
@<TRIPOS>ALT_TYPE
CGenFF_4.0_ALT_TYPE_SET
CGenFF_4.0 1 CG2R51 2 CG2R51 3 CG2R51 4 CG2R51 5 OG2R50 6 HGR51 7 HGR51 8 HGR52 9 HGR52
@<TRIPOS>MOLECULE
furan
 9 9 0 0 0
****
USER_CHARGES
INVALID_CHARGES
Pose:  32 Cluster:  32 Fr_nu: 126297 TotEn:    -8.13
@<TRIPOS>ATOM
      1 C1        -70.3661  -10.7787  -41.5541 C.2    1 LIG      -0.26000
      2 C2        -69.8932  -10.3789  -42.8268 C.2    1 LIG      -0.26000
      3 C3        -69.2635  -10.8206  -40.7328 C.2    1 LIG       0.09300
      4 C4        -68.5354  -10.2048  -42.6924 C.2    1 LIG       0.09300
      5 O1        -68.1436  -10.4720  -41.4190 O.3    1 LIG      -0.29200
      6 H1        -71.3832  -11.0082  -41.2710 H      1 LIG       0.17500
      7 H2        -70.4700  -10.2353  -43.7291 H      1 LIG       0.17500
      8 H3        -69.1163  -11.0648  -39.6908 H      1 LIG       0.13800
      9 H4        -67.7489   -9.9091  -43.3714 H      1 LIG       0.13800
@<TRIPOS>BOND
      1       1       2 1
      2       1       3 2
      3       2       4 2
      4       3       5 1
      5       4       5 1
      6       1       6 1
      7       2       7 1
      8       3       8 1
      9       4       9 1
@<TRIPOS>ALT_TYPE
CGenFF_4.0_ALT_TYPE_SET
CGenFF_4.0 1 CG2R51 2 CG2R51 3 CG2R51 4 CG2R51 5 OG2R50 6 HGR51 7 HGR51 8 HGR52 9 HGR52
@<TRIPOS>MOLECULE
furan
 9 9 0 0 0
****
USER_CHARGES
INVALID_CHARGES
Pose:  33 Cluster:  33 Fr_nu: 379944 TotEn:    -8.09
@<TRIPOS>ATOM
      1 C1        -63.3186   -0.3150  -26.7229 C.2    1 LIG      -0.26000
      2 C2        -63.2831   -1.0507  -25.5143 C.2    1 LIG      -0.26000
      3 C3        -64.1150   -1.0335  -27.5841 C.2    1 LIG       0.09300
      4 C4        -64.0604   -2.1661  -25.7230 C.2    1 LIG       0.09300
      5 O1        -64.5712   -2.1631  -26.9822 O.3    1 LIG      -0.29200
      6 H1        -62.8251    0.6214  -26.9395 H      1 LIG       0.17500
      7 H2        -62.7569   -0.7991  -24.6047 H      1 LIG       0.17500
      8 H3        -64.4387   -0.8838  -28.6038 H      1 LIG       0.13800
      9 H4        -64.3352   -3.0113  -25.1088 H      1 LIG       0.13800
@<TRIPOS>BOND
      1       1       2 1
      2       1       3 2
      3       2       4 2
      4       3       5 1
      5       4       5 1
      6       1       6 1
      7       2       7 1
      8       3       8 1
      9       4       9 1
@<TRIPOS>ALT_TYPE
CGenFF_4.0_ALT_TYPE_SET
CGenFF_4.0 1 CG2R51 2 CG2R51 3 CG2R51 4 CG2R51 5 OG2R50 6 HGR51 7 HGR51 8 HGR52 9 HGR52
@<TRIPOS>MOLECULE
furan
 9 9 0 0 0
****
USER_CHARGES
INVALID_CHARGES
Pose:  34 Cluster:  34 Fr_nu: 367024 TotEn:    -7.95
@<TRIPOS>ATOM
      1 C1        -76.1167  -12.4624  -47.0206 C.2    1 LIG      -0.26000
      2 C2        -76.1067  -13.4867  -46.0439 C.2    1 LIG      -0.26000
      3 C3        -76.8385  -11.4247  -46.4784 C.2    1 LIG       0.09300
      4 C4        -76.8231  -13.0018  -44.9745 C.2    1 LIG       0.09300
      5 O1        -77.2726  -11.7454  -45.2314 O.3    1 LIG      -0.29200
      6 H1        -75.6558  -12.4787  -47.9977 H      1 LIG       0.17500
      7 H2        -75.6361  -14.4570  -46.1110 H      1 LIG       0.17500
      8 H3        -77.1174  -10.4428  -46.8323 H      1 LIG       0.13800
      9 H4        -77.0891  -13.4052  -44.0083 H      1 LIG       0.13800
@<TRIPOS>BOND
      1       1       2 1
      2       1       3 2
      3       2       4 2
      4       3       5 1
      5       4       5 1
      6       1       6 1
      7       2       7 1
      8       3       8 1
      9       4       9 1
@<TRIPOS>ALT_TYPE
CGenFF_4.0_ALT_TYPE_SET
CGenFF_4.0 1 CG2R51 2 CG2R51 3 CG2R51 4 CG2R51 5 OG2R50 6 HGR51 7 HGR51 8 HGR52 9 HGR52
@<TRIPOS>MOLECULE
furan
 9 9 0 0 0
****
USER_CHARGES
INVALID_CHARGES
Pose:  35 Cluster:  35 Fr_nu: 635097 TotEn:    -7.57
@<TRIPOS>ATOM
      1 C1        -69.7782  -10.6910  -43.3203 C.2    1 LIG      -0.26000
      2 C2        -69.7126   -9.2926  -43.5284 C.2    1 LIG      -0.26000
      3 C3        -70.1544  -10.8647  -42.0086 C.2    1 LIG       0.09300
      4 C4        -70.0534   -8.7115  -42.3292 C.2    1 LIG       0.09300
      5 O1        -70.3242   -9.6630  -41.3976 O.3    1 LIG      -0.29200
      6 H1        -69.5762  -11.4743  -44.0364 H      1 LIG       0.17500
      7 H2        -69.4499   -8.7732  -44.4387 H      1 LIG       0.17500
      8 H3        -70.3359  -11.7327  -41.3916 H      1 LIG       0.13800
      9 H4        -70.1453   -7.6888  -41.9935 H      1 LIG       0.13800
@<TRIPOS>BOND
      1       1       2 1
      2       1       3 2
      3       2       4 2
      4       3       5 1
      5       4       5 1
      6       1       6 1
      7       2       7 1
      8       3       8 1
      9       4       9 1
@<TRIPOS>ALT_TYPE
CGenFF_4.0_ALT_TYPE_SET
CGenFF_4.0 1 CG2R51 2 CG2R51 3 CG2R51 4 CG2R51 5 OG2R50 6 HGR51 7 HGR51 8 HGR52 9 HGR52
@<TRIPOS>MOLECULE
furan
 9 9 0 0 0
****
USER_CHARGES
INVALID_CHARGES
Pose:  36 Cluster:  36 Fr_nu: 1546505 TotEn:    -5.70
@<TRIPOS>ATOM
      1 C1        -62.5068    0.4916  -44.4362 C.2    1 LIG      -0.26000
      2 C2        -62.1256    1.6647  -43.7420 C.2    1 LIG      -0.26000
      3 C3        -61.7106   -0.5176  -43.9467 C.2    1 LIG       0.09300
      4 C4        -61.1239    1.2886  -42.8777 C.2    1 LIG       0.09300
      5 O1        -60.8650   -0.0401  -42.9962 O.3    1 LIG      -0.29200
      6 H1        -63.2663    0.3940  -45.1983 H      1 LIG       0.17500
      7 H2        -62.5306    2.6597  -43.8571 H      1 LIG       0.17500
      8 H3        -61.6277   -1.5738  -44.1582 H      1 LIG       0.13800
      9 H4        -60.5252    1.8187  -42.1513 H      1 LIG       0.13800
@<TRIPOS>BOND
      1       1       2 1
      2       1       3 2
      3       2       4 2
      4       3       5 1
      5       4       5 1
      6       1       6 1
      7       2       7 1
      8       3       8 1
      9       4       9 1
@<TRIPOS>ALT_TYPE
CGenFF_4.0_ALT_TYPE_SET
CGenFF_4.0 1 CG2R51 2 CG2R51 3 CG2R51 4 CG2R51 5 OG2R50 6 HGR51 7 HGR51 8 HGR52 9 HGR52
@<TRIPOS>MOLECULE
pyrimidine
 10 10 0 0 0
****
USER_CHARGES
INVALID_CHARGES
Pose:   1 Cluster:   1 Fr_nu: 2017747 TotEn:   -24.01
@<TRIPOS>ATOM
      1 C1        -67.6874   -5.6294  -42.6339 C.ar   1 LIG      -0.13100
      2 C2        -68.4037   -6.7834  -42.8780 C.ar   1 LIG       0.28900
      3 C3        -66.8796   -5.1986  -43.6663 C.ar   1 LIG       0.28900
      4 C4        -67.5205   -6.9500  -44.9658 C.ar   1 LIG       0.50700
      5 N1        -68.3440   -7.4717  -44.0368 N.ar   1 LIG      -0.71900
      6 N2        -66.7714   -5.8368  -44.8501 N.ar   1 LIG      -0.71900
      7 H1        -67.7545   -5.0974  -41.6944 H      1 LIG       0.11500
      8 H2        -69.0653   -7.1988  -42.1255 H      1 LIG       0.11400
      9 H3        -66.2783   -4.3014  -43.5670 H      1 LIG       0.11400
     10 H4        -67.4522   -7.4831  -45.9062 H      1 LIG       0.14100
@<TRIPOS>BOND
      1       1       2 ar
      2       1       3 ar
      3       2       5 ar
      4       3       6 ar
      5       4       5 ar
      6       4       6 ar
      7       1       7 1
      8       2       8 1
      9       3       9 1
     10       4      10 1
@<TRIPOS>ALT_TYPE
CGenFF_4.0_ALT_TYPE_SET
CGenFF_4.0 1 CG2R61 2 CG2R61 3 CG2R61 4 CG2R64 5 NG2R62 6 NG2R62 7 HGR61 8 HGR62 9 HGR62 10 HGR62
@<TRIPOS>MOLECULE
pyrimidine
 10 10 0 0 0
****
USER_CHARGES
INVALID_CHARGES
Pose:   2 Cluster:   2 Fr_nu:  66163 TotEn:   -21.09
@<TRIPOS>ATOM
      1 C1        -68.9087  -10.9466  -44.8122 C.ar   1 LIG      -0.13100
      2 C2        -69.5221   -9.7862  -45.2384 C.ar   1 LIG       0.28900
      3 C3        -67.5457  -10.8634  -44.6142 C.ar   1 LIG       0.28900
      4 C4        -67.5392   -8.6749  -45.2287 C.ar   1 LIG       0.50700
      5 N1        -68.8654   -8.6281  -45.4574 N.ar   1 LIG      -0.71900
      6 N2        -66.8264   -9.7395  -44.8136 N.ar   1 LIG      -0.71900
      7 H1        -69.4604  -11.8619  -44.6446 H      1 LIG       0.11500
      8 H2        -70.5908   -9.7550  -45.4211 H      1 LIG       0.11400
      9 H3        -66.9769  -11.7244  -44.2803 H      1 LIG       0.11400
     10 H4        -66.9864   -7.7589  -45.3975 H      1 LIG       0.14100
@<TRIPOS>BOND
      1       1       2 ar
      2       1       3 ar
      3       2       5 ar
      4       3       6 ar
      5       4       5 ar
      6       4       6 ar
      7       1       7 1
      8       2       8 1
      9       3       9 1
     10       4      10 1
@<TRIPOS>ALT_TYPE
CGenFF_4.0_ALT_TYPE_SET
CGenFF_4.0 1 CG2R61 2 CG2R61 3 CG2R61 4 CG2R64 5 NG2R62 6 NG2R62 7 HGR61 8 HGR62 9 HGR62 10 HGR62
@<TRIPOS>MOLECULE
pyrimidine
 10 10 0 0 0
****
USER_CHARGES
INVALID_CHARGES
Pose:   3 Cluster:   3 Fr_nu: 2276411 TotEn:   -19.26
@<TRIPOS>ATOM
      1 C1        -70.5214   -8.8435  -42.1942 C.ar   1 LIG      -0.13100
      2 C2        -70.7134  -10.1856  -42.4523 C.ar   1 LIG       0.28900
      3 C3        -69.3692   -8.2937  -42.7176 C.ar   1 LIG       0.28900
      4 C4        -68.7672  -10.2903  -43.6221 C.ar   1 LIG       0.50700
      5 N1        -69.8534  -10.9421  -43.1654 N.ar   1 LIG      -0.71900
      6 N2        -68.4666   -8.9903  -43.4389 N.ar   1 LIG      -0.71900
      7 H1        -71.2281   -8.2607  -41.6188 H      1 LIG       0.11500
      8 H2        -71.5903  -10.7049  -42.0815 H      1 LIG       0.11400
      9 H3        -69.1323   -7.2461  -42.5663 H      1 LIG       0.11400
     10 H4        -68.0589  -10.8739  -44.1973 H      1 LIG       0.14100
@<TRIPOS>BOND
      1       1       2 ar
      2       1       3 ar
      3       2       5 ar
      4       3       6 ar
      5       4       5 ar
      6       4       6 ar
      7       1       7 1
      8       2       8 1
      9       3       9 1
     10       4      10 1
@<TRIPOS>ALT_TYPE
CGenFF_4.0_ALT_TYPE_SET
CGenFF_4.0 1 CG2R61 2 CG2R61 3 CG2R61 4 CG2R64 5 NG2R62 6 NG2R62 7 HGR61 8 HGR62 9 HGR62 10 HGR62
@<TRIPOS>MOLECULE
pyrimidine
 10 10 0 0 0
****
USER_CHARGES
INVALID_CHARGES
Pose:   4 Cluster:   4 Fr_nu:  50399 TotEn:   -17.49
@<TRIPOS>ATOM
      1 C1        -67.9737  -20.4241  -49.4304 C.ar   1 LIG      -0.13100
      2 C2        -68.7658  -20.0388  -50.4927 C.ar   1 LIG       0.28900
      3 C3        -66.9065  -21.2398  -49.7463 C.ar   1 LIG       0.28900
      4 C4        -67.4709  -21.2103  -51.9480 C.ar   1 LIG       0.50700
      5 N1        -68.5426  -20.4148  -51.7691 N.ar   1 LIG      -0.71900
      6 N2        -66.6246  -21.6539  -50.9990 N.ar   1 LIG      -0.71900
      7 H1        -68.1763  -20.1074  -48.4160 H      1 LIG       0.11500
      8 H2        -69.6278  -19.3980  -50.3420 H      1 LIG       0.11400
      9 H3        -66.2285  -21.5942  -48.9775 H      1 LIG       0.11400
     10 H4        -67.2685  -21.5284  -52.9634 H      1 LIG       0.14100
@<TRIPOS>BOND
      1       1       2 ar
      2       1       3 ar
      3       2       5 ar
      4       3       6 ar
      5       4       5 ar
      6       4       6 ar
      7       1       7 1
      8       2       8 1
      9       3       9 1
     10       4      10 1
@<TRIPOS>ALT_TYPE
CGenFF_4.0_ALT_TYPE_SET
CGenFF_4.0 1 CG2R61 2 CG2R61 3 CG2R61 4 CG2R64 5 NG2R62 6 NG2R62 7 HGR61 8 HGR62 9 HGR62 10 HGR62
@<TRIPOS>MOLECULE
pyrimidine
 10 10 0 0 0
****
USER_CHARGES
INVALID_CHARGES
Pose:   5 Cluster:   5 Fr_nu: 417262 TotEn:   -16.26
@<TRIPOS>ATOM
      1 C1        -69.6401   -8.7609  -42.5198 C.ar   1 LIG      -0.13100
      2 C2        -69.2621   -9.8950  -41.8304 C.ar   1 LIG       0.28900
      3 C3        -68.8129   -8.3912  -43.5605 C.ar   1 LIG       0.28900
      4 C4        -67.4386  -10.1574  -43.1619 C.ar   1 LIG       0.50700
      5 N1        -68.1634  -10.6202  -42.1257 N.ar   1 LIG      -0.71900
      6 N2        -67.6998   -9.0688  -43.9104 N.ar   1 LIG      -0.71900
      7 H1        -70.5270   -8.1981  -42.2611 H      1 LIG       0.11500
      8 H2        -69.8501  -10.2626  -40.9965 H      1 LIG       0.11400
      9 H3        -69.0283   -7.5131  -44.1596 H      1 LIG       0.11400
     10 H4        -66.5499  -10.7201  -43.4205 H      1 LIG       0.14100
@<TRIPOS>BOND
      1       1       2 ar
      2       1       3 ar
      3       2       5 ar
      4       3       6 ar
      5       4       5 ar
      6       4       6 ar
      7       1       7 1
      8       2       8 1
      9       3       9 1
     10       4      10 1
@<TRIPOS>ALT_TYPE
CGenFF_4.0_ALT_TYPE_SET
CGenFF_4.0 1 CG2R61 2 CG2R61 3 CG2R61 4 CG2R64 5 NG2R62 6 NG2R62 7 HGR61 8 HGR62 9 HGR62 10 HGR62
@<TRIPOS>MOLECULE
pyrimidine
 10 10 0 0 0
****
USER_CHARGES
INVALID_CHARGES
Pose:   6 Cluster:   6 Fr_nu:  66194 TotEn:   -16.21
@<TRIPOS>ATOM
      1 C1        -68.9087  -10.9466  -44.8122 C.ar   1 LIG      -0.13100
      2 C2        -68.0033  -10.6863  -43.8037 C.ar   1 LIG       0.28900
      3 C3        -69.6554   -9.8670  -45.2375 C.ar   1 LIG       0.28900
      4 C4        -68.6189   -8.4989  -43.7472 C.ar   1 LIG       0.50700
      5 N1        -67.8317   -9.4698  -43.2462 N.ar   1 LIG      -0.71900
      6 N2        -69.5362   -8.6246  -44.7252 N.ar   1 LIG      -0.71900
      7 H1        -69.0256  -11.9328  -45.2412 H      1 LIG       0.11500
      8 H2        -67.3722  -11.4728  -43.4042 H      1 LIG       0.11400
      9 H3        -70.3930   -9.9745  -46.0254 H      1 LIG       0.11400
     10 H4        -68.5029   -7.5117  -43.3170 H      1 LIG       0.14100
@<TRIPOS>BOND
      1       1       2 ar
      2       1       3 ar
      3       2       5 ar
      4       3       6 ar
      5       4       5 ar
      6       4       6 ar
      7       1       7 1
      8       2       8 1
      9       3       9 1
     10       4      10 1
@<TRIPOS>ALT_TYPE
CGenFF_4.0_ALT_TYPE_SET
CGenFF_4.0 1 CG2R61 2 CG2R61 3 CG2R61 4 CG2R64 5 NG2R62 6 NG2R62 7 HGR61 8 HGR62 9 HGR62 10 HGR62
@<TRIPOS>MOLECULE
pyrimidine
 10 10 0 0 0
****
USER_CHARGES
INVALID_CHARGES
Pose:   7 Cluster:   7 Fr_nu: 131544 TotEn:   -15.49
@<TRIPOS>ATOM
      1 C1        -68.2755  -11.5263  -44.9693 C.ar   1 LIG      -0.13100
      2 C2        -69.5206  -11.3074  -44.4158 C.ar   1 LIG       0.28900
      3 C3        -67.2688  -10.6954  -44.5220 C.ar   1 LIG       0.28900
      4 C4        -68.7106   -9.6086  -43.1410 C.ar   1 LIG       0.50700
      5 N1        -69.7746  -10.3538  -43.4958 N.ar   1 LIG      -0.71900
      6 N2        -67.4516   -9.7223  -43.6055 N.ar   1 LIG      -0.71900
      7 H1        -68.1002  -12.2989  -45.7059 H      1 LIG       0.11500
      8 H2        -70.3738  -11.9109  -44.7058 H      1 LIG       0.11400
      9 H3        -66.2568  -10.7915  -44.9002 H      1 LIG       0.11400
     10 H4        -68.8861   -8.8342  -42.4043 H      1 LIG       0.14100
@<TRIPOS>BOND
      1       1       2 ar
      2       1       3 ar
      3       2       5 ar
      4       3       6 ar
      5       4       5 ar
      6       4       6 ar
      7       1       7 1
      8       2       8 1
      9       3       9 1
     10       4      10 1
@<TRIPOS>ALT_TYPE
CGenFF_4.0_ALT_TYPE_SET
CGenFF_4.0 1 CG2R61 2 CG2R61 3 CG2R61 4 CG2R64 5 NG2R62 6 NG2R62 7 HGR61 8 HGR62 9 HGR62 10 HGR62
@<TRIPOS>MOLECULE
pyrimidine
 10 10 0 0 0
****
USER_CHARGES
INVALID_CHARGES
Pose:   8 Cluster:   8 Fr_nu: 721049 TotEn:   -15.48
@<TRIPOS>ATOM
      1 C1        -70.7169   -9.2890  -42.6244 C.ar   1 LIG      -0.13100
      2 C2        -70.3012   -9.2744  -43.9402 C.ar   1 LIG       0.28900
      3 C3        -69.8876   -9.9526  -41.7436 C.ar   1 LIG       0.28900
      4 C4        -68.4424  -10.4743  -43.4187 C.ar   1 LIG       0.50700
      5 N1        -69.1652   -9.8590  -44.3738 N.ar   1 LIG      -0.71900
      6 N2        -68.7387  -10.5589  -42.1077 N.ar   1 LIG      -0.71900
      7 H1        -71.6334   -8.8116  -42.3043 H      1 LIG       0.11500
      8 H2        -70.8879   -8.7771  -44.7050 H      1 LIG       0.11400
      9 H3        -70.1318  -10.0177  -40.6888 H      1 LIG       0.11400
     10 H4        -67.5253  -10.9534  -43.7391 H      1 LIG       0.14100
@<TRIPOS>BOND
      1       1       2 ar
      2       1       3 ar
      3       2       5 ar
      4       3       6 ar
      5       4       5 ar
      6       4       6 ar
      7       1       7 1
      8       2       8 1
      9       3       9 1
     10       4      10 1
@<TRIPOS>ALT_TYPE
CGenFF_4.0_ALT_TYPE_SET
CGenFF_4.0 1 CG2R61 2 CG2R61 3 CG2R61 4 CG2R64 5 NG2R62 6 NG2R62 7 HGR61 8 HGR62 9 HGR62 10 HGR62
@<TRIPOS>MOLECULE
pyrimidine
 10 10 0 0 0
****
USER_CHARGES
INVALID_CHARGES
Pose:   9 Cluster:   9 Fr_nu: 268692 TotEn:   -15.14
@<TRIPOS>ATOM
      1 C1        -67.6178   -6.1891  -43.5679 C.ar   1 LIG      -0.13100
      2 C2        -68.0549   -7.4672  -43.8504 C.ar   1 LIG       0.28900
      3 C3        -66.9934   -5.5286  -44.6061 C.ar   1 LIG       0.28900
      4 C4        -67.2758   -7.3169  -45.9805 C.ar   1 LIG       0.50700
      5 N1        -67.8999   -8.0643  -45.0503 N.ar   1 LIG      -0.71900
      6 N2        -66.8046   -6.0644  -45.8299 N.ar   1 LIG      -0.71900
      7 H1        -67.7554   -5.7347  -42.5959 H      1 LIG       0.11500
      8 H2        -68.5568   -8.0643  -43.0968 H      1 LIG       0.11400
      9 H3        -66.6155   -4.5199  -44.4786 H      1 LIG       0.11400
     10 H4        -67.1369   -7.7721  -46.9535 H      1 LIG       0.14100
@<TRIPOS>BOND
      1       1       2 ar
      2       1       3 ar
      3       2       5 ar
      4       3       6 ar
      5       4       5 ar
      6       4       6 ar
      7       1       7 1
      8       2       8 1
      9       3       9 1
     10       4      10 1
@<TRIPOS>ALT_TYPE
CGenFF_4.0_ALT_TYPE_SET
CGenFF_4.0 1 CG2R61 2 CG2R61 3 CG2R61 4 CG2R64 5 NG2R62 6 NG2R62 7 HGR61 8 HGR62 9 HGR62 10 HGR62
@<TRIPOS>MOLECULE
pyrimidine
 10 10 0 0 0
****
USER_CHARGES
INVALID_CHARGES
Pose:  10 Cluster:  10 Fr_nu: 2317635 TotEn:   -15.01
@<TRIPOS>ATOM
      1 C1        -67.0613   -5.6150  -44.1916 C.ar   1 LIG      -0.13100
      2 C2        -67.5159   -6.5345  -43.2684 C.ar   1 LIG       0.28900
      3 C3        -66.8005   -6.1130  -45.4518 C.ar   1 LIG       0.28900
      4 C4        -67.4155   -8.2043  -44.8075 C.ar   1 LIG       0.50700
      5 N1        -67.7051   -7.8418  -43.5434 N.ar   1 LIG      -0.71900
      6 N2        -66.9669   -7.4069  -45.7957 N.ar   1 LIG      -0.71900
      7 H1        -66.9185   -4.5718  -43.9435 H      1 LIG       0.11500
      8 H2        -67.7473   -6.2363  -42.2517 H      1 LIG       0.11400
      9 H3        -66.4389   -5.4659  -46.2435 H      1 LIG       0.11400
     10 H4        -67.5574   -9.2490  -45.0559 H      1 LIG       0.14100
@<TRIPOS>BOND
      1       1       2 ar
      2       1       3 ar
      3       2       5 ar
      4       3       6 ar
      5       4       5 ar
      6       4       6 ar
      7       1       7 1
      8       2       8 1
      9       3       9 1
     10       4      10 1
@<TRIPOS>ALT_TYPE
CGenFF_4.0_ALT_TYPE_SET
CGenFF_4.0 1 CG2R61 2 CG2R61 3 CG2R61 4 CG2R64 5 NG2R62 6 NG2R62 7 HGR61 8 HGR62 9 HGR62 10 HGR62
@<TRIPOS>MOLECULE
pyrimidine
 10 10 0 0 0
****
USER_CHARGES
INVALID_CHARGES
Pose:  11 Cluster:  11 Fr_nu: 133069 TotEn:   -14.89
@<TRIPOS>ATOM
      1 C1        -69.9430  -11.0894  -43.3646 C.ar   1 LIG      -0.13100
      2 C2        -69.0136  -10.4581  -42.5632 C.ar   1 LIG       0.28900
      3 C3        -69.4980  -11.4595  -44.6172 C.ar   1 LIG       0.28900
      4 C4        -67.4324  -10.6127  -44.1889 C.ar   1 LIG       0.50700
      5 N1        -67.7449  -10.2029  -42.9448 N.ar   1 LIG      -0.71900
      6 N2        -68.2447  -11.2358  -45.0639 N.ar   1 LIG      -0.71900
      7 H1        -70.9545  -11.2813  -43.0326 H      1 LIG       0.11500
      8 H2        -69.2715  -10.1303  -41.5620 H      1 LIG       0.11400
      9 H3        -70.1571  -11.9607  -45.3178 H      1 LIG       0.11400
     10 H4        -66.4200  -10.4196  -44.5220 H      1 LIG       0.14100
@<TRIPOS>BOND
      1       1       2 ar
      2       1       3 ar
      3       2       5 ar
      4       3       6 ar
      5       4       5 ar
      6       4       6 ar
      7       1       7 1
      8       2       8 1
      9       3       9 1
     10       4      10 1
@<TRIPOS>ALT_TYPE
CGenFF_4.0_ALT_TYPE_SET
CGenFF_4.0 1 CG2R61 2 CG2R61 3 CG2R61 4 CG2R64 5 NG2R62 6 NG2R62 7 HGR61 8 HGR62 9 HGR62 10 HGR62
@<TRIPOS>MOLECULE
pyrimidine
 10 10 0 0 0
****
USER_CHARGES
INVALID_CHARGES
Pose:  12 Cluster:  12 Fr_nu: 2683591 TotEn:   -14.74
@<TRIPOS>ATOM
      1 C1        -70.7437   -9.3332  -42.3720 C.ar   1 LIG      -0.13100
      2 C2        -70.0112  -10.3747  -42.9042 C.ar   1 LIG       0.28900
      3 C3        -70.3010   -8.0664  -42.6936 C.ar   1 LIG       0.28900
      4 C4        -68.5973   -8.9215  -43.9318 C.ar   1 LIG       0.50700
      5 N1        -68.9285  -10.2043  -43.6910 N.ar   1 LIG      -0.71900
      6 N2        -69.2274   -7.8230  -43.4736 N.ar   1 LIG      -0.71900
      7 H1        -71.6083   -9.4990  -41.7434 H      1 LIG       0.11500
      8 H2        -70.2830  -11.4059  -42.7063 H      1 LIG       0.11400
      9 H3        -70.8125   -7.1855  -42.3211 H      1 LIG       0.11400
     10 H4        -67.7309   -8.7552  -44.5602 H      1 LIG       0.14100
@<TRIPOS>BOND
      1       1       2 ar
      2       1       3 ar
      3       2       5 ar
      4       3       6 ar
      5       4       5 ar
      6       4       6 ar
      7       1       7 1
      8       2       8 1
      9       3       9 1
     10       4      10 1
@<TRIPOS>ALT_TYPE
CGenFF_4.0_ALT_TYPE_SET
CGenFF_4.0 1 CG2R61 2 CG2R61 3 CG2R61 4 CG2R64 5 NG2R62 6 NG2R62 7 HGR61 8 HGR62 9 HGR62 10 HGR62
@<TRIPOS>MOLECULE
pyrimidine
 10 10 0 0 0
****
USER_CHARGES
INVALID_CHARGES
Pose:  13 Cluster:  13 Fr_nu: 2317464 TotEn:   -14.66
@<TRIPOS>ATOM
      1 C1        -66.7374   -5.1290  -43.7008 C.ar   1 LIG      -0.13100
      2 C2        -66.9352   -5.7279  -44.9283 C.ar   1 LIG       0.28900
      3 C3        -67.3968   -5.7128  -42.6385 C.ar   1 LIG       0.28900
      4 C4        -68.3030   -7.2895  -44.0023 C.ar   1 LIG       0.50700
      5 N1        -67.7142   -6.8134  -45.1158 N.ar   1 LIG      -0.71900
      6 N2        -68.1906   -6.7977  -42.7536 N.ar   1 LIG      -0.71900
      7 H1        -66.1068   -4.2585  -43.5793 H      1 LIG       0.11500
      8 H2        -66.4582   -5.3395  -45.8216 H      1 LIG       0.11400
      9 H3        -67.3028   -5.3118  -41.6351 H      1 LIG       0.11400
     10 H4        -68.9353   -8.1605  -44.1238 H      1 LIG       0.14100
@<TRIPOS>BOND
      1       1       2 ar
      2       1       3 ar
      3       2       5 ar
      4       3       6 ar
      5       4       5 ar
      6       4       6 ar
      7       1       7 1
      8       2       8 1
      9       3       9 1
     10       4      10 1
@<TRIPOS>ALT_TYPE
CGenFF_4.0_ALT_TYPE_SET
CGenFF_4.0 1 CG2R61 2 CG2R61 3 CG2R61 4 CG2R64 5 NG2R62 6 NG2R62 7 HGR61 8 HGR62 9 HGR62 10 HGR62
@<TRIPOS>MOLECULE
pyrimidine
 10 10 0 0 0
****
USER_CHARGES
INVALID_CHARGES
Pose:  14 Cluster:  14 Fr_nu: 1354811 TotEn:   -13.98
@<TRIPOS>ATOM
      1 C1        -70.1609  -10.0884  -43.1824 C.ar   1 LIG      -0.13100
      2 C2        -69.6150   -8.8210  -43.1649 C.ar   1 LIG       0.28900
      3 C3        -69.4596  -11.0306  -43.9066 C.ar   1 LIG       0.28900
      4 C4        -67.8824   -9.4949  -44.4730 C.ar   1 LIG       0.50700
      5 N1        -68.4729   -8.4881  -43.8014 N.ar   1 LIG      -0.71900
      6 N2        -68.3127  -10.7676  -44.5667 N.ar   1 LIG      -0.71900
      7 H1        -71.0790  -10.3275  -42.6626 H      1 LIG       0.11500
      8 H2        -70.0955   -8.0143  -42.6222 H      1 LIG       0.11400
      9 H3        -69.8115  -12.0540  -43.9787 H      1 LIG       0.11400
     10 H4        -66.9637   -9.2554  -44.9944 H      1 LIG       0.14100
@<TRIPOS>BOND
      1       1       2 ar
      2       1       3 ar
      3       2       5 ar
      4       3       6 ar
      5       4       5 ar
      6       4       6 ar
      7       1       7 1
      8       2       8 1
      9       3       9 1
     10       4      10 1
@<TRIPOS>ALT_TYPE
CGenFF_4.0_ALT_TYPE_SET
CGenFF_4.0 1 CG2R61 2 CG2R61 3 CG2R61 4 CG2R64 5 NG2R62 6 NG2R62 7 HGR61 8 HGR62 9 HGR62 10 HGR62
@<TRIPOS>MOLECULE
pyrimidine
 10 10 0 0 0
****
USER_CHARGES
INVALID_CHARGES
Pose:  15 Cluster:  15 Fr_nu: 2019338 TotEn:   -13.90
@<TRIPOS>ATOM
      1 C1        -70.1801   -8.3466  -43.0089 C.ar   1 LIG      -0.13100
      2 C2        -70.6052   -9.4559  -43.7111 C.ar   1 LIG       0.28900
      3 C3        -68.9896   -7.7920  -43.4323 C.ar   1 LIG       0.28900
      4 C4        -68.7820   -9.3596  -45.0652 C.ar   1 LIG       0.50700
      5 N1        -69.9285   -9.9910  -44.7484 N.ar   1 LIG      -0.71900
      6 N2        -68.2616   -8.2745  -44.4606 N.ar   1 LIG      -0.71900
      7 H1        -70.7433   -7.9385  -42.1803 H      1 LIG       0.11500
      8 H2        -71.5296   -9.9601  -43.4510 H      1 LIG       0.11400
      9 H3        -68.5753   -6.9183  -42.9410 H      1 LIG       0.11400
     10 H4        -68.2173   -9.7687  -45.8941 H      1 LIG       0.14100
@<TRIPOS>BOND
      1       1       2 ar
      2       1       3 ar
      3       2       5 ar
      4       3       6 ar
      5       4       5 ar
      6       4       6 ar
      7       1       7 1
      8       2       8 1
      9       3       9 1
     10       4      10 1
@<TRIPOS>ALT_TYPE
CGenFF_4.0_ALT_TYPE_SET
CGenFF_4.0 1 CG2R61 2 CG2R61 3 CG2R61 4 CG2R64 5 NG2R62 6 NG2R62 7 HGR61 8 HGR62 9 HGR62 10 HGR62
@<TRIPOS>MOLECULE
pyrimidine
 10 10 0 0 0
****
USER_CHARGES
INVALID_CHARGES
Pose:  16 Cluster:  16 Fr_nu:  53186 TotEn:   -13.87
@<TRIPOS>ATOM
      1 C1        -69.1830  -11.2750  -44.4693 C.ar   1 LIG      -0.13100
      2 C2        -69.5821  -10.7888  -43.2409 C.ar   1 LIG       0.28900
      3 C3        -68.2053  -10.5434  -45.1120 C.ar   1 LIG       0.28900
      4 C4        -68.1258   -9.0507  -43.3995 C.ar   1 LIG       0.50700
      5 N1        -69.0728   -9.6754  -42.6741 N.ar   1 LIG      -0.71900
      6 N2        -67.6526   -9.4222  -44.6044 N.ar   1 LIG      -0.71900
      7 H1        -69.6090  -12.1711  -44.9004 H      1 LIG       0.11500
      8 H2        -70.3455  -11.2965  -42.6615 H      1 LIG       0.11400
      9 H3        -67.8285  -10.8475  -46.0825 H      1 LIG       0.11400
     10 H4        -67.6999   -8.1529  -42.9686 H      1 LIG       0.14100
@<TRIPOS>BOND
      1       1       2 ar
      2       1       3 ar
      3       2       5 ar
      4       3       6 ar
      5       4       5 ar
      6       4       6 ar
      7       1       7 1
      8       2       8 1
      9       3       9 1
     10       4      10 1
@<TRIPOS>ALT_TYPE
CGenFF_4.0_ALT_TYPE_SET
CGenFF_4.0 1 CG2R61 2 CG2R61 3 CG2R61 4 CG2R64 5 NG2R62 6 NG2R62 7 HGR61 8 HGR62 9 HGR62 10 HGR62
@<TRIPOS>MOLECULE
pyrimidine
 10 10 0 0 0
****
USER_CHARGES
INVALID_CHARGES
Pose:  17 Cluster:  17 Fr_nu:  38414 TotEn:   -13.02
@<TRIPOS>ATOM
      1 C1        -70.1664   -9.4027  -43.9244 C.ar   1 LIG      -0.13100
      2 C2        -69.4237   -9.4124  -42.7613 C.ar   1 LIG       0.28900
      3 C3        -69.4729   -9.7056  -45.0782 C.ar   1 LIG       0.28900
      4 C4        -67.5429   -9.9741  -43.9077 C.ar   1 LIG       0.50700
      5 N1        -68.1052   -9.6948  -42.7164 N.ar   1 LIG      -0.71900
      6 N2        -68.1559   -9.9971  -45.1066 N.ar   1 LIG      -0.71900
      7 H1        -71.2234   -9.1724  -43.9312 H      1 LIG       0.11500
      8 H2        -69.8825   -9.1864  -41.8049 H      1 LIG       0.11400
      9 H3        -69.9720   -9.7221  -46.0410 H      1 LIG       0.11400
     10 H4        -66.4844  -10.2036  -43.9013 H      1 LIG       0.14100
@<TRIPOS>BOND
      1       1       2 ar
      2       1       3 ar
      3       2       5 ar
      4       3       6 ar
      5       4       5 ar
      6       4       6 ar
      7       1       7 1
      8       2       8 1
      9       3       9 1
     10       4      10 1
@<TRIPOS>ALT_TYPE
CGenFF_4.0_ALT_TYPE_SET
CGenFF_4.0 1 CG2R61 2 CG2R61 3 CG2R61 4 CG2R64 5 NG2R62 6 NG2R62 7 HGR61 8 HGR62 9 HGR62 10 HGR62
@<TRIPOS>MOLECULE
pyrimidine
 10 10 0 0 0
****
USER_CHARGES
INVALID_CHARGES
Pose:  18 Cluster:  18 Fr_nu: 1836586 TotEn:   -12.61
@<TRIPOS>ATOM
      1 C1        -64.5756   -0.0977  -27.3498 C.ar   1 LIG      -0.13100
      2 C2        -65.4541   -1.1296  -27.0891 C.ar   1 LIG       0.28900
      3 C3        -63.2722   -0.3074  -26.9484 C.ar   1 LIG       0.28900
      4 C4        -63.7990   -2.3658  -26.1406 C.ar   1 LIG       0.50700
      5 N1        -65.0984   -2.2818  -26.4840 N.ar   1 LIG      -0.71900
      6 N2        -62.8475   -1.4335  -26.3387 N.ar   1 LIG      -0.71900
      7 H1        -64.8885    0.8161  -27.8369 H      1 LIG       0.11500
      8 H2        -66.4996   -1.0559  -27.3681 H      1 LIG       0.11400
      9 H3        -62.5104    0.4474  -27.1103 H      1 LIG       0.11400
     10 H4        -63.4857   -3.2802  -25.6519 H      1 LIG       0.14100
@<TRIPOS>BOND
      1       1       2 ar
      2       1       3 ar
      3       2       5 ar
      4       3       6 ar
      5       4       5 ar
      6       4       6 ar
      7       1       7 1
      8       2       8 1
      9       3       9 1
     10       4      10 1
@<TRIPOS>ALT_TYPE
CGenFF_4.0_ALT_TYPE_SET
CGenFF_4.0 1 CG2R61 2 CG2R61 3 CG2R61 4 CG2R64 5 NG2R62 6 NG2R62 7 HGR61 8 HGR62 9 HGR62 10 HGR62
@<TRIPOS>MOLECULE
pyrimidine
 10 10 0 0 0
****
USER_CHARGES
INVALID_CHARGES
Pose:  19 Cluster:  19 Fr_nu: 1382294 TotEn:   -12.54
@<TRIPOS>ATOM
      1 C1        -64.3043   -0.3015  -27.3833 C.ar   1 LIG      -0.13100
      2 C2        -64.3222    1.0481  -27.0957 C.ar   1 LIG       0.28900
      3 C3        -63.2801   -1.0220  -26.8036 C.ar   1 LIG       0.28900
      4 C4        -62.4662    0.8475  -25.7988 C.ar   1 LIG       0.50700
      5 N1        -63.4154    1.6579  -26.3044 N.ar   1 LIG      -0.71900
      6 N2        -62.3402   -0.4777  -26.0032 N.ar   1 LIG      -0.71900
      7 H1        -65.0447   -0.7644  -28.0218 H      1 LIG       0.11500
      8 H2        -65.0893    1.6956  -27.5062 H      1 LIG       0.11400
      9 H3        -63.1836   -2.0890  -26.9724 H      1 LIG       0.11400
     10 H4        -61.7240    1.3109  -25.1603 H      1 LIG       0.14100
@<TRIPOS>BOND
      1       1       2 ar
      2       1       3 ar
      3       2       5 ar
      4       3       6 ar
      5       4       5 ar
      6       4       6 ar
      7       1       7 1
      8       2       8 1
      9       3       9 1
     10       4      10 1
@<TRIPOS>ALT_TYPE
CGenFF_4.0_ALT_TYPE_SET
CGenFF_4.0 1 CG2R61 2 CG2R61 3 CG2R61 4 CG2R64 5 NG2R62 6 NG2R62 7 HGR61 8 HGR62 9 HGR62 10 HGR62
@<TRIPOS>MOLECULE
pyrimidine
 10 10 0 0 0
****
USER_CHARGES
INVALID_CHARGES
Pose:  20 Cluster:  20 Fr_nu:  22100 TotEn:   -12.29
@<TRIPOS>ATOM
      1 C1        -67.3597   -5.6329  -44.8913 C.ar   1 LIG      -0.13100
      2 C2        -67.3597   -4.9429  -46.0864 C.ar   1 LIG       0.28900
      3 C3        -67.3597   -7.0088  -44.9962 C.ar   1 LIG       0.28900
      4 C4        -67.3594   -6.8860  -47.2660 C.ar   1 LIG       0.50700
      5 N1        -67.3595   -5.5397  -47.2964 N.ar   1 LIG      -0.71900
      6 N2        -67.3597   -7.6710  -46.1717 N.ar   1 LIG      -0.71900
      7 H1        -67.3600   -5.1281  -43.9345 H      1 LIG       0.11500
      8 H2        -67.3600   -3.8585  -46.1043 H      1 LIG       0.11400
      9 H3        -67.3604   -7.6358  -44.1112 H      1 LIG       0.11400
     10 H4        -67.3603   -7.3917  -48.2238 H      1 LIG       0.14100
@<TRIPOS>BOND
      1       1       2 ar
      2       1       3 ar
      3       2       5 ar
      4       3       6 ar
      5       4       5 ar
      6       4       6 ar
      7       1       7 1
      8       2       8 1
      9       3       9 1
     10       4      10 1
@<TRIPOS>ALT_TYPE
CGenFF_4.0_ALT_TYPE_SET
CGenFF_4.0 1 CG2R61 2 CG2R61 3 CG2R61 4 CG2R64 5 NG2R62 6 NG2R62 7 HGR61 8 HGR62 9 HGR62 10 HGR62
@<TRIPOS>MOLECULE
pyrimidine
 10 10 0 0 0
****
USER_CHARGES
INVALID_CHARGES
Pose:  21 Cluster:  21 Fr_nu: 654027 TotEn:   -12.21
@<TRIPOS>ATOM
      1 C1        -67.2824  -20.4616  -50.4467 C.ar   1 LIG      -0.13100
      2 C2        -68.5789  -20.1016  -50.7532 C.ar   1 LIG       0.28900
      3 C3        -66.4695  -20.7416  -51.5260 C.ar   1 LIG       0.28900
      4 C4        -68.1655  -20.3152  -52.9782 C.ar   1 LIG       0.50700
      5 N1        -69.0558  -20.0179  -52.0125 N.ar   1 LIG      -0.71900
      6 N2        -66.8797  -20.6783  -52.8098 N.ar   1 LIG      -0.71900
      7 H1        -66.9266  -20.5208  -49.4269 H      1 LIG       0.11500
      8 H2        -69.2913  -19.8635  -49.9708 H      1 LIG       0.11400
      9 H3        -65.4348  -21.0341  -51.3840 H      1 LIG       0.11400
     10 H4        -68.5219  -20.2571  -53.9994 H      1 LIG       0.14100
@<TRIPOS>BOND
      1       1       2 ar
      2       1       3 ar
      3       2       5 ar
      4       3       6 ar
      5       4       5 ar
      6       4       6 ar
      7       1       7 1
      8       2       8 1
      9       3       9 1
     10       4      10 1
@<TRIPOS>ALT_TYPE
CGenFF_4.0_ALT_TYPE_SET
CGenFF_4.0 1 CG2R61 2 CG2R61 3 CG2R61 4 CG2R64 5 NG2R62 6 NG2R62 7 HGR61 8 HGR62 9 HGR62 10 HGR62
@<TRIPOS>MOLECULE
pyrimidine
 10 10 0 0 0
****
USER_CHARGES
INVALID_CHARGES
Pose:  22 Cluster:  22 Fr_nu: 219859 TotEn:   -12.08
@<TRIPOS>ATOM
      1 C1        -63.1416    0.8957  -26.5256 C.ar   1 LIG      -0.13100
      2 C2        -64.0724    0.1037  -27.1665 C.ar   1 LIG       0.28900
      3 C3        -62.2797    0.2345  -25.6747 C.ar   1 LIG       0.28900
      4 C4        -63.2673   -1.7588  -26.1419 C.ar   1 LIG       0.50700
      5 N1        -64.1638   -1.2317  -26.9973 N.ar   1 LIG      -0.71900
      6 N2        -62.3145   -1.0967  -25.4581 N.ar   1 LIG      -0.71900
      7 H1        -63.0910    1.9652  -26.6801 H      1 LIG       0.11500
      8 H2        -64.7921    0.5343  -27.8543 H      1 LIG       0.11400
      9 H3        -61.5147    0.7733  -25.1263 H      1 LIG       0.11400
     10 H4        -63.3184   -2.8295  -25.9862 H      1 LIG       0.14100
@<TRIPOS>BOND
      1       1       2 ar
      2       1       3 ar
      3       2       5 ar
      4       3       6 ar
      5       4       5 ar
      6       4       6 ar
      7       1       7 1
      8       2       8 1
      9       3       9 1
     10       4      10 1
@<TRIPOS>ALT_TYPE
CGenFF_4.0_ALT_TYPE_SET
CGenFF_4.0 1 CG2R61 2 CG2R61 3 CG2R61 4 CG2R64 5 NG2R62 6 NG2R62 7 HGR61 8 HGR62 9 HGR62 10 HGR62
@<TRIPOS>MOLECULE
pyrimidine
 10 10 0 0 0
****
USER_CHARGES
INVALID_CHARGES
Pose:  23 Cluster:  23 Fr_nu: 2096644 TotEn:   -11.79
@<TRIPOS>ATOM
      1 C1        -69.6080  -11.0613  -44.4001 C.ar   1 LIG      -0.13100
      2 C2        -69.0307   -9.8190  -44.5671 C.ar   1 LIG       0.28900
      3 C3        -70.3478  -11.2257  -43.2470 C.ar   1 LIG       0.28900
      4 C4        -69.9055   -9.0923  -42.5989 C.ar   1 LIG       0.50700
      5 N1        -69.1594   -8.8078  -43.6833 N.ar   1 LIG      -0.71900
      6 N2        -70.5181  -10.2591  -42.3213 N.ar   1 LIG      -0.71900
      7 H1        -69.4880  -11.8547  -45.1256 H      1 LIG       0.11500
      8 H2        -68.4307   -9.5960  -45.4427 H      1 LIG       0.11400
      9 H3        -70.8386  -12.1680  -43.0287 H      1 LIG       0.11400
     10 H4        -70.0248   -8.2985  -41.8717 H      1 LIG       0.14100
@<TRIPOS>BOND
      1       1       2 ar
      2       1       3 ar
      3       2       5 ar
      4       3       6 ar
      5       4       5 ar
      6       4       6 ar
      7       1       7 1
      8       2       8 1
      9       3       9 1
     10       4      10 1
@<TRIPOS>ALT_TYPE
CGenFF_4.0_ALT_TYPE_SET
CGenFF_4.0 1 CG2R61 2 CG2R61 3 CG2R61 4 CG2R64 5 NG2R62 6 NG2R62 7 HGR61 8 HGR62 9 HGR62 10 HGR62
@<TRIPOS>MOLECULE
pyrimidine
 10 10 0 0 0
****
USER_CHARGES
INVALID_CHARGES
Pose:  24 Cluster:  24 Fr_nu: 2566185 TotEn:   -11.68
@<TRIPOS>ATOM
      1 C1        -76.7219  -13.2887  -45.7618 C.ar   1 LIG      -0.13100
      2 C2        -77.5114  -12.4775  -44.9723 C.ar   1 LIG       0.28900
      3 C3        -77.2600  -13.6396  -46.9830 C.ar   1 LIG       0.28900
      4 C4        -79.1468  -12.4479  -46.5508 C.ar   1 LIG       0.50700
      5 N1        -78.7333  -12.0368  -45.3369 N.ar   1 LIG      -0.71900
      6 N2        -78.4741  -13.2359  -47.4112 N.ar   1 LIG      -0.71900
      7 H1        -75.7450  -13.6275  -45.4439 H      1 LIG       0.11500
      8 H2        -77.1727  -12.1499  -43.9954 H      1 LIG       0.11400
      9 H3        -76.7135  -14.2749  -47.6715 H      1 LIG       0.11400
     10 H4        -80.1254  -12.1096  -46.8689 H      1 LIG       0.14100
@<TRIPOS>BOND
      1       1       2 ar
      2       1       3 ar
      3       2       5 ar
      4       3       6 ar
      5       4       5 ar
      6       4       6 ar
      7       1       7 1
      8       2       8 1
      9       3       9 1
     10       4      10 1
@<TRIPOS>ALT_TYPE
CGenFF_4.0_ALT_TYPE_SET
CGenFF_4.0 1 CG2R61 2 CG2R61 3 CG2R61 4 CG2R64 5 NG2R62 6 NG2R62 7 HGR61 8 HGR62 9 HGR62 10 HGR62
@<TRIPOS>MOLECULE
pyrimidine
 10 10 0 0 0
****
USER_CHARGES
INVALID_CHARGES
Pose:  25 Cluster:  25 Fr_nu:   1676 TotEn:   -10.73
@<TRIPOS>ATOM
      1 C1        -68.5381    1.9678  -47.2096 C.ar   1 LIG      -0.13100
      2 C2        -69.3494    2.2900  -48.2785 C.ar   1 LIG       0.28900
      3 C3        -69.1640    1.9098  -45.9812 C.ar   1 LIG       0.28900
      4 C4        -71.1634    2.4500  -46.9180 C.ar   1 LIG       0.50700
      5 N1        -70.6710    2.5381  -48.1683 N.ar   1 LIG      -0.71900
      6 N2        -70.4797    2.1460  -45.7982 N.ar   1 LIG      -0.71900
      7 H1        -67.4804    1.7737  -47.3270 H      1 LIG       0.11500
      8 H2        -68.9467    2.3597  -49.2831 H      1 LIG       0.11400
      9 H3        -68.6079    1.6649  -45.0828 H      1 LIG       0.11400
     10 H4        -72.2222    2.6454  -46.8000 H      1 LIG       0.14100
@<TRIPOS>BOND
      1       1       2 ar
      2       1       3 ar
      3       2       5 ar
      4       3       6 ar
      5       4       5 ar
      6       4       6 ar
      7       1       7 1
      8       2       8 1
      9       3       9 1
     10       4      10 1
@<TRIPOS>ALT_TYPE
CGenFF_4.0_ALT_TYPE_SET
CGenFF_4.0 1 CG2R61 2 CG2R61 3 CG2R61 4 CG2R64 5 NG2R62 6 NG2R62 7 HGR61 8 HGR62 9 HGR62 10 HGR62
@<TRIPOS>MOLECULE
pyrimidine
 10 10 0 0 0
****
USER_CHARGES
INVALID_CHARGES
Pose:  26 Cluster:  26 Fr_nu: 2277490 TotEn:   -10.28
@<TRIPOS>ATOM
      1 C1        -69.7304   -8.8207  -43.2365 C.ar   1 LIG      -0.13100
      2 C2        -69.3139   -9.2107  -44.4931 C.ar   1 LIG       0.28900
      3 C3        -70.1899   -9.8329  -42.4190 C.ar   1 LIG       0.28900
      4 C4        -69.8086  -11.3821  -44.0380 C.ar   1 LIG       0.50700
      5 N1        -69.3393  -10.4874  -44.9284 N.ar   1 LIG      -0.71900
      6 N2        -70.2432  -11.1293  -42.7887 N.ar   1 LIG      -0.71900
      7 H1        -69.6991   -7.7887  -42.9136 H      1 LIG       0.11500
      8 H2        -68.9370   -8.4852  -45.2058 H      1 LIG       0.11400
      9 H3        -70.5390   -9.6230  -41.4138 H      1 LIG       0.11400
     10 H4        -69.8411  -12.4153  -44.3615 H      1 LIG       0.14100
@<TRIPOS>BOND
      1       1       2 ar
      2       1       3 ar
      3       2       5 ar
      4       3       6 ar
      5       4       5 ar
      6       4       6 ar
      7       1       7 1
      8       2       8 1
      9       3       9 1
     10       4      10 1
@<TRIPOS>ALT_TYPE
CGenFF_4.0_ALT_TYPE_SET
CGenFF_4.0 1 CG2R61 2 CG2R61 3 CG2R61 4 CG2R64 5 NG2R62 6 NG2R62 7 HGR61 8 HGR62 9 HGR62 10 HGR62
@<TRIPOS>MOLECULE
pyrimidine
 10 10 0 0 0
****
USER_CHARGES
INVALID_CHARGES
Pose:  27 Cluster:  27 Fr_nu: 143541 TotEn:    -9.89
@<TRIPOS>ATOM
      1 C1        -69.6728  -10.3820  -43.6321 C.ar   1 LIG      -0.13100
      2 C2        -68.3529  -10.4872  -43.2430 C.ar   1 LIG       0.28900
      3 C3        -70.6034  -10.4729  -42.6173 C.ar   1 LIG       0.28900
      4 C4        -68.9620  -10.7399  -41.0677 C.ar   1 LIG       0.50700
      5 N1        -67.9604  -10.6672  -41.9648 N.ar   1 LIG      -0.71900
      6 N2        -70.2822  -10.6525  -41.3194 N.ar   1 LIG      -0.71900
      7 H1        -69.9592  -10.2380  -44.6653 H      1 LIG       0.11500
      8 H2        -67.5507  -10.4281  -43.9705 H      1 LIG       0.11400
      9 H3        -71.6654  -10.4022  -42.8264 H      1 LIG       0.11400
     10 H4        -68.6756  -10.8852  -40.0333 H      1 LIG       0.14100
@<TRIPOS>BOND
      1       1       2 ar
      2       1       3 ar
      3       2       5 ar
      4       3       6 ar
      5       4       5 ar
      6       4       6 ar
      7       1       7 1
      8       2       8 1
      9       3       9 1
     10       4      10 1
@<TRIPOS>ALT_TYPE
CGenFF_4.0_ALT_TYPE_SET
CGenFF_4.0 1 CG2R61 2 CG2R61 3 CG2R61 4 CG2R64 5 NG2R62 6 NG2R62 7 HGR61 8 HGR62 9 HGR62 10 HGR62
@<TRIPOS>MOLECULE
pyrimidine
 10 10 0 0 0
****
USER_CHARGES
INVALID_CHARGES
Pose:  28 Cluster:  28 Fr_nu: 330294 TotEn:    -9.49
@<TRIPOS>ATOM
      1 C1        -67.6863  -20.9305  -48.6431 C.ar   1 LIG      -0.13100
      2 C2        -67.4639  -22.2409  -49.0142 C.ar   1 LIG       0.28900
      3 C3        -68.3748  -20.1597  -49.5573 C.ar   1 LIG       0.28900
      4 C4        -68.5381  -21.9161  -50.9909 C.ar   1 LIG       0.50700
      5 N1        -67.8774  -22.7688  -50.1849 N.ar   1 LIG      -0.71900
      6 N2        -68.8170  -20.6217  -50.7453 N.ar   1 LIG      -0.71900
      7 H1        -67.3430  -20.5333  -47.6972 H      1 LIG       0.11500
      8 H2        -66.9308  -22.9228  -48.3606 H      1 LIG       0.11400
      9 H3        -68.5961  -19.1175  -49.3540 H      1 LIG       0.11400
     10 H4        -68.8810  -22.3132  -51.9385 H      1 LIG       0.14100
@<TRIPOS>BOND
      1       1       2 ar
      2       1       3 ar
      3       2       5 ar
      4       3       6 ar
      5       4       5 ar
      6       4       6 ar
      7       1       7 1
      8       2       8 1
      9       3       9 1
     10       4      10 1
@<TRIPOS>ALT_TYPE
CGenFF_4.0_ALT_TYPE_SET
CGenFF_4.0 1 CG2R61 2 CG2R61 3 CG2R61 4 CG2R64 5 NG2R62 6 NG2R62 7 HGR61 8 HGR62 9 HGR62 10 HGR62
@<TRIPOS>MOLECULE
naphtalene
 18 19 0 0 0
****
USER_CHARGES
INVALID_CHARGES
Pose:   1 Cluster:   1 Fr_nu:   8011 TotEn:   -24.52
@<TRIPOS>ATOM
      1 C1        -66.8322   -6.4547  -45.2253 C.ar   1 LIG      -0.11500
      2 C2        -67.2731   -5.9281  -44.0149 C.ar   1 LIG      -0.11500
      3 C3        -69.5479  -10.4238  -44.4871 C.ar   1 LIG      -0.11500
      4 C4        -69.9887   -9.8970  -43.2768 C.ar   1 LIG      -0.11500
      5 C5        -67.2850   -7.7043  -45.6496 C.ar   1 LIG      -0.11700
      6 C6        -68.1685   -6.6487  -43.2242 C.ar   1 LIG      -0.11700
      7 C7        -68.6525   -9.7030  -45.2779 C.ar   1 LIG      -0.11700
      8 C8        -69.5359   -8.6474  -42.8523 C.ar   1 LIG      -0.11700
      9 C9        -68.1864   -8.4437  -44.8664 C.ar   1 LIG       0.00400
     10 C10       -68.6346   -7.9081  -43.6355 C.ar   1 LIG       0.00400
     11 H1        -66.1348   -5.8935  -45.8402 H      1 LIG       0.11500
     12 H2        -66.9202   -4.9551  -43.6856 H      1 LIG       0.11500
     13 H3        -69.9006  -11.3969  -44.8171 H      1 LIG       0.11500
     14 H4        -70.6850  -10.4593  -42.6616 H      1 LIG       0.11500
     15 H5        -66.9267   -8.0967  -46.5991 H      1 LIG       0.11500
     16 H6        -68.5002   -6.2174  -42.2820 H      1 LIG       0.11500
     17 H7        -68.3216  -10.1341  -46.2204 H      1 LIG       0.11500
     18 H8        -69.8936   -8.2552  -41.9024 H      1 LIG       0.11500
@<TRIPOS>BOND
      1       1       2 ar
      2       1       5 ar
      3       2       6 ar
      4       3       4 ar
      5       3       7 ar
      6       4       8 ar
      7       5       9 ar
      8       6      10 ar
      9       7       9 ar
     10       8      10 ar
     11       9      10 ar
     12       1      11 1
     13       2      12 1
     14       3      13 1
     15       4      14 1
     16       5      15 1
     17       6      16 1
     18       7      17 1
     19       8      18 1
@<TRIPOS>ALT_TYPE
CGenFF_4.0_ALT_TYPE_SET
CGenFF_4.0 1 CG2R61 2 CG2R61 3 CG2R61 4 CG2R61 5 CG2R61 6 CG2R61 7 CG2R61 8 CG2R61 9 CG2R61 10 CG2R61 11 HGR61 12 HGR61 13 HGR61 14 HGR61 15 HGR61 16 HGR61 17 HGR61 18 HGR61
@<TRIPOS>MOLECULE
naphtalene
 18 19 0 0 0
****
USER_CHARGES
INVALID_CHARGES
Pose:   2 Cluster:   2 Fr_nu: 234651 TotEn:   -22.76
@<TRIPOS>ATOM
      1 C1        -67.5710  -10.9603  -45.4387 C.ar   1 LIG      -0.11500
      2 C2        -67.0684   -9.6697  -45.3021 C.ar   1 LIG      -0.11500
      3 C3        -70.9672   -9.9917  -42.0920 C.ar   1 LIG      -0.11500
      4 C4        -70.4645   -8.7011  -41.9555 C.ar   1 LIG      -0.11500
      5 C5        -68.6663  -11.3676  -44.6765 C.ar   1 LIG      -0.11700
      6 C6        -67.6590   -8.7815  -44.4030 C.ar   1 LIG      -0.11700
      7 C7        -70.3765  -10.8799  -42.9913 C.ar   1 LIG      -0.11700
      8 C8        -69.3692   -8.2937  -42.7176 C.ar   1 LIG      -0.11700
      9 C9        -69.2733  -10.4868  -43.7665 C.ar   1 LIG       0.00400
     10 C10       -68.7621   -9.1745  -43.6277 C.ar   1 LIG       0.00400
     11 H1        -67.1104  -11.6515  -46.1385 H      1 LIG       0.11500
     12 H2        -66.2158   -9.3535  -45.8962 H      1 LIG       0.11500
     13 H3        -71.8200  -10.3085  -41.4983 H      1 LIG       0.11500
     14 H4        -70.9246   -8.0108  -41.2546 H      1 LIG       0.11500
     15 H5        -69.0421  -12.3813  -44.7995 H      1 LIG       0.11500
     16 H6        -67.2500   -7.7773  -44.3130 H      1 LIG       0.11500
     17 H7        -70.7862  -11.8837  -43.0817 H      1 LIG       0.11500
     18 H8        -68.9927   -7.2802  -42.5943 H      1 LIG       0.11500
@<TRIPOS>BOND
      1       1       2 ar
      2       1       5 ar
      3       2       6 ar
      4       3       4 ar
      5       3       7 ar
      6       4       8 ar
      7       5       9 ar
      8       6      10 ar
      9       7       9 ar
     10       8      10 ar
     11       9      10 ar
     12       1      11 1
     13       2      12 1
     14       3      13 1
     15       4      14 1
     16       5      15 1
     17       6      16 1
     18       7      17 1
     19       8      18 1
@<TRIPOS>ALT_TYPE
CGenFF_4.0_ALT_TYPE_SET
CGenFF_4.0 1 CG2R61 2 CG2R61 3 CG2R61 4 CG2R61 5 CG2R61 6 CG2R61 7 CG2R61 8 CG2R61 9 CG2R61 10 CG2R61 11 HGR61 12 HGR61 13 HGR61 14 HGR61 15 HGR61 16 HGR61 17 HGR61 18 HGR61
@<TRIPOS>MOLECULE
naphtalene
 18 19 0 0 0
****
USER_CHARGES
INVALID_CHARGES
Pose:   3 Cluster:   3 Fr_nu:   6377 TotEn:   -18.40
@<TRIPOS>ATOM
      1 C1        -68.2447  -10.2344  -43.3926 C.ar   1 LIG      -0.11500
      2 C2        -67.7236  -10.8630  -44.5196 C.ar   1 LIG      -0.11500
      3 C3        -67.7142   -5.9105  -45.5595 C.ar   1 LIG      -0.11500
      4 C4        -67.1931   -6.5393  -46.6865 C.ar   1 LIG      -0.11500
      5 C5        -68.3746   -8.8455  -43.3649 C.ar   1 LIG      -0.11700
      6 C6        -67.3304  -10.1055  -45.6231 C.ar   1 LIG      -0.11700
      7 C7        -68.1075   -6.6682  -44.4560 C.ar   1 LIG      -0.11700
      8 C8        -67.0631   -7.9281  -46.7143 C.ar   1 LIG      -0.11700
      9 C9        -67.9838   -8.0671  -44.4666 C.ar   1 LIG       0.00400
     10 C10       -67.4539   -8.7065  -45.6126 C.ar   1 LIG       0.00400
     11 H1        -68.5502  -10.8247  -42.5337 H      1 LIG       0.11500
     12 H2        -67.6232  -11.9443  -44.5403 H      1 LIG       0.11500
     13 H3        -67.8151   -4.8291  -45.5382 H      1 LIG       0.11500
     14 H4        -66.8865   -5.9484  -47.5446 H      1 LIG       0.11500
     15 H5        -68.7841   -8.3754  -42.4731 H      1 LIG       0.11500
     16 H6        -66.9262  -10.6180  -46.4936 H      1 LIG       0.11500
     17 H7        -68.5124   -6.1556  -43.5860 H      1 LIG       0.11500
     18 H8        -66.6529   -8.3984  -47.6057 H      1 LIG       0.11500
@<TRIPOS>BOND
      1       1       2 ar
      2       1       5 ar
      3       2       6 ar
      4       3       4 ar
      5       3       7 ar
      6       4       8 ar
      7       5       9 ar
      8       6      10 ar
      9       7       9 ar
     10       8      10 ar
     11       9      10 ar
     12       1      11 1
     13       2      12 1
     14       3      13 1
     15       4      14 1
     16       5      15 1
     17       6      16 1
     18       7      17 1
     19       8      18 1
@<TRIPOS>ALT_TYPE
CGenFF_4.0_ALT_TYPE_SET
CGenFF_4.0 1 CG2R61 2 CG2R61 3 CG2R61 4 CG2R61 5 CG2R61 6 CG2R61 7 CG2R61 8 CG2R61 9 CG2R61 10 CG2R61 11 HGR61 12 HGR61 13 HGR61 14 HGR61 15 HGR61 16 HGR61 17 HGR61 18 HGR61
@<TRIPOS>MOLECULE
naphtalene
 18 19 0 0 0
****
USER_CHARGES
INVALID_CHARGES
Pose:   4 Cluster:   4 Fr_nu:  69274 TotEn:   -15.56
@<TRIPOS>ATOM
      1 C1        -78.9586  -14.2951  -49.4384 C.ar   1 LIG      -0.11500
      2 C2        -79.7472  -13.2382  -48.9935 C.ar   1 LIG      -0.11500
      3 C3        -76.1540  -13.8662  -45.4858 C.ar   1 LIG      -0.11500
      4 C4        -76.9426  -12.8093  -45.0410 C.ar   1 LIG      -0.11500
      5 C5        -77.8666  -14.7191  -48.6806 C.ar   1 LIG      -0.11700
      6 C6        -79.4469  -12.6013  -47.7892 C.ar   1 LIG      -0.11700
      7 C7        -76.4543  -14.5032  -46.6902 C.ar   1 LIG      -0.11700
      8 C8        -78.0346  -12.3852  -45.7987 C.ar   1 LIG      -0.11700
      9 C9        -77.5496  -14.0895  -47.4658 C.ar   1 LIG       0.00400
     10 C10       -78.3516  -13.0148  -47.0135 C.ar   1 LIG       0.00400
     11 H1        -79.1925  -14.7902  -50.3764 H      1 LIG       0.11500
     12 H2        -80.5972  -12.9090  -49.5841 H      1 LIG       0.11500
     13 H3        -75.3037  -14.1960  -44.8955 H      1 LIG       0.11500
     14 H4        -76.7074  -12.3137  -44.1037 H      1 LIG       0.11500
     15 H5        -77.2638  -15.5471  -49.0481 H      1 LIG       0.11500
     16 H6        -80.0773  -11.7776  -47.4604 H      1 LIG       0.11500
     17 H7        -75.8244  -15.3273  -47.0183 H      1 LIG       0.11500
     18 H8        -78.6371  -11.5567  -45.4318 H      1 LIG       0.11500
@<TRIPOS>BOND
      1       1       2 ar
      2       1       5 ar
      3       2       6 ar
      4       3       4 ar
      5       3       7 ar
      6       4       8 ar
      7       5       9 ar
      8       6      10 ar
      9       7       9 ar
     10       8      10 ar
     11       9      10 ar
     12       1      11 1
     13       2      12 1
     14       3      13 1
     15       4      14 1
     16       5      15 1
     17       6      16 1
     18       7      17 1
     19       8      18 1
@<TRIPOS>ALT_TYPE
CGenFF_4.0_ALT_TYPE_SET
CGenFF_4.0 1 CG2R61 2 CG2R61 3 CG2R61 4 CG2R61 5 CG2R61 6 CG2R61 7 CG2R61 8 CG2R61 9 CG2R61 10 CG2R61 11 HGR61 12 HGR61 13 HGR61 14 HGR61 15 HGR61 16 HGR61 17 HGR61 18 HGR61
@<TRIPOS>MOLECULE
naphtalene
 18 19 0 0 0
****
USER_CHARGES
INVALID_CHARGES
Pose:   5 Cluster:   5 Fr_nu:  91043 TotEn:   -15.34
@<TRIPOS>ATOM
      1 C1        -71.3278    2.7457  -47.3454 C.ar   1 LIG      -0.11500
      2 C2        -70.8993    2.1962  -46.1407 C.ar   1 LIG      -0.11500
      3 C3        -66.8305    2.3004  -49.1479 C.ar   1 LIG      -0.11500
      4 C4        -66.4021    1.7509  -47.9431 C.ar   1 LIG      -0.11500
      5 C5        -70.4265    2.9109  -48.3975 C.ar   1 LIG      -0.11700
      6 C6        -69.5680    1.8098  -45.9834 C.ar   1 LIG      -0.11700
      7 C7        -68.1619    2.6867  -49.3052 C.ar   1 LIG      -0.11700
      8 C8        -67.3032    1.5857  -46.8909 C.ar   1 LIG      -0.11700
      9 C9        -69.0827    2.5277  -48.2568 C.ar   1 LIG       0.00400
     10 C10       -68.6470    1.9689  -47.0317 C.ar   1 LIG       0.00400
     11 H1        -72.3641    3.0467  -47.4671 H      1 LIG       0.11500
     12 H2        -71.6018    2.0677  -45.3224 H      1 LIG       0.11500
     13 H3        -66.1284    2.4291  -49.9668 H      1 LIG       0.11500
     14 H4        -65.3653    1.4514  -47.8215 H      1 LIG       0.11500
     15 H5        -70.7835    3.3430  -49.3301 H      1 LIG       0.11500
     16 H6        -69.2552    1.3820  -45.0331 H      1 LIG       0.11500
     17 H7        -68.4746    3.1137  -50.2557 H      1 LIG       0.11500
     18 H8        -66.9463    1.1543  -45.9579 H      1 LIG       0.11500
@<TRIPOS>BOND
      1       1       2 ar
      2       1       5 ar
      3       2       6 ar
      4       3       4 ar
      5       3       7 ar
      6       4       8 ar
      7       5       9 ar
      8       6      10 ar
      9       7       9 ar
     10       8      10 ar
     11       9      10 ar
     12       1      11 1
     13       2      12 1
     14       3      13 1
     15       4      14 1
     16       5      15 1
     17       6      16 1
     18       7      17 1
     19       8      18 1
@<TRIPOS>ALT_TYPE
CGenFF_4.0_ALT_TYPE_SET
CGenFF_4.0 1 CG2R61 2 CG2R61 3 CG2R61 4 CG2R61 5 CG2R61 6 CG2R61 7 CG2R61 8 CG2R61 9 CG2R61 10 CG2R61 11 HGR61 12 HGR61 13 HGR61 14 HGR61 15 HGR61 16 HGR61 17 HGR61 18 HGR61
@<TRIPOS>MOLECULE
naphtalene
 18 19 0 0 0
****
USER_CHARGES
INVALID_CHARGES
Pose:   6 Cluster:   6 Fr_nu:  15897 TotEn:   -14.47
@<TRIPOS>ATOM
      1 C1        -69.9913  -10.1961  -41.4734 C.ar   1 LIG      -0.11500
      2 C2        -68.6836  -10.5811  -41.1936 C.ar   1 LIG      -0.11500
      3 C3        -68.6447   -8.8847  -45.9611 C.ar   1 LIG      -0.11500
      4 C4        -67.3370   -9.2698  -45.6812 C.ar   1 LIG      -0.11500
      5 C5        -70.3135   -9.6773  -42.7278 C.ar   1 LIG      -0.11700
      6 C6        -67.6929  -10.4490  -42.1670 C.ar   1 LIG      -0.11700
      7 C7        -69.6354   -9.0169  -44.9877 C.ar   1 LIG      -0.11700
      8 C8        -67.0147   -9.7885  -44.4268 C.ar   1 LIG      -0.11700
      9 C9        -69.3290   -9.5371  -43.7197 C.ar   1 LIG       0.00400
     10 C10       -67.9992   -9.9287  -43.4350 C.ar   1 LIG       0.00400
     11 H1        -70.7620  -10.2987  -40.7151 H      1 LIG       0.11500
     12 H2        -68.4339  -10.9852  -40.2168 H      1 LIG       0.11500
     13 H3        -68.8952   -8.4806  -46.9380 H      1 LIG       0.11500
     14 H4        -66.5665   -9.1656  -46.4395 H      1 LIG       0.11500
     15 H5        -71.3422   -9.3823  -42.9243 H      1 LIG       0.11500
     16 H6        -66.6774  -10.7569  -41.9265 H      1 LIG       0.11500
     17 H7        -70.6510   -8.7097  -45.2286 H      1 LIG       0.11500
     18 H8        -65.9858  -10.0829  -44.2299 H      1 LIG       0.11500
@<TRIPOS>BOND
      1       1       2 ar
      2       1       5 ar
      3       2       6 ar
      4       3       4 ar
      5       3       7 ar
      6       4       8 ar
      7       5       9 ar
      8       6      10 ar
      9       7       9 ar
     10       8      10 ar
     11       9      10 ar
     12       1      11 1
     13       2      12 1
     14       3      13 1
     15       4      14 1
     16       5      15 1
     17       6      16 1
     18       7      17 1
     19       8      18 1
@<TRIPOS>ALT_TYPE
CGenFF_4.0_ALT_TYPE_SET
CGenFF_4.0 1 CG2R61 2 CG2R61 3 CG2R61 4 CG2R61 5 CG2R61 6 CG2R61 7 CG2R61 8 CG2R61 9 CG2R61 10 CG2R61 11 HGR61 12 HGR61 13 HGR61 14 HGR61 15 HGR61 16 HGR61 17 HGR61 18 HGR61
@<TRIPOS>MOLECULE
naphtalene
 18 19 0 0 0
****
USER_CHARGES
INVALID_CHARGES
Pose:   7 Cluster:   7 Fr_nu:  35652 TotEn:   -13.97
@<TRIPOS>ATOM
      1 C1        -68.3287  -22.9021  -53.2593 C.ar   1 LIG      -0.11500
      2 C2        -68.2698  -21.5230  -53.4368 C.ar   1 LIG      -0.11500
      3 C3        -67.7451  -22.3095  -48.4654 C.ar   1 LIG      -0.11500
      4 C4        -67.6863  -20.9305  -48.6431 C.ar   1 LIG      -0.11500
      5 C5        -68.2133  -23.4472  -51.9802 C.ar   1 LIG      -0.11700
      6 C6        -68.0955  -20.6837  -52.3362 C.ar   1 LIG      -0.11700
      7 C7        -67.9195  -23.1488  -49.5662 C.ar   1 LIG      -0.11700
      8 C8        -67.8015  -20.3852  -49.9221 C.ar   1 LIG      -0.11700
      9 C9        -68.0374  -22.6174  -50.8608 C.ar   1 LIG       0.00400
     10 C10       -67.9775  -21.2150  -51.0415 C.ar   1 LIG       0.00400
     11 H1        -68.4638  -23.5550  -54.1166 H      1 LIG       0.11500
     12 H2        -68.3600  -21.0996  -54.4330 H      1 LIG       0.11500
     13 H3        -67.6552  -22.7336  -47.4693 H      1 LIG       0.11500
     14 H4        -67.5497  -20.2781  -47.7856 H      1 LIG       0.11500
     15 H5        -68.2618  -24.5281  -51.8651 H      1 LIG       0.11500
     16 H6        -68.0529  -19.6087  -52.4983 H      1 LIG       0.11500
     17 H7        -67.9629  -24.2237  -49.4037 H      1 LIG       0.11500
     18 H8        -67.7524  -19.3044  -50.0376 H      1 LIG       0.11500
@<TRIPOS>BOND
      1       1       2 ar
      2       1       5 ar
      3       2       6 ar
      4       3       4 ar
      5       3       7 ar
      6       4       8 ar
      7       5       9 ar
      8       6      10 ar
      9       7       9 ar
     10       8      10 ar
     11       9      10 ar
     12       1      11 1
     13       2      12 1
     14       3      13 1
     15       4      14 1
     16       5      15 1
     17       6      16 1
     18       7      17 1
     19       8      18 1
@<TRIPOS>ALT_TYPE
CGenFF_4.0_ALT_TYPE_SET
CGenFF_4.0 1 CG2R61 2 CG2R61 3 CG2R61 4 CG2R61 5 CG2R61 6 CG2R61 7 CG2R61 8 CG2R61 9 CG2R61 10 CG2R61 11 HGR61 12 HGR61 13 HGR61 14 HGR61 15 HGR61 16 HGR61 17 HGR61 18 HGR61
@<TRIPOS>MOLECULE
naphtalene
 18 19 0 0 0
****
USER_CHARGES
INVALID_CHARGES
Pose:   8 Cluster:   8 Fr_nu:  29362 TotEn:   -12.79
@<TRIPOS>ATOM
      1 C1        -74.6591   -9.1103  -49.8867 C.ar   1 LIG      -0.11500
      2 C2        -74.8461   -8.1492  -48.8977 C.ar   1 LIG      -0.11500
      3 C3        -76.7359  -12.4552  -47.0281 C.ar   1 LIG      -0.11500
      4 C4        -76.9228  -11.4940  -46.0392 C.ar   1 LIG      -0.11500
      5 C5        -75.0808  -10.4230  -49.6735 C.ar   1 LIG      -0.11700
      6 C6        -75.4554   -8.4969  -47.6919 C.ar   1 LIG      -0.11700
      7 C7        -76.1266  -12.1074  -48.2341 C.ar   1 LIG      -0.11700
      8 C8        -76.5011  -10.1813  -46.2522 C.ar   1 LIG      -0.11700
      9 C9        -75.6959  -10.7909  -48.4657 C.ar   1 LIG       0.00400
     10 C10       -75.8860   -9.8134  -47.4601 C.ar   1 LIG       0.00400
     11 H1        -74.1843   -8.8391  -50.8250 H      1 LIG       0.11500
     12 H2        -74.5177   -7.1274  -49.0648 H      1 LIG       0.11500
     13 H3        -77.0643  -13.4773  -46.8617 H      1 LIG       0.11500
     14 H4        -77.3964  -11.7661  -45.1005 H      1 LIG       0.11500
     15 H5        -74.9241  -11.1579  -50.4604 H      1 LIG       0.11500
     16 H6        -75.5918   -7.7291  -46.9330 H      1 LIG       0.11500
     17 H7        -75.9910  -12.8751  -48.9931 H      1 LIG       0.11500
     18 H8        -76.6570   -9.4463  -45.4651 H      1 LIG       0.11500
@<TRIPOS>BOND
      1       1       2 ar
      2       1       5 ar
      3       2       6 ar
      4       3       4 ar
      5       3       7 ar
      6       4       8 ar
      7       5       9 ar
      8       6      10 ar
      9       7       9 ar
     10       8      10 ar
     11       9      10 ar
     12       1      11 1
     13       2      12 1
     14       3      13 1
     15       4      14 1
     16       5      15 1
     17       6      16 1
     18       7      17 1
     19       8      18 1
@<TRIPOS>ALT_TYPE
CGenFF_4.0_ALT_TYPE_SET
CGenFF_4.0 1 CG2R61 2 CG2R61 3 CG2R61 4 CG2R61 5 CG2R61 6 CG2R61 7 CG2R61 8 CG2R61 9 CG2R61 10 CG2R61 11 HGR61 12 HGR61 13 HGR61 14 HGR61 15 HGR61 16 HGR61 17 HGR61 18 HGR61
@<TRIPOS>MOLECULE
naphtalene
 18 19 0 0 0
****
USER_CHARGES
INVALID_CHARGES
Pose:   9 Cluster:   9 Fr_nu:  30646 TotEn:   -12.69
@<TRIPOS>ATOM
      1 C1        -77.0418  -26.5357  -41.4247 C.ar   1 LIG      -0.11500
      2 C2        -76.6780  -25.2988  -40.9008 C.ar   1 LIG      -0.11500
      3 C3        -76.8863  -24.6778  -45.9188 C.ar   1 LIG      -0.11500
      4 C4        -76.5225  -23.4409  -45.3947 C.ar   1 LIG      -0.11500
      5 C5        -77.1858  -26.6954  -42.8032 C.ar   1 LIG      -0.11700
      6 C6        -76.4567  -24.2168  -41.7532 C.ar   1 LIG      -0.11700
      7 C7        -77.1074  -25.7599  -45.0663 C.ar   1 LIG      -0.11700
      8 C8        -76.3785  -23.2811  -44.0163 C.ar   1 LIG      -0.11700
      9 C9        -76.9671  -25.6172  -43.6762 C.ar   1 LIG       0.00400
     10 C10       -76.5972  -24.3594  -43.1433 C.ar   1 LIG       0.00400
     11 H1        -77.2145  -27.3776  -40.7606 H      1 LIG       0.11500
     12 H2        -76.5659  -25.1757  -39.8275 H      1 LIG       0.11500
     13 H3        -76.9984  -24.8017  -46.9922 H      1 LIG       0.11500
     14 H4        -76.3513  -22.5991  -46.0592 H      1 LIG       0.11500
     15 H5        -77.4714  -27.6713  -43.1905 H      1 LIG       0.11500
     16 H6        -76.1726  -23.2592  -41.3218 H      1 LIG       0.11500
     17 H7        -77.3907  -26.7175  -45.4979 H      1 LIG       0.11500
     18 H8        -76.0937  -22.3051  -43.6286 H      1 LIG       0.11500
@<TRIPOS>BOND
      1       1       2 ar
      2       1       5 ar
      3       2       6 ar
      4       3       4 ar
      5       3       7 ar
      6       4       8 ar
      7       5       9 ar
      8       6      10 ar
      9       7       9 ar
     10       8      10 ar
     11       9      10 ar
     12       1      11 1
     13       2      12 1
     14       3      13 1
     15       4      14 1
     16       5      15 1
     17       6      16 1
     18       7      17 1
     19       8      18 1
@<TRIPOS>ALT_TYPE
CGenFF_4.0_ALT_TYPE_SET
CGenFF_4.0 1 CG2R61 2 CG2R61 3 CG2R61 4 CG2R61 5 CG2R61 6 CG2R61 7 CG2R61 8 CG2R61 9 CG2R61 10 CG2R61 11 HGR61 12 HGR61 13 HGR61 14 HGR61 15 HGR61 16 HGR61 17 HGR61 18 HGR61
@<TRIPOS>MOLECULE
naphtalene
 18 19 0 0 0
****
USER_CHARGES
INVALID_CHARGES
Pose:  10 Cluster:  10 Fr_nu:    326 TotEn:   -12.45
@<TRIPOS>ATOM
      1 C1        -77.1916    2.2936  -32.6098 C.ar   1 LIG      -0.11500
      2 C2        -77.6792    1.5681  -33.6926 C.ar   1 LIG      -0.11500
      3 C3        -73.0951   -0.3302  -32.6966 C.ar   1 LIG      -0.11500
      4 C4        -73.5829   -1.0557  -33.7794 C.ar   1 LIG      -0.11500
      5 C5        -75.9300    2.0065  -32.0878 C.ar   1 LIG      -0.11700
      6 C6        -76.9073    0.5527  -34.2578 C.ar   1 LIG      -0.11700
      7 C7        -73.8672    0.6853  -32.1315 C.ar   1 LIG      -0.11700
      8 C8        -74.8444   -0.7687  -34.3015 C.ar   1 LIG      -0.11700
      9 C9        -75.1392    0.9878  -32.6440 C.ar   1 LIG       0.00400
     10 C10       -75.6352    0.2500  -33.7452 C.ar   1 LIG       0.00400
     11 H1        -77.7932    3.0836  -32.1699 H      1 LIG       0.11500
     12 H2        -78.6613    1.7926  -34.0984 H      1 LIG       0.11500
     13 H3        -72.1128   -0.5541  -32.2903 H      1 LIG       0.11500
     14 H4        -72.9814   -1.8465  -34.2180 H      1 LIG       0.11500
     15 H5        -75.5692    2.5863  -31.2407 H      1 LIG       0.11500
     16 H6        -77.3082   -0.0013  -35.1041 H      1 LIG       0.11500
     17 H7        -73.4657    1.2396  -31.2857 H      1 LIG       0.11500
     18 H8        -75.2058   -1.3489  -35.1481 H      1 LIG       0.11500
@<TRIPOS>BOND
      1       1       2 ar
      2       1       5 ar
      3       2       6 ar
      4       3       4 ar
      5       3       7 ar
      6       4       8 ar
      7       5       9 ar
      8       6      10 ar
      9       7       9 ar
     10       8      10 ar
     11       9      10 ar
     12       1      11 1
     13       2      12 1
     14       3      13 1
     15       4      14 1
     16       5      15 1
     17       6      16 1
     18       7      17 1
     19       8      18 1
@<TRIPOS>ALT_TYPE
CGenFF_4.0_ALT_TYPE_SET
CGenFF_4.0 1 CG2R61 2 CG2R61 3 CG2R61 4 CG2R61 5 CG2R61 6 CG2R61 7 CG2R61 8 CG2R61 9 CG2R61 10 CG2R61 11 HGR61 12 HGR61 13 HGR61 14 HGR61 15 HGR61 16 HGR61 17 HGR61 18 HGR61
@<TRIPOS>MOLECULE
naphtalene
 18 19 0 0 0
****
USER_CHARGES
INVALID_CHARGES
Pose:  11 Cluster:  11 Fr_nu: 132514 TotEn:   -12.43
@<TRIPOS>ATOM
      1 C1        -62.5111    0.1865  -26.0268 C.ar   1 LIG      -0.11500
      2 C2        -62.5599   -1.0198  -25.3345 C.ar   1 LIG      -0.11500
      3 C3        -66.7276   -0.8915  -28.2021 C.ar   1 LIG      -0.11500
      4 C4        -66.7764   -2.0978  -27.5097 C.ar   1 LIG      -0.11500
      5 C5        -63.5333    0.5244  -26.9143 C.ar   1 LIG      -0.11700
      6 C6        -63.6309   -1.8928  -25.5268 C.ar   1 LIG      -0.11700
      7 C7        -65.6565   -0.0184  -28.0096 C.ar   1 LIG      -0.11700
      8 C8        -65.7542   -2.4358  -26.6223 C.ar   1 LIG      -0.11700
      9 C9        -64.6190   -0.3424  -27.1203 C.ar   1 LIG       0.00400
     10 C10       -64.6685   -1.5691  -26.4163 C.ar   1 LIG       0.00400
     11 H1        -61.6768    0.8655  -25.8771 H      1 LIG       0.11500
     12 H2        -61.7638   -1.2818  -24.6437 H      1 LIG       0.11500
     13 H3        -67.5237   -0.6288  -28.8931 H      1 LIG       0.11500
     14 H4        -67.6102   -2.7770  -27.6609 H      1 LIG       0.11500
     15 H5        -63.4741    1.4723  -27.4450 H      1 LIG       0.11500
     16 H6        -63.6488   -2.8302  -24.9747 H      1 LIG       0.11500
     17 H7        -65.6393    0.9192  -28.5613 H      1 LIG       0.11500
     18 H8        -65.8128   -3.3841  -26.0920 H      1 LIG       0.11500
@<TRIPOS>BOND
      1       1       2 ar
      2       1       5 ar
      3       2       6 ar
      4       3       4 ar
      5       3       7 ar
      6       4       8 ar
      7       5       9 ar
      8       6      10 ar
      9       7       9 ar
     10       8      10 ar
     11       9      10 ar
     12       1      11 1
     13       2      12 1
     14       3      13 1
     15       4      14 1
     16       5      15 1
     17       6      16 1
     18       7      17 1
     19       8      18 1
@<TRIPOS>ALT_TYPE
CGenFF_4.0_ALT_TYPE_SET
CGenFF_4.0 1 CG2R61 2 CG2R61 3 CG2R61 4 CG2R61 5 CG2R61 6 CG2R61 7 CG2R61 8 CG2R61 9 CG2R61 10 CG2R61 11 HGR61 12 HGR61 13 HGR61 14 HGR61 15 HGR61 16 HGR61 17 HGR61 18 HGR61
@<TRIPOS>MOLECULE
naphtalene
 18 19 0 0 0
****
USER_CHARGES
INVALID_CHARGES
Pose:  12 Cluster:  12 Fr_nu:  46226 TotEn:   -12.40
@<TRIPOS>ATOM
      1 C1        -74.6035   -9.6979  -53.2034 C.ar   1 LIG      -0.11500
      2 C2        -75.0277   -8.4148  -52.8710 C.ar   1 LIG      -0.11500
      3 C3        -75.0762  -11.0579  -48.5558 C.ar   1 LIG      -0.11500
      4 C4        -75.5004   -9.7747  -48.2235 C.ar   1 LIG      -0.11500
      5 C5        -74.5079  -10.6795  -52.2165 C.ar   1 LIG      -0.11700
      6 C6        -75.3580   -8.1082  -51.5507 C.ar   1 LIG      -0.11700
      7 C7        -74.7460  -11.3644  -49.8763 C.ar   1 LIG      -0.11700
      8 C8        -75.5960   -8.7930  -49.2103 C.ar   1 LIG      -0.11700
      9 C9        -74.8363  -10.3887  -50.8824 C.ar   1 LIG       0.00400
     10 C10       -75.2676   -9.0838  -50.5444 C.ar   1 LIG       0.00400
     11 H1        -74.3459   -9.9357  -54.2313 H      1 LIG       0.11500
     12 H2        -75.1020   -7.6514  -53.6400 H      1 LIG       0.11500
     13 H3        -75.0018  -11.8219  -47.7871 H      1 LIG       0.11500
     14 H4        -75.7565   -9.5370  -47.1952 H      1 LIG       0.11500
     15 H5        -74.1736  -11.6756  -52.4992 H      1 LIG       0.11500
     16 H6        -75.6878   -7.0988  -51.3137 H      1 LIG       0.11500
     17 H7        -74.4170  -12.3740  -50.1132 H      1 LIG       0.11500
     18 H8        -75.9296   -7.7966  -48.9277 H      1 LIG       0.11500
@<TRIPOS>BOND
      1       1       2 ar
      2       1       5 ar
      3       2       6 ar
      4       3       4 ar
      5       3       7 ar
      6       4       8 ar
      7       5       9 ar
      8       6      10 ar
      9       7       9 ar
     10       8      10 ar
     11       9      10 ar
     12       1      11 1
     13       2      12 1
     14       3      13 1
     15       4      14 1
     16       5      15 1
     17       6      16 1
     18       7      17 1
     19       8      18 1
@<TRIPOS>ALT_TYPE
CGenFF_4.0_ALT_TYPE_SET
CGenFF_4.0 1 CG2R61 2 CG2R61 3 CG2R61 4 CG2R61 5 CG2R61 6 CG2R61 7 CG2R61 8 CG2R61 9 CG2R61 10 CG2R61 11 HGR61 12 HGR61 13 HGR61 14 HGR61 15 HGR61 16 HGR61 17 HGR61 18 HGR61
@<TRIPOS>MOLECULE
naphtalene
 18 19 0 0 0
****
USER_CHARGES
INVALID_CHARGES
Pose:  13 Cluster:  13 Fr_nu: 164879 TotEn:   -12.35
@<TRIPOS>ATOM
      1 C1        -68.4344  -21.4018  -51.0460 C.ar   1 LIG      -0.11500
      2 C2        -67.6273  -20.4648  -50.4078 C.ar   1 LIG      -0.11500
      3 C3        -66.4328  -20.2153  -55.3190 C.ar   1 LIG      -0.11500
      4 C4        -65.6257  -19.2782  -54.6807 C.ar   1 LIG      -0.11500
      5 C5        -68.3427  -21.5776  -52.4270 C.ar   1 LIG      -0.11700
      6 C6        -66.7254  -19.7000  -51.1479 C.ar   1 LIG      -0.11700
      7 C7        -67.3347  -20.9802  -54.5787 C.ar   1 LIG      -0.11700
      8 C8        -65.7174  -19.1023  -53.2997 C.ar   1 LIG      -0.11700
      9 C9        -67.4404  -20.8164  -53.1879 C.ar   1 LIG       0.00400
     10 C10       -66.6197  -19.8635  -52.5388 C.ar   1 LIG       0.00400
     11 H1        -69.1368  -21.9965  -50.4693 H      1 LIG       0.11500
     12 H2        -67.6993  -20.3289  -49.3326 H      1 LIG       0.11500
     13 H3        -66.3611  -20.3518  -56.3944 H      1 LIG       0.11500
     14 H4        -64.9246  -18.6828  -55.2580 H      1 LIG       0.11500
     15 H5        -68.9837  -22.3156  -52.9049 H      1 LIG       0.11500
     16 H6        -66.1039  -18.9737  -50.6281 H      1 LIG       0.11500
     17 H7        -67.9555  -21.7069  -55.0986 H      1 LIG       0.11500
     18 H8        -65.0770  -18.3638  -52.8217 H      1 LIG       0.11500
@<TRIPOS>BOND
      1       1       2 ar
      2       1       5 ar
      3       2       6 ar
      4       3       4 ar
      5       3       7 ar
      6       4       8 ar
      7       5       9 ar
      8       6      10 ar
      9       7       9 ar
     10       8      10 ar
     11       9      10 ar
     12       1      11 1
     13       2      12 1
     14       3      13 1
     15       4      14 1
     16       5      15 1
     17       6      16 1
     18       7      17 1
     19       8      18 1
@<TRIPOS>ALT_TYPE
CGenFF_4.0_ALT_TYPE_SET
CGenFF_4.0 1 CG2R61 2 CG2R61 3 CG2R61 4 CG2R61 5 CG2R61 6 CG2R61 7 CG2R61 8 CG2R61 9 CG2R61 10 CG2R61 11 HGR61 12 HGR61 13 HGR61 14 HGR61 15 HGR61 16 HGR61 17 HGR61 18 HGR61
@<TRIPOS>MOLECULE
naphtalene
 18 19 0 0 0
****
USER_CHARGES
INVALID_CHARGES
Pose:  14 Cluster:  14 Fr_nu: 100688 TotEn:   -12.27
@<TRIPOS>ATOM
      1 C1        -68.4806   -4.1183  -27.7055 C.ar   1 LIG      -0.11500
      2 C2        -68.4212   -4.7554  -26.4697 C.ar   1 LIG      -0.11500
      3 C3        -64.4334   -1.6437  -26.6240 C.ar   1 LIG      -0.11500
      4 C4        -64.3741   -2.2809  -25.3882 C.ar   1 LIG      -0.11500
      5 C5        -67.5058   -3.1842  -28.0574 C.ar   1 LIG      -0.11700
      6 C6        -67.3869   -4.4611  -25.5810 C.ar   1 LIG      -0.11700
      7 C7        -65.4678   -1.9381  -27.5128 C.ar   1 LIG      -0.11700
      8 C8        -65.3489   -3.2149  -25.0362 C.ar   1 LIG      -0.11700
      9 C9        -66.4575   -2.8756  -27.1752 C.ar   1 LIG       0.00400
     10 C10       -66.3972   -3.5235  -25.9184 C.ar   1 LIG       0.00400
     11 H1        -69.2863   -4.3474  -28.3968 H      1 LIG       0.11500
     12 H2        -69.1804   -5.4826  -26.1968 H      1 LIG       0.11500
     13 H3        -63.6743   -0.9163  -26.8976 H      1 LIG       0.11500
     14 H4        -63.5690   -2.0503  -24.6968 H      1 LIG       0.11500
     15 H5        -67.5724   -2.6980  -29.0285 H      1 LIG       0.11500
     16 H6        -67.3599   -4.9716  -24.6205 H      1 LIG       0.11500
     17 H7        -65.4941   -1.4281  -28.4735 H      1 LIG       0.11500
     18 H8        -65.2829   -3.7007  -24.0648 H      1 LIG       0.11500
@<TRIPOS>BOND
      1       1       2 ar
      2       1       5 ar
      3       2       6 ar
      4       3       4 ar
      5       3       7 ar
      6       4       8 ar
      7       5       9 ar
      8       6      10 ar
      9       7       9 ar
     10       8      10 ar
     11       9      10 ar
     12       1      11 1
     13       2      12 1
     14       3      13 1
     15       4      14 1
     16       5      15 1
     17       6      16 1
     18       7      17 1
     19       8      18 1
@<TRIPOS>ALT_TYPE
CGenFF_4.0_ALT_TYPE_SET
CGenFF_4.0 1 CG2R61 2 CG2R61 3 CG2R61 4 CG2R61 5 CG2R61 6 CG2R61 7 CG2R61 8 CG2R61 9 CG2R61 10 CG2R61 11 HGR61 12 HGR61 13 HGR61 14 HGR61 15 HGR61 16 HGR61 17 HGR61 18 HGR61
@<TRIPOS>MOLECULE
naphtalene
 18 19 0 0 0
****
USER_CHARGES
INVALID_CHARGES
Pose:  15 Cluster:  15 Fr_nu: 151669 TotEn:   -12.18
@<TRIPOS>ATOM
      1 C1        -56.6775    5.4918  -35.3698 C.ar   1 LIG      -0.11500
      2 C2        -57.7643    4.9779  -36.0710 C.ar   1 LIG      -0.11500
      3 C3        -53.6557    3.6748  -38.7224 C.ar   1 LIG      -0.11500
      4 C4        -54.7426    3.1610  -39.4235 C.ar   1 LIG      -0.11500
      5 C5        -55.3819    5.2987  -35.8501 C.ar   1 LIG      -0.11700
      6 C6        -57.5599    4.2691  -37.2550 C.ar   1 LIG      -0.11700
      7 C7        -53.8602    4.3838  -37.5383 C.ar   1 LIG      -0.11700
      8 C8        -56.0382    3.3540  -38.9433 C.ar   1 LIG      -0.11700
      9 C9        -55.1574    4.5876  -37.0402 C.ar   1 LIG       0.00400
     10 C10       -56.2627    4.0651  -37.7532 C.ar   1 LIG       0.00400
     11 H1        -56.8372    6.0431  -34.4478 H      1 LIG       0.11500
     12 H2        -58.7725    5.1291  -35.6964 H      1 LIG       0.11500
     13 H3        -52.6470    3.5241  -39.0967 H      1 LIG       0.11500
     14 H4        -54.5822    2.6086  -40.3447 H      1 LIG       0.11500
     15 H5        -54.5473    5.7089  -35.2853 H      1 LIG       0.11500
     16 H6        -58.4241    3.8768  -37.7870 H      1 LIG       0.11500
     17 H7        -52.9959    4.7766  -37.0070 H      1 LIG       0.11500
     18 H8        -56.8730    2.9432  -39.5076 H      1 LIG       0.11500
@<TRIPOS>BOND
      1       1       2 ar
      2       1       5 ar
      3       2       6 ar
      4       3       4 ar
      5       3       7 ar
      6       4       8 ar
      7       5       9 ar
      8       6      10 ar
      9       7       9 ar
     10       8      10 ar
     11       9      10 ar
     12       1      11 1
     13       2      12 1
     14       3      13 1
     15       4      14 1
     16       5      15 1
     17       6      16 1
     18       7      17 1
     19       8      18 1
@<TRIPOS>ALT_TYPE
CGenFF_4.0_ALT_TYPE_SET
CGenFF_4.0 1 CG2R61 2 CG2R61 3 CG2R61 4 CG2R61 5 CG2R61 6 CG2R61 7 CG2R61 8 CG2R61 9 CG2R61 10 CG2R61 11 HGR61 12 HGR61 13 HGR61 14 HGR61 15 HGR61 16 HGR61 17 HGR61 18 HGR61
@<TRIPOS>MOLECULE
naphtalene
 18 19 0 0 0
****
USER_CHARGES
INVALID_CHARGES
Pose:  16 Cluster:  16 Fr_nu:  19615 TotEn:   -12.15
@<TRIPOS>ATOM
      1 C1        -63.0181    1.3676  -24.0344 C.ar   1 LIG      -0.11500
      2 C2        -62.9989    1.9142  -25.3141 C.ar   1 LIG      -0.11500
      3 C3        -64.8926   -2.7510  -25.8220 C.ar   1 LIG      -0.11500
      4 C4        -64.8734   -2.2043  -27.1017 C.ar   1 LIG      -0.11500
      5 C5        -63.4931    0.0709  -23.8358 C.ar   1 LIG      -0.11700
      6 C6        -63.4544    1.1664  -26.4001 C.ar   1 LIG      -0.11700
      7 C7        -64.4369   -2.0031  -24.7359 C.ar   1 LIG      -0.11700
      8 C8        -64.3985   -0.9076  -27.3004 C.ar   1 LIG      -0.11700
      9 C9        -63.9556   -0.6963  -24.9174 C.ar   1 LIG       0.00400
     10 C10       -63.9360   -0.1404  -26.2187 C.ar   1 LIG       0.00400
     11 H1        -62.6638    1.9505  -23.1892 H      1 LIG       0.11500
     12 H2        -62.6287    2.9237  -25.4676 H      1 LIG       0.11500
     13 H3        -65.2626   -3.7608  -25.6677 H      1 LIG       0.11500
     14 H4        -65.2291   -2.7871  -27.9462 H      1 LIG       0.11500
     15 H5        -63.4992   -0.3359  -22.8266 H      1 LIG       0.11500
     16 H6        -63.4298    1.6136  -27.3917 H      1 LIG       0.11500
     17 H7        -64.4609   -2.4508  -23.7446 H      1 LIG       0.11500
     18 H8        -64.3929   -0.5003  -28.3093 H      1 LIG       0.11500
@<TRIPOS>BOND
      1       1       2 ar
      2       1       5 ar
      3       2       6 ar
      4       3       4 ar
      5       3       7 ar
      6       4       8 ar
      7       5       9 ar
      8       6      10 ar
      9       7       9 ar
     10       8      10 ar
     11       9      10 ar
     12       1      11 1
     13       2      12 1
     14       3      13 1
     15       4      14 1
     16       5      15 1
     17       6      16 1
     18       7      17 1
     19       8      18 1
@<TRIPOS>ALT_TYPE
CGenFF_4.0_ALT_TYPE_SET
CGenFF_4.0 1 CG2R61 2 CG2R61 3 CG2R61 4 CG2R61 5 CG2R61 6 CG2R61 7 CG2R61 8 CG2R61 9 CG2R61 10 CG2R61 11 HGR61 12 HGR61 13 HGR61 14 HGR61 15 HGR61 16 HGR61 17 HGR61 18 HGR61
@<TRIPOS>MOLECULE
naphtalene
 18 19 0 0 0
****
USER_CHARGES
INVALID_CHARGES
Pose:  17 Cluster:  17 Fr_nu: 112628 TotEn:   -12.12
@<TRIPOS>ATOM
      1 C1        -75.6304  -10.0284  -55.3949 C.ar   1 LIG      -0.11500
      2 C2        -75.3295   -8.7130  -55.0543 C.ar   1 LIG      -0.11500
      3 C3        -75.0036  -11.3714  -50.7607 C.ar   1 LIG      -0.11500
      4 C4        -74.7027  -10.0560  -50.4202 C.ar   1 LIG      -0.11500
      5 C5        -75.6258  -11.0220  -54.4155 C.ar   1 LIG      -0.11700
      6 C6        -75.0230   -8.3860  -53.7332 C.ar   1 LIG      -0.11700
      7 C7        -75.3102  -11.6984  -52.0819 C.ar   1 LIG      -0.11700
      8 C8        -74.7072   -9.0623  -51.3995 C.ar   1 LIG      -0.11700
      9 C9        -75.3195  -10.7110  -53.0806 C.ar   1 LIG       0.00400
     10 C10       -75.0135   -9.3733  -52.7344 C.ar   1 LIG       0.00400
     11 H1        -75.8684  -10.2824  -56.4237 H      1 LIG       0.11500
     12 H2        -75.3336   -7.9401  -55.8175 H      1 LIG       0.11500
     13 H3        -74.9998  -12.1449  -49.9978 H      1 LIG       0.11500
     14 H4        -74.4634   -9.8028  -49.3916 H      1 LIG       0.11500
     15 H5        -75.8636  -12.0436  -54.7047 H      1 LIG       0.11500
     16 H6        -74.7914   -7.3512  -53.4895 H      1 LIG       0.11500
     17 H7        -75.5425  -12.7330  -52.3252 H      1 LIG       0.11500
     18 H8        -74.4686   -8.0407  -51.1107 H      1 LIG       0.11500
@<TRIPOS>BOND
      1       1       2 ar
      2       1       5 ar
      3       2       6 ar
      4       3       4 ar
      5       3       7 ar
      6       4       8 ar
      7       5       9 ar
      8       6      10 ar
      9       7       9 ar
     10       8      10 ar
     11       9      10 ar
     12       1      11 1
     13       2      12 1
     14       3      13 1
     15       4      14 1
     16       5      15 1
     17       6      16 1
     18       7      17 1
     19       8      18 1
@<TRIPOS>ALT_TYPE
CGenFF_4.0_ALT_TYPE_SET
CGenFF_4.0 1 CG2R61 2 CG2R61 3 CG2R61 4 CG2R61 5 CG2R61 6 CG2R61 7 CG2R61 8 CG2R61 9 CG2R61 10 CG2R61 11 HGR61 12 HGR61 13 HGR61 14 HGR61 15 HGR61 16 HGR61 17 HGR61 18 HGR61
@<TRIPOS>MOLECULE
naphtalene
 18 19 0 0 0
****
USER_CHARGES
INVALID_CHARGES
Pose:  18 Cluster:  18 Fr_nu: 131688 TotEn:   -11.57
@<TRIPOS>ATOM
      1 C1        -78.9631   -9.8884  -51.9782 C.ar   1 LIG      -0.11500
      2 C2        -78.6140   -8.5412  -51.9897 C.ar   1 LIG      -0.11500
      3 C3        -74.3861  -11.0643  -50.8203 C.ar   1 LIG      -0.11500
      4 C4        -74.0371   -9.7171  -50.8318 C.ar   1 LIG      -0.11500
      5 C5        -78.0022  -10.8565  -51.6850 C.ar   1 LIG      -0.11700
      6 C6        -77.3029   -8.1569  -51.7081 C.ar   1 LIG      -0.11700
      7 C7        -75.6974  -11.4487  -51.1019 C.ar   1 LIG      -0.11700
      8 C8        -74.9979   -8.7490  -51.1251 C.ar   1 LIG      -0.11700
      9 C9        -76.6775  -10.4877  -51.3992 C.ar   1 LIG       0.00400
     10 C10       -76.3226   -9.1177  -51.4109 C.ar   1 LIG       0.00400
     11 H1        -79.9839  -10.1871  -52.1981 H      1 LIG       0.11500
     12 H2        -79.3629   -7.7884  -52.2179 H      1 LIG       0.11500
     13 H3        -73.6376  -11.8178  -50.5920 H      1 LIG       0.11500
     14 H4        -73.0159   -9.4192  -50.6132 H      1 LIG       0.11500
     15 H5        -78.2975  -11.9037  -51.6821 H      1 LIG       0.11500
     16 H6        -77.0525   -7.0981  -51.7222 H      1 LIG       0.11500
     17 H7        -75.9477  -12.5073  -51.0869 H      1 LIG       0.11500
     18 H8        -74.7027   -7.7017  -51.1287 H      1 LIG       0.11500
@<TRIPOS>BOND
      1       1       2 ar
      2       1       5 ar
      3       2       6 ar
      4       3       4 ar
      5       3       7 ar
      6       4       8 ar
      7       5       9 ar
      8       6      10 ar
      9       7       9 ar
     10       8      10 ar
     11       9      10 ar
     12       1      11 1
     13       2      12 1
     14       3      13 1
     15       4      14 1
     16       5      15 1
     17       6      16 1
     18       7      17 1
     19       8      18 1
@<TRIPOS>ALT_TYPE
CGenFF_4.0_ALT_TYPE_SET
CGenFF_4.0 1 CG2R61 2 CG2R61 3 CG2R61 4 CG2R61 5 CG2R61 6 CG2R61 7 CG2R61 8 CG2R61 9 CG2R61 10 CG2R61 11 HGR61 12 HGR61 13 HGR61 14 HGR61 15 HGR61 16 HGR61 17 HGR61 18 HGR61
@<TRIPOS>MOLECULE
naphtalene
 18 19 0 0 0
****
USER_CHARGES
INVALID_CHARGES
Pose:  19 Cluster:  19 Fr_nu: 261407 TotEn:   -11.30
@<TRIPOS>ATOM
      1 C1        -54.8149  -20.8143  -35.1553 C.ar   1 LIG      -0.11500
      2 C2        -55.8919  -21.6845  -35.0152 C.ar   1 LIG      -0.11500
      3 C3        -55.5611  -20.6653  -39.9609 C.ar   1 LIG      -0.11500
      4 C4        -56.6381  -21.5355  -39.8206 C.ar   1 LIG      -0.11500
      5 C5        -54.4596  -20.3405  -36.4186 C.ar   1 LIG      -0.11700
      6 C6        -56.6178  -22.0843  -36.1375 C.ar   1 LIG      -0.11700
      7 C7        -54.8353  -20.2654  -38.8385 C.ar   1 LIG      -0.11700
      8 C8        -56.9935  -22.0094  -38.5575 C.ar   1 LIG      -0.11700
      9 C9        -55.1790  -20.7325  -37.5593 C.ar   1 LIG       0.00400
     10 C10       -56.2741  -21.6174  -37.4167 C.ar   1 LIG       0.00400
     11 H1        -54.2499  -20.5039  -34.2813 H      1 LIG       0.11500
     12 H2        -56.1679  -22.0525  -34.0313 H      1 LIG       0.11500
     13 H3        -55.2847  -20.2967  -40.9447 H      1 LIG       0.11500
     14 H4        -57.2019  -21.8467  -40.6952 H      1 LIG       0.11500
     15 H5        -53.6138  -19.6614  -36.5045 H      1 LIG       0.11500
     16 H6        -57.4563  -22.7648  -36.0044 H      1 LIG       0.11500
     17 H7        -53.9974  -19.5844  -38.9717 H      1 LIG       0.11500
     18 H8        -57.8388  -22.6891  -38.4713 H      1 LIG       0.11500
@<TRIPOS>BOND
      1       1       2 ar
      2       1       5 ar
      3       2       6 ar
      4       3       4 ar
      5       3       7 ar
      6       4       8 ar
      7       5       9 ar
      8       6      10 ar
      9       7       9 ar
     10       8      10 ar
     11       9      10 ar
     12       1      11 1
     13       2      12 1
     14       3      13 1
     15       4      14 1
     16       5      15 1
     17       6      16 1
     18       7      17 1
     19       8      18 1
@<TRIPOS>ALT_TYPE
CGenFF_4.0_ALT_TYPE_SET
CGenFF_4.0 1 CG2R61 2 CG2R61 3 CG2R61 4 CG2R61 5 CG2R61 6 CG2R61 7 CG2R61 8 CG2R61 9 CG2R61 10 CG2R61 11 HGR61 12 HGR61 13 HGR61 14 HGR61 15 HGR61 16 HGR61 17 HGR61 18 HGR61
@<TRIPOS>MOLECULE
naphtalene
 18 19 0 0 0
****
USER_CHARGES
INVALID_CHARGES
Pose:  20 Cluster:  20 Fr_nu:  83487 TotEn:   -11.06
@<TRIPOS>ATOM
      1 C1        -78.2368  -10.0461  -51.3522 C.ar   1 LIG      -0.11500
      2 C2        -77.4529  -11.1135  -50.9244 C.ar   1 LIG      -0.11500
      3 C3        -74.5997   -8.5161  -54.1988 C.ar   1 LIG      -0.11500
      4 C4        -73.8159   -9.5836  -53.7710 C.ar   1 LIG      -0.11500
      5 C5        -77.7274   -9.1305  -52.2735 C.ar   1 LIG      -0.11700
      6 C6        -76.1568  -11.2696  -51.4163 C.ar   1 LIG      -0.11700
      7 C7        -75.8959   -8.3601  -53.7070 C.ar   1 LIG      -0.11700
      8 C8        -74.3251  -10.4991  -52.8497 C.ar   1 LIG      -0.11700
      9 C9        -76.4248   -9.2721  -52.7791 C.ar   1 LIG       0.00400
     10 C10       -75.6277  -10.3576  -52.3440 C.ar   1 LIG       0.00400
     11 H1        -79.2456   -9.9247  -50.9685 H      1 LIG       0.11500
     12 H2        -77.8505  -11.8258  -50.2074 H      1 LIG       0.11500
     13 H3        -74.2026   -7.8033  -54.9161 H      1 LIG       0.11500
     14 H4        -72.8067   -9.7036  -54.1539 H      1 LIG       0.11500
     15 H5        -78.3579   -8.3034  -52.5935 H      1 LIG       0.11500
     16 H6        -75.5620  -12.1117  -51.0684 H      1 LIG       0.11500
     17 H7        -76.4907   -7.5184  -54.0555 H      1 LIG       0.11500
     18 H8        -73.6945  -11.3259  -52.5289 H      1 LIG       0.11500
@<TRIPOS>BOND
      1       1       2 ar
      2       1       5 ar
      3       2       6 ar
      4       3       4 ar
      5       3       7 ar
      6       4       8 ar
      7       5       9 ar
      8       6      10 ar
      9       7       9 ar
     10       8      10 ar
     11       9      10 ar
     12       1      11 1
     13       2      12 1
     14       3      13 1
     15       4      14 1
     16       5      15 1
     17       6      16 1
     18       7      17 1
     19       8      18 1
@<TRIPOS>ALT_TYPE
CGenFF_4.0_ALT_TYPE_SET
CGenFF_4.0 1 CG2R61 2 CG2R61 3 CG2R61 4 CG2R61 5 CG2R61 6 CG2R61 7 CG2R61 8 CG2R61 9 CG2R61 10 CG2R61 11 HGR61 12 HGR61 13 HGR61 14 HGR61 15 HGR61 16 HGR61 17 HGR61 18 HGR61
@<TRIPOS>MOLECULE
naphtalene
 18 19 0 0 0
****
USER_CHARGES
INVALID_CHARGES
Pose:  21 Cluster:  21 Fr_nu: 530106 TotEn:   -10.64
@<TRIPOS>ATOM
      1 C1        -48.5129  -15.6628  -41.7192 C.ar   1 LIG      -0.11500
      2 C2        -48.4715  -16.8864  -42.3810 C.ar   1 LIG      -0.11500
      3 C3        -49.4438  -13.4155  -45.9330 C.ar   1 LIG      -0.11500
      4 C4        -49.4024  -14.6392  -46.5947 C.ar   1 LIG      -0.11500
      5 C5        -48.7647  -14.4908  -42.4331 C.ar   1 LIG      -0.11700
      6 C6        -48.6819  -16.9428  -43.7590 C.ar   1 LIG      -0.11700
      7 C7        -49.2335  -13.3591  -44.5549 C.ar   1 LIG      -0.11700
      8 C8        -49.1506  -15.8112  -45.8810 C.ar   1 LIG      -0.11700
      9 C9        -48.9787  -14.5289  -43.8206 C.ar   1 LIG       0.00400
     10 C10       -48.9366  -15.7732  -44.4935 C.ar   1 LIG       0.00400
     11 H1        -48.3485  -15.6194  -40.6466 H      1 LIG       0.11500
     12 H2        -48.2757  -17.7982  -41.8244 H      1 LIG       0.11500
     13 H3        -49.6398  -12.5031  -46.4892 H      1 LIG       0.11500
     14 H4        -49.5655  -14.6818  -47.6676 H      1 LIG       0.11500
     15 H5        -48.7920  -13.5454  -41.8951 H      1 LIG       0.11500
     16 H6        -48.6455  -17.9103  -44.2556 H      1 LIG       0.11500
     17 H7        -49.2707  -12.3918  -44.0584 H      1 LIG       0.11500
     18 H8        -49.1225  -16.7567  -46.4189 H      1 LIG       0.11500
@<TRIPOS>BOND
      1       1       2 ar
      2       1       5 ar
      3       2       6 ar
      4       3       4 ar
      5       3       7 ar
      6       4       8 ar
      7       5       9 ar
      8       6      10 ar
      9       7       9 ar
     10       8      10 ar
     11       9      10 ar
     12       1      11 1
     13       2      12 1
     14       3      13 1
     15       4      14 1
     16       5      15 1
     17       6      16 1
     18       7      17 1
     19       8      18 1
@<TRIPOS>ALT_TYPE
CGenFF_4.0_ALT_TYPE_SET
CGenFF_4.0 1 CG2R61 2 CG2R61 3 CG2R61 4 CG2R61 5 CG2R61 6 CG2R61 7 CG2R61 8 CG2R61 9 CG2R61 10 CG2R61 11 HGR61 12 HGR61 13 HGR61 14 HGR61 15 HGR61 16 HGR61 17 HGR61 18 HGR61
@<TRIPOS>MOLECULE
naphtalene
 18 19 0 0 0
****
USER_CHARGES
INVALID_CHARGES
Pose:  22 Cluster:  22 Fr_nu: 101723 TotEn:   -10.61
@<TRIPOS>ATOM
      1 C1        -68.4147   -3.1242  -28.5170 C.ar   1 LIG      -0.11500
      2 C2        -69.0361   -1.8954  -28.7189 C.ar   1 LIG      -0.11500
      3 C3        -64.3291   -0.8397  -27.1896 C.ar   1 LIG      -0.11500
      4 C4        -64.9506    0.3890  -27.3915 C.ar   1 LIG      -0.11500
      5 C5        -67.0886   -3.1739  -28.0862 C.ar   1 LIG      -0.11700
      6 C6        -68.3340   -0.7117  -28.4908 C.ar   1 LIG      -0.11700
      7 C7        -65.0313   -2.0236  -27.4177 C.ar   1 LIG      -0.11700
      8 C8        -66.2766    0.4388  -27.8224 C.ar   1 LIG      -0.11700
      9 C9        -66.3666   -1.9923  -27.8516 C.ar   1 LIG       0.00400
     10 C10       -66.9986   -0.7428  -28.0570 C.ar   1 LIG       0.00400
     11 H1        -68.9616   -4.0455  -28.6953 H      1 LIG       0.11500
     12 H2        -70.0685   -1.8579  -29.0541 H      1 LIG       0.11500
     13 H3        -63.2965   -0.8780  -26.8542 H      1 LIG       0.11500
     14 H4        -64.4028    1.3099  -27.2144 H      1 LIG       0.11500
     15 H5        -66.6229   -4.1456  -27.9353 H      1 LIG       0.11500
     16 H6        -68.8399    0.2376  -28.6546 H      1 LIG       0.11500
     17 H7        -64.5256   -2.9727  -27.2530 H      1 LIG       0.11500
     18 H8        -66.7424    1.4105  -27.9741 H      1 LIG       0.11500
@<TRIPOS>BOND
      1       1       2 ar
      2       1       5 ar
      3       2       6 ar
      4       3       4 ar
      5       3       7 ar
      6       4       8 ar
      7       5       9 ar
      8       6      10 ar
      9       7       9 ar
     10       8      10 ar
     11       9      10 ar
     12       1      11 1
     13       2      12 1
     14       3      13 1
     15       4      14 1
     16       5      15 1
     17       6      16 1
     18       7      17 1
     19       8      18 1
@<TRIPOS>ALT_TYPE
CGenFF_4.0_ALT_TYPE_SET
CGenFF_4.0 1 CG2R61 2 CG2R61 3 CG2R61 4 CG2R61 5 CG2R61 6 CG2R61 7 CG2R61 8 CG2R61 9 CG2R61 10 CG2R61 11 HGR61 12 HGR61 13 HGR61 14 HGR61 15 HGR61 16 HGR61 17 HGR61 18 HGR61
@<TRIPOS>MOLECULE
naphtalene
 18 19 0 0 0
****
USER_CHARGES
INVALID_CHARGES
Pose:  23 Cluster:  23 Fr_nu:  35756 TotEn:   -10.46
@<TRIPOS>ATOM
      1 C1        -66.9379  -20.7907  -52.7867 C.ar   1 LIG      -0.11500
      2 C2        -67.9553  -20.0128  -52.2420 C.ar   1 LIG      -0.11500
      3 C3        -65.9008  -22.5310  -48.3630 C.ar   1 LIG      -0.11500
      4 C4        -66.9182  -21.7530  -47.8185 C.ar   1 LIG      -0.11500
      5 C5        -66.1698  -21.6132  -51.9620 C.ar   1 LIG      -0.11700
      6 C6        -68.2086  -20.0542  -50.8708 C.ar   1 LIG      -0.11700
      7 C7        -65.6476  -22.4895  -49.7344 C.ar   1 LIG      -0.11700
      8 C8        -67.6863  -20.9305  -48.6431 C.ar   1 LIG      -0.11700
      9 C9        -66.4108  -21.6674  -50.5794 C.ar   1 LIG       0.00400
     10 C10       -67.4453  -20.8762  -50.0256 C.ar   1 LIG       0.00400
     11 H1        -66.7409  -20.7576  -53.8542 H      1 LIG       0.11500
     12 H2        -68.5528  -19.3731  -52.8850 H      1 LIG       0.11500
     13 H3        -65.3029  -23.1712  -47.7205 H      1 LIG       0.11500
     14 H4        -67.1139  -21.7854  -46.7507 H      1 LIG       0.11500
     15 H5        -65.3795  -22.2123  -52.4094 H      1 LIG       0.11500
     16 H6        -69.0092  -19.4381  -50.4668 H      1 LIG       0.11500
     17 H7        -64.8475  -23.1064  -50.1383 H      1 LIG       0.11500
     18 H8        -68.4763  -20.3306  -48.1957 H      1 LIG       0.11500
@<TRIPOS>BOND
      1       1       2 ar
      2       1       5 ar
      3       2       6 ar
      4       3       4 ar
      5       3       7 ar
      6       4       8 ar
      7       5       9 ar
      8       6      10 ar
      9       7       9 ar
     10       8      10 ar
     11       9      10 ar
     12       1      11 1
     13       2      12 1
     14       3      13 1
     15       4      14 1
     16       5      15 1
     17       6      16 1
     18       7      17 1
     19       8      18 1
@<TRIPOS>ALT_TYPE
CGenFF_4.0_ALT_TYPE_SET
CGenFF_4.0 1 CG2R61 2 CG2R61 3 CG2R61 4 CG2R61 5 CG2R61 6 CG2R61 7 CG2R61 8 CG2R61 9 CG2R61 10 CG2R61 11 HGR61 12 HGR61 13 HGR61 14 HGR61 15 HGR61 16 HGR61 17 HGR61 18 HGR61
@<TRIPOS>MOLECULE
naphtalene
 18 19 0 0 0
****
USER_CHARGES
INVALID_CHARGES
Pose:  24 Cluster:  24 Fr_nu: 428390 TotEn:   -10.45
@<TRIPOS>ATOM
      1 C1        -74.2708  -11.4994  -50.3417 C.ar   1 LIG      -0.11500
      2 C2        -73.6001  -10.5838  -51.1472 C.ar   1 LIG      -0.11500
      3 C3        -77.4681  -12.3043  -53.9198 C.ar   1 LIG      -0.11500
      4 C4        -76.7973  -11.3887  -54.7251 C.ar   1 LIG      -0.11500
      5 C5        -75.4011  -12.1588  -50.8257 C.ar   1 LIG      -0.11700
      6 C6        -74.0569  -10.3240  -52.4394 C.ar   1 LIG      -0.11700
      7 C7        -77.0111  -12.5641  -52.6274 C.ar   1 LIG      -0.11700
      8 C8        -75.6670  -10.7292  -54.2413 C.ar   1 LIG      -0.11700
      9 C9        -75.8751  -11.9095  -52.1240 C.ar   1 LIG       0.00400
     10 C10       -75.1930  -10.9784  -52.9429 C.ar   1 LIG       0.00400
     11 H1        -73.9150  -11.7008  -49.3356 H      1 LIG       0.11500
     12 H2        -72.7201  -10.0713  -50.7696 H      1 LIG       0.11500
     13 H3        -78.3482  -12.8174  -54.2969 H      1 LIG       0.11500
     14 H4        -77.1544  -11.1866  -55.7306 H      1 LIG       0.11500
     15 H5        -75.9098  -12.8701  -50.1783 H      1 LIG       0.11500
     16 H6        -73.5167   -9.6048  -53.0517 H      1 LIG       0.11500
     17 H7        -77.5509  -13.2839  -52.0157 H      1 LIG       0.11500
     18 H8        -75.1585  -10.0172  -54.8881 H      1 LIG       0.11500
@<TRIPOS>BOND
      1       1       2 ar
      2       1       5 ar
      3       2       6 ar
      4       3       4 ar
      5       3       7 ar
      6       4       8 ar
      7       5       9 ar
      8       6      10 ar
      9       7       9 ar
     10       8      10 ar
     11       9      10 ar
     12       1      11 1
     13       2      12 1
     14       3      13 1
     15       4      14 1
     16       5      15 1
     17       6      16 1
     18       7      17 1
     19       8      18 1
@<TRIPOS>ALT_TYPE
CGenFF_4.0_ALT_TYPE_SET
CGenFF_4.0 1 CG2R61 2 CG2R61 3 CG2R61 4 CG2R61 5 CG2R61 6 CG2R61 7 CG2R61 8 CG2R61 9 CG2R61 10 CG2R61 11 HGR61 12 HGR61 13 HGR61 14 HGR61 15 HGR61 16 HGR61 17 HGR61 18 HGR61
@<TRIPOS>MOLECULE
naphtalene
 18 19 0 0 0
****
USER_CHARGES
INVALID_CHARGES
Pose:  25 Cluster:  25 Fr_nu: 131139 TotEn:   -10.42
@<TRIPOS>ATOM
      1 C1        -74.4981  -10.5855  -49.8805 C.ar   1 LIG      -0.11500
      2 C2        -75.1280  -11.5273  -50.6886 C.ar   1 LIG      -0.11500
      3 C3        -77.7671  -11.4094  -46.3724 C.ar   1 LIG      -0.11500
      4 C4        -78.3970  -12.3512  -47.1805 C.ar   1 LIG      -0.11500
      5 C5        -74.9934  -10.3172  -48.6041 C.ar   1 LIG      -0.11700
      6 C6        -76.2554  -12.2046  -50.2235 C.ar   1 LIG      -0.11700
      7 C7        -76.6395  -10.7321  -46.8375 C.ar   1 LIG      -0.11700
      8 C8        -77.9018  -12.6195  -48.4570 C.ar   1 LIG      -0.11700
      9 C9        -76.1274  -10.9895  -48.1196 C.ar   1 LIG       0.00400
     10 C10       -76.7678  -11.9472  -48.9414 C.ar   1 LIG       0.00400
     11 H1        -73.6207  -10.0581  -50.2433 H      1 LIG       0.11500
     12 H2        -74.7414  -11.7356  -51.6820 H      1 LIG       0.11500
     13 H3        -78.1532  -11.2007  -45.3786 H      1 LIG       0.11500
     14 H4        -79.2751  -12.8772  -46.8177 H      1 LIG       0.11500
     15 H5        -74.4852   -9.5767  -47.9899 H      1 LIG       0.11500
     16 H6        -76.7315  -12.9371  -50.8721 H      1 LIG       0.11500
     17 H7        -76.1632  -10.0003  -46.1885 H      1 LIG       0.11500
     18 H8        -78.4103  -13.3595  -49.0717 H      1 LIG       0.11500
@<TRIPOS>BOND
      1       1       2 ar
      2       1       5 ar
      3       2       6 ar
      4       3       4 ar
      5       3       7 ar
      6       4       8 ar
      7       5       9 ar
      8       6      10 ar
      9       7       9 ar
     10       8      10 ar
     11       9      10 ar
     12       1      11 1
     13       2      12 1
     14       3      13 1
     15       4      14 1
     16       5      15 1
     17       6      16 1
     18       7      17 1
     19       8      18 1
@<TRIPOS>ALT_TYPE
CGenFF_4.0_ALT_TYPE_SET
CGenFF_4.0 1 CG2R61 2 CG2R61 3 CG2R61 4 CG2R61 5 CG2R61 6 CG2R61 7 CG2R61 8 CG2R61 9 CG2R61 10 CG2R61 11 HGR61 12 HGR61 13 HGR61 14 HGR61 15 HGR61 16 HGR61 17 HGR61 18 HGR61
@<TRIPOS>MOLECULE
naphtalene
 18 19 0 0 0
****
USER_CHARGES
INVALID_CHARGES
Pose:  26 Cluster:  26 Fr_nu:  46413 TotEn:   -10.38
@<TRIPOS>ATOM
      1 C1        -76.2905  -12.1859  -51.6759 C.ar   1 LIG      -0.11500
      2 C2        -76.5230  -12.4271  -50.3251 C.ar   1 LIG      -0.11500
      3 C3        -74.0775   -8.0023  -50.5480 C.ar   1 LIG      -0.11500
      4 C4        -74.3101   -8.2435  -49.1972 C.ar   1 LIG      -0.11500
      5 C5        -75.6245  -11.0264  -52.0739 C.ar   1 LIG      -0.11700
      6 C6        -76.0905  -11.5098  -49.3672 C.ar   1 LIG      -0.11700
      7 C7        -74.5101   -8.9197  -51.5060 C.ar   1 LIG      -0.11700
      8 C8        -74.9762   -9.4030  -48.7991 C.ar   1 LIG      -0.11700
      9 C9        -75.1821  -10.0920  -51.1233 C.ar   1 LIG       0.00400
     10 C10       -75.4186  -10.3373  -49.7497 C.ar   1 LIG       0.00400
     11 H1        -76.6280  -12.9001  -52.4213 H      1 LIG       0.11500
     12 H2        -77.0414  -13.3302  -50.0163 H      1 LIG       0.11500
     13 H3        -73.5590   -7.0992  -50.8575 H      1 LIG       0.11500
     14 H4        -73.9737   -7.5283  -48.4524 H      1 LIG       0.11500
     15 H5        -75.4541  -10.8583  -53.1353 H      1 LIG       0.11500
     16 H6        -76.2825  -11.7190  -48.3168 H      1 LIG       0.11500
     17 H7        -74.3172   -8.7107  -52.5561 H      1 LIG       0.11500
     18 H8        -75.1474   -9.5709  -47.7377 H      1 LIG       0.11500
@<TRIPOS>BOND
      1       1       2 ar
      2       1       5 ar
      3       2       6 ar
      4       3       4 ar
      5       3       7 ar
      6       4       8 ar
      7       5       9 ar
      8       6      10 ar
      9       7       9 ar
     10       8      10 ar
     11       9      10 ar
     12       1      11 1
     13       2      12 1
     14       3      13 1
     15       4      14 1
     16       5      15 1
     17       6      16 1
     18       7      17 1
     19       8      18 1
@<TRIPOS>ALT_TYPE
CGenFF_4.0_ALT_TYPE_SET
CGenFF_4.0 1 CG2R61 2 CG2R61 3 CG2R61 4 CG2R61 5 CG2R61 6 CG2R61 7 CG2R61 8 CG2R61 9 CG2R61 10 CG2R61 11 HGR61 12 HGR61 13 HGR61 14 HGR61 15 HGR61 16 HGR61 17 HGR61 18 HGR61
@<TRIPOS>MOLECULE
naphtalene
 18 19 0 0 0
****
USER_CHARGES
INVALID_CHARGES
Pose:  27 Cluster:  27 Fr_nu:  20771 TotEn:   -10.36
@<TRIPOS>ATOM
      1 C1        -77.3679  -14.1509  -46.0412 C.ar   1 LIG      -0.11500
      2 C2        -77.1187  -13.0911  -45.1742 C.ar   1 LIG      -0.11500
      3 C3        -76.1687  -11.3369  -49.8249 C.ar   1 LIG      -0.11500
      4 C4        -75.9195  -10.2772  -48.9578 C.ar   1 LIG      -0.11500
      5 C5        -77.1952  -13.9843  -47.4156 C.ar   1 LIG      -0.11700
      6 C6        -76.6960  -11.8609  -45.6780 C.ar   1 LIG      -0.11700
      7 C7        -76.5914  -12.5673  -49.3209 C.ar   1 LIG      -0.11700
      8 C8        -76.0922  -10.4437  -47.5834 C.ar   1 LIG      -0.11700
      9 C9        -76.7704  -12.7528  -47.9403 C.ar   1 LIG       0.00400
     10 C10       -76.5171  -11.6752  -47.0586 C.ar   1 LIG       0.00400
     11 H1        -77.6975  -15.1083  -45.6484 H      1 LIG       0.11500
     12 H2        -77.2531  -13.2220  -44.1044 H      1 LIG       0.11500
     13 H3        -76.0343  -11.2068  -50.8950 H      1 LIG       0.11500
     14 H4        -75.5913   -9.3197  -49.3512 H      1 LIG       0.11500
     15 H5        -77.3963  -14.8263  -48.0747 H      1 LIG       0.11500
     16 H6        -76.5066  -11.0464  -44.9818 H      1 LIG       0.11500
     17 H7        -76.7799  -13.3818  -50.0172 H      1 LIG       0.11500
     18 H8        -75.8919   -9.6015  -46.9241 H      1 LIG       0.11500
@<TRIPOS>BOND
      1       1       2 ar
      2       1       5 ar
      3       2       6 ar
      4       3       4 ar
      5       3       7 ar
      6       4       8 ar
      7       5       9 ar
      8       6      10 ar
      9       7       9 ar
     10       8      10 ar
     11       9      10 ar
     12       1      11 1
     13       2      12 1
     14       3      13 1
     15       4      14 1
     16       5      15 1
     17       6      16 1
     18       7      17 1
     19       8      18 1
@<TRIPOS>ALT_TYPE
CGenFF_4.0_ALT_TYPE_SET
CGenFF_4.0 1 CG2R61 2 CG2R61 3 CG2R61 4 CG2R61 5 CG2R61 6 CG2R61 7 CG2R61 8 CG2R61 9 CG2R61 10 CG2R61 11 HGR61 12 HGR61 13 HGR61 14 HGR61 15 HGR61 16 HGR61 17 HGR61 18 HGR61
@<TRIPOS>MOLECULE
naphtalene
 18 19 0 0 0
****
USER_CHARGES
INVALID_CHARGES
Pose:  28 Cluster:  28 Fr_nu:   4698 TotEn:   -10.29
@<TRIPOS>ATOM
      1 C1        -79.0991  -13.0700  -50.3229 C.ar   1 LIG      -0.11500
      2 C2        -77.7197  -12.9176  -50.4268 C.ar   1 LIG      -0.11500
      3 C3        -78.8146  -12.3656  -45.5171 C.ar   1 LIG      -0.11500
      4 C4        -77.4352  -12.2133  -45.6211 C.ar   1 LIG      -0.11500
      5 C5        -79.7209  -12.9716  -49.0778 C.ar   1 LIG      -0.11700
      6 C6        -76.9567  -12.6663  -49.2862 C.ar   1 LIG      -0.11700
      7 C7        -79.5777  -12.6168  -46.6578 C.ar   1 LIG      -0.11700
      8 C8        -76.8134  -12.3117  -46.8661 C.ar   1 LIG      -0.11700
      9 C9        -78.9685  -12.7191  -47.9191 C.ar   1 LIG       0.00400
     10 C10       -77.5658  -12.5642  -48.0248 C.ar   1 LIG       0.00400
     11 H1        -79.6926  -13.2661  -51.2111 H      1 LIG       0.11500
     12 H2        -77.2367  -12.9941  -51.3966 H      1 LIG       0.11500
     13 H3        -79.2984  -12.2890  -44.5474 H      1 LIG       0.11500
     14 H4        -76.8421  -12.0185  -44.7324 H      1 LIG       0.11500
     15 H5        -80.8005  -13.0946  -49.0201 H      1 LIG       0.11500
     16 H6        -75.8800  -12.5501  -49.3910 H      1 LIG       0.11500
     17 H7        -80.6544  -12.7322  -46.5529 H      1 LIG       0.11500
     18 H8        -75.7337  -12.1895  -46.9239 H      1 LIG       0.11500
@<TRIPOS>BOND
      1       1       2 ar
      2       1       5 ar
      3       2       6 ar
      4       3       4 ar
      5       3       7 ar
      6       4       8 ar
      7       5       9 ar
      8       6      10 ar
      9       7       9 ar
     10       8      10 ar
     11       9      10 ar
     12       1      11 1
     13       2      12 1
     14       3      13 1
     15       4      14 1
     16       5      15 1
     17       6      16 1
     18       7      17 1
     19       8      18 1
@<TRIPOS>ALT_TYPE
CGenFF_4.0_ALT_TYPE_SET
CGenFF_4.0 1 CG2R61 2 CG2R61 3 CG2R61 4 CG2R61 5 CG2R61 6 CG2R61 7 CG2R61 8 CG2R61 9 CG2R61 10 CG2R61 11 HGR61 12 HGR61 13 HGR61 14 HGR61 15 HGR61 16 HGR61 17 HGR61 18 HGR61
@<TRIPOS>MOLECULE
naphtalene
 18 19 0 0 0
****
USER_CHARGES
INVALID_CHARGES
Pose:  29 Cluster:  29 Fr_nu: 129541 TotEn:   -10.25
@<TRIPOS>ATOM
      1 C1        -60.5537  -20.9114  -24.5888 C.ar   1 LIG      -0.11500
      2 C2        -60.3857  -21.0990  -25.9575 C.ar   1 LIG      -0.11500
      3 C3        -56.6348  -23.6644  -23.7309 C.ar   1 LIG      -0.11500
      4 C4        -56.4669  -23.8519  -25.0996 C.ar   1 LIG      -0.11500
      5 C5        -59.6653  -21.5007  -23.6888 C.ar   1 LIG      -0.11700
      6 C6        -59.3288  -21.8763  -26.4317 C.ar   1 LIG      -0.11700
      7 C7        -57.6919  -22.8869  -23.2568 C.ar   1 LIG      -0.11700
      8 C8        -57.3553  -23.2627  -25.9997 C.ar   1 LIG      -0.11700
      9 C9        -58.5957  -22.2864  -24.1483 C.ar   1 LIG       0.00400
     10 C10       -58.4249  -22.4770  -25.5402 C.ar   1 LIG       0.00400
     11 H1        -61.3771  -20.3066  -24.2203 H      1 LIG       0.11500
     12 H2        -61.0778  -20.6396  -26.6573 H      1 LIG       0.11500
     13 H3        -55.9429  -24.1235  -23.0304 H      1 LIG       0.11500
     14 H4        -55.6442  -24.4579  -25.4675 H      1 LIG       0.11500
     15 H5        -59.8162  -21.3409  -22.6232 H      1 LIG       0.11500
     16 H6        -59.2163  -22.0090  -27.5057 H      1 LIG       0.11500
     17 H7        -57.8037  -22.7538  -22.1828 H      1 LIG       0.11500
     18 H8        -57.2051  -23.4230  -27.0654 H      1 LIG       0.11500
@<TRIPOS>BOND
      1       1       2 ar
      2       1       5 ar
      3       2       6 ar
      4       3       4 ar
      5       3       7 ar
      6       4       8 ar
      7       5       9 ar
      8       6      10 ar
      9       7       9 ar
     10       8      10 ar
     11       9      10 ar
     12       1      11 1
     13       2      12 1
     14       3      13 1
     15       4      14 1
     16       5      15 1
     17       6      16 1
     18       7      17 1
     19       8      18 1
@<TRIPOS>ALT_TYPE
CGenFF_4.0_ALT_TYPE_SET
CGenFF_4.0 1 CG2R61 2 CG2R61 3 CG2R61 4 CG2R61 5 CG2R61 6 CG2R61 7 CG2R61 8 CG2R61 9 CG2R61 10 CG2R61 11 HGR61 12 HGR61 13 HGR61 14 HGR61 15 HGR61 16 HGR61 17 HGR61 18 HGR61
@<TRIPOS>MOLECULE
naphtalene
 18 19 0 0 0
****
USER_CHARGES
INVALID_CHARGES
Pose:  30 Cluster:  30 Fr_nu: 131714 TotEn:    -9.82
@<TRIPOS>ATOM
      1 C1        -76.5373   -9.9773  -54.2127 C.ar   1 LIG      -0.11500
      2 C2        -75.4964  -10.8869  -54.0519 C.ar   1 LIG      -0.11500
      3 C3        -75.2912   -7.8137  -50.0367 C.ar   1 LIG      -0.11500
      4 C4        -74.2503   -8.7234  -49.8760 C.ar   1 LIG      -0.11500
      5 C5        -76.7505   -8.9836  -53.2568 C.ar   1 LIG      -0.11700
      6 C6        -74.6646  -10.8065  -52.9348 C.ar   1 LIG      -0.11700
      7 C7        -76.1230   -7.8941  -51.1539 C.ar   1 LIG      -0.11700
      8 C8        -74.0371   -9.7171  -50.8318 C.ar   1 LIG      -0.11700
      9 C9        -75.9230   -8.8878  -52.1260 C.ar   1 LIG       0.00400
     10 C10       -74.8646   -9.8129  -51.9626 C.ar   1 LIG       0.00400
     11 H1        -77.1849  -10.0407  -55.0823 H      1 LIG       0.11500
     12 H2        -75.3311  -11.6599  -54.7968 H      1 LIG       0.11500
     13 H3        -75.4569   -7.0402  -49.2921 H      1 LIG       0.11500
     14 H4        -73.6040   -8.6604  -49.0055 H      1 LIG       0.11500
     15 H5        -77.5705   -8.2835  -53.4028 H      1 LIG       0.11500
     16 H6        -73.8568  -11.5278  -52.8298 H      1 LIG       0.11500
     17 H7        -76.9302   -7.1723  -51.2591 H      1 LIG       0.11500
     18 H8        -73.2176  -10.4178  -50.6856 H      1 LIG       0.11500
@<TRIPOS>BOND
      1       1       2 ar
      2       1       5 ar
      3       2       6 ar
      4       3       4 ar
      5       3       7 ar
      6       4       8 ar
      7       5       9 ar
      8       6      10 ar
      9       7       9 ar
     10       8      10 ar
     11       9      10 ar
     12       1      11 1
     13       2      12 1
     14       3      13 1
     15       4      14 1
     16       5      15 1
     17       6      16 1
     18       7      17 1
     19       8      18 1
@<TRIPOS>ALT_TYPE
CGenFF_4.0_ALT_TYPE_SET
CGenFF_4.0 1 CG2R61 2 CG2R61 3 CG2R61 4 CG2R61 5 CG2R61 6 CG2R61 7 CG2R61 8 CG2R61 9 CG2R61 10 CG2R61 11 HGR61 12 HGR61 13 HGR61 14 HGR61 15 HGR61 16 HGR61 17 HGR61 18 HGR61
@<TRIPOS>MOLECULE
naphtalene
 18 19 0 0 0
****
USER_CHARGES
INVALID_CHARGES
Pose:  31 Cluster:  31 Fr_nu:  39431 TotEn:    -9.21
@<TRIPOS>ATOM
      1 C1        -63.2565    3.7634  -45.7942 C.ar   1 LIG      -0.11500
      2 C2        -63.6357    2.5446  -46.3488 C.ar   1 LIG      -0.11500
      3 C3        -60.3408    1.4349  -42.6717 C.ar   1 LIG      -0.11500
      4 C4        -60.7202    0.2162  -43.2264 C.ar   1 LIG      -0.11500
      5 C5        -62.3423    3.7971  -44.7407 C.ar   1 LIG      -0.11700
      6 C6        -63.1024    1.3549  -45.8523 C.ar   1 LIG      -0.11700
      7 C7        -60.8741    2.6246  -43.1684 C.ar   1 LIG      -0.11700
      8 C8        -61.6343    0.1823  -44.2798 C.ar   1 LIG      -0.11700
      9 C9        -61.7954    2.6093  -44.2283 C.ar   1 LIG       0.00400
     10 C10       -62.1812    1.3700  -44.7923 C.ar   1 LIG       0.00400
     11 H1        -63.6724    4.6891  -46.1808 H      1 LIG       0.11500
     12 H2        -64.3472    2.5194  -47.1691 H      1 LIG       0.11500
     13 H3        -59.6291    1.4607  -41.8514 H      1 LIG       0.11500
     14 H4        -60.3050   -0.7094  -42.8384 H      1 LIG       0.11500
     15 H5        -62.0606    4.7612  -44.3223 H      1 LIG       0.11500
     16 H6        -63.4127    0.4137  -46.3013 H      1 LIG       0.11500
     17 H7        -60.5631    3.5657  -42.7197 H      1 LIG       0.11500
     18 H8        -61.9168   -0.7818  -44.6979 H      1 LIG       0.11500
@<TRIPOS>BOND
      1       1       2 ar
      2       1       5 ar
      3       2       6 ar
      4       3       4 ar
      5       3       7 ar
      6       4       8 ar
      7       5       9 ar
      8       6      10 ar
      9       7       9 ar
     10       8      10 ar
     11       9      10 ar
     12       1      11 1
     13       2      12 1
     14       3      13 1
     15       4      14 1
     16       5      15 1
     17       6      16 1
     18       7      17 1
     19       8      18 1
@<TRIPOS>ALT_TYPE
CGenFF_4.0_ALT_TYPE_SET
CGenFF_4.0 1 CG2R61 2 CG2R61 3 CG2R61 4 CG2R61 5 CG2R61 6 CG2R61 7 CG2R61 8 CG2R61 9 CG2R61 10 CG2R61 11 HGR61 12 HGR61 13 HGR61 14 HGR61 15 HGR61 16 HGR61 17 HGR61 18 HGR61
@<TRIPOS>MOLECULE
naphtalene
 18 19 0 0 0
****
USER_CHARGES
INVALID_CHARGES
Pose:  32 Cluster:  32 Fr_nu:   4319 TotEn:    -8.39
@<TRIPOS>ATOM
      1 C1        -78.1443  -14.2493  -48.1590 C.ar   1 LIG      -0.11500
      2 C2        -77.8402  -13.3134  -49.1431 C.ar   1 LIG      -0.11500
      3 C3        -77.0811  -10.9771  -44.7188 C.ar   1 LIG      -0.11500
      4 C4        -76.7770  -10.0413  -45.7030 C.ar   1 LIG      -0.11500
      5 C5        -78.0330  -13.9068  -46.8111 C.ar   1 LIG      -0.11700
      6 C6        -77.4237  -12.0315  -48.7833 C.ar   1 LIG      -0.11700
      7 C7        -77.4977  -12.2591  -45.0787 C.ar   1 LIG      -0.11700
      8 C8        -76.8882  -10.3837  -47.0509 C.ar   1 LIG      -0.11700
      9 C9        -77.6152  -12.6211  -46.4306 C.ar   1 LIG       0.00400
     10 C10       -77.3060  -11.6694  -47.4314 C.ar   1 LIG       0.00400
     11 H1        -78.4680  -15.2473  -48.4397 H      1 LIG       0.11500
     12 H2        -77.9274  -13.5810  -50.1921 H      1 LIG       0.11500
     13 H3        -76.9942  -10.7101  -43.6694 H      1 LIG       0.11500
     14 H4        -76.4520   -9.0439  -45.4217 H      1 LIG       0.11500
     15 H5        -78.2755  -14.6546  -46.0588 H      1 LIG       0.11500
     16 H6        -77.1917  -11.3158  -49.5692 H      1 LIG       0.11500
     17 H7        -77.7304  -12.9743  -44.2926 H      1 LIG       0.11500
     18 H8        -76.6450   -9.6363  -47.8034 H      1 LIG       0.11500
@<TRIPOS>BOND
      1       1       2 ar
      2       1       5 ar
      3       2       6 ar
      4       3       4 ar
      5       3       7 ar
      6       4       8 ar
      7       5       9 ar
      8       6      10 ar
      9       7       9 ar
     10       8      10 ar
     11       9      10 ar
     12       1      11 1
     13       2      12 1
     14       3      13 1
     15       4      14 1
     16       5      15 1
     17       6      16 1
     18       7      17 1
     19       8      18 1
@<TRIPOS>ALT_TYPE
CGenFF_4.0_ALT_TYPE_SET
CGenFF_4.0 1 CG2R61 2 CG2R61 3 CG2R61 4 CG2R61 5 CG2R61 6 CG2R61 7 CG2R61 8 CG2R61 9 CG2R61 10 CG2R61 11 HGR61 12 HGR61 13 HGR61 14 HGR61 15 HGR61 16 HGR61 17 HGR61 18 HGR61
# TRIPOS MOL2 file generated by SEED

@<TRIPOS>MOLECULE
pyrazole
 9 9 0 0 0
****
USER_CHARGES
INVALID_CHARGES
Pose:   1 Cluster:   1 Fr_nu: 5558642 TotEn:   -20.74
@<TRIPOS>ATOM
      1 C1        -67.9299   -6.7548  -43.1399 C.2    1 LIG      -0.25100
      2 C2        -67.6346   -6.7623  -44.5163 C.2    1 LIG       0.13200
      3 C3        -67.3581   -5.5968  -42.6725 C.2    1 LIG      -0.03800
      4 N1        -66.9302   -5.6938  -44.8985 N.2    1 LIG      -0.57800
      5 N2        -66.7781   -5.0039  -43.7553 N.pl3  1 LIG      -0.05900
      6 H1        -68.4806   -7.4856  -42.5663 H      1 LIG       0.15700
      7 H2        -67.9030   -7.5022  -45.2569 H      1 LIG       0.15600
      8 H3        -67.3108   -5.1524  -41.6888 H      1 LIG       0.15900
      9 H4        -66.2630   -4.1330  -43.7858 H      1 LIG       0.32200
@<TRIPOS>BOND
      1       1       2 1
      2       1       3 2
      3       2       4 2
      4       3       5 1
      5       4       5 1
      6       1       6 1
      7       2       7 1
      8       3       8 1
      9       5       9 1
@<TRIPOS>ALT_TYPE
CGenFF_4.0_ALT_TYPE_SET
CGenFF_4.0 1 CG2R51 2 CG2R52 3 CG2R51 4 NG2R50 5 NG2R51 6 HGR51 7 HGR52 8 HGR52 9 HGP1
@<TRIPOS>MOLECULE
pyrazole
 9 9 0 0 0
****
USER_CHARGES
INVALID_CHARGES
Pose:   2 Cluster:   2 Fr_nu: 595187 TotEn:   -20.62
@<TRIPOS>ATOM
      1 C1        -68.8834  -10.3281  -44.6942 C.2    1 LIG      -0.25100
      2 C2        -67.9137   -9.3619  -44.3656 C.2    1 LIG       0.13200
      3 C3        -68.1558  -11.4321  -45.0660 C.2    1 LIG      -0.03800
      4 N1        -66.6653   -9.8126  -44.5152 N.2    1 LIG      -0.57800
      5 N2        -66.8455  -11.0742  -44.9419 N.pl3  1 LIG      -0.05900
      6 H1        -69.9592  -10.2380  -44.6653 H      1 LIG       0.15700
      7 H2        -68.0646   -8.3479  -44.0238 H      1 LIG       0.15600
      8 H3        -68.4458  -12.4171  -45.4023 H      1 LIG       0.15900
      9 H4        -66.0263  -11.6375  -45.1323 H      1 LIG       0.32200
@<TRIPOS>BOND
      1       1       2 1
      2       1       3 2
      3       2       4 2
      4       3       5 1
      5       4       5 1
      6       1       6 1
      7       2       7 1
      8       3       8 1
      9       5       9 1
@<TRIPOS>ALT_TYPE
CGenFF_4.0_ALT_TYPE_SET
CGenFF_4.0 1 CG2R51 2 CG2R52 3 CG2R51 4 NG2R50 5 NG2R51 6 HGR51 7 HGR52 8 HGR52 9 HGP1
@<TRIPOS>MOLECULE
pyrazole
 9 9 0 0 0
****
USER_CHARGES
INVALID_CHARGES
Pose:   3 Cluster:   3 Fr_nu: 5558410 TotEn:   -20.54
@<TRIPOS>ATOM
      1 C1        -67.6956   -6.1467  -43.8971 C.2    1 LIG      -0.25100
      2 C2        -67.3615   -6.7073  -45.1444 C.2    1 LIG       0.13200
      3 C3        -66.7067   -5.2236  -43.6596 C.2    1 LIG      -0.03800
      4 N1        -66.2476   -6.1839  -45.6633 N.2    1 LIG      -0.57800
      5 N2        -65.8731   -5.2847  -44.7375 N.pl3  1 LIG      -0.05900
      6 H1        -68.5357   -6.3782  -43.2591 H      1 LIG       0.15700
      7 H2        -67.8831   -7.4758  -45.6968 H      1 LIG       0.15600
      8 H3        -66.5239   -4.5457  -42.8383 H      1 LIG       0.15900
      9 H4        -65.0329   -4.7454  -44.9051 H      1 LIG       0.32200
@<TRIPOS>BOND
      1       1       2 1
      2       1       3 2
      3       2       4 2
      4       3       5 1
      5       4       5 1
      6       1       6 1
      7       2       7 1
      8       3       8 1
      9       5       9 1
@<TRIPOS>ALT_TYPE
CGenFF_4.0_ALT_TYPE_SET
CGenFF_4.0 1 CG2R51 2 CG2R52 3 CG2R51 4 NG2R50 5 NG2R51 6 HGR51 7 HGR52 8 HGR52 9 HGP1
@<TRIPOS>MOLECULE
pyrazole
 9 9 0 0 0
****
USER_CHARGES
INVALID_CHARGES
Pose:   4 Cluster:   4 Fr_nu: 1530277 TotEn:   -19.29
@<TRIPOS>ATOM
      1 C1        -69.6878   -9.9981  -44.6497 C.2    1 LIG      -0.25100
      2 C2        -68.6981   -9.0880  -45.0666 C.2    1 LIG       0.13200
      3 C3        -69.1749  -11.2322  -44.9666 C.2    1 LIG      -0.03800
      4 N1        -67.6366   -9.6923  -45.6070 N.2    1 LIG      -0.57800
      5 N2        -67.9563  -10.9954  -45.5318 N.pl3  1 LIG      -0.05900
      6 H1        -70.6397   -9.7897  -44.1839 H      1 LIG       0.15700
      7 H2        -68.7062   -8.0095  -44.9996 H      1 LIG       0.15600
      8 H3        -69.5595  -12.2346  -44.8458 H      1 LIG       0.15900
      9 H4        -67.2941  -11.6729  -45.8885 H      1 LIG       0.32200
@<TRIPOS>BOND
      1       1       2 1
      2       1       3 2
      3       2       4 2
      4       3       5 1
      5       4       5 1
      6       1       6 1
      7       2       7 1
      8       3       8 1
      9       5       9 1
@<TRIPOS>ALT_TYPE
CGenFF_4.0_ALT_TYPE_SET
CGenFF_4.0 1 CG2R51 2 CG2R52 3 CG2R51 4 NG2R50 5 NG2R51 6 HGR51 7 HGR52 8 HGR52 9 HGP1
@<TRIPOS>MOLECULE
pyrazole
 9 9 0 0 0
****
USER_CHARGES
INVALID_CHARGES
Pose:   5 Cluster:   5 Fr_nu: 449289 TotEn:   -19.28
@<TRIPOS>ATOM
      1 C1        -70.1076  -10.1299  -43.5166 C.2    1 LIG      -0.25100
      2 C2        -68.8002   -9.6088  -43.5501 C.2    1 LIG       0.13200
      3 C3        -70.8320   -9.1950  -42.8183 C.2    1 LIG      -0.03800
      4 N1        -68.6972   -8.4340  -42.9232 N.2    1 LIG      -0.57800
      5 N2        -69.9490   -8.2089  -42.4892 N.pl3  1 LIG      -0.05900
      6 H1        -70.4744  -11.0534  -43.9397 H      1 LIG       0.15700
      7 H2        -67.9181  -10.0364  -44.0048 H      1 LIG       0.15600
      8 H3        -71.8722   -9.1448  -42.5305 H      1 LIG       0.15900
      9 H4        -70.1310   -7.3590  -41.9702 H      1 LIG       0.32200
@<TRIPOS>BOND
      1       1       2 1
      2       1       3 2
      3       2       4 2
      4       3       5 1
      5       4       5 1
      6       1       6 1
      7       2       7 1
      8       3       8 1
      9       5       9 1
@<TRIPOS>ALT_TYPE
CGenFF_4.0_ALT_TYPE_SET
CGenFF_4.0 1 CG2R51 2 CG2R52 3 CG2R51 4 NG2R50 5 NG2R51 6 HGR51 7 HGR52 8 HGR52 9 HGP1
@<TRIPOS>MOLECULE
pyrazole
 9 9 0 0 0
****
USER_CHARGES
INVALID_CHARGES
Pose:   6 Cluster:   6 Fr_nu: 854517 TotEn:   -19.20
@<TRIPOS>ATOM
      1 C1        -69.6730  -10.2939  -43.8864 C.2    1 LIG      -0.25100
      2 C2        -68.4955   -9.6567  -43.4513 C.2    1 LIG       0.13200
      3 C3        -69.2313  -11.3590  -44.6326 C.2    1 LIG      -0.03800
      4 N1        -67.3890  -10.2662  -43.8849 N.2    1 LIG      -0.57800
      5 N2        -67.8691  -11.2977  -44.6001 N.pl3  1 LIG      -0.05900
      6 H1        -70.6986  -10.0205  -43.6868 H      1 LIG       0.15700
      7 H2        -68.3976   -8.7732  -42.8368 H      1 LIG       0.15600
      8 H3        -69.7518  -12.1362  -45.1735 H      1 LIG       0.15900
      9 H4        -67.2078  -11.9229  -45.0433 H      1 LIG       0.32200
@<TRIPOS>BOND
      1       1       2 1
      2       1       3 2
      3       2       4 2
      4       3       5 1
      5       4       5 1
      6       1       6 1
      7       2       7 1
      8       3       8 1
      9       5       9 1
@<TRIPOS>ALT_TYPE
CGenFF_4.0_ALT_TYPE_SET
CGenFF_4.0 1 CG2R51 2 CG2R52 3 CG2R51 4 NG2R50 5 NG2R51 6 HGR51 7 HGR52 8 HGR52 9 HGP1
@<TRIPOS>MOLECULE
pyrazole
 9 9 0 0 0
****
USER_CHARGES
INVALID_CHARGES
Pose:   7 Cluster:   7 Fr_nu: 545454 TotEn:   -19.07
@<TRIPOS>ATOM
      1 C1        -69.2429  -11.0982  -43.7835 C.2    1 LIG      -0.25100
      2 C2        -67.8836  -10.7430  -43.6959 C.2    1 LIG       0.13200
      3 C3        -69.9155  -10.0057  -43.2931 C.2    1 LIG      -0.03800
      4 N1        -67.7016   -9.5204  -43.1899 N.2    1 LIG      -0.57800
      5 N2        -68.9554   -9.0977  -42.9551 N.pl3  1 LIG      -0.05900
      6 H1        -69.6756  -12.0169  -44.1511 H      1 LIG       0.15700
      7 H2        -67.0178  -11.3244  -43.9793 H      1 LIG       0.15600
      8 H3        -70.9668   -9.7981  -43.1551 H      1 LIG       0.15900
      9 H4        -69.0841   -8.1749  -42.5592 H      1 LIG       0.32200
@<TRIPOS>BOND
      1       1       2 1
      2       1       3 2
      3       2       4 2
      4       3       5 1
      5       4       5 1
      6       1       6 1
      7       2       7 1
      8       3       8 1
      9       5       9 1
@<TRIPOS>ALT_TYPE
CGenFF_4.0_ALT_TYPE_SET
CGenFF_4.0 1 CG2R51 2 CG2R52 3 CG2R51 4 NG2R50 5 NG2R51 6 HGR51 7 HGR52 8 HGR52 9 HGP1
@<TRIPOS>MOLECULE
pyrazole
 9 9 0 0 0
****
USER_CHARGES
INVALID_CHARGES
Pose:   8 Cluster:   8 Fr_nu: 858294 TotEn:   -17.77
@<TRIPOS>ATOM
      1 C1        -66.7990   -5.6725  -45.0805 C.2    1 LIG      -0.25100
      2 C2        -67.4493   -6.7989  -44.5418 C.2    1 LIG       0.13200
      3 C3        -66.6519   -4.8186  -44.0149 C.2    1 LIG      -0.03800
      4 N1        -67.6980   -6.6749  -43.2354 N.2    1 LIG      -0.57800
      5 N2        -67.2013   -5.4606  -42.9442 N.pl3  1 LIG      -0.05900
      6 H1        -66.4804   -5.5028  -46.0984 H      1 LIG       0.15700
      7 H2        -67.7528   -7.7047  -45.0469 H      1 LIG       0.15600
      8 H3        -66.2178   -3.8333  -43.9245 H      1 LIG       0.15900
      9 H4        -67.2730   -5.1295  -41.9902 H      1 LIG       0.32200
@<TRIPOS>BOND
      1       1       2 1
      2       1       3 2
      3       2       4 2
      4       3       5 1
      5       4       5 1
      6       1       6 1
      7       2       7 1
      8       3       8 1
      9       5       9 1
@<TRIPOS>ALT_TYPE
CGenFF_4.0_ALT_TYPE_SET
CGenFF_4.0 1 CG2R51 2 CG2R52 3 CG2R51 4 NG2R50 5 NG2R51 6 HGR51 7 HGR52 8 HGR52 9 HGP1
@<TRIPOS>MOLECULE
pyrazole
 9 9 0 0 0
****
USER_CHARGES
INVALID_CHARGES
Pose:   9 Cluster:   9 Fr_nu: 1081443 TotEn:   -17.74
@<TRIPOS>ATOM
      1 C1        -76.4787  -11.7556  -46.9290 C.2    1 LIG      -0.25100
      2 C2        -77.0180  -11.8923  -45.6359 C.2    1 LIG       0.13200
      3 C3        -75.8333  -12.9459  -47.1594 C.2    1 LIG      -0.03800
      4 N1        -76.7397  -13.0761  -45.0835 N.2    1 LIG      -0.57800
      5 N2        -76.0184  -13.6943  -46.0342 N.pl3  1 LIG      -0.05900
      6 H1        -76.5482  -10.9130  -47.6010 H      1 LIG       0.15700
      7 H2        -77.6020  -11.1785  -45.0727 H      1 LIG       0.15600
      8 H3        -75.2697  -13.3185  -48.0026 H      1 LIG       0.15900
      9 H4        -75.6803  -14.6299  -45.8470 H      1 LIG       0.32200
@<TRIPOS>BOND
      1       1       2 1
      2       1       3 2
      3       2       4 2
      4       3       5 1
      5       4       5 1
      6       1       6 1
      7       2       7 1
      8       3       8 1
      9       5       9 1
@<TRIPOS>ALT_TYPE
CGenFF_4.0_ALT_TYPE_SET
CGenFF_4.0 1 CG2R51 2 CG2R52 3 CG2R51 4 NG2R50 5 NG2R51 6 HGR51 7 HGR52 8 HGR52 9 HGP1
@<TRIPOS>MOLECULE
pyrazole
 9 9 0 0 0
****
USER_CHARGES
INVALID_CHARGES
Pose:  10 Cluster:  10 Fr_nu: 1733835 TotEn:   -17.61
@<TRIPOS>ATOM
      1 C1        -68.4059  -10.2828  -44.9169 C.2    1 LIG      -0.25100
      2 C2        -68.0753   -9.9610  -43.5869 C.2    1 LIG       0.13200
      3 C3        -67.5037  -11.2568  -45.2688 C.2    1 LIG      -0.03800
      4 N1        -67.0439  -10.6728  -43.1251 N.2    1 LIG      -0.57800
      5 N2        -66.7184  -11.4518  -44.1707 N.pl3  1 LIG      -0.05900
      6 H1        -69.1887   -9.8680  -45.5345 H      1 LIG       0.15700
      7 H2        -68.5428   -9.2369  -42.9349 H      1 LIG       0.15600
      8 H3        -67.3516  -11.8144  -46.1817 H      1 LIG       0.15900
      9 H4        -65.9445  -12.0960  -44.0661 H      1 LIG       0.32200
@<TRIPOS>BOND
      1       1       2 1
      2       1       3 2
      3       2       4 2
      4       3       5 1
      5       4       5 1
      6       1       6 1
      7       2       7 1
      8       3       8 1
      9       5       9 1
@<TRIPOS>ALT_TYPE
CGenFF_4.0_ALT_TYPE_SET
CGenFF_4.0 1 CG2R51 2 CG2R52 3 CG2R51 4 NG2R50 5 NG2R51 6 HGR51 7 HGR52 8 HGR52 9 HGP1
@<TRIPOS>MOLECULE
pyrazole
 9 9 0 0 0
****
USER_CHARGES
INVALID_CHARGES
Pose:  11 Cluster:  11 Fr_nu: 563876 TotEn:   -17.31
@<TRIPOS>ATOM
      1 C1        -68.7124  -11.2508  -44.9550 C.2    1 LIG      -0.25100
      2 C2        -67.4662  -10.7595  -44.5220 C.2    1 LIG       0.13200
      3 C3        -69.5890  -10.2205  -44.7173 C.2    1 LIG      -0.03800
      4 N1        -67.5403   -9.5140  -44.0455 N.2    1 LIG      -0.57800
      5 N2        -68.8435   -9.2137  -44.1778 N.pl3  1 LIG      -0.05900
      6 H1        -68.9436  -12.2161  -45.3806 H      1 LIG       0.15700
      7 H2        -66.5072  -11.2574  -44.5333 H      1 LIG       0.15600
      8 H3        -70.6524  -10.1162  -44.8777 H      1 LIG       0.15900
      9 H4        -69.1580   -8.3000  -43.8763 H      1 LIG       0.32200
@<TRIPOS>BOND
      1       1       2 1
      2       1       3 2
      3       2       4 2
      4       3       5 1
      5       4       5 1
      6       1       6 1
      7       2       7 1
      8       3       8 1
      9       5       9 1
@<TRIPOS>ALT_TYPE
CGenFF_4.0_ALT_TYPE_SET
CGenFF_4.0 1 CG2R51 2 CG2R52 3 CG2R51 4 NG2R50 5 NG2R51 6 HGR51 7 HGR52 8 HGR52 9 HGP1
@<TRIPOS>MOLECULE
pyrazole
 9 9 0 0 0
****
USER_CHARGES
INVALID_CHARGES
Pose:  12 Cluster:  12 Fr_nu: 5834835 TotEn:   -17.13
@<TRIPOS>ATOM
      1 C1        -69.5183   -9.4236  -43.3695 C.2    1 LIG      -0.25100
      2 C2        -68.2044   -9.3032  -43.8605 C.2    1 LIG       0.13200
      3 C3        -69.7623   -8.2251  -42.7444 C.2    1 LIG      -0.03800
      4 N1        -67.6525   -8.1215  -43.5724 N.2    1 LIG      -0.57800
      5 N2        -68.6243   -7.4883  -42.8936 N.pl3  1 LIG      -0.05900
      6 H1        -70.1946  -10.2610  -43.4566 H      1 LIG       0.15700
      7 H2        -67.6259  -10.0275  -44.4159 H      1 LIG       0.15600
      8 H3        -70.6229   -7.8399  -42.2168 H      1 LIG       0.15900
      9 H4        -68.4417   -6.5510  -42.5575 H      1 LIG       0.32200
@<TRIPOS>BOND
      1       1       2 1
      2       1       3 2
      3       2       4 2
      4       3       5 1
      5       4       5 1
      6       1       6 1
      7       2       7 1
      8       3       8 1
      9       5       9 1
@<TRIPOS>ALT_TYPE
CGenFF_4.0_ALT_TYPE_SET
CGenFF_4.0 1 CG2R51 2 CG2R52 3 CG2R51 4 NG2R50 5 NG2R51 6 HGR51 7 HGR52 8 HGR52 9 HGP1
@<TRIPOS>MOLECULE
pyrazole
 9 9 0 0 0
****
USER_CHARGES
INVALID_CHARGES
Pose:  13 Cluster:  13 Fr_nu: 4853074 TotEn:   -16.40
@<TRIPOS>ATOM
      1 C1        -67.1490   -5.7947  -44.3941 C.2    1 LIG      -0.25100
      2 C2        -67.8680   -6.9467  -44.7651 C.2    1 LIG       0.13200
      3 C3        -67.5703   -5.5240  -43.1152 C.2    1 LIG      -0.03800
      4 N1        -68.6841   -7.3783  -43.7998 N.2    1 LIG      -0.57800
      5 N2        -68.4804   -6.4929  -42.8096 N.pl3  1 LIG      -0.05900
      6 H1        -66.4259   -5.2382  -44.9719 H      1 LIG       0.15700
      7 H2        -67.8318   -7.4895  -45.6988 H      1 LIG       0.15600
      8 H3        -67.3121   -4.7455  -42.4118 H      1 LIG       0.15900
      9 H4        -68.9998   -6.6087  -41.9485 H      1 LIG       0.32200
@<TRIPOS>BOND
      1       1       2 1
      2       1       3 2
      3       2       4 2
      4       3       5 1
      5       4       5 1
      6       1       6 1
      7       2       7 1
      8       3       8 1
      9       5       9 1
@<TRIPOS>ALT_TYPE
CGenFF_4.0_ALT_TYPE_SET
CGenFF_4.0 1 CG2R51 2 CG2R52 3 CG2R51 4 NG2R50 5 NG2R51 6 HGR51 7 HGR52 8 HGR52 9 HGP1
@<TRIPOS>MOLECULE
pyrazole
 9 9 0 0 0
****
USER_CHARGES
INVALID_CHARGES
Pose:  14 Cluster:  14 Fr_nu: 383568 TotEn:   -16.37
@<TRIPOS>ATOM
      1 C1        -67.0611  -20.5868  -50.5670 C.2    1 LIG      -0.25100
      2 C2        -67.8602  -20.3654  -51.7047 C.2    1 LIG       0.13200
      3 C3        -67.9097  -20.3829  -49.5064 C.2    1 LIG      -0.03800
      4 N1        -69.1197  -20.0456  -51.3958 N.2    1 LIG      -0.57800
      5 N2        -69.1186  -20.0646  -50.0521 N.pl3  1 LIG      -0.05900
      6 H1        -66.0165  -20.8570  -50.5213 H      1 LIG       0.15700
      7 H2        -67.5771  -20.4232  -52.7460 H      1 LIG       0.15600
      8 H3        -67.7650  -20.4323  -48.4369 H      1 LIG       0.15900
      9 H4        -69.9812  -19.8476  -49.5688 H      1 LIG       0.32200
@<TRIPOS>BOND
      1       1       2 1
      2       1       3 2
      3       2       4 2
      4       3       5 1
      5       4       5 1
      6       1       6 1
      7       2       7 1
      8       3       8 1
      9       5       9 1
@<TRIPOS>ALT_TYPE
CGenFF_4.0_ALT_TYPE_SET
CGenFF_4.0 1 CG2R51 2 CG2R52 3 CG2R51 4 NG2R50 5 NG2R51 6 HGR51 7 HGR52 8 HGR52 9 HGP1
@<TRIPOS>MOLECULE
pyrazole
 9 9 0 0 0
****
USER_CHARGES
INVALID_CHARGES
Pose:  15 Cluster:  15 Fr_nu: 3582892 TotEn:   -15.41
@<TRIPOS>ATOM
      1 C1        -69.7790   -9.5732  -43.4304 C.2    1 LIG      -0.25100
      2 C2        -68.9772   -9.3680  -44.5691 C.2    1 LIG       0.13200
      3 C3        -70.0870  -10.9113  -43.4638 C.2    1 LIG      -0.03800
      4 N1        -68.7876  -10.4862  -45.2745 N.2    1 LIG      -0.57800
      5 N2        -69.4745  -11.4070  -44.5771 N.pl3  1 LIG      -0.05900
      6 H1        -70.0901   -8.8528  -42.6883 H      1 LIG       0.15700
      7 H2        -68.5236   -8.4501  -44.9148 H      1 LIG       0.15600
      8 H3        -70.6755  -11.5406  -42.8119 H      1 LIG       0.15900
      9 H4        -69.4847  -12.3592  -44.9206 H      1 LIG       0.32200
@<TRIPOS>BOND
      1       1       2 1
      2       1       3 2
      3       2       4 2
      4       3       5 1
      5       4       5 1
      6       1       6 1
      7       2       7 1
      8       3       8 1
      9       5       9 1
@<TRIPOS>ALT_TYPE
CGenFF_4.0_ALT_TYPE_SET
CGenFF_4.0 1 CG2R51 2 CG2R52 3 CG2R51 4 NG2R50 5 NG2R51 6 HGR51 7 HGR52 8 HGR52 9 HGP1
@<TRIPOS>MOLECULE
pyrazole
 9 9 0 0 0
****
USER_CHARGES
INVALID_CHARGES
Pose:  16 Cluster:  16 Fr_nu: 3562209 TotEn:   -14.92
@<TRIPOS>ATOM
      1 C1        -67.2876   -5.2198  -43.8839 C.2    1 LIG      -0.25100
      2 C2        -66.8761   -5.3608  -45.2227 C.2    1 LIG       0.13200
      3 C3        -67.8197   -6.4433  -43.5577 C.2    1 LIG      -0.03800
      4 N1        -67.1251   -6.5778  -45.7134 N.2    1 LIG      -0.57800
      5 N2        -67.6988   -7.2129  -44.6773 N.pl3  1 LIG      -0.05900
      6 H1        -67.2093   -4.3534  -43.2439 H      1 LIG       0.15700
      7 H2        -66.4055   -4.6271  -45.8615 H      1 LIG       0.15600
      8 H3        -68.2655   -6.8263  -42.6510 H      1 LIG       0.15900
      9 H4        -67.9871   -8.1749  -44.8047 H      1 LIG       0.32200
@<TRIPOS>BOND
      1       1       2 1
      2       1       3 2
      3       2       4 2
      4       3       5 1
      5       4       5 1
      6       1       6 1
      7       2       7 1
      8       3       8 1
      9       5       9 1
@<TRIPOS>ALT_TYPE
CGenFF_4.0_ALT_TYPE_SET
CGenFF_4.0 1 CG2R51 2 CG2R52 3 CG2R51 4 NG2R50 5 NG2R51 6 HGR51 7 HGR52 8 HGR52 9 HGP1
@<TRIPOS>MOLECULE
pyrazole
 9 9 0 0 0
****
USER_CHARGES
INVALID_CHARGES
Pose:  17 Cluster:  17 Fr_nu: 269111 TotEn:   -14.89
@<TRIPOS>ATOM
      1 C1        -69.2683    2.1889  -47.5027 C.2    1 LIG      -0.25100
      2 C2        -69.1640    2.0777  -46.1032 C.2    1 LIG       0.13200
      3 C3        -70.6097    2.0433  -47.7596 C.2    1 LIG      -0.03800
      4 N1        -70.3450    1.8773  -45.5124 N.2    1 LIG      -0.57800
      5 N2        -71.2042    1.8614  -46.5456 N.pl3  1 LIG      -0.05900
      6 H1        -68.4820    2.3523  -48.2248 H      1 LIG       0.15700
      7 H2        -68.2765    2.1339  -45.4892 H      1 LIG       0.15600
      8 H3        -71.1815    2.0504  -48.6764 H      1 LIG       0.15900
      9 H4        -72.1871    1.7190  -46.3496 H      1 LIG       0.32200
@<TRIPOS>BOND
      1       1       2 1
      2       1       3 2
      3       2       4 2
      4       3       5 1
      5       4       5 1
      6       1       6 1
      7       2       7 1
      8       3       8 1
      9       5       9 1
@<TRIPOS>ALT_TYPE
CGenFF_4.0_ALT_TYPE_SET
CGenFF_4.0 1 CG2R51 2 CG2R52 3 CG2R51 4 NG2R50 5 NG2R51 6 HGR51 7 HGR52 8 HGR52 9 HGP1
@<TRIPOS>MOLECULE
pyrazole
 9 9 0 0 0
****
USER_CHARGES
INVALID_CHARGES
Pose:  18 Cluster:  18 Fr_nu: 423676 TotEn:   -14.51
@<TRIPOS>ATOM
      1 C1        -68.6773  -10.8420  -44.3794 C.2    1 LIG      -0.25100
      2 C2        -67.4774  -10.7101  -43.6551 C.2    1 LIG       0.13200
      3 C3        -69.6618  -10.5405  -43.4704 C.2    1 LIG      -0.03800
      4 N1        -67.6789  -10.3526  -42.3841 N.2    1 LIG      -0.57800
      5 N2        -69.0169  -10.2570  -42.3025 N.pl3  1 LIG      -0.05900
      6 H1        -68.8107  -11.1163  -45.4154 H      1 LIG       0.15700
      7 H2        -66.4644  -10.8602  -44.0003 H      1 LIG       0.15600
      8 H3        -70.7390  -10.5052  -43.5471 H      1 LIG       0.15900
      9 H4        -69.4255   -9.9943  -41.4144 H      1 LIG       0.32200
@<TRIPOS>BOND
      1       1       2 1
      2       1       3 2
      3       2       4 2
      4       3       5 1
      5       4       5 1
      6       1       6 1
      7       2       7 1
      8       3       8 1
      9       5       9 1
@<TRIPOS>ALT_TYPE
CGenFF_4.0_ALT_TYPE_SET
CGenFF_4.0 1 CG2R51 2 CG2R52 3 CG2R51 4 NG2R50 5 NG2R51 6 HGR51 7 HGR52 8 HGR52 9 HGP1
@<TRIPOS>MOLECULE
pyrazole
 9 9 0 0 0
****
USER_CHARGES
INVALID_CHARGES
Pose:  19 Cluster:  19 Fr_nu: 1160746 TotEn:   -14.33
@<TRIPOS>ATOM
      1 C1        -70.0346   -9.6051  -43.6612 C.2    1 LIG      -0.25100
      2 C2        -69.0709  -10.4330  -43.0548 C.2    1 LIG       0.13200
      3 C3        -70.5270   -8.8405  -42.6320 C.2    1 LIG      -0.03800
      4 N1        -68.9563  -10.2148  -41.7421 N.2    1 LIG      -0.57800
      5 N2        -69.8542   -9.2410  -41.5151 N.pl3  1 LIG      -0.05900
      6 H1        -70.3308   -9.5668  -44.6991 H      1 LIG       0.15700
      7 H2        -68.4477  -11.1867  -43.5146 H      1 LIG       0.15600
      8 H3        -71.2801   -8.0667  -42.5941 H      1 LIG       0.15900
      9 H4        -69.9584   -8.8959  -40.5692 H      1 LIG       0.32200
@<TRIPOS>BOND
      1       1       2 1
      2       1       3 2
      3       2       4 2
      4       3       5 1
      5       4       5 1
      6       1       6 1
      7       2       7 1
      8       3       8 1
      9       5       9 1
@<TRIPOS>ALT_TYPE
CGenFF_4.0_ALT_TYPE_SET
CGenFF_4.0 1 CG2R51 2 CG2R52 3 CG2R51 4 NG2R50 5 NG2R51 6 HGR51 7 HGR52 8 HGR52 9 HGP1
@<TRIPOS>MOLECULE
pyrazole
 9 9 0 0 0
****
USER_CHARGES
INVALID_CHARGES
Pose:  20 Cluster:  20 Fr_nu: 3054938 TotEn:   -14.19
@<TRIPOS>ATOM
      1 C1        -63.5291    0.3037  -26.7792 C.2    1 LIG      -0.25100
      2 C2        -62.6677   -0.0937  -25.7390 C.2    1 LIG       0.13200
      3 C3        -63.8433   -0.8644  -27.4299 C.2    1 LIG      -0.03800
      4 N1        -62.4488   -1.4112  -25.7258 N.2    1 LIG      -0.57800
      5 N2        -63.1772   -1.8520  -26.7656 N.pl3  1 LIG      -0.05900
      6 H1        -63.8750    1.2972  -27.0233 H      1 LIG       0.15700
      7 H2        -62.1900    0.5220  -24.9904 H      1 LIG       0.15600
      8 H3        -64.4648   -1.0767  -28.2878 H      1 LIG       0.15900
      9 H4        -63.1729   -2.8439  -26.9677 H      1 LIG       0.32200
@<TRIPOS>BOND
      1       1       2 1
      2       1       3 2
      3       2       4 2
      4       3       5 1
      5       4       5 1
      6       1       6 1
      7       2       7 1
      8       3       8 1
      9       5       9 1
@<TRIPOS>ALT_TYPE
CGenFF_4.0_ALT_TYPE_SET
CGenFF_4.0 1 CG2R51 2 CG2R52 3 CG2R51 4 NG2R50 5 NG2R51 6 HGR51 7 HGR52 8 HGR52 9 HGP1
@<TRIPOS>MOLECULE
pyrazole
 9 9 0 0 0
****
USER_CHARGES
INVALID_CHARGES
Pose:  21 Cluster:  21 Fr_nu: 10104232 TotEn:   -13.45
@<TRIPOS>ATOM
      1 C1        -78.8385    1.6996  -55.5592 C.2    1 LIG      -0.25100
      2 C2        -77.6996    2.4620  -55.8809 C.2    1 LIG       0.13200
      3 C3        -78.4355    0.3963  -55.7186 C.2    1 LIG      -0.03800
      4 N1        -76.6517    1.7060  -56.2190 N.2    1 LIG      -0.57800
      5 N2        -77.1304    0.4549  -56.1105 N.pl3  1 LIG      -0.05900
      6 H1        -79.8150    2.0455  -55.2538 H      1 LIG       0.15700
      7 H2        -77.5897    3.5370  -55.8837 H      1 LIG       0.15600
      8 H3        -78.9489   -0.5462  -55.5936 H      1 LIG       0.15900
      9 H4        -76.5094   -0.3160  -56.3219 H      1 LIG       0.32200
@<TRIPOS>BOND
      1       1       2 1
      2       1       3 2
      3       2       4 2
      4       3       5 1
      5       4       5 1
      6       1       6 1
      7       2       7 1
      8       3       8 1
      9       5       9 1
@<TRIPOS>ALT_TYPE
CGenFF_4.0_ALT_TYPE_SET
CGenFF_4.0 1 CG2R51 2 CG2R52 3 CG2R51 4 NG2R50 5 NG2R51 6 HGR51 7 HGR52 8 HGR52 9 HGP1
@<TRIPOS>MOLECULE
pyrazole
 9 9 0 0 0
****
USER_CHARGES
INVALID_CHARGES
Pose:  22 Cluster:  22 Fr_nu: 548595 TotEn:   -12.84
@<TRIPOS>ATOM
      1 C1        -77.6970  -12.9547  -46.0716 C.2    1 LIG      -0.25100
      2 C2        -78.4607  -12.5081  -44.9767 C.2    1 LIG       0.13200
      3 C3        -78.5800  -12.9680  -47.1235 C.2    1 LIG      -0.03800
      4 N1        -79.7310  -12.2556  -45.3028 N.2    1 LIG      -0.57800
      5 N2        -79.7725  -12.5445  -46.6146 N.pl3  1 LIG      -0.05900
      6 H1        -76.6525  -13.2283  -46.0961 H      1 LIG       0.15700
      7 H2        -78.1446  -12.3565  -43.9545 H      1 LIG       0.15600
      8 H3        -78.4704  -13.2367  -48.1643 H      1 LIG       0.15900
      9 H4        -80.6520  -12.4315  -47.1028 H      1 LIG       0.32200
@<TRIPOS>BOND
      1       1       2 1
      2       1       3 2
      3       2       4 2
      4       3       5 1
      5       4       5 1
      6       1       6 1
      7       2       7 1
      8       3       8 1
      9       5       9 1
@<TRIPOS>ALT_TYPE
CGenFF_4.0_ALT_TYPE_SET
CGenFF_4.0 1 CG2R51 2 CG2R52 3 CG2R51 4 NG2R50 5 NG2R51 6 HGR51 7 HGR52 8 HGR52 9 HGP1
@<TRIPOS>MOLECULE
pyrazole
 9 9 0 0 0
****
USER_CHARGES
INVALID_CHARGES
Pose:  23 Cluster:  23 Fr_nu: 311785 TotEn:   -12.82
@<TRIPOS>ATOM
      1 C1        -67.6477   -6.6196  -44.2524 C.2    1 LIG      -0.25100
      2 C2        -67.9480   -6.5617  -45.6266 C.2    1 LIG       0.13200
      3 C3        -67.0358   -5.4197  -43.9839 C.2    1 LIG      -0.03800
      4 N1        -67.5590   -5.4157  -46.1915 N.2    1 LIG      -0.57800
      5 N2        -67.0081   -4.7422  -45.1673 N.pl3  1 LIG      -0.05900
      6 H1        -67.8473   -7.4185  -43.5536 H      1 LIG       0.15700
      7 H2        -68.4336   -7.3071  -46.2400 H      1 LIG       0.15600
      8 H3        -66.6247   -4.9974  -43.0783 H      1 LIG       0.15900
      9 H4        -66.6285   -3.8213  -45.3480 H      1 LIG       0.32200
@<TRIPOS>BOND
      1       1       2 1
      2       1       3 2
      3       2       4 2
      4       3       5 1
      5       4       5 1
      6       1       6 1
      7       2       7 1
      8       3       8 1
      9       5       9 1
@<TRIPOS>ALT_TYPE
CGenFF_4.0_ALT_TYPE_SET
CGenFF_4.0 1 CG2R51 2 CG2R52 3 CG2R51 4 NG2R50 5 NG2R51 6 HGR51 7 HGR52 8 HGR52 9 HGP1
@<TRIPOS>MOLECULE
pyrazole
 9 9 0 0 0
****
USER_CHARGES
INVALID_CHARGES
Pose:  24 Cluster:  24 Fr_nu: 6073702 TotEn:   -12.81
@<TRIPOS>ATOM
      1 C1        -58.9812  -22.4221  -40.0399 C.2    1 LIG      -0.25100
      2 C2        -57.7526  -21.8967  -39.5969 C.2    1 LIG       0.13200
      3 C3        -59.8780  -21.3978  -39.8582 C.2    1 LIG      -0.03800
      4 N1        -57.8557  -20.6366  -39.1665 N.2    1 LIG      -0.57800
      5 N2        -59.1599  -20.3614  -39.3381 N.pl3  1 LIG      -0.05900
      6 H1        -59.1885  -23.4051  -40.4361 H      1 LIG       0.15700
      7 H2        -56.7863  -22.3798  -39.5694 H      1 LIG       0.15600
      8 H3        -60.9389  -21.3156  -40.0456 H      1 LIG       0.15900
      9 H4        -59.4945  -19.4426  -39.0761 H      1 LIG       0.32200
@<TRIPOS>BOND
      1       1       2 1
      2       1       3 2
      3       2       4 2
      4       3       5 1
      5       4       5 1
      6       1       6 1
      7       2       7 1
      8       3       8 1
      9       5       9 1
@<TRIPOS>ALT_TYPE
CGenFF_4.0_ALT_TYPE_SET
CGenFF_4.0 1 CG2R51 2 CG2R52 3 CG2R51 4 NG2R50 5 NG2R51 6 HGR51 7 HGR52 8 HGR52 9 HGP1
@<TRIPOS>MOLECULE
pyrazole
 9 9 0 0 0
****
USER_CHARGES
INVALID_CHARGES
Pose:  25 Cluster:  25 Fr_nu: 2415402 TotEn:   -12.81
@<TRIPOS>ATOM
      1 C1        -75.1714   -9.9276  -50.0097 C.2    1 LIG      -0.25100
      2 C2        -74.5982  -10.9771  -50.7525 C.2    1 LIG       0.13200
      3 C3        -74.5454   -8.7966  -50.4740 C.2    1 LIG      -0.03800
      4 N1        -73.6789  -10.5509  -51.6227 N.2    1 LIG      -0.57800
      5 N2        -73.6697   -9.2209  -51.4298 N.pl3  1 LIG      -0.05900
      6 H1        -75.9323   -9.9822  -49.2452 H      1 LIG       0.15700
      7 H2        -74.8117  -12.0349  -50.6957 H      1 LIG       0.15600
      8 H3        -74.6403   -7.7521  -50.2146 H      1 LIG       0.15900
      9 H4        -73.0365   -8.6602  -51.9860 H      1 LIG       0.32200
@<TRIPOS>BOND
      1       1       2 1
      2       1       3 2
      3       2       4 2
      4       3       5 1
      5       4       5 1
      6       1       6 1
      7       2       7 1
      8       3       8 1
      9       5       9 1
@<TRIPOS>ALT_TYPE
CGenFF_4.0_ALT_TYPE_SET
CGenFF_4.0 1 CG2R51 2 CG2R52 3 CG2R51 4 NG2R50 5 NG2R51 6 HGR51 7 HGR52 8 HGR52 9 HGP1
@<TRIPOS>MOLECULE
pyrazole
 9 9 0 0 0
****
USER_CHARGES
INVALID_CHARGES
Pose:  26 Cluster:  26 Fr_nu: 780146 TotEn:   -12.36
@<TRIPOS>ATOM
      1 C1        -67.6212  -20.3652  -50.4244 C.2    1 LIG      -0.25100
      2 C2        -68.9619  -20.4772  -50.8389 C.2    1 LIG       0.13200
      3 C3        -66.9532  -19.9206  -51.5390 C.2    1 LIG      -0.03800
      4 N1        -69.1370  -20.1315  -52.1171 N.2    1 LIG      -0.57800
      5 N2        -67.8976  -19.7977  -52.5154 N.pl3  1 LIG      -0.05900
      6 H1        -67.1977  -20.5763  -49.4536 H      1 LIG       0.15700
      7 H2        -69.8186  -20.7969  -50.2631 H      1 LIG       0.15600
      8 H3        -65.9140  -19.6881  -51.7219 H      1 LIG       0.15900
      9 H4        -67.7668  -19.4949  -53.4725 H      1 LIG       0.32200
@<TRIPOS>BOND
      1       1       2 1
      2       1       3 2
      3       2       4 2
      4       3       5 1
      5       4       5 1
      6       1       6 1
      7       2       7 1
      8       3       8 1
      9       5       9 1
@<TRIPOS>ALT_TYPE
CGenFF_4.0_ALT_TYPE_SET
CGenFF_4.0 1 CG2R51 2 CG2R52 3 CG2R51 4 NG2R50 5 NG2R51 6 HGR51 7 HGR52 8 HGR52 9 HGP1
@<TRIPOS>MOLECULE
pyrazole
 9 9 0 0 0
****
USER_CHARGES
INVALID_CHARGES
Pose:  27 Cluster:  27 Fr_nu: 112176 TotEn:   -11.98
@<TRIPOS>ATOM
      1 C1        -77.1686  -13.1334  -46.6367 C.2    1 LIG      -0.25100
      2 C2        -78.5151  -12.7627  -46.4598 C.2    1 LIG       0.13200
      3 C3        -76.6425  -13.1319  -45.3679 C.2    1 LIG      -0.03800
      4 N1        -78.8253  -12.5419  -45.1796 N.2    1 LIG      -0.57800
      5 N2        -77.6663  -12.7746  -44.5404 N.pl3  1 LIG      -0.05900
      6 H1        -76.6511  -13.3695  -47.5548 H      1 LIG       0.15700
      7 H2        -79.2832  -12.6437  -47.2106 H      1 LIG       0.15600
      8 H3        -75.6539  -13.3456  -44.9882 H      1 LIG       0.15900
      9 H4        -77.6442  -12.6687  -43.5339 H      1 LIG       0.32200
@<TRIPOS>BOND
      1       1       2 1
      2       1       3 2
      3       2       4 2
      4       3       5 1
      5       4       5 1
      6       1       6 1
      7       2       7 1
      8       3       8 1
      9       5       9 1
@<TRIPOS>ALT_TYPE
CGenFF_4.0_ALT_TYPE_SET
CGenFF_4.0 1 CG2R51 2 CG2R52 3 CG2R51 4 NG2R50 5 NG2R51 6 HGR51 7 HGR52 8 HGR52 9 HGP1
@<TRIPOS>MOLECULE
pyrazole
 9 9 0 0 0
****
USER_CHARGES
INVALID_CHARGES
Pose:  28 Cluster:  28 Fr_nu: 6183387 TotEn:   -11.76
@<TRIPOS>ATOM
      1 C1        -77.2159  -12.4001  -46.0445 C.2    1 LIG      -0.25100
      2 C2        -77.8698  -13.0976  -47.0779 C.2    1 LIG       0.13200
      3 C3        -76.3454  -13.3174  -45.5086 C.2    1 LIG      -0.03800
      4 N1        -77.4505  -14.3604  -47.1934 N.2    1 LIG      -0.57800
      5 N2        -76.5236  -14.4638  -46.2259 N.pl3  1 LIG      -0.05900
      6 H1        -77.3550  -11.3758  -45.7318 H      1 LIG       0.15700
      7 H2        -78.6349  -12.7384  -47.7513 H      1 LIG       0.15600
      8 H3        -75.6330  -13.2597  -44.6983 H      1 LIG       0.15900
      9 H4        -76.0500  -15.3508  -46.1084 H      1 LIG       0.32200
@<TRIPOS>BOND
      1       1       2 1
      2       1       3 2
      3       2       4 2
      4       3       5 1
      5       4       5 1
      6       1       6 1
      7       2       7 1
      8       3       8 1
      9       5       9 1
@<TRIPOS>ALT_TYPE
CGenFF_4.0_ALT_TYPE_SET
CGenFF_4.0 1 CG2R51 2 CG2R52 3 CG2R51 4 NG2R50 5 NG2R51 6 HGR51 7 HGR52 8 HGR52 9 HGP1
@<TRIPOS>MOLECULE
pyrazole
 9 9 0 0 0
****
USER_CHARGES
INVALID_CHARGES
Pose:  29 Cluster:  29 Fr_nu: 1186981 TotEn:   -11.70
@<TRIPOS>ATOM
      1 C1        -70.3430  -10.3200  -42.6169 C.2    1 LIG      -0.25100
      2 C2        -69.0290   -9.8931  -42.3470 C.2    1 LIG       0.13200
      3 C3        -70.7133  -11.0212  -41.4955 C.2    1 LIG      -0.03800
      4 N1        -68.5939  -10.2897  -41.1481 N.2    1 LIG      -0.57800
      5 N2        -69.6405  -10.9732  -40.6546 N.pl3  1 LIG      -0.05900
      6 H1        -70.9392  -10.1440  -43.5000 H      1 LIG       0.15700
      7 H2        -68.3700   -9.3098  -42.9742 H      1 LIG       0.15600
      8 H3        -71.6221  -11.5403  -41.2271 H      1 LIG       0.15900
      9 H4        -69.5532  -11.3846  -39.7338 H      1 LIG       0.32200
@<TRIPOS>BOND
      1       1       2 1
      2       1       3 2
      3       2       4 2
      4       3       5 1
      5       4       5 1
      6       1       6 1
      7       2       7 1
      8       3       8 1
      9       5       9 1
@<TRIPOS>ALT_TYPE
CGenFF_4.0_ALT_TYPE_SET
CGenFF_4.0 1 CG2R51 2 CG2R52 3 CG2R51 4 NG2R50 5 NG2R51 6 HGR51 7 HGR52 8 HGR52 9 HGP1
@<TRIPOS>MOLECULE
pyrazole
 9 9 0 0 0
****
USER_CHARGES
INVALID_CHARGES
Pose:  30 Cluster:  30 Fr_nu: 753159 TotEn:   -11.18
@<TRIPOS>ATOM
      1 C1        -63.9112    0.5137  -26.9433 C.2    1 LIG      -0.25100
      2 C2        -63.3384   -0.7588  -26.7571 C.2    1 LIG       0.13200
      3 C3        -63.0910    1.3650  -26.2441 C.2    1 LIG      -0.03800
      4 N1        -62.2393   -0.7236  -25.9991 N.2    1 LIG      -0.57800
      5 N2        -62.1146    0.5813  -25.7029 N.pl3  1 LIG      -0.05900
      6 H1        -64.7943    0.7777  -27.5061 H      1 LIG       0.15700
      7 H2        -63.6765   -1.7104  -27.1417 H      1 LIG       0.15600
      8 H3        -63.1149    2.4334  -26.0845 H      1 LIG       0.15900
      9 H4        -61.3370    0.8690  -25.1220 H      1 LIG       0.32200
@<TRIPOS>BOND
      1       1       2 1
      2       1       3 2
      3       2       4 2
      4       3       5 1
      5       4       5 1
      6       1       6 1
      7       2       7 1
      8       3       8 1
      9       5       9 1
@<TRIPOS>ALT_TYPE
CGenFF_4.0_ALT_TYPE_SET
CGenFF_4.0 1 CG2R51 2 CG2R52 3 CG2R51 4 NG2R50 5 NG2R51 6 HGR51 7 HGR52 8 HGR52 9 HGP1
@<TRIPOS>MOLECULE
pyrazole
 9 9 0 0 0
****
USER_CHARGES
INVALID_CHARGES
Pose:  31 Cluster:  31 Fr_nu: 1161273 TotEn:    -9.83
@<TRIPOS>ATOM
      1 C1        -69.1974   -9.1547  -42.4914 C.2    1 LIG      -0.25100
      2 C2        -69.1983  -10.4408  -41.9188 C.2    1 LIG       0.13200
      3 C3        -70.5270   -8.8405  -42.6320 C.2    1 LIG      -0.03800
      4 N1        -70.4308  -10.9113  -41.7098 N.2    1 LIG      -0.57800
      5 N2        -71.2167   -9.9155  -42.1533 N.pl3  1 LIG      -0.05900
      6 H1        -68.3518   -8.5405  -42.7637 H      1 LIG       0.15700
      7 H2        -68.3523  -11.0550  -41.6456 H      1 LIG       0.15600
      8 H3        -71.0331   -7.9696  -43.0228 H      1 LIG       0.15900
      9 H4        -72.2203  -10.0374  -42.1013 H      1 LIG       0.32200
@<TRIPOS>BOND
      1       1       2 1
      2       1       3 2
      3       2       4 2
      4       3       5 1
      5       4       5 1
      6       1       6 1
      7       2       7 1
      8       3       8 1
      9       5       9 1
@<TRIPOS>ALT_TYPE
CGenFF_4.0_ALT_TYPE_SET
CGenFF_4.0 1 CG2R51 2 CG2R52 3 CG2R51 4 NG2R50 5 NG2R51 6 HGR51 7 HGR52 8 HGR52 9 HGP1
@<TRIPOS>MOLECULE
pyrazole
 9 9 0 0 0
****
USER_CHARGES
INVALID_CHARGES
Pose:  32 Cluster:  32 Fr_nu: 2199333 TotEn:    -9.76
@<TRIPOS>ATOM
      1 C1        -74.7794  -11.1279  -51.6983 C.2    1 LIG      -0.25100
      2 C2        -74.9462  -11.1713  -53.0955 C.2    1 LIG       0.13200
      3 C3        -73.9476  -10.0560  -51.4850 C.2    1 LIG      -0.03800
      4 N1        -74.2744  -10.2038  -53.7253 N.2    1 LIG      -0.57800
      5 N2        -73.6775   -9.5422  -52.7193 N.pl3  1 LIG      -0.05900
      6 H1        -75.2031  -11.7812  -50.9499 H      1 LIG       0.15700
      7 H2        -75.5289  -11.8680  -53.6811 H      1 LIG       0.15600
      8 H3        -73.5311   -9.6237  -50.5866 H      1 LIG       0.15900
      9 H4        -73.0950   -8.7465  -52.9478 H      1 LIG       0.32200
@<TRIPOS>BOND
      1       1       2 1
      2       1       3 2
      3       2       4 2
      4       3       5 1
      5       4       5 1
      6       1       6 1
      7       2       7 1
      8       3       8 1
      9       5       9 1
@<TRIPOS>ALT_TYPE
CGenFF_4.0_ALT_TYPE_SET
CGenFF_4.0 1 CG2R51 2 CG2R52 3 CG2R51 4 NG2R50 5 NG2R51 6 HGR51 7 HGR52 8 HGR52 9 HGP1
@<TRIPOS>MOLECULE
pyrazole
 9 9 0 0 0
****
USER_CHARGES
INVALID_CHARGES
Pose:  33 Cluster:  33 Fr_nu: 113320 TotEn:    -9.23
@<TRIPOS>ATOM
      1 C1        -61.4094    1.1051  -44.0466 C.2    1 LIG      -0.25100
      2 C2        -60.2086    0.7508  -43.4028 C.2    1 LIG       0.13200
      3 C3        -62.2210    0.0086  -43.8869 C.2    1 LIG      -0.03800
      4 N1        -60.2494   -0.4747  -42.8735 N.2    1 LIG      -0.57800
      5 N2        -61.4857   -0.9002  -43.1842 N.pl3  1 LIG      -0.05900
      6 H1        -61.6535    2.0263  -44.5548 H      1 LIG       0.15700
      7 H2        -59.3052    1.3345  -43.2978 H      1 LIG       0.15600
      8 H3        -63.2317   -0.2029  -44.2048 H      1 LIG       0.15900
      9 H4        -61.7630   -1.8269  -42.8857 H      1 LIG       0.32200
@<TRIPOS>BOND
      1       1       2 1
      2       1       3 2
      3       2       4 2
      4       3       5 1
      5       4       5 1
      6       1       6 1
      7       2       7 1
      8       3       8 1
      9       5       9 1
@<TRIPOS>ALT_TYPE
CGenFF_4.0_ALT_TYPE_SET
CGenFF_4.0 1 CG2R51 2 CG2R52 3 CG2R51 4 NG2R50 5 NG2R51 6 HGR51 7 HGR52 8 HGR52 9 HGP1
@<TRIPOS>MOLECULE
pyrazole
 9 9 0 0 0
****
USER_CHARGES
INVALID_CHARGES
Pose:  34 Cluster:  34 Fr_nu: 113149 TotEn:    -8.93
@<TRIPOS>ATOM
      1 C1        -74.4293   -0.9462  -32.5613 C.2    1 LIG      -0.25100
      2 C2        -73.2358   -1.6747  -32.7249 C.2    1 LIG       0.13200
      3 C3        -74.5552   -0.2277  -33.7251 C.2    1 LIG      -0.03800
      4 N1        -72.6458   -1.4406  -33.9000 N.2    1 LIG      -0.57800
      5 N2        -73.4719   -0.5570  -34.4856 N.pl3  1 LIG      -0.05900
      6 H1        -75.1046   -0.9424  -31.7185 H      1 LIG       0.15700
      7 H2        -72.7711   -2.3660  -32.0365 H      1 LIG       0.15600
      8 H3        -75.3000    0.4741  -34.0718 H      1 LIG       0.15900
      9 H4        -73.2335   -0.2167  -35.4087 H      1 LIG       0.32200
@<TRIPOS>BOND
      1       1       2 1
      2       1       3 2
      3       2       4 2
      4       3       5 1
      5       4       5 1
      6       1       6 1
      7       2       7 1
      8       3       8 1
      9       5       9 1
@<TRIPOS>ALT_TYPE
CGenFF_4.0_ALT_TYPE_SET
CGenFF_4.0 1 CG2R51 2 CG2R52 3 CG2R51 4 NG2R50 5 NG2R51 6 HGR51 7 HGR52 8 HGR52 9 HGP1
@<TRIPOS>MOLECULE
4_lactone
 9 9 0 0 0
****
USER_CHARGES
INVALID_CHARGES
Pose:   1 Cluster:   1 Fr_nu: 1474854 TotEn:   -20.49
@<TRIPOS>ATOM
      1 C1        -45.4956    0.6680  -44.6828 C.2    1 LIG       0.04000
      2 C2        -46.7909    1.0521  -45.4204 C.3    1 LIG       0.11000
      3 C3        -46.3426    2.4730  -45.0918 C.3    1 LIG       0.08100
      4 O1        -44.9043   -0.3448  -44.3849 O.2    1 LIG      -0.32000
      5 O2        -45.1573    1.9595  -44.4231 O.3    1 LIG      -0.27100
      6 H1        -46.7950    0.7898  -46.4795 H      1 LIG       0.09000
      7 H2        -47.7025    0.7154  -44.9241 H      1 LIG       0.09000
      8 H3        -46.0822    3.0980  -45.9503 H      1 LIG       0.09000
      9 H4        -46.9872    3.0230  -44.4006 H      1 LIG       0.09000
@<TRIPOS>BOND
      1       1       2 1
      2       1       4 2
      3       1       5 1
      4       2       3 1
      5       3       5 1
      6       2       6 1
      7       2       7 1
      8       3       8 1
      9       3       9 1
@<TRIPOS>ALT_TYPE
CGenFF_4.0_ALT_TYPE_SET
CGenFF_4.0 1 CG2O4 2 CG3C41 3 CG3C41 4 OG2D1 5 OG3C51 6 HGA2 7 HGA2 8 HGA2 9 HGA2
@<TRIPOS>MOLECULE
4_lactone
 9 9 0 0 0
****
USER_CHARGES
INVALID_CHARGES
Pose:   2 Cluster:   2 Fr_nu: 165861 TotEn:   -20.17
@<TRIPOS>ATOM
      1 C1        -68.8595  -10.2647  -41.7982 C.2    1 LIG       0.04000
      2 C2        -70.3411  -10.6705  -41.8946 C.3    1 LIG       0.11000
      3 C3        -70.5136   -9.2388  -42.3931 C.3    1 LIG       0.08100
      4 O1        -67.8135  -10.7751  -41.4669 O.2    1 LIG      -0.32000
      5 O2        -69.0860   -9.0014  -42.2483 O.3    1 LIG      -0.27100
      6 H1        -70.5416  -11.4543  -42.6267 H      1 LIG       0.09000
      7 H2        -70.8042  -10.8971  -40.9329 H      1 LIG       0.09000
      8 H3        -70.8362   -9.1349  -43.4326 H      1 LIG       0.09000
      9 H4        -71.0981   -8.5808  -41.7443 H      1 LIG       0.09000
@<TRIPOS>BOND
      1       1       2 1
      2       1       4 2
      3       1       5 1
      4       2       3 1
      5       3       5 1
      6       2       6 1
      7       2       7 1
      8       3       8 1
      9       3       9 1
@<TRIPOS>ALT_TYPE
CGenFF_4.0_ALT_TYPE_SET
CGenFF_4.0 1 CG2O4 2 CG3C41 3 CG3C41 4 OG2D1 5 OG3C51 6 HGA2 7 HGA2 8 HGA2 9 HGA2
@<TRIPOS>MOLECULE
4_lactone
 9 9 0 0 0
****
USER_CHARGES
INVALID_CHARGES
Pose:   3 Cluster:   3 Fr_nu: 246387 TotEn:   -18.70
@<TRIPOS>ATOM
      1 C1        -68.8042   -9.9550  -42.9667 C.2    1 LIG       0.04000
      2 C2        -70.0527  -10.3764  -42.1712 C.3    1 LIG       0.11000
      3 C3        -70.5564   -8.9950  -42.5784 C.3    1 LIG       0.08100
      4 O1        -67.7293  -10.4281  -43.2585 O.2    1 LIG      -0.32000
      5 O2        -69.3154   -8.7373  -43.2920 O.3    1 LIG      -0.27100
      6 H1        -70.5905  -11.2226  -42.6017 H      1 LIG       0.09000
      7 H2        -69.8733  -10.5207  -41.1046 H      1 LIG       0.09000
      8 H3        -71.4180   -8.9844  -43.2514 H      1 LIG       0.09000
      9 H4        -70.7032   -8.2861  -41.7590 H      1 LIG       0.09000
@<TRIPOS>BOND
      1       1       2 1
      2       1       4 2
      3       1       5 1
      4       2       3 1
      5       3       5 1
      6       2       6 1
      7       2       7 1
      8       3       8 1
      9       3       9 1
@<TRIPOS>ALT_TYPE
CGenFF_4.0_ALT_TYPE_SET
CGenFF_4.0 1 CG2O4 2 CG3C41 3 CG3C41 4 OG2D1 5 OG3C51 6 HGA2 7 HGA2 8 HGA2 9 HGA2
@<TRIPOS>MOLECULE
4_lactone
 9 9 0 0 0
****
USER_CHARGES
INVALID_CHARGES
Pose:   4 Cluster:   4 Fr_nu:  38880 TotEn:   -18.37
@<TRIPOS>ATOM
      1 C1        -67.5772   -5.4924  -45.0262 C.2    1 LIG       0.04000
      2 C2        -66.9093   -4.8559  -43.7942 C.3    1 LIG       0.11000
      3 C3        -67.6044   -5.9948  -43.0541 C.3    1 LIG       0.08100
      4 O1        -67.6328   -5.2878  -46.2176 O.2    1 LIG      -0.32000
      5 O2        -68.1686   -6.4811  -44.3034 O.3    1 LIG      -0.27100
      6 H1        -65.8190   -4.8959  -43.8081 H      1 LIG       0.09000
      7 H2        -67.2672   -3.8514  -43.5628 H      1 LIG       0.09000
      8 H3        -66.9430   -6.7348  -42.5952 H      1 LIG       0.09000
      9 H4        -68.3856   -5.6929  -42.3511 H      1 LIG       0.09000
@<TRIPOS>BOND
      1       1       2 1
      2       1       4 2
      3       1       5 1
      4       2       3 1
      5       3       5 1
      6       2       6 1
      7       2       7 1
      8       3       8 1
      9       3       9 1
@<TRIPOS>ALT_TYPE
CGenFF_4.0_ALT_TYPE_SET
CGenFF_4.0 1 CG2O4 2 CG3C41 3 CG3C41 4 OG2D1 5 OG3C51 6 HGA2 7 HGA2 8 HGA2 9 HGA2
@<TRIPOS>MOLECULE
4_lactone
 9 9 0 0 0
****
USER_CHARGES
INVALID_CHARGES
Pose:   5 Cluster:   5 Fr_nu: 136432 TotEn:   -18.07
@<TRIPOS>ATOM
      1 C1        -67.1071   -9.7241  -45.7841 C.2    1 LIG       0.04000
      2 C2        -67.9985  -10.9288  -45.4328 C.3    1 LIG       0.11000
      3 C3        -67.5067  -10.6493  -44.0158 C.3    1 LIG       0.08100
      4 O1        -66.7982   -9.1002  -46.7739 O.2    1 LIG      -0.32000
      5 O2        -66.7087   -9.5328  -44.4978 O.3    1 LIG      -0.27100
      6 H1        -69.0626  -10.7613  -45.6065 H      1 LIG       0.09000
      7 H2        -67.6675  -11.8709  -45.8728 H      1 LIG       0.09000
      8 H3        -68.2705  -10.3218  -43.3053 H      1 LIG       0.09000
      9 H4        -66.8808  -11.4281  -43.5716 H      1 LIG       0.09000
@<TRIPOS>BOND
      1       1       2 1
      2       1       4 2
      3       1       5 1
      4       2       3 1
      5       3       5 1
      6       2       6 1
      7       2       7 1
      8       3       8 1
      9       3       9 1
@<TRIPOS>ALT_TYPE
CGenFF_4.0_ALT_TYPE_SET
CGenFF_4.0 1 CG2O4 2 CG3C41 3 CG3C41 4 OG2D1 5 OG3C51 6 HGA2 7 HGA2 8 HGA2 9 HGA2
@<TRIPOS>MOLECULE
4_lactone
 9 9 0 0 0
****
USER_CHARGES
INVALID_CHARGES
Pose:   6 Cluster:   6 Fr_nu: 7239562 TotEn:   -18.00
@<TRIPOS>ATOM
      1 C1        -51.0039  -25.2338  -23.5958 C.2    1 LIG       0.04000
      2 C2        -52.4921  -25.5653  -23.8069 C.3    1 LIG       0.11000
      3 C3        -51.9754  -26.2416  -25.0732 C.3    1 LIG       0.08100
      4 O1        -50.3251  -24.6555  -22.7778 O.2    1 LIG      -0.32000
      5 O2        -50.6133  -25.8547  -24.7410 O.3    1 LIG      -0.27100
      6 H1        -52.9116  -26.2316  -23.0515 H      1 LIG       0.09000
      7 H2        -53.1257  -24.6903  -23.9610 H      1 LIG       0.09000
      8 H3        -52.0884  -27.3286  -25.1094 H      1 LIG       0.09000
      9 H4        -52.3024  -25.7922  -26.0149 H      1 LIG       0.09000
@<TRIPOS>BOND
      1       1       2 1
      2       1       4 2
      3       1       5 1
      4       2       3 1
      5       3       5 1
      6       2       6 1
      7       2       7 1
      8       3       8 1
      9       3       9 1
@<TRIPOS>ALT_TYPE
CGenFF_4.0_ALT_TYPE_SET
CGenFF_4.0 1 CG2O4 2 CG3C41 3 CG3C41 4 OG2D1 5 OG3C51 6 HGA2 7 HGA2 8 HGA2 9 HGA2
@<TRIPOS>MOLECULE
4_lactone
 9 9 0 0 0
****
USER_CHARGES
INVALID_CHARGES
Pose:   7 Cluster:   7 Fr_nu: 100344 TotEn:   -17.81
@<TRIPOS>ATOM
      1 C1        -45.7405    1.0235  -45.3612 C.2    1 LIG       0.04000
      2 C2        -47.2597    1.1149  -45.5909 C.3    1 LIG       0.11000
      3 C3        -46.8385    1.6979  -46.9366 C.3    1 LIG       0.08100
      4 O1        -44.9901    0.6510  -44.4879 O.2    1 LIG      -0.32000
      5 O2        -45.4368    1.5513  -46.5773 O.3    1 LIG      -0.27100
      6 H1        -47.7633    0.1478  -45.6305 H      1 LIG       0.09000
      7 H2        -47.7717    1.8022  -44.9154 H      1 LIG       0.09000
      8 H3        -47.0948    1.0978  -47.8139 H      1 LIG       0.09000
      9 H4        -47.1038    2.7460  -47.1002 H      1 LIG       0.09000
@<TRIPOS>BOND
      1       1       2 1
      2       1       4 2
      3       1       5 1
      4       2       3 1
      5       3       5 1
      6       2       6 1
      7       2       7 1
      8       3       8 1
      9       3       9 1
@<TRIPOS>ALT_TYPE
CGenFF_4.0_ALT_TYPE_SET
CGenFF_4.0 1 CG2O4 2 CG3C41 3 CG3C41 4 OG2D1 5 OG3C51 6 HGA2 7 HGA2 8 HGA2 9 HGA2
@<TRIPOS>MOLECULE
4_lactone
 9 9 0 0 0
****
USER_CHARGES
INVALID_CHARGES
Pose:   8 Cluster:   8 Fr_nu: 141367 TotEn:   -17.69
@<TRIPOS>ATOM
      1 C1        -82.9743   -0.8613  -44.8027 C.2    1 LIG       0.04000
      2 C2        -81.7844   -1.8149  -44.5935 C.3    1 LIG       0.11000
      3 C3        -82.7700   -2.8646  -45.0983 C.3    1 LIG       0.08100
      4 O1        -83.2088    0.3178  -44.6647 O.2    1 LIG      -0.32000
      5 O2        -83.8000   -1.8480  -45.2436 O.3    1 LIG      -0.27100
      6 H1        -80.9323   -1.6136  -45.2445 H      1 LIG       0.09000
      7 H2        -81.4737   -1.9176  -43.5525 H      1 LIG       0.09000
      8 H3        -82.5206   -3.3260  -46.0577 H      1 LIG       0.09000
      9 H4        -83.0591   -3.6283  -44.3711 H      1 LIG       0.09000
@<TRIPOS>BOND
      1       1       2 1
      2       1       4 2
      3       1       5 1
      4       2       3 1
      5       3       5 1
      6       2       6 1
      7       2       7 1
      8       3       8 1
      9       3       9 1
@<TRIPOS>ALT_TYPE
CGenFF_4.0_ALT_TYPE_SET
CGenFF_4.0 1 CG2O4 2 CG3C41 3 CG3C41 4 OG2D1 5 OG3C51 6 HGA2 7 HGA2 8 HGA2 9 HGA2
@<TRIPOS>MOLECULE
4_lactone
 9 9 0 0 0
****
USER_CHARGES
INVALID_CHARGES
Pose:   9 Cluster:   9 Fr_nu: 1235410 TotEn:   -17.60
@<TRIPOS>ATOM
      1 C1        -68.2780   -9.6456  -42.9414 C.2    1 LIG       0.04000
      2 C2        -69.6951   -9.0448  -42.9562 C.3    1 LIG       0.11000
      3 C3        -69.9034   -9.9684  -41.7598 C.3    1 LIG       0.08100
      4 O1        -67.2543   -9.5347  -43.5771 O.2    1 LIG      -0.32000
      5 O2        -68.5336  -10.4448  -41.8711 O.3    1 LIG      -0.27100
      6 H1        -69.7280   -7.9757  -42.7406 H      1 LIG       0.09000
      7 H2        -70.2725   -9.2880  -43.8496 H      1 LIG       0.09000
      8 H3        -70.0807   -9.4708  -40.8024 H      1 LIG       0.09000
      9 H4        -70.6235  -10.7777  -41.9085 H      1 LIG       0.09000
@<TRIPOS>BOND
      1       1       2 1
      2       1       4 2
      3       1       5 1
      4       2       3 1
      5       3       5 1
      6       2       6 1
      7       2       7 1
      8       3       8 1
      9       3       9 1
@<TRIPOS>ALT_TYPE
CGenFF_4.0_ALT_TYPE_SET
CGenFF_4.0 1 CG2O4 2 CG3C41 3 CG3C41 4 OG2D1 5 OG3C51 6 HGA2 7 HGA2 8 HGA2 9 HGA2
@<TRIPOS>MOLECULE
4_lactone
 9 9 0 0 0
****
USER_CHARGES
INVALID_CHARGES
Pose:  10 Cluster:  10 Fr_nu: 402330 TotEn:   -17.14
@<TRIPOS>ATOM
      1 C1        -67.9658  -10.0909  -45.5400 C.2    1 LIG       0.04000
      2 C2        -67.4963  -11.3289  -44.7551 C.3    1 LIG       0.11000
      3 C3        -68.9887  -11.6435  -44.7121 C.3    1 LIG       0.08100
      4 O1        -67.4636   -9.1246  -46.0676 O.2    1 LIG      -0.32000
      5 O2        -69.2801  -10.4320  -45.4624 O.3    1 LIG      -0.27100
      6 H1        -66.8834  -12.0192  -45.3368 H      1 LIG       0.09000
      7 H2        -67.0322  -11.0978  -43.7950 H      1 LIG       0.09000
      8 H3        -69.2998  -12.5394  -45.2562 H      1 LIG       0.09000
      9 H4        -69.4469  -11.6213  -43.7195 H      1 LIG       0.09000
@<TRIPOS>BOND
      1       1       2 1
      2       1       4 2
      3       1       5 1
      4       2       3 1
      5       3       5 1
      6       2       6 1
      7       2       7 1
      8       3       8 1
      9       3       9 1
@<TRIPOS>ALT_TYPE
CGenFF_4.0_ALT_TYPE_SET
CGenFF_4.0 1 CG2O4 2 CG3C41 3 CG3C41 4 OG2D1 5 OG3C51 6 HGA2 7 HGA2 8 HGA2 9 HGA2
@<TRIPOS>MOLECULE
4_lactone
 9 9 0 0 0
****
USER_CHARGES
INVALID_CHARGES
Pose:  11 Cluster:  11 Fr_nu: 588358 TotEn:   -17.08
@<TRIPOS>ATOM
      1 C1        -78.2652  -13.3303  -45.3645 C.2    1 LIG       0.04000
      2 C2        -76.8348  -12.7730  -45.2517 C.3    1 LIG       0.11000
      3 C3        -76.5100  -13.9091  -46.2169 C.3    1 LIG       0.08100
      4 O1        -79.3603  -13.0768  -44.9164 O.2    1 LIG      -0.32000
      5 O2        -77.9047  -14.3218  -46.2228 O.3    1 LIG      -0.27100
      6 H1        -76.7170  -11.7643  -45.6506 H      1 LIG       0.09000
      7 H2        -76.4008  -12.8591  -44.2542 H      1 LIG       0.09000
      8 H3        -76.1756  -13.6040  -47.2122 H      1 LIG       0.09000
      9 H4        -75.8604  -14.6940  -45.8199 H      1 LIG       0.09000
@<TRIPOS>BOND
      1       1       2 1
      2       1       4 2
      3       1       5 1
      4       2       3 1
      5       3       5 1
      6       2       6 1
      7       2       7 1
      8       3       8 1
      9       3       9 1
@<TRIPOS>ALT_TYPE
CGenFF_4.0_ALT_TYPE_SET
CGenFF_4.0 1 CG2O4 2 CG3C41 3 CG3C41 4 OG2D1 5 OG3C51 6 HGA2 7 HGA2 8 HGA2 9 HGA2
@<TRIPOS>MOLECULE
4_lactone
 9 9 0 0 0
****
USER_CHARGES
INVALID_CHARGES
Pose:  12 Cluster:  12 Fr_nu: 1863854 TotEn:   -16.93
@<TRIPOS>ATOM
      1 C1        -67.4145   -6.5011  -44.8831 C.2    1 LIG       0.04000
      2 C2        -66.7071   -5.1758  -44.5478 C.3    1 LIG       0.11000
      3 C3        -67.1282   -5.5208  -43.1225 C.3    1 LIG       0.08100
      4 O1        -67.6431   -7.1674  -45.8670 O.2    1 LIG      -0.32000
      5 O2        -67.7585   -6.7454  -43.5901 O.3    1 LIG      -0.27100
      6 H1        -65.6329   -5.1833  -44.7392 H      1 LIG       0.09000
      7 H2        -67.1821   -4.2950  -44.9829 H      1 LIG       0.09000
      8 H3        -66.3124   -5.7283  -42.4246 H      1 LIG       0.09000
      9 H4        -67.8558   -4.8426  -42.6684 H      1 LIG       0.09000
@<TRIPOS>BOND
      1       1       2 1
      2       1       4 2
      3       1       5 1
      4       2       3 1
      5       3       5 1
      6       2       6 1
      7       2       7 1
      8       3       8 1
      9       3       9 1
@<TRIPOS>ALT_TYPE
CGenFF_4.0_ALT_TYPE_SET
CGenFF_4.0 1 CG2O4 2 CG3C41 3 CG3C41 4 OG2D1 5 OG3C51 6 HGA2 7 HGA2 8 HGA2 9 HGA2
@<TRIPOS>MOLECULE
4_lactone
 9 9 0 0 0
****
USER_CHARGES
INVALID_CHARGES
Pose:  13 Cluster:  13 Fr_nu:  73467 TotEn:   -16.42
@<TRIPOS>ATOM
      1 C1        -68.9360  -10.1973  -42.2758 C.2    1 LIG       0.04000
      2 C2        -70.1270  -10.4605  -43.2146 C.3    1 LIG       0.11000
      3 C3        -70.9466  -10.1666  -41.9618 C.3    1 LIG       0.08100
      4 O1        -67.7280  -10.1870  -42.3470 O.2    1 LIG      -0.32000
      5 O2        -69.7279   -9.9479  -41.1986 O.3    1 LIG      -0.27100
      6 H1        -70.2241   -9.7363  -44.0249 H      1 LIG       0.09000
      7 H2        -70.1818  -11.4844  -43.5882 H      1 LIG       0.09000
      8 H3        -71.5650   -9.2657  -42.0008 H      1 LIG       0.09000
      9 H4        -71.5224  -11.0081  -41.5667 H      1 LIG       0.09000
@<TRIPOS>BOND
      1       1       2 1
      2       1       4 2
      3       1       5 1
      4       2       3 1
      5       3       5 1
      6       2       6 1
      7       2       7 1
      8       3       8 1
      9       3       9 1
@<TRIPOS>ALT_TYPE
CGenFF_4.0_ALT_TYPE_SET
CGenFF_4.0 1 CG2O4 2 CG3C41 3 CG3C41 4 OG2D1 5 OG3C51 6 HGA2 7 HGA2 8 HGA2 9 HGA2
@<TRIPOS>MOLECULE
4_lactone
 9 9 0 0 0
****
USER_CHARGES
INVALID_CHARGES
Pose:  14 Cluster:  14 Fr_nu:  21340 TotEn:   -16.19
@<TRIPOS>ATOM
      1 C1        -68.0223  -10.5337  -43.6400 C.2    1 LIG       0.04000
      2 C2        -69.0884  -10.9122  -44.6837 C.3    1 LIG       0.11000
      3 C3        -70.0076  -10.9469  -43.4664 C.3    1 LIG       0.08100
      4 O1        -66.8409  -10.2721  -43.6245 O.2    1 LIG      -0.32000
      5 O2        -68.8972  -10.5843  -42.5999 O.3    1 LIG      -0.27100
      6 H1        -69.2968  -10.1274  -45.4124 H      1 LIG       0.09000
      7 H2        -68.9120  -11.8717  -45.1726 H      1 LIG       0.09000
      8 H3        -70.7973  -10.1909  -43.4476 H      1 LIG       0.09000
      9 H4        -70.4134  -11.9293  -43.2097 H      1 LIG       0.09000
@<TRIPOS>BOND
      1       1       2 1
      2       1       4 2
      3       1       5 1
      4       2       3 1
      5       3       5 1
      6       2       6 1
      7       2       7 1
      8       3       8 1
      9       3       9 1
@<TRIPOS>ALT_TYPE
CGenFF_4.0_ALT_TYPE_SET
CGenFF_4.0 1 CG2O4 2 CG3C41 3 CG3C41 4 OG2D1 5 OG3C51 6 HGA2 7 HGA2 8 HGA2 9 HGA2
@<TRIPOS>MOLECULE
4_lactone
 9 9 0 0 0
****
USER_CHARGES
INVALID_CHARGES
Pose:  15 Cluster:  15 Fr_nu: 110614 TotEn:   -15.80
@<TRIPOS>ATOM
      1 C1        -68.3042  -10.7568  -42.6868 C.2    1 LIG       0.04000
      2 C2        -69.7681  -10.7568  -43.1624 C.3    1 LIG       0.11000
      3 C3        -69.1568  -11.2750  -44.4608 C.3    1 LIG       0.08100
      4 O1        -67.6919  -10.4769  -41.6812 O.2    1 LIG      -0.32000
      5 O2        -67.8273  -11.2199  -43.8733 O.3    1 LIG      -0.27100
      6 H1        -70.4101  -11.4587  -42.6280 H      1 LIG       0.09000
      7 H2        -70.2197   -9.7647  -43.2134 H      1 LIG       0.09000
      8 H3        -69.4323  -12.2957  -44.7397 H      1 LIG       0.09000
      9 H4        -69.2433  -10.6072  -45.3223 H      1 LIG       0.09000
@<TRIPOS>BOND
      1       1       2 1
      2       1       4 2
      3       1       5 1
      4       2       3 1
      5       3       5 1
      6       2       6 1
      7       2       7 1
      8       3       8 1
      9       3       9 1
@<TRIPOS>ALT_TYPE
CGenFF_4.0_ALT_TYPE_SET
CGenFF_4.0 1 CG2O4 2 CG3C41 3 CG3C41 4 OG2D1 5 OG3C51 6 HGA2 7 HGA2 8 HGA2 9 HGA2
@<TRIPOS>MOLECULE
4_lactone
 9 9 0 0 0
****
USER_CHARGES
INVALID_CHARGES
Pose:  16 Cluster:  16 Fr_nu: 132381 TotEn:   -15.78
@<TRIPOS>ATOM
      1 C1        -69.5781  -10.0034  -41.7912 C.2    1 LIG       0.04000
      2 C2        -70.8774   -9.2234  -42.0610 C.3    1 LIG       0.11000
      3 C3        -70.2919   -9.0888  -43.4635 C.3    1 LIG       0.08100
      4 O1        -69.0576  -10.5771  -40.8616 O.2    1 LIG      -0.32000
      5 O2        -69.1160   -9.8440  -43.0604 O.3    1 LIG      -0.27100
      6 H1        -71.7835   -9.8261  -41.9818 H      1 LIG       0.09000
      7 H2        -70.9662   -8.2960  -41.4929 H      1 LIG       0.09000
      8 H3        -70.8446   -9.5971  -44.2583 H      1 LIG       0.09000
      9 H4        -70.0309   -8.0722  -43.7701 H      1 LIG       0.09000
@<TRIPOS>BOND
      1       1       2 1
      2       1       4 2
      3       1       5 1
      4       2       3 1
      5       3       5 1
      6       2       6 1
      7       2       7 1
      8       3       8 1
      9       3       9 1
@<TRIPOS>ALT_TYPE
CGenFF_4.0_ALT_TYPE_SET
CGenFF_4.0 1 CG2O4 2 CG3C41 3 CG3C41 4 OG2D1 5 OG3C51 6 HGA2 7 HGA2 8 HGA2 9 HGA2
@<TRIPOS>MOLECULE
4_lactone
 9 9 0 0 0
****
USER_CHARGES
INVALID_CHARGES
Pose:  17 Cluster:  17 Fr_nu: 853035 TotEn:   -15.50
@<TRIPOS>ATOM
      1 C1        -68.2660  -10.5828  -42.4364 C.2    1 LIG       0.04000
      2 C2        -69.4304  -10.6359  -41.4312 C.3    1 LIG       0.11000
      3 C3        -70.2835  -10.4887  -42.6876 C.3    1 LIG       0.08100
      4 O1        -67.0571  -10.6274  -42.4059 O.2    1 LIG      -0.32000
      5 O2        -69.0865  -10.4524  -43.5132 O.3    1 LIG      -0.27100
      6 H1        -69.5220  -11.5874  -40.9053 H      1 LIG       0.09000
      7 H2        -69.4584   -9.7941  -40.7374 H      1 LIG       0.09000
      8 H3        -70.9168  -11.3455  -42.9332 H      1 LIG       0.09000
      9 H4        -70.8530   -9.5584  -42.7647 H      1 LIG       0.09000
@<TRIPOS>BOND
      1       1       2 1
      2       1       4 2
      3       1       5 1
      4       2       3 1
      5       3       5 1
      6       2       6 1
      7       2       7 1
      8       3       8 1
      9       3       9 1
@<TRIPOS>ALT_TYPE
CGenFF_4.0_ALT_TYPE_SET
CGenFF_4.0 1 CG2O4 2 CG3C41 3 CG3C41 4 OG2D1 5 OG3C51 6 HGA2 7 HGA2 8 HGA2 9 HGA2
@<TRIPOS>MOLECULE
4_lactone
 9 9 0 0 0
****
USER_CHARGES
INVALID_CHARGES
Pose:  18 Cluster:  18 Fr_nu: 1235032 TotEn:   -15.17
@<TRIPOS>ATOM
      1 C1        -68.5589  -10.6895  -41.5557 C.2    1 LIG       0.04000
      2 C2        -69.9034   -9.9684  -41.7598 C.3    1 LIG       0.11000
      3 C3        -69.6033  -10.2111  -43.2359 C.3    1 LIG       0.08100
      4 O1        -67.8555  -11.0220  -40.6290 O.2    1 LIG      -0.32000
      5 O2        -68.3546  -10.8709  -42.8881 O.3    1 LIG      -0.27100
      6 H1        -70.7630  -10.5061  -41.3566 H      1 LIG       0.09000
      7 H2        -69.9020   -8.9249  -41.4406 H      1 LIG       0.09000
      8 H3        -70.2873  -10.8894  -43.7531 H      1 LIG       0.09000
      9 H4        -69.4298   -9.3134  -43.8357 H      1 LIG       0.09000
@<TRIPOS>BOND
      1       1       2 1
      2       1       4 2
      3       1       5 1
      4       2       3 1
      5       3       5 1
      6       2       6 1
      7       2       7 1
      8       3       8 1
      9       3       9 1
@<TRIPOS>ALT_TYPE
CGenFF_4.0_ALT_TYPE_SET
CGenFF_4.0 1 CG2O4 2 CG3C41 3 CG3C41 4 OG2D1 5 OG3C51 6 HGA2 7 HGA2 8 HGA2 9 HGA2
@<TRIPOS>MOLECULE
4_lactone
 9 9 0 0 0
****
USER_CHARGES
INVALID_CHARGES
Pose:  19 Cluster:  19 Fr_nu: 3720604 TotEn:   -15.04
@<TRIPOS>ATOM
      1 C1        -74.2251   -9.7011  -53.9547 C.2    1 LIG       0.04000
      2 C2        -75.2185   -8.7090  -53.3240 C.3    1 LIG       0.11000
      3 C3        -75.1438   -8.0424  -54.6944 C.3    1 LIG       0.08100
      4 O1        -73.6258  -10.6983  -53.6217 O.2    1 LIG      -0.32000
      5 O2        -74.2054   -9.0553  -55.1515 O.3    1 LIG      -0.27100
      6 H1        -76.1824   -9.1488  -53.0631 H      1 LIG       0.09000
      7 H2        -74.8065   -8.1336  -52.4934 H      1 LIG       0.09000
      8 H3        -76.0679   -8.0560  -55.2787 H      1 LIG       0.09000
      9 H4        -74.6970   -7.0446  -54.7098 H      1 LIG       0.09000
@<TRIPOS>BOND
      1       1       2 1
      2       1       4 2
      3       1       5 1
      4       2       3 1
      5       3       5 1
      6       2       6 1
      7       2       7 1
      8       3       8 1
      9       3       9 1
@<TRIPOS>ALT_TYPE
CGenFF_4.0_ALT_TYPE_SET
CGenFF_4.0 1 CG2O4 2 CG3C41 3 CG3C41 4 OG2D1 5 OG3C51 6 HGA2 7 HGA2 8 HGA2 9 HGA2
@<TRIPOS>MOLECULE
4_lactone
 9 9 0 0 0
****
USER_CHARGES
INVALID_CHARGES
Pose:  20 Cluster:  20 Fr_nu: 2282918 TotEn:   -14.73
@<TRIPOS>ATOM
      1 C1        -67.4720  -10.4746  -43.6646 C.2    1 LIG       0.04000
      2 C2        -67.9754  -11.2852  -44.8724 C.3    1 LIG       0.11000
      3 C3        -67.9848   -9.9205  -45.5547 C.3    1 LIG       0.08100
      4 O1        -67.1437  -10.6886  -42.5197 O.2    1 LIG      -0.32000
      5 O2        -67.5060   -9.2912  -44.3339 O.3    1 LIG      -0.27100
      6 H1        -67.2513  -12.0035  -45.2599 H      1 LIG       0.09000
      7 H2        -68.9525  -11.7474  -44.7224 H      1 LIG       0.09000
      8 H3        -67.2750   -9.7972  -46.3771 H      1 LIG       0.09000
      9 H4        -68.9704   -9.5433  -45.8412 H      1 LIG       0.09000
@<TRIPOS>BOND
      1       1       2 1
      2       1       4 2
      3       1       5 1
      4       2       3 1
      5       3       5 1
      6       2       6 1
      7       2       7 1
      8       3       8 1
      9       3       9 1
@<TRIPOS>ALT_TYPE
CGenFF_4.0_ALT_TYPE_SET
CGenFF_4.0 1 CG2O4 2 CG3C41 3 CG3C41 4 OG2D1 5 OG3C51 6 HGA2 7 HGA2 8 HGA2 9 HGA2
@<TRIPOS>MOLECULE
4_lactone
 9 9 0 0 0
****
USER_CHARGES
INVALID_CHARGES
Pose:  21 Cluster:  21 Fr_nu: 2235432 TotEn:   -13.93
@<TRIPOS>ATOM
      1 C1        -78.5471  -12.2011  -45.3671 C.2    1 LIG       0.04000
      2 C2        -77.1716  -11.5155  -45.4509 C.3    1 LIG       0.11000
      3 C3        -76.7126  -12.8967  -45.9085 C.3    1 LIG       0.08100
      4 O1        -79.6793  -11.8979  -45.0660 O.2    1 LIG      -0.32000
      5 O2        -78.0691  -13.4056  -45.7800 O.3    1 LIG      -0.27100
      6 H1        -77.1129  -10.7245  -46.2002 H      1 LIG       0.09000
      7 H2        -76.7816  -11.1807  -44.4883 H      1 LIG       0.09000
      8 H3        -76.3545  -12.9593  -46.9397 H      1 LIG       0.09000
      9 H4        -76.0243  -13.4126  -45.2334 H      1 LIG       0.09000
@<TRIPOS>BOND
      1       1       2 1
      2       1       4 2
      3       1       5 1
      4       2       3 1
      5       3       5 1
      6       2       6 1
      7       2       7 1
      8       3       8 1
      9       3       9 1
@<TRIPOS>ALT_TYPE
CGenFF_4.0_ALT_TYPE_SET
CGenFF_4.0 1 CG2O4 2 CG3C41 3 CG3C41 4 OG2D1 5 OG3C51 6 HGA2 7 HGA2 8 HGA2 9 HGA2
@<TRIPOS>MOLECULE
4_lactone
 9 9 0 0 0
****
USER_CHARGES
INVALID_CHARGES
Pose:  22 Cluster:  22 Fr_nu:  41241 TotEn:   -13.61
@<TRIPOS>ATOM
      1 C1        -67.8440  -10.9094  -44.5337 C.2    1 LIG       0.04000
      2 C2        -69.2990  -11.2078  -44.9375 C.3    1 LIG       0.11000
      3 C3        -69.6227  -10.2883  -43.7637 C.3    1 LIG       0.08100
      4 O1        -66.7335  -11.2135  -44.9062 O.2    1 LIG      -0.32000
      5 O2        -68.2044  -10.1011  -43.5010 O.3    1 LIG      -0.27100
      6 H1        -69.5738  -10.8311  -45.9240 H      1 LIG       0.09000
      7 H2        -69.5896  -12.2526  -44.8160 H      1 LIG       0.09000
      8 H3        -70.1128   -9.3456  -44.0217 H      1 LIG       0.09000
      9 H4        -70.1286  -10.7629  -42.9185 H      1 LIG       0.09000
@<TRIPOS>BOND
      1       1       2 1
      2       1       4 2
      3       1       5 1
      4       2       3 1
      5       3       5 1
      6       2       6 1
      7       2       7 1
      8       3       8 1
      9       3       9 1
@<TRIPOS>ALT_TYPE
CGenFF_4.0_ALT_TYPE_SET
CGenFF_4.0 1 CG2O4 2 CG3C41 3 CG3C41 4 OG2D1 5 OG3C51 6 HGA2 7 HGA2 8 HGA2 9 HGA2
@<TRIPOS>MOLECULE
4_lactone
 9 9 0 0 0
****
USER_CHARGES
INVALID_CHARGES
Pose:  23 Cluster:  23 Fr_nu: 7247932 TotEn:   -13.54
@<TRIPOS>ATOM
      1 C1        -52.4382  -25.0057  -23.9166 C.2    1 LIG       0.04000
      2 C2        -53.8839  -25.3233  -23.4944 C.3    1 LIG       0.11000
      3 C3        -54.1200  -25.3780  -25.0007 C.3    1 LIG       0.08100
      4 O1        -51.3811  -24.7712  -23.3764 O.2    1 LIG      -0.32000
      5 O2        -52.7200  -25.0688  -25.2456 O.3    1 LIG      -0.27100
      6 H1        -53.9951  -26.2697  -22.9629 H      1 LIG       0.09000
      7 H2        -54.3823  -24.5095  -22.9652 H      1 LIG       0.09000
      8 H3        -54.3928  -26.3578  -25.4022 H      1 LIG       0.09000
      9 H4        -54.7788  -24.6036  -25.4033 H      1 LIG       0.09000
@<TRIPOS>BOND
      1       1       2 1
      2       1       4 2
      3       1       5 1
      4       2       3 1
      5       3       5 1
      6       2       6 1
      7       2       7 1
      8       3       8 1
      9       3       9 1
@<TRIPOS>ALT_TYPE
CGenFF_4.0_ALT_TYPE_SET
CGenFF_4.0 1 CG2O4 2 CG3C41 3 CG3C41 4 OG2D1 5 OG3C51 6 HGA2 7 HGA2 8 HGA2 9 HGA2
@<TRIPOS>MOLECULE
4_lactone
 9 9 0 0 0
****
USER_CHARGES
INVALID_CHARGES
Pose:  24 Cluster:  24 Fr_nu: 330821 TotEn:   -13.12
@<TRIPOS>ATOM
      1 C1        -69.2587  -10.3715  -41.1526 C.2    1 LIG       0.04000
      2 C2        -69.5289   -9.3280  -42.2514 C.3    1 LIG       0.11000
      3 C3        -70.7510  -10.1992  -42.5259 C.3    1 LIG       0.08100
      4 O1        -68.4260  -10.5735  -40.2982 O.2    1 LIG      -0.32000
      5 O2        -70.3660  -11.1021  -41.4525 O.3    1 LIG      -0.27100
      6 H1        -69.7369   -8.3260  -41.8728 H      1 LIG       0.09000
      7 H2        -68.7748   -9.3062  -43.0399 H      1 LIG       0.09000
      8 H3        -71.7198   -9.7311  -42.3311 H      1 LIG       0.09000
      9 H4        -70.7602  -10.7071  -43.4942 H      1 LIG       0.09000
@<TRIPOS>BOND
      1       1       2 1
      2       1       4 2
      3       1       5 1
      4       2       3 1
      5       3       5 1
      6       2       6 1
      7       2       7 1
      8       3       8 1
      9       3       9 1
@<TRIPOS>ALT_TYPE
CGenFF_4.0_ALT_TYPE_SET
CGenFF_4.0 1 CG2O4 2 CG3C41 3 CG3C41 4 OG2D1 5 OG3C51 6 HGA2 7 HGA2 8 HGA2 9 HGA2
@<TRIPOS>MOLECULE
4_lactone
 9 9 0 0 0
****
USER_CHARGES
INVALID_CHARGES
Pose:  25 Cluster:  25 Fr_nu: 103338 TotEn:   -12.63
@<TRIPOS>ATOM
      1 C1        -68.4515  -19.9924  -51.3788 C.2    1 LIG       0.04000
      2 C2        -67.0924  -20.2122  -50.6906 C.3    1 LIG       0.11000
      3 C3        -67.9573  -20.4135  -49.4499 C.3    1 LIG       0.08100
      4 O1        -68.8597  -19.7420  -52.4901 O.2    1 LIG      -0.32000
      5 O2        -69.1604  -20.1823  -50.2338 O.3    1 LIG      -0.27100
      6 H1        -66.5533  -21.0940  -51.0403 H      1 LIG       0.09000
      7 H2        -66.4495  -19.3305  -50.6828 H      1 LIG       0.09000
      8 H3        -67.9429  -21.4190  -49.0205 H      1 LIG       0.09000
      9 H4        -67.8384  -19.6615  -48.6650 H      1 LIG       0.09000
@<TRIPOS>BOND
      1       1       2 1
      2       1       4 2
      3       1       5 1
      4       2       3 1
      5       3       5 1
      6       2       6 1
      7       2       7 1
      8       3       8 1
      9       3       9 1
@<TRIPOS>ALT_TYPE
CGenFF_4.0_ALT_TYPE_SET
CGenFF_4.0 1 CG2O4 2 CG3C41 3 CG3C41 4 OG2D1 5 OG3C51 6 HGA2 7 HGA2 8 HGA2 9 HGA2
@<TRIPOS>MOLECULE
4_lactone
 9 9 0 0 0
****
USER_CHARGES
INVALID_CHARGES
Pose:  26 Cluster:  26 Fr_nu: 2404878 TotEn:   -12.35
@<TRIPOS>ATOM
      1 C1        -69.1978    1.5922  -46.1087 C.2    1 LIG       0.04000
      2 C2        -69.7444    2.4374  -47.2732 C.3    1 LIG       0.11000
      3 C3        -70.9632    2.5720  -46.3653 C.3    1 LIG       0.08100
      4 O1        -68.1896    0.9754  -45.8492 O.2    1 LIG      -0.32000
      5 O2        -70.3167    1.7526  -45.3523 O.3    1 LIG      -0.27100
      6 H1        -69.1865    3.3570  -47.4564 H      1 LIG       0.09000
      7 H2        -69.8999    1.8763  -48.1961 H      1 LIG       0.09000
      8 H3        -71.1702    3.5803  -45.9965 H      1 LIG       0.09000
      9 H4        -71.8803    2.1048  -46.7346 H      1 LIG       0.09000
@<TRIPOS>BOND
      1       1       2 1
      2       1       4 2
      3       1       5 1
      4       2       3 1
      5       3       5 1
      6       2       6 1
      7       2       7 1
      8       3       8 1
      9       3       9 1
@<TRIPOS>ALT_TYPE
CGenFF_4.0_ALT_TYPE_SET
CGenFF_4.0 1 CG2O4 2 CG3C41 3 CG3C41 4 OG2D1 5 OG3C51 6 HGA2 7 HGA2 8 HGA2 9 HGA2
@<TRIPOS>MOLECULE
pyridine
 11 11 0 0 0
****
USER_CHARGES
INVALID_CHARGES
Pose:   1 Cluster:   1 Fr_nu: 130828 TotEn:   -19.43
@<TRIPOS>ATOM
      1 C1        -69.8020  -10.4382  -43.8725 C.ar   1 LIG      -0.11300
      2 C2        -69.2568   -9.2719  -43.3476 C.ar   1 LIG      -0.11700
      3 C3        -69.0039  -11.2971  -44.6198 C.ar   1 LIG      -0.11700
      4 C4        -67.9188   -9.0121  -43.5967 C.ar   1 LIG       0.17700
      5 C5        -67.6773  -10.9466  -44.8122 C.ar   1 LIG       0.17700
      6 N1        -67.1121   -9.8222  -44.3181 N.ar   1 LIG      -0.60000
      7 H1        -70.8472  -10.6771  -43.7000 H      1 LIG       0.11500
      8 H2        -69.8599   -8.5880  -42.7618 H      1 LIG       0.11500
      9 H3        -69.4077  -12.2116  -45.0392 H      1 LIG       0.11500
     10 H4        -67.4465   -8.1154  -43.2095 H      1 LIG       0.12400
     11 H5        -67.0125  -11.5818  -45.3884 H      1 LIG       0.12400
@<TRIPOS>BOND
      1       1       2 ar
      2       1       3 ar
      3       2       4 ar
      4       3       5 ar
      5       4       6 ar
      6       5       6 ar
      7       1       7 1
      8       2       8 1
      9       3       9 1
     10       4      10 1
     11       5      11 1
@<TRIPOS>ALT_TYPE
CGenFF_4.0_ALT_TYPE_SET
CGenFF_4.0 1 CG2R61 2 CG2R61 3 CG2R61 4 CG2R61 5 CG2R61 6 NG2R60 7 HGR61 8 HGR61 9 HGR61 10 HGR62 11 HGR62
@<TRIPOS>MOLECULE
pyridine
 11 11 0 0 0
****
USER_CHARGES
INVALID_CHARGES
Pose:   2 Cluster:   2 Fr_nu:  71745 TotEn:   -18.20
@<TRIPOS>ATOM
      1 C1        -69.5000  -11.1775  -44.3173 C.ar   1 LIG      -0.11300
      2 C2        -68.2108  -11.4136  -44.7814 C.ar   1 LIG      -0.11700
      3 C3        -69.6891  -10.6511  -43.0444 C.ar   1 LIG      -0.11700
      4 C4        -67.1527  -11.1088  -43.9403 C.ar   1 LIG       0.17700
      5 C5        -68.5649  -10.3806  -42.2810 C.ar   1 LIG       0.17700
      6 N1        -67.2970  -10.5966  -42.6976 N.ar   1 LIG      -0.60000
      7 H1        -70.3557  -11.4039  -44.9462 H      1 LIG       0.11500
      8 H2        -68.0395  -11.8230  -45.7702 H      1 LIG       0.11500
      9 H3        -70.6850  -10.4593  -42.6616 H      1 LIG       0.11500
     10 H4        -66.1279  -11.2750  -44.2556 H      1 LIG       0.12400
     11 H5        -68.6578   -9.9699  -41.2809 H      1 LIG       0.12400
@<TRIPOS>BOND
      1       1       2 ar
      2       1       3 ar
      3       2       4 ar
      4       3       5 ar
      5       4       6 ar
      6       5       6 ar
      7       1       7 1
      8       2       8 1
      9       3       9 1
     10       4      10 1
     11       5      11 1
@<TRIPOS>ALT_TYPE
CGenFF_4.0_ALT_TYPE_SET
CGenFF_4.0 1 CG2R61 2 CG2R61 3 CG2R61 4 CG2R61 5 CG2R61 6 NG2R60 7 HGR61 8 HGR61 9 HGR61 10 HGR62 11 HGR62
@<TRIPOS>MOLECULE
pyridine
 11 11 0 0 0
****
USER_CHARGES
INVALID_CHARGES
Pose:   3 Cluster:   3 Fr_nu:  55379 TotEn:   -18.19
@<TRIPOS>ATOM
      1 C1        -70.3874   -9.5925  -43.3481 C.ar   1 LIG      -0.11300
      2 C2        -69.9374   -8.3114  -43.0488 C.ar   1 LIG      -0.11700
      3 C3        -69.4784  -10.5688  -43.7403 C.ar   1 LIG      -0.11700
      4 C4        -68.5792   -8.0595  -43.1565 C.ar   1 LIG       0.17700
      5 C5        -68.1408  -10.2158  -43.8173 C.ar   1 LIG       0.17700
      6 N1        -67.6660   -8.9819  -43.5344 N.ar   1 LIG      -0.60000
      7 H1        -71.4448   -9.8294  -43.2764 H      1 LIG       0.11500
      8 H2        -70.6278   -7.5348  -42.7408 H      1 LIG       0.11500
      9 H3        -69.8067  -11.5740  -43.9789 H      1 LIG       0.11500
     10 H4        -68.1782   -7.0762  -42.9344 H      1 LIG       0.12400
     11 H5        -67.3913  -10.9401  -44.1189 H      1 LIG       0.12400
@<TRIPOS>BOND
      1       1       2 ar
      2       1       3 ar
      3       2       4 ar
      4       3       5 ar
      5       4       6 ar
      6       5       6 ar
      7       1       7 1
      8       2       8 1
      9       3       9 1
     10       4      10 1
     11       5      11 1
@<TRIPOS>ALT_TYPE
CGenFF_4.0_ALT_TYPE_SET
CGenFF_4.0 1 CG2R61 2 CG2R61 3 CG2R61 4 CG2R61 5 CG2R61 6 NG2R60 7 HGR61 8 HGR61 9 HGR61 10 HGR62 11 HGR62
@<TRIPOS>MOLECULE
pyridine
 11 11 0 0 0
****
USER_CHARGES
INVALID_CHARGES
Pose:   4 Cluster:   4 Fr_nu:  59928 TotEn:   -17.80
@<TRIPOS>ATOM
      1 C1        -70.2922  -10.6068  -43.2387 C.ar   1 LIG      -0.11300
      2 C2        -70.2757   -9.3560  -42.6319 C.ar   1 LIG      -0.11700
      3 C3        -69.5986  -10.8060  -44.4272 C.ar   1 LIG      -0.11700
      4 C4        -69.5564   -8.3452  -43.2489 C.ar   1 LIG       0.17700
      5 C5        -68.9098   -9.7303  -44.9640 C.ar   1 LIG       0.17700
      6 N1        -68.8706   -8.5006  -44.4034 N.ar   1 LIG      -0.60000
      7 H1        -70.8452  -11.4248  -42.7866 H      1 LIG       0.11500
      8 H2        -70.8088   -9.1779  -41.7052 H      1 LIG       0.11500
      9 H3        -69.5979  -11.7724  -44.9182 H      1 LIG       0.11500
     10 H4        -69.5126   -7.3515  -42.8155 H      1 LIG       0.12400
     11 H5        -68.3534   -9.8327  -45.8899 H      1 LIG       0.12400
@<TRIPOS>BOND
      1       1       2 ar
      2       1       3 ar
      3       2       4 ar
      4       3       5 ar
      5       4       6 ar
      6       5       6 ar
      7       1       7 1
      8       2       8 1
      9       3       9 1
     10       4      10 1
     11       5      11 1
@<TRIPOS>ALT_TYPE
CGenFF_4.0_ALT_TYPE_SET
CGenFF_4.0 1 CG2R61 2 CG2R61 3 CG2R61 4 CG2R61 5 CG2R61 6 NG2R60 7 HGR61 8 HGR61 9 HGR61 10 HGR62 11 HGR62
@<TRIPOS>MOLECULE
pyridine
 11 11 0 0 0
****
USER_CHARGES
INVALID_CHARGES
Pose:   5 Cluster:   5 Fr_nu: 1630181 TotEn:   -16.18
@<TRIPOS>ATOM
      1 C1        -69.8805   -9.3618  -44.1513 C.ar   1 LIG      -0.11300
      2 C2        -69.0864  -10.1591  -44.9678 C.ar   1 LIG      -0.11700
      3 C3        -69.3726   -8.1697  -43.6470 C.ar   1 LIG      -0.11700
      4 C4        -67.8013   -9.7232  -45.2480 C.ar   1 LIG       0.17700
      5 C5        -68.0747   -7.8230  -43.9860 C.ar   1 LIG       0.17700
      6 N1        -67.2731   -8.5717  -44.7764 N.ar   1 LIG      -0.60000
      7 H1        -70.8931   -9.6692  -43.9078 H      1 LIG       0.11500
      8 H2        -69.4614  -11.0920  -45.3724 H      1 LIG       0.11500
      9 H3        -69.9735   -7.5326  -43.0081 H      1 LIG       0.11500
     10 H4        -67.1422  -10.3094  -45.8797 H      1 LIG       0.12400
     11 H5        -67.6309   -6.9037  -43.6182 H      1 LIG       0.12400
@<TRIPOS>BOND
      1       1       2 ar
      2       1       3 ar
      3       2       4 ar
      4       3       5 ar
      5       4       6 ar
      6       5       6 ar
      7       1       7 1
      8       2       8 1
      9       3       9 1
     10       4      10 1
     11       5      11 1
@<TRIPOS>ALT_TYPE
CGenFF_4.0_ALT_TYPE_SET
CGenFF_4.0 1 CG2R61 2 CG2R61 3 CG2R61 4 CG2R61 5 CG2R61 6 NG2R60 7 HGR61 8 HGR61 9 HGR61 10 HGR62 11 HGR62
@<TRIPOS>MOLECULE
pyridine
 11 11 0 0 0
****
USER_CHARGES
INVALID_CHARGES
Pose:   6 Cluster:   6 Fr_nu:  64281 TotEn:   -15.79
@<TRIPOS>ATOM
      1 C1        -69.4819   -9.8459  -45.4392 C.ar   1 LIG      -0.11300
      2 C2        -68.6669   -8.8860  -46.0286 C.ar   1 LIG      -0.11700
      3 C3        -68.9087  -10.9466  -44.8122 C.ar   1 LIG      -0.11700
      4 C4        -67.2953   -9.0717  -45.9644 C.ar   1 LIG       0.17700
      5 C5        -67.5263  -11.0402  -44.8026 C.ar   1 LIG       0.17700
      6 N1        -66.7019  -10.1279  -45.3645 N.ar   1 LIG      -0.60000
      7 H1        -70.5619   -9.7367  -45.4689 H      1 LIG       0.11500
      8 H2        -69.0917   -8.0198  -46.5225 H      1 LIG       0.11500
      9 H3        -69.5245  -11.7076  -44.3465 H      1 LIG       0.11500
     10 H4        -66.6167   -8.3515  -46.4092 H      1 LIG       0.12400
     11 H5        -67.0294  -11.8796  -44.3274 H      1 LIG       0.12400
@<TRIPOS>BOND
      1       1       2 ar
      2       1       3 ar
      3       2       4 ar
      4       3       5 ar
      5       4       6 ar
      6       5       6 ar
      7       1       7 1
      8       2       8 1
      9       3       9 1
     10       4      10 1
     11       5      11 1
@<TRIPOS>ALT_TYPE
CGenFF_4.0_ALT_TYPE_SET
CGenFF_4.0 1 CG2R61 2 CG2R61 3 CG2R61 4 CG2R61 5 CG2R61 6 NG2R60 7 HGR61 8 HGR61 9 HGR61 10 HGR62 11 HGR62
@<TRIPOS>MOLECULE
pyridine
 11 11 0 0 0
****
USER_CHARGES
INVALID_CHARGES
Pose:   7 Cluster:   7 Fr_nu: 2083679 TotEn:   -15.60
@<TRIPOS>ATOM
      1 C1        -67.6117   -5.7531  -42.8180 C.ar   1 LIG      -0.11300
      2 C2        -68.4028   -6.8074  -43.2605 C.ar   1 LIG      -0.11700
      3 C3        -66.7374   -5.1290  -43.7008 C.ar   1 LIG      -0.11700
      4 C4        -68.2830   -7.1967  -44.5849 C.ar   1 LIG       0.17700
      5 C5        -66.6920   -5.5936  -45.0053 C.ar   1 LIG       0.17700
      6 N1        -67.4449   -6.6150  -45.4718 N.ar   1 LIG      -0.60000
      7 H1        -67.6760   -5.4189  -41.7868 H      1 LIG       0.11500
      8 H2        -69.0915   -7.3084  -42.5902 H      1 LIG       0.11500
      9 H3        -66.1108   -4.3056  -43.3777 H      1 LIG       0.11500
     10 H4        -68.8779   -8.0141  -44.9786 H      1 LIG       0.12400
     11 H5        -66.0262   -5.1418  -45.7334 H      1 LIG       0.12400
@<TRIPOS>BOND
      1       1       2 ar
      2       1       3 ar
      3       2       4 ar
      4       3       5 ar
      5       4       6 ar
      6       5       6 ar
      7       1       7 1
      8       2       8 1
      9       3       9 1
     10       4      10 1
     11       5      11 1
@<TRIPOS>ALT_TYPE
CGenFF_4.0_ALT_TYPE_SET
CGenFF_4.0 1 CG2R61 2 CG2R61 3 CG2R61 4 CG2R61 5 CG2R61 6 NG2R60 7 HGR61 8 HGR61 9 HGR61 10 HGR62 11 HGR62
@<TRIPOS>MOLECULE
pyridine
 11 11 0 0 0
****
USER_CHARGES
INVALID_CHARGES
Pose:   8 Cluster:   8 Fr_nu: 287900 TotEn:   -15.24
@<TRIPOS>ATOM
      1 C1        -67.7698   -6.3567  -43.7847 C.ar   1 LIG      -0.11300
      2 C2        -68.0559   -7.7046  -43.9706 C.ar   1 LIG      -0.11700
      3 C3        -67.2343   -5.6145  -44.8314 C.ar   1 LIG      -0.11700
      4 C4        -67.7902   -8.2587  -45.2125 C.ar   1 LIG       0.17700
      5 C5        -67.0051   -6.2622  -46.0346 C.ar   1 LIG       0.17700
      6 N1        -67.2703   -7.5698  -46.2530 N.ar   1 LIG      -0.60000
      7 H1        -67.9631   -5.8857  -42.8255 H      1 LIG       0.11500
      8 H2        -68.4740   -8.3024  -43.1691 H      1 LIG       0.11500
      9 H3        -67.0028   -4.5626  -44.7090 H      1 LIG       0.11500
     10 H4        -67.9955   -9.3060  -45.4079 H      1 LIG       0.12400
     11 H5        -66.5879   -5.7287  -46.8824 H      1 LIG       0.12400
@<TRIPOS>BOND
      1       1       2 ar
      2       1       3 ar
      3       2       4 ar
      4       3       5 ar
      5       4       6 ar
      6       5       6 ar
      7       1       7 1
      8       2       8 1
      9       3       9 1
     10       4      10 1
     11       5      11 1
@<TRIPOS>ALT_TYPE
CGenFF_4.0_ALT_TYPE_SET
CGenFF_4.0 1 CG2R61 2 CG2R61 3 CG2R61 4 CG2R61 5 CG2R61 6 NG2R60 7 HGR61 8 HGR61 9 HGR61 10 HGR62 11 HGR62
@<TRIPOS>MOLECULE
pyridine
 11 11 0 0 0
****
USER_CHARGES
INVALID_CHARGES
Pose:   9 Cluster:   9 Fr_nu: 202295 TotEn:   -15.07
@<TRIPOS>ATOM
      1 C1        -67.5172   -7.6119  -44.9142 C.ar   1 LIG      -0.11300
      2 C2        -67.3066   -6.2478  -44.7464 C.ar   1 LIG      -0.11700
      3 C3        -67.4758   -8.1644  -46.1895 C.ar   1 LIG      -0.11700
      4 C4        -67.0607   -5.4856  -45.8770 C.ar   1 LIG       0.17700
      5 C5        -67.2226   -7.3163  -47.2556 C.ar   1 LIG       0.17700
      6 N1        -67.0132   -5.9864  -47.1318 N.ar   1 LIG      -0.60000
      7 H1        -67.7137   -8.2432  -44.0528 H      1 LIG       0.11500
      8 H2        -67.3339   -5.7956  -43.7618 H      1 LIG       0.11500
      9 H3        -67.6376   -9.2250  -46.3442 H      1 LIG       0.11500
     10 H4        -66.8905   -4.4169  -45.7992 H      1 LIG       0.12400
     11 H5        -67.1807   -7.6970  -48.2708 H      1 LIG       0.12400
@<TRIPOS>BOND
      1       1       2 ar
      2       1       3 ar
      3       2       4 ar
      4       3       5 ar
      5       4       6 ar
      6       5       6 ar
      7       1       7 1
      8       2       8 1
      9       3       9 1
     10       4      10 1
     11       5      11 1
@<TRIPOS>ALT_TYPE
CGenFF_4.0_ALT_TYPE_SET
CGenFF_4.0 1 CG2R61 2 CG2R61 3 CG2R61 4 CG2R61 5 CG2R61 6 NG2R60 7 HGR61 8 HGR61 9 HGR61 10 HGR62 11 HGR62
@<TRIPOS>MOLECULE
pyridine
 11 11 0 0 0
****
USER_CHARGES
INVALID_CHARGES
Pose:  10 Cluster:  10 Fr_nu:  11693 TotEn:   -13.85
@<TRIPOS>ATOM
      1 C1        -68.0389   -5.7849  -47.1236 C.ar   1 LIG      -0.11300
      2 C2        -68.0032   -7.1313  -47.4687 C.ar   1 LIG      -0.11700
      3 C3        -67.1703   -5.2983  -46.1531 C.ar   1 LIG      -0.11700
      4 C4        -67.0876   -7.9432  -46.8188 C.ar   1 LIG       0.17700
      5 C5        -66.2922   -6.1923  -45.5620 C.ar   1 LIG       0.17700
      6 N1        -66.2281   -7.5069  -45.8709 N.ar   1 LIG      -0.60000
      7 H1        -68.7429   -5.1161  -47.6097 H      1 LIG       0.11500
      8 H2        -68.6705   -7.5324  -48.2225 H      1 LIG       0.11500
      9 H3        -67.1808   -4.2525  -45.8678 H      1 LIG       0.11500
     10 H4        -67.0206   -9.0007  -47.0520 H      1 LIG       0.12400
     11 H5        -65.5944   -5.8637  -44.7987 H      1 LIG       0.12400
@<TRIPOS>BOND
      1       1       2 ar
      2       1       3 ar
      3       2       4 ar
      4       3       5 ar
      5       4       6 ar
      6       5       6 ar
      7       1       7 1
      8       2       8 1
      9       3       9 1
     10       4      10 1
     11       5      11 1
@<TRIPOS>ALT_TYPE
CGenFF_4.0_ALT_TYPE_SET
CGenFF_4.0 1 CG2R61 2 CG2R61 3 CG2R61 4 CG2R61 5 CG2R61 6 NG2R60 7 HGR61 8 HGR61 9 HGR61 10 HGR62 11 HGR62
@<TRIPOS>MOLECULE
pyridine
 11 11 0 0 0
****
USER_CHARGES
INVALID_CHARGES
Pose:  11 Cluster:  11 Fr_nu: 127169 TotEn:   -13.75
@<TRIPOS>ATOM
      1 C1        -69.4863   -9.5498  -44.3136 C.ar   1 LIG      -0.11300
      2 C2        -68.2876  -10.2207  -44.5283 C.ar   1 LIG      -0.11700
      3 C3        -69.9355   -9.3388  -43.0147 C.ar   1 LIG      -0.11700
      4 C4        -67.5810  -10.6573  -43.4193 C.ar   1 LIG       0.17700
      5 C5        -69.1553   -9.8151  -41.9734 C.ar   1 LIG       0.17700
      6 N1        -67.9854  -10.4711  -42.1428 N.ar   1 LIG      -0.60000
      7 H1        -70.0697   -9.1926  -45.1569 H      1 LIG       0.11500
      8 H2        -67.9179  -10.3961  -45.5319 H      1 LIG       0.11500
      9 H3        -70.8673   -8.8187  -42.8236 H      1 LIG       0.11500
     10 H4        -66.6405  -11.1859  -43.5336 H      1 LIG       0.12400
     11 H5        -69.4613   -9.6772  -40.9416 H      1 LIG       0.12400
@<TRIPOS>BOND
      1       1       2 ar
      2       1       3 ar
      3       2       4 ar
      4       3       5 ar
      5       4       6 ar
      6       5       6 ar
      7       1       7 1
      8       2       8 1
      9       3       9 1
     10       4      10 1
     11       5      11 1
@<TRIPOS>ALT_TYPE
CGenFF_4.0_ALT_TYPE_SET
CGenFF_4.0 1 CG2R61 2 CG2R61 3 CG2R61 4 CG2R61 5 CG2R61 6 NG2R60 7 HGR61 8 HGR61 9 HGR61 10 HGR62 11 HGR62
@<TRIPOS>MOLECULE
pyridine
 11 11 0 0 0
****
USER_CHARGES
INVALID_CHARGES
Pose:  12 Cluster:  12 Fr_nu: 1644368 TotEn:   -13.72
@<TRIPOS>ATOM
      1 C1        -64.1623    0.2351  -27.2764 C.ar   1 LIG      -0.11300
      2 C2        -63.2390    0.8751  -26.4572 C.ar   1 LIG      -0.11700
      3 C3        -64.1514   -1.1517  -27.3758 C.ar   1 LIG      -0.11700
      4 C4        -62.3327    0.0891  -25.7638 C.ar   1 LIG       0.17700
      5 C5        -63.2042   -1.8470  -26.6416 C.ar   1 LIG       0.17700
      6 N1        -62.2913   -1.2603  -25.8352 N.ar   1 LIG      -0.60000
      7 H1        -64.8885    0.8161  -27.8369 H      1 LIG       0.11500
      8 H2        -63.2291    1.9548  -26.3641 H      1 LIG       0.11500
      9 H3        -64.8614   -1.6718  -28.0087 H      1 LIG       0.11500
     10 H4        -61.5921    0.5403  -25.1120 H      1 LIG       0.12400
     11 H5        -63.1528   -2.9300  -26.6845 H      1 LIG       0.12400
@<TRIPOS>BOND
      1       1       2 ar
      2       1       3 ar
      3       2       4 ar
      4       3       5 ar
      5       4       6 ar
      6       5       6 ar
      7       1       7 1
      8       2       8 1
      9       3       9 1
     10       4      10 1
     11       5      11 1
@<TRIPOS>ALT_TYPE
CGenFF_4.0_ALT_TYPE_SET
CGenFF_4.0 1 CG2R61 2 CG2R61 3 CG2R61 4 CG2R61 5 CG2R61 6 NG2R60 7 HGR61 8 HGR61 9 HGR61 10 HGR62 11 HGR62
@<TRIPOS>MOLECULE
pyridine
 11 11 0 0 0
****
USER_CHARGES
INVALID_CHARGES
Pose:  13 Cluster:  13 Fr_nu: 943365 TotEn:   -13.17
@<TRIPOS>ATOM
      1 C1        -77.1130  -12.0807  -46.3733 C.ar   1 LIG      -0.11300
      2 C2        -78.2447  -11.8177  -47.1369 C.ar   1 LIG      -0.11700
      3 C3        -77.2445  -12.7030  -45.1368 C.ar   1 LIG      -0.11700
      4 C4        -79.4754  -12.1937  -46.6232 C.ar   1 LIG       0.17700
      5 C5        -78.5200  -13.0391  -44.7126 C.ar   1 LIG       0.17700
      6 N1        -79.6429  -12.7997  -45.4265 N.ar   1 LIG      -0.60000
      7 H1        -76.1303  -11.8007  -46.7407 H      1 LIG       0.11500
      8 H2        -78.1661  -11.3340  -48.1035 H      1 LIG       0.11500
      9 H3        -76.3762  -12.9174  -44.5243 H      1 LIG       0.11500
     10 H4        -80.3883  -12.0102  -47.1801 H      1 LIG       0.12400
     11 H5        -78.6773  -13.5255  -43.7555 H      1 LIG       0.12400
@<TRIPOS>BOND
      1       1       2 ar
      2       1       3 ar
      3       2       4 ar
      4       3       5 ar
      5       4       6 ar
      6       5       6 ar
      7       1       7 1
      8       2       8 1
      9       3       9 1
     10       4      10 1
     11       5      11 1
@<TRIPOS>ALT_TYPE
CGenFF_4.0_ALT_TYPE_SET
CGenFF_4.0 1 CG2R61 2 CG2R61 3 CG2R61 4 CG2R61 5 CG2R61 6 NG2R60 7 HGR61 8 HGR61 9 HGR61 10 HGR62 11 HGR62
@<TRIPOS>MOLECULE
pyridine
 11 11 0 0 0
****
USER_CHARGES
INVALID_CHARGES
Pose:  14 Cluster:  14 Fr_nu: 1285679 TotEn:   -12.72
@<TRIPOS>ATOM
      1 C1        -68.6215    2.5291  -48.0534 C.ar   1 LIG      -0.11300
      2 C2        -67.9473    2.0083  -46.9546 C.ar   1 LIG      -0.11700
      3 C3        -70.0114    2.5091  -48.0828 C.ar   1 LIG      -0.11700
      4 C4        -68.7034    1.4828  -45.9191 C.ar   1 LIG       0.17700
      5 C5        -70.6751    1.9610  -46.9970 C.ar   1 LIG       0.17700
      6 N1        -70.0547    1.4456  -45.9120 N.ar   1 LIG      -0.60000
      7 H1        -68.0646    2.9493  -48.8856 H      1 LIG       0.11500
      8 H2        -66.8645    2.0136  -46.9099 H      1 LIG       0.11500
      9 H3        -70.5580    2.9090  -48.9293 H      1 LIG       0.11500
     10 H4        -68.2248    1.0642  -45.0400 H      1 LIG       0.12400
     11 H5        -71.7591    1.9204  -46.9708 H      1 LIG       0.12400
@<TRIPOS>BOND
      1       1       2 ar
      2       1       3 ar
      3       2       4 ar
      4       3       5 ar
      5       4       6 ar
      6       5       6 ar
      7       1       7 1
      8       2       8 1
      9       3       9 1
     10       4      10 1
     11       5      11 1
@<TRIPOS>ALT_TYPE
CGenFF_4.0_ALT_TYPE_SET
CGenFF_4.0 1 CG2R61 2 CG2R61 3 CG2R61 4 CG2R61 5 CG2R61 6 NG2R60 7 HGR61 8 HGR61 9 HGR61 10 HGR62 11 HGR62
@<TRIPOS>MOLECULE
pyridine
 11 11 0 0 0
****
USER_CHARGES
INVALID_CHARGES
Pose:  15 Cluster:  15 Fr_nu: 2046710 TotEn:   -12.26
@<TRIPOS>ATOM
      1 C1        -70.5028   -8.9345  -42.2303 C.ar   1 LIG      -0.11300
      2 C2        -70.6961  -10.2866  -42.4903 C.ar   1 LIG      -0.11700
      3 C3        -69.3692   -8.2937  -42.7176 C.ar   1 LIG      -0.11700
      4 C4        -69.7339  -10.9476  -43.2367 C.ar   1 LIG       0.17700
      5 C5        -68.4662   -9.0439  -43.4536 C.ar   1 LIG       0.17700
      6 N1        -68.6199  -10.3590  -43.7267 N.ar   1 LIG      -0.60000
      7 H1        -71.2339   -8.3814  -41.6483 H      1 LIG       0.11500
      8 H2        -71.5723  -10.8066  -42.1208 H      1 LIG       0.11500
      9 H3        -69.1975   -7.2405  -42.5268 H      1 LIG       0.11500
     10 H4        -69.8383  -12.0028  -43.4664 H      1 LIG       0.12400
     11 H5        -67.5655   -8.5918  -43.8556 H      1 LIG       0.12400
@<TRIPOS>BOND
      1       1       2 ar
      2       1       3 ar
      3       2       4 ar
      4       3       5 ar
      5       4       6 ar
      6       5       6 ar
      7       1       7 1
      8       2       8 1
      9       3       9 1
     10       4      10 1
     11       5      11 1
@<TRIPOS>ALT_TYPE
CGenFF_4.0_ALT_TYPE_SET
CGenFF_4.0 1 CG2R61 2 CG2R61 3 CG2R61 4 CG2R61 5 CG2R61 6 NG2R60 7 HGR61 8 HGR61 9 HGR61 10 HGR62 11 HGR62
@<TRIPOS>MOLECULE
pyridine
 11 11 0 0 0
****
USER_CHARGES
INVALID_CHARGES
Pose:  16 Cluster:  16 Fr_nu: 592134 TotEn:   -11.96
@<TRIPOS>ATOM
      1 C1        -66.5081  -20.8033  -51.5499 C.ar   1 LIG      -0.11300
      2 C2        -67.0563  -20.7327  -52.8257 C.ar   1 LIG      -0.11700
      3 C3        -67.2824  -20.4616  -50.4467 C.ar   1 LIG      -0.11700
      4 C4        -68.3729  -20.3176  -52.9439 C.ar   1 LIG       0.17700
      5 C5        -68.5888  -20.0584  -50.6714 C.ar   1 LIG       0.17700
      6 N1        -69.1561  -19.9774  -51.8959 N.ar   1 LIG      -0.60000
      7 H1        -65.4792  -21.1234  -51.4157 H      1 LIG       0.11500
      8 H2        -66.4716  -20.9945  -53.6999 H      1 LIG       0.11500
      9 H3        -66.8759  -20.5087  -49.4429 H      1 LIG       0.11500
     10 H4        -68.8465  -20.2454  -53.9174 H      1 LIG       0.12400
     11 H5        -69.2346  -19.7804  -49.8449 H      1 LIG       0.12400
@<TRIPOS>BOND
      1       1       2 ar
      2       1       3 ar
      3       2       4 ar
      4       3       5 ar
      5       4       6 ar
      6       5       6 ar
      7       1       7 1
      8       2       8 1
      9       3       9 1
     10       4      10 1
     11       5      11 1
@<TRIPOS>ALT_TYPE
CGenFF_4.0_ALT_TYPE_SET
CGenFF_4.0 1 CG2R61 2 CG2R61 3 CG2R61 4 CG2R61 5 CG2R61 6 NG2R60 7 HGR61 8 HGR61 9 HGR61 10 HGR62 11 HGR62
@<TRIPOS>MOLECULE
pyridine
 11 11 0 0 0
****
USER_CHARGES
INVALID_CHARGES
Pose:  17 Cluster:  17 Fr_nu: 2312070 TotEn:   -11.91
@<TRIPOS>ATOM
      1 C1        -77.2600  -13.6396  -46.9830 C.ar   1 LIG      -0.11300
      2 C2        -78.5325  -13.2091  -47.3415 C.ar   1 LIG      -0.11700
      3 C3        -76.6637  -13.1435  -45.8291 C.ar   1 LIG      -0.11700
      4 C4        -79.1615  -12.2886  -46.5188 C.ar   1 LIG       0.17700
      5 C5        -77.3762  -12.2257  -45.0742 C.ar   1 LIG       0.17700
      6 N1        -78.6142  -11.7839  -45.3905 N.ar   1 LIG      -0.60000
      7 H1        -76.7336  -14.3599  -47.6021 H      1 LIG       0.11500
      8 H2        -79.0168  -13.5825  -48.2363 H      1 LIG       0.11500
      9 H3        -75.6723  -13.4645  -45.5304 H      1 LIG       0.11500
     10 H4        -80.1547  -11.9213  -46.7551 H      1 LIG       0.12400
     11 H5        -76.9558  -11.8076  -44.1655 H      1 LIG       0.12400
@<TRIPOS>BOND
      1       1       2 ar
      2       1       3 ar
      3       2       4 ar
      4       3       5 ar
      5       4       6 ar
      6       5       6 ar
      7       1       7 1
      8       2       8 1
      9       3       9 1
     10       4      10 1
     11       5      11 1
@<TRIPOS>ALT_TYPE
CGenFF_4.0_ALT_TYPE_SET
CGenFF_4.0 1 CG2R61 2 CG2R61 3 CG2R61 4 CG2R61 5 CG2R61 6 NG2R60 7 HGR61 8 HGR61 9 HGR61 10 HGR62 11 HGR62
@<TRIPOS>MOLECULE
pyridine
 11 11 0 0 0
****
USER_CHARGES
INVALID_CHARGES
Pose:  18 Cluster:  18 Fr_nu: 879154 TotEn:   -11.45
@<TRIPOS>ATOM
      1 C1        -75.1096   -9.4038  -49.3322 C.ar   1 LIG      -0.11300
      2 C2        -75.2062  -10.7875  -49.2354 C.ar   1 LIG      -0.11700
      3 C3        -74.4593   -8.8323  -50.4202 C.ar   1 LIG      -0.11700
      4 C4        -74.6403  -11.5493  -50.2450 C.ar   1 LIG       0.17700
      5 C5        -73.9266   -9.6816  -51.3766 C.ar   1 LIG       0.17700
      6 N1        -74.0007  -11.0302  -51.3168 N.ar   1 LIG      -0.60000
      7 H1        -75.5397   -8.7721  -48.5608 H      1 LIG       0.11500
      8 H2        -75.7087  -11.2548  -48.3966 H      1 LIG       0.11500
      9 H3        -74.3715   -7.7561  -50.5161 H      1 LIG       0.11500
     10 H4        -74.6885  -12.6328  -50.2156 H      1 LIG       0.12400
     11 H5        -73.4088   -9.2864  -52.2444 H      1 LIG       0.12400
@<TRIPOS>BOND
      1       1       2 ar
      2       1       3 ar
      3       2       4 ar
      4       3       5 ar
      5       4       6 ar
      6       5       6 ar
      7       1       7 1
      8       2       8 1
      9       3       9 1
     10       4      10 1
     11       5      11 1
@<TRIPOS>ALT_TYPE
CGenFF_4.0_ALT_TYPE_SET
CGenFF_4.0 1 CG2R61 2 CG2R61 3 CG2R61 4 CG2R61 5 CG2R61 6 NG2R60 7 HGR61 8 HGR61 9 HGR61 10 HGR62 11 HGR62
@<TRIPOS>MOLECULE
pyridine
 11 11 0 0 0
****
USER_CHARGES
INVALID_CHARGES
Pose:  19 Cluster:  19 Fr_nu: 348240 TotEn:   -11.22
@<TRIPOS>ATOM
      1 C1        -77.1237  -11.8313  -45.4679 C.ar   1 LIG      -0.11300
      2 C2        -78.2870  -11.7594  -46.2260 C.ar   1 LIG      -0.11700
      3 C3        -76.3829  -13.0078  -45.4515 C.ar   1 LIG      -0.11700
      4 C4        -78.6636  -12.8828  -46.9444 C.ar   1 LIG       0.17700
      5 C5        -76.8447  -14.0754  -46.2043 C.ar   1 LIG       0.17700
      6 N1        -77.9700  -14.0431  -46.9530 N.ar   1 LIG      -0.60000
      7 H1        -76.7954  -10.9724  -44.8904 H      1 LIG       0.11500
      8 H2        -78.8801  -10.8526  -46.2540 H      1 LIG       0.11500
      9 H3        -75.4731  -13.0869  -44.8674 H      1 LIG       0.11500
     10 H4        -79.5631  -12.8775  -47.5509 H      1 LIG       0.12400
     11 H5        -76.3041  -15.0160  -46.2252 H      1 LIG       0.12400
@<TRIPOS>BOND
      1       1       2 ar
      2       1       3 ar
      3       2       4 ar
      4       3       5 ar
      5       4       6 ar
      6       5       6 ar
      7       1       7 1
      8       2       8 1
      9       3       9 1
     10       4      10 1
     11       5      11 1
@<TRIPOS>ALT_TYPE
CGenFF_4.0_ALT_TYPE_SET
CGenFF_4.0 1 CG2R61 2 CG2R61 3 CG2R61 4 CG2R61 5 CG2R61 6 NG2R60 7 HGR61 8 HGR61 9 HGR61 10 HGR62 11 HGR62
@<TRIPOS>MOLECULE
cyclopropane
 9 9 0 0 0
****
USER_CHARGES
INVALID_CHARGES
Pose:   1 Cluster:   1 Fr_nu: 116408 TotEn:    -8.42
@<TRIPOS>ATOM
      1 C1        -66.8226  -11.3751  -44.9016 C.3    1 LIG      -0.18000
      2 C2        -68.3064  -11.1519  -44.8847 C.3    1 LIG      -0.18000
      3 C3        -67.3794  -10.0115  -45.1881 C.3    1 LIG      -0.18000
      4 H1        -66.3237  -11.5277  -43.9528 H      1 LIG       0.09000
      5 H2        -66.4055  -11.9339  -45.7297 H      1 LIG       0.09000
      6 H3        -68.8882  -11.5605  -45.7014 H      1 LIG       0.09000
      7 H4        -68.8069  -11.1541  -43.9246 H      1 LIG       0.09000
      8 H5        -67.2556   -9.2464  -44.4322 H      1 LIG       0.09000
      9 H6        -67.3370   -9.6533  -46.2090 H      1 LIG       0.09000
@<TRIPOS>BOND
      1       1       2 1
      2       1       3 1
      3       2       3 1
      4       1       4 1
      5       1       5 1
      6       2       6 1
      7       2       7 1
      8       3       8 1
      9       3       9 1
@<TRIPOS>ALT_TYPE
CGenFF_4.0_ALT_TYPE_SET
CGenFF_4.0 1 CG3C31 2 CG3C31 3 CG3C31 4 HGA2 5 HGA2 6 HGA2 7 HGA2 8 HGA2 9 HGA2
@<TRIPOS>MOLECULE
cyclopropane
 9 9 0 0 0
****
USER_CHARGES
INVALID_CHARGES
Pose:   2 Cluster:   2 Fr_nu: 122615 TotEn:    -8.29
@<TRIPOS>ATOM
      1 C1        -70.1129    3.1436  -46.4909 C.3    1 LIG      -0.18000
      2 C2        -70.8201    1.8989  -46.9407 C.3    1 LIG      -0.18000
      3 C3        -69.7577    1.8181  -45.8839 C.3    1 LIG      -0.18000
      4 H1        -69.4013    3.5943  -47.1712 H      1 LIG       0.09000
      5 H2        -70.6661    3.8460  -45.8805 H      1 LIG       0.09000
      6 H3        -71.8494    1.7634  -46.6330 H      1 LIG       0.09000
      7 H4        -70.5848    1.5111  -47.9238 H      1 LIG       0.09000
      8 H5        -68.8074    1.3765  -46.1558 H      1 LIG       0.09000
      9 H6        -70.0723    1.6290  -44.8652 H      1 LIG       0.09000
@<TRIPOS>BOND
      1       1       2 1
      2       1       3 1
      3       2       3 1
      4       1       4 1
      5       1       5 1
      6       2       6 1
      7       2       7 1
      8       3       8 1
      9       3       9 1
@<TRIPOS>ALT_TYPE
CGenFF_4.0_ALT_TYPE_SET
CGenFF_4.0 1 CG3C31 2 CG3C31 3 CG3C31 4 HGA2 5 HGA2 6 HGA2 7 HGA2 8 HGA2 9 HGA2
@<TRIPOS>MOLECULE
cyclopropane
 9 9 0 0 0
****
USER_CHARGES
INVALID_CHARGES
Pose:   3 Cluster:   3 Fr_nu: 215322 TotEn:    -7.69
@<TRIPOS>ATOM
      1 C1        -76.6911  -12.8009  -45.2186 C.3    1 LIG      -0.18000
      2 C2        -77.8843  -13.5050  -45.7951 C.3    1 LIG      -0.18000
      3 C3        -76.5006  -13.9075  -46.2138 C.3    1 LIG      -0.18000
      4 H1        -76.4950  -11.7877  -45.5464 H      1 LIG       0.09000
      5 H2        -76.4365  -13.0019  -44.1858 H      1 LIG       0.09000
      6 H3        -78.4329  -14.1799  -45.1502 H      1 LIG       0.09000
      7 H4        -78.4919  -12.9662  -46.5112 H      1 LIG       0.09000
      8 H5        -76.1767  -13.6394  -47.2115 H      1 LIG       0.09000
      9 H6        -76.1181  -14.8530  -45.8503 H      1 LIG       0.09000
@<TRIPOS>BOND
      1       1       2 1
      2       1       3 1
      3       2       3 1
      4       1       4 1
      5       1       5 1
      6       2       6 1
      7       2       7 1
      8       3       8 1
      9       3       9 1
@<TRIPOS>ALT_TYPE
CGenFF_4.0_ALT_TYPE_SET
CGenFF_4.0 1 CG3C31 2 CG3C31 3 CG3C31 4 HGA2 5 HGA2 6 HGA2 7 HGA2 8 HGA2 9 HGA2
@<TRIPOS>MOLECULE
cyclopropane
 9 9 0 0 0
****
USER_CHARGES
INVALID_CHARGES
Pose:   4 Cluster:   4 Fr_nu:  41298 TotEn:    -7.38
@<TRIPOS>ATOM
      1 C1        -67.9110  -10.5701  -44.0410 C.3    1 LIG      -0.18000
      2 C2        -68.7163  -10.0424  -45.1920 C.3    1 LIG      -0.18000
      3 C3        -69.1663  -11.2750  -44.4638 C.3    1 LIG      -0.18000
      4 H1        -66.9647  -11.0472  -44.2631 H      1 LIG       0.09000
      5 H2        -67.9330  -10.0141  -43.1124 H      1 LIG       0.09000
      6 H3        -69.2805   -9.1310  -45.0381 H      1 LIG       0.09000
      7 H4        -68.3126  -10.1641  -46.1892 H      1 LIG       0.09000
      8 H5        -69.0651  -12.2263  -44.9708 H      1 LIG       0.09000
      9 H6        -70.0327  -11.1929  -43.8197 H      1 LIG       0.09000
@<TRIPOS>BOND
      1       1       2 1
      2       1       3 1
      3       2       3 1
      4       1       4 1
      5       1       5 1
      6       2       6 1
      7       2       7 1
      8       3       8 1
      9       3       9 1
@<TRIPOS>ALT_TYPE
CGenFF_4.0_ALT_TYPE_SET
CGenFF_4.0 1 CG3C31 2 CG3C31 3 CG3C31 4 HGA2 5 HGA2 6 HGA2 7 HGA2 8 HGA2 9 HGA2
@<TRIPOS>MOLECULE
cyclopropane
 9 9 0 0 0
****
USER_CHARGES
INVALID_CHARGES
Pose:   5 Cluster:   5 Fr_nu:  16090 TotEn:    -7.10
@<TRIPOS>ATOM
      1 C1        -70.4780  -11.0157  -41.5418 C.3    1 LIG      -0.18000
      2 C2        -70.6890   -9.6982  -42.2284 C.3    1 LIG      -0.18000
      3 C3        -69.8576  -10.7616  -42.8841 C.3    1 LIG      -0.18000
      4 H1        -69.8240  -11.0369  -40.6791 H      1 LIG       0.09000
      5 H2        -71.3154  -11.7001  -41.4944 H      1 LIG       0.09000
      6 H3        -71.6685   -9.4958  -42.6433 H      1 LIG       0.09000
      7 H4        -70.1771   -8.8320  -41.8284 H      1 LIG       0.09000
      8 H5        -68.7862  -10.6114  -42.9251 H      1 LIG       0.09000
      9 H6        -70.2779  -11.2750  -43.7398 H      1 LIG       0.09000
@<TRIPOS>BOND
      1       1       2 1
      2       1       3 1
      3       2       3 1
      4       1       4 1
      5       1       5 1
      6       2       6 1
      7       2       7 1
      8       3       8 1
      9       3       9 1
@<TRIPOS>ALT_TYPE
CGenFF_4.0_ALT_TYPE_SET
CGenFF_4.0 1 CG3C31 2 CG3C31 3 CG3C31 4 HGA2 5 HGA2 6 HGA2 7 HGA2 8 HGA2 9 HGA2
@<TRIPOS>MOLECULE
cyclopropane
 9 9 0 0 0
****
USER_CHARGES
INVALID_CHARGES
Pose:   6 Cluster:   6 Fr_nu: 1057937 TotEn:    -6.37
@<TRIPOS>ATOM
      1 C1        -69.6756   -8.8486  -42.7907 C.3    1 LIG      -0.18000
      2 C2        -70.3653   -9.6978  -43.8177 C.3    1 LIG      -0.18000
      3 C3        -70.9558   -9.5512  -42.4460 C.3    1 LIG      -0.18000
      4 H1        -68.7591   -9.2266  -42.3553 H      1 LIG       0.09000
      5 H2        -69.7086   -7.7742  -42.9192 H      1 LIG       0.09000
      6 H3        -70.8626   -9.1950  -44.6377 H      1 LIG       0.09000
      7 H4        -69.9136  -10.6478  -44.0741 H      1 LIG       0.09000
      8 H5        -70.9012  -10.4023  -41.7789 H      1 LIG       0.09000
      9 H6        -71.8500   -8.9493  -42.3429 H      1 LIG       0.09000
@<TRIPOS>BOND
      1       1       2 1
      2       1       3 1
      3       2       3 1
      4       1       4 1
      5       1       5 1
      6       2       6 1
      7       2       7 1
      8       3       8 1
      9       3       9 1
@<TRIPOS>ALT_TYPE
CGenFF_4.0_ALT_TYPE_SET
CGenFF_4.0 1 CG3C31 2 CG3C31 3 CG3C31 4 HGA2 5 HGA2 6 HGA2 7 HGA2 8 HGA2 9 HGA2
@<TRIPOS>MOLECULE
cyclopropane
 9 9 0 0 0
****
USER_CHARGES
INVALID_CHARGES
Pose:   7 Cluster:   7 Fr_nu:  28481 TotEn:    -6.32
@<TRIPOS>ATOM
      1 C1        -78.8545  -12.8581  -45.0589 C.3    1 LIG      -0.18000
      2 C2        -77.9466  -13.2668  -46.1816 C.3    1 LIG      -0.18000
      3 C3        -77.6661  -12.0114  -45.4087 C.3    1 LIG      -0.18000
      4 H1        -79.8365  -12.4804  -45.3151 H      1 LIG       0.09000
      5 H2        -78.8130  -13.4315  -44.1417 H      1 LIG       0.09000
      6 H3        -77.2938  -14.1155  -46.0200 H      1 LIG       0.09000
      7 H4        -78.3169  -13.1644  -47.1939 H      1 LIG       0.09000
      8 H5        -77.8480  -11.0642  -45.9006 H      1 LIG       0.09000
      9 H6        -76.8251  -12.0156  -44.7268 H      1 LIG       0.09000
@<TRIPOS>BOND
      1       1       2 1
      2       1       3 1
      3       2       3 1
      4       1       4 1
      5       1       5 1
      6       2       6 1
      7       2       7 1
      8       3       8 1
      9       3       9 1
@<TRIPOS>ALT_TYPE
CGenFF_4.0_ALT_TYPE_SET
CGenFF_4.0 1 CG3C31 2 CG3C31 3 CG3C31 4 HGA2 5 HGA2 6 HGA2 7 HGA2 8 HGA2 9 HGA2
@<TRIPOS>MOLECULE
cyclopropane
 9 9 0 0 0
****
USER_CHARGES
INVALID_CHARGES
Pose:   8 Cluster:   8 Fr_nu: 389937 TotEn:    -6.25
@<TRIPOS>ATOM
      1 C1        -68.7316  -20.6165  -50.0446 C.3    1 LIG      -0.18000
      2 C2        -67.6403  -20.7996  -49.0310 C.3    1 LIG      -0.18000
      3 C3        -67.2954  -20.4711  -50.4541 C.3    1 LIG      -0.18000
      4 H1        -69.2648  -21.4980  -50.3778 H      1 LIG       0.09000
      5 H2        -69.3321  -19.7179  -49.9831 H      1 LIG       0.09000
      6 H3        -67.5062  -20.0242  -48.2872 H      1 LIG       0.09000
      7 H4        -67.4384  -21.8043  -48.6816 H      1 LIG       0.09000
      8 H5        -66.8618  -21.2546  -51.0625 H      1 LIG       0.09000
      9 H6        -66.9299  -19.4745  -50.6678 H      1 LIG       0.09000
@<TRIPOS>BOND
      1       1       2 1
      2       1       3 1
      3       2       3 1
      4       1       4 1
      5       1       5 1
      6       2       6 1
      7       2       7 1
      8       3       8 1
      9       3       9 1
@<TRIPOS>ALT_TYPE
CGenFF_4.0_ALT_TYPE_SET
CGenFF_4.0 1 CG3C31 2 CG3C31 3 CG3C31 4 HGA2 5 HGA2 6 HGA2 7 HGA2 8 HGA2 9 HGA2
@<TRIPOS>MOLECULE
cyclopropane
 9 9 0 0 0
****
USER_CHARGES
INVALID_CHARGES
Pose:   9 Cluster:   9 Fr_nu: 456174 TotEn:    -6.24
@<TRIPOS>ATOM
      1 C1        -61.2111  -21.2624  -25.4910 C.3    1 LIG      -0.18000
      2 C2        -60.5216  -19.9838  -25.1146 C.3    1 LIG      -0.18000
      3 C3        -59.7124  -21.2020  -25.4507 C.3    1 LIG      -0.18000
      4 H1        -61.7154  -21.8141  -24.7076 H      1 LIG       0.09000
      5 H2        -61.6881  -21.3120  -26.4615 H      1 LIG       0.09000
      6 H3        -60.5346  -19.1727  -25.8318 H      1 LIG       0.09000
      7 H4        -60.5614  -19.6743  -24.0778 H      1 LIG       0.09000
      8 H5        -59.2078  -21.7127  -24.6403 H      1 LIG       0.09000
      9 H6        -59.1813  -21.2108  -26.3943 H      1 LIG       0.09000
@<TRIPOS>BOND
      1       1       2 1
      2       1       3 1
      3       2       3 1
      4       1       4 1
      5       1       5 1
      6       2       6 1
      7       2       7 1
      8       3       8 1
      9       3       9 1
@<TRIPOS>ALT_TYPE
CGenFF_4.0_ALT_TYPE_SET
CGenFF_4.0 1 CG3C31 2 CG3C31 3 CG3C31 4 HGA2 5 HGA2 6 HGA2 7 HGA2 8 HGA2 9 HGA2
@<TRIPOS>MOLECULE
cyclopropane
 9 9 0 0 0
****
USER_CHARGES
INVALID_CHARGES
Pose:  10 Cluster:  10 Fr_nu: 1358358 TotEn:    -6.19
@<TRIPOS>ATOM
      1 C1        -69.5968    1.8675  -46.1344 C.3    1 LIG      -0.18000
      2 C2        -68.2552    1.2578  -46.4173 C.3    1 LIG      -0.18000
      3 C3        -68.8365    2.2654  -47.3652 C.3    1 LIG      -0.18000
      4 H1        -70.4724    1.2433  -46.2616 H      1 LIG       0.09000
      5 H2        -69.6646    2.5871  -45.3285 H      1 LIG       0.09000
      6 H3        -67.4197    1.5671  -45.8018 H      1 LIG       0.09000
      7 H4        -68.2270    0.2231  -46.7350 H      1 LIG       0.09000
      8 H5        -69.1999    1.9090  -48.3208 H      1 LIG       0.09000
      9 H6        -68.3926    3.2528  -47.3871 H      1 LIG       0.09000
@<TRIPOS>BOND
      1       1       2 1
      2       1       3 1
      3       2       3 1
      4       1       4 1
      5       1       5 1
      6       2       6 1
      7       2       7 1
      8       3       8 1
      9       3       9 1
@<TRIPOS>ALT_TYPE
CGenFF_4.0_ALT_TYPE_SET
CGenFF_4.0 1 CG3C31 2 CG3C31 3 CG3C31 4 HGA2 5 HGA2 6 HGA2 7 HGA2 8 HGA2 9 HGA2
@<TRIPOS>MOLECULE
cyclopropane
 9 9 0 0 0
****
USER_CHARGES
INVALID_CHARGES
Pose:  11 Cluster:  11 Fr_nu:  32001 TotEn:    -6.07
@<TRIPOS>ATOM
      1 C1        -68.7608  -21.7703  -51.4557 C.3    1 LIG      -0.18000
      2 C2        -68.2519  -20.4205  -51.8690 C.3    1 LIG      -0.18000
      3 C3        -68.5690  -20.6940  -50.4280 C.3    1 LIG      -0.18000
      4 H1        -69.7752  -22.0332  -51.7283 H      1 LIG       0.09000
      5 H2        -68.0608  -22.5962  -51.4580 H      1 LIG       0.09000
      6 H3        -67.2093  -20.3377  -52.1496 H      1 LIG       0.09000
      7 H4        -68.9235  -19.7741  -52.4200 H      1 LIG       0.09000
      8 H5        -69.4541  -20.2321  -50.0091 H      1 LIG       0.09000
      9 H6        -67.7398  -20.7958  -49.7391 H      1 LIG       0.09000
@<TRIPOS>BOND
      1       1       2 1
      2       1       3 1
      3       2       3 1
      4       1       4 1
      5       1       5 1
      6       2       6 1
      7       2       7 1
      8       3       8 1
      9       3       9 1
@<TRIPOS>ALT_TYPE
CGenFF_4.0_ALT_TYPE_SET
CGenFF_4.0 1 CG3C31 2 CG3C31 3 CG3C31 4 HGA2 5 HGA2 6 HGA2 7 HGA2 8 HGA2 9 HGA2
@<TRIPOS>MOLECULE
cyclopropane
 9 9 0 0 0
****
USER_CHARGES
INVALID_CHARGES
Pose:  12 Cluster:  12 Fr_nu: 385591 TotEn:    -5.77
@<TRIPOS>ATOM
      1 C1        -61.4208    0.2761  -44.4033 C.3    1 LIG      -0.18000
      2 C2        -60.7874   -0.4352  -43.2436 C.3    1 LIG      -0.18000
      3 C3        -60.5853    1.0414  -43.4195 C.3    1 LIG      -0.18000
      4 H1        -61.0078    0.1026  -45.3891 H      1 LIG       0.09000
      5 H2        -62.4926    0.4261  -44.3792 H      1 LIG       0.09000
      6 H3        -61.4330   -0.7640  -42.4389 H      1 LIG       0.09000
      7 H4        -59.9479   -1.0876  -43.4483 H      1 LIG       0.09000
      8 H5        -59.6100    1.3827  -43.7429 H      1 LIG       0.09000
      9 H6        -61.0953    1.7060  -42.7335 H      1 LIG       0.09000
@<TRIPOS>BOND
      1       1       2 1
      2       1       3 1
      3       2       3 1
      4       1       4 1
      5       1       5 1
      6       2       6 1
      7       2       7 1
      8       3       8 1
      9       3       9 1
@<TRIPOS>ALT_TYPE
CGenFF_4.0_ALT_TYPE_SET
CGenFF_4.0 1 CG3C31 2 CG3C31 3 CG3C31 4 HGA2 5 HGA2 6 HGA2 7 HGA2 8 HGA2 9 HGA2
@<TRIPOS>MOLECULE
cyclopropane
 9 9 0 0 0
****
USER_CHARGES
INVALID_CHARGES
Pose:  13 Cluster:  13 Fr_nu:  64456 TotEn:    -5.37
@<TRIPOS>ATOM
      1 C1        -50.3507    2.8255  -28.7592 C.3    1 LIG      -0.18000
      2 C2        -51.3058    3.6568  -27.9539 C.3    1 LIG      -0.18000
      3 C3        -50.5299    4.2810  -29.0766 C.3    1 LIG      -0.18000
      4 H1        -49.4242    2.5217  -28.2883 H      1 LIG       0.09000
      5 H2        -50.7679    2.1035  -29.4495 H      1 LIG       0.09000
      6 H3        -52.3661    3.4944  -28.1023 H      1 LIG       0.09000
      7 H4        -51.0227    3.9131  -26.9408 H      1 LIG       0.09000
      8 H5        -49.7244    4.9571  -28.8191 H      1 LIG       0.09000
      9 H6        -51.0680    4.5380  -29.9804 H      1 LIG       0.09000
@<TRIPOS>BOND
      1       1       2 1
      2       1       3 1
      3       2       3 1
      4       1       4 1
      5       1       5 1
      6       2       6 1
      7       2       7 1
      8       3       8 1
      9       3       9 1
@<TRIPOS>ALT_TYPE
CGenFF_4.0_ALT_TYPE_SET
CGenFF_4.0 1 CG3C31 2 CG3C31 3 CG3C31 4 HGA2 5 HGA2 6 HGA2 7 HGA2 8 HGA2 9 HGA2
@<TRIPOS>MOLECULE
cyclopropane
 9 9 0 0 0
****
USER_CHARGES
INVALID_CHARGES
Pose:  14 Cluster:  14 Fr_nu:   8855 TotEn:    -4.61
@<TRIPOS>ATOM
      1 C1        -76.5816  -11.8024  -45.7332 C.3    1 LIG      -0.18000
      2 C2        -77.9006  -11.1094  -45.9110 C.3    1 LIG      -0.18000
      3 C3        -76.7383  -10.3696  -45.3163 C.3    1 LIG      -0.18000
      4 H1        -76.5044  -12.5497  -44.9534 H      1 LIG       0.09000
      5 H2        -75.9960  -12.0086  -46.6200 H      1 LIG       0.09000
      6 H3        -78.2029  -10.8490  -46.9176 H      1 LIG       0.09000
      7 H4        -78.7119  -11.3897  -45.2510 H      1 LIG       0.09000
      8 H5        -76.7671  -10.1523  -44.2560 H      1 LIG       0.09000
      9 H6        -76.2583   -9.6119  -45.9229 H      1 LIG       0.09000
@<TRIPOS>BOND
      1       1       2 1
      2       1       3 1
      3       2       3 1
      4       1       4 1
      5       1       5 1
      6       2       6 1
      7       2       7 1
      8       3       8 1
      9       3       9 1
@<TRIPOS>ALT_TYPE
CGenFF_4.0_ALT_TYPE_SET
CGenFF_4.0 1 CG3C31 2 CG3C31 3 CG3C31 4 HGA2 5 HGA2 6 HGA2 7 HGA2 8 HGA2 9 HGA2
@<TRIPOS>MOLECULE
pyrrole
 10 10 0 0 0
****
USER_CHARGES
INVALID_CHARGES
Pose:   1 Cluster:   1 Fr_nu: 1630094 TotEn:   -19.05
@<TRIPOS>ATOM
      1 C1        -69.3369   -9.7806  -43.6709 C.2    1 LIG      -0.25700
      2 C2        -68.0507   -9.8979  -44.2532 C.2    1 LIG      -0.25700
      3 C3        -70.0119  -10.9542  -43.9246 C.2    1 LIG      -0.04700
      4 C4        -67.9790  -11.1397  -44.8451 C.2    1 LIG      -0.04700
      5 N1        -69.1769  -11.7728  -44.6393 N.pl3  1 LIG      -0.36000
      6 H1        -69.7279   -8.9332  -43.1257 H      1 LIG       0.15400
      7 H2        -67.2619   -9.1591  -44.2437 H      1 LIG       0.15400
      8 H3        -71.0089  -11.2788  -43.6620 H      1 LIG       0.14000
      9 H4        -67.1842  -11.6280  -45.3913 H      1 LIG       0.14000
     10 H5        -69.4088  -12.7012  -44.9642 H      1 LIG       0.38000
@<TRIPOS>BOND
      1       1       2 1
      2       1       3 2
      3       2       4 2
      4       3       5 1
      5       4       5 1
      6       1       6 1
      7       2       7 1
      8       3       8 1
      9       4       9 1
     10       5      10 1
@<TRIPOS>ALT_TYPE
CGenFF_4.0_ALT_TYPE_SET
CGenFF_4.0 1 CG2R51 2 CG2R51 3 CG2R51 4 CG2R51 5 NG2R51 6 HGR51 7 HGR51 8 HGR52 9 HGR52 10 HGP1
@<TRIPOS>MOLECULE
pyrrole
 10 10 0 0 0
****
USER_CHARGES
INVALID_CHARGES
Pose:   2 Cluster:   2 Fr_nu: 1771038 TotEn:   -18.82
@<TRIPOS>ATOM
      1 C1        -67.4108   -9.6991  -44.8291 C.2    1 LIG      -0.25700
      2 C2        -68.8210   -9.5963  -44.9177 C.2    1 LIG      -0.25700
      3 C3        -67.0835  -11.0262  -44.9994 C.2    1 LIG      -0.04700
      4 C4        -69.3125  -10.8639  -45.1393 C.2    1 LIG      -0.04700
      5 N1        -68.2474  -11.7249  -45.1869 N.pl3  1 LIG      -0.36000
      6 H1        -66.7104   -8.8933  -44.6601 H      1 LIG       0.15400
      7 H2        -69.4151   -8.6978  -44.8293 H      1 LIG       0.15400
      8 H3        -66.1296  -11.5344  -45.0032 H      1 LIG       0.14000
      9 H4        -70.3220  -11.2282  -45.2686 H      1 LIG       0.14000
     10 H5        -68.3105  -12.7223  -45.3377 H      1 LIG       0.38000
@<TRIPOS>BOND
      1       1       2 1
      2       1       3 2
      3       2       4 2
      4       3       5 1
      5       4       5 1
      6       1       6 1
      7       2       7 1
      8       3       8 1
      9       4       9 1
     10       5      10 1
@<TRIPOS>ALT_TYPE
CGenFF_4.0_ALT_TYPE_SET
CGenFF_4.0 1 CG2R51 2 CG2R51 3 CG2R51 4 CG2R51 5 NG2R51 6 HGR51 7 HGR51 8 HGR52 9 HGR52 10 HGP1
@<TRIPOS>MOLECULE
pyrrole
 10 10 0 0 0
****
USER_CHARGES
INVALID_CHARGES
Pose:   3 Cluster:   3 Fr_nu: 2538327 TotEn:   -18.71
@<TRIPOS>ATOM
      1 C1        -67.3948   -6.8379  -44.8454 C.2    1 LIG      -0.25700
      2 C2        -67.8813   -6.9167  -43.5172 C.2    1 LIG      -0.25700
      3 C3        -66.7162   -5.6451  -44.9649 C.2    1 LIG      -0.04700
      4 C4        -67.4853   -5.7696  -42.8655 C.2    1 LIG      -0.04700
      5 N1        -66.7781   -5.0039  -43.7553 N.pl3  1 LIG      -0.36000
      6 H1        -67.5245   -7.5711  -45.6290 H      1 LIG       0.15400
      7 H2        -68.4579   -7.7204  -43.0817 H      1 LIG       0.15400
      8 H3        -66.1972   -5.1963  -45.8000 H      1 LIG       0.14000
      9 H4        -67.6421   -5.4319  -41.8506 H      1 LIG       0.14000
     10 H5        -66.3649   -4.1045  -43.5507 H      1 LIG       0.38000
@<TRIPOS>BOND
      1       1       2 1
      2       1       3 2
      3       2       4 2
      4       3       5 1
      5       4       5 1
      6       1       6 1
      7       2       7 1
      8       3       8 1
      9       4       9 1
     10       5      10 1
@<TRIPOS>ALT_TYPE
CGenFF_4.0_ALT_TYPE_SET
CGenFF_4.0 1 CG2R51 2 CG2R51 3 CG2R51 4 CG2R51 5 NG2R51 6 HGR51 7 HGR51 8 HGR52 9 HGR52 10 HGP1
@<TRIPOS>MOLECULE
pyrrole
 10 10 0 0 0
****
USER_CHARGES
INVALID_CHARGES
Pose:   4 Cluster:   4 Fr_nu: 394051 TotEn:   -18.56
@<TRIPOS>ATOM
      1 C1        -68.9240   -9.1133  -43.7702 C.2    1 LIG      -0.25700
      2 C2        -69.9155  -10.0057  -43.2931 C.2    1 LIG      -0.25700
      3 C3        -69.1034   -7.9127  -43.1192 C.2    1 LIG      -0.04700
      4 C4        -70.6708   -9.3231  -42.3651 C.2    1 LIG      -0.04700
      5 N1        -70.1682   -8.0519  -42.2677 N.pl3  1 LIG      -0.36000
      6 H1        -68.1620   -9.3233  -44.5075 H      1 LIG       0.15400
      7 H2        -70.0648  -11.0335  -43.5924 H      1 LIG       0.15400
      8 H3        -68.5708   -6.9746  -43.1859 H      1 LIG       0.14000
      9 H4        -71.5173   -9.6285  -41.7662 H      1 LIG       0.14000
     10 H5        -70.5274   -7.3281  -41.6607 H      1 LIG       0.38000
@<TRIPOS>BOND
      1       1       2 1
      2       1       3 2
      3       2       4 2
      4       3       5 1
      5       4       5 1
      6       1       6 1
      7       2       7 1
      8       3       8 1
      9       4       9 1
     10       5      10 1
@<TRIPOS>ALT_TYPE
CGenFF_4.0_ALT_TYPE_SET
CGenFF_4.0 1 CG2R51 2 CG2R51 3 CG2R51 4 CG2R51 5 NG2R51 6 HGR51 7 HGR51 8 HGR52 9 HGR52 10 HGP1
@<TRIPOS>MOLECULE
pyrrole
 10 10 0 0 0
****
USER_CHARGES
INVALID_CHARGES
Pose:   5 Cluster:   5 Fr_nu: 2538123 TotEn:   -16.89
@<TRIPOS>ATOM
      1 C1        -67.1673   -6.1649  -44.6130 C.2    1 LIG      -0.25700
      2 C2        -66.7067   -5.2236  -43.6596 C.2    1 LIG      -0.25700
      3 C3        -68.2297   -6.8359  -44.0485 C.2    1 LIG      -0.04700
      4 C4        -67.5016   -5.3481  -42.5415 C.2    1 LIG      -0.04700
      5 N1        -68.4236   -6.3312  -42.7892 N.pl3  1 LIG      -0.36000
      6 H1        -66.7683   -6.3346  -45.6031 H      1 LIG       0.15400
      7 H2        -65.8853   -4.5304  -43.7734 H      1 LIG       0.15400
      8 H3        -68.8625   -7.6253  -44.4288 H      1 LIG       0.14000
      9 H4        -67.4941   -4.8252  -41.5955 H      1 LIG       0.14000
     10 H5        -69.1376   -6.6370  -42.1425 H      1 LIG       0.38000
@<TRIPOS>BOND
      1       1       2 1
      2       1       3 2
      3       2       4 2
      4       3       5 1
      5       4       5 1
      6       1       6 1
      7       2       7 1
      8       3       8 1
      9       4       9 1
     10       5      10 1
@<TRIPOS>ALT_TYPE
CGenFF_4.0_ALT_TYPE_SET
CGenFF_4.0 1 CG2R51 2 CG2R51 3 CG2R51 4 CG2R51 5 NG2R51 6 HGR51 7 HGR51 8 HGR52 9 HGR52 10 HGP1
@<TRIPOS>MOLECULE
pyrrole
 10 10 0 0 0
****
USER_CHARGES
INVALID_CHARGES
Pose:   6 Cluster:   6 Fr_nu: 2263403 TotEn:   -16.69
@<TRIPOS>ATOM
      1 C1        -68.8476   -9.3292  -43.6937 C.2    1 LIG      -0.25700
      2 C2        -68.2991   -8.2808  -44.4730 C.2    1 LIG      -0.25700
      3 C3        -69.4419   -8.7550  -42.5917 C.2    1 LIG      -0.04700
      4 C4        -68.5750   -7.0979  -43.8233 C.2    1 LIG      -0.04700
      5 N1        -69.2698   -7.3984  -42.6809 N.pl3  1 LIG      -0.36000
      6 H1        -68.8133  -10.3872  -43.9125 H      1 LIG       0.15400
      7 H2        -67.7611   -8.3757  -45.4056 H      1 LIG       0.15400
      8 H3        -69.9697   -9.1891  -41.7543 H      1 LIG       0.14000
      9 H4        -68.3408   -6.0724  -44.0724 H      1 LIG       0.14000
     10 H5        -69.6044   -6.7230  -42.0076 H      1 LIG       0.38000
@<TRIPOS>BOND
      1       1       2 1
      2       1       3 2
      3       2       4 2
      4       3       5 1
      5       4       5 1
      6       1       6 1
      7       2       7 1
      8       3       8 1
      9       4       9 1
     10       5      10 1
@<TRIPOS>ALT_TYPE
CGenFF_4.0_ALT_TYPE_SET
CGenFF_4.0 1 CG2R51 2 CG2R51 3 CG2R51 4 CG2R51 5 NG2R51 6 HGR51 7 HGR51 8 HGR52 9 HGR52 10 HGP1
@<TRIPOS>MOLECULE
pyrrole
 10 10 0 0 0
****
USER_CHARGES
INVALID_CHARGES
Pose:   7 Cluster:   7 Fr_nu: 2265575 TotEn:   -15.98
@<TRIPOS>ATOM
      1 C1        -68.4499  -10.2121  -44.5772 C.2    1 LIG      -0.25700
      2 C2        -68.3910   -8.8866  -44.0808 C.2    1 LIG      -0.25700
      3 C3        -69.6257  -10.7690  -44.1248 C.2    1 LIG      -0.04700
      4 C4        -69.5327   -8.6738  -43.3400 C.2    1 LIG      -0.04700
      5 N1        -70.2756   -9.8249  -43.3735 N.pl3  1 LIG      -0.36000
      6 H1        -67.7154  -10.7065  -45.1973 H      1 LIG       0.15400
      7 H2        -67.6033   -8.1647  -44.2437 H      1 LIG       0.15400
      8 H3        -70.0565  -11.7498  -44.2692 H      1 LIG       0.14000
      9 H4        -69.8820   -7.8080  -42.7951 H      1 LIG       0.14000
     10 H5        -71.1665   -9.9572  -42.9150 H      1 LIG       0.38000
@<TRIPOS>BOND
      1       1       2 1
      2       1       3 2
      3       2       4 2
      4       3       5 1
      5       4       5 1
      6       1       6 1
      7       2       7 1
      8       3       8 1
      9       4       9 1
     10       5      10 1
@<TRIPOS>ALT_TYPE
CGenFF_4.0_ALT_TYPE_SET
CGenFF_4.0 1 CG2R51 2 CG2R51 3 CG2R51 4 CG2R51 5 NG2R51 6 HGR51 7 HGR51 8 HGR52 9 HGR52 10 HGP1
@<TRIPOS>MOLECULE
pyrrole
 10 10 0 0 0
****
USER_CHARGES
INVALID_CHARGES
Pose:   8 Cluster:   8 Fr_nu: 4076353 TotEn:   -15.82
@<TRIPOS>ATOM
      1 C1        -78.7475    1.4413  -55.1767 C.2    1 LIG      -0.25700
      2 C2        -77.8959    2.3956  -55.7861 C.2    1 LIG      -0.25700
      3 C3        -78.2000    0.1977  -55.4026 C.2    1 LIG      -0.04700
      4 C4        -76.8540    1.7060  -56.3659 C.2    1 LIG      -0.04700
      5 N1        -77.0493    0.3708  -56.1267 N.pl3  1 LIG      -0.36000
      6 H1        -79.6600    1.6394  -54.6322 H      1 LIG       0.15400
      7 H2        -78.0265    3.4684  -55.8022 H      1 LIG       0.15400
      8 H3        -78.5255   -0.7918  -55.1145 H      1 LIG       0.14000
      9 H4        -75.9929    2.0457  -56.9242 H      1 LIG       0.14000
     10 H5        -76.4383   -0.3723  -56.4363 H      1 LIG       0.38000
@<TRIPOS>BOND
      1       1       2 1
      2       1       3 2
      3       2       4 2
      4       3       5 1
      5       4       5 1
      6       1       6 1
      7       2       7 1
      8       3       8 1
      9       4       9 1
     10       5      10 1
@<TRIPOS>ALT_TYPE
CGenFF_4.0_ALT_TYPE_SET
CGenFF_4.0 1 CG2R51 2 CG2R51 3 CG2R51 4 CG2R51 5 NG2R51 6 HGR51 7 HGR51 8 HGR52 9 HGR52 10 HGP1
@<TRIPOS>MOLECULE
pyrrole
 10 10 0 0 0
****
USER_CHARGES
INVALID_CHARGES
Pose:   9 Cluster:   9 Fr_nu: 2262745 TotEn:   -15.70
@<TRIPOS>ATOM
      1 C1        -67.6044   -7.9596  -45.0568 C.2    1 LIG      -0.25700
      2 C2        -66.7858   -6.9762  -45.6651 C.2    1 LIG      -0.25700
      3 C3        -68.0851   -7.4252  -43.8818 C.2    1 LIG      -0.04700
      4 C4        -66.7911   -5.8709  -44.8431 C.2    1 LIG      -0.04700
      5 N1        -67.5840   -6.1553  -43.7621 N.pl3  1 LIG      -0.36000
      6 H1        -67.8201   -8.9491  -45.4346 H      1 LIG       0.15400
      7 H2        -66.2496   -7.0626  -46.5996 H      1 LIG       0.15400
      8 H3        -68.7364   -7.8339  -43.1221 H      1 LIG       0.14000
      9 H4        -66.3042   -4.9099  -44.9319 H      1 LIG       0.14000
     10 H5        -67.7710   -5.5250  -42.9946 H      1 LIG       0.38000
@<TRIPOS>BOND
      1       1       2 1
      2       1       3 2
      3       2       4 2
      4       3       5 1
      5       4       5 1
      6       1       6 1
      7       2       7 1
      8       3       8 1
      9       4       9 1
     10       5      10 1
@<TRIPOS>ALT_TYPE
CGenFF_4.0_ALT_TYPE_SET
CGenFF_4.0 1 CG2R51 2 CG2R51 3 CG2R51 4 CG2R51 5 NG2R51 6 HGR51 7 HGR51 8 HGR52 9 HGR52 10 HGP1
@<TRIPOS>MOLECULE
pyrrole
 10 10 0 0 0
****
USER_CHARGES
INVALID_CHARGES
Pose:  10 Cluster:  10 Fr_nu: 329502 TotEn:   -15.07
@<TRIPOS>ATOM
      1 C1        -69.0160   -8.7146  -42.9563 C.2    1 LIG      -0.25700
      2 C2        -69.0284  -10.0777  -43.3421 C.2    1 LIG      -0.25700
      3 C3        -70.3137   -8.3585  -42.6621 C.2    1 LIG      -0.04700
      4 C4        -70.3333  -10.5131  -43.2720 C.2    1 LIG      -0.04700
      5 N1        -71.1058   -9.4596  -42.8578 N.pl3  1 LIG      -0.36000
      6 H1        -68.1548   -8.0639  -42.8989 H      1 LIG       0.15400
      7 H2        -68.1801  -10.6780  -43.6395 H      1 LIG       0.15400
      8 H3        -70.7431   -7.4229  -42.3327 H      1 LIG       0.14000
      9 H4        -70.7792  -11.4761  -43.4777 H      1 LIG       0.14000
     10 H5        -72.1062   -9.4900  -42.7176 H      1 LIG       0.38000
@<TRIPOS>BOND
      1       1       2 1
      2       1       3 2
      3       2       4 2
      4       3       5 1
      5       4       5 1
      6       1       6 1
      7       2       7 1
      8       3       8 1
      9       4       9 1
     10       5      10 1
@<TRIPOS>ALT_TYPE
CGenFF_4.0_ALT_TYPE_SET
CGenFF_4.0 1 CG2R51 2 CG2R51 3 CG2R51 4 CG2R51 5 NG2R51 6 HGR51 7 HGR51 8 HGR52 9 HGR52 10 HGP1
@<TRIPOS>MOLECULE
pyrrole
 10 10 0 0 0
****
USER_CHARGES
INVALID_CHARGES
Pose:  11 Cluster:  11 Fr_nu: 948035 TotEn:   -14.46
@<TRIPOS>ATOM
      1 C1        -69.0327   -9.6197  -44.7275 C.2    1 LIG      -0.25700
      2 C2        -69.7126   -9.2926  -43.5284 C.2    1 LIG      -0.25700
      3 C3        -69.2863  -10.9469  -44.9952 C.2    1 LIG      -0.04700
      4 C4        -70.3608  -10.4299  -43.0998 C.2    1 LIG      -0.04700
      5 N1        -70.0943  -11.4292  -43.9990 N.pl3  1 LIG      -0.36000
      6 H1        -68.4251   -8.9595  -45.3302 H      1 LIG       0.15400
      7 H2        -69.7287   -8.3337  -43.0299 H      1 LIG       0.15400
      8 H3        -68.9644  -11.5894  -45.8026 H      1 LIG       0.14000
      9 H4        -70.9871  -10.6159  -42.2386 H      1 LIG       0.14000
     10 H5        -70.4410  -12.3765  -43.9373 H      1 LIG       0.38000
@<TRIPOS>BOND
      1       1       2 1
      2       1       3 2
      3       2       4 2
      4       3       5 1
      5       4       5 1
      6       1       6 1
      7       2       7 1
      8       3       8 1
      9       4       9 1
     10       5      10 1
@<TRIPOS>ALT_TYPE
CGenFF_4.0_ALT_TYPE_SET
CGenFF_4.0 1 CG2R51 2 CG2R51 3 CG2R51 4 CG2R51 5 NG2R51 6 HGR51 7 HGR51 8 HGR52 9 HGR52 10 HGP1
@<TRIPOS>MOLECULE
pyrrole
 10 10 0 0 0
****
USER_CHARGES
INVALID_CHARGES
Pose:  12 Cluster:  12 Fr_nu: 588068 TotEn:   -13.77
@<TRIPOS>ATOM
      1 C1        -67.8702   -6.4365  -43.8921 C.2    1 LIG      -0.25700
      2 C2        -67.9245   -7.0005  -45.1906 C.2    1 LIG      -0.25700
      3 C3        -67.0203   -5.3540  -43.9489 C.2    1 LIG      -0.04700
      4 C4        -67.1060   -6.2454  -46.0014 C.2    1 LIG      -0.04700
      5 N1        -66.5615   -5.2475  -45.2359 N.pl3  1 LIG      -0.36000
      6 H1        -68.3940   -6.7818  -43.0118 H      1 LIG       0.15400
      7 H2        -68.4964   -7.8629  -45.5024 H      1 LIG       0.15400
      8 H3        -66.7014   -4.6525  -43.1910 H      1 LIG       0.14000
      9 H4        -66.8647   -6.3282  -47.0518 H      1 LIG       0.14000
     10 H5        -65.9204   -4.5411  -45.5694 H      1 LIG       0.38000
@<TRIPOS>BOND
      1       1       2 1
      2       1       3 2
      3       2       4 2
      4       3       5 1
      5       4       5 1
      6       1       6 1
      7       2       7 1
      8       3       8 1
      9       4       9 1
     10       5      10 1
@<TRIPOS>ALT_TYPE
CGenFF_4.0_ALT_TYPE_SET
CGenFF_4.0 1 CG2R51 2 CG2R51 3 CG2R51 4 CG2R51 5 NG2R51 6 HGR51 7 HGR51 8 HGR52 9 HGR52 10 HGP1
@<TRIPOS>MOLECULE
pyrrole
 10 10 0 0 0
****
USER_CHARGES
INVALID_CHARGES
Pose:  13 Cluster:  13 Fr_nu: 1275441 TotEn:   -13.23
@<TRIPOS>ATOM
      1 C1        -63.3828   -0.6136  -25.7275 C.2    1 LIG      -0.25700
      2 C2        -63.9127   -1.9219  -25.8485 C.2    1 LIG      -0.25700
      3 C3        -63.4880   -0.0113  -26.9618 C.2    1 LIG      -0.04700
      4 C4        -64.3255   -2.0793  -27.1532 C.2    1 LIG      -0.04700
      5 N1        -64.0622   -0.9117  -27.8207 N.pl3  1 LIG      -0.36000
      6 H1        -62.9701   -0.1600  -24.8374 H      1 LIG       0.15400
      7 H2        -63.9858   -2.6692  -25.0711 H      1 LIG       0.15400
      8 H3        -63.2059    0.9740  -27.3049 H      1 LIG       0.14000
      9 H4        -64.7831   -2.9150  -27.6638 H      1 LIG       0.14000
     10 H5        -64.2614   -0.7407  -28.7967 H      1 LIG       0.38000
@<TRIPOS>BOND
      1       1       2 1
      2       1       3 2
      3       2       4 2
      4       3       5 1
      5       4       5 1
      6       1       6 1
      7       2       7 1
      8       3       8 1
      9       4       9 1
     10       5      10 1
@<TRIPOS>ALT_TYPE
CGenFF_4.0_ALT_TYPE_SET
CGenFF_4.0 1 CG2R51 2 CG2R51 3 CG2R51 4 CG2R51 5 NG2R51 6 HGR51 7 HGR51 8 HGR52 9 HGR52 10 HGP1
@<TRIPOS>MOLECULE
pyrrole
 10 10 0 0 0
****
USER_CHARGES
INVALID_CHARGES
Pose:  14 Cluster:  14 Fr_nu: 1768622 TotEn:   -12.81
@<TRIPOS>ATOM
      1 C1        -67.8583  -11.0532  -45.3642 C.2    1 LIG      -0.25700
      2 C2        -67.8436   -9.6457  -45.2033 C.2    1 LIG      -0.25700
      3 C3        -69.0525  -11.5131  -44.8544 C.2    1 LIG      -0.04700
      4 C4        -69.0293   -9.2884  -44.6000 C.2    1 LIG      -0.04700
      5 N1        -69.7560  -10.4316  -44.3924 N.pl3  1 LIG      -0.36000
      6 H1        -67.0830  -11.6646  -45.8042 H      1 LIG       0.15400
      7 H2        -67.0558   -8.9654  -45.4942 H      1 LIG       0.15400
      8 H3        -69.4629  -12.5101  -44.7787 H      1 LIG       0.14000
      9 H4        -69.4198   -8.3253  -44.3024 H      1 LIG       0.14000
     10 H5        -70.6708  -10.4710  -43.9647 H      1 LIG       0.38000
@<TRIPOS>BOND
      1       1       2 1
      2       1       3 2
      3       2       4 2
      4       3       5 1
      5       4       5 1
      6       1       6 1
      7       2       7 1
      8       3       8 1
      9       4       9 1
     10       5      10 1
@<TRIPOS>ALT_TYPE
CGenFF_4.0_ALT_TYPE_SET
CGenFF_4.0 1 CG2R51 2 CG2R51 3 CG2R51 4 CG2R51 5 NG2R51 6 HGR51 7 HGR51 8 HGR52 9 HGR52 10 HGP1
@<TRIPOS>MOLECULE
pyrrole
 10 10 0 0 0
****
USER_CHARGES
INVALID_CHARGES
Pose:  15 Cluster:  15 Fr_nu: 2769907 TotEn:   -12.80
@<TRIPOS>ATOM
      1 C1        -77.4013  -12.5047  -45.9123 C.2    1 LIG      -0.25700
      2 C2        -77.9449  -13.1560  -47.0470 C.2    1 LIG      -0.25700
      3 C3        -76.4004  -13.3103  -45.4157 C.2    1 LIG      -0.04700
      4 C4        -77.2597  -14.3399  -47.2091 C.2    1 LIG      -0.04700
      5 N1        -76.3234  -14.4232  -46.2118 N.pl3  1 LIG      -0.36000
      6 H1        -77.7061  -11.5520  -45.5024 H      1 LIG       0.15400
      7 H2        -78.7483  -12.8027  -47.6778 H      1 LIG       0.15400
      8 H3        -75.7386  -13.1920  -44.5694 H      1 LIG       0.14000
      9 H4        -77.3536  -15.1270  -47.9440 H      1 LIG       0.14000
     10 H5        -75.6752  -15.1878  -46.0833 H      1 LIG       0.38000
@<TRIPOS>BOND
      1       1       2 1
      2       1       3 2
      3       2       4 2
      4       3       5 1
      5       4       5 1
      6       1       6 1
      7       2       7 1
      8       3       8 1
      9       4       9 1
     10       5      10 1
@<TRIPOS>ALT_TYPE
CGenFF_4.0_ALT_TYPE_SET
CGenFF_4.0 1 CG2R51 2 CG2R51 3 CG2R51 4 CG2R51 5 NG2R51 6 HGR51 7 HGR51 8 HGR52 9 HGR52 10 HGP1
@<TRIPOS>MOLECULE
pyrrole
 10 10 0 0 0
****
USER_CHARGES
INVALID_CHARGES
Pose:  16 Cluster:  16 Fr_nu: 262459 TotEn:   -12.68
@<TRIPOS>ATOM
      1 C1        -69.2229    1.9977  -47.4599 C.2    1 LIG      -0.25700
      2 C2        -69.1640    1.9968  -46.0445 C.2    1 LIG      -0.25700
      3 C3        -70.5529    2.0377  -47.8163 C.2    1 LIG      -0.04700
      4 C4        -70.4598    2.0362  -45.5789 C.2    1 LIG      -0.04700
      5 N1        -71.2956    2.0605  -46.6647 N.pl3  1 LIG      -0.36000
      6 H1        -68.3869    1.9725  -48.1446 H      1 LIG       0.15400
      7 H2        -68.2753    1.9698  -45.4298 H      1 LIG       0.15400
      8 H3        -71.0358    2.0512  -48.7832 H      1 LIG       0.14000
      9 H4        -70.8601    2.0506  -44.5749 H      1 LIG       0.14000
     10 H5        -72.3049    2.0911  -46.6228 H      1 LIG       0.38000
@<TRIPOS>BOND
      1       1       2 1
      2       1       3 2
      3       2       4 2
      4       3       5 1
      5       4       5 1
      6       1       6 1
      7       2       7 1
      8       3       8 1
      9       4       9 1
     10       5      10 1
@<TRIPOS>ALT_TYPE
CGenFF_4.0_ALT_TYPE_SET
CGenFF_4.0 1 CG2R51 2 CG2R51 3 CG2R51 4 CG2R51 5 NG2R51 6 HGR51 7 HGR51 8 HGR52 9 HGR52 10 HGP1
@<TRIPOS>MOLECULE
pyrrole
 10 10 0 0 0
****
USER_CHARGES
INVALID_CHARGES
Pose:  17 Cluster:  17 Fr_nu: 2335801 TotEn:   -12.41
@<TRIPOS>ATOM
      1 C1        -68.9676   -9.6896  -43.4769 C.2    1 LIG      -0.25700
      2 C2        -69.9055   -9.0923  -42.5989 C.2    1 LIG      -0.25700
      3 C3        -69.3323  -11.0087  -43.6330 C.2    1 LIG      -0.04700
      4 C4        -70.8147  -10.0648  -42.2451 C.2    1 LIG      -0.04700
      5 N1        -70.4562  -11.2255  -42.8794 N.pl3  1 LIG      -0.36000
      6 H1        -68.1193   -9.2100  -43.9447 H      1 LIG       0.15400
      7 H2        -69.9181   -8.0661  -42.2599 H      1 LIG       0.15400
      8 H3        -68.8936  -11.8101  -44.2105 H      1 LIG       0.14000
      9 H4        -71.6828  -10.0336  -41.6018 H      1 LIG       0.14000
     10 H5        -70.9459  -12.1063  -42.8035 H      1 LIG       0.38000
@<TRIPOS>BOND
      1       1       2 1
      2       1       3 2
      3       2       4 2
      4       3       5 1
      5       4       5 1
      6       1       6 1
      7       2       7 1
      8       3       8 1
      9       4       9 1
     10       5      10 1
@<TRIPOS>ALT_TYPE
CGenFF_4.0_ALT_TYPE_SET
CGenFF_4.0 1 CG2R51 2 CG2R51 3 CG2R51 4 CG2R51 5 NG2R51 6 HGR51 7 HGR51 8 HGR52 9 HGR52 10 HGP1
@<TRIPOS>MOLECULE
pyrrole
 10 10 0 0 0
****
USER_CHARGES
INVALID_CHARGES
Pose:  18 Cluster:  18 Fr_nu: 1262570 TotEn:   -12.24
@<TRIPOS>ATOM
      1 C1        -68.3431  -21.8364  -50.2481 C.2    1 LIG      -0.25700
      2 C2        -66.9861  -22.0937  -49.9330 C.2    1 LIG      -0.25700
      3 C3        -68.7394  -20.7482  -49.5023 C.2    1 LIG      -0.04700
      4 C4        -66.5944  -21.1550  -49.0041 C.2    1 LIG      -0.04700
      5 N1        -67.6684  -20.3426  -48.7497 N.pl3  1 LIG      -0.36000
      6 H1        -68.9634  -22.3844  -50.9433 H      1 LIG       0.15400
      7 H2        -66.3611  -22.8774  -50.3373 H      1 LIG       0.15400
      8 H3        -69.6849  -20.2283  -49.4395 H      1 LIG       0.14000
      9 H4        -65.6497  -20.9925  -48.5045 H      1 LIG       0.14000
     10 H5        -67.6702  -19.5634  -48.1061 H      1 LIG       0.38000
@<TRIPOS>BOND
      1       1       2 1
      2       1       3 2
      3       2       4 2
      4       3       5 1
      5       4       5 1
      6       1       6 1
      7       2       7 1
      8       3       8 1
      9       4       9 1
     10       5      10 1
@<TRIPOS>ALT_TYPE
CGenFF_4.0_ALT_TYPE_SET
CGenFF_4.0 1 CG2R51 2 CG2R51 3 CG2R51 4 CG2R51 5 NG2R51 6 HGR51 7 HGR51 8 HGR52 9 HGR52 10 HGP1
@<TRIPOS>MOLECULE
pyrrole
 10 10 0 0 0
****
USER_CHARGES
INVALID_CHARGES
Pose:  19 Cluster:  19 Fr_nu: 299753 TotEn:   -12.05
@<TRIPOS>ATOM
      1 C1        -70.0692    1.9500  -45.8733 C.2    1 LIG      -0.25700
      2 C2        -71.0296    2.7126  -46.5827 C.2    1 LIG      -0.25700
      3 C3        -69.1721    1.4578  -46.7954 C.2    1 LIG      -0.04700
      4 C4        -70.6901    2.6631  -47.9167 C.2    1 LIG      -0.04700
      5 N1        -69.5596    1.8974  -48.0342 N.pl3  1 LIG      -0.36000
      6 H1        -70.0353    1.7788  -44.8065 H      1 LIG       0.15400
      7 H2        -71.8770    3.2403  -46.1684 H      1 LIG       0.15400
      8 H3        -68.2958    0.8354  -46.6813 H      1 LIG       0.14000
      9 H4        -71.1501    3.1044  -48.7897 H      1 LIG       0.14000
     10 H5        -69.0842    1.6892  -48.9014 H      1 LIG       0.38000
@<TRIPOS>BOND
      1       1       2 1
      2       1       3 2
      3       2       4 2
      4       3       5 1
      5       4       5 1
      6       1       6 1
      7       2       7 1
      8       3       8 1
      9       4       9 1
     10       5      10 1
@<TRIPOS>ALT_TYPE
CGenFF_4.0_ALT_TYPE_SET
CGenFF_4.0 1 CG2R51 2 CG2R51 3 CG2R51 4 CG2R51 5 NG2R51 6 HGR51 7 HGR51 8 HGR52 9 HGR52 10 HGP1
@<TRIPOS>MOLECULE
pyrrole
 10 10 0 0 0
****
USER_CHARGES
INVALID_CHARGES
Pose:  20 Cluster:  20 Fr_nu: 602219 TotEn:   -11.90
@<TRIPOS>ATOM
      1 C1        -78.0227  -12.1888  -46.2324 C.2    1 LIG      -0.25700
      2 C2        -77.2610  -13.0557  -45.4106 C.2    1 LIG      -0.25700
      3 C3        -77.7890  -12.5513  -47.5406 C.2    1 LIG      -0.04700
      4 C4        -76.5850  -13.9216  -46.2416 C.2    1 LIG      -0.04700
      5 N1        -76.9134  -13.6056  -47.5341 N.pl3  1 LIG      -0.36000
      6 H1        -78.6711  -11.3879  -45.9060 H      1 LIG       0.15400
      7 H2        -77.2091  -13.0506  -44.3310 H      1 LIG       0.15400
      8 H3        -78.1657  -12.1543  -48.4727 H      1 LIG       0.14000
      9 H4        -75.9031  -14.7329  -46.0288 H      1 LIG       0.14000
     10 H5        -76.5638  -14.0778  -48.3564 H      1 LIG       0.38000
@<TRIPOS>BOND
      1       1       2 1
      2       1       3 2
      3       2       4 2
      4       3       5 1
      5       4       5 1
      6       1       6 1
      7       2       7 1
      8       3       8 1
      9       4       9 1
     10       5      10 1
@<TRIPOS>ALT_TYPE
CGenFF_4.0_ALT_TYPE_SET
CGenFF_4.0 1 CG2R51 2 CG2R51 3 CG2R51 4 CG2R51 5 NG2R51 6 HGR51 7 HGR51 8 HGR52 9 HGR52 10 HGP1
@<TRIPOS>MOLECULE
pyrrole
 10 10 0 0 0
****
USER_CHARGES
INVALID_CHARGES
Pose:  21 Cluster:  21 Fr_nu: 1833301 TotEn:   -11.81
@<TRIPOS>ATOM
      1 C1        -58.9849  -22.4932  -40.5196 C.2    1 LIG      -0.25700
      2 C2        -57.9472  -21.8857  -39.7706 C.2    1 LIG      -0.25700
      3 C3        -60.1714  -21.9188  -40.1199 C.2    1 LIG      -0.04700
      4 C4        -58.5311  -20.9585  -38.9358 C.2    1 LIG      -0.04700
      5 N1        -59.8833  -20.9875  -39.1566 N.pl3  1 LIG      -0.36000
      6 H1        -58.8786  -23.2649  -41.2690 H      1 LIG       0.15400
      7 H2        -56.8894  -22.0996  -39.8311 H      1 LIG       0.15400
      8 H3        -61.1916  -22.0894  -40.4332 H      1 LIG       0.14000
      9 H4        -58.1059  -20.2819  -38.2079 H      1 LIG       0.14000
     10 H5        -60.5639  -20.4103  -38.6822 H      1 LIG       0.38000
@<TRIPOS>BOND
      1       1       2 1
      2       1       3 2
      3       2       4 2
      4       3       5 1
      5       4       5 1
      6       1       6 1
      7       2       7 1
      8       3       8 1
      9       4       9 1
     10       5      10 1
@<TRIPOS>ALT_TYPE
CGenFF_4.0_ALT_TYPE_SET
CGenFF_4.0 1 CG2R51 2 CG2R51 3 CG2R51 4 CG2R51 5 NG2R51 6 HGR51 7 HGR51 8 HGR52 9 HGR52 10 HGP1
@<TRIPOS>MOLECULE
pyrrole
 10 10 0 0 0
****
USER_CHARGES
INVALID_CHARGES
Pose:  22 Cluster:  22 Fr_nu: 1601588 TotEn:   -11.53
@<TRIPOS>ATOM
      1 C1        -78.5228  -12.0156  -46.0477 C.2    1 LIG      -0.25700
      2 C2        -77.7050  -13.1411  -45.7800 C.2    1 LIG      -0.25700
      3 C3        -77.9856  -10.9455  -45.3667 C.2    1 LIG      -0.04700
      4 C4        -76.6931  -12.7245  -44.9434 C.2    1 LIG      -0.04700
      5 N1        -76.8739  -11.3883  -44.6987 N.pl3  1 LIG      -0.36000
      6 H1        -79.4065  -11.9882  -46.6696 H      1 LIG       0.15400
      7 H2        -77.8379  -14.1462  -46.1546 H      1 LIG       0.15400
      8 H3        -78.2944   -9.9120  -45.2973 H      1 LIG       0.14000
      9 H4        -75.8624  -13.2580  -44.5032 H      1 LIG       0.14000
     10 H5        -76.2784  -10.8167  -44.1154 H      1 LIG       0.38000
@<TRIPOS>BOND
      1       1       2 1
      2       1       3 2
      3       2       4 2
      4       3       5 1
      5       4       5 1
      6       1       6 1
      7       2       7 1
      8       3       8 1
      9       4       9 1
     10       5      10 1
@<TRIPOS>ALT_TYPE
CGenFF_4.0_ALT_TYPE_SET
CGenFF_4.0 1 CG2R51 2 CG2R51 3 CG2R51 4 CG2R51 5 NG2R51 6 HGR51 7 HGR51 8 HGR52 9 HGR52 10 HGP1
@<TRIPOS>MOLECULE
pyrrole
 10 10 0 0 0
****
USER_CHARGES
INVALID_CHARGES
Pose:  23 Cluster:  23 Fr_nu: 398475 TotEn:   -11.39
@<TRIPOS>ATOM
      1 C1        -69.9599   -9.7913  -44.4031 C.2    1 LIG      -0.25700
      2 C2        -70.0137  -10.8980  -43.5202 C.2    1 LIG      -0.25700
      3 C3        -69.9269   -8.6507  -43.6315 C.2    1 LIG      -0.04700
      4 C4        -70.0119  -10.4000  -42.2360 C.2    1 LIG      -0.04700
      5 N1        -69.9592   -9.0329  -42.3158 N.pl3  1 LIG      -0.36000
      6 H1        -69.9463   -9.8226  -45.4835 H      1 LIG       0.15400
      7 H2        -70.0503  -11.9442  -43.7892 H      1 LIG       0.15400
      8 H3        -69.8841   -7.6046  -43.9001 H      1 LIG       0.14000
      9 H4        -70.0418  -10.8953  -41.2756 H      1 LIG       0.14000
     10 H5        -69.9457   -8.4030  -41.5256 H      1 LIG       0.38000
@<TRIPOS>BOND
      1       1       2 1
      2       1       3 2
      3       2       4 2
      4       3       5 1
      5       4       5 1
      6       1       6 1
      7       2       7 1
      8       3       8 1
      9       4       9 1
     10       5      10 1
@<TRIPOS>ALT_TYPE
CGenFF_4.0_ALT_TYPE_SET
CGenFF_4.0 1 CG2R51 2 CG2R51 3 CG2R51 4 CG2R51 5 NG2R51 6 HGR51 7 HGR51 8 HGR52 9 HGR52 10 HGP1
@<TRIPOS>MOLECULE
pyrrole
 10 10 0 0 0
****
USER_CHARGES
INVALID_CHARGES
Pose:  24 Cluster:  24 Fr_nu: 394487 TotEn:   -11.33
@<TRIPOS>ATOM
      1 C1        -68.9456  -10.7595  -41.4061 C.2    1 LIG      -0.25700
      2 C2        -68.6946  -10.2478  -42.7032 C.2    1 LIG      -0.25700
      3 C3        -70.3122  -10.8145  -41.2430 C.2    1 LIG      -0.04700
      4 C4        -69.9155  -10.0057  -43.2931 C.2    1 LIG      -0.04700
      5 N1        -70.8916  -10.3536  -42.3962 N.pl3  1 LIG      -0.36000
      6 H1        -68.2101  -11.0559  -40.6715 H      1 LIG       0.15400
      7 H2        -67.7301  -10.0736  -43.1589 H      1 LIG       0.15400
      8 H3        -70.9223  -11.1387  -40.4118 H      1 LIG       0.14000
      9 H4        -70.1757   -9.6195  -44.2686 H      1 LIG       0.14000
     10 H5        -71.8862  -10.2818  -42.5603 H      1 LIG       0.38000
@<TRIPOS>BOND
      1       1       2 1
      2       1       3 2
      3       2       4 2
      4       3       5 1
      5       4       5 1
      6       1       6 1
      7       2       7 1
      8       3       8 1
      9       4       9 1
     10       5      10 1
@<TRIPOS>ALT_TYPE
CGenFF_4.0_ALT_TYPE_SET
CGenFF_4.0 1 CG2R51 2 CG2R51 3 CG2R51 4 CG2R51 5 NG2R51 6 HGR51 7 HGR51 8 HGR52 9 HGR52 10 HGP1
@<TRIPOS>MOLECULE
pyrrole
 10 10 0 0 0
****
USER_CHARGES
INVALID_CHARGES
Pose:  25 Cluster:  25 Fr_nu: 975695 TotEn:   -10.84
@<TRIPOS>ATOM
      1 C1        -77.1191  -11.5603  -45.5211 C.2    1 LIG      -0.25700
      2 C2        -76.9659  -11.8731  -46.8944 C.2    1 LIG      -0.25700
      3 C3        -76.6515  -12.6363  -44.7994 C.2    1 LIG      -0.04700
      4 C4        -76.4094  -13.1309  -46.9700 C.2    1 LIG      -0.04700
      5 N1        -76.2228  -13.5851  -45.6905 N.pl3  1 LIG      -0.36000
      6 H1        -77.5256  -10.6497  -45.1041 H      1 LIG       0.15400
      7 H2        -77.2321  -11.2513  -47.7374 H      1 LIG       0.15400
      8 H3        -76.5862  -12.8115  -43.7348 H      1 LIG       0.14000
      9 H4        -76.1289  -13.7403  -47.8176 H      1 LIG       0.14000
     10 H5        -75.8290  -14.4822  -45.4421 H      1 LIG       0.38000
@<TRIPOS>BOND
      1       1       2 1
      2       1       3 2
      3       2       4 2
      4       3       5 1
      5       4       5 1
      6       1       6 1
      7       2       7 1
      8       3       8 1
      9       4       9 1
     10       5      10 1
@<TRIPOS>ALT_TYPE
CGenFF_4.0_ALT_TYPE_SET
CGenFF_4.0 1 CG2R51 2 CG2R51 3 CG2R51 4 CG2R51 5 NG2R51 6 HGR51 7 HGR51 8 HGR52 9 HGR52 10 HGP1
@<TRIPOS>MOLECULE
pyrrole
 10 10 0 0 0
****
USER_CHARGES
INVALID_CHARGES
Pose:  26 Cluster:  26 Fr_nu: 464588 TotEn:   -10.69
@<TRIPOS>ATOM
      1 C1        -63.1856   -1.3788  -26.5136 C.2    1 LIG      -0.25700
      2 C2        -62.3180   -0.5113  -25.8053 C.2    1 LIG      -0.25700
      3 C3        -63.9692   -0.5974  -27.3338 C.2    1 LIG      -0.04700
      4 C4        -62.5980    0.7740  -26.2141 C.2    1 LIG      -0.04700
      5 N1        -63.6034    0.7095  -27.1431 N.pl3  1 LIG      -0.36000
      6 H1        -63.2334   -2.4558  -26.4347 H      1 LIG       0.15400
      7 H2        -61.5708   -0.7908  -25.0761 H      1 LIG       0.15400
      8 H3        -64.7523   -0.8534  -28.0333 H      1 LIG       0.14000
      9 H4        -62.1714    1.7253  -25.9286 H      1 LIG       0.14000
     10 H5        -64.0121    1.5039  -27.6156 H      1 LIG       0.38000
@<TRIPOS>BOND
      1       1       2 1
      2       1       3 2
      3       2       4 2
      4       3       5 1
      5       4       5 1
      6       1       6 1
      7       2       7 1
      8       3       8 1
      9       4       9 1
     10       5      10 1
@<TRIPOS>ALT_TYPE
CGenFF_4.0_ALT_TYPE_SET
CGenFF_4.0 1 CG2R51 2 CG2R51 3 CG2R51 4 CG2R51 5 NG2R51 6 HGR51 7 HGR51 8 HGR52 9 HGR52 10 HGP1
# TRIPOS MOL2 file generated by SEED

@<TRIPOS>MOLECULE
morpholine
 16 16 0 0 0
****
USER_CHARGES
INVALID_CHARGES
Pose:   1 Cluster:   1 Fr_nu: 172595 TotEn:   -22.90
@<TRIPOS>ATOM
      1 C1        -74.0281    0.4908  -61.1844 C.3    1 LIG       0.20900
      2 C2        -72.5763    1.5390  -59.4626 C.3    1 LIG       0.20900
      3 C3        -72.8868    0.6717  -62.1690 C.3    1 LIG      -0.03300
      4 C4        -71.5059    1.6678  -60.5315 C.3    1 LIG      -0.03300
      5 N1        -73.4486    0.3768  -59.8116 N.4    1 LIG      -0.45600
      6 O1        -72.1009    1.8144  -61.8228 O.3    1 LIG      -0.27400
      7 H1        -74.6974    1.3572  -61.1708 H      1 LIG       0.09000
      8 H2        -74.5998   -0.4211  -61.3761 H      1 LIG       0.09000
      9 H3        -72.1533    1.3468  -58.4731 H      1 LIG       0.09000
     10 H4        -73.2262    2.4190  -59.4278 H      1 LIG       0.09000
     11 H5        -72.2453   -0.2163  -62.2149 H      1 LIG       0.09000
     12 H6        -73.2883    0.8393  -63.1734 H      1 LIG       0.09000
     13 H7        -70.9003    2.5599  -60.3436 H      1 LIG       0.09000
     14 H8        -70.8301    0.8041  -60.5339 H      1 LIG       0.09000
     15 H9        -74.2087    0.2970  -59.1223 H      1 LIG       0.32900
     16 H10       -72.9081   -0.4963  -59.7357 H      1 LIG       0.32900
@<TRIPOS>BOND
      1       1       3 1
      2       1       5 1
      3       2       4 1
      4       2       5 1
      5       3       6 1
      6       4       6 1
      7       1       7 1
      8       1       8 1
      9       2       9 1
     10       2      10 1
     11       3      11 1
     12       3      12 1
     13       4      13 1
     14       4      14 1
     15       5      15 1
     16       5      16 1
@<TRIPOS>ALT_TYPE
CGenFF_4.0_ALT_TYPE_SET
CGenFF_4.0 1 CG324 2 CG324 3 CG321 4 CG321 5 NG3P2 6 OG3C61 7 HGA2 8 HGA2 9 HGA2 10 HGA2 11 HGA2 12 HGA2 13 HGA2 14 HGA2 15 HGP2 16 HGP2
@<TRIPOS>MOLECULE
morpholine
 16 16 0 0 0
****
USER_CHARGES
INVALID_CHARGES
Pose:   2 Cluster:   2 Fr_nu: 172092 TotEn:   -20.15
@<TRIPOS>ATOM
      1 C1        -71.9295    0.8361  -61.7910 C.3    1 LIG       0.20900
      2 C2        -73.1344    1.4025  -59.6938 C.3    1 LIG       0.20900
      3 C3        -70.6446    1.2372  -61.0890 C.3    1 LIG      -0.03300
      4 C4        -71.7903    1.7751  -59.0944 C.3    1 LIG      -0.03300
      5 N1        -72.9049    0.3767  -60.7561 N.4    1 LIG      -0.45600
      6 O1        -70.9010    2.2461  -60.1094 O.3    1 LIG      -0.27400
      7 H1        -72.3950    1.6825  -62.3064 H      1 LIG       0.09000
      8 H2        -71.7787    0.0090  -62.4899 H      1 LIG       0.09000
      9 H3        -73.8110    0.9647  -58.9552 H      1 LIG       0.09000
     10 H4        -73.6145    2.2566  -60.1819 H      1 LIG       0.09000
     11 H5        -70.1561    0.3782  -60.6137 H      1 LIG       0.09000
     12 H6        -69.9408    1.6544  -61.8161 H      1 LIG       0.09000
     13 H7        -71.9201    2.5834  -58.3678 H      1 LIG       0.09000
     14 H8        -71.3328    0.9284  -58.5686 H      1 LIG       0.09000
     15 H9        -73.7996    0.1407  -61.2066 H      1 LIG       0.32900
     16 H10       -72.5679   -0.4964  -60.3266 H      1 LIG       0.32900
@<TRIPOS>BOND
      1       1       3 1
      2       1       5 1
      3       2       4 1
      4       2       5 1
      5       3       6 1
      6       4       6 1
      7       1       7 1
      8       1       8 1
      9       2       9 1
     10       2      10 1
     11       3      11 1
     12       3      12 1
     13       4      13 1
     14       4      14 1
     15       5      15 1
     16       5      16 1
@<TRIPOS>ALT_TYPE
CGenFF_4.0_ALT_TYPE_SET
CGenFF_4.0 1 CG324 2 CG324 3 CG321 4 CG321 5 NG3P2 6 OG3C61 7 HGA2 8 HGA2 9 HGA2 10 HGA2 11 HGA2 12 HGA2 13 HGA2 14 HGA2 15 HGP2 16 HGP2
@<TRIPOS>MOLECULE
morpholine
 16 16 0 0 0
****
USER_CHARGES
INVALID_CHARGES
Pose:   3 Cluster:   3 Fr_nu: 172182 TotEn:   -18.78
@<TRIPOS>ATOM
      1 C1        -73.2293    1.3221  -59.0446 C.3    1 LIG       0.20900
      2 C2        -70.9348    1.4010  -59.9933 C.3    1 LIG       0.20900
      3 C3        -73.7510    1.2764  -60.4695 C.3    1 LIG      -0.03300
      4 C4        -71.5690    1.3506  -61.3717 C.3    1 LIG      -0.03300
      5 N1        -71.8576    0.7291  -59.0288 N.4    1 LIG      -0.45600
      6 O1        -72.8607    1.9624  -61.3528 O.3    1 LIG      -0.27400
      7 H1        -73.1307    2.3492  -58.6782 H      1 LIG       0.09000
      8 H2        -73.8476    0.7373  -58.3583 H      1 LIG       0.09000
      9 H3        -69.9792    0.8715  -59.9567 H      1 LIG       0.09000
     10 H4        -70.8072    2.4291  -59.6400 H      1 LIG       0.09000
     11 H5        -73.8934    0.2463  -60.8171 H      1 LIG       0.09000
     12 H6        -74.7219    1.7788  -60.5240 H      1 LIG       0.09000
     13 H7        -70.9509    1.9059  -62.0842 H      1 LIG       0.09000
     14 H8        -71.6548    0.3215  -61.7406 H      1 LIG       0.09000
     15 H9        -71.4670    0.7896  -58.0786 H      1 LIG       0.32900
     16 H10       -71.9128   -0.2760  -59.2461 H      1 LIG       0.32900
@<TRIPOS>BOND
      1       1       3 1
      2       1       5 1
      3       2       4 1
      4       2       5 1
      5       3       6 1
      6       4       6 1
      7       1       7 1
      8       1       8 1
      9       2       9 1
     10       2      10 1
     11       3      11 1
     12       3      12 1
     13       4      13 1
     14       4      14 1
     15       5      15 1
     16       5      16 1
@<TRIPOS>ALT_TYPE
CGenFF_4.0_ALT_TYPE_SET
CGenFF_4.0 1 CG324 2 CG324 3 CG321 4 CG321 5 NG3P2 6 OG3C61 7 HGA2 8 HGA2 9 HGA2 10 HGA2 11 HGA2 12 HGA2 13 HGA2 14 HGA2 15 HGP2 16 HGP2
@<TRIPOS>MOLECULE
morpholine
 16 16 0 0 0
****
USER_CHARGES
INVALID_CHARGES
Pose:   4 Cluster:   4 Fr_nu: 170399 TotEn:   -18.67
@<TRIPOS>ATOM
      1 C1        -71.9205    1.5725  -59.2829 C.3    1 LIG       0.20900
      2 C2        -72.5168    0.9268  -61.6063 C.3    1 LIG       0.20900
      3 C3        -73.3981    1.4873  -58.9450 C.3    1 LIG      -0.03300
      4 C4        -73.9651    0.8725  -61.1543 C.3    1 LIG      -0.03300
      5 N1        -71.6468    0.6470  -60.4239 N.4    1 LIG      -0.45600
      6 O1        -74.1942    1.7992  -60.0905 O.3    1 LIG      -0.27400
      7 H1        -71.6349    2.5752  -59.6174 H      1 LIG       0.09000
      8 H2        -71.2863    1.2613  -58.4484 H      1 LIG       0.09000
      9 H3        -72.2908    0.1738  -62.3659 H      1 LIG       0.09000
     10 H4        -72.2399    1.9212  -61.9704 H      1 LIG       0.09000
     11 H5        -73.6715    0.4956  -58.5655 H      1 LIG       0.09000
     12 H6        -73.6417    2.2161  -58.1655 H      1 LIG       0.09000
     13 H7        -74.6225    1.1522  -61.9835 H      1 LIG       0.09000
     14 H8        -74.2510   -0.1359  -60.8316 H      1 LIG       0.09000
     15 H9        -70.6577    0.7214  -60.6982 H      1 LIG       0.32900
     16 H10       -71.7809   -0.3273  -60.1187 H      1 LIG       0.32900
@<TRIPOS>BOND
      1       1       3 1
      2       1       5 1
      3       2       4 1
      4       2       5 1
      5       3       6 1
      6       4       6 1
      7       1       7 1
      8       1       8 1
      9       2       9 1
     10       2      10 1
     11       3      11 1
     12       3      12 1
     13       4      13 1
     14       4      14 1
     15       5      15 1
     16       5      16 1
@<TRIPOS>ALT_TYPE
CGenFF_4.0_ALT_TYPE_SET
CGenFF_4.0 1 CG324 2 CG324 3 CG321 4 CG321 5 NG3P2 6 OG3C61 7 HGA2 8 HGA2 9 HGA2 10 HGA2 11 HGA2 12 HGA2 13 HGA2 14 HGA2 15 HGP2 16 HGP2
@<TRIPOS>MOLECULE
morpholine
 16 16 0 0 0
****
USER_CHARGES
INVALID_CHARGES
Pose:   5 Cluster:   5 Fr_nu: 101248 TotEn:   -18.19
@<TRIPOS>ATOM
      1 C1        -82.4066   -7.0857  -34.0713 C.3    1 LIG       0.20900
      2 C2        -82.9014   -7.7545  -31.7306 C.3    1 LIG       0.20900
      3 C3        -80.9818   -6.8086  -33.6264 C.3    1 LIG      -0.03300
      4 C4        -81.4521   -7.4453  -31.4006 C.3    1 LIG      -0.03300
      5 N1        -82.9821   -8.1331  -33.1741 N.4    1 LIG      -0.45600
      6 O1        -80.9523   -6.4127  -32.2532 O.3    1 LIG      -0.27400
      7 H1        -83.0452   -6.2020  -33.9711 H      1 LIG       0.09000
      8 H2        -82.4539   -7.4679  -35.0945 H      1 LIG       0.09000
      9 H3        -83.2893   -8.5945  -31.1486 H      1 LIG       0.09000
     10 H4        -83.5454   -6.8791  -31.6002 H      1 LIG       0.09000
     11 H5        -80.3338   -7.6810  -33.7721 H      1 LIG       0.09000
     12 H6        -80.5637   -5.9866  -34.2159 H      1 LIG       0.09000
     13 H7        -81.3754   -7.0879  -30.3689 H      1 LIG       0.09000
     14 H8        -80.8177   -8.3353  -31.4902 H      1 LIG       0.09000
     15 H9        -83.9637   -8.3054  -33.4310 H      1 LIG       0.32900
     16 H10       -82.4915   -9.0257  -33.3253 H      1 LIG       0.32900
@<TRIPOS>BOND
      1       1       3 1
      2       1       5 1
      3       2       4 1
      4       2       5 1
      5       3       6 1
      6       4       6 1
      7       1       7 1
      8       1       8 1
      9       2       9 1
     10       2      10 1
     11       3      11 1
     12       3      12 1
     13       4      13 1
     14       4      14 1
     15       5      15 1
     16       5      16 1
@<TRIPOS>ALT_TYPE
CGenFF_4.0_ALT_TYPE_SET
CGenFF_4.0 1 CG324 2 CG324 3 CG321 4 CG321 5 NG3P2 6 OG3C61 7 HGA2 8 HGA2 9 HGA2 10 HGA2 11 HGA2 12 HGA2 13 HGA2 14 HGA2 15 HGP2 16 HGP2
@<TRIPOS>MOLECULE
morpholine
 16 16 0 0 0
****
USER_CHARGES
INVALID_CHARGES
Pose:   6 Cluster:   6 Fr_nu: 1366299 TotEn:   -15.71
@<TRIPOS>ATOM
      1 C1        -80.6894   -7.1186  -33.3487 C.3    1 LIG       0.20900
      2 C2        -83.0944   -6.5058  -33.4549 C.3    1 LIG       0.20900
      3 C3        -80.7604   -6.8909  -31.8494 C.3    1 LIG      -0.03300
      4 C4        -83.0477   -6.3088  -31.9503 C.3    1 LIG      -0.03300
      5 N1        -82.0503   -7.5076  -33.8283 N.4    1 LIG      -0.45600
      6 O1        -81.7418   -5.8994  -31.5377 O.3    1 LIG      -0.27400
      7 H1        -80.4162   -6.2059  -33.8882 H      1 LIG       0.09000
      8 H2        -80.0044   -7.9289  -33.6124 H      1 LIG       0.09000
      9 H3        -84.0585   -6.8948  -33.7926 H      1 LIG       0.09000
     10 H4        -82.8520   -5.5850  -33.9947 H      1 LIG       0.09000
     11 H5        -80.9877   -7.8170  -31.3082 H      1 LIG       0.09000
     12 H6        -79.7951   -6.5257  -31.4849 H      1 LIG       0.09000
     13 H7        -83.7487   -5.5207  -31.6580 H      1 LIG       0.09000
     14 H8        -83.3337   -7.2213  -31.4134 H      1 LIG       0.09000
     15 H9        -82.0348   -7.6248  -34.8507 H      1 LIG       0.32900
     16 H10       -82.3021   -8.4291  -33.4439 H      1 LIG       0.32900
@<TRIPOS>BOND
      1       1       3 1
      2       1       5 1
      3       2       4 1
      4       2       5 1
      5       3       6 1
      6       4       6 1
      7       1       7 1
      8       1       8 1
      9       2       9 1
     10       2      10 1
     11       3      11 1
     12       3      12 1
     13       4      13 1
     14       4      14 1
     15       5      15 1
     16       5      16 1
@<TRIPOS>ALT_TYPE
CGenFF_4.0_ALT_TYPE_SET
CGenFF_4.0 1 CG324 2 CG324 3 CG321 4 CG321 5 NG3P2 6 OG3C61 7 HGA2 8 HGA2 9 HGA2 10 HGA2 11 HGA2 12 HGA2 13 HGA2 14 HGA2 15 HGP2 16 HGP2
@<TRIPOS>MOLECULE
morpholine
 16 16 0 0 0
****
USER_CHARGES
INVALID_CHARGES
Pose:   7 Cluster:   7 Fr_nu: 1334364 TotEn:   -13.90
@<TRIPOS>ATOM
      1 C1        -80.9975   -6.0663  -32.2979 C.3    1 LIG       0.20900
      2 C2        -82.5944   -7.0413  -33.9320 C.3    1 LIG       0.20900
      3 C3        -82.1766   -5.8522  -31.3659 C.3    1 LIG      -0.03300
      4 C4        -83.6951   -6.7802  -32.9195 C.3    1 LIG      -0.03300
      5 N1        -81.3099   -7.2237  -33.1902 N.4    1 LIG      -0.45600
      6 O1        -83.3767   -5.6433  -32.1138 O.3    1 LIG      -0.27400
      7 H1        -80.8308   -5.2034  -32.9510 H      1 LIG       0.09000
      8 H2        -80.0796   -6.3083  -31.7556 H      1 LIG       0.09000
      9 H3        -82.7711   -7.9513  -34.5114 H      1 LIG       0.09000
     10 H4        -82.4490   -6.1907  -34.6053 H      1 LIG       0.09000
     11 H5        -82.3119   -6.6978  -30.6811 H      1 LIG       0.09000
     12 H6        -82.0082   -4.9591  -30.7559 H      1 LIG       0.09000
     13 H7        -84.6333   -6.5639  -33.4400 H      1 LIG       0.09000
     14 H8        -83.8676   -7.6508  -32.2753 H      1 LIG       0.09000
     15 H9        -80.5409   -7.3594  -33.8605 H      1 LIG       0.32900
     16 H10       -81.3523   -8.0885  -32.6328 H      1 LIG       0.32900
@<TRIPOS>BOND
      1       1       3 1
      2       1       5 1
      3       2       4 1
      4       2       5 1
      5       3       6 1
      6       4       6 1
      7       1       7 1
      8       1       8 1
      9       2       9 1
     10       2      10 1
     11       3      11 1
     12       3      12 1
     13       4      13 1
     14       4      14 1
     15       5      15 1
     16       5      16 1
@<TRIPOS>ALT_TYPE
CGenFF_4.0_ALT_TYPE_SET
CGenFF_4.0 1 CG324 2 CG324 3 CG321 4 CG321 5 NG3P2 6 OG3C61 7 HGA2 8 HGA2 9 HGA2 10 HGA2 11 HGA2 12 HGA2 13 HGA2 14 HGA2 15 HGP2 16 HGP2
@<TRIPOS>MOLECULE
morpholine
 16 16 0 0 0
****
USER_CHARGES
INVALID_CHARGES
Pose:   8 Cluster:   8 Fr_nu: 732846 TotEn:   -13.27
@<TRIPOS>ATOM
      1 C1        -82.4182   -6.2368  -33.3555 C.3    1 LIG       0.20900
      2 C2        -83.9670   -7.6939  -32.0714 C.3    1 LIG       0.20900
      3 C3        -81.5767   -6.1257  -32.0968 C.3    1 LIG      -0.03300
      4 C4        -83.0491   -7.5120  -30.8759 C.3    1 LIG      -0.03300
      5 N1        -83.1526   -7.5377  -33.3146 N.4    1 LIG      -0.45600
      6 O1        -82.3972   -6.2412  -30.9321 O.3    1 LIG      -0.27400
      7 H1        -83.1777   -5.4500  -33.4101 H      1 LIG       0.09000
      8 H2        -81.8085   -6.2324  -34.2630 H      1 LIG       0.09000
      9 H3        -84.4206   -8.6881  -32.0986 H      1 LIG       0.09000
     10 H4        -84.7457   -6.9256  -32.1086 H      1 LIG       0.09000
     11 H5        -80.7869   -6.8858  -32.0678 H      1 LIG       0.09000
     12 H6        -81.0908   -5.1455  -32.0623 H      1 LIG       0.09000
     13 H7        -83.6345   -7.5424  -29.9515 H      1 LIG       0.09000
     14 H8        -82.2976   -8.3086  -30.8175 H      1 LIG       0.09000
     15 H9        -83.7638   -7.6144  -34.1391 H      1 LIG       0.32900
     16 H10       -82.4822   -8.3158  -33.3889 H      1 LIG       0.32900
@<TRIPOS>BOND
      1       1       3 1
      2       1       5 1
      3       2       4 1
      4       2       5 1
      5       3       6 1
      6       4       6 1
      7       1       7 1
      8       1       8 1
      9       2       9 1
     10       2      10 1
     11       3      11 1
     12       3      12 1
     13       4      13 1
     14       4      14 1
     15       5      15 1
     16       5      16 1
@<TRIPOS>ALT_TYPE
CGenFF_4.0_ALT_TYPE_SET
CGenFF_4.0 1 CG324 2 CG324 3 CG321 4 CG321 5 NG3P2 6 OG3C61 7 HGA2 8 HGA2 9 HGA2 10 HGA2 11 HGA2 12 HGA2 13 HGA2 14 HGA2 15 HGP2 16 HGP2
@<TRIPOS>MOLECULE
morpholine
 16 16 0 0 0
****
USER_CHARGES
INVALID_CHARGES
Pose:   9 Cluster:   9 Fr_nu: 101927 TotEn:   -12.95
@<TRIPOS>ATOM
      1 C1        -82.2971   -7.8208  -31.3652 C.3    1 LIG       0.20900
      2 C2        -81.2817   -6.9966  -33.4772 C.3    1 LIG       0.20900
      3 C3        -83.6515   -7.6979  -32.0400 C.3    1 LIG      -0.03300
      4 C4        -82.6859   -6.9149  -34.0487 C.3    1 LIG      -0.03300
      5 N1        -81.2668   -8.0548  -32.4221 N.4    1 LIG      -0.45600
      6 O1        -83.6350   -6.6509  -33.0131 O.3    1 LIG      -0.27400
      7 H1        -82.0125   -6.8981  -30.8491 H      1 LIG       0.09000
      8 H2        -82.2547   -8.6656  -30.6727 H      1 LIG       0.09000
      9 H3        -80.5421   -7.2752  -34.2324 H      1 LIG       0.09000
     10 H4        -80.9851   -6.0632  -32.9886 H      1 LIG       0.09000
     11 H5        -83.9551   -8.6380  -32.5157 H      1 LIG       0.09000
     12 H6        -84.4135   -7.4450  -31.2961 H      1 LIG       0.09000
     13 H7        -82.7454   -6.0927  -34.7687 H      1 LIG       0.09000
     14 H8        -82.9629   -7.8361  -34.5754 H      1 LIG       0.09000
     15 H9        -80.3337   -8.0979  -31.9901 H      1 LIG       0.32900
     16 H10       -81.4185   -8.9768  -32.8549 H      1 LIG       0.32900
@<TRIPOS>BOND
      1       1       3 1
      2       1       5 1
      3       2       4 1
      4       2       5 1
      5       3       6 1
      6       4       6 1
      7       1       7 1
      8       1       8 1
      9       2       9 1
     10       2      10 1
     11       3      11 1
     12       3      12 1
     13       4      13 1
     14       4      14 1
     15       5      15 1
     16       5      16 1
@<TRIPOS>ALT_TYPE
CGenFF_4.0_ALT_TYPE_SET
CGenFF_4.0 1 CG324 2 CG324 3 CG321 4 CG321 5 NG3P2 6 OG3C61 7 HGA2 8 HGA2 9 HGA2 10 HGA2 11 HGA2 12 HGA2 13 HGA2 14 HGA2 15 HGP2 16 HGP2
@<TRIPOS>MOLECULE
morpholine
 16 16 0 0 0
****
USER_CHARGES
INVALID_CHARGES
Pose:  10 Cluster:  10 Fr_nu: 101617 TotEn:   -11.26
@<TRIPOS>ATOM
      1 C1        -83.4678   -8.3263  -31.4512 C.3    1 LIG       0.20900
      2 C2        -82.7318   -7.1375  -33.5044 C.3    1 LIG       0.20900
      3 C3        -84.3165   -7.1106  -31.1251 C.3    1 LIG      -0.03300
      4 C4        -83.6173   -5.9803  -33.0780 C.3    1 LIG      -0.03300
      5 N1        -83.3005   -8.3965  -32.9345 N.4    1 LIG      -0.45600
      6 O1        -83.7191   -5.9244  -31.6534 O.3    1 LIG      -0.27400
      7 H1        -82.4619   -8.2485  -31.0258 H      1 LIG       0.09000
      8 H2        -83.9393   -9.2588  -31.1295 H      1 LIG       0.09000
      9 H3        -82.6971   -7.2549  -34.5906 H      1 LIG       0.09000
     10 H4        -81.7170   -7.0435  -33.1051 H      1 LIG       0.09000
     11 H5        -85.3375   -7.2124  -31.5118 H      1 LIG       0.09000
     12 H6        -84.3870   -6.9893  -30.0395 H      1 LIG       0.09000
     13 H7        -83.1798   -5.0354  -33.4153 H      1 LIG       0.09000
     14 H8        -84.6200   -6.0552  -33.5157 H      1 LIG       0.09000
     15 H9        -82.6910   -9.1901  -33.1754 H      1 LIG       0.32900
     16 H10       -84.2091   -8.5963  -33.3760 H      1 LIG       0.32900
@<TRIPOS>BOND
      1       1       3 1
      2       1       5 1
      3       2       4 1
      4       2       5 1
      5       3       6 1
      6       4       6 1
      7       1       7 1
      8       1       8 1
      9       2       9 1
     10       2      10 1
     11       3      11 1
     12       3      12 1
     13       4      13 1
     14       4      14 1
     15       5      15 1
     16       5      16 1
@<TRIPOS>ALT_TYPE
CGenFF_4.0_ALT_TYPE_SET
CGenFF_4.0 1 CG324 2 CG324 3 CG321 4 CG321 5 NG3P2 6 OG3C61 7 HGA2 8 HGA2 9 HGA2 10 HGA2 11 HGA2 12 HGA2 13 HGA2 14 HGA2 15 HGP2 16 HGP2
@<TRIPOS>MOLECULE
morpholine
 16 16 0 0 0
****
USER_CHARGES
INVALID_CHARGES
Pose:  11 Cluster:  11 Fr_nu: 771469 TotEn:   -10.43
@<TRIPOS>ATOM
      1 C1        -81.3071   -7.3878  -32.0459 C.3    1 LIG       0.20900
      2 C2        -83.7092   -7.4558  -32.6753 C.3    1 LIG       0.20900
      3 C3        -81.6856   -8.1078  -30.7640 C.3    1 LIG      -0.03300
      4 C4        -83.9698   -8.1731  -31.3629 C.3    1 LIG      -0.03300
      5 N1        -82.3058   -7.7480  -33.0977 N.4    1 LIG      -0.45600
      6 O1        -83.0191   -7.7717  -30.3739 O.3    1 LIG      -0.27400
      7 H1        -81.3509   -6.2998  -31.9317 H      1 LIG       0.09000
      8 H2        -80.3215   -7.6865  -32.4130 H      1 LIG       0.09000
      9 H3        -84.3710   -7.7996  -33.4745 H      1 LIG       0.09000
     10 H4        -83.7840   -6.3690  -32.5683 H      1 LIG       0.09000
     11 H5        -81.5951   -9.1956  -30.8672 H      1 LIG       0.09000
     12 H6        -81.0170   -7.7978  -29.9547 H      1 LIG       0.09000
     13 H7        -84.9650   -7.9121  -30.9896 H      1 LIG       0.09000
     14 H8        -83.9372   -9.2626  -31.4836 H      1 LIG       0.09000
     15 H9        -82.0929   -7.2359  -33.9647 H      1 LIG       0.32900
     16 H10       -82.2161   -8.7466  -33.3323 H      1 LIG       0.32900
@<TRIPOS>BOND
      1       1       3 1
      2       1       5 1
      3       2       4 1
      4       2       5 1
      5       3       6 1
      6       4       6 1
      7       1       7 1
      8       1       8 1
      9       2       9 1
     10       2      10 1
     11       3      11 1
     12       3      12 1
     13       4      13 1
     14       4      14 1
     15       5      15 1
     16       5      16 1
@<TRIPOS>ALT_TYPE
CGenFF_4.0_ALT_TYPE_SET
CGenFF_4.0 1 CG324 2 CG324 3 CG321 4 CG321 5 NG3P2 6 OG3C61 7 HGA2 8 HGA2 9 HGA2 10 HGA2 11 HGA2 12 HGA2 13 HGA2 14 HGA2 15 HGP2 16 HGP2
@<TRIPOS>MOLECULE
morpholine
 16 16 0 0 0
****
USER_CHARGES
INVALID_CHARGES
Pose:  12 Cluster:  12 Fr_nu: 324127 TotEn:   -10.09
@<TRIPOS>ATOM
      1 C1        -82.9152   -7.3856  -33.8149 C.3    1 LIG       0.20900
      2 C2        -83.9491   -6.6876  -31.6667 C.3    1 LIG       0.20900
      3 C3        -81.6287   -6.7372  -33.3360 C.3    1 LIG      -0.03300
      4 C4        -82.6117   -6.0741  -31.2928 C.3    1 LIG      -0.03300
      5 N1        -83.6981   -7.8140  -32.6162 N.4    1 LIG      -0.45600
      6 O1        -81.9130   -5.6420  -32.4625 O.3    1 LIG      -0.27400
      7 H1        -83.5469   -6.6818  -34.3664 H      1 LIG       0.09000
      8 H2        -82.7292   -8.2763  -34.4210 H      1 LIG       0.09000
      9 H3        -84.4734   -7.0991  -30.8002 H      1 LIG       0.09000
     10 H4        -84.5932   -5.9743  -32.1905 H      1 LIG       0.09000
     11 H5        -80.9771   -7.4561  -32.8253 H      1 LIG       0.09000
     12 H6        -81.0736   -6.3410  -34.1921 H      1 LIG       0.09000
     13 H7        -82.7714   -5.1955  -30.6599 H      1 LIG       0.09000
     14 H8        -81.9866   -6.7777  -30.7299 H      1 LIG       0.09000
     15 H9        -84.5956   -8.2178  -32.9172 H      1 LIG       0.32900
     16 H10       -83.1986   -8.5717  -32.1295 H      1 LIG       0.32900
@<TRIPOS>BOND
      1       1       3 1
      2       1       5 1
      3       2       4 1
      4       2       5 1
      5       3       6 1
      6       4       6 1
      7       1       7 1
      8       1       8 1
      9       2       9 1
     10       2      10 1
     11       3      11 1
     12       3      12 1
     13       4      13 1
     14       4      14 1
     15       5      15 1
     16       5      16 1
@<TRIPOS>ALT_TYPE
CGenFF_4.0_ALT_TYPE_SET
CGenFF_4.0 1 CG324 2 CG324 3 CG321 4 CG321 5 NG3P2 6 OG3C61 7 HGA2 8 HGA2 9 HGA2 10 HGA2 11 HGA2 12 HGA2 13 HGA2 14 HGA2 15 HGP2 16 HGP2
@<TRIPOS>MOLECULE
morpholine
 16 16 0 0 0
****
USER_CHARGES
INVALID_CHARGES
Pose:  13 Cluster:  13 Fr_nu: 592937 TotEn:   -10.06
@<TRIPOS>ATOM
      1 C1        -82.8173   -6.3198  -31.8070 C.3    1 LIG       0.20900
      2 C2        -82.4070   -7.0875  -34.1337 C.3    1 LIG       0.20900
      3 C3        -81.3134   -6.3386  -31.6006 C.3    1 LIG      -0.03300
      4 C4        -80.9232   -7.0678  -33.8134 C.3    1 LIG      -0.03300
      5 N1        -83.0880   -6.0860  -33.2580 N.4    1 LIG      -0.45600
      6 O1        -80.7053   -7.3346  -32.4261 O.3    1 LIG      -0.27400
      7 H1        -83.2767   -7.2808  -31.5536 H      1 LIG       0.09000
      8 H2        -83.3018   -5.5143  -31.2487 H      1 LIG       0.09000
      9 H3        -82.6113   -6.8095  -35.1709 H      1 LIG       0.09000
     10 H4        -82.8601   -8.0584  -33.9098 H      1 LIG       0.09000
     11 H5        -80.8624   -5.3613  -31.8098 H      1 LIG       0.09000
     12 H6        -81.0863   -6.5892  -30.5596 H      1 LIG       0.09000
     13 H7        -80.4108   -7.8485  -34.3844 H      1 LIG       0.09000
     14 H8        -80.4641   -6.1082  -34.0799 H      1 LIG       0.09000
     15 H9        -84.1027   -6.1129  -33.4279 H      1 LIG       0.32900
     16 H10       -82.7850   -5.1368  -33.5178 H      1 LIG       0.32900
@<TRIPOS>BOND
      1       1       3 1
      2       1       5 1
      3       2       4 1
      4       2       5 1
      5       3       6 1
      6       4       6 1
      7       1       7 1
      8       1       8 1
      9       2       9 1
     10       2      10 1
     11       3      11 1
     12       3      12 1
     13       4      13 1
     14       4      14 1
     15       5      15 1
     16       5      16 1
@<TRIPOS>ALT_TYPE
CGenFF_4.0_ALT_TYPE_SET
CGenFF_4.0 1 CG324 2 CG324 3 CG321 4 CG321 5 NG3P2 6 OG3C61 7 HGA2 8 HGA2 9 HGA2 10 HGA2 11 HGA2 12 HGA2 13 HGA2 14 HGA2 15 HGP2 16 HGP2
@<TRIPOS>MOLECULE
morpholine
 16 16 0 0 0
****
USER_CHARGES
INVALID_CHARGES
Pose:  14 Cluster:  14 Fr_nu: 100897 TotEn:    -9.98
@<TRIPOS>ATOM
      1 C1        -80.5733   -7.5204  -32.0416 C.3    1 LIG       0.20900
      2 C2        -82.5181   -7.0774  -33.5222 C.3    1 LIG       0.20900
      3 C3        -80.7268   -6.1037  -31.5181 C.3    1 LIG      -0.03300
      4 C4        -82.5767   -5.6826  -32.9256 C.3    1 LIG      -0.03300
      5 N1        -81.9110   -7.9941  -32.5101 N.4    1 LIG      -0.45600
      6 O1        -81.2734   -5.2516  -32.5273 O.3    1 LIG      -0.27400
      7 H1        -79.9041   -7.5661  -32.9069 H      1 LIG       0.09000
      8 H2        -80.2324   -8.2132  -31.2675 H      1 LIG       0.09000
      9 H3        -83.5103   -7.4669  -33.7648 H      1 LIG       0.09000
     10 H4        -81.8738   -7.1164  -34.4062 H      1 LIG       0.09000
     11 H5        -81.3595   -6.0675  -30.6233 H      1 LIG       0.09000
     12 H6        -79.7460   -5.7028  -31.2435 H      1 LIG       0.09000
     13 H7        -82.9442   -4.9745  -33.6749 H      1 LIG       0.09000
     14 H8        -83.2573   -5.6379  -32.0668 H      1 LIG       0.09000
     15 H9        -81.8215   -8.9383  -32.9097 H      1 LIG       0.32900
     16 H10       -82.5457   -8.0892  -31.7049 H      1 LIG       0.32900
@<TRIPOS>BOND
      1       1       3 1
      2       1       5 1
      3       2       4 1
      4       2       5 1
      5       3       6 1
      6       4       6 1
      7       1       7 1
      8       1       8 1
      9       2       9 1
     10       2      10 1
     11       3      11 1
     12       3      12 1
     13       4      13 1
     14       4      14 1
     15       5      15 1
     16       5      16 1
@<TRIPOS>ALT_TYPE
CGenFF_4.0_ALT_TYPE_SET
CGenFF_4.0 1 CG324 2 CG324 3 CG321 4 CG321 5 NG3P2 6 OG3C61 7 HGA2 8 HGA2 9 HGA2 10 HGA2 11 HGA2 12 HGA2 13 HGA2 14 HGA2 15 HGP2 16 HGP2
@<TRIPOS>MOLECULE
morpholine
 16 16 0 0 0
****
USER_CHARGES
INVALID_CHARGES
Pose:  15 Cluster:  15 Fr_nu: 267939 TotEn:    -8.35
@<TRIPOS>ATOM
      1 C1        -80.8326   -7.0171  -30.8371 C.3    1 LIG       0.20900
      2 C2        -81.5935   -6.9476  -33.2008 C.3    1 LIG       0.20900
      3 C3        -82.2885   -6.8822  -30.4285 C.3    1 LIG      -0.03300
      4 C4        -83.0122   -6.8169  -32.6763 C.3    1 LIG      -0.03300
      5 N1        -80.7816   -7.6746  -32.1782 N.4    1 LIG      -0.45600
      6 O1        -83.0208   -6.1486  -31.4128 O.3    1 LIG      -0.27400
      7 H1        -80.3471   -6.0420  -30.9477 H      1 LIG       0.09000
      8 H2        -80.2640   -7.6421  -30.1434 H      1 LIG       0.09000
      9 H3        -81.5457   -7.5240  -34.1285 H      1 LIG       0.09000
     10 H4        -81.1188   -5.9714  -33.3413 H      1 LIG       0.09000
     11 H5        -82.7590   -7.8603  -30.2726 H      1 LIG       0.09000
     12 H6        -82.3582   -6.3301  -29.4859 H      1 LIG       0.09000
     13 H7        -83.6101   -6.2183  -33.3707 H      1 LIG       0.09000
     14 H8        -83.4994   -7.7945  -32.5785 H      1 LIG       0.09000
     15 H9        -79.8042   -7.7367  -32.4945 H      1 LIG       0.32900
     16 H10       -81.1136   -8.6461  -32.1000 H      1 LIG       0.32900
@<TRIPOS>BOND
      1       1       3 1
      2       1       5 1
      3       2       4 1
      4       2       5 1
      5       3       6 1
      6       4       6 1
      7       1       7 1
      8       1       8 1
      9       2       9 1
     10       2      10 1
     11       3      11 1
     12       3      12 1
     13       4      13 1
     14       4      14 1
     15       5      15 1
     16       5      16 1
@<TRIPOS>ALT_TYPE
CGenFF_4.0_ALT_TYPE_SET
CGenFF_4.0 1 CG324 2 CG324 3 CG321 4 CG321 5 NG3P2 6 OG3C61 7 HGA2 8 HGA2 9 HGA2 10 HGA2 11 HGA2 12 HGA2 13 HGA2 14 HGA2 15 HGP2 16 HGP2
@<TRIPOS>MOLECULE
morpholine
 16 16 0 0 0
****
USER_CHARGES
INVALID_CHARGES
Pose:  16 Cluster:  16 Fr_nu: 101682 TotEn:    -8.13
@<TRIPOS>ATOM
      1 C1        -82.9149   -7.2946  -32.7855 C.3    1 LIG       0.20900
      2 C2        -82.7406   -8.6888  -30.7369 C.3    1 LIG       0.20900
      3 C3        -81.4691   -6.8903  -32.5596 C.3    1 LIG      -0.03300
      4 C4        -81.3031   -8.2168  -30.6119 C.3    1 LIG      -0.03300
      5 N1        -83.1235   -8.6452  -32.1808 N.4    1 LIG      -0.45600
      6 O1        -81.1546   -6.9073  -31.1653 O.3    1 LIG      -0.27400
      7 H1        -83.6122   -6.6157  -32.2839 H      1 LIG       0.09000
      8 H2        -83.1630   -7.3686  -33.8477 H      1 LIG       0.09000
      9 H3        -82.8704   -9.7184  -30.3937 H      1 LIG       0.09000
     10 H4        -83.4347   -8.0274  -30.2089 H      1 LIG       0.09000
     11 H5        -80.7752   -7.5437  -33.1017 H      1 LIG       0.09000
     12 H6        -81.3098   -5.8696  -32.9215 H      1 LIG       0.09000
     13 H7        -81.0216   -8.1629  -29.5556 H      1 LIG       0.09000
     14 H8        -80.6064   -8.9055  -31.1049 H      1 LIG       0.09000
     15 H9        -84.1097   -8.9205  -32.2845 H      1 LIG       0.32900
     16 H10       -82.5800   -9.3461  -32.7040 H      1 LIG       0.32900
@<TRIPOS>BOND
      1       1       3 1
      2       1       5 1
      3       2       4 1
      4       2       5 1
      5       3       6 1
      6       4       6 1
      7       1       7 1
      8       1       8 1
      9       2       9 1
     10       2      10 1
     11       3      11 1
     12       3      12 1
     13       4      13 1
     14       4      14 1
     15       5      15 1
     16       5      16 1
@<TRIPOS>ALT_TYPE
CGenFF_4.0_ALT_TYPE_SET
CGenFF_4.0 1 CG324 2 CG324 3 CG321 4 CG321 5 NG3P2 6 OG3C61 7 HGA2 8 HGA2 9 HGA2 10 HGA2 11 HGA2 12 HGA2 13 HGA2 14 HGA2 15 HGP2 16 HGP2
@<TRIPOS>MOLECULE
morpholine
 16 16 0 0 0
****
USER_CHARGES
INVALID_CHARGES
Pose:  17 Cluster:  17 Fr_nu: 1334589 TotEn:    -7.28
@<TRIPOS>ATOM
      1 C1        -82.8849   -7.2173  -33.2677 C.3    1 LIG       0.20900
      2 C2        -82.6522   -8.3459  -31.0670 C.3    1 LIG       0.20900
      3 C3        -83.8547   -6.2565  -32.6036 C.3    1 LIG      -0.03300
      4 C4        -83.6329   -7.3293  -30.5107 C.3    1 LIG      -0.03300
      5 N1        -81.9415   -7.7250  -32.2258 N.4    1 LIG      -0.45600
      6 O1        -84.5412   -6.8994  -31.5272 O.3    1 LIG      -0.27400
      7 H1        -83.3957   -8.0930  -33.6812 H      1 LIG       0.09000
      8 H2        -82.2868   -6.7316  -34.0434 H      1 LIG       0.09000
      9 H3        -81.8947   -8.6357  -30.3341 H      1 LIG       0.09000
     10 H4        -83.1608   -9.2354  -31.4519 H      1 LIG       0.09000
     11 H5        -83.3468   -5.3584  -32.2324 H      1 LIG       0.09000
     12 H6        -84.6081   -5.9320  -33.3284 H      1 LIG       0.09000
     13 H7        -84.2243   -7.7849  -29.7103 H      1 LIG       0.09000
     14 H8        -83.1172   -6.4594  -30.0865 H      1 LIG       0.09000
     15 H9        -81.3013   -8.4125  -32.6463 H      1 LIG       0.32900
     16 H10       -81.3458   -6.9537  -31.8931 H      1 LIG       0.32900
@<TRIPOS>BOND
      1       1       3 1
      2       1       5 1
      3       2       4 1
      4       2       5 1
      5       3       6 1
      6       4       6 1
      7       1       7 1
      8       1       8 1
      9       2       9 1
     10       2      10 1
     11       3      11 1
     12       3      12 1
     13       4      13 1
     14       4      14 1
     15       5      15 1
     16       5      16 1
@<TRIPOS>ALT_TYPE
CGenFF_4.0_ALT_TYPE_SET
CGenFF_4.0 1 CG324 2 CG324 3 CG321 4 CG321 5 NG3P2 6 OG3C61 7 HGA2 8 HGA2 9 HGA2 10 HGA2 11 HGA2 12 HGA2 13 HGA2 14 HGA2 15 HGP2 16 HGP2
@<TRIPOS>MOLECULE
morpholine
 16 16 0 0 0
****
USER_CHARGES
INVALID_CHARGES
Pose:  18 Cluster:  18 Fr_nu: 267798 TotEn:    -5.91
@<TRIPOS>ATOM
      1 C1        -82.3257   -5.5991  -31.2473 C.3    1 LIG       0.20900
      2 C2        -81.5935   -6.9476  -33.2008 C.3    1 LIG       0.20900
      3 C3        -83.7435   -5.7123  -31.7779 C.3    1 LIG      -0.03300
      4 C4        -83.0474   -6.9953  -33.6353 C.3    1 LIG      -0.03300
      5 N1        -81.5540   -6.7903  -31.7152 N.4    1 LIG      -0.45600
      6 O1        -83.7394   -5.8216  -33.2031 O.3    1 LIG      -0.27400
      7 H1        -81.8106   -4.7173  -31.6422 H      1 LIG       0.09000
      8 H2        -82.2916   -5.5946  -30.1545 H      1 LIG       0.09000
      9 H3        -81.0563   -7.8669  -33.4482 H      1 LIG       0.09000
     10 H4        -81.0701   -6.0831  -33.6212 H      1 LIG       0.09000
     11 H5        -84.2723   -6.5694  -31.3443 H      1 LIG       0.09000
     12 H6        -84.3086   -4.8117  -31.5177 H      1 LIG       0.09000
     13 H7        -83.1065   -7.0303  -34.7277 H      1 LIG       0.09000
     14 H8        -83.5567   -7.8860  -33.2480 H      1 LIG       0.09000
     15 H9        -80.5766   -6.7122  -31.4026 H      1 LIG       0.32900
     16 H10       -81.9247   -7.6403  -31.2676 H      1 LIG       0.32900
@<TRIPOS>BOND
      1       1       3 1
      2       1       5 1
      3       2       4 1
      4       2       5 1
      5       3       6 1
      6       4       6 1
      7       1       7 1
      8       1       8 1
      9       2       9 1
     10       2      10 1
     11       3      11 1
     12       3      12 1
     13       4      13 1
     14       4      14 1
     15       5      15 1
     16       5      16 1
@<TRIPOS>ALT_TYPE
CGenFF_4.0_ALT_TYPE_SET
CGenFF_4.0 1 CG324 2 CG324 3 CG321 4 CG321 5 NG3P2 6 OG3C61 7 HGA2 8 HGA2 9 HGA2 10 HGA2 11 HGA2 12 HGA2 13 HGA2 14 HGA2 15 HGP2 16 HGP2
@<TRIPOS>MOLECULE
morpholine
 16 16 0 0 0
****
USER_CHARGES
INVALID_CHARGES
Pose:  19 Cluster:  19 Fr_nu: 268145 TotEn:    -4.67
@<TRIPOS>ATOM
      1 C1        -83.7164   -7.2963  -31.5131 C.3    1 LIG       0.20900
      2 C2        -81.2687   -7.3391  -31.9346 C.3    1 LIG       0.20900
      3 C3        -83.8957   -6.8620  -32.9567 C.3    1 LIG      -0.03300
      4 C4        -81.5680   -6.9035  -33.3578 C.3    1 LIG      -0.03300
      5 N1        -82.4530   -8.0885  -31.4157 N.4    1 LIG      -0.45600
      6 O1        -82.7603   -6.1163  -33.4017 O.3    1 LIG      -0.27400
      7 H1        -83.6021   -6.4403  -30.8400 H      1 LIG       0.09000
      8 H2        -84.5328   -7.9369  -31.1690 H      1 LIG       0.09000
      9 H3        -80.4062   -8.0082  -31.8783 H      1 LIG       0.09000
     10 H4        -81.1231   -6.4833  -31.2679 H      1 LIG       0.09000
     11 H5        -84.0572   -7.7188  -33.6216 H      1 LIG       0.09000
     12 H6        -84.7716   -6.2111  -33.0408 H      1 LIG       0.09000
     13 H7        -80.7488   -6.2836  -33.7353 H      1 LIG       0.09000
     14 H8        -81.6697   -7.7629  -34.0314 H      1 LIG       0.09000
     15 H9        -82.2891   -8.3566  -30.4357 H      1 LIG       0.32900
     16 H10       -82.5577   -8.9717  -31.9346 H      1 LIG       0.32900
@<TRIPOS>BOND
      1       1       3 1
      2       1       5 1
      3       2       4 1
      4       2       5 1
      5       3       6 1
      6       4       6 1
      7       1       7 1
      8       1       8 1
      9       2       9 1
     10       2      10 1
     11       3      11 1
     12       3      12 1
     13       4      13 1
     14       4      14 1
     15       5      15 1
     16       5      16 1
@<TRIPOS>ALT_TYPE
CGenFF_4.0_ALT_TYPE_SET
CGenFF_4.0 1 CG324 2 CG324 3 CG321 4 CG321 5 NG3P2 6 OG3C61 7 HGA2 8 HGA2 9 HGA2 10 HGA2 11 HGA2 12 HGA2 13 HGA2 14 HGA2 15 HGP2 16 HGP2
@<TRIPOS>MOLECULE
morpholine
 16 16 0 0 0
****
USER_CHARGES
INVALID_CHARGES
Pose:  20 Cluster:  20 Fr_nu: 330186 TotEn:    -4.10
@<TRIPOS>ATOM
      1 C1        -82.6235   -8.5140  -30.6358 C.3    1 LIG       0.20900
      2 C2        -80.6625   -7.5397  -31.8089 C.3    1 LIG       0.20900
      3 C3        -83.4910   -7.9508  -31.7471 C.3    1 LIG      -0.03300
      4 C4        -81.6261   -7.0251  -32.8631 C.3    1 LIG      -0.03300
      5 N1        -81.2573   -8.7622  -31.1882 N.4    1 LIG      -0.45600
      6 O1        -82.9076   -6.7628  -32.2869 O.3    1 LIG      -0.27400
      7 H1        -82.5037   -7.8038  -29.8111 H      1 LIG       0.09000
      8 H2        -83.0026   -9.4670  -30.2572 H      1 LIG       0.09000
      9 H3        -79.6962   -7.8240  -32.2335 H      1 LIG       0.09000
     10 H4        -80.5182   -6.8166  -31.0000 H      1 LIG       0.09000
     11 H5        -83.6481   -8.6814  -32.5496 H      1 LIG       0.09000
     12 H6        -84.4749   -7.6837  -31.3487 H      1 LIG       0.09000
     13 H7        -81.2520   -6.0842  -33.2789 H      1 LIG       0.09000
     14 H8        -81.7341   -7.7335  -33.6933 H      1 LIG       0.09000
     15 H9        -80.6397   -9.1040  -30.4393 H      1 LIG       0.32900
     16 H10       -81.2983   -9.5189  -31.8854 H      1 LIG       0.32900
@<TRIPOS>BOND
      1       1       3 1
      2       1       5 1
      3       2       4 1
      4       2       5 1
      5       3       6 1
      6       4       6 1
      7       1       7 1
      8       1       8 1
      9       2       9 1
     10       2      10 1
     11       3      11 1
     12       3      12 1
     13       4      13 1
     14       4      14 1
     15       5      15 1
     16       5      16 1
@<TRIPOS>ALT_TYPE
CGenFF_4.0_ALT_TYPE_SET
CGenFF_4.0 1 CG324 2 CG324 3 CG321 4 CG321 5 NG3P2 6 OG3C61 7 HGA2 8 HGA2 9 HGA2 10 HGA2 11 HGA2 12 HGA2 13 HGA2 14 HGA2 15 HGP2 16 HGP2
@<TRIPOS>MOLECULE
morpholine
 16 16 0 0 0
****
USER_CHARGES
INVALID_CHARGES
Pose:  21 Cluster:  21 Fr_nu: 592844 TotEn:    -3.42
@<TRIPOS>ATOM
      1 C1        -82.9748   -7.6981  -32.8297 C.3    1 LIG       0.20900
      2 C2        -84.9417   -7.3142  -31.3617 C.3    1 LIG       0.20900
      3 C3        -83.0880   -6.2460  -33.2580 C.3    1 LIG      -0.03300
      4 C4        -84.9579   -5.8807  -31.8613 C.3    1 LIG      -0.03300
      5 N1        -83.5403   -7.8255  -31.4523 N.4    1 LIG      -0.45600
      6 O1        -84.4471   -5.8078  -33.1943 O.3    1 LIG      -0.27400
      7 H1        -83.5634   -8.3608  -33.4725 H      1 LIG       0.09000
      8 H2        -81.9367   -8.0387  -32.7912 H      1 LIG       0.09000
      9 H3        -85.2530   -7.3929  -30.3168 H      1 LIG       0.09000
     10 H4        -85.5555   -7.9710  -31.9861 H      1 LIG       0.09000
     11 H5        -82.4606   -5.5908  -32.6421 H      1 LIG       0.09000
     12 H6        -82.7552   -6.1395  -34.2953 H      1 LIG       0.09000
     13 H7        -85.9864   -5.5070  -31.8808 H      1 LIG       0.09000
     14 H8        -84.3776   -5.2178  -31.2084 H      1 LIG       0.09000
     15 H9        -83.5133   -8.8116  -31.1587 H      1 LIG       0.32900
     16 H10       -82.9431   -7.3175  -30.7848 H      1 LIG       0.32900
@<TRIPOS>BOND
      1       1       3 1
      2       1       5 1
      3       2       4 1
      4       2       5 1
      5       3       6 1
      6       4       6 1
      7       1       7 1
      8       1       8 1
      9       2       9 1
     10       2      10 1
     11       3      11 1
     12       3      12 1
     13       4      13 1
     14       4      14 1
     15       5      15 1
     16       5      16 1
@<TRIPOS>ALT_TYPE
CGenFF_4.0_ALT_TYPE_SET
CGenFF_4.0 1 CG324 2 CG324 3 CG321 4 CG321 5 NG3P2 6 OG3C61 7 HGA2 8 HGA2 9 HGA2 10 HGA2 11 HGA2 12 HGA2 13 HGA2 14 HGA2 15 HGP2 16 HGP2
@<TRIPOS>MOLECULE
morpholine
 16 16 0 0 0
****
USER_CHARGES
INVALID_CHARGES
Pose:  22 Cluster:  22 Fr_nu: 588269 TotEn:    -2.84
@<TRIPOS>ATOM
      1 C1        -81.2604   -7.8975  -30.9101 C.3    1 LIG       0.20900
      2 C2        -83.1875   -7.6847  -32.4631 C.3    1 LIG       0.20900
      3 C3        -80.4238   -7.1678  -31.9456 C.3    1 LIG      -0.03300
      4 C4        -82.2565   -6.9647  -33.4222 C.3    1 LIG      -0.03300
      5 N1        -82.6834   -7.4709  -31.0726 N.4    1 LIG      -0.45600
      6 O1        -80.9141   -7.4291  -33.2626 O.3    1 LIG      -0.27400
      7 H1        -81.2396   -8.9821  -31.0585 H      1 LIG       0.09000
      8 H2        -80.9593   -7.6535  -29.8878 H      1 LIG       0.09000
      9 H3        -84.2083   -7.2961  -32.5058 H      1 LIG       0.09000
     10 H4        -83.1908   -8.7661  -32.6322 H      1 LIG       0.09000
     11 H5        -80.4081   -6.0862  -31.7663 H      1 LIG       0.09000
     12 H6        -79.3893   -7.5231  -31.9021 H      1 LIG       0.09000
     13 H7        -82.5568   -7.1705  -34.4544 H      1 LIG       0.09000
     14 H8        -82.2892   -5.8779  -33.2789 H      1 LIG       0.09000
     15 H9        -83.2759   -7.9870  -30.4079 H      1 LIG       0.32900
     16 H10       -82.7776   -6.4772  -30.8196 H      1 LIG       0.32900
@<TRIPOS>BOND
      1       1       3 1
      2       1       5 1
      3       2       4 1
      4       2       5 1
      5       3       6 1
      6       4       6 1
      7       1       7 1
      8       1       8 1
      9       2       9 1
     10       2      10 1
     11       3      11 1
     12       3      12 1
     13       4      13 1
     14       4      14 1
     15       5      15 1
     16       5      16 1
@<TRIPOS>ALT_TYPE
CGenFF_4.0_ALT_TYPE_SET
CGenFF_4.0 1 CG324 2 CG324 3 CG321 4 CG321 5 NG3P2 6 OG3C61 7 HGA2 8 HGA2 9 HGA2 10 HGA2 11 HGA2 12 HGA2 13 HGA2 14 HGA2 15 HGP2 16 HGP2
@<TRIPOS>MOLECULE
morpholine
 16 16 0 0 0
****
USER_CHARGES
INVALID_CHARGES
Pose:  23 Cluster:  23 Fr_nu: 200410 TotEn:    -2.44
@<TRIPOS>ATOM
      1 C1        -58.6506  -18.5470  -50.0794 C.3    1 LIG       0.20900
      2 C2        -56.6695  -17.1002  -49.6880 C.3    1 LIG       0.20900
      3 C3        -58.3536  -19.2097  -48.7462 C.3    1 LIG      -0.03300
      4 C4        -56.4702  -17.8333  -48.3736 C.3    1 LIG      -0.03300
      5 N1        -58.1221  -17.1498  -50.0359 N.4    1 LIG      -0.45600
      6 O1        -56.9517  -19.1757  -48.4694 O.3    1 LIG      -0.27400
      7 H1        -58.1406  -19.0491  -50.9080 H      1 LIG       0.09000
      8 H2        -59.7232  -18.4860  -50.2817 H      1 LIG       0.09000
      9 H3        -56.3831  -16.0472  -49.6233 H      1 LIG       0.09000
     10 H4        -56.1339  -17.5843  -50.5107 H      1 LIG       0.09000
     11 H5        -58.9028  -18.7341  -47.9249 H      1 LIG       0.09000
     12 H6        -58.6580  -20.2605  -48.7799 H      1 LIG       0.09000
     13 H7        -55.4032  -17.8813  -48.1345 H      1 LIG       0.09000
     14 H8        -56.9721  -17.3209  -47.5441 H      1 LIG       0.09000
     15 H9        -58.2743  -16.6953  -50.9467 H      1 LIG       0.32900
     16 H10       -58.6601  -16.5975  -49.3533 H      1 LIG       0.32900
@<TRIPOS>BOND
      1       1       3 1
      2       1       5 1
      3       2       4 1
      4       2       5 1
      5       3       6 1
      6       4       6 1
      7       1       7 1
      8       1       8 1
      9       2       9 1
     10       2      10 1
     11       3      11 1
     12       3      12 1
     13       4      13 1
     14       4      14 1
     15       5      15 1
     16       5      16 1
@<TRIPOS>ALT_TYPE
CGenFF_4.0_ALT_TYPE_SET
CGenFF_4.0 1 CG324 2 CG324 3 CG321 4 CG321 5 NG3P2 6 OG3C61 7 HGA2 8 HGA2 9 HGA2 10 HGA2 11 HGA2 12 HGA2 13 HGA2 14 HGA2 15 HGP2 16 HGP2
@<TRIPOS>MOLECULE
morpholine
 16 16 0 0 0
****
USER_CHARGES
INVALID_CHARGES
Pose:  24 Cluster:  24 Fr_nu: 439811 TotEn:    -1.36
@<TRIPOS>ATOM
      1 C1        -77.7607    6.0524  -37.2268 C.3    1 LIG       0.20900
      2 C2        -78.9238    6.7239  -35.1370 C.3    1 LIG       0.20900
      3 C3        -77.1768    7.4527  -37.2795 C.3    1 LIG      -0.03300
      4 C4        -78.2822    8.0911  -35.2917 C.3    1 LIG      -0.03300
      5 N1        -78.0411    5.7153  -35.7981 N.4    1 LIG      -0.45600
      6 O1        -78.0675    8.3916  -36.6725 O.3    1 LIG      -0.27400
      7 H1        -78.7163    5.9878  -37.7573 H      1 LIG       0.09000
      8 H2        -77.0672    5.2998  -37.6116 H      1 LIG       0.09000
      9 H3        -79.0292    6.4313  -34.0891 H      1 LIG       0.09000
     10 H4        -79.8939    6.6689  -35.6408 H      1 LIG       0.09000
     11 H5        -76.1977    7.5033  -36.7884 H      1 LIG       0.09000
     12 H6        -77.0376    7.7562  -38.3219 H      1 LIG       0.09000
     13 H7        -78.9469    8.8601  -34.8857 H      1 LIG       0.09000
     14 H8        -77.3314    8.1559  -34.7491 H      1 LIG       0.09000
     15 H9        -78.4786    4.7854  -35.7430 H      1 LIG       0.32900
     16 H10       -77.1544    5.6395  -35.2802 H      1 LIG       0.32900
@<TRIPOS>BOND
      1       1       3 1
      2       1       5 1
      3       2       4 1
      4       2       5 1
      5       3       6 1
      6       4       6 1
      7       1       7 1
      8       1       8 1
      9       2       9 1
     10       2      10 1
     11       3      11 1
     12       3      12 1
     13       4      13 1
     14       4      14 1
     15       5      15 1
     16       5      16 1
@<TRIPOS>ALT_TYPE
CGenFF_4.0_ALT_TYPE_SET
CGenFF_4.0 1 CG324 2 CG324 3 CG321 4 CG321 5 NG3P2 6 OG3C61 7 HGA2 8 HGA2 9 HGA2 10 HGA2 11 HGA2 12 HGA2 13 HGA2 14 HGA2 15 HGP2 16 HGP2
@<TRIPOS>MOLECULE
morpholine
 16 16 0 0 0
****
USER_CHARGES
INVALID_CHARGES
Pose:  25 Cluster:  25 Fr_nu: 200627 TotEn:    -0.12
@<TRIPOS>ATOM
      1 C1        -56.9160  -18.0224  -48.4601 C.3    1 LIG       0.20900
      2 C2        -58.2267  -17.9614  -50.5695 C.3    1 LIG       0.20900
      3 C3        -56.0786  -16.8864  -49.0193 C.3    1 LIG      -0.03300
      4 C4        -57.3254  -16.8278  -51.0249 C.3    1 LIG      -0.03300
      5 N1        -58.2757  -17.9490  -49.0759 N.4    1 LIG      -0.45600
      6 O1        -56.0249  -16.9567  -50.4460 O.3    1 LIG      -0.27400
      7 H1        -56.5048  -19.0020  -48.7248 H      1 LIG       0.09000
      8 H2        -57.0420  -17.9495  -47.3766 H      1 LIG       0.09000
      9 H3        -59.2515  -17.8482  -50.9327 H      1 LIG       0.09000
     10 H4        -57.8315  -18.9395  -50.8616 H      1 LIG       0.09000
     11 H5        -56.4659  -15.9073  -48.7132 H      1 LIG       0.09000
     12 H6        -55.0525  -16.9651  -48.6462 H      1 LIG       0.09000
     13 H7        -57.2078  -16.8624  -52.1126 H      1 LIG       0.09000
     14 H8        -57.7464  -15.8480  -50.7690 H      1 LIG       0.09000
     15 H9        -58.8477  -18.7373  -48.7431 H      1 LIG       0.32900
     16 H10       -58.7562  -17.0975  -48.7528 H      1 LIG       0.32900
@<TRIPOS>BOND
      1       1       3 1
      2       1       5 1
      3       2       4 1
      4       2       5 1
      5       3       6 1
      6       4       6 1
      7       1       7 1
      8       1       8 1
      9       2       9 1
     10       2      10 1
     11       3      11 1
     12       3      12 1
     13       4      13 1
     14       4      14 1
     15       5      15 1
     16       5      16 1
@<TRIPOS>ALT_TYPE
CGenFF_4.0_ALT_TYPE_SET
CGenFF_4.0 1 CG324 2 CG324 3 CG321 4 CG321 5 NG3P2 6 OG3C61 7 HGA2 8 HGA2 9 HGA2 10 HGA2 11 HGA2 12 HGA2 13 HGA2 14 HGA2 15 HGP2 16 HGP2
@<TRIPOS>MOLECULE
morpholine
 16 16 0 0 0
****
USER_CHARGES
INVALID_CHARGES
Pose:  26 Cluster:  26 Fr_nu: 1287947 TotEn:    -0.12
@<TRIPOS>ATOM
      1 C1        -56.1489  -16.8459  -49.7919 C.3    1 LIG       0.20900
      2 C2        -57.8102  -18.4140  -48.8161 C.3    1 LIG       0.20900
      3 C3        -56.9930  -16.8332  -51.0537 C.3    1 LIG      -0.03300
      4 C4        -58.5733  -18.3238  -50.1255 C.3    1 LIG      -0.03300
      5 N1        -57.0438  -17.1442  -48.6328 N.4    1 LIG      -0.45600
      6 O1        -57.6782  -18.0777  -51.2124 O.3    1 LIG      -0.27400
      7 H1        -55.3917  -17.6364  -49.8146 H      1 LIG       0.09000
      8 H2        -55.6755  -15.8791  -49.6007 H      1 LIG       0.09000
      9 H3        -58.4750  -18.5236  -47.9553 H      1 LIG       0.09000
     10 H4        -57.0748  -19.2246  -48.8273 H      1 LIG       0.09000
     11 H5        -57.7187  -16.0113  -51.0487 H      1 LIG       0.09000
     12 H6        -56.3487  -16.6974  -51.9280 H      1 LIG       0.09000
     13 H7        -59.0811  -19.2728  -50.3242 H      1 LIG       0.09000
     14 H8        -59.3389  -17.5393  -50.0947 H      1 LIG       0.09000
     15 H9        -56.4841  -17.2006  -47.7709 H      1 LIG       0.32900
     16 H10       -57.6988  -16.3623  -48.4913 H      1 LIG       0.32900
@<TRIPOS>BOND
      1       1       3 1
      2       1       5 1
      3       2       4 1
      4       2       5 1
      5       3       6 1
      6       4       6 1
      7       1       7 1
      8       1       8 1
      9       2       9 1
     10       2      10 1
     11       3      11 1
     12       3      12 1
     13       4      13 1
     14       4      14 1
     15       5      15 1
     16       5      16 1
@<TRIPOS>ALT_TYPE
CGenFF_4.0_ALT_TYPE_SET
CGenFF_4.0 1 CG324 2 CG324 3 CG321 4 CG321 5 NG3P2 6 OG3C61 7 HGA2 8 HGA2 9 HGA2 10 HGA2 11 HGA2 12 HGA2 13 HGA2 14 HGA2 15 HGP2 16 HGP2
@<TRIPOS>MOLECULE
indoline
 18 19 0 0 0
****
USER_CHARGES
INVALID_CHARGES
Pose:   1 Cluster:   1 Fr_nu: 505632 TotEn:   -26.53
@<TRIPOS>ATOM
      1 C1        -66.8739   -6.1048  -45.4132 C.ar   1 LIG      -0.21700
      2 C2        -66.9998   -5.5807  -44.1167 C.ar   1 LIG      -0.19700
      3 C3        -67.5967   -7.2358  -45.7955 C.ar   1 LIG      -0.40000
      4 C4        -67.8457   -6.1845  -43.1822 C.ar   1 LIG      -0.29100
      5 C5        -68.4226   -7.8274  -44.8564 C.ar   1 LIG       0.11100
      6 C6        -68.5371   -7.3225  -43.5587 C.ar   1 LIG       0.28800
      7 C7        -69.3396   -8.9958  -45.0139 C.3    1 LIG      -0.11600
      8 C8        -69.7726   -9.2458  -43.5531 C.3    1 LIG       0.00100
      9 N1        -69.4650   -8.0353  -42.8015 N.pl3  1 LIG      -0.67300
     10 H1        -66.2160   -5.6174  -46.1277 H      1 LIG       0.19600
     11 H2        -66.4388   -4.6919  -43.8405 H      1 LIG       0.19600
     12 H3        -67.5164   -7.6297  -46.8026 H      1 LIG       0.20400
     13 H4        -67.9492   -5.7664  -42.1863 H      1 LIG       0.21000
     14 H5        -70.1973   -8.7221  -45.6367 H      1 LIG       0.09000
     15 H6        -68.8272   -9.8667  -45.4324 H      1 LIG       0.09000
     16 H7        -70.8369   -9.4942  -43.4890 H      1 LIG       0.09000
     17 H8        -69.2059  -10.0855  -43.1321 H      1 LIG       0.09000
     18 H9        -69.4753   -7.9935  -41.7917 H      1 LIG       0.32800
@<TRIPOS>BOND
      1       1       2 ar
      2       1       3 ar
      3       2       4 ar
      4       3       5 ar
      5       4       6 ar
      6       5       6 ar
      7       5       7 1
      8       6       9 1
      9       7       8 1
     10       8       9 1
     11       1      10 1
     12       2      11 1
     13       3      12 1
     14       4      13 1
     15       7      14 1
     16       7      15 1
     17       8      16 1
     18       8      17 1
     19       9      18 1
@<TRIPOS>ALT_TYPE
CGenFF_4.0_ALT_TYPE_SET
CGenFF_4.0 1 CG2R61 2 CG2R61 3 CG2R61 4 CG2R61 5 CG2RC0 6 CG2RC0 7 CG3C52 8 CG3C52 9 NG3C51 10 HGR61 11 HGR61 12 HGR61 13 HGR61 14 HGA2 15 HGA2 16 HGA2 17 HGA2 18 HGP1
@<TRIPOS>MOLECULE
indoline
 18 19 0 0 0
****
USER_CHARGES
INVALID_CHARGES
Pose:   2 Cluster:   2 Fr_nu: 866201 TotEn:   -25.19
@<TRIPOS>ATOM
      1 C1        -67.3680   -8.3166  -46.7625 C.ar   1 LIG      -0.21700
      2 C2        -66.7883   -7.1481  -47.2822 C.ar   1 LIG      -0.19700
      3 C3        -67.8329   -8.3545  -45.4471 C.ar   1 LIG      -0.40000
      4 C4        -66.6595   -6.0029  -46.4914 C.ar   1 LIG      -0.29100
      5 C5        -67.6898   -7.2160  -44.6742 C.ar   1 LIG       0.11100
      6 C6        -67.0959   -6.0566  -45.1793 C.ar   1 LIG       0.28800
      7 C7        -68.1458   -6.9669  -43.2739 C.3    1 LIG      -0.11600
      8 C8        -67.4801   -5.6071  -42.9710 C.3    1 LIG       0.00100
      9 N1        -67.1089   -5.0169  -44.2512 N.pl3  1 LIG      -0.67300
     10 H1        -67.4652   -9.1947  -47.3951 H      1 LIG       0.19600
     11 H2        -66.4433   -7.1328  -48.3126 H      1 LIG       0.19600
     12 H3        -68.2994   -9.2494  -45.0506 H      1 LIG       0.20400
     13 H4        -66.2234   -5.0988  -46.9032 H      1 LIG       0.21000
     14 H5        -69.2370   -6.8864  -43.2403 H      1 LIG       0.09000
     15 H6        -67.7994   -7.7425  -42.5850 H      1 LIG       0.09000
     16 H7        -68.1519   -4.9498  -42.4098 H      1 LIG       0.09000
     17 H8        -66.5762   -5.7578  -42.3678 H      1 LIG       0.09000
     18 H9        -66.4949   -4.2185  -44.3350 H      1 LIG       0.32800
@<TRIPOS>BOND
      1       1       2 ar
      2       1       3 ar
      3       2       4 ar
      4       3       5 ar
      5       4       6 ar
      6       5       6 ar
      7       5       7 1
      8       6       9 1
      9       7       8 1
     10       8       9 1
     11       1      10 1
     12       2      11 1
     13       3      12 1
     14       4      13 1
     15       7      14 1
     16       7      15 1
     17       8      16 1
     18       8      17 1
     19       9      18 1
@<TRIPOS>ALT_TYPE
CGenFF_4.0_ALT_TYPE_SET
CGenFF_4.0 1 CG2R61 2 CG2R61 3 CG2R61 4 CG2R61 5 CG2RC0 6 CG2RC0 7 CG3C52 8 CG3C52 9 NG3C51 10 HGR61 11 HGR61 12 HGR61 13 HGR61 14 HGA2 15 HGA2 16 HGA2 17 HGA2 18 HGP1
@<TRIPOS>MOLECULE
indoline
 18 19 0 0 0
****
USER_CHARGES
INVALID_CHARGES
Pose:   3 Cluster:   3 Fr_nu: 200686 TotEn:   -24.29
@<TRIPOS>ATOM
      1 C1        -68.0204   -6.5069  -47.0181 C.ar   1 LIG      -0.21700
      2 C2        -68.5737   -7.6882  -46.4986 C.ar   1 LIG      -0.19700
      3 C3        -67.4888   -5.5371  -46.1668 C.ar   1 LIG      -0.40000
      4 C4        -68.6088   -7.9132  -45.1196 C.ar   1 LIG      -0.29100
      5 C5        -67.5395   -5.7703  -44.8041 C.ar   1 LIG       0.11100
      6 C6        -68.1066   -6.9347  -44.2799 C.ar   1 LIG       0.28800
      7 C7        -66.9994   -4.9386  -43.6872 C.3    1 LIG      -0.11600
      8 C8        -67.5864   -5.6601  -42.4549 C.3    1 LIG       0.00100
      9 N1        -67.9978   -6.9887  -42.8915 N.pl3  1 LIG      -0.67300
     10 H1        -67.9963   -6.3532  -48.0935 H      1 LIG       0.19600
     11 H2        -68.9716   -8.4380  -47.1771 H      1 LIG       0.19600
     12 H3        -67.0427   -4.6336  -46.5673 H      1 LIG       0.20400
     13 H4        -69.0251   -8.8343  -44.7251 H      1 LIG       0.21000
     14 H5        -65.9054   -4.9777  -43.6815 H      1 LIG       0.09000
     15 H6        -67.3434   -3.9019  -43.7435 H      1 LIG       0.09000
     16 H7        -66.8570   -5.7171  -41.6405 H      1 LIG       0.09000
     17 H8        -68.4630   -5.1152  -42.0831 H      1 LIG       0.09000
     18 H9        -68.5789   -7.5991  -42.3336 H      1 LIG       0.32800
@<TRIPOS>BOND
      1       1       2 ar
      2       1       3 ar
      3       2       4 ar
      4       3       5 ar
      5       4       6 ar
      6       5       6 ar
      7       5       7 1
      8       6       9 1
      9       7       8 1
     10       8       9 1
     11       1      10 1
     12       2      11 1
     13       3      12 1
     14       4      13 1
     15       7      14 1
     16       7      15 1
     17       8      16 1
     18       8      17 1
     19       9      18 1
@<TRIPOS>ALT_TYPE
CGenFF_4.0_ALT_TYPE_SET
CGenFF_4.0 1 CG2R61 2 CG2R61 3 CG2R61 4 CG2R61 5 CG2RC0 6 CG2RC0 7 CG3C52 8 CG3C52 9 NG3C51 10 HGR61 11 HGR61 12 HGR61 13 HGR61 14 HGA2 15 HGA2 16 HGA2 17 HGA2 18 HGP1
@<TRIPOS>MOLECULE
indoline
 18 19 0 0 0
****
USER_CHARGES
INVALID_CHARGES
Pose:   4 Cluster:   4 Fr_nu: 249557 TotEn:   -23.00
@<TRIPOS>ATOM
      1 C1        -67.3784   -8.3043  -45.3780 C.ar   1 LIG      -0.21700
      2 C2        -67.6623   -7.2050  -44.5519 C.ar   1 LIG      -0.19700
      3 C3        -67.9408   -9.5543  -45.1153 C.ar   1 LIG      -0.40000
      4 C4        -68.5078   -7.3421  -43.4474 C.ar   1 LIG      -0.29100
      5 C5        -68.7681   -9.6761  -44.0131 C.ar   1 LIG       0.11100
      6 C6        -69.0386   -8.5908  -43.1758 C.ar   1 LIG       0.28800
      7 C7        -69.5364  -10.8668  -43.5413 C.3    1 LIG      -0.11600
      8 C8        -70.0527  -10.3764  -42.1712 C.3    1 LIG       0.00100
      9 N1        -69.9394   -8.9231  -42.1656 N.pl3  1 LIG      -0.67300
     10 H1        -66.7239   -8.1762  -46.2359 H      1 LIG       0.19600
     11 H2        -67.2255   -6.2362  -44.7790 H      1 LIG       0.19600
     12 H3        -67.7390  -10.3993  -45.7640 H      1 LIG       0.20400
     13 H4        -68.7343   -6.4856  -42.8211 H      1 LIG       0.21000
     14 H5        -70.3673  -11.0750  -44.2228 H      1 LIG       0.09000
     15 H6        -68.9004  -11.7502  -43.4346 H      1 LIG       0.09000
     16 H7        -71.0851  -10.6957  -41.9960 H      1 LIG       0.09000
     17 H8        -69.4322  -10.7897  -41.3665 H      1 LIG       0.09000
     18 H9        -70.0335   -8.3642  -41.3287 H      1 LIG       0.32800
@<TRIPOS>BOND
      1       1       2 ar
      2       1       3 ar
      3       2       4 ar
      4       3       5 ar
      5       4       6 ar
      6       5       6 ar
      7       5       7 1
      8       6       9 1
      9       7       8 1
     10       8       9 1
     11       1      10 1
     12       2      11 1
     13       3      12 1
     14       4      13 1
     15       7      14 1
     16       7      15 1
     17       8      16 1
     18       8      17 1
     19       9      18 1
@<TRIPOS>ALT_TYPE
CGenFF_4.0_ALT_TYPE_SET
CGenFF_4.0 1 CG2R61 2 CG2R61 3 CG2R61 4 CG2R61 5 CG2RC0 6 CG2RC0 7 CG3C52 8 CG3C52 9 NG3C51 10 HGR61 11 HGR61 12 HGR61 13 HGR61 14 HGA2 15 HGA2 16 HGA2 17 HGA2 18 HGP1
@<TRIPOS>MOLECULE
indoline
 18 19 0 0 0
****
USER_CHARGES
INVALID_CHARGES
Pose:   5 Cluster:   5 Fr_nu: 1173503 TotEn:   -21.94
@<TRIPOS>ATOM
      1 C1        -70.9580  -10.0872  -42.2848 C.ar   1 LIG      -0.21700
      2 C2        -70.4990   -8.7805  -42.0542 C.ar   1 LIG      -0.19700
      3 C3        -70.2903  -10.9276  -43.1769 C.ar   1 LIG      -0.40000
      4 C4        -69.3692   -8.2937  -42.7176 C.ar   1 LIG      -0.29100
      5 C5        -69.1793  -10.4281  -43.8327 C.ar   1 LIG       0.11100
      6 C6        -68.7292   -9.1221  -43.6225 C.ar   1 LIG       0.28800
      7 C7        -68.2575  -11.1208  -44.7821 C.3    1 LIG      -0.11600
      8 C8        -67.3947   -9.9439  -45.2868 C.3    1 LIG       0.00100
      9 N1        -67.5648   -8.8500  -44.3384 N.pl3  1 LIG      -0.67300
     10 H1        -71.8343  -10.4498  -41.7545 H      1 LIG       0.19600
     11 H2        -71.0240   -8.1445  -41.3466 H      1 LIG       0.19600
     12 H3        -70.6313  -11.9438  -43.3407 H      1 LIG       0.20400
     13 H4        -69.0114   -7.2877  -42.5246 H      1 LIG       0.21000
     14 H5        -67.6464  -11.8552  -44.2477 H      1 LIG       0.09000
     15 H6        -68.7978  -11.5998  -45.6035 H      1 LIG       0.09000
     16 H7        -66.3422  -10.2309  -45.3785 H      1 LIG       0.09000
     17 H8        -67.7422   -9.6210  -46.2760 H      1 LIG       0.09000
     18 H9        -67.2611   -7.9042  -44.5247 H      1 LIG       0.32800
@<TRIPOS>BOND
      1       1       2 ar
      2       1       3 ar
      3       2       4 ar
      4       3       5 ar
      5       4       6 ar
      6       5       6 ar
      7       5       7 1
      8       6       9 1
      9       7       8 1
     10       8       9 1
     11       1      10 1
     12       2      11 1
     13       3      12 1
     14       4      13 1
     15       7      14 1
     16       7      15 1
     17       8      16 1
     18       8      17 1
     19       9      18 1
@<TRIPOS>ALT_TYPE
CGenFF_4.0_ALT_TYPE_SET
CGenFF_4.0 1 CG2R61 2 CG2R61 3 CG2R61 4 CG2R61 5 CG2RC0 6 CG2RC0 7 CG3C52 8 CG3C52 9 NG3C51 10 HGR61 11 HGR61 12 HGR61 13 HGR61 14 HGA2 15 HGA2 16 HGA2 17 HGA2 18 HGP1
@<TRIPOS>MOLECULE
indoline
 18 19 0 0 0
****
USER_CHARGES
INVALID_CHARGES
Pose:   6 Cluster:   6 Fr_nu: 254959 TotEn:   -21.87
@<TRIPOS>ATOM
      1 C1        -67.1478   -6.2153  -45.5328 C.ar   1 LIG      -0.21700
      2 C2        -67.7344   -5.9967  -44.2760 C.ar   1 LIG      -0.19700
      3 C3        -67.0051   -7.5098  -46.0346 C.ar   1 LIG      -0.40000
      4 C4        -68.1806   -7.0705  -43.5005 C.ar   1 LIG      -0.29100
      5 C5        -67.4431   -8.5625  -45.2512 C.ar   1 LIG       0.11100
      6 C6        -68.0095   -8.3529  -43.9912 C.ar   1 LIG       0.28800
      7 C7        -67.4638  -10.0227  -45.5647 C.3    1 LIG      -0.11600
      8 C8        -67.8616  -10.6246  -44.1996 C.3    1 LIG       0.00100
      9 N1        -68.4325   -9.5443  -43.4046 N.pl3  1 LIG      -0.67300
     10 H1        -66.8130   -5.3671  -46.1238 H      1 LIG       0.19600
     11 H2        -67.8489   -4.9811  -43.9067 H      1 LIG       0.19600
     12 H3        -66.5711   -7.6790  -47.0138 H      1 LIG       0.20400
     13 H4        -68.6457   -6.8940  -42.5362 H      1 LIG       0.21000
     14 H5        -68.2228  -10.2356  -46.3242 H      1 LIG       0.09000
     15 H6        -66.4855  -10.3867  -45.8909 H      1 LIG       0.09000
     16 H7        -68.5718  -11.4492  -44.3184 H      1 LIG       0.09000
     17 H8        -66.9733  -11.0173  -43.6893 H      1 LIG       0.09000
     18 H9        -68.6036   -9.6192  -42.4113 H      1 LIG       0.32800
@<TRIPOS>BOND
      1       1       2 ar
      2       1       3 ar
      3       2       4 ar
      4       3       5 ar
      5       4       6 ar
      6       5       6 ar
      7       5       7 1
      8       6       9 1
      9       7       8 1
     10       8       9 1
     11       1      10 1
     12       2      11 1
     13       3      12 1
     14       4      13 1
     15       7      14 1
     16       7      15 1
     17       8      16 1
     18       8      17 1
     19       9      18 1
@<TRIPOS>ALT_TYPE
CGenFF_4.0_ALT_TYPE_SET
CGenFF_4.0 1 CG2R61 2 CG2R61 3 CG2R61 4 CG2R61 5 CG2RC0 6 CG2RC0 7 CG3C52 8 CG3C52 9 NG3C51 10 HGR61 11 HGR61 12 HGR61 13 HGR61 14 HGA2 15 HGA2 16 HGA2 17 HGA2 18 HGP1
@<TRIPOS>MOLECULE
indoline
 18 19 0 0 0
****
USER_CHARGES
INVALID_CHARGES
Pose:   7 Cluster:   7 Fr_nu: 455824 TotEn:   -21.67
@<TRIPOS>ATOM
      1 C1        -67.5440   -6.0652  -45.5283 C.ar   1 LIG      -0.21700
      2 C2        -67.3643   -6.8645  -46.6686 C.ar   1 LIG      -0.19700
      3 C3        -68.0617   -6.6110  -44.3527 C.ar   1 LIG      -0.40000
      4 C4        -67.7059   -8.2197  -46.6510 C.ar   1 LIG      -0.29100
      5 C5        -68.4037   -7.9515  -44.3540 C.ar   1 LIG       0.11100
      6 C6        -68.2459   -8.7475  -45.4915 C.ar   1 LIG       0.28800
      7 C7        -68.9169   -8.7919  -43.2310 C.3    1 LIG      -0.11600
      8 C8        -69.2865  -10.0974  -43.9680 C.3    1 LIG       0.00100
      9 N1        -68.5967  -10.0749  -45.2521 N.pl3  1 LIG      -0.67300
     10 H1        -67.2663   -5.0152  -45.5596 H      1 LIG       0.19600
     11 H2        -66.9481   -6.4255  -47.5714 H      1 LIG       0.19600
     12 H3        -68.1819   -6.0000  -43.4650 H      1 LIG       0.20400
     13 H4        -67.5516   -8.8352  -47.5312 H      1 LIG       0.21000
     14 H5        -68.1243   -8.9662  -42.4964 H      1 LIG       0.09000
     15 H6        -69.7912   -8.3449  -42.7496 H      1 LIG       0.09000
     16 H7        -69.0078  -10.9793  -43.3822 H      1 LIG       0.09000
     17 H8        -70.3690  -10.1374  -44.1409 H      1 LIG       0.09000
     18 H9        -68.8078  -10.7156  -46.0047 H      1 LIG       0.32800
@<TRIPOS>BOND
      1       1       2 ar
      2       1       3 ar
      3       2       4 ar
      4       3       5 ar
      5       4       6 ar
      6       5       6 ar
      7       5       7 1
      8       6       9 1
      9       7       8 1
     10       8       9 1
     11       1      10 1
     12       2      11 1
     13       3      12 1
     14       4      13 1
     15       7      14 1
     16       7      15 1
     17       8      16 1
     18       8      17 1
     19       9      18 1
@<TRIPOS>ALT_TYPE
CGenFF_4.0_ALT_TYPE_SET
CGenFF_4.0 1 CG2R61 2 CG2R61 3 CG2R61 4 CG2R61 5 CG2RC0 6 CG2RC0 7 CG3C52 8 CG3C52 9 NG3C51 10 HGR61 11 HGR61 12 HGR61 13 HGR61 14 HGA2 15 HGA2 16 HGA2 17 HGA2 18 HGP1
@<TRIPOS>MOLECULE
indoline
 18 19 0 0 0
****
USER_CHARGES
INVALID_CHARGES
Pose:   8 Cluster:   8 Fr_nu: 214126 TotEn:   -21.33
@<TRIPOS>ATOM
      1 C1        -68.1489   -9.9582  -45.5830 C.ar   1 LIG      -0.21700
      2 C2        -67.1071  -10.6901  -44.9909 C.ar   1 LIG      -0.19700
      3 C3        -69.2057   -9.4745  -44.8104 C.ar   1 LIG      -0.40000
      4 C4        -67.1111  -10.9540  -43.6183 C.ar   1 LIG      -0.29100
      5 C5        -69.2001   -9.7520  -43.4550 C.ar   1 LIG       0.11100
      6 C6        -68.1766  -10.4966  -42.8632 C.ar   1 LIG       0.28800
      7 C7        -70.1634   -9.3127  -42.4015 C.3    1 LIG      -0.11600
      8 C8        -69.6919  -10.1433  -41.1883 C.3    1 LIG       0.00100
      9 N1        -68.3409  -10.6045  -41.4834 N.pl3  1 LIG      -0.67300
     10 H1        -68.1246   -9.7577  -46.6507 H      1 LIG       0.19600
     11 H2        -66.2859  -11.0481  -45.6059 H      1 LIG       0.19600
     12 H3        -70.0004   -8.8916  -45.2626 H      1 LIG       0.20400
     13 H4        -66.2961  -11.5081  -43.1645 H      1 LIG       0.21000
     14 H5        -70.0522   -8.2406  -42.2108 H      1 LIG       0.09000
     15 H6        -71.1980   -9.5474  -42.6672 H      1 LIG       0.09000
     16 H7        -69.7185   -9.5538  -40.2661 H      1 LIG       0.09000
     17 H8        -70.3475  -11.0121  -41.0505 H      1 LIG       0.09000
     18 H9        -67.8693  -11.3170  -40.9435 H      1 LIG       0.32800
@<TRIPOS>BOND
      1       1       2 ar
      2       1       3 ar
      3       2       4 ar
      4       3       5 ar
      5       4       6 ar
      6       5       6 ar
      7       5       7 1
      8       6       9 1
      9       7       8 1
     10       8       9 1
     11       1      10 1
     12       2      11 1
     13       3      12 1
     14       4      13 1
     15       7      14 1
     16       7      15 1
     17       8      16 1
     18       8      17 1
     19       9      18 1
@<TRIPOS>ALT_TYPE
CGenFF_4.0_ALT_TYPE_SET
CGenFF_4.0 1 CG2R61 2 CG2R61 3 CG2R61 4 CG2R61 5 CG2RC0 6 CG2RC0 7 CG3C52 8 CG3C52 9 NG3C51 10 HGR61 11 HGR61 12 HGR61 13 HGR61 14 HGA2 15 HGA2 16 HGA2 17 HGA2 18 HGP1
@<TRIPOS>MOLECULE
indoline
 18 19 0 0 0
****
USER_CHARGES
INVALID_CHARGES
Pose:   9 Cluster:   9 Fr_nu: 196719 TotEn:   -20.37
@<TRIPOS>ATOM
      1 C1        -70.0489   -8.8018  -44.5041 C.ar   1 LIG      -0.21700
      2 C2        -69.4917   -8.0568  -43.4525 C.ar   1 LIG      -0.19700
      3 C3        -69.5271   -8.7083  -45.7952 C.ar   1 LIG      -0.40000
      4 C4        -68.4087   -7.2028  -43.6787 C.ar   1 LIG      -0.29100
      5 C5        -68.4612   -7.8517  -46.0049 C.ar   1 LIG       0.11100
[truncated: 3,197,035 more chars]
