# Supplementary material for: The pocketome of G-protein-coupled receptors reveals previously untargeted allosteric sites
Source: Nat Commun. 2022 May 10;13:2567. doi: 10.1038/s41467-022-29609-6 (PMC9091257; doi:10.1038/s41467-022-29609-6)
Supplement: Supplementary file 4 — Supplementary Data 1 [file 41467_2022_29609_MOESM4_ESM.zip › docking_files/4daj/rec.mol2]

@<TRIPOS>MOLECULE
4daj_align.pdb
4441 4503 268 0 0
PROTEIN
NO_CHARGES


@<TRIPOS>ATOM
      1 N         -85.5930  -33.0130  -44.8030 N.4       1 ILE   -0.2700
      2 CA        -85.8580  -31.8790  -43.9220 C.3       1 ILE    0.0900
      3 CAY       -84.2680  -34.6480  -45.9690 C.3       1 ILE    0.0900
      4 C         -85.5120  -32.1280  -42.4570 C.2       1 ILE    0.0900
      5 O         -84.9250  -31.2760  -41.7930 O.2       1 ILE    0.5100
      6 CB        -87.2810  -31.3390  -44.0970 C.3       1 ILE   -0.5100
      7 CG1       -87.5620  -30.0560  -43.2730 C.3       1 ILE   -0.4700
      8 CG2       -88.3420  -32.4250  -43.7950 C.3       1 ILE    0.3100
      9 CD        -86.6190  -28.8870  -43.5850 C.3       1 ILE    0.0700
     10 CY        -84.3850  -33.5810  -44.9510 C.2       1 ILE    0.0900
     11 OY        -83.4260  -33.2490  -44.2670 O.2       1 ILE   -0.0900
     12 HN        -86.3840  -33.3530  -45.3030 H         1 ILE    0.0900
     13 HA        -85.1390  -31.1080  -44.1530 H         1 ILE   -0.2700
     14 HB        -87.4090  -30.9870  -45.1430 H         1 ILE    0.0900
     15 HG11      -87.4680  -30.3050  -42.1950 H         1 ILE    0.0900
     16 HG12      -88.6040  -29.7300  -43.4780 H         1 ILE    0.0900
     17 HG21      -88.2360  -32.7810  -42.7480 H         1 ILE   -0.1800
     18 HG22      -88.2050  -33.2880  -44.4800 H         1 ILE    0.0900
     19 HG23      -89.3620  -32.0030  -43.9230 H         1 ILE    0.0900
     20 HD1       -86.5670  -28.7210  -44.6830 H         1 ILE   -0.2700
     21 HD2       -85.5980  -29.1170  -43.2120 H         1 ILE    0.0900
     22 HD3       -86.9930  -27.9590  -43.1030 H         1 ILE    0.0900
     23 HY1       -83.2290  -35.0410  -45.9760 H         1 ILE    0.0900
     24 HY2       -84.5050  -34.2360  -46.9730 H         1 ILE    0.5100
     25 HY3       -84.9660  -35.4770  -45.7240 H         1 ILE   -0.5100
     26 N         -85.8010  -33.3340  -41.9170 N.am      2 TRP   -0.4700
     27 CA        -85.3840  -33.7100  -40.5760 C.3       2 TRP    0.3100
     28 C         -83.8680  -33.6880  -40.4000 C.2       2 TRP    0.0700
     29 O         -83.3610  -33.1590  -39.4140 O.2       2 TRP    0.0900
     30 CB        -85.9770  -35.0880  -40.1530 C.3       2 TRP   -0.1800
     31 CG        -85.6560  -35.5120  -38.7460 C.ar      2 TRP    0.0900
     32 CD1       -86.4300  -35.2520  -37.6430 C.ar      2 TRP    0.0900
     33 CD2       -84.4510  -36.1370  -38.2580 C.ar      2 TRP   -0.0300
     34 CE2       -84.5600  -36.1940  -36.8490 C.ar      2 TRP   -0.1500
     35 CE3       -83.3010  -36.6390  -38.8740 C.ar      2 TRP    0.2200
     36 NE1       -85.7680  -35.6600  -36.5090 N.ar      2 TRP   -0.5100
     37 CZ2       -83.5450  -36.7020  -36.0530 C.ar      2 TRP    0.3700
     38 CZ3       -82.2740  -37.1440  -38.0710 C.ar      2 TRP    0.2400
     39 CH2       -82.3920  -37.1710  -36.6850 C.ar      2 TRP    0.1100
     40 HN        -86.3160  -34.0250  -42.4190 H         2 TRP   -0.2500
     41 HA        -85.7190  -32.9390  -39.8980 H         2 TRP    0.1700
     42 HB1       -85.5820  -35.8650  -40.8410 H         2 TRP   -0.2000
     43 HB2       -87.0810  -35.0400  -40.2510 H         2 TRP    0.1400
     44 HD1       -87.4080  -34.7950  -37.6630 H         2 TRP   -0.2700
     45 HE1       -86.1110  -35.5800  -35.5980 H         2 TRP    0.1600
     46 HE3       -83.1900  -36.6450  -39.9490 H         2 TRP   -0.1400
     47 HZ2       -83.6270  -36.7420  -34.9770 H         2 TRP    0.1400
     48 HZ3       -81.3740  -37.5210  -38.5350 H         2 TRP    0.5100
     49 HH2       -81.5790  -37.5600  -36.0890 H         2 TRP   -0.5100
     50 N         -83.0950  -34.2280  -41.3780 N.am      3 GLN   -0.4700
     51 CA        -81.6410  -34.2250  -41.3000 C.3       3 GLN    0.3100
     52 C         -81.1100  -32.7960  -41.3060 C.2       3 GLN    0.0700
     53 O         -80.1400  -32.4760  -40.6150 O.2       3 GLN    0.0900
     54 CB        -81.0450  -35.0050  -42.4750 C.3       3 GLN   -0.1800
     55 CG        -79.5280  -34.9110  -42.5860 C.3       3 GLN    0.0900
     56 CD        -79.0080  -35.5320  -43.8700 C.2       3 GLN    0.0900
     57 NE2       -77.8160  -35.3820  -44.2010 N.am      3 GLN   -0.1800
     58 OE1       -79.8650  -36.2160  -44.5930 O.2       3 GLN    0.0900
     59 HN        -83.4900  -34.6500  -42.1900 H         3 GLN    0.0900
     60 HA        -81.3530  -34.6760  -40.3630 H         3 GLN    0.5500
     61 HB1       -81.4900  -34.6160  -43.4150 H         3 GLN   -0.5500
     62 HB2       -81.3220  -36.0750  -42.3610 H         3 GLN   -0.6200
     63 HG1       -79.0670  -35.4400  -41.7240 H         3 GLN    0.3200
     64 HG2       -79.2280  -33.8420  -42.5620 H         3 GLN    0.3000
     65 HE21      -77.4760  -35.7920  -45.0460 H         3 GLN    0.5100
     66 HE22      -77.2000  -34.8500  -43.6180 H         3 GLN   -0.5100
     67 N         -81.7070  -31.9060  -42.1290 N.am      4 VAL   -0.4700
     68 CA        -81.3450  -30.4960  -42.1980 C.3       4 VAL    0.3100
     69 C         -81.5430  -29.7880  -40.8670 C.2       4 VAL    0.0700
     70 O         -80.6530  -29.0890  -40.3900 O.2       4 VAL    0.0900
     71 CB        -82.0910  -29.7810  -43.3270 C.3       4 VAL   -0.0900
     72 CG1       -81.8730  -28.2530  -43.2890 C.3       4 VAL    0.0900
     73 CG2       -81.5920  -30.3410  -44.6750 C.3       4 VAL   -0.2700
     74 HN        -82.4400  -32.1850  -42.7430 H         4 VAL    0.0900
     75 HA        -80.2790  -30.4360  -42.3590 H         4 VAL    0.0900
     76 HB        -83.1760  -29.9940  -43.2350 H         4 VAL    0.0900
     77 HG11      -80.7890  -28.0220  -43.2110 H         4 VAL   -0.2700
     78 HG12      -82.3920  -27.8180  -42.4070 H         4 VAL    0.0900
     79 HG13      -82.2670  -27.7910  -44.2190 H         4 VAL    0.0900
     80 HG21      -81.7890  -31.4320  -44.7320 H         4 VAL    0.0900
     81 HG22      -80.4990  -30.1710  -44.7740 H         4 VAL    0.5100
     82 HG23      -82.1250  -29.8400  -45.5120 H         4 VAL   -0.5100
     83 N         -82.6910  -30.0170  -40.1940 N.am      5 VAL   -0.4700
     84 CA        -82.9460  -29.5420  -38.8400 C.3       5 VAL    0.3100
     85 C         -81.9570  -30.1010  -37.8220 C.2       5 VAL    0.0700
     86 O         -81.4100  -29.3710  -37.0000 O.2       5 VAL    0.0900
     87 CB        -84.3930  -29.8140  -38.4220 C.3       5 VAL   -0.0900
     88 CG1       -84.6360  -29.4810  -36.9330 C.3       5 VAL    0.0900
     89 CG2       -85.3260  -28.9560  -39.3020 C.3       5 VAL   -0.2700
     90 HN        -83.4350  -30.5370  -40.6060 H         5 VAL    0.0900
     91 HA        -82.7450  -28.4810  -38.8170 H         5 VAL    0.0900
     92 HB        -84.6240  -30.8860  -38.5960 H         5 VAL    0.0900
     93 HG11      -84.2530  -28.4650  -36.7010 H         5 VAL   -0.2700
     94 HG12      -84.1050  -30.2160  -36.2910 H         5 VAL    0.0900
     95 HG13      -85.7240  -29.5090  -36.7120 H         5 VAL    0.0900
     96 HG21      -85.1900  -29.2200  -40.3730 H         5 VAL    0.0900
     97 HG22      -85.0860  -27.8790  -39.1700 H         5 VAL    0.5100
     98 HG23      -86.3850  -29.1410  -39.0240 H         5 VAL   -0.5100
     99 N         -81.6510  -31.4110  -37.8930 N.am      6 PHE   -0.4700
    100 CA        -80.6800  -32.0820  -37.0460 C.3       6 PHE    0.3100
    101 C         -79.2570  -31.5110  -37.1390 C.2       6 PHE    0.0700
    102 O         -78.5870  -31.2900  -36.1320 O.2       6 PHE    0.0900
    103 CB        -80.7470  -33.6100  -37.3470 C.3       6 PHE   -0.1800
    104 CG        -79.7240  -34.4360  -36.6110 C.ar      6 PHE    0.0900
    105 CD1       -79.9370  -34.7910  -35.2690 C.ar      6 PHE    0.0900
    106 CD2       -78.5690  -34.9000  -37.2640 C.ar      6 PHE    0.0000
    107 CE1       -79.0040  -35.5810  -34.5830 C.ar      6 PHE   -0.1150
    108 CE2       -77.6320  -35.6880  -36.5820 C.ar      6 PHE    0.1150
    109 CZ        -77.8510  -36.0270  -35.2410 C.ar      6 PHE   -0.1150
    110 HN        -82.0990  -32.0010  -38.5590 H         6 PHE    0.1150
    111 HA        -80.9250  -31.8820  -36.0120 H         6 PHE   -0.1150
    112 HB1       -80.5770  -33.7740  -38.4320 H         6 PHE    0.1150
    113 HB2       -81.7480  -33.9950  -37.0550 H         6 PHE   -0.1150
    114 HD1       -80.8260  -34.4520  -34.7610 H         6 PHE    0.1150
    115 HD2       -78.4010  -34.6470  -38.2990 H         6 PHE   -0.1150
    116 HE1       -79.1750  -35.8450  -33.5510 H         6 PHE    0.1150
    117 HE2       -76.7430  -36.0310  -37.0900 H         6 PHE    0.5100
    118 HZ        -77.1290  -36.6340  -34.7130 H         6 PHE   -0.5100
    119 N         -78.7780  -31.2070  -38.3620 N.am      7 ILE   -0.4700
    120 CA        -77.4620  -30.6120  -38.5850 C.3       7 ILE    0.3100
    121 C         -77.4280  -29.1160  -38.2580 C.2       7 ILE    0.0700
    122 O         -76.3730  -28.5610  -37.9540 O.2       7 ILE    0.0900
    123 CB        -76.9780  -30.8480  -40.0260 C.3       7 ILE   -0.0900
    124 CG1       -76.8520  -32.3470  -40.2990 C.3       7 ILE    0.0900
    125 CG2       -75.6460  -30.1610  -40.2650 C.3       7 ILE   -0.2700
    126 CD        -75.8900  -33.0540  -39.3660 C.3       7 ILE    0.0900
    127 HN        -79.3120  -31.3780  -39.1850 H         7 ILE    0.0900
    128 HA        -76.7730  -31.0570  -37.8840 H         7 ILE    0.0900
    129 HB        -77.7320  -30.4470  -40.7370 H         7 ILE   -0.1800
    130 HG11      -76.5000  -32.4890  -41.3430 H         7 ILE    0.0900
    131 HG12      -77.8540  -32.8130  -40.1910 H         7 ILE    0.0900
    132 HG21      -74.9300  -30.4240  -39.4570 H         7 ILE   -0.2700
    133 HG22      -75.7840  -29.0590  -40.2730 H         7 ILE    0.0900
    134 HG23      -75.2190  -30.4910  -41.2370 H         7 ILE    0.0900
    135 HD1       -76.2270  -32.9420  -38.3130 H         7 ILE    0.0900
    136 HD2       -74.8750  -32.6100  -39.4610 H         7 ILE    0.5100
    137 HD3       -75.8500  -34.1360  -39.6120 H         7 ILE   -0.5100
    138 N         -78.5910  -28.4720  -38.3100 N.am      8 ALA   -0.4700
    139 CA        -78.6930  -27.0300  -38.0970 C.3       8 ALA    0.3100
    140 C         -78.0420  -26.5390  -36.8000 C.2       8 ALA    0.0700
    141 O         -77.4070  -25.4830  -36.7800 O.2       8 ALA    0.0900
    142 CB        -80.1530  -26.5960  -38.1460 C.3       8 ALA   -0.2700
    143 HN        -79.4470  -28.9460  -38.4960 H         8 ALA    0.0900
    144 HA        -78.1260  -26.5330  -38.8710 H         8 ALA    0.0900
    145 HB1       -80.6940  -26.9720  -37.2510 H         8 ALA    0.0900
    146 HB2       -80.6410  -27.0090  -39.0550 H         8 ALA    0.5100
    147 HB3       -80.2180  -25.4860  -38.1580 H         8 ALA   -0.5100
    148 N         -78.2110  -27.3180  -35.7110 N.am      9 PHE   -0.4700
    149 CA        -77.7760  -27.0170  -34.3610 C.3       9 PHE    0.3100
    150 C         -76.2690  -26.9060  -34.2150 C.2       9 PHE    0.0700
    151 O         -75.7730  -26.3710  -33.2240 O.2       9 PHE    0.0900
    152 CB        -78.3000  -28.0850  -33.3650 C.3       9 PHE   -0.1800
    153 CG        -79.8060  -28.0990  -33.3690 C.ar      9 PHE    0.0900
    154 CD1       -80.5240  -27.0130  -32.8380 C.ar      9 PHE    0.0900
    155 CD2       -80.5170  -29.2010  -33.8730 C.ar      9 PHE    0.0000
    156 CE1       -81.9250  -27.0170  -32.8330 C.ar      9 PHE   -0.1150
    157 CE2       -81.9180  -29.2090  -33.8690 C.ar      9 PHE    0.1150
    158 CZ        -82.6220  -28.1150  -33.3530 C.ar      9 PHE   -0.1150
    159 HN        -78.6750  -28.1940  -35.7970 H         9 PHE    0.1150
    160 HA        -78.1540  -26.0400  -34.0980 H         9 PHE   -0.1150
    161 HB1       -77.9580  -27.8470  -32.3360 H         9 PHE    0.1150
    162 HB2       -77.9430  -29.0930  -33.6640 H         9 PHE   -0.1150
    163 HD1       -79.9910  -26.1680  -32.4300 H         9 PHE    0.1150
    164 HD2       -79.9780  -30.0500  -34.2670 H         9 PHE   -0.1150
    165 HE1       -82.4670  -26.1740  -32.4290 H         9 PHE    0.1150
    166 HE2       -82.4540  -30.0590  -34.2640 H         9 PHE    0.5100
    167 HZ        -83.7020  -28.1180  -33.3550 H         9 PHE   -0.5100
    168 N         -75.4990  -27.3640  -35.2330 N.am     10 LEU   -0.4700
    169 CA        -74.0510  -27.2420  -35.2980 C.3      10 LEU    0.3100
    170 C         -73.6540  -25.7710  -35.1900 C.2      10 LEU    0.0700
    171 O         -72.7420  -25.3970  -34.4410 O.2      10 LEU    0.0900
    172 CB        -73.5580  -27.8240  -36.6230 C.3      10 LEU   -0.1800
    173 CG        -72.0520  -27.9470  -36.8350 C.3      10 LEU    0.0900
    174 CD1       -71.4240  -28.7870  -35.7320 C.3      10 LEU    0.0900
    175 CD2       -71.7690  -28.5490  -38.2010 C.3      10 LEU   -0.0900
    176 HN        -75.9120  -27.8240  -36.0140 H        10 LEU    0.0900
    177 HA        -73.6250  -27.7780  -34.4640 H        10 LEU   -0.2700
    178 HB1       -73.9560  -27.1810  -37.4360 H        10 LEU    0.0900
    179 HB2       -73.9910  -28.8410  -36.7210 H        10 LEU    0.0900
    180 HG        -71.5950  -26.9350  -36.8310 H        10 LEU    0.0900
    181 HD11      -71.8670  -29.8060  -35.7310 H        10 LEU   -0.2700
    182 HD12      -71.6140  -28.3170  -34.7440 H        10 LEU    0.0900
    183 HD13      -70.3290  -28.8760  -35.9010 H        10 LEU    0.0900
    184 HD21      -72.1940  -27.9020  -38.9990 H        10 LEU    0.0900
    185 HD22      -72.2350  -29.5550  -38.2750 H        10 LEU    0.5100
    186 HD23      -70.6720  -28.6330  -38.3580 H        10 LEU   -0.5100
    187 N         -74.3710  -24.9360  -35.9370 N.am     11 THR   -0.4700
    188 CA        -74.1580  -23.4980  -35.9130 C.3      11 THR    0.3100
    189 C         -74.2670  -22.9520  -34.4960 C.2      11 THR    0.0700
    190 O         -73.4060  -22.2020  -34.0410 O.2      11 THR    0.0900
    191 CB        -75.1740  -22.7690  -36.8040 C.3      11 THR    0.1400
    192 CG2       -75.1450  -23.3420  -38.2110 C.3      11 THR    0.0900
    193 OG1       -76.4890  -22.9180  -36.2590 O.3      11 THR   -0.6600
    194 HN        -75.0900  -25.2590  -36.5470 H        11 THR    0.4300
    195 HA        -73.1530  -23.3060  -36.2610 H        11 THR   -0.2700
    196 HB        -74.9240  -21.6880  -36.8540 H        11 THR    0.0900
    197 HG1       -76.9200  -22.0680  -36.3730 H        11 THR    0.0900
    198 HG21      -75.4000  -24.4230  -38.1880 H        11 THR    0.0900
    199 HG22      -74.1290  -23.2260  -38.6450 H        11 THR    0.5100
    200 HG23      -75.8870  -22.8160  -38.8490 H        11 THR   -0.5100
    201 N         -75.3360  -23.3320  -33.8000 N.am     12 GLY   -0.4700
    202 CA        -75.5230  -22.9410  -32.4160 C.3      12 GLY    0.3100
    203 C         -74.3140  -23.2910  -31.5730 C.2      12 GLY   -0.0200
    204 O         -73.8080  -22.4570  -30.8180 O.2      12 GLY    0.0900
    205 HN        -76.0540  -23.9010  -34.1960 H        12 GLY    0.0900
    206 HA1       -76.3900  -23.4600  -32.0320 H        12 GLY    0.5100
    207 HA2       -75.6840  -21.8740  -32.3850 H        12 GLY   -0.5100
    208 N         -73.8470  -24.5320  -31.7020 N.am     13 PHE   -0.4700
    209 CA        -72.6300  -24.9720  -31.0220 C.3      13 PHE    0.3100
    210 C         -71.4830  -23.9880  -31.2660 C.2      13 PHE    0.0700
    211 O         -70.8230  -23.5290  -30.3200 O.2      13 PHE    0.0900
    212 CB        -72.2540  -26.3870  -31.4900 C.3      13 PHE   -0.1800
    213 CG        -70.8600  -26.8160  -31.1130 C.ar     13 PHE    0.0900
    214 CD1       -70.6190  -27.4690  -29.9130 C.ar     13 PHE    0.0900
    215 CD2       -69.7940  -26.5960  -31.9750 C.ar     13 PHE    0.0000
    216 CE1       -69.3380  -27.8750  -29.5710 C.ar     13 PHE   -0.1150
    217 CE2       -68.5130  -26.9990  -31.6410 C.ar     13 PHE    0.1150
    218 CZ        -68.2850  -27.6400  -30.4360 C.ar     13 PHE   -0.1150
    219 HN        -74.3040  -25.2150  -32.2660 H        13 PHE    0.1150
    220 HA        -72.8150  -24.9610  -29.9580 H        13 PHE   -0.1150
    221 HB1       -72.3210  -26.4330  -32.5980 H        13 PHE    0.1150
    222 HB2       -72.9550  -27.1180  -31.0340 H        13 PHE   -0.1150
    223 HD1       -71.4380  -27.6630  -29.2370 H        13 PHE    0.1150
    224 HD2       -69.9680  -26.1020  -32.9200 H        13 PHE   -0.1150
    225 HE1       -69.1630  -28.3760  -28.6310 H        13 PHE    0.1150
    226 HE2       -67.6930  -26.8130  -32.3190 H        13 PHE    0.5100
    227 HZ        -67.2860  -27.9540  -30.1710 H        13 PHE   -0.5100
    228 N         -71.2180  -23.6220  -32.5360 N.am     14 LEU   -0.4700
    229 CA        -70.1630  -22.6930  -32.8930 C.3      14 LEU    0.3100
    230 C         -70.3630  -21.3350  -32.2520 C.2      14 LEU    0.0700
    231 O         -69.4200  -20.7170  -31.7560 O.2      14 LEU    0.0900
    232 CB        -70.0300  -22.5190  -34.4310 C.3      14 LEU   -0.1800
    233 CG        -69.6530  -23.8030  -35.2010 C.3      14 LEU    0.0900
    234 CD1       -69.7510  -23.5650  -36.7170 C.3      14 LEU    0.0900
    235 CD2       -68.2460  -24.3020  -34.8310 C.3      14 LEU   -0.0900
    236 HN        -71.7460  -23.9820  -33.3000 H        14 LEU    0.0900
    237 HA        -69.2390  -23.0740  -32.4850 H        14 LEU   -0.2700
    238 HB1       -69.2500  -21.7550  -34.6270 H        14 LEU    0.0900
    239 HB2       -71.0020  -22.1530  -34.8230 H        14 LEU    0.0900
    240 HG        -70.3420  -24.6250  -34.9110 H        14 LEU    0.0900
    241 HD11      -69.0590  -22.7490  -37.0210 H        14 LEU   -0.2700
    242 HD12      -70.7870  -23.2690  -36.9870 H        14 LEU    0.0900
    243 HD13      -69.4710  -24.4890  -37.2650 H        14 LEU    0.0900
    244 HD21      -68.1960  -24.5280  -33.7440 H        14 LEU    0.0900
    245 HD22      -67.4940  -23.5190  -35.0650 H        14 LEU    0.5100
    246 HD23      -68.0130  -25.2280  -35.3980 H        14 LEU   -0.5100
    247 N         -71.6130  -20.8360  -32.2160 N.am     15 ALA   -0.4700
    248 CA        -71.9140  -19.5360  -31.6250 C.3      15 ALA    0.3100
    249 C         -71.6370  -19.5340  -30.1300 C.2      15 ALA    0.0700
    250 O         -71.0730  -18.5830  -29.5870 O.2      15 ALA    0.0900
    251 CB        -73.3640  -19.1510  -31.9000 C.3      15 ALA   -0.2700
    252 HN        -72.3900  -21.3340  -32.5920 H        15 ALA    0.0900
    253 HA        -71.2440  -18.8080  -32.0570 H        15 ALA    0.0900
    254 HB1       -74.0490  -19.9090  -31.4620 H        15 ALA    0.0900
    255 HB2       -73.5420  -19.1040  -32.9960 H        15 ALA    0.5100
    256 HB3       -73.5870  -18.1650  -31.4420 H        15 ALA   -0.5100
    257 N         -72.0380  -20.6130  -29.4640 N.am     16 LEU   -0.4700
    258 CA        -71.7860  -20.7660  -28.0440 C.3      16 LEU    0.3100
    259 C         -70.2860  -20.7250  -27.7820 C.2      16 LEU    0.0700
    260 O         -69.7930  -19.9020  -27.0070 O.2      16 LEU    0.0900
    261 CB        -72.3790  -22.0830  -27.5390 C.3      16 LEU   -0.1800
    262 CG        -72.6140  -22.2160  -26.0300 C.3      16 LEU    0.0900
    263 CD1       -73.6640  -21.2230  -25.5440 C.3      16 LEU    0.0900
    264 CD2       -73.0250  -23.6360  -25.6840 C.3      16 LEU   -0.0900
    265 HN        -72.5280  -21.3590  -29.9080 H        16 LEU    0.0900
    266 HA        -72.2350  -19.9280  -27.5300 H        16 LEU   -0.2700
    267 HB1       -71.6920  -22.8980  -27.8440 H        16 LEU    0.0900
    268 HB2       -73.3570  -22.2260  -28.0440 H        16 LEU    0.0900
    269 HG        -71.6590  -22.0270  -25.4950 H        16 LEU    0.0900
    270 HD11      -74.3960  -21.0150  -26.3530 H        16 LEU   -0.2700
    271 HD12      -73.1770  -20.2690  -25.2520 H        16 LEU    0.0900
    272 HD13      -74.2100  -21.6460  -24.6740 H        16 LEU    0.0900
    273 HD21      -72.2280  -24.3490  -25.9860 H        16 LEU    0.0900
    274 HD22      -73.9590  -23.9010  -26.2230 H        16 LEU    0.5100
    275 HD23      -73.1860  -23.7270  -24.5890 H        16 LEU   -0.5100
    276 N         -69.5520  -21.6110  -28.4540 N.am     17 VAL   -0.4700
    277 CA        -68.0990  -21.6360  -28.3300 C.3      17 VAL    0.3100
    278 C         -67.5030  -20.2350  -28.4960 C.2      17 VAL    0.0700
    279 O         -66.6140  -19.8320  -27.7410 O.2      17 VAL    0.0900
    280 CB        -67.4640  -22.5840  -29.3600 C.3      17 VAL   -0.0900
    281 CG1       -65.9500  -22.4780  -29.3210 C.3      17 VAL    0.0900
    282 CG2       -67.9160  -24.0150  -29.1060 C.3      17 VAL   -0.2700
    283 HN        -69.9570  -22.2870  -29.0630 H        17 VAL    0.0900
    284 HA        -67.8570  -21.9590  -27.3290 H        17 VAL    0.0900
    285 HB        -67.8260  -22.3190  -30.3760 H        17 VAL    0.0900
    286 HG11      -65.5870  -22.5720  -28.2750 H        17 VAL   -0.2700
    287 HG12      -65.6290  -21.4930  -29.7220 H        17 VAL    0.0900
    288 HG13      -65.4980  -23.2930  -29.9270 H        17 VAL    0.0900
    289 HG21      -69.0220  -24.0560  -29.0090 H        17 VAL    0.0900
    290 HG22      -67.4630  -24.3940  -28.1640 H        17 VAL    0.5100
    291 HG23      -67.6110  -24.6650  -29.9540 H        17 VAL   -0.5100
    292 N         -68.0080  -19.4910  -29.4780 N.am     18 THR   -0.4700
    293 CA        -67.5540  -18.1260  -29.7170 C.3      18 THR    0.3100
    294 C         -67.7830  -17.2200  -28.5090 C.2      18 THR    0.0700
    295 O         -66.8560  -16.5650  -28.0210 O.2      18 THR    0.0900
    296 CB        -68.2800  -17.5080  -30.9160 C.3      18 THR    0.1400
    297 CG2       -67.6840  -16.1510  -31.2590 C.3      18 THR    0.0900
    298 OG1       -68.1750  -18.3810  -32.0450 O.3      18 THR   -0.6600
    299 HN        -68.7150  -19.8320  -30.0930 H        18 THR    0.4300
    300 HA        -66.4900  -18.1550  -29.8990 H        18 THR   -0.2700
    301 HB        -69.3540  -17.3620  -30.6720 H        18 THR    0.0900
    302 HG1       -68.7210  -19.1430  -31.8410 H        18 THR    0.0900
    303 HG21      -66.5770  -16.1840  -31.1610 H        18 THR    0.0900
    304 HG22      -68.0780  -15.3780  -30.5660 H        18 THR    0.5100
    305 HG23      -67.9380  -15.8800  -32.3070 H        18 THR   -0.5100
    306 N         -69.0250  -17.1840  -28.0300 N.am     19 ILE   -0.4700
    307 CA        -69.3910  -16.2950  -26.9280 C.3      19 ILE    0.3100
    308 C         -68.6550  -16.6150  -25.6220 C.2      19 ILE    0.0700
    309 O         -68.2650  -15.7110  -24.8780 O.2      19 ILE    0.0900
    310 CB        -70.9240  -16.2530  -26.7040 C.3      19 ILE   -0.0900
    311 CG1       -71.4860  -17.6510  -26.4530 C.3      19 ILE    0.0900
    312 CG2       -71.6180  -15.6300  -27.9030 C.3      19 ILE   -0.2700
    313 CD        -72.9700  -17.7640  -26.7440 C.3      19 ILE    0.0900
    314 HN        -69.7540  -17.7560  -28.3960 H        19 ILE    0.0900
    315 HA        -69.0240  -15.3080  -27.1660 H        19 ILE    0.0900
    316 HB        -71.1470  -15.6530  -25.7960 H        19 ILE   -0.1800
    317 HG11      -71.3130  -17.9170  -25.3890 H        19 ILE    0.0900
    318 HG12      -70.9420  -18.3730  -27.0970 H        19 ILE    0.0900
    319 HG21      -71.5610  -16.3160  -28.7760 H        19 ILE   -0.2700
    320 HG22      -71.1220  -14.6720  -28.1720 H        19 ILE    0.0900
    321 HG23      -72.6870  -15.4440  -27.6660 H        19 ILE    0.0900
    322 HD1       -73.1510  -17.6960  -27.8380 H        19 ILE    0.0900
    323 HD2       -73.5190  -16.9380  -26.2410 H        19 ILE    0.5100
    324 HD3       -73.3540  -18.7410  -26.3810 H        19 ILE   -0.5100
    325 N         -68.4500  -17.9020  -25.3490 N.am     20 ILE   -0.4700
    326 CA        -67.7140  -18.3030  -24.1560 C.3      20 ILE    0.3100
    327 C         -66.2170  -18.0290  -24.2820 C.2      20 ILE    0.0700
    328 O         -65.5790  -17.5760  -23.3320 O.2      20 ILE    0.0900
    329 CB        -67.9240  -19.7860  -23.8230 C.3      20 ILE   -0.0900
    330 CG1       -67.4660  -20.6540  -24.9940 C.3      20 ILE    0.0900
    331 CG2       -69.3820  -20.0480  -23.4750 C.3      20 ILE   -0.2700
    332 CD        -67.4740  -22.1300  -24.6950 C.3      20 ILE    0.0900
    333 HN        -68.7830  -18.6360  -25.9350 H        20 ILE    0.0900
    334 HA        -68.0580  -17.6890  -23.3370 H        20 ILE    0.0900
    335 HB        -67.2830  -20.0650  -22.9600 H        20 ILE   -0.1800
    336 HG11      -66.4340  -20.3560  -25.2720 H        20 ILE    0.0900
    337 HG12      -68.1400  -20.4660  -25.8570 H        20 ILE    0.0900
    338 HG21      -70.0150  -19.9530  -24.3840 H        20 ILE   -0.2700
    339 HG22      -69.7310  -19.3090  -22.7230 H        20 ILE    0.0900
    340 HG23      -69.4960  -21.0760  -23.0700 H        20 ILE    0.0900
    341 HD1       -68.5200  -22.4960  -24.6060 H        20 ILE    0.0900
    342 HD2       -66.9480  -22.3240  -23.7360 H        20 ILE    0.5100
    343 HD3       -66.9720  -22.6850  -25.5160 H        20 ILE   -0.5100
    344 N         -65.6460  -18.3100  -25.4510 N.am     21 GLY   -0.4700
    345 CA        -64.2430  -18.0340  -25.6800 C.3      21 GLY    0.3100
    346 C         -63.9660  -16.5580  -25.4710 C.2      21 GLY   -0.0200
    347 O         -63.1260  -16.1640  -24.6560 O.2      21 GLY    0.0900
    348 HN        -66.1500  -18.7150  -26.2090 H        21 GLY    0.0900
    349 HA1       -63.9980  -18.3110  -26.6940 H        21 GLY    0.5100
    350 HA2       -63.6590  -18.6160  -24.9820 H        21 GLY   -0.5100
    351 N         -64.7060  -15.7280  -26.2000 N.am     22 ASN   -0.4700
    352 CA        -64.5730  -14.2870  -26.0650 C.3      22 ASN    0.3100
    353 C         -64.8060  -13.7980  -24.6300 C.2      22 ASN    0.0700
    354 O         -64.0050  -13.0270  -24.0870 O.2      22 ASN    0.0900
    355 CB        -65.5170  -13.5830  -27.0460 C.3      22 ASN   -0.1800
    356 CG        -65.1360  -13.8320  -28.5000 C.2      22 ASN    0.0900
    357 ND2       -66.1330  -14.1490  -29.3260 N.am     22 ASN    0.0900
    358 OD1       -63.9660  -13.7410  -28.8720 O.2      22 ASN    0.5500
    359 HN        -65.3760  -16.0530  -26.8640 H        22 ASN   -0.5500
    360 HA        -63.5470  -14.0210  -26.2710 H        22 ASN   -0.6200
    361 HB1       -65.4880  -12.4890  -26.8550 H        22 ASN    0.3200
    362 HB2       -66.5520  -13.9530  -26.8830 H        22 ASN    0.3000
    363 HD21      -65.9440  -14.3240  -30.2920 H        22 ASN    0.5100
    364 HD22      -67.0700  -14.2110  -28.9800 H        22 ASN   -0.5100
    365 N         -65.8930  -14.2600  -24.0120 N.am     23 ILE   -0.4700
    366 CA        -66.2140  -13.8630  -22.6420 C.3      23 ILE    0.3100
    367 C         -65.0360  -14.1830  -21.7110 C.2      23 ILE    0.0700
    368 O         -64.7050  -13.4130  -20.7940 O.2      23 ILE    0.0900
    369 CB        -67.5290  -14.5270  -22.1530 C.3      23 ILE   -0.0900
    370 CG1       -68.1250  -13.7680  -20.9650 C.3      23 ILE    0.0900
    371 CG2       -67.3100  -15.9820  -21.7980 C.3      23 ILE   -0.2700
    372 CD        -68.6460  -12.3910  -21.3140 C.3      23 ILE    0.0900
    373 HN        -66.5290  -14.8900  -24.4500 H        23 ILE    0.0900
    374 HA        -66.3120  -12.7880  -22.6230 H        23 ILE    0.0900
    375 HB        -68.2930  -14.4590  -22.9570 H        23 ILE   -0.1800
    376 HG11      -67.3380  -13.6600  -20.1880 H        23 ILE    0.0900
    377 HG12      -68.9620  -14.3670  -20.5490 H        23 ILE    0.0900
    378 HG21      -66.4340  -16.0830  -21.1230 H        23 ILE   -0.2700
    379 HG22      -67.1170  -16.5710  -22.7200 H        23 ILE    0.0900
    380 HG23      -68.2060  -16.3840  -21.2780 H        23 ILE    0.0900
    381 HD1       -69.4480  -12.4690  -22.0800 H        23 ILE    0.0900
    382 HD2       -67.8230  -11.7670  -21.7240 H        23 ILE    0.5100
    383 HD3       -69.0680  -11.9040  -20.4080 H        23 ILE   -0.5100
    384 N         -64.3840  -15.3140  -21.9860 N.am     24 LEU   -0.4700
    385 CA        -63.1870  -15.7200  -21.2670 C.3      24 LEU    0.3100
    386 C         -62.0650  -14.7290  -21.4840 C.2      24 LEU    0.0700
    387 O         -61.3790  -14.3490  -20.5450 O.2      24 LEU    0.0900
    388 CB        -62.7230  -17.1050  -21.7160 C.3      24 LEU   -0.1800
    389 CG        -63.3710  -18.2990  -21.0250 C.3      24 LEU    0.0900
    390 CD1       -62.7050  -19.5750  -21.4920 C.3      24 LEU    0.0900
    391 CD2       -63.2580  -18.1570  -19.5210 C.3      24 LEU   -0.0900
    392 HN        -64.6910  -15.9350  -22.7020 H        24 LEU    0.0900
    393 HA        -63.4200  -15.7290  -20.2120 H        24 LEU   -0.2700
    394 HB1       -61.6280  -17.1670  -21.5440 H        24 LEU    0.0900
    395 HB2       -62.9230  -17.1930  -22.8040 H        24 LEU    0.0900
    396 HG        -64.4530  -18.3300  -21.2720 H        24 LEU    0.0900
    397 HD11      -61.6220  -19.5550  -21.2440 H        24 LEU   -0.2700
    398 HD12      -62.8150  -19.6780  -22.5940 H        24 LEU    0.0900
    399 HD13      -63.1680  -20.4500  -20.9870 H        24 LEU    0.0900
    400 HD21      -63.9150  -17.3350  -19.1640 H        24 LEU    0.0900
    401 HD22      -62.2100  -17.9210  -19.2410 H        24 LEU    0.5100
    402 HD23      -63.5730  -19.1020  -19.0280 H        24 LEU   -0.5100
    403 N         -61.8660  -14.3100  -22.7280 N.am     25 VAL   -0.4700
    404 CA        -60.8470  -13.3130  -23.0110 C.3      25 VAL    0.3100
    405 C         -61.0760  -12.0940  -22.1310 C.2      25 VAL    0.0700
    406 O         -60.1860  -11.6600  -21.3860 O.2      25 VAL    0.0900
    407 CB        -60.8770  -12.8670  -24.4800 C.3      25 VAL   -0.0900
    408 CG1       -59.7930  -11.8300  -24.7380 C.3      25 VAL    0.0900
    409 CG2       -60.7090  -14.0660  -25.4040 C.3      25 VAL   -0.2700
    410 HN        -62.3900  -14.6500  -23.5050 H        25 VAL    0.0900
    411 HA        -59.8860  -13.7480  -22.7770 H        25 VAL    0.0900
    412 HB        -61.8710  -12.4300  -24.7130 H        25 VAL    0.0900
    413 HG11      -58.8170  -12.1920  -24.3490 H        25 VAL   -0.2700
    414 HG12      -60.0500  -10.8800  -24.2240 H        25 VAL    0.0900
    415 HG13      -59.6940  -11.6500  -25.8300 H        25 VAL    0.0900
    416 HG21      -61.5290  -14.7960  -25.2360 H        25 VAL    0.0900
    417 HG22      -59.7400  -14.5700  -25.1970 H        25 VAL    0.5100
    418 HG23      -60.7390  -13.7350  -26.4630 H        25 VAL   -0.5100
    419 N         -62.2910  -11.5580  -22.2000 N.am     26 ILE   -0.4700
    420 CA        -62.6320  -10.3480  -21.4670 C.3      26 ILE    0.3100
    421 C         -62.3190  -10.5040  -19.9830 C.2      26 ILE    0.0700
    422 O         -61.5450   -9.7270  -19.4020 O.2      26 ILE    0.0900
    423 CB        -64.1240  -10.0110  -21.6240 C.3      26 ILE   -0.0900
    424 CG1       -64.5110   -9.9870  -23.1040 C.3      26 ILE    0.0900
    425 CG2       -64.4460   -8.6820  -20.9520 C.3      26 ILE   -0.2700
    426 CD        -65.8850   -9.4230  -23.3710 C.3      26 ILE    0.0900
    427 HN        -63.0190  -11.9590  -22.7510 H        26 ILE    0.0900
    428 HA        -62.0240   -9.5430  -21.8530 H        26 ILE    0.0900
    429 HB        -64.7340  -10.8150  -21.1610 H        26 ILE   -0.1800
    430 HG11      -64.4760  -11.0270  -23.4930 H        26 ILE    0.0900
    431 HG12      -63.7650   -9.3730  -23.6530 H        26 ILE    0.0900
    432 HG21      -63.9910   -7.8450  -21.5220 H        26 ILE   -0.2700
    433 HG22      -64.0360   -8.6720  -19.9190 H        26 ILE    0.0900
    434 HG23      -65.5470   -8.5310  -20.9190 H        26 ILE    0.0900
    435 HD1       -65.8930   -8.3290  -23.1760 H        26 ILE    0.0900
    436 HD2       -66.6290   -9.9080  -22.7050 H        26 ILE    0.5100
    437 HD3       -66.1650   -9.5950  -24.4330 H        26 ILE   -0.5100
    438 N         -62.9090  -11.5300  -19.3770 N.am     27 VAL   -0.4700
    439 CA        -62.7340  -11.7600  -17.9520 C.3      27 VAL    0.3100
    440 C         -61.2620  -11.9100  -17.5710 C.2      27 VAL    0.0700
    441 O         -60.7680  -11.2240  -16.6780 O.2      27 VAL    0.0900
    442 CB        -63.5110  -13.0040  -17.4970 C.3      27 VAL   -0.0900
    443 CG1       -63.2680  -13.2670  -16.0230 C.3      27 VAL    0.0900
    444 CG2       -64.9940  -12.8230  -17.7760 C.3      27 VAL   -0.2700
    445 HN        -63.4880  -12.1790  -19.8640 H        27 VAL    0.0900
    446 HA        -63.0890  -10.8850  -17.4270 H        27 VAL    0.0900
    447 HB        -63.1790  -13.8830  -18.0890 H        27 VAL    0.0900
    448 HG11      -63.4320  -12.3380  -15.4360 H        27 VAL   -0.2700
    449 HG12      -62.2220  -13.6060  -15.8660 H        27 VAL    0.0900
    450 HG13      -63.9710  -14.0460  -15.6560 H        27 VAL    0.0900
    451 HG21      -65.1480  -12.4950  -18.8260 H        27 VAL    0.0900
    452 HG22      -65.4160  -12.0500  -17.0980 H        27 VAL    0.5100
    453 HG23      -65.5280  -13.7850  -17.6230 H        27 VAL   -0.5100
    454 N         -60.5650  -12.8090  -18.2630 N.am     28 ALA   -0.4700
    455 CA        -59.1690  -13.1060  -17.9790 C.3      28 ALA    0.3100
    456 C         -58.3100  -11.8570  -18.0210 C.2      28 ALA    0.0700
    457 O         -57.4410  -11.6700  -17.1730 O.2      28 ALA    0.0900
    458 CB        -58.6380  -14.1360  -18.9640 C.3      28 ALA   -0.2700
    459 HN        -60.9730  -13.3230  -19.0130 H        28 ALA    0.0900
    460 HA        -59.1030  -13.4830  -16.9700 H        28 ALA    0.0900
    461 HB1       -58.8790  -13.8290  -20.0050 H        28 ALA    0.0900
    462 HB2       -59.1070  -15.1240  -18.7680 H        28 ALA    0.5100
    463 HB3       -57.5340  -14.2200  -18.8660 H        28 ALA   -0.5100
    464 N         -58.5590  -11.0010  -19.0130 N.am     29 PHE   -0.4700
    465 CA        -57.8090   -9.7570  -19.1450 C.3      29 PHE    0.3100
    466 C         -58.1080   -8.7920  -18.0080 C.2      29 PHE    0.0700
    467 O         -57.2100   -8.1160  -17.5060 O.2      29 PHE    0.0900
    468 CB        -58.1040   -9.0750  -20.4850 C.3      29 PHE   -0.1800
    469 CG        -57.3380   -7.7900  -20.6960 C.ar     29 PHE    0.0900
    470 CD1       -57.6550   -6.6440  -19.9780 C.ar     29 PHE    0.0900
    471 CD2       -56.3080   -7.7240  -21.6260 C.ar     29 PHE    0.0000
    472 CE1       -56.9530   -5.4660  -20.1700 C.ar     29 PHE   -0.1150
    473 CE2       -55.6040   -6.5470  -21.8240 C.ar     29 PHE    0.1150
    474 CZ        -55.9260   -5.4170  -21.0960 C.ar     29 PHE   -0.1150
    475 HN        -59.2600  -11.1710  -19.7000 H        29 PHE    0.1150
    476 HA        -56.7580   -9.9950  -19.0700 H        29 PHE   -0.1150
    477 HB1       -59.1850   -8.8250  -20.5390 H        29 PHE    0.1150
    478 HB2       -57.8280   -9.7620  -21.3140 H        29 PHE   -0.1150
    479 HD1       -58.4600   -6.6730  -19.2580 H        29 PHE    0.1150
    480 HD2       -56.0520   -8.6020  -22.2000 H        29 PHE   -0.1150
    481 HE1       -57.2080   -4.5850  -19.5980 H        29 PHE    0.1150
    482 HE2       -54.8040   -6.5120  -22.5480 H        29 PHE    0.5100
    483 HZ        -55.3790   -4.4990  -21.2480 H        29 PHE   -0.5100
    484 N         -59.3780   -8.7030  -17.6150 N.am     30 LYS   -0.4700
    485 CA        -59.7590   -7.7700  -16.5560 C.3      30 LYS    0.3100
    486 C         -59.2610   -8.2220  -15.1800 C.2      30 LYS    0.0700
    487 O         -58.9840   -7.3980  -14.3090 O.2      30 LYS    0.0900
    488 CB        -61.2810   -7.5530  -16.5260 C.3      30 LYS   -0.1800
    489 CG        -61.8960   -7.0040  -17.8190 C.3      30 LYS    0.0900
    490 CD        -61.5280   -5.5450  -18.0770 C.3      30 LYS    0.0900
    491 CE        -62.2260   -5.0180  -19.3330 C.3      30 LYS   -0.1800
    492 NZ        -61.9140   -3.5870  -19.6340 N.4      30 LYS    0.0900
    493 HN        -60.1080   -9.2540  -18.0130 H        30 LYS    0.0900
    494 HA        -59.2530   -6.8340  -16.7430 H        30 LYS   -0.1800
    495 HB1       -61.5110   -6.8410  -15.7060 H        30 LYS    0.0900
    496 HB2       -61.7640   -8.5280  -16.3020 H        30 LYS    0.0900
    497 HG1       -63.0010   -7.0870  -17.7530 H        30 LYS    0.2100
    498 HG2       -61.5390   -7.6180  -18.6730 H        30 LYS    0.0500
    499 HD1       -60.4280   -5.4610  -18.2080 H        30 LYS    0.0500
    500 HD2       -61.8330   -4.9290  -17.2040 H        30 LYS   -0.3000
    501 HE1       -63.3260   -5.0940  -19.2010 H        30 LYS    0.3300
    502 HE2       -61.9040   -5.6170  -20.2110 H        30 LYS    0.3300
    503 HZ1       -60.8900   -3.4780  -19.7790 H        30 LYS    0.3300
    504 HZ2       -62.2160   -2.9910  -18.8370 H        30 LYS    0.5100
    505 HZ3       -62.4190   -3.2960  -20.4950 H        30 LYS   -0.5100
    506 N         -59.1430   -9.5350  -14.9900 N.am     31 VAL   -0.4700
    507 CA        -58.8160  -10.0970  -13.6790 C.3      31 VAL    0.3100
    508 C         -57.3260  -10.3840  -13.4710 C.2      31 VAL    0.0700
    509 O         -56.9080  -10.7470  -12.3690 O.2      31 VAL    0.0900
    510 CB        -59.6080  -11.4010  -13.4200 C.3      31 VAL   -0.0900
    511 CG1       -58.9980  -12.5590  -14.2060 C.3      31 VAL    0.0900
    512 CG2       -59.6550  -11.7250  -11.9280 C.3      31 VAL   -0.2700
    513 HN        -59.2730  -10.1910  -15.7290 H        31 VAL    0.0900
    514 HA        -59.0580   -9.3580  -12.9300 H        31 VAL    0.0900
    515 HB        -60.6640  -11.2590  -13.7330 H        31 VAL    0.0900
    516 HG11      -58.0110  -12.8340  -13.7760 H        31 VAL   -0.2700
    517 HG12      -58.8520  -12.2620  -15.2660 H        31 VAL    0.0900
    518 HG13      -59.6660  -13.4450  -14.1550 H        31 VAL    0.0900
    519 HG21      -59.9810  -10.8310  -11.3530 H        31 VAL    0.0900
    520 HG22      -58.6450  -12.0250  -11.5740 H        31 VAL    0.5100
    521 HG23      -60.3770  -12.5480  -11.7410 H        31 VAL   -0.5100
    522 N         -56.5180  -10.2120  -14.5160 N.am     32 ASN   -0.4700
    523 CA        -55.0840  -10.4710  -14.4140 C.3      32 ASN    0.3100
    524 C         -54.2370   -9.2950  -14.9090 C.2      32 ASN    0.0700
    525 O         -54.2030   -8.9970  -16.1040 O.2      32 ASN    0.0900
    526 CB        -54.7320  -11.7490  -15.1850 C.3      32 ASN   -0.1800
    527 CG        -53.3190  -12.2120  -14.9310 C.2      32 ASN    0.0900
    528 ND2       -53.0850  -13.5030  -15.1030 N.am     32 ASN    0.0900
    529 OD1       -52.4450  -11.4270  -14.5790 O.2      32 ASN    0.5500
    530 HN        -56.8510   -9.9020  -15.4030 H        32 ASN   -0.5500
    531 HA        -54.8320  -10.5770  -13.3690 H        32 ASN   -0.6200
    532 HB1       -54.8510  -11.5580  -16.2720 H        32 ASN    0.3200
    533 HB2       -55.4290  -12.5580  -14.8780 H        32 ASN    0.3000
    534 HD21      -52.1670  -13.8710  -14.9490 H        32 ASN    0.5100
    535 HD22      -53.8260  -14.1120  -15.3860 H        32 ASN   -0.5100
    536 N         -53.5200   -8.6470  -13.9890 N.am     33 LYS   -0.4700
    537 CA        -52.7240   -7.4780  -14.3420 C.3      33 LYS    0.3100
    538 C         -51.6830   -7.8120  -15.4020 C.2      33 LYS    0.0700
    539 O         -51.3350   -6.9700  -16.2270 O.2      33 LYS    0.0900
    540 CB        -52.0340   -6.8870  -13.1120 C.3      33 LYS   -0.1800
    541 CG        -52.9420   -6.0850  -12.1950 C.3      33 LYS    0.0900
    542 CD        -52.1320   -5.3920  -11.1050 C.3      33 LYS    0.0900
    543 CE        -53.0270   -4.6650  -10.1200 C.3      33 LYS   -0.1800
    544 NZ        -52.2260   -4.0040   -9.0590 N.4      33 LYS    0.0900
    545 HN        -53.4990   -8.9260  -13.0320 H        33 LYS    0.0900
    546 HA        -53.3840   -6.7480  -14.7860 H        33 LYS   -0.1800
    547 HB1       -51.2150   -6.2220  -13.4590 H        33 LYS    0.0900
    548 HB2       -51.5950   -7.7210  -12.5260 H        33 LYS    0.0900
    549 HG1       -53.6830   -6.7660  -11.7240 H        33 LYS    0.2100
    550 HG2       -53.4850   -5.3210  -12.7910 H        33 LYS    0.0500
    551 HD1       -51.4410   -4.6610  -11.5760 H        33 LYS    0.0500
    552 HD2       -51.5340   -6.1520  -10.5590 H        33 LYS   -0.3000
    553 HE1       -53.7150   -5.3860   -9.6310 H        33 LYS    0.3300
    554 HE2       -53.6090   -3.8800  -10.6480 H        33 LYS    0.3300
    555 HZ1       -51.5780   -3.3150   -9.4920 H        33 LYS    0.3300
    556 HZ2       -51.6760   -4.7210   -8.5430 H        33 LYS    0.5100
    557 HZ3       -52.8620   -3.5140   -8.3990 H        33 LYS   -0.5100
    558 N         -51.1790   -9.0410  -15.3690 N.am     34 GLN   -0.4700
    559 CA        -50.1960   -9.4840  -16.3420 C.3      34 GLN    0.3100
    560 C         -50.6970   -9.2460  -17.7520 C.2      34 GLN    0.0700
    561 O         -49.9550   -8.8030  -18.6250 O.2      34 GLN    0.0900
    562 CB        -49.9040  -10.9760  -16.1730 C.3      34 GLN   -0.1800
    563 CG        -49.1440  -11.3400  -14.9140 C.3      34 GLN    0.0900
    564 CD        -48.6800  -12.7780  -14.9490 C.2      34 GLN    0.0900
    565 NE2       -47.9050  -13.2090  -14.0760 N.am     34 GLN   -0.1800
    566 OE1       -49.1280  -13.5240  -15.9380 O.2      34 GLN    0.0900
    567 HN        -51.4520   -9.7090  -14.6810 H        34 GLN    0.0900
    568 HA        -49.2940   -8.9070  -16.1940 H        34 GLN    0.5500
    569 HB1       -49.3090  -11.3150  -17.0470 H        34 GLN   -0.5500
    570 HB2       -50.8720  -11.5190  -16.1630 H        34 GLN   -0.6200
    571 HG1       -49.8050  -11.1980  -14.0320 H        34 GLN    0.3200
    572 HG2       -48.2580  -10.6790  -14.8160 H        34 GLN    0.3000
    573 HE21      -47.6000  -14.1620  -14.1040 H        34 GLN    0.5100
    574 HE22      -47.5870  -12.6030  -13.3470 H        34 GLN   -0.5100
    575 N         -51.9700   -9.5480  -17.9710 N.am     35 LEU   -0.4700
    576 CA        -52.5280   -9.4850  -19.3070 C.3      35 LEU    0.3100
    577 C         -52.8020   -8.0530  -19.7560 C.2      35 LEU    0.0700
    578 O         -53.0800   -7.8090  -20.9270 O.2      35 LEU    0.0900
    579 CB        -53.7920  -10.3460  -19.3950 C.3      35 LEU   -0.1800
    580 CG        -53.6040  -11.8490  -19.1480 C.3      35 LEU    0.0900
    581 CD1       -54.9540  -12.5610  -19.1020 C.3      35 LEU    0.0900
    582 CD2       -52.6940  -12.4730  -20.2000 C.3      35 LEU   -0.0900
    583 HN        -52.5890   -9.8270  -17.2410 H        35 LEU    0.0900
    584 HA        -51.7820   -9.8420  -20.0010 H        35 LEU   -0.2700
    585 HB1       -54.2230  -10.2180  -20.4100 H        35 LEU    0.0900
    586 HB2       -54.5170   -9.9650  -18.6450 H        35 LEU    0.0900
    587 HG        -53.0760  -11.9990  -18.1830 H        35 LEU    0.0900
    588 HD11      -55.5640  -12.2800  -19.9860 H        35 LEU   -0.2700
    589 HD12      -55.5040  -12.2680  -18.1820 H        35 LEU    0.0900
    590 HD13      -54.8020  -13.6620  -19.1120 H        35 LEU    0.0900
    591 HD21      -51.6950  -11.9890  -20.1760 H        35 LEU    0.0900
    592 HD22      -53.1320  -12.3310  -21.2110 H        35 LEU    0.5100
    593 HD23      -52.5680  -13.5580  -19.9960 H        35 LEU   -0.5100
    594 N         -52.7090   -7.0990  -18.8350 N.am     36 LYS   -0.4700
    595 CA        -52.9640   -5.7090  -19.1870 C.3      36 LYS    0.3100
    596 C         -51.7430   -5.1120  -19.8710 C.2      36 LYS    0.0700
    597 O         -50.6890   -4.9430  -19.2640 O.2      36 LYS    0.0900
    598 CB        -53.3060   -4.8930  -17.9330 C.3      36 LYS   -0.1800
    599 CG        -54.4490   -5.4710  -17.0960 C.3      36 LYS    0.0900
    600 CD        -54.6340   -4.7160  -15.7770 C.3      36 LYS    0.0900
    601 CE        -55.1650   -3.3070  -15.9980 C.3      36 LYS   -0.1800
    602 NZ        -56.5370   -3.3040  -16.5850 N.4      36 LYS    0.0900
    603 HN        -52.4670   -7.2850  -17.8860 H        36 LYS    0.0900
    604 HA        -53.7860   -5.6860  -19.8860 H        36 LYS   -0.1800
    605 HB1       -53.5890   -3.8670  -18.2490 H        36 LYS    0.0900
    606 HB2       -52.3990   -4.8360  -17.2950 H        36 LYS    0.0900
    607 HG1       -54.2310   -6.5380  -16.8740 H        36 LYS    0.2100
    608 HG2       -55.3920   -5.4120  -17.6800 H        36 LYS    0.0500
    609 HD1       -53.6550   -4.6560  -15.2550 H        36 LYS    0.0500
    610 HD2       -55.3480   -5.2760  -15.1360 H        36 LYS   -0.3000
    611 HE1       -54.4990   -2.7630  -16.7010 H        36 LYS    0.3300
    612 HE2       -55.2150   -2.7700  -15.0270 H        36 LYS    0.3300
    613 HZ1       -57.1910   -3.7960  -15.9440 H        36 LYS    0.3300
    614 HZ2       -56.5220   -3.7890  -17.5050 H        36 LYS    0.5100
    615 HZ3       -56.8560   -2.3220  -16.7180 H        36 LYS   -0.5100
    616 N         -51.9130   -4.7450  -21.1350 N.am     37 THR   -0.4700
    617 CA        -50.8500   -4.1480  -21.9280 C.3      37 THR    0.3100
    618 C         -51.5280   -3.4450  -23.0850 C.2      37 THR    0.0700
    619 O         -52.7370   -3.5540  -23.2580 O.2      37 THR    0.0900
    620 CB        -49.9050   -5.2170  -22.5130 C.3      37 THR    0.1400
    621 CG2       -48.6390   -4.5790  -23.0800 C.3      37 THR    0.0900
    622 OG1       -49.5410   -6.1580  -21.5000 O.3      37 THR   -0.6600
    623 HN        -52.7850   -4.8650  -21.6030 H        37 THR    0.4300
    624 HA        -50.2980   -3.4770  -21.2870 H        37 THR   -0.2700
    625 HB        -50.4140   -5.7590  -23.3400 H        37 THR    0.0900
    626 HG1       -49.8560   -5.7880  -20.6710 H        37 THR    0.0900
    627 HG21      -48.2930   -3.7610  -22.4140 H        37 THR    0.0900
    628 HG22      -48.8460   -4.1550  -24.0850 H        37 THR    0.5100
    629 HG23      -47.8330   -5.3400  -23.1550 H        37 THR   -0.5100
    630 N         -50.7560   -2.7480  -23.9060 N.am     38 VAL   -0.4700
    631 CA        -51.3400   -2.1170  -25.0690 C.3      38 VAL    0.3100
    632 C         -51.8340   -3.1760  -26.0620 C.2      38 VAL    0.0700
    633 O         -53.0190   -3.2130  -26.4190 O.2      38 VAL    0.0900
    634 CB        -50.3440   -1.1740  -25.7320 C.3      38 VAL   -0.0900
    635 CG1       -50.9470   -0.5690  -26.9920 C.3      38 VAL    0.0900
    636 CG2       -49.9260   -0.0820  -24.7580 C.3      38 VAL   -0.2700
    637 HN        -49.7750   -2.6300  -23.7650 H        38 VAL    0.0900
    638 HA        -52.2150   -1.5710  -24.7480 H        38 VAL    0.0900
    639 HB        -49.4240   -1.7370  -25.9970 H        38 VAL    0.0900
    640 HG11      -51.9530   -0.1520  -26.7720 H        38 VAL   -0.2700
    641 HG12      -51.0500   -1.3500  -27.7750 H        38 VAL    0.0900
    642 HG13      -50.2980    0.2520  -27.3650 H        38 VAL    0.0900
    643 HG21      -49.4500   -0.5320  -23.8610 H        38 VAL    0.0900
    644 HG22      -50.8170    0.4970  -24.4340 H        38 VAL    0.5100
    645 HG23      -49.1940    0.5980  -25.2440 H        38 VAL   -0.5100
    646 N         -50.9270   -4.0600  -26.4740 N.am     39 ASN   -0.4700
    647 CA        -51.2420   -5.1200  -27.4310 C.3      39 ASN    0.3100
    648 C         -52.4060   -6.0080  -26.9790 C.2      39 ASN    0.0700
    649 O         -53.3570   -6.2740  -27.7360 O.2      39 ASN    0.0900
    650 CB        -49.9920   -5.9680  -27.7050 C.3      39 ASN   -0.1800
    651 CG        -48.8720   -5.6980  -26.7080 C.2      39 ASN    0.0900
    652 ND2       -47.9590   -4.8990  -26.9890 N.am     39 ASN    0.0900
    653 OD1       -48.9230   -6.3420  -25.5650 O.2      39 ASN    0.5500
    654 HN        -49.9860   -4.0380  -26.1460 H        39 ASN   -0.5500
    655 HA        -51.5920   -4.6590  -28.3420 H        39 ASN   -0.6200
    656 HB1       -49.6180   -5.7420  -28.7250 H        39 ASN    0.3200
    657 HB2       -50.2650   -7.0440  -27.6460 H        39 ASN    0.3000
    658 HD21      -47.2260   -4.7250  -26.3310 H        39 ASN    0.5100
    659 HD22      -47.9580   -4.4310  -27.8730 H        39 ASN   -0.5100
    660 N         -52.3340   -6.4560  -25.7280 N.am     40 ASN   -0.4700
    661 CA        -53.4170   -7.2190  -25.1310 C.3      40 ASN    0.3100
    662 C         -54.6910   -6.3890  -25.0480 C.2      40 ASN    0.0700
    663 O         -55.7970   -6.9260  -25.0150 O.2      40 ASN    0.0900
    664 CB        -53.0110   -7.7110  -23.7490 C.3      40 ASN   -0.1800
    665 CG        -51.8130   -8.6290  -23.7990 C.2      40 ASN    0.0900
    666 ND2       -51.4810   -9.2280  -22.6630 N.am     40 ASN    0.0900
    667 OD1       -51.1880   -8.8000  -24.8430 O.2      40 ASN    0.5500
    668 HN        -51.5400   -6.2900  -25.1490 H        40 ASN   -0.5500
    669 HA        -53.6390   -8.0530  -25.7790 H        40 ASN   -0.6200
    670 HB1       -53.8620   -8.2630  -23.2960 H        40 ASN    0.3200
    671 HB2       -52.7620   -6.8370  -23.1100 H        40 ASN    0.3000
    672 HD21      -50.6960   -9.8460  -22.6350 H        40 ASN    0.5100
    673 HD22      -52.0150   -9.0600  -21.8350 H        40 ASN   -0.5100
    674 N         -54.5290   -5.0700  -25.0210 N.am     41 TYR   -0.4700
    675 CA        -55.6650   -4.1670  -24.9810 C.3      41 TYR    0.3100
    676 C         -56.4240   -4.2470  -26.3000 C.2      41 TYR    0.0700
    677 O         -57.6540   -4.4280  -26.3330 O.2      41 TYR    0.0900
    678 CB        -55.1870   -2.7380  -24.7330 C.3      41 TYR   -0.1800
    679 CG        -56.2590   -1.8170  -24.2130 C.ar     41 TYR    0.0900
    680 CD1       -57.1190   -1.1640  -25.0850 C.ar     41 TYR    0.0900
    681 CD2       -56.4080   -1.5960  -22.8480 C.ar     41 TYR    0.0000
    682 CE1       -58.1040   -0.3140  -24.6140 C.ar     41 TYR   -0.1150
    683 CE2       -57.3890   -0.7490  -22.3680 C.ar     41 TYR    0.1150
    684 CZ        -58.2360   -0.1100  -23.2560 C.ar     41 TYR   -0.1150
    685 OH        -59.2190    0.7380  -22.7890 O.3      41 TYR    0.1150
    686 HN        -53.6280   -4.6450  -25.0250 H        41 TYR    0.1100
    687 HA        -56.3250   -4.4880  -24.1880 H        41 TYR   -0.5400
    688 HB1       -54.8180   -2.3050  -25.6880 H        41 TYR    0.4300
    689 HB2       -54.3710   -2.7510  -23.9810 H        41 TYR   -0.1150
    690 HD1       -57.0170   -1.3210  -26.1490 H        41 TYR    0.1150
    691 HD2       -55.7480   -2.0940  -22.1530 H        41 TYR   -0.1150
    692 HE1       -58.7660    0.1860  -25.3050 H        41 TYR    0.1150
    693 HE2       -57.4930   -0.5860  -21.3060 H        41 TYR    0.5100
    694 HH        -59.6980    1.0820  -23.5470 H        41 TYR   -0.5100
    695 N         -55.6810   -4.1280  -27.3960 N.am     42 PHE   -0.4700
    696 CA        -56.2860   -4.2760  -28.7120 C.3      42 PHE    0.3100
    697 C         -56.9310   -5.6550  -28.8290 C.2      42 PHE    0.0700
    698 O         -58.0350   -5.7910  -29.3690 O.2      42 PHE    0.0900
    699 CB        -55.2490   -4.0650  -29.8200 C.3      42 PHE   -0.1800
    700 CG        -54.6350   -2.6840  -29.8310 C.ar     42 PHE    0.0900
    701 CD1       -55.4240   -1.5550  -29.7040 C.ar     42 PHE    0.0900
    702 CD2       -53.2610   -2.5180  -29.9620 C.ar     42 PHE    0.0000
    703 CE1       -54.8600   -0.2920  -29.7090 C.ar     42 PHE   -0.1150
    704 CE2       -52.6920   -1.2570  -29.9630 C.ar     42 PHE    0.1150
    705 CZ        -53.4930   -0.1440  -29.8380 C.ar     42 PHE   -0.1150
    706 HN        -54.7030   -3.9360  -27.3690 H        42 PHE    0.1150
    707 HA        -57.0780   -3.5470  -28.7980 H        42 PHE   -0.1150
    708 HB1       -55.7340   -4.2150  -30.8080 H        42 PHE    0.1150
    709 HB2       -54.4190   -4.7920  -29.6880 H        42 PHE   -0.1150
    710 HD1       -56.4930   -1.6600  -29.6000 H        42 PHE    0.1150
    711 HD2       -52.6280   -3.3880  -30.0630 H        42 PHE   -0.1150
    712 HE1       -55.4900    0.5800  -29.6100 H        42 PHE    0.1150
    713 HE2       -51.6230   -1.1450  -30.0640 H        42 PHE    0.5100
    714 HZ        -53.0540    0.8430  -29.8400 H        42 PHE   -0.5100
    715 N         -56.2550   -6.6770  -28.3010 N.am     43 LEU   -0.4700
    716 CA        -56.8060   -8.0310  -28.3450 C.3      43 LEU    0.3100
    717 C         -58.1150   -8.1680  -27.5520 C.2      43 LEU    0.0700
    718 O         -58.9910   -8.9850  -27.8790 O.2      43 LEU    0.0900
    719 CB        -55.7620   -9.0520  -27.8920 C.3      43 LEU   -0.1800
    720 CG        -54.5490   -9.0750  -28.8210 C.3      43 LEU    0.0900
    721 CD1       -53.6140  -10.2330  -28.4950 C.3      43 LEU    0.0900
    722 CD2       -55.0120   -9.1530  -30.2660 C.3      43 LEU   -0.0900
    723 HN        -55.3650   -6.5680  -27.8640 H        43 LEU    0.0900
    724 HA        -57.1140   -8.2350  -29.3600 H        43 LEU   -0.2700
    725 HB1       -56.2250  -10.0610  -27.8750 H        43 LEU    0.0900
    726 HB2       -55.4260   -8.7940  -26.8650 H        43 LEU    0.0900
    727 HG        -53.9940   -8.1190  -28.7180 H        43 LEU    0.0900
    728 HD11      -54.1500  -11.2000  -28.6030 H        43 LEU   -0.2700
    729 HD12      -53.2530  -10.1440  -27.4470 H        43 LEU    0.0900
    730 HD13      -52.7480  -10.2280  -29.1900 H        43 LEU    0.0900
    731 HD21      -55.6400   -8.2710  -30.5130 H        43 LEU    0.0900
    732 HD22      -55.6150  -10.0730  -30.4210 H        43 LEU    0.5100
    733 HD23      -54.1320   -9.1630  -30.9440 H        43 LEU   -0.5100
    734 N         -58.2520   -7.3430  -26.5170 N.am     44 LEU   -0.4700
    735 CA        -59.5070   -7.2260  -25.7920 C.3      44 LEU    0.3100
    736 C         -60.5750   -6.6300  -26.7010 C.2      44 LEU    0.0700
    737 O         -61.6860   -7.1600  -26.8080 O.2      44 LEU    0.0900
    738 CB        -59.3240   -6.3700  -24.5320 C.3      44 LEU   -0.1800
    739 CG        -60.5590   -6.0480  -23.6860 C.3      44 LEU    0.0900
    740 CD1       -60.1610   -5.7850  -22.2420 C.3      44 LEU    0.0900
    741 CD2       -61.3270   -4.8660  -24.2590 C.3      44 LEU   -0.0900
    742 HN        -57.5030   -6.7710  -26.1920 H        44 LEU    0.0900
    743 HA        -59.8350   -8.2210  -25.5260 H        44 LEU   -0.2700
    744 HB1       -58.8820   -5.4040  -24.8510 H        44 LEU    0.0900
    745 HB2       -58.6030   -6.8990  -23.8750 H        44 LEU    0.0900
    746 HG        -61.2650   -6.9060  -23.7240 H        44 LEU    0.0900
    747 HD11      -59.1370   -5.3560  -22.2000 H        44 LEU   -0.2700
    748 HD12      -60.1720   -6.7350  -21.6680 H        44 LEU    0.0900
    749 HD13      -60.8670   -5.0620  -21.7810 H        44 LEU    0.0900
    750 HD21      -61.8150   -5.1530  -25.2140 H        44 LEU    0.0900
    751 HD22      -60.6310   -4.0220  -24.4560 H        44 LEU    0.5100
    752 HD23      -62.1130   -4.5420  -23.5420 H        44 LEU   -0.5100
    753 N         -60.2390   -5.5290  -27.3720 N.am     45 SER   -0.4700
    754 CA        -61.1850   -4.9470  -28.3150 C.3      45 SER    0.3100
    755 C         -61.7040   -6.0090  -29.2860 C.2      45 SER    0.0700
    756 O         -62.9190   -6.2120  -29.4290 O.2      45 SER    0.0900
    757 CB        -60.5420   -3.8030  -29.0970 C.3      45 SER    0.0500
    758 OG        -61.4040   -3.3640  -30.1320 O.3      45 SER    0.0900
    759 HN        -59.3610   -5.0690  -27.2650 H        45 SER    0.0900
    760 HA        -62.0350   -4.5860  -27.7550 H        45 SER   -0.6600
    761 HB1       -59.5880   -4.1490  -29.5480 H        45 SER    0.4300
    762 HB2       -60.3400   -2.9500  -28.4130 H        45 SER    0.5100
    763 HG1       -61.2970   -3.9920  -30.8500 H        45 SER   -0.5100
    764 N         -60.7750   -6.7020  -29.9450 N.am     46 LEU   -0.4700
    765 CA        -61.1550   -7.7520  -30.8820 C.3      46 LEU    0.3100
    766 C         -62.1080   -8.7430  -30.2420 C.2      46 LEU    0.0700
    767 O         -63.2070   -8.9660  -30.7500 O.2      46 LEU    0.0900
    768 CB        -59.9290   -8.4930  -31.4190 C.3      46 LEU   -0.1800
    769 CG        -59.2680   -7.9000  -32.6600 C.3      46 LEU    0.0900
    770 CD1       -58.0500   -8.7210  -33.0400 C.3      46 LEU    0.0900
    771 CD2       -60.2570   -7.8360  -33.8130 C.3      46 LEU   -0.0900
    772 HN        -59.7980   -6.5370  -29.8300 H        46 LEU    0.0900
    773 HA        -61.6940   -7.2900  -31.6960 H        46 LEU   -0.2700
    774 HB1       -60.2390   -9.5310  -31.6620 H        46 LEU    0.0900
    775 HB2       -59.1690   -8.5230  -30.6110 H        46 LEU    0.0900
    776 HG        -58.9600   -6.8520  -32.4510 H        46 LEU    0.0900
    777 HD11      -58.3640   -9.7130  -33.4290 H        46 LEU   -0.2700
    778 HD12      -57.4060   -8.8770  -32.1480 H        46 LEU    0.0900
    779 HD13      -57.4710   -8.1970  -33.8310 H        46 LEU    0.0900
    780 HD21      -61.0320   -7.0650  -33.6100 H        46 LEU    0.0900
    781 HD22      -60.7600   -8.8190  -33.9350 H        46 LEU    0.5100
    782 HD23      -59.7270   -7.5680  -34.7520 H        46 LEU   -0.5100
    783 N         -61.6980   -9.3270  -29.1150 N.am     47 ALA   -0.4700
    784 CA        -62.5510  -10.3060  -28.4460 C.3      47 ALA    0.3100
    785 C         -63.9530   -9.7390  -28.2150 C.2      47 ALA    0.0700
    786 O         -64.9390  -10.4730  -28.2430 O.2      47 ALA    0.0900
    787 CB        -61.9280  -10.7570  -27.1400 C.3      47 ALA   -0.2700
    788 HN        -60.8190   -9.1290  -28.6890 H        47 ALA    0.0900
    789 HA        -62.6780  -11.1470  -29.1110 H        47 ALA    0.0900
    790 HB1       -61.7900   -9.8880  -26.4620 H        47 ALA    0.0900
    791 HB2       -60.9350  -11.2170  -27.3330 H        47 ALA    0.5100
    792 HB3       -62.5900  -11.4950  -26.6400 H        47 ALA   -0.5100
    793 N         -64.0380   -8.4270  -28.0010 N.am     48 CYS   -0.4700
    794 CA        -65.3290   -7.7640  -27.8460 C.3      48 CYS    0.3100
    795 C         -66.1510   -7.7860  -29.1260 C.2      48 CYS    0.0700
    796 O         -67.3360   -8.1490  -29.1160 O.2      48 CYS    0.0900
    797 CB        -65.1420   -6.3250  -27.3760 C.3      48 CYS   -0.1100
    798 SG        -64.9880   -6.1980  -25.6050 S.3      48 CYS    0.0900
    799 HN        -63.2310   -7.8440  -27.9360 H        48 CYS    0.0900
    800 HA        -65.9070   -8.3220  -27.1240 H        48 CYS   -0.2300
    801 HB1       -66.0140   -5.7280  -27.7140 H        48 CYS    0.1600
    802 HB2       -64.2290   -5.9130  -27.8560 H        48 CYS    0.5100
    803 HG1       -63.7920   -6.7650  -25.5520 H        48 CYS   -0.5100
    804 N         -65.5310   -7.3910  -30.2340 N.am     49 ALA   -0.4700
    805 CA        -66.2090   -7.4910  -31.5150 C.3      49 ALA    0.3100
    806 C         -66.7420   -8.9090  -31.6800 C.2      49 ALA    0.0700
    807 O         -67.9250   -9.1080  -31.9570 O.2      49 ALA    0.0900
    808 CB        -65.2650   -7.1370  -32.6480 C.3      49 ALA   -0.2700
    809 HN        -64.6050   -7.0210  -30.2380 H        49 ALA    0.0900
    810 HA        -67.0510   -6.8150  -31.5010 H        49 ALA    0.0900
    811 HB1       -64.3960   -7.8280  -32.6530 H        49 ALA    0.0900
    812 HB2       -64.8900   -6.0990  -32.5180 H        49 ALA    0.5100
    813 HB3       -65.7930   -7.2240  -33.6220 H        49 ALA   -0.5100
    814 N         -65.8710   -9.8940  -31.4660 N.am     50 ASP   -0.4700
    815 CA        -66.2330  -11.2980  -31.6330 C.3      50 ASP    0.3100
    816 C         -67.3600  -11.7400  -30.7130 C.2      50 ASP    0.0700
    817 O         -68.1420  -12.6250  -31.0560 O.2      50 ASP    0.0900
    818 CB        -65.0180  -12.2010  -31.4320 C.3      50 ASP   -0.2800
    819 CG        -63.9390  -11.9620  -32.4580 C.2      50 ASP    0.0900
    820 OD1       -64.2700  -11.4950  -33.5740 O.co2    50 ASP    0.0900
    821 OD2       -62.7650  -12.2470  -32.1410 O.co2    50 ASP    0.6200
    822 HN        -64.9320   -9.7160  -31.1800 H        50 ASP   -0.7600
    823 HA        -66.6310  -11.4230  -32.6290 H        50 ASP   -0.7600
    824 HB1       -65.3410  -13.2620  -31.5000 H        50 ASP    0.5100
    825 HB2       -64.5920  -12.0140  -30.4230 H        50 ASP   -0.5100
    826 N         -67.4390  -11.1340  -29.5330 N.am     51 LEU   -0.4700
    827 CA        -68.5100  -11.4520  -28.6010 C.3      51 LEU    0.3100
    828 C         -69.8400  -10.8950  -29.0870 C.2      51 LEU    0.0700
    829 O         -70.8160  -11.6310  -29.2370 O.2      51 LEU    0.0900
    830 CB        -68.1820  -10.9300  -27.1950 C.3      51 LEU   -0.1800
    831 CG        -69.2050  -11.1420  -26.0690 C.3      51 LEU    0.0900
    832 CD1       -68.5190  -11.1300  -24.7120 C.3      51 LEU    0.0900
    833 CD2       -70.3280  -10.1090  -26.1080 C.3      51 LEU   -0.0900
    834 HN        -66.7800  -10.4470  -29.2370 H        51 LEU    0.0900
    835 HA        -68.6290  -12.5260  -28.5820 H        51 LEU   -0.2700
    836 HB1       -68.0140   -9.8370  -27.2820 H        51 LEU    0.0900
    837 HB2       -67.2370  -11.4170  -26.8760 H        51 LEU    0.0900
    838 HG        -69.7150  -12.1190  -26.2140 H        51 LEU    0.0900
    839 HD11      -68.1680  -10.1040  -24.4710 H        51 LEU   -0.2700
    840 HD12      -67.6410  -11.8110  -24.7260 H        51 LEU    0.0900
    841 HD13      -69.2310  -11.4560  -23.9240 H        51 LEU    0.0900
    842 HD21      -71.0800  -10.3900  -26.8760 H        51 LEU    0.0900
    843 HD22      -69.9150   -9.1110  -26.3650 H        51 LEU    0.5100
    844 HD23      -70.8330  -10.0610  -25.1190 H        51 LEU   -0.5100
    845 N         -69.8780   -9.5940  -29.3620 N.am     52 ILE   -0.4700
    846 CA        -71.1160   -8.9700  -29.8110 C.3      52 ILE    0.3100
    847 C         -71.6190   -9.6360  -31.0970 C.2      52 ILE    0.0700
    848 O         -72.8210   -9.7700  -31.3120 O.2      52 ILE    0.0900
    849 CB        -70.9710   -7.4310  -29.9660 C.3      52 ILE   -0.0900
    850 CG1       -72.2530   -6.8120  -30.5300 C.3      52 ILE    0.0900
    851 CG2       -69.7730   -7.0810  -30.8330 C.3      52 ILE   -0.2700
    852 CD        -72.1740   -5.3130  -30.7420 C.3      52 ILE    0.0900
    853 HN        -69.0810   -9.0000  -29.2750 H        52 ILE    0.0900
    854 HA        -71.8810   -9.1960  -29.0830 H        52 ILE    0.0900
    855 HB        -70.8420   -6.9730  -28.9610 H        52 ILE   -0.1800
    856 HG11      -73.0850   -7.0240  -29.8260 H        52 ILE    0.0900
    857 HG12      -72.4760   -7.2930  -31.5060 H        52 ILE    0.0900
    858 HG21      -69.9690   -7.3670  -31.8890 H        52 ILE   -0.2700
    859 HG22      -68.8760   -7.6320  -30.4780 H        52 ILE    0.0900
    860 HG23      -69.5820   -5.9880  -30.7910 H        52 ILE    0.0900
    861 HD1       -71.4880   -5.0820  -31.5850 H        52 ILE    0.0900
    862 HD2       -71.7860   -4.8210  -29.8240 H        52 ILE    0.5100
    863 HD3       -73.1820   -4.9110  -30.9840 H        52 ILE   -0.5100
    864 N         -70.6880  -10.0890  -31.9350 N.am     53 ILE   -0.4700
    865 CA        -71.0430  -10.7670  -33.1810 C.3      53 ILE    0.3100
    866 C         -71.4640  -12.2190  -32.9490 C.2      53 ILE    0.0700
    867 O         -72.2830  -12.7590  -33.6910 O.2      53 ILE    0.0900
    868 CB        -69.8850  -10.6950  -34.2090 C.3      53 ILE   -0.0900
    869 CG1       -70.2520  -11.3790  -35.5210 C.3      53 ILE    0.0900
    870 CG2       -68.6550  -11.3590  -33.6700 C.3      53 ILE   -0.2700
    871 CD        -69.1050  -11.4040  -36.5140 C.3      53 ILE    0.0900
    872 HN        -69.7140   -9.9870  -31.7520 H        53 ILE    0.0900
    873 HA        -71.9250  -10.2880  -33.5790 H        53 ILE    0.0900
    874 HB        -69.6600   -9.6310  -34.4330 H        53 ILE   -0.1800
    875 HG11      -71.1070  -10.8380  -35.9780 H        53 ILE    0.0900
    876 HG12      -70.5610  -12.4240  -35.3060 H        53 ILE    0.0900
    877 HG21      -68.7330  -12.4610  -33.7850 H        53 ILE   -0.2700
    878 HG22      -68.5390  -11.1230  -32.5910 H        53 ILE    0.0900
    879 HG23      -67.7610  -11.0070  -34.2280 H        53 ILE    0.0900
    880 HD1       -68.4000  -12.2250  -36.2620 H        53 ILE    0.0900
    881 HD2       -68.5540  -10.4410  -36.4790 H        53 ILE    0.5100
    882 HD3       -69.4970  -11.5740  -37.5400 H        53 ILE   -0.5100
    883 N         -70.9150  -12.8470  -31.9130 N.am     54 GLY   -0.4700
    884 CA        -71.1890  -14.2480  -31.6320 C.3      54 GLY    0.3100
    885 C         -72.4690  -14.5060  -30.8520 C.2      54 GLY   -0.0200
    886 O         -73.0500  -15.5910  -30.9230 O.2      54 GLY    0.0900
    887 HN        -70.2920  -12.3890  -31.2840 H        54 GLY    0.0900
    888 HA1       -70.3570  -14.6310  -31.0600 H        54 GLY    0.5100
    889 HA2       -71.2570  -14.7600  -32.5800 H        54 GLY   -0.5100
    890 N         -72.9020  -13.5060  -30.0870 N.am     55 VAL   -0.4700
    891 CA        -74.1260  -13.6120  -29.3030 C.3      55 VAL    0.3100
    892 C         -75.3440  -13.0770  -30.0620 C.2      55 VAL    0.0700
    893 O         -76.4830  -13.2750  -29.6430 O.2      55 VAL    0.0900
    894 CB        -73.9850  -12.8590  -27.9620 C.3      55 VAL   -0.0900
    895 CG1       -73.9620  -11.3520  -28.1980 C.3      55 VAL    0.0900
    896 CG2       -75.1080  -13.2340  -27.0060 C.3      55 VAL   -0.2700
    897 HN        -72.4100  -12.6430  -30.0170 H        55 VAL    0.0900
    898 HA        -74.3190  -14.6600  -29.1250 H        55 VAL    0.0900
    899 HB        -73.0430  -13.1680  -27.4620 H        55 VAL    0.0900
    900 HG11      -74.9620  -10.9170  -27.9890 H        55 VAL   -0.2700
    901 HG12      -73.6960  -11.1390  -29.2550 H        55 VAL    0.0900
    902 HG13      -73.2190  -10.8750  -27.5230 H        55 VAL    0.0900
    903 HG21      -75.2000  -14.3380  -26.9390 H        55 VAL    0.0900
    904 HG22      -76.0710  -12.8200  -27.3740 H        55 VAL    0.5100
    905 HG23      -74.8920  -12.8340  -25.9920 H        55 VAL   -0.5100
    906 N         -75.1060  -12.4180  -31.1960 N.am     56 ILE   -0.4700
    907 CA        -76.1850  -11.7640  -31.9310 C.3      56 ILE    0.3100
    908 C         -76.2780  -12.2170  -33.3860 C.2      56 ILE    0.0700
    909 O         -77.2560  -12.8460  -33.7850 O.2      56 ILE    0.0900
    910 CB        -76.0550  -10.2260  -31.8610 C.3      56 ILE   -0.0900
    911 CG1       -76.2670   -9.7450  -30.4200 C.3      56 ILE    0.0900
    912 CG2       -77.0380   -9.5580  -32.8180 C.3      56 ILE   -0.2700
    913 CD        -75.9570   -8.2790  -30.1940 C.3      56 ILE    0.0900
    914 HN        -74.1940  -12.3440  -31.5890 H        56 ILE    0.0900
    915 HA        -77.1210  -12.0790  -31.4970 H        56 ILE    0.0900
    916 HB        -75.0200   -9.9310  -32.1340 H        56 ILE   -0.1800
    917 HG11      -75.6170  -10.3470  -29.7520 H        56 ILE    0.0900
    918 HG12      -77.3290   -9.9240  -30.1450 H        56 ILE    0.0900
    919 HG21      -78.0570   -9.9740  -32.6700 H        56 ILE   -0.2700
    920 HG22      -76.7280   -9.7440  -33.8690 H        56 ILE    0.0900
    921 HG23      -77.0690   -8.4650  -32.6250 H        56 ILE    0.0900
    922 HD1       -76.7190   -7.6450  -30.6950 H        56 ILE    0.0900
    923 HD2       -74.9590   -8.0330  -30.6180 H        56 ILE    0.5100
    924 HD3       -75.9670   -8.0530  -29.1060 H        56 ILE   -0.5100
    925 N         -75.2570  -11.9000  -34.1790 N.am     57 SER   -0.4700
    926 CA        -75.2710  -12.2010  -35.6070 C.3      57 SER    0.3100
    927 C         -75.3860  -13.6920  -35.9140 C.2      57 SER    0.0700
    928 O         -76.2740  -14.1110  -36.6570 O.2      57 SER    0.0900
    929 CB        -74.0360  -11.6090  -36.2970 C.3      57 SER    0.0500
    930 OG        -74.0770  -10.1930  -36.2960 O.3      57 SER    0.0900
    931 HN        -74.4400  -11.4440  -33.8350 H        57 SER    0.0900
    932 HA        -76.1730  -11.7830  -36.0280 H        57 SER   -0.6600
    933 HB1       -73.9960  -11.9610  -37.3500 H        57 SER    0.4300
    934 HB2       -73.1200  -11.9370  -35.7620 H        57 SER    0.5100
    935 HG1       -74.0680   -9.9280  -37.2180 H        57 SER   -0.5100
    936 N         -74.4920  -14.4930  -35.3360 N.am     58 MET   -0.4700
    937 CA        -74.4800  -15.9290  -35.5930 C.3      58 MET    0.3100
    938 C         -75.8650  -16.5230  -35.3640 C.2      58 MET    0.0700
    939 O         -76.3420  -17.3610  -36.1340 O.2      58 MET    0.0900
    940 CB        -73.4570  -16.6340  -34.6920 C.3      58 MET   -0.1800
    941 CG        -72.0350  -16.0820  -34.7950 C.3      58 MET    0.0900
    942 SD        -70.7820  -17.0430  -33.9050 S.3      58 MET    0.0900
    943 CE        -70.7430  -18.5520  -34.8730 C.3      58 MET   -0.1400
    944 HN        -73.7980  -14.1500  -34.7080 H        58 MET    0.0900
    945 HA        -74.2300  -16.0810  -36.6320 H        58 MET    0.0900
    946 HB1       -73.4350  -17.7100  -34.9650 H        58 MET   -0.0900
    947 HB2       -73.7940  -16.5360  -33.6380 H        58 MET   -0.2200
    948 HG1       -72.0420  -15.0450  -34.3990 H        58 MET    0.0900
    949 HG2       -71.7610  -16.0430  -35.8710 H        58 MET    0.0900
    950 HE1       -70.6350  -18.3340  -35.9570 H        58 MET    0.0900
    951 HE2       -71.6850  -19.1240  -34.7300 H        58 MET    0.5100
    952 HE3       -69.8850  -19.1850  -34.5630 H        58 MET   -0.5100
    953 N         -76.5280  -16.0470  -34.3170 N.am     59 ASN   -0.4700
    954 CA        -77.8020  -16.6080  -33.9020 C.3      59 ASN    0.3100
    955 C         -78.9380  -16.2290  -34.8340 C.2      59 ASN    0.0700
    956 O         -79.5380  -17.0970  -35.4590 O.2      59 ASN    0.0900
    957 CB        -78.1360  -16.1830  -32.4730 C.3      59 ASN   -0.1800
    958 CG        -76.9940  -16.4400  -31.5130 C.2      59 ASN    0.0900
    959 ND2       -77.1460  -15.9680  -30.2800 N.am     59 ASN    0.0900
    960 OD1       -75.9910  -17.0590  -31.8670 O.2      59 ASN    0.5500
    961 HN        -76.1840  -15.2870  -33.7710 H        59 ASN   -0.5500
    962 HA        -77.7300  -17.6830  -33.9670 H        59 ASN   -0.6200
    963 HB1       -79.0250  -16.7510  -32.1250 H        59 ASN    0.3200
    964 HB2       -78.3700  -15.0970  -32.4630 H        59 ASN    0.3000
    965 HD21      -76.4270  -16.1060  -29.5990 H        59 ASN    0.5100
    966 HD22      -77.9800  -15.4750  -30.0310 H        59 ASN   -0.5100
    967 N         -79.2460  -14.9360  -34.9220 N.am     60 LEU   -0.4700
    968 CA        -80.3170  -14.4630  -35.7980 C.3      60 LEU    0.3100
    969 C         -80.0910  -14.9230  -37.2330 C.2      60 LEU    0.0700
    970 O         -81.0310  -15.0350  -38.0270 O.2      60 LEU    0.0900
    971 CB        -80.4450  -12.9390  -35.7390 C.3      60 LEU   -0.1800
    972 CG        -81.0980  -12.4040  -34.4630 C.3      60 LEU    0.0900
    973 CD1       -80.3450  -12.8690  -33.2200 C.3      60 LEU    0.0900
    974 CD2       -81.1910  -10.8940  -34.5060 C.3      60 LEU   -0.0900
    975 HN        -78.7650  -14.2370  -34.3980 H        60 LEU    0.0900
    976 HA        -81.2380  -14.9280  -35.4790 H        60 LEU   -0.2700
    977 HB1       -81.0530  -12.6060  -36.6070 H        60 LEU    0.0900
    978 HB2       -79.4290  -12.5000  -35.8210 H        60 LEU    0.0900
    979 HG        -82.1460  -12.7670  -34.4110 H        60 LEU    0.0900
    980 HD11      -79.2950  -12.5060  -33.2520 H        60 LEU   -0.2700
    981 HD12      -80.3360  -13.9790  -33.1770 H        60 LEU    0.0900
    982 HD13      -80.8330  -12.4620  -32.3090 H        60 LEU    0.0900
    983 HD21      -81.8010  -10.5730  -35.3770 H        60 LEU    0.0900
    984 HD22      -80.1750  -10.4550  -34.6040 H        60 LEU    0.5100
    985 HD23      -81.6720  -10.5170  -33.5780 H        60 LEU   -0.5100
    986 N         -78.8280  -15.1970  -37.5500 N.am     61 PHE   -0.4700
    987 CA        -78.4550  -15.7800  -38.8280 C.3      61 PHE    0.3100
    988 C         -78.9410  -17.2180  -38.9020 C.2      61 PHE    0.0700
    989 O         -79.6000  -17.6200  -39.8640 O.2      61 PHE    0.0900
    990 CB        -76.9350  -15.7340  -38.9880 C.3      61 PHE   -0.1800
    991 CG        -76.4530  -16.1480  -40.3460 C.ar     61 PHE    0.0900
    992 CD1       -76.9040  -15.4960  -41.4820 C.ar     61 PHE    0.0900
    993 CD2       -75.5320  -17.1760  -40.4860 C.ar     61 PHE    0.0000
    994 CE1       -76.4550  -15.8690  -42.7360 C.ar     61 PHE   -0.1150
    995 CE2       -75.0750  -17.5530  -41.7370 C.ar     61 PHE    0.1150
    996 CZ        -75.5410  -16.8990  -42.8650 C.ar     61 PHE   -0.1150
    997 HN        -78.0770  -15.0140  -36.9210 H        61 PHE    0.1150
    998 HA        -78.9360  -15.2130  -39.6120 H        61 PHE   -0.1150
    999 HB1       -76.4700  -16.4240  -38.2510 H        61 PHE    0.1150
   1000 HB2       -76.5800  -14.6960  -38.8170 H        61 PHE   -0.1150
   1001 HD1       -77.6140  -14.6880  -41.3880 H        61 PHE    0.1150
   1002 HD2       -75.1670  -17.6880  -39.6080 H        61 PHE   -0.1150
   1003 HE1       -76.8170  -15.3550  -43.6150 H        61 PHE    0.1150
   1004 HE2       -74.3590  -18.3550  -41.8330 H        61 PHE    0.5100
   1005 HZ        -75.1910  -17.1930  -43.8440 H        61 PHE   -0.5100
   1006 N         -78.6210  -17.9960  -37.8690 N.am     62 THR   -0.4700
   1007 CA        -79.1120  -19.3600  -37.7670 C.3      62 THR    0.3100
   1008 C         -80.6310  -19.3900  -37.9300 C.2      62 THR    0.0700
   1009 O         -81.1830  -20.2480  -38.6250 O.2      62 THR    0.0900
   1010 CB        -78.7370  -19.9790  -36.4160 C.3      62 THR    0.1400
   1011 CG2       -79.2250  -21.4190  -36.3370 C.3      62 THR    0.0900
   1012 OG1       -77.3150  -19.9500  -36.2510 O.3      62 THR   -0.6600
   1013 HN        -78.0350  -17.6810  -37.1270 H        62 THR    0.4300
   1014 HA        -78.6760  -19.9310  -38.5740 H        62 THR   -0.2700
   1015 HB        -79.2100  -19.4020  -35.5930 H        62 THR    0.0900
   1016 HG1       -77.0810  -19.0280  -36.1300 H        62 THR    0.0900
   1017 HG21      -78.9100  -21.9800  -37.2420 H        62 THR    0.0900
   1018 HG22      -80.3350  -21.4400  -36.2760 H        62 THR    0.5100
   1019 HG23      -78.7920  -21.9150  -35.4430 H        62 THR   -0.5100
   1020 N         -81.3010  -18.4330  -37.2910 N.am     63 THR   -0.4700
   1021 CA        -82.7480  -18.2950  -37.3730 C.3      63 THR    0.3100
   1022 C         -83.2160  -18.0760  -38.8060 C.2      63 THR    0.0700
   1023 O         -84.0000  -18.8630  -39.3500 O.2      63 THR    0.0900
   1024 CB        -83.2310  -17.0950  -36.5300 C.3      63 THR    0.1400
   1025 CG2       -84.7510  -16.9710  -36.5850 C.3      63 THR    0.0900
   1026 OG1       -82.8060  -17.2430  -35.1700 O.3      63 THR   -0.6600
   1027 HN        -80.8360  -17.7610  -36.7210 H        63 THR    0.4300
   1028 HA        -83.1920  -19.2100  -37.0110 H        63 THR   -0.2700
   1029 HB        -82.8070  -16.1530  -36.9380 H        63 THR    0.0900
   1030 HG1       -81.8470  -17.2790  -35.1960 H        63 THR    0.0900
   1031 HG21      -85.2220  -17.9520  -36.3590 H        63 THR    0.0900
   1032 HG22      -85.0680  -16.6500  -37.6000 H        63 THR    0.5100
   1033 HG23      -85.0970  -16.2300  -35.8330 H        63 THR   -0.5100
   1034 N         -82.7180  -17.0030  -39.4220 N.am     64 TYR   -0.4700
   1035 CA        -83.0790  -16.6700  -40.7950 C.3      64 TYR    0.3100
   1036 C         -82.8930  -17.8590  -41.7420 C.2      64 TYR    0.0700
   1037 O         -83.7840  -18.1660  -42.5420 O.2      64 TYR    0.0900
   1038 CB        -82.2780  -15.4550  -41.2810 C.3      64 TYR   -0.1800
   1039 CG        -82.4780  -15.1060  -42.7420 C.ar     64 TYR    0.0900
   1040 CD1       -83.5640  -14.3450  -43.1570 C.ar     64 TYR    0.0900
   1041 CD2       -81.5670  -15.5290  -43.7070 C.ar     64 TYR    0.0000
   1042 CE1       -83.7400  -14.0210  -44.4920 C.ar     64 TYR   -0.1150
   1043 CE2       -81.7360  -15.2110  -45.0450 C.ar     64 TYR    0.1150
   1044 CZ        -82.8220  -14.4560  -45.4270 C.ar     64 TYR   -0.1150
   1045 OH        -82.9880  -14.1420  -46.7560 O.3      64 TYR    0.1150
   1046 HN        -82.0790  -16.3840  -38.9740 H        64 TYR    0.1100
   1047 HA        -84.1370  -16.4590  -40.8210 H        64 TYR   -0.5400
   1048 HB1       -81.1950  -15.6550  -41.1400 H        64 TYR    0.4300
   1049 HB2       -82.5820  -14.5630  -40.6910 H        64 TYR   -0.1150
   1050 HD1       -84.2810  -14.0000  -42.4260 H        64 TYR    0.1150
   1051 HD2       -80.7120  -16.1160  -43.4070 H        64 TYR   -0.1150
   1052 HE1       -84.5910  -13.4310  -44.8000 H        64 TYR    0.1150
   1053 HE2       -81.0220  -15.5510  -45.7800 H        64 TYR    0.5100
   1054 HH        -82.2570  -14.5280  -47.2450 H        64 TYR   -0.5100
   1055 N         -81.7430  -18.5340  -41.6470 N.am     65 ILE   -0.4700
   1056 CA        -81.4810  -19.7040  -42.4870 C.3      65 ILE    0.3100
   1057 C         -82.4950  -20.8140  -42.2430 C.2      65 ILE    0.0700
   1058 O         -83.0760  -21.3520  -43.1870 O.2      65 ILE    0.0900
   1059 CB        -80.0820  -20.2900  -42.2580 C.3      65 ILE   -0.0900
   1060 CG1       -79.0070  -19.2200  -42.4380 C.3      65 ILE    0.0900
   1061 CG2       -79.8390  -21.4590  -43.2090 C.3      65 ILE   -0.2700
   1062 CD        -77.6020  -19.7270  -42.1700 C.3      65 ILE    0.0900
   1063 HN        -81.0210  -18.2750  -41.0100 H        65 ILE    0.0900
   1064 HA        -81.5870  -19.3960  -43.5160 H        65 ILE    0.0900
   1065 HB        -79.9950  -20.6430  -41.2080 H        65 ILE   -0.1800
   1066 HG11      -79.2210  -18.3820  -41.7410 H        65 ILE    0.0900
   1067 HG12      -79.0550  -18.8420  -43.4810 H        65 ILE    0.0900
   1068 HG21      -79.9160  -21.1160  -44.2640 H        65 ILE   -0.2700
   1069 HG22      -80.6000  -22.2500  -43.0380 H        65 ILE    0.0900
   1070 HG23      -78.8220  -21.8750  -43.0460 H        65 ILE    0.0900
   1071 HD1       -77.3570  -20.5580  -42.8650 H        65 ILE    0.0900
   1072 HD2       -77.5290  -20.1040  -41.1280 H        65 ILE    0.5100
   1073 HD3       -76.8680  -18.9070  -42.3250 H        65 ILE   -0.5100
   1074 N         -82.7560  -21.1810  -40.9630 N.am     66 ILE   -0.4700
   1075 CA        -83.6660  -22.2630  -40.5880 C.3      66 ILE    0.3100
   1076 C         -85.0880  -22.0250  -41.0490 C.2      66 ILE    0.0700
   1077 O         -85.7580  -22.9240  -41.5580 O.2      66 ILE    0.0900
   1078 CB        -83.6140  -22.5790  -39.0830 C.3      66 ILE   -0.0900
   1079 CG1       -82.2720  -23.2740  -38.7360 C.3      66 ILE    0.0900
   1080 CG2       -84.8110  -23.4520  -38.6230 C.3      66 ILE   -0.2700
   1081 CD        -82.0560  -23.4570  -37.2290 C.3      66 ILE    0.0900
   1082 HN        -82.3230  -20.7130  -40.1980 H        66 ILE    0.0900
   1083 HA        -83.3870  -23.1380  -41.1570 H        66 ILE    0.0900
   1084 HB        -83.6230  -21.6250  -38.5150 H        66 ILE   -0.1800
   1085 HG11      -81.4400  -22.6600  -39.1430 H        66 ILE    0.0900
   1086 HG12      -82.2520  -24.2710  -39.2220 H        66 ILE    0.0900
   1087 HG21      -84.9200  -24.3340  -39.2900 H        66 ILE   -0.2700
   1088 HG22      -85.7490  -22.8590  -38.6620 H        66 ILE    0.0900
   1089 HG23      -84.6390  -23.8110  -37.5860 H        66 ILE    0.0900
   1090 HD1       -82.7580  -24.2220  -36.8330 H        66 ILE    0.0900
   1091 HD2       -82.2420  -22.4980  -36.7000 H        66 ILE    0.5100
   1092 HD3       -81.0160  -23.7960  -37.0340 H        66 ILE   -0.5100
   1093 N         -85.6000  -20.7880  -40.9030 N.am     67 MET   -0.4700
   1094 CA        -86.9650  -20.4840  -41.3160 C.3      67 MET    0.3100
   1095 C         -87.1270  -20.3580  -42.8280 C.2      67 MET    0.0700
   1096 O         -88.2450  -20.4340  -43.3420 O.2      67 MET    0.0900
   1097 CB        -87.4610  -19.2110  -40.6290 C.3      67 MET   -0.1800
   1098 CG        -87.4790  -19.2970  -39.1180 C.3      67 MET    0.0900
   1099 SD        -88.2350  -17.8500  -38.3580 S.3      67 MET    0.0900
   1100 CE        -89.9030  -17.9750  -39.0000 C.3      67 MET   -0.1400
   1101 HN        -85.0760  -20.0340  -40.5120 H        67 MET    0.0900
   1102 HA        -87.5910  -21.3230  -41.0490 H        67 MET    0.0900
   1103 HB1       -88.4920  -18.9990  -40.9830 H        67 MET   -0.0900
   1104 HB2       -86.7990  -18.3700  -40.9270 H        67 MET   -0.2200
   1105 HG1       -86.4340  -19.4010  -38.7570 H        67 MET    0.0900
   1106 HG2       -88.0410  -20.2070  -38.8220 H        67 MET    0.0900
   1107 HE1       -90.2540  -19.0290  -39.0120 H        67 MET    0.0900
   1108 HE2       -89.9430  -17.5880  -40.0410 H        67 MET    0.5100
   1109 HE3       -90.6030  -17.3870  -38.3670 H        67 MET   -0.5100
   1110 N         -86.0140  -20.1560  -43.5330 N.am     68 ASN   -0.4700
   1111 CA        -86.0500  -19.8990  -44.9660 C.3      68 ASN    0.3100
   1112 C         -86.6870  -18.5440  -45.2340 C.2      68 ASN    0.0700
   1113 O         -86.8090  -18.1110  -46.3790 O.2      68 ASN    0.0900
   1114 CB        -86.8020  -21.0040  -45.7130 C.3      68 ASN   -0.1800
   1115 CG        -86.1570  -22.3660  -45.5390 C.2      68 ASN    0.0900
   1116 ND2       -86.7300  -23.1900  -44.6600 N.am     68 ASN    0.0900
   1117 OD1       -85.1580  -22.6770  -46.1880 O.2      68 ASN    0.5500
   1118 HN        -85.1090  -20.1710  -43.1120 H        68 ASN   -0.5500
   1119 HA        -85.0300  -19.8400  -45.3170 H        68 ASN   -0.6200
   1120 HB1       -86.8240  -20.7590  -46.7970 H        68 ASN    0.3200
   1121 HB2       -87.8440  -21.0550  -45.3300 H        68 ASN    0.3000
   1122 HD21      -86.3460  -24.1000  -44.5060 H        68 ASN    0.5100
   1123 HD22      -87.5420  -22.8970  -44.1570 H        68 ASN   -0.5100
   1124 N         -87.1070  -17.8900  -44.1550 N.am     69 ARG   -0.4700
   1125 CA        -87.8120  -16.6210  -44.2260 C.3      69 ARG    0.3100
   1126 C         -87.3900  -15.6920  -43.0900 C.2      69 ARG    0.0700
   1127 O         -86.9000  -16.1440  -42.0570 O.2      69 ARG    0.0900
   1128 CB        -89.3200  -16.8720  -44.1660 C.3      69 ARG   -0.1800
   1129 CG        -90.1540  -15.6890  -43.7020 C.3      69 ARG    0.0900
   1130 CD        -91.6180  -16.0740  -43.6220 C.3      69 ARG    0.0900
   1131 NE        -92.3680  -15.2310  -42.6930 N.pl3    69 ARG   -0.1800
   1132 CZ        -92.5360  -15.5180  -41.4040 C.cat    69 ARG    0.0900
   1133 NH1       -92.0060  -16.6180  -40.8910 N.pl3    69 ARG    0.0900
   1134 NH2       -93.2340  -14.7020  -40.6260 N.pl3    69 ARG    0.2000
   1135 HN        -86.9540  -18.2450  -43.2360 H        69 ARG    0.0900
   1136 HA        -87.5440  -16.1340  -45.1520 H        69 ARG    0.0900
   1137 HB1       -89.5030  -17.7180  -43.4700 H        69 ARG   -0.7000
   1138 HB2       -89.6630  -17.1610  -45.1820 H        69 ARG    0.4400
   1139 HG1       -90.0320  -14.8490  -44.4190 H        69 ARG    0.6400
   1140 HG2       -89.8030  -15.3610  -42.7000 H        69 ARG   -0.8000
   1141 HD1       -91.7070  -17.1240  -43.2680 H        69 ARG    0.4600
   1142 HD2       -92.0860  -15.9670  -44.6240 H        69 ARG    0.4600
   1143 HE        -92.7780  -14.3910  -43.0460 H        69 ARG   -0.8000
   1144 HH11      -91.4780  -17.2370  -41.4720 H        69 ARG    0.4600
   1145 HH12      -92.1340  -16.8300  -39.9220 H        69 ARG    0.4600
   1146 HH21      -93.6350  -13.8690  -41.0070 H        69 ARG    0.5100
   1147 HH22      -93.3590  -14.9190  -39.6580 H        69 ARG   -0.5100
   1148 N         -87.5740  -14.3880  -43.2830 N.am     70 TRP   -0.4700
   1149 CA        -87.2810  -13.4290  -42.2320 C.3      70 TRP    0.3100
   1150 C         -88.5390  -13.0440  -41.4610 C.2      70 TRP    0.0700
   1151 O         -89.4100  -12.3500  -41.9800 O.2      70 TRP    0.0900
   1152 CB        -86.6300  -12.1760  -42.8070 C.3      70 TRP   -0.1800
   1153 CG        -86.3210  -11.1980  -41.7370 C.ar     70 TRP    0.0900
   1154 CD1       -87.1580  -10.2480  -41.2310 C.ar     70 TRP    0.0900
   1155 CD2       -85.0990  -11.0940  -40.9980 C.ar     70 TRP   -0.0300
   1156 CE2       -85.2620  -10.0470  -40.0720 C.ar     70 TRP   -0.1500
   1157 CE3       -83.8800  -11.7780  -41.0380 C.ar     70 TRP    0.2200
   1158 NE1       -86.5270   -9.5510  -40.2350 N.ar     70 TRP   -0.5100
   1159 CZ2       -84.2570   -9.6690  -39.1930 C.ar     70 TRP    0.3700
   1160 CZ3       -82.8840  -11.4010  -40.1640 C.ar     70 TRP    0.2400
   1161 CH2       -83.0750  -10.3560  -39.2550 C.ar     70 TRP    0.1100
   1162 HN        -87.9160  -14.0160  -44.1430 H        70 TRP   -0.2500
   1163 HA        -86.6180  -13.9030  -41.5240 H        70 TRP    0.1700
   1164 HB1       -87.3220  -11.7040  -43.5370 H        70 TRP   -0.2000
   1165 HB2       -85.6880  -12.4540  -43.3250 H        70 TRP    0.1400
   1166 HD1       -88.1690  -10.0710  -41.5660 H        70 TRP   -0.2700
   1167 HE1       -86.9180   -8.8180  -39.7230 H        70 TRP    0.1600
   1168 HE3       -83.7060  -12.5860  -41.7330 H        70 TRP   -0.1400
   1169 HZ2       -84.3840   -8.8670  -38.4800 H        70 TRP    0.1400
   1170 HZ3       -81.9380  -11.9220  -40.1800 H        70 TRP    0.5100
   1171 HH2       -82.2730  -10.0850  -38.5860 H        70 TRP   -0.5100
   1172 N         -88.6140  -13.4820  -40.2050 N.am     71 ALA   -0.4700
   1173 CA        -89.8160  -13.3080  -39.3920 C.3      71 ALA    0.3100
   1174 C         -89.9720  -11.9440  -38.7200 C.2      71 ALA    0.0700
   1175 O         -91.0710  -11.3870  -38.6930 O.2      71 ALA    0.0900
   1176 CB        -89.9130  -14.4190  -38.3470 C.3      71 ALA   -0.2700
   1177 HN        -87.8530  -13.9490  -39.7620 H        71 ALA    0.0900
   1178 HA        -90.6730  -13.3330  -40.0480 H        71 ALA    0.0900
   1179 HB1       -89.0240  -14.3950  -37.6820 H        71 ALA    0.0900
   1180 HB2       -89.9520  -15.4080  -38.8500 H        71 ALA    0.5100
   1181 HB3       -90.8240  -14.2780  -37.7280 H        71 ALA   -0.5100
   1182 N         -88.8780  -11.4130  -38.1770 N.am     72 LEU   -0.4700
   1183 CA        -88.9510  -10.2510  -37.2860 C.3      72 LEU    0.3100
   1184 C         -89.2600   -8.9220  -37.9640 C.2      72 LEU    0.0700
   1185 O         -89.5080   -7.9180  -37.2930 O.2      72 LEU    0.0900
   1186 CB        -87.6760  -10.1290  -36.4530 C.3      72 LEU   -0.1800
   1187 CG        -87.7880  -10.7690  -35.0700 C.3      72 LEU    0.0900
   1188 CD1       -86.4880  -10.6220  -34.3070 C.3      72 LEU    0.0900
   1189 CD2       -88.9450  -10.1460  -34.2980 C.3      72 LEU   -0.0900
   1190 HN        -87.9670  -11.7780  -38.3500 H        72 LEU    0.0900
   1191 HA        -89.8090  -10.3780  -36.6420 H        72 LEU   -0.2700
   1192 HB1       -87.4380   -9.0520  -36.3270 H        72 LEU    0.0900
   1193 HB2       -86.8450  -10.6200  -37.0040 H        72 LEU    0.0900
   1194 HG        -88.0290  -11.8480  -35.1830 H        72 LEU    0.0900
   1195 HD11      -86.2380   -9.5470  -34.1800 H        72 LEU   -0.2700
   1196 HD12      -85.6640  -11.1130  -34.8660 H        72 LEU    0.0900
   1197 HD13      -86.5850  -11.0850  -33.3020 H        72 LEU    0.0900
   1198 HD21      -89.9140  -10.4550  -34.7450 H        72 LEU    0.0900
   1199 HD22      -88.8730   -9.0370  -34.3380 H        72 LEU    0.5100
   1200 HD23      -88.9190  -10.4840  -33.2400 H        72 LEU   -0.5100
   1201 N         -89.2450   -8.9100  -39.2900 N.am     73 GLY   -0.4700
   1202 CA        -89.6570   -7.7290  -40.0180 C.3      73 GLY    0.3100
   1203 C         -88.5240   -6.7970  -40.3750 C.2      73 GLY   -0.0200
   1204 O         -87.3510   -7.1570  -40.3190 O.2      73 GLY    0.0900
   1205 HN        -88.9560   -9.6950  -39.8340 H        73 GLY    0.0900
   1206 HA1       -90.3630   -7.1950  -39.3980 H        73 GLY    0.5100
   1207 HA2       -90.1360   -8.0580  -40.9280 H        73 GLY   -0.5100
   1208 N         -88.8830   -5.5740  -40.7420 N.am     74 ASN   -0.4700
   1209 CA        -87.9240   -4.6430  -41.3150 C.3      74 ASN    0.3100
   1210 C         -86.8700   -4.1110  -40.3430 C.2      74 ASN    0.0700
   1211 O         -85.6690   -4.2400  -40.5930 O.2      74 ASN    0.0900
   1212 CB        -88.6690   -3.4870  -41.9910 C.3      74 ASN   -0.1800
   1213 CG        -89.8010   -3.9730  -42.8860 C.2      74 ASN    0.0900
   1214 ND2       -90.9290   -3.4530  -42.8080 N.am     74 ASN    0.0900
   1215 OD1       -89.5310   -4.9570  -43.7160 O.2      74 ASN    0.5500
   1216 HN        -89.8180   -5.2410  -40.6430 H        74 ASN   -0.5500
   1217 HA        -87.3210   -5.1770  -42.0330 H        74 ASN   -0.6200
   1218 HB1       -87.9530   -2.9070  -42.6100 H        74 ASN    0.3200
   1219 HB2       -89.0960   -2.8230  -41.2100 H        74 ASN    0.3000
   1220 HD21      -91.6700   -3.7750  -43.3970 H        74 ASN    0.5100
   1221 HD22      -91.0940   -2.7120  -42.1570 H        74 ASN   -0.5100
   1222 N         -87.3130   -3.5290  -39.2280 N.am     75 LEU   -0.4700
   1223 CA        -86.3920   -2.8640  -38.3030 C.3      75 LEU    0.3100
   1224 C         -85.4180   -3.8300  -37.6270 C.2      75 LEU    0.0700
   1225 O         -84.2550   -3.4900  -37.4030 O.2      75 LEU    0.0900
   1226 CB        -87.1590   -2.0490  -37.2540 C.3      75 LEU   -0.1800
   1227 CG        -86.3410   -1.1460  -36.3190 C.3      75 LEU    0.0900
   1228 CD1       -87.2250   -0.0770  -35.6940 C.3      75 LEU    0.0900
   1229 CD2       -85.6310   -1.9460  -35.2360 C.3      75 LEU   -0.0900
   1230 HN        -88.2770   -3.5200  -38.9770 H        75 LEU    0.0900
   1231 HA        -85.7490   -2.2170  -38.8810 H        75 LEU   -0.2700
   1232 HB1       -87.7210   -2.7650  -36.6210 H        75 LEU    0.0900
   1233 HB2       -87.8800   -1.4020  -37.7960 H        75 LEU    0.0900
   1234 HG        -85.5270   -0.6600  -36.8970 H        75 LEU    0.0900
   1235 HD11      -88.0390   -0.5510  -35.1050 H        75 LEU   -0.2700
   1236 HD12      -87.6820    0.5490  -36.4910 H        75 LEU    0.0900
   1237 HD13      -86.6220    0.5630  -35.0150 H        75 LEU    0.0900
   1238 HD21      -84.6230   -2.2540  -35.5870 H        75 LEU    0.0900
   1239 HD22      -86.2170   -2.8600  -34.9940 H        75 LEU    0.5100
   1240 HD23      -85.5140   -1.3250  -34.3220 H        75 LEU   -0.5100
   1241 N         -85.8920   -5.0280  -37.2890 N.am     76 ALA   -0.4700
   1242 CA        -85.0220   -6.0330  -36.7000 C.3      76 ALA    0.3100
   1243 C         -83.9030   -6.3420  -37.6810 C.2      76 ALA    0.0700
   1244 O         -82.7380   -6.4500  -37.3110 O.2      76 ALA    0.0900
   1245 CB        -85.8120   -7.2900  -36.3880 C.3      76 ALA   -0.2700
   1246 HN        -86.8460   -5.2840  -37.4210 H        76 ALA    0.0900
   1247 HA        -84.5950   -5.6230  -35.7980 H        76 ALA    0.0900
   1248 HB1       -86.2580   -7.7020  -37.3180 H        76 ALA    0.0900
   1249 HB2       -86.6320   -7.0540  -35.6760 H        76 ALA    0.5100
   1250 HB3       -85.1420   -8.0580  -35.9440 H        76 ALA   -0.5100
   1251 N         -84.2910   -6.4650  -38.9450 N.am     77 CYS   -0.4700
   1252 CA        -83.3920   -6.7010  -40.0750 C.3      77 CYS    0.3100
   1253 C         -82.3490   -5.5830  -40.1730 C.2      77 CYS    0.0700
   1254 O         -81.1630   -5.8480  -40.3960 O.2      77 CYS    0.0900
   1255 CB        -84.2030   -6.7790  -41.3740 C.3      77 CYS   -0.1000
   1256 SG        -83.2180   -6.7050  -42.9100 S.3      77 CYS    0.0900
   1257 HN        -85.2550   -6.3970  -39.1900 H        77 CYS    0.0900
   1258 HA        -82.8660   -7.6290  -39.9010 H        77 CYS   -0.0800
   1259 HB1       -84.9260   -5.9360  -41.3760 H        77 CYS    0.5100
   1260 HB2       -84.7730   -7.7320  -41.3640 H        77 CYS   -0.5100
   1261 N         -82.8050   -4.3440  -40.0070 N.am     78 ASP   -0.4700
   1262 CA        -81.9280   -3.1880  -40.0830 C.3      78 ASP    0.3100
   1263 C         -80.8950   -3.1960  -38.9600 C.2      78 ASP    0.0700
   1264 O         -79.6930   -3.1070  -39.2130 O.2      78 ASP    0.0900
   1265 CB        -82.7560   -1.8990  -40.0520 C.3      78 ASP   -0.2800
   1266 CG        -83.8840   -1.9040  -41.0700 C.2      78 ASP    0.0900
   1267 OD1       -83.7900   -2.6620  -42.0610 O.co2    78 ASP    0.0900
   1268 OD2       -84.8650   -1.1480  -40.8760 O.co2    78 ASP    0.6200
   1269 HN        -83.7660   -4.1540  -39.8210 H        78 ASP   -0.7600
   1270 HA        -81.3650   -3.2520  -41.0030 H        78 ASP   -0.7600
   1271 HB1       -82.0900   -1.0360  -40.2660 H        78 ASP    0.5100
   1272 HB2       -83.1950   -1.7760  -39.0390 H        78 ASP   -0.5100
   1273 N         -81.3630   -3.3190  -37.7170 N.am     79 LEU   -0.4700
   1274 CA        -80.4670   -3.3460  -36.5630 C.3      79 LEU    0.3100
   1275 C         -79.4840   -4.5130  -36.6150 C.2      79 LEU    0.0700
   1276 O         -78.2930   -4.3450  -36.3380 O.2      79 LEU    0.0900
   1277 CB        -81.2520   -3.3740  -35.2480 C.3      79 LEU   -0.1800
   1278 CG        -81.8140   -2.0320  -34.7850 C.3      79 LEU    0.0900
   1279 CD1       -82.2950   -2.1220  -33.3450 C.3      79 LEU    0.0900
   1280 CD2       -80.7600   -0.9480  -34.9290 C.3      79 LEU   -0.0900
   1281 HN        -82.3370   -3.3980  -37.5220 H        79 LEU    0.0900
   1282 HA        -79.8450   -2.4640  -36.6060 H        79 LEU   -0.2700
   1283 HB1       -80.5770   -3.7560  -34.4540 H        79 LEU    0.0900
   1284 HB2       -82.1000   -4.0790  -35.3700 H        79 LEU    0.0900
   1285 HG        -82.6640   -1.7440  -35.4400 H        79 LEU    0.0900
   1286 HD11      -81.4520   -2.4020  -32.6780 H        79 LEU   -0.2700
   1287 HD12      -83.0880   -2.8960  -33.2580 H        79 LEU    0.0900
   1288 HD13      -82.6950   -1.1390  -33.0180 H        79 LEU    0.0900
   1289 HD21      -80.5770   -0.7330  -36.0030 H        79 LEU    0.0900
   1290 HD22      -79.8070   -1.2830  -34.4680 H        79 LEU    0.5100
   1291 HD23      -81.1070   -0.0160  -34.4350 H        79 LEU   -0.5100
   1292 N         -79.9820   -5.6940  -36.9700 N.am     80 TRP   -0.4700
   1293 CA        -79.1200   -6.8580  -37.0980 C.3      80 TRP    0.3100
   1294 C         -77.9950   -6.5630  -38.0780 C.2      80 TRP    0.0700
   1295 O         -76.8100   -6.6830  -37.7380 O.2      80 TRP    0.0900
   1296 CB        -79.9070   -8.0800  -37.5620 C.3      80 TRP   -0.1800
   1297 CG        -79.0370   -9.2770  -37.7380 C.ar     80 TRP    0.0900
   1298 CD1       -78.3030   -9.9030  -36.7730 C.ar     80 TRP    0.0900
   1299 CD2       -78.7990   -9.9960  -38.9510 C.ar     80 TRP   -0.0300
   1300 CE2       -77.9110  -11.0450  -38.6490 C.ar     80 TRP   -0.1500
   1301 CE3       -79.2530   -9.8550  -40.2650 C.ar     80 TRP    0.2200
   1302 NE1       -77.6240  -10.9640  -37.3130 N.ar     80 TRP   -0.5100
   1303 CZ2       -77.4670  -11.9490  -39.6090 C.ar     80 TRP    0.3700
   1304 CZ3       -78.8120  -10.7540  -41.2180 C.ar     80 TRP    0.2400
   1305 CH2       -77.9280  -11.7870  -40.8880 C.ar     80 TRP    0.1100
   1306 HN        -80.9500   -5.8330  -37.1620 H        80 TRP   -0.2500
   1307 HA        -78.6740   -7.0460  -36.1330 H        80 TRP    0.1700
   1308 HB1       -80.3950   -7.8510  -38.5320 H        80 TRP   -0.2000
   1309 HB2       -80.6870   -8.3170  -36.8070 H        80 TRP    0.1400
   1310 HD1       -78.2630   -9.6060  -35.7350 H        80 TRP   -0.2700
   1311 HE1       -77.0320  -11.5660  -36.8240 H        80 TRP    0.1600
   1312 HE3       -79.9350   -9.0660  -40.5470 H        80 TRP   -0.1400
   1313 HZ2       -76.7850  -12.7520  -39.3730 H        80 TRP    0.1400
   1314 HZ3       -79.1560  -10.6580  -42.2380 H        80 TRP    0.5100
   1315 HH2       -77.6030  -12.4710  -41.6570 H        80 TRP   -0.5100
   1316 N         -78.3600   -6.1460  -39.2890 N.am     81 LEU   -0.4700
   1317 CA        -77.3380   -5.8330  -40.2730 C.3      81 LEU    0.3100
   1318 C         -76.3360   -4.8280  -39.7180 C.2      81 LEU    0.0700
   1319 O         -75.1390   -5.0960  -39.6660 O.2      81 LEU    0.0900
   1320 CB        -77.9700   -5.2800  -41.5520 C.3      81 LEU   -0.1800
   1321 CG        -78.7940   -6.2450  -42.4000 C.3      81 LEU    0.0900
   1322 CD1       -79.4530   -5.4870  -43.5390 C.3      81 LEU    0.0900
   1323 CD2       -77.9360   -7.3840  -42.9300 C.3      81 LEU   -0.0900
   1324 HN        -79.3110   -6.0350  -39.5660 H        81 LEU    0.0900
   1325 HA        -76.7910   -6.7390  -40.4880 H        81 LEU   -0.2700
   1326 HB1       -77.1500   -4.8910  -42.1900 H        81 LEU    0.0900
   1327 HB2       -78.6330   -4.4390  -41.2610 H        81 LEU    0.0900
   1328 HG        -79.5760   -6.7210  -41.7690 H        81 LEU    0.0900
   1329 HD11      -78.7220   -5.3230  -44.3610 H        81 LEU   -0.2700
   1330 HD12      -79.8100   -4.4990  -43.1800 H        81 LEU    0.0900
   1331 HD13      -80.3090   -6.0730  -43.9380 H        81 LEU    0.0900
   1332 HD21      -77.4940   -7.9540  -42.0860 H        81 LEU    0.0900
   1333 HD22      -77.1110   -6.9770  -43.5540 H        81 LEU    0.5100
   1334 HD23      -78.5580   -8.0760  -43.5380 H        81 LEU   -0.5100
   1335 N         -76.8370   -3.6760  -39.2810 N.am     82 SER   -0.4700
   1336 CA        -75.9880   -2.5750  -38.8430 C.3      82 SER    0.3100
   1337 C         -75.0100   -2.9920  -37.7530 C.2      82 SER    0.0700
   1338 O         -73.8100   -2.7510  -37.8650 O.2      82 SER    0.0900
   1339 CB        -76.8400   -1.3960  -38.3630 C.3      82 SER    0.0500
   1340 OG        -77.7270   -1.7970  -37.3340 O.3      82 SER    0.0900
   1341 HN        -77.8200   -3.5130  -39.2340 H        82 SER    0.0900
   1342 HA        -75.3690   -2.2760  -39.6760 H        82 SER   -0.6600
   1343 HB1       -77.4370   -0.9990  -39.2120 H        82 SER    0.4300
   1344 HB2       -76.1800   -0.5940  -37.9700 H        82 SER    0.5100
   1345 HG1       -78.3810   -2.3600  -37.7530 H        82 SER   -0.5100
   1346 N         -75.5190   -3.6150  -36.6970 N.am     83 ILE   -0.4700
   1347 CA        -74.6560   -4.1450  -35.6580 C.3      83 ILE    0.3100
   1348 C         -73.6140   -5.0580  -36.2940 C.2      83 ILE    0.0700
   1349 O         -72.4300   -5.0120  -35.9450 O.2      83 ILE    0.0900
   1350 CB        -75.4520   -4.9270  -34.5990 C.3      83 ILE   -0.0900
   1351 CG1       -76.3420   -3.9790  -33.7900 C.3      83 ILE    0.0900
   1352 CG2       -74.5080   -5.6890  -33.6810 C.3      83 ILE   -0.2700
   1353 CD        -77.2700   -4.6810  -32.8170 C.3      83 ILE    0.0900
   1354 HN        -76.4990   -3.7460  -36.5710 H        83 ILE    0.0900
   1355 HA        -74.1470   -3.3120  -35.1970 H        83 ILE    0.0900
   1356 HB        -76.1320   -5.6440  -35.1050 H        83 ILE   -0.1800
   1357 HG11      -76.9580   -3.3860  -34.4990 H        83 ILE    0.0900
   1358 HG12      -75.6880   -3.2880  -33.2160 H        83 ILE    0.0900
   1359 HG21      -73.7130   -5.0120  -33.3020 H        83 ILE   -0.2700
   1360 HG22      -74.0280   -6.5220  -34.2380 H        83 ILE    0.0900
   1361 HG23      -75.0720   -6.0950  -32.8130 H        83 ILE    0.0900
   1362 HD1       -76.6850   -5.1200  -31.9800 H        83 ILE    0.0900
   1363 HD2       -77.8150   -5.4980  -33.3360 H        83 ILE    0.5100
   1364 HD3       -77.9980   -3.9540  -32.3980 H        83 ILE   -0.5100
   1365 N         -74.0560   -5.8690  -37.2530 N.am     84 ASP   -0.4700
   1366 CA        -73.1760   -6.8420  -37.8940 C.3      84 ASP    0.3100
   1367 C         -71.9850   -6.2380  -38.6600 C.2      84 ASP    0.0700
   1368 O         -70.8270   -6.5860  -38.4030 O.2      84 ASP    0.0900
   1369 CB        -73.9800   -7.7530  -38.8180 C.3      84 ASP   -0.2800
   1370 CG        -73.3420   -9.1120  -38.9790 C.2      84 ASP    0.0900
   1371 OD1       -74.0870  -10.1010  -39.1470 O.co2    84 ASP    0.0900
   1372 OD2       -72.0990   -9.1950  -38.9190 O.co2    84 ASP    0.6200
   1373 HN        -75.0000   -5.8500  -37.5730 H        84 ASP   -0.7600
   1374 HA        -72.6940   -7.4200  -37.1210 H        84 ASP   -0.7600
   1375 HB1       -74.0590   -7.2780  -39.8190 H        84 ASP    0.5100
   1376 HB2       -75.0000   -7.8880  -38.3980 H        84 ASP   -0.5100
   1377 N         -72.2730   -5.3420  -39.6050 N.am     85 TYR   -0.4700
   1378 CA        -71.2400   -4.7240  -40.4280 C.3      85 TYR    0.3100
   1379 C         -70.4370   -3.6770  -39.6730 C.2      85 TYR    0.0700
   1380 O         -69.2250   -3.5970  -39.8270 O.2      85 TYR    0.0900
   1381 CB        -71.8490   -4.1020  -41.6840 C.3      85 TYR   -0.1800
   1382 CG        -72.1730   -5.0950  -42.7710 C.ar     85 TYR    0.0900
   1383 CD1       -73.2180   -5.9920  -42.6320 C.ar     85 TYR    0.0900
   1384 CD2       -71.4420   -5.1210  -43.9490 C.ar     85 TYR    0.0000
   1385 CE1       -73.5250   -6.8950  -43.6330 C.ar     85 TYR   -0.1150
   1386 CE2       -71.7420   -6.0180  -44.9560 C.ar     85 TYR    0.1150
   1387 CZ        -72.7840   -6.9020  -44.7930 C.ar     85 TYR   -0.1150
   1388 OH        -73.0780   -7.7980  -45.7990 O.3      85 TYR    0.1150
   1389 HN        -73.2080   -5.0530  -39.7910 H        85 TYR    0.1100
   1390 HA        -70.5270   -5.4890  -40.6970 H        85 TYR   -0.5400
   1391 HB1       -71.1310   -3.3710  -42.1130 H        85 TYR    0.4300
   1392 HB2       -72.7980   -3.5910  -41.4150 H        85 TYR   -0.1150
   1393 HD1       -73.8050   -5.9860  -41.7250 H        85 TYR    0.1150
   1394 HD2       -70.6230   -4.4290  -44.0810 H        85 TYR   -0.1150
   1395 HE1       -74.3420   -7.5900  -43.5050 H        85 TYR    0.1150
   1396 HE2       -71.1620   -6.0240  -45.8670 H        85 TYR    0.5100
   1397 HH        -73.4450   -8.5880  -45.3950 H        85 TYR   -0.5100
   1398 N         -71.1050   -2.8590  -38.8650 N.am     86 VAL   -0.4700
   1399 CA        -70.3790   -1.9260  -38.0210 C.3      86 VAL    0.3100
   1400 C         -69.3670   -2.7210  -37.2160 C.2      86 VAL    0.0700
   1401 O         -68.1870   -2.3710  -37.1700 O.2      86 VAL    0.0900
   1402 CB        -71.3020   -1.1570  -37.0600 C.3      86 VAL   -0.0900
   1403 CG1       -70.4850   -0.4930  -35.9650 C.3      86 VAL    0.0900
   1404 CG2       -72.1190   -0.1290  -37.8270 C.3      86 VAL   -0.2700
   1405 HN        -72.1000   -2.8470  -38.8040 H        86 VAL    0.0900
   1406 HA        -69.8660   -1.2320  -38.6700 H        86 VAL    0.0900
   1407 HB        -72.0290   -1.8610  -36.6030 H        86 VAL    0.0900
   1408 HG11      -69.6430    0.0790  -36.4100 H        86 VAL   -0.2700
   1409 HG12      -70.0670   -1.2650  -35.2840 H        86 VAL    0.0900
   1410 HG13      -71.1240    0.2090  -35.3880 H        86 VAL    0.0900
   1411 HG21      -72.7440   -0.6340  -38.5950 H        86 VAL    0.0900
   1412 HG22      -71.4420    0.5890  -38.3360 H        86 VAL    0.5100
   1413 HG23      -72.7890    0.4180  -37.1300 H        86 VAL   -0.5100
   1414 N         -69.8290   -3.8200  -36.6180 N.am     87 ALA   -0.4700
   1415 CA        -68.9760   -4.6640  -35.7890 C.3      87 ALA    0.3100
   1416 C         -67.7930   -5.2810  -36.5360 C.2      87 ALA    0.0700
   1417 O         -66.6380   -5.0110  -36.2020 O.2      87 ALA    0.0900
   1418 CB        -69.8090   -5.7560  -35.1250 C.3      87 ALA   -0.2700
   1419 HN        -70.7770   -4.1140  -36.7110 H        87 ALA    0.0900
   1420 HA        -68.5080   -4.0400  -35.0410 H        87 ALA    0.0900
   1421 HB1       -70.2960   -6.3880  -35.8990 H        87 ALA    0.0900
   1422 HB2       -70.5990   -5.2980  -34.4930 H        87 ALA    0.5100
   1423 HB3       -69.1570   -6.4020  -34.5000 H        87 ALA   -0.5100
   1424 N         -68.0730   -6.0870  -37.5590 N.am     88 SER   -0.4700
   1425 CA        -67.0120   -6.7570  -38.3070 C.3      88 SER    0.3100
   1426 C         -66.0420   -5.7370  -38.9050 C.2      88 SER    0.0700
   1427 O         -64.8290   -5.9660  -38.9970 O.2      88 SER    0.0900
   1428 CB        -67.5980   -7.6630  -39.3910 C.3      88 SER    0.0500
   1429 OG        -68.7470   -7.0880  -39.9730 O.3      88 SER    0.0900
   1430 HN        -69.0070   -6.2670  -37.8560 H        88 SER    0.0900
   1431 HA        -66.4290   -7.3380  -37.6100 H        88 SER   -0.6600
   1432 HB1       -67.8790   -8.6410  -38.9470 H        88 SER    0.4300
   1433 HB2       -66.8410   -7.8230  -40.1890 H        88 SER    0.5100
   1434 HG1       -69.4670   -7.2620  -39.3640 H        88 SER   -0.5100
   1435 N         -66.5900   -4.5920  -39.3020 N.am     89 ASN   -0.4700
   1436 CA        -65.7890   -3.4770  -39.7740 C.3      89 ASN    0.3100
   1437 C         -64.7990   -3.0710  -38.6980 C.2      89 ASN    0.0700
   1438 O         -63.5890   -3.0800  -38.9020 O.2      89 ASN    0.0900
   1439 CB        -66.6950   -2.2910  -40.1200 C.3      89 ASN   -0.1800
   1440 CG        -65.9520   -1.1710  -40.8190 C.2      89 ASN    0.0900
   1441 ND2       -65.4780   -1.3490  -41.9570 N.am     89 ASN    0.0900
   1442 OD1       -65.8480   -0.0290  -40.1770 O.2      89 ASN    0.5500
   1443 HN        -67.5750   -4.4490  -39.2920 H        89 ASN   -0.5500
   1444 HA        -65.2420   -3.8020  -40.6470 H        89 ASN   -0.6200
   1445 HB1       -67.1360   -1.8900  -39.1830 H        89 ASN    0.3200
   1446 HB2       -67.5120   -2.6420  -40.7860 H        89 ASN    0.3000
   1447 HD21      -64.9890   -0.6080  -42.4160 H        89 ASN    0.5100
   1448 HD22      -65.5880   -2.2330  -42.4120 H        89 ASN   -0.5100
   1449 N         -65.3310   -2.7400  -37.5270 N.am     90 ALA   -0.4700
   1450 CA        -64.5070   -2.3650  -36.3930 C.3      90 ALA    0.3100
   1451 C         -63.4750   -3.4460  -36.1140 C.2      90 ALA    0.0700
   1452 O         -62.4400   -3.1720  -35.5200 O.2      90 ALA    0.0900
   1453 CB        -65.3730   -2.1250  -35.1620 C.3      90 ALA   -0.2700
   1454 HN        -66.3170   -2.7350  -37.3750 H        90 ALA    0.0900
   1455 HA        -63.9670   -1.4680  -36.6520 H        90 ALA    0.0900
   1456 HB1       -65.9340   -3.0490  -34.9030 H        90 ALA    0.0900
   1457 HB2       -66.1030   -1.3130  -35.3650 H        90 ALA    0.5100
   1458 HB3       -64.7320   -1.8460  -34.2980 H        90 ALA   -0.5100
   1459 N         -63.7680   -4.6730  -36.5450 N.am     91 SER   -0.4700
   1460 CA        -62.8500   -5.8020  -36.3930 C.3      91 SER    0.3100
   1461 C         -61.6620   -5.7190  -37.3610 C.2      91 SER    0.0700
   1462 O         -60.5000   -5.9210  -36.9740 O.2      91 SER    0.0900
   1463 CB        -63.6140   -7.1220  -36.5700 C.3      91 SER    0.0500
   1464 OG        -62.7410   -8.2400  -36.5810 O.3      91 SER    0.0900
   1465 HN        -64.6320   -4.8770  -36.9950 H        91 SER    0.0900
   1466 HA        -62.4090   -5.7490  -35.4090 H        91 SER   -0.6600
   1467 HB1       -64.1680   -7.1000  -37.5330 H        91 SER    0.4300
   1468 HB2       -64.3320   -7.2460  -35.7320 H        91 SER    0.5100
   1469 HG1       -62.6620   -8.5240  -35.6680 H        91 SER   -0.5100
   1470 N         -61.9500   -5.3990  -38.6200 N.am     92 VAL   -0.4700
   1471 CA        -60.8730   -5.1760  -39.5790 C.3      92 VAL    0.3100
   1472 C         -60.0330   -3.9600  -39.1810 C.2      92 VAL    0.0700
   1473 O         -58.8100   -4.0430  -39.0950 O.2      92 VAL    0.0900
   1474 CB        -61.3770   -5.0370  -41.0340 C.3      92 VAL   -0.0900
   1475 CG1       -62.3010   -6.1850  -41.3750 C.3      92 VAL    0.0900
   1476 CG2       -62.0940   -3.7150  -41.2460 C.3      92 VAL   -0.2700
   1477 HN        -62.8830   -5.3020  -38.9560 H        92 VAL    0.0900
   1478 HA        -60.1970   -6.0140  -39.5060 H        92 VAL    0.0900
   1479 HB        -60.5110   -5.0400  -41.7280 H        92 VAL    0.0900
   1480 HG11      -63.2570   -6.0860  -40.8160 H        92 VAL   -0.2700
   1481 HG12      -61.8250   -7.1490  -41.0930 H        92 VAL    0.0900
   1482 HG13      -62.5240   -6.1820  -42.4630 H        92 VAL    0.0900
   1483 HG21      -61.4690   -2.8780  -40.8650 H        92 VAL    0.0900
   1484 HG22      -63.0600   -3.7160  -40.6960 H        92 VAL    0.5100
   1485 HG23      -62.2800   -3.5550  -42.3290 H        92 VAL   -0.5100
   1486 N         -60.6940   -2.8340  -38.9100 N.am     93 MET   -0.4700
   1487 CA        -60.0030   -1.6180  -38.4980 C.3      93 MET    0.3100
   1488 C         -59.2100   -1.8430  -37.2170 C.2      93 MET    0.0700
   1489 O         -58.1640   -1.2400  -37.0120 O.2      93 MET    0.0900
   1490 CB        -60.9890   -0.4610  -38.3230 C.3      93 MET   -0.1800
   1491 CG        -61.7180   -0.0890  -39.5960 C.3      93 MET    0.0900
   1492 SD        -62.7760    1.3500  -39.3850 S.3      93 MET    0.0900
   1493 CE        -61.5510    2.6270  -39.1100 C.3      93 MET   -0.1400
   1494 HN        -61.6860   -2.7740  -38.9770 H        93 MET    0.0900
   1495 HA        -59.2740   -1.3750  -39.2570 H        93 MET    0.0900
   1496 HB1       -60.4300    0.4280  -37.9610 H        93 MET   -0.0900
   1497 HB2       -61.7400   -0.7490  -37.5560 H        93 MET   -0.2200
   1498 HG1       -62.3320   -0.9560  -39.9190 H        93 MET    0.0900
   1499 HG2       -60.9650    0.1180  -40.3870 H        93 MET    0.0900
   1500 HE1       -60.5200    2.2120  -39.1420 H        93 MET    0.0900
   1501 HE2       -61.7000    3.0950  -38.1130 H        93 MET    0.5100
   1502 HE3       -61.6290    3.4100  -39.8940 H        93 MET   -0.5100
   1503 N         -59.7100   -2.7170  -36.3510 N.am     94 ASN   -0.4700
   1504 CA        -58.9740   -3.0990  -35.1560 C.3      94 ASN    0.3100
   1505 C         -57.6890   -3.8260  -35.5300 C.2      94 ASN    0.0700
   1506 O         -56.6120   -3.4920  -35.0280 O.2      94 ASN    0.0900
   1507 CB        -59.8310   -3.9760  -34.2400 C.3      94 ASN   -0.1800
   1508 CG        -59.8300   -3.4880  -32.8020 C.2      94 ASN    0.0900
   1509 ND2       -60.6820   -2.5070  -32.5130 N.am     94 ASN    0.0900
   1510 OD1       -59.0780   -3.9840  -31.9620 O.2      94 ASN    0.5500
   1511 HN        -60.6010   -3.1450  -36.4780 H        94 ASN   -0.5500
   1512 HA        -58.6820   -2.1970  -34.6420 H        94 ASN   -0.6200
   1513 HB1       -59.4360   -5.0140  -34.2610 H        94 ASN    0.3200
   1514 HB2       -60.8760   -3.9760  -34.6130 H        94 ASN    0.3000
   1515 HD21      -60.7280   -2.1430  -31.5820 H        94 ASN    0.5100
   1516 HD22      -61.2760   -2.1340  -33.2260 H        94 ASN   -0.5100
   1517 N         -57.7940   -4.8140  -36.4210 N.am     95 LEU   -0.4700
   1518 CA        -56.6040   -5.4880  -36.9290 C.3      95 LEU    0.3100
   1519 C         -55.5740   -4.5150  -37.4980 C.2      95 LEU    0.0700
   1520 O         -54.3830   -4.5880  -37.1760 O.2      95 LEU    0.0900
   1521 CB        -56.9830   -6.5200  -37.9870 C.3      95 LEU   -0.1800
   1522 CG        -57.5240   -7.8120  -37.3840 C.3      95 LEU    0.0900
   1523 CD1       -57.6530   -8.8870  -38.4480 C.3      95 LEU    0.0900
   1524 CD2       -56.6070   -8.2620  -36.2620 C.3      95 LEU   -0.0900
   1525 HN        -58.6720   -5.1300  -36.7720 H        95 LEU    0.0900
   1526 HA        -56.1090   -5.9670  -36.0980 H        95 LEU   -0.2700
   1527 HB1       -56.0840   -6.7570  -38.5940 H        95 LEU    0.0900
   1528 HB2       -57.7590   -6.0820  -38.6510 H        95 LEU    0.0900
   1529 HG        -58.5220   -7.6180  -36.9340 H        95 LEU    0.0900
   1530 HD11      -56.6610   -9.0970  -38.9010 H        95 LEU   -0.2700
   1531 HD12      -58.3430   -8.5460  -39.2500 H        95 LEU    0.0900
   1532 HD13      -58.0410   -9.8240  -37.9940 H        95 LEU    0.0900
   1533 HD21      -56.6960   -7.5710  -35.3960 H        95 LEU    0.0900
   1534 HD22      -55.5530   -8.2590  -36.6110 H        95 LEU    0.5100
   1535 HD23      -56.8900   -9.2840  -35.9310 H        95 LEU   -0.5100
   1536 N         -56.0400   -3.5950  -38.3390 N.am     96 LEU   -0.4700
   1537 CA        -55.1750   -2.5540  -38.8820 C.3      96 LEU    0.3100
   1538 C         -54.4750   -1.8050  -37.7540 C.2      96 LEU    0.0700
   1539 O         -53.2450   -1.7670  -37.6940 O.2      96 LEU    0.0900
   1540 CB        -55.9890   -1.5470  -39.7020 C.3      96 LEU   -0.1800
   1541 CG        -56.1830   -1.8380  -41.1850 C.3      96 LEU    0.0900
   1542 CD1       -57.1650   -0.8430  -41.7790 C.3      96 LEU    0.0900
   1543 CD2       -54.8500   -1.8010  -41.9060 C.3      96 LEU   -0.0900
   1544 HN        -56.9910   -3.5760  -38.6340 H        96 LEU    0.0900
   1545 HA        -54.4290   -3.0270  -39.5030 H        96 LEU   -0.2700
   1546 HB1       -55.4830   -0.5630  -39.6200 H        96 LEU    0.0900
   1547 HB2       -56.9960   -1.4770  -39.2420 H        96 LEU    0.0900
   1548 HG        -56.5750   -2.8690  -41.3140 H        96 LEU    0.0900
   1549 HD11      -56.8730    0.1940  -41.5050 H        96 LEU   -0.2700
   1550 HD12      -58.1860   -1.0380  -41.3870 H        96 LEU    0.0900
   1551 HD13      -57.1680   -0.9290  -42.8870 H        96 LEU    0.0900
   1552 HD21      -54.1640   -2.5640  -41.4800 H        96 LEU    0.0900
   1553 HD22      -54.3840   -0.8000  -41.7890 H        96 LEU    0.5100
   1554 HD23      -54.9970   -2.0210  -42.9860 H        96 LEU   -0.5100
   1555 N         -55.2720   -1.2380  -36.8470 N.am     97 VAL   -0.4700
   1556 CA        -54.7560   -0.4690  -35.7250 C.3      97 VAL    0.3100
   1557 C         -53.6290   -1.2350  -35.0640 C.2      97 VAL    0.0700
   1558 O         -52.5860   -0.6670  -34.7370 O.2      97 VAL    0.0900
   1559 CB        -55.8510   -0.2080  -34.6810 C.3      97 VAL   -0.0900
   1560 CG1       -55.2370    0.1330  -33.3310 C.3      97 VAL    0.0900
   1561 CG2       -56.7750    0.8980  -35.1470 C.3      97 VAL   -0.2700
   1562 HN        -56.2630   -1.3170  -36.8990 H        97 VAL    0.0900
   1563 HA        -54.3770    0.4650  -36.1090 H        97 VAL    0.0900
   1564 HB        -56.4850   -1.1140  -34.5760 H        97 VAL    0.0900
   1565 HG11      -54.4700    0.9280  -33.4520 H        97 VAL   -0.2700
   1566 HG12      -54.7500   -0.7670  -32.9000 H        97 VAL    0.0900
   1567 HG13      -56.0240    0.5010  -32.6400 H        97 VAL    0.0900
   1568 HG21      -57.1190    0.6970  -36.1840 H        97 VAL    0.0900
   1569 HG22      -56.2370    1.8700  -35.1340 H        97 VAL    0.5100
   1570 HG23      -57.6630    0.9530  -34.4830 H        97 VAL   -0.5100
   1571 N         -53.8470   -2.5350  -34.8710 N.am     98 ILE   -0.4700
   1572 CA        -52.8170   -3.4140  -34.3430 C.3      98 ILE    0.3100
   1573 C         -51.5330   -3.3620  -35.1850 C.2      98 ILE    0.0700
   1574 O         -50.4720   -2.9260  -34.7040 O.2      98 ILE    0.0900
   1575 CB        -53.3420   -4.8490  -34.1980 C.3      98 ILE   -0.0900
   1576 CG1       -54.4310   -4.8970  -33.1250 C.3      98 ILE    0.0900
   1577 CG2       -52.2240   -5.7950  -33.8350 C.3      98 ILE   -0.2700
   1578 CD        -54.9500   -6.2850  -32.8350 C.3      98 ILE    0.0900
   1579 HN        -54.7230   -2.9620  -35.0810 H        98 ILE    0.0900
   1580 HA        -52.5110   -3.0280  -33.3810 H        98 ILE    0.0900
   1581 HB        -53.7990   -5.1710  -35.1570 H        98 ILE   -0.1800
   1582 HG11      -55.2810   -4.2660  -33.4600 H        98 ILE    0.0900
   1583 HG12      -54.0160   -4.4730  -32.1850 H        98 ILE    0.0900
   1584 HG21      -51.7630   -5.4890  -32.8710 H        98 ILE   -0.2700
   1585 HG22      -51.4420   -5.7760  -34.6240 H        98 ILE    0.0900
   1586 HG23      -52.6220   -6.8270  -33.7270 H        98 ILE    0.0900
   1587 HD1       -54.1720   -6.8830  -32.3140 H        98 ILE    0.0900
   1588 HD2       -55.2140   -6.7970  -33.7860 H        98 ILE    0.5100
   1589 HD3       -55.8470   -6.2250  -32.1830 H        98 ILE   -0.5100
   1590 N         -51.6270   -3.7850  -36.4470 N.am     99 SER   -0.4700
   1591 CA        -50.4480   -3.8270  -37.3110 C.3      99 SER    0.3100
   1592 C         -49.6740   -2.5200  -37.2920 C.2      99 SER    0.0700
   1593 O         -48.4640   -2.4920  -37.0380 O.2      99 SER    0.0900
   1594 CB        -50.8390   -4.1530  -38.7500 C.3      99 SER    0.0500
   1595 OG        -51.2110   -5.5090  -38.8780 O.3      99 SER    0.0900
   1596 HN        -52.4890   -4.0870  -36.8520 H        99 SER    0.0900
   1597 HA        -49.7790   -4.5810  -36.9250 H        99 SER   -0.6600
   1598 HB1       -49.9780   -3.9550  -39.4230 H        99 SER    0.4300
   1599 HB2       -51.6990   -3.5180  -39.0560 H        99 SER    0.5100
   1600 HG1       -52.0490   -5.5980  -38.4190 H        99 SER   -0.5100
   1601 N         -50.3860   -1.4310  -37.5560 N.am    100 PHE   -0.4700
   1602 CA        -49.7800   -0.1130  -37.5830 C.3     100 PHE    0.3100
   1603 C         -49.1390    0.2200  -36.2510 C.2     100 PHE    0.0700
   1604 O         -48.0880    0.8540  -36.2050 O.2     100 PHE    0.0900
   1605 CB        -50.8120    0.9470  -37.9560 C.3     100 PHE   -0.1800
   1606 CG        -50.7800    1.3250  -39.3990 C.ar    100 PHE    0.0900
   1607 CD1       -51.9020    1.1830  -40.1950 C.ar    100 PHE    0.0900
   1608 CD2       -49.6180    1.8140  -39.9670 C.ar    100 PHE    0.0000
   1609 CE1       -51.8670    1.5370  -41.5320 C.ar    100 PHE   -0.1150
   1610 CE2       -49.5740    2.1640  -41.3030 C.ar    100 PHE    0.1150
   1611 CZ        -50.7010    2.0290  -42.0860 C.ar    100 PHE   -0.1150
   1612 HN        -51.3640   -1.4690  -37.7470 H       100 PHE    0.1150
   1613 HA        -48.9800   -0.1280  -38.3080 H       100 PHE   -0.1150
   1614 HB1       -50.6190    1.8710  -37.3680 H       100 PHE    0.1150
   1615 HB2       -51.8320    0.5630  -37.7370 H       100 PHE   -0.1150
   1616 HD1       -52.8150    0.7940  -39.7680 H       100 PHE    0.1150
   1617 HD2       -48.7330    1.9240  -39.3580 H       100 PHE   -0.1150
   1618 HE1       -52.7510    1.4280  -42.1430 H       100 PHE    0.1150
   1619 HE2       -48.6590    2.5430  -41.7320 H       100 PHE    0.5100
   1620 HZ        -50.6720    2.3060  -43.1290 H       100 PHE   -0.5100
   1621 N         -49.7750   -0.2100  -35.1650 N.am    101 ASP   -0.4700
   1622 CA        -49.2090   -0.0150  -33.8400 C.3     101 ASP    0.3100
   1623 C         -47.8260   -0.6410  -33.7430 C.2     101 ASP    0.0700
   1624 O         -46.8280    0.0620  -33.5500 O.2     101 ASP    0.0900
   1625 CB        -50.1190   -0.5770  -32.7500 C.3     101 ASP   -0.2800
   1626 CG        -49.4390   -0.6190  -31.3940 C.2     101 ASP    0.0900
   1627 OD1       -49.2910    0.4530  -30.7660 O.co2   101 ASP    0.0900
   1628 OD2       -49.0440   -1.7240  -30.9580 O.co2   101 ASP    0.6200
   1629 HN        -50.6540   -0.6770  -35.2080 H       101 ASP   -0.7600
   1630 HA        -49.0670    1.0450  -33.6940 H       101 ASP   -0.7600
   1631 HB1       -50.4220   -1.6090  -33.0260 H       101 ASP    0.5100
   1632 HB2       -51.0260    0.0600  -32.6710 H       101 ASP   -0.5100
   1633 N         -47.7580   -1.9660  -33.8800 N.am    102 ARG   -0.4700
   1634 CA        -46.4640   -2.6460  -33.8100 C.3     102 ARG    0.3100
   1635 C         -45.4330   -2.0300  -34.7670 C.2     102 ARG    0.0700
   1636 O         -44.2400   -1.9290  -34.4480 O.2     102 ARG    0.0900
   1637 CB        -46.6080   -4.1530  -34.0460 C.3     102 ARG   -0.1800
   1638 CG        -47.0000   -4.9250  -32.8050 C.3     102 ARG    0.0900
   1639 CD        -46.5690   -5.9730  -33.1840 C.3     102 ARG    0.0900
   1640 NE        -47.2570   -6.7980  -31.1610 N.pl3   102 ARG   -0.1800
   1641 CZ        -48.1630   -7.6200  -31.2940 C.cat   102 ARG    0.0900
   1642 NH1       -49.1740   -7.4370  -32.1170 N.pl3   102 ARG    0.0900
   1643 NH2       -48.2500   -8.2580  -30.1800 N.pl3   102 ARG    0.2000
   1644 HN        -48.5620   -2.5370  -34.0310 H       102 ARG    0.0900
   1645 HA        -46.0450   -2.4620  -32.8320 H       102 ARG    0.0900
   1646 HB1       -45.6390   -4.5480  -34.4170 H       102 ARG   -0.7000
   1647 HB2       -47.3850   -4.3160  -34.8240 H       102 ARG    0.4400
   1648 HG1       -48.0960   -4.9440  -32.6360 H       102 ARG    0.6400
   1649 HG2       -46.4970   -4.5560  -31.8890 H       102 ARG   -0.8000
   1650 HD1       -45.4760   -6.0040  -33.3240 H       102 ARG    0.4600
   1651 HD2       -47.0990   -6.4140  -34.0430 H       102 ARG    0.4600
   1652 HE        -46.8700   -6.5260  -30.2840 H       102 ARG   -0.8000
   1653 HH11      -49.1550   -6.6810  -32.7710 H       102 ARG    0.4600
   1654 HH12      -49.9610   -8.0530  -32.0870 H       102 ARG    0.4600
   1655 HH21      -49.0210   -8.8730  -30.0140 H       102 ARG    0.5100
   1656 HH22      -47.5460   -8.1390  -29.4800 H       102 ARG   -0.5100
   1657 N         -45.9000   -1.5940  -35.9350 N.am    103 TYR   -0.4700
   1658 CA        -45.0240   -0.9440  -36.8990 C.3     103 TYR    0.3100
   1659 C         -44.4130    0.3120  -36.3040 C.2     103 TYR    0.0700
   1660 O         -43.1960    0.4630  -36.2780 O.2     103 TYR    0.0900
   1661 CB        -45.7860   -0.5880  -38.1690 C.3     103 TYR   -0.1800
   1662 CG        -44.9060   -0.2760  -39.3590 C.ar    103 TYR    0.0900
   1663 CD1       -44.2310   -1.2880  -40.0270 C.ar    103 TYR    0.0900
   1664 CD2       -44.7720    1.0250  -39.8320 C.ar    103 TYR    0.0000
   1665 CE1       -43.4390   -1.0160  -41.1230 C.ar    103 TYR   -0.1150
   1666 CE2       -43.9810    1.3080  -40.9290 C.ar    103 TYR    0.1150
   1667 CZ        -43.3180    0.2820  -41.5700 C.ar    103 TYR   -0.1150
   1668 OH        -42.5250    0.5490  -42.6640 O.3     103 TYR    0.1150
   1669 HN        -46.8560   -1.6920  -36.2000 H       103 TYR    0.1100
   1670 HA        -44.2150   -1.6210  -37.1250 H       103 TYR   -0.5400
   1671 HB1       -46.4080    0.3120  -37.9790 H       103 TYR    0.4300
   1672 HB2       -46.4310   -1.4450  -38.4570 H       103 TYR   -0.1150
   1673 HD1       -44.3270   -2.3070  -39.6810 H       103 TYR    0.1150
   1674 HD2       -45.2950    1.8280  -39.3330 H       103 TYR   -0.1150
   1675 HE1       -42.9180   -1.8140  -41.6280 H       103 TYR    0.1150
   1676 HE2       -43.8830    2.3240  -41.2830 H       103 TYR    0.5100
   1677 HH        -42.0480    1.3650  -42.4930 H       103 TYR   -0.5100
   1678 N         -45.2600    1.2120  -35.8110 N.am    104 PHE   -0.4700
   1679 CA        -44.7880    2.4670  -35.2340 C.3     104 PHE    0.3100
   1680 C         -43.9150    2.2200  -34.0090 C.2     104 PHE    0.0700
   1681 O         -43.0760    3.0420  -33.6490 O.2     104 PHE    0.0900
   1682 CB        -45.9710    3.3750  -34.9020 C.3     104 PHE   -0.1800
   1683 CG        -46.6680    3.9160  -36.1120 C.ar    104 PHE    0.0900
   1684 CD1       -45.9470    4.5190  -37.1330 C.ar    104 PHE    0.0900
   1685 CD2       -48.0460    3.8170  -36.2370 C.ar    104 PHE    0.0000
   1686 CE1       -46.5900    5.0190  -38.2520 C.ar    104 PHE   -0.1150
   1687 CE2       -48.6990    4.3140  -37.3570 C.ar    104 PHE    0.1150
   1688 CZ        -47.9710    4.9190  -38.3640 C.ar    104 PHE   -0.1150
   1689 HN        -46.2460    1.0700  -35.8150 H       104 PHE    0.1150
   1690 HA        -44.1380    2.9440  -35.9520 H       104 PHE   -0.1150
   1691 HB1       -45.6120    4.2450  -34.3120 H       104 PHE    0.1150
   1692 HB2       -46.7220    2.8020  -34.3180 H       104 PHE   -0.1150
   1693 HD1       -44.8720    4.5970  -37.0550 H       104 PHE    0.1150
   1694 HD2       -48.6190    3.3450  -35.4520 H       104 PHE   -0.1150
   1695 HE1       -46.0170    5.4890  -39.0390 H       104 PHE    0.1150
   1696 HE2       -49.7730    4.2310  -37.4400 H       104 PHE    0.5100
   1697 HZ        -48.4730    5.3100  -39.2370 H       104 PHE   -0.5100
   1698 N         -44.0940    1.0560  -33.3950 N.am    105 SER   -0.4700
   1699 CA        -43.2100    0.5930  -32.3400 C.3     105 SER    0.3100
   1700 C         -41.8080    0.3760  -32.9110 C.2     105 SER    0.0700
   1701 O         -40.8370    0.9590  -32.4290 O.2     105 SER    0.0900
   1702 CB        -43.7310   -0.7010  -31.7570 C.3     105 SER    0.0500
   1703 OG        -45.0360   -0.5610  -31.2330 O.3     105 SER    0.0900
   1704 HN        -44.8460    0.4460  -33.6330 H       105 SER    0.0900
   1705 HA        -43.1630    1.3580  -31.5790 H       105 SER   -0.6600
   1706 HB1       -43.0580   -1.0310  -30.9360 H       105 SER    0.4300
   1707 HB2       -43.7550   -1.4780  -32.5510 H       105 SER    0.5100
   1708 HG1       -45.6140   -0.4450  -31.9900 H       105 SER   -0.5100
   1709 N         -41.7050   -0.4250  -33.9790 N.am    106 ILE   -0.4700
   1710 CA        -40.3920   -0.7080  -34.5860 C.3     106 ILE    0.3100
   1711 C         -39.7270    0.5350  -35.1910 C.2     106 ILE    0.0700
   1712 O         -38.5640    0.8260  -34.9110 O.2     106 ILE    0.0900
   1713 CB        -40.4490   -1.8160  -35.6790 C.3     106 ILE   -0.0900
   1714 CG1       -40.4470   -3.2120  -35.0580 C.3     106 ILE    0.0900
   1715 CG2       -39.2650   -1.7080  -36.6120 C.3     106 ILE   -0.2700
   1716 CD        -41.6970   -3.5480  -34.2690 C.3     106 ILE    0.0900
   1717 HN        -42.4960   -0.8590  -34.4030 H       106 ILE    0.0900
   1718 HA        -39.7280   -1.0150  -33.7920 H       106 ILE    0.0900
   1719 HB        -41.3870   -1.7070  -36.2640 H       106 ILE   -0.1800
   1720 HG11      -39.5730   -3.2920  -34.3790 H       106 ILE    0.0900
   1721 HG12      -40.3380   -3.9580  -35.8740 H       106 ILE    0.0900
   1722 HG21      -38.3180   -1.8230  -36.0420 H       106 ILE   -0.2700
   1723 HG22      -39.2610   -0.7130  -37.1060 H       106 ILE    0.0900
   1724 HG23      -39.3150   -2.5070  -37.3810 H       106 ILE    0.0900
   1725 HD1       -42.5910   -3.4950  -34.9270 H       106 ILE    0.0900
   1726 HD2       -41.8260   -2.8230  -33.4370 H       106 ILE    0.5100
   1727 HD3       -41.6200   -4.5780  -33.8580 H       106 ILE   -0.5100
   1728 N         -40.4670    1.2630  -36.0290 N.am    107 THR   -0.4700
   1729 CA        -39.9000    2.3810  -36.7820 C.3     107 THR    0.3100
   1730 C         -39.7730    3.6910  -36.0020 C.2     107 THR    0.0700
   1731 O         -38.8410    4.4660  -36.2300 O.2     107 THR    0.0900
   1732 CB        -40.6640    2.6400  -38.1000 C.3     107 THR    0.1400
   1733 CG2       -40.5250    1.4470  -39.0430 C.3     107 THR    0.0900
   1734 OG1       -42.0510    2.8710  -37.8280 O.3     107 THR   -0.6600
   1735 HN        -41.4350    1.0790  -36.1770 H       107 THR    0.4300
   1736 HA        -38.8680    2.1430  -36.9950 H       107 THR   -0.2700
   1737 HB        -40.2440    3.5350  -38.6080 H       107 THR    0.0900
   1738 HG1       -42.4100    2.0260  -37.5450 H       107 THR    0.0900
   1739 HG21      -40.9400    0.5340  -38.5660 H       107 THR    0.0900
   1740 HG22      -39.4530    1.2700  -39.2740 H       107 THR    0.5100
   1741 HG23      -41.0840    1.6410  -39.9830 H       107 THR   -0.5100
   1742 N         -40.7000    3.9420  -35.0800 N.am    108 ARG   -0.4700
   1743 CA        -40.6790    5.1810  -34.3080 C.3     108 ARG    0.3100
   1744 C         -40.5090    4.9120  -32.8160 C.2     108 ARG    0.0700
   1745 O         -41.4630    5.0190  -32.0430 O.2     108 ARG    0.0900
   1746 CB        -41.9390    6.0080  -34.5900 C.3     108 ARG   -0.1800
   1747 CG        -41.9620    6.5850  -35.9990 C.3     108 ARG    0.0900
   1748 CD        -43.3220    7.1340  -36.4100 C.3     108 ARG    0.0900
   1749 NE        -43.2770    7.6470  -37.7840 N.pl3   108 ARG   -0.1800
   1750 CZ        -44.3390    8.0290  -38.4910 C.cat   108 ARG    0.0900
   1751 NH1       -45.5550    7.9630  -37.9710 N.pl3   108 ARG    0.0900
   1752 NH2       -44.1800    8.4790  -39.7290 N.pl3   108 ARG    0.2000
   1753 HN        -41.4400    3.3050  -34.8770 H       108 ARG    0.0900
   1754 HA        -39.7950    5.7340  -34.5870 H       108 ARG    0.0900
   1755 HB1       -41.9880    6.8440  -33.8610 H       108 ARG   -0.7000
   1756 HB2       -42.8300    5.3600  -34.4550 H       108 ARG    0.4400
   1757 HG1       -41.6720    5.7860  -36.7140 H       108 ARG    0.6400
   1758 HG2       -41.2170    7.4070  -36.0570 H       108 ARG   -0.8000
   1759 HD1       -43.6120    7.9720  -35.7400 H       108 ARG    0.4600
   1760 HD2       -44.0850    6.3280  -36.3680 H       108 ARG    0.4600
   1761 HE        -42.3830    7.7140  -38.2230 H       108 ARG   -0.8000
   1762 HH11      -45.6840    7.6230  -37.0390 H       108 ARG    0.4600
   1763 HH12      -46.3460    8.2530  -38.5110 H       108 ARG    0.4600
   1764 HH21      -43.2640    8.5290  -40.1280 H       108 ARG    0.5100
   1765 HH22      -44.9750    8.7660  -40.2620 H       108 ARG   -0.5100
   1766 N         -39.2790    4.5540  -32.4080 N.am    109 PRO   -0.2900
   1767 CA        -38.9680    4.1700  -31.0280 C.3     109 PRO    0.0000
   1768 C         -39.2340    5.2760  -30.0080 C.2     109 PRO    0.0900
   1769 O         -39.9060    5.0390  -29.0070 O.2     109 PRO    0.0900
   1770 CB        -37.4590    3.8840  -31.0770 C.3     109 PRO    0.0200
   1771 CG        -37.1420    3.6570  -32.5220 C.3     109 PRO    0.0900
   1772 CD        -38.0840    4.5390  -33.2710 C.3     109 PRO   -0.1800
   1773 HA        -39.5770    3.3340  -30.7220 H       109 PRO    0.0900
   1774 HB1       -37.2130    2.9820  -30.4760 H       109 PRO    0.0900
   1775 HB2       -36.8840    4.7470  -30.6810 H       109 PRO   -0.1800
   1776 HG1       -36.0880    3.9330  -32.7410 H       109 PRO    0.0900
   1777 HG2       -37.2980    2.5920  -32.7970 H       109 PRO    0.0900
   1778 HD1       -37.6820    5.5670  -33.3850 H       109 PRO    0.5100
   1779 HD2       -38.3370    4.1180  -34.2660 H       109 PRO   -0.5100
   1780 N         -38.7330    6.4780  -30.2780 N.am    110 LEU   -0.4700
   1781 CA        -38.8220    7.5930  -29.3410 C.3     110 LEU    0.3100
   1782 C         -40.2040    8.2110  -29.3160 C.2     110 LEU    0.0700
   1783 O         -40.7630    8.4700  -28.2540 O.2     110 LEU    0.0900
   1784 CB        -37.8110    8.6730  -29.7230 C.3     110 LEU   -0.1800
   1785 CG        -36.5740    8.8120  -28.8380 C.3     110 LEU    0.0900
   1786 CD1       -35.9200    7.4590  -28.5910 C.3     110 LEU    0.0900
   1787 CD2       -35.5990    9.7830  -29.4670 C.3     110 LEU   -0.0900
   1788 HN        -38.2720    6.6740  -31.1390 H       110 LEU    0.0900
   1789 HA        -38.6180    7.2170  -28.3490 H       110 LEU   -0.2700
   1790 HB1       -38.3410    9.6470  -29.7150 H       110 LEU    0.0900
   1791 HB2       -37.4640    8.4580  -30.7550 H       110 LEU    0.0900
   1792 HG        -36.8710    9.2570  -27.8640 H       110 LEU    0.0900
   1793 HD11      -35.6080    7.0040  -29.5550 H       110 LEU   -0.2700
   1794 HD12      -36.6390    6.7750  -28.0920 H       110 LEU    0.0900
   1795 HD13      -35.0190    7.5850  -27.9520 H       110 LEU    0.0900
   1796 HD21      -36.0750   10.7800  -29.5830 H       110 LEU    0.0900
   1797 HD22      -35.2950    9.4170  -30.4710 H       110 LEU    0.5100
   1798 HD23      -34.7020    9.8910  -28.8210 H       110 LEU   -0.5100
   1799 N         -40.7410    8.4570  -30.5040 N.am    111 THR   -0.4700
   1800 CA        -42.0100    9.1510  -30.6540 C.3     111 THR    0.3100
   1801 C         -43.1970    8.2930  -30.2340 C.2     111 THR    0.0700
   1802 O         -44.1580    8.7950  -29.6480 O.2     111 THR    0.0900
   1803 CB        -42.2150    9.5860  -32.1030 C.3     111 THR    0.1400
   1804 CG2       -43.4410   10.4740  -32.2210 C.3     111 THR    0.0900
   1805 OG1       -41.0590   10.3000  -32.5470 O.3     111 THR   -0.6600
   1806 HN        -40.2960    8.1770  -31.3500 H       111 THR    0.4300
   1807 HA        -42.0010   10.0100  -30.0000 H       111 THR   -0.2700
   1808 HB        -42.3630    8.6960  -32.7510 H       111 THR    0.0900
   1809 HG1       -41.0650   11.1350  -32.0720 H       111 THR    0.0900
   1810 HG21      -43.4010   11.2840  -31.4610 H       111 THR    0.0900
   1811 HG22      -44.3600    9.8740  -32.0520 H       111 THR    0.5100
   1812 HG23      -43.4780   10.9370  -33.2310 H       111 THR   -0.5100
   1813 N         -43.1170    6.9960  -30.5280 N.am    112 TYR   -0.4700
   1814 CA        -44.2440    6.0850  -30.3600 C.3     112 TYR    0.3100
   1815 C         -44.1000    5.1490  -29.1580 C.2     112 TYR    0.0700
   1816 O         -44.8680    5.2300  -28.1950 O.2     112 TYR    0.0900
   1817 CB        -44.4200    5.2640  -31.6380 C.3     112 TYR   -0.1800
   1818 CG        -45.7800    4.6430  -31.7680 C.ar    112 TYR    0.0900
   1819 CD1       -46.8230    5.3430  -32.3500 C.ar    112 TYR    0.0900
   1820 CD2       -46.0240    3.3550  -31.3130 C.ar    112 TYR    0.0000
   1821 CE1       -48.0790    4.7840  -32.4800 C.ar    112 TYR   -0.1150
   1822 CE2       -47.2800    2.7840  -31.4340 C.ar    112 TYR    0.1150
   1823 CZ        -48.3040    3.5040  -32.0210 C.ar    112 TYR   -0.1150
   1824 OH        -49.5600    2.9470  -32.1530 O.3     112 TYR    0.1150
   1825 HN        -42.2780    6.5890  -30.8780 H       112 TYR    0.1100
   1826 HA        -45.1290    6.6690  -30.1580 H       112 TYR   -0.5400
   1827 HB1       -43.6780    4.4380  -31.6500 H       112 TYR    0.4300
   1828 HB2       -44.2730    5.9220  -32.5220 H       112 TYR   -0.1150
   1829 HD1       -46.6500    6.3470  -32.7100 H       112 TYR    0.1150
   1830 HD2       -45.2240    2.7890  -30.8590 H       112 TYR   -0.1150
   1831 HE1       -48.8790    5.3460  -32.9380 H       112 TYR    0.1150
   1832 HE2       -47.4570    1.7830  -31.0710 H       112 TYR    0.5100
   1833 HH        -49.5780    2.1310  -31.6470 H       112 TYR   -0.5100
   1834 N         -43.1180    4.2510  -29.2210 N.am    113 ARG   -0.4700
   1835 CA        -42.8890    3.2970  -28.1450 C.3     113 ARG    0.3100
   1836 C         -42.8330    3.9700  -26.7780 C.2     113 ARG    0.0700
   1837 O         -43.3700    3.4540  -25.8040 O.2     113 ARG    0.0900
   1838 CB        -41.5970    2.4980  -28.3870 C.3     113 ARG   -0.1800
   1839 CG        -41.8040    1.1510  -29.0760 C.3     113 ARG    0.0900
   1840 CD        -40.5200    0.3230  -29.1210 C.3     113 ARG    0.0900
   1841 NE        -39.9030    0.1740  -27.8020 N.pl3   113 ARG   -0.1800
   1842 CZ        -40.3450   -0.6470  -26.8530 C.cat   113 ARG    0.0900
   1843 NH1       -41.4180   -1.3990  -27.0580 N.pl3   113 ARG    0.0900
   1844 NH2       -39.7160   -0.7110  -25.6860 N.pl3   113 ARG    0.2000
   1845 HN        -42.5010    4.1920  -30.0010 H       113 ARG    0.0900
   1846 HA        -43.7390    2.6330  -28.1020 H       113 ARG    0.0900
   1847 HB1       -41.1110    2.3160  -27.4050 H       113 ARG   -0.7000
   1848 HB2       -40.9200    3.1120  -29.0170 H       113 ARG    0.4400
   1849 HG1       -42.1550    1.3280  -30.1140 H       113 ARG    0.6400
   1850 HG2       -42.5810    0.5810  -28.5260 H       113 ARG   -0.8000
   1851 HD1       -39.7800    0.8200  -29.7840 H       113 ARG    0.4600
   1852 HD2       -40.7480   -0.6960  -29.5010 H       113 ARG    0.4600
   1853 HE        -39.0950    0.7270  -27.6000 H       113 ARG   -0.8000
   1854 HH11      -41.9010   -1.3520  -27.9310 H       113 ARG    0.4600
   1855 HH12      -41.7420   -2.0140  -26.3380 H       113 ARG    0.4600
   1856 HH21      -38.9100   -0.1430  -25.5200 H       113 ARG    0.5100
   1857 HH22      -40.0470   -1.3280  -24.9720 H       113 ARG   -0.5100
   1858 N         -42.1880    5.1320  -26.7180 N.am    114 ALA   -0.4700
   1859 CA        -41.9320    5.8230  -25.4540 C.3     114 ALA    0.3100
   1860 C         -43.1770    6.3920  -24.7740 C.2     114 ALA    0.0700
   1861 O         -43.2900    6.3790  -23.5460 O.2     114 ALA    0.0900
   1862 CB        -40.9000    6.9250  -25.6620 C.3     114 ALA   -0.2700
   1863 HN        -41.8480    5.5870  -27.5370 H       114 ALA    0.0900
   1864 HA        -41.5730    5.0990  -24.7400 H       114 ALA    0.0900
   1865 HB1       -41.3830    7.8230  -26.1010 H       114 ALA    0.0900
   1866 HB2       -40.1070    6.5730  -26.3550 H       114 ALA    0.5100
   1867 HB3       -40.4470    7.2070  -24.6870 H       114 ALA   -0.5100
   1868 N         -44.0960    6.9260  -25.5700 N.am    115 LYS   -0.4700
   1869 CA        -45.2900    7.5620  -25.0250 C.3     115 LYS    0.3100
   1870 C         -46.5700    6.7160  -25.0480 C.2     115 LYS    0.0700
   1871 O         -47.6270    7.1780  -24.6160 O.2     115 LYS    0.0900
   1872 CB        -45.5030    8.9260  -25.6900 C.3     115 LYS   -0.1800
   1873 CG        -44.2950    9.8480  -25.5130 C.3     115 LYS    0.0900
   1874 CD        -44.5410   11.2560  -26.0240 C.3     115 LYS    0.0900
   1875 CE        -43.4170   12.1830  -25.5840 C.3     115 LYS   -0.1800
   1876 NZ        -43.2990   12.2580  -24.0950 N.4     115 LYS    0.0900
   1877 HN        -44.0120    6.9180  -26.5630 H       115 LYS    0.0900
   1878 HA        -45.1550    7.6780  -23.9590 H       115 LYS   -0.1800
   1879 HB1       -46.3960    9.4110  -25.2410 H       115 LYS    0.0900
   1880 HB2       -45.6840    8.7740  -26.7750 H       115 LYS    0.0900
   1881 HG1       -43.4340    9.4150  -26.0630 H       115 LYS    0.2100
   1882 HG2       -44.0440    9.9000  -24.4330 H       115 LYS    0.0500
   1883 HD1       -45.5060   11.6310  -25.6220 H       115 LYS    0.0500
   1884 HD2       -44.5950   11.2410  -27.1340 H       115 LYS   -0.3000
   1885 HE1       -43.6120   13.2100  -25.9590 H       115 LYS    0.3300
   1886 HE2       -42.4490   11.8100  -25.9800 H       115 LYS    0.3300
   1887 HZ1       -43.1040   11.3100  -23.7140 H       115 LYS    0.3300
   1888 HZ2       -44.1900   12.6160  -23.6950 H       115 LYS    0.5100
   1889 HZ3       -42.5220   12.9000  -23.8420 H       115 LYS   -0.5100
   1890 N         -46.4820    5.4790  -25.5270 N.am    116 ARG   -0.4700
   1891 CA        -47.6680    4.6400  -25.7010 C.3     116 ARG    0.3100
   1892 C         -48.2050    4.0210  -24.4140 C.2     116 ARG    0.0700
   1893 O         -47.4700    3.3970  -23.6580 O.2     116 ARG    0.0900
   1894 CB        -47.3870    3.5370  -26.7200 C.3     116 ARG   -0.1800
   1895 CG        -46.0650    2.8280  -26.5040 C.3     116 ARG    0.0900
   1896 CD        -45.8830    1.6880  -27.4870 C.3     116 ARG    0.0900
   1897 NE        -46.6320    0.4970  -27.0890 N.pl3   116 ARG   -0.1800
   1898 CZ        -47.1150   -0.3920  -27.9490 C.cat   116 ARG    0.0900
   1899 NH1       -46.9420   -0.2210  -29.2490 N.pl3   116 ARG    0.0900
   1900 NH2       -47.7750   -1.4490  -27.5070 N.pl3   116 ARG    0.2000
   1901 HN        -45.6110    5.0700  -25.7870 H       116 ARG    0.0900
   1902 HA        -48.4780    5.2680  -26.0410 H       116 ARG    0.0900
   1903 HB1       -47.3850    3.9850  -27.7360 H       116 ARG   -0.7000
   1904 HB2       -48.2030    2.7850  -26.6600 H       116 ARG    0.4400
   1905 HG1       -46.0300    2.4270  -25.4680 H       116 ARG    0.6400
   1906 HG2       -45.2350    3.5570  -26.6330 H       116 ARG   -0.8000
   1907 HD1       -44.8090    1.4090  -27.5410 H       116 ARG    0.4600
   1908 HD2       -46.2480    1.9960  -28.4900 H       116 ARG    0.4600
   1909 HE        -46.7890    0.3430  -26.1140 H       116 ARG   -0.8000
   1910 HH11      -46.1330    0.2590  -29.5870 H       116 ARG    0.4600
   1911 HH12      -47.6210   -0.5720  -29.8940 H       116 ARG    0.4600
   1912 HH21      -48.2660   -2.0360  -28.1490 H       116 ARG    0.5100
   1913 HH22      -47.7840   -1.6600  -26.5290 H       116 ARG   -0.5100
   1914 N         -49.5060    4.1810  -24.1890 N.am    117 THR   -0.4700
   1915 CA        -50.1670    3.6610  -22.9960 C.3     117 THR    0.3100
   1916 C         -51.5330    3.0760  -23.3370 C.2     117 THR    0.0700
   1917 O         -52.0440    3.2640  -24.4420 O.2     117 THR    0.0900
   1918 CB        -50.3490    4.7520  -21.9250 C.3     117 THR    0.1400
   1919 CG2       -49.0410    5.4760  -21.6700 C.3     117 THR    0.0900
   1920 OG1       -51.3360    5.6980  -22.3540 O.3     117 THR   -0.6600
   1921 HN        -50.0930    4.6680  -24.8310 H       117 THR    0.4300
   1922 HA        -49.5580    2.8580  -22.6070 H       117 THR   -0.2700
   1923 HB        -50.6830    4.2900  -20.9710 H       117 THR    0.0900
   1924 HG1       -51.2900    6.4280  -21.7320 H       117 THR    0.0900
   1925 HG21      -48.7750    6.1020  -22.5490 H       117 THR    0.0900
   1926 HG22      -48.2280    4.7390  -21.5000 H       117 THR    0.5100
   1927 HG23      -49.1410    6.1350  -20.7820 H       117 THR   -0.5100
   1928 N         -52.1270    2.3620  -22.3830 N.am    118 THR   -0.4700
   1929 CA        -53.4510    1.7760  -22.5820 C.3     118 THR    0.3100
   1930 C         -54.5320    2.8460  -22.7540 C.2     118 THR    0.0700
   1931 O         -55.5940    2.5800  -23.3160 O.2     118 THR    0.0900
   1932 CB        -53.8430    0.8140  -21.4350 C.3     118 THR    0.1400
   1933 CG2       -52.9110   -0.3930  -21.3980 C.3     118 THR    0.0900
   1934 OG1       -53.7760    1.4980  -20.1780 O.3     118 THR   -0.6600
   1935 HN        -51.7000    2.1990  -21.4970 H       118 THR    0.4300
   1936 HA        -53.4350    1.2410  -23.5200 H       118 THR   -0.2700
   1937 HB        -54.8800    0.4460  -21.5890 H       118 THR    0.0900
   1938 HG1       -54.5860    2.0060  -20.1100 H       118 THR    0.0900
   1939 HG21      -51.8630   -0.0610  -21.2370 H       118 THR    0.0900
   1940 HG22      -52.9650   -0.9420  -22.3630 H       118 THR    0.5100
   1941 HG23      -53.2000   -1.0690  -20.5670 H       118 THR   -0.5100
   1942 N         -54.2590    4.0570  -22.2690 N.am    119 LYS   -0.4700
   1943 CA        -55.1740    5.1760  -22.4660 C.3     119 LYS    0.3100
   1944 C         -55.2570    5.5560  -23.9350 C.2     119 LYS    0.0700
   1945 O         -56.3430    5.6520  -24.5160 O.2     119 LYS    0.0900
   1946 CB        -54.7100    6.3990  -21.6800 C.3     119 LYS   -0.1800
   1947 CG        -55.2220    7.7060  -22.2740 C.3     119 LYS    0.0900
   1948 CD        -54.4070    8.9010  -21.7930 C.3     119 LYS    0.0900
   1949 CE        -54.6520   10.1340  -22.6590 C.3     119 LYS   -0.1800
   1950 NZ        -53.7470   11.2670  -22.3050 N.4     119 LYS    0.0900
   1951 HN        -53.4270    4.2520  -21.7550 H       119 LYS    0.0900
   1952 HA        -56.1540    4.8680  -22.1360 H       119 LYS   -0.1800
   1953 HB1       -53.6000    6.4200  -21.6710 H       119 LYS    0.0900
   1954 HB2       -55.0770    6.3140  -20.6350 H       119 LYS    0.0900
   1955 HG1       -56.2830    7.8480  -21.9800 H       119 LYS    0.2100
   1956 HG2       -55.1610    7.6490  -23.3820 H       119 LYS    0.0500
   1957 HD1       -53.3280    8.6420  -21.8260 H       119 LYS    0.0500
   1958 HD2       -54.6890    9.1320  -20.7430 H       119 LYS   -0.3000
   1959 HE1       -55.6970   10.4860  -22.5210 H       119 LYS    0.3300
   1960 HE2       -54.4720    9.8820  -23.7260 H       119 LYS    0.3300
   1961 HZ1       -52.7570   10.9740  -22.4360 H       119 LYS    0.3300
   1962 HZ2       -53.9010   11.5370  -21.3130 H       119 LYS    0.5100
   1963 HZ3       -53.9520   12.0800  -22.9210 H       119 LYS   -0.5100
   1964 N         -54.0890    5.7950  -24.5250 N.am    120 ARG   -0.4700
   1965 CA        -53.9920    6.1720  -25.9220 C.3     120 ARG    0.3100
   1966 C         -54.6180    5.0770  -26.7820 C.2     120 ARG    0.0700
   1967 O         -55.3880    5.3580  -27.7080 O.2     120 ARG    0.0900
   1968 CB        -52.5260    6.4260  -26.2890 C.3     120 ARG   -0.1800
   1969 CG        -51.8390    7.4330  -25.3610 C.3     120 ARG    0.0900
   1970 CD        -50.3320    7.4880  -25.5620 C.3     120 ARG    0.0900
   1971 NE        -49.9480    8.0620  -26.8560 N.pl3   120 ARG   -0.1800
   1972 CZ        -49.2950    9.2120  -27.0020 C.cat   120 ARG    0.0900
   1973 NH1       -48.9430    9.9180  -25.9330 N.pl3   120 ARG    0.0900
   1974 NH2       -48.9880    9.6560  -28.2190 N.pl3   120 ARG    0.2000
   1975 HN        -53.2250    5.7250  -24.0320 H       120 ARG    0.0900
   1976 HA        -54.5800    7.0650  -26.0730 H       120 ARG    0.0900
   1977 HB1       -52.4820    6.8120  -27.3300 H       120 ARG   -0.7000
   1978 HB2       -51.9750    5.4630  -26.2390 H       120 ARG    0.4400
   1979 HG1       -52.0490    7.1510  -24.3080 H       120 ARG    0.6400
   1980 HG2       -52.2620    8.4420  -25.5540 H       120 ARG   -0.8000
   1981 HD1       -49.9150    6.4600  -25.5180 H       120 ARG    0.4600
   1982 HD2       -49.8750    8.1190  -24.7700 H       120 ARG    0.4600
   1983 HE        -50.1940    7.5560  -27.6820 H       120 ARG   -0.8000
   1984 HH11      -49.0330    9.5200  -25.0200 H       120 ARG    0.4600
   1985 HH12      -48.5880   10.8460  -26.0420 H       120 ARG    0.4600
   1986 HH21      -49.2480    9.1260  -29.0250 H       120 ARG    0.5100
   1987 HH22      -48.4970   10.5210  -28.3260 H       120 ARG   -0.5100
   1988 N         -54.3120    3.8230  -26.4400 N.am    121 ALA   -0.4700
   1989 CA        -54.9100    2.6740  -27.1120 C.3     121 ALA    0.3100
   1990 C         -56.4360    2.7200  -27.0410 C.2     121 ALA    0.0700
   1991 O         -57.1230    2.5380  -28.0520 O.2     121 ALA    0.0900
   1992 CB        -54.3910    1.3730  -26.5150 C.3     121 ALA   -0.2700
   1993 HN        -53.6630    3.6170  -25.7120 H       121 ALA    0.0900
   1994 HA        -54.6580    2.7320  -28.1610 H       121 ALA    0.0900
   1995 HB1       -54.7950    1.2360  -25.4880 H       121 ALA    0.0900
   1996 HB2       -53.2820    1.3980  -26.4580 H       121 ALA    0.5100
   1997 HB3       -54.7150    0.5140  -27.1400 H       121 ALA   -0.5100
   1998 N         -56.9660    2.9650  -25.8450 N.am    122 GLY   -0.4700
   1999 CA        -58.3980    3.0960  -25.6670 C.3     122 GLY    0.3100
   2000 C         -58.9800    4.1180  -26.6210 C.2     122 GLY   -0.0200
   2001 O         -59.9570    3.8510  -27.3270 O.2     122 GLY    0.0900
   2002 HN        -56.4070    3.0680  -25.0260 H       122 GLY    0.0900
   2003 HA1       -58.5860    3.4070  -24.6500 H       122 GLY    0.5100
   2004 HA2       -58.8530    2.1340  -25.8520 H       122 GLY   -0.5100
   2005 N         -58.3620    5.2970  -26.6540 N.am    123 VAL   -0.4700
   2006 CA        -58.8280    6.3630  -27.5290 C.3     123 VAL    0.3100
   2007 C         -58.8790    5.8890  -28.9660 C.2     123 VAL    0.0700
   2008 O         -59.9070    5.9950  -29.6310 O.2     123 VAL    0.0900
   2009 CB        -57.9220    7.5930  -27.4580 C.3     123 VAL   -0.0900
   2010 CG1       -58.3970    8.6470  -28.4460 C.3     123 VAL    0.0900
   2011 CG2       -57.9030    8.1410  -26.0400 C.3     123 VAL   -0.2700
   2012 HN        -57.5650    5.5000  -26.0910 H       123 VAL    0.0900
   2013 HA        -59.8310    6.6230  -27.2250 H       123 VAL    0.0900
   2014 HB        -56.8780    7.2990  -27.7030 H       123 VAL    0.0900
   2015 HG11      -59.4880    8.8220  -28.3220 H       123 VAL   -0.2700
   2016 HG12      -58.2080    8.3040  -29.4850 H       123 VAL    0.0900
   2017 HG13      -57.8610    9.6040  -28.2650 H       123 VAL    0.0900
   2018 HG21      -57.5200    7.3710  -25.3370 H       123 VAL    0.0900
   2019 HG22      -58.9310    8.4240  -25.7290 H       123 VAL    0.5100
   2020 HG23      -57.2390    9.0310  -25.9870 H       123 VAL   -0.5100
   2021 N         -57.7640    5.3500  -29.4450 N.am    124 MET   -0.4700
   2022 CA        -57.7060    4.8580  -30.8110 C.3     124 MET    0.3100
   2023 C         -58.8430    3.8800  -31.1080 C.2     124 MET    0.0700
   2024 O         -59.5670    4.0370  -32.0940 O.2     124 MET    0.0900
   2025 CB        -56.3350    4.2360  -31.0890 C.3     124 MET   -0.1800
   2026 CG        -55.2010    5.2480  -30.9780 C.3     124 MET    0.0900
   2027 SD        -53.5440    4.5380  -31.0060 S.3     124 MET    0.0900
   2028 CE        -53.5660    3.7040  -32.5880 C.3     124 MET   -0.1400
   2029 HN        -56.9330    5.2600  -28.9020 H       124 MET    0.0900
   2030 HA        -57.8860    5.6890  -31.4780 H       124 MET    0.0900
   2031 HB1       -56.3350    3.8090  -32.1140 H       124 MET   -0.0900
   2032 HB2       -56.1580    3.4180  -30.3590 H       124 MET   -0.2200
   2033 HG1       -55.3350    5.8070  -30.0280 H       124 MET    0.0900
   2034 HG2       -55.2990    5.9630  -31.8210 H       124 MET    0.0900
   2035 HE1       -53.7460    4.4180  -33.4200 H       124 MET    0.0900
   2036 HE2       -54.3750    2.9430  -32.6090 H       124 MET    0.5100
   2037 HE3       -52.5920    3.2020  -32.7710 H       124 MET   -0.5100
   2038 N         -59.0300    2.8910  -30.2350 N.am    125 ILE   -0.4700
   2039 CA        -60.0710    1.8890  -30.4470 C.3     125 ILE    0.3100
   2040 C         -61.4750    2.5010  -30.5160 C.2     125 ILE    0.0700
   2041 O         -62.2310    2.2560  -31.4660 O.2     125 ILE    0.0900
   2042 CB        -60.0270    0.7910  -29.3710 C.3     125 ILE   -0.0900
   2043 CG1       -58.7020    0.0290  -29.4480 C.3     125 ILE    0.0900
   2044 CG2       -61.1920   -0.1690  -29.5410 C.3     125 ILE   -0.2700
   2045 CD        -58.6020   -1.1400  -28.4900 C.3     125 ILE    0.0900
   2046 HN        -58.4760    2.7910  -29.4120 H       125 ILE    0.0900
   2047 HA        -59.9210    1.4570  -31.4250 H       125 ILE    0.0900
   2048 HB        -60.0810    1.2580  -28.3640 H       125 ILE   -0.1800
   2049 HG11      -57.8770    0.7380  -29.2240 H       125 ILE    0.0900
   2050 HG12      -58.5770   -0.3540  -30.4830 H       125 ILE    0.0900
   2051 HG21      -61.1470   -0.6500  -30.5420 H       125 ILE   -0.2700
   2052 HG22      -62.1530    0.3820  -29.4570 H       125 ILE    0.0900
   2053 HG23      -61.1450   -0.9620  -28.7640 H       125 ILE    0.0900
   2054 HD1       -58.6280   -2.0970  -29.0530 H       125 ILE    0.0900
   2055 HD2       -59.4570   -1.1220  -27.7810 H       125 ILE    0.5100
   2056 HD3       -57.6460   -1.0860  -27.9270 H       125 ILE   -0.5100
   2057 N         -61.8180    3.3020  -29.5060 N.am    126 GLY   -0.4700
   2058 CA        -63.0920    3.9970  -29.4880 C.3     126 GLY    0.3100
   2059 C         -63.3220    4.7690  -30.7720 C.2     126 GLY   -0.0200
   2060 O         -64.4130    4.7360  -31.3530 O.2     126 GLY    0.0900
   2061 HN        -61.2210    3.4580  -28.7230 H       126 GLY    0.0900
   2062 HA1       -63.0910    4.6820  -28.6540 H       126 GLY    0.5100
   2063 HA2       -63.8750    3.2630  -29.3660 H       126 GLY   -0.5100
   2064 N         -62.2870    5.4700  -31.2260 N.am    127 LEU   -0.4700
   2065 CA        -62.3540    6.2020  -32.4840 C.3     127 LEU    0.3100
   2066 C         -62.6610    5.2590  -33.6450 C.2     127 LEU    0.0700
   2067 O         -63.4170    5.6060  -34.5550 O.2     127 LEU    0.0900
   2068 CB        -61.0420    6.9400  -32.7450 C.3     127 LEU   -0.1800
   2069 CG        -60.9990    7.7750  -34.0230 C.3     127 LEU    0.0900
   2070 CD1       -61.9050    8.9930  -33.8990 C.3     127 LEU    0.0900
   2071 CD2       -59.5700    8.1940  -34.3440 C.3     127 LEU   -0.0900
   2072 HN        -61.4240    5.5270  -30.7300 H       127 LEU    0.0900
   2073 HA        -63.1730    6.9030  -32.4200 H       127 LEU   -0.2700
   2074 HB1       -60.2280    6.1860  -32.7990 H       127 LEU    0.0900
   2075 HB2       -60.8500    7.6160  -31.8860 H       127 LEU    0.0900
   2076 HG        -61.3330    7.1540  -34.8800 H       127 LEU    0.0900
   2077 HD11      -61.5770    9.6290  -33.0500 H       127 LEU   -0.2700
   2078 HD12      -62.9510    8.6690  -33.7160 H       127 LEU    0.0900
   2079 HD13      -61.8590    9.5950  -34.8330 H       127 LEU    0.0900
   2080 HD21      -58.9310    7.2950  -34.4880 H       127 LEU    0.0900
   2081 HD22      -59.1540    8.7930  -33.5060 H       127 LEU    0.5100
   2082 HD23      -59.5510    8.7940  -35.2790 H       127 LEU   -0.5100
   2083 N         -62.0710    4.0640  -33.6090 N.am    128 ALA   -0.4700
   2084 CA        -62.3070    3.0590  -34.6410 C.3     128 ALA    0.3100
   2085 C         -63.7730    2.6260  -34.7000 C.2     128 ALA    0.0700
   2086 O         -64.3890    2.6240  -35.7710 O.2     128 ALA    0.0900
   2087 CB        -61.3960    1.8590  -34.4440 C.3     128 ALA   -0.2700
   2088 HN        -61.4430    3.8050  -32.8780 H       128 ALA    0.0900
   2089 HA        -62.1210    3.5170  -35.6020 H       128 ALA    0.0900
   2090 HB1       -61.7030    1.2900  -33.5400 H       128 ALA    0.0900
   2091 HB2       -60.3460    2.1980  -34.3100 H       128 ALA    0.5100
   2092 HB3       -61.4610    1.1840  -35.3250 H       128 ALA   -0.5100
   2093 N         -64.3360    2.2520  -33.5510 N.am    129 TRP   -0.4700
   2094 CA        -65.7560    1.9190  -33.5170 C.3     129 TRP    0.3100
   2095 C         -66.5860    3.0890  -34.0300 C.2     129 TRP    0.0700
   2096 O         -67.5160    2.8970  -34.8140 O.2     129 TRP    0.0900
   2097 CB        -66.2210    1.5010  -32.1200 C.3     129 TRP   -0.1800
   2098 CG        -65.7980    0.1160  -31.7510 C.ar    129 TRP    0.0900
   2099 CD1       -64.5640   -0.2720  -31.3150 C.ar    129 TRP    0.0900
   2100 CD2       -66.6000   -1.0710  -31.7850 C.ar    129 TRP   -0.0300
   2101 CE2       -65.7870   -2.1400  -31.3520 C.ar    129 TRP   -0.1500
   2102 CE3       -67.9260   -1.3360  -32.1340 C.ar    129 TRP    0.2200
   2103 NE1       -64.5490   -1.6230  -31.0730 N.ar    129 TRP   -0.5100
   2104 CZ2       -66.2540   -3.4490  -31.2620 C.ar    129 TRP    0.3700
   2105 CZ3       -68.3890   -2.6420  -32.0450 C.ar    129 TRP    0.2400
   2106 CH2       -67.5550   -3.6790  -31.6130 C.ar    129 TRP    0.1100
   2107 HN        -63.8320    2.1850  -32.6930 H       129 TRP   -0.2500
   2108 HA        -65.9200    1.1130  -34.2160 H       129 TRP    0.1700
   2109 HB1       -67.3300    1.5500  -32.0800 H       129 TRP   -0.2000
   2110 HB2       -65.7980    2.2060  -31.3740 H       129 TRP    0.1400
   2111 HD1       -63.7200    0.3890  -31.1790 H       129 TRP   -0.2700
   2112 HE1       -63.7800   -2.1330  -30.7540 H       129 TRP    0.1600
   2113 HE3       -68.5920   -0.5540  -32.4690 H       129 TRP   -0.1400
   2114 HZ2       -65.6280   -4.2640  -30.9290 H       129 TRP    0.1400
   2115 HZ3       -69.4110   -2.8620  -32.3130 H       129 TRP    0.5100
   2116 HH2       -67.9470   -4.6840  -31.5570 H       129 TRP   -0.5100
   2117 N         -66.2470    4.3020  -33.6030 N.am    130 VAL   -0.4700
   2118 CA        -66.8950    5.4870  -34.1580 C.3     130 VAL    0.3100
   2119 C         -66.9120    5.4550  -35.6870 C.2     130 VAL    0.0700
   2120 O         -67.9860    5.4200  -36.2960 O.2     130 VAL    0.0900
   2121 CB        -66.2550    6.7930  -33.6630 C.3     130 VAL   -0.0900
   2122 CG1       -66.7470    7.9680  -34.4940 C.3     130 VAL    0.0900
   2123 CG2       -66.5820    6.9980  -32.1950 C.3     130 VAL   -0.2700
   2124 HN        -65.5540    4.4550  -32.9030 H       130 VAL    0.0900
   2125 HA        -67.9340    5.4550  -33.8690 H       130 VAL    0.0900
   2126 HB        -65.1490    6.7170  -33.7470 H       130 VAL    0.0900
   2127 HG11      -67.8570    7.9520  -34.5590 H       130 VAL   -0.2700
   2128 HG12      -66.3310    7.9060  -35.5220 H       130 VAL    0.0900
   2129 HG13      -66.4340    8.9230  -34.0200 H       130 VAL    0.0900
   2130 HG21      -66.3520    6.0760  -31.6190 H       130 VAL    0.0900
   2131 HG22      -67.6630    7.2300  -32.0760 H       130 VAL    0.5100
   2132 HG23      -65.9740    7.8330  -31.7850 H       130 VAL   -0.5100
   2133 N         -65.7320    5.4540  -36.3070 N.am    131 ILE   -0.4700
   2134 CA        -65.6430    5.4120  -37.7650 C.3     131 ILE    0.3100
   2135 C         -66.5130    4.3100  -38.3630 C.2     131 ILE    0.0700
   2136 O         -67.3200    4.5690  -39.2560 O.2     131 ILE    0.0900
   2137 CB        -64.1950    5.2100  -38.2510 C.3     131 ILE   -0.0900
   2138 CG1       -63.3230    6.4000  -37.8520 C.3     131 ILE    0.0900
   2139 CG2       -64.1630    5.0180  -39.7610 C.3     131 ILE   -0.2700
   2140 CD        -61.9690    6.4070  -38.5250 C.3     131 ILE    0.0900
   2141 HN        -64.8670    5.4810  -35.8110 H       131 ILE    0.0900
   2142 HA        -66.0330    6.3450  -38.1440 H       131 ILE    0.0900
   2143 HB        -63.7610    4.3150  -37.7570 H       131 ILE   -0.1800
   2144 HG11      -63.1710    6.3750  -36.7520 H       131 ILE    0.0900
   2145 HG12      -63.8560    7.3370  -38.1210 H       131 ILE    0.0900
   2146 HG21      -64.5880    5.9110  -40.2680 H       131 ILE   -0.2700
   2147 HG22      -64.7680    4.1300  -40.0420 H       131 ILE    0.0900
   2148 HG23      -63.1150    4.8810  -40.1030 H       131 ILE    0.0900
   2149 HD1       -62.0810    6.6280  -39.6080 H       131 ILE    0.0900
   2150 HD2       -61.4860    5.4130  -38.4140 H       131 ILE    0.5100
   2151 HD3       -61.3240    7.1880  -38.0690 H       131 ILE   -0.5100
   2152 N         -66.3560    3.0850  -37.8590 N.am    132 SER   -0.4700
   2153 CA        -67.1300    1.9440  -38.3430 C.3     132 SER    0.3100
   2154 C         -68.6160    2.2790  -38.3620 C.2     132 SER    0.0700
   2155 O         -69.2650    2.2980  -39.4170 O.2     132 SER    0.0900
   2156 CB        -66.8840    0.7210  -37.4630 C.3     132 SER    0.0500
   2157 OG        -65.5020    0.4280  -37.3970 O.3     132 SER    0.0900
   2158 HN        -65.7030    2.8940  -37.1310 H       132 SER    0.0900
   2159 HA        -66.8290    1.7420  -39.3600 H       132 SER   -0.6600
   2160 HB1       -67.4160   -0.1580  -37.8880 H       132 SER    0.4300
   2161 HB2       -67.2590    0.9170  -36.4350 H       132 SER    0.5100
   2162 HG1       -65.2240    0.2590  -38.3000 H       132 SER   -0.5100
   2163 N         -69.1410    2.5600  -37.1730 N.am    133 PHE   -0.4700
   2164 CA        -70.5310    2.9280  -36.9970 C.3     133 PHE    0.3100
   2165 C         -70.9720    3.9790  -38.0110 C.2     133 PHE    0.0700
   2166 O         -71.9680    3.7970  -38.7130 O.2     133 PHE    0.0900
   2167 CB        -70.7230    3.4500  -35.5680 C.3     133 PHE   -0.1800
   2168 CG        -72.0460    4.1100  -35.3290 C.ar    133 PHE    0.0900
   2169 CD1       -73.1700    3.3540  -35.0350 C.ar    133 PHE    0.0900
   2170 CD2       -72.1610    5.4930  -35.3720 C.ar    133 PHE    0.0000
   2171 CE1       -74.3880    3.9600  -34.8040 C.ar    133 PHE   -0.1150
   2172 CE2       -73.3760    6.1090  -35.1410 C.ar    133 PHE    0.1150
   2173 CZ        -74.4940    5.3410  -34.8550 C.ar    133 PHE   -0.1150
   2174 HN        -68.5930    2.5310  -36.3410 H       133 PHE    0.1150
   2175 HA        -71.1420    2.0560  -37.1720 H       133 PHE   -0.1150
   2176 HB1       -69.9370    4.2030  -35.3480 H       133 PHE    0.1150
   2177 HB2       -70.6480    2.5990  -34.8570 H       133 PHE   -0.1150
   2178 HD1       -73.0910    2.2770  -34.9890 H       133 PHE    0.1150
   2179 HD2       -71.2900    6.0930  -35.5890 H       133 PHE   -0.1150
   2180 HE1       -75.2570    3.3580  -34.5830 H       133 PHE    0.1150
   2181 HE2       -73.4530    7.1850  -35.1830 H       133 PHE    0.5100
   2182 HZ        -75.4450    5.8170  -34.6710 H       133 PHE   -0.5100
   2183 N         -70.2130    5.0680  -38.1020 N.am    134 VAL   -0.4700
   2184 CA        -70.5890    6.1920  -38.9440 C.3     134 VAL    0.3100
   2185 C         -70.5420    5.8580  -40.4340 C.2     134 VAL    0.0700
   2186 O         -71.2470    6.4700  -41.2390 O.2     134 VAL    0.0900
   2187 CB        -69.7260    7.4310  -38.6490 C.3     134 VAL   -0.0900
   2188 CG1       -69.8610    8.4530  -39.7590 C.3     134 VAL    0.0900
   2189 CG2       -70.1270    8.0390  -37.3170 C.3     134 VAL   -0.2700
   2190 HN        -69.3560    5.1610  -37.6000 H       134 VAL    0.0900
   2191 HA        -71.6300    6.4120  -38.7570 H       134 VAL    0.0900
   2192 HB        -68.6620    7.1250  -38.5600 H       134 VAL    0.0900
   2193 HG11      -70.9340    8.6400  -39.9780 H       134 VAL   -0.2700
   2194 HG12      -69.3730    8.0740  -40.6830 H       134 VAL    0.0900
   2195 HG13      -69.3890    9.4100  -39.4520 H       134 VAL    0.0900
   2196 HG21      -69.8180    7.3710  -36.4850 H       134 VAL    0.0900
   2197 HG22      -71.2300    8.1670  -37.2770 H       134 VAL    0.5100
   2198 HG23      -69.6310    9.0240  -37.1850 H       134 VAL   -0.5100
   2199 N         -69.7120    4.8900  -40.8090 N.am    135 LEU   -0.4700
   2200 CA        -69.7020    4.4200  -42.1880 C.3     135 LEU    0.3100
   2201 C         -70.9250    3.5600  -42.4960 C.2     135 LEU    0.0700
   2202 O         -71.6840    3.8460  -43.4230 O.2     135 LEU    0.0900
   2203 CB        -68.4210    3.6360  -42.4900 C.3     135 LEU   -0.1800
   2204 CG        -67.1300    4.4460  -42.5950 C.3     135 LEU    0.0900
   2205 CD1       -65.9350    3.5280  -42.8050 C.3     135 LEU    0.0900
   2206 CD2       -67.2290    5.4690  -43.7180 C.3     135 LEU   -0.0900
   2207 HN        -69.0740    4.4520  -40.1810 H       135 LEU    0.0900
   2208 HA        -69.7720    5.2820  -42.8340 H       135 LEU   -0.2700
   2209 HB1       -68.5680    3.1070  -43.4550 H       135 LEU    0.0900
   2210 HB2       -68.2860    2.8860  -41.6830 H       135 LEU    0.0900
   2211 HG        -66.9850    5.0290  -41.6610 H       135 LEU    0.0900
   2212 HD11      -66.0630    2.9440  -43.7420 H       135 LEU   -0.2700
   2213 HD12      -65.8480    2.8190  -41.9540 H       135 LEU    0.0900
   2214 HD13      -65.0050    4.1310  -42.8870 H       135 LEU    0.0900
   2215 HD21      -68.0710    6.1680  -43.5250 H       135 LEU    0.0900
   2216 HD22      -67.4110    4.9530  -44.6850 H       135 LEU    0.5100
   2217 HD23      -66.2880    6.0560  -43.7800 H       135 LEU   -0.5100
   2218 N         -71.1470    2.5290  -41.6870 N.am    136 TRP   -0.4700
   2219 CA        -72.1840    1.5540  -42.0070 C.3     136 TRP    0.3100
   2220 C         -73.5820    1.9610  -41.5630 C.2     136 TRP    0.0700
   2221 O         -74.4720    2.1530  -42.3910 O.2     136 TRP    0.0900
   2222 CB        -71.8170    0.1700  -41.4560 C.3     136 TRP   -0.1800
   2223 CG        -70.6010   -0.3970  -42.1060 C.ar    136 TRP    0.0900
   2224 CD1       -69.3610   -0.5310  -41.5540 C.ar    136 TRP    0.0900
   2225 CD2       -70.4960   -0.8870  -43.4490 C.ar    136 TRP   -0.0300
   2226 CE2       -69.1640   -1.3140  -43.6390 C.ar    136 TRP   -0.1500
   2227 CE3       -71.4010   -1.0140  -44.5090 C.ar    136 TRP    0.2200
   2228 NE1       -68.4930   -1.0850  -42.4670 N.ar    136 TRP   -0.5100
   2229 CZ2       -68.7140   -1.8590  -44.8420 C.ar    136 TRP    0.3700
   2230 CZ3       -70.9520   -1.5560  -45.7070 C.ar    136 TRP    0.2400
   2231 CH2       -69.6230   -1.9710  -45.8630 C.ar    136 TRP    0.1100
   2232 HN        -70.6310    2.3790  -40.8470 H       136 TRP   -0.2500
   2233 HA        -72.2850    1.5140  -43.0810 H       136 TRP    0.1700
   2234 HB1       -72.6670   -0.5250  -41.6280 H       136 TRP   -0.2000
   2235 HB2       -71.6280    0.2530  -40.3650 H       136 TRP    0.1400
   2236 HD1       -69.0980   -0.2430  -40.5470 H       136 TRP   -0.2700
   2237 HE1       -67.5510   -1.2830  -42.3050 H       136 TRP    0.1600
   2238 HE3       -72.4310   -0.7020  -44.4150 H       136 TRP   -0.1400
   2239 HZ2       -67.6940   -2.1850  -44.9830 H       136 TRP    0.1400
   2240 HZ3       -71.6400   -1.6590  -46.5330 H       136 TRP    0.5100
   2241 HH2       -69.3070   -2.3880  -46.8080 H       136 TRP   -0.5100
   2242 N         -73.7690    2.0940  -40.2510 N.am    137 ALA   -0.4700
   2243 CA        -75.0960    2.3000  -39.6740 C.3     137 ALA    0.3100
   2244 C         -75.9640    3.3390  -40.3920 C.2     137 ALA    0.0700
   2245 O         -77.0800    3.0230  -40.8120 O.2     137 ALA    0.0900
   2246 CB        -74.9890    2.6260  -38.1870 C.3     137 ALA   -0.2700
   2247 HN        -73.0120    2.0580  -39.6040 H       137 ALA    0.0900
   2248 HA        -75.6690    1.3960  -39.8190 H       137 ALA    0.0900
   2249 HB1       -74.2480    3.4390  -38.0260 H       137 ALA    0.0900
   2250 HB2       -74.6550    1.7260  -37.6260 H       137 ALA    0.5100
   2251 HB3       -75.9750    2.9630  -37.8010 H       137 ALA   -0.5100
   2252 N         -75.4640    4.5750  -40.5570 N.am    138 PRO   -0.2900
   2253 CA        -76.3010    5.5930  -41.2000 C.3     138 PRO    0.0000
   2254 C         -76.7980    5.1250  -42.5660 C.2     138 PRO    0.0900
   2255 O         -77.9730    5.2780  -42.8890 O.2     138 PRO    0.0900
   2256 CB        -75.3450    6.7790  -41.3630 C.3     138 PRO    0.0200
   2257 CG        -74.2940    6.5680  -40.3280 C.3     138 PRO    0.0900
   2258 CD        -74.1150    5.0850  -40.2510 C.3     138 PRO   -0.1800
   2259 HA        -77.1740    5.7960  -40.6000 H       138 PRO    0.0900
   2260 HB1       -75.8770    7.7390  -41.1960 H       138 PRO    0.0900
   2261 HB2       -74.9000    6.7880  -42.3810 H       138 PRO   -0.1800
   2262 HG1       -73.3450    7.0630  -40.6240 H       138 PRO    0.0900
   2263 HG2       -74.6210    6.9770  -39.3470 H       138 PRO    0.0900
   2264 HD1       -73.3870    4.7200  -41.0040 H       138 PRO    0.5100
   2265 HD2       -73.8060    4.7620  -39.2350 H       138 PRO   -0.5100
   2266 N         -75.9050    4.5370  -43.3580 N.am    139 ALA   -0.4700
   2267 CA        -76.2740    4.0330  -44.6700 C.3     139 ALA    0.3100
   2268 C         -77.3400    2.9550  -44.5490 C.2     139 ALA    0.0700
   2269 O         -78.4430    3.0950  -45.0780 O.2     139 ALA    0.0900
   2270 CB        -75.0530    3.4890  -45.3970 C.3     139 ALA   -0.2700
   2271 HN        -74.9530    4.4170  -43.0900 H       139 ALA    0.0900
   2272 HA        -76.7130    4.8460  -45.2300 H       139 ALA    0.0900
   2273 HB1       -74.5990    2.6590  -44.8140 H       139 ALA    0.0900
   2274 HB2       -74.2950    4.2930  -45.5190 H       139 ALA    0.5100
   2275 HB3       -75.3500    3.1010  -46.3950 H       139 ALA   -0.5100
   2276 N         -77.0140    1.8890  -43.8260 N.am    140 ILE   -0.4700
   2277 CA        -77.8920    0.7260  -43.7410 C.3     140 ILE    0.3100
   2278 C         -79.2960    1.0410  -43.2190 C.2     140 ILE    0.0700
   2279 O         -80.2840    0.5040  -43.7150 O.2     140 ILE    0.0900
   2280 CB        -77.2640   -0.3830  -42.8890 C.3     140 ILE   -0.0900
   2281 CG1       -76.0430   -0.9570  -43.6050 C.3     140 ILE    0.0900
   2282 CG2       -78.2800   -1.4740  -42.6200 C.3     140 ILE   -0.2700
   2283 CD        -75.3220   -2.0290  -42.8150 C.3     140 ILE    0.0900
   2284 HN        -76.1620    1.8360  -43.3110 H       140 ILE    0.0900
   2285 HA        -78.0680    0.3700  -44.7450 H       140 ILE    0.0900
   2286 HB        -76.9160    0.0440  -41.9250 H       140 ILE   -0.1800
   2287 HG11      -75.3310   -0.1280  -43.8080 H       140 ILE    0.0900
   2288 HG12      -76.3730   -1.3910  -44.5730 H       140 ILE    0.0900
   2289 HG21      -78.7630   -1.7890  -43.5700 H       140 ILE   -0.2700
   2290 HG22      -79.0650   -1.0970  -41.9310 H       140 ILE    0.0900
   2291 HG23      -77.7770   -2.3550  -42.1690 H       140 ILE    0.0900
   2292 HD1       -75.9420   -2.9500  -42.7660 H       140 ILE    0.0900
   2293 HD2       -75.1330   -1.6730  -41.7790 H       140 ILE    0.5100
   2294 HD3       -74.3570   -2.2780  -43.3070 H       140 ILE   -0.5100
   2295 N         -79.3810    1.9110  -42.2170 N.am    141 LEU   -0.4700
   2296 CA        -80.6670    2.2880  -41.6400 C.3     141 LEU    0.3100
   2297 C         -81.4330    3.3100  -42.4850 C.2     141 LEU    0.0700
   2298 O         -82.6260    3.1320  -42.7490 O.2     141 LEU    0.0900
   2299 CB        -80.4730    2.8110  -40.2110 C.3     141 LEU   -0.1800
   2300 CG        -79.7250    1.8710  -39.2610 C.3     141 LEU    0.0900
   2301 CD1       -79.1720    2.6130  -38.0560 C.3     141 LEU    0.0900
   2302 CD2       -80.6040    0.7070  -38.8220 C.3     141 LEU   -0.0900
   2303 HN        -78.5750    2.3410  -41.8180 H       141 LEU    0.0900
   2304 HA        -81.3050    1.4170  -41.6390 H       141 LEU   -0.2700
   2305 HB1       -81.4760    3.0120  -39.7790 H       141 LEU    0.0900
   2306 HB2       -79.9080    3.7640  -40.2680 H       141 LEU    0.0900
   2307 HG        -78.8850    1.3930  -39.8100 H       141 LEU    0.0900
   2308 HD11      -80.0000    3.0890  -37.4880 H       141 LEU   -0.2700
   2309 HD12      -78.4700    3.4070  -38.3890 H       141 LEU    0.0900
   2310 HD13      -78.6430    1.9040  -37.3840 H       141 LEU    0.0900
   2311 HD21      -80.6320   -0.0710  -39.6150 H       141 LEU    0.0900
   2312 HD22      -81.6390    1.0630  -38.6370 H       141 LEU    0.5100
   2313 HD23      -80.1940    0.2520  -37.8950 H       141 LEU   -0.5100
   2314 N         -80.7390    4.3680  -42.9250 N.am    142 PHE   -0.4700
   2315 CA        -81.3820    5.5270  -43.5600 C.3     142 PHE    0.3100
   2316 C         -81.4360    5.5150  -45.0900 C.2     142 PHE    0.0700
   2317 O         -81.9180    6.4750  -45.6990 O.2     142 PHE    0.0900
   2318 CB        -80.7200    6.8370  -43.1050 C.3     142 PHE   -0.1800
   2319 CG        -80.8590    7.1180  -41.6340 C.ar    142 PHE    0.0900
   2320 CD1       -81.5840    6.2680  -40.8090 C.ar    142 PHE    0.0900
   2321 CD2       -80.2670    8.2410  -41.0780 C.ar    142 PHE    0.0000
   2322 CE1       -81.7100    6.5310  -39.4580 C.ar    142 PHE   -0.1150
   2323 CE2       -80.3870    8.5100  -39.7300 C.ar    142 PHE    0.1150
   2324 CZ        -81.1110    7.6540  -38.9170 C.ar    142 PHE   -0.1150
   2325 HN        -79.7480    4.4160  -42.8390 H       142 PHE    0.1150
   2326 HA        -82.4260    5.5200  -43.2880 H       142 PHE   -0.1150
   2327 HB1       -81.1860    7.6880  -43.6460 H       142 PHE    0.1150
   2328 HB2       -79.6320    6.7930  -43.3270 H       142 PHE   -0.1150
   2329 HD1       -82.0560    5.3920  -41.2280 H       142 PHE    0.1150
   2330 HD2       -79.7050    8.9150  -41.7090 H       142 PHE   -0.1150
   2331 HE1       -82.2740    5.8610  -38.8250 H       142 PHE    0.1150
   2332 HE2       -79.9180    9.3870  -39.3080 H       142 PHE    0.5100
   2333 HZ        -81.2080    7.8640  -37.8620 H       142 PHE   -0.5100
   2334 N         -80.9420    4.4510  -45.7180 N.am    143 TRP   -0.4700
   2335 CA        -80.9530    4.3720  -47.1770 C.3     143 TRP    0.3100
   2336 C         -82.3790    4.4600  -47.7250 C.2     143 TRP    0.0700
   2337 O         -82.6520    5.1870  -48.6890 O.2     143 TRP    0.0900
   2338 CB        -80.2500    3.0960  -47.6610 C.3     143 TRP   -0.1800
   2339 CG        -80.0600    3.0290  -49.1510 C.ar    143 TRP    0.0900
   2340 CD1       -80.4840    2.0360  -49.9820 C.ar    143 TRP    0.0900
   2341 CD2       -79.4040    3.9960  -49.9870 C.ar    143 TRP   -0.0300
   2342 CE2       -79.4680    3.5150  -51.3130 C.ar    143 TRP   -0.1500
   2343 CE3       -78.7690    5.2180  -49.7440 C.ar    143 TRP    0.2200
   2344 NE1       -80.1340    2.3180  -51.2820 N.ar    143 TRP   -0.5100
   2345 CZ2       -78.9230    4.2100  -52.3880 C.ar    143 TRP    0.3700
   2346 CZ3       -78.2300    5.9090  -50.8150 C.ar    143 TRP    0.2400
   2347 CH2       -78.3090    5.4040  -52.1200 C.ar    143 TRP    0.1100
   2348 HN        -80.5490    3.6740  -45.2310 H       143 TRP   -0.2500
   2349 HA        -80.4480    5.2450  -47.5620 H       143 TRP    0.1700
   2350 HB1       -80.8560    2.2180  -47.3500 H       143 TRP   -0.2000
   2351 HB2       -79.2510    3.0380  -47.1810 H       143 TRP    0.1400
   2352 HD1       -81.0200    1.1550  -49.6650 H       143 TRP   -0.2700
   2353 HE1       -80.3280    1.7550  -52.0560 H       143 TRP    0.1600
   2354 HE3       -78.6920    5.6290  -48.7490 H       143 TRP   -0.1400
   2355 HZ2       -78.9730    3.8390  -53.4010 H       143 TRP    0.1400
   2356 HZ3       -77.7410    6.8560  -50.6420 H       143 TRP    0.5100
   2357 HH2       -77.8750    5.9690  -52.9310 H       143 TRP   -0.5100
   2358 N         -83.2930    3.7280  -47.0850 N.am    144 GLN   -0.4700
   2359 CA        -84.6920    3.7130  -47.4900 C.3     144 GLN    0.3100
   2360 C         -85.3050    5.1090  -47.4480 C.2     144 GLN    0.0700
   2361 O         -85.8560    5.5780  -48.4410 O.2     144 GLN    0.0900
   2362 CB        -85.4970    2.7370  -46.6240 C.3     144 GLN   -0.1800
   2363 CG        -85.3050    2.9170  -45.1240 C.3     144 GLN    0.0900
   2364 CD        -86.2390    2.0420  -44.3100 C.2     144 GLN    0.0900
   2365 NE2       -86.1040    2.0940  -42.9880 N.am    144 GLN   -0.1800
   2366 OE1       -87.0730    1.3270  -44.8640 O.2     144 GLN    0.0900
   2367 HN        -83.0590    3.1590  -46.3010 H       144 GLN    0.0900
   2368 HA        -84.7350    3.4180  -48.5280 H       144 GLN    0.5500
   2369 HB1       -85.1980    1.7030  -46.8940 H       144 GLN   -0.5500
   2370 HB2       -86.5750    2.8720  -46.8560 H       144 GLN   -0.6200
   2371 HG1       -85.4950    3.9780  -44.8580 H       144 GLN    0.3200
   2372 HG2       -84.2580    2.6560  -44.8600 H       144 GLN    0.3000
   2373 HE21      -86.7850    1.6590  -42.3980 H       144 GLN    0.5100
   2374 HE22      -85.3220    2.5690  -42.5830 H       144 GLN   -0.5100
   2375 N         -85.1940    5.7760  -46.2990 N.am    145 TYR   -0.4700
   2376 CA        -85.7420    7.1180  -46.1160 C.3     145 TYR    0.3100
   2377 C         -85.1340    8.1080  -47.0890 C.2     145 TYR    0.0700
   2378 O         -85.8130    9.0010  -47.6000 O.2     145 TYR    0.0900
   2379 CB        -85.5120    7.5990  -44.6860 C.3     145 TYR   -0.1800
   2380 CG        -86.1570    6.7060  -43.6670 C.ar    145 TYR    0.0900
   2381 CD1       -87.4590    6.9300  -43.2440 C.ar    145 TYR    0.0900
   2382 CD2       -85.4710    5.6240  -43.1330 C.ar    145 TYR    0.0000
   2383 CE1       -88.0570    6.1060  -42.3130 C.ar    145 TYR   -0.1150
   2384 CE2       -86.0610    4.7960  -42.2020 C.ar    145 TYR    0.1150
   2385 CZ        -87.3530    5.0390  -41.7970 C.ar    145 TYR   -0.1150
   2386 OH        -87.9390    4.2100  -40.8650 O.3     145 TYR    0.1150
   2387 HN        -84.7290    5.3860  -45.5080 H       145 TYR    0.1100
   2388 HA        -86.7990    7.0820  -46.3340 H       145 TYR   -0.5400
   2389 HB1       -85.9430    8.6150  -44.5620 H       145 TYR    0.4300
   2390 HB2       -84.4220    7.6190  -44.4730 H       145 TYR   -0.1150
   2391 HD1       -88.0130    7.7640  -43.6500 H       145 TYR    0.1150
   2392 HD2       -84.4590    5.4280  -43.4540 H       145 TYR   -0.1150
   2393 HE1       -89.0690    6.2950  -41.9900 H       145 TYR    0.1150
   2394 HE2       -85.5110    3.9620  -41.7930 H       145 TYR    0.5100
   2395 HH        -88.8290    4.5280  -40.7010 H       145 TYR   -0.5100
   2396 N         -83.8390    7.9700  -47.3320 N.am    146 PHE   -0.4700
   2397 CA        -83.1950    8.7970  -48.3290 C.3     146 PHE    0.3100
   2398 C         -83.9080    8.6040  -49.6640 C.2     146 PHE    0.0700
   2399 O         -84.6290    9.4910  -50.1230 O.2     146 PHE    0.0900
   2400 CB        -81.7120    8.4400  -48.4290 C.3     146 PHE   -0.1800
   2401 CG        -80.9190    9.3680  -49.2980 C.ar    146 PHE    0.0900
   2402 CD1       -80.8220   10.7180  -48.9880 C.ar    146 PHE    0.0900
   2403 CD2       -80.2490    8.8910  -50.4150 C.ar    146 PHE    0.0000
   2404 CE1       -80.0840   11.5770  -49.7880 C.ar    146 PHE   -0.1150
   2405 CE2       -79.5070    9.7410  -51.2190 C.ar    146 PHE    0.1150
   2406 CZ        -79.4240   11.0860  -50.9050 C.ar    146 PHE   -0.1150
   2407 HN        -83.2650    7.3090  -46.8550 H       146 PHE    0.1150
   2408 HA        -83.3160    9.8300  -48.0380 H       146 PHE   -0.1150
   2409 HB1       -81.6100    7.4220  -48.8610 H       146 PHE    0.1150
   2410 HB2       -81.2590    8.4720  -47.4150 H       146 PHE   -0.1150
   2411 HD1       -81.3260   11.1040  -48.1140 H       146 PHE    0.1150
   2412 HD2       -80.3070    7.8410  -50.6620 H       146 PHE   -0.1150
   2413 HE1       -80.0240   12.6270  -49.5420 H       146 PHE    0.1150
   2414 HE2       -78.9940    9.3550  -52.0870 H       146 PHE    0.5100
   2415 HZ        -78.8470   11.7520  -51.5300 H       146 PHE   -0.5100
   2416 N         -83.7500    7.4210  -50.2620 N.am    147 VAL   -0.4700
   2417 CA        -84.2860    7.1570  -51.6010 C.3     147 VAL    0.3100
   2418 C         -85.8010    7.3520  -51.6960 C.2     147 VAL    0.0700
   2419 O         -86.3360    7.6430  -52.7650 O.2     147 VAL    0.0900
   2420 CB        -83.9210    5.7380  -52.0930 C.3     147 VAL   -0.0900
   2421 CG1       -84.5010    5.4840  -53.4830 C.3     147 VAL    0.0900
   2422 CG2       -82.4130    5.5480  -52.1100 C.3     147 VAL   -0.2700
   2423 HN        -83.2630    6.6690  -49.8270 H       147 VAL    0.0900
   2424 HA        -83.8780    7.8970  -52.2710 H       147 VAL    0.0900
   2425 HB        -84.3270    4.9860  -51.3830 H       147 VAL    0.0900
   2426 HG11      -84.2430    6.3230  -54.1640 H       147 VAL   -0.2700
   2427 HG12      -85.6070    5.4040  -53.4230 H       147 VAL    0.0900
   2428 HG13      -84.0800    4.5450  -53.9030 H       147 VAL    0.0900
   2429 HG21      -81.9990    5.6850  -51.0870 H       147 VAL    0.0900
   2430 HG22      -81.9450    6.2970  -52.7840 H       147 VAL    0.5100
   2431 HG23      -82.1630    4.5230  -52.4590 H       147 VAL   -0.5100
   2432 N         -86.4890    7.1900  -50.5720 N.am    148 GLY   -0.4700
   2433 CA        -87.9250    7.3870  -50.5170 C.3     148 GLY    0.3100
   2434 C         -88.7330    6.1030  -50.5020 C.2     148 GLY   -0.0200
   2435 O         -89.8780    6.0900  -50.0420 O.2     148 GLY    0.0900
   2436 HN        -86.0500    6.9250  -49.7160 H       148 GLY    0.0900
   2437 HA1       -88.2070    7.9630  -51.3860 H       148 GLY    0.5100
   2438 HA2       -88.1420    7.9420  -49.6170 H       148 GLY   -0.5100
   2439 N         -88.1230    4.9900  -50.9150 N.am    149 LYS   -0.4700
   2440 CA        -88.8000    3.7270  -51.0590 C.3     149 LYS    0.3100
   2441 C         -87.9160    2.6050  -50.5720 C.2     149 LYS    0.0700
   2442 O         -86.6930    2.7300  -50.4970 O.2     149 LYS    0.0900
   2443 CB        -89.2520    3.4900  -52.5260 C.3     149 LYS   -0.1800
   2444 CG        -88.1430    3.7240  -53.5680 C.3     149 LYS    0.0900
   2445 CD        -88.6430    3.5750  -55.0140 C.3     149 LYS    0.0900
   2446 CE        -87.5670    3.9480  -56.0420 C.3     149 LYS   -0.1800
   2447 NZ        -88.1100    3.8650  -57.4170 N.4     149 LYS    0.0900
   2448 HN        -87.1540    4.9840  -51.1450 H       149 LYS    0.0900
   2449 HA        -89.6580    3.7350  -50.4020 H       149 LYS   -0.1800
   2450 HB1       -90.0960    4.1760  -52.7490 H       149 LYS    0.0900
   2451 HB2       -89.6060    2.4410  -52.6190 H       149 LYS    0.0900
   2452 HG1       -87.3290    2.9900  -53.3940 H       149 LYS    0.2100
   2453 HG2       -87.7380    4.7500  -53.4350 H       149 LYS    0.0500
   2454 HD1       -89.5250    4.2330  -55.1610 H       149 LYS    0.0500
   2455 HD2       -88.9500    2.5210  -55.1820 H       149 LYS   -0.3000
   2456 HE1       -86.7100    3.2470  -55.9670 H       149 LYS    0.3300
   2457 HE2       -87.2240    4.9900  -55.8700 H       149 LYS    0.3300
   2458 HZ1       -88.9110    4.5200  -57.5150 H       149 LYS    0.3300
   2459 HZ2       -88.4320    2.8930  -57.6040 H       149 LYS    0.5100
   2460 HZ3       -87.3680    4.1210  -58.0990 H       149 LYS   -0.5100
   2461 N         -88.5320    1.4600  -50.2230 N.am    150 ARG   -0.4700
   2462 CA        -87.8140    0.3220  -49.6670 C.3     150 ARG    0.3100
   2463 C         -87.7490   -0.8310  -50.6630 C.2     150 ARG    0.0700
   2464 O         -88.7430   -1.5110  -50.9100 O.2     150 ARG    0.0900
   2465 CB        -88.4960   -0.1330  -48.3770 C.3     150 ARG   -0.1800
   2466 CG        -87.6400   -1.0170  -47.4990 C.3     150 ARG    0.0900
   2467 CD        -88.3520   -1.3170  -46.1950 C.3     150 ARG    0.0900
   2468 NE        -87.4080   -1.7270  -45.1590 N.pl3   150 ARG   -0.1800
   2469 CZ        -87.1070   -2.9900  -44.8820 C.cat   150 ARG    0.0900
   2470 NH1       -87.6830   -3.9770  -45.5580 N.pl3   150 ARG    0.0900
   2471 NH2       -86.2310   -3.2660  -43.9250 N.pl3   150 ARG    0.2000
   2472 HN        -89.5160    1.3390  -50.3300 H       150 ARG    0.0900
   2473 HA        -86.7970    0.6260  -49.4720 H       150 ARG    0.0900
   2474 HB1       -89.4160   -0.6930  -48.6460 H       150 ARG   -0.7000
   2475 HB2       -88.7810    0.7690  -47.7950 H       150 ARG    0.4400
   2476 HG1       -86.6790   -0.5030  -47.2850 H       150 ARG    0.6400
   2477 HG2       -87.4280   -1.9690  -48.0310 H       150 ARG   -0.8000
   2478 HD1       -89.0770   -2.1450  -46.3430 H       150 ARG    0.4600
   2479 HD2       -88.8790   -0.4070  -45.8350 H       150 ARG    0.4600
   2480 HE        -86.9600   -1.0110  -44.6250 H       150 ARG   -0.8000
   2481 HH11      -88.2260   -3.7730  -46.3730 H       150 ARG    0.4600
   2482 HH12      -87.5730   -4.9230  -45.2540 H       150 ARG    0.4600
   2483 HH21      -85.7980   -2.5230  -43.4140 H       150 ARG    0.5100
   2484 HH22      -86.0040   -4.2170  -43.7150 H       150 ARG   -0.5100
   2485 N         -86.5530   -1.0580  -51.2070 N.am    151 THR   -0.4700
   2486 CA        -86.3220   -2.0820  -52.2200 C.3     151 THR    0.3100
   2487 C         -86.5910   -3.4610  -51.6310 C.2     151 THR    0.0700
   2488 O         -87.0740   -4.3560  -52.3090 O.2     151 THR    0.0900
   2489 CB        -84.8710   -2.0480  -52.7160 C.3     151 THR    0.1400
   2490 CG2       -84.5790   -3.2430  -53.6040 C.3     151 THR    0.0900
   2491 OG1       -84.6550   -0.8520  -53.4660 O.3     151 THR   -0.6600
   2492 HN        -85.7510   -0.5310  -50.9410 H       151 THR    0.4300
   2493 HA        -87.0000   -1.8980  -53.0410 H       151 THR   -0.2700
   2494 HB        -84.1750   -2.0630  -51.8500 H       151 THR    0.0900
   2495 HG1       -85.0160   -1.0200  -54.3400 H       151 THR    0.0900
   2496 HG21      -85.3630   -3.3380  -54.3860 H       151 THR    0.0900
   2497 HG22      -84.5690   -4.1730  -52.9970 H       151 THR    0.5100
   2498 HG23      -83.5950   -3.1120  -54.1040 H       151 THR   -0.5100
   2499 N         -86.2770   -3.6230  -50.3520 N.am    152 VAL   -0.4700
   2500 CA        -86.3720   -4.9120  -49.7150 C.3     152 VAL    0.3100
   2501 C         -87.7950   -5.4130  -49.5890 C.2     152 VAL    0.0700
   2502 O         -88.6660   -4.7660  -49.0250 O.2     152 VAL    0.0900
   2503 CB        -85.7060   -4.9250  -48.3520 C.3     152 VAL   -0.0900
   2504 CG1       -86.0650   -6.1970  -47.6000 C.3     152 VAL    0.0900
   2505 CG2       -84.2100   -4.7820  -48.4880 C.3     152 VAL   -0.2700
   2506 HN        -85.9640   -2.8680  -49.7800 H       152 VAL    0.0900
   2507 HA        -85.8980   -5.6340  -50.3640 H       152 VAL    0.0900
   2508 HB        -86.0440   -4.0430  -47.7670 H       152 VAL    0.0900
   2509 HG11      -85.8910   -7.0840  -48.2460 H       152 VAL   -0.2700
   2510 HG12      -87.1370   -6.1750  -47.3100 H       152 VAL    0.0900
   2511 HG13      -85.4330   -6.2910  -46.6910 H       152 VAL    0.0900
   2512 HG21      -83.9630   -3.8230  -48.9920 H       152 VAL    0.0900
   2513 HG22      -83.8040   -5.6180  -49.0960 H       152 VAL    0.5100
   2514 HG23      -83.7360   -4.7850  -47.4820 H       152 VAL   -0.5100
   2515 N         -88.0400   -6.6140  -50.1190 N.am    153 PRO   -0.2900
   2516 CA        -89.3570   -7.2210  -49.9530 C.3     153 PRO    0.0000
   2517 C         -89.3790   -7.8670  -48.5900 C.2     153 PRO    0.0900
   2518 O         -88.3260   -8.2590  -48.0940 O.2     153 PRO    0.0900
   2519 CB        -89.3830   -8.3090  -51.0410 C.3     153 PRO    0.0200
   2520 CG        -87.9150   -8.6670  -51.2280 C.3     153 PRO    0.0900
   2521 CD        -87.1880   -7.3800  -51.0420 C.3     153 PRO   -0.1800
   2522 HA        -90.1290   -6.4740  -50.0420 H       153 PRO    0.0900
   2523 HB1       -89.8220   -7.9190  -51.9840 H       153 PRO    0.0900
   2524 HB2       -89.9710   -9.1910  -50.7090 H       153 PRO   -0.1800
   2525 HG1       -87.5920   -9.4160  -50.4740 H       153 PRO    0.0900
   2526 HG2       -87.7340   -9.0800  -52.2430 H       153 PRO    0.0900
   2527 HD1       -86.1880   -7.5420  -50.5870 H       153 PRO    0.5100
   2528 HD2       -87.0830   -6.8320  -52.0020 H       153 PRO   -0.5100
   2529 N         -90.5560   -7.9340  -47.9560 N.am    154 PRO   -0.2900
   2530 CA        -90.7000   -8.6440  -46.6850 C.3     154 PRO    0.0000
   2531 C         -90.3910  -10.1170  -46.9170 C.2     154 PRO    0.0900
   2532 O         -90.7600  -10.6620  -47.9910 O.2     154 PRO    0.0900
   2533 CB        -92.1970   -8.4630  -46.3420 C.3     154 PRO    0.0200
   2534 CG        -92.7010   -7.4170  -47.2780 C.3     154 PRO    0.0900
   2535 CD        -91.8580   -7.4970  -48.4870 C.3     154 PRO   -0.1800
   2536 HA        -90.0170   -8.2430  -45.9520 H       154 PRO    0.0900
   2537 HB1       -92.3190   -8.1350  -45.2870 H       154 PRO    0.0900
   2538 HB2       -92.7490   -9.4160  -46.4860 H       154 PRO   -0.1800
   2539 HG1       -93.7650   -7.6080  -47.5340 H       154 PRO    0.0900
   2540 HG2       -92.6190   -6.4110  -46.8140 H       154 PRO    0.0900
   2541 HD1       -92.2470   -8.2440  -49.2100 H       154 PRO    0.5100
   2542 HD2       -91.7570   -6.5080  -48.9820 H       154 PRO   -0.5100
   2543 N         -89.7680  -10.7670  -45.9400 N.am    155 GLY   -0.4700
   2544 CA        -89.5130  -12.1910  -46.0470 C.3     155 GLY    0.3100
   2545 C         -88.0650  -12.5700  -46.3040 C.2     155 GLY   -0.0200
   2546 O         -87.5440  -13.5380  -45.7430 O.2     155 GLY    0.0900
   2547 HN        -89.4540  -10.3170  -45.1080 H       155 GLY    0.0900
   2548 HA1       -90.1140  -12.5630  -46.8630 H       155 GLY    0.5100
   2549 HA2       -89.8240  -12.6430  -45.1170 H       155 GLY   -0.5100
   2550 N         -87.3800  -11.7500  -47.0850 N.am    156 GLU   -0.4700
   2551 CA        -85.9580  -11.8960  -47.3160 C.3     156 GLU    0.3100
   2552 C         -85.2220  -10.5990  -47.0210 C.2     156 GLU    0.0700
   2553 O         -85.5510   -9.5320  -47.5480 O.2     156 GLU    0.0900
   2554 CB        -85.7090  -12.2950  -48.7660 C.3     156 GLU   -0.1800
   2555 CG        -86.0330  -13.7380  -49.1610 C.3     156 GLU    0.0900
   2556 CD        -85.2900  -14.1360  -50.4250 C.2     156 GLU    0.0900
   2557 OE1       -85.4920  -15.2630  -50.9220 O.co2   156 GLU   -0.2800
   2558 OE2       -84.4840  -13.3190  -50.9160 O.co2   156 GLU    0.0900
   2559 HN        -87.8180  -10.9880  -47.5550 H       156 GLU    0.0900
   2560 HA        -85.5820  -12.6540  -46.6460 H       156 GLU    0.6200
   2561 HB1       -84.6340  -12.1220  -48.9810 H       156 GLU   -0.7600
   2562 HB2       -86.3180  -11.6260  -49.4080 H       156 GLU   -0.7600
   2563 HG1       -87.1260  -13.8350  -49.3380 H       156 GLU    0.5100
   2564 HG2       -85.7370  -14.4210  -48.3370 H       156 GLU   -0.5100
   2565 N         -84.2140  -10.7060  -46.1670 N.am    157 CYS   -0.4700
   2566 CA        -83.5270   -9.5290  -45.6700 C.3     157 CYS    0.3100
   2567 C         -82.0980   -9.4180  -46.1440 C.2     157 CYS    0.0700
   2568 O         -81.4140  -10.4280  -46.2930 O.2     157 CYS    0.0900
   2569 CB        -83.5980   -9.5400  -44.1220 C.3     157 CYS   -0.1000
   2570 SG        -82.4030   -8.5630  -43.1300 S.3     157 CYS    0.0900
   2571 HN        -83.8870  -11.5860  -45.8320 H       157 CYS    0.0900
   2572 HA        -84.0110   -8.6510  -46.0710 H       157 CYS   -0.0800
   2573 HB1       -83.4950  -10.5980  -43.8100 H       157 CYS    0.5100
   2574 HB2       -84.6140   -9.1860  -43.8520 H       157 CYS   -0.5100
   2575 N         -81.6960   -8.1860  -46.4680 N.am    158 PHE   -0.4700
   2576 CA        -80.3190   -7.8310  -46.8130 C.3     158 PHE    0.3100
   2577 C         -80.1590   -6.3040  -46.9020 C.2     158 PHE    0.0700
   2578 O         -81.1430   -5.5620  -46.7920 O.2     158 PHE    0.0900
   2579 CB        -79.8990   -8.4920  -48.1290 C.3     158 PHE   -0.1800
   2580 CG        -80.7910   -8.1530  -49.2820 C.ar    158 PHE    0.0900
   2581 CD1       -80.7230   -6.9090  -49.8800 C.ar    158 PHE    0.0900
   2582 CD2       -81.6980   -9.0770  -49.7740 C.ar    158 PHE    0.0000
   2583 CE1       -81.5390   -6.5880  -50.9430 C.ar    158 PHE   -0.1150
   2584 CE2       -82.5180   -8.7630  -50.8410 C.ar    158 PHE    0.1150
   2585 CZ        -82.4370   -7.5140  -51.4260 C.ar    158 PHE   -0.1150
   2586 HN        -82.3410   -7.4260  -46.4900 H       158 PHE    0.1150
   2587 HA        -79.6790   -8.1610  -46.0080 H       158 PHE   -0.1150
   2588 HB1       -79.9210   -9.5960  -48.0090 H       158 PHE    0.1150
   2589 HB2       -78.8740   -8.1570  -48.3960 H       158 PHE   -0.1150
   2590 HD1       -80.0200   -6.1770  -49.5090 H       158 PHE    0.1150
   2591 HD2       -81.7650  -10.0530  -49.3180 H       158 PHE   -0.1150
   2592 HE1       -81.4750   -5.6110  -51.3960 H       158 PHE    0.1150
   2593 HE2       -83.2210   -9.4920  -51.2170 H       158 PHE    0.5100
   2594 HZ        -83.0750   -7.2660  -52.2610 H       158 PHE   -0.5100
   2595 N         -78.9310   -5.8310  -47.1300 N.am    159 ILE   -0.4700
   2596 CA        -78.6670   -4.3890  -47.1740 C.3     159 ILE    0.3100
   2597 C         -79.1850   -3.7690  -48.4600 C.2     159 ILE    0.0700
   2598 O         -78.8420   -4.2110  -49.5560 O.2     159 ILE    0.0900
   2599 CB        -77.1720   -4.0610  -47.0350 C.3     159 ILE   -0.0900
   2600 CG1       -76.5900   -4.6740  -45.7590 C.3     159 ILE    0.0900
   2601 CG2       -76.9570   -2.5550  -47.0270 C.3     159 ILE   -0.2700
   2602 CD        -75.1610   -4.2570  -45.4940 C.3     159 ILE    0.0900
   2603 HN        -78.1480   -6.4290  -47.2770 H       159 ILE    0.0900
   2604 HA        -79.2200   -3.9320  -46.3660 H       159 ILE    0.0900
   2605 HB        -76.6160   -4.5070  -47.8870 H       159 ILE   -0.1800
   2606 HG11      -76.6270   -5.7800  -45.8490 H       159 ILE    0.0900
   2607 HG12      -77.2170   -4.3610  -44.8970 H       159 ILE    0.0900
   2608 HG21      -77.3460   -2.1190  -46.0810 H       159 ILE   -0.2700
   2609 HG22      -77.4960   -2.0910  -47.8800 H       159 ILE    0.0900
   2610 HG23      -75.8720   -2.3280  -47.1010 H       159 ILE    0.0900
   2611 HD1       -75.0660   -3.1520  -45.5640 H       159 ILE    0.0900
   2612 HD2       -74.4860   -4.7200  -46.2460 H       159 ILE    0.5100
   2613 HD3       -74.8580   -4.5750  -44.4730 H       159 ILE   -0.5100
   2614 N         -79.9980   -2.7270  -48.3190 N.am    160 GLN   -0.4700
   2615 CA        -80.7030   -2.1460  -49.4540 C.3     160 GLN    0.3100
   2616 C         -79.7760   -1.7160  -50.5890 C.2     160 GLN    0.0700
   2617 O         -79.8900   -2.2080  -51.7120 O.2     160 GLN    0.0900
   2618 CB        -81.5540   -0.9560  -48.9910 C.3     160 GLN   -0.1800
   2619 CG        -82.4630   -0.3750  -50.0750 C.3     160 GLN    0.0900
   2620 CD        -83.3280    0.7690  -49.5650 C.2     160 GLN    0.0900
   2621 NE2       -83.6940    1.6830  -50.4640 N.am    160 GLN   -0.1800
   2622 OE1       -83.6600    0.8320  -48.3820 O.2     160 GLN    0.0900
   2623 HN        -80.1600   -2.2960  -47.4350 H       160 GLN    0.0900
   2624 HA        -81.3290   -2.9110  -49.8890 H       160 GLN    0.5500
   2625 HB1       -80.8720   -0.1540  -48.6390 H       160 GLN   -0.5500
   2626 HB2       -82.1890   -1.2880  -48.1420 H       160 GLN   -0.6200
   2627 HG1       -83.1300   -1.1780  -50.4550 H       160 GLN    0.3200
   2628 HG2       -81.8340    0.0020  -50.9090 H       160 GLN    0.3000
   2629 HE21      -84.2630    2.4580  -50.1860 H       160 GLN    0.5100
   2630 HE22      -83.4010    1.5940  -51.4160 H       160 GLN   -0.5100
   2631 N         -78.8420   -0.8170  -50.2950 N.am    161 PHE   -0.4700
   2632 CA        -78.0150   -0.2230  -51.3370 C.3     161 PHE    0.3100
   2633 C         -76.9970   -1.2000  -51.9130 C.2     161 PHE    0.0700
   2634 O         -76.3000   -0.8850  -52.8750 O.2     161 PHE    0.0900
   2635 CB        -77.3050    1.0310  -50.8220 C.3     161 PHE   -0.1800
   2636 CG        -76.3420    0.7640  -49.7080 C.ar    161 PHE    0.0900
   2637 CD1       -76.7800    0.7310  -48.3910 C.ar    161 PHE    0.0900
   2638 CD2       -74.9970    0.5470  -49.9740 C.ar    161 PHE    0.0000
   2639 CE1       -75.8950    0.4860  -47.3530 C.ar    161 PHE   -0.1150
   2640 CE2       -74.1070    0.3020  -48.9440 C.ar    161 PHE    0.1150
   2641 CZ        -74.5580    0.2690  -47.6290 C.ar    161 PHE   -0.1150
   2642 HN        -78.6660   -0.5140  -49.3610 H       161 PHE    0.1150
   2643 HA        -78.6570    0.0250  -52.1700 H       161 PHE   -0.1150
   2644 HB1       -78.0620    1.7480  -50.4390 H       161 PHE    0.1150
   2645 HB2       -76.7280    1.4920  -51.6530 H       161 PHE   -0.1150
   2646 HD1       -77.8240    0.8980  -48.1720 H       161 PHE    0.1150
   2647 HD2       -74.6430    0.5690  -50.9930 H       161 PHE   -0.1150
   2648 HE1       -76.2490    0.4620  -46.3330 H       161 PHE    0.1150
   2649 HE2       -73.0620    0.1360  -49.1620 H       161 PHE    0.5100
   2650 HZ        -73.8640    0.0760  -46.8240 H       161 PHE   -0.5100
   2651 N         -76.9060   -2.3870  -51.3230 N.am    162 LEU   -0.4700
   2652 CA        -75.9240   -3.3680  -51.7710 C.3     162 LEU    0.3100
   2653 C         -76.4530   -4.3170  -52.8450 C.2     162 LEU    0.0700
   2654 O         -75.7690   -5.2590  -53.2420 O.2     162 LEU    0.0900
   2655 CB        -75.3310   -4.1380  -50.5880 C.3     162 LEU   -0.1800
   2656 CG        -74.3020   -3.3340  -49.7890 C.3     162 LEU    0.0900
   2657 CD1       -73.6930   -4.1690  -48.6750 C.3     162 LEU    0.0900
   2658 CD2       -73.2150   -2.7990  -50.7080 C.3     162 LEU   -0.0900
   2659 HN        -77.4920   -2.6560  -50.5620 H       162 LEU    0.0900
   2660 HA        -75.1450   -2.8390  -52.2990 H       162 LEU   -0.2700
   2661 HB1       -74.8410   -5.0560  -50.9730 H       162 LEU    0.0900
   2662 HB2       -76.1580   -4.4310  -49.9060 H       162 LEU    0.0900
   2663 HG        -74.7980   -2.4430  -49.3470 H       162 LEU    0.0900
   2664 HD11      -72.9010   -4.8330  -49.0850 H       162 LEU   -0.2700
   2665 HD12      -74.4760   -4.8010  -48.2040 H       162 LEU    0.0900
   2666 HD13      -73.2370   -3.5050  -47.9090 H       162 LEU    0.0900
   2667 HD21      -73.6270   -2.0020  -51.3650 H       162 LEU    0.0900
   2668 HD22      -72.8240   -3.6190  -51.3480 H       162 LEU    0.5100
   2669 HD23      -72.3880   -2.3680  -50.1050 H       162 LEU   -0.5100
   2670 N         -77.6690   -4.0640  -53.3210 N.am    163 SER   -0.4700
   2671 CA        -78.2570   -4.8910  -54.3670 C.3     163 SER    0.3100
   2672 C         -77.2850   -5.1190  -55.5300 C.2     163 SER    0.0700
   2673 O         -77.0550   -6.2570  -55.9400 O.2     163 SER    0.0900
   2674 CB        -79.5520   -4.2530  -54.8900 C.3     163 SER    0.0500
   2675 OG        -80.5030   -4.0700  -53.8520 O.3     163 SER    0.0900
   2676 HN        -78.2270   -3.3080  -52.9870 H       163 SER    0.0900
   2677 HA        -78.4590   -5.8670  -53.9500 H       163 SER   -0.6600
   2678 HB1       -80.0000   -4.9100  -55.6660 H       163 SER    0.4300
   2679 HB2       -79.3220   -3.2610  -55.3350 H       163 SER    0.5100
   2680 HG1       -80.0840   -3.4920  -53.2090 H       163 SER   -0.5100
   2681 N         -76.7040   -4.0370  -56.0420 N.am    164 GLU   -0.4700
   2682 CA        -75.8170   -4.1060  -57.2010 C.3     164 GLU    0.3100
   2683 C         -74.5120   -4.8330  -56.9140 C.2     164 GLU    0.0700
   2684 O         -73.8360   -4.5330  -55.9330 O.2     164 GLU    0.0900
   2685 CB        -75.5250   -2.7000  -57.7220 C.3     164 GLU   -0.1800
   2686 CG        -76.5130   -2.2300  -58.7630 C.3     164 GLU    0.0900
   2687 CD        -76.3660   -2.9900  -60.0690 C.2     164 GLU    0.0900
   2688 OE1       -75.2140   -3.3150  -60.4330 O.co2   164 GLU   -0.2800
   2689 OE2       -77.3960   -3.2650  -60.7250 O.co2   164 GLU    0.0900
   2690 HN        -76.8470   -3.1290  -55.6570 H       164 GLU    0.0900
   2691 HA        -76.3040   -4.6970  -57.9630 H       164 GLU    0.6200
   2692 HB1       -74.5080   -2.6910  -58.1700 H       164 GLU   -0.7600
   2693 HB2       -75.5480   -1.9930  -56.8670 H       164 GLU   -0.7600
   2694 HG1       -76.3500   -1.1490  -58.9600 H       164 GLU    0.5100
   2695 HG2       -77.5450   -2.3790  -58.3790 H       164 GLU   -0.5100
   2696 N         -74.1420   -5.7960  -57.7720 N.am    165 PRO   -0.2900
   2697 CA        -72.8930   -6.5340  -57.5540 C.3     165 PRO    0.0000
   2698 C         -71.6510   -5.6500  -57.6580 C.2     165 PRO    0.0900
   2699 O         -70.6110   -5.9900  -57.0860 O.2     165 PRO    0.0900
   2700 CB        -72.9020   -7.5900  -58.6690 C.3     165 PRO    0.0200
   2701 CG        -73.8790   -7.0860  -59.6850 C.3     165 PRO    0.0900
   2702 CD        -74.9080   -6.3160  -58.9170 C.3     165 PRO   -0.1800
   2703 HA        -72.8640   -6.9360  -56.5540 H       165 PRO    0.0900
   2704 HB1       -73.2250   -8.5760  -58.2710 H       165 PRO    0.0900
   2705 HB2       -71.8910   -7.6960  -59.1160 H       165 PRO   -0.1800
   2706 HG1       -73.3690   -6.4290  -60.4220 H       165 PRO    0.0900
   2707 HG2       -74.3510   -7.9340  -60.2260 H       165 PRO    0.0900
   2708 HD1       -75.3220   -5.4760  -59.5130 H       165 PRO    0.5100
   2709 HD2       -75.7300   -6.9710  -58.5610 H       165 PRO   -0.5100
   2710 N         -71.7610   -4.5200  -58.3580 N.am    166 THR   -0.4700
   2711 CA        -70.6210   -3.6200  -58.5240 C.3     166 THR    0.3100
   2712 C         -70.3060   -2.8020  -57.2710 C.2     166 THR    0.0700
   2713 O         -69.2310   -2.9550  -56.6940 O.2     166 THR    0.0900
   2714 CB        -70.7870   -2.6930  -59.7360 C.3     166 THR    0.1400
   2715 CG2       -70.8260   -3.5090  -61.0100 C.3     166 THR    0.0900
   2716 OG1       -72.0050   -1.9550  -59.6090 O.3     166 THR   -0.6600
   2717 HN        -72.6130   -4.2430  -58.7940 H       166 THR    0.4300
   2718 HA        -69.7380   -4.2290  -58.6450 H       166 THR   -0.2700
   2719 HB        -69.9360   -1.9810  -59.7850 H       166 THR    0.0900
   2720 HG1       -72.6450   -2.4020  -60.1680 H       166 THR    0.0900
   2721 HG21      -71.6790   -4.2200  -60.9820 H       166 THR    0.0900
   2722 HG22      -69.8840   -4.0890  -61.1170 H       166 THR    0.5100
   2723 HG23      -70.9530   -2.8370  -61.8860 H       166 THR   -0.5100
   2724 N         -71.2230   -1.9340  -56.8400 N.am    167 ILE   -0.4700
   2725 CA        -71.0010   -1.1430  -55.6320 C.3     167 ILE    0.3100
   2726 C         -70.5600   -2.0550  -54.4910 C.2     167 ILE    0.0700
   2727 O         -69.7310   -1.6870  -53.6510 O.2     167 ILE    0.0900
   2728 CB        -72.2520   -0.3430  -55.2240 C.3     167 ILE   -0.0900
   2729 CG1       -72.2030    0.0170  -53.7380 C.3     167 ILE    0.0900
   2730 CG2       -73.5070   -1.1270  -55.5330 C.3     167 ILE   -0.2700
   2731 CD        -73.3850    0.8450  -53.2710 C.3     167 ILE    0.0900
   2732 HN        -72.0870   -1.7880  -57.3150 H       167 ILE    0.0900
   2733 HA        -70.1810   -0.4670  -55.8280 H       167 ILE    0.0900
   2734 HB        -72.2730    0.6190  -55.7800 H       167 ILE   -0.1800
   2735 HG11      -71.2720    0.5900  -53.5440 H       167 ILE    0.0900
   2736 HG12      -72.1760   -0.9230  -53.1470 H       167 ILE    0.0900
   2737 HG21      -73.5040   -2.0890  -54.9760 H       167 ILE   -0.2700
   2738 HG22      -73.5570   -1.3480  -56.6200 H       167 ILE    0.0900
   2739 HG23      -74.4020   -0.5440  -55.2280 H       167 ILE    0.0900
   2740 HD1       -74.3080    0.2270  -53.2690 H       167 ILE    0.0900
   2741 HD2       -73.5370    1.7060  -53.9560 H       167 ILE    0.5100
   2742 HD3       -73.2040    1.2160  -52.2400 H       167 ILE   -0.5100
   2743 N         -71.1080   -3.2650  -54.4890 N.am    168 THR   -0.4700
   2744 CA        -70.6950   -4.2860  -53.5450 C.3     168 THR    0.3100
   2745 C         -69.2350   -4.6680  -53.7610 C.2     168 THR    0.0700
   2746 O         -68.4600   -4.7300  -52.8120 O.2     168 THR    0.0900
   2747 CB        -71.5710   -5.5360  -53.6550 C.3     168 THR    0.1400
   2748 CG2       -71.0410   -6.6240  -52.7410 C.3     168 THR    0.0900
   2749 OG1       -72.9090   -5.2140  -53.2640 O.3     168 THR   -0.6600
   2750 HN        -71.8250   -3.5250  -55.1310 H       168 THR    0.4300
   2751 HA        -70.7660   -3.8680  -52.5530 H       168 THR   -0.2700
   2752 HB        -71.5770   -5.9050  -54.7020 H       168 THR    0.0900
   2753 HG1       -73.4000   -5.0910  -54.0800 H       168 THR    0.0900
   2754 HG21      -70.8760   -6.2190  -51.7200 H       168 THR    0.0900
   2755 HG22      -70.0750   -7.0080  -53.1310 H       168 THR    0.5100
   2756 HG23      -71.7760   -7.4560  -52.6780 H       168 THR   -0.5100
   2757 N         -68.8520   -4.9170  -55.0100 N.am    169 PHE   -0.4700
   2758 CA        -67.4490   -5.1740  -55.3260 C.3     169 PHE    0.3100
   2759 C         -66.5390   -4.0670  -54.7770 C.2     169 PHE    0.0700
   2760 O         -65.6990   -4.3220  -53.9070 O.2     169 PHE    0.0900
   2761 CB        -67.2470   -5.3550  -56.8350 C.3     169 PHE   -0.1800
   2762 CG        -65.8230   -5.6260  -57.2310 C.ar    169 PHE    0.0900
   2763 CD1       -65.0850   -6.6020  -56.5880 C.ar    169 PHE    0.0900
   2764 CD2       -65.2300   -4.9190  -58.2560 C.ar    169 PHE    0.0000
   2765 CE1       -63.7720   -6.8570  -56.9520 C.ar    169 PHE   -0.1150
   2766 CE2       -63.9190   -5.1740  -58.6230 C.ar    169 PHE    0.1150
   2767 CZ        -63.1910   -6.1430  -57.9700 C.ar    169 PHE   -0.1150
   2768 HN        -69.4930   -4.9390  -55.7740 H       169 PHE    0.1150
   2769 HA        -67.1480   -6.0670  -54.8000 H       169 PHE   -0.1150
   2770 HB1       -67.5630   -4.4290  -57.3610 H       169 PHE    0.1150
   2771 HB2       -67.8550   -6.2170  -57.1850 H       169 PHE   -0.1150
   2772 HD1       -65.5370   -7.1730  -55.7920 H       169 PHE    0.1150
   2773 HD2       -65.7920   -4.1590  -58.7780 H       169 PHE   -0.1150
   2774 HE1       -63.2060   -7.6160  -56.4330 H       169 PHE    0.1150
   2775 HE2       -63.4660   -4.6110  -59.4250 H       169 PHE    0.5100
   2776 HZ        -62.1680   -6.3400  -58.2570 H       169 PHE   -0.5100
   2777 N         -66.7060   -2.8410  -55.2780 N.am    170 GLY   -0.4700
   2778 CA        -65.9120   -1.7050  -54.8400 C.3     170 GLY    0.3100
   2779 C         -65.8140   -1.5570  -53.3340 C.2     170 GLY   -0.0200
   2780 O         -64.7240   -1.3430  -52.7900 O.2     170 GLY    0.0900
   2781 HN        -67.3880   -2.6480  -55.9790 H       170 GLY    0.0900
   2782 HA1       -66.3660   -0.8140  -55.2470 H       170 GLY    0.5100
   2783 HA2       -64.9170   -1.8310  -55.2400 H       170 GLY   -0.5100
   2784 N         -66.9530   -1.6760  -52.6490 N.am    171 THR   -0.4700
   2785 CA        -66.9700   -1.5710  -51.1860 C.3     171 THR    0.3100
   2786 C         -66.2640   -2.7360  -50.4810 C.2     171 THR    0.0700
   2787 O         -65.6920   -2.5620  -49.4070 O.2     171 THR    0.0900
   2788 CB        -68.3980   -1.4110  -50.6320 C.3     171 THR    0.1400
   2789 CG2       -68.3810   -1.3740  -49.1070 C.3     171 THR    0.0900
   2790 OG1       -68.9700   -0.1930  -51.1250 O.3     171 THR   -0.6600
   2791 HN        -67.8300   -1.8400  -53.0940 H       171 THR    0.4300
   2792 HA        -66.3700   -0.7160  -50.9130 H       171 THR   -0.2700
   2793 HB        -69.0290   -2.2650  -50.9590 H       171 THR    0.0900
   2794 HG1       -69.2700   -0.3830  -52.0160 H       171 THR    0.0900
   2795 HG21      -67.6290   -0.6380  -48.7520 H       171 THR    0.0900
   2796 HG22      -68.1140   -2.3750  -48.7080 H       171 THR    0.5100
   2797 HG23      -69.3800   -1.0720  -48.7240 H       171 THR   -0.5100
   2798 N         -66.3130   -3.9270  -51.0710 N.am    172 ALA   -0.4700
   2799 CA        -65.5730   -5.0590  -50.5390 C.3     172 ALA    0.3100
   2800 C         -64.0770   -4.8120  -50.6870 C.2     172 ALA    0.0700
   2801 O         -63.3190   -5.0030  -49.7440 O.2     172 ALA    0.0900
   2802 CB        -65.9760   -6.3480  -51.2260 C.3     172 ALA   -0.2700
   2803 HN        -66.8500   -4.0940  -51.8940 H       172 ALA    0.0900
   2804 HA        -65.7780   -5.1210  -49.4800 H       172 ALA    0.0900
   2805 HB1       -65.7720   -6.2790  -52.3160 H       172 ALA    0.0900
   2806 HB2       -67.0630   -6.5310  -51.0800 H       172 ALA    0.5100
   2807 HB3       -65.3940   -7.1980  -50.8090 H       172 ALA   -0.5100
   2808 N         -63.6460   -4.3740  -51.8710 N.am    173 ILE   -0.4700
   2809 CA        -62.2360   -4.0490  -52.0730 C.3     173 ILE    0.3100
   2810 C         -61.7580   -3.0190  -51.0680 C.2     173 ILE    0.0700
   2811 O         -60.7940   -3.2450  -50.3360 O.2     173 ILE    0.0900
   2812 CB        -61.9580   -3.4790  -53.4650 C.3     173 ILE   -0.0900
   2813 CG1       -62.0360   -4.5700  -54.5320 C.3     173 ILE    0.0900
   2814 CG2       -60.5760   -2.8330  -53.4880 C.3     173 ILE   -0.2700
   2815 CD        -61.5770   -4.1020  -55.9110 C.3     173 ILE    0.0900
   2816 HN        -64.2510   -4.2520  -52.6540 H       173 ILE    0.0900
   2817 HA        -61.6690   -4.9570  -51.9280 H       173 ILE    0.0900
   2818 HB        -62.7270   -2.7170  -53.7160 H       173 ILE   -0.1800
   2819 HG11      -63.0890   -4.9170  -54.6080 H       173 ILE    0.0900
   2820 HG12      -61.3990   -5.4230  -54.2160 H       173 ILE    0.0900
   2821 HG21      -59.7980   -3.5890  -53.2440 H       173 ILE   -0.2700
   2822 HG22      -60.5270   -2.0170  -52.7370 H       173 ILE    0.0900
   2823 HG23      -60.3670   -2.4250  -54.5000 H       173 ILE    0.0900
   2824 HD1       -60.5190   -3.7630  -55.8660 H       173 ILE    0.0900
   2825 HD2       -62.2070   -3.2530  -56.2510 H       173 ILE    0.5100
   2826 HD3       -61.6500   -4.9380  -56.6390 H       173 ILE   -0.5100
   2827 N         -62.4400   -1.8770  -51.0510 N.am    174 ALA   -0.4700
   2828 CA        -62.0930   -0.7890  -50.1510 C.3     174 ALA    0.3100
   2829 C         -62.0480   -1.2800  -48.7140 C.2     174 ALA    0.0700
   2830 O         -61.0770   -1.0420  -48.0050 O.2     174 ALA    0.0900
   2831 CB        -63.0950    0.3410  -50.2850 C.3     174 ALA   -0.2700
   2832 HN        -63.2160   -1.7140  -51.6550 H       174 ALA    0.0900
   2833 HA        -61.1020   -0.4460  -50.4040 H       174 ALA    0.0900
   2834 HB1       -64.1150   -0.0200  -50.0340 H       174 ALA    0.0900
   2835 HB2       -63.1000    0.7190  -51.3300 H       174 ALA    0.5100
   2836 HB3       -62.8300    1.1650  -49.5890 H       174 ALA   -0.5100
   2837 N         -63.1050   -1.9800  -48.3020 N.am    175 ALA   -0.4700
   2838 CA        -63.2970   -2.3980  -46.9150 C.3     175 ALA    0.3100
   2839 C         -62.6120   -3.7160  -46.5800 C.2     175 ALA    0.0700
   2840 O         -62.5340   -4.0990  -45.4210 O.2     175 ALA    0.0900
   2841 CB        -64.7770   -2.4840  -46.5950 C.3     175 ALA   -0.2700
   2842 HN        -63.8240   -2.2550  -48.9350 H       175 ALA    0.0900
   2843 HA        -62.8150   -1.6730  -46.2760 H       175 ALA    0.0900
   2844 HB1       -65.2340   -3.3440  -47.1310 H       175 ALA    0.0900
   2845 HB2       -65.2890   -1.5520  -46.9170 H       175 ALA    0.5100
   2846 HB3       -64.9200   -2.6300  -45.5030 H       175 ALA   -0.5100
   2847 N         -62.1350   -4.4180  -47.5990 N.am    176 PHE   -0.4700
   2848 CA        -61.4610   -5.6930  -47.3930 C.3     176 PHE    0.3100
   2849 C         -60.1250   -5.7490  -48.1030 C.2     176 PHE    0.0700
   2850 O         -59.0700   -5.7930  -47.4690 O.2     176 PHE    0.0900
   2851 CB        -62.3330   -6.8610  -47.8660 C.3     176 PHE   -0.1800
   2852 CG        -61.6770   -8.2100  -47.7260 C.ar    176 PHE    0.0900
   2853 CD1       -61.6290   -8.8400  -46.4940 C.ar    176 PHE    0.0900
   2854 CD2       -61.1320   -8.8570  -48.8270 C.ar    176 PHE    0.0000
   2855 CE1       -61.0420  -10.0730  -46.3560 C.ar    176 PHE   -0.1150
   2856 CE2       -60.5450  -10.0990  -48.6910 C.ar    176 PHE    0.1150
   2857 CZ        -60.5010  -10.7050  -47.4530 C.ar    176 PHE   -0.1150
   2858 HN        -62.2130   -4.1070  -48.5420 H       176 PHE    0.1150
   2859 HA        -61.2490   -5.7910  -46.3390 H       176 PHE   -0.1150
   2860 HB1       -62.5730   -6.7240  -48.9420 H       176 PHE    0.1150
   2861 HB2       -63.2670   -6.8860  -47.2660 H       176 PHE   -0.1150
   2862 HD1       -62.0580   -8.3540  -45.6310 H       176 PHE    0.1150
   2863 HD2       -61.1670   -8.3830  -49.7970 H       176 PHE   -0.1150
   2864 HE1       -61.0050  -10.5480  -45.3870 H       176 PHE    0.1150
   2865 HE2       -60.1210  -10.5950  -49.5520 H       176 PHE    0.5100
   2866 HZ        -60.0430  -11.6770  -47.3440 H       176 PHE   -0.5100
   2867 N         -60.1630   -5.7520  -49.4290 N.am    177 TYR   -0.4700
   2868 CA        -58.9540   -5.9960  -50.1960 C.3     177 TYR    0.3100
   2869 C         -57.8320   -5.0120  -49.8660 C.2     177 TYR    0.0700
   2870 O         -56.6990   -5.4220  -49.6010 O.2     177 TYR    0.0900
   2871 CB        -59.2650   -6.0430  -51.6900 C.3     177 TYR   -0.1800
   2872 CG        -60.0900   -7.2530  -52.0540 C.ar    177 TYR    0.0900
   2873 CD1       -59.4880   -8.4790  -52.3190 C.ar    177 TYR    0.0900
   2874 CD2       -61.4790   -7.1810  -52.1120 C.ar    177 TYR    0.0000
   2875 CE1       -60.2510   -9.5950  -52.6470 C.ar    177 TYR   -0.1150
   2876 CE2       -62.2510   -8.2910  -52.4440 C.ar    177 TYR    0.1150
   2877 CZ        -61.6280   -9.4920  -52.7090 C.ar    177 TYR   -0.1150
   2878 OH        -62.3790  -10.5910  -53.0400 O.3     177 TYR    0.1150
   2879 HN        -61.0000   -5.5900  -49.9460 H       177 TYR    0.1100
   2880 HA        -58.5360   -6.9370  -49.8700 H       177 TYR   -0.5400
   2881 HB1       -58.3170   -6.0920  -52.2680 H       177 TYR    0.4300
   2882 HB2       -59.8430   -5.1390  -51.9800 H       177 TYR   -0.1150
   2883 HD1       -58.4120   -8.5650  -52.2700 H       177 TYR    0.1150
   2884 HD2       -61.9680   -6.2420  -51.8970 H       177 TYR   -0.1150
   2885 HE1       -59.7690  -10.5390  -52.8540 H       177 TYR    0.1150
   2886 HE2       -63.3270   -8.2130  -52.4910 H       177 TYR    0.5100
   2887 HH        -63.2810  -10.3000  -53.1880 H       177 TYR   -0.5100
   2888 N         -58.1470   -3.7170  -49.8440 N.am    178 MET   -0.4700
   2889 CA        -57.1670   -2.7020  -49.4600 C.3     178 MET    0.3100
   2890 C         -56.5710   -2.9560  -48.0710 C.2     178 MET    0.0700
   2891 O         -55.3510   -3.0970  -47.9270 O.2     178 MET    0.0900
   2892 CB        -57.7770   -1.2930  -49.5410 C.3     178 MET   -0.1800
   2893 CG        -56.8600   -0.1700  -49.0620 C.3     178 MET    0.0900
   2894 SD        -56.9680    0.1590  -47.2840 S.3     178 MET    0.0900
   2895 CE        -58.4740    1.1260  -47.1810 C.3     178 MET   -0.1400
   2896 HN        -59.0560   -3.3870  -50.0850 H       178 MET    0.0900
   2897 HA        -56.3230   -2.7840  -50.1280 H       178 MET    0.0900
   2898 HB1       -58.7000   -1.2750  -48.9230 H       178 MET   -0.0900
   2899 HB2       -58.0490   -1.0910  -50.5990 H       178 MET   -0.2200
   2900 HG1       -57.1240    0.7540  -49.6180 H       178 MET    0.0900
   2901 HG2       -55.8160   -0.4440  -49.3160 H       178 MET    0.0900
   2902 HE1       -59.3480    0.5540  -47.5600 H       178 MET    0.0900
   2903 HE2       -58.3790    2.0500  -47.7900 H       178 MET    0.5100
   2904 HE3       -58.6800    1.4060  -46.1260 H       178 MET   -0.5100
   2905 N         -57.4220   -3.0300  -47.0360 N.am    179 PRO   -0.2900
   2906 CA        -56.9010   -3.1810  -45.6770 C.3     179 PRO    0.0000
   2907 C         -56.1250   -4.4790  -45.4970 C.2     179 PRO    0.0900
   2908 O         -55.1780   -4.5250  -44.7020 O.2     179 PRO    0.0900
   2909 CB        -58.1640   -3.1840  -44.8160 C.3     179 PRO    0.0200
   2910 CG        -59.1710   -2.4580  -45.6330 C.3     179 PRO    0.0900
   2911 CD        -58.8830   -2.8710  -47.0410 C.3     179 PRO   -0.1800
   2912 HA        -56.2030   -2.3920  -45.4510 H       179 PRO    0.0900
   2913 HB1       -57.9870   -2.6620  -43.8510 H       179 PRO    0.0900
   2914 HB2       -58.4990   -4.2220  -44.6060 H       179 PRO   -0.1800
   2915 HG1       -60.2020   -2.7470  -45.3380 H       179 PRO    0.0900
   2916 HG2       -59.0580   -1.3580  -45.5130 H       179 PRO    0.0900
   2917 HD1       -59.3740   -3.8340  -47.2940 H       179 PRO    0.5100
   2918 HD2       -59.1830   -2.0900  -47.7690 H       179 PRO   -0.5100
   2919 N         -56.5130   -5.5220  -46.2260 N.am    180 VAL   -0.4700
   2920 CA        -55.7810   -6.7750  -46.1530 C.3     180 VAL    0.3100
   2921 C         -54.3990   -6.6270  -46.7790 C.2     180 VAL    0.0700
   2922 O         -53.3840   -6.9570  -46.1560 O.2     180 VAL    0.0900
   2923 CB        -56.5530   -7.9300  -46.8020 C.3     180 VAL   -0.0900
   2924 CG1       -55.6170   -9.0990  -47.0770 C.3     180 VAL    0.0900
   2925 CG2       -57.7000   -8.3540  -45.9020 C.3     180 VAL   -0.2700
   2926 HN        -57.3000   -5.4930  -46.8370 H       180 VAL    0.0900
   2927 HA        -55.6020   -6.9910  -45.1100 H       180 VAL    0.0900
   2928 HB        -57.0030   -7.5840  -47.7570 H       180 VAL    0.0900
   2929 HG11      -55.0310   -9.3440  -46.1650 H       180 VAL   -0.2700
   2930 HG12      -54.9110   -8.8350  -47.8920 H       180 VAL    0.0900
   2931 HG13      -56.2070   -9.9940  -47.3700 H       180 VAL    0.0900
   2932 HG21      -58.0650   -7.4860  -45.3130 H       180 VAL    0.0900
   2933 HG22      -57.3570   -9.1420  -45.1980 H       180 VAL    0.5100
   2934 HG23      -58.5390   -8.7440  -46.5170 H       180 VAL   -0.5100
   2935 N         -54.3410   -6.1030  -47.9990 N.am    181 THR   -0.4700
   2936 CA        -53.0410   -5.8540  -48.6010 C.3     181 THR    0.3100
   2937 C         -52.1540   -5.0900  -47.6190 C.2     181 THR    0.0700
   2938 O         -51.0450   -5.5260  -47.2980 O.2     181 THR    0.0900
   2939 CB        -53.1480   -5.0840  -49.9320 C.3     181 THR    0.1400
   2940 CG2       -53.9890   -5.8690  -50.9390 C.3     181 THR    0.0900
   2941 OG1       -53.7340   -3.7980  -49.7080 O.3     181 THR   -0.6600
   2942 HN        -55.1480   -5.8670  -48.5350 H       181 THR    0.4300
   2943 HA        -52.5690   -6.8110  -48.7670 H       181 THR   -0.2700
   2944 HB        -52.1360   -4.9460  -50.3680 H       181 THR    0.0900
   2945 HG1       -54.4350   -3.9350  -49.0670 H       181 THR    0.0900
   2946 HG21      -54.8590   -6.3360  -50.4280 H       181 THR    0.0900
   2947 HG22      -53.3760   -6.6710  -51.4010 H       181 THR    0.5100
   2948 HG23      -54.3680   -5.1860  -51.7290 H       181 THR   -0.5100
   2949 N         -52.6670   -3.9760  -47.0960 N.am    182 ILE   -0.4700
   2950 CA        -51.8780   -3.1470  -46.1790 C.3     182 ILE    0.3100
   2951 C         -51.3810   -3.9210  -44.9500 C.2     182 ILE    0.0700
   2952 O         -50.2240   -3.7740  -44.5260 O.2     182 ILE    0.0900
   2953 CB        -52.6310   -1.8700  -45.7510 C.3     182 ILE   -0.0900
   2954 CG1       -52.2510   -0.7120  -46.6700 C.3     182 ILE    0.0900
   2955 CG2       -52.2960   -1.5080  -44.3170 C.3     182 ILE   -0.2700
   2956 CD        -52.9690    0.5640  -46.3520 C.3     182 ILE    0.0900
   2957 HN        -53.5910   -3.6620  -47.3000 H       182 ILE    0.0900
   2958 HA        -50.9610   -2.8830  -46.6840 H       182 ILE    0.0900
   2959 HB        -53.7250   -2.0400  -45.8400 H       182 ILE   -0.1800
   2960 HG11      -52.4870   -0.9990  -47.7160 H       182 ILE    0.0900
   2961 HG12      -51.1580   -0.5360  -46.5830 H       182 ILE    0.0900
   2962 HG21      -51.2040   -1.3260  -44.2150 H       182 ILE   -0.2700
   2963 HG22      -52.5820   -2.3400  -43.6400 H       182 ILE    0.0900
   2964 HG23      -52.8380   -0.5830  -44.0250 H       182 ILE    0.0900
   2965 HD1       -52.6010    0.9780  -45.3890 H       182 ILE    0.0900
   2966 HD2       -54.0600    0.3730  -46.2640 H       182 ILE    0.5100
   2967 HD3       -52.7820    1.3120  -47.1520 H       182 ILE   -0.5100
   2968 N         -52.2540   -4.7460  -44.3760 N.am    183 MET   -0.4700
   2969 CA        -51.8570   -5.5830  -43.2530 C.3     183 MET    0.3100
   2970 C         -50.7500   -6.5520  -43.6310 C.2     183 MET    0.0700
   2971 O         -49.9010   -6.8790  -42.8070 O.2     183 MET    0.0900
   2972 CB        -53.0490   -6.3460  -42.6750 C.3     183 MET   -0.1800
   2973 CG        -53.8650   -5.5420  -41.6910 C.3     183 MET    0.0900
   2974 SD        -55.1550   -6.5400  -40.9420 S.3     183 MET    0.0900
   2975 CE        -56.1120   -6.9940  -42.3880 C.3     183 MET   -0.1400
   2976 HN        -53.1990   -4.8280  -44.6830 H       183 MET    0.0900
   2977 HA        -51.4260   -4.9400  -42.4990 H       183 MET    0.0900
   2978 HB1       -52.6710   -7.2550  -42.1620 H       183 MET   -0.0900
   2979 HB2       -53.7090   -6.6550  -43.5130 H       183 MET   -0.2200
   2980 HG1       -54.3200   -4.6790  -42.2220 H       183 MET    0.0900
   2981 HG2       -53.1890   -5.1480  -40.9020 H       183 MET    0.0900
   2982 HE1       -55.5570   -7.7080  -43.0330 H       183 MET    0.0900
   2983 HE2       -56.3430   -6.0920  -42.9940 H       183 MET    0.5100
   2984 HE3       -57.0640   -7.4780  -42.0830 H       183 MET   -0.5100
   2985 N         -50.7610   -7.0140  -44.8740 N.am    184 THR   -0.4700
   2986 CA        -49.7160   -7.9130  -45.3440 C.3     184 THR    0.3100
   2987 C         -48.3930   -7.1690  -45.4650 C.2     184 THR    0.0700
   2988 O         -47.3460   -7.6430  -45.0170 O.2     184 THR    0.0900
   2989 CB        -50.0930   -8.5300  -46.6880 C.3     184 THR    0.1400
   2990 CG2       -49.1870   -9.7130  -47.0110 C.3     184 THR    0.0900
   2991 OG1       -51.4490   -8.9730  -46.6280 O.3     184 THR   -0.6600
   2992 HN        -51.4700   -6.7730  -45.5320 H       184 THR    0.4300
   2993 HA        -49.5830   -8.6850  -44.6030 H       184 THR   -0.2700
   2994 HB        -49.9900   -7.7760  -47.4980 H       184 THR    0.0900
   2995 HG1       -51.9750   -8.1910  -46.4410 H       184 THR    0.0900
   2996 HG21      -49.1440  -10.4080  -46.1460 H       184 THR    0.0900
   2997 HG22      -48.1590   -9.3530  -47.2290 H       184 THR    0.5100
   2998 HG23      -49.5850  -10.2650  -47.8890 H       184 THR   -0.5100
   2999 N         -48.4450   -5.9850  -46.0700 N.am    185 ILE   -0.4700
   3000 CA        -47.2650   -5.1410  -46.1880 C.3     185 ILE    0.3100
   3001 C         -46.6410   -4.9150  -44.8170 C.2     185 ILE    0.0700
   3002 O         -45.5220   -5.3830  -44.5200 O.2     185 ILE    0.0900
   3003 CB        -47.6220   -3.7850  -46.8280 C.3     185 ILE   -0.0900
   3004 CG1       -48.0020   -3.9870  -48.2980 C.3     185 ILE    0.0900
   3005 CG2       -46.4720   -2.7960  -46.6750 C.3     185 ILE   -0.2700
   3006 CD        -48.3530   -2.7180  -49.0230 C.3     185 ILE    0.0900
   3007 HN        -49.2870   -5.6260  -46.4640 H       185 ILE    0.0900
   3008 HA        -46.5420   -5.6630  -46.7980 H       185 ILE    0.0900
   3009 HB        -48.5280   -3.3730  -46.3340 H       185 ILE   -0.1800
   3010 HG11      -48.8760   -4.6700  -48.3430 H       185 ILE    0.0900
   3011 HG12      -47.1450   -4.4640  -48.8200 H       185 ILE    0.0900
   3012 HG21      -45.5210   -3.2630  -47.0100 H       185 ILE   -0.2700
   3013 HG22      -46.3670   -2.5010  -45.6090 H       185 ILE    0.0900
   3014 HG23      -46.6640   -1.8960  -47.2970 H       185 ILE    0.0900
   3015 HD1       -47.4440   -2.0960  -49.1680 H       185 ILE    0.0900
   3016 HD2       -49.0910   -2.1350  -48.4310 H       185 ILE    0.5100
   3017 HD3       -48.7810   -2.9570  -50.0210 H       185 ILE   -0.5100
   3018 N         -47.3890   -4.2070  -43.9700 N.am    186 LEU   -0.4700
   3019 CA        -46.9360   -3.9100  -42.6260 C.3     186 LEU    0.3100
   3020 C         -46.4230   -5.1760  -41.9750 C.2     186 LEU    0.0700
   3021 O         -45.3680   -5.1770  -41.3470 O.2     186 LEU    0.0900
   3022 CB        -48.0680   -3.3230  -41.7820 C.3     186 LEU   -0.1800
   3023 CG        -48.4700   -1.9040  -42.1580 C.3     186 LEU    0.0900
   3024 CD1       -49.5610   -1.4080  -41.2230 C.3     186 LEU    0.0900
   3025 CD2       -47.2490   -0.9880  -42.1190 C.3     186 LEU   -0.0900
   3026 HN        -48.2860   -3.8530  -44.2220 H       186 LEU    0.0900
   3027 HA        -46.1200   -3.2060  -42.6960 H       186 LEU   -0.2700
   3028 HB1       -47.7480   -3.3250  -40.7200 H       186 LEU    0.0900
   3029 HB2       -48.9580   -3.9780  -41.8910 H       186 LEU    0.0900
   3030 HG        -48.8430   -1.8890  -43.2050 H       186 LEU    0.0900
   3031 HD11      -49.1450   -1.2410  -40.2060 H       186 LEU   -0.2700
   3032 HD12      -50.3730   -2.1640  -41.1540 H       186 LEU    0.0900
   3033 HD13      -49.9740   -0.4480  -41.5980 H       186 LEU    0.0900
   3034 HD21      -46.5600   -1.2340  -42.9550 H       186 LEU    0.0900
   3035 HD22      -46.7050   -1.1230  -41.1590 H       186 LEU    0.5100
   3036 HD23      -47.5680    0.0710  -42.2220 H       186 LEU   -0.5100
   3037 N         -47.1660   -6.2670  -42.1480 N.am    187 TYR   -0.4700
   3038 CA        -46.7870   -7.5280  -41.5400 C.3     187 TYR    0.3100
   3039 C         -45.3680   -7.8930  -41.9250 C.2     187 TYR    0.0700
   3040 O         -44.4610   -7.7860  -41.1060 O.2     187 TYR    0.0900
   3041 CB        -47.7380   -8.6590  -41.9410 C.3     187 TYR   -0.1800
   3042 CG        -47.3280   -9.9980  -41.3770 C.ar    187 TYR    0.0900
   3043 CD1       -47.6920  -10.3700  -40.0920 C.ar    187 TYR    0.0900
   3044 CD2       -46.5680  -10.8870  -42.1280 C.ar    187 TYR    0.0000
   3045 CE1       -47.3150  -11.5920  -39.5710 C.ar    187 TYR   -0.1150
   3046 CE2       -46.1860  -12.1100  -41.6130 C.ar    187 TYR    0.1150
   3047 CZ        -46.5630  -12.4570  -40.3340 C.ar    187 TYR   -0.1150
   3048 OH        -46.1850  -13.6730  -39.8140 O.3     187 TYR    0.1150
   3049 HN        -48.0010   -6.2670  -42.6940 H       187 TYR    0.1100
   3050 HA        -46.8010   -7.3940  -40.4690 H       187 TYR   -0.5400
   3051 HB1       -47.7540   -8.7540  -43.0470 H       187 TYR    0.4300
   3052 HB2       -48.7580   -8.4360  -41.5630 H       187 TYR   -0.1150
   3053 HD1       -48.2790   -9.6940  -39.4890 H       187 TYR    0.1150
   3054 HD2       -46.2710  -10.6180  -43.1300 H       187 TYR   -0.1150
   3055 HE1       -47.6100  -11.8690  -38.5690 H       187 TYR    0.1150
   3056 HE2       -45.5960  -12.7890  -42.2090 H       187 TYR    0.5100
   3057 HH        -46.5360  -13.7360  -38.9220 H       187 TYR   -0.5100
   3058 N         -45.1620   -8.2780  -43.1830 N.am    188 TRP   -0.4700
   3059 CA        -43.8610   -8.7830  -43.5970 C.3     188 TRP    0.3100
   3060 C         -42.7530   -7.8220  -43.1900 C.2     188 TRP    0.0700
   3061 O         -41.6470   -8.2480  -42.8500 O.2     188 TRP    0.0900
   3062 CB        -43.8210   -9.0930  -45.1000 C.3     188 TRP   -0.1800
   3063 CG        -44.5910  -10.3390  -45.4730 C.ar    188 TRP    0.0900
   3064 CD1       -45.7030  -10.4150  -46.2680 C.ar    188 TRP    0.0900
   3065 CD2       -44.3110  -11.6830  -45.0530 C.ar    188 TRP   -0.0300
   3066 CE2       -45.2880  -12.5150  -45.6350 C.ar    188 TRP   -0.1500
   3067 CE3       -43.3300  -12.2590  -44.2440 C.ar    188 TRP    0.2200
   3068 NE1       -46.1240  -11.7210  -46.3700 N.ar    188 TRP   -0.5100
   3069 CZ2       -45.3070  -13.8920  -45.4340 C.ar    188 TRP    0.3700
   3070 CZ3       -43.3530  -13.6230  -44.0470 C.ar    188 TRP    0.2400
   3071 CH2       -44.3310  -14.4270  -44.6390 C.ar    188 TRP    0.1100
   3072 HN        -45.8730   -8.2390  -43.8810 H       188 TRP   -0.2500
   3073 HA        -43.6590   -9.6790  -43.0300 H       188 TRP    0.1700
   3074 HB1       -42.7630   -9.2300  -45.4110 H       188 TRP   -0.2000
   3075 HB2       -44.2550   -8.2340  -45.6550 H       188 TRP    0.1400
   3076 HD1       -46.1800   -9.5720  -46.7450 H       188 TRP   -0.2700
   3077 HE1       -46.8930  -12.0300  -46.8840 H       188 TRP    0.1600
   3078 HE3       -42.5620  -11.6630  -43.7740 H       188 TRP   -0.1400
   3079 HZ2       -46.0550  -14.5290  -45.8810 H       188 TRP    0.1400
   3080 HZ3       -42.5990  -14.0800  -43.4230 H       188 TRP    0.5100
   3081 HH2       -44.3160  -15.4920  -44.4660 H       188 TRP   -0.5100
   3082 N         -43.0580   -6.5220  -43.1940 N.am    189 ARG   -0.4700
   3083 CA        -42.0800   -5.5450  -42.7180 C.3     189 ARG    0.3100
   3084 C         -41.7230   -5.7600  -41.2460 C.2     189 ARG    0.0700
   3085 O         -40.5470   -5.8110  -40.8790 O.2     189 ARG    0.0900
   3086 CB        -42.5680   -4.1110  -42.9500 C.3     189 ARG   -0.1800
   3087 CG        -42.6380   -3.7190  -44.4140 C.3     189 ARG    0.0900
   3088 CD        -42.8440   -2.2240  -44.5690 C.3     189 ARG    0.0900
   3089 NE        -42.9190   -1.8320  -45.9750 N.pl3   189 ARG   -0.1800
   3090 CZ        -42.8750   -0.5730  -46.3970 C.cat   189 ARG    0.0900
   3091 NH1       -42.7470    0.4200  -45.5260 N.pl3   189 ARG    0.0900
   3092 NH2       -42.9530   -0.3060  -47.6940 N.pl3   189 ARG    0.2000
   3093 HN        -43.9350   -6.1680  -43.5100 H       189 ARG    0.0900
   3094 HA        -41.1560   -5.7150  -43.2510 H       189 ARG    0.0900
   3095 HB1       -41.8760   -3.4150  -42.4300 H       189 ARG   -0.7000
   3096 HB2       -43.5810   -4.0080  -42.5070 H       189 ARG    0.4400
   3097 HG1       -43.4820   -4.2560  -44.8970 H       189 ARG    0.6400
   3098 HG2       -41.6920   -4.0120  -44.9170 H       189 ARG   -0.8000
   3099 HD1       -41.9910   -1.6780  -44.1110 H       189 ARG    0.4600
   3100 HD2       -43.7950   -1.9230  -44.0810 H       189 ARG    0.4600
   3101 HE        -43.0100   -2.5550  -46.6580 H       189 ARG   -0.8000
   3102 HH11      -42.6830    0.2220  -44.5470 H       189 ARG    0.4600
   3103 HH12      -42.7140    1.3660  -45.8480 H       189 ARG    0.4600
   3104 HH21      -43.0450   -1.0520  -48.3540 H       189 ARG    0.5100
   3105 HH22      -42.9200    0.6410  -48.0130 H       189 ARG   -0.5100
   3106 N         -42.7460   -5.8900  -40.4060 N.am    190 ILE   -0.4700
   3107 CA        -42.5470   -6.1440  -38.9870 C.3     190 ILE    0.3100
   3108 C         -41.7860   -7.4490  -38.7860 C.2     190 ILE    0.0700
   3109 O         -40.8240   -7.5030  -38.0240 O.2     190 ILE    0.0900
   3110 CB        -43.8930   -6.1930  -38.2290 C.3     190 ILE   -0.0900
   3111 CG1       -44.5660   -4.8190  -38.2590 C.3     190 ILE    0.0900
   3112 CG2       -43.6940   -6.6510  -36.7920 C.3     190 ILE   -0.2700
   3113 CD        -45.7070   -4.6790  -37.2760 C.3     190 ILE    0.0900
   3114 HN        -43.6920   -5.8190  -40.7100 H       190 ILE    0.0900
   3115 HA        -41.9260   -5.3540  -38.5930 H       190 ILE    0.0900
   3116 HB        -44.5800   -6.8960  -38.7450 H       190 ILE   -0.1800
   3117 HG11      -44.9560   -4.6400  -39.2830 H       190 ILE    0.0900
   3118 HG12      -43.8020   -4.0460  -38.0260 H       190 ILE    0.0900
   3119 HG21      -43.0150   -5.9510  -36.2570 H       190 ILE   -0.2700
   3120 HG22      -43.2390   -7.6650  -36.7780 H       190 ILE    0.0900
   3121 HG23      -44.6700   -6.6720  -36.2620 H       190 ILE    0.0900
   3122 HD1       -45.3120   -4.4770  -36.2580 H       190 ILE    0.0900
   3123 HD2       -46.2980   -5.6190  -37.2470 H       190 ILE    0.5100
   3124 HD3       -46.3640   -3.8340  -37.5760 H       190 ILE   -0.5100
   3125 N         -42.2120   -8.4930  -39.4920 N.am    191 TYR   -0.4700
   3126 CA        -41.6060   -9.8190  -39.4100 C.3     191 TYR    0.3100
   3127 C         -40.1270   -9.8010  -39.8050 C.2     191 TYR    0.0700
   3128 O         -39.3300  -10.6060  -39.3110 O.2     191 TYR    0.0900
   3129 CB        -42.3880  -10.7950  -40.2990 C.3     191 TYR   -0.1800
   3130 CG        -42.0400  -12.2590  -40.1410 C.ar    191 TYR    0.0900
   3131 CD1       -42.9230  -13.1420  -39.5200 C.ar    191 TYR    0.0900
   3132 CD2       -40.8470  -12.7640  -40.6340 C.ar    191 TYR    0.0000
   3133 CE1       -42.6130  -14.4850  -39.3880 C.ar    191 TYR   -0.1150
   3134 CE2       -40.5270  -14.1020  -40.5050 C.ar    191 TYR    0.1150
   3135 CZ        -41.4120  -14.9590  -39.8830 C.ar    191 TYR   -0.1150
   3136 OH        -41.0850  -16.2910  -39.7600 O.3     191 TYR    0.1150
   3137 HN        -42.9810   -8.4140  -40.1200 H       191 TYR    0.1100
   3138 HA        -41.6310  -10.1420  -38.3790 H       191 TYR   -0.5400
   3139 HB1       -42.1990  -10.5360  -41.3630 H       191 TYR    0.4300
   3140 HB2       -43.4700  -10.6970  -40.0690 H       191 TYR   -0.1150
   3141 HD1       -43.8620  -12.7730  -39.1370 H       191 TYR    0.1150
   3142 HD2       -40.1550  -12.0980  -41.1290 H       191 TYR   -0.1150
   3143 HE1       -43.3040  -15.1580  -38.9010 H       191 TYR    0.1150
   3144 HE2       -39.5890  -14.4740  -40.8890 H       191 TYR    0.5100
   3145 HH        -40.2220  -16.4230  -40.1600 H       191 TYR   -0.5100
   3146 N         -39.7630   -8.8840  -40.7040 N.am    192 LYS   -0.4700
   3147 CA        -38.3650   -8.6730  -41.0720 C.3     192 LYS    0.3100
   3148 C         -37.6000   -7.9010  -39.9900 C.2     192 LYS    0.0700
   3149 O         -36.4620   -8.2470  -39.6570 O.2     192 LYS    0.0900
   3150 CB        -38.2670   -7.9290  -42.4100 C.3     192 LYS   -0.1800
   3151 CG        -36.8430   -7.7300  -42.9220 C.3     192 LYS    0.0900
   3152 CD        -36.8120   -7.1060  -44.3150 C.3     192 LYS    0.0900
   3153 CE        -35.3790   -6.9410  -44.8310 C.3     192 LYS   -0.1800
   3154 NZ        -34.7500   -8.2090  -45.3070 N.4     192 LYS    0.0900
   3155 HN        -40.4290   -8.3020  -41.1660 H       192 LYS    0.0900
   3156 HA        -37.8880   -9.6390  -41.1430 H       192 LYS   -0.1800
   3157 HB1       -38.7370   -6.9310  -42.2900 H       192 LYS    0.0900
   3158 HB2       -38.8340   -8.5050  -43.1720 H       192 LYS    0.0900
   3159 HG1       -36.3320   -8.7160  -42.9570 H       192 LYS    0.2100
   3160 HG2       -36.2970   -7.0670  -42.2180 H       192 LYS    0.0500
   3161 HD1       -37.3000   -6.1090  -44.2770 H       192 LYS    0.0500
   3162 HD2       -37.3760   -7.7570  -45.0160 H       192 LYS   -0.3000
   3163 HE1       -34.7400   -6.5460  -44.0120 H       192 LYS    0.3300
   3164 HE2       -35.3800   -6.2340  -45.6890 H       192 LYS    0.3300
   3165 HZ1       -35.3120   -8.6030  -46.0880 H       192 LYS    0.3300
   3166 HZ2       -34.7150   -8.8930  -44.5240 H       192 LYS    0.5100
   3167 HZ3       -33.7850   -8.0140  -45.6390 H       192 LYS   -0.5100
   3168 N         -38.2410   -6.8680  -39.4400 N.am    193 GLU   -0.4700
   3169 CA        -37.5920   -5.8900  -38.5650 C.3     193 GLU    0.3100
   3170 C         -37.7150   -6.0820  -37.0450 C.2     193 GLU    0.0700
   3171 O         -37.3070   -5.2030  -36.2820 O.2     193 GLU    0.0900
   3172 CB        -38.0840   -4.4830  -38.9110 C.3     193 GLU   -0.1800
   3173 CG        -36.9730   -3.5260  -39.3000 C.3     193 GLU    0.0900
   3174 CD        -36.8320   -3.3850  -40.8060 C.2     193 GLU    0.0900
   3175 OE1       -35.6780   -3.3110  -41.2880 O.co2   193 GLU   -0.2800
   3176 OE2       -37.8680   -3.3280  -41.5020 O.co2   193 GLU    0.0900
   3177 HN        -39.2110   -6.7130  -39.6070 H       193 GLU    0.0900
   3178 HA        -36.5250   -5.9640  -38.7080 H       193 GLU    0.6200
   3179 HB1       -38.6140   -4.0680  -38.0270 H       193 GLU   -0.7600
   3180 HB2       -38.8000   -4.5570  -39.7570 H       193 GLU   -0.7600
   3181 HG1       -36.0120   -3.9000  -38.8880 H       193 GLU    0.5100
   3182 HG2       -37.1900   -2.5250  -38.8700 H       193 GLU   -0.5100
   3183 N         -38.2920   -7.1910  -36.5980 N.am    194 THR   -0.4700
   3184 CA        -38.6260   -7.3630  -35.1820 C.3     194 THR    0.3100
   3185 C         -37.5020   -7.0890  -34.1820 C.2     194 THR    0.0700
   3186 O         -37.7620   -6.6270  -33.0690 O.2     194 THR    0.0900
   3187 CB        -39.2050   -8.7690  -34.9040 C.3     194 THR    0.1400
   3188 CG2       -39.6780   -8.8740  -33.4550 C.3     194 THR    0.0900
   3189 OG1       -40.3150   -9.0090  -35.7740 O.3     194 THR   -0.6600
   3190 HN        -38.5220   -7.9510  -37.2000 H       194 THR    0.4300
   3191 HA        -39.3480   -6.6050  -34.9180 H       194 THR   -0.2700
   3192 HB        -38.4270   -9.5420  -35.0880 H       194 THR    0.0900
   3193 HG1       -40.2190   -8.3910  -36.5020 H       194 THR    0.0900
   3194 HG21      -40.3310   -8.0110  -33.2040 H       194 THR    0.0900
   3195 HG22      -38.8040   -8.8680  -32.7700 H       194 THR    0.5100
   3196 HG23      -40.2580   -9.8110  -33.3140 H       194 THR   -0.5100
   3197 N         -36.2560   -7.3800  -34.5510 N.am    195 GLU   -0.4700
   3198 CA        -35.1810   -7.3010  -33.5680 C.3     195 GLU    0.3100
   3199 C         -34.7710   -5.8660  -33.1920 C.2     195 GLU    0.0700
   3200 O         -34.1860   -5.6460  -32.1260 O.2     195 GLU    0.0900
   3201 CB        -33.9620   -8.1220  -34.0120 C.3     195 GLU   -0.1800
   3202 CG        -32.9490   -8.3370  -32.8840 C.3     195 GLU    0.0900
   3203 CD        -31.6600   -8.9960  -33.3470 C.2     195 GLU    0.0900
   3204 OE1       -30.6620   -8.9360  -32.5910 O.co2   195 GLU   -0.2800
   3205 OE2       -31.6490   -9.5730  -34.4570 O.co2   195 GLU    0.0900
   3206 HN        -36.0100   -7.6540  -35.4770 H       195 GLU    0.0900
   3207 HA        -35.5600   -7.6750  -32.6300 H       195 GLU    0.6200
   3208 HB1       -33.4600   -7.5920  -34.8480 H       195 GLU   -0.7600
   3209 HB2       -34.3120   -9.1120  -34.3730 H       195 GLU   -0.7600
   3210 HG1       -33.4110   -8.9820  -32.1060 H       195 GLU    0.5100
   3211 HG2       -32.6960   -7.3520  -32.4370 H       195 GLU   -0.5100
   3212 N         -35.1540   -4.8650  -34.0180 N.am    196 LYS   -0.4700
   3213 CA        -34.9270   -3.4550  -33.7670 C.3     196 LYS    0.3100
   3214 CAT       -36.6080   -2.9450  -30.3730 C.3     196 LYS    0.0700
   3215 C         -35.8810   -2.8880  -32.7100 C.2     196 LYS    0.0900
   3216 O         -36.7000   -2.0090  -32.9720 O.2     196 LYS   -0.1800
   3217 CB        -35.0520   -2.6350  -35.0820 C.3     196 LYS    0.0900
   3218 CG        -34.0810   -3.0730  -36.1940 C.3     196 LYS    0.0900
   3219 CD        -34.2200   -2.2070  -37.4630 C.3     196 LYS   -0.1800
   3220 CE        -33.4530   -2.7690  -38.6720 C.3     196 LYS    0.0900
   3221 NZ        -33.8380   -2.0840  -39.9250 N.4     196 LYS    0.0900
   3222 NT        -35.7730   -3.3810  -31.4630 N.pl3   196 LYS   -0.1800
   3223 HN        -35.6290   -5.0640  -34.8710 H       196 LYS    0.0900
   3224 HNT       -35.1000   -4.0810  -31.2360 H       196 LYS    0.0900
   3225 HA        -33.9370   -3.3440  -33.3490 H       196 LYS    0.2100
   3226 HB1       -34.8600   -1.5660  -34.8500 H       196 LYS    0.0500
   3227 HB2       -36.0900   -2.7400  -35.4620 H       196 LYS    0.0500
   3228 HG1       -34.2870   -4.1320  -36.4570 H       196 LYS   -0.3000
   3229 HG2       -33.0400   -2.9920  -35.8160 H       196 LYS    0.3300
   3230 HD1       -33.8370   -1.1890  -37.2420 H       196 LYS    0.3300
   3231 HD2       -35.2970   -2.1370  -37.7290 H       196 LYS    0.3300
   3232 HE1       -33.6800   -3.8500  -38.7920 H       196 LYS    0.5100
   3233 HE2       -32.3620   -2.6210  -38.5250 H       196 LYS   -0.5100
   3234 HZ1       -34.1160   -1.1040  -39.7130 H       196 LYS   -0.4700
   3235 HZ2       -34.6380   -2.5840  -40.3620 H       196 LYS    0.3100
   3236 HZ3       -33.0320   -2.0800  -40.5810 H       196 LYS   -0.1100
   3237 HT1       -37.6730   -3.1460  -30.6180 H       196 LYS    0.0900
   3238 HT2       -36.4760   -1.8530  -30.2120 H       196 LYS    0.0900
   3239 HT3       -36.3400   -3.4990  -29.4480 H       196 LYS    0.0900
   3240 N         -31.7220   -6.3150  -17.9410 N.am    197 LEU   -0.2700
   3241 CA        -33.1510   -6.5130  -17.7680 C.3     197 LEU    0.0900
   3242 CAY       -29.5020   -6.7920  -18.7210 C.3     197 LEU    0.0900
   3243 C         -33.9550   -6.1090  -19.0020 C.2     197 LEU    0.0900
   3244 O         -34.6410   -5.0830  -19.0310 O.2     197 LEU    0.5100
   3245 CB        -33.6750   -5.7580  -16.5170 C.3     197 LEU   -0.5100
   3246 CG        -32.9840   -6.1400  -15.1870 C.3     197 LEU   -0.4700
   3247 CD1       -33.5380   -5.2890  -14.0330 C.3     197 LEU    0.3100
   3248 CD2       -33.1330   -7.6340  -14.8590 C.3     197 LEU    0.0700
   3249 CY        -30.9400   -7.1390  -18.6530 C.2     197 LEU    0.0900
   3250 OY        -31.3830   -8.1270  -19.2210 O.2     197 LEU   -0.1800
   3251 HN        -31.3470   -5.5110  -17.4880 H       197 LEU    0.0900
   3252 HA        -33.3290   -7.5730  -17.6650 H       197 LEU    0.0900
   3253 HB1       -34.7610   -5.9660  -16.4150 H       197 LEU   -0.0900
   3254 HB2       -33.5290   -4.6700  -16.6830 H       197 LEU    0.0900
   3255 HG        -31.8900   -5.9710  -15.2780 H       197 LEU   -0.2700
   3256 HD11      -34.6300   -5.4560  -13.9270 H       197 LEU    0.0900
   3257 HD12      -33.3610   -4.2120  -14.2390 H       197 LEU    0.0900
   3258 HD13      -33.0410   -5.5740  -13.0810 H       197 LEU    0.0900
   3259 HD21      -32.6780   -8.2490  -15.6650 H       197 LEU   -0.2700
   3260 HD22      -34.2090   -7.8980  -14.7770 H       197 LEU    0.0900
   3261 HD23      -32.6160   -7.8650  -13.9020 H       197 LEU    0.0900
   3262 HY1       -28.9680   -7.5470  -19.3370 H       197 LEU    0.0900
   3263 HY2       -29.0680   -6.7900  -17.6980 H       197 LEU    0.5100
   3264 HY3       -29.3790   -5.7930  -19.1890 H       197 LEU   -0.5100
   3265 N         -33.9020   -6.9270  -20.0700 N.am    198 ILE   -0.4700
   3266 CA        -34.6220   -6.6610  -21.3030 C.3     198 ILE    0.3100
   3267 C         -35.5600   -7.8060  -21.6570 C.2     198 ILE    0.0700
   3268 O         -35.1870   -8.9820  -21.5860 O.2     198 ILE    0.0900
   3269 CB        -33.6490   -6.4300  -22.4610 C.3     198 ILE   -0.0900
   3270 CG1       -33.0100   -5.0500  -22.3490 C.3     198 ILE    0.0900
   3271 CG2       -34.3540   -6.5620  -23.7960 C.3     198 ILE   -0.2700
   3272 CD        -32.3280   -4.6030  -23.6250 C.3     198 ILE    0.0900
   3273 HN        -33.3600   -7.7630  -20.0600 H       198 ILE    0.0900
   3274 HA        -35.2350   -5.7850  -21.1490 H       198 ILE    0.0900
   3275 HB        -32.8290   -7.1770  -22.4040 H       198 ILE   -0.1800
   3276 HG11      -32.2580   -5.0710  -21.5320 H       198 ILE    0.0900
   3277 HG12      -33.8000   -4.3130  -22.0920 H       198 ILE    0.0900
   3278 HG21      -35.1710   -5.8140  -23.8710 H       198 ILE   -0.2700
   3279 HG22      -34.7930   -7.5790  -23.8920 H       198 ILE    0.0900
   3280 HG23      -33.6340   -6.3850  -24.6230 H       198 ILE    0.0900
   3281 HD1       -33.0860   -4.3850  -24.4070 H       198 ILE    0.0900
   3282 HD2       -31.6570   -5.4070  -23.9950 H       198 ILE    0.5100
   3283 HD3       -31.7380   -3.6810  -23.4360 H       198 ILE   -0.5100
   3284 N         -36.7810   -7.4520  -22.0450 N.am    199 LYS   -0.4700
   3285 CA        -37.8020   -8.4230  -22.4120 C.3     199 LYS    0.3100
   3286 C         -37.6800   -8.7880  -23.8820 C.2     199 LYS    0.0700
   3287 O         -37.8260   -7.9290  -24.7510 O.2     199 LYS    0.0900
   3288 CB        -39.1980   -7.8480  -22.1580 C.3     199 LYS   -0.1800
   3289 CG        -39.2470   -6.7360  -21.1150 C.3     199 LYS    0.0900
   3290 CD        -38.7620   -5.4050  -21.6810 C.3     199 LYS    0.0900
   3291 CE        -38.8430   -4.2930  -20.6490 C.3     199 LYS   -0.1800
   3292 NZ        -38.0170   -3.1260  -21.0620 N.4     199 LYS    0.0900
   3293 HN        -37.0550   -6.4950  -22.1050 H       199 LYS    0.0900
   3294 HA        -37.6490   -9.3130  -21.8190 H       199 LYS   -0.1800
   3295 HB1       -39.8580   -8.6730  -21.8180 H       199 LYS    0.0900
   3296 HB2       -39.5880   -7.4450  -23.1160 H       199 LYS    0.0900
   3297 HG1       -38.6040   -7.0190  -20.2540 H       199 LYS    0.2100
   3298 HG2       -40.2920   -6.6190  -20.7590 H       199 LYS    0.0500
   3299 HD1       -39.3900   -5.1350  -22.5560 H       199 LYS    0.0500
   3300 HD2       -37.7080   -5.5160  -22.0130 H       199 LYS   -0.3000
   3301 HE1       -38.4600   -4.6540  -19.6700 H       199 LYS    0.3300
   3302 HE2       -39.8940   -3.9490  -20.5440 H       199 LYS    0.3300
   3303 HZ1       -38.2460   -2.8690  -22.0440 H       199 LYS    0.3300
   3304 HZ2       -37.0090   -3.3740  -20.9950 H       199 LYS    0.5100
   3305 HZ3       -38.2170   -2.3200  -20.4360 H       199 LYS   -0.5100
   3306 N         -37.4220  -10.0620  -24.1640 N.am    200 GLU   -0.4700
   3307 CA        -37.2460  -10.5140  -25.5390 C.3     200 GLU    0.3100
   3308 CAT       -39.5560  -10.3670  -28.5320 C.3     200 GLU    0.0700
   3309 C         -38.4790  -10.2130  -26.3910 C.2     200 GLU    0.0900
   3310 O         -38.5160   -9.2830  -27.1730 O.2     200 GLU   -0.1800
   3311 CB        -36.9020  -12.0040  -25.5910 C.3     200 GLU    0.0900
   3312 CG        -36.2730  -12.4360  -26.9120 C.3     200 GLU    0.0900
   3313 CD        -36.1130  -13.9410  -27.0360 C.2     200 GLU   -0.2800
   3314 OE1       -35.4840  -14.3910  -28.0220 O.co2   200 GLU    0.0900
   3315 OE2       -36.6210  -14.6710  -26.1550 O.co2   200 GLU    0.0900
   3316 NT        -38.4340  -10.6050  -27.6730 N.4     200 GLU    0.6200
   3317 HN        -37.3370  -10.7580  -23.4550 H       200 GLU   -0.7600
   3318 HNT       -37.6450  -11.0650  -28.0730 H       200 GLU   -0.7600
   3319 HA        -36.4520   -9.9330  -25.9820 H       200 GLU    0.5100
   3320 HB1       -37.8330  -12.5880  -25.4350 H       200 GLU   -0.5100
   3321 HB2       -36.1920  -12.2320  -24.7680 H       200 GLU   -0.4700
   3322 HG1       -35.2680  -11.9690  -27.0000 H       200 GLU    0.3100
   3323 HG2       -36.9140  -12.0810  -27.7470 H       200 GLU   -0.1100
   3324 HT1       -39.3600   -9.4710  -29.1580 H       200 GLU    0.0900
   3325 HT2       -40.4660  -10.1880  -27.9200 H       200 GLU    0.0900
   3326 HT3       -39.7130  -11.2430  -29.1970 H       200 GLU    0.0900
   3327 N         -44.9370   -8.9960  -33.3630 N.am    201 ALA   -0.2700
   3328 CA        -44.8300  -10.1090  -34.2950 C.3     201 ALA    0.0900
   3329 CAY       -45.9400   -7.5980  -32.1990 C.3     201 ALA    0.0900
   3330 C         -45.6360  -11.3110  -33.8120 C.2     201 ALA    0.0900
   3331 O         -46.1860  -12.0720  -34.6080 O.2     201 ALA    0.5100
   3332 CB        -43.3700  -10.4890  -34.4910 C.3     201 ALA   -0.5100
   3333 CY        -46.1340   -8.4760  -33.0920 C.2     201 ALA   -0.4700
   3334 OY        -47.1790   -8.8760  -33.5990 O.2     201 ALA    0.3100
   3335 HN        -44.0920   -8.6590  -32.9560 H       201 ALA    0.0700
   3336 HA        -45.2700   -9.8060  -35.2340 H       201 ALA    0.0900
   3337 HB1       -42.9200  -10.7900  -33.5210 H       201 ALA   -0.2700
   3338 HB2       -42.8030   -9.6210  -34.8900 H       201 ALA    0.0900
   3339 HB3       -43.2930  -11.3430  -35.1970 H       201 ALA    0.0900
   3340 HY1       -45.9610   -8.0780  -31.1970 H       201 ALA    0.0900
   3341 HY2       -46.7410   -6.8300  -32.2470 H       201 ALA    0.5100
   3342 HY3       -44.9480   -7.1220  -32.3500 H       201 ALA   -0.5100
   3343 N         -45.7010  -11.4740  -32.4930 N.am    202 GLN   -0.4700
   3344 CA        -46.3780  -12.6110  -31.8870 C.3     202 GLN    0.3100
   3345 C         -47.8960  -12.5350  -32.0160 C.2     202 GLN    0.0700
   3346 O         -48.4960  -11.4870  -31.7820 O.2     202 GLN    0.0900
   3347 CB        -45.9660  -12.7660  -30.4170 C.3     202 GLN   -0.1800
   3348 CG        -45.9330  -11.4610  -29.6290 C.3     202 GLN    0.0900
   3349 CD        -47.1090  -11.3310  -28.6770 C.2     202 GLN    0.0900
   3350 NE2       -47.1450  -10.4020  -27.8430 N.am    202 GLN   -0.1800
   3351 OE1       -48.0610  -12.2310  -28.7770 O.2     202 GLN    0.0900
   3352 HN        -45.2900  -10.8240  -31.8600 H       202 GLN    0.0900
   3353 HA        -46.1100  -13.4960  -32.4470 H       202 GLN    0.5500
   3354 HB1       -44.9520  -13.2190  -30.3840 H       202 GLN   -0.5500
   3355 HB2       -46.6840  -13.4540  -29.9240 H       202 GLN   -0.6200
   3356 HG1       -45.9580  -10.6080  -30.3400 H       202 GLN    0.3200
   3357 HG2       -44.9930  -11.4180  -29.0390 H       202 GLN    0.3000
   3358 HE21      -47.9220  -10.3210  -27.2190 H       202 GLN    0.5100
   3359 HE22      -46.3970   -9.7390  -27.8010 H       202 GLN   -0.5100
   3360 N         -48.5000  -13.6550  -32.4110 N.am    203 THR   -0.4700
   3361 CA        -49.9520  -13.7940  -32.4860 C.3     203 THR    0.3100
   3362 C         -50.5670  -13.0950  -33.6980 C.2     203 THR    0.0700
   3363 O         -51.7030  -13.3810  -34.0820 O.2     203 THR    0.0900
   3364 CB        -50.6330  -13.2770  -31.1970 C.3     203 THR    0.1400
   3365 CG2       -52.1410  -13.5140  -31.2390 C.3     203 THR    0.0900
   3366 OG1       -50.0720  -13.9440  -30.0590 O.3     203 THR   -0.6600
   3367 HN        -47.9780  -14.4600  -32.6800 H       203 THR    0.4300
   3368 HA        -50.1780  -14.8390  -32.6330 H       203 THR   -0.2700
   3369 HB        -50.4690  -12.1840  -31.0940 H       203 THR    0.0900
   3370 HG1       -49.4360  -13.3320  -29.6820 H       203 THR    0.0900
   3371 HG21      -52.3600  -14.5080  -31.6860 H       203 THR    0.0900
   3372 HG22      -52.6300  -12.7320  -31.8570 H       203 THR    0.5100
   3373 HG23      -52.5560  -13.4900  -30.2090 H       203 THR   -0.5100
   3374 N         -49.8050  -12.2010  -34.3230 N.am    204 LEU   -0.4700
   3375 CA        -50.3160  -11.4650  -35.4700 C.3     204 LEU    0.3100
   3376 C         -50.4270  -12.4140  -36.6480 C.2     204 LEU    0.0700
   3377 O         -51.3510  -12.3240  -37.4580 O.2     204 LEU    0.0900
   3378 CB        -49.4120  -10.2840  -35.8220 C.3     204 LEU   -0.1800
   3379 CG        -50.1250   -9.1620  -36.5810 C.3     204 LEU    0.0900
   3380 CD1       -51.1510   -8.4880  -35.6830 C.3     204 LEU    0.0900
   3381 CD2       -49.1450   -8.1420  -37.1420 C.3     204 LEU   -0.0900
   3382 HN        -48.8700  -11.9980  -34.0410 H       204 LEU    0.0900
   3383 HA        -51.3060  -11.1150  -35.2230 H       204 LEU   -0.2700
   3384 HB1       -48.5740  -10.6560  -36.4480 H       204 LEU    0.0900
   3385 HB2       -48.9980   -9.8640  -34.8800 H       204 LEU    0.0900
   3386 HG        -50.6360   -9.5850  -37.4720 H       204 LEU    0.0900
   3387 HD11      -50.6860   -8.2140  -34.7120 H       204 LEU   -0.2700
   3388 HD12      -51.9970   -9.1810  -35.4870 H       204 LEU    0.0900
   3389 HD13      -51.5300   -7.5630  -36.1690 H       204 LEU    0.0900
   3390 HD21      -48.3340   -8.6570  -37.6980 H       204 LEU    0.0900
   3391 HD22      -48.6910   -7.5580  -36.3120 H       204 LEU    0.5100
   3392 HD23      -49.6720   -7.4540  -37.8370 H       204 LEU   -0.5100
   3393 N         -49.4800  -13.3410  -36.7320 N.am    205 SER   -0.4700
   3394 CA        -49.5230  -14.3550  -37.7620 C.3     205 SER    0.3100
   3395 C         -50.8510  -15.0730  -37.6520 C.2     205 SER    0.0700
   3396 O         -51.6360  -15.0850  -38.5980 O.2     205 SER    0.0900
   3397 CB        -48.3740  -15.3460  -37.5830 C.3     205 SER    0.0500
   3398 OG        -47.1420  -14.6650  -37.4300 O.3     205 SER    0.0900
   3399 HN        -48.7100  -13.3810  -36.0990 H       205 SER    0.0900
   3400 HA        -49.4480  -13.8630  -38.7200 H       205 SER   -0.6600
   3401 HB1       -48.3070  -16.0040  -38.4760 H       205 SER    0.4300
   3402 HB2       -48.5530  -15.9650  -36.6790 H       205 SER    0.5100
   3403 HG1       -46.4740  -15.3460  -37.3230 H       205 SER   -0.5100
   3404 N         -51.1150  -15.6410  -36.4760 N.am    206 ALA   -0.4700
   3405 CA        -52.3370  -16.4110  -36.2500 C.3     206 ALA    0.3100
   3406 C         -53.6070  -15.6410  -36.6180 C.2     206 ALA    0.0700
   3407 O         -54.3370  -16.0220  -37.5390 O.2     206 ALA    0.0900
   3408 CB        -52.4050  -16.8800  -34.8000 C.3     206 ALA   -0.2700
   3409 HN        -50.4930  -15.5680  -35.7010 H       206 ALA    0.0900
   3410 HA        -52.3300  -17.2570  -36.9200 H       206 ALA    0.0900
   3411 HB1       -52.5820  -16.0150  -34.1260 H       206 ALA    0.0900
   3412 HB2       -51.4450  -17.3620  -34.5130 H       206 ALA    0.5100
   3413 HB3       -53.2390  -17.6040  -34.6760 H       206 ALA   -0.5100
   3414 N         -53.8580  -14.5560  -35.8920 N.am    207 ILE   -0.4700
   3415 CA        -55.0270  -13.7180  -36.1210 C.3     207 ILE    0.3100
   3416 C         -55.1920  -13.3750  -37.5950 C.2     207 ILE    0.0700
   3417 O         -56.2680  -13.5620  -38.1730 O.2     207 ILE    0.0900
   3418 CB        -54.9240  -12.4110  -35.3290 C.3     207 ILE   -0.0900
   3419 CG1       -54.7290  -12.7160  -33.8480 C.3     207 ILE    0.0900
   3420 CG2       -56.1610  -11.5590  -35.5580 C.3     207 ILE   -0.2700
   3421 CD        -55.7610  -13.6880  -33.3010 C.3     207 ILE    0.0900
   3422 HN        -53.2530  -14.2650  -35.1560 H       207 ILE    0.0900
   3423 HA        -55.9000  -14.2740  -35.8140 H       207 ILE    0.0900
   3424 HB        -54.0240  -11.8510  -35.6580 H       207 ILE   -0.1800
   3425 HG11      -54.7960  -11.7660  -33.2770 H       207 ILE    0.0900
   3426 HG12      -53.7180  -13.1520  -33.7040 H       207 ILE    0.0900
   3427 HG21      -57.0780  -12.1660  -35.3990 H       207 ILE   -0.2700
   3428 HG22      -56.1680  -11.1740  -36.6000 H       207 ILE    0.0900
   3429 HG23      -56.1720  -10.7070  -34.8450 H       207 ILE    0.0900
   3430 HD1       -55.7040  -14.6530  -33.8480 H       207 ILE    0.0900
   3431 HD2       -56.7810  -13.2670  -33.4280 H       207 ILE    0.5100
   3432 HD3       -55.5660  -13.8780  -32.2240 H       207 ILE   -0.5100
   3433 N         -54.1120  -12.8890  -38.2050 N.am    208 LEU   -0.4700
   3434 CA        -54.1490  -12.5270  -39.6080 C.3     208 LEU    0.3100
   3435 C         -54.6300  -13.6960  -40.4540 C.2     208 LEU    0.0700
   3436 O         -55.6110  -13.5830  -41.1870 O.2     208 LEU    0.0900
   3437 CB        -52.7690  -12.1060  -40.0910 C.3     208 LEU   -0.1800
   3438 CG        -52.8680  -11.6860  -41.5510 C.3     208 LEU    0.0900
   3439 CD1       -53.6830  -10.4080  -41.6340 C.3     208 LEU    0.0900
   3440 CD2       -51.4990  -11.5090  -42.1800 C.3     208 LEU   -0.0900
   3441 HN        -53.2450  -12.7530  -37.7330 H       208 LEU    0.0900
   3442 HA        -54.8510  -11.7150  -39.7260 H       208 LEU   -0.2700
   3443 HB1       -52.0610  -12.9560  -39.9910 H       208 LEU    0.0900
   3444 HB2       -52.3990  -11.2570  -39.4790 H       208 LEU    0.0900
   3445 HG        -53.3600  -12.4870  -42.1420 H       208 LEU    0.0900
   3446 HD11      -53.2960   -9.6600  -40.9090 H       208 LEU   -0.2700
   3447 HD12      -54.7460  -10.6210  -41.3900 H       208 LEU    0.0900
   3448 HD13      -53.6120   -9.9800  -42.6570 H       208 LEU    0.0900
   3449 HD21      -50.9320  -12.4640  -42.1370 H       208 LEU    0.0900
   3450 HD22      -50.9270  -10.7310  -41.6290 H       208 LEU    0.5100
   3451 HD23      -51.6080  -11.2090  -43.2440 H       208 LEU   -0.5100
   3452 N         -53.9330  -14.8240  -40.3380 N.am    209 LEU   -0.4700
   3453 CA        -54.2390  -16.0270  -41.1100 C.3     209 LEU    0.3100
   3454 C         -55.6960  -16.4530  -40.9740 C.2     209 LEU    0.0700
   3455 O         -56.3960  -16.6670  -41.9760 O.2     209 LEU    0.0900
   3456 CB        -53.3260  -17.1780  -40.6870 C.3     209 LEU   -0.1800
   3457 CG        -52.1140  -17.4050  -41.5860 C.3     209 LEU    0.0900
   3458 CD1       -51.2790  -18.5680  -41.0740 C.3     209 LEU    0.0900
   3459 CD2       -52.5790  -17.6500  -43.0060 C.3     209 LEU   -0.0900
   3460 HN        -53.1620  -14.9000  -39.7110 H       209 LEU    0.0900
   3461 HA        -54.1000  -15.7990  -42.1560 H       209 LEU   -0.2700
   3462 HB1       -53.9270  -18.1110  -40.6750 H       209 LEU    0.0900
   3463 HB2       -52.9600  -16.9710  -39.6600 H       209 LEU    0.0900
   3464 HG        -51.4920  -16.4850  -41.6040 H       209 LEU    0.0900
   3465 HD11      -51.8880  -19.4980  -41.0580 H       209 LEU   -0.2700
   3466 HD12      -50.9290  -18.3570  -40.0410 H       209 LEU    0.0900
   3467 HD13      -50.4030  -18.7280  -41.7400 H       209 LEU    0.0900
   3468 HD21      -52.9910  -16.7140  -43.4400 H       209 LEU    0.0900
   3469 HD22      -53.3760  -18.4250  -43.0140 H       209 LEU    0.5100
   3470 HD23      -51.7260  -17.9860  -43.6310 H       209 LEU   -0.5100
   3471 N         -56.1530  -16.5730  -39.7300 N.am    210 ALA   -0.4700
   3472 CA        -57.5430  -16.8950  -39.4740 C.3     210 ALA    0.3100
   3473 C         -58.4420  -15.9380  -40.2580 C.2     210 ALA    0.0700
   3474 O         -59.3030  -16.3660  -41.0410 O.2     210 ALA    0.0900
   3475 CB        -57.8400  -16.8230  -37.9890 C.3     210 ALA   -0.2700
   3476 HN        -55.5690  -16.4500  -38.9320 H       210 ALA    0.0900
   3477 HA        -57.7310  -17.8910  -39.8470 H       210 ALA    0.0900
   3478 HB1       -57.6350  -15.7990  -37.6080 H       210 ALA    0.0900
   3479 HB2       -57.1940  -17.5410  -37.4380 H       210 ALA    0.5100
   3480 HB3       -58.9090  -17.0640  -37.8040 H       210 ALA   -0.5100
   3481 N         -58.2260  -14.6390  -40.0610 N.am    211 PHE   -0.4700
   3482 CA        -59.0310  -13.6110  -40.7190 C.3     211 PHE    0.3100
   3483 C         -59.1030  -13.7890  -42.2370 C.2     211 PHE    0.0700
   3484 O         -60.1770  -14.0300  -42.8130 O.2     211 PHE    0.0900
   3485 CB        -58.4950  -12.2180  -40.3720 C.3     211 PHE   -0.1800
   3486 CG        -59.1190  -11.1160  -41.1750 C.ar    211 PHE    0.0900
   3487 CD1       -58.3970  -10.4720  -42.1570 C.ar    211 PHE    0.0900
   3488 CD2       -60.4280  -10.7270  -40.9490 C.ar    211 PHE    0.0000
   3489 CE1       -58.9640   -9.4610  -42.8970 C.ar    211 PHE   -0.1150
   3490 CE2       -61.0030   -9.7140  -41.6880 C.ar    211 PHE    0.1150
   3491 CZ        -60.2710   -9.0800  -42.6630 C.ar    211 PHE   -0.1150
   3492 HN        -57.5050  -14.3100  -39.4560 H       211 PHE    0.1150
   3493 HA        -60.0510  -13.7180  -40.3840 H       211 PHE   -0.1150
   3494 HB1       -57.4020  -12.1860  -40.5650 H       211 PHE    0.1150
   3495 HB2       -58.7010  -12.0010  -39.3020 H       211 PHE   -0.1150
   3496 HD1       -57.3760  -10.7650  -42.3470 H       211 PHE    0.1150
   3497 HD2       -61.0060  -11.2230  -40.1840 H       211 PHE   -0.1150
   3498 HE1       -58.3860   -8.9640  -43.6610 H       211 PHE    0.1150
   3499 HE2       -62.0250   -9.4210  -41.5020 H       211 PHE    0.5100
   3500 HZ        -60.7160   -8.2860  -43.2440 H       211 PHE   -0.5100
   3501 N         -57.9500  -13.6760  -42.8840 N.am    212 ILE   -0.4700
   3502 CA        -57.8790  -13.7730  -44.3240 C.3     212 ILE    0.3100
   3503 C         -58.5910  -15.0240  -44.8240 C.2     212 ILE    0.0700
   3504 O         -59.4680  -14.9360  -45.6780 O.2     212 ILE    0.0900
   3505 CB        -56.3990  -13.7420  -44.8000 C.3     212 ILE   -0.0900
   3506 CG1       -56.2960  -13.2090  -46.2250 C.3     212 ILE    0.0900
   3507 CG2       -55.7230  -15.1070  -44.6370 C.3     212 ILE   -0.2700
   3508 CD        -54.9160  -12.6720  -46.5640 C.3     212 ILE    0.0900
   3509 HN        -57.0870  -13.5210  -42.4100 H       212 ILE    0.0900
   3510 HA        -58.4260  -12.9420  -44.7440 H       212 ILE    0.0900
   3511 HB        -55.8420  -12.9880  -44.2050 H       212 ILE   -0.1800
   3512 HG11      -57.0380  -12.3920  -46.3550 H       212 ILE    0.0900
   3513 HG12      -56.5410  -14.0320  -46.9320 H       212 ILE    0.0900
   3514 HG21      -56.1430  -15.8310  -45.3680 H       212 ILE   -0.2700
   3515 HG22      -55.8990  -15.4960  -43.6110 H       212 ILE    0.0900
   3516 HG23      -54.6310  -15.0120  -44.8190 H       212 ILE    0.0900
   3517 HD1       -54.1560  -13.4760  -46.4570 H       212 ILE    0.0900
   3518 HD2       -54.6530  -11.8420  -45.8730 H       212 ILE    0.5100
   3519 HD3       -54.8990  -12.3060  -47.6120 H       212 ILE   -0.5100
   3520 N         -58.2550  -16.1760  -44.2490 N.am    213 ILE   -0.4700
   3521 CA        -58.7500  -17.4500  -44.7470 C.3     213 ILE    0.3100
   3522 C         -60.2390  -17.6810  -44.4840 C.2     213 ILE    0.0700
   3523 O         -60.8550  -18.5140  -45.1420 O.2     213 ILE    0.0900
   3524 CB        -57.9710  -18.6210  -44.1400 C.3     213 ILE   -0.0900
   3525 CG1       -58.2820  -19.9290  -44.8730 C.3     213 ILE    0.0900
   3526 CG2       -58.2890  -18.7470  -42.6780 C.3     213 ILE   -0.2700
   3527 CD        -57.7480  -21.1140  -44.1530 C.3     213 ILE    0.0900
   3528 HN        -57.6540  -16.2180  -43.4550 H       213 ILE    0.0900
   3529 HA        -58.6450  -17.4490  -45.8220 H       213 ILE    0.0900
   3530 HB        -56.8800  -18.4480  -44.2690 H       213 ILE   -0.1800
   3531 HG11      -57.8300  -19.8900  -45.8870 H       213 ILE    0.0900
   3532 HG12      -59.3830  -20.0330  -44.9740 H       213 ILE    0.0900
   3533 HG21      -59.3330  -19.1040  -42.5440 H       213 ILE   -0.2700
   3534 HG22      -58.1870  -17.7590  -42.1820 H       213 ILE    0.0900
   3535 HG23      -57.6010  -19.4780  -42.2030 H       213 ILE    0.0900
   3536 HD1       -58.3230  -21.2820  -43.2180 H       213 ILE    0.0900
   3537 HD2       -56.6830  -20.9480  -43.8890 H       213 ILE    0.5100
   3538 HD3       -57.8380  -22.0170  -44.7930 H       213 ILE   -0.5100
   3539 N         -60.8170  -16.9720  -43.5110 N.am    214 THR   -0.4700
   3540 CA        -62.2610  -17.0750  -43.2600 C.3     214 THR    0.3100
   3541 C         -63.0620  -15.9820  -43.9720 C.2     214 THR    0.0700
   3542 O         -64.2900  -16.0600  -44.0420 O.2     214 THR    0.0900
   3543 CB        -62.6400  -17.0770  -41.7700 C.3     214 THR    0.1400
   3544 CG2       -61.9390  -18.2010  -41.0290 C.3     214 THR    0.0900
   3545 OG1       -62.3050  -15.8300  -41.1700 O.3     214 THR   -0.6600
   3546 HN        -60.3050  -16.3510  -42.9230 H       214 THR    0.4300
   3547 HA        -62.5980  -17.9930  -43.7170 H       214 THR   -0.2700
   3548 HB        -63.7330  -17.2430  -41.6630 H       214 THR    0.0900
   3549 HG1       -61.3460  -15.8020  -41.1350 H       214 THR    0.0900
   3550 HG21      -60.8370  -18.0820  -41.1090 H       214 THR    0.0900
   3551 HG22      -62.2230  -19.1800  -41.4700 H       214 THR    0.5100
   3552 HG23      -62.2210  -18.1790  -39.9550 H       214 THR   -0.5100
   3553 N         -62.3730  -14.9790  -44.5210 N.am    215 TRP   -0.4700
   3554 CA        -63.0270  -13.8820  -45.2400 C.3     215 TRP    0.3100
   3555 C         -62.9400  -14.0190  -46.7630 C.2     215 TRP    0.0700
   3556 O         -63.9540  -13.9590  -47.4770 O.2     215 TRP    0.0900
   3557 CB        -62.5730  -12.5040  -44.7220 C.3     215 TRP   -0.1800
   3558 CG        -63.1300  -12.1690  -43.3520 C.ar    215 TRP    0.0900
   3559 CD1       -63.2750  -13.0250  -42.3000 C.ar    215 TRP    0.0900
   3560 CD2       -63.6470  -10.9030  -42.9060 C.ar    215 TRP   -0.0300
   3561 CE2       -64.0690  -11.0700  -41.5700 C.ar    215 TRP   -0.1500
   3562 CE3       -63.7870   -9.6460  -43.5030 C.ar    215 TRP    0.2200
   3563 NE1       -63.8320  -12.3730  -41.2250 N.ar    215 TRP   -0.5100
   3564 CZ2       -64.6190  -10.0310  -40.8250 C.ar    215 TRP    0.3700
   3565 CZ3       -64.3360   -8.6140  -42.7570 C.ar    215 TRP    0.2400
   3566 CH2       -64.7420   -8.8120  -41.4370 C.ar    215 TRP    0.1100
   3567 HN        -61.3790  -14.9320  -44.4680 H       215 TRP   -0.2500
   3568 HA        -64.0930  -13.9930  -45.1070 H       215 TRP    0.1700
   3569 HB1       -62.9090  -11.7230  -45.4370 H       215 TRP   -0.2000
   3570 HB2       -61.4640  -12.4910  -44.6620 H       215 TRP    0.1400
   3571 HD1       -62.9920  -14.0680  -42.3100 H       215 TRP   -0.2700
   3572 HE1       -64.0250  -12.7730  -40.3570 H       215 TRP    0.1600
   3573 HE3       -63.4790   -9.4640  -44.5220 H       215 TRP   -0.1400
   3574 HZ2       -64.9410  -10.1610  -39.8030 H       215 TRP    0.1400
   3575 HZ3       -64.4530   -7.6390  -43.2060 H       215 TRP    0.5100
   3576 HH2       -65.1630   -7.9860  -40.8840 H       215 TRP   -0.5100
   3577 N         -61.7130  -14.1360  -47.2630 N.am    216 THR   -0.4700
   3578 CA        -61.4500  -14.2310  -48.7040 C.3     216 THR    0.3100
   3579 C         -62.3250  -15.1910  -49.5140 C.2     216 THR    0.0700
   3580 O         -62.5820  -14.9270  -50.6780 O.2     216 THR    0.0900
   3581 CB        -59.9750  -14.5620  -49.0140 C.3     216 THR    0.1400
   3582 CG2       -59.0820  -13.3520  -48.7320 C.3     216 THR    0.0900
   3583 OG1       -59.5590  -15.6750  -48.2130 O.3     216 THR   -0.6600
   3584 HN        -60.9090  -14.1650  -46.6750 H       216 THR    0.4300
   3585 HA        -61.7130  -13.2810  -49.1470 H       216 THR   -0.2700
   3586 HB        -59.8640  -14.8260  -50.0880 H       216 THR    0.0900
   3587 HG1       -59.5160  -15.3490  -47.3110 H       216 THR    0.0900
   3588 HG21      -59.0200  -13.1700  -47.6390 H       216 THR    0.0900
   3589 HG22      -59.5050  -12.4480  -49.2200 H       216 THR    0.5100
   3590 HG23      -58.0570  -13.5410  -49.1190 H       216 THR   -0.5100
   3591 N         -62.7340  -16.3350  -48.9430 N.am    217 PRO   -0.2900
   3592 CA        -63.7140  -17.1300  -49.6910 C.3     217 PRO    0.0000
   3593 C         -64.9200  -16.2870  -50.1080 C.2     217 PRO    0.0900
   3594 O         -65.3540  -16.3070  -51.2640 O.2     217 PRO    0.0900
   3595 CB        -64.1420  -18.1800  -48.6740 C.3     217 PRO    0.0200
   3596 CG        -62.9150  -18.3890  -47.8480 C.3     217 PRO    0.0900
   3597 CD        -62.2270  -17.0470  -47.7590 C.3     217 PRO   -0.1800
   3598 HA        -63.2720  -17.5260  -50.5920 H       217 PRO    0.0900
   3599 HB1       -64.4500  -19.1220  -49.1770 H       217 PRO    0.0900
   3600 HB2       -64.9850  -17.8130  -48.0500 H       217 PRO   -0.1800
   3601 HG1       -63.1880  -18.7530  -46.8350 H       217 PRO    0.0900
   3602 HG2       -62.2460  -19.1350  -48.3290 H       217 PRO    0.0900
   3603 HD1       -62.5110  -16.5030  -46.8340 H       217 PRO    0.5100
   3604 HD2       -61.1230  -17.1480  -47.8160 H       217 PRO   -0.5100
   3605 N         -65.4360  -15.5230  -49.1510 N.am    218 TYR   -0.4700
   3606 CA        -66.5950  -14.6730  -49.3670 C.3     218 TYR    0.3100
   3607 C         -66.2730  -13.4890  -50.2630 C.2     218 TYR    0.0700
   3608 O         -67.0270  -13.1770  -51.1790 O.2     218 TYR    0.0900
   3609 CB        -67.1350  -14.1760  -48.0240 C.3     218 TYR   -0.1800
   3610 CG        -68.3700  -13.3160  -48.1300 C.ar    218 TYR    0.0900
   3611 CD1       -69.6130  -13.8050  -47.7460 C.ar    218 TYR    0.0900
   3612 CD2       -68.2930  -12.0130  -48.6020 C.ar    218 TYR    0.0000
   3613 CE1       -70.7460  -13.0240  -47.8290 C.ar    218 TYR   -0.1150
   3614 CE2       -69.4200  -11.2230  -48.6910 C.ar    218 TYR    0.1150
   3615 CZ        -70.6440  -11.7340  -48.3020 C.ar    218 TYR   -0.1150
   3616 OH        -71.7760  -10.9570  -48.3800 O.3     218 TYR    0.1150
   3617 HN        -65.0460  -15.4970  -48.2340 H       218 TYR    0.1100
   3618 HA        -67.3460  -15.2490  -49.8860 H       218 TYR   -0.5400
   3619 HB1       -66.3550  -13.5660  -47.5230 H       218 TYR    0.4300
   3620 HB2       -67.4000  -15.0510  -47.3940 H       218 TYR   -0.1150
   3621 HD1       -69.6920  -14.8160  -47.3750 H       218 TYR    0.1150
   3622 HD2       -67.3370  -11.6120  -48.9050 H       218 TYR   -0.1150
   3623 HE1       -71.7040  -13.4190  -47.5270 H       218 TYR    0.1150
   3624 HE2       -69.3470  -10.2120  -49.0610 H       218 TYR    0.5100
   3625 HH        -71.5050  -10.0560  -48.5740 H       218 TYR   -0.5100
   3626 N         -65.1580  -12.8100  -50.0010 N.am    219 ASN   -0.4700
   3627 CA        -64.8020  -11.6820  -50.8610 C.3     219 ASN    0.3100
   3628 C         -64.5520  -12.0900  -52.3140 C.2     219 ASN    0.0700
   3629 O         -64.8580  -11.3370  -53.2410 O.2     219 ASN    0.0900
   3630 CB        -63.6100  -10.8970  -50.3010 C.3     219 ASN   -0.1800
   3631 CG        -63.9880  -10.0510  -49.1060 C.2     219 ASN    0.0900
   3632 ND2       -63.7400  -10.5790  -47.9100 N.am    219 ASN    0.0900
   3633 OD1       -64.4980   -8.9370  -49.2510 O.2     219 ASN    0.5500
   3634 HN        -64.5440  -13.0270  -49.2470 H       219 ASN   -0.5500
   3635 HA        -65.6670  -11.0390  -50.9360 H       219 ASN   -0.6200
   3636 HB1       -63.2110  -10.2300  -51.0960 H       219 ASN    0.3200
   3637 HB2       -62.8180  -11.6120  -49.9930 H       219 ASN    0.3000
   3638 HD21      -63.9680  -10.0680  -47.0810 H       219 ASN    0.5100
   3639 HD22      -63.3260  -11.4870  -47.8400 H       219 ASN   -0.5100
   3640 N         -63.9970  -13.2870  -52.4960 N.am    220 ILE   -0.4700
   3641 CA        -63.7200  -13.8540  -53.8070 C.3     220 ILE    0.3100
   3642 C         -65.0320  -14.2420  -54.4490 C.2     220 ILE    0.0700
   3643 O         -65.2050  -14.1390  -55.6610 O.2     220 ILE    0.0900
   3644 CB        -62.8310  -15.1120  -53.7150 C.3     220 ILE   -0.0900
   3645 CG1       -61.3890  -14.7340  -53.3830 C.3     220 ILE    0.0900
   3646 CG2       -62.8530  -15.8800  -55.0200 C.3     220 ILE   -0.2700
   3647 CD        -60.4300  -15.9110  -53.4090 C.3     220 ILE    0.0900
   3648 HN        -63.7400  -13.8590  -51.7220 H       220 ILE    0.0900
   3649 HA        -63.2280  -13.0960  -54.3970 H       220 ILE    0.0900
   3650 HB        -63.2020  -15.7650  -52.8980 H       220 ILE   -0.1800
   3651 HG11      -61.3670  -14.2810  -52.3680 H       220 ILE    0.0900
   3652 HG12      -61.0430  -13.9790  -54.1200 H       220 ILE    0.0900
   3653 HG21      -62.4760  -15.2400  -55.8460 H       220 ILE   -0.2700
   3654 HG22      -63.8920  -16.1900  -55.2580 H       220 ILE    0.0900
   3655 HG23      -62.2030  -16.7770  -54.9410 H       220 ILE    0.0900
   3656 HD1       -60.2820  -16.2600  -54.4530 H       220 ILE    0.0900
   3657 HD2       -60.8450  -16.7500  -52.8100 H       220 ILE    0.5100
   3658 HD3       -59.4460  -15.6050  -52.9940 H       220 ILE   -0.5100
   3659 N         -65.9670  -14.6930  -53.6220 N.am    221 MET   -0.4700
   3660 CA        -67.2880  -15.0450  -54.1040 C.3     221 MET    0.3100
   3661 C         -68.0350  -13.8020  -54.5950 C.2     221 MET    0.0700
   3662 O         -68.8440  -13.8750  -55.5240 O.2     221 MET    0.0900
   3663 CB        -68.0630  -15.7560  -52.9980 C.3     221 MET   -0.1800
   3664 CG        -69.3330  -16.4270  -53.4580 C.3     221 MET    0.0900
   3665 SD        -69.9830  -17.5260  -52.1890 S.3     221 MET    0.0900
   3666 CE        -69.6360  -16.5700  -50.7160 C.3     221 MET   -0.1400
   3667 HN        -65.8050  -14.8090  -52.6450 H       221 MET    0.0900
   3668 HA        -67.1760  -15.6900  -54.9630 H       221 MET    0.0900
   3669 HB1       -68.3240  -15.0090  -52.2190 H       221 MET   -0.0900
   3670 HB2       -67.4020  -16.5280  -52.5490 H       221 MET   -0.2200
   3671 HG1       -69.1210  -17.0040  -54.3830 H       221 MET    0.0900
   3672 HG2       -70.0860  -15.6460  -53.6990 H       221 MET    0.0900
   3673 HE1       -69.8320  -15.4890  -50.8810 H       221 MET    0.0900
   3674 HE2       -68.5690  -16.6840  -50.4280 H       221 MET    0.5100
   3675 HE3       -70.2780  -16.9110  -49.8770 H       221 MET   -0.5100
   3676 N         -67.7540  -12.6620  -53.9630 N.am    222 VAL   -0.4700
   3677 CA        -68.3170  -11.3680  -54.3550 C.3     222 VAL    0.3100
   3678 C         -67.6890  -10.8430  -55.6410 C.2     222 VAL    0.0700
   3679 O         -68.3830  -10.4860  -56.5990 O.2     222 VAL    0.0900
   3680 CB        -68.0790  -10.3150  -53.2510 C.3     222 VAL   -0.0900
   3681 CG1       -68.4690   -8.9290  -53.7370 C.3     222 VAL    0.0900
   3682 CG2       -68.8400  -10.6900  -51.9910 C.3     222 VAL   -0.2700
   3683 HN        -67.1360  -12.6390  -53.1810 H       222 VAL    0.0900
   3684 HA        -69.3750  -11.5010  -54.5250 H       222 VAL    0.0900
   3685 HB        -67.0050  -10.3170  -52.9670 H       222 VAL    0.0900
   3686 HG11      -69.4850   -8.9530  -54.1840 H       222 VAL   -0.2700
   3687 HG12      -67.7490   -8.5840  -54.5100 H       222 VAL    0.0900
   3688 HG13      -68.4720   -8.2160  -52.8850 H       222 VAL    0.0900
   3689 HG21      -68.6330  -11.7480  -51.7200 H       222 VAL    0.0900
   3690 HG22      -69.9320  -10.5740  -52.1600 H       222 VAL    0.5100
   3691 HG23      -68.5210  -10.0400  -51.1480 H       222 VAL   -0.5100
   3692 N         -66.3610  -10.8010  -55.6520 N.am    223 LEU   -0.4700
   3693 CA        -65.6050  -10.4580  -56.8440 C.3     223 LEU    0.3100
   3694 C         -66.1420  -11.2650  -58.0130 C.2     223 LEU    0.0700
   3695 O         -66.3260  -10.7430  -59.1110 O.2     223 LEU    0.0900
   3696 CB        -64.1220  -10.7660  -56.6200 C.3     223 LEU   -0.1800
   3697 CG        -63.2150  -11.0580  -57.8150 C.3     223 LEU    0.0900
   3698 CD1       -63.2530   -9.9270  -58.8240 C.3     223 LEU    0.0900
   3699 CD2       -61.7940  -11.3000  -57.3290 C.3     223 LEU   -0.0900
   3700 HN        -65.8220  -11.0060  -54.8390 H       223 LEU    0.0900
   3701 HA        -65.7480   -9.4070  -57.0440 H       223 LEU   -0.2700
   3702 HB1       -64.0740  -11.6520  -55.9550 H       223 LEU    0.0900
   3703 HB2       -63.6870   -9.8920  -56.0940 H       223 LEU    0.0900
   3704 HG        -63.5520  -11.9960  -58.3070 H       223 LEU    0.0900
   3705 HD11      -62.7440   -9.0300  -58.4110 H       223 LEU   -0.2700
   3706 HD12      -64.3060   -9.6610  -59.0570 H       223 LEU    0.0900
   3707 HD13      -62.7300  -10.2330  -59.7550 H       223 LEU    0.0900
   3708 HD21      -61.7700  -12.1660  -56.6330 H       223 LEU    0.0900
   3709 HD22      -61.4210  -10.4020  -56.7910 H       223 LEU    0.5100
   3710 HD23      -61.1310  -11.5200  -58.1930 H       223 LEU   -0.5100
   3711 N         -66.4060  -12.5470  -57.7670 N.am    224 VAL   -0.4700
   3712 CA        -66.9710  -13.4160  -58.7880 C.3     224 VAL    0.3100
   3713 C         -68.3690  -12.9610  -59.1910 C.2     224 VAL    0.0700
   3714 O         -68.6290  -12.7220  -60.3690 O.2     224 VAL    0.0900
   3715 CB        -67.0080  -14.8900  -58.3290 C.3     224 VAL   -0.0900
   3716 CG1       -67.7790  -15.7360  -59.3240 C.3     224 VAL    0.0900
   3717 CG2       -65.5970  -15.4240  -58.1620 C.3     224 VAL   -0.2700
   3718 HN        -66.2300  -12.9650  -56.8800 H       224 VAL    0.0900
   3719 HA        -66.3630  -13.3200  -59.6750 H       224 VAL    0.0900
   3720 HB        -67.4980  -14.9530  -57.3340 H       224 VAL    0.0900
   3721 HG11      -67.4070  -15.5480  -60.3540 H       224 VAL   -0.2700
   3722 HG12      -68.8590  -15.4770  -59.2850 H       224 VAL    0.0900
   3723 HG13      -67.6440  -16.8130  -59.0900 H       224 VAL    0.0900
   3724 HG21      -64.9090  -14.6010  -57.8700 H       224 VAL    0.0900
   3725 HG22      -65.2410  -15.8610  -59.1180 H       224 VAL    0.5100
   3726 HG23      -65.5770  -16.1990  -57.3660 H       224 VAL   -0.5100
   3727 N         -69.2650  -12.8150  -58.2160 N.am    225 ASN   -0.4700
   3728 CA        -70.6390  -12.4200  -58.5210 C.3     225 ASN    0.3100
   3729 C         -70.7120  -11.1210  -59.3120 C.2     225 ASN    0.0700
   3730 O         -71.7010  -10.8490  -59.9910 O.2     225 ASN    0.0900
   3731 CB        -71.4910  -12.3140  -57.2530 C.3     225 ASN   -0.1800
   3732 CG        -72.9140  -11.8490  -57.5420 C.2     225 ASN    0.0900
   3733 ND2       -73.8150  -12.8060  -57.7600 N.am    225 ASN    0.0900
   3734 OD1       -73.1990  -10.6520  -57.5680 O.2     225 ASN    0.5500
   3735 HN        -69.0450  -12.9660  -57.2550 H       225 ASN   -0.5500
   3736 HA        -71.0550  -13.1610  -59.1870 H       225 ASN   -0.6200
   3737 HB1       -71.0170  -11.5890  -56.5570 H       225 ASN    0.3200
   3738 HB2       -71.5380  -13.3110  -56.7640 H       225 ASN    0.3000
   3739 HD21      -74.7650  -12.5620  -57.9550 H       225 ASN    0.5100
   3740 HD22      -73.5410  -13.7670  -57.7280 H       225 ASN   -0.5100
   3741 N         -69.6650  -10.3110  -59.2200 N.am    226 THR   -0.4700
   3742 CA        -69.5980   -9.1070  -60.0270 C.3     226 THR    0.3100
   3743 C         -69.7880   -9.4340  -61.5020 C.2     226 THR    0.0700
   3744 O         -70.5480   -8.7660  -62.2000 O.2     226 THR    0.0900
   3745 CB        -68.2550   -8.3940  -59.8590 C.3     226 THR    0.1400
   3746 CG2       -68.1640   -7.2190  -60.8190 C.3     226 THR    0.0900
   3747 OG1       -68.1250   -7.9210  -58.5130 O.3     226 THR   -0.6600
   3748 HN        -68.8970  -10.4860  -58.6090 H       226 THR    0.4300
   3749 HA        -70.4050   -8.4590  -59.7200 H       226 THR   -0.2700
   3750 HB        -67.4230   -9.0970  -60.0760 H       226 THR    0.0900
   3751 HG1       -68.3330   -8.6690  -57.9490 H       226 THR    0.0900
   3752 HG21      -69.0760   -6.5890  -60.7400 H       226 THR    0.0900
   3753 HG22      -68.0780   -7.5880  -61.8630 H       226 THR    0.5100
   3754 HG23      -67.2800   -6.5940  -60.5690 H       226 THR   -0.5100
   3755 N         -69.0880  -10.4640  -61.9750 N.am    227 PHE   -0.4700
   3756 CA        -69.1050  -10.8130  -63.3960 C.3     227 PHE    0.3100
   3757 C         -70.1230  -11.8730  -63.8860 C.2     227 PHE    0.0700
   3758 O         -70.3320  -11.9870  -65.0870 O.2     227 PHE    0.0900
   3759 CB        -67.6920  -11.2030  -63.8610 C.3     227 PHE   -0.1800
   3760 CG        -66.7130  -10.0590  -63.8840 C.ar    227 PHE    0.0900
   3761 CD1       -66.3950   -9.4210  -65.0750 C.ar    227 PHE    0.0900
   3762 CD2       -66.1000   -9.6240  -62.7150 C.ar    227 PHE    0.0000
   3763 CE1       -65.4920   -8.3690  -65.1020 C.ar    227 PHE   -0.1150
   3764 CE2       -65.1970   -8.5690  -62.7380 C.ar    227 PHE    0.1150
   3765 CZ        -64.8940   -7.9440  -63.9310 C.ar    227 PHE   -0.1150
   3766 HN        -68.5260  -11.0390  -61.3870 H       227 PHE    0.1150
   3767 HA        -69.4610   -9.9570  -63.9500 H       227 PHE   -0.1150
   3768 HB1       -67.7460  -11.6080  -64.8940 H       227 PHE    0.1150
   3769 HB2       -67.2810  -11.9720  -63.1720 H       227 PHE   -0.1150
   3770 HD1       -66.8590   -9.7490  -65.9940 H       227 PHE    0.1150
   3771 HD2       -66.3300  -10.1110  -61.7800 H       227 PHE   -0.1150
   3772 HE1       -65.2580   -7.8820  -66.0370 H       227 PHE    0.1150
   3773 HE2       -64.7310   -8.2390  -61.8220 H       227 PHE    0.5100
   3774 HZ        -64.1910   -7.1240  -63.9500 H       227 PHE   -0.5100
   3775 N         -70.7700  -12.6460  -63.0090 N.am    228 CYS   -0.4700
   3776 CA        -71.8280  -13.5470  -63.5090 C.3     228 CYS    0.3100
   3777 C         -72.9710  -13.5790  -62.5070 C.2     228 CYS    0.0700
   3778 O         -72.8280  -13.9170  -61.3360 O.2     228 CYS    0.0900
   3779 CB        -71.3410  -14.9600  -63.8100 C.3     228 CYS   -0.1000
   3780 SG        -70.4310  -15.6720  -62.4270 S.3     228 CYS    0.0900
   3781 HN        -70.5810  -12.6510  -62.0310 H       228 CYS    0.0900
   3782 HA        -72.2270  -13.1030  -64.4100 H       228 CYS   -0.0800
   3783 HB1       -70.6860  -14.9280  -64.7050 H       228 CYS    0.5100
   3784 HB2       -72.2200  -15.5990  -64.0400 H       228 CYS   -0.5100
   3785 N         -74.1520  -13.2990  -63.0320 N.am    229 ASP   -0.4700
   3786 CA        -75.3650  -13.0630  -62.2630 C.3     229 ASP    0.3100
   3787 C         -75.8440  -14.2610  -61.4490 C.2     229 ASP    0.0700
   3788 O         -76.1230  -14.1570  -60.2510 O.2     229 ASP    0.0900
   3789 CB        -76.4750  -12.6310  -63.2270 C.3     229 ASP   -0.2800
   3790 CG        -75.9540  -11.7630  -64.3640 C.2     229 ASP    0.0900
   3791 OD1       -74.7200  -11.6270  -64.5280 O.co2   229 ASP    0.0900
   3792 OD2       -76.7910  -11.2230  -65.1140 O.co2   229 ASP    0.6200
   3793 HN        -74.2650  -13.2350  -64.0190 H       229 ASP   -0.7600
   3794 HA        -75.1670  -12.2900  -61.5340 H       229 ASP   -0.7600
   3795 HB1       -77.2400  -12.0540  -62.6640 H       229 ASP    0.5100
   3796 HB2       -76.9490  -13.5370  -63.6610 H       229 ASP   -0.5100
   3797 N         -75.9730  -15.3910  -62.1350 N.am    230 SER   -0.4700
   3798 CA        -76.5790  -16.6020  -61.5900 C.3     230 SER    0.3100
   3799 C         -75.6290  -17.7090  -61.1160 C.2     230 SER    0.0700
   3800 O         -76.0850  -18.7780  -60.7260 O.2     230 SER    0.0900
   3801 CB        -77.5720  -17.1620  -62.6240 C.3     230 SER    0.0500
   3802 OG        -77.0640  -16.9800  -63.9500 O.3     230 SER    0.0900
   3803 HN        -75.6550  -15.4630  -63.0770 H       230 SER    0.0900
   3804 HA        -77.0850  -16.3490  -60.6700 H       230 SER   -0.6600
   3805 HB1       -78.5440  -16.6320  -62.5360 H       230 SER    0.4300
   3806 HB2       -77.7260  -18.2490  -62.4460 H       230 SER    0.5100
   3807 HG1       -77.3860  -16.1240  -64.2410 H       230 SER   -0.5100
   3808 N         -74.3220  -17.4880  -61.1720 N.am    231 CYS   -0.4700
   3809 CA        -73.3830  -18.5480  -60.8530 C.3     231 CYS    0.3100
   3810 C         -73.2870  -18.9300  -59.3840 C.2     231 CYS    0.0700
   3811 O         -72.7750  -19.9930  -59.0440 O.2     231 CYS    0.0900
   3812 CB        -72.0300  -18.1060  -61.3750 C.3     231 CYS   -0.1000
   3813 SG        -71.8070  -16.3200  -61.0660 S.3     231 CYS    0.0900
   3814 HN        -73.9330  -16.6060  -61.4290 H       231 CYS    0.0900
   3815 HA        -73.7080  -19.4610  -61.3290 H       231 CYS   -0.0800
   3816 HB1       -71.9700  -18.3150  -62.4650 H       231 CYS    0.5100
   3817 HB2       -71.2310  -18.6850  -60.8640 H       231 CYS   -0.5100
   3818 N         -73.8080  -18.0830  -58.5020 N.am    232 ILE   -0.4700
   3819 CA        -73.7360  -18.3450  -57.0670 C.3     232 ILE    0.3100
   3820 C         -75.1010  -18.5410  -56.4070 C.2     232 ILE    0.0700
   3821 O         -75.8970  -17.6060  -56.3260 O.2     232 ILE    0.0900
   3822 CB        -72.9870  -17.2200  -56.3280 C.3     232 ILE   -0.0900
   3823 CG1       -71.7270  -16.8160  -57.0970 C.3     232 ILE    0.0900
   3824 CG2       -72.6370  -17.6580  -54.9140 C.3     232 ILE   -0.2700
   3825 CD        -70.6920  -17.9190  -57.1900 C.3     232 ILE    0.0900
   3826 HN        -74.2660  -17.2410  -58.7760 H       232 ILE    0.0900
   3827 HA        -73.2240  -19.2860  -56.9280 H       232 ILE    0.0900
   3828 HB        -73.6300  -16.3150  -56.2860 H       232 ILE   -0.1800
   3829 HG11      -71.2670  -15.9420  -56.5870 H       232 ILE    0.0900
   3830 HG12      -72.0200  -16.5180  -58.1260 H       232 ILE    0.0900
   3831 HG21      -71.9880  -18.5600  -54.9430 H       232 ILE   -0.2700
   3832 HG22      -73.5640  -17.9080  -54.3550 H       232 ILE    0.0900
   3833 HG23      -72.0910  -16.8450  -54.3890 H       232 ILE    0.0900
   3834 HD1       -71.1660  -18.8590  -57.5440 H       232 ILE    0.0900
   3835 HD2       -70.2440  -18.1030  -56.1890 H       232 ILE    0.5100
   3836 HD3       -69.8950  -17.6320  -57.9090 H       232 ILE   -0.5100
   3837 N         -75.3730  -19.7630  -55.9220 N.am    233 PRO   -0.2900
   3838 CA        -76.6070  -20.0490  -55.1780 C.3     233 PRO    0.0000
   3839 C         -76.5390  -19.5100  -53.7450 C.2     233 PRO    0.0900
   3840 O         -75.4440  -19.4060  -53.1930 O.2     233 PRO    0.0900
   3841 CB        -76.6680  -21.5860  -55.1710 C.3     233 PRO    0.0200
   3842 CG        -75.6430  -22.0360  -56.2020 C.3     233 PRO    0.0900
   3843 CD        -74.5940  -20.9820  -56.1830 C.3     233 PRO   -0.1800
   3844 HA        -77.4500  -19.5670  -55.6460 H       233 PRO    0.0900
   3845 HB1       -77.6850  -21.9380  -55.4480 H       233 PRO    0.0900
   3846 HB2       -76.4130  -21.9840  -54.1650 H       233 PRO   -0.1800
   3847 HG1       -75.2160  -23.0240  -55.9280 H       233 PRO    0.0900
   3848 HG2       -76.1050  -22.1120  -57.2100 H       233 PRO    0.0900
   3849 HD1       -73.8580  -21.1490  -55.3680 H       233 PRO    0.5100
   3850 HD2       -74.0690  -20.9040  -57.1580 H       233 PRO   -0.5100
   3851 N         -77.6870  -19.1790  -53.1490 N.am    234 LYS   -0.4700
   3852 CA        -77.7220  -18.5440  -51.8250 C.3     234 LYS    0.3100
   3853 C         -76.9590  -19.3280  -50.7570 C.2     234 LYS    0.0700
   3854 O         -76.3990  -18.7540  -49.8100 O.2     234 LYS    0.0900
   3855 CB        -79.1670  -18.3000  -51.3780 C.3     234 LYS   -0.1800
   3856 CG        -79.9080  -17.2600  -52.2110 C.3     234 LYS    0.0900
   3857 CD        -81.3630  -17.1270  -51.7810 C.3     234 LYS    0.0900
   3858 CE        -82.1920  -16.3670  -52.8140 C.3     234 LYS   -0.1800
   3859 NZ        -83.6070  -16.2290  -52.3900 N.4     234 LYS    0.0900
   3860 HN        -78.5710  -19.3500  -53.5750 H       234 LYS    0.0900
   3861 HA        -77.1880  -17.6070  -51.8890 H       234 LYS   -0.1800
   3862 HB1       -79.1550  -17.9600  -50.3210 H       234 LYS    0.0900
   3863 HB2       -79.7210  -19.2600  -51.4400 H       234 LYS    0.0900
   3864 HG1       -79.8710  -17.5600  -53.2800 H       234 LYS    0.2100
   3865 HG2       -79.4040  -16.2770  -52.0960 H       234 LYS    0.0500
   3866 HD1       -81.4070  -16.5840  -50.8120 H       234 LYS    0.0500
   3867 HD2       -81.7960  -18.1410  -51.6460 H       234 LYS   -0.3000
   3868 HE1       -82.1790  -16.9150  -53.7800 H       234 LYS    0.3300
   3869 HE2       -81.7760  -15.3450  -52.9480 H       234 LYS    0.3300
   3870 HZ1       -83.6910  -15.4490  -51.7050 H       234 LYS    0.3300
   3871 HZ2       -83.9240  -17.1140  -51.9460 H       234 LYS    0.5100
   3872 HZ3       -84.1990  -16.0260  -53.2200 H       234 LYS   -0.5100
   3873 N         -76.9420  -20.6490  -50.9250 N.am    235 THR   -0.4700
   3874 CA        -76.1770  -21.5330  -50.0590 C.3     235 THR    0.3100
   3875 C         -74.7520  -21.0260  -49.8660 C.2     235 THR    0.0700
   3876 O         -74.3390  -20.7210  -48.7460 O.2     235 THR    0.0900
   3877 CB        -76.1440  -22.9650  -50.6100 C.3     235 THR    0.1400
   3878 CG2       -75.1480  -23.8060  -49.8400 C.3     235 THR    0.0900
   3879 OG1       -77.4420  -23.5540  -50.4850 O.3     235 THR   -0.6600
   3880 HN        -77.4550  -21.0930  -51.6560 H       235 THR    0.4300
   3881 HA        -76.6380  -21.5210  -49.0830 H       235 THR   -0.2700
   3882 HB        -75.8540  -22.9520  -51.6820 H       235 THR    0.0900
   3883 HG1       -77.3310  -24.4850  -50.6910 H       235 THR    0.0900
   3884 HG21      -75.3230  -23.7000  -48.7470 H       235 THR    0.0900
   3885 HG22      -74.1140  -23.4720  -50.0670 H       235 THR    0.5100
   3886 HG23      -75.2640  -24.8760  -50.1150 H       235 THR   -0.5100
   3887 N         -74.0000  -20.9420  -50.9600 N.am    236 TYR   -0.4700
   3888 CA        -72.6150  -20.4840  -50.9130 C.3     236 TYR    0.3100
   3889 C         -72.4430  -19.1690  -50.1460 C.2     236 TYR    0.0700
   3890 O         -71.4820  -19.0040  -49.3820 O.2     236 TYR    0.0900
   3891 CB        -72.0420  -20.3750  -52.3290 C.3     236 TYR   -0.1800
   3892 CG        -71.8500  -21.7150  -53.0110 C.ar    236 TYR    0.0900
   3893 CD1       -72.0210  -22.9020  -52.3140 C.ar    236 TYR    0.0900
   3894 CD2       -71.4860  -21.7880  -54.3530 C.ar    236 TYR    0.0000
   3895 CE1       -71.8420  -24.1310  -52.9300 C.ar    236 TYR   -0.1150
   3896 CE2       -71.3040  -23.0110  -54.9790 C.ar    236 TYR    0.1150
   3897 CZ        -71.4820  -24.1790  -54.2630 C.ar    236 TYR   -0.1150
   3898 OH        -71.3030  -25.4030  -54.8770 O.3     236 TYR    0.1150
   3899 HN        -74.3490  -21.1880  -51.8600 H       236 TYR    0.1100
   3900 HA        -72.0460  -21.1930  -50.3310 H       236 TYR   -0.5400
   3901 HB1       -71.0480  -19.8820  -52.2840 H       236 TYR    0.4300
   3902 HB2       -72.7360  -19.7800  -52.9600 H       236 TYR   -0.1150
   3903 HD1       -72.2980  -22.8690  -51.2710 H       236 TYR    0.1150
   3904 HD2       -71.3430  -20.8780  -54.9150 H       236 TYR   -0.1150
   3905 HE1       -71.9810  -25.0450  -52.3710 H       236 TYR    0.1150
   3906 HE2       -71.0240  -23.0500  -56.0210 H       236 TYR    0.5100
   3907 HH        -71.0590  -25.2420  -55.7920 H       236 TYR   -0.5100
   3908 N         -73.3810  -18.2420  -50.3420 N.am    237 TRP   -0.4700
   3909 CA        -73.3850  -16.9780  -49.6080 C.3     237 TRP    0.3100
   3910 C         -73.4640  -17.2120  -48.1090 C.2     237 TRP    0.0700
   3911 O         -72.6700  -16.6700  -47.3230 O.2     237 TRP    0.0900
   3912 CB        -74.5670  -16.1110  -50.0440 C.3     237 TRP   -0.1800
   3913 CG        -74.4710  -15.6580  -51.4580 C.ar    237 TRP    0.0900
   3914 CD1       -75.2730  -16.0300  -52.4970 C.ar    237 TRP    0.0900
   3915 CD2       -73.5050  -14.7540  -51.9990 C.ar    237 TRP   -0.0300
   3916 CE2       -73.7840  -14.6190  -53.3730 C.ar    237 TRP   -0.1500
   3917 CE3       -72.4340  -14.0440  -51.4540 C.ar    237 TRP    0.2200
   3918 NE1       -74.8680  -15.4060  -53.6510 N.ar    237 TRP   -0.5100
   3919 CZ2       -73.0280  -13.8010  -54.2080 C.ar    237 TRP    0.3700
   3920 CZ3       -71.6850  -13.2320  -52.2870 C.ar    237 TRP    0.2400
   3921 CH2       -71.9850  -13.1150  -53.6470 C.ar    237 TRP    0.1100
   3922 HN        -74.1210  -18.3700  -50.9970 H       237 TRP   -0.2500
   3923 HA        -72.4530  -16.4710  -49.8090 H       237 TRP    0.1700
   3924 HB1       -74.6130  -15.2130  -49.3910 H       237 TRP   -0.2000
   3925 HB2       -75.5040  -16.6960  -49.9270 H       237 TRP    0.1400
   3926 HD1       -76.1040  -16.7160  -52.4240 H       237 TRP   -0.2700
   3927 HE1       -75.2860  -15.5070  -54.5270 H       237 TRP    0.1600
   3928 HE3       -72.1810  -14.1140  -50.4060 H       237 TRP   -0.1400
   3929 HZ2       -73.2410  -13.6980  -55.2620 H       237 TRP    0.1400
   3930 HZ3       -70.8530  -12.6780  -51.8790 H       237 TRP    0.5100
   3931 HH2       -71.3800  -12.4700  -54.2660 H       237 TRP   -0.5100
   3932 N         -74.4360  -18.0270  -47.7160 N.am    238 ASN   -0.4700
   3933 CA        -74.5970  -18.3790  -46.3150 C.3     238 ASN    0.3100
   3934 C         -73.3220  -18.9920  -45.7370 C.2     238 ASN    0.0700
   3935 O         -72.9020  -18.6540  -44.6320 O.2     238 ASN    0.0900
   3936 CB        -75.7880  -19.3250  -46.1420 C.3     238 ASN   -0.1800
   3937 CG        -77.0260  -18.8330  -46.8720 C.2     238 ASN    0.0900
   3938 ND2       -77.8240  -19.7690  -47.3830 N.am    238 ASN    0.0900
   3939 OD1       -77.2600  -17.6320  -46.9830 O.2     238 ASN    0.5500
   3940 HN        -75.0890  -18.4290  -48.3530 H       238 ASN   -0.5500
   3941 HA        -74.7540  -17.4690  -45.7560 H       238 ASN   -0.6200
   3942 HB1       -76.0260  -19.4130  -45.0610 H       238 ASN    0.3200
   3943 HB2       -75.5160  -20.3260  -46.5400 H       238 ASN    0.3000
   3944 HD21      -78.6540  -19.5030  -47.8750 H       238 ASN    0.5100
   3945 HD22      -77.5940  -20.7350  -47.2760 H       238 ASN   -0.5100
   3946 N         -72.6980  -19.8900  -46.4980 N.am    239 LEU   -0.4700
   3947 CA        -71.4840  -20.5680  -46.0590 C.3     239 LEU    0.3100
   3948 C         -70.3370  -19.5950  -45.8200 C.2     239 LEU    0.0700
   3949 O         -69.7200  -19.5840  -44.7420 O.2     239 LEU    0.0900
   3950 CB        -71.0650  -21.6370  -47.0730 C.3     239 LEU   -0.1800
   3951 CG        -71.6190  -23.0390  -46.8050 C.3     239 LEU    0.0900
   3952 CD1       -73.1350  -23.0530  -46.8600 C.3     239 LEU    0.0900
   3953 CD2       -71.0340  -24.0480  -47.7760 C.3     239 LEU   -0.0900
   3954 HN        -73.0340  -20.1390  -47.4020 H       239 LEU    0.0900
   3955 HA        -71.6810  -21.0200  -45.0980 H       239 LEU   -0.2700
   3956 HB1       -69.9560  -21.6980  -47.0740 H       239 LEU    0.0900
   3957 HB2       -71.4090  -21.3150  -48.0780 H       239 LEU    0.0900
   3958 HG        -71.2870  -23.3760  -45.8000 H       239 LEU    0.0900
   3959 HD11      -73.4850  -22.7280  -47.8630 H       239 LEU   -0.2700
   3960 HD12      -73.5480  -22.3570  -46.0980 H       239 LEU    0.0900
   3961 HD13      -73.5110  -24.0810  -46.6700 H       239 LEU    0.0900
   3962 HD21      -69.9280  -24.0820  -47.6720 H       239 LEU    0.0900
   3963 HD22      -71.2830  -23.7580  -48.8190 H       239 LEU    0.5100
   3964 HD23      -71.4420  -25.0590  -47.5620 H       239 LEU   -0.5100
   3965 N         -70.0500  -18.7800  -46.8340 N.am    240 GLY   -0.4700
   3966 CA        -69.0680  -17.7240  -46.6930 C.3     240 GLY    0.3100
   3967 C         -69.3340  -16.9000  -45.4440 C.2     240 GLY   -0.0200
   3968 O         -68.4230  -16.6370  -44.6490 O.2     240 GLY    0.0900
   3969 HN        -70.4930  -18.8570  -47.7240 H       240 GLY    0.0900
   3970 HA1       -69.1240  -17.0870  -47.5630 H       240 GLY    0.5100
   3971 HA2       -68.0890  -18.1760  -46.6250 H       240 GLY   -0.5100
   3972 N         -70.5920  -16.5050  -45.2620 N.am    241 TYR   -0.4700
   3973 CA        -70.9870  -15.7750  -44.0660 C.3     241 TYR    0.3100
   3974 C         -70.5310  -16.5060  -42.8060 C.2     241 TYR    0.0700
   3975 O         -69.8230  -15.9490  -41.9480 O.2     241 TYR    0.0900
   3976 CB        -72.5030  -15.5990  -44.0430 C.3     241 TYR   -0.1800
   3977 CG        -72.9300  -14.1650  -43.9220 C.ar    241 TYR    0.0900
   3978 CD1       -73.5030  -13.6820  -42.7500 C.ar    241 TYR    0.0900
   3979 CD2       -72.7460  -13.2810  -44.9770 C.ar    241 TYR    0.0000
   3980 CE1       -73.8900  -12.3560  -42.6330 C.ar    241 TYR   -0.1150
   3981 CE2       -73.1280  -11.9500  -44.8720 C.ar    241 TYR    0.1150
   3982 CZ        -73.6990  -11.4940  -43.6970 C.ar    241 TYR   -0.1150
   3983 OH        -74.0810  -10.1730  -43.5860 O.3     241 TYR    0.1150
   3984 HN        -71.3120  -16.6890  -45.9270 H       241 TYR    0.1100
   3985 HA        -70.4950  -14.8130  -44.0790 H       241 TYR   -0.5400
   3986 HB1       -72.9250  -16.1450  -43.1720 H       241 TYR    0.4300
   3987 HB2       -72.9350  -15.9950  -44.9860 H       241 TYR   -0.1150
   3988 HD1       -73.6460  -14.3520  -41.9140 H       241 TYR    0.1150
   3989 HD2       -72.2990  -13.6350  -45.8940 H       241 TYR   -0.1150
   3990 HE1       -74.3390  -11.9980  -41.7180 H       241 TYR    0.1150
   3991 HE2       -72.9800  -11.2750  -45.7030 H       241 TYR    0.5100
   3992 HH        -74.3060  -10.0060  -42.6680 H       241 TYR   -0.5100
   3993 N         -70.9200  -17.7770  -42.7050 N.am    242 TRP   -0.4700
   3994 CA        -70.5410  -18.5730  -41.5540 C.3     242 TRP    0.3100
   3995 C         -69.0430  -18.4940  -41.3110 C.2     242 TRP    0.0700
   3996 O         -68.6210  -18.1820  -40.2040 O.2     242 TRP    0.0900
   3997 CB        -71.0130  -20.0230  -41.6810 C.3     242 TRP   -0.1800
   3998 CG        -72.4240  -20.2130  -41.2070 C.ar    242 TRP    0.0900
   3999 CD1       -73.4570  -20.7680  -41.9040 C.ar    242 TRP    0.0900
   4000 CD2       -72.9630  -19.8250  -39.9360 C.ar    242 TRP   -0.0300
   4001 CE2       -74.3270  -20.1880  -39.9300 C.ar    242 TRP   -0.1500
   4002 CE3       -72.4240  -19.2150  -38.7980 C.ar    242 TRP    0.2200
   4003 NE1       -74.6030  -20.7620  -41.1420 N.ar    242 TRP   -0.5100
   4004 CZ2       -75.1590  -19.9550  -38.8360 C.ar    242 TRP    0.3700
   4005 CZ3       -73.2520  -18.9800  -37.7090 C.ar    242 TRP    0.2400
   4006 CH2       -74.6030  -19.3500  -37.7350 C.ar    242 TRP    0.1100
   4007 HN        -71.4750  -18.2290  -43.3990 H       242 TRP   -0.2500
   4008 HA        -70.9820  -18.1160  -40.6800 H       242 TRP    0.1700
   4009 HB1       -70.3470  -20.6750  -41.0750 H       242 TRP   -0.2000
   4010 HB2       -70.9550  -20.3310  -42.7460 H       242 TRP    0.1400
   4011 HD1       -73.3860  -21.1570  -42.9090 H       242 TRP   -0.2700
   4012 HE1       -75.4700  -21.1110  -41.4200 H       242 TRP    0.1600
   4013 HE3       -71.3850  -18.9230  -38.7520 H       242 TRP   -0.1400
   4014 HZ2       -76.2020  -20.2320  -38.8350 H       242 TRP    0.1400
   4015 HZ3       -72.8490  -18.5050  -36.8270 H       242 TRP    0.5100
   4016 HH2       -75.2230  -19.1550  -36.8710 H       242 TRP   -0.5100
   4017 N         -68.2350  -18.7440  -42.3400 N.am    243 LEU   -0.4700
   4018 CA        -66.7920  -18.6120  -42.1790 C.3     243 LEU    0.3100
   4019 C         -66.4410  -17.2720  -41.5460 C.2     243 LEU    0.0700
   4020 O         -65.6560  -17.1910  -40.5840 O.2     243 LEU    0.0900
   4021 CB        -66.0820  -18.7260  -43.5250 C.3     243 LEU   -0.1800
   4022 CG        -66.2230  -20.0770  -44.2080 C.3     243 LEU    0.0900
   4023 CD1       -65.1970  -20.1710  -45.3170 C.3     243 LEU    0.0900
   4024 CD2       -66.0350  -21.1940  -43.1990 C.3     243 LEU   -0.0900
   4025 HN        -68.5680  -19.0240  -43.2380 H       243 LEU    0.0900
   4026 HA        -66.4570  -19.3920  -41.5130 H       243 LEU   -0.2700
   4027 HB1       -65.0010  -18.5290  -43.3650 H       243 LEU    0.0900
   4028 HB2       -66.4940  -17.9490  -44.2020 H       243 LEU    0.0900
   4029 HG        -67.2450  -20.1800  -44.6320 H       243 LEU    0.0900
   4030 HD11      -64.1730  -20.0720  -44.8980 H       243 LEU   -0.2700
   4031 HD12      -65.3590  -19.3540  -46.0530 H       243 LEU    0.0900
   4032 HD13      -65.2780  -21.1550  -45.8260 H       243 LEU    0.0900
   4033 HD21      -66.8990  -21.2290  -42.5000 H       243 LEU    0.0900
   4034 HD22      -65.1090  -21.0210  -42.6100 H       243 LEU    0.5100
   4035 HD23      -65.9660  -22.1720  -43.7250 H       243 LEU   -0.5100
   4036 N         -67.0450  -16.2210  -42.0970 N.am    244 CYS   -0.4700
   4037 CA        -66.8130  -14.8710  -41.6180 C.3     244 CYS    0.3100
   4038 C         -67.0610  -14.8130  -40.1200 C.2     244 CYS    0.0700
   4039 O         -66.4650  -14.0030  -39.4050 O.2     244 CYS    0.0900
   4040 CB        -67.7280  -13.8970  -42.3470 C.3     244 CYS   -0.1100
   4041 SG        -67.6740  -14.0160  -44.1470 S.3     244 CYS    0.0900
   4042 HN        -67.6790  -16.3140  -42.8600 H       244 CYS    0.0900
   4043 HA        -65.7780  -14.6230  -41.7970 H       244 CYS   -0.2300
   4044 HB1       -67.4390  -12.8690  -42.0460 H       244 CYS    0.1600
   4045 HB2       -68.7670  -14.0840  -42.0050 H       244 CYS    0.5100
   4046 HG1       -68.6440  -14.9140  -44.2330 H       244 CYS   -0.5100
   4047 N         -67.9440  -15.6870  -39.6460 N.am    245 TYR   -0.4700
   4048 CA        -68.1800  -15.8390  -38.2140 C.3     245 TYR    0.3100
   4049 C         -67.1060  -16.6430  -37.4790 C.2     245 TYR    0.0700
   4050 O         -66.6220  -16.2520  -36.4060 O.2     245 TYR    0.0900
   4051 CB        -69.5490  -16.4730  -37.9900 C.3     245 TYR   -0.1800
   4052 CG        -70.6730  -15.5620  -38.3910 C.ar    245 TYR    0.0900
   4053 CD1       -70.4910  -14.1870  -38.4230 C.ar    245 TYR    0.0900
   4054 CD2       -71.9150  -16.0700  -38.7350 C.ar    245 TYR    0.0000
   4055 CE1       -71.5130  -13.3430  -38.7820 C.ar    245 TYR   -0.1150
   4056 CE2       -72.9440  -15.2300  -39.0970 C.ar    245 TYR    0.1150
   4057 CZ        -72.7330  -13.8710  -39.1160 C.ar    245 TYR   -0.1150
   4058 OH        -73.7450  -13.0230  -39.4740 O.3     245 TYR    0.1150
   4059 HN        -68.4830  -16.2750  -40.2450 H       245 TYR    0.1100
   4060 HA        -68.1340  -14.8610  -37.7560 H       245 TYR   -0.5400
   4061 HB1       -69.6770  -16.7080  -36.9120 H       245 TYR    0.4300
   4062 HB2       -69.6340  -17.3990  -38.5970 H       245 TYR   -0.1150
   4063 HD1       -69.5290  -13.7740  -38.1610 H       245 TYR    0.1150
   4064 HD2       -72.0780  -17.1370  -38.7190 H       245 TYR   -0.1150
   4065 HE1       -71.3560  -12.2750  -38.8000 H       245 TYR    0.1150
   4066 HE2       -73.9090  -15.6350  -39.3620 H       245 TYR    0.5100
   4067 HH        -73.4090  -12.1250  -39.4290 H       245 TYR   -0.5100
   4068 N         -66.7360  -17.7790  -38.0650 N.am    246 ILE   -0.4700
   4069 CA        -65.7990  -18.6770  -37.4190 C.3     246 ILE    0.3100
   4070 C         -64.4490  -17.9980  -37.2680 C.2     246 ILE    0.0700
   4071 O         -63.5950  -18.4750  -36.5270 O.2     246 ILE    0.0900
   4072 CB        -65.6560  -20.0280  -38.1500 C.3     246 ILE   -0.0900
   4073 CG1       -64.5290  -19.9710  -39.1800 C.3     246 ILE    0.0900
   4074 CG2       -66.9860  -20.4420  -38.7690 C.3     246 ILE   -0.2700
   4075 CD        -64.0280  -21.3370  -39.5980 C.3     246 ILE    0.0900
   4076 HN        -67.0800  -18.0600  -38.9570 H       246 ILE    0.0900
   4077 HA        -66.1520  -18.8430  -36.4120 H       246 ILE    0.0900
   4078 HB        -65.3290  -20.8050  -37.4270 H       246 ILE   -0.1800
   4079 HG11      -63.6820  -19.3990  -38.7460 H       246 ILE    0.0900
   4080 HG12      -64.8990  -19.4370  -40.0810 H       246 ILE    0.0900
   4081 HG21      -67.1470  -19.9000  -39.7250 H       246 ILE   -0.2700
   4082 HG22      -67.8190  -20.1940  -38.0770 H       246 ILE    0.0900
   4083 HG23      -66.9840  -21.5330  -38.9750 H       246 ILE    0.0900
   4084 HD1       -64.8550  -21.9250  -40.0500 H       246 ILE    0.0900
   4085 HD2       -63.6450  -21.8870  -38.7120 H       246 ILE    0.5100
   4086 HD3       -63.2180  -21.2280  -40.3500 H       246 ILE   -0.5100
   4087 N         -64.2460  -16.8860  -37.9760 N.am    247 ASN   -0.4700
   4088 CA        -63.1430  -16.0010  -37.6260 C.3     247 ASN    0.3100
   4089 C         -63.2730  -15.5840  -36.1690 C.2     247 ASN    0.0700
   4090 O         -62.4180  -15.8850  -35.3310 O.2     247 ASN    0.0900
   4091 CB        -63.1190  -14.7560  -38.5150 C.3     247 ASN   -0.1800
   4092 CG        -62.2350  -13.6530  -37.9460 C.2     247 ASN    0.0900
   4093 ND2       -62.7500  -12.6650  -37.3900 N.am    247 ASN    0.0900
   4094 OD1       -60.9330  -13.7990  -38.0690 O.2     247 ASN    0.5500
   4095 HN        -64.8170  -16.6190  -38.7490 H       247 ASN   -0.5500
   4096 HA        -62.2240  -16.5570  -37.7380 H       247 ASN   -0.6200
   4097 HB1       -64.1520  -14.3640  -38.6170 H       247 ASN    0.3200
   4098 HB2       -62.7330  -15.0350  -39.5180 H       247 ASN    0.3000
   4099 HD21      -62.1760  -12.0190  -36.8870 H       247 ASN    0.5100
   4100 HD22      -63.7380  -12.5190  -37.4460 H       247 ASN   -0.5100
   4101 N         -64.3680  -14.8840  -35.8870 N.am    248 SER   -0.4700
   4102 CA        -64.6700  -14.4050  -34.5470 C.3     248 SER    0.3100
   4103 C         -64.6190  -15.5360  -33.5350 C.2     248 SER    0.0700
   4104 O         -64.3010  -15.3250  -32.3650 O.2     248 SER    0.0900
   4105 CB        -66.0480  -13.7420  -34.5190 C.3     248 SER    0.0500
   4106 OG        -66.0800  -12.6120  -35.3750 O.3     248 SER    0.0900
   4107 HN        -65.0360  -14.6530  -36.5890 H       248 SER    0.0900
   4108 HA        -63.9070  -13.6960  -34.2630 H       248 SER   -0.6600
   4109 HB1       -66.2810  -13.4120  -33.4840 H       248 SER    0.4300
   4110 HB2       -66.8180  -14.4680  -34.8570 H       248 SER    0.5100
   4111 HG1       -65.4090  -12.0110  -35.0440 H       248 SER   -0.5100
   4112 N         -64.9320  -16.7470  -33.9880 N.am    249 THR   -0.4700
   4113 CA        -64.8070  -17.9120  -33.1220 C.3     249 THR    0.3100
   4114 C         -63.3430  -18.2200  -32.8220 C.2     249 THR    0.0700
   4115 O         -62.9560  -18.4250  -31.6720 O.2     249 THR    0.0900
   4116 CB        -65.4400  -19.1600  -33.7630 C.3     249 THR    0.1400
   4117 CG2       -65.4010  -20.3370  -32.7950 C.3     249 THR    0.0900
   4118 OG1       -66.7970  -18.8830  -34.1290 O.3     249 THR   -0.6600
   4119 HN        -65.2580  -16.9090  -34.9160 H       249 THR    0.4300
   4120 HA        -65.2990  -17.6840  -32.1880 H       249 THR   -0.2700
   4121 HB        -64.8720  -19.4460  -34.6750 H       249 THR    0.0900
   4122 HG1       -67.2070  -18.4970  -33.3520 H       249 THR    0.0900
   4123 HG21      -65.8040  -20.0320  -31.8060 H       249 THR    0.0900
   4124 HG22      -64.3530  -20.6810  -32.6610 H       249 THR    0.5100
   4125 HG23      -66.0210  -21.1710  -33.1890 H       249 THR   -0.5100
   4126 N         -62.5310  -18.2360  -33.8750 N.am    250 VAL   -0.4700
   4127 CA        -61.1620  -18.7290  -33.8140 C.3     250 VAL    0.3100
   4128 C         -60.1740  -17.7460  -33.1890 C.2     250 VAL    0.0700
   4129 O         -59.1020  -18.1460  -32.7420 O.2     250 VAL    0.0900
   4130 CB        -60.6620  -19.1300  -35.2190 C.3     250 VAL   -0.0900
   4131 CG1       -59.2180  -19.5980  -35.1630 C.3     250 VAL    0.0900
   4132 CG2       -61.5480  -20.2160  -35.8040 C.3     250 VAL   -0.2700
   4133 HN        -62.8290  -17.9060  -34.7670 H       250 VAL    0.0900
   4134 HA        -61.1430  -19.5820  -33.1520 H       250 VAL    0.0900
   4135 HB        -60.7380  -18.2550  -35.9000 H       250 VAL    0.0900
   4136 HG11      -59.0520  -20.2160  -34.2540 H       250 VAL   -0.2700
   4137 HG12      -58.5370  -18.7210  -35.1230 H       250 VAL    0.0900
   4138 HG13      -58.9850  -20.2130  -36.0580 H       250 VAL    0.0900
   4139 HG21      -62.5840  -20.1130  -35.4160 H       250 VAL    0.0900
   4140 HG22      -61.1580  -21.2150  -35.5170 H       250 VAL    0.5100
   4141 HG23      -61.5730  -20.1270  -36.9110 H       250 VAL   -0.5100
   4142 N         -60.5290  -16.4630  -33.1500 N.am    251 ASN   -0.4700
   4143 CA        -59.6140  -15.4350  -32.6420 C.3     251 ASN    0.3100
   4144 C         -59.1620  -15.6080  -31.1820 C.2     251 ASN    0.0700
   4145 O         -57.9620  -15.5000  -30.8890 O.2     251 ASN    0.0900
   4146 CB        -60.1770  -14.0320  -32.8930 C.3     251 ASN   -0.1800
   4147 CG        -60.2290  -13.6750  -34.3750 C.2     251 ASN    0.0900
   4148 ND2       -59.1960  -13.7230  -35.0670 N.am    251 ASN    0.0900
   4149 OD1       -61.3990  -13.3420  -34.8690 O.2     251 ASN    0.5500
   4150 HN        -61.4220  -16.1460  -33.4620 H       251 ASN   -0.5500
   4151 HA        -58.6660  -15.5540  -33.1450 H       251 ASN   -0.6200
   4152 HB1       -59.5350  -13.2870  -32.3740 H       251 ASN    0.3200
   4153 HB2       -61.2060  -13.9760  -32.4810 H       251 ASN    0.3000
   4154 HD21      -59.2340  -13.4890  -36.0380 H       251 ASN    0.5100
   4155 HD22      -58.3280  -13.9970  -34.6520 H       251 ASN   -0.5100
   4156 N         -60.1090  -15.8860  -30.2640 N.am    252 PRO   -0.2900
   4157 CA        -59.7130  -16.2190  -28.8920 C.3     252 PRO    0.0000
   4158 C         -58.8270  -17.4510  -28.8800 C.2     252 PRO    0.0900
   4159 O         -57.8130  -17.4840  -28.1850 O.2     252 PRO    0.0900
   4160 CB        -61.0410  -16.5490  -28.2080 C.3     252 PRO    0.0200
   4161 CG        -62.0550  -15.8260  -28.9850 C.3     252 PRO    0.0900
   4162 CD        -61.5730  -15.8240  -30.4120 C.3     252 PRO   -0.1800
   4163 HA        -59.1690  -15.4010  -28.4490 H       252 PRO    0.0900
   4164 HB1       -61.0360  -16.2040  -27.1510 H       252 PRO    0.0900
   4165 HB2       -61.2350  -17.6420  -28.2280 H       252 PRO   -0.1800
   4166 HG1       -63.0390  -16.3360  -28.9090 H       252 PRO    0.0900
   4167 HG2       -62.1610  -14.7850  -28.6110 H       252 PRO    0.0900
   4168 HD1       -61.9390  -16.7110  -30.9690 H       252 PRO    0.5100
   4169 HD2       -61.8660  -14.8940  -30.9420 H       252 PRO   -0.5100
   4170 N         -59.2140  -18.4610  -29.6540 N.am    253 VAL   -0.4700
   4171 CA        -58.4390  -19.6900  -29.7710 C.3     253 VAL    0.3100
   4172 C         -56.9800  -19.3920  -30.0980 C.2     253 VAL    0.0700
   4173 O         -56.0700  -19.9270  -29.4680 O.2     253 VAL    0.0900
   4174 CB        -59.0070  -20.6110  -30.8620 C.3     253 VAL   -0.0900
   4175 CG1       -58.2520  -21.9300  -30.8780 C.3     253 VAL    0.0900
   4176 CG2       -60.4960  -20.8430  -30.6320 C.3     253 VAL   -0.2700
   4177 HN        -60.0530  -18.4230  -30.1910 H       253 VAL    0.0900
   4178 HA        -58.4650  -20.1880  -28.8130 H       253 VAL    0.0900
   4179 HB        -58.9100  -20.1160  -31.8510 H       253 VAL    0.0900
   4180 HG11      -58.1960  -22.3500  -29.8510 H       253 VAL   -0.2700
   4181 HG12      -57.2190  -21.7700  -31.2530 H       253 VAL    0.0900
   4182 HG13      -58.7780  -22.6590  -31.5300 H       253 VAL    0.0900
   4183 HG21      -61.0420  -19.8750  -30.6600 H       253 VAL    0.0900
   4184 HG22      -60.6560  -21.3120  -29.6380 H       253 VAL    0.5100
   4185 HG23      -60.9030  -21.5030  -31.4270 H       253 VAL   -0.5100
   4186 N         -56.7630  -18.5260  -31.0850 N.am    254 CYS   -0.4700
   4187 CA        -55.4200  -18.1140  -31.4680 C.3     254 CYS    0.3100
   4188 C         -54.7360  -17.3530  -30.3370 C.2     254 CYS    0.0700
   4189 O         -53.5310  -17.5090  -30.1100 O.2     254 CYS    0.0900
   4190 CB        -55.4690  -17.2500  -32.7310 C.3     254 CYS   -0.1100
   4191 SG        -56.3240  -18.0220  -34.1260 S.3     254 CYS    0.0900
   4192 HN        -57.5110  -18.1190  -31.6040 H       254 CYS    0.0900
   4193 HA        -54.8330  -19.0030  -31.6440 H       254 CYS   -0.2300
   4194 HB1       -54.4250  -17.0180  -33.0290 H       254 CYS    0.1600
   4195 HB2       -55.9800  -16.2970  -32.4760 H       254 CYS    0.5100
   4196 HG1       -57.5290  -17.9420  -33.5810 H       254 CYS   -0.5100
   4197 N         -55.5070  -16.5280  -29.6290 N.am    255 TYR   -0.4700
   4198 CA        -54.9920  -15.8470  -28.4490 C.3     255 TYR    0.3100
   4199 C         -54.3470  -16.8390  -27.4960 C.2     255 TYR    0.0700
   4200 O         -53.1410  -16.7980  -27.2540 O.2     255 TYR    0.0900
   4201 CB        -56.1070  -15.1270  -27.6900 C.3     255 TYR   -0.1800
   4202 CG        -56.5750  -13.8440  -28.3160 C.ar    255 TYR    0.0900
   4203 CD1       -56.0840  -13.4260  -29.5370 C.ar    255 TYR    0.0900
   4204 CD2       -57.5060  -13.0420  -27.6700 C.ar    255 TYR    0.0000
   4205 CE1       -56.5130  -12.2520  -30.1070 C.ar    255 TYR   -0.1150
   4206 CE2       -57.9430  -11.8660  -28.2290 C.ar    255 TYR    0.1150
   4207 CZ        -57.4450  -11.4750  -29.4470 C.ar    255 TYR   -0.1150
   4208 OH        -57.8800  -10.3030  -30.0180 O.3     255 TYR    0.1150
   4209 HN        -56.4560  -16.3420  -29.8690 H       255 TYR    0.1100
   4210 HA        -54.2460  -15.1370  -28.7750 H       255 TYR   -0.5400
   4211 HB1       -55.7460  -14.8750  -26.6710 H       255 TYR    0.4300
   4212 HB2       -56.9910  -15.7970  -27.6280 H       255 TYR   -0.1150
   4213 HD1       -55.3520  -14.0300  -30.0520 H       255 TYR    0.1150
   4214 HD2       -57.8940  -13.3490  -26.7100 H       255 TYR   -0.1150
   4215 HE1       -56.1250  -11.9380  -31.0640 H       255 TYR    0.1150
   4216 HE2       -58.6710  -11.2560  -27.7160 H       255 TYR    0.5100
   4217 HH        -58.5180   -9.9010  -29.4220 H       255 TYR   -0.5100
   4218 N         -55.1740  -17.7260  -26.9450 N.am    256 ALA   -0.4700
   4219 CA        -54.7160  -18.6920  -25.9600 C.3     256 ALA    0.3100
   4220 C         -53.5730  -19.5340  -26.4980 C.2     256 ALA    0.0700
   4221 O         -52.5320  -19.6570  -25.8560 O.2     256 ALA    0.0900
   4222 CB        -55.8640  -19.5810  -25.5190 C.3     256 ALA   -0.2700
   4223 HN        -56.1410  -17.7680  -27.1830 H       256 ALA    0.0900
   4224 HA        -54.3170  -18.1480  -25.1160 H       256 ALA    0.0900
   4225 HB1       -56.0400  -20.3790  -26.2730 H       256 ALA    0.0900
   4226 HB2       -56.7920  -18.9780  -25.4160 H       256 ALA    0.5100
   4227 HB3       -55.6200  -20.0600  -24.5460 H       256 ALA   -0.5100
   4228 N         -53.7630  -20.1040  -27.6860 N.am    257 LEU   -0.4700
   4229 CA        -52.7720  -20.9980  -28.2790 C.3     257 LEU    0.3100
   4230 C         -51.4110  -20.3390  -28.4750 C.2     257 LEU    0.0700
   4231 O         -50.3730  -20.9860  -28.3330 O.2     257 LEU    0.0900
   4232 CB        -53.2820  -21.5680  -29.6040 C.3     257 LEU   -0.1800
   4233 CG        -54.5070  -22.4760  -29.4840 C.3     257 LEU    0.0900
   4234 CD1       -54.8840  -23.0370  -30.8430 C.3     257 LEU    0.0900
   4235 CD2       -54.2510  -23.5970  -28.4880 C.3     257 LEU   -0.0900
   4236 HN        -54.5870  -19.9450  -28.2230 H       257 LEU    0.0900
   4237 HA        -52.5810  -21.7980  -27.5780 H       257 LEU   -0.2700
   4238 HB1       -52.4600  -22.1510  -30.0700 H       257 LEU    0.0900
   4239 HB2       -53.5430  -20.7180  -30.2690 H       257 LEU    0.0900
   4240 HG        -55.3590  -21.8930  -29.0760 H       257 LEU    0.0900
   4241 HD11      -54.0400  -23.6300  -31.2590 H       257 LEU   -0.2700
   4242 HD12      -55.1130  -22.2070  -31.5450 H       257 LEU    0.0900
   4243 HD13      -55.7690  -23.7010  -30.7460 H       257 LEU    0.0900
   4244 HD21      -54.2060  -23.1880  -27.4560 H       257 LEU    0.0900
   4245 HD22      -53.2840  -24.0920  -28.7170 H       257 LEU    0.5100
   4246 HD23      -55.0750  -24.3420  -28.5380 H       257 LEU   -0.5100
   4247 N         -51.4100  -19.0530  -28.8090 N.am    258 CYS   -0.4700
   4248 CA        -50.1600  -18.3280  -28.9680 C.3     258 CYS    0.3100
   4249 C         -49.4930  -17.9870  -27.6350 C.2     258 CYS    0.0700
   4250 O         -48.3160  -18.2820  -27.4300 O.2     258 CYS    0.0900
   4251 CB        -50.3850  -17.0640  -29.7980 C.3     258 CYS   -0.1100
   4252 SG        -50.7040  -17.4040  -31.5360 S.3     258 CYS    0.0900
   4253 HN        -52.2490  -18.5360  -28.9620 H       258 CYS    0.0900
   4254 HA        -49.4530  -18.9790  -29.4570 H       258 CYS   -0.2300
   4255 HB1       -49.4820  -16.4230  -29.7110 H       258 CYS    0.1600
   4256 HB2       -51.2470  -16.5120  -29.3680 H       258 CYS    0.5100
   4257 HG1       -51.9800  -17.7150  -31.3600 H       258 CYS   -0.5100
   4258 N         -50.2520  -17.3920  -26.7180 N.am    259 ASN   -0.4700
   4259 CA        -49.7200  -17.0140  -25.4130 C.3     259 ASN    0.3100
   4260 C         -50.0780  -18.0210  -24.3320 C.2     259 ASN    0.0700
   4261 O         -51.2540  -18.2380  -24.0390 O.2     259 ASN    0.0900
   4262 CB        -50.2270  -15.6340  -24.9880 C.3     259 ASN   -0.1800
   4263 CG        -49.7950  -14.5230  -25.9240 C.2     259 ASN    0.0900
   4264 ND2       -49.3630  -14.7890  -27.0580 N.am    259 ASN    0.0900
   4265 OD1       -49.9010  -13.2930  -25.4730 O.2     259 ASN    0.5500
   4266 HN        -51.2120  -17.1760  -26.8810 H       259 ASN   -0.5500
   4267 HA        -48.6420  -17.0110  -25.4820 H       259 ASN   -0.6200
   4268 HB1       -49.8390  -15.4060  -23.9720 H       259 ASN    0.3200
   4269 HB2       -51.3380  -15.6530  -24.9590 H       259 ASN    0.3000
   4270 HD21      -49.0790  -14.0500  -27.6700 H       259 ASN    0.5100
   4271 HD22      -49.2980  -15.7400  -27.3580 H       259 ASN   -0.5100
   4272 N         -49.0610  -18.6320  -23.7310 N.am    260 LYS   -0.4700
   4273 CA        -49.2870  -19.5250  -22.6060 C.3     260 LYS    0.3100
   4274 C         -49.9470  -18.7760  -21.4540 C.2     260 LYS    0.0700
   4275 O         -50.6470  -19.3690  -20.6300 O.2     260 LYS    0.0900
   4276 CB        -47.9760  -20.1610  -22.1440 C.3     260 LYS   -0.1800
   4277 CG        -47.4230  -21.2030  -23.1020 C.3     260 LYS    0.0900
   4278 CD        -46.3000  -22.0050  -22.4540 C.3     260 LYS    0.0900
   4279 CE        -45.7810  -23.0970  -23.3820 C.3     260 LYS   -0.1800
   4280 NZ        -44.7210  -23.9220  -22.7360 N.4     260 LYS    0.0900
   4281 HN        -48.1140  -18.5060  -24.0170 H       260 LYS    0.0900
   4282 HA        -49.9820  -20.2900  -22.9220 H       260 LYS   -0.1800
   4283 HB1       -48.1480  -20.6450  -21.1590 H       260 LYS    0.0900
   4284 HB2       -47.2190  -19.3580  -22.0220 H       260 LYS    0.0900
   4285 HG1       -47.0330  -20.6950  -24.0090 H       260 LYS    0.2100
   4286 HG2       -48.2400  -21.8940  -23.4010 H       260 LYS    0.0500
   4287 HD1       -46.6800  -22.4730  -21.5210 H       260 LYS    0.0500
   4288 HD2       -45.4640  -21.3190  -22.1990 H       260 LYS   -0.3000
   4289 HE1       -45.3410  -22.6370  -24.2920 H       260 LYS    0.3300
   4290 HE2       -46.6130  -23.7770  -23.6620 H       260 LYS    0.3300
   4291 HZ1       -45.1070  -24.3770  -21.8840 H       260 LYS    0.3300
   4292 HZ2       -43.9210  -23.3130  -22.4720 H       260 LYS    0.5100
   4293 HZ3       -44.3960  -24.6510  -23.4020 H       260 LYS   -0.5100
   4294 N         -49.7290  -17.4620  -21.4130 N.am    261 THR   -0.4700
   4295 CA        -50.3330  -16.6030  -20.4030 C.3     261 THR    0.3100
   4296 C         -51.8500  -16.7590  -20.4210 C.2     261 THR    0.0700
   4297 O         -52.4720  -17.1020  -19.4070 O.2     261 THR    0.0900
   4298 CB        -49.9880  -15.1210  -20.6460 C.3     261 THR    0.1400
   4299 CG2       -50.0970  -14.3290  -19.3520 C.3     261 THR    0.0900
   4300 OG1       -48.6580  -15.0080  -21.1680 O.3     261 THR   -0.6600
   4301 HN        -49.1400  -17.0060  -22.0750 H       261 THR    0.4300
   4302 HA        -49.9650  -16.9170  -19.4380 H       261 THR   -0.2700
   4303 HB        -50.7010  -14.6840  -21.3770 H       261 THR    0.0900
   4304 HG1       -48.4450  -14.0730  -21.1470 H       261 THR    0.0900
   4305 HG21      -49.2750  -14.6150  -18.6600 H       261 THR    0.0900
   4306 HG22      -51.0680  -14.5430  -18.8580 H       261 THR    0.5100
   4307 HG23      -50.0170  -13.2420  -19.5670 H       261 THR   -0.5100
   4308 N         -52.4450  -16.5250  -21.5870 N.am    262 PHE   -0.4700
   4309 CA        -53.8770  -16.7010  -21.7610 C.3     262 PHE    0.3100
   4310 C         -54.3050  -18.1380  -21.4520 C.2     262 PHE    0.0700
   4311 O         -55.4030  -18.3690  -20.9450 O.2     262 PHE    0.0900
   4312 CB        -54.3080  -16.3000  -23.1790 C.3     262 PHE   -0.1800
   4313 CG        -54.1470  -14.8280  -23.4760 C.ar    262 PHE    0.0900
   4314 CD1       -55.1930  -13.9390  -23.2620 C.ar    262 PHE    0.0900
   4315 CD2       -52.9540  -14.3300  -23.9790 C.ar    262 PHE    0.0000
   4316 CE1       -55.0450  -12.5830  -23.5380 C.ar    262 PHE   -0.1150
   4317 CE2       -52.7980  -12.9760  -24.2580 C.ar    262 PHE    0.1150
   4318 CZ        -53.8460  -12.1040  -24.0380 C.ar    262 PHE   -0.1150
   4319 HN        -51.9380  -16.2200  -22.3890 H       262 PHE    0.1150
   4320 HA        -54.3810  -16.0870  -21.0300 H       262 PHE   -0.1150
   4321 HB1       -55.3820  -16.5460  -23.3190 H       262 PHE    0.1150
   4322 HB2       -53.6910  -16.8520  -23.9190 H       262 PHE   -0.1150
   4323 HD1       -56.1330  -14.3040  -22.8750 H       262 PHE    0.1150
   4324 HD2       -52.1310  -15.0060  -24.1560 H       262 PHE   -0.1150
   4325 HE1       -55.8670  -11.9040  -23.3620 H       262 PHE    0.1150
   4326 HE2       -51.8590  -12.6080  -24.6480 H       262 PHE    0.5100
   4327 HZ        -53.7310  -11.0510  -24.2540 H       262 PHE   -0.5100
   4328 N         -53.4330  -19.1030  -21.7520 N.am    263 ARG   -0.4700
   4329 CA        -53.6920  -20.5080  -21.4360 C.3     263 ARG    0.3100
   4330 C         -53.9660  -20.7090  -19.9540 C.2     263 ARG    0.0700
   4331 O         -55.0650  -21.1040  -19.5470 O.2     263 ARG    0.0900
   4332 CB        -52.5010  -21.3850  -21.8240 C.3     263 ARG   -0.1800
   4333 CG        -52.1880  -21.4200  -23.2980 C.3     263 ARG    0.0900
   4334 CD        -51.0120  -22.3410  -23.5610 C.3     263 ARG    0.0900
   4335 NE        -50.6130  -22.3350  -24.9660 N.pl3   263 ARG   -0.1800
   4336 CZ        -49.6230  -23.0670  -25.4630 C.cat   263 ARG    0.0900
   4337 NH1       -48.9260  -23.8730  -24.6710 N.pl3   263 ARG    0.0900
   4338 NH2       -49.3310  -22.9970  -26.7540 N.pl3   263 ARG    0.2000
   4339 HN        -52.5660  -18.9100  -22.2040 H       263 ARG    0.0900
   4340 HA        -54.5730  -20.8150  -21.9800 H       263 ARG    0.0900
   4341 HB1       -52.7120  -22.4220  -21.4890 H       263 ARG   -0.7000
   4342 HB2       -51.6050  -21.0090  -21.2880 H       263 ARG    0.4400
   4343 HG1       -51.9420  -20.3950  -23.6480 H       263 ARG    0.6400
   4344 HG2       -53.0760  -21.7860  -23.8560 H       263 ARG   -0.8000
   4345 HD1       -51.2850  -23.3840  -23.2940 H       263 ARG    0.4600
   4346 HD2       -50.1370  -22.0100  -22.9610 H       263 ARG    0.4600
   4347 HE        -51.1150  -21.7410  -25.5930 H       263 ARG   -0.8000
   4348 HH11      -49.1460  -23.9300  -23.6970 H       263 ARG    0.4600
   4349 HH12      -48.1820  -24.4240  -25.0480 H       263 ARG    0.4600
   4350 HH21      -49.7500  -22.2900  -27.3240 H       263 ARG    0.5100
   4351 HH22      -48.6920  -23.6520  -27.1580 H       263 ARG   -0.5100
   4352 N         -52.9400  -20.4430  -19.1490 N.am    264 THR   -0.4700
   4353 CA        -53.0130  -20.6370  -17.7080 C.3     264 THR    0.3100
   4354 C         -54.0680  -19.7450  -17.0660 C.2     264 THR    0.0700
   4355 O         -54.6370  -20.0920  -16.0320 O.2     264 THR    0.0900
   4356 CB        -51.6520  -20.3770  -17.0400 C.3     264 THR    0.1400
   4357 CG2       -50.5740  -21.2550  -17.6710 C.3     264 THR    0.0900
   4358 OG1       -51.2940  -18.9980  -17.1950 O.3     264 THR   -0.6600
   4359 HN        -52.0730  -20.0980  -19.4980 H       264 THR    0.4300
   4360 HA        -53.3290  -21.6540  -17.5270 H       264 THR   -0.2700
   4361 HB        -51.7120  -20.6150  -15.9560 H       264 THR    0.0900
   4362 HG1       -51.9910  -18.4940  -16.7680 H       264 THR    0.0900
   4363 HG21      -50.3590  -20.9120  -18.7060 H       264 THR    0.0900
   4364 HG22      -50.9220  -22.3100  -17.7120 H       264 THR    0.5100
   4365 HG23      -49.6390  -21.1930  -17.0760 H       264 THR   -0.5100
   4366 N         -54.3330  -18.5910  -17.6780 N.am    265 THR   -0.4700
   4367 CA        -55.3510  -17.6910  -17.1480 C.3     265 THR    0.3100
   4368 C         -56.7650  -18.2100  -17.4050 C.2     265 THR    0.0700
   4369 O         -57.6660  -18.0140  -16.5890 O.2     265 THR    0.0900
   4370 CB        -55.2210  -16.2750  -17.7170 C.3     265 THR    0.1400
   4371 CG2       -56.1300  -15.3180  -16.9580 C.3     265 THR    0.0900
   4372 OG1       -53.8640  -15.8350  -17.5950 O.3     265 THR   -0.6600
   4373 HN        -53.8610  -18.2970  -18.5060 H       265 THR    0.4300
   4374 HA        -55.2410  -17.6680  -16.0740 H       265 THR   -0.2700
   4375 HB        -55.5080  -16.2710  -18.7910 H       265 THR    0.0900
   4376 HG1       -53.3580  -16.3610  -18.2200 H       265 THR    0.0900
   4377 HG21      -55.9740  -15.4310  -15.8630 H       265 THR    0.0900
   4378 HG22      -57.1930  -15.5420  -17.1890 H       265 THR    0.5100
   4379 HG23      -55.8980  -14.2700  -17.2420 H       265 THR   -0.5100
   4380 N         -56.9580  -18.8700  -18.5440 N.am    266 PHE   -0.4700
   4381 CA        -58.2390  -19.4900  -18.8570 C.3     266 PHE    0.3100
   4382 C         -58.4670  -20.7120  -17.9850 C.2     266 PHE    0.0700
   4383 O         -59.5390  -20.8820  -17.4010 O.2     266 PHE    0.0900
   4384 CB        -58.3050  -19.8810  -20.3320 C.3     266 PHE   -0.1800
   4385 CG        -58.4450  -18.7130  -21.2560 C.ar    266 PHE    0.0900
   4386 CD1       -58.0560  -18.8080  -22.5830 C.ar    266 PHE    0.0900
   4387 CD2       -58.9690  -17.5150  -20.7960 C.ar    266 PHE    0.0000
   4388 CE1       -58.1840  -17.7250  -23.4360 C.ar    266 PHE   -0.1150
   4389 CE2       -59.1020  -16.4280  -21.6430 C.ar    266 PHE    0.1150
   4390 CZ        -58.7090  -16.5330  -22.9660 C.ar    266 PHE   -0.1150
   4391 HN        -56.2400  -18.9700  -19.2290 H       266 PHE    0.1150
   4392 HA        -59.0180  -18.7800  -18.6230 H       266 PHE   -0.1150
   4393 HB1       -59.1850  -20.5390  -20.4980 H       266 PHE    0.1150
   4394 HB2       -57.3720  -20.4140  -20.6130 H       266 PHE   -0.1150
   4395 HD1       -57.6480  -19.7360  -22.9550 H       266 PHE    0.1150
   4396 HD2       -59.2780  -17.4290  -19.7660 H       266 PHE   -0.1150
   4397 HE1       -57.8760  -17.8090  -24.4670 H       266 PHE    0.1150
   4398 HE2       -59.5110  -15.5000  -21.2710 H       266 PHE    0.5100
   4399 HZ        -58.8100  -15.6870  -23.6300 H       266 PHE   -0.5100
   4400 N         -57.3930  -21.4690  -17.6980 N.am    267 LYS   -0.4700
   4401 CA        -57.3860  -22.5370  -16.7120 C.3     267 LYS    0.3100
   4402 C         -57.7160  -22.0850  -15.2770 C.2     267 LYS    0.0700
   4403 O         -58.1480  -22.8830  -14.4490 O.2     267 LYS    0.0900
   4404 CB        -56.0250  -23.2870  -16.8030 C.3     267 LYS   -0.1800
   4405 CG        -55.8360  -24.5140  -15.8840 C.3     267 LYS    0.0900
   4406 CD        -54.7530  -24.3510  -14.7960 C.3     267 LYS    0.0900
   4407 CE        -55.0360  -23.2250  -13.7940 C.3     267 LYS   -0.1800
   4408 NZ        -53.9740  -23.1390  -12.7660 N.4     267 LYS    0.0900
   4409 HN        -56.5250  -21.3250  -18.1670 H       267 LYS    0.0900
   4410 HA        -58.2070  -23.2060  -16.9220 H       267 LYS   -0.1800
   4411 HB1       -55.2230  -22.5590  -16.5600 H       267 LYS    0.0900
   4412 HB2       -55.8980  -23.6290  -17.8500 H       267 LYS    0.0900
   4413 HG1       -55.5630  -25.3830  -16.5190 H       267 LYS    0.2100
   4414 HG2       -56.8030  -24.7240  -15.3830 H       267 LYS    0.0500
   4415 HD1       -53.7830  -24.1420  -15.2940 H       267 LYS    0.0500
   4416 HD2       -54.6710  -25.3060  -14.2360 H       267 LYS   -0.3000
   4417 HE1       -55.9990  -23.4160  -13.2730 H       267 LYS    0.3300
   4418 HE2       -55.0770  -22.2490  -14.3240 H       267 LYS    0.3300
   4419 HZ1       -53.0610  -22.9500  -13.2270 H       267 LYS    0.3300
   4420 HZ2       -53.9210  -24.0380  -12.2470 H       267 LYS    0.5100
   4421 HZ3       -54.1940  -22.3690  -12.1040 H       267 LYS   -0.5100
   4422 N         -57.5390  -20.7900  -14.9310 N.am    268 THR   -0.4700
   4423 CA        -57.9960  -20.2260  -13.6540 C.3     268 THR    0.3100
   4424 CAT       -61.3390  -19.0130  -15.0660 C.3     268 THR    0.0700
   4425 C         -59.3680  -19.5760  -13.7430 C.2     268 THR    0.0900
   4426 O         -59.8570  -19.0260  -12.7590 O.2     268 THR    0.1400
   4427 CB        -57.0480  -19.1810  -13.0500 C.3     268 THR    0.0900
   4428 CG2       -55.8170  -19.8920  -12.4650 C.3     268 THR   -0.6600
   4429 OG1       -56.5500  -18.2750  -14.0250 O.3     268 THR    0.4300
   4430 NT        -60.0430  -19.6280  -14.9050 N.am    268 THR   -0.2700
   4431 HN        -57.0820  -20.1470  -15.5410 H       268 THR    0.0900
   4432 HNT       -59.6790  -20.0950  -15.7070 H       268 THR    0.0900
   4433 HA        -58.1080  -21.0500  -12.9660 H       268 THR    0.0900
   4434 HB        -57.5920  -18.5970  -12.2780 H       268 THR    0.5100
   4435 HG1       -57.3160  -17.9580  -14.5080 H       268 THR   -0.5100
   4436 HG21      -55.1870  -20.3010  -13.2830 H       268 THR   -0.4700
   4437 HG22      -56.1400  -20.7310  -11.8120 H       268 THR    0.3100
   4438 HG23      -55.2100  -19.1710  -11.8750 H       268 THR   -0.1100
   4439 HT1       -61.2570  -17.9220  -14.8760 H       268 THR    0.0900
   4440 HT2       -62.0560  -19.4520  -14.3400 H       268 THR    0.0900
   4441 HT3       -61.7030  -19.1730  -16.1030 H       268 THR    0.0900
@<TRIPOS>BOND
     1    1    2 1
     2    2   13 1
     3    2    6 1
     4    2    4 1
     5    4    5 2
     6    6   14 1
     7    6    8 1
     8    6    7 1
     9    7   16 1
    10    8   18 1
    11    8   17 1
    12    8   19 1
    13    3   10 1
    14    3   23 1
    15    3   24 1
    16    3   25 1
    17    9    7 1
    18    9   20 1
    19    9   21 1
    20    9   22 1
    21   10    1 1
    22   10   11 2
    23   12    1 1
    24   15    7 1
    25   26   27 1
    26   27   28 1
    27   27   41 1
    28   27   30 1
    29   28   29 2
    30   30   43 1
    31   30   31 1
    32   31   32 ar
    33   31   33 ar
    34   32   36 ar
    35   32   44 1
    36   33   35 ar
    37   33   34 ar
    38   34   36 ar
    39   34   37 ar
    40   35   38 ar
    41   35   46 1
    42   36   45 1
    43   37   39 ar
    44   37   47 1
    45   38   39 ar
    46   38   48 1
    47   39   49 1
    48   40   26 1
    49   42   30 1
    50    4   26 am
    51   50   51 1
    52   51   52 1
    53   51   54 1
    54   51   60 1
    55   52   53 2
    56   54   62 1
    57   54   55 1
    58   55   56 1
    59   55   64 1
    60   56   57 am
    61   56   58 2
    62   57   65 1
    63   57   66 1
    64   59   50 1
    65   61   54 1
    66   63   55 1
    67   28   50 am
    68   67   68 1
    69   68   75 1
    70   68   71 1
    71   68   69 1
    72   69   70 2
    73   71   76 1
    74   71   73 1
    75   71   72 1
    76   72   77 1
    77   72   78 1
    78   72   79 1
    79   73   80 1
    80   73   81 1
    81   73   82 1
    82   74   67 1
    83   52   67 am
    84   83   84 1
    85   84   91 1
    86   84   87 1
    87   84   85 1
    88   85   86 2
    89   87   92 1
    90   87   89 1
    91   87   88 1
    92   88   93 1
    93   88   94 1
    94   88   95 1
    95   89   96 1
    96   89   97 1
    97   89   98 1
    98   90   83 1
    99   69   83 am
   100   99  100 1
   101  100  101 1
   102  100  111 1
   103  100  103 1
   104  101  102 2
   105  103  113 1
   106  103  104 1
   107  104  106 ar
   108  104  105 ar
   109  105  114 1
   110  105  107 ar
   111  106  108 ar
   112  106  115 1
   113  107  116 1
   114  107  109 ar
   115  108  109 ar
   116  108  117 1
   117  109  118 1
   118  110   99 1
   119  112  103 1
   120   85   99 am
   121  119  120 1
   122  120  128 1
   123  120  123 1
   124  120  121 1
   125  121  122 2
   126  123  129 1
   127  123  125 1
   128  123  124 1
   129  124  131 1
   130  125  132 1
   131  125  133 1
   132  125  134 1
   133  126  124 1
   134  126  135 1
   135  126  136 1
   136  126  137 1
   137  127  119 1
   138  130  124 1
   139  101  119 am
   140  138  139 1
   141  139  144 1
   142  139  142 1
   143  139  140 1
   144  140  141 2
   145  142  145 1
   146  142  146 1
   147  142  147 1
   148  143  138 1
   149  121  138 am
   150  148  149 1
   151  149  150 1
   152  149  160 1
   153  149  152 1
   154  150  151 2
   155  152  162 1
   156  152  153 1
   157  153  155 ar
   158  153  154 ar
   159  154  163 1
   160  154  156 ar
   161  155  157 ar
   162  155  164 1
   163  156  165 1
   164  156  158 ar
   165  157  158 ar
   166  157  166 1
   167  158  167 1
   168  159  148 1
   169  161  152 1
   170  140  148 am
   171  168  169 1
   172  169  177 1
   173  169  172 1
   174  169  170 1
   175  170  171 2
   176  172  179 1
   177  172  173 1
   178  173  180 1
   179  173  174 1
   180  173  175 1
   181  174  181 1
   182  174  182 1
   183  174  183 1
   184  175  184 1
   185  175  185 1
   186  175  186 1
   187  176  168 1
   188  178  172 1
   189  150  168 am
   190  187  188 1
   191  188  189 1
   192  188  195 1
   193  188  191 1
   194  189  190 2
   195  191  193 1
   196  191  196 1
   197  191  192 1
   198  192  199 1
   199  192  200 1
   200  192  198 1
   201  193  197 1
   202  194  187 1
   203  170  187 am
   204  201  202 1
   205  202  207 1
   206  202  203 1
   207  203  204 2
   208  205  201 1
   209  206  202 1
   210  189  201 am
   211  208  209 1
   212  209  210 1
   213  209  220 1
   214  209  212 1
   215  210  211 2
   216  212  222 1
   217  212  213 1
   218  213  215 ar
   219  213  214 ar
   220  214  223 1
   221  214  216 ar
   222  215  217 ar
   223  215  224 1
   224  216  225 1
   225  216  218 ar
   226  217  218 ar
   227  217  226 1
   228  218  227 1
   229  219  208 1
   230  221  212 1
   231  203  208 am
   232  228  229 1
   233  229  237 1
   234  229  232 1
   235  229  230 1
   236  230  231 2
   237  232  239 1
   238  232  233 1
   239  233  240 1
   240  233  234 1
   241  233  235 1
   242  234  241 1
   243  234  242 1
   244  234  243 1
   245  235  244 1
   246  235  245 1
   247  235  246 1
   248  236  228 1
   249  238  232 1
   250  210  228 am
   251  247  248 1
   252  248  253 1
   253  248  251 1
   254  248  249 1
   255  249  250 2
   256  251  254 1
   257  251  255 1
   258  251  256 1
   259  252  247 1
   260  230  247 am
   261  257  258 1
   262  258  266 1
   263  258  261 1
   264  258  259 1
   265  259  260 2
   266  261  268 1
   267  261  262 1
   268  262  269 1
   269  262  263 1
   270  262  264 1
   271  263  270 1
   272  263  271 1
   273  263  272 1
   274  264  273 1
   275  264  274 1
   276  264  275 1
   277  265  257 1
   278  267  261 1
   279  249  257 am
   280  276  277 1
   281  277  284 1
   282  277  280 1
   283  277  278 1
   284  278  279 2
   285  280  285 1
   286  280  282 1
   287  280  281 1
   288  281  286 1
   289  281  287 1
   290  281  288 1
   291  282  289 1
   292  282  290 1
   293  282  291 1
   294  283  276 1
   295  259  276 am
   296  292  293 1
   297  293  294 1
   298  293  300 1
   299  293  296 1
   300  294  295 2
   301  296  298 1
   302  296  301 1
   303  296  297 1
   304  297  304 1
   305  297  305 1
   306  297  303 1
   307  298  302 1
   308  299  292 1
   309  278  292 am
   310  306  307 1
   311  307  315 1
   312  307  310 1
   313  307  308 1
   314  308  309 2
   315  310  316 1
   316  310  312 1
   317  310  311 1
   318  311  318 1
   319  312  319 1
   320  312  320 1
   321  312  321 1
   322  313  311 1
   323  313  322 1
   324  313  323 1
   325  313  324 1
   326  314  306 1
   327  317  311 1
   328  294  306 am
   329  325  326 1
   330  326  334 1
   331  326  329 1
   332  326  327 1
   333  327  328 2
   334  329  335 1
   335  329  331 1
   336  329  330 1
   337  330  337 1
   338  331  338 1
   339  331  339 1
   340  331  340 1
   341  332  330 1
   342  332  341 1
   343  332  342 1
   344  332  343 1
   345  333  325 1
   346  336  330 1
   347  308  325 am
   348  344  345 1
   349  345  350 1
   350  345  346 1
   351  346  347 2
   352  348  344 1
   353  349  345 1
   354  327  344 am
   355  351  352 1
   356  352  360 1
   357  352  355 1
   358  352  353 1
   359  353  354 2
   360  355  362 1
   361  355  356 1
   362  356  358 2
   363  356  357 am
   364  357  363 1
   365  357  364 1
   366  359  351 1
   367  361  355 1
   368  346  351 am
   369  365  366 1
   370  366  374 1
   371  366  369 1
   372  366  367 1
   373  367  368 2
   374  369  375 1
   375  369  371 1
   376  369  370 1
   377  370  377 1
   378  371  378 1
   379  371  379 1
   380  371  380 1
   381  372  370 1
   382  372  381 1
   383  372  382 1
   384  372  383 1
   385  373  365 1
   386  376  370 1
   387  353  365 am
   388  384  385 1
   389  385  393 1
   390  385  388 1
   391  385  386 1
   392  386  387 2
   393  388  395 1
   394  388  389 1
   395  389  396 1
   396  389  390 1
   397  389  391 1
   398  390  397 1
   399  390  398 1
   400  390  399 1
   401  391  400 1
   402  391  401 1
   403  391  402 1
   404  392  384 1
   405  394  388 1
   406  367  384 am
   407  403  404 1
   408  404  411 1
   409  404  407 1
   410  404  405 1
   411  405  406 2
   412  407  412 1
   413  407  409 1
   414  407  408 1
   415  408  413 1
   416  408  414 1
   417  408  415 1
   418  409  416 1
   419  409  417 1
   420  409  418 1
   421  410  403 1
   422  386  403 am
   423  419  420 1
   424  420  428 1
   425  420  423 1
   426  420  421 1
   427  421  422 2
   428  423  429 1
   429  423  425 1
   430  423  424 1
   431  424  431 1
   432  425  432 1
   433  425  433 1
   434  425  434 1
   435  426  424 1
   436  426  435 1
   437  426  436 1
   438  426  437 1
   439  427  419 1
   440  430  424 1
   441  405  419 am
   442  438  439 1
   443  439  446 1
   444  439  442 1
   445  439  440 1
   446  440  441 2
   447  442  447 1
   448  442  444 1
   449  442  443 1
   450  443  448 1
   451  443  449 1
   452  443  450 1
   453  444  451 1
   454  444  452 1
   455  444  453 1
   456  445  438 1
   457  421  438 am
   458  454  455 1
   459  455  460 1
   460  455  458 1
   461  455  456 1
   462  456  457 2
   463  458  461 1
   464  458  462 1
   465  458  463 1
   466  459  454 1
   467  440  454 am
   468  464  465 1
   469  465  466 1
   470  465  476 1
   471  465  468 1
   472  466  467 2
   473  468  478 1
   474  468  469 1
   475  469  471 ar
   476  469  470 ar
   477  470  479 1
   478  470  472 ar
   479  471  473 ar
   480  471  480 1
   481  472  481 1
   482  472  474 ar
   483  473  474 ar
   484  473  482 1
   485  474  483 1
   486  475  464 1
   487  477  468 1
   488  456  464 am
   489  484  485 1
   490  485  494 1
   491  485  488 1
   492  485  486 1
   493  486  487 2
   494  488  496 1
   495  488  489 1
   496  489  498 1
   497  489  490 1
   498  490  500 1
   499  490  491 1
   500  491  502 1
   501  491  492 1
   502  492  503 1
   503  492  504 1
   504  492  505 1
   505  493  484 1
   506  495  488 1
   507  497  489 1
   508  499  490 1
   509  501  491 1
   510  466  484 am
   511  506  507 1
   512  507  514 1
   513  507  510 1
   514  507  508 1
   515  508  509 2
   516  510  515 1
   517  510  512 1
   518  510  511 1
   519  511  516 1
   520  511  517 1
   521  511  518 1
   522  512  519 1
   523  512  520 1
   524  512  521 1
   525  513  506 1
   526  486  506 am
   527  522  523 1
   528  523  531 1
   529  523  526 1
   530  523  524 1
   531  524  525 2
   532  526  533 1
   533  526  527 1
   534  527  529 2
   535  527  528 am
   536  528  534 1
   537  528  535 1
   538  530  522 1
   539  532  526 1
   540  508  522 am
   541  536  537 1
   542  537  546 1
   543  537  540 1
   544  537  538 1
   545  538  539 2
   546  540  548 1
   547  540  541 1
   548  541  550 1
   549  541  542 1
   550  542  552 1
   551  542  543 1
   552  543  554 1
   553  543  544 1
   554  544  555 1
   555  544  556 1
   556  544  557 1
   557  545  536 1
   558  547  540 1
   559  549  541 1
   560  551  542 1
   561  553  543 1
   562  524  536 am
   563  558  559 1
   564  559  560 1
   565  559  562 1
   566  559  568 1
   567  560  561 2
   568  562  570 1
   569  562  563 1
   570  563  564 1
   571  563  572 1
   572  564  565 am
   573  564  566 2
   574  565  573 1
   575  565  574 1
   576  567  558 1
   577  569  562 1
   578  571  563 1
   579  538  558 am
   580  575  576 1
   581  576  584 1
   582  576  579 1
   583  576  577 1
   584  577  578 2
   585  579  586 1
   586  579  580 1
   587  580  587 1
   588  580  581 1
   589  580  582 1
   590  581  588 1
   591  581  589 1
   592  581  590 1
   593  582  591 1
   594  582  592 1
   595  582  593 1
   596  583  575 1
   597  585  579 1
   598  560  575 am
   599  594  595 1
   600  595  604 1
   601  595  598 1
   602  595  596 1
   603  596  597 2
   604  598  606 1
   605  598  599 1
   606  599  608 1
   607  599  600 1
   608  600  610 1
   609  600  601 1
   610  601  612 1
   611  601  602 1
   612  602  613 1
   613  602  614 1
   614  602  615 1
   615  603  594 1
   616  605  598 1
   617  607  599 1
   618  609  600 1
   619  611  601 1
   620  577  594 am
   621  616  617 1
   622  617  618 1
   623  617  624 1
   624  617  620 1
   625  618  619 2
   626  620  622 1
   627  620  625 1
   628  620  621 1
   629  621  628 1
   630  621  629 1
   631  621  627 1
   632  622  626 1
   633  623  616 1
   634  596  616 am
   635  630  631 1
   636  631  638 1
   637  631  634 1
   638  631  632 1
   639  632  633 2
   640  634  639 1
   641  634  636 1
   642  634  635 1
   643  635  640 1
   644  635  641 1
   645  635  642 1
   646  636  643 1
   647  636  644 1
   648  636  645 1
   649  637  630 1
   650  618  630 am
   651  646  647 1
   652  647  655 1
   653  647  650 1
   654  647  648 1
   655  648  649 2
   656  650  657 1
   657  650  651 1
   658  651  653 2
   659  651  652 am
   660  652  658 1
   661  652  659 1
   662  654  646 1
   663  656  650 1
   664  632  646 am
   665  660  661 1
   666  661  669 1
   667  661  664 1
   668  661  662 1
   669  662  663 2
   670  664  671 1
   671  664  665 1
   672  665  667 2
   673  665  666 am
   674  666  672 1
   675  666  673 1
   676  668  660 1
   677  670  664 1
   678  648  660 am
   679  674  675 1
   680  675  687 1
   681  675  678 1
   682  675  676 1
   683  676  677 2
   684  678  689 1
   685  678  679 1
   686  679  680 ar
   687  679  681 ar
   688  680  690 1
   689  680  682 ar
   690  681  683 ar
   691  681  691 1
   692  682  692 1
   693  682  684 ar
   694  683  684 ar
   695  683  693 1
   696  684  685 1
   697  685  694 1
   698  686  674 1
   699  688  678 1
   700  662  674 am
   701  695  696 1
   702  696  697 1
   703  696  707 1
   704  696  699 1
   705  697  698 2
   706  699  709 1
   707  699  700 1
   708  700  702 ar
   709  700  701 ar
   710  701  710 1
   711  701  703 ar
   712  702  704 ar
   713  702  711 1
   714  703  712 1
   715  703  705 ar
   716  704  705 ar
   717  704  713 1
   718  705  714 1
   719  706  695 1
   720  708  699 1
   721  676  695 am
   722  715  716 1
   723  716  724 1
   724  716  719 1
   725  716  717 1
   726  717  718 2
   727  719  726 1
   728  719  720 1
   729  720  727 1
   730  720  721 1
   731  720  722 1
   732  721  728 1
   733  721  729 1
   734  721  730 1
   735  722  731 1
   736  722  732 1
   737  722  733 1
   738  723  715 1
   739  725  719 1
   740  697  715 am
   741  734  735 1
   742  735  743 1
   743  735  738 1
   744  735  736 1
   745  736  737 2
   746  738  745 1
   747  738  739 1
   748  739  746 1
   749  739  740 1
   750  739  741 1
   751  740  747 1
   752  740  748 1
   753  740  749 1
   754  741  750 1
   755  741  751 1
   756  741  752 1
   757  742  734 1
   758  744  738 1
   759  717  734 am
   760  753  754 1
   761  754  760 1
   762  754  757 1
   763  754  755 1
   764  755  756 2
   765  757  762 1
   766  757  758 1
   767  759  753 1
   768  761  757 1
   769  763  758 1
   770  736  753 am
   771  764  765 1
   772  765  773 1
   773  765  768 1
   774  765  766 1
   775  766  767 2
   776  768  775 1
   777  768  769 1
   778  769  776 1
   779  769  770 1
   780  769  771 1
   781  770  777 1
   782  770  778 1
   783  770  779 1
   784  771  780 1
   785  771  781 1
   786  771  782 1
   787  772  764 1
   788  774  768 1
   789  755  764 am
   790  783  784 1
   791  784  789 1
   792  784  787 1
   793  784  785 1
   794  785  786 2
   795  787  790 1
   796  787  791 1
   797  787  792 1
   798  788  783 1
   799  766  783 am
   800  793  794 1
   801  794  800 1
   802  794  797 1
   803  794  795 1
   804  795  796 2
   805  797  802 1
   806  797  798 1
   807  799  793 1
   808  801  797 1
   809  803  798 1
   810  785  793 am
   811  804  805 1
   812  805  810 1
   813  805  808 1
   814  805  806 1
   815  806  807 2
   816  808  811 1
   817  808  812 1
   818  808  813 1
   819  809  804 1
   820  795  804 am
   821  814  815 1
   822  815  823 1
   823  815  818 1
   824  815  816 1
   825  816  817 2
   826  818  825 1
   827  818  819 1
   828  819  820 2
   829  819  821 2
   830  822  814 1
   831  824  818 1
   832  806  814 am
   833  826  827 1
   834  827  835 1
   835  827  830 1
   836  827  828 1
   837  828  829 2
   838  830  837 1
   839  830  831 1
   840  831  838 1
   841  831  832 1
   842  831  833 1
   843  832  839 1
   844  832  840 1
   845  832  841 1
   846  833  842 1
   847  833  843 1
   848  833  844 1
   849  834  826 1
   850  836  830 1
   851  816  826 am
   852  845  846 1
   853  846  854 1
   854  846  849 1
   855  846  847 1
   856  847  848 2
   857  849  855 1
   858  849  851 1
   859  849  850 1
   860  850  857 1
   861  851  858 1
   862  851  859 1
   863  851  860 1
   864  852  850 1
   865  852  861 1
   866  852  862 1
   867  852  863 1
   868  853  845 1
   869  856  850 1
   870  828  845 am
   871  864  865 1
   872  865  873 1
   873  865  868 1
   874  865  866 1
   875  866  867 2
   876  868  874 1
   877  868  870 1
   878  868  869 1
   879  869  876 1
   880  870  877 1
   881  870  878 1
   882  870  879 1
   883  871  869 1
   884  871  880 1
   885  871  881 1
   886  871  882 1
   887  872  864 1
   888  875  869 1
   889  847  864 am
   890  883  884 1
   891  884  889 1
   892  884  885 1
   893  885  886 2
   894  887  883 1
   895  888  884 1
   896  866  883 am
   897  890  891 1
   898  891  898 1
   899  891  894 1
   900  891  892 1
   901  892  893 2
   902  894  899 1
   903  894  896 1
   904  894  895 1
   905  895  900 1
   906  895  901 1
   907  895  902 1
   908  896  903 1
   909  896  904 1
   910  896  905 1
   911  897  890 1
   912  885  890 am
   913  906  907 1
   914  907  915 1
   915  907  910 1
   916  907  908 1
   917  908  909 2
   918  910  916 1
   919  910  912 1
   920  910  911 1
   921  911  918 1
   922  912  919 1
   923  912  920 1
   924  912  921 1
   925  913  911 1
   926  913  922 1
   927  913  923 1
   928  913  924 1
   929  914  906 1
   930  917  911 1
   931  892  906 am
   932  925  926 1
   933  926  932 1
   934  926  929 1
   935  926  927 1
   936  927  928 2
   937  929  934 1
   938  929  930 1
   939  931  925 1
   940  933  929 1
   941  935  930 1
   942  908  925 am
   943  936  937 1
   944  937  945 1
   945  937  940 1
   946  937  938 1
   947  938  939 2
   948  940  947 1
   949  940  941 1
   950  941  949 1
   951  941  942 1
   952  942  943 1
   953  943  950 1
   954  943  951 1
   955  943  952 1
   956  944  936 1
   957  946  940 1
   958  948  941 1
   959  927  936 am
   960  953  954 1
   961  954  962 1
   962  954  957 1
   963  954  955 1
   964  955  956 2
   965  957  964 1
   966  957  958 1
   967  958  960 2
   968  958  959 am
   969  959  965 1
   970  959  966 1
   971  961  953 1
   972  963  957 1
   973  938  953 am
   974  967  968 1
   975  968  976 1
   976  968  971 1
   977  968  969 1
   978  969  970 2
   979  971  978 1
   980  971  972 1
   981  972  979 1
   982  972  973 1
   983  972  974 1
   984  973  980 1
   985  973  981 1
   986  973  982 1
   987  974  983 1
   988  974  984 1
   989  974  985 1
   990  975  967 1
   991  977  971 1
   992  955  967 am
   993  986  987 1
   994  987  988 1
   995  987  998 1
   996  987  990 1
   997  988  989 2
   998  990 1000 1
   999  990  991 1
  1000  991  993 ar
  1001  991  992 ar
  1002  992 1001 1
  1003  992  994 ar
  1004  993  995 ar
  1005  993 1002 1
  1006  994 1003 1
  1007  994  996 ar
  1008  995  996 ar
  1009  995 1004 1
  1010  996 1005 1
  1011  997  986 1
  1012  999  990 1
  1013  969  986 am
  1014 1006 1007 1
  1015 1007 1008 1
  1016 1007 1014 1
  1017 1007 1010 1
  1018 1008 1009 2
  1019 1010 1012 1
  1020 1010 1015 1
  1021 1010 1011 1
  1022 1011 1018 1
  1023 1011 1019 1
  1024 1011 1017 1
  1025 1012 1016 1
  1026 1013 1006 1
  1027  988 1006 am
  1028 1020 1021 1
  1029 1021 1022 1
  1030 1021 1028 1
  1031 1021 1024 1
  1032 1022 1023 2
  1033 1024 1026 1
  1034 1024 1029 1
  1035 1024 1025 1
  1036 1025 1032 1
  1037 1025 1033 1
  1038 1025 1031 1
  1039 1026 1030 1
  1040 1027 1020 1
  1041 1008 1020 am
  1042 1034 1035 1
  1043 1035 1047 1
  1044 1035 1038 1
  1045 1035 1036 1
  1046 1036 1037 2
  1047 1038 1049 1
  1048 1038 1039 1
  1049 1039 1040 ar
  1050 1039 1041 ar
  1051 1040 1050 1
  1052 1040 1042 ar
  1053 1041 1043 ar
  1054 1041 1051 1
  1055 1042 1052 1
  1056 1042 1044 ar
  1057 1043 1044 ar
  1058 1043 1053 1
  1059 1044 1045 1
  1060 1045 1054 1
  1061 1046 1034 1
  1062 1048 1038 1
  1063 1022 1034 am
  1064 1055 1056 1
  1065 1056 1064 1
  1066 1056 1059 1
  1067 1056 1057 1
  1068 1057 1058 2
  1069 1059 1065 1
  1070 1059 1061 1
  1071 1059 1060 1
  1072 1060 1067 1
  1073 1061 1068 1
  1074 1061 1069 1
  1075 1061 1070 1
  1076 1062 1060 1
  1077 1062 1071 1
  1078 1062 1072 1
  1079 1062 1073 1
  1080 1063 1055 1
  1081 1066 1060 1
  1082 1036 1055 am
  1083 1074 1075 1
  1084 1075 1083 1
  1085 1075 1078 1
  1086 1075 1076 1
  1087 1076 1077 2
  1088 1078 1084 1
  1089 1078 1080 1
  1090 1078 1079 1
  1091 1079 1086 1
  1092 1080 1087 1
  1093 1080 1088 1
  1094 1080 1089 1
  1095 1081 1079 1
  1096 1081 1090 1
  1097 1081 1091 1
  1098 1081 1092 1
  1099 1082 1074 1
  1100 1085 1079 1
  1101 1057 1074 am
  1102 1093 1094 1
  1103 1094 1102 1
  1104 1094 1097 1
  1105 1094 1095 1
  1106 1095 1096 2
  1107 1097 1104 1
  1108 1097 1098 1
  1109 1098 1106 1
  1110 1098 1099 1
  1111 1099 1100 1
  1112 1100 1107 1
  1113 1100 1108 1
  1114 1100 1109 1
  1115 1101 1093 1
  1116 1103 1097 1
  1117 1105 1098 1
  1118 1076 1093 am
  1119 1110 1111 1
  1120 1111 1119 1
  1121 1111 1114 1
  1122 1111 1112 1
  1123 1112 1113 2
  1124 1114 1121 1
  1125 1114 1115 1
  1126 1115 1117 2
  1127 1115 1116 am
  1128 1116 1122 1
  1129 1116 1123 1
  1130 1118 1110 1
  1131 1120 1114 1
  1132 1095 1110 am
  1133 1124 1125 1
  1134 1125 1136 1
  1135 1125 1128 1
  1136 1125 1126 1
  1137 1126 1127 2
  1138 1128 1129 1
  1139 1128 1138 1
  1140 1129 1140 1
  1141 1129 1130 1
  1142 1130 1142 1
  1143 1130 1131 1
  1144 1131 1143 1
  1145 1131 1132 2
  1146 1132 1133 2
  1147 1132 1134 2
  1148 1133 1144 1
  1149 1133 1145 1
  1150 1134 1146 1
  1151 1134 1147 1
  1152 1135 1124 1
  1153 1137 1128 1
  1154 1139 1129 1
  1155 1141 1130 1
  1156 1112 1124 am
  1157 1148 1149 1
  1158 1149 1150 1
  1159 1149 1163 1
  1160 1149 1152 1
  1161 1150 1151 2
  1162 1152 1165 1
  1163 1152 1153 1
  1164 1153 1154 ar
  1165 1153 1155 ar
  1166 1154 1158 ar
  1167 1154 1166 1
  1168 1155 1157 ar
  1169 1155 1156 ar
  1170 1156 1158 ar
  1171 1156 1159 ar
  1172 1157 1160 ar
  1173 1157 1168 1
  1174 1158 1167 1
  1175 1159 1161 ar
  1176 1159 1169 1
  1177 1160 1161 ar
  1178 1160 1170 1
  1179 1161 1171 1
  1180 1162 1148 1
  1181 1164 1152 1
  1182 1126 1148 am
  1183 1172 1173 1
  1184 1173 1178 1
  1185 1173 1176 1
  1186 1173 1174 1
  1187 1174 1175 2
  1188 1176 1179 1
  1189 1176 1180 1
  1190 1176 1181 1
  1191 1177 1172 1
  1192 1150 1172 am
  1193 1182 1183 1
  1194 1183 1191 1
  1195 1183 1186 1
  1196 1183 1184 1
  1197 1184 1185 2
  1198 1186 1193 1
  1199 1186 1187 1
  1200 1187 1194 1
  1201 1187 1188 1
  1202 1187 1189 1
  1203 1188 1195 1
  1204 1188 1196 1
  1205 1188 1197 1
  1206 1189 1198 1
  1207 1189 1199 1
  1208 1189 1200 1
  1209 1190 1182 1
  1210 1192 1186 1
  1211 1174 1182 am
  1212 1201 1202 1
  1213 1202 1207 1
  1214 1202 1203 1
  1215 1203 1204 2
  1216 1205 1201 1
  1217 1206 1202 1
  1218 1184 1201 am
  1219 1208 1209 1
  1220 1209 1217 1
  1221 1209 1212 1
  1222 1209 1210 1
  1223 1210 1211 2
  1224 1212 1219 1
  1225 1212 1213 1
  1226 1213 1215 2
  1227 1213 1214 am
  1228 1214 1220 1
  1229 1214 1221 1
  1230 1216 1208 1
  1231 1218 1212 1
  1232 1203 1208 am
  1233 1222 1223 1
  1234 1223 1231 1
  1235 1223 1226 1
  1236 1223 1224 1
  1237 1224 1225 2
  1238 1226 1233 1
  1239 1226 1227 1
  1240 1227 1234 1
  1241 1227 1228 1
  1242 1227 1229 1
  1243 1228 1235 1
  1244 1228 1236 1
  1245 1228 1237 1
  1246 1229 1238 1
  1247 1229 1239 1
  1248 1229 1240 1
  1249 1230 1222 1
  1250 1232 1226 1
  1251 1210 1222 am
  1252 1241 1242 1
  1253 1242 1247 1
  1254 1242 1245 1
  1255 1242 1243 1
  1256 1243 1244 2
  1257 1245 1248 1
  1258 1245 1249 1
  1259 1245 1250 1
  1260 1246 1241 1
  1261 1224 1241 am
  1262 1251 1252 1
  1263 1252 1258 1
  1264 1252 1255 1
  1265 1252 1253 1
  1266 1253 1254 2
  1267 1255 1260 1
  1268 1255 1256 1
  1269 1257 1251 1
  1270 1259 1255 1
  1271 1243 1251 am
  1272 1261 1262 1
  1273 1262 1270 1
  1274 1262 1265 1
  1275 1262 1263 1
  1276 1263 1264 2
  1277 1265 1272 1
  1278 1265 1266 1
  1279 1266 1267 2
  1280 1266 1268 2
  1281 1269 1261 1
  1282 1271 1265 1
  1283 1253 1261 am
  1284 1273 1274 1
  1285 1274 1282 1
  1286 1274 1277 1
  1287 1274 1275 1
  1288 1275 1276 2
  1289 1277 1284 1
  1290 1277 1278 1
  1291 1278 1285 1
  1292 1278 1279 1
  1293 1278 1280 1
  1294 1279 1286 1
  1295 1279 1287 1
  1296 1279 1288 1
  1297 1280 1289 1
  1298 1280 1290 1
  1299 1280 1291 1
  1300 1281 1273 1
  1301 1283 1277 1
  1302 1263 1273 am
  1303 1292 1293 1
  1304 1293 1294 1
  1305 1293 1307 1
  1306 1293 1296 1
  1307 1294 1295 2
  1308 1296 1309 1
  1309 1296 1297 1
  1310 1297 1298 ar
  1311 1297 1299 ar
  1312 1298 1302 ar
  1313 1298 1310 1
  1314 1299 1301 ar
  1315 1299 1300 ar
  1316 1300 1302 ar
  1317 1300 1303 ar
  1318 1301 1304 ar
  1319 1301 1312 1
  1320 1302 1311 1
  1321 1303 1305 ar
  1322 1303 1313 1
  1323 1304 1305 ar
  1324 1304 1314 1
  1325 1305 1315 1
  1326 1306 1292 1
  1327 1308 1296 1
  1328 1275 1292 am
  1329 1316 1317 1
  1330 1317 1325 1
  1331 1317 1320 1
  1332 1317 1318 1
  1333 1318 1319 2
  1334 1320 1327 1
  1335 1320 1321 1
  1336 1321 1328 1
  1337 1321 1322 1
  1338 1321 1323 1
  1339 1322 1329 1
  1340 1322 1330 1
  1341 1322 1331 1
  1342 1323 1332 1
  1343 1323 1333 1
  1344 1323 1334 1
  1345 1324 1316 1
  1346 1326 1320 1
  1347 1294 1316 am
  1348 1335 1336 1
  1349 1336 1342 1
  1350 1336 1339 1
  1351 1336 1337 1
  1352 1337 1338 2
  1353 1339 1344 1
  1354 1339 1340 1
  1355 1341 1335 1
  1356 1343 1339 1
  1357 1345 1340 1
  1358 1318 1335 am
  1359 1346 1347 1
  1360 1347 1355 1
  1361 1347 1350 1
  1362 1347 1348 1
  1363 1348 1349 2
  1364 1350 1356 1
  1365 1350 1352 1
  1366 1350 1351 1
  1367 1351 1358 1
  1368 1352 1359 1
  1369 1352 1360 1
  1370 1352 1361 1
  1371 1353 1351 1
  1372 1353 1362 1
  1373 1353 1363 1
  1374 1353 1364 1
  1375 1354 1346 1
  1376 1357 1351 1
  1377 1337 1346 am
  1378 1365 1366 1
  1379 1366 1374 1
  1380 1366 1369 1
  1381 1366 1367 1
  1382 1367 1368 2
  1383 1369 1376 1
  1384 1369 1370 1
  1385 1370 1371 2
  1386 1370 1372 2
  1387 1373 1365 1
  1388 1375 1369 1
  1389 1348 1365 am
  1390 1377 1378 1
  1391 1378 1390 1
  1392 1378 1381 1
  1393 1378 1379 1
  1394 1379 1380 2
  1395 1381 1392 1
  1396 1381 1382 1
  1397 1382 1383 ar
  1398 1382 1384 ar
  1399 1383 1393 1
  1400 1383 1385 ar
  1401 1384 1386 ar
  1402 1384 1394 1
  1403 1385 1395 1
  1404 1385 1387 ar
  1405 1386 1387 ar
  1406 1386 1396 1
  1407 1387 1388 1
  1408 1388 1397 1
  1409 1389 1377 1
  1410 1391 1381 1
  1411 1367 1377 am
  1412 1398 1399 1
  1413 1399 1406 1
  1414 1399 1402 1
  1415 1399 1400 1
  1416 1400 1401 2
  1417 1402 1407 1
  1418 1402 1404 1
  1419 1402 1403 1
  1420 1403 1408 1
  1421 1403 1409 1
  1422 1403 1410 1
  1423 1404 1411 1
  1424 1404 1412 1
  1425 1404 1413 1
  1426 1405 1398 1
  1427 1379 1398 am
  1428 1414 1415 1
  1429 1415 1420 1
  1430 1415 1418 1
  1431 1415 1416 1
  1432 1416 1417 2
  1433 1418 1421 1
  1434 1418 1422 1
  1435 1418 1423 1
  1436 1419 1414 1
  1437 1400 1414 am
  1438 1424 1425 1
  1439 1425 1431 1
  1440 1425 1428 1
  1441 1425 1426 1
  1442 1426 1427 2
  1443 1428 1433 1
  1444 1428 1429 1
  1445 1430 1424 1
  1446 1432 1428 1
  1447 1434 1429 1
  1448 1416 1424 am
  1449 1435 1436 1
  1450 1436 1444 1
  1451 1436 1439 1
  1452 1436 1437 1
  1453 1437 1438 2
  1454 1439 1446 1
  1455 1439 1440 1
  1456 1440 1442 2
  1457 1440 1441 am
  1458 1441 1447 1
  1459 1441 1448 1
  1460 1443 1435 1
  1461 1445 1439 1
  1462 1426 1435 am
  1463 1449 1450 1
  1464 1450 1455 1
  1465 1450 1453 1
  1466 1450 1451 1
  1467 1451 1452 2
  1468 1453 1456 1
  1469 1453 1457 1
  1470 1453 1458 1
  1471 1454 1449 1
  1472 1437 1449 am
  1473 1459 1460 1
  1474 1460 1466 1
  1475 1460 1463 1
  1476 1460 1461 1
  1477 1461 1462 2
  1478 1463 1468 1
  1479 1463 1464 1
  1480 1465 1459 1
  1481 1467 1463 1
  1482 1469 1464 1
  1483 1451 1459 am
  1484 1470 1471 1
  1485 1471 1478 1
  1486 1471 1474 1
  1487 1471 1472 1
  1488 1472 1473 2
  1489 1474 1479 1
  1490 1474 1476 1
  1491 1474 1475 1
  1492 1475 1480 1
  1493 1475 1481 1
  1494 1475 1482 1
  1495 1476 1483 1
  1496 1476 1484 1
  1497 1476 1485 1
  1498 1477 1470 1
  1499 1461 1470 am
  1500 1486 1487 1
  1501 1487 1495 1
  1502 1487 1490 1
  1503 1487 1488 1
  1504 1488 1489 2
  1505 1490 1497 1
  1506 1490 1491 1
  1507 1491 1499 1
  1508 1491 1492 1
  1509 1492 1493 1
  1510 1493 1500 1
  1511 1493 1501 1
  1512 1493 1502 1
  1513 1494 1486 1
  1514 1496 1490 1
  1515 1498 1491 1
  1516 1472 1486 am
  1517 1503 1504 1
  1518 1504 1512 1
  1519 1504 1507 1
  1520 1504 1505 1
  1521 1505 1506 2
  1522 1507 1514 1
  1523 1507 1508 1
  1524 1508 1510 2
  1525 1508 1509 am
  1526 1509 1515 1
  1527 1509 1516 1
  1528 1511 1503 1
  1529 1513 1507 1
  1530 1488 1503 am
  1531 1517 1518 1
  1532 1518 1526 1
  1533 1518 1521 1
  1534 1518 1519 1
  1535 1519 1520 2
  1536 1521 1528 1
  1537 1521 1522 1
  1538 1522 1529 1
  1539 1522 1523 1
  1540 1522 1524 1
  1541 1523 1530 1
  1542 1523 1531 1
  1543 1523 1532 1
  1544 1524 1533 1
  1545 1524 1534 1
  1546 1524 1535 1
  1547 1525 1517 1
  1548 1527 1521 1
  1549 1505 1517 am
  1550 1536 1537 1
  1551 1537 1545 1
  1552 1537 1540 1
  1553 1537 1538 1
  1554 1538 1539 2
  1555 1540 1547 1
  1556 1540 1541 1
  1557 1541 1548 1
  1558 1541 1542 1
  1559 1541 1543 1
  1560 1542 1549 1
  1561 1542 1550 1
  1562 1542 1551 1
  1563 1543 1552 1
  1564 1543 1553 1
  1565 1543 1554 1
  1566 1544 1536 1
  1567 1546 1540 1
  1568 1519 1536 am
  1569 1555 1556 1
  1570 1556 1563 1
  1571 1556 1559 1
  1572 1556 1557 1
  1573 1557 1558 2
  1574 1559 1564 1
  1575 1559 1561 1
  1576 1559 1560 1
  1577 1560 1565 1
  1578 1560 1566 1
  1579 1560 1567 1
  1580 1561 1568 1
  1581 1561 1569 1
  1582 1561 1570 1
  1583 1562 1555 1
  1584 1538 1555 am
  1585 1571 1572 1
  1586 1572 1580 1
  1587 1572 1575 1
  1588 1572 1573 1
  1589 1573 1574 2
  1590 1575 1581 1
  1591 1575 1577 1
  1592 1575 1576 1
  1593 1576 1583 1
  1594 1577 1584 1
  1595 1577 1585 1
  1596 1577 1586 1
  1597 1578 1576 1
  1598 1578 1587 1
  1599 1578 1588 1
  1600 1578 1589 1
  1601 1579 1571 1
  1602 1582 1576 1
  1603 1557 1571 am
  1604 1590 1591 1
  1605 1591 1597 1
  1606 1591 1594 1
  1607 1591 1592 1
  1608 1592 1593 2
  1609 1594 1599 1
  1610 1594 1595 1
  1611 1596 1590 1
  1612 1598 1594 1
  1613 1600 1595 1
  1614 1573 1590 am
  1615 1601 1602 1
  1616 1602 1603 1
  1617 1602 1613 1
  1618 1602 1605 1
  1619 1603 1604 2
  1620 1605 1615 1
  1621 1605 1606 1
  1622 1606 1608 ar
  1623 1606 1607 ar
  1624 1607 1616 1
  1625 1607 1609 ar
  1626 1608 1610 ar
  1627 1608 1617 1
  1628 1609 1618 1
  1629 1609 1611 ar
  1630 1610 1611 ar
  1631 1610 1619 1
  1632 1611 1620 1
  1633 1612 1601 1
  1634 1614 1605 1
  1635 1592 1601 am
  1636 1621 1622 1
  1637 1622 1630 1
  1638 1622 1625 1
  1639 1622 1623 1
  1640 1623 1624 2
  1641 1625 1632 1
  1642 1625 1626 1
  1643 1626 1627 2
  1644 1626 1628 2
  1645 1629 1621 1
  1646 1631 1625 1
  1647 1603 1621 am
  1648 1633 1634 1
  1649 1634 1645 1
  1650 1634 1637 1
  1651 1634 1635 1
  1652 1635 1636 2
  1653 1637 1638 1
  1654 1637 1647 1
  1655 1638 1649 1
  1656 1638 1639 1
  1657 1639 1651 1
  1658 1639 1640 1
  1659 1640 1652 1
  1660 1640 1641 2
  1661 1641 1642 2
  1662 1641 1643 2
  1663 1642 1653 1
  1664 1642 1654 1
  1665 1643 1655 1
  1666 1643 1656 1
  1667 1644 1633 1
  1668 1646 1637 1
  1669 1648 1638 1
  1670 1650 1639 1
  1671 1623 1633 am
  1672 1657 1658 1
  1673 1658 1670 1
  1674 1658 1661 1
  1675 1658 1659 1
  1676 1659 1660 2
  1677 1661 1672 1
  1678 1661 1662 1
  1679 1662 1663 ar
  1680 1662 1664 ar
  1681 1663 1673 1
  1682 1663 1665 ar
  1683 1664 1666 ar
  1684 1664 1674 1
  1685 1665 1675 1
  1686 1665 1667 ar
  1687 1666 1667 ar
  1688 1666 1676 1
  1689 1667 1668 1
  1690 1668 1677 1
  1691 1669 1657 1
  1692 1671 1661 1
  1693 1635 1657 am
  1694 1678 1679 1
  1695 1679 1680 1
  1696 1679 1690 1
  1697 1679 1682 1
  1698 1680 1681 2
  1699 1682 1692 1
  1700 1682 1683 1
  1701 1683 1685 ar
  1702 1683 1684 ar
  1703 1684 1693 1
  1704 1684 1686 ar
  1705 1685 1687 ar
  1706 1685 1694 1
  1707 1686 1695 1
  1708 1686 1688 ar
  1709 1687 1688 ar
  1710 1687 1696 1
  1711 1688 1697 1
  1712 1689 1678 1
  1713 1691 1682 1
  1714 1659 1678 am
  1715 1698 1699 1
  1716 1699 1705 1
  1717 1699 1702 1
  1718 1699 1700 1
  1719 1700 1701 2
  1720 1702 1707 1
  1721 1702 1703 1
  1722 1704 1698 1
  1723 1706 1702 1
  1724 1708 1703 1
  1725 1680 1698 am
  1726 1709 1710 1
  1727 1710 1718 1
  1728 1710 1713 1
  1729 1710 1711 1
  1730 1711 1712 2
  1731 1713 1719 1
  1732 1713 1715 1
  1733 1713 1714 1
  1734 1714 1721 1
  1735 1715 1722 1
  1736 1715 1723 1
  1737 1715 1724 1
  1738 1716 1714 1
  1739 1716 1725 1
  1740 1716 1726 1
  1741 1716 1727 1
  1742 1717 1709 1
  1743 1720 1714 1
  1744 1700 1709 am
  1745 1728 1729 1
  1746 1729 1730 1
  1747 1729 1736 1
  1748 1729 1732 1
  1749 1730 1731 2
  1750 1732 1734 1
  1751 1732 1737 1
  1752 1732 1733 1
  1753 1733 1740 1
  1754 1733 1741 1
  1755 1733 1739 1
  1756 1734 1738 1
  1757 1735 1728 1
  1758 1711 1728 am
  1759 1742 1743 1
  1760 1743 1754 1
  1761 1743 1746 1
  1762 1743 1744 1
  1763 1744 1745 2
  1764 1746 1747 1
  1765 1746 1756 1
  1766 1747 1758 1
  1767 1747 1748 1
  1768 1748 1760 1
  1769 1748 1749 1
  1770 1749 1761 1
  1771 1749 1750 2
  1772 1750 1751 2
  1773 1750 1752 2
  1774 1751 1762 1
  1775 1751 1763 1
  1776 1752 1764 1
  1777 1752 1765 1
  1778 1753 1742 1
  1779 1755 1746 1
  1780 1757 1747 1
  1781 1759 1748 1
  1782 1730 1742 am
  1783 1766 1772 1
  1784 1766 1767 1
  1785 1767 1770 1
  1786 1767 1773 1
  1787 1767 1768 1
  1788 1768 1769 2
  1789 1770 1771 1
  1790 1770 1775 1
  1791 1771 1772 1
  1792 1771 1777 1
  1793 1772 1779 1
  1794 1774 1770 1
  1795 1776 1771 1
  1796 1778 1772 1
  1797 1744 1766 am
  1798 1780 1781 1
  1799 1781 1789 1
  1800 1781 1784 1
  1801 1781 1782 1
  1802 1782 1783 2
  1803 1784 1791 1
  1804 1784 1785 1
  1805 1785 1792 1
  1806 1785 1786 1
  1807 1785 1787 1
  1808 1786 1793 1
  1809 1786 1794 1
  1810 1786 1795 1
  1811 1787 1796 1
  1812 1787 1797 1
  1813 1787 1798 1
  1814 1788 1780 1
  1815 1790 1784 1
  1816 1768 1780 am
  1817 1799 1800 1
  1818 1800 1801 1
  1819 1800 1807 1
  1820 1800 1803 1
  1821 1801 1802 2
  1822 1803 1805 1
  1823 1803 1808 1
  1824 1803 1804 1
  1825 1804 1811 1
  1826 1804 1812 1
  1827 1804 1810 1
  1828 1805 1809 1
  1829 1806 1799 1
  1830 1782 1799 am
  1831 1813 1814 1
  1832 1814 1826 1
  1833 1814 1817 1
  1834 1814 1815 1
  1835 1815 1816 2
  1836 1817 1828 1
  1837 1817 1818 1
  1838 1818 1819 ar
  1839 1818 1820 ar
  1840 1819 1829 1
  1841 1819 1821 ar
  1842 1820 1822 ar
  1843 1820 1830 1
  1844 1821 1831 1
  1845 1821 1823 ar
  1846 1822 1823 ar
  1847 1822 1832 1
  1848 1823 1824 1
  1849 1824 1833 1
  1850 1825 1813 1
  1851 1827 1817 1
  1852 1801 1813 am
  1853 1834 1835 1
  1854 1835 1846 1
  1855 1835 1838 1
  1856 1835 1836 1
  1857 1836 1837 2
  1858 1838 1839 1
  1859 1838 1848 1
  1860 1839 1850 1
  1861 1839 1840 1
  1862 1840 1852 1
  1863 1840 1841 1
  1864 1841 1853 1
  1865 1841 1842 2
  1866 1842 1843 2
  1867 1842 1844 2
  1868 1843 1854 1
  1869 1843 1855 1
  1870 1844 1856 1
  1871 1844 1857 1
  1872 1845 1834 1
  1873 1847 1838 1
  1874 1849 1839 1
  1875 1851 1840 1
  1876 1815 1834 am
  1877 1858 1859 1
  1878 1859 1864 1
  1879 1859 1862 1
  1880 1859 1860 1
  1881 1860 1861 2
  1882 1862 1865 1
  1883 1862 1866 1
  1884 1862 1867 1
  1885 1863 1858 1
  1886 1836 1858 am
  1887 1868 1869 1
  1888 1869 1878 1
  1889 1869 1872 1
  1890 1869 1870 1
  1891 1870 1871 2
  1892 1872 1880 1
  1893 1872 1873 1
  1894 1873 1882 1
  1895 1873 1874 1
  1896 1874 1884 1
  1897 1874 1875 1
  1898 1875 1886 1
  1899 1875 1876 1
  1900 1876 1887 1
  1901 1876 1888 1
  1902 1876 1889 1
  1903 1877 1868 1
  1904 1879 1872 1
  1905 1881 1873 1
  1906 1883 1874 1
  1907 1885 1875 1
  1908 1860 1868 am
  1909 1890 1891 1
  1910 1891 1902 1
  1911 1891 1894 1
  1912 1891 1892 1
  1913 1892 1893 2
  1914 1894 1895 1
  1915 1894 1904 1
  1916 1895 1906 1
  1917 1895 1896 1
  1918 1896 1908 1
  1919 1896 1897 1
  1920 1897 1909 1
  1921 1897 1898 2
  1922 1898 1899 2
  1923 1898 1900 2
  1924 1899 1910 1
  1925 1899 1911 1
  1926 1900 1912 1
  1927 1900 1913 1
  1928 1901 1890 1
  1929 1903 1894 1
  1930 1905 1895 1
  1931 1907 1896 1
  1932 1870 1890 am
  1933 1914 1915 1
  1934 1915 1916 1
  1935 1915 1922 1
  1936 1915 1918 1
  1937 1916 1917 2
  1938 1918 1920 1
  1939 1918 1923 1
  1940 1918 1919 1
  1941 1919 1926 1
  1942 1919 1927 1
  1943 1919 1925 1
  1944 1920 1924 1
  1945 1921 1914 1
  1946 1892 1914 am
  1947 1928 1929 1
  1948 1929 1930 1
  1949 1929 1936 1
  1950 1929 1932 1
  1951 1930 1931 2
  1952 1932 1934 1
  1953 1932 1937 1
  1954 1932 1933 1
  1955 1933 1940 1
  1956 1933 1941 1
  1957 1933 1939 1
  1958 1934 1938 1
  1959 1935 1928 1
  1960 1916 1928 am
  1961 1942 1943 1
  1962 1943 1952 1
  1963 1943 1946 1
  1964 1943 1944 1
  1965 1944 1945 2
  1966 1946 1954 1
  1967 1946 1947 1
  1968 1947 1956 1
  1969 1947 1948 1
  1970 1948 1958 1
  1971 1948 1949 1
  1972 1949 1960 1
  1973 1949 1950 1
  1974 1950 1961 1
  1975 1950 1962 1
  1976 1950 1963 1
  1977 1951 1942 1
  1978 1953 1946 1
  1979 1955 1947 1
  1980 1957 1948 1
  1981 1959 1949 1
  1982 1930 1942 am
  1983 1964 1965 1
  1984 1965 1976 1
  1985 1965 1968 1
  1986 1965 1966 1
  1987 1966 1967 2
  1988 1968 1969 1
  1989 1968 1978 1
  1990 1969 1980 1
  1991 1969 1970 1
  1992 1970 1982 1
  1993 1970 1971 1
  1994 1971 1983 1
  1995 1971 1972 2
  1996 1972 1973 2
  1997 1972 1974 2
  1998 1973 1984 1
  1999 1973 1985 1
  2000 1974 1986 1
  2001 1974 1987 1
  2002 1975 1964 1
  2003 1977 1968 1
  2004 1979 1969 1
  2005 1981 1970 1
  2006 1944 1964 am
  2007 1988 1989 1
  2008 1989 1994 1
  2009 1989 1992 1
  2010 1989 1990 1
  2011 1990 1991 2
  2012 1992 1995 1
  2013 1992 1996 1
  2014 1992 1997 1
  2015 1993 1988 1
  2016 1966 1988 am
  2017 1998 1999 1
  2018 1999 2004 1
  2019 1999 2000 1
  2020 2000 2001 2
  2021 2002 1998 1
  2022 2003 1999 1
  2023 1990 1998 am
  2024 2005 2006 1
  2025 2006 2013 1
  2026 2006 2009 1
  2027 2006 2007 1
  2028 2007 2008 2
  2029 2009 2014 1
  2030 2009 2011 1
  2031 2009 2010 1
  2032 2010 2015 1
  2033 2010 2016 1
  2034 2010 2017 1
  2035 2011 2018 1
  2036 2011 2019 1
  2037 2011 2020 1
  2038 2012 2005 1
  2039 2000 2005 am
  2040 2021 2022 1
  2041 2022 2030 1
  2042 2022 2025 1
  2043 2022 2023 1
  2044 2023 2024 2
  2045 2025 2032 1
  2046 2025 2026 1
  2047 2026 2034 1
  2048 2026 2027 1
  2049 2027 2028 1
  2050 2028 2035 1
  2051 2028 2036 1
  2052 2028 2037 1
  2053 2029 2021 1
  2054 2031 2025 1
  2055 2033 2026 1
  2056 2007 2021 am
  2057 2038 2039 1
  2058 2039 2047 1
  2059 2039 2042 1
  2060 2039 2040 1
  2061 2040 2041 2
  2062 2042 2048 1
  2063 2042 2044 1
  2064 2042 2043 1
  2065 2043 2050 1
  2066 2044 2051 1
  2067 2044 2052 1
  2068 2044 2053 1
  2069 2045 2043 1
  2070 2045 2054 1
  2071 2045 2055 1
  2072 2045 2056 1
  2073 2046 2038 1
  2074 2049 2043 1
  2075 2023 2038 am
  2076 2057 2058 1
  2077 2058 2063 1
  2078 2058 2059 1
  2079 2059 2060 2
  2080 2061 2057 1
  2081 2062 2058 1
  2082 2040 2057 am
  2083 2064 2065 1
  2084 2065 2073 1
  2085 2065 2068 1
  2086 2065 2066 1
  2087 2066 2067 2
  2088 2068 2075 1
  2089 2068 2069 1
  2090 2069 2076 1
  2091 2069 2070 1
  2092 2069 2071 1
  2093 2070 2077 1
  2094 2070 2078 1
  2095 2070 2079 1
  2096 2071 2080 1
  2097 2071 2081 1
  2098 2071 2082 1
  2099 2072 2064 1
  2100 2074 2068 1
  2101 2059 2064 am
  2102 2083 2084 1
  2103 2084 2089 1
  2104 2084 2087 1
  2105 2084 2085 1
  2106 2085 2086 2
  2107 2087 2090 1
  2108 2087 2091 1
  2109 2087 2092 1
  2110 2088 2083 1
  2111 2066 2083 am
  2112 2093 2094 1
  2113 2094 2095 1
  2114 2094 2108 1
  2115 2094 2097 1
  2116 2095 2096 2
  2117 2097 2110 1
  2118 2097 2098 1
  2119 2098 2099 ar
  2120 2098 2100 ar
  2121 2099 2103 ar
  2122 2099 2111 1
  2123 2100 2102 ar
  2124 2100 2101 ar
  2125 2101 2103 ar
  2126 2101 2104 ar
  2127 2102 2105 ar
  2128 2102 2113 1
  2129 2103 2112 1
  2130 2104 2106 ar
  2131 2104 2114 1
  2132 2105 2106 ar
  2133 2105 2115 1
  2134 2106 2116 1
  2135 2107 2093 1
  2136 2109 2097 1
  2137 2085 2093 am
  2138 2117 2118 1
  2139 2118 2125 1
  2140 2118 2121 1
  2141 2118 2119 1
  2142 2119 2120 2
  2143 2121 2126 1
  2144 2121 2123 1
  2145 2121 2122 1
  2146 2122 2127 1
  2147 2122 2128 1
  2148 2122 2129 1
  2149 2123 2130 1
  2150 2123 2131 1
  2151 2123 2132 1
  2152 2124 2117 1
  2153 2095 2117 am
  2154 2133 2134 1
  2155 2134 2142 1
  2156 2134 2137 1
  2157 2134 2135 1
  2158 2135 2136 2
  2159 2137 2143 1
  2160 2137 2139 1
  2161 2137 2138 1
  2162 2138 2145 1
  2163 2139 2146 1
  2164 2139 2147 1
  2165 2139 2148 1
  2166 2140 2138 1
  2167 2140 2149 1
  2168 2140 2150 1
  2169 2140 2151 1
  2170 2141 2133 1
  2171 2144 2138 1
  2172 2119 2133 am
  2173 2152 2153 1
  2174 2153 2159 1
  2175 2153 2156 1
  2176 2153 2154 1
  2177 2154 2155 2
  2178 2156 2161 1
  2179 2156 2157 1
  2180 2158 2152 1
  2181 2160 2156 1
  2182 2162 2157 1
  2183 2135 2152 am
  2184 2163 2164 1
  2185 2164 2165 1
  2186 2164 2175 1
  2187 2164 2167 1
  2188 2165 2166 2
  2189 2167 2177 1
  2190 2167 2168 1
  2191 2168 2170 ar
  2192 2168 2169 ar
  2193 2169 2178 1
  2194 2169 2171 ar
  2195 2170 2172 ar
  2196 2170 2179 1
  2197 2171 2180 1
  2198 2171 2173 ar
  2199 2172 2173 ar
  2200 2172 2181 1
  2201 2173 2182 1
  2202 2174 2163 1
  2203 2176 2167 1
  2204 2154 2163 am
  2205 2183 2184 1
  2206 2184 2191 1
  2207 2184 2187 1
  2208 2184 2185 1
  2209 2185 2186 2
  2210 2187 2192 1
  2211 2187 2189 1
  2212 2187 2188 1
  2213 2188 2193 1
  2214 2188 2194 1
  2215 2188 2195 1
  2216 2189 2196 1
  2217 2189 2197 1
  2218 2189 2198 1
  2219 2190 2183 1
  2220 2165 2183 am
  2221 2199 2200 1
  2222 2200 2208 1
  2223 2200 2203 1
  2224 2200 2201 1
  2225 2201 2202 2
  2226 2203 2210 1
  2227 2203 2204 1
  2228 2204 2211 1
  2229 2204 2205 1
  2230 2204 2206 1
  2231 2205 2212 1
  2232 2205 2213 1
  2233 2205 2214 1
  2234 2206 2215 1
  2235 2206 2216 1
  2236 2206 2217 1
  2237 2207 2199 1
  2238 2209 2203 1
  2239 2185 2199 am
  2240 2218 2219 1
  2241 2219 2220 1
  2242 2219 2233 1
  2243 2219 2222 1
  2244 2220 2221 2
  2245 2222 2235 1
  2246 2222 2223 1
  2247 2223 2224 ar
  2248 2223 2225 ar
  2249 2224 2228 ar
  2250 2224 2236 1
  2251 2225 2227 ar
  2252 2225 2226 ar
  2253 2226 2228 ar
  2254 2226 2229 ar
  2255 2227 2230 ar
  2256 2227 2238 1
  2257 2228 2237 1
  2258 2229 2231 ar
  2259 2229 2239 1
  2260 2230 2231 ar
  2261 2230 2240 1
  2262 2231 2241 1
  2263 2232 2218 1
  2264 2234 2222 1
  2265 2201 2218 am
  2266 2242 2243 1
  2267 2243 2248 1
  2268 2243 2246 1
  2269 2243 2244 1
  2270 2244 2245 2
  2271 2246 2249 1
  2272 2246 2250 1
  2273 2246 2251 1
  2274 2247 2242 1
  2275 2220 2242 am
  2276 2252 2258 1
  2277 2252 2253 1
  2278 2253 2256 1
  2279 2253 2259 1
  2280 2253 2254 1
  2281 2254 2255 2
  2282 2256 2257 1
  2283 2256 2261 1
  2284 2257 2258 1
  2285 2257 2263 1
  2286 2258 2265 1
  2287 2260 2256 1
  2288 2262 2257 1
  2289 2264 2258 1
  2290 2244 2252 am
  2291 2266 2267 1
  2292 2267 2272 1
  2293 2267 2270 1
  2294 2267 2268 1
  2295 2268 2269 2
  2296 2270 2273 1
  2297 2270 2274 1
  2298 2270 2275 1
  2299 2271 2266 1
  2300 2254 2266 am
  2301 2276 2277 1
  2302 2277 2285 1
  2303 2277 2280 1
  2304 2277 2278 1
  2305 2278 2279 2
  2306 2280 2286 1
  2307 2280 2282 1
  2308 2280 2281 1
  2309 2281 2288 1
  2310 2282 2289 1
  2311 2282 2290 1
  2312 2282 2291 1
  2313 2283 2281 1
  2314 2283 2292 1
  2315 2283 2293 1
  2316 2283 2294 1
  2317 2284 2276 1
  2318 2287 2281 1
  2319 2268 2276 am
  2320 2295 2296 1
  2321 2296 2304 1
  2322 2296 2299 1
  2323 2296 2297 1
  2324 2297 2298 2
  2325 2299 2306 1
  2326 2299 2300 1
  2327 2300 2307 1
  2328 2300 2301 1
  2329 2300 2302 1
  2330 2301 2308 1
  2331 2301 2309 1
  2332 2301 2310 1
  2333 2302 2311 1
  2334 2302 2312 1
  2335 2302 2313 1
  2336 2303 2295 1
  2337 2305 2299 1
  2338 2278 2295 am
  2339 2314 2315 1
  2340 2315 2316 1
  2341 2315 2326 1
  2342 2315 2318 1
  2343 2316 2317 2
  2344 2318 2328 1
  2345 2318 2319 1
  2346 2319 2321 ar
  2347 2319 2320 ar
  2348 2320 2329 1
  2349 2320 2322 ar
  2350 2321 2323 ar
  2351 2321 2330 1
  2352 2322 2331 1
  2353 2322 2324 ar
  2354 2323 2324 ar
  2355 2323 2332 1
  2356 2324 2333 1
  2357 2325 2314 1
  2358 2327 2318 1
  2359 2297 2314 am
  2360 2334 2335 1
  2361 2335 2336 1
  2362 2335 2349 1
  2363 2335 2338 1
  2364 2336 2337 2
  2365 2338 2351 1
  2366 2338 2339 1
  2367 2339 2340 ar
  2368 2339 2341 ar
  2369 2340 2344 ar
  2370 2340 2352 1
  2371 2341 2343 ar
  2372 2341 2342 ar
  2373 2342 2344 ar
  2374 2342 2345 ar
  2375 2343 2346 ar
  2376 2343 2354 1
  2377 2344 2353 1
  2378 2345 2347 ar
  2379 2345 2355 1
  2380 2346 2347 ar
  2381 2346 2356 1
  2382 2347 2357 1
  2383 2348 2334 1
  2384 2350 2338 1
  2385 2316 2334 am
  2386 2358 2359 1
  2387 2359 2360 1
  2388 2359 2362 1
  2389 2359 2368 1
  2390 2360 2361 2
  2391 2362 2370 1
  2392 2362 2363 1
  2393 2363 2364 1
  2394 2363 2372 1
  2395 2364 2365 am
  2396 2364 2366 2
  2397 2365 2373 1
  2398 2365 2374 1
  2399 2367 2358 1
  2400 2369 2362 1
  2401 2371 2363 1
  2402 2336 2358 am
  2403 2375 2376 1
  2404 2376 2388 1
  2405 2376 2379 1
  2406 2376 2377 1
  2407 2377 2378 2
  2408 2379 2390 1
  2409 2379 2380 1
  2410 2380 2381 ar
  2411 2380 2382 ar
  2412 2381 2391 1
  2413 2381 2383 ar
  2414 2382 2384 ar
  2415 2382 2392 1
  2416 2383 2393 1
  2417 2383 2385 ar
  2418 2384 2385 ar
  2419 2384 2394 1
  2420 2385 2386 1
  2421 2386 2395 1
  2422 2387 2375 1
  2423 2389 2379 1
  2424 2360 2375 am
  2425 2396 2397 1
  2426 2397 2398 1
  2427 2397 2408 1
  2428 2397 2400 1
  2429 2398 2399 2
  2430 2400 2410 1
  2431 2400 2401 1
  2432 2401 2403 ar
  2433 2401 2402 ar
  2434 2402 2411 1
  2435 2402 2404 ar
  2436 2403 2405 ar
  2437 2403 2412 1
  2438 2404 2413 1
  2439 2404 2406 ar
  2440 2405 2406 ar
  2441 2405 2414 1
  2442 2406 2415 1
  2443 2407 2396 1
  2444 2409 2400 1
  2445 2377 2396 am
  2446 2416 2417 1
  2447 2417 2424 1
  2448 2417 2420 1
  2449 2417 2418 1
  2450 2418 2419 2
  2451 2420 2425 1
  2452 2420 2422 1
  2453 2420 2421 1
  2454 2421 2426 1
  2455 2421 2427 1
  2456 2421 2428 1
  2457 2422 2429 1
  2458 2422 2430 1
  2459 2422 2431 1
  2460 2423 2416 1
  2461 2398 2416 am
  2462 2432 2433 1
  2463 2433 2438 1
  2464 2433 2434 1
  2465 2434 2435 2
  2466 2436 2432 1
  2467 2437 2433 1
  2468 2418 2432 am
  2469 2439 2440 1
  2470 2440 2449 1
  2471 2440 2443 1
  2472 2440 2441 1
  2473 2441 2442 2
  2474 2443 2451 1
  2475 2443 2444 1
  2476 2444 2453 1
  2477 2444 2445 1
  2478 2445 2455 1
  2479 2445 2446 1
  2480 2446 2457 1
  2481 2446 2447 1
  2482 2447 2458 1
  2483 2447 2459 1
  2484 2447 2460 1
  2485 2448 2439 1
  2486 2450 2443 1
  2487 2452 2444 1
  2488 2454 2445 1
  2489 2456 2446 1
  2490 2434 2439 am
  2491 2461 2462 1
  2492 2462 2473 1
  2493 2462 2465 1
  2494 2462 2463 1
  2495 2463 2464 2
  2496 2465 2466 1
  2497 2465 2475 1
  2498 2466 2477 1
  2499 2466 2467 1
  2500 2467 2479 1
  2501 2467 2468 1
  2502 2468 2480 1
  2503 2468 2469 2
  2504 2469 2470 2
  2505 2469 2471 2
  2506 2470 2481 1
  2507 2470 2482 1
  2508 2471 2483 1
  2509 2471 2484 1
  2510 2472 2461 1
  2511 2474 2465 1
  2512 2476 2466 1
  2513 2478 2467 1
  2514 2441 2461 am
  2515 2485 2486 1
  2516 2486 2487 1
  2517 2486 2493 1
  2518 2486 2489 1
  2519 2487 2488 2
  2520 2489 2491 1
  2521 2489 2494 1
  2522 2489 2490 1
  2523 2490 2497 1
  2524 2490 2498 1
  2525 2490 2496 1
  2526 2491 2495 1
  2527 2492 2485 1
  2528 2463 2485 am
  2529 2499 2500 1
  2530 2500 2507 1
  2531 2500 2503 1
  2532 2500 2501 1
  2533 2501 2502 2
  2534 2503 2508 1
  2535 2503 2505 1
  2536 2503 2504 1
  2537 2504 2509 1
  2538 2504 2510 1
  2539 2504 2511 1
  2540 2505 2512 1
  2541 2505 2513 1
  2542 2505 2514 1
  2543 2506 2499 1
  2544 2487 2499 am
  2545 2515 2521 1
  2546 2515 2516 1
  2547 2516 2519 1
  2548 2516 2522 1
  2549 2516 2517 1
  2550 2517 2518 2
  2551 2519 2520 1
  2552 2519 2524 1
  2553 2520 2521 1
  2554 2520 2526 1
  2555 2521 2528 1
  2556 2523 2519 1
  2557 2525 2520 1
  2558 2527 2521 1
  2559 2501 2515 am
  2560 2529 2535 1
  2561 2529 2530 1
  2562 2530 2533 1
  2563 2530 2536 1
  2564 2530 2531 1
  2565 2531 2532 2
  2566 2533 2534 1
  2567 2533 2538 1
  2568 2534 2535 1
  2569 2534 2540 1
  2570 2535 2542 1
  2571 2537 2533 1
  2572 2539 2534 1
  2573 2541 2535 1
  2574 2517 2529 am
  2575 2543 2544 1
  2576 2544 2549 1
  2577 2544 2545 1
  2578 2545 2546 2
  2579 2547 2543 1
  2580 2548 2544 1
  2581 2531 2543 am
  2582 2550 2551 1
  2583 2551 2560 1
  2584 2551 2554 1
  2585 2551 2552 1
  2586 2552 2553 2
  2587 2554 2562 1
  2588 2554 2555 1
  2589 2555 2564 1
  2590 2555 2556 1
  2591 2556 2557 2
  2592 2556 2558 2
  2593 2559 2550 1
  2594 2561 2554 1
  2595 2563 2555 1
  2596 2545 2550 am
  2597 2565 2566 1
  2598 2566 2572 1
  2599 2566 2569 1
  2600 2566 2567 1
  2601 2567 2568 2
  2602 2569 2574 1
  2603 2569 2570 1
  2604 2571 2565 1
  2605 2573 2569 1
  2606 2552 2565 am
  2607 2575 2576 1
  2608 2576 2577 1
  2609 2576 2587 1
  2610 2576 2579 1
  2611 2577 2578 2
  2612 2579 2589 1
  2613 2579 2580 1
  2614 2580 2582 ar
  2615 2580 2581 ar
  2616 2581 2590 1
  2617 2581 2583 ar
  2618 2582 2584 ar
  2619 2582 2591 1
  2620 2583 2592 1
  2621 2583 2585 ar
  2622 2584 2585 ar
  2623 2584 2593 1
  2624 2585 2594 1
  2625 2586 2575 1
  2626 2588 2579 1
  2627 2567 2575 am
  2628 2595 2596 1
  2629 2596 2604 1
  2630 2596 2599 1
  2631 2596 2597 1
  2632 2597 2598 2
  2633 2599 2605 1
  2634 2599 2601 1
  2635 2599 2600 1
  2636 2600 2607 1
  2637 2601 2608 1
  2638 2601 2609 1
  2639 2601 2610 1
  2640 2602 2600 1
  2641 2602 2611 1
  2642 2602 2612 1
  2643 2602 2613 1
  2644 2603 2595 1
  2645 2606 2600 1
  2646 2577 2595 am
  2647 2614 2615 1
  2648 2615 2616 1
  2649 2615 2618 1
  2650 2615 2624 1
  2651 2616 2617 2
  2652 2618 2626 1
  2653 2618 2619 1
  2654 2619 2620 1
  2655 2619 2628 1
  2656 2620 2621 am
  2657 2620 2622 2
  2658 2621 2629 1
  2659 2621 2630 1
  2660 2623 2614 1
  2661 2625 2618 1
  2662 2627 2619 1
  2663 2597 2614 am
  2664 2631 2632 1
  2665 2632 2633 1
  2666 2632 2643 1
  2667 2632 2635 1
  2668 2633 2634 2
  2669 2635 2645 1
  2670 2635 2636 1
  2671 2636 2638 ar
  2672 2636 2637 ar
  2673 2637 2646 1
  2674 2637 2639 ar
  2675 2638 2640 ar
  2676 2638 2647 1
  2677 2639 2648 1
  2678 2639 2641 ar
  2679 2640 2641 ar
  2680 2640 2649 1
  2681 2641 2650 1
  2682 2642 2631 1
  2683 2644 2635 1
  2684 2616 2631 am
  2685 2651 2652 1
  2686 2652 2660 1
  2687 2652 2655 1
  2688 2652 2653 1
  2689 2653 2654 2
  2690 2655 2662 1
  2691 2655 2656 1
  2692 2656 2663 1
  2693 2656 2657 1
  2694 2656 2658 1
  2695 2657 2664 1
  2696 2657 2665 1
  2697 2657 2666 1
  2698 2658 2667 1
  2699 2658 2668 1
  2700 2658 2669 1
  2701 2659 2651 1
  2702 2661 2655 1
  2703 2633 2651 am
  2704 2670 2671 1
  2705 2671 2677 1
  2706 2671 2674 1
  2707 2671 2672 1
  2708 2672 2673 2
  2709 2674 2679 1
  2710 2674 2675 1
  2711 2676 2670 1
  2712 2678 2674 1
  2713 2680 2675 1
  2714 2653 2670 am
  2715 2681 2682 1
  2716 2682 2691 1
  2717 2682 2685 1
  2718 2682 2683 1
  2719 2683 2684 2
  2720 2685 2693 1
  2721 2685 2686 1
  2722 2686 2695 1
  2723 2686 2687 1
  2724 2687 2688 2
  2725 2687 2689 2
  2726 2690 2681 1
  2727 2692 2685 1
  2728 2694 2686 1
  2729 2672 2681 am
  2730 2696 2702 1
  2731 2696 2697 1
  2732 2697 2700 1
  2733 2697 2703 1
  2734 2697 2698 1
  2735 2698 2699 2
  2736 2700 2701 1
  2737 2700 2705 1
  2738 2701 2702 1
  2739 2701 2707 1
  2740 2702 2709 1
  2741 2704 2700 1
  2742 2706 2701 1
  2743 2708 2702 1
  2744 2683 2696 am
  2745 2710 2711 1
  2746 2711 2712 1
  2747 2711 2718 1
  2748 2711 2714 1
  2749 2712 2713 2
  2750 2714 2716 1
  2751 2714 2719 1
  2752 2714 2715 1
  2753 2715 2722 1
  2754 2715 2723 1
  2755 2715 2721 1
  2756 2716 2720 1
  2757 2717 2710 1
  2758 2698 2710 am
  2759 2724 2725 1
  2760 2725 2733 1
  2761 2725 2728 1
  2762 2725 2726 1
  2763 2726 2727 2
  2764 2728 2734 1
  2765 2728 2730 1
  2766 2728 2729 1
  2767 2729 2736 1
  2768 2730 2737 1
  2769 2730 2738 1
  2770 2730 2739 1
  2771 2731 2729 1
  2772 2731 2740 1
  2773 2731 2741 1
  2774 2731 2742 1
  2775 2732 2724 1
  2776 2735 2729 1
  2777 2712 2724 am
  2778 2743 2744 1
  2779 2744 2745 1
  2780 2744 2751 1
  2781 2744 2747 1
  2782 2745 2746 2
  2783 2747 2749 1
  2784 2747 2752 1
  2785 2747 2748 1
  2786 2748 2755 1
  2787 2748 2756 1
  2788 2748 2754 1
  2789 2749 2753 1
  2790 2750 2743 1
  2791 2726 2743 am
  2792 2757 2758 1
  2793 2758 2759 1
  2794 2758 2769 1
  2795 2758 2761 1
  2796 2759 2760 2
  2797 2761 2771 1
  2798 2761 2762 1
  2799 2762 2764 ar
  2800 2762 2763 ar
  2801 2763 2772 1
  2802 2763 2765 ar
  2803 2764 2766 ar
  2804 2764 2773 1
  2805 2765 2774 1
  2806 2765 2767 ar
  2807 2766 2767 ar
  2808 2766 2775 1
  2809 2767 2776 1
  2810 2768 2757 1
  2811 2770 2761 1
  2812 2745 2757 am
  2813 2777 2778 1
  2814 2778 2783 1
  2815 2778 2779 1
  2816 2779 2780 2
  2817 2781 2777 1
  2818 2782 2778 1
  2819 2759 2777 am
  2820 2784 2785 1
  2821 2785 2786 1
  2822 2785 2792 1
  2823 2785 2788 1
  2824 2786 2787 2
  2825 2788 2790 1
  2826 2788 2793 1
  2827 2788 2789 1
  2828 2789 2796 1
  2829 2789 2797 1
  2830 2789 2795 1
  2831 2790 2794 1
  2832 2791 2784 1
  2833 2779 2784 am
  2834 2798 2799 1
  2835 2799 2804 1
  2836 2799 2802 1
  2837 2799 2800 1
  2838 2800 2801 2
  2839 2802 2805 1
  2840 2802 2806 1
  2841 2802 2807 1
  2842 2803 2798 1
  2843 2786 2798 am
  2844 2808 2809 1
  2845 2809 2817 1
  2846 2809 2812 1
  2847 2809 2810 1
  2848 2810 2811 2
  2849 2812 2818 1
  2850 2812 2814 1
  2851 2812 2813 1
  2852 2813 2820 1
  2853 2814 2821 1
  2854 2814 2822 1
  2855 2814 2823 1
  2856 2815 2813 1
  2857 2815 2824 1
  2858 2815 2825 1
  2859 2815 2826 1
  2860 2816 2808 1
  2861 2819 2813 1
  2862 2800 2808 am
  2863 2827 2828 1
  2864 2828 2833 1
  2865 2828 2831 1
  2866 2828 2829 1
  2867 2829 2830 2
  2868 2831 2834 1
  2869 2831 2835 1
  2870 2831 2836 1
  2871 2832 2827 1
  2872 2810 2827 am
  2873 2837 2838 1
  2874 2838 2843 1
  2875 2838 2841 1
  2876 2838 2839 1
  2877 2839 2840 2
  2878 2841 2844 1
  2879 2841 2845 1
  2880 2841 2846 1
  2881 2842 2837 1
  2882 2829 2837 am
  2883 2847 2848 1
  2884 2848 2849 1
  2885 2848 2859 1
  2886 2848 2851 1
  2887 2849 2850 2
  2888 2851 2861 1
  2889 2851 2852 1
  2890 2852 2854 ar
  2891 2852 2853 ar
  2892 2853 2862 1
  2893 2853 2855 ar
  2894 2854 2856 ar
  2895 2854 2863 1
  2896 2855 2864 1
  2897 2855 2857 ar
  2898 2856 2857 ar
  2899 2856 2865 1
  2900 2857 2866 1
  2901 2858 2847 1
  2902 2860 2851 1
  2903 2839 2847 am
  2904 2867 2868 1
  2905 2868 2880 1
  2906 2868 2871 1
  2907 2868 2869 1
  2908 2869 2870 2
  2909 2871 2882 1
  2910 2871 2872 1
  2911 2872 2873 ar
  2912 2872 2874 ar
  2913 2873 2883 1
  2914 2873 2875 ar
  2915 2874 2876 ar
  2916 2874 2884 1
  2917 2875 2885 1
  2918 2875 2877 ar
  2919 2876 2877 ar
  2920 2876 2886 1
  2921 2877 2878 1
  2922 2878 2887 1
  2923 2879 2867 1
  2924 2881 2871 1
  2925 2849 2867 am
  2926 2888 2889 1
  2927 2889 2897 1
  2928 2889 2892 1
  2929 2889 2890 1
  2930 2890 2891 2
  2931 2892 2899 1
  2932 2892 2893 1
  2933 2893 2901 1
  2934 2893 2894 1
  2935 2894 2895 1
  2936 2895 2902 1
  2937 2895 2903 1
  2938 2895 2904 1
  2939 2896 2888 1
  2940 2898 2892 1
  2941 2900 2893 1
  2942 2869 2888 am
  2943 2905 2911 1
  2944 2905 2906 1
  2945 2906 2909 1
  2946 2906 2912 1
  2947 2906 2907 1
  2948 2907 2908 2
  2949 2909 2910 1
  2950 2909 2914 1
  2951 2910 2911 1
  2952 2910 2916 1
  2953 2911 2918 1
  2954 2913 2909 1
  2955 2915 2910 1
  2956 2917 2911 1
  2957 2890 2905 am
  2958 2919 2920 1
  2959 2920 2927 1
  2960 2920 2923 1
  2961 2920 2921 1
  2962 2921 2922 2
  2963 2923 2928 1
  2964 2923 2925 1
  2965 2923 2924 1
  2966 2924 2929 1
  2967 2924 2930 1
  2968 2924 2931 1
  2969 2925 2932 1
  2970 2925 2933 1
  2971 2925 2934 1
  2972 2926 2919 1
  2973 2907 2919 am
  2974 2935 2936 1
  2975 2936 2937 1
  2976 2936 2943 1
  2977 2936 2939 1
  2978 2937 2938 2
  2979 2939 2941 1
  2980 2939 2944 1
  2981 2939 2940 1
  2982 2940 2947 1
  2983 2940 2948 1
  2984 2940 2946 1
  2985 2941 2945 1
  2986 2942 2935 1
  2987 2921 2935 am
  2988 2949 2950 1
  2989 2950 2958 1
  2990 2950 2953 1
  2991 2950 2951 1
  2992 2951 2952 2
  2993 2953 2959 1
  2994 2953 2955 1
  2995 2953 2954 1
  2996 2954 2961 1
  2997 2955 2962 1
  2998 2955 2963 1
  2999 2955 2964 1
  3000 2956 2954 1
  3001 2956 2965 1
  3002 2956 2966 1
  3003 2956 2967 1
  3004 2957 2949 1
  3005 2960 2954 1
  3006 2937 2949 am
  3007 2968 2969 1
  3008 2969 2977 1
  3009 2969 2972 1
  3010 2969 2970 1
  3011 2970 2971 2
  3012 2972 2979 1
  3013 2972 2973 1
  3014 2973 2981 1
  3015 2973 2974 1
  3016 2974 2975 1
  3017 2975 2982 1
  3018 2975 2983 1
  3019 2975 2984 1
  3020 2976 2968 1
  3021 2978 2972 1
  3022 2980 2973 1
  3023 2951 2968 am
  3024 2985 2986 1
  3025 2986 2987 1
  3026 2986 2993 1
  3027 2986 2989 1
  3028 2987 2988 2
  3029 2989 2991 1
  3030 2989 2994 1
  3031 2989 2990 1
  3032 2990 2997 1
  3033 2990 2998 1
  3034 2990 2996 1
  3035 2991 2995 1
  3036 2992 2985 1
  3037 2970 2985 am
  3038 2999 3000 1
  3039 3000 3008 1
  3040 3000 3003 1
  3041 3000 3001 1
  3042 3001 3002 2
  3043 3003 3009 1
  3044 3003 3005 1
  3045 3003 3004 1
  3046 3004 3011 1
  3047 3005 3012 1
  3048 3005 3013 1
  3049 3005 3014 1
  3050 3006 3004 1
  3051 3006 3015 1
  3052 3006 3016 1
  3053 3006 3017 1
  3054 3007 2999 1
  3055 3010 3004 1
  3056 2987 2999 am
  3057 3018 3019 1
  3058 3019 3027 1
  3059 3019 3022 1
  3060 3019 3020 1
  3061 3020 3021 2
  3062 3022 3029 1
  3063 3022 3023 1
  3064 3023 3030 1
  3065 3023 3024 1
  3066 3023 3025 1
  3067 3024 3031 1
  3068 3024 3032 1
  3069 3024 3033 1
  3070 3025 3034 1
  3071 3025 3035 1
  3072 3025 3036 1
  3073 3026 3018 1
  3074 3028 3022 1
  3075 3001 3018 am
  3076 3037 3038 1
  3077 3038 3050 1
  3078 3038 3041 1
  3079 3038 3039 1
  3080 3039 3040 2
  3081 3041 3052 1
  3082 3041 3042 1
  3083 3042 3043 ar
  3084 3042 3044 ar
  3085 3043 3053 1
  3086 3043 3045 ar
  3087 3044 3046 ar
  3088 3044 3054 1
  3089 3045 3055 1
  3090 3045 3047 ar
  3091 3046 3047 ar
  3092 3046 3056 1
  3093 3047 3048 1
  3094 3048 3057 1
  3095 3049 3037 1
  3096 3051 3041 1
  3097 3020 3037 am
  3098 3058 3059 1
  3099 3059 3060 1
  3100 3059 3073 1
  3101 3059 3062 1
  3102 3060 3061 2
  3103 3062 3075 1
  3104 3062 3063 1
  3105 3063 3064 ar
  3106 3063 3065 ar
  3107 3064 3068 ar
  3108 3064 3076 1
  3109 3065 3067 ar
  3110 3065 3066 ar
  3111 3066 3068 ar
  3112 3066 3069 ar
  3113 3067 3070 ar
  3114 3067 3078 1
  3115 3068 3077 1
  3116 3069 3071 ar
  3117 3069 3079 1
  3118 3070 3071 ar
  3119 3070 3080 1
  3120 3071 3081 1
  3121 3072 3058 1
  3122 3074 3062 1
  3123 3039 3058 am
  3124 3082 3083 1
  3125 3083 3094 1
  3126 3083 3086 1
  3127 3083 3084 1
  3128 3084 3085 2
  3129 3086 3087 1
  3130 3086 3096 1
  3131 3087 3098 1
  3132 3087 3088 1
  3133 3088 3100 1
  3134 3088 3089 1
  3135 3089 3101 1
  3136 3089 3090 2
  3137 3090 3091 2
  3138 3090 3092 2
  3139 3091 3102 1
  3140 3091 3103 1
  3141 3092 3104 1
  3142 3092 3105 1
  3143 3093 3082 1
  3144 3095 3086 1
  3145 3097 3087 1
  3146 3099 3088 1
  3147 3060 3082 am
  3148 3106 3107 1
  3149 3107 3115 1
  3150 3107 3110 1
  3151 3107 3108 1
  3152 3108 3109 2
  3153 3110 3116 1
  3154 3110 3112 1
  3155 3110 3111 1
  3156 3111 3118 1
  3157 3112 3119 1
  3158 3112 3120 1
  3159 3112 3121 1
  3160 3113 3111 1
  3161 3113 3122 1
  3162 3113 3123 1
  3163 3113 3124 1
  3164 3114 3106 1
  3165 3117 3111 1
  3166 3084 3106 am
  3167 3125 3126 1
  3168 3126 3138 1
  3169 3126 3129 1
  3170 3126 3127 1
  3171 3127 3128 2
  3172 3129 3140 1
  3173 3129 3130 1
  3174 3130 3131 ar
  3175 3130 3132 ar
  3176 3131 3141 1
  3177 3131 3133 ar
  3178 3132 3134 ar
  3179 3132 3142 1
  3180 3133 3143 1
  3181 3133 3135 ar
  3182 3134 3135 ar
  3183 3134 3144 1
  3184 3135 3136 1
  3185 3136 3145 1
  3186 3137 3125 1
  3187 3139 3129 1
  3188 3108 3125 am
  3189 3146 3147 1
  3190 3147 3156 1
  3191 3147 3150 1
  3192 3147 3148 1
  3193 3148 3149 2
  3194 3150 3158 1
  3195 3150 3151 1
  3196 3151 3160 1
  3197 3151 3152 1
  3198 3152 3162 1
  3199 3152 3153 1
  3200 3153 3164 1
  3201 3153 3154 1
  3202 3154 3165 1
  3203 3154 3166 1
  3204 3154 3167 1
  3205 3155 3146 1
  3206 3157 3150 1
  3207 3159 3151 1
  3208 3161 3152 1
  3209 3163 3153 1
  3210 3127 3146 am
  3211 3168 3169 1
  3212 3169 3178 1
  3213 3169 3172 1
  3214 3169 3170 1
  3215 3170 3171 2
  3216 3172 3180 1
  3217 3172 3173 1
  3218 3173 3182 1
  3219 3173 3174 1
  3220 3174 3175 2
  3221 3174 3176 2
  3222 3177 3168 1
  3223 3179 3172 1
  3224 3181 3173 1
  3225 3148 3168 am
  3226 3183 3184 1
  3227 3184 3185 1
  3228 3184 3191 1
  3229 3184 3187 1
  3230 3185 3186 2
  3231 3187 3189 1
  3232 3187 3192 1
  3233 3187 3188 1
  3234 3188 3195 1
  3235 3188 3196 1
  3236 3188 3194 1
  3237 3189 3193 1
  3238 3190 3183 1
  3239 3170 3183 am
  3240 3197 3198 1
  3241 3198 3207 1
  3242 3198 3201 1
  3243 3198 3199 1
  3244 3199 3200 2
  3245 3201 3209 1
  3246 3201 3202 1
  3247 3202 3211 1
  3248 3202 3203 1
  3249 3203 3204 2
  3250 3203 3205 2
  3251 3206 3197 1
  3252 3208 3201 1
  3253 3210 3202 1
  3254 3185 3197 am
  3255 3212 3213 1
  3256 3213 3225 1
  3257 3213 3217 1
  3258 3213 3215 1
  3259 3215 3216 2
  3260 3217 3227 1
  3261 3217 3218 1
  3262 3218 3229 1
  3263 3218 3219 1
  3264 3219 3231 1
  3265 3219 3220 1
  3266 3220 3233 1
  3267 3220 3221 1
  3268 3221 3234 1
  3269 3221 3235 1
  3270 3221 3236 1
  3271 3214 3222 1
  3272 3214 3237 1
  3273 3214 3238 1
  3274 3214 3239 1
  3275 3222 3215 2
  3276 3222 3224 1
  3277 3223 3212 1
  3278 3226 3217 1
  3279 3228 3218 1
  3280 3230 3219 1
  3281 3232 3220 1
  3282 3199 3212 am
  3283 3240 3241 1
  3284 3241 3252 1
  3285 3241 3245 1
  3286 3241 3243 1
  3287 3243 3244 2
  3288 3245 3254 1
  3289 3245 3246 1
  3290 3246 3255 1
  3291 3246 3247 1
  3292 3246 3248 1
  3293 3247 3256 1
  3294 3247 3257 1
  3295 3247 3258 1
  3296 3248 3259 1
  3297 3248 3260 1
  3298 3248 3261 1
  3299 3242 3249 1
  3300 3242 3262 1
  3301 3242 3263 1
  3302 3242 3264 1
  3303 3249 3240 am
  3304 3249 3250 2
  3305 3251 3240 1
  3306 3253 3245 1
  3307 3215 3240 1
  3308 3265 3266 1
  3309 3266 3274 1
  3310 3266 3269 1
  3311 3266 3267 1
  3312 3267 3268 2
  3313 3269 3275 1
  3314 3269 3271 1
  3315 3269 3270 1
  3316 3270 3277 1
  3317 3271 3278 1
  3318 3271 3279 1
  3319 3271 3280 1
  3320 3272 3270 1
  3321 3272 3281 1
  3322 3272 3282 1
  3323 3272 3283 1
  3324 3273 3265 1
  3325 3276 3270 1
  3326 3243 3265 am
  3327 3284 3285 1
  3328 3285 3294 1
  3329 3285 3288 1
  3330 3285 3286 1
  3331 3286 3287 2
  3332 3288 3296 1
  3333 3288 3289 1
  3334 3289 3298 1
  3335 3289 3290 1
  3336 3290 3300 1
  3337 3290 3291 1
  3338 3291 3302 1
  3339 3291 3292 1
  3340 3292 3303 1
  3341 3292 3304 1
  3342 3292 3305 1
  3343 3293 3284 1
  3344 3295 3288 1
  3345 3297 3289 1
  3346 3299 3290 1
  3347 3301 3291 1
  3348 3267 3284 am
  3349 3306 3307 1
  3350 3307 3319 1
  3351 3307 3311 1
  3352 3307 3309 1
  3353 3309 3310 2
  3354 3311 3321 1
  3355 3311 3312 1
  3356 3312 3323 1
  3357 3312 3313 1
  3358 3313 3314 2
  3359 3313 3315 2
  3360 3308 3316 1
  3361 3308 3324 1
  3362 3308 3325 1
  3363 3308 3326 1
  3364 3316 3309 1
  3365 3316 3310 1
  3366 3316 3318 1
  3367 3317 3306 1
  3368 3320 3311 1
  3369 3322 3312 1
  3370 3286 3306 am
  3371 3327 3328 1
  3372 3328 3336 1
  3373 3328 3332 1
  3374 3328 3330 1
  3375 3330 3331 2
  3376 3332 3337 1
  3377 3332 3338 1
  3378 3332 3339 1
  3379 3329 3333 1
  3380 3329 3340 1
  3381 3329 3341 1
  3382 3329 3342 1
  3383 3333 3327 am
  3384 3333 3334 2
  3385 3335 3327 1
  3386 3309 3327 1
  3387 3343 3344 1
  3388 3344 3345 1
  3389 3344 3347 1
  3390 3344 3353 1
  3391 3345 3346 2
  3392 3347 3355 1
  3393 3347 3348 1
  3394 3348 3349 1
  3395 3348 3357 1
  3396 3349 3350 am
  3397 3349 3351 2
  3398 3350 3358 1
  3399 3350 3359 1
  3400 3352 3343 1
  3401 3354 3347 1
  3402 3356 3348 1
  3403 3330 3343 am
  3404 3360 3361 1
  3405 3361 3362 1
  3406 3361 3368 1
  3407 3361 3364 1
  3408 3362 3363 2
  3409 3364 3366 1
  3410 3364 3369 1
  3411 3364 3365 1
  3412 3365 3372 1
  3413 3365 3373 1
  3414 3365 3371 1
  3415 3366 3370 1
  3416 3367 3360 1
  3417 3345 3360 am
  3418 3374 3375 1
  3419 3375 3383 1
  3420 3375 3378 1
  3421 3375 3376 1
  3422 3376 3377 2
  3423 3378 3385 1
  3424 3378 3379 1
  3425 3379 3386 1
  3426 3379 3380 1
  3427 3379 3381 1
  3428 3380 3387 1
  3429 3380 3388 1
  3430 3380 3389 1
  3431 3381 3390 1
  3432 3381 3391 1
  3433 3381 3392 1
  3434 3382 3374 1
  3435 3384 3378 1
  3436 3362 3374 am
  3437 3393 3394 1
  3438 3394 3400 1
  3439 3394 3397 1
  3440 3394 3395 1
  3441 3395 3396 2
  3442 3397 3402 1
  3443 3397 3398 1
  3444 3399 3393 1
  3445 3401 3397 1
  3446 3403 3398 1
  3447 3376 3393 am
  3448 3404 3405 1
  3449 3405 3410 1
  3450 3405 3408 1
  3451 3405 3406 1
  3452 3406 3407 2
  3453 3408 3411 1
  3454 3408 3412 1
  3455 3408 3413 1
  3456 3409 3404 1
  3457 3395 3404 am
  3458 3414 3415 1
  3459 3415 3423 1
  3460 3415 3418 1
  3461 3415 3416 1
  3462 3416 3417 2
  3463 3418 3424 1
  3464 3418 3420 1
  3465 3418 3419 1
  3466 3419 3426 1
  3467 3420 3427 1
  3468 3420 3428 1
  3469 3420 3429 1
  3470 3421 3419 1
  3471 3421 3430 1
  3472 3421 3431 1
  3473 3421 3432 1
  3474 3422 3414 1
  3475 3425 3419 1
  3476 3406 3414 am
  3477 3433 3434 1
  3478 3434 3442 1
  3479 3434 3437 1
  3480 3434 3435 1
  3481 3435 3436 2
  3482 3437 3444 1
  3483 3437 3438 1
  3484 3438 3445 1
  3485 3438 3439 1
  3486 3438 3440 1
  3487 3439 3446 1
  3488 3439 3447 1
  3489 3439 3448 1
  3490 3440 3449 1
  3491 3440 3450 1
  3492 3440 3451 1
  3493 3441 3433 1
  3494 3443 3437 1
  3495 3416 3433 am
  3496 3452 3453 1
  3497 3453 3461 1
  3498 3453 3456 1
  3499 3453 3454 1
  3500 3454 3455 2
  3501 3456 3463 1
  3502 3456 3457 1
  3503 3457 3464 1
  3504 3457 3458 1
  3505 3457 3459 1
  3506 3458 3465 1
  3507 3458 3466 1
  3508 3458 3467 1
  3509 3459 3468 1
  3510 3459 3469 1
  3511 3459 3470 1
  3512 3460 3452 1
  3513 3462 3456 1
  3514 3435 3452 am
  3515 3471 3472 1
  3516 3472 3477 1
  3517 3472 3475 1
  3518 3472 3473 1
  3519 3473 3474 2
  3520 3475 3478 1
  3521 3475 3479 1
  3522 3475 3480 1
  3523 3476 3471 1
  3524 3454 3471 am
  3525 3481 3482 1
  3526 3482 3483 1
  3527 3482 3493 1
  3528 3482 3485 1
  3529 3483 3484 2
  3530 3485 3495 1
  3531 3485 3486 1
  3532 3486 3488 ar
  3533 3486 3487 ar
  3534 3487 3496 1
  3535 3487 3489 ar
  3536 3488 3490 ar
  3537 3488 3497 1
  3538 3489 3498 1
  3539 3489 3491 ar
  3540 3490 3491 ar
  3541 3490 3499 1
  3542 3491 3500 1
  3543 3492 3481 1
  3544 3494 3485 1
  3545 3473 3481 am
  3546 3501 3502 1
  3547 3502 3510 1
  3548 3502 3505 1
  3549 3502 3503 1
  3550 3503 3504 2
  3551 3505 3511 1
  3552 3505 3507 1
  3553 3505 3506 1
  3554 3506 3513 1
  3555 3507 3514 1
  3556 3507 3515 1
  3557 3507 3516 1
  3558 3508 3506 1
  3559 3508 3517 1
  3560 3508 3518 1
  3561 3508 3519 1
  3562 3509 3501 1
  3563 3512 3506 1
  3564 3483 3501 am
  3565 3520 3521 1
  3566 3521 3529 1
  3567 3521 3524 1
  3568 3521 3522 1
  3569 3522 3523 2
  3570 3524 3530 1
  3571 3524 3526 1
  3572 3524 3525 1
  3573 3525 3532 1
  3574 3526 3533 1
  3575 3526 3534 1
  3576 3526 3535 1
  3577 3527 3525 1
  3578 3527 3536 1
  3579 3527 3537 1
  3580 3527 3538 1
  3581 3528 3520 1
  3582 3531 3525 1
  3583 3503 3520 am
  3584 3539 3540 1
  3585 3540 3541 1
  3586 3540 3547 1
  3587 3540 3543 1
  3588 3541 3542 2
  3589 3543 3545 1
  3590 3543 3548 1
  3591 3543 3544 1
  3592 3544 3551 1
  3593 3544 3552 1
  3594 3544 3550 1
  3595 3545 3549 1
  3596 3546 3539 1
  3597 3522 3539 am
  3598 3553 3554 1
  3599 3554 3555 1
  3600 3554 3568 1
  3601 3554 3557 1
  3602 3555 3556 2
  3603 3557 3570 1
  3604 3557 3558 1
  3605 3558 3559 ar
  3606 3558 3560 ar
  3607 3559 3563 ar
  3608 3559 3571 1
  3609 3560 3562 ar
  3610 3560 3561 ar
  3611 3561 3563 ar
  3612 3561 3564 ar
  3613 3562 3565 ar
  3614 3562 3573 1
  3615 3563 3572 1
  3616 3564 3566 ar
  3617 3564 3574 1
  3618 3565 3566 ar
  3619 3565 3575 1
  3620 3566 3576 1
  3621 3567 3553 1
  3622 3569 3557 1
  3623 3541 3553 am
  3624 3577 3578 1
  3625 3578 3579 1
  3626 3578 3585 1
  3627 3578 3581 1
  3628 3579 3580 2
  3629 3581 3583 1
  3630 3581 3586 1
  3631 3581 3582 1
  3632 3582 3589 1
  3633 3582 3590 1
  3634 3582 3588 1
  3635 3583 3587 1
  3636 3584 3577 1
  3637 3555 3577 am
  3638 3591 3597 1
  3639 3591 3592 1
  3640 3592 3595 1
  3641 3592 3598 1
  3642 3592 3593 1
  3643 3593 3594 2
  3644 3595 3596 1
  3645 3595 3600 1
  3646 3596 3597 1
  3647 3596 3602 1
  3648 3597 3604 1
  3649 3599 3595 1
  3650 3601 3596 1
  3651 3603 3597 1
  3652 3579 3591 am
  3653 3605 3606 1
  3654 3606 3618 1
  3655 3606 3609 1
  3656 3606 3607 1
  3657 3607 3608 2
  3658 3609 3620 1
  3659 3609 3610 1
  3660 3610 3611 ar
  3661 3610 3612 ar
  3662 3611 3621 1
  3663 3611 3613 ar
  3664 3612 3614 ar
  3665 3612 3622 1
  3666 3613 3623 1
  3667 3613 3615 ar
  3668 3614 3615 ar
  3669 3614 3624 1
  3670 3615 3616 1
  3671 3616 3625 1
  3672 3617 3605 1
  3673 3619 3609 1
  3674 3593 3605 am
  3675 3626 3627 1
  3676 3627 3635 1
  3677 3627 3630 1
  3678 3627 3628 1
  3679 3628 3629 2
  3680 3630 3637 1
  3681 3630 3631 1
  3682 3631 3633 2
  3683 3631 3632 am
  3684 3632 3638 1
  3685 3632 3639 1
  3686 3634 3626 1
  3687 3636 3630 1
  3688 3607 3626 am
  3689 3640 3641 1
  3690 3641 3649 1
  3691 3641 3644 1
  3692 3641 3642 1
  3693 3642 3643 2
  3694 3644 3650 1
  3695 3644 3646 1
  3696 3644 3645 1
  3697 3645 3652 1
  3698 3646 3653 1
  3699 3646 3654 1
  3700 3646 3655 1
  3701 3647 3645 1
  3702 3647 3656 1
  3703 3647 3657 1
  3704 3647 3658 1
  3705 3648 3640 1
  3706 3651 3645 1
  3707 3628 3640 am
  3708 3659 3660 1
  3709 3660 3668 1
  3710 3660 3663 1
  3711 3660 3661 1
  3712 3661 3662 2
  3713 3663 3670 1
  3714 3663 3664 1
  3715 3664 3672 1
  3716 3664 3665 1
  3717 3665 3666 1
  3718 3666 3673 1
  3719 3666 3674 1
  3720 3666 3675 1
  3721 3667 3659 1
  3722 3669 3663 1
  3723 3671 3664 1
  3724 3642 3659 am
  3725 3676 3677 1
  3726 3677 3684 1
  3727 3677 3680 1
  3728 3677 3678 1
  3729 3678 3679 2
  3730 3680 3685 1
  3731 3680 3682 1
  3732 3680 3681 1
  3733 3681 3686 1
  3734 3681 3687 1
  3735 3681 3688 1
  3736 3682 3689 1
  3737 3682 3690 1
  3738 3682 3691 1
  3739 3683 3676 1
  3740 3661 3676 am
  3741 3692 3693 1
  3742 3693 3701 1
  3743 3693 3696 1
  3744 3693 3694 1
  3745 3694 3695 2
  3746 3696 3703 1
  3747 3696 3697 1
  3748 3697 3704 1
  3749 3697 3698 1
  3750 3697 3699 1
  3751 3698 3705 1
  3752 3698 3706 1
  3753 3698 3707 1
  3754 3699 3708 1
  3755 3699 3709 1
  3756 3699 3710 1
  3757 3700 3692 1
  3758 3702 3696 1
  3759 3678 3692 am
  3760 3711 3712 1
  3761 3712 3719 1
  3762 3712 3715 1
  3763 3712 3713 1
  3764 3713 3714 2
  3765 3715 3720 1
  3766 3715 3717 1
  3767 3715 3716 1
  3768 3716 3721 1
  3769 3716 3722 1
  3770 3716 3723 1
  3771 3717 3724 1
  3772 3717 3725 1
  3773 3717 3726 1
  3774 3718 3711 1
  3775 3694 3711 am
  3776 3727 3728 1
  3777 3728 3736 1
  3778 3728 3731 1
  3779 3728 3729 1
  3780 3729 3730 2
  3781 3731 3738 1
  3782 3731 3732 1
  3783 3732 3734 2
  3784 3732 3733 am
  3785 3733 3739 1
  3786 3733 3740 1
  3787 3735 3727 1
  3788 3737 3731 1
  3789 3713 3727 am
  3790 3741 3742 1
  3791 3742 3743 1
  3792 3742 3749 1
  3793 3742 3745 1
  3794 3743 3744 2
  3795 3745 3747 1
  3796 3745 3750 1
  3797 3745 3746 1
  3798 3746 3753 1
  3799 3746 3754 1
  3800 3746 3752 1
  3801 3747 3751 1
  3802 3748 3741 1
  3803 3729 3741 am
  3804 3755 3756 1
  3805 3756 3757 1
  3806 3756 3767 1
  3807 3756 3759 1
  3808 3757 3758 2
  3809 3759 3769 1
  3810 3759 3760 1
  3811 3760 3762 ar
  3812 3760 3761 ar
  3813 3761 3770 1
  3814 3761 3763 ar
  3815 3762 3764 ar
  3816 3762 3771 1
  3817 3763 3772 1
  3818 3763 3765 ar
  3819 3764 3765 ar
  3820 3764 3773 1
  3821 3765 3774 1
  3822 3766 3755 1
  3823 3768 3759 1
  3824 3743 3755 am
  3825 3775 3776 1
  3826 3776 3782 1
  3827 3776 3779 1
  3828 3776 3777 1
  3829 3777 3778 2
  3830 3779 3784 1
  3831 3779 3780 1
  3832 3781 3775 1
  3833 3783 3779 1
  3834 3757 3775 am
  3835 3785 3786 1
  3836 3786 3794 1
  3837 3786 3789 1
  3838 3786 3787 1
  3839 3787 3788 2
  3840 3789 3796 1
  3841 3789 3790 1
  3842 3790 3791 2
  3843 3790 3792 2
  3844 3793 3785 1
  3845 3795 3789 1
  3846 3777 3785 am
  3847 3797 3798 1
  3848 3798 3804 1
  3849 3798 3801 1
  3850 3798 3799 1
  3851 3799 3800 2
  3852 3801 3806 1
  3853 3801 3802 1
  3854 3803 3797 1
  3855 3805 3801 1
  3856 3807 3802 1
  3857 3787 3797 am
  3858 3808 3809 1
  3859 3809 3815 1
  3860 3809 3812 1
  3861 3809 3810 1
  3862 3810 3811 2
  3863 3812 3817 1
  3864 3812 3813 1
  3865 3814 3808 1
  3866 3816 3812 1
  3867 3799 3808 am
  3868 3818 3819 1
  3869 3819 3827 1
  3870 3819 3822 1
  3871 3819 3820 1
  3872 3820 3821 2
  3873 3822 3828 1
  3874 3822 3824 1
  3875 3822 3823 1
  3876 3823 3830 1
  3877 3824 3831 1
  3878 3824 3832 1
  3879 3824 3833 1
  3880 3825 3823 1
  3881 3825 3834 1
  3882 3825 3835 1
  3883 3825 3836 1
  3884 3826 3818 1
  3885 3829 3823 1
  3886 3810 3818 am
  3887 3837 3843 1
  3888 3837 3838 1
  3889 3838 3841 1
  3890 3838 3844 1
  3891 3838 3839 1
  3892 3839 3840 2
  3893 3841 3842 1
  3894 3841 3846 1
  3895 3842 3843 1
  3896 3842 3848 1
  3897 3843 3850 1
  3898 3845 3841 1
  3899 3847 3842 1
  3900 3849 3843 1
  3901 3820 3837 am
  3902 3851 3852 1
  3903 3852 3861 1
  3904 3852 3855 1
  3905 3852 3853 1
  3906 3853 3854 2
  3907 3855 3863 1
  3908 3855 3856 1
  3909 3856 3865 1
  3910 3856 3857 1
  3911 3857 3867 1
  3912 3857 3858 1
  3913 3858 3869 1
  3914 3858 3859 1
  3915 3859 3870 1
  3916 3859 3871 1
  3917 3859 3872 1
  3918 3860 3851 1
  3919 3862 3855 1
  3920 3864 3856 1
  3921 3866 3857 1
  3922 3868 3858 1
  3923 3839 3851 am
  3924 3873 3874 1
  3925 3874 3875 1
  3926 3874 3881 1
  3927 3874 3877 1
  3928 3875 3876 2
  3929 3877 3879 1
  3930 3877 3882 1
  3931 3877 3878 1
  3932 3878 3885 1
  3933 3878 3886 1
  3934 3878 3884 1
  3935 3879 3883 1
  3936 3880 3873 1
  3937 3853 3873 am
  3938 3887 3888 1
  3939 3888 3900 1
  3940 3888 3891 1
  3941 3888 3889 1
  3942 3889 3890 2
  3943 3891 3902 1
  3944 3891 3892 1
  3945 3892 3893 ar
  3946 3892 3894 ar
  3947 3893 3903 1
  3948 3893 3895 ar
  3949 3894 3896 ar
  3950 3894 3904 1
  3951 3895 3905 1
  3952 3895 3897 ar
  3953 3896 3897 ar
  3954 3896 3906 1
  3955 3897 3898 1
  3956 3898 3907 1
  3957 3899 3887 1
  3958 3901 3891 1
[truncated: 61,101 more chars]
