# Supplementary material for: The pocketome of G-protein-coupled receptors reveals previously untargeted allosteric sites
Source: Nat Commun. 2022 May 10;13:2567. doi: 10.1038/s41467-022-29609-6 (PMC9091257; doi:10.1038/s41467-022-29609-6)
Supplement: Supplementary file 4 — Supplementary Data 1 [file 41467_2022_29609_MOESM4_ESM.zip › docking_files/4djh/mols.mol2]

# TRIPOS MOL2 file generated by SEED

@<TRIPOS>MOLECULE
methanamine
 8 7 0 0 0
****
USER_CHARGES
INVALID_CHARGES
Pose:   1 Cluster:   1 Fr_nu: 123903 TotEn:   -59.68
@<TRIPOS>ATOM
      1 C1        -76.1651  -11.5374  -39.2567 C.3    1 LIG       0.04000
      2 N1        -75.1899  -10.6097  -38.6521 N.4    1 LIG      -0.30000
      3 H1        -77.1438  -11.0545  -39.2341 H      1 LIG       0.09000
      4 H2        -75.8478  -11.7339  -40.2826 H      1 LIG       0.09000
      5 H3        -76.1661  -12.4540  -38.6637 H      1 LIG       0.09000
      6 H4        -74.2436  -11.0124  -38.6454 H      1 LIG       0.33000
      7 H5        -75.4384  -10.3871  -37.6791 H      1 LIG       0.33000
      8 H6        -75.1451   -9.7226  -39.1709 H      1 LIG       0.33000
@<TRIPOS>BOND
      1       1       2 1
      2       1       3 1
      3       1       4 1
      4       1       5 1
      5       2       6 1
      6       2       7 1
      7       2       8 1
@<TRIPOS>ALT_TYPE
CGenFF_4.0_ALT_TYPE_SET
CGenFF_4.0 1 CG334 2 NG3P3 3 HGA3 4 HGA3 5 HGA3 6 HGP2 7 HGP2 8 HGP2
@<TRIPOS>MOLECULE
methanamine
 8 7 0 0 0
****
USER_CHARGES
INVALID_CHARGES
Pose:   2 Cluster:   2 Fr_nu: 124628 TotEn:   -56.93
@<TRIPOS>ATOM
      1 C1        -73.3881  -11.3767  -39.9037 C.3    1 LIG       0.04000
      2 N1        -74.3743  -10.7028  -39.0374 N.4    1 LIG      -0.30000
      3 H1        -73.1545  -12.3437  -39.4544 H      1 LIG       0.09000
      4 H2        -73.8392  -11.5007  -40.8900 H      1 LIG       0.09000
      5 H3        -72.5005  -10.7432  -39.9548 H      1 LIG       0.09000
      6 H4        -74.6345   -9.7810  -39.4120 H      1 LIG       0.33000
      7 H5        -74.0026  -10.5579  -38.0893 H      1 LIG       0.33000
      8 H6        -75.2370  -11.2563  -38.9505 H      1 LIG       0.33000
@<TRIPOS>BOND
      1       1       2 1
      2       1       3 1
      3       1       4 1
      4       1       5 1
      5       2       6 1
      6       2       7 1
      7       2       8 1
@<TRIPOS>ALT_TYPE
CGenFF_4.0_ALT_TYPE_SET
CGenFF_4.0 1 CG334 2 NG3P3 3 HGA3 4 HGA3 5 HGA3 6 HGP2 7 HGP2 8 HGP2
@<TRIPOS>MOLECULE
methanamine
 8 7 0 0 0
****
USER_CHARGES
INVALID_CHARGES
Pose:   3 Cluster:   3 Fr_nu: 123797 TotEn:   -52.03
@<TRIPOS>ATOM
      1 C1        -76.5020  -11.4104  -39.2779 C.3    1 LIG       0.04000
      2 N1        -76.6049  -10.0674  -38.6752 N.4    1 LIG      -0.30000
      3 H1        -75.4545  -11.7149  -39.2382 H      1 LIG       0.09000
      4 H2        -77.1301  -12.0871  -38.6955 H      1 LIG       0.09000
      5 H3        -76.8514  -11.3409  -40.3099 H      1 LIG       0.09000
      6 H4        -77.5748   -9.7256  -38.6845 H      1 LIG       0.33000
      7 H5        -76.0308   -9.3831  -39.1853 H      1 LIG       0.33000
      8 H6        -76.2870  -10.0703  -37.6970 H      1 LIG       0.33000
@<TRIPOS>BOND
      1       1       2 1
      2       1       3 1
      3       1       4 1
      4       1       5 1
      5       2       6 1
      6       2       7 1
      7       2       8 1
@<TRIPOS>ALT_TYPE
CGenFF_4.0_ALT_TYPE_SET
CGenFF_4.0 1 CG334 2 NG3P3 3 HGA3 4 HGA3 5 HGA3 6 HGP2 7 HGP2 8 HGP2
@<TRIPOS>MOLECULE
methanamine
 8 7 0 0 0
****
USER_CHARGES
INVALID_CHARGES
Pose:   4 Cluster:   4 Fr_nu: 1352916 TotEn:   -45.10
@<TRIPOS>ATOM
      1 C1        -73.0070  -12.0735  -40.4460 C.3    1 LIG       0.04000
      2 N1        -73.3925  -11.0438  -39.4619 N.4    1 LIG      -0.30000
      3 H1        -72.7840  -11.5686  -41.3877 H      1 LIG       0.09000
      4 H2        -72.1270  -12.5916  -40.0602 H      1 LIG       0.09000
      5 H3        -73.8487  -12.7596  -40.5585 H      1 LIG       0.09000
      6 H4        -73.6156  -11.4622  -38.5493 H      1 LIG       0.33000
      7 H5        -74.2213  -10.5201  -39.7731 H      1 LIG       0.33000
      8 H6        -72.6345  -10.3644  -39.3139 H      1 LIG       0.33000
@<TRIPOS>BOND
      1       1       2 1
      2       1       3 1
      3       1       4 1
      4       1       5 1
      5       2       6 1
      6       2       7 1
      7       2       8 1
@<TRIPOS>ALT_TYPE
CGenFF_4.0_ALT_TYPE_SET
CGenFF_4.0 1 CG334 2 NG3P3 3 HGA3 4 HGA3 5 HGA3 6 HGP2 7 HGP2 8 HGP2
@<TRIPOS>MOLECULE
methanamine
 8 7 0 0 0
****
USER_CHARGES
INVALID_CHARGES
Pose:   5 Cluster:   5 Fr_nu: 1358587 TotEn:   -41.04
@<TRIPOS>ATOM
      1 C1        -76.9978  -11.5770  -39.3592 C.3    1 LIG       0.04000
      2 N1        -75.5340  -11.6790  -39.2034 N.4    1 LIG      -0.30000
      3 H1        -77.4019  -11.1445  -38.4420 H      1 LIG       0.09000
      4 H2        -77.1984  -10.9339  -40.2182 H      1 LIG       0.09000
      5 H3        -77.3871  -12.5837  -39.5230 H      1 LIG       0.09000
      6 H4        -75.0949  -12.0822  -40.0414 H      1 LIG       0.33000
      7 H5        -75.2832  -12.2767  -38.4047 H      1 LIG       0.33000
      8 H6        -75.1087  -10.7559  -39.0448 H      1 LIG       0.33000
@<TRIPOS>BOND
      1       1       2 1
      2       1       3 1
      3       1       4 1
      4       1       5 1
      5       2       6 1
      6       2       7 1
      7       2       8 1
@<TRIPOS>ALT_TYPE
CGenFF_4.0_ALT_TYPE_SET
CGenFF_4.0 1 CG334 2 NG3P3 3 HGA3 4 HGA3 5 HGA3 6 HGP2 7 HGP2 8 HGP2
@<TRIPOS>MOLECULE
methanamine
 8 7 0 0 0
****
USER_CHARGES
INVALID_CHARGES
Pose:   6 Cluster:   6 Fr_nu: 1241980 TotEn:   -34.00
@<TRIPOS>ATOM
      1 C1        -73.3108  -16.2074  -57.3120 C.3    1 LIG       0.04000
      2 N1        -74.2877  -15.8986  -56.2501 N.4    1 LIG      -0.30000
      3 H1        -72.3418  -15.8142  -56.9990 H      1 LIG       0.09000
      4 H2        -73.2753  -17.2923  -57.4283 H      1 LIG       0.09000
      5 H3        -73.6518  -15.7251  -58.2301 H      1 LIG       0.09000
      6 H4        -75.2251  -16.2469  -56.4902 H      1 LIG       0.33000
      7 H5        -74.3646  -14.8846  -56.0955 H      1 LIG       0.33000
      8 H6        -74.0175  -16.3286  -55.3556 H      1 LIG       0.33000
@<TRIPOS>BOND
      1       1       2 1
      2       1       3 1
      3       1       4 1
      4       1       5 1
      5       2       6 1
      6       2       7 1
      7       2       8 1
@<TRIPOS>ALT_TYPE
CGenFF_4.0_ALT_TYPE_SET
CGenFF_4.0 1 CG334 2 NG3P3 3 HGA3 4 HGA3 5 HGA3 6 HGP2 7 HGP2 8 HGP2
@<TRIPOS>MOLECULE
methanamine
 8 7 0 0 0
****
USER_CHARGES
INVALID_CHARGES
Pose:   7 Cluster:   7 Fr_nu: 258059 TotEn:   -29.28
@<TRIPOS>ATOM
      1 C1        -67.4534  -24.8845  -40.7729 C.3    1 LIG       0.04000
      2 N1        -68.2885  -23.9549  -39.9881 N.4    1 LIG      -0.30000
      3 H1        -66.8272  -24.2890  -41.4397 H      1 LIG       0.09000
      4 H2        -66.8451  -25.4598  -40.0725 H      1 LIG       0.09000
      5 H3        -68.1213  -25.5359  -41.3398 H      1 LIG       0.09000
      6 H4        -68.9037  -24.4614  -39.3379 H      1 LIG       0.33000
      7 H5        -68.8871  -23.3831  -40.5985 H      1 LIG       0.33000
      8 H6        -67.7109  -23.3120  -39.4304 H      1 LIG       0.33000
@<TRIPOS>BOND
      1       1       2 1
      2       1       3 1
      3       1       4 1
      4       1       5 1
      5       2       6 1
      6       2       7 1
      7       2       8 1
@<TRIPOS>ALT_TYPE
CGenFF_4.0_ALT_TYPE_SET
CGenFF_4.0 1 CG334 2 NG3P3 3 HGA3 4 HGA3 5 HGA3 6 HGP2 7 HGP2 8 HGP2
@<TRIPOS>MOLECULE
methanol
 6 5 0 0 0
****
USER_CHARGES
INVALID_CHARGES
Pose:   1 Cluster:   1 Fr_nu: 6780200 TotEn:   -14.17
@<TRIPOS>ATOM
      1 C1        -49.9414    2.2363  -29.9534 C.3    1 LIG      -0.04000
      2 O1        -48.5372    2.2351  -30.1345 O.3    1 LIG      -0.65000
      3 H1        -50.1854    2.7005  -28.9946 H      1 LIG       0.09000
      4 H2        -50.3138    1.2091  -29.9782 H      1 LIG       0.09000
      5 H3        -50.4035    2.8090  -30.7609 H      1 LIG       0.09000
      6 H4        -48.3606    1.8161  -30.9942 H      1 LIG       0.42000
@<TRIPOS>BOND
      1       1       2 1
      2       1       3 1
      3       1       4 1
      4       1       5 1
      5       2       6 1
@<TRIPOS>ALT_TYPE
CGenFF_4.0_ALT_TYPE_SET
CGenFF_4.0 1 CG331 2 OG311 3 HGA3 4 HGA3 5 HGA3 6 HGP1
@<TRIPOS>MOLECULE
methanol
 6 5 0 0 0
****
USER_CHARGES
INVALID_CHARGES
Pose:   2 Cluster:   2 Fr_nu:  59957 TotEn:   -13.64
@<TRIPOS>ATOM
      1 C1        -71.6252  -11.6133  -25.1332 C.3    1 LIG      -0.04000
      2 O1        -70.5273  -12.4545  -25.4357 O.3    1 LIG      -0.65000
      3 H1        -72.1269  -11.9773  -24.2332 H      1 LIG       0.09000
      4 H2        -72.3228  -11.6065  -25.9745 H      1 LIG       0.09000
      5 H3        -71.2584  -10.5992  -24.9582 H      1 LIG       0.09000
      6 H4        -70.1087  -12.0999  -26.2387 H      1 LIG       0.42000
@<TRIPOS>BOND
      1       1       2 1
      2       1       3 1
      3       1       4 1
      4       1       5 1
      5       2       6 1
@<TRIPOS>ALT_TYPE
CGenFF_4.0_ALT_TYPE_SET
CGenFF_4.0 1 CG331 2 OG311 3 HGA3 4 HGA3 5 HGA3 6 HGP1
@<TRIPOS>MOLECULE
methanol
 6 5 0 0 0
****
USER_CHARGES
INVALID_CHARGES
Pose:   3 Cluster:   3 Fr_nu: 10290193 TotEn:   -13.62
@<TRIPOS>ATOM
      1 C1        -73.2623  -16.2914  -57.1785 C.3    1 LIG      -0.04000
      2 O1        -72.1266  -15.5741  -56.7312 O.3    1 LIG      -0.65000
      3 H1        -72.9460  -17.2461  -57.6060 H      1 LIG       0.09000
      4 H2        -73.7940  -15.7020  -57.9298 H      1 LIG       0.09000
      5 H3        -73.9233  -16.4765  -56.3286 H      1 LIG       0.09000
      6 H4        -72.4473  -14.7347  -56.3593 H      1 LIG       0.42000
@<TRIPOS>BOND
      1       1       2 1
      2       1       3 1
      3       1       4 1
      4       1       5 1
      5       2       6 1
@<TRIPOS>ALT_TYPE
CGenFF_4.0_ALT_TYPE_SET
CGenFF_4.0 1 CG331 2 OG311 3 HGA3 4 HGA3 5 HGA3 6 HGP1
@<TRIPOS>MOLECULE
methanol
 6 5 0 0 0
****
USER_CHARGES
INVALID_CHARGES
Pose:   4 Cluster:   4 Fr_nu: 7301431 TotEn:   -13.23
@<TRIPOS>ATOM
      1 C1        -59.4805   -1.5470  -21.2753 C.3    1 LIG      -0.04000
      2 O1        -59.5183   -2.6137  -20.3451 O.3    1 LIG      -0.65000
      3 H1        -59.2008   -0.6241  -20.7612 H      1 LIG       0.09000
      4 H2        -60.4626   -1.4337  -21.7413 H      1 LIG       0.09000
      5 H3        -58.7380   -1.7722  -22.0445 H      1 LIG       0.09000
      6 H4        -59.7697   -3.4135  -20.8380 H      1 LIG       0.42000
@<TRIPOS>BOND
      1       1       2 1
      2       1       3 1
      3       1       4 1
      4       1       5 1
      5       2       6 1
@<TRIPOS>ALT_TYPE
CGenFF_4.0_ALT_TYPE_SET
CGenFF_4.0 1 CG331 2 OG311 3 HGA3 4 HGA3 5 HGA3 6 HGP1
@<TRIPOS>MOLECULE
methanol
 6 5 0 0 0
****
USER_CHARGES
INVALID_CHARGES
Pose:   5 Cluster:   5 Fr_nu: 10261257 TotEn:   -12.64
@<TRIPOS>ATOM
      1 C1        -72.0720  -15.9725  -57.1785 C.3    1 LIG      -0.04000
      2 O1        -71.2182  -15.2931  -56.2764 O.3    1 LIG      -0.65000
      3 H1        -71.5735  -16.8733  -57.5449 H      1 LIG       0.09000
      4 H2        -72.3181  -15.3135  -58.0151 H      1 LIG       0.09000
      5 H3        -72.9896  -16.2534  -56.6564 H      1 LIG       0.09000
      6 H4        -71.6946  -14.5011  -55.9738 H      1 LIG       0.42000
@<TRIPOS>BOND
      1       1       2 1
      2       1       3 1
      3       1       4 1
      4       1       5 1
      5       2       6 1
@<TRIPOS>ALT_TYPE
CGenFF_4.0_ALT_TYPE_SET
CGenFF_4.0 1 CG331 2 OG311 3 HGA3 4 HGA3 5 HGA3 6 HGP1
@<TRIPOS>MOLECULE
methanol
 6 5 0 0 0
****
USER_CHARGES
INVALID_CHARGES
Pose:   6 Cluster:   6 Fr_nu: 667445 TotEn:   -11.91
@<TRIPOS>ATOM
      1 C1        -69.5628   -8.2316  -47.6066 C.3    1 LIG      -0.04000
      2 O1        -69.0550   -9.5439  -47.4501 O.3    1 LIG      -0.65000
      3 H1        -70.1630   -7.9657  -46.7330 H      1 LIG       0.09000
      4 H2        -70.1746   -8.1821  -48.5110 H      1 LIG       0.09000
      5 H3        -68.7260   -7.5350  -47.6966 H      1 LIG       0.09000
      6 H4        -68.5291   -9.7431  -48.2435 H      1 LIG       0.42000
@<TRIPOS>BOND
      1       1       2 1
      2       1       3 1
      3       1       4 1
      4       1       5 1
      5       2       6 1
@<TRIPOS>ALT_TYPE
CGenFF_4.0_ALT_TYPE_SET
CGenFF_4.0 1 CG331 2 OG311 3 HGA3 4 HGA3 5 HGA3 6 HGP1
@<TRIPOS>MOLECULE
methanol
 6 5 0 0 0
****
USER_CHARGES
INVALID_CHARGES
Pose:   7 Cluster:   7 Fr_nu: 5245001 TotEn:   -11.82
@<TRIPOS>ATOM
      1 C1        -70.4377  -14.0132  -40.1109 C.3    1 LIG      -0.04000
      2 O1        -70.0432  -12.8472  -40.8103 O.3    1 LIG      -0.65000
      3 H1        -70.1592  -14.8976  -40.6891 H      1 LIG       0.09000
      4 H2        -71.5188  -13.9950  -39.9510 H      1 LIG       0.09000
      5 H3        -69.9288  -14.0374  -39.1445 H      1 LIG       0.09000
      6 H4        -70.3070  -12.0851  -40.2668 H      1 LIG       0.42000
@<TRIPOS>BOND
      1       1       2 1
      2       1       3 1
      3       1       4 1
      4       1       5 1
      5       2       6 1
@<TRIPOS>ALT_TYPE
CGenFF_4.0_ALT_TYPE_SET
CGenFF_4.0 1 CG331 2 OG311 3 HGA3 4 HGA3 5 HGA3 6 HGP1
@<TRIPOS>MOLECULE
methanol
 6 5 0 0 0
****
USER_CHARGES
INVALID_CHARGES
Pose:   8 Cluster:   8 Fr_nu: 3676688 TotEn:   -11.56
@<TRIPOS>ATOM
      1 C1        -70.4425  -12.8126  -41.1351 C.3    1 LIG      -0.04000
      2 O1        -69.3802  -12.7228  -40.2035 O.3    1 LIG      -0.65000
      3 H1        -70.1153  -13.3827  -42.0081 H      1 LIG       0.09000
      4 H2        -70.7495  -11.8080  -41.4370 H      1 LIG       0.09000
      5 H3        -71.2859  -13.3233  -40.6645 H      1 LIG       0.09000
      6 H4        -69.7085  -12.2109  -39.4445 H      1 LIG       0.42000
@<TRIPOS>BOND
      1       1       2 1
      2       1       3 1
      3       1       4 1
      4       1       5 1
      5       2       6 1
@<TRIPOS>ALT_TYPE
CGenFF_4.0_ALT_TYPE_SET
CGenFF_4.0 1 CG331 2 OG311 3 HGA3 4 HGA3 5 HGA3 6 HGP1
@<TRIPOS>MOLECULE
methanol
 6 5 0 0 0
****
USER_CHARGES
INVALID_CHARGES
Pose:   9 Cluster:   9 Fr_nu: 8457160 TotEn:   -11.53
@<TRIPOS>ATOM
      1 C1        -82.0532  -16.3842  -45.8023 C.3    1 LIG      -0.04000
      2 O1        -81.1811  -17.0837  -44.9337 O.3    1 LIG      -0.65000
      3 H1        -81.6522  -15.3863  -45.9964 H      1 LIG       0.09000
      4 H2        -83.0422  -16.3080  -45.3433 H      1 LIG       0.09000
      5 H3        -82.1319  -16.9323  -46.7441 H      1 LIG       0.09000
      6 H4        -81.5701  -17.9626  -44.7854 H      1 LIG       0.42000
@<TRIPOS>BOND
      1       1       2 1
      2       1       3 1
      3       1       4 1
      4       1       5 1
      5       2       6 1
@<TRIPOS>ALT_TYPE
CGenFF_4.0_ALT_TYPE_SET
CGenFF_4.0 1 CG331 2 OG311 3 HGA3 4 HGA3 5 HGA3 6 HGP1
@<TRIPOS>MOLECULE
methanol
 6 5 0 0 0
****
USER_CHARGES
INVALID_CHARGES
Pose:  10 Cluster:  10 Fr_nu: 9729480 TotEn:   -11.45
@<TRIPOS>ATOM
      1 C1        -77.0675   -5.9842  -49.5107 C.3    1 LIG      -0.04000
      2 O1        -76.1167   -5.0778  -50.0387 O.3    1 LIG      -0.65000
      3 H1        -77.2902   -6.7539  -50.2538 H      1 LIG       0.09000
      4 H2        -77.9798   -5.4436  -49.2459 H      1 LIG       0.09000
      5 H3        -76.6521   -6.4541  -48.6161 H      1 LIG       0.09000
      6 H4        -75.9453   -4.4113  -49.3517 H      1 LIG       0.42000
@<TRIPOS>BOND
      1       1       2 1
      2       1       3 1
      3       1       4 1
      4       1       5 1
      5       2       6 1
@<TRIPOS>ALT_TYPE
CGenFF_4.0_ALT_TYPE_SET
CGenFF_4.0 1 CG331 2 OG311 3 HGA3 4 HGA3 5 HGA3 6 HGP1
@<TRIPOS>MOLECULE
methanol
 6 5 0 0 0
****
USER_CHARGES
INVALID_CHARGES
Pose:  11 Cluster:  11 Fr_nu: 7960416 TotEn:   -11.35
@<TRIPOS>ATOM
      1 C1        -71.9502  -10.8973  -25.3327 C.3    1 LIG      -0.04000
      2 O1        -70.6733  -11.3599  -24.9327 O.3    1 LIG      -0.65000
      3 H1        -72.7149  -11.3275  -24.6813 H      1 LIG       0.09000
      4 H2        -72.1352  -11.1872  -26.3702 H      1 LIG       0.09000
      5 H3        -71.9755   -9.8082  -25.2507 H      1 LIG       0.09000
      6 H4        -70.0228  -10.9574  -25.5332 H      1 LIG       0.42000
@<TRIPOS>BOND
      1       1       2 1
      2       1       3 1
      3       1       4 1
      4       1       5 1
      5       2       6 1
@<TRIPOS>ALT_TYPE
CGenFF_4.0_ALT_TYPE_SET
CGenFF_4.0 1 CG331 2 OG311 3 HGA3 4 HGA3 5 HGA3 6 HGP1
@<TRIPOS>MOLECULE
methanol
 6 5 0 0 0
****
USER_CHARGES
INVALID_CHARGES
Pose:  12 Cluster:  12 Fr_nu: 205678 TotEn:   -11.02
@<TRIPOS>ATOM
      1 C1        -71.5137  -21.5033  -38.2138 C.3    1 LIG      -0.04000
      2 O1        -72.3829  -21.0849  -37.1775 O.3    1 LIG      -0.65000
      3 H1        -71.4665  -20.7306  -38.9851 H      1 LIG       0.09000
      4 H2        -71.8806  -22.4393  -38.6427 H      1 LIG       0.09000
      5 H3        -70.5157  -21.6617  -37.7984 H      1 LIG       0.09000
      6 H4        -72.3985  -21.7953  -36.5136 H      1 LIG       0.42000
@<TRIPOS>BOND
      1       1       2 1
      2       1       3 1
      3       1       4 1
      4       1       5 1
      5       2       6 1
@<TRIPOS>ALT_TYPE
CGenFF_4.0_ALT_TYPE_SET
CGenFF_4.0 1 CG331 2 OG311 3 HGA3 4 HGA3 5 HGA3 6 HGP1
@<TRIPOS>MOLECULE
methanol
 6 5 0 0 0
****
USER_CHARGES
INVALID_CHARGES
Pose:  13 Cluster:  13 Fr_nu:  82501 TotEn:   -10.96
@<TRIPOS>ATOM
      1 C1        -67.2307    2.7094  -46.8427 C.3    1 LIG      -0.04000
      2 O1        -67.8015    1.5614  -47.4433 O.3    1 LIG      -0.65000
      3 H1        -67.5204    3.5991  -47.4072 H      1 LIG       0.09000
      4 H2        -66.1421    2.6118  -46.8295 H      1 LIG       0.09000
      5 H3        -67.5993    2.7950  -45.8178 H      1 LIG       0.09000
      6 H4        -67.5222    0.7941  -46.9151 H      1 LIG       0.42000
@<TRIPOS>BOND
      1       1       2 1
      2       1       3 1
      3       1       4 1
      4       1       5 1
      5       2       6 1
@<TRIPOS>ALT_TYPE
CGenFF_4.0_ALT_TYPE_SET
CGenFF_4.0 1 CG331 2 OG311 3 HGA3 4 HGA3 5 HGA3 6 HGP1
@<TRIPOS>MOLECULE
methanol
 6 5 0 0 0
****
USER_CHARGES
INVALID_CHARGES
Pose:  14 Cluster:  14 Fr_nu: 997204 TotEn:   -10.83
@<TRIPOS>ATOM
      1 C1        -76.1057   -5.2006  -58.4885 C.3    1 LIG      -0.04000
      2 O1        -75.7011   -5.9279  -57.3432 O.3    1 LIG      -0.65000
      3 H1        -77.1061   -5.5209  -58.7898 H      1 LIG       0.09000
      4 H2        -75.3958   -5.3744  -59.3012 H      1 LIG       0.09000
      5 H3        -76.1245   -4.1357  -58.2451 H      1 LIG       0.09000
      6 H4        -74.8107   -5.6162  -57.1069 H      1 LIG       0.42000
@<TRIPOS>BOND
      1       1       2 1
      2       1       3 1
      3       1       4 1
      4       1       5 1
      5       2       6 1
@<TRIPOS>ALT_TYPE
CGenFF_4.0_ALT_TYPE_SET
CGenFF_4.0 1 CG331 2 OG311 3 HGA3 4 HGA3 5 HGA3 6 HGP1
@<TRIPOS>MOLECULE
methanol
 6 5 0 0 0
****
USER_CHARGES
INVALID_CHARGES
Pose:  15 Cluster:  15 Fr_nu: 382961 TotEn:   -10.13
@<TRIPOS>ATOM
      1 C1        -59.9961   -3.0756  -22.0898 C.3    1 LIG      -0.04000
      2 O1        -59.1364   -2.3700  -21.2138 O.3    1 LIG      -0.65000
      3 H1        -60.4189   -3.9387  -21.5698 H      1 LIG       0.09000
      4 H2        -59.4334   -3.4051  -22.9670 H      1 LIG       0.09000
      5 H3        -60.8042   -2.4118  -22.4060 H      1 LIG       0.09000
      6 H4        -58.7814   -1.6130  -21.7104 H      1 LIG       0.42000
@<TRIPOS>BOND
      1       1       2 1
      2       1       3 1
      3       1       4 1
      4       1       5 1
      5       2       6 1
@<TRIPOS>ALT_TYPE
CGenFF_4.0_ALT_TYPE_SET
CGenFF_4.0 1 CG331 2 OG311 3 HGA3 4 HGA3 5 HGA3 6 HGP1
@<TRIPOS>MOLECULE
methanol
 6 5 0 0 0
****
USER_CHARGES
INVALID_CHARGES
Pose:  16 Cluster:  16 Fr_nu: 1880440 TotEn:   -10.12
@<TRIPOS>ATOM
      1 C1        -71.0656  -22.0104  -38.5231 C.3    1 LIG      -0.04000
      2 O1        -72.4371  -21.6813  -38.6459 O.3    1 LIG      -0.65000
      3 H1        -70.4651  -21.2861  -39.0790 H      1 LIG       0.09000
      4 H2        -70.8951  -23.0169  -38.9134 H      1 LIG       0.09000
      5 H3        -70.7855  -21.9786  -37.4676 H      1 LIG       0.09000
      6 H4        -72.9364  -22.3453  -38.1404 H      1 LIG       0.42000
@<TRIPOS>BOND
      1       1       2 1
      2       1       3 1
      3       1       4 1
      4       1       5 1
      5       2       6 1
@<TRIPOS>ALT_TYPE
CGenFF_4.0_ALT_TYPE_SET
CGenFF_4.0 1 CG331 2 OG311 3 HGA3 4 HGA3 5 HGA3 6 HGP1
@<TRIPOS>MOLECULE
methanol
 6 5 0 0 0
****
USER_CHARGES
INVALID_CHARGES
Pose:  17 Cluster:  17 Fr_nu: 10293941 TotEn:   -10.10
@<TRIPOS>ATOM
      1 C1        -74.0036  -16.7018  -57.1415 C.3    1 LIG      -0.04000
      2 O1        -74.1378  -15.5446  -57.9461 O.3    1 LIG      -0.65000
      3 H1        -74.0151  -17.5912  -57.7763 H      1 LIG       0.09000
      4 H2        -74.8253  -16.7438  -56.4221 H      1 LIG       0.09000
      5 H3        -73.0536  -16.6528  -56.6041 H      1 LIG       0.09000
      6 H4        -74.1233  -14.7778  -57.3482 H      1 LIG       0.42000
@<TRIPOS>BOND
      1       1       2 1
      2       1       3 1
      3       1       4 1
      4       1       5 1
      5       2       6 1
@<TRIPOS>ALT_TYPE
CGenFF_4.0_ALT_TYPE_SET
CGenFF_4.0 1 CG331 2 OG311 3 HGA3 4 HGA3 5 HGA3 6 HGP1
@<TRIPOS>MOLECULE
methanol
 6 5 0 0 0
****
USER_CHARGES
INVALID_CHARGES
Pose:  18 Cluster:  18 Fr_nu:  29415 TotEn:   -10.01
@<TRIPOS>ATOM
      1 C1        -75.4554  -25.0850  -28.3117 C.3    1 LIG      -0.04000
      2 O1        -74.2555  -25.8355  -28.3507 O.3    1 LIG      -0.65000
      3 H1        -76.2678  -25.6727  -28.7461 H      1 LIG       0.09000
      4 H2        -75.3235  -24.1559  -28.8720 H      1 LIG       0.09000
      5 H3        -75.6942  -24.8503  -27.2718 H      1 LIG       0.09000
      6 H4        -73.5594  -25.2817  -27.9575 H      1 LIG       0.42000
@<TRIPOS>BOND
      1       1       2 1
      2       1       3 1
      3       1       4 1
      4       1       5 1
      5       2       6 1
@<TRIPOS>ALT_TYPE
CGenFF_4.0_ALT_TYPE_SET
CGenFF_4.0 1 CG331 2 OG311 3 HGA3 4 HGA3 5 HGA3 6 HGP1
@<TRIPOS>MOLECULE
methanol
 6 5 0 0 0
****
USER_CHARGES
INVALID_CHARGES
Pose:  19 Cluster:  19 Fr_nu: 4969051 TotEn:    -9.93
@<TRIPOS>ATOM
      1 C1        -75.1767    7.5626  -42.2257 C.3    1 LIG      -0.04000
      2 O1        -74.1634    6.6482  -42.6019 O.3    1 LIG      -0.65000
      3 H1        -76.1558    7.0925  -42.3464 H      1 LIG       0.09000
      4 H2        -75.1111    8.4576  -42.8496 H      1 LIG       0.09000
      5 H3        -75.0346    7.8395  -41.1785 H      1 LIG       0.09000
      6 H4        -73.3112    7.1009  -42.4815 H      1 LIG       0.42000
@<TRIPOS>BOND
      1       1       2 1
      2       1       3 1
      3       1       4 1
      4       1       5 1
      5       2       6 1
@<TRIPOS>ALT_TYPE
CGenFF_4.0_ALT_TYPE_SET
CGenFF_4.0 1 CG331 2 OG311 3 HGA3 4 HGA3 5 HGA3 6 HGP1
@<TRIPOS>MOLECULE
methanol
 6 5 0 0 0
****
USER_CHARGES
INVALID_CHARGES
Pose:  20 Cluster:  20 Fr_nu: 8740225 TotEn:    -9.89
@<TRIPOS>ATOM
      1 C1        -72.1689   -6.5561  -47.9823 C.3    1 LIG      -0.04000
      2 O1        -73.4835   -6.7600  -48.4668 O.3    1 LIG      -0.65000
      3 H1        -71.4777   -7.2152  -48.5133 H      1 LIG       0.09000
      4 H2        -72.1381   -6.7659  -46.9101 H      1 LIG       0.09000
      5 H3        -71.8832   -5.5160  -48.1564 H      1 LIG       0.09000
      6 H4        -74.0665   -6.1588  -47.9724 H      1 LIG       0.42000
@<TRIPOS>BOND
      1       1       2 1
      2       1       3 1
      3       1       4 1
      4       1       5 1
      5       2       6 1
@<TRIPOS>ALT_TYPE
CGenFF_4.0_ALT_TYPE_SET
CGenFF_4.0 1 CG331 2 OG311 3 HGA3 4 HGA3 5 HGA3 6 HGP1
@<TRIPOS>MOLECULE
methanol
 6 5 0 0 0
****
USER_CHARGES
INVALID_CHARGES
Pose:  21 Cluster:  21 Fr_nu: 206930 TotEn:    -9.84
@<TRIPOS>ATOM
      1 C1        -69.5540   -8.1930  -48.0770 C.3    1 LIG      -0.04000
      2 O1        -69.6652   -7.9952  -46.6795 O.3    1 LIG      -0.65000
      3 H1        -69.2070   -9.2101  -48.2753 H      1 LIG       0.09000
      4 H2        -68.8495   -7.4686  -48.4936 H      1 LIG       0.09000
      5 H3        -70.5352   -8.0493  -48.5356 H      1 LIG       0.09000
      6 H4        -69.9748   -7.0833  -46.5440 H      1 LIG       0.42000
@<TRIPOS>BOND
      1       1       2 1
      2       1       3 1
      3       1       4 1
      4       1       5 1
      5       2       6 1
@<TRIPOS>ALT_TYPE
CGenFF_4.0_ALT_TYPE_SET
CGenFF_4.0 1 CG331 2 OG311 3 HGA3 4 HGA3 5 HGA3 6 HGP1
@<TRIPOS>MOLECULE
methanol
 6 5 0 0 0
****
USER_CHARGES
INVALID_CHARGES
Pose:  22 Cluster:  22 Fr_nu:  30819 TotEn:    -9.81
@<TRIPOS>ATOM
      1 C1        -71.9582  -27.6240  -27.8455 C.3    1 LIG      -0.04000
      2 O1        -72.8519  -26.6823  -28.4103 O.3    1 LIG      -0.65000
      3 H1        -72.1386  -28.6079  -28.2854 H      1 LIG       0.09000
      4 H2        -72.1059  -27.6644  -26.7633 H      1 LIG       0.09000
      5 H3        -70.9328  -27.3140  -28.0600 H      1 LIG       0.09000
      6 H4        -72.6614  -25.8235  -27.9956 H      1 LIG       0.42000
@<TRIPOS>BOND
      1       1       2 1
      2       1       3 1
      3       1       4 1
      4       1       5 1
      5       2       6 1
@<TRIPOS>ALT_TYPE
CGenFF_4.0_ALT_TYPE_SET
CGenFF_4.0 1 CG331 2 OG311 3 HGA3 4 HGA3 5 HGA3 6 HGP1
@<TRIPOS>MOLECULE
methanol
 6 5 0 0 0
****
USER_CHARGES
INVALID_CHARGES
Pose:  23 Cluster:  23 Fr_nu: 501538 TotEn:    -9.80
@<TRIPOS>ATOM
      1 C1        -70.2478   -8.8888  -46.5056 C.3    1 LIG      -0.04000
      2 O1        -68.9047   -8.5152  -46.7522 O.3    1 LIG      -0.65000
      3 H1        -70.5660   -8.4905  -45.5390 H      1 LIG       0.09000
      4 H2        -70.3300   -9.9787  -46.5074 H      1 LIG       0.09000
      5 H3        -70.8820   -8.4762  -47.2937 H      1 LIG       0.09000
      6 H4        -68.6592   -8.8864  -47.6169 H      1 LIG       0.42000
@<TRIPOS>BOND
      1       1       2 1
      2       1       3 1
      3       1       4 1
      4       1       5 1
      5       2       6 1
@<TRIPOS>ALT_TYPE
CGenFF_4.0_ALT_TYPE_SET
CGenFF_4.0 1 CG331 2 OG311 3 HGA3 4 HGA3 5 HGA3 6 HGP1
@<TRIPOS>MOLECULE
methanol
 6 5 0 0 0
****
USER_CHARGES
INVALID_CHARGES
Pose:  24 Cluster:  24 Fr_nu: 1611739 TotEn:    -9.61
@<TRIPOS>ATOM
      1 C1        -72.1368  -21.9396  -38.8019 C.3    1 LIG      -0.04000
      2 O1        -71.3800  -21.2770  -37.8056 O.3    1 LIG      -0.65000
      3 H1        -72.6407  -21.2005  -39.4295 H      1 LIG       0.09000
      4 H2        -72.8732  -22.5929  -38.3271 H      1 LIG       0.09000
      5 H3        -71.4640  -22.5400  -39.4187 H      1 LIG       0.09000
      6 H4        -70.9488  -21.9646  -37.2700 H      1 LIG       0.42000
@<TRIPOS>BOND
      1       1       2 1
      2       1       3 1
      3       1       4 1
      4       1       5 1
      5       2       6 1
@<TRIPOS>ALT_TYPE
CGenFF_4.0_ALT_TYPE_SET
CGenFF_4.0 1 CG331 2 OG311 3 HGA3 4 HGA3 5 HGA3 6 HGP1
@<TRIPOS>MOLECULE
methanol
 6 5 0 0 0
****
USER_CHARGES
INVALID_CHARGES
Pose:  25 Cluster:  25 Fr_nu: 1497186 TotEn:    -9.41
@<TRIPOS>ATOM
      1 C1        -75.4124  -20.4961  -39.8070 C.3    1 LIG      -0.04000
      2 O1        -75.6647  -19.4044  -40.6725 O.3    1 LIG      -0.65000
      3 H1        -75.7364  -20.2420  -38.7948 H      1 LIG       0.09000
      4 H2        -74.3440  -20.7267  -39.8118 H      1 LIG       0.09000
      5 H3        -75.9724  -21.3656  -40.1589 H      1 LIG       0.09000
      6 H4        -75.3643  -19.6676  -41.5592 H      1 LIG       0.42000
@<TRIPOS>BOND
      1       1       2 1
      2       1       3 1
      3       1       4 1
      4       1       5 1
      5       2       6 1
@<TRIPOS>ALT_TYPE
CGenFF_4.0_ALT_TYPE_SET
CGenFF_4.0 1 CG331 2 OG311 3 HGA3 4 HGA3 5 HGA3 6 HGP1
@<TRIPOS>MOLECULE
methanol
 6 5 0 0 0
****
USER_CHARGES
INVALID_CHARGES
Pose:  26 Cluster:  26 Fr_nu: 10761727 TotEn:    -9.24
@<TRIPOS>ATOM
      1 C1        -77.9312   -5.8489  -48.6615 C.3    1 LIG      -0.04000
      2 O1        -76.5716   -5.6506  -49.0030 O.3    1 LIG      -0.65000
      3 H1        -78.4273   -6.4164  -49.4527 H      1 LIG       0.09000
      4 H2        -78.4203   -4.8802  -48.5317 H      1 LIG       0.09000
      5 H3        -77.9844   -6.4101  -47.7256 H      1 LIG       0.09000
      6 H4        -76.1661   -5.1445  -48.2783 H      1 LIG       0.42000
@<TRIPOS>BOND
      1       1       2 1
      2       1       3 1
      3       1       4 1
      4       1       5 1
      5       2       6 1
@<TRIPOS>ALT_TYPE
CGenFF_4.0_ALT_TYPE_SET
CGenFF_4.0 1 CG331 2 OG311 3 HGA3 4 HGA3 5 HGA3 6 HGP1
@<TRIPOS>MOLECULE
methanol
 6 5 0 0 0
****
USER_CHARGES
INVALID_CHARGES
Pose:  27 Cluster:  27 Fr_nu: 581795 TotEn:    -9.16
@<TRIPOS>ATOM
      1 C1        -60.8932  -20.0055  -24.8181 C.3    1 LIG      -0.04000
      2 O1        -60.2733  -18.7645  -25.1010 O.3    1 LIG      -0.65000
      3 H1        -60.2384  -20.8212  -25.1342 H      1 LIG       0.09000
      4 H2        -61.8483  -20.0654  -25.3460 H      1 LIG       0.09000
      5 H3        -61.0686  -20.0782  -23.7422 H      1 LIG       0.09000
      6 H4        -60.8836  -18.0668  -24.8070 H      1 LIG       0.42000
@<TRIPOS>BOND
      1       1       2 1
      2       1       3 1
      3       1       4 1
      4       1       5 1
      5       2       6 1
@<TRIPOS>ALT_TYPE
CGenFF_4.0_ALT_TYPE_SET
CGenFF_4.0 1 CG331 2 OG311 3 HGA3 4 HGA3 5 HGA3 6 HGP1
@<TRIPOS>MOLECULE
methanol
 6 5 0 0 0
****
USER_CHARGES
INVALID_CHARGES
Pose:  28 Cluster:  28 Fr_nu: 669094 TotEn:    -9.10
@<TRIPOS>ATOM
      1 C1        -76.4582  -20.3477  -39.7850 C.3    1 LIG      -0.04000
      2 O1        -77.4738  -19.9159  -40.6718 O.3    1 LIG      -0.65000
      3 H1        -75.4795  -20.0923  -40.1986 H      1 LIG       0.09000
      4 H2        -76.5340  -21.4285  -39.6412 H      1 LIG       0.09000
      5 H3        -76.5876  -19.8442  -38.8240 H      1 LIG       0.09000
      6 H4        -78.3256  -20.1599  -40.2709 H      1 LIG       0.42000
@<TRIPOS>BOND
      1       1       2 1
      2       1       3 1
      3       1       4 1
      4       1       5 1
      5       2       6 1
@<TRIPOS>ALT_TYPE
CGenFF_4.0_ALT_TYPE_SET
CGenFF_4.0 1 CG331 2 OG311 3 HGA3 4 HGA3 5 HGA3 6 HGP1
@<TRIPOS>MOLECULE
methanol
 6 5 0 0 0
****
USER_CHARGES
INVALID_CHARGES
Pose:  29 Cluster:  29 Fr_nu: 668559 TotEn:    -9.08
@<TRIPOS>ATOM
      1 C1        -76.4582  -20.3477  -39.7850 C.3    1 LIG      -0.04000
      2 O1        -75.5647  -19.4181  -39.2001 O.3    1 LIG      -0.65000
      3 H1        -75.8943  -21.0749  -40.3743 H      1 LIG       0.09000
      4 H2        -77.1696  -19.8182  -40.4238 H      1 LIG       0.09000
      5 H3        -77.0005  -20.8671  -38.9915 H      1 LIG       0.09000
      6 H4        -76.1014  -18.7905  -38.6864 H      1 LIG       0.42000
@<TRIPOS>BOND
      1       1       2 1
      2       1       3 1
      3       1       4 1
      4       1       5 1
      5       2       6 1
@<TRIPOS>ALT_TYPE
CGenFF_4.0_ALT_TYPE_SET
CGenFF_4.0 1 CG331 2 OG311 3 HGA3 4 HGA3 5 HGA3 6 HGP1
@<TRIPOS>MOLECULE
methanol
 6 5 0 0 0
****
USER_CHARGES
INVALID_CHARGES
Pose:  30 Cluster:  30 Fr_nu: 1500349 TotEn:    -9.02
@<TRIPOS>ATOM
      1 C1        -75.8294  -20.4407  -40.0908 C.3    1 LIG      -0.04000
      2 O1        -76.7000  -20.3579  -38.9773 O.3    1 LIG      -0.65000
      3 H1        -75.7671  -21.4779  -40.4292 H      1 LIG       0.09000
      4 H2        -74.8380  -20.0787  -39.8070 H      1 LIG       0.09000
      5 H3        -76.2247  -19.8196  -40.8980 H      1 LIG       0.09000
      6 H4        -76.7291  -19.4243  -38.7064 H      1 LIG       0.42000
@<TRIPOS>BOND
      1       1       2 1
      2       1       3 1
      3       1       4 1
      4       1       5 1
      5       2       6 1
@<TRIPOS>ALT_TYPE
CGenFF_4.0_ALT_TYPE_SET
CGenFF_4.0 1 CG331 2 OG311 3 HGA3 4 HGA3 5 HGA3 6 HGP1
@<TRIPOS>MOLECULE
methanol
 6 5 0 0 0
****
USER_CHARGES
INVALID_CHARGES
Pose:  31 Cluster:  31 Fr_nu: 1521915 TotEn:    -8.98
@<TRIPOS>ATOM
      1 C1        -68.2847    2.4220  -47.2030 C.3    1 LIG      -0.04000
      2 O1        -68.9819    1.2037  -47.0182 O.3    1 LIG      -0.65000
      3 H1        -68.9659    3.1749  -47.6072 H      1 LIG       0.09000
      4 H2        -67.4496    2.2643  -47.8902 H      1 LIG       0.09000
      5 H3        -67.9009    2.7618  -46.2381 H      1 LIG       0.09000
      6 H4        -68.3455    0.5621  -46.6592 H      1 LIG       0.42000
@<TRIPOS>BOND
      1       1       2 1
      2       1       3 1
      3       1       4 1
      4       1       5 1
      5       2       6 1
@<TRIPOS>ALT_TYPE
CGenFF_4.0_ALT_TYPE_SET
CGenFF_4.0 1 CG331 2 OG311 3 HGA3 4 HGA3 5 HGA3 6 HGP1
@<TRIPOS>MOLECULE
methanol
 6 5 0 0 0
****
USER_CHARGES
INVALID_CHARGES
Pose:  32 Cluster:  32 Fr_nu: 10261479 TotEn:    -8.91
@<TRIPOS>ATOM
      1 C1        -72.0720  -15.9725  -57.1785 C.3    1 LIG      -0.04000
      2 O1        -73.3975  -15.8661  -56.6926 O.3    1 LIG      -0.65000
      3 H1        -71.9202  -16.9644  -57.6112 H      1 LIG       0.09000
      4 H2        -71.3681  -15.8095  -56.3584 H      1 LIG       0.09000
      5 H3        -71.9136  -15.2136  -57.9483 H      1 LIG       0.09000
      6 H4        -73.4933  -14.9741  -56.3171 H      1 LIG       0.42000
@<TRIPOS>BOND
      1       1       2 1
      2       1       3 1
      3       1       4 1
      4       1       5 1
      5       2       6 1
@<TRIPOS>ALT_TYPE
CGenFF_4.0_ALT_TYPE_SET
CGenFF_4.0 1 CG331 2 OG311 3 HGA3 4 HGA3 5 HGA3 6 HGP1
@<TRIPOS>MOLECULE
methanol
 6 5 0 0 0
****
USER_CHARGES
INVALID_CHARGES
Pose:  33 Cluster:  33 Fr_nu: 211597 TotEn:    -8.88
@<TRIPOS>ATOM
      1 C1        -63.9277  -23.4713  -33.5870 C.3    1 LIG      -0.04000
      2 O1        -65.1060  -23.8013  -32.8749 O.3    1 LIG      -0.65000
      3 H1        -64.1922  -23.1162  -34.5860 H      1 LIG       0.09000
      4 H2        -63.2861  -24.3531  -33.6602 H      1 LIG       0.09000
      5 H3        -63.3976  -22.6810  -33.0503 H      1 LIG       0.09000
      6 H4        -64.8307  -24.1117  -31.9953 H      1 LIG       0.42000
@<TRIPOS>BOND
      1       1       2 1
      2       1       3 1
      3       1       4 1
      4       1       5 1
      5       2       6 1
@<TRIPOS>ALT_TYPE
CGenFF_4.0_ALT_TYPE_SET
CGenFF_4.0 1 CG331 2 OG311 3 HGA3 4 HGA3 5 HGA3 6 HGP1
@<TRIPOS>MOLECULE
methanol
 6 5 0 0 0
****
USER_CHARGES
INVALID_CHARGES
Pose:  34 Cluster:  34 Fr_nu: 156273 TotEn:    -8.88
@<TRIPOS>ATOM
      1 C1        -51.9702  -11.0193  -45.0321 C.3    1 LIG      -0.04000
      2 O1        -52.7736  -12.0022  -44.4053 O.3    1 LIG      -0.65000
      3 H1        -50.9151  -11.2449  -44.8581 H      1 LIG       0.09000
      4 H2        -52.2148  -10.0344  -44.6263 H      1 LIG       0.09000
      5 H3        -52.1701  -11.0287  -46.1061 H      1 LIG       0.09000
      6 H4        -53.7009  -11.7680  -44.5817 H      1 LIG       0.42000
@<TRIPOS>BOND
      1       1       2 1
      2       1       3 1
      3       1       4 1
      4       1       5 1
      5       2       6 1
@<TRIPOS>ALT_TYPE
CGenFF_4.0_ALT_TYPE_SET
CGenFF_4.0 1 CG331 2 OG311 3 HGA3 4 HGA3 5 HGA3 6 HGP1
@<TRIPOS>MOLECULE
methanol
 6 5 0 0 0
****
USER_CHARGES
INVALID_CHARGES
Pose:  35 Cluster:  35 Fr_nu: 902337 TotEn:    -8.86
@<TRIPOS>ATOM
      1 C1        -59.6015   -2.8582  -22.5207 C.3    1 LIG      -0.04000
      2 O1        -60.3464   -3.2524  -21.3831 O.3    1 LIG      -0.65000
      3 H1        -58.9923   -1.9852  -22.2737 H      1 LIG       0.09000
      4 H2        -60.2846   -2.6190  -23.3397 H      1 LIG       0.09000
      5 H3        -58.9493   -3.6815  -22.8214 H      1 LIG       0.09000
      6 H4        -60.8732   -4.0280  -21.6414 H      1 LIG       0.42000
@<TRIPOS>BOND
      1       1       2 1
      2       1       3 1
      3       1       4 1
      4       1       5 1
      5       2       6 1
@<TRIPOS>ALT_TYPE
CGenFF_4.0_ALT_TYPE_SET
CGenFF_4.0 1 CG331 2 OG311 3 HGA3 4 HGA3 5 HGA3 6 HGP1
@<TRIPOS>MOLECULE
methanol
 6 5 0 0 0
****
USER_CHARGES
INVALID_CHARGES
Pose:  36 Cluster:  36 Fr_nu: 154894 TotEn:    -8.80
@<TRIPOS>ATOM
      1 C1        -51.9747  -11.6478  -45.1650 C.3    1 LIG      -0.04000
      2 O1        -52.7622  -10.7360  -44.4214 O.3    1 LIG      -0.65000
      3 H1        -50.9157  -11.4333  -45.0017 H      1 LIG       0.09000
      4 H2        -52.2161  -11.5573  -46.2271 H      1 LIG       0.09000
      5 H3        -52.1944  -12.6638  -44.8286 H      1 LIG       0.09000
      6 H4        -53.6936  -10.9579  -44.5920 H      1 LIG       0.42000
@<TRIPOS>BOND
      1       1       2 1
      2       1       3 1
      3       1       4 1
      4       1       5 1
      5       2       6 1
@<TRIPOS>ALT_TYPE
CGenFF_4.0_ALT_TYPE_SET
CGenFF_4.0 1 CG331 2 OG311 3 HGA3 4 HGA3 5 HGA3 6 HGP1
@<TRIPOS>MOLECULE
methanol
 6 5 0 0 0
****
USER_CHARGES
INVALID_CHARGES
Pose:  37 Cluster:  37 Fr_nu: 4758486 TotEn:    -8.68
@<TRIPOS>ATOM
      1 C1        -67.0104  -20.5442  -52.7846 C.3    1 LIG      -0.04000
      2 O1        -68.3584  -20.2371  -52.4796 O.3    1 LIG      -0.65000
      3 H1        -66.9285  -20.8217  -53.8383 H      1 LIG       0.09000
      4 H2        -66.6716  -21.3688  -52.1523 H      1 LIG       0.09000
      5 H3        -66.3931  -19.6634  -52.5931 H      1 LIG       0.09000
      6 H4        -68.3905  -19.9962  -51.5380 H      1 LIG       0.42000
@<TRIPOS>BOND
      1       1       2 1
      2       1       3 1
      3       1       4 1
      4       1       5 1
      5       2       6 1
@<TRIPOS>ALT_TYPE
CGenFF_4.0_ALT_TYPE_SET
CGenFF_4.0 1 CG331 2 OG311 3 HGA3 4 HGA3 5 HGA3 6 HGP1
@<TRIPOS>MOLECULE
methanol
 6 5 0 0 0
****
USER_CHARGES
INVALID_CHARGES
Pose:  38 Cluster:  38 Fr_nu: 6779264 TotEn:    -8.55
@<TRIPOS>ATOM
      1 C1        -49.7282    2.8090  -30.5415 C.3    1 LIG      -0.04000
      2 O1        -50.4496    1.9599  -29.6679 O.3    1 LIG      -0.65000
      3 H1        -48.9177    3.2943  -29.9922 H      1 LIG       0.09000
      4 H2        -50.4021    3.5619  -30.9582 H      1 LIG       0.09000
      5 H3        -49.3079    2.2100  -31.3528 H      1 LIG       0.09000
      6 H4        -51.1588    1.5483  -30.1908 H      1 LIG       0.42000
@<TRIPOS>BOND
      1       1       2 1
      2       1       3 1
      3       1       4 1
      4       1       5 1
      5       2       6 1
@<TRIPOS>ALT_TYPE
CGenFF_4.0_ALT_TYPE_SET
CGenFF_4.0 1 CG331 2 OG311 3 HGA3 4 HGA3 5 HGA3 6 HGP1
@<TRIPOS>MOLECULE
methanol
 6 5 0 0 0
****
USER_CHARGES
INVALID_CHARGES
Pose:  39 Cluster:  39 Fr_nu: 2811041 TotEn:    -8.54
@<TRIPOS>ATOM
      1 C1        -64.8069    4.0853  -42.9679 C.3    1 LIG      -0.04000
      2 O1        -63.4178    3.9994  -43.2278 O.3    1 LIG      -0.65000
      3 H1        -65.1123    5.1345  -42.9581 H      1 LIG       0.09000
      4 H2        -65.0273    3.6217  -42.0030 H      1 LIG       0.09000
      5 H3        -65.3493    3.5577  -43.7559 H      1 LIG       0.09000
      6 H4        -63.1853    3.0551  -43.2284 H      1 LIG       0.42000
@<TRIPOS>BOND
      1       1       2 1
      2       1       3 1
      3       1       4 1
      4       1       5 1
      5       2       6 1
@<TRIPOS>ALT_TYPE
CGenFF_4.0_ALT_TYPE_SET
CGenFF_4.0 1 CG331 2 OG311 3 HGA3 4 HGA3 5 HGA3 6 HGP1
@<TRIPOS>MOLECULE
methanol
 6 5 0 0 0
****
USER_CHARGES
INVALID_CHARGES
Pose:  40 Cluster:  40 Fr_nu: 355390 TotEn:    -8.53
@<TRIPOS>ATOM
      1 C1        -60.7630  -18.2826  -24.8258 C.3    1 LIG      -0.04000
      2 O1        -60.7630  -19.6130  -25.3100 O.3    1 LIG      -0.65000
      3 H1        -60.2480  -18.2446  -23.8627 H      1 LIG       0.09000
      4 H2        -61.7930  -17.9345  -24.7141 H      1 LIG       0.09000
      5 H3        -60.2401  -17.6438  -25.5414 H      1 LIG       0.09000
      6 H4        -61.2279  -19.6060  -26.1641 H      1 LIG       0.42000
@<TRIPOS>BOND
      1       1       2 1
      2       1       3 1
      3       1       4 1
      4       1       5 1
      5       2       6 1
@<TRIPOS>ALT_TYPE
CGenFF_4.0_ALT_TYPE_SET
CGenFF_4.0 1 CG331 2 OG311 3 HGA3 4 HGA3 5 HGA3 6 HGP1
@<TRIPOS>MOLECULE
methanol
 6 5 0 0 0
****
USER_CHARGES
INVALID_CHARGES
Pose:  41 Cluster:  41 Fr_nu: 10290578 TotEn:    -8.37
@<TRIPOS>ATOM
      1 C1        -73.2623  -16.2914  -57.1785 C.3    1 LIG      -0.04000
      2 O1        -74.4588  -15.8213  -56.5855 O.3    1 LIG      -0.65000
      3 H1        -73.3542  -17.3599  -57.3886 H      1 LIG       0.09000
      4 H2        -72.4239  -16.1134  -56.5002 H      1 LIG       0.09000
      5 H3        -73.0930  -15.7519  -58.1133 H      1 LIG       0.09000
      6 H4        -74.3386  -14.8715  -56.4142 H      1 LIG       0.42000
@<TRIPOS>BOND
      1       1       2 1
      2       1       3 1
      3       1       4 1
      4       1       5 1
      5       2       6 1
@<TRIPOS>ALT_TYPE
CGenFF_4.0_ALT_TYPE_SET
CGenFF_4.0 1 CG331 2 OG311 3 HGA3 4 HGA3 5 HGA3 6 HGP1
@<TRIPOS>MOLECULE
methanol
 6 5 0 0 0
****
USER_CHARGES
INVALID_CHARGES
Pose:  42 Cluster:  42 Fr_nu: 614636 TotEn:    -8.23
@<TRIPOS>ATOM
      1 C1        -79.2096   -8.7828  -31.3947 C.3    1 LIG      -0.04000
      2 O1        -80.3066   -8.7112  -32.2868 O.3    1 LIG      -0.65000
      3 H1        -78.5556   -7.9213  -31.5503 H      1 LIG       0.09000
      4 H2        -78.6569   -9.7095  -31.5690 H      1 LIG       0.09000
      5 H3        -79.5846   -8.7720  -30.3686 H      1 LIG       0.09000
      6 H4        -80.8628   -9.4910  -32.1187 H      1 LIG       0.42000
@<TRIPOS>BOND
      1       1       2 1
      2       1       3 1
      3       1       4 1
      4       1       5 1
      5       2       6 1
@<TRIPOS>ALT_TYPE
CGenFF_4.0_ALT_TYPE_SET
CGenFF_4.0 1 CG331 2 OG311 3 HGA3 4 HGA3 5 HGA3 6 HGP1
@<TRIPOS>MOLECULE
methanol
 6 5 0 0 0
****
USER_CHARGES
INVALID_CHARGES
Pose:  43 Cluster:  43 Fr_nu: 460747 TotEn:    -8.10
@<TRIPOS>ATOM
      1 C1        -77.2739  -20.6008  -41.5909 C.3    1 LIG      -0.04000
      2 O1        -76.5076  -19.7386  -40.7701 O.3    1 LIG      -0.65000
      3 H1        -78.2830  -20.1966  -41.7032 H      1 LIG       0.09000
      4 H2        -77.3163  -21.5944  -41.1377 H      1 LIG       0.09000
      5 H3        -76.8004  -20.6703  -42.5730 H      1 LIG       0.09000
      6 H4        -75.6207  -20.1302  -40.6941 H      1 LIG       0.42000
@<TRIPOS>BOND
      1       1       2 1
      2       1       3 1
      3       1       4 1
      4       1       5 1
      5       2       6 1
@<TRIPOS>ALT_TYPE
CGenFF_4.0_ALT_TYPE_SET
CGenFF_4.0 1 CG331 2 OG311 3 HGA3 4 HGA3 5 HGA3 6 HGP1
@<TRIPOS>MOLECULE
methanol
 6 5 0 0 0
****
USER_CHARGES
INVALID_CHARGES
Pose:  44 Cluster:  44 Fr_nu: 257562 TotEn:    -7.75
@<TRIPOS>ATOM
      1 C1        -79.5392   -8.6225  -31.9211 C.3    1 LIG      -0.04000
      2 O1        -79.2167   -9.5519  -32.9393 O.3    1 LIG      -0.65000
      3 H1        -78.6317   -8.1085  -31.5951 H      1 LIG       0.09000
      4 H2        -79.9958   -9.1478  -31.0784 H      1 LIG       0.09000
      5 H3        -80.2467   -7.8911  -32.3186 H      1 LIG       0.09000
      6 H4        -80.0458   -9.9871  -33.2018 H      1 LIG       0.42000
@<TRIPOS>BOND
      1       1       2 1
      2       1       3 1
      3       1       4 1
      4       1       5 1
      5       2       6 1
@<TRIPOS>ALT_TYPE
CGenFF_4.0_ALT_TYPE_SET
CGenFF_4.0 1 CG331 2 OG311 3 HGA3 4 HGA3 5 HGA3 6 HGP1
@<TRIPOS>MOLECULE
methanol
 6 5 0 0 0
****
USER_CHARGES
INVALID_CHARGES
Pose:  45 Cluster:  45 Fr_nu: 667385 TotEn:    -7.68
@<TRIPOS>ATOM
      1 C1        -69.3849   -8.5990  -47.1662 C.3    1 LIG      -0.04000
      2 O1        -68.9617   -8.0506  -48.4010 O.3    1 LIG      -0.65000
      3 H1        -70.1630   -7.9657  -46.7330 H      1 LIG       0.09000
      4 H2        -68.5329   -8.6652  -46.4848 H      1 LIG       0.09000
      5 H3        -69.7879   -9.5993  -47.3410 H      1 LIG       0.09000
      6 H4        -68.2725   -8.6392  -48.7536 H      1 LIG       0.42000
@<TRIPOS>BOND
      1       1       2 1
      2       1       3 1
      3       1       4 1
      4       1       5 1
      5       2       6 1
@<TRIPOS>ALT_TYPE
CGenFF_4.0_ALT_TYPE_SET
CGenFF_4.0 1 CG331 2 OG311 3 HGA3 4 HGA3 5 HGA3 6 HGP1
@<TRIPOS>MOLECULE
methanol
 6 5 0 0 0
****
USER_CHARGES
INVALID_CHARGES
Pose:  46 Cluster:  46 Fr_nu: 9965001 TotEn:    -7.47
@<TRIPOS>ATOM
      1 C1        -77.7464   -6.4984  -48.7541 C.3    1 LIG      -0.04000
      2 O1        -77.3950   -6.0301  -50.0431 O.3    1 LIG      -0.65000
      3 H1        -76.8416   -6.6406  -48.1580 H      1 LIG       0.09000
      4 H2        -78.2884   -7.4433  -48.8440 H      1 LIG       0.09000
      5 H3        -78.3868   -5.7579  -48.2692 H      1 LIG       0.09000
      6 H4        -78.2225   -5.9164  -50.5411 H      1 LIG       0.42000
@<TRIPOS>BOND
      1       1       2 1
      2       1       3 1
      3       1       4 1
      4       1       5 1
      5       2       6 1
@<TRIPOS>ALT_TYPE
CGenFF_4.0_ALT_TYPE_SET
CGenFF_4.0 1 CG331 2 OG311 3 HGA3 4 HGA3 5 HGA3 6 HGP1
@<TRIPOS>MOLECULE
methanol
 6 5 0 0 0
****
USER_CHARGES
INVALID_CHARGES
Pose:  47 Cluster:  47 Fr_nu:  23982 TotEn:    -7.24
@<TRIPOS>ATOM
      1 C1        -71.4101  -21.8127  -38.2801 C.3    1 LIG      -0.04000
      2 O1        -69.9998  -21.6928  -38.3138 O.3    1 LIG      -0.65000
      3 H1        -71.8533  -21.1119  -38.9919 H      1 LIG       0.09000
      4 H2        -71.7708  -21.5999  -37.2705 H      1 LIG       0.09000
      5 H3        -71.6868  -22.8329  -38.5563 H      1 LIG       0.09000
      6 H4        -69.6437  -22.3289  -37.6702 H      1 LIG       0.42000
@<TRIPOS>BOND
      1       1       2 1
      2       1       3 1
      3       1       4 1
      4       1       5 1
      5       2       6 1
@<TRIPOS>ALT_TYPE
CGenFF_4.0_ALT_TYPE_SET
CGenFF_4.0 1 CG331 2 OG311 3 HGA3 4 HGA3 5 HGA3 6 HGP1
@<TRIPOS>MOLECULE
methanol
 6 5 0 0 0
****
USER_CHARGES
INVALID_CHARGES
Pose:  48 Cluster:  48 Fr_nu: 5600744 TotEn:    -7.14
@<TRIPOS>ATOM
      1 C1        -63.8696  -25.0620  -33.1851 C.3    1 LIG      -0.04000
      2 O1        -64.4163  -24.0586  -32.3493 O.3    1 LIG      -0.65000
      3 H1        -63.8996  -24.7274  -34.2250 H      1 LIG       0.09000
      4 H2        -64.4441  -25.9849  -33.0716 H      1 LIG       0.09000
      5 H3        -62.8326  -25.2423  -32.8925 H      1 LIG       0.09000
      6 H4        -64.3724  -24.3918  -31.4368 H      1 LIG       0.42000
@<TRIPOS>BOND
      1       1       2 1
      2       1       3 1
      3       1       4 1
      4       1       5 1
      5       2       6 1
@<TRIPOS>ALT_TYPE
CGenFF_4.0_ALT_TYPE_SET
CGenFF_4.0 1 CG331 2 OG311 3 HGA3 4 HGA3 5 HGA3 6 HGP1
@<TRIPOS>MOLECULE
methanol
 6 5 0 0 0
****
USER_CHARGES
INVALID_CHARGES
Pose:  49 Cluster:  49 Fr_nu: 233793 TotEn:    -7.08
@<TRIPOS>ATOM
      1 C1        -78.2484   -9.3578  -30.9259 C.3    1 LIG      -0.04000
      2 O1        -79.1239   -9.2510  -32.0334 O.3    1 LIG      -0.65000
      3 H1        -77.3136   -8.8373  -31.1479 H      1 LIG       0.09000
      4 H2        -78.0500  -10.4123  -30.7175 H      1 LIG       0.09000
      5 H3        -78.7203   -8.8986  -30.0541 H      1 LIG       0.09000
      6 H4        -79.9404   -9.7243  -31.7986 H      1 LIG       0.42000
@<TRIPOS>BOND
      1       1       2 1
      2       1       3 1
      3       1       4 1
      4       1       5 1
      5       2       6 1
@<TRIPOS>ALT_TYPE
CGenFF_4.0_ALT_TYPE_SET
CGenFF_4.0 1 CG331 2 OG311 3 HGA3 4 HGA3 5 HGA3 6 HGP1
@<TRIPOS>MOLECULE
methanol
 6 5 0 0 0
****
USER_CHARGES
INVALID_CHARGES
Pose:  50 Cluster:  50 Fr_nu: 5191692 TotEn:    -7.01
@<TRIPOS>ATOM
      1 C1        -49.9155    2.5153  -33.9526 C.3    1 LIG      -0.04000
      2 O1        -50.5257    1.3295  -34.4280 O.3    1 LIG      -0.65000
      3 H1        -50.6027    3.3555  -34.0790 H      1 LIG       0.09000
      4 H2        -48.9924    2.6991  -34.5081 H      1 LIG       0.09000
      5 H3        -49.6824    2.3946  -32.8921 H      1 LIG       0.09000
      6 H4        -49.8865    0.6080  -34.2992 H      1 LIG       0.42000
@<TRIPOS>BOND
      1       1       2 1
      2       1       3 1
      3       1       4 1
      4       1       5 1
      5       2       6 1
@<TRIPOS>ALT_TYPE
CGenFF_4.0_ALT_TYPE_SET
CGenFF_4.0 1 CG331 2 OG311 3 HGA3 4 HGA3 5 HGA3 6 HGP1
@<TRIPOS>MOLECULE
methanol
 6 5 0 0 0
****
USER_CHARGES
INVALID_CHARGES
Pose:  51 Cluster:  51 Fr_nu: 2228783 TotEn:    -6.99
@<TRIPOS>ATOM
      1 C1        -63.6549  -23.6313  -34.1896 C.3    1 LIG      -0.04000
      2 O1        -63.8733  -23.3408  -32.8212 O.3    1 LIG      -0.65000
      3 H1        -63.6168  -22.6995  -34.7591 H      1 LIG       0.09000
      4 H2        -64.4636  -24.2654  -34.5619 H      1 LIG       0.09000
      5 H3        -62.7037  -24.1585  -34.2937 H      1 LIG       0.09000
      6 H4        -63.9011  -24.1908  -32.3497 H      1 LIG       0.42000
@<TRIPOS>BOND
      1       1       2 1
      2       1       3 1
      3       1       4 1
      4       1       5 1
      5       2       6 1
@<TRIPOS>ALT_TYPE
CGenFF_4.0_ALT_TYPE_SET
CGenFF_4.0 1 CG331 2 OG311 3 HGA3 4 HGA3 5 HGA3 6 HGP1
@<TRIPOS>MOLECULE
methanol
 6 5 0 0 0
****
USER_CHARGES
INVALID_CHARGES
Pose:  52 Cluster:  52 Fr_nu: 454738 TotEn:    -6.14
@<TRIPOS>ATOM
      1 C1        -77.0090  -21.0317  -41.9986 C.3    1 LIG      -0.04000
      2 O1        -77.5996  -19.8568  -41.4739 O.3    1 LIG      -0.65000
      3 H1        -75.9622  -20.8361  -42.2436 H      1 LIG       0.09000
      4 H2        -77.5515  -21.3445  -42.8944 H      1 LIG       0.09000
      5 H3        -77.0633  -21.8230  -41.2472 H      1 LIG       0.09000
      6 H4        -78.5261  -20.0699  -41.2692 H      1 LIG       0.42000
@<TRIPOS>BOND
      1       1       2 1
      2       1       3 1
      3       1       4 1
      4       1       5 1
      5       2       6 1
@<TRIPOS>ALT_TYPE
CGenFF_4.0_ALT_TYPE_SET
CGenFF_4.0 1 CG331 2 OG311 3 HGA3 4 HGA3 5 HGA3 6 HGP1
@<TRIPOS>MOLECULE
furan
 9 9 0 0 0
****
USER_CHARGES
INVALID_CHARGES
Pose:   1 Cluster:   1 Fr_nu:  32949 TotEn:   -11.79
@<TRIPOS>ATOM
      1 C1        -71.0189   -7.7389  -47.0803 C.2    1 LIG      -0.26000
      2 C2        -69.8764   -7.6463  -47.9105 C.2    1 LIG      -0.26000
      3 C3        -70.8784   -8.9058  -46.3658 C.2    1 LIG       0.09300
      4 C4        -69.1190   -8.7631  -47.6439 C.2    1 LIG       0.09300
      5 O1        -69.7228   -9.5360  -46.7034 O.3    1 LIG      -0.29200
      6 H1        -71.8422   -7.0426  -47.0118 H      1 LIG       0.17500
      7 H2        -69.6350   -6.8633  -48.6148 H      1 LIG       0.17500
      8 H3        -71.4798   -9.4014  -45.6176 H      1 LIG       0.13800
      9 H4        -68.1760   -9.1338  -48.0188 H      1 LIG       0.13800
@<TRIPOS>BOND
      1       1       2 1
      2       1       3 2
      3       2       4 2
      4       3       5 1
      5       4       5 1
      6       1       6 1
      7       2       7 1
      8       3       8 1
      9       4       9 1
@<TRIPOS>ALT_TYPE
CGenFF_4.0_ALT_TYPE_SET
CGenFF_4.0 1 CG2R51 2 CG2R51 3 CG2R51 4 CG2R51 5 OG2R50 6 HGR51 7 HGR51 8 HGR52 9 HGR52
@<TRIPOS>MOLECULE
furan
 9 9 0 0 0
****
USER_CHARGES
INVALID_CHARGES
Pose:   2 Cluster:   2 Fr_nu:   2788 TotEn:   -11.65
@<TRIPOS>ATOM
      1 C1        -63.0963  -25.1393  -33.2672 C.2    1 LIG      -0.26000
      2 C2        -62.7376  -24.3292  -34.3709 C.2    1 LIG      -0.26000
      3 C3        -64.1208  -24.4813  -32.6274 C.2    1 LIG       0.09300
      4 C4        -63.5687  -23.2340  -34.3270 C.2    1 LIG       0.09300
      5 O1        -64.4149  -23.3191  -33.2672 O.3    1 LIG      -0.29200
      6 H1        -62.6620  -26.0842  -32.9743 H      1 LIG       0.17500
      7 H2        -61.9696  -24.5199  -35.1066 H      1 LIG       0.17500
      8 H3        -64.7162  -24.6966  -31.7520 H      1 LIG       0.13800
      9 H4        -63.6785  -22.3538  -34.9436 H      1 LIG       0.13800
@<TRIPOS>BOND
      1       1       2 1
      2       1       3 2
      3       2       4 2
      4       3       5 1
      5       4       5 1
      6       1       6 1
      7       2       7 1
      8       3       8 1
      9       4       9 1
@<TRIPOS>ALT_TYPE
CGenFF_4.0_ALT_TYPE_SET
CGenFF_4.0 1 CG2R51 2 CG2R51 3 CG2R51 4 CG2R51 5 OG2R50 6 HGR51 7 HGR51 8 HGR52 9 HGR52
@<TRIPOS>MOLECULE
furan
 9 9 0 0 0
****
USER_CHARGES
INVALID_CHARGES
Pose:   3 Cluster:   3 Fr_nu: 584399 TotEn:   -10.71
@<TRIPOS>ATOM
      1 C1        -74.6792  -20.4800  -39.8918 C.2    1 LIG      -0.26000
      2 C2        -74.8986  -20.8801  -41.2316 C.2    1 LIG      -0.26000
      3 C3        -75.8187  -19.8167  -39.4998 C.2    1 LIG       0.09300
      4 C4        -76.1566  -20.4330  -41.5627 C.2    1 LIG       0.09300
      5 O1        -76.7242  -19.7838  -40.5124 O.3    1 LIG      -0.29200
      6 H1        -73.8003  -20.6528  -39.2877 H      1 LIG       0.17500
      7 H2        -74.2243  -21.4263  -41.8753 H      1 LIG       0.17500
      8 H3        -76.1259  -19.3364  -38.5822 H      1 LIG       0.13800
      9 H4        -76.7600  -20.4930  -42.4567 H      1 LIG       0.13800
@<TRIPOS>BOND
      1       1       2 1
      2       1       3 2
      3       2       4 2
      4       3       5 1
      5       4       5 1
      6       1       6 1
      7       2       7 1
      8       3       8 1
      9       4       9 1
@<TRIPOS>ALT_TYPE
CGenFF_4.0_ALT_TYPE_SET
CGenFF_4.0 1 CG2R51 2 CG2R51 3 CG2R51 4 CG2R51 5 OG2R50 6 HGR51 7 HGR51 8 HGR52 9 HGR52
@<TRIPOS>MOLECULE
furan
 9 9 0 0 0
****
USER_CHARGES
INVALID_CHARGES
Pose:   4 Cluster:   4 Fr_nu: 208011 TotEn:   -10.40
@<TRIPOS>ATOM
      1 C1        -59.5178   -2.6698  -23.0168 C.2    1 LIG      -0.26000
      2 C2        -60.7356   -2.0534  -22.6424 C.2    1 LIG      -0.26000
      3 C3        -58.7514   -2.7259  -21.8759 C.2    1 LIG       0.09300
      4 C4        -60.6267   -1.7769  -21.2994 C.2    1 LIG       0.09300
      5 O1        -59.4202   -2.1838  -20.8246 O.3    1 LIG      -0.29200
      6 H1        -59.2339   -3.0279  -23.9958 H      1 LIG       0.17500
      7 H2        -61.5864   -1.8379  -23.2725 H      1 LIG       0.17500
      8 H3        -57.7625   -3.1017  -21.6573 H      1 LIG       0.13800
      9 H4        -61.2839   -1.3186  -20.5748 H      1 LIG       0.13800
@<TRIPOS>BOND
      1       1       2 1
      2       1       3 2
      3       2       4 2
      4       3       5 1
      5       4       5 1
      6       1       6 1
      7       2       7 1
      8       3       8 1
      9       4       9 1
@<TRIPOS>ALT_TYPE
CGenFF_4.0_ALT_TYPE_SET
CGenFF_4.0 1 CG2R51 2 CG2R51 3 CG2R51 4 CG2R51 5 OG2R50 6 HGR51 7 HGR51 8 HGR52 9 HGR52
@<TRIPOS>MOLECULE
furan
 9 9 0 0 0
****
USER_CHARGES
INVALID_CHARGES
Pose:   5 Cluster:   5 Fr_nu:  16226 TotEn:    -9.68
@<TRIPOS>ATOM
      1 C1        -56.3130    3.0290  -38.8552 C.2    1 LIG      -0.26000
      2 C2        -56.7358    2.1379  -39.8704 C.2    1 LIG      -0.26000
      3 C3        -57.3500    3.1015  -37.9545 C.2    1 LIG       0.09300
      4 C4        -58.0009    1.7293  -39.5174 C.2    1 LIG       0.09300
      5 O1        -58.3826    2.3121  -38.3507 O.3    1 LIG      -0.29200
      6 H1        -55.3707    3.5532  -38.7888 H      1 LIG       0.17500
      7 H2        -56.1869    1.8316  -40.7492 H      1 LIG       0.17500
      8 H3        -57.5008    3.6393  -37.0297 H      1 LIG       0.13800
      9 H4        -58.7235    1.0629  -39.9656 H      1 LIG       0.13800
@<TRIPOS>BOND
      1       1       2 1
      2       1       3 2
      3       2       4 2
      4       3       5 1
      5       4       5 1
      6       1       6 1
      7       2       7 1
      8       3       8 1
      9       4       9 1
@<TRIPOS>ALT_TYPE
CGenFF_4.0_ALT_TYPE_SET
CGenFF_4.0 1 CG2R51 2 CG2R51 3 CG2R51 4 CG2R51 5 OG2R50 6 HGR51 7 HGR51 8 HGR52 9 HGR52
@<TRIPOS>MOLECULE
furan
 9 9 0 0 0
****
USER_CHARGES
INVALID_CHARGES
Pose:   6 Cluster:   6 Fr_nu: 905086 TotEn:    -9.66
@<TRIPOS>ATOM
      1 C1        -71.5898   -8.1664  -46.4571 C.2    1 LIG      -0.26000
      2 C2        -72.5525   -9.2038  -46.4687 C.2    1 LIG      -0.26000
      3 C3        -70.3644   -8.7835  -46.3584 C.2    1 LIG       0.09300
      4 C4        -71.8469  -10.3809  -46.3764 C.2    1 LIG       0.09300
      5 O1        -70.5124  -10.1334  -46.3088 O.3    1 LIG      -0.29200
      6 H1        -71.7668   -7.1021  -46.5131 H      1 LIG       0.17500
      7 H2        -73.6264   -9.1057  -46.5361 H      1 LIG       0.17500
      8 H3        -69.3470   -8.4229  -46.3154 H      1 LIG       0.13800
      9 H4        -72.1313  -11.4227  -46.3482 H      1 LIG       0.13800
@<TRIPOS>BOND
      1       1       2 1
      2       1       3 2
      3       2       4 2
      4       3       5 1
      5       4       5 1
      6       1       6 1
      7       2       7 1
      8       3       8 1
      9       4       9 1
@<TRIPOS>ALT_TYPE
CGenFF_4.0_ALT_TYPE_SET
CGenFF_4.0 1 CG2R51 2 CG2R51 3 CG2R51 4 CG2R51 5 OG2R50 6 HGR51 7 HGR51 8 HGR52 9 HGR52
@<TRIPOS>MOLECULE
furan
 9 9 0 0 0
****
USER_CHARGES
INVALID_CHARGES
Pose:   7 Cluster:   7 Fr_nu:  24102 TotEn:    -9.56
@<TRIPOS>ATOM
      1 C1        -71.5367   -8.8788  -46.2804 C.2    1 LIG      -0.26000
      2 C2        -70.4734   -9.8116  -46.2303 C.2    1 LIG      -0.26000
      3 C3        -71.0922   -7.8344  -47.0574 C.2    1 LIG       0.09300
      4 C4        -69.4551   -9.2708  -46.9803 C.2    1 LIG       0.09300
      5 O1        -69.8244   -8.0656  -47.4880 O.3    1 LIG      -0.29200
      6 H1        -72.5056   -8.9576  -45.8088 H      1 LIG       0.17500
      7 H2        -70.4521  -10.7597  -45.7125 H      1 LIG       0.17500
      8 H3        -71.5337   -6.9034  -47.3820 H      1 LIG       0.13800
      9 H4        -68.4588   -9.6007  -47.2364 H      1 LIG       0.13800
@<TRIPOS>BOND
      1       1       2 1
      2       1       3 2
      3       2       4 2
      4       3       5 1
      5       4       5 1
      6       1       6 1
      7       2       7 1
      8       3       8 1
      9       4       9 1
@<TRIPOS>ALT_TYPE
CGenFF_4.0_ALT_TYPE_SET
CGenFF_4.0 1 CG2R51 2 CG2R51 3 CG2R51 4 CG2R51 5 OG2R50 6 HGR51 7 HGR51 8 HGR52 9 HGR52
@<TRIPOS>MOLECULE
furan
 9 9 0 0 0
****
USER_CHARGES
INVALID_CHARGES
Pose:   8 Cluster:   8 Fr_nu:  24192 TotEn:    -9.54
@<TRIPOS>ATOM
      1 C1        -71.0110   -8.5190  -45.8420 C.2    1 LIG      -0.26000
      2 C2        -69.9371   -8.5138  -46.7639 C.2    1 LIG      -0.26000
      3 C3        -70.9045   -9.6959  -45.1381 C.2    1 LIG       0.09300
      4 C4        -69.2508   -9.6879  -46.5574 C.2    1 LIG       0.09300
      5 O1        -69.8341  -10.4141  -45.5680 O.3    1 LIG      -0.29200
      6 H1        -71.7683   -7.7601  -45.7079 H      1 LIG       0.17500
      7 H2        -69.6936   -7.7498  -47.4880 H      1 LIG       0.17500
      8 H3        -71.4794  -10.1452  -44.3414 H      1 LIG       0.13800
      9 H4        -68.3742  -10.1304  -47.0077 H      1 LIG       0.13800
@<TRIPOS>BOND
      1       1       2 1
      2       1       3 2
      3       2       4 2
      4       3       5 1
      5       4       5 1
      6       1       6 1
      7       2       7 1
      8       3       8 1
      9       4       9 1
@<TRIPOS>ALT_TYPE
CGenFF_4.0_ALT_TYPE_SET
CGenFF_4.0 1 CG2R51 2 CG2R51 3 CG2R51 4 CG2R51 5 OG2R50 6 HGR51 7 HGR51 8 HGR52 9 HGR52
@<TRIPOS>MOLECULE
furan
 9 9 0 0 0
****
USER_CHARGES
INVALID_CHARGES
Pose:   9 Cluster:   9 Fr_nu: 219239 TotEn:    -9.31
@<TRIPOS>ATOM
      1 C1        -60.8965   -2.1905  -22.0415 C.2    1 LIG      -0.26000
      2 C2        -60.1438   -1.0622  -21.6371 C.2    1 LIG      -0.26000
      3 C3        -60.0309   -3.2590  -22.0084 C.2    1 LIG       0.09300
      4 C4        -58.8719   -1.5217  -21.3856 C.2    1 LIG       0.09300
      5 O1        -58.7949   -2.8598  -21.6094 O.3    1 LIG      -0.29200
      6 H1        -61.9393   -2.2210  -22.3225 H      1 LIG       0.17500
      7 H2        -60.4856   -0.0418  -21.5408 H      1 LIG       0.17500
      8 H3        -60.1343   -4.3119  -22.2267 H      1 LIG       0.13800
      9 H4        -57.9575   -1.0490  -21.0579 H      1 LIG       0.13800
@<TRIPOS>BOND
      1       1       2 1
      2       1       3 2
      3       2       4 2
      4       3       5 1
      5       4       5 1
      6       1       6 1
      7       2       7 1
      8       3       8 1
      9       4       9 1
@<TRIPOS>ALT_TYPE
CGenFF_4.0_ALT_TYPE_SET
CGenFF_4.0 1 CG2R51 2 CG2R51 3 CG2R51 4 CG2R51 5 OG2R50 6 HGR51 7 HGR51 8 HGR52 9 HGR52
@<TRIPOS>MOLECULE
furan
 9 9 0 0 0
****
USER_CHARGES
INVALID_CHARGES
Pose:  10 Cluster:  10 Fr_nu: 101090 TotEn:    -9.28
@<TRIPOS>ATOM
      1 C1        -59.7173  -21.9035  -25.2366 C.2    1 LIG      -0.26000
      2 C2        -60.4963  -20.8976  -25.8566 C.2    1 LIG      -0.26000
      3 C3        -59.6788  -21.5864  -23.8986 C.2    1 LIG       0.09300
      4 C4        -60.8785  -20.0376  -24.8534 C.2    1 LIG       0.09300
      5 O1        -60.3844  -20.4505  -23.6568 O.3    1 LIG      -0.29200
      6 H1        -59.2427  -22.7529  -25.7061 H      1 LIG       0.17500
      7 H2        -60.7480  -20.8105  -26.9038 H      1 LIG       0.17500
      8 H3        -59.2183  -22.0435  -23.0349 H      1 LIG       0.13800
      9 H4        -61.4706  -19.1344  -24.8283 H      1 LIG       0.13800
@<TRIPOS>BOND
      1       1       2 1
      2       1       3 2
      3       2       4 2
      4       3       5 1
      5       4       5 1
      6       1       6 1
      7       2       7 1
      8       3       8 1
      9       4       9 1
@<TRIPOS>ALT_TYPE
CGenFF_4.0_ALT_TYPE_SET
CGenFF_4.0 1 CG2R51 2 CG2R51 3 CG2R51 4 CG2R51 5 OG2R50 6 HGR51 7 HGR51 8 HGR52 9 HGR52
@<TRIPOS>MOLECULE
furan
 9 9 0 0 0
****
USER_CHARGES
INVALID_CHARGES
Pose:  11 Cluster:  11 Fr_nu: 1403661 TotEn:    -9.22
@<TRIPOS>ATOM
      1 C1        -67.3696    2.5225  -47.5812 C.2    1 LIG      -0.26000
      2 C2        -67.8219    3.7264  -48.1723 C.2    1 LIG      -0.26000
      3 C3        -68.4986    1.7944  -47.2857 C.2    1 LIG       0.09300
      4 C4        -69.1949    3.6480  -48.1960 C.2    1 LIG       0.09300
      5 O1        -69.6154    2.4734  -47.6575 O.3    1 LIG      -0.29200
      6 H1        -66.3486    2.2232  -47.3934 H      1 LIG       0.17500
      7 H2        -67.2220    4.5482  -48.5358 H      1 LIG       0.17500
      8 H3        -68.6678    0.8271  -46.8354 H      1 LIG       0.13800
      9 H4        -69.9755    4.3087  -48.5443 H      1 LIG       0.13800
@<TRIPOS>BOND
      1       1       2 1
      2       1       3 2
      3       2       4 2
      4       3       5 1
      5       4       5 1
      6       1       6 1
      7       2       7 1
      8       3       8 1
      9       4       9 1
@<TRIPOS>ALT_TYPE
CGenFF_4.0_ALT_TYPE_SET
CGenFF_4.0 1 CG2R51 2 CG2R51 3 CG2R51 4 CG2R51 5 OG2R50 6 HGR51 7 HGR51 8 HGR52 9 HGR52
@<TRIPOS>MOLECULE
furan
 9 9 0 0 0
****
USER_CHARGES
INVALID_CHARGES
Pose:  12 Cluster:  12 Fr_nu: 581485 TotEn:    -9.19
@<TRIPOS>ATOM
      1 C1        -75.7496  -21.6545  -40.5521 C.2    1 LIG      -0.26000
      2 C2        -74.9201  -21.3102  -41.6460 C.2    1 LIG      -0.26000
      3 C3        -76.0926  -20.4690  -39.9448 C.2    1 LIG       0.09300
      4 C4        -74.8155  -19.9388  -41.6293 C.2    1 LIG       0.09300
      5 O1        -75.5274  -19.4184  -40.5954 O.3    1 LIG      -0.29200
      6 H1        -76.0584  -22.6431  -40.2445 H      1 LIG       0.17500
      7 H2        -74.4568  -21.9781  -42.3578 H      1 LIG       0.17500
      8 H3        -76.6994  -20.2163  -39.0875 H      1 LIG       0.13800
      9 H4        -74.3002  -19.2208  -42.2505 H      1 LIG       0.13800
@<TRIPOS>BOND
      1       1       2 1
      2       1       3 2
      3       2       4 2
      4       3       5 1
      5       4       5 1
      6       1       6 1
      7       2       7 1
      8       3       8 1
      9       4       9 1
@<TRIPOS>ALT_TYPE
CGenFF_4.0_ALT_TYPE_SET
CGenFF_4.0 1 CG2R51 2 CG2R51 3 CG2R51 4 CG2R51 5 OG2R50 6 HGR51 7 HGR51 8 HGR52 9 HGR52
@<TRIPOS>MOLECULE
furan
 9 9 0 0 0
****
USER_CHARGES
INVALID_CHARGES
Pose:  13 Cluster:  13 Fr_nu:    781 TotEn:    -9.04
@<TRIPOS>ATOM
      1 C1        -71.3612   -7.7303  -46.7829 C.2    1 LIG      -0.26000
      2 C2        -70.2990   -8.6447  -46.9793 C.2    1 LIG      -0.26000
      3 C3        -71.2395   -6.7848  -47.7745 C.2    1 LIG       0.09300
      4 C4        -69.6040   -8.1930  -48.0770 C.2    1 LIG       0.09300
      5 O1        -70.1710   -7.0597  -48.5677 O.3    1 LIG      -0.29200
      6 H1        -72.1202   -7.7566  -46.0144 H      1 LIG       0.17500
      7 H2        -70.0689   -9.5234  -46.3941 H      1 LIG       0.17500
      8 H3        -71.8032   -5.9020  -48.0390 H      1 LIG       0.13800
      9 H4        -68.7311   -8.5462  -48.6064 H      1 LIG       0.13800
@<TRIPOS>BOND
      1       1       2 1
      2       1       3 2
      3       2       4 2
      4       3       5 1
      5       4       5 1
      6       1       6 1
      7       2       7 1
      8       3       8 1
      9       4       9 1
@<TRIPOS>ALT_TYPE
CGenFF_4.0_ALT_TYPE_SET
CGenFF_4.0 1 CG2R51 2 CG2R51 3 CG2R51 4 CG2R51 5 OG2R50 6 HGR51 7 HGR51 8 HGR52 9 HGR52
@<TRIPOS>MOLECULE
furan
 9 9 0 0 0
****
USER_CHARGES
INVALID_CHARGES
Pose:  14 Cluster:  14 Fr_nu: 1103083 TotEn:    -9.01
@<TRIPOS>ATOM
      1 C1        -51.8578  -11.0365  -44.3702 C.2    1 LIG      -0.26000
      2 C2        -52.0782  -12.1854  -45.1670 C.2    1 LIG      -0.26000
      3 C3        -50.9192  -11.3970  -43.4316 C.2    1 LIG       0.09300
      4 C4        -51.2585  -13.1659  -44.6586 C.2    1 LIG       0.09300
      5 O1        -50.5485  -12.6934  -43.6006 O.3    1 LIG      -0.29200
      6 H1        -52.3251  -10.0673  -44.4675 H      1 LIG       0.17500
      7 H2        -52.7504  -12.2860  -46.0070 H      1 LIG       0.17500
      8 H3        -50.4356  -10.8747  -42.6189 H      1 LIG       0.13800
      9 H4        -51.0736  -14.1969  -44.9228 H      1 LIG       0.13800
@<TRIPOS>BOND
      1       1       2 1
      2       1       3 2
      3       2       4 2
      4       3       5 1
      5       4       5 1
      6       1       6 1
      7       2       7 1
      8       3       8 1
      9       4       9 1
@<TRIPOS>ALT_TYPE
CGenFF_4.0_ALT_TYPE_SET
CGenFF_4.0 1 CG2R51 2 CG2R51 3 CG2R51 4 CG2R51 5 OG2R50 6 HGR51 7 HGR51 8 HGR52 9 HGR52
@<TRIPOS>MOLECULE
furan
 9 9 0 0 0
****
USER_CHARGES
INVALID_CHARGES
Pose:  15 Cluster:  15 Fr_nu:  15539 TotEn:    -8.91
@<TRIPOS>ATOM
      1 C1        -58.1199    1.5587  -41.7386 C.2    1 LIG      -0.26000
      2 C2        -58.7664    2.0960  -40.5999 C.2    1 LIG      -0.26000
      3 C3        -57.0054    0.9021  -41.2708 C.2    1 LIG       0.09300
      4 C4        -58.0009    1.7293  -39.5174 C.2    1 LIG       0.09300
      5 O1        -56.9256    1.0013  -39.9179 O.3    1 LIG      -0.29200
      6 H1        -58.4274    1.6402  -42.7711 H      1 LIG       0.17500
      7 H2        -59.6765    2.6775  -40.5717 H      1 LIG       0.17500
      8 H3        -56.2120    0.3438  -41.7461 H      1 LIG       0.13800
      9 H4        -58.0813    1.8981  -38.4535 H      1 LIG       0.13800
@<TRIPOS>BOND
      1       1       2 1
      2       1       3 2
      3       2       4 2
      4       3       5 1
      5       4       5 1
      6       1       6 1
      7       2       7 1
      8       3       8 1
      9       4       9 1
@<TRIPOS>ALT_TYPE
CGenFF_4.0_ALT_TYPE_SET
CGenFF_4.0 1 CG2R51 2 CG2R51 3 CG2R51 4 CG2R51 5 OG2R50 6 HGR51 7 HGR51 8 HGR52 9 HGR52
@<TRIPOS>MOLECULE
furan
 9 9 0 0 0
****
USER_CHARGES
INVALID_CHARGES
Pose:  16 Cluster:  16 Fr_nu: 647418 TotEn:    -8.91
@<TRIPOS>ATOM
      1 C1        -60.7708  -21.2880  -23.9980 C.2    1 LIG      -0.26000
      2 C2        -61.4633  -20.7546  -25.1111 C.2    1 LIG      -0.26000
      3 C3        -60.1152  -20.2296  -23.4130 C.2    1 LIG       0.09300
      4 C4        -61.1816  -19.4083  -25.1270 C.2    1 LIG       0.09300
      5 O1        -60.3605  -19.0803  -24.0951 O.3    1 LIG      -0.29200
      6 H1        -60.7515  -22.3153  -23.6641 H      1 LIG       0.17500
      7 H2        -62.0896  -21.2850  -25.8138 H      1 LIG       0.17500
      8 H3        -59.4699  -20.1336  -22.5519 H      1 LIG       0.13800
      9 H4        -61.4721  -18.5914  -25.7714 H      1 LIG       0.13800
@<TRIPOS>BOND
      1       1       2 1
      2       1       3 2
      3       2       4 2
      4       3       5 1
      5       4       5 1
      6       1       6 1
      7       2       7 1
      8       3       8 1
      9       4       9 1
@<TRIPOS>ALT_TYPE
CGenFF_4.0_ALT_TYPE_SET
CGenFF_4.0 1 CG2R51 2 CG2R51 3 CG2R51 4 CG2R51 5 OG2R50 6 HGR51 7 HGR51 8 HGR52 9 HGR52
@<TRIPOS>MOLECULE
furan
 9 9 0 0 0
****
USER_CHARGES
INVALID_CHARGES
Pose:  17 Cluster:  17 Fr_nu: 193534 TotEn:    -8.84
@<TRIPOS>ATOM
      1 C1        -57.9408    1.5268  -43.2841 C.2    1 LIG      -0.26000
      2 C2        -58.6268    2.5658  -42.6110 C.2    1 LIG      -0.26000
      3 C3        -57.2211    0.8580  -42.3213 C.2    1 LIG       0.09300
      4 C4        -58.2775    2.4578  -41.2850 C.2    1 LIG       0.09300
      5 O1        -57.4210    1.4192  -41.1000 O.3    1 LIG      -0.29200
      6 H1        -57.9671    1.2947  -44.3389 H      1 LIG       0.17500
      7 H2        -59.2927    3.3012  -43.0389 H      1 LIG       0.17500
      8 H3        -56.5553    0.0075  -42.3417 H      1 LIG       0.13800
      9 H4        -58.5387    3.0127  -40.3956 H      1 LIG       0.13800
@<TRIPOS>BOND
      1       1       2 1
      2       1       3 2
      3       2       4 2
      4       3       5 1
      5       4       5 1
      6       1       6 1
      7       2       7 1
      8       3       8 1
      9       4       9 1
@<TRIPOS>ALT_TYPE
CGenFF_4.0_ALT_TYPE_SET
CGenFF_4.0 1 CG2R51 2 CG2R51 3 CG2R51 4 CG2R51 5 OG2R50 6 HGR51 7 HGR51 8 HGR52 9 HGR52
@<TRIPOS>MOLECULE
furan
 9 9 0 0 0
****
USER_CHARGES
INVALID_CHARGES
Pose:  18 Cluster:  18 Fr_nu: 635278 TotEn:    -8.80
@<TRIPOS>ATOM
      1 C1        -73.1489   -8.2252  -46.3565 C.2    1 LIG      -0.26000
      2 C2        -73.4320   -9.6070  -46.4738 C.2    1 LIG      -0.26000
      3 C3        -71.8807   -8.1383  -45.8312 C.2    1 LIG       0.09300
      4 C4        -72.3164  -10.2660  -46.0119 C.2    1 LIG       0.09300
      5 O1        -71.3662   -9.3779  -45.6183 O.3    1 LIG      -0.29200
      6 H1        -73.7894   -7.3964  -46.6213 H      1 LIG       0.17500
      7 H2        -74.3359  -10.0653  -46.8483 H      1 LIG       0.17500
      8 H3        -71.2364   -7.3128  -45.5655 H      1 LIG       0.13800
      9 H4        -72.0553  -11.3087  -45.9040 H      1 LIG       0.13800
@<TRIPOS>BOND
      1       1       2 1
      2       1       3 2
      3       2       4 2
      4       3       5 1
      5       4       5 1
      6       1       6 1
      7       2       7 1
      8       3       8 1
      9       4       9 1
@<TRIPOS>ALT_TYPE
CGenFF_4.0_ALT_TYPE_SET
CGenFF_4.0 1 CG2R51 2 CG2R51 3 CG2R51 4 CG2R51 5 OG2R50 6 HGR51 7 HGR51 8 HGR52 9 HGR52
@<TRIPOS>MOLECULE
furan
 9 9 0 0 0
****
USER_CHARGES
INVALID_CHARGES
Pose:  19 Cluster:  19 Fr_nu: 1643934 TotEn:    -8.74
@<TRIPOS>ATOM
      1 C1        -63.9516  -23.7854  -33.0476 C.2    1 LIG      -0.26000
      2 C2        -64.1144  -25.0813  -33.5928 C.2    1 LIG      -0.26000
      3 C3        -63.5397  -22.9831  -34.0862 C.2    1 LIG       0.09300
      4 C4        -63.7905  -24.9785  -34.9257 C.2    1 LIG       0.09300
      5 O1        -63.4392  -23.7027  -35.2345 O.3    1 LIG      -0.29200
      6 H1        -64.1136  -23.4750  -32.0255 H      1 LIG       0.17500
      7 H2        -64.4287  -25.9781  -33.0786 H      1 LIG       0.17500
      8 H3        -63.2910  -21.9350  -34.1681 H      1 LIG       0.13800
      9 H4        -63.7612  -25.6828  -35.7443 H      1 LIG       0.13800
@<TRIPOS>BOND
      1       1       2 1
      2       1       3 2
      3       2       4 2
      4       3       5 1
      5       4       5 1
      6       1       6 1
      7       2       7 1
      8       3       8 1
      9       4       9 1
@<TRIPOS>ALT_TYPE
CGenFF_4.0_ALT_TYPE_SET
CGenFF_4.0 1 CG2R51 2 CG2R51 3 CG2R51 4 CG2R51 5 OG2R50 6 HGR51 7 HGR51 8 HGR52 9 HGR52
@<TRIPOS>MOLECULE
furan
 9 9 0 0 0
****
USER_CHARGES
INVALID_CHARGES
Pose:  20 Cluster:  20 Fr_nu:  73037 TotEn:    -8.64
@<TRIPOS>ATOM
      1 C1        -64.1433  -24.5249  -35.2610 C.2    1 LIG      -0.26000
      2 C2        -63.7820  -23.4924  -34.3628 C.2    1 LIG      -0.26000
      3 C3        -64.5624  -25.5788  -34.4828 C.2    1 LIG       0.09300
      4 C4        -64.0063  -23.9890  -33.0998 C.2    1 LIG       0.09300
      5 O1        -64.4822  -25.2602  -33.1643 O.3    1 LIG      -0.29200
      6 H1        -64.1027  -24.5038  -36.3404 H      1 LIG       0.17500
      7 H2        -63.4055  -22.5093  -34.6057 H      1 LIG       0.17500
      8 H3        -64.9298  -26.5707  -34.7025 H      1 LIG       0.13800
      9 H4        -63.8845  -23.5852  -32.1053 H      1 LIG       0.13800
@<TRIPOS>BOND
      1       1       2 1
      2       1       3 2
      3       2       4 2
      4       3       5 1
      5       4       5 1
      6       1       6 1
      7       2       7 1
      8       3       8 1
      9       4       9 1
@<TRIPOS>ALT_TYPE
CGenFF_4.0_ALT_TYPE_SET
CGenFF_4.0 1 CG2R51 2 CG2R51 3 CG2R51 4 CG2R51 5 OG2R50 6 HGR51 7 HGR51 8 HGR52 9 HGR52
@<TRIPOS>MOLECULE
furan
 9 9 0 0 0
****
USER_CHARGES
INVALID_CHARGES
Pose:  21 Cluster:  21 Fr_nu:    966 TotEn:    -8.62
@<TRIPOS>ATOM
      1 C1        -70.0500   -9.3264  -46.5470 C.2    1 LIG      -0.26000
      2 C2        -69.7792   -8.3396  -47.5247 C.2    1 LIG      -0.26000
      3 C3        -71.3439   -9.1097  -46.1337 C.2    1 LIG       0.09300
      4 C4        -70.9270   -7.5902  -47.6393 C.2    1 LIG       0.09300
      5 O1        -71.8856   -8.0532  -46.7947 O.3    1 LIG      -0.29200
      6 H1        -69.3852  -10.0987  -46.1880 H      1 LIG       0.17500
      7 H2        -68.8622   -8.1930  -48.0770 H      1 LIG       0.17500
      8 H3        -71.9908   -9.5940  -45.4167 H      1 LIG       0.13800
      9 H4        -71.2073   -6.7399  -48.2437 H      1 LIG       0.13800
@<TRIPOS>BOND
      1       1       2 1
      2       1       3 2
      3       2       4 2
      4       3       5 1
      5       4       5 1
      6       1       6 1
      7       2       7 1
      8       3       8 1
      9       4       9 1
@<TRIPOS>ALT_TYPE
CGenFF_4.0_ALT_TYPE_SET
CGenFF_4.0 1 CG2R51 2 CG2R51 3 CG2R51 4 CG2R51 5 OG2R50 6 HGR51 7 HGR51 8 HGR52 9 HGR52
@<TRIPOS>MOLECULE
furan
 9 9 0 0 0
****
USER_CHARGES
INVALID_CHARGES
Pose:  22 Cluster:  22 Fr_nu: 702876 TotEn:    -8.55
@<TRIPOS>ATOM
      1 C1        -60.9956  -21.7835  -24.8142 C.2    1 LIG      -0.26000
      2 C2        -61.7760  -20.6451  -24.5010 C.2    1 LIG      -0.26000
      3 C3        -59.9461  -21.3287  -25.5781 C.2    1 LIG       0.09300
      4 C4        -61.1477  -19.5757  -25.0957 C.2    1 LIG       0.09300
      5 O1        -60.0313  -19.9841  -25.7542 O.3    1 LIG      -0.29200
      6 H1        -61.1759  -22.8075  -24.5203 H      1 LIG       0.17500
      7 H2        -62.6830  -20.6085  -23.9148 H      1 LIG       0.17500
      8 H3        -59.0994  -21.8089  -26.0469 H      1 LIG       0.13800
      9 H4        -61.3567  -18.5169  -25.1416 H      1 LIG       0.13800
@<TRIPOS>BOND
      1       1       2 1
      2       1       3 2
      3       2       4 2
      4       3       5 1
      5       4       5 1
      6       1       6 1
      7       2       7 1
      8       3       8 1
      9       4       9 1
@<TRIPOS>ALT_TYPE
CGenFF_4.0_ALT_TYPE_SET
CGenFF_4.0 1 CG2R51 2 CG2R51 3 CG2R51 4 CG2R51 5 OG2R50 6 HGR51 7 HGR51 8 HGR52 9 HGR52
@<TRIPOS>MOLECULE
furan
 9 9 0 0 0
****
USER_CHARGES
INVALID_CHARGES
Pose:  23 Cluster:  23 Fr_nu: 279960 TotEn:    -8.45
@<TRIPOS>ATOM
      1 C1        -75.0750  -20.2550  -40.5568 C.2    1 LIG      -0.26000
      2 C2        -75.9637  -20.8359  -41.4927 C.2    1 LIG      -0.26000
      3 C3        -75.6943  -20.3501  -39.3322 C.2    1 LIG       0.09300
      4 C4        -77.0625  -21.2447  -40.7734 C.2    1 LIG       0.09300
      5 O1        -76.9061  -20.9523  -39.4556 O.3    1 LIG      -0.29200
      6 H1        -74.1049  -19.8208  -40.7505 H      1 LIG       0.17500
      7 H2        -75.8210  -20.9434  -42.5583 H      1 LIG       0.17500
      8 H3        -75.4192  -20.0540  -38.3303 H      1 LIG       0.13800
      9 H4        -77.9892  -21.7333  -41.0372 H      1 LIG       0.13800
@<TRIPOS>BOND
      1       1       2 1
      2       1       3 2
      3       2       4 2
      4       3       5 1
      5       4       5 1
      6       1       6 1
      7       2       7 1
      8       3       8 1
      9       4       9 1
@<TRIPOS>ALT_TYPE
CGenFF_4.0_ALT_TYPE_SET
CGenFF_4.0 1 CG2R51 2 CG2R51 3 CG2R51 4 CG2R51 5 OG2R50 6 HGR51 7 HGR51 8 HGR52 9 HGR52
@<TRIPOS>MOLECULE
furan
 9 9 0 0 0
****
USER_CHARGES
INVALID_CHARGES
Pose:  24 Cluster:  24 Fr_nu: 662339 TotEn:    -8.36
@<TRIPOS>ATOM
      1 C1        -57.9103    1.3021  -42.7105 C.2    1 LIG      -0.26000
      2 C2        -58.5543    2.5468  -42.5129 C.2    1 LIG      -0.26000
      3 C3        -58.1449    0.9544  -44.0205 C.2    1 LIG       0.09300
      4 C4        -59.1365    2.8710  -43.7162 C.2    1 LIG       0.09300
      5 O1        -58.8916    1.9055  -44.6405 O.3    1 LIG      -0.29200
      6 H1        -57.3461    0.7298  -41.9884 H      1 LIG       0.17500
      7 H2        -58.5896    3.1342  -41.6067 H      1 LIG       0.17500
      8 H3        -57.8637    0.1090  -44.6315 H      1 LIG       0.13800
      9 H4        -59.7268    3.7081  -44.0596 H      1 LIG       0.13800
@<TRIPOS>BOND
      1       1       2 1
      2       1       3 2
      3       2       4 2
      4       3       5 1
      5       4       5 1
      6       1       6 1
      7       2       7 1
      8       3       8 1
      9       4       9 1
@<TRIPOS>ALT_TYPE
CGenFF_4.0_ALT_TYPE_SET
CGenFF_4.0 1 CG2R51 2 CG2R51 3 CG2R51 4 CG2R51 5 OG2R50 6 HGR51 7 HGR51 8 HGR52 9 HGR52
@<TRIPOS>MOLECULE
furan
 9 9 0 0 0
****
USER_CHARGES
INVALID_CHARGES
Pose:  25 Cluster:  25 Fr_nu: 906957 TotEn:    -8.33
@<TRIPOS>ATOM
      1 C1        -71.5180   -8.7678  -45.3538 C.2    1 LIG      -0.26000
      2 C2        -72.1527   -9.6529  -46.2577 C.2    1 LIG      -0.26000
      3 C3        -71.0087   -9.5522  -44.3452 C.2    1 LIG       0.09300
      4 C4        -71.9858  -10.9151  -45.7371 C.2    1 LIG       0.09300
      5 O1        -71.2894  -10.8623  -44.5713 O.3    1 LIG      -0.29200
      6 H1        -71.4419   -7.6926  -45.4280 H      1 LIG       0.17500
      7 H2        -72.6671   -9.4023  -47.1742 H      1 LIG       0.17500
      8 H3        -70.4505   -9.3424  -43.4444 H      1 LIG       0.13800
      9 H4        -72.2862  -11.9019  -46.0580 H      1 LIG       0.13800
@<TRIPOS>BOND
      1       1       2 1
      2       1       3 2
      3       2       4 2
      4       3       5 1
      5       4       5 1
      6       1       6 1
      7       2       7 1
      8       3       8 1
      9       4       9 1
@<TRIPOS>ALT_TYPE
CGenFF_4.0_ALT_TYPE_SET
CGenFF_4.0 1 CG2R51 2 CG2R51 3 CG2R51 4 CG2R51 5 OG2R50 6 HGR51 7 HGR51 8 HGR52 9 HGR52
@<TRIPOS>MOLECULE
furan
 9 9 0 0 0
****
USER_CHARGES
INVALID_CHARGES
Pose:  26 Cluster:  26 Fr_nu:  21832 TotEn:    -8.27
@<TRIPOS>ATOM
      1 C1        -56.8302    1.2246  -39.5563 C.2    1 LIG      -0.26000
      2 C2        -57.5267    1.2807  -40.7871 C.2    1 LIG      -0.26000
      3 C3        -57.7043    1.6890  -38.6012 C.2    1 LIG       0.09300
      4 C4        -58.7769    1.7753  -40.4964 C.2    1 LIG       0.09300
      5 O1        -58.8932    2.0266  -39.1660 O.3    1 LIG      -0.29200
      6 H1        -55.8176    0.8882  -39.3867 H      1 LIG       0.17500
      7 H2        -57.1631    0.9961  -41.7640 H      1 LIG       0.17500
      8 H3        -57.6371    1.8320  -37.5325 H      1 LIG       0.13800
      9 H4        -59.6509    1.9951  -41.0920 H      1 LIG       0.13800
@<TRIPOS>BOND
      1       1       2 1
      2       1       3 2
      3       2       4 2
      4       3       5 1
      5       4       5 1
      6       1       6 1
      7       2       7 1
      8       3       8 1
      9       4       9 1
@<TRIPOS>ALT_TYPE
CGenFF_4.0_ALT_TYPE_SET
CGenFF_4.0 1 CG2R51 2 CG2R51 3 CG2R51 4 CG2R51 5 OG2R50 6 HGR51 7 HGR51 8 HGR52 9 HGR52
@<TRIPOS>MOLECULE
furan
 9 9 0 0 0
****
USER_CHARGES
INVALID_CHARGES
Pose:  27 Cluster:  27 Fr_nu:  24576 TotEn:    -8.24
@<TRIPOS>ATOM
      1 C1        -58.3630    1.8010  -41.8486 C.2    1 LIG      -0.26000
      2 C2        -59.1417    2.4418  -42.8417 C.2    1 LIG      -0.26000
      3 C3        -57.5953    0.8690  -42.5076 C.2    1 LIG       0.09300
      4 C4        -58.7944    1.8557  -44.0367 C.2    1 LIG       0.09300
      5 O1        -57.8523    0.8961  -43.8416 O.3    1 LIG      -0.29200
      6 H1        -58.3617    1.9940  -40.7856 H      1 LIG       0.17500
      7 H2        -59.8655    3.2320  -42.7037 H      1 LIG       0.17500
      8 H3        -56.8565    0.1485  -42.1883 H      1 LIG       0.13800
      9 H4        -59.1091    2.0010  -45.0598 H      1 LIG       0.13800
@<TRIPOS>BOND
      1       1       2 1
      2       1       3 2
      3       2       4 2
      4       3       5 1
      5       4       5 1
      6       1       6 1
      7       2       7 1
      8       3       8 1
      9       4       9 1
@<TRIPOS>ALT_TYPE
CGenFF_4.0_ALT_TYPE_SET
CGenFF_4.0 1 CG2R51 2 CG2R51 3 CG2R51 4 CG2R51 5 OG2R50 6 HGR51 7 HGR51 8 HGR52 9 HGR52
@<TRIPOS>MOLECULE
furan
 9 9 0 0 0
****
USER_CHARGES
INVALID_CHARGES
Pose:  28 Cluster:  28 Fr_nu: 120322 TotEn:    -8.14
@<TRIPOS>ATOM
      1 C1        -61.0696  -20.1092  -24.3227 C.2    1 LIG      -0.26000
      2 C2        -60.2415  -20.7143  -23.3473 C.2    1 LIG      -0.26000
      3 C3        -60.6671  -20.6194  -25.5351 C.2    1 LIG       0.09300
      4 C4        -59.3922  -21.5511  -24.0331 C.2    1 LIG       0.09300
      5 O1        -59.6452  -21.4991  -25.3672 O.3    1 LIG      -0.29200
      6 H1        -61.8604  -19.3908  -24.1623 H      1 LIG       0.17500
      7 H2        -60.2615  -20.5599  -22.2781 H      1 LIG       0.17500
      8 H3        -60.9899  -20.4669  -26.5547 H      1 LIG       0.13800
      9 H4        -58.5950  -22.2160  -23.7338 H      1 LIG       0.13800
@<TRIPOS>BOND
      1       1       2 1
      2       1       3 2
      3       2       4 2
      4       3       5 1
      5       4       5 1
      6       1       6 1
      7       2       7 1
      8       3       8 1
      9       4       9 1
@<TRIPOS>ALT_TYPE
CGenFF_4.0_ALT_TYPE_SET
CGenFF_4.0 1 CG2R51 2 CG2R51 3 CG2R51 4 CG2R51 5 OG2R50 6 HGR51 7 HGR51 8 HGR52 9 HGR52
@<TRIPOS>MOLECULE
furan
 9 9 0 0 0
****
USER_CHARGES
INVALID_CHARGES
Pose:  29 Cluster:  29 Fr_nu: 139836 TotEn:    -8.10
@<TRIPOS>ATOM
      1 C1        -60.3306  -20.1591  -23.9505 C.2    1 LIG      -0.26000
      2 C2        -60.0564  -21.3616  -24.6447 C.2    1 LIG      -0.26000
      3 C3        -61.3751  -19.5626  -24.6178 C.2    1 LIG       0.09300
      4 C4        -60.9529  -21.4143  -25.6866 C.2    1 LIG       0.09300
      5 O1        -61.7604  -20.3214  -25.6771 O.3    1 LIG      -0.29200
      6 H1        -59.8293  -19.7749  -23.0739 H      1 LIG       0.17500
      7 H2        -59.3000  -22.0980  -24.4143 H      1 LIG       0.17500
      8 H3        -61.9296  -18.6469  -24.4723 H      1 LIG       0.13800
      9 H4        -61.1360  -22.1242  -26.4800 H      1 LIG       0.13800
@<TRIPOS>BOND
      1       1       2 1
      2       1       3 2
      3       2       4 2
      4       3       5 1
      5       4       5 1
      6       1       6 1
      7       2       7 1
      8       3       8 1
      9       4       9 1
@<TRIPOS>ALT_TYPE
CGenFF_4.0_ALT_TYPE_SET
CGenFF_4.0 1 CG2R51 2 CG2R51 3 CG2R51 4 CG2R51 5 OG2R50 6 HGR51 7 HGR51 8 HGR52 9 HGR52
@<TRIPOS>MOLECULE
furan
 9 9 0 0 0
****
USER_CHARGES
INVALID_CHARGES
Pose:  30 Cluster:  30 Fr_nu: 134872 TotEn:    -7.96
@<TRIPOS>ATOM
      1 C1        -76.5652  -20.4468  -41.2636 C.2    1 LIG      -0.26000
      2 C2        -75.2355  -20.6834  -41.6870 C.2    1 LIG      -0.26000
      3 C3        -76.4826  -20.0507  -39.9489 C.2    1 LIG       0.09300
      4 C4        -74.4352  -20.4149  -40.6010 C.2    1 LIG       0.09300
      5 O1        -75.1878  -20.0285  -39.5375 O.3    1 LIG      -0.29200
      6 H1        -77.4704  -20.5523  -41.8438 H      1 LIG       0.17500
      7 H2        -74.9022  -21.0087  -42.6619 H      1 LIG       0.17500
      8 H3        -77.2138  -19.7636  -39.2073 H      1 LIG       0.13800
      9 H4        -73.3688  -20.4485  -40.4317 H      1 LIG       0.13800
@<TRIPOS>BOND
      1       1       2 1
      2       1       3 2
      3       2       4 2
      4       3       5 1
      5       4       5 1
      6       1       6 1
      7       2       7 1
      8       3       8 1
      9       4       9 1
@<TRIPOS>ALT_TYPE
CGenFF_4.0_ALT_TYPE_SET
CGenFF_4.0 1 CG2R51 2 CG2R51 3 CG2R51 4 CG2R51 5 OG2R50 6 HGR51 7 HGR51 8 HGR52 9 HGR52
@<TRIPOS>MOLECULE
furan
 9 9 0 0 0
****
USER_CHARGES
INVALID_CHARGES
Pose:  31 Cluster:  31 Fr_nu: 143020 TotEn:    -7.92
@<TRIPOS>ATOM
      1 C1        -75.1255  -20.3420  -40.6692 C.2    1 LIG      -0.26000
      2 C2        -76.4879  -20.6677  -40.4664 C.2    1 LIG      -0.26000
      3 C3        -74.8760  -20.5575  -42.0047 C.2    1 LIG       0.09300
      4 C4        -76.9738  -21.0588  -41.6924 C.2    1 LIG       0.09300
      5 O1        -75.9975  -20.9943  -42.6354 O.3    1 LIG      -0.29200
      6 H1        -74.4143  -19.9943  -39.9340 H      1 LIG       0.17500
      7 H2        -77.0459  -20.6227  -39.5423 H      1 LIG       0.17500
      8 H3        -74.0002  -20.4515  -42.6282 H      1 LIG       0.13800
      9 H4        -77.9397  -21.3938  -42.0414 H      1 LIG       0.13800
@<TRIPOS>BOND
      1       1       2 1
      2       1       3 2
      3       2       4 2
      4       3       5 1
      5       4       5 1
      6       1       6 1
      7       2       7 1
      8       3       8 1
      9       4       9 1
@<TRIPOS>ALT_TYPE
CGenFF_4.0_ALT_TYPE_SET
CGenFF_4.0 1 CG2R51 2 CG2R51 3 CG2R51 4 CG2R51 5 OG2R50 6 HGR51 7 HGR51 8 HGR52 9 HGR52
@<TRIPOS>MOLECULE
furan
 9 9 0 0 0
****
USER_CHARGES
INVALID_CHARGES
Pose:  32 Cluster:  32 Fr_nu: 1577661 TotEn:    -7.92
@<TRIPOS>ATOM
      1 C1        -70.7399   -8.0305  -46.9815 C.2    1 LIG      -0.26000
      2 C2        -70.2730   -9.3500  -46.7707 C.2    1 LIG      -0.26000
      3 C3        -71.9754   -7.9620  -46.3808 C.2    1 LIG       0.09300
      4 C4        -71.2565   -9.9936  -46.0562 C.2    1 LIG       0.09300
      5 O1        -72.2976   -9.1544  -45.8144 O.3    1 LIG      -0.29200
      6 H1        -70.2388   -7.2299  -47.5061 H      1 LIG       0.17500
      7 H2        -69.3367   -9.7781  -47.0984 H      1 LIG       0.17500
      8 H3        -72.7117   -7.1790  -46.2727 H      1 LIG       0.13800
      9 H4        -71.3618  -10.9946  -45.6639 H      1 LIG       0.13800
@<TRIPOS>BOND
      1       1       2 1
      2       1       3 2
      3       2       4 2
      4       3       5 1
      5       4       5 1
      6       1       6 1
      7       2       7 1
      8       3       8 1
      9       4       9 1
@<TRIPOS>ALT_TYPE
CGenFF_4.0_ALT_TYPE_SET
CGenFF_4.0 1 CG2R51 2 CG2R51 3 CG2R51 4 CG2R51 5 OG2R50 6 HGR51 7 HGR51 8 HGR52 9 HGR52
@<TRIPOS>MOLECULE
furan
 9 9 0 0 0
****
USER_CHARGES
INVALID_CHARGES
Pose:  33 Cluster:  33 Fr_nu: 459649 TotEn:    -7.90
@<TRIPOS>ATOM
      1 C1        -64.1294  -24.7010  -35.6280 C.2    1 LIG      -0.26000
      2 C2        -64.8003  -25.0380  -34.4282 C.2    1 LIG      -0.26000
      3 C3        -62.9714  -24.0612  -35.2514 C.2    1 LIG       0.09300
      4 C4        -64.0043  -24.5803  -33.4040 C.2    1 LIG       0.09300
      5 O1        -62.8876  -23.9837  -33.8974 O.3    1 LIG      -0.29200
      6 H1        -64.4501  -24.8990  -36.6406 H      1 LIG       0.17500
      7 H2        -65.7456  -25.5506  -34.3231 H      1 LIG       0.17500
      8 H3        -62.1465  -23.6260  -35.7966 H      1 LIG       0.13800
      9 H4        -64.0869  -24.6001  -32.3270 H      1 LIG       0.13800
@<TRIPOS>BOND
      1       1       2 1
      2       1       3 2
      3       2       4 2
      4       3       5 1
      5       4       5 1
      6       1       6 1
      7       2       7 1
      8       3       8 1
      9       4       9 1
@<TRIPOS>ALT_TYPE
CGenFF_4.0_ALT_TYPE_SET
CGenFF_4.0 1 CG2R51 2 CG2R51 3 CG2R51 4 CG2R51 5 OG2R50 6 HGR51 7 HGR51 8 HGR52 9 HGR52
@<TRIPOS>MOLECULE
furan
 9 9 0 0 0
****
USER_CHARGES
INVALID_CHARGES
Pose:  34 Cluster:  34 Fr_nu: 691589 TotEn:    -7.70
@<TRIPOS>ATOM
      1 C1        -71.7615  -10.5858  -45.3929 C.2    1 LIG      -0.26000
      2 C2        -71.1165   -9.3363  -45.2309 C.2    1 LIG      -0.26000
      3 C3        -72.5743  -10.4559  -46.4950 C.2    1 LIG       0.09300
      4 C4        -71.5811   -8.5322  -46.2455 C.2    1 LIG       0.09300
      5 O1        -72.4701   -9.2072  -47.0206 O.3    1 LIG      -0.29200
      6 H1        -71.6484  -11.4700  -44.7826 H      1 LIG       0.17500
      7 H2        -70.4022   -9.0570  -44.4699 H      1 LIG       0.17500
      8 H3        -73.2520  -11.1235  -47.0069 H      1 LIG       0.13800
      9 H4        -71.3874   -7.5104  -46.5378 H      1 LIG       0.13800
@<TRIPOS>BOND
      1       1       2 1
      2       1       3 2
      3       2       4 2
      4       3       5 1
      5       4       5 1
      6       1       6 1
      7       2       7 1
      8       3       8 1
      9       4       9 1
@<TRIPOS>ALT_TYPE
CGenFF_4.0_ALT_TYPE_SET
CGenFF_4.0 1 CG2R51 2 CG2R51 3 CG2R51 4 CG2R51 5 OG2R50 6 HGR51 7 HGR51 8 HGR52 9 HGR52
@<TRIPOS>MOLECULE
furan
 9 9 0 0 0
****
USER_CHARGES
INVALID_CHARGES
Pose:  35 Cluster:  35 Fr_nu:  67442 TotEn:    -7.67
@<TRIPOS>ATOM
      1 C1        -56.8384    1.1058  -40.0877 C.2    1 LIG      -0.26000
      2 C2        -57.6872    2.1343  -39.6134 C.2    1 LIG      -0.26000
      3 C3        -57.2809    0.7987  -41.3534 C.2    1 LIG       0.09300
      4 C4        -58.5876    2.3826  -40.6231 C.2    1 LIG       0.09300
      5 O1        -58.3467    1.5726  -41.6873 O.3    1 LIG      -0.29200
      6 H1        -56.0085    0.6454  -39.5714 H      1 LIG       0.17500
      7 H2        -57.6473    2.6326  -38.6555 H      1 LIG       0.17500
      8 H3        -56.9615    0.0930  -42.1063 H      1 LIG       0.13800
      9 H4        -59.4161    3.0669  -40.7343 H      1 LIG       0.13800
@<TRIPOS>BOND
      1       1       2 1
      2       1       3 2
      3       2       4 2
      4       3       5 1
      5       4       5 1
      6       1       6 1
      7       2       7 1
      8       3       8 1
      9       4       9 1
@<TRIPOS>ALT_TYPE
CGenFF_4.0_ALT_TYPE_SET
CGenFF_4.0 1 CG2R51 2 CG2R51 3 CG2R51 4 CG2R51 5 OG2R50 6 HGR51 7 HGR51 8 HGR52 9 HGR52
@<TRIPOS>MOLECULE
furan
 9 9 0 0 0
****
USER_CHARGES
INVALID_CHARGES
Pose:  36 Cluster:  36 Fr_nu:  35622 TotEn:    -7.61
@<TRIPOS>ATOM
      1 C1        -51.0377  -11.9560  -45.4923 C.2    1 LIG      -0.26000
      2 C2        -49.8785  -11.7442  -44.7082 C.2    1 LIG      -0.26000
      3 C3        -52.1077  -11.6656  -44.6782 C.2    1 LIG       0.09300
      4 C4        -50.3228  -11.3395  -43.4710 C.2    1 LIG       0.09300
      5 O1        -51.6805  -11.2889  -43.4445 O.3    1 LIG      -0.29200
      6 H1        -51.0871  -12.2802  -46.5217 H      1 LIG       0.17500
      7 H2        -48.8481  -11.8706  -45.0076 H      1 LIG       0.17500
      8 H3        -53.1787  -11.6758  -44.8191 H      1 LIG       0.13800
      9 H4        -49.8266  -11.0641  -42.5518 H      1 LIG       0.13800
@<TRIPOS>BOND
      1       1       2 1
      2       1       3 2
      3       2       4 2
      4       3       5 1
      5       4       5 1
      6       1       6 1
      7       2       7 1
      8       3       8 1
      9       4       9 1
@<TRIPOS>ALT_TYPE
CGenFF_4.0_ALT_TYPE_SET
CGenFF_4.0 1 CG2R51 2 CG2R51 3 CG2R51 4 CG2R51 5 OG2R50 6 HGR51 7 HGR51 8 HGR52 9 HGR52
@<TRIPOS>MOLECULE
furan
 9 9 0 0 0
****
USER_CHARGES
INVALID_CHARGES
Pose:  37 Cluster:  37 Fr_nu: 2249410 TotEn:    -7.54
@<TRIPOS>ATOM
      1 C1        -74.5825  -20.9153  -41.2368 C.2    1 LIG      -0.26000
      2 C2        -74.5825  -22.3306  -41.2368 C.2    1 LIG      -0.26000
      3 C3        -74.6977  -20.5333  -42.5532 C.2    1 LIG       0.09300
      4 C4        -74.6978  -22.7126  -42.5532 C.2    1 LIG       0.09300
      5 O1        -74.7686  -21.6230  -43.3620 O.3    1 LIG      -0.29200
      6 H1        -74.5074  -20.2560  -40.3842 H      1 LIG       0.17500
      7 H2        -74.5080  -22.9898  -40.3840 H      1 LIG       0.17500
      8 H3        -74.7424  -19.5766  -43.0529 H      1 LIG       0.13800
      9 H4        -74.7418  -23.6695  -43.0527 H      1 LIG       0.13800
@<TRIPOS>BOND
      1       1       2 1
      2       1       3 2
      3       2       4 2
      4       3       5 1
      5       4       5 1
      6       1       6 1
      7       2       7 1
      8       3       8 1
      9       4       9 1
@<TRIPOS>ALT_TYPE
CGenFF_4.0_ALT_TYPE_SET
CGenFF_4.0 1 CG2R51 2 CG2R51 3 CG2R51 4 CG2R51 5 OG2R50 6 HGR51 7 HGR51 8 HGR52 9 HGR52
@<TRIPOS>MOLECULE
furan
 9 9 0 0 0
****
USER_CHARGES
INVALID_CHARGES
Pose:  38 Cluster:  38 Fr_nu: 539675 TotEn:    -7.36
@<TRIPOS>ATOM
      1 C1        -59.7748  -21.7641  -24.4746 C.2    1 LIG      -0.26000
      2 C2        -60.7739  -20.8180  -24.1432 C.2    1 LIG      -0.26000
      3 C3        -59.7818  -21.8623  -25.8466 C.2    1 LIG       0.09300
      4 C4        -61.3201  -20.4054  -25.3362 C.2    1 LIG       0.09300
      5 O1        -60.7208  -21.0371  -26.3794 O.3    1 LIG      -0.29200
      6 H1        -59.1306  -22.3070  -23.7982 H      1 LIG       0.17500
      7 H2        -61.0599  -20.4791  -23.1579 H      1 LIG       0.17500
      8 H3        -59.2107  -22.4414  -26.5576 H      1 LIG       0.13800
      9 H4        -62.1003  -19.7059  -25.5989 H      1 LIG       0.13800
@<TRIPOS>BOND
      1       1       2 1
      2       1       3 2
      3       2       4 2
      4       3       5 1
      5       4       5 1
      6       1       6 1
      7       2       7 1
      8       3       8 1
      9       4       9 1
@<TRIPOS>ALT_TYPE
CGenFF_4.0_ALT_TYPE_SET
CGenFF_4.0 1 CG2R51 2 CG2R51 3 CG2R51 4 CG2R51 5 OG2R50 6 HGR51 7 HGR51 8 HGR52 9 HGR52
@<TRIPOS>MOLECULE
furan
 9 9 0 0 0
****
USER_CHARGES
INVALID_CHARGES
Pose:  39 Cluster:  39 Fr_nu: 209358 TotEn:    -7.01
@<TRIPOS>ATOM
      1 C1        -58.6985   -2.7516  -22.0598 C.2    1 LIG      -0.26000
      2 C2        -59.9647   -3.1860  -22.5194 C.2    1 LIG      -0.26000
      3 C3        -58.7858   -1.3845  -21.9349 C.2    1 LIG       0.09300
      4 C4        -60.7356   -2.0534  -22.6424 C.2    1 LIG       0.09300
      5 O1        -60.0244   -0.9511  -22.2879 O.3    1 LIG      -0.29200
      6 H1        -57.8306   -3.3588  -21.8468 H      1 LIG       0.17500
      7 H2        -60.2765   -4.1980  -22.7339 H      1 LIG       0.17500
      8 H3        -58.0931   -0.6165  -21.6229 H      1 LIG       0.13800
      9 H4        -61.7545   -1.8728  -22.9524 H      1 LIG       0.13800
@<TRIPOS>BOND
      1       1       2 1
      2       1       3 2
      3       2       4 2
      4       3       5 1
      5       4       5 1
      6       1       6 1
      7       2       7 1
      8       3       8 1
      9       4       9 1
@<TRIPOS>ALT_TYPE
CGenFF_4.0_ALT_TYPE_SET
CGenFF_4.0 1 CG2R51 2 CG2R51 3 CG2R51 4 CG2R51 5 OG2R50 6 HGR51 7 HGR51 8 HGR52 9 HGR52
@<TRIPOS>MOLECULE
furan
 9 9 0 0 0
****
USER_CHARGES
INVALID_CHARGES
Pose:  40 Cluster:  40 Fr_nu:  65628 TotEn:    -6.94
@<TRIPOS>ATOM
      1 C1        -76.3662  -21.8168  -39.9664 C.2    1 LIG      -0.26000
      2 C2        -76.6278  -22.2002  -41.3035 C.2    1 LIG      -0.26000
      3 C3        -76.6208  -20.4667  -39.8994 C.2    1 LIG       0.09300
      4 C4        -77.0237  -21.0572  -41.9582 C.2    1 LIG       0.09300
      5 O1        -77.0222  -19.9961  -41.1093 O.3    1 LIG      -0.29200
      6 H1        -76.0332  -22.4457  -39.1534 H      1 LIG       0.17500
      7 H2        -76.5390  -23.1865  -41.7358 H      1 LIG       0.17500
      8 H3        -76.5685  -19.7345  -39.1069 H      1 LIG       0.13800
      9 H4        -77.3243  -20.8433  -42.9735 H      1 LIG       0.13800
@<TRIPOS>BOND
      1       1       2 1
      2       1       3 2
      3       2       4 2
      4       3       5 1
      5       4       5 1
      6       1       6 1
      7       2       7 1
      8       3       8 1
      9       4       9 1
@<TRIPOS>ALT_TYPE
CGenFF_4.0_ALT_TYPE_SET
CGenFF_4.0 1 CG2R51 2 CG2R51 3 CG2R51 4 CG2R51 5 OG2R50 6 HGR51 7 HGR51 8 HGR52 9 HGR52
@<TRIPOS>MOLECULE
furan
 9 9 0 0 0
****
USER_CHARGES
INVALID_CHARGES
Pose:  41 Cluster:  41 Fr_nu:  35314 TotEn:    -6.86
@<TRIPOS>ATOM
      1 C1        -52.2183  -12.3467  -44.0788 C.2    1 LIG      -0.26000
      2 C2        -51.2481  -12.2667  -43.0514 C.2    1 LIG      -0.26000
      3 C3        -51.8167  -11.4625  -45.0529 C.2    1 LIG       0.09300
      4 C4        -50.3228  -11.3395  -43.4710 C.2    1 LIG       0.09300
      5 O1        -50.6622  -10.8446  -44.6902 O.3    1 LIG      -0.29200
      6 H1        -53.1001  -12.9704  -44.1056 H      1 LIG       0.17500
      7 H2        -51.2259  -12.8164  -42.1214 H      1 LIG       0.17500
      8 H3        -52.2202  -11.1735  -46.0125 H      1 LIG       0.13800
      9 H4        -49.4151  -10.9418  -43.0411 H      1 LIG       0.13800
@<TRIPOS>BOND
      1       1       2 1
      2       1       3 2
      3       2       4 2
      4       3       5 1
      5       4       5 1
      6       1       6 1
      7       2       7 1
      8       3       8 1
      9       4       9 1
@<TRIPOS>ALT_TYPE
CGenFF_4.0_ALT_TYPE_SET
CGenFF_4.0 1 CG2R51 2 CG2R51 3 CG2R51 4 CG2R51 5 OG2R50 6 HGR51 7 HGR51 8 HGR52 9 HGR52
@<TRIPOS>MOLECULE
furan
 9 9 0 0 0
****
USER_CHARGES
INVALID_CHARGES
Pose:  42 Cluster:  42 Fr_nu: 249734 TotEn:    -6.53
@<TRIPOS>ATOM
      1 C1        -64.4915  -24.4486  -33.0845 C.2    1 LIG      -0.26000
      2 C2        -63.7351  -23.5093  -33.8253 C.2    1 LIG      -0.26000
      3 C3        -64.5585  -25.5823  -33.8607 C.2    1 LIG       0.09300
      4 C4        -63.3936  -24.1359  -35.0011 C.2    1 LIG       0.09300
      5 O1        -63.8916  -25.3999  -35.0305 O.3    1 LIG      -0.29200
      6 H1        -64.9332  -24.3158  -32.1075 H      1 LIG       0.17500
      7 H2        -63.4716  -22.5016  -33.5379 H      1 LIG       0.17500
      8 H3        -65.0168  -26.5517  -33.7300 H      1 LIG       0.13800
      9 H4        -62.8299  -23.8351  -35.8722 H      1 LIG       0.13800
@<TRIPOS>BOND
      1       1       2 1
      2       1       3 2
      3       2       4 2
      4       3       5 1
      5       4       5 1
      6       1       6 1
      7       2       7 1
      8       3       8 1
      9       4       9 1
@<TRIPOS>ALT_TYPE
CGenFF_4.0_ALT_TYPE_SET
CGenFF_4.0 1 CG2R51 2 CG2R51 3 CG2R51 4 CG2R51 5 OG2R50 6 HGR51 7 HGR51 8 HGR52 9 HGR52
@<TRIPOS>MOLECULE
furan
 9 9 0 0 0
****
USER_CHARGES
INVALID_CHARGES
Pose:  43 Cluster:  43 Fr_nu:  39981 TotEn:    -6.02
@<TRIPOS>ATOM
      1 C1        -57.9006    1.8402  -42.1675 C.2    1 LIG      -0.26000
      2 C2        -57.1673    1.3231  -41.0729 C.2    1 LIG      -0.26000
      3 C3        -59.0955    2.2846  -41.6509 C.2    1 LIG       0.09300
      4 C4        -57.9662    1.4886  -39.9655 C.2    1 LIG       0.09300
      5 O1        -59.1433    2.0741  -40.3094 O.3    1 LIG      -0.29200
      6 H1        -57.5966    1.8830  -43.2034 H      1 LIG       0.17500
      7 H2        -56.1798    0.8849  -41.0891 H      1 LIG       0.17500
      8 H3        -59.9693    2.7508  -42.0824 H      1 LIG       0.13800
      9 H4        -57.8487    1.2551  -38.9174 H      1 LIG       0.13800
@<TRIPOS>BOND
      1       1       2 1
      2       1       3 2
      3       2       4 2
      4       3       5 1
      5       4       5 1
      6       1       6 1
      7       2       7 1
      8       3       8 1
      9       4       9 1
@<TRIPOS>ALT_TYPE
CGenFF_4.0_ALT_TYPE_SET
CGenFF_4.0 1 CG2R51 2 CG2R51 3 CG2R51 4 CG2R51 5 OG2R50 6 HGR51 7 HGR51 8 HGR52 9 HGR52
@<TRIPOS>MOLECULE
furan
 9 9 0 0 0
****
USER_CHARGES
INVALID_CHARGES
Pose:  44 Cluster:  44 Fr_nu:   9374 TotEn:    -5.94
@<TRIPOS>ATOM
      1 C1        -71.0499   -8.6567  -46.7074 C.2    1 LIG      -0.26000
      2 C2        -70.0418   -8.0496  -47.4938 C.2    1 LIG      -0.26000
      3 C3        -72.2101   -7.9683  -46.9759 C.2    1 LIG       0.09300
      4 C4        -70.6578   -7.0337  -48.1869 C.2    1 LIG       0.09300
      5 O1        -71.9797   -6.9775  -47.8768 O.3    1 LIG      -0.29200
      6 H1        -70.9440   -9.4911  -46.0293 H      1 LIG       0.17500
      7 H2        -68.9969   -8.3191  -47.5487 H      1 LIG       0.17500
      8 H3        -73.2290   -8.0558  -46.6276 H      1 LIG       0.13800
      9 H4        -70.3135   -6.3001  -48.9012 H      1 LIG       0.13800
@<TRIPOS>BOND
      1       1       2 1
      2       1       3 2
      3       2       4 2
      4       3       5 1
      5       4       5 1
      6       1       6 1
      7       2       7 1
      8       3       8 1
      9       4       9 1
@<TRIPOS>ALT_TYPE
CGenFF_4.0_ALT_TYPE_SET
CGenFF_4.0 1 CG2R51 2 CG2R51 3 CG2R51 4 CG2R51 5 OG2R50 6 HGR51 7 HGR51 8 HGR52 9 HGR52
@<TRIPOS>MOLECULE
pyrimidine
 10 10 0 0 0
****
USER_CHARGES
INVALID_CHARGES
Pose:   1 Cluster:   1 Fr_nu:  43604 TotEn:   -18.55
@<TRIPOS>ATOM
      1 C1        -60.0416   -2.4616  -23.3260 C.ar   1 LIG      -0.13100
      2 C2        -59.9508   -1.0856  -23.2710 C.ar   1 LIG       0.28900
      3 C3        -60.0393   -3.1093  -22.1076 C.ar   1 LIG       0.28900
      4 C4        -59.8719   -1.1315  -20.9997 C.ar   1 LIG       0.50700
      5 N1        -59.8642   -0.3856  -22.1209 N.ar   1 LIG      -0.71900
      6 N2        -59.9554   -2.4734  -20.9207 N.ar   1 LIG      -0.71900
      7 H1        -60.1098   -2.9975  -24.2632 H      1 LIG       0.11500
      8 H2        -59.9449   -0.4904  -24.1777 H      1 LIG       0.11400
      9 H3        -60.1064   -4.1903  -22.0504 H      1 LIG       0.11400
     10 H4        -59.8024   -0.5953  -20.0612 H      1 LIG       0.14100
@<TRIPOS>BOND
      1       1       2 ar
      2       1       3 ar
      3       2       5 ar
      4       3       6 ar
      5       4       5 ar
      6       4       6 ar
      7       1       7 1
      8       2       8 1
      9       3       9 1
     10       4      10 1
@<TRIPOS>ALT_TYPE
CGenFF_4.0_ALT_TYPE_SET
CGenFF_4.0 1 CG2R61 2 CG2R61 3 CG2R61 4 CG2R64 5 NG2R62 6 NG2R62 7 HGR61 8 HGR62 9 HGR62 10 HGR62
@<TRIPOS>MOLECULE
pyrimidine
 10 10 0 0 0
****
USER_CHARGES
INVALID_CHARGES
Pose:   2 Cluster:   2 Fr_nu: 3650873 TotEn:   -16.26
@<TRIPOS>ATOM
      1 C1        -60.6704   -2.0945  -22.5287 C.ar   1 LIG      -0.13100
      2 C2        -60.3604   -2.6196  -21.2907 C.ar   1 LIG       0.28900
      3 C3        -60.8627   -0.7286  -22.5667 C.ar   1 LIG       0.28900
      4 C4        -60.4553   -0.5584  -20.3370 C.ar   1 LIG       0.50700
      5 N1        -60.2444   -1.8778  -20.1696 N.ar   1 LIG      -0.71900
      6 N2        -60.7628    0.0729  -21.4861 N.ar   1 LIG      -0.71900
      7 H1        -60.7572   -2.7133  -23.4117 H      1 LIG       0.11500
      8 H2        -60.1918   -3.6833  -21.1624 H      1 LIG       0.11400
      9 H3        -61.1107   -0.2259  -23.4953 H      1 LIG       0.11400
     10 H4        -60.3696    0.0613  -19.4528 H      1 LIG       0.14100
@<TRIPOS>BOND
      1       1       2 ar
      2       1       3 ar
      3       2       5 ar
      4       3       6 ar
      5       4       5 ar
      6       4       6 ar
      7       1       7 1
      8       2       8 1
      9       3       9 1
     10       4      10 1
@<TRIPOS>ALT_TYPE
CGenFF_4.0_ALT_TYPE_SET
CGenFF_4.0 1 CG2R61 2 CG2R61 3 CG2R61 4 CG2R64 5 NG2R62 6 NG2R62 7 HGR61 8 HGR62 9 HGR62 10 HGR62
@<TRIPOS>MOLECULE
pyrimidine
 10 10 0 0 0
****
USER_CHARGES
INVALID_CHARGES
Pose:   3 Cluster:   3 Fr_nu: 2330005 TotEn:   -16.04
@<TRIPOS>ATOM
      1 C1        -74.9268  -21.8710  -41.3197 C.ar   1 LIG      -0.13100
      2 C2        -74.8811  -20.4918  -41.3369 C.ar   1 LIG       0.28900
      3 C3        -75.9268  -22.4257  -40.5475 C.ar   1 LIG       0.28900
      4 C4        -76.6703  -20.3652  -39.9406 C.ar   1 LIG       0.50700
      5 N1        -75.7404  -19.7049  -40.6566 N.ar   1 LIG      -0.71900
      6 N2        -76.8191  -21.7000  -39.8421 N.ar   1 LIG      -0.71900
      7 H1        -74.2243  -22.4777  -41.8753 H      1 LIG       0.11500
      8 H2        -74.1294  -19.9659  -41.9155 H      1 LIG       0.11400
      9 H3        -76.0413  -23.5016  -40.4718 H      1 LIG       0.11400
     10 H4        -77.3731  -19.7579  -39.3834 H      1 LIG       0.14100
@<TRIPOS>BOND
      1       1       2 ar
      2       1       3 ar
      3       2       5 ar
      4       3       6 ar
      5       4       5 ar
      6       4       6 ar
      7       1       7 1
      8       2       8 1
      9       3       9 1
     10       4      10 1
@<TRIPOS>ALT_TYPE
CGenFF_4.0_ALT_TYPE_SET
CGenFF_4.0 1 CG2R61 2 CG2R61 3 CG2R61 4 CG2R64 5 NG2R62 6 NG2R62 7 HGR61 8 HGR62 9 HGR62 10 HGR62
@<TRIPOS>MOLECULE
pyrimidine
 10 10 0 0 0
****
USER_CHARGES
INVALID_CHARGES
Pose:   4 Cluster:   4 Fr_nu: 2860589 TotEn:   -14.36
@<TRIPOS>ATOM
      1 C1        -82.9087  -15.8131  -45.6471 C.ar   1 LIG      -0.13100
      2 C2        -82.9913  -14.4360  -45.6097 C.ar   1 LIG       0.28900
      3 C3        -81.6708  -16.3452  -45.3498 C.ar   1 LIG       0.28900
      4 C4        -80.7983  -14.2699  -45.0352 C.ar   1 LIG       0.50700
      5 N1        -81.9522  -13.6308  -45.3064 N.ar   1 LIG      -0.71900
      6 N2        -80.5897  -15.6004  -45.0384 N.ar   1 LIG      -0.71900
      7 H1        -83.7589  -16.4348  -45.8938 H      1 LIG       0.11500
      8 H2        -83.9236  -13.9271  -45.8293 H      1 LIG       0.11400
      9 H3        -81.5088  -17.4176  -45.3545 H      1 LIG       0.11400
     10 H4        -79.9466  -13.6475  -44.7893 H      1 LIG       0.14100
@<TRIPOS>BOND
      1       1       2 ar
      2       1       3 ar
      3       2       5 ar
      4       3       6 ar
      5       4       5 ar
      6       4       6 ar
      7       1       7 1
      8       2       8 1
      9       3       9 1
     10       4      10 1
@<TRIPOS>ALT_TYPE
CGenFF_4.0_ALT_TYPE_SET
CGenFF_4.0 1 CG2R61 2 CG2R61 3 CG2R61 4 CG2R64 5 NG2R62 6 NG2R62 7 HGR61 8 HGR62 9 HGR62 10 HGR62
@<TRIPOS>MOLECULE
pyrimidine
 10 10 0 0 0
****
USER_CHARGES
INVALID_CHARGES
Pose:   5 Cluster:   5 Fr_nu: 403717 TotEn:   -14.02
@<TRIPOS>ATOM
      1 C1        -59.8956   -2.6631  -22.7127 C.ar   1 LIG      -0.13100
      2 C2        -61.0376   -1.8934  -22.6235 C.ar   1 LIG       0.28900
      3 C3        -59.1225   -2.7188  -21.5712 C.ar   1 LIG       0.28900
      4 C4        -60.5693   -1.3592  -20.4643 C.ar   1 LIG       0.50700
      5 N1        -61.4062   -1.2254  -21.5107 N.ar   1 LIG      -0.71900
      6 N2        -59.4304   -2.0769  -20.4251 N.ar   1 LIG      -0.71900
      7 H1        -59.6241   -3.1883  -23.6186 H      1 LIG       0.11500
      8 H2        -61.7076   -1.7895  -23.4700 H      1 LIG       0.11400
      9 H3        -58.2060   -3.2982  -21.5459 H      1 LIG       0.11400
     10 H4        -60.8403   -0.8325  -19.5575 H      1 LIG       0.14100
@<TRIPOS>BOND
      1       1       2 ar
      2       1       3 ar
      3       2       5 ar
      4       3       6 ar
      5       4       5 ar
      6       4       6 ar
      7       1       7 1
      8       2       8 1
      9       3       9 1
     10       4      10 1
@<TRIPOS>ALT_TYPE
CGenFF_4.0_ALT_TYPE_SET
CGenFF_4.0 1 CG2R61 2 CG2R61 3 CG2R61 4 CG2R64 5 NG2R62 6 NG2R62 7 HGR61 8 HGR62 9 HGR62 10 HGR62
@<TRIPOS>MOLECULE
pyrimidine
 10 10 0 0 0
****
USER_CHARGES
INVALID_CHARGES
Pose:   6 Cluster:   6 Fr_nu:  43620 TotEn:   -14.01
@<TRIPOS>ATOM
      1 C1        -61.0707   -2.1931  -22.1378 C.ar   1 LIG      -0.13100
      2 C2        -60.7378   -0.9067  -21.7650 C.ar   1 LIG       0.28900
      3 C3        -60.0393   -3.1093  -22.1076 C.ar   1 LIG       0.28900
      4 C4        -58.5786   -1.5173  -21.4014 C.ar   1 LIG       0.50700
      5 N1        -59.4971   -0.5325  -21.3897 N.ar   1 LIG      -0.71900
      6 N2        -58.7765   -2.8048  -21.7433 N.ar   1 LIG      -0.71900
      7 H1        -62.0747   -2.4654  -22.4346 H      1 LIG       0.11500
      8 H2        -61.4821   -0.1179  -21.7577 H      1 LIG       0.11400
      9 H3        -60.2048   -4.1448  -22.3846 H      1 LIG       0.11400
     10 H4        -57.5730   -1.2446  -21.1054 H      1 LIG       0.14100
@<TRIPOS>BOND
      1       1       2 ar
      2       1       3 ar
      3       2       5 ar
      4       3       6 ar
      5       4       5 ar
      6       4       6 ar
      7       1       7 1
      8       2       8 1
      9       3       9 1
     10       4      10 1
@<TRIPOS>ALT_TYPE
CGenFF_4.0_ALT_TYPE_SET
CGenFF_4.0 1 CG2R61 2 CG2R61 3 CG2R61 4 CG2R64 5 NG2R62 6 NG2R62 7 HGR61 8 HGR62 9 HGR62 10 HGR62
@<TRIPOS>MOLECULE
pyrimidine
 10 10 0 0 0
****
USER_CHARGES
INVALID_CHARGES
Pose:   7 Cluster:   7 Fr_nu: 317513 TotEn:   -13.90
@<TRIPOS>ATOM
      1 C1        -72.8246  -16.3182  -56.8288 C.ar   1 LIG      -0.13100
      2 C2        -72.9375  -17.4687  -57.5826 C.ar   1 LIG       0.28900
      3 C3        -71.5474  -15.8119  -56.6999 C.ar   1 LIG       0.28900
      4 C4        -70.6979  -17.4945  -57.9703 C.ar   1 LIG       0.50700
      5 N1        -71.8912  -18.0856  -58.1699 N.ar   1 LIG      -0.71900
      6 N2        -70.4571  -16.3765  -57.2591 N.ar   1 LIG      -0.71900
      7 H1        -73.6813  -15.8443  -56.3688 H      1 LIG       0.11500
      8 H2        -73.9016  -17.9401  -57.7396 H      1 LIG       0.11400
      9 H3        -71.3598  -14.9113  -56.1253 H      1 LIG       0.11400
     10 H4        -69.8397  -17.9694  -58.4298 H      1 LIG       0.14100
@<TRIPOS>BOND
      1       1       2 ar
      2       1       3 ar
      3       2       5 ar
      4       3       6 ar
      5       4       5 ar
      6       4       6 ar
      7       1       7 1
      8       2       8 1
      9       3       9 1
     10       4      10 1
@<TRIPOS>ALT_TYPE
CGenFF_4.0_ALT_TYPE_SET
CGenFF_4.0 1 CG2R61 2 CG2R61 3 CG2R61 4 CG2R64 5 NG2R62 6 NG2R62 7 HGR61 8 HGR62 9 HGR62 10 HGR62
@<TRIPOS>MOLECULE
pyrimidine
 10 10 0 0 0
****
USER_CHARGES
INVALID_CHARGES
Pose:   8 Cluster:   8 Fr_nu: 2496863 TotEn:   -13.70
@<TRIPOS>ATOM
      1 C1        -61.3837   -1.4905  -23.1111 C.ar   1 LIG      -0.13100
      2 C2        -60.4099   -2.3009  -23.6583 C.ar   1 LIG       0.28900
      3 C3        -61.2646   -1.2438  -21.7587 C.ar   1 LIG       0.28900
      4 C4        -59.3874   -2.5201  -21.6400 C.ar   1 LIG       0.50700
      5 N1        -59.3937   -2.8348  -22.9493 N.ar   1 LIG      -0.71900
      6 N2        -60.2756   -1.7443  -20.9896 N.ar   1 LIG      -0.71900
      7 H1        -62.1881   -1.0757  -23.7038 H      1 LIG       0.11500
      8 H2        -60.4207   -2.5509  -24.7136 H      1 LIG       0.11400
      9 H3        -61.9834   -0.6185  -21.2403 H      1 LIG       0.11400
     10 H4        -58.5827   -2.9362  -21.0462 H      1 LIG       0.14100
@<TRIPOS>BOND
      1       1       2 ar
      2       1       3 ar
      3       2       5 ar
      4       3       6 ar
      5       4       5 ar
      6       4       6 ar
      7       1       7 1
      8       2       8 1
      9       3       9 1
     10       4      10 1
@<TRIPOS>ALT_TYPE
CGenFF_4.0_ALT_TYPE_SET
CGenFF_4.0 1 CG2R61 2 CG2R61 3 CG2R61 4 CG2R64 5 NG2R62 6 NG2R62 7 HGR61 8 HGR62 9 HGR62 10 HGR62
@<TRIPOS>MOLECULE
pyrimidine
 10 10 0 0 0
****
USER_CHARGES
INVALID_CHARGES
Pose:   9 Cluster:   9 Fr_nu: 475186 TotEn:   -13.67
@<TRIPOS>ATOM
      1 C1        -71.4840   -7.3811  -47.1256 C.ar   1 LIG      -0.13100
      2 C2        -70.5523   -8.3992  -47.1197 C.ar   1 LIG       0.28900
      3 C3        -72.7457   -7.7238  -46.6844 C.ar   1 LIG       0.28900
      4 C4        -72.0870   -9.8667  -46.3084 C.ar   1 LIG       0.50700
      5 N1        -70.8206   -9.6583  -46.7161 N.ar   1 LIG      -0.71900
      6 N2        -73.0835   -8.9616  -46.2671 N.ar   1 LIG      -0.71900
      7 H1        -71.2411   -6.3797  -47.4550 H      1 LIG       0.11500
      8 H2        -69.5338   -8.2250  -47.4494 H      1 LIG       0.11400
      9 H3        -73.5443   -6.9905  -46.6538 H      1 LIG       0.11400
     10 H4        -72.3308  -10.8695  -45.9797 H      1 LIG       0.14100
@<TRIPOS>BOND
      1       1       2 ar
      2       1       3 ar
      3       2       5 ar
      4       3       6 ar
      5       4       5 ar
      6       4       6 ar
      7       1       7 1
      8       2       8 1
      9       3       9 1
     10       4      10 1
@<TRIPOS>ALT_TYPE
CGenFF_4.0_ALT_TYPE_SET
CGenFF_4.0 1 CG2R61 2 CG2R61 3 CG2R61 4 CG2R64 5 NG2R62 6 NG2R62 7 HGR61 8 HGR62 9 HGR62 10 HGR62
@<TRIPOS>MOLECULE
pyrimidine
 10 10 0 0 0
****
USER_CHARGES
INVALID_CHARGES
Pose:  10 Cluster:  10 Fr_nu: 159848 TotEn:   -13.33
@<TRIPOS>ATOM
      1 C1        -70.6105   -7.4691  -47.4319 C.ar   1 LIG      -0.13100
      2 C2        -69.5816   -8.3866  -47.3670 C.ar   1 LIG       0.28900
      3 C3        -71.7229   -7.7647  -46.6709 C.ar   1 LIG       0.28900
      4 C4        -70.7634   -9.6849  -45.9230 C.ar   1 LIG       0.50700
      5 N1        -69.6247   -9.5094  -46.6200 N.ar   1 LIG      -0.71900
      6 N2        -71.8338   -8.8679  -45.9021 N.ar   1 LIG      -0.71900
      7 H1        -70.5489   -6.5765  -48.0399 H      1 LIG       0.11500
      8 H2        -68.6670   -8.2397  -47.9310 H      1 LIG       0.11400
      9 H3        -72.5822   -7.1030  -46.6586 H      1 LIG       0.11400
     10 H4        -70.8257  -10.5791  -45.3150 H      1 LIG       0.14100
@<TRIPOS>BOND
      1       1       2 ar
      2       1       3 ar
      3       2       5 ar
      4       3       6 ar
      5       4       5 ar
      6       4       6 ar
      7       1       7 1
      8       2       8 1
      9       3       9 1
     10       4      10 1
@<TRIPOS>ALT_TYPE
CGenFF_4.0_ALT_TYPE_SET
CGenFF_4.0 1 CG2R61 2 CG2R61 3 CG2R61 4 CG2R64 5 NG2R62 6 NG2R62 7 HGR61 8 HGR62 9 HGR62 10 HGR62
@<TRIPOS>MOLECULE
pyrimidine
 10 10 0 0 0
****
USER_CHARGES
INVALID_CHARGES
Pose:  11 Cluster:  11 Fr_nu: 3335460 TotEn:   -12.81
@<TRIPOS>ATOM
      1 C1        -52.0220  -11.1822  -44.3901 C.ar   1 LIG      -0.13100
      2 C2        -50.9263  -11.3442  -43.5669 C.ar   1 LIG       0.28900
      3 C3        -52.2230  -12.1817  -45.3200 C.ar   1 LIG       0.28900
      4 C4        -50.3880  -13.3039  -44.5850 C.ar   1 LIG       0.50700
      5 N1        -50.0852  -12.3967  -43.6371 N.ar   1 LIG      -0.71900
      6 N2        -51.4228  -13.2606  -45.4459 N.ar   1 LIG      -0.71900
      7 H1        -52.6803  -10.3274  -44.3117 H      1 LIG       0.11500
      8 H2        -50.6876  -10.6097  -42.8053 H      1 LIG       0.11400
      9 H3        -53.0580  -12.1409  -46.0111 H      1 LIG       0.11400
     10 H4        -49.7285  -14.1594  -44.6644 H      1 LIG       0.14100
@<TRIPOS>BOND
      1       1       2 ar
      2       1       3 ar
      3       2       5 ar
      4       3       6 ar
      5       4       5 ar
      6       4       6 ar
      7       1       7 1
      8       2       8 1
      9       3       9 1
     10       4      10 1
@<TRIPOS>ALT_TYPE
CGenFF_4.0_ALT_TYPE_SET
CGenFF_4.0 1 CG2R61 2 CG2R61 3 CG2R61 4 CG2R64 5 NG2R62 6 NG2R62 7 HGR61 8 HGR62 9 HGR62 10 HGR62
@<TRIPOS>MOLECULE
pyrimidine
 10 10 0 0 0
****
USER_CHARGES
INVALID_CHARGES
Pose:  12 Cluster:  12 Fr_nu:   2916 TotEn:   -12.41
@<TRIPOS>ATOM
      1 C1        -63.3837  -24.2536  -35.2445 C.ar   1 LIG      -0.13100
      2 C2        -63.5434  -25.5331  -34.7529 C.ar   1 LIG       0.28900
      3 C3        -63.6710  -23.2340  -34.3603 C.ar   1 LIG       0.28900
      4 C4        -64.2001  -24.7282  -32.7310 C.ar   1 LIG       0.50700
      5 N1        -63.9515  -25.8078  -33.4965 N.ar   1 LIG      -0.71900
      6 N2        -64.0832  -23.4359  -33.0916 N.ar   1 LIG      -0.71900
      7 H1        -63.0549  -24.0623  -36.2572 H      1 LIG       0.11500
      8 H2        -63.3417  -26.3987  -35.3746 H      1 LIG       0.11400
      9 H3        -63.5754  -22.1950  -34.6567 H      1 LIG       0.11400
     10 H4        -64.5304  -24.9194  -31.7173 H      1 LIG       0.14100
@<TRIPOS>BOND
      1       1       2 ar
      2       1       3 ar
      3       2       5 ar
      4       3       6 ar
      5       4       5 ar
      6       4       6 ar
      7       1       7 1
      8       2       8 1
      9       3       9 1
     10       4      10 1
@<TRIPOS>ALT_TYPE
CGenFF_4.0_ALT_TYPE_SET
CGenFF_4.0 1 CG2R61 2 CG2R61 3 CG2R61 4 CG2R64 5 NG2R62 6 NG2R62 7 HGR61 8 HGR62 9 HGR62 10 HGR62
@<TRIPOS>MOLECULE
pyrimidine
 10 10 0 0 0
****
USER_CHARGES
INVALID_CHARGES
Pose:  13 Cluster:  13 Fr_nu:  15502 TotEn:   -12.36
@<TRIPOS>ATOM
      1 C1        -58.2958    1.6646  -42.1855 C.ar   1 LIG      -0.13100
      2 C2        -57.1879    1.1353  -41.5554 C.ar   1 LIG       0.28900
      3 C3        -59.2422    2.2291  -41.3550 C.ar   1 LIG       0.28900
      4 C4        -58.0009    1.7293  -39.5174 C.ar   1 LIG       0.50700
      5 N1        -57.0074    1.1506  -40.2184 N.ar   1 LIG      -0.71900
      6 N2        -59.1268    2.2788  -40.0117 N.ar   1 LIG      -0.71900
      7 H1        -58.4147    1.6383  -43.2604 H      1 LIG       0.11500
      8 H2        -56.3911    0.6703  -42.1256 H      1 LIG       0.11400
      9 H3        -60.1472    2.6697  -41.7589 H      1 LIG       0.11400
     10 H4        -57.8826    1.7547  -38.4411 H      1 LIG       0.14100
@<TRIPOS>BOND
      1       1       2 ar
      2       1       3 ar
      3       2       5 ar
      4       3       6 ar
      5       4       5 ar
      6       4       6 ar
      7       1       7 1
      8       2       8 1
      9       3       9 1
     10       4      10 1
@<TRIPOS>ALT_TYPE
CGenFF_4.0_ALT_TYPE_SET
CGenFF_4.0 1 CG2R61 2 CG2R61 3 CG2R61 4 CG2R64 5 NG2R62 6 NG2R62 7 HGR61 8 HGR62 9 HGR62 10 HGR62
@<TRIPOS>MOLECULE
pyrimidine
 10 10 0 0 0
****
USER_CHARGES
INVALID_CHARGES
Pose:  14 Cluster:  14 Fr_nu: 663529 TotEn:   -12.26
@<TRIPOS>ATOM
      1 C1        -74.4151  -21.4100  -40.1389 C.ar   1 LIG      -0.13100
      2 C2        -74.5339  -21.9258  -41.4134 C.ar   1 LIG       0.28900
      3 C3        -75.3537  -20.4610  -39.7890 C.ar   1 LIG       0.28900
      4 C4        -76.3468  -20.6187  -41.8276 C.ar   1 LIG       0.50700
      5 N1        -75.4912  -21.5514  -42.2872 N.ar   1 LIG      -0.71900
      6 N2        -76.3369  -20.0401  -40.6115 N.ar   1 LIG      -0.71900
      7 H1        -73.6368  -21.7287  -39.4585 H      1 LIG       0.11500
      8 H2        -73.8414  -22.6768  -41.7778 H      1 LIG       0.11400
      9 H3        -75.3403  -19.9983  -38.8081 H      1 LIG       0.11400
     10 H4        -77.1256  -20.2986  -42.5090 H      1 LIG       0.14100
@<TRIPOS>BOND
      1       1       2 ar
      2       1       3 ar
      3       2       5 ar
      4       3       6 ar
      5       4       5 ar
      6       4       6 ar
      7       1       7 1
      8       2       8 1
      9       3       9 1
     10       4      10 1
@<TRIPOS>ALT_TYPE
CGenFF_4.0_ALT_TYPE_SET
CGenFF_4.0 1 CG2R61 2 CG2R61 3 CG2R61 4 CG2R64 5 NG2R62 6 NG2R62 7 HGR61 8 HGR62 9 HGR62 10 HGR62
@<TRIPOS>MOLECULE
pyrimidine
 10 10 0 0 0
****
USER_CHARGES
INVALID_CHARGES
Pose:  15 Cluster:  15 Fr_nu:   8728 TotEn:   -11.77
@<TRIPOS>ATOM
      1 C1        -69.6385   -7.4987  -48.5603 C.ar   1 LIG      -0.13100
      2 C2        -70.7620   -6.7221  -48.3629 C.ar   1 LIG       0.28900
      3 C3        -69.5274   -8.6062  -47.7447 C.ar   1 LIG       0.28900
      4 C4        -71.4879   -8.1034  -46.7100 C.ar   1 LIG       0.50700
      5 N1        -71.7104   -6.9961  -47.4433 N.ar   1 LIG      -0.71900
      6 N2        -70.4366   -8.9397  -46.8054 N.ar   1 LIG      -0.71900
      7 H1        -68.8933   -7.2551  -49.3057 H      1 LIG       0.11500
      8 H2        -70.9355   -5.8312  -48.9567 H      1 LIG       0.11400
      9 H3        -68.6781   -9.2759  -47.8260 H      1 LIG       0.11400
     10 H4        -72.2333   -8.3470  -45.9629 H      1 LIG       0.14100
@<TRIPOS>BOND
      1       1       2 ar
      2       1       3 ar
      3       2       5 ar
      4       3       6 ar
      5       4       5 ar
      6       4       6 ar
      7       1       7 1
      8       2       8 1
      9       3       9 1
     10       4      10 1
@<TRIPOS>ALT_TYPE
CGenFF_4.0_ALT_TYPE_SET
CGenFF_4.0 1 CG2R61 2 CG2R61 3 CG2R61 4 CG2R64 5 NG2R62 6 NG2R62 7 HGR61 8 HGR62 9 HGR62 10 HGR62
@<TRIPOS>MOLECULE
pyrimidine
 10 10 0 0 0
****
USER_CHARGES
INVALID_CHARGES
Pose:  16 Cluster:  16 Fr_nu: 1177508 TotEn:   -11.51
@<TRIPOS>ATOM
      1 C1        -72.5017  -10.4687  -45.5388 C.ar   1 LIG      -0.13100
      2 C2        -72.8042   -9.7478  -46.6761 C.ar   1 LIG       0.28900
      3 C3        -71.4003  -10.0329  -44.8310 C.ar   1 LIG       0.28900
      4 C4        -71.0423   -8.3557  -46.3230 C.ar   1 LIG       0.50700
      5 N1        -72.0933   -8.6820  -47.0990 N.ar   1 LIG      -0.71900
      6 N2        -70.6448   -8.9762  -45.1957 N.ar   1 LIG      -0.71900
      7 H1        -73.0896  -11.3201  -45.2229 H      1 LIG       0.11500
      8 H2        -73.6520  -10.0158  -47.2971 H      1 LIG       0.11400
      9 H3        -71.0848  -10.5371  -43.9240 H      1 LIG       0.11400
     10 H4        -70.4528   -7.5040  -46.6396 H      1 LIG       0.14100
@<TRIPOS>BOND
      1       1       2 ar
      2       1       3 ar
      3       2       5 ar
      4       3       6 ar
      5       4       5 ar
      6       4       6 ar
      7       1       7 1
      8       2       8 1
      9       3       9 1
     10       4      10 1
@<TRIPOS>ALT_TYPE
CGenFF_4.0_ALT_TYPE_SET
CGenFF_4.0 1 CG2R61 2 CG2R61 3 CG2R61 4 CG2R64 5 NG2R62 6 NG2R62 7 HGR61 8 HGR62 9 HGR62 10 HGR62
@<TRIPOS>MOLECULE
pyrimidine
 10 10 0 0 0
****
USER_CHARGES
INVALID_CHARGES
Pose:  17 Cluster:  17 Fr_nu: 144496 TotEn:   -11.17
@<TRIPOS>ATOM
      1 C1        -77.2071  -22.3878  -41.5538 C.ar   1 LIG      -0.13100
      2 C2        -76.9014  -22.8645  -40.2953 C.ar   1 LIG       0.28900
      3 C3        -77.0706  -21.0255  -41.7256 C.ar   1 LIG       0.28900
      4 C4        -76.3988  -20.7700  -39.5691 C.ar   1 LIG       0.50700
      5 N1        -76.4927  -22.0809  -39.2759 N.ar   1 LIG      -0.71900
      6 N2        -76.6674  -20.1837  -40.7514 N.ar   1 LIG      -0.71900
      7 H1        -77.5329  -23.0396  -42.3533 H      1 LIG       0.11500
      8 H2        -76.9791  -23.9216  -40.0653 H      1 LIG       0.11400
      9 H3        -77.2888  -20.5590  -42.6802 H      1 LIG       0.11400
     10 H4        -76.0737  -20.1171  -38.7684 H      1 LIG       0.14100
@<TRIPOS>BOND
      1       1       2 ar
      2       1       3 ar
      3       2       5 ar
      4       3       6 ar
      5       4       5 ar
      6       4       6 ar
      7       1       7 1
      8       2       8 1
      9       3       9 1
     10       4      10 1
@<TRIPOS>ALT_TYPE
CGenFF_4.0_ALT_TYPE_SET
CGenFF_4.0 1 CG2R61 2 CG2R61 3 CG2R61 4 CG2R64 5 NG2R62 6 NG2R62 7 HGR61 8 HGR62 9 HGR62 10 HGR62
@<TRIPOS>MOLECULE
pyrimidine
 10 10 0 0 0
****
USER_CHARGES
INVALID_CHARGES
Pose:  18 Cluster:  18 Fr_nu: 2247946 TotEn:   -10.96
@<TRIPOS>ATOM
      1 C1        -76.7502  -21.4605  -40.7297 C.ar   1 LIG      -0.13100
      2 C2        -76.2868  -21.9617  -41.9291 C.ar   1 LIG       0.28900
      3 C3        -76.0523  -20.3833  -40.2232 C.ar   1 LIG       0.28900
      4 C4        -74.6289  -20.4080  -41.9953 C.ar   1 LIG       0.50700
      5 N1        -75.2250  -21.4579  -42.5917 N.ar   1 LIG      -0.71900
      6 N2        -74.9829  -19.8297  -40.8317 N.ar   1 LIG      -0.71900
      7 H1        -77.6048  -21.8846  -40.2198 H      1 LIG       0.11500
      8 H2        -76.7712  -22.8077  -42.4044 H      1 LIG       0.11400
      9 H3        -76.3420  -19.9220  -39.2853 H      1 LIG       0.11400
     10 H4        -73.7725  -19.9839  -42.5051 H      1 LIG       0.14100
@<TRIPOS>BOND
      1       1       2 ar
      2       1       3 ar
      3       2       5 ar
      4       3       6 ar
      5       4       5 ar
      6       4       6 ar
      7       1       7 1
      8       2       8 1
      9       3       9 1
     10       4      10 1
@<TRIPOS>ALT_TYPE
CGenFF_4.0_ALT_TYPE_SET
CGenFF_4.0 1 CG2R61 2 CG2R61 3 CG2R61 4 CG2R64 5 NG2R62 6 NG2R62 7 HGR61 8 HGR62 9 HGR62 10 HGR62
@<TRIPOS>MOLECULE
pyrimidine
 10 10 0 0 0
****
USER_CHARGES
INVALID_CHARGES
Pose:  19 Cluster:  19 Fr_nu: 742699 TotEn:   -10.93
@<TRIPOS>ATOM
      1 C1        -57.7356    0.7495  -42.5420 C.ar   1 LIG      -0.13100
      2 C2        -58.1541    1.2201  -43.7700 C.ar   1 LIG       0.28900
      3 C3        -58.0628    1.5376  -41.4576 C.ar   1 LIG       0.28900
      4 C4        -59.0978    3.0485  -42.8039 C.ar   1 LIG       0.50700
      5 N1        -58.8397    2.3699  -43.9380 N.ar   1 LIG      -0.71900
      6 N2        -58.7454    2.6974  -41.5524 N.ar   1 LIG      -0.71900
      7 H1        -57.1867   -0.1766  -42.4364 H      1 LIG       0.11500
      8 H2        -57.9429    0.6689  -44.6799 H      1 LIG       0.11400
      9 H3        -57.7758    1.2497  -40.4520 H      1 LIG       0.11400
     10 H4        -59.6464    3.9765  -42.9095 H      1 LIG       0.14100
@<TRIPOS>BOND
      1       1       2 ar
      2       1       3 ar
      3       2       5 ar
      4       3       6 ar
      5       4       5 ar
      6       4       6 ar
      7       1       7 1
      8       2       8 1
      9       3       9 1
     10       4      10 1
@<TRIPOS>ALT_TYPE
CGenFF_4.0_ALT_TYPE_SET
CGenFF_4.0 1 CG2R61 2 CG2R61 3 CG2R61 4 CG2R64 5 NG2R62 6 NG2R62 7 HGR61 8 HGR62 9 HGR62 10 HGR62
@<TRIPOS>MOLECULE
pyrimidine
 10 10 0 0 0
****
USER_CHARGES
INVALID_CHARGES
Pose:  20 Cluster:  20 Fr_nu: 332201 TotEn:   -10.74
@<TRIPOS>ATOM
      1 C1        -52.5006  -12.8780  -45.2679 C.ar   1 LIG      -0.13100
      2 C2        -52.2560  -11.5226  -45.1820 C.ar   1 LIG       0.28900
      3 C3        -51.6561  -13.6848  -44.5330 C.ar   1 LIG       0.28900
      4 C4        -50.5114  -11.8760  -43.7683 C.ar   1 LIG       0.50700
      5 N1        -51.2664  -10.9851  -44.4390 N.ar   1 LIG      -0.71900
      6 N2        -50.6474  -13.2159  -43.7696 N.ar   1 LIG      -0.71900
      7 H1        -53.3019  -13.2818  -45.8721 H      1 LIG       0.11500
      8 H2        -52.8676  -10.8101  -45.7248 H      1 LIG       0.11400
      9 H3        -51.7704  -14.7634  -44.5384 H      1 LIG       0.11400
     10 H4        -49.7083  -11.4720  -43.1641 H      1 LIG       0.14100
@<TRIPOS>BOND
      1       1       2 ar
      2       1       3 ar
      3       2       5 ar
      4       3       6 ar
      5       4       5 ar
      6       4       6 ar
      7       1       7 1
      8       2       8 1
      9       3       9 1
     10       4      10 1
@<TRIPOS>ALT_TYPE
CGenFF_4.0_ALT_TYPE_SET
CGenFF_4.0 1 CG2R61 2 CG2R61 3 CG2R61 4 CG2R64 5 NG2R62 6 NG2R62 7 HGR61 8 HGR62 9 HGR62 10 HGR62
@<TRIPOS>MOLECULE
pyrimidine
 10 10 0 0 0
****
USER_CHARGES
INVALID_CHARGES
Pose:  21 Cluster:  21 Fr_nu: 179921 TotEn:   -10.65
@<TRIPOS>ATOM
      1 C1        -77.6643  -22.1227  -41.7256 C.ar   1 LIG      -0.13100
      2 C2        -77.0955  -21.1536  -40.9245 C.ar   1 LIG       0.28900
      3 C3        -76.9729  -22.4235  -42.8812 C.ar   1 LIG       0.28900
      4 C4        -75.3620  -20.9023  -42.3733 C.ar   1 LIG       0.50700
      5 N1        -75.9410  -20.5206  -41.2190 N.ar   1 LIG      -0.71900
      6 N2        -75.8146  -21.8306  -43.2377 N.ar   1 LIG      -0.71900
      7 H1        -78.5920  -22.6143  -41.4648 H      1 LIG       0.11500
      8 H2        -77.5668  -20.8504  -39.9959 H      1 LIG       0.11400
      9 H3        -77.3427  -23.1718  -43.5738 H      1 LIG       0.11400
     10 H4        -74.4338  -20.4094  -42.6352 H      1 LIG       0.14100
@<TRIPOS>BOND
      1       1       2 ar
      2       1       3 ar
      3       2       5 ar
      4       3       6 ar
      5       4       5 ar
      6       4       6 ar
      7       1       7 1
      8       2       8 1
      9       3       9 1
     10       4      10 1
@<TRIPOS>ALT_TYPE
CGenFF_4.0_ALT_TYPE_SET
CGenFF_4.0 1 CG2R61 2 CG2R61 3 CG2R61 4 CG2R64 5 NG2R62 6 NG2R62 7 HGR61 8 HGR62 9 HGR62 10 HGR62
@<TRIPOS>MOLECULE
pyrimidine
 10 10 0 0 0
****
USER_CHARGES
INVALID_CHARGES
Pose:  22 Cluster:  22 Fr_nu: 367366 TotEn:   -10.60
@<TRIPOS>ATOM
      1 C1        -72.0053   -7.9567  -46.7350 C.ar   1 LIG      -0.13100
      2 C2        -71.1394   -7.5373  -47.7244 C.ar   1 LIG       0.28900
      3 C3        -71.4910   -8.8731  -45.8407 C.ar   1 LIG       0.28900
      4 C4        -69.4842   -8.8644  -46.9082 C.ar   1 LIG       0.50700
      5 N1        -69.8676   -7.9722  -47.8411 N.ar   1 LIG      -0.71900
      6 N2        -70.2304   -9.3503  -45.8978 N.ar   1 LIG      -0.71900
      7 H1        -73.0210   -7.5912  -46.6653 H      1 LIG       0.11500
      8 H2        -71.4542   -6.8185  -48.4731 H      1 LIG       0.11400
      9 H3        -72.0971   -9.2611  -45.0292 H      1 LIG       0.11400
     10 H4        -68.4676   -9.2314  -46.9785 H      1 LIG       0.14100
@<TRIPOS>BOND
      1       1       2 ar
      2       1       3 ar
      3       2       5 ar
      4       3       6 ar
      5       4       5 ar
      6       4       6 ar
      7       1       7 1
      8       2       8 1
      9       3       9 1
     10       4      10 1
@<TRIPOS>ALT_TYPE
CGenFF_4.0_ALT_TYPE_SET
CGenFF_4.0 1 CG2R61 2 CG2R61 3 CG2R61 4 CG2R64 5 NG2R62 6 NG2R62 7 HGR61 8 HGR62 9 HGR62 10 HGR62
@<TRIPOS>MOLECULE
pyrimidine
 10 10 0 0 0
****
USER_CHARGES
INVALID_CHARGES
Pose:  23 Cluster:  23 Fr_nu: 2440206 TotEn:   -10.00
@<TRIPOS>ATOM
      1 C1        -73.8874  -21.1781  -40.7479 C.ar   1 LIG      -0.13100
      2 C2        -74.7293  -20.1467  -41.1106 C.ar   1 LIG       0.28900
      3 C3        -74.5080  -22.3556  -40.3840 C.ar   1 LIG       0.28900
      4 C4        -76.5591  -21.4452  -40.7460 C.ar   1 LIG       0.50700
      5 N1        -76.0748  -20.2459  -41.1212 N.ar   1 LIG      -0.71900
      6 N2        -75.8465  -22.5248  -40.3714 N.ar   1 LIG      -0.71900
      7 H1        -72.8110  -21.0706  -40.7485 H      1 LIG       0.11500
      8 H2        -74.3331  -19.1830  -41.4117 H      1 LIG       0.11400
      9 H3        -73.9286  -23.2216  -40.0828 H      1 LIG       0.11400
     10 H4        -77.6369  -21.5528  -40.7443 H      1 LIG       0.14100
@<TRIPOS>BOND
      1       1       2 ar
      2       1       3 ar
      3       2       5 ar
      4       3       6 ar
      5       4       5 ar
      6       4       6 ar
      7       1       7 1
      8       2       8 1
      9       3       9 1
     10       4      10 1
@<TRIPOS>ALT_TYPE
CGenFF_4.0_ALT_TYPE_SET
CGenFF_4.0 1 CG2R61 2 CG2R61 3 CG2R61 4 CG2R64 5 NG2R62 6 NG2R62 7 HGR61 8 HGR62 9 HGR62 10 HGR62
@<TRIPOS>MOLECULE
pyrimidine
 10 10 0 0 0
****
USER_CHARGES
INVALID_CHARGES
Pose:  24 Cluster:  24 Fr_nu: 2811892 TotEn:    -9.58
@<TRIPOS>ATOM
      1 C1        -59.4383   -2.7093  -23.2998 C.ar   1 LIG      -0.13100
      2 C2        -59.0261   -2.5512  -21.9923 C.ar   1 LIG       0.28900
      3 C3        -60.3451   -1.7751  -23.7571 C.ar   1 LIG       0.28900
      4 C4        -60.3416   -0.7138  -21.7470 C.ar   1 LIG       0.50700
      5 N1        -59.4590   -1.5611  -21.1845 N.ar   1 LIG      -0.71900
      6 N2        -60.8199   -0.7605  -23.0051 N.ar   1 LIG      -0.71900
      7 H1        -59.0745   -3.5134  -23.9254 H      1 LIG       0.11500
      8 H2        -58.3150   -3.2372  -21.5450 H      1 LIG       0.11400
      9 H3        -60.7271   -1.8183  -24.7713 H      1 LIG       0.11400
     10 H4        -60.7069    0.0907  -21.1204 H      1 LIG       0.14100
@<TRIPOS>BOND
      1       1       2 ar
      2       1       3 ar
      3       2       5 ar
      4       3       6 ar
      5       4       5 ar
      6       4       6 ar
      7       1       7 1
      8       2       8 1
      9       3       9 1
     10       4      10 1
@<TRIPOS>ALT_TYPE
CGenFF_4.0_ALT_TYPE_SET
CGenFF_4.0 1 CG2R61 2 CG2R61 3 CG2R61 4 CG2R64 5 NG2R62 6 NG2R62 7 HGR61 8 HGR62 9 HGR62 10 HGR62
@<TRIPOS>MOLECULE
pyrimidine
 10 10 0 0 0
****
USER_CHARGES
INVALID_CHARGES
Pose:  25 Cluster:  25 Fr_nu: 3396532 TotEn:    -9.55
@<TRIPOS>ATOM
      1 C1        -75.9535  -22.6647  -40.8427 C.ar   1 LIG      -0.13100
      2 C2        -76.7275  -21.5249  -40.7630 C.ar   1 LIG       0.28900
      3 C3        -74.8247  -22.5661  -41.6301 C.ar   1 LIG       0.28900
      4 C4        -75.3048  -20.4024  -42.1353 C.ar   1 LIG       0.50700
      5 N1        -76.4316  -20.3722  -41.3985 N.ar   1 LIG      -0.71900
      6 N2        -74.4687  -21.4463  -42.2932 N.ar   1 LIG      -0.71900
      7 H1        -76.2149  -23.5762  -40.3220 H      1 LIG       0.11500
      8 H2        -77.6341  -21.5069  -40.1679 H      1 LIG       0.11400
      9 H3        -74.1553  -23.4105  -41.7538 H      1 LIG       0.11400
     10 H4        -75.0435  -19.4903  -42.6576 H      1 LIG       0.14100
@<TRIPOS>BOND
      1       1       2 ar
      2       1       3 ar
      3       2       5 ar
      4       3       6 ar
      5       4       5 ar
      6       4       6 ar
      7       1       7 1
      8       2       8 1
      9       3       9 1
     10       4      10 1
@<TRIPOS>ALT_TYPE
CGenFF_4.0_ALT_TYPE_SET
CGenFF_4.0 1 CG2R61 2 CG2R61 3 CG2R61 4 CG2R64 5 NG2R62 6 NG2R62 7 HGR61 8 HGR62 9 HGR62 10 HGR62
@<TRIPOS>MOLECULE
pyrimidine
 10 10 0 0 0
****
USER_CHARGES
INVALID_CHARGES
Pose:  26 Cluster:  26 Fr_nu: 160320 TotEn:    -9.42
@<TRIPOS>ATOM
      1 C1        -72.4291  -10.1863  -46.4186 C.ar   1 LIG      -0.13100
      2 C2        -73.2217   -9.2025  -46.9740 C.ar   1 LIG       0.28900
      3 C3        -71.0822   -9.8964  -46.3437 C.ar   1 LIG       0.28900
      4 C4        -71.4162   -7.8596  -47.2960 C.ar   1 LIG       0.50700
      5 N1        -72.7466   -8.0229  -47.4247 N.ar   1 LIG      -0.71900
      6 N2        -70.5394   -8.7388  -46.7746 N.ar   1 LIG      -0.71900
      7 H1        -72.8372  -11.1237  -46.0652 H      1 LIG       0.11500
      8 H2        -74.2928   -9.3401  -47.0750 H      1 LIG       0.11400
      9 H3        -70.3807  -10.6087  -45.9230 H      1 LIG       0.11400
     10 H4        -71.0072   -6.9215  -47.6509 H      1 LIG       0.14100
@<TRIPOS>BOND
      1       1       2 ar
      2       1       3 ar
      3       2       5 ar
      4       3       6 ar
      5       4       5 ar
      6       4       6 ar
      7       1       7 1
      8       2       8 1
      9       3       9 1
     10       4      10 1
@<TRIPOS>ALT_TYPE
CGenFF_4.0_ALT_TYPE_SET
CGenFF_4.0 1 CG2R61 2 CG2R61 3 CG2R61 4 CG2R64 5 NG2R62 6 NG2R62 7 HGR61 8 HGR62 9 HGR62 10 HGR62
@<TRIPOS>MOLECULE
pyrimidine
 10 10 0 0 0
****
USER_CHARGES
INVALID_CHARGES
Pose:  27 Cluster:  27 Fr_nu:  72426 TotEn:    -9.23
@<TRIPOS>ATOM
      1 C1        -63.8816  -24.9411  -35.7761 C.ar   1 LIG      -0.13100
      2 C2        -64.7704  -25.6002  -34.9513 C.ar   1 LIG       0.28900
      3 C3        -63.1749  -23.9109  -35.1902 C.ar   1 LIG       0.28900
      4 C4        -64.2138  -24.2632  -33.1993 C.ar   1 LIG       0.50700
      5 N1        -64.9624  -25.2864  -33.6533 N.ar   1 LIG      -0.71900
      6 N2        -63.3165  -23.5435  -33.8997 N.ar   1 LIG      -0.71900
      7 H1        -63.7479  -25.2141  -36.8142 H      1 LIG       0.11500
      8 H2        -65.3706  -26.4236  -35.3231 H      1 LIG       0.11400
      9 H3        -62.4539  -23.3345  -35.7596 H      1 LIG       0.11400
     10 H4        -64.3483  -23.9890  -32.1601 H      1 LIG       0.14100
@<TRIPOS>BOND
      1       1       2 ar
      2       1       3 ar
      3       2       5 ar
      4       3       6 ar
      5       4       5 ar
      6       4       6 ar
      7       1       7 1
      8       2       8 1
      9       3       9 1
     10       4      10 1
@<TRIPOS>ALT_TYPE
CGenFF_4.0_ALT_TYPE_SET
CGenFF_4.0 1 CG2R61 2 CG2R61 3 CG2R61 4 CG2R64 5 NG2R62 6 NG2R62 7 HGR61 8 HGR62 9 HGR62 10 HGR62
@<TRIPOS>MOLECULE
pyrimidine
 10 10 0 0 0
****
USER_CHARGES
INVALID_CHARGES
Pose:  28 Cluster:  28 Fr_nu: 3370467 TotEn:    -8.89
@<TRIPOS>ATOM
      1 C1        -76.0485  -22.8760  -41.6301 C.ar   1 LIG      -0.13100
      2 C2        -75.4708  -23.0623  -42.8694 C.ar   1 LIG       0.28900
      3 C3        -75.7486  -21.6830  -41.0048 C.ar   1 LIG       0.28900
      4 C4        -74.4457  -21.0369  -42.7517 C.ar   1 LIG       0.50700
      5 N1        -74.6613  -22.1603  -43.4623 N.ar   1 LIG      -0.71900
      6 N2        -74.9478  -20.7374  -41.5385 N.ar   1 LIG      -0.71900
      7 H1        -76.6942  -23.6170  -41.1781 H      1 LIG       0.11500
      8 H2        -75.6483  -23.9695  -43.4368 H      1 LIG       0.11400
      9 H3        -76.1558  -21.4477  -40.0274 H      1 LIG       0.11400
     10 H4        -73.7983  -20.2953  -43.2036 H      1 LIG       0.14100
@<TRIPOS>BOND
      1       1       2 ar
      2       1       3 ar
      3       2       5 ar
      4       3       6 ar
      5       4       5 ar
      6       4       6 ar
      7       1       7 1
      8       2       8 1
      9       3       9 1
     10       4      10 1
@<TRIPOS>ALT_TYPE
CGenFF_4.0_ALT_TYPE_SET
CGenFF_4.0 1 CG2R61 2 CG2R61 3 CG2R61 4 CG2R64 5 NG2R62 6 NG2R62 7 HGR61 8 HGR62 9 HGR62 10 HGR62
@<TRIPOS>MOLECULE
pyrimidine
 10 10 0 0 0
****
USER_CHARGES
INVALID_CHARGES
Pose:  29 Cluster:  29 Fr_nu: 474072 TotEn:    -8.50
@<TRIPOS>ATOM
      1 C1        -71.2255   -6.7539  -48.0409 C.ar   1 LIG      -0.13100
      2 C2        -69.9717   -7.3289  -47.9982 C.ar   1 LIG       0.28900
      3 C3        -72.1045   -7.1650  -47.0598 C.ar   1 LIG       0.28900
      4 C4        -70.5410   -8.5548  -46.1706 C.ar   1 LIG       0.50700
      5 N1        -69.5942   -8.2360  -47.0736 N.ar   1 LIG      -0.71900
      6 N2        -71.7946   -8.0670  -46.1056 N.ar   1 LIG      -0.71900
      7 H1        -71.5014   -6.0285  -48.7944 H      1 LIG       0.11500
      8 H2        -69.2135   -7.0681  -48.7286 H      1 LIG       0.11400
      9 H3        -73.1131   -6.7688  -47.0129 H      1 LIG       0.11400
     10 H4        -70.2653   -9.2819  -45.4167 H      1 LIG       0.14100
@<TRIPOS>BOND
      1       1       2 ar
      2       1       3 ar
      3       2       5 ar
      4       3       6 ar
      5       4       5 ar
      6       4       6 ar
      7       1       7 1
      8       2       8 1
      9       3       9 1
     10       4      10 1
@<TRIPOS>ALT_TYPE
CGenFF_4.0_ALT_TYPE_SET
CGenFF_4.0 1 CG2R61 2 CG2R61 3 CG2R61 4 CG2R64 5 NG2R62 6 NG2R62 7 HGR61 8 HGR62 9 HGR62 10 HGR62
@<TRIPOS>MOLECULE
pyrimidine
 10 10 0 0 0
****
USER_CHARGES
INVALID_CHARGES
Pose:  30 Cluster:  30 Fr_nu: 664588 TotEn:    -7.80
@<TRIPOS>ATOM
      1 C1        -74.6955  -20.7168  -42.0902 C.ar   1 LIG      -0.13100
      2 C2        -76.0330  -20.7306  -42.4299 C.ar   1 LIG       0.28900
      3 C3        -74.4230  -20.6113  -40.7416 C.ar   1 LIG       0.28900
      4 C4        -76.6408  -20.5496  -40.2470 C.ar   1 LIG       0.50700
      5 N1        -77.0355  -20.6485  -41.5307 N.ar   1 LIG      -0.71900
      6 N2        -75.3746  -20.5253  -39.7890 N.ar   1 LIG      -0.71900
      7 H1        -73.9117  -20.7840  -42.8327 H      1 LIG       0.11500
      8 H2        -76.3445  -20.8103  -43.4657 H      1 LIG       0.11400
      9 H3        -73.4011  -20.5917  -40.3788 H      1 LIG       0.11400
     10 H4        -77.4254  -20.4812  -39.5034 H      1 LIG       0.14100
@<TRIPOS>BOND
      1       1       2 ar
      2       1       3 ar
      3       2       5 ar
      4       3       6 ar
      5       4       5 ar
      6       4       6 ar
      7       1       7 1
      8       2       8 1
      9       3       9 1
     10       4      10 1
@<TRIPOS>ALT_TYPE
CGenFF_4.0_ALT_TYPE_SET
CGenFF_4.0 1 CG2R61 2 CG2R61 3 CG2R61 4 CG2R64 5 NG2R62 6 NG2R62 7 HGR61 8 HGR62 9 HGR62 10 HGR62
@<TRIPOS>MOLECULE
pyrimidine
 10 10 0 0 0
****
USER_CHARGES
INVALID_CHARGES
Pose:  31 Cluster:  31 Fr_nu:  26287 TotEn:    -7.54
@<TRIPOS>ATOM
      1 C1        -59.0243    2.5092  -43.0634 C.ar   1 LIG      -0.13100
      2 C2        -58.9008    2.4640  -41.6897 C.ar   1 LIG       0.28900
      3 C3        -58.2556    1.6009  -43.7622 C.ar   1 LIG       0.28900
      4 C4        -57.3948    0.7672  -41.8306 C.ar   1 LIG       0.50700
      5 N1        -58.0925    1.6026  -41.0378 N.ar   1 LIG      -0.71900
      6 N2        -57.4268    0.7124  -43.1759 N.ar   1 LIG      -0.71900
      7 H1        -59.6807    3.2110  -43.5601 H      1 LIG       0.11500
      8 H2        -59.4654    3.1397  -41.0565 H      1 LIG       0.11400
      9 H3        -58.2854    1.5618  -44.8457 H      1 LIG       0.11400
     10 H4        -56.7366    0.0651  -41.3336 H      1 LIG       0.14100
@<TRIPOS>BOND
      1       1       2 ar
      2       1       3 ar
      3       2       5 ar
      4       3       6 ar
      5       4       5 ar
      6       4       6 ar
      7       1       7 1
      8       2       8 1
      9       3       9 1
     10       4      10 1
@<TRIPOS>ALT_TYPE
CGenFF_4.0_ALT_TYPE_SET
CGenFF_4.0 1 CG2R61 2 CG2R61 3 CG2R61 4 CG2R64 5 NG2R62 6 NG2R62 7 HGR61 8 HGR62 9 HGR62 10 HGR62
@<TRIPOS>MOLECULE
pyrimidine
 10 10 0 0 0
****
USER_CHARGES
INVALID_CHARGES
Pose:  32 Cluster:  32 Fr_nu: 2116935 TotEn:    -5.85
@<TRIPOS>ATOM
      1 C1        -76.0313  -22.1914  -40.7723 C.ar   1 LIG      -0.13100
      2 C2        -76.4094  -22.5849  -42.0399 C.ar   1 LIG       0.28900
      3 C3        -76.3644  -20.8984  -40.4243 C.ar   1 LIG       0.28900
      4 C4        -77.3307  -20.5481  -42.4518 C.ar   1 LIG       0.50700
      5 N1        -77.0628  -21.7861  -42.9089 N.ar   1 LIG      -0.71900
      6 N2        -77.0162  -20.0461  -41.2423 N.ar   1 LIG      -0.71900
      7 H1        -75.5077  -22.8534  -40.0957 H      1 LIG       0.11500
      8 H2        -76.1906  -23.5834  -42.4023 H      1 LIG       0.11400
      9 H3        -76.1080  -20.4996  -39.4488 H      1 LIG       0.11400
     10 H4        -77.8540  -19.8847  -43.1295 H      1 LIG       0.14100
@<TRIPOS>BOND
      1       1       2 ar
      2       1       3 ar
      3       2       5 ar
      4       3       6 ar
      5       4       5 ar
      6       4       6 ar
      7       1       7 1
      8       2       8 1
      9       3       9 1
     10       4      10 1
@<TRIPOS>ALT_TYPE
CGenFF_4.0_ALT_TYPE_SET
CGenFF_4.0 1 CG2R61 2 CG2R61 3 CG2R61 4 CG2R64 5 NG2R62 6 NG2R62 7 HGR61 8 HGR62 9 HGR62 10 HGR62
@<TRIPOS>MOLECULE
naphtalene
 18 19 0 0 0
****
USER_CHARGES
INVALID_CHARGES
Pose:   1 Cluster:   1 Fr_nu:  46715 TotEn:   -15.46
@<TRIPOS>ATOM
      1 C1        -57.3100    1.9683  -39.1989 C.ar   1 LIG      -0.11500
      2 C2        -57.7042    3.2942  -39.3519 C.ar   1 LIG      -0.11500
      3 C3        -58.1250    1.1805  -43.9305 C.ar   1 LIG      -0.11500
      4 C4        -58.5192    2.5064  -44.0833 C.ar   1 LIG      -0.11500
      5 C5        -57.3145    1.1072  -40.2967 C.ar   1 LIG      -0.11700
      6 C6        -58.1043    3.7642  -40.6029 C.ar   1 LIG      -0.11700
      7 C7        -57.7249    0.7105  -42.6793 C.ar   1 LIG      -0.11700
      8 C8        -58.5149    3.3676  -42.9856 C.ar   1 LIG      -0.11700
      9 C9        -57.7143    1.5632  -41.5634 C.ar   1 LIG       0.00400
     10 C10       -58.1151    2.9116  -41.7188 C.ar   1 LIG       0.00400
     11 H1        -56.9992    1.6028  -38.2246 H      1 LIG       0.11500
     12 H2        -57.7001    3.9638  -38.4967 H      1 LIG       0.11500
     13 H3        -58.1287    0.5103  -44.7855 H      1 LIG       0.11500
     14 H4        -58.8313    2.8710  -45.0576 H      1 LIG       0.11500
     15 H5        -57.0028    0.0746  -40.1537 H      1 LIG       0.11500
     16 H6        -58.4079    4.8046  -40.6995 H      1 LIG       0.11500
     17 H7        -57.4205   -0.3296  -42.5832 H      1 LIG       0.11500
     18 H8        -58.8273    4.4001  -43.1282 H      1 LIG       0.11500
@<TRIPOS>BOND
      1       1       2 ar
      2       1       5 ar
      3       2       6 ar
      4       3       4 ar
      5       3       7 ar
      6       4       8 ar
      7       5       9 ar
      8       6      10 ar
      9       7       9 ar
     10       8      10 ar
     11       9      10 ar
     12       1      11 1
     13       2      12 1
     14       3      13 1
     15       4      14 1
     16       5      15 1
     17       6      16 1
     18       7      17 1
     19       8      18 1
@<TRIPOS>ALT_TYPE
CGenFF_4.0_ALT_TYPE_SET
CGenFF_4.0 1 CG2R61 2 CG2R61 3 CG2R61 4 CG2R61 5 CG2R61 6 CG2R61 7 CG2R61 8 CG2R61 9 CG2R61 10 CG2R61 11 HGR61 12 HGR61 13 HGR61 14 HGR61 15 HGR61 16 HGR61 17 HGR61 18 HGR61
@<TRIPOS>MOLECULE
naphtalene
 18 19 0 0 0
****
USER_CHARGES
INVALID_CHARGES
Pose:   2 Cluster:   2 Fr_nu: 325650 TotEn:   -15.46
@<TRIPOS>ATOM
      1 C1        -70.3483   -9.9448  -45.7863 C.ar   1 LIG      -0.11500
      2 C2        -69.5163   -9.0956  -46.5096 C.ar   1 LIG      -0.11500
      3 C3        -74.2453   -7.6092  -47.5272 C.ar   1 LIG      -0.11500
      4 C4        -73.4132   -6.7600  -48.2505 C.ar   1 LIG      -0.11500
      5 C5        -71.7333   -9.7913  -45.8553 C.ar   1 LIG      -0.11700
      6 C6        -70.0658   -8.0896  -47.3048 C.ar   1 LIG      -0.11700
      7 C7        -73.6957   -8.6153  -46.7320 C.ar   1 LIG      -0.11700
      8 C8        -72.0282   -6.9134  -48.1815 C.ar   1 LIG      -0.11700
      9 C9        -72.3038   -8.7841  -46.6506 C.ar   1 LIG       0.00400
     10 C10       -71.4576   -7.9206  -47.3862 C.ar   1 LIG       0.00400
     11 H1        -69.9199  -10.7274  -45.1669 H      1 LIG       0.11500
     12 H2        -68.4382   -9.2161  -46.4554 H      1 LIG       0.11500
     13 H3        -75.3237   -7.4893  -47.5811 H      1 LIG       0.11500
     14 H4        -73.8421   -5.9767  -48.8685 H      1 LIG       0.11500
     15 H5        -72.3644  -10.4664  -45.2810 H      1 LIG       0.11500
     16 H6        -69.3964   -7.4376  -47.8621 H      1 LIG       0.11500
     17 H7        -74.3653   -9.2677  -46.1754 H      1 LIG       0.11500
     18 H8        -71.3968   -6.2379  -48.7551 H      1 LIG       0.11500
@<TRIPOS>BOND
      1       1       2 ar
      2       1       5 ar
      3       2       6 ar
      4       3       4 ar
      5       3       7 ar
      6       4       8 ar
      7       5       9 ar
      8       6      10 ar
      9       7       9 ar
     10       8      10 ar
     11       9      10 ar
     12       1      11 1
     13       2      12 1
     14       3      13 1
     15       4      14 1
     16       5      15 1
     17       6      16 1
     18       7      17 1
     19       8      18 1
@<TRIPOS>ALT_TYPE
CGenFF_4.0_ALT_TYPE_SET
CGenFF_4.0 1 CG2R61 2 CG2R61 3 CG2R61 4 CG2R61 5 CG2R61 6 CG2R61 7 CG2R61 8 CG2R61 9 CG2R61 10 CG2R61 11 HGR61 12 HGR61 13 HGR61 14 HGR61 15 HGR61 16 HGR61 17 HGR61 18 HGR61
@<TRIPOS>MOLECULE
naphtalene
 18 19 0 0 0
****
USER_CHARGES
INVALID_CHARGES
Pose:   3 Cluster:   3 Fr_nu:  18013 TotEn:   -14.30
@<TRIPOS>ATOM
      1 C1        -54.9106    1.7634  -41.7444 C.ar   1 LIG      -0.11500
      2 C2        -54.1225    2.5422  -40.9022 C.ar   1 LIG      -0.11500
      3 C3        -58.7732    2.6052  -38.9082 C.ar   1 LIG      -0.11500
      4 C4        -57.9851    3.3840  -38.0660 C.ar   1 LIG      -0.11500
      5 C5        -56.2649    1.5814  -41.4631 C.ar   1 LIG      -0.11700
      6 C6        -54.6856    3.1421  -39.7756 C.ar   1 LIG      -0.11700
      7 C7        -58.2100    2.0054  -40.0349 C.ar   1 LIG      -0.11700
      8 C8        -56.6307    3.5659  -38.3472 C.ar   1 LIG      -0.11700
      9 C9        -56.8485    2.1777  -40.3333 C.ar   1 LIG       0.00400
     10 C10       -56.0471    2.9696  -39.4769 C.ar   1 LIG       0.00400
     11 H1        -54.4715    1.2961  -42.6210 H      1 LIG       0.11500
     12 H2        -53.0683    2.6834  -41.1222 H      1 LIG       0.11500
     13 H3        -59.8277    2.4637  -38.6887 H      1 LIG       0.11500
     14 H4        -58.4244    3.8498  -37.1888 H      1 LIG       0.11500
     15 H5        -56.8618    0.9682  -42.1351 H      1 LIG       0.11500
     16 H6        -54.0509    3.7471  -39.1314 H      1 LIG       0.11500
     17 H7        -58.8451    1.4011  -40.6793 H      1 LIG       0.11500
     18 H8        -56.0335    4.1785  -37.6749 H      1 LIG       0.11500
@<TRIPOS>BOND
      1       1       2 ar
      2       1       5 ar
      3       2       6 ar
      4       3       4 ar
      5       3       7 ar
      6       4       8 ar
      7       5       9 ar
      8       6      10 ar
      9       7       9 ar
     10       8      10 ar
     11       9      10 ar
     12       1      11 1
     13       2      12 1
     14       3      13 1
     15       4      14 1
     16       5      15 1
     17       6      16 1
     18       7      17 1
     19       8      18 1
@<TRIPOS>ALT_TYPE
CGenFF_4.0_ALT_TYPE_SET
CGenFF_4.0 1 CG2R61 2 CG2R61 3 CG2R61 4 CG2R61 5 CG2R61 6 CG2R61 7 CG2R61 8 CG2R61 9 CG2R61 10 CG2R61 11 HGR61 12 HGR61 13 HGR61 14 HGR61 15 HGR61 16 HGR61 17 HGR61 18 HGR61
@<TRIPOS>MOLECULE
naphtalene
 18 19 0 0 0
****
USER_CHARGES
INVALID_CHARGES
Pose:   4 Cluster:   4 Fr_nu: 536669 TotEn:   -13.61
@<TRIPOS>ATOM
      1 C1        -79.5518  -13.7752  -43.2922 C.ar   1 LIG      -0.11500
      2 C2        -78.9252  -12.9127  -44.1868 C.ar   1 LIG      -0.11500
      3 C3        -81.3899  -16.3052  -47.0196 C.ar   1 LIG      -0.11500
      4 C4        -80.7633  -15.4426  -47.9141 C.ar   1 LIG      -0.11500
      5 C5        -80.3226  -14.8362  -43.7685 C.ar   1 LIG      -0.11700
      6 C6        -79.0668  -13.1077  -45.5609 C.ar   1 LIG      -0.11700
      7 C7        -81.2482  -16.1102  -45.6454 C.ar   1 LIG      -0.11700
      8 C8        -79.9925  -14.3816  -47.4379 C.ar   1 LIG      -0.11700
      9 C9        -80.4762  -15.0475  -45.1484 C.ar   1 LIG       0.00400
     10 C10       -79.8389  -14.1703  -46.0580 C.ar   1 LIG       0.00400
     11 H1        -79.4416  -13.6226  -42.2226 H      1 LIG       0.11500
     12 H2        -78.3251  -12.0873  -43.8150 H      1 LIG       0.11500
     13 H3        -81.9901  -17.1311  -47.3908 H      1 LIG       0.11500
     14 H4        -80.8749  -15.5949  -48.9836 H      1 LIG       0.11500
     15 H5        -80.8037  -15.4976  -43.0509 H      1 LIG       0.11500
     16 H6        -78.5676  -12.4215  -46.2419 H      1 LIG       0.11500
     17 H7        -81.7468  -16.7970  -44.9646 H      1 LIG       0.11500
     18 H8        -79.5119  -13.7196  -48.1554 H      1 LIG       0.11500
@<TRIPOS>BOND
      1       1       2 ar
      2       1       5 ar
      3       2       6 ar
      4       3       4 ar
      5       3       7 ar
      6       4       8 ar
      7       5       9 ar
      8       6      10 ar
      9       7       9 ar
     10       8      10 ar
     11       9      10 ar
     12       1      11 1
     13       2      12 1
     14       3      13 1
     15       4      14 1
     16       5      15 1
     17       6      16 1
     18       7      17 1
     19       8      18 1
@<TRIPOS>ALT_TYPE
CGenFF_4.0_ALT_TYPE_SET
CGenFF_4.0 1 CG2R61 2 CG2R61 3 CG2R61 4 CG2R61 5 CG2R61 6 CG2R61 7 CG2R61 8 CG2R61 9 CG2R61 10 CG2R61 11 HGR61 12 HGR61 13 HGR61 14 HGR61 15 HGR61 16 HGR61 17 HGR61 18 HGR61
@<TRIPOS>MOLECULE
naphtalene
 18 19 0 0 0
****
USER_CHARGES
INVALID_CHARGES
Pose:   5 Cluster:   5 Fr_nu: 126517 TotEn:   -13.59
@<TRIPOS>ATOM
      1 C1        -67.5546    2.9900  -47.3148 C.ar   1 LIG      -0.11500
      2 C2        -66.8399    3.9140  -48.0713 C.ar   1 LIG      -0.11500
      3 C3        -64.9467    4.1895  -43.3863 C.ar   1 LIG      -0.11500
      4 C4        -64.2321    5.1135  -44.1429 C.ar   1 LIG      -0.11500
      5 C5        -67.2660    2.8240  -45.9599 C.ar   1 LIG      -0.11700
      6 C6        -65.8339    4.6755  -47.4760 C.ar   1 LIG      -0.11700
      7 C7        -65.9528    3.4280  -43.9817 C.ar   1 LIG      -0.11700
      8 C8        -64.5206    5.2796  -45.4978 C.ar   1 LIG      -0.11700
      9 C9        -66.2566    3.5820  -45.3442 C.ar   1 LIG       0.00400
     10 C10       -65.5299    4.5216  -46.1135 C.ar   1 LIG       0.00400
     11 H1        -68.3373    2.3971  -47.7789 H      1 LIG       0.11500
     12 H2        -67.0655    4.0427  -49.1259 H      1 LIG       0.11500
     13 H3        -64.7216    4.0605  -42.3314 H      1 LIG       0.11500
     14 H4        -63.4486    5.7051  -43.6786 H      1 LIG       0.11500
     15 H5        -67.8372    2.0956  -45.3881 H      1 LIG       0.11500
     16 H6        -65.2884    5.3923  -48.0864 H      1 LIG       0.11500
     17 H7        -66.4987    2.7120  -43.3710 H      1 LIG       0.11500
     18 H8        -63.9489    6.0074  -46.0700 H      1 LIG       0.11500
@<TRIPOS>BOND
      1       1       2 ar
      2       1       5 ar
      3       2       6 ar
      4       3       4 ar
      5       3       7 ar
      6       4       8 ar
      7       5       9 ar
      8       6      10 ar
      9       7       9 ar
     10       8      10 ar
     11       9      10 ar
     12       1      11 1
     13       2      12 1
     14       3      13 1
     15       4      14 1
     16       5      15 1
     17       6      16 1
     18       7      17 1
     19       8      18 1
@<TRIPOS>ALT_TYPE
CGenFF_4.0_ALT_TYPE_SET
CGenFF_4.0 1 CG2R61 2 CG2R61 3 CG2R61 4 CG2R61 5 CG2R61 6 CG2R61 7 CG2R61 8 CG2R61 9 CG2R61 10 CG2R61 11 HGR61 12 HGR61 13 HGR61 14 HGR61 15 HGR61 16 HGR61 17 HGR61 18 HGR61
@<TRIPOS>MOLECULE
naphtalene
 18 19 0 0 0
****
USER_CHARGES
INVALID_CHARGES
Pose:   6 Cluster:   6 Fr_nu:  67824 TotEn:   -13.39
@<TRIPOS>ATOM
      1 C1        -72.0040  -10.5029  -44.9558 C.ar   1 LIG      -0.11500
      2 C2        -71.0944   -9.4664  -45.1435 C.ar   1 LIG      -0.11500
      3 C3        -74.9168   -8.5581  -48.3331 C.ar   1 LIG      -0.11500
      4 C4        -74.0072   -7.5216  -48.5207 C.ar   1 LIG      -0.11500
      5 C5        -73.1835  -10.5404  -45.6999 C.ar   1 LIG      -0.11700
      6 C6        -71.3608   -8.4635  -46.0759 C.ar   1 LIG      -0.11700
      7 C7        -74.6503   -9.5611  -47.4006 C.ar   1 LIG      -0.11700
      8 C8        -72.8276   -7.4840  -47.7766 C.ar   1 LIG      -0.11700
      9 C9        -73.4681   -9.5392  -46.6429 C.ar   1 LIG       0.00400
     10 C10       -72.5431   -8.4852  -46.8336 C.ar   1 LIG       0.00400
     11 H1        -71.7963  -11.2831  -44.2294 H      1 LIG       0.11500
     12 H2        -70.1763   -9.4383  -44.5639 H      1 LIG       0.11500
     13 H3        -75.8352   -8.5869  -48.9126 H      1 LIG       0.11500
     14 H4        -74.2160   -6.7409  -49.2462 H      1 LIG       0.11500
     15 H5        -73.8803  -11.3599  -45.5363 H      1 LIG       0.11500
     16 H6        -70.6354   -7.6631  -46.2065 H      1 LIG       0.11500
     17 H7        -75.3754  -10.3617  -47.2708 H      1 LIG       0.11500
     18 H8        -72.1310   -6.6641  -47.9395 H      1 LIG       0.11500
@<TRIPOS>BOND
      1       1       2 ar
      2       1       5 ar
      3       2       6 ar
      4       3       4 ar
      5       3       7 ar
      6       4       8 ar
      7       5       9 ar
      8       6      10 ar
      9       7       9 ar
     10       8      10 ar
     11       9      10 ar
     12       1      11 1
     13       2      12 1
     14       3      13 1
     15       4      14 1
     16       5      15 1
     17       6      16 1
     18       7      17 1
     19       8      18 1
@<TRIPOS>ALT_TYPE
CGenFF_4.0_ALT_TYPE_SET
CGenFF_4.0 1 CG2R61 2 CG2R61 3 CG2R61 4 CG2R61 5 CG2R61 6 CG2R61 7 CG2R61 8 CG2R61 9 CG2R61 10 CG2R61 11 HGR61 12 HGR61 13 HGR61 14 HGR61 15 HGR61 16 HGR61 17 HGR61 18 HGR61
@<TRIPOS>MOLECULE
naphtalene
 18 19 0 0 0
****
USER_CHARGES
INVALID_CHARGES
Pose:   7 Cluster:   7 Fr_nu:   8919 TotEn:   -13.12
@<TRIPOS>ATOM
      1 C1        -73.7067  -21.2980  -39.6587 C.ar   1 LIG      -0.11500
      2 C2        -74.7085  -20.3458  -39.4958 C.ar   1 LIG      -0.11500
      3 C3        -76.0652  -23.1208  -43.5042 C.ar   1 LIG      -0.11500
      4 C4        -77.0669  -22.1685  -43.3412 C.ar   1 LIG      -0.11500
      5 C5        -73.7894  -22.2285  -40.6951 C.ar   1 LIG      -0.11700
      6 C6        -75.7966  -20.3201  -40.3684 C.ar   1 LIG      -0.11700
      7 C7        -74.9770  -23.1463  -42.6315 C.ar   1 LIG      -0.11700
      8 C8        -76.9844  -21.2381  -42.3048 C.ar   1 LIG      -0.11700
      9 C9        -74.8776  -22.2174  -41.5828 C.ar   1 LIG       0.00400
     10 C10       -75.8962  -21.2491  -41.4170 C.ar   1 LIG       0.00400
     11 H1        -72.8601  -21.3178  -38.9787 H      1 LIG       0.11500
     12 H2        -74.6431  -19.6217  -38.6888 H      1 LIG       0.11500
     13 H3        -76.1300  -23.8452  -44.3112 H      1 LIG       0.11500
     14 H4        -77.9140  -22.1501  -44.0206 H      1 LIG       0.11500
     15 H5        -72.9950  -22.9641  -40.8032 H      1 LIG       0.11500
     16 H6        -76.5678  -19.5666  -40.2226 H      1 LIG       0.11500
     17 H7        -74.2055  -23.8994  -42.7780 H      1 LIG       0.11500
     18 H8        -77.7791  -20.5028  -42.1960 H      1 LIG       0.11500
@<TRIPOS>BOND
      1       1       2 ar
      2       1       5 ar
      3       2       6 ar
      4       3       4 ar
      5       3       7 ar
      6       4       8 ar
      7       5       9 ar
      8       6      10 ar
      9       7       9 ar
     10       8      10 ar
     11       9      10 ar
     12       1      11 1
     13       2      12 1
     14       3      13 1
     15       4      14 1
     16       5      15 1
     17       6      16 1
     18       7      17 1
     19       8      18 1
@<TRIPOS>ALT_TYPE
CGenFF_4.0_ALT_TYPE_SET
CGenFF_4.0 1 CG2R61 2 CG2R61 3 CG2R61 4 CG2R61 5 CG2R61 6 CG2R61 7 CG2R61 8 CG2R61 9 CG2R61 10 CG2R61 11 HGR61 12 HGR61 13 HGR61 14 HGR61 15 HGR61 16 HGR61 17 HGR61 18 HGR61
@<TRIPOS>MOLECULE
naphtalene
 18 19 0 0 0
****
USER_CHARGES
INVALID_CHARGES
Pose:   8 Cluster:   8 Fr_nu:  27802 TotEn:   -13.00
@<TRIPOS>ATOM
      1 C1        -76.3470  -25.3881  -45.0037 C.ar   1 LIG      -0.11500
      2 C2        -74.9765  -25.1926  -44.8616 C.ar   1 LIG      -0.11500
      3 C3        -77.1916  -21.5116  -42.1872 C.ar   1 LIG      -0.11500
      4 C4        -75.8210  -21.3162  -42.0452 C.ar   1 LIG      -0.11500
      5 C5        -77.2446  -24.5239  -44.3758 C.ar   1 LIG      -0.11700
      6 C6        -74.4981  -24.1324  -44.0914 C.ar   1 LIG      -0.11700
      7 C7        -77.6699  -22.5719  -42.9576 C.ar   1 LIG      -0.11700
      8 C8        -74.9233  -22.1803  -42.6730 C.ar   1 LIG      -0.11700
      9 C9        -76.7808  -23.4515  -43.5966 C.ar   1 LIG       0.00400
     10 C10       -75.3871  -23.2528  -43.4522 C.ar   1 LIG       0.00400
     11 H1        -76.7188  -26.2140  -45.6030 H      1 LIG       0.11500
     12 H2        -74.2786  -25.8657  -45.3510 H      1 LIG       0.11500
     13 H3        -77.8902  -20.8386  -41.6981 H      1 LIG       0.11500
     14 H4        -75.4498  -20.4910  -41.4446 H      1 LIG       0.11500
     15 H5        -78.3117  -24.6961  -44.5004 H      1 LIG       0.11500
     16 H6        -73.4227  -23.9982  -43.9945 H      1 LIG       0.11500
     17 H7        -78.7453  -22.7054  -43.0550 H      1 LIG       0.11500
     18 H8        -73.8561  -22.0088  -42.5479 H      1 LIG       0.11500
@<TRIPOS>BOND
      1       1       2 ar
      2       1       5 ar
      3       2       6 ar
      4       3       4 ar
      5       3       7 ar
      6       4       8 ar
      7       5       9 ar
      8       6      10 ar
      9       7       9 ar
     10       8      10 ar
     11       9      10 ar
     12       1      11 1
     13       2      12 1
     14       3      13 1
     15       4      14 1
     16       5      15 1
     17       6      16 1
     18       7      17 1
     19       8      18 1
@<TRIPOS>ALT_TYPE
CGenFF_4.0_ALT_TYPE_SET
CGenFF_4.0 1 CG2R61 2 CG2R61 3 CG2R61 4 CG2R61 5 CG2R61 6 CG2R61 7 CG2R61 8 CG2R61 9 CG2R61 10 CG2R61 11 HGR61 12 HGR61 13 HGR61 14 HGR61 15 HGR61 16 HGR61 17 HGR61 18 HGR61
@<TRIPOS>MOLECULE
naphtalene
 18 19 0 0 0
****
USER_CHARGES
INVALID_CHARGES
Pose:   9 Cluster:   9 Fr_nu:  25792 TotEn:   -12.95
@<TRIPOS>ATOM
      1 C1        -57.4610    4.0997  -38.3804 C.ar   1 LIG      -0.11500
      2 C2        -57.6990    2.7306  -38.3046 C.ar   1 LIG      -0.11500
      3 C3        -57.1962    3.7851  -43.2285 C.ar   1 LIG      -0.11500
      4 C4        -57.4342    2.4160  -43.1526 C.ar   1 LIG      -0.11500
      5 C5        -57.2759    4.7088  -39.6219 C.ar   1 LIG      -0.11700
      6 C6        -57.7527    1.9653  -39.4698 C.ar   1 LIG      -0.11700
      7 C7        -57.1426    4.5505  -42.0632 C.ar   1 LIG      -0.11700
      8 C8        -57.6192    1.8068  -41.9112 C.ar   1 LIG      -0.11700
      9 C9        -57.3266    3.9539  -40.8051 C.ar   1 LIG       0.00400
     10 C10       -57.5685    2.5617  -40.7279 C.ar   1 LIG       0.00400
     11 H1        -57.4188    4.6949  -37.4729 H      1 LIG       0.11500
     12 H2        -57.8432    2.2574  -37.3377 H      1 LIG       0.11500
     13 H3        -57.0520    4.2590  -44.1953 H      1 LIG       0.11500
     14 H4        -57.4749    1.8211  -44.0603 H      1 LIG       0.11500
     15 H5        -57.0908    5.7805  -39.6572 H      1 LIG       0.11500
     16 H6        -57.9405    0.8968  -39.3869 H      1 LIG       0.11500
     17 H7        -56.9556    5.6190  -42.1463 H      1 LIG       0.11500
     18 H8        -57.8036    0.7350  -41.8755 H      1 LIG       0.11500
@<TRIPOS>BOND
      1       1       2 ar
      2       1       5 ar
      3       2       6 ar
      4       3       4 ar
      5       3       7 ar
      6       4       8 ar
      7       5       9 ar
      8       6      10 ar
      9       7       9 ar
     10       8      10 ar
     11       9      10 ar
     12       1      11 1
     13       2      12 1
     14       3      13 1
     15       4      14 1
     16       5      15 1
     17       6      16 1
     18       7      17 1
     19       8      18 1
@<TRIPOS>ALT_TYPE
CGenFF_4.0_ALT_TYPE_SET
CGenFF_4.0 1 CG2R61 2 CG2R61 3 CG2R61 4 CG2R61 5 CG2R61 6 CG2R61 7 CG2R61 8 CG2R61 9 CG2R61 10 CG2R61 11 HGR61 12 HGR61 13 HGR61 14 HGR61 15 HGR61 16 HGR61 17 HGR61 18 HGR61
@<TRIPOS>MOLECULE
naphtalene
 18 19 0 0 0
****
USER_CHARGES
INVALID_CHARGES
Pose:  10 Cluster:  10 Fr_nu:  18746 TotEn:   -12.84
@<TRIPOS>ATOM
      1 C1        -77.6815  -23.8188  -41.0865 C.ar   1 LIG      -0.11500
      2 C2        -77.7381  -23.9201  -39.6997 C.ar   1 LIG      -0.11500
      3 C3        -80.1042  -28.0187  -41.4919 C.ar   1 LIG      -0.11500
      4 C4        -80.1607  -28.1199  -40.1050 C.ar   1 LIG      -0.11500
      5 C5        -78.2545  -24.8105  -41.8833 C.ar   1 LIG      -0.11700
      6 C6        -78.3678  -25.0133  -39.1042 C.ar   1 LIG      -0.11700
      7 C7        -79.4745  -26.9254  -42.0874 C.ar   1 LIG      -0.11700
      8 C8        -79.5877  -27.1283  -39.3082 C.ar   1 LIG      -0.11700
      9 C9        -78.8924  -25.9180  -41.3009 C.ar   1 LIG       0.00400
     10 C10       -78.9498  -26.0209  -39.8906 C.ar   1 LIG       0.00400
     11 H1        -77.1906  -22.9678  -41.5496 H      1 LIG       0.11500
     12 H2        -77.2919  -23.1474  -39.0804 H      1 LIG       0.11500
     13 H3        -80.5504  -28.7912  -42.1119 H      1 LIG       0.11500
     14 H4        -80.6505  -28.9718  -39.6425 H      1 LIG       0.11500
     15 H5        -78.1979  -24.7109  -42.9653 H      1 LIG       0.11500
     16 H6        -78.4007  -25.0717  -38.0182 H      1 LIG       0.11500
     17 H7        -79.4425  -26.8668  -43.1733 H      1 LIG       0.11500
     18 H8        -79.6435  -27.2281  -38.2261 H      1 LIG       0.11500
@<TRIPOS>BOND
      1       1       2 ar
      2       1       5 ar
      3       2       6 ar
      4       3       4 ar
      5       3       7 ar
      6       4       8 ar
      7       5       9 ar
      8       6      10 ar
      9       7       9 ar
     10       8      10 ar
     11       9      10 ar
     12       1      11 1
     13       2      12 1
     14       3      13 1
     15       4      14 1
     16       5      15 1
     17       6      16 1
     18       7      17 1
     19       8      18 1
@<TRIPOS>ALT_TYPE
CGenFF_4.0_ALT_TYPE_SET
CGenFF_4.0 1 CG2R61 2 CG2R61 3 CG2R61 4 CG2R61 5 CG2R61 6 CG2R61 7 CG2R61 8 CG2R61 9 CG2R61 10 CG2R61 11 HGR61 12 HGR61 13 HGR61 14 HGR61 15 HGR61 16 HGR61 17 HGR61 18 HGR61
@<TRIPOS>MOLECULE
naphtalene
 18 19 0 0 0
****
USER_CHARGES
INVALID_CHARGES
Pose:  11 Cluster:  11 Fr_nu:  39340 TotEn:   -12.68
@<TRIPOS>ATOM
      1 C1        -57.3000  -23.8019  -23.1804 C.ar   1 LIG      -0.11500
      2 C2        -57.7106  -23.1345  -22.0303 C.ar   1 LIG      -0.11500
      3 C3        -60.6785  -21.4347  -25.7601 C.ar   1 LIG      -0.11500
      4 C4        -61.0890  -20.7673  -24.6099 C.ar   1 LIG      -0.11500
      5 C5        -57.9326  -23.5493  -24.3980 C.ar   1 LIG      -0.11700
      6 C6        -58.7552  -22.2119  -22.0932 C.ar   1 LIG      -0.11700
      7 C7        -59.6338  -22.3573  -25.6971 C.ar   1 LIG      -0.11700
      8 C8        -60.4566  -21.0198  -23.3922 C.ar   1 LIG      -0.11700
      9 C9        -58.9859  -22.6239  -24.4799 C.ar   1 LIG       0.00400
     10 C10       -59.4033  -21.9452  -23.3103 C.ar   1 LIG       0.00400
     11 H1        -56.4871  -24.5205  -23.1306 H      1 LIG       0.11500
     12 H2        -57.2173  -23.3316  -21.0829 H      1 LIG       0.11500
     13 H3        -61.1714  -21.2378  -26.7080 H      1 LIG       0.11500
     14 H4        -61.9029  -20.0499  -24.6599 H      1 LIG       0.11500
     15 H5        -57.5953  -24.0830  -25.2842 H      1 LIG       0.11500
     16 H6        -59.0592  -21.7013  -21.1818 H      1 LIG       0.11500
     17 H7        -59.3294  -22.8671  -26.6087 H      1 LIG       0.11500
     18 H8        -60.7942  -20.4868  -22.5057 H      1 LIG       0.11500
@<TRIPOS>BOND
      1       1       2 ar
      2       1       5 ar
      3       2       6 ar
      4       3       4 ar
      5       3       7 ar
      6       4       8 ar
      7       5       9 ar
      8       6      10 ar
      9       7       9 ar
     10       8      10 ar
     11       9      10 ar
     12       1      11 1
     13       2      12 1
     14       3      13 1
     15       4      14 1
     16       5      15 1
     17       6      16 1
     18       7      17 1
     19       8      18 1
@<TRIPOS>ALT_TYPE
CGenFF_4.0_ALT_TYPE_SET
CGenFF_4.0 1 CG2R61 2 CG2R61 3 CG2R61 4 CG2R61 5 CG2R61 6 CG2R61 7 CG2R61 8 CG2R61 9 CG2R61 10 CG2R61 11 HGR61 12 HGR61 13 HGR61 14 HGR61 15 HGR61 16 HGR61 17 HGR61 18 HGR61
@<TRIPOS>MOLECULE
naphtalene
 18 19 0 0 0
****
USER_CHARGES
INVALID_CHARGES
Pose:  12 Cluster:  12 Fr_nu: 357656 TotEn:   -12.62
@<TRIPOS>ATOM
      1 C1        -50.0466  -11.1376  -44.1703 C.ar   1 LIG      -0.11500
      2 C2        -49.0706  -12.0690  -43.8286 C.ar   1 LIG      -0.11500
      3 C3        -52.8917  -14.7240  -45.8184 C.ar   1 LIG      -0.11500
      4 C4        -51.9156  -15.6553  -45.4767 C.ar   1 LIG      -0.11500
      5 C5        -51.2427  -11.5604  -44.7510 C.ar   1 LIG      -0.11700
      6 C6        -49.2868  -13.4266  -44.0661 C.ar   1 LIG      -0.11700
      7 C7        -52.6754  -13.3663  -45.5809 C.ar   1 LIG      -0.11700
      8 C8        -50.7194  -15.2327  -44.8962 C.ar   1 LIG      -0.11700
      9 C9        -51.4774  -12.9230  -44.9973 C.ar   1 LIG       0.00400
     10 C10       -50.4848  -13.8700  -44.6498 C.ar   1 LIG       0.00400
     11 H1        -49.8775  -10.0808  -43.9857 H      1 LIG       0.11500
     12 H2        -48.1399  -11.7389  -43.3764 H      1 LIG       0.11500
     13 H3        -53.8228  -15.0536  -46.2706 H      1 LIG       0.11500
     14 H4        -52.0846  -16.7118  -45.6629 H      1 LIG       0.11500
     15 H5        -51.9914  -10.8147  -45.0103 H      1 LIG       0.11500
     16 H6        -48.5102  -14.1371  -43.7905 H      1 LIG       0.11500
     17 H7        -53.4524  -12.6561  -45.8558 H      1 LIG       0.11500
     18 H8        -49.9702  -15.9782  -44.6374 H      1 LIG       0.11500
@<TRIPOS>BOND
      1       1       2 ar
      2       1       5 ar
      3       2       6 ar
      4       3       4 ar
      5       3       7 ar
      6       4       8 ar
      7       5       9 ar
      8       6      10 ar
      9       7       9 ar
     10       8      10 ar
     11       9      10 ar
     12       1      11 1
     13       2      12 1
     14       3      13 1
     15       4      14 1
     16       5      15 1
     17       6      16 1
     18       7      17 1
     19       8      18 1
@<TRIPOS>ALT_TYPE
CGenFF_4.0_ALT_TYPE_SET
CGenFF_4.0 1 CG2R61 2 CG2R61 3 CG2R61 4 CG2R61 5 CG2R61 6 CG2R61 7 CG2R61 8 CG2R61 9 CG2R61 10 CG2R61 11 HGR61 12 HGR61 13 HGR61 14 HGR61 15 HGR61 16 HGR61 17 HGR61 18 HGR61
@<TRIPOS>MOLECULE
naphtalene
 18 19 0 0 0
****
USER_CHARGES
INVALID_CHARGES
Pose:  13 Cluster:  13 Fr_nu:    644 TotEn:   -12.29
@<TRIPOS>ATOM
      1 C1        -75.7209  -21.4525  -39.9698 C.ar   1 LIG      -0.11500
      2 C2        -76.8363  -20.7087  -40.3431 C.ar   1 LIG      -0.11500
      3 C3        -76.3027  -24.2873  -43.8811 C.ar   1 LIG      -0.11500
      4 C4        -77.4181  -23.5434  -44.2543 C.ar   1 LIG      -0.11500
      5 C5        -75.3055  -22.5295  -40.7533 C.ar   1 LIG      -0.11700
      6 C6        -77.5406  -21.0388  -41.5012 C.ar   1 LIG      -0.11700
      7 C7        -75.5983  -23.9570  -42.7229 C.ar   1 LIG      -0.11700
      8 C8        -77.8337  -22.4664  -43.4708 C.ar   1 LIG      -0.11700
      9 C9        -76.0024  -22.8762  -41.9223 C.ar   1 LIG       0.00400
     10 C10       -77.1367  -22.1197  -42.3018 C.ar   1 LIG       0.00400
     11 H1        -75.1734  -21.1953  -39.0678 H      1 LIG       0.11500
     12 H2        -77.1588  -19.8702  -39.7325 H      1 LIG       0.11500
     13 H3        -75.9795  -25.1259  -44.4914 H      1 LIG       0.11500
     14 H4        -77.9661  -23.8019  -45.1556 H      1 LIG       0.11500
     15 H5        -74.4310  -23.0973  -40.4420 H      1 LIG       0.11500
     16 H6        -78.4093  -20.4432  -41.7741 H      1 LIG       0.11500
     17 H7        -74.7293  -24.5522  -42.4506 H      1 LIG       0.11500
     18 H8        -78.7086  -21.8990  -43.7815 H      1 LIG       0.11500
@<TRIPOS>BOND
      1       1       2 ar
      2       1       5 ar
      3       2       6 ar
      4       3       4 ar
      5       3       7 ar
      6       4       8 ar
      7       5       9 ar
      8       6      10 ar
      9       7       9 ar
     10       8      10 ar
     11       9      10 ar
     12       1      11 1
     13       2      12 1
     14       3      13 1
     15       4      14 1
     16       5      15 1
     17       6      16 1
     18       7      17 1
     19       8      18 1
@<TRIPOS>ALT_TYPE
CGenFF_4.0_ALT_TYPE_SET
CGenFF_4.0 1 CG2R61 2 CG2R61 3 CG2R61 4 CG2R61 5 CG2R61 6 CG2R61 7 CG2R61 8 CG2R61 9 CG2R61 10 CG2R61 11 HGR61 12 HGR61 13 HGR61 14 HGR61 15 HGR61 16 HGR61 17 HGR61 18 HGR61
@<TRIPOS>MOLECULE
naphtalene
 18 19 0 0 0
****
USER_CHARGES
INVALID_CHARGES
Pose:  14 Cluster:  14 Fr_nu:  49721 TotEn:   -12.22
@<TRIPOS>ATOM
      1 C1        -54.0857    2.1733  -40.6666 C.ar   1 LIG      -0.11500
      2 C2        -53.5935    3.0228  -41.6529 C.ar   1 LIG      -0.11500
      3 C3        -58.3129    1.8509  -43.0540 C.ar   1 LIG      -0.11500
      4 C4        -57.8206    2.7004  -44.0403 C.ar   1 LIG      -0.11500
      5 C5        -55.3821    1.6669  -40.7641 C.ar   1 LIG      -0.11700
      6 C6        -54.3956    3.3691  -42.7406 C.ar   1 LIG      -0.11700
      7 C7        -57.5107    1.5045  -41.9663 C.ar   1 LIG      -0.11700
      8 C8        -56.5243    3.2069  -43.9428 C.ar   1 LIG      -0.11700
      9 C9        -56.2035    2.0049  -41.8520 C.ar   1 LIG       0.00400
     10 C10       -55.7029    2.8688  -42.8549 C.ar   1 LIG       0.00400
     11 H1        -53.4610    1.9044  -39.8198 H      1 LIG       0.11500
     12 H2        -52.5841    3.4163  -41.5762 H      1 LIG       0.11500
     13 H3        -59.3224    1.4568  -43.1302 H      1 LIG       0.11500
     14 H4        -58.4462    2.9700  -44.8861 H      1 LIG       0.11500
     15 H5        -55.7461    1.0048  -39.9811 H      1 LIG       0.11500
     16 H6        -53.9900    4.0343  -43.5001 H      1 LIG       0.11500
     17 H7        -57.9162    0.8387  -41.2073 H      1 LIG       0.11500
     18 H8        -56.1603    3.8697  -44.7253 H      1 LIG       0.11500
@<TRIPOS>BOND
      1       1       2 ar
      2       1       5 ar
      3       2       6 ar
      4       3       4 ar
      5       3       7 ar
      6       4       8 ar
      7       5       9 ar
      8       6      10 ar
      9       7       9 ar
     10       8      10 ar
     11       9      10 ar
     12       1      11 1
     13       2      12 1
     14       3      13 1
     15       4      14 1
     16       5      15 1
     17       6      16 1
     18       7      17 1
     19       8      18 1
@<TRIPOS>ALT_TYPE
CGenFF_4.0_ALT_TYPE_SET
CGenFF_4.0 1 CG2R61 2 CG2R61 3 CG2R61 4 CG2R61 5 CG2R61 6 CG2R61 7 CG2R61 8 CG2R61 9 CG2R61 10 CG2R61 11 HGR61 12 HGR61 13 HGR61 14 HGR61 15 HGR61 16 HGR61 17 HGR61 18 HGR61
@<TRIPOS>MOLECULE
naphtalene
 18 19 0 0 0
****
USER_CHARGES
INVALID_CHARGES
Pose:  15 Cluster:  15 Fr_nu: 150221 TotEn:   -11.79
@<TRIPOS>ATOM
      1 C1        -59.3667    3.4313  -43.8932 C.ar   1 LIG      -0.11500
      2 C2        -58.1291    3.6649  -44.4854 C.ar   1 LIG      -0.11500
      3 C3        -57.1472    1.5041  -40.0160 C.ar   1 LIG      -0.11500
      4 C4        -55.9097    1.7377  -40.6084 C.ar   1 LIG      -0.11500
      5 C5        -59.4369    2.8357  -42.6335 C.ar   1 LIG      -0.11700
      6 C6        -56.9571    3.3039  -43.8204 C.ar   1 LIG      -0.11700
      7 C7        -58.3193    1.8652  -40.6811 C.ar   1 LIG      -0.11700
      8 C8        -55.8393    2.3333  -41.8681 C.ar   1 LIG      -0.11700
      9 C9        -58.2673    2.4657  -41.9496 C.ar   1 LIG       0.00400
     10 C10       -57.0089    2.7033  -42.5520 C.ar   1 LIG       0.00400
     11 H1        -60.2788    3.7121  -44.4116 H      1 LIG       0.11500
     12 H2        -58.0756    4.1289  -45.4660 H      1 LIG       0.11500
     13 H3        -57.2014    1.0402  -39.0352 H      1 LIG       0.11500
     14 H4        -54.9980    1.4554  -40.0901 H      1 LIG       0.11500
     15 H5        -60.4151    2.6622  -42.1898 H      1 LIG       0.11500
     16 H6        -56.0006    3.4963  -44.3021 H      1 LIG       0.11500
     17 H7        -59.2755    1.6734  -40.1989 H      1 LIG       0.11500
     18 H8        -54.8612    2.5062  -42.3123 H      1 LIG       0.11500
@<TRIPOS>BOND
      1       1       2 ar
      2       1       5 ar
      3       2       6 ar
      4       3       4 ar
      5       3       7 ar
      6       4       8 ar
      7       5       9 ar
      8       6      10 ar
      9       7       9 ar
     10       8      10 ar
     11       9      10 ar
     12       1      11 1
     13       2      12 1
     14       3      13 1
     15       4      14 1
     16       5      15 1
     17       6      16 1
     18       7      17 1
     19       8      18 1
@<TRIPOS>ALT_TYPE
CGenFF_4.0_ALT_TYPE_SET
CGenFF_4.0 1 CG2R61 2 CG2R61 3 CG2R61 4 CG2R61 5 CG2R61 6 CG2R61 7 CG2R61 8 CG2R61 9 CG2R61 10 CG2R61 11 HGR61 12 HGR61 13 HGR61 14 HGR61 15 HGR61 16 HGR61 17 HGR61 18 HGR61
@<TRIPOS>MOLECULE
naphtalene
 18 19 0 0 0
****
USER_CHARGES
INVALID_CHARGES
Pose:  16 Cluster:  16 Fr_nu:  66271 TotEn:   -11.73
@<TRIPOS>ATOM
      1 C1        -72.5099  -25.0978  -44.3876 C.ar   1 LIG      -0.11500
      2 C2        -72.7445  -25.6965  -45.6218 C.ar   1 LIG      -0.11500
      3 C3        -77.2416  -24.0314  -44.0055 C.ar   1 LIG      -0.11500
      4 C4        -77.4762  -24.6301  -45.2398 C.ar   1 LIG      -0.11500
      5 C5        -73.5667  -24.5326  -43.6732 C.ar   1 LIG      -0.11700
      6 C6        -74.0367  -25.7324  -46.1465 C.ar   1 LIG      -0.11700
      7 C7        -75.9494  -23.9956  -43.4808 C.ar   1 LIG      -0.11700
      8 C8        -76.4195  -25.1953  -45.9542 C.ar   1 LIG      -0.11700
      9 C9        -74.8738  -24.5595  -44.1862 C.ar   1 LIG       0.00400
     10 C10       -75.1123  -25.1684  -45.4413 C.ar   1 LIG       0.00400
     11 H1        -71.5036  -25.0697  -43.9798 H      1 LIG       0.11500
     12 H2        -71.9212  -26.1365  -46.1769 H      1 LIG       0.11500
     13 H3        -78.0647  -23.5913  -43.4497 H      1 LIG       0.11500
     14 H4        -78.4824  -24.6567  -45.6476 H      1 LIG       0.11500
     15 H5        -73.3599  -24.0695  -42.7106 H      1 LIG       0.11500
     16 H6        -74.1971  -26.2061  -47.1128 H      1 LIG       0.11500
     17 H7        -75.7894  -23.5226  -42.5142 H      1 LIG       0.11500
     18 H8        -76.6259  -25.6578  -46.9173 H      1 LIG       0.11500
@<TRIPOS>BOND
      1       1       2 ar
      2       1       5 ar
      3       2       6 ar
      4       3       4 ar
      5       3       7 ar
      6       4       8 ar
      7       5       9 ar
      8       6      10 ar
      9       7       9 ar
     10       8      10 ar
     11       9      10 ar
     12       1      11 1
     13       2      12 1
     14       3      13 1
     15       4      14 1
     16       5      15 1
     17       6      16 1
     18       7      17 1
     19       8      18 1
@<TRIPOS>ALT_TYPE
CGenFF_4.0_ALT_TYPE_SET
CGenFF_4.0 1 CG2R61 2 CG2R61 3 CG2R61 4 CG2R61 5 CG2R61 6 CG2R61 7 CG2R61 8 CG2R61 9 CG2R61 10 CG2R61 11 HGR61 12 HGR61 13 HGR61 14 HGR61 15 HGR61 16 HGR61 17 HGR61 18 HGR61
@<TRIPOS>MOLECULE
naphtalene
 18 19 0 0 0
****
USER_CHARGES
INVALID_CHARGES
Pose:  17 Cluster:  17 Fr_nu: 103394 TotEn:   -11.58
@<TRIPOS>ATOM
      1 C1        -57.8287    2.7589  -43.3781 C.ar   1 LIG      -0.11500
      2 C2        -58.9871    2.3962  -42.6973 C.ar   1 LIG      -0.11500
      3 C3        -55.5267    3.3696  -39.1354 C.ar   1 LIG      -0.11500
      4 C4        -56.6852    3.0069  -38.4547 C.ar   1 LIG      -0.11500
      5 C5        -56.6759    3.0925  -42.6666 C.ar   1 LIG      -0.11700
      6 C6        -58.9972    2.3657  -41.3026 C.ar   1 LIG      -0.11700
      7 C7        -55.5167    3.4001  -40.5302 C.ar   1 LIG      -0.11700
      8 C8        -57.8381    2.6733  -39.1660 C.ar   1 LIG      -0.11700
      9 C9        -56.6680    3.0673  -41.2624 C.ar   1 LIG       0.00400
     10 C10       -57.8460    2.6985  -40.5702 C.ar   1 LIG       0.00400
     11 H1        -57.8216    2.7830  -44.4638 H      1 LIG       0.11500
     12 H2        -59.8840    2.1363  -43.2521 H      1 LIG       0.11500
     13 H3        -54.6293    3.6295  -38.5810 H      1 LIG       0.11500
     14 H4        -56.6921    2.9844  -37.3689 H      1 LIG       0.11500
     15 H5        -55.7819    3.3734  -43.2196 H      1 LIG       0.11500
     16 H6        -59.9137    2.0787  -40.7912 H      1 LIG       0.11500
     17 H7        -54.5999    3.6863  -41.0413 H      1 LIG       0.11500
     18 H8        -58.7324    2.3931  -38.6132 H      1 LIG       0.11500
@<TRIPOS>BOND
      1       1       2 ar
      2       1       5 ar
      3       2       6 ar
      4       3       4 ar
      5       3       7 ar
      6       4       8 ar
      7       5       9 ar
      8       6      10 ar
      9       7       9 ar
     10       8      10 ar
     11       9      10 ar
     12       1      11 1
     13       2      12 1
     14       3      13 1
     15       4      14 1
     16       5      15 1
     17       6      16 1
     18       7      17 1
     19       8      18 1
@<TRIPOS>ALT_TYPE
CGenFF_4.0_ALT_TYPE_SET
CGenFF_4.0 1 CG2R61 2 CG2R61 3 CG2R61 4 CG2R61 5 CG2R61 6 CG2R61 7 CG2R61 8 CG2R61 9 CG2R61 10 CG2R61 11 HGR61 12 HGR61 13 HGR61 14 HGR61 15 HGR61 16 HGR61 17 HGR61 18 HGR61
@<TRIPOS>MOLECULE
naphtalene
 18 19 0 0 0
****
USER_CHARGES
INVALID_CHARGES
Pose:  18 Cluster:  18 Fr_nu:   5470 TotEn:   -11.51
@<TRIPOS>ATOM
      1 C1        -75.3802   -9.8942  -45.4360 C.ar   1 LIG      -0.11500
      2 C2        -75.3748   -8.5737  -45.8755 C.ar   1 LIG      -0.11500
      3 C3        -70.5354  -10.0533  -45.8551 C.ar   1 LIG      -0.11500
      4 C4        -70.5301   -8.7328  -46.2946 C.ar   1 LIG      -0.11500
      5 C5        -74.1803  -10.5964  -45.3193 C.ar   1 LIG      -0.11700
      6 C6        -74.1697   -7.9504  -46.2002 C.ar   1 LIG      -0.11700
      7 C7        -71.7407  -10.6766  -45.5303 C.ar   1 LIG      -0.11700
      8 C8        -71.7299   -8.0305  -46.4114 C.ar   1 LIG      -0.11700
      9 C9        -72.9578   -9.9848  -45.6418 C.ar   1 LIG       0.00400
     10 C10       -72.9524   -8.6421  -46.0889 C.ar   1 LIG       0.00400
     11 H1        -76.3187  -10.3791  -45.1839 H      1 LIG       0.11500
     12 H2        -76.3094   -8.0278  -45.9657 H      1 LIG       0.11500
     13 H3        -69.6009  -10.5998  -45.7645 H      1 LIG       0.11500
     14 H4        -69.5914   -8.2489  -46.5479 H      1 LIG       0.11500
     15 H5        -74.2084  -11.6279  -44.9741 H      1 LIG       0.11500
     16 H6        -74.1890   -6.9174  -46.5412 H      1 LIG       0.11500
     17 H7        -71.7209  -11.7093  -45.1886 H      1 LIG       0.11500
     18 H8        -71.7021   -6.9992  -46.7573 H      1 LIG       0.11500
@<TRIPOS>BOND
      1       1       2 ar
      2       1       5 ar
      3       2       6 ar
      4       3       4 ar
      5       3       7 ar
      6       4       8 ar
      7       5       9 ar
      8       6      10 ar
      9       7       9 ar
     10       8      10 ar
     11       9      10 ar
     12       1      11 1
     13       2      12 1
     14       3      13 1
     15       4      14 1
     16       5      15 1
     17       6      16 1
     18       7      17 1
     19       8      18 1
@<TRIPOS>ALT_TYPE
CGenFF_4.0_ALT_TYPE_SET
CGenFF_4.0 1 CG2R61 2 CG2R61 3 CG2R61 4 CG2R61 5 CG2R61 6 CG2R61 7 CG2R61 8 CG2R61 9 CG2R61 10 CG2R61 11 HGR61 12 HGR61 13 HGR61 14 HGR61 15 HGR61 16 HGR61 17 HGR61 18 HGR61
@<TRIPOS>MOLECULE
naphtalene
 18 19 0 0 0
****
USER_CHARGES
INVALID_CHARGES
Pose:  19 Cluster:  19 Fr_nu:    174 TotEn:   -11.44
@<TRIPOS>ATOM
      1 C1        -56.7016    3.8193  -40.3919 C.ar   1 LIG      -0.11500
      2 C2        -56.1183    2.6232  -40.7993 C.ar   1 LIG      -0.11500
      3 C3        -59.9358    3.4739  -44.0104 C.ar   1 LIG      -0.11500
      4 C4        -59.3524    2.2778  -44.4176 C.ar   1 LIG      -0.11500
      5 C5        -57.7973    4.3339  -41.0857 C.ar   1 LIG      -0.11700
      6 C6        -56.6282    1.9371  -41.9017 C.ar   1 LIG      -0.11700
      7 C7        -59.4259    4.1600  -42.9077 C.ar   1 LIG      -0.11700
      8 C8        -58.2567    1.7631  -43.7240 C.ar   1 LIG      -0.11700
      9 C9        -58.3237    3.6566  -42.1978 C.ar   1 LIG       0.00400
     10 C10       -57.7303    2.4404  -42.6119 C.ar   1 LIG       0.00400
     11 H1        -56.3039    4.3532  -39.5339 H      1 LIG       0.11500
     12 H2        -55.2655    2.2233  -40.2583 H      1 LIG       0.11500
     13 H3        -60.7889    3.8743  -44.5509 H      1 LIG       0.11500
     14 H4        -59.7496    1.7450  -45.2766 H      1 LIG       0.11500
     15 H5        -58.2371    5.2707  -40.7497 H      1 LIG       0.11500
     16 H6        -56.1567    1.0036  -42.2021 H      1 LIG       0.11500
     17 H7        -59.8980    5.0929  -42.6071 H      1 LIG       0.11500
     18 H8        -57.8163    0.8267  -44.0603 H      1 LIG       0.11500
@<TRIPOS>BOND
      1       1       2 ar
      2       1       5 ar
      3       2       6 ar
      4       3       4 ar
      5       3       7 ar
      6       4       8 ar
      7       5       9 ar
      8       6      10 ar
      9       7       9 ar
     10       8      10 ar
     11       9      10 ar
     12       1      11 1
     13       2      12 1
     14       3      13 1
     15       4      14 1
     16       5      15 1
     17       6      16 1
     18       7      17 1
     19       8      18 1
@<TRIPOS>ALT_TYPE
CGenFF_4.0_ALT_TYPE_SET
CGenFF_4.0 1 CG2R61 2 CG2R61 3 CG2R61 4 CG2R61 5 CG2R61 6 CG2R61 7 CG2R61 8 CG2R61 9 CG2R61 10 CG2R61 11 HGR61 12 HGR61 13 HGR61 14 HGR61 15 HGR61 16 HGR61 17 HGR61 18 HGR61
@<TRIPOS>MOLECULE
naphtalene
 18 19 0 0 0
****
USER_CHARGES
INVALID_CHARGES
Pose:  20 Cluster:  20 Fr_nu: 159244 TotEn:   -11.41
@<TRIPOS>ATOM
      1 C1        -75.3123  -20.3865  -41.3052 C.ar   1 LIG      -0.11500
      2 C2        -75.7752  -20.6637  -40.0224 C.ar   1 LIG      -0.11500
      3 C3        -77.6921  -24.2754  -43.0040 C.ar   1 LIG      -0.11500
      4 C4        -78.1550  -24.5524  -41.7211 C.ar   1 LIG      -0.11500
      5 C5        -75.6706  -21.2128  -42.3708 C.ar   1 LIG      -0.11700
      6 C6        -76.5983  -21.7679  -39.8001 C.ar   1 LIG      -0.11700
      7 C7        -76.8690  -23.1710  -43.2263 C.ar   1 LIG      -0.11700
      8 C8        -77.7967  -23.7263  -40.6554 C.ar   1 LIG      -0.11700
      9 C9        -76.4983  -22.3287  -42.1654 C.ar   1 LIG       0.00400
     10 C10       -76.9690  -22.6104  -40.8609 C.ar   1 LIG       0.00400
     11 H1        -74.6711  -19.5270  -41.4776 H      1 LIG       0.11500
     12 H2        -75.4959  -20.0197  -39.1936 H      1 LIG       0.11500
     13 H3        -77.9713  -24.9191  -43.8334 H      1 LIG       0.11500
     14 H4        -78.7950  -25.4129  -41.5491 H      1 LIG       0.11500
     15 H5        -75.2967  -20.9772  -43.3651 H      1 LIG       0.11500
     16 H6        -76.9490  -21.9652  -38.7892 H      1 LIG       0.11500
     17 H7        -76.5192  -22.9734  -44.2373 H      1 LIG       0.11500
     18 H8        -78.1699  -23.9621  -39.6609 H      1 LIG       0.11500
@<TRIPOS>BOND
      1       1       2 ar
      2       1       5 ar
      3       2       6 ar
      4       3       4 ar
      5       3       7 ar
      6       4       8 ar
      7       5       9 ar
      8       6      10 ar
      9       7       9 ar
     10       8      10 ar
     11       9      10 ar
     12       1      11 1
     13       2      12 1
     14       3      13 1
     15       4      14 1
     16       5      15 1
     17       6      16 1
     18       7      17 1
     19       8      18 1
@<TRIPOS>ALT_TYPE
CGenFF_4.0_ALT_TYPE_SET
CGenFF_4.0 1 CG2R61 2 CG2R61 3 CG2R61 4 CG2R61 5 CG2R61 6 CG2R61 7 CG2R61 8 CG2R61 9 CG2R61 10 CG2R61 11 HGR61 12 HGR61 13 HGR61 14 HGR61 15 HGR61 16 HGR61 17 HGR61 18 HGR61
@<TRIPOS>MOLECULE
naphtalene
 18 19 0 0 0
****
USER_CHARGES
INVALID_CHARGES
Pose:  21 Cluster:  21 Fr_nu:  71038 TotEn:   -11.37
@<TRIPOS>ATOM
      1 C1        -59.5270  -24.6056  -25.8865 C.ar   1 LIG      -0.11500
      2 C2        -60.8327  -24.5734  -26.3669 C.ar   1 LIG      -0.11500
      3 C3        -60.2249  -20.3144  -23.7022 C.ar   1 LIG      -0.11500
      4 C4        -61.5307  -20.2823  -24.1826 C.ar   1 LIG      -0.11500
      5 C5        -59.0448  -23.5566  -25.1032 C.ar   1 LIG      -0.11700
      6 C6        -61.6614  -23.4923  -26.0659 C.ar   1 LIG      -0.11700
      7 C7        -59.3962  -21.3957  -24.0032 C.ar   1 LIG      -0.11700
      8 C8        -62.0129  -21.3313  -24.9660 C.ar   1 LIG      -0.11700
      9 C9        -59.8649  -22.4603  -24.7903 C.ar   1 LIG       0.00400
     10 C10       -61.1928  -22.4276  -25.2789 C.ar   1 LIG       0.00400
     11 H1        -58.8821  -25.4473  -26.1217 H      1 LIG       0.11500
     12 H2        -61.2072  -25.3907  -26.9764 H      1 LIG       0.11500
     13 H3        -59.8498  -19.4973  -23.0924 H      1 LIG       0.11500
     14 H4        -62.1746  -19.4397  -23.9484 H      1 LIG       0.11500
     15 H5        -58.0206  -23.6027  -24.7389 H      1 LIG       0.11500
     16 H6        -62.6788  -23.4883  -26.4515 H      1 LIG       0.11500
     17 H7        -58.3792  -21.3999  -23.6168 H      1 LIG       0.11500
     18 H8        -63.0369  -21.2850  -25.3311 H      1 LIG       0.11500
@<TRIPOS>BOND
      1       1       2 ar
      2       1       5 ar
      3       2       6 ar
      4       3       4 ar
      5       3       7 ar
      6       4       8 ar
      7       5       9 ar
      8       6      10 ar
      9       7       9 ar
     10       8      10 ar
     11       9      10 ar
     12       1      11 1
     13       2      12 1
     14       3      13 1
     15       4      14 1
     16       5      15 1
     17       6      16 1
     18       7      17 1
     19       8      18 1
@<TRIPOS>ALT_TYPE
CGenFF_4.0_ALT_TYPE_SET
CGenFF_4.0 1 CG2R61 2 CG2R61 3 CG2R61 4 CG2R61 5 CG2R61 6 CG2R61 7 CG2R61 8 CG2R61 9 CG2R61 10 CG2R61 11 HGR61 12 HGR61 13 HGR61 14 HGR61 15 HGR61 16 HGR61 17 HGR61 18 HGR61
@<TRIPOS>MOLECULE
naphtalene
 18 19 0 0 0
****
USER_CHARGES
INVALID_CHARGES
Pose:  22 Cluster:  22 Fr_nu:  87096 TotEn:   -11.12
@<TRIPOS>ATOM
      1 C1        -77.3270  -23.6867  -44.3682 C.ar   1 LIG      -0.11500
      2 C2        -77.1748  -22.7456  -43.3543 C.ar   1 LIG      -0.11500
      3 C3        -79.5177  -26.7018  -41.2405 C.ar   1 LIG      -0.11500
      4 C4        -79.3655  -25.7606  -40.2267 C.ar   1 LIG      -0.11500
      5 C5        -77.9472  -24.9075  -44.1007 C.ar   1 LIG      -0.11700
      6 C6        -77.6422  -23.0215  -42.0691 C.ar   1 LIG      -0.11700
      7 C7        -79.0504  -26.4258  -42.5258 C.ar   1 LIG      -0.11700
      8 C8        -78.7453  -24.5398  -40.4940 C.ar   1 LIG      -0.11700
      9 C9        -78.4236  -25.2022  -42.8129 C.ar   1 LIG       0.00400
     10 C10       -78.2688  -24.2451  -41.7819 C.ar   1 LIG       0.00400
     11 H1        -76.9625  -23.4715  -45.3684 H      1 LIG       0.11500
     12 H2        -76.6921  -21.7954  -43.5636 H      1 LIG       0.11500
     13 H3        -80.0006  -27.6523  -41.0318 H      1 LIG       0.11500
     14 H4        -79.7289  -25.9769  -39.2264 H      1 LIG       0.11500
     15 H5        -78.0549  -25.6284  -44.9085 H      1 LIG       0.11500
     16 H6        -77.5130  -22.2710  -41.2920 H      1 LIG       0.11500
     17 H7        -79.1804  -27.1761  -43.3029 H      1 LIG       0.11500
     18 H8        -78.6367  -23.8190  -39.6861 H      1 LIG       0.11500
@<TRIPOS>BOND
      1       1       2 ar
      2       1       5 ar
      3       2       6 ar
      4       3       4 ar
      5       3       7 ar
      6       4       8 ar
      7       5       9 ar
      8       6      10 ar
      9       7       9 ar
     10       8      10 ar
     11       9      10 ar
     12       1      11 1
     13       2      12 1
     14       3      13 1
     15       4      14 1
     16       5      15 1
     17       6      16 1
     18       7      17 1
     19       8      18 1
@<TRIPOS>ALT_TYPE
CGenFF_4.0_ALT_TYPE_SET
CGenFF_4.0 1 CG2R61 2 CG2R61 3 CG2R61 4 CG2R61 5 CG2R61 6 CG2R61 7 CG2R61 8 CG2R61 9 CG2R61 10 CG2R61 11 HGR61 12 HGR61 13 HGR61 14 HGR61 15 HGR61 16 HGR61 17 HGR61 18 HGR61
@<TRIPOS>MOLECULE
naphtalene
 18 19 0 0 0
****
USER_CHARGES
INVALID_CHARGES
Pose:  23 Cluster:  23 Fr_nu:  47464 TotEn:   -10.89
@<TRIPOS>ATOM
      1 C1        -60.2737  -21.1555  -23.4429 C.ar   1 LIG      -0.11500
      2 C2        -60.6895  -20.5010  -24.5985 C.ar   1 LIG      -0.11500
      3 C3        -64.8250  -22.6965  -22.6786 C.ar   1 LIG      -0.11500
      4 C4        -65.2406  -22.0419  -23.8343 C.ar   1 LIG      -0.11500
      5 C5        -61.1948  -21.8666  -22.6731 C.ar   1 LIG      -0.11700
      6 C6        -62.0277  -20.5549  -24.9890 C.ar   1 LIG      -0.11700
      7 C7        -63.4866  -22.6426  -22.2882 C.ar   1 LIG      -0.11700
      8 C8        -64.3197  -21.3307  -24.6041 C.ar   1 LIG      -0.11700
      9 C9        -62.5459  -21.9315  -23.0510 C.ar   1 LIG       0.00400
     10 C10       -62.9686  -21.2658  -24.2262 C.ar   1 LIG       0.00400
     11 H1        -59.2318  -21.1127  -23.1392 H      1 LIG       0.11500
     12 H2        -59.9716  -19.9479  -25.1972 H      1 LIG       0.11500
     13 H3        -65.5425  -23.2500  -22.0794 H      1 LIG       0.11500
     14 H4        -66.2829  -22.0838  -24.1367 H      1 LIG       0.11500
     15 H5        -60.8475  -22.3703  -21.7734 H      1 LIG       0.11500
     16 H6        -62.3303  -20.0362  -25.8962 H      1 LIG       0.11500
     17 H7        -63.1841  -23.1620  -21.3814 H      1 LIG       0.11500
     18 H8        -64.6669  -20.8263  -25.5035 H      1 LIG       0.11500
@<TRIPOS>BOND
      1       1       2 ar
      2       1       5 ar
      3       2       6 ar
      4       3       4 ar
      5       3       7 ar
      6       4       8 ar
      7       5       9 ar
      8       6      10 ar
      9       7       9 ar
     10       8      10 ar
     11       9      10 ar
     12       1      11 1
     13       2      12 1
     14       3      13 1
     15       4      14 1
     16       5      15 1
     17       6      16 1
     18       7      17 1
     19       8      18 1
@<TRIPOS>ALT_TYPE
CGenFF_4.0_ALT_TYPE_SET
CGenFF_4.0 1 CG2R61 2 CG2R61 3 CG2R61 4 CG2R61 5 CG2R61 6 CG2R61 7 CG2R61 8 CG2R61 9 CG2R61 10 CG2R61 11 HGR61 12 HGR61 13 HGR61 14 HGR61 15 HGR61 16 HGR61 17 HGR61 18 HGR61
@<TRIPOS>MOLECULE
naphtalene
 18 19 0 0 0
****
USER_CHARGES
INVALID_CHARGES
Pose:  24 Cluster:  24 Fr_nu:  65556 TotEn:   -10.52
@<TRIPOS>ATOM
      1 C1        -76.7871  -20.8286  -41.0048 C.ar   1 LIG      -0.11500
      2 C2        -77.2863  -21.4354  -42.1534 C.ar   1 LIG      -0.11500
      3 C3        -77.9704  -24.7698  -38.4087 C.ar   1 LIG      -0.11500
      4 C4        -78.4695  -25.3765  -39.5574 C.ar   1 LIG      -0.11500
      5 C5        -76.8303  -21.5023  -39.7838 C.ar   1 LIG      -0.11700
      6 C6        -77.8304  -22.7182  -42.0857 C.ar   1 LIG      -0.11700
      7 C7        -77.4261  -23.4869  -38.4765 C.ar   1 LIG      -0.11700
      8 C8        -78.4264  -24.7029  -40.7784 C.ar   1 LIG      -0.11700
      9 C9        -77.3746  -22.7941  -39.6970 C.ar   1 LIG       0.00400
     10 C10       -77.8821  -23.4111  -40.8652 C.ar   1 LIG       0.00400
     11 H1        -76.3641  -19.8297  -41.0580 H      1 LIG       0.11500
     12 H2        -77.2519  -20.9102  -43.1035 H      1 LIG       0.11500
     13 H3        -78.0043  -25.2946  -37.4581 H      1 LIG       0.11500
     14 H4        -78.8937  -26.3748  -39.5033 H      1 LIG       0.11500
     15 H5        -76.4347  -21.0084  -38.8987 H      1 LIG       0.11500
     16 H6        -78.2143  -23.1735  -42.9963 H      1 LIG       0.11500
     17 H7        -77.0415  -23.0322  -37.5660 H      1 LIG       0.11500
     18 H8        -78.8226  -25.1963  -41.6636 H      1 LIG       0.11500
@<TRIPOS>BOND
      1       1       2 ar
      2       1       5 ar
      3       2       6 ar
      4       3       4 ar
      5       3       7 ar
      6       4       8 ar
      7       5       9 ar
      8       6      10 ar
      9       7       9 ar
     10       8      10 ar
     11       9      10 ar
     12       1      11 1
     13       2      12 1
     14       3      13 1
     15       4      14 1
     16       5      15 1
     17       6      16 1
     18       7      17 1
     19       8      18 1
@<TRIPOS>ALT_TYPE
CGenFF_4.0_ALT_TYPE_SET
CGenFF_4.0 1 CG2R61 2 CG2R61 3 CG2R61 4 CG2R61 5 CG2R61 6 CG2R61 7 CG2R61 8 CG2R61 9 CG2R61 10 CG2R61 11 HGR61 12 HGR61 13 HGR61 14 HGR61 15 HGR61 16 HGR61 17 HGR61 18 HGR61
@<TRIPOS>MOLECULE
naphtalene
 18 19 0 0 0
****
USER_CHARGES
INVALID_CHARGES
Pose:  25 Cluster:  25 Fr_nu: 279982 TotEn:   -10.43
@<TRIPOS>ATOM
      1 C1        -63.5835    3.9076  -53.6784 C.ar   1 LIG      -0.11500
      2 C2        -62.9414    3.2811  -54.7424 C.ar   1 LIG      -0.11500
      3 C3        -67.8611    3.3396  -55.9262 C.ar   1 LIG      -0.11500
      4 C4        -67.2188    2.7132  -56.9901 C.ar   1 LIG      -0.11500
      5 C5        -64.9677    4.0810  -53.7023 C.ar   1 LIG      -0.11700
      6 C6        -63.6806    2.8257  -55.8343 C.ar   1 LIG      -0.11700
      7 C7        -67.1217    3.7950  -54.8342 C.ar   1 LIG      -0.11700
      8 C8        -65.8347    2.5398  -56.9663 C.ar   1 LIG      -0.11700
      9 C9        -65.7278    3.6289  -54.7934 C.ar   1 LIG       0.00400
     10 C10       -65.0746    2.9919  -55.8753 C.ar   1 LIG       0.00400
     11 H1        -63.0074    4.2624  -52.8288 H      1 LIG       0.11500
     12 H2        -61.8638    3.1464  -54.7226 H      1 LIG       0.11500
     13 H3        -68.9389    3.4745  -55.9452 H      1 LIG       0.11500
     14 H4        -67.7953    2.3598  -57.8400 H      1 LIG       0.11500
     15 H5        -65.4485    4.5738  -52.8598 H      1 LIG       0.11500
     16 H6        -63.1578    2.3384  -56.6547 H      1 LIG       0.11500
     17 H7        -67.6448    4.2815  -54.0136 H      1 LIG       0.11500
     18 H8        -65.3535    2.0476  -57.8091 H      1 LIG       0.11500
@<TRIPOS>BOND
      1       1       2 ar
      2       1       5 ar
      3       2       6 ar
      4       3       4 ar
      5       3       7 ar
      6       4       8 ar
      7       5       9 ar
      8       6      10 ar
      9       7       9 ar
     10       8      10 ar
     11       9      10 ar
     12       1      11 1
     13       2      12 1
     14       3      13 1
     15       4      14 1
     16       5      15 1
     17       6      16 1
     18       7      17 1
     19       8      18 1
@<TRIPOS>ALT_TYPE
CGenFF_4.0_ALT_TYPE_SET
CGenFF_4.0 1 CG2R61 2 CG2R61 3 CG2R61 4 CG2R61 5 CG2R61 6 CG2R61 7 CG2R61 8 CG2R61 9 CG2R61 10 CG2R61 11 HGR61 12 HGR61 13 HGR61 14 HGR61 15 HGR61 16 HGR61 17 HGR61 18 HGR61
@<TRIPOS>MOLECULE
naphtalene
 18 19 0 0 0
****
USER_CHARGES
INVALID_CHARGES
Pose:  26 Cluster:  26 Fr_nu: 440685 TotEn:   -10.18
@<TRIPOS>ATOM
      1 C1        -56.7188    1.3115  -39.7914 C.ar   1 LIG      -0.11500
      2 C2        -55.4593    1.6361  -40.2866 C.ar   1 LIG      -0.11500
      3 C3        -56.8759    5.5524  -37.4118 C.ar   1 LIG      -0.11500
      4 C4        -55.6164    5.8769  -37.9070 C.ar   1 LIG      -0.11500
      5 C5        -57.3900    2.2013  -38.9522 C.ar   1 LIG      -0.11700
      6 C6        -54.8661    2.8515  -39.9446 C.ar   1 LIG      -0.11700
      7 C7        -57.4691    4.3369  -37.7539 C.ar   1 LIG      -0.11700
      8 C8        -54.9451    4.9871  -38.7462 C.ar   1 LIG      -0.11700
      9 C9        -56.8079    3.4292  -38.5974 C.ar   1 LIG       0.00400
     10 C10       -55.5272    3.7592  -39.1010 C.ar   1 LIG       0.00400
     11 H1        -57.1799    0.3648  -40.0576 H      1 LIG       0.11500
     12 H2        -54.9378    0.9427  -40.9400 H      1 LIG       0.11500
     13 H3        -57.3982    6.2455  -36.7583 H      1 LIG       0.11500
     14 H4        -55.1552    6.8230  -37.6394 H      1 LIG       0.11500
     15 H5        -58.3735    1.9265  -38.5765 H      1 LIG       0.11500
     16 H6        -53.8812    3.0847  -40.3437 H      1 LIG       0.11500
     17 H7        -58.4544    4.1042  -37.3554 H      1 LIG       0.11500
     18 H8        -53.9612    5.2614  -39.1214 H      1 LIG       0.11500
@<TRIPOS>BOND
      1       1       2 ar
      2       1       5 ar
      3       2       6 ar
      4       3       4 ar
      5       3       7 ar
      6       4       8 ar
      7       5       9 ar
      8       6      10 ar
      9       7       9 ar
     10       8      10 ar
     11       9      10 ar
     12       1      11 1
     13       2      12 1
     14       3      13 1
     15       4      14 1
     16       5      15 1
     17       6      16 1
     18       7      17 1
     19       8      18 1
@<TRIPOS>ALT_TYPE
CGenFF_4.0_ALT_TYPE_SET
CGenFF_4.0 1 CG2R61 2 CG2R61 3 CG2R61 4 CG2R61 5 CG2R61 6 CG2R61 7 CG2R61 8 CG2R61 9 CG2R61 10 CG2R61 11 HGR61 12 HGR61 13 HGR61 14 HGR61 15 HGR61 16 HGR61 17 HGR61 18 HGR61
@<TRIPOS>MOLECULE
naphtalene
 18 19 0 0 0
****
USER_CHARGES
INVALID_CHARGES
Pose:  27 Cluster:  27 Fr_nu: 117705 TotEn:    -9.97
@<TRIPOS>ATOM
      1 C1        -60.3797  -19.6202  -23.8229 C.ar   1 LIG      -0.11500
      2 C2        -60.5600  -19.7114  -25.1998 C.ar   1 LIG      -0.11500
      3 C3        -62.1656  -24.1149  -23.2919 C.ar   1 LIG      -0.11500
      4 C4        -62.3458  -24.2059  -24.6688 C.ar   1 LIG      -0.11500
      5 C5        -60.7325  -20.6902  -22.9999 C.ar   1 LIG      -0.11700
      6 C6        -61.0937  -20.8726  -25.7592 C.ar   1 LIG      -0.11700
      7 C7        -61.6318  -22.9535  -22.7325 C.ar   1 LIG      -0.11700
      8 C8        -61.9931  -23.1360  -25.4919 C.ar   1 LIG      -0.11700
      9 C9        -61.2712  -21.8668  -23.5458 C.ar   1 LIG       0.00400
     10 C10       -61.4545  -21.9594  -24.9460 C.ar   1 LIG       0.00400
     11 H1        -59.9647  -18.7157  -23.3879 H      1 LIG       0.11500
     12 H2        -60.2848  -18.8779  -25.8396 H      1 LIG       0.11500
     13 H3        -62.4405  -24.9482  -22.6514 H      1 LIG       0.11500
     14 H4        -62.7622  -25.1101  -25.1031 H      1 LIG       0.11500
     15 H5        -60.5832  -20.5967  -21.9262 H      1 LIG       0.11500
     16 H6        -61.2254  -20.9221  -26.8381 H      1 LIG       0.11500
     17 H7        -61.4994  -22.9046  -21.6537 H      1 LIG       0.11500
     18 H8        -62.1430  -23.2290  -26.5656 H      1 LIG       0.11500
@<TRIPOS>BOND
      1       1       2 ar
      2       1       5 ar
      3       2       6 ar
      4       3       4 ar
      5       3       7 ar
      6       4       8 ar
      7       5       9 ar
      8       6      10 ar
      9       7       9 ar
     10       8      10 ar
     11       9      10 ar
     12       1      11 1
     13       2      12 1
     14       3      13 1
     15       4      14 1
     16       5      15 1
     17       6      16 1
     18       7      17 1
     19       8      18 1
@<TRIPOS>ALT_TYPE
CGenFF_4.0_ALT_TYPE_SET
CGenFF_4.0 1 CG2R61 2 CG2R61 3 CG2R61 4 CG2R61 5 CG2R61 6 CG2R61 7 CG2R61 8 CG2R61 9 CG2R61 10 CG2R61 11 HGR61 12 HGR61 13 HGR61 14 HGR61 15 HGR61 16 HGR61 17 HGR61 18 HGR61
@<TRIPOS>MOLECULE
naphtalene
 18 19 0 0 0
****
USER_CHARGES
INVALID_CHARGES
Pose:  28 Cluster:  28 Fr_nu: 300629 TotEn:    -9.40
@<TRIPOS>ATOM
      1 C1        -81.2880  -12.0491  -44.8352 C.ar   1 LIG      -0.11500
      2 C2        -80.2928  -13.0113  -44.6916 C.ar   1 LIG      -0.11500
      3 C3        -84.4108  -15.4938  -46.2689 C.ar   1 LIG      -0.11500
      4 C4        -83.4154  -16.4558  -46.1253 C.ar   1 LIG      -0.11500
      5 C5        -82.5627  -12.4213  -45.2632 C.ar   1 LIG      -0.11700
      6 C6        -80.5682  -14.3491  -44.9753 C.ar   1 LIG      -0.11700
      7 C7        -84.1353  -14.1559  -45.9851 C.ar   1 LIG      -0.11700
      8 C8        -82.1407  -16.0838  -45.6974 C.ar   1 LIG      -0.11700
      9 C9        -82.8578  -13.7634  -45.5533 C.ar   1 LIG       0.00400
     10 C10       -81.8456  -14.7417  -45.4073 C.ar   1 LIG       0.00400
     11 H1        -81.0728  -11.0077  -44.6147 H      1 LIG       0.11500
     12 H2        -79.3008  -12.7205  -44.3582 H      1 LIG       0.11500
     13 H3        -85.4032  -15.7840  -46.6022 H      1 LIG       0.11500
     14 H4        -83.6308  -17.4969  -46.3473 H      1 LIG       0.11500
     15 H5        -83.3252  -11.6523  -45.3687 H      1 LIG       0.11500
     16 H6        -79.7752  -15.0844  -44.8556 H      1 LIG       0.11500
     17 H7        -84.9286  -13.4210  -46.1041 H      1 LIG       0.11500
     18 H8        -81.3778  -16.8526  -45.5925 H      1 LIG       0.11500
@<TRIPOS>BOND
      1       1       2 ar
      2       1       5 ar
      3       2       6 ar
      4       3       4 ar
      5       3       7 ar
      6       4       8 ar
      7       5       9 ar
      8       6      10 ar
      9       7       9 ar
     10       8      10 ar
     11       9      10 ar
     12       1      11 1
     13       2      12 1
     14       3      13 1
     15       4      14 1
     16       5      15 1
     17       6      16 1
     18       7      17 1
     19       8      18 1
@<TRIPOS>ALT_TYPE
CGenFF_4.0_ALT_TYPE_SET
CGenFF_4.0 1 CG2R61 2 CG2R61 3 CG2R61 4 CG2R61 5 CG2R61 6 CG2R61 7 CG2R61 8 CG2R61 9 CG2R61 10 CG2R61 11 HGR61 12 HGR61 13 HGR61 14 HGR61 15 HGR61 16 HGR61 17 HGR61 18 HGR61
# TRIPOS MOL2 file generated by SEED

@<TRIPOS>MOLECULE
pyrazole
 9 9 0 0 0
****
USER_CHARGES
INVALID_CHARGES
Pose:   1 Cluster:   1 Fr_nu: 1174665 TotEn:   -19.30
@<TRIPOS>ATOM
      1 C1        -59.9504   -2.6947  -22.6257 C.2    1 LIG      -0.25100
      2 C2        -59.0415   -2.8094  -21.5568 C.2    1 LIG       0.13200
      3 C3        -60.9578   -1.8999  -22.1360 C.2    1 LIG      -0.03800
      4 N1        -59.4365   -2.1409  -20.4701 N.2    1 LIG      -0.57800
      5 N2        -60.6046   -1.5982  -20.8535 N.pl3  1 LIG      -0.05900
      6 H1        -59.8849   -3.1267  -23.6133 H      1 LIG       0.15700
      7 H2        -58.1080   -3.3529  -21.5242 H      1 LIG       0.15600
      8 H3        -61.8745   -1.5320  -22.5738 H      1 LIG       0.15900
      9 H4        -61.1123   -1.0317  -20.1856 H      1 LIG       0.32200
@<TRIPOS>BOND
      1       1       2 1
      2       1       3 2
      3       2       4 2
      4       3       5 1
      5       4       5 1
      6       1       6 1
      7       2       7 1
      8       3       8 1
      9       5       9 1
@<TRIPOS>ALT_TYPE
CGenFF_4.0_ALT_TYPE_SET
CGenFF_4.0 1 CG2R51 2 CG2R52 3 CG2R51 4 NG2R50 5 NG2R51 6 HGR51 7 HGR52 8 HGR52 9 HGP1
@<TRIPOS>MOLECULE
pyrazole
 9 9 0 0 0
****
USER_CHARGES
INVALID_CHARGES
Pose:   2 Cluster:   2 Fr_nu: 4283590 TotEn:   -19.07
@<TRIPOS>ATOM
      1 C1        -60.2764   -1.4780  -22.6257 C.2    1 LIG      -0.25100
      2 C2        -59.5402   -1.4576  -21.4260 C.2    1 LIG       0.13200
      3 C3        -60.8190   -2.7388  -22.6741 C.2    1 LIG      -0.03800
      4 N1        -59.6070   -2.6135  -20.7602 N.2    1 LIG      -0.57800
      5 N2        -60.3918   -3.3722  -21.5441 N.pl3  1 LIG      -0.05900
      6 H1        -60.3979   -0.6895  -23.3536 H      1 LIG       0.15700
      7 H2        -58.9572   -0.6486  -21.0093 H      1 LIG       0.15600
      8 H3        -61.4544   -3.2320  -23.3955 H      1 LIG       0.15900
      9 H4        -60.5947   -4.3184  -21.2471 H      1 LIG       0.32200
@<TRIPOS>BOND
      1       1       2 1
      2       1       3 2
      3       2       4 2
      4       3       5 1
      5       4       5 1
      6       1       6 1
      7       2       7 1
      8       3       8 1
      9       5       9 1
@<TRIPOS>ALT_TYPE
CGenFF_4.0_ALT_TYPE_SET
CGenFF_4.0 1 CG2R51 2 CG2R52 3 CG2R51 4 NG2R50 5 NG2R51 6 HGR51 7 HGR52 8 HGR52 9 HGP1
@<TRIPOS>MOLECULE
pyrazole
 9 9 0 0 0
****
USER_CHARGES
INVALID_CHARGES
Pose:   3 Cluster:   3 Fr_nu: 5682103 TotEn:   -17.52
@<TRIPOS>ATOM
      1 C1        -72.7889  -17.4268  -58.1740 C.2    1 LIG      -0.25100
      2 C2        -71.4231  -17.2290  -57.8964 C.2    1 LIG       0.13200
      3 C3        -73.4329  -16.4697  -57.4284 C.2    1 LIG      -0.03800
      4 N1        -71.2107  -16.2251  -57.0415 N.2    1 LIG      -0.57800
      5 N2        -72.4517  -15.7833  -56.7753 N.pl3  1 LIG      -0.05900
      6 H1        -73.2438  -18.1597  -58.8239 H      1 LIG       0.15700
      7 H2        -70.5735  -17.7749  -58.2812 H      1 LIG       0.15600
      8 H3        -74.4773  -16.2224  -57.3047 H      1 LIG       0.15900
      9 H4        -72.5571  -15.0071  -56.1342 H      1 LIG       0.32200
@<TRIPOS>BOND
      1       1       2 1
      2       1       3 2
      3       2       4 2
      4       3       5 1
      5       4       5 1
      6       1       6 1
      7       2       7 1
      8       3       8 1
      9       5       9 1
@<TRIPOS>ALT_TYPE
CGenFF_4.0_ALT_TYPE_SET
CGenFF_4.0 1 CG2R51 2 CG2R52 3 CG2R51 4 NG2R50 5 NG2R51 6 HGR51 7 HGR52 8 HGR52 9 HGP1
@<TRIPOS>MOLECULE
pyrazole
 9 9 0 0 0
****
USER_CHARGES
INVALID_CHARGES
Pose:   4 Cluster:   4 Fr_nu: 7023515 TotEn:   -16.42
@<TRIPOS>ATOM
      1 C1        -81.3020  -14.9614  -45.4740 C.2    1 LIG      -0.25100
      2 C2        -80.2597  -14.8061  -44.5405 C.2    1 LIG       0.13200
      3 C3        -81.7205  -16.2591  -45.3086 C.2    1 LIG      -0.03800
      4 N1        -80.0303  -15.9163  -43.8344 N.2    1 LIG      -0.57800
      5 N2        -80.9343  -16.7817  -44.3242 N.pl3  1 LIG      -0.05900
      6 H1        -81.6959  -14.2348  -46.1692 H      1 LIG       0.15700
      7 H2        -79.6574  -13.9303  -44.3458 H      1 LIG       0.15600
      8 H3        -82.4879  -16.8451  -45.7934 H      1 LIG       0.15900
      9 H4        -80.9585  -17.7181  -43.9403 H      1 LIG       0.32200
@<TRIPOS>BOND
      1       1       2 1
      2       1       3 2
      3       2       4 2
      4       3       5 1
      5       4       5 1
      6       1       6 1
      7       2       7 1
      8       3       8 1
      9       5       9 1
@<TRIPOS>ALT_TYPE
CGenFF_4.0_ALT_TYPE_SET
CGenFF_4.0 1 CG2R51 2 CG2R52 3 CG2R51 4 NG2R50 5 NG2R51 6 HGR51 7 HGR52 8 HGR52 9 HGP1
@<TRIPOS>MOLECULE
pyrazole
 9 9 0 0 0
****
USER_CHARGES
INVALID_CHARGES
Pose:   5 Cluster:   5 Fr_nu:  81210 TotEn:   -16.32
@<TRIPOS>ATOM
      1 C1        -73.2670  -11.3491  -24.4737 C.2    1 LIG      -0.25100
      2 C2        -72.4505  -12.3806  -23.9725 C.2    1 LIG       0.13200
      3 C3        -72.5979  -10.8891  -25.5814 C.2    1 LIG      -0.03800
      4 N1        -71.3471  -12.5655  -24.7021 N.2    1 LIG      -0.57800
      5 N2        -71.4655  -11.6440  -25.6731 N.pl3  1 LIG      -0.05900
      6 H1        -74.2091  -10.9893  -24.0872 H      1 LIG       0.15700
      7 H2        -72.6133  -13.0051  -23.1057 H      1 LIG       0.15600
      8 H3        -72.8192  -10.1088  -26.2952 H      1 LIG       0.15900
      9 H4        -70.7323  -11.5832  -26.3684 H      1 LIG       0.32200
@<TRIPOS>BOND
      1       1       2 1
      2       1       3 2
      3       2       4 2
      4       3       5 1
      5       4       5 1
      6       1       6 1
      7       2       7 1
      8       3       8 1
      9       5       9 1
@<TRIPOS>ALT_TYPE
CGenFF_4.0_ALT_TYPE_SET
CGenFF_4.0 1 CG2R51 2 CG2R52 3 CG2R51 4 NG2R50 5 NG2R51 6 HGR51 7 HGR52 8 HGR52 9 HGP1
@<TRIPOS>MOLECULE
pyrazole
 9 9 0 0 0
****
USER_CHARGES
INVALID_CHARGES
Pose:   6 Cluster:   6 Fr_nu: 6766942 TotEn:   -16.12
@<TRIPOS>ATOM
      1 C1        -82.8915  -14.8510  -46.0980 C.2    1 LIG      -0.25100
      2 C2        -81.5513  -14.5870  -45.7575 C.2    1 LIG       0.13200
      3 C3        -83.0361  -16.2025  -45.9007 C.2    1 LIG      -0.03800
      4 N1        -80.8915  -15.6828  -45.3729 N.2    1 LIG      -0.57800
      5 N2        -81.8210  -16.6485  -45.4704 N.pl3  1 LIG      -0.05900
      6 H1        -83.6477  -14.1590  -46.4382 H      1 LIG       0.15700
      7 H2        -81.0277  -13.6418  -45.7741 H      1 LIG       0.15600
      8 H3        -83.8744  -16.8723  -46.0271 H      1 LIG       0.15900
      9 H4        -81.5562  -17.5950  -45.2281 H      1 LIG       0.32200
@<TRIPOS>BOND
      1       1       2 1
      2       1       3 2
      3       2       4 2
      4       3       5 1
      5       4       5 1
      6       1       6 1
      7       2       7 1
      8       3       8 1
      9       5       9 1
@<TRIPOS>ALT_TYPE
CGenFF_4.0_ALT_TYPE_SET
CGenFF_4.0 1 CG2R51 2 CG2R52 3 CG2R51 4 NG2R50 5 NG2R51 6 HGR51 7 HGR52 8 HGR52 9 HGP1
@<TRIPOS>MOLECULE
pyrazole
 9 9 0 0 0
****
USER_CHARGES
INVALID_CHARGES
Pose:   7 Cluster:   7 Fr_nu: 357576 TotEn:   -16.02
@<TRIPOS>ATOM
      1 C1        -71.0223   -7.7849  -47.6518 C.2    1 LIG      -0.25100
      2 C2        -70.9782   -8.8884  -46.7787 C.2    1 LIG       0.13200
      3 C3        -69.7906   -7.7785  -48.2595 C.2    1 LIG      -0.03800
      4 N1        -69.8110   -9.5360  -46.8247 N.2    1 LIG      -0.57800
      5 N2        -69.1102   -8.8375  -47.7341 N.pl3  1 LIG      -0.05900
      6 H1        -71.8332   -7.0913  -47.8185 H      1 LIG       0.15700
      7 H2        -71.7478   -9.2473  -46.1103 H      1 LIG       0.15600
      8 H3        -69.3461   -7.1291  -48.9999 H      1 LIG       0.15900
      9 H4        -68.1679   -9.1392  -47.9482 H      1 LIG       0.32200
@<TRIPOS>BOND
      1       1       2 1
      2       1       3 2
      3       2       4 2
      4       3       5 1
      5       4       5 1
      6       1       6 1
      7       2       7 1
      8       3       8 1
      9       5       9 1
@<TRIPOS>ALT_TYPE
CGenFF_4.0_ALT_TYPE_SET
CGenFF_4.0 1 CG2R51 2 CG2R52 3 CG2R51 4 NG2R50 5 NG2R51 6 HGR51 7 HGR52 8 HGR52 9 HGP1
@<TRIPOS>MOLECULE
pyrazole
 9 9 0 0 0
****
USER_CHARGES
INVALID_CHARGES
Pose:   8 Cluster:   8 Fr_nu: 10673033 TotEn:   -15.24
@<TRIPOS>ATOM
      1 C1        -74.8788  -17.0884  -57.5980 C.2    1 LIG      -0.25100
      2 C2        -73.5832  -17.6360  -57.6566 C.2    1 LIG       0.13200
      3 C3        -74.7238  -15.9134  -56.9038 C.2    1 LIG      -0.03800
      4 N1        -72.6723  -16.8716  -57.0484 N.2    1 LIG      -0.57800
      5 N2        -73.3964  -15.8316  -56.6010 N.pl3  1 LIG      -0.05900
      6 H1        -75.7968  -17.4883  -58.0026 H      1 LIG       0.15700
      7 H2        -73.2649  -18.5605  -58.1168 H      1 LIG       0.15600
      8 H3        -75.4231  -15.1467  -56.6028 H      1 LIG       0.15900
      9 H4        -72.9188  -15.0984  -56.0921 H      1 LIG       0.32200
@<TRIPOS>BOND
      1       1       2 1
      2       1       3 2
      3       2       4 2
      4       3       5 1
      5       4       5 1
      6       1       6 1
      7       2       7 1
      8       3       8 1
      9       5       9 1
@<TRIPOS>ALT_TYPE
CGenFF_4.0_ALT_TYPE_SET
CGenFF_4.0 1 CG2R51 2 CG2R52 3 CG2R51 4 NG2R50 5 NG2R51 6 HGR51 7 HGR52 8 HGR52 9 HGP1
@<TRIPOS>MOLECULE
pyrazole
 9 9 0 0 0
****
USER_CHARGES
INVALID_CHARGES
Pose:   9 Cluster:   9 Fr_nu: 9476783 TotEn:   -14.86
@<TRIPOS>ATOM
      1 C1        -71.6483  -17.0589  -57.8985 C.2    1 LIG      -0.25100
      2 C2        -70.3131  -17.2348  -57.4886 C.2    1 LIG       0.13200
      3 C3        -72.0720  -15.9431  -57.2190 C.2    1 LIG      -0.03800
      4 N1        -69.9148  -16.3050  -56.6163 N.2    1 LIG      -0.57800
      5 N2        -71.0061  -15.5341  -56.4726 N.pl3  1 LIG      -0.05900
      6 H1        -72.2236  -17.6564  -58.5903 H      1 LIG       0.15700
      7 H2        -69.6138  -18.0020  -57.7887 H      1 LIG       0.15600
      8 H3        -73.0152  -15.4165  -57.1979 H      1 LIG       0.15900
      9 H4        -70.9542  -14.7420  -55.8444 H      1 LIG       0.32200
@<TRIPOS>BOND
      1       1       2 1
      2       1       3 2
      3       2       4 2
      4       3       5 1
      5       4       5 1
      6       1       6 1
      7       2       7 1
      8       3       8 1
      9       5       9 1
@<TRIPOS>ALT_TYPE
CGenFF_4.0_ALT_TYPE_SET
CGenFF_4.0 1 CG2R51 2 CG2R52 3 CG2R51 4 NG2R50 5 NG2R51 6 HGR51 7 HGR52 8 HGR52 9 HGP1
@<TRIPOS>MOLECULE
pyrazole
 9 9 0 0 0
****
USER_CHARGES
INVALID_CHARGES
Pose:  10 Cluster:  10 Fr_nu: 9155545 TotEn:   -13.82
@<TRIPOS>ATOM
      1 C1        -60.3642   -2.1770  -23.0069 C.2    1 LIG      -0.25100
      2 C2        -60.0882   -1.7147  -21.7062 C.2    1 LIG       0.13200
      3 C3        -59.4341   -3.1637  -23.2252 C.2    1 LIG      -0.03800
      4 N1        -59.0631   -2.3552  -21.1380 N.2    1 LIG      -0.57800
      5 N2        -58.6868   -3.2302  -22.0860 N.pl3  1 LIG      -0.05900
      6 H1        -61.1303   -1.8428  -23.6908 H      1 LIG       0.15700
      7 H2        -60.5910   -0.9373  -21.1487 H      1 LIG       0.15600
      8 H3        -59.2395   -3.8083  -24.0701 H      1 LIG       0.15900
      9 H4        -57.9070   -3.8448  -21.8889 H      1 LIG       0.32200
@<TRIPOS>BOND
      1       1       2 1
      2       1       3 2
      3       2       4 2
      4       3       5 1
      5       4       5 1
      6       1       6 1
      7       2       7 1
      8       3       8 1
      9       5       9 1
@<TRIPOS>ALT_TYPE
CGenFF_4.0_ALT_TYPE_SET
CGenFF_4.0 1 CG2R51 2 CG2R52 3 CG2R51 4 NG2R50 5 NG2R51 6 HGR51 7 HGR52 8 HGR52 9 HGP1
@<TRIPOS>MOLECULE
pyrazole
 9 9 0 0 0
****
USER_CHARGES
INVALID_CHARGES
Pose:  11 Cluster:  11 Fr_nu: 1116788 TotEn:   -13.62
@<TRIPOS>ATOM
      1 C1        -79.2180   -8.0953  -30.7516 C.2    1 LIG      -0.25100
      2 C2        -79.3407   -8.9196  -31.8861 C.2    1 LIG       0.13200
      3 C3        -78.1163   -8.5818  -30.0913 C.2    1 LIG      -0.03800
      4 N1        -78.3926   -9.8584  -31.9464 N.2    1 LIG      -0.57800
      5 N2        -77.6634   -9.6270  -30.8415 N.pl3  1 LIG      -0.05900
      6 H1        -79.8401   -7.2643  -30.4537 H      1 LIG       0.15700
      7 H2        -80.0819   -8.8757  -32.6713 H      1 LIG       0.15600
      8 H3        -77.6262   -8.2866  -29.1747 H      1 LIG       0.15900
      9 H4        -76.8672  -10.2248  -30.6586 H      1 LIG       0.32200
@<TRIPOS>BOND
      1       1       2 1
      2       1       3 2
      3       2       4 2
      4       3       5 1
      5       4       5 1
      6       1       6 1
      7       2       7 1
      8       3       8 1
      9       5       9 1
@<TRIPOS>ALT_TYPE
CGenFF_4.0_ALT_TYPE_SET
CGenFF_4.0 1 CG2R51 2 CG2R52 3 CG2R51 4 NG2R50 5 NG2R51 6 HGR51 7 HGR52 8 HGR52 9 HGP1
@<TRIPOS>MOLECULE
pyrazole
 9 9 0 0 0
****
USER_CHARGES
INVALID_CHARGES
Pose:  12 Cluster:  12 Fr_nu: 1183800 TotEn:   -13.59
@<TRIPOS>ATOM
      1 C1        -74.7701  -21.6353  -40.3491 C.2    1 LIG      -0.25100
      2 C2        -75.5337  -20.5842  -39.8070 C.2    1 LIG       0.13200
      3 C3        -74.4107  -21.1900  -41.5977 C.2    1 LIG      -0.03800
      4 N1        -75.6529  -19.5491  -40.6427 N.2    1 LIG      -0.57800
      5 N2        -74.9593  -19.9475  -41.7226 N.pl3  1 LIG      -0.05900
      6 H1        -74.5148  -22.5829  -39.8984 H      1 LIG       0.15700
      7 H2        -76.0088  -20.5296  -38.8379 H      1 LIG       0.15600
      8 H3        -73.8292  -21.6362  -42.3916 H      1 LIG       0.15900
      9 H4        -74.9022  -19.3192  -42.5143 H      1 LIG       0.32200
@<TRIPOS>BOND
      1       1       2 1
      2       1       3 2
      3       2       4 2
      4       3       5 1
      5       4       5 1
      6       1       6 1
      7       2       7 1
      8       3       8 1
      9       5       9 1
@<TRIPOS>ALT_TYPE
CGenFF_4.0_ALT_TYPE_SET
CGenFF_4.0 1 CG2R51 2 CG2R52 3 CG2R51 4 NG2R50 5 NG2R51 6 HGR51 7 HGR52 8 HGR52 9 HGP1
@<TRIPOS>MOLECULE
pyrazole
 9 9 0 0 0
****
USER_CHARGES
INVALID_CHARGES
Pose:  13 Cluster:  13 Fr_nu: 374490 TotEn:   -13.27
@<TRIPOS>ATOM
      1 C1        -58.3747    1.8261  -40.2127 C.2    1 LIG      -0.25100
      2 C2        -57.4351    1.6978  -39.1723 C.2    1 LIG       0.13200
      3 C3        -57.8212    1.1344  -41.2624 C.2    1 LIG      -0.03800
      4 N1        -56.3659    0.9809  -39.5285 N.2    1 LIG      -0.57800
      5 N2        -56.6303    0.6523  -40.8045 N.pl3  1 LIG      -0.05900
      6 H1        -59.3211    2.3462  -40.2037 H      1 LIG       0.15700
      7 H2        -57.4846    2.0974  -38.1695 H      1 LIG       0.15600
      8 H3        -58.1588    0.9480  -42.2717 H      1 LIG       0.15900
      9 H4        -55.9501    0.0960  -41.3071 H      1 LIG       0.32200
@<TRIPOS>BOND
      1       1       2 1
      2       1       3 2
      3       2       4 2
      4       3       5 1
      5       4       5 1
      6       1       6 1
      7       2       7 1
      8       3       8 1
      9       5       9 1
@<TRIPOS>ALT_TYPE
CGenFF_4.0_ALT_TYPE_SET
CGenFF_4.0 1 CG2R51 2 CG2R52 3 CG2R51 4 NG2R50 5 NG2R51 6 HGR51 7 HGR52 8 HGR52 9 HGP1
@<TRIPOS>MOLECULE
pyrazole
 9 9 0 0 0
****
USER_CHARGES
INVALID_CHARGES
Pose:  14 Cluster:  14 Fr_nu: 1614260 TotEn:   -13.07
@<TRIPOS>ATOM
      1 C1        -74.9182  -20.9029  -41.2342 C.2    1 LIG      -0.25100
      2 C2        -76.3008  -20.7078  -41.4134 C.2    1 LIG       0.13200
      3 C3        -74.6338  -20.2743  -40.0466 C.2    1 LIG      -0.03800
      4 N1        -76.8562  -20.0101  -40.4191 N.2    1 LIG      -0.57800
      5 N2        -75.8175  -19.7613  -39.6036 N.pl3  1 LIG      -0.05900
      6 H1        -74.2243  -21.4263  -41.8753 H      1 LIG       0.15700
      7 H2        -76.9268  -21.0446  -42.2274 H      1 LIG       0.15600
      8 H3        -73.7163  -20.1467  -39.4905 H      1 LIG       0.15900
      9 H4        -75.9879  -19.2312  -38.7582 H      1 LIG       0.32200
@<TRIPOS>BOND
      1       1       2 1
      2       1       3 2
      3       2       4 2
      4       3       5 1
      5       4       5 1
      6       1       6 1
      7       2       7 1
      8       3       8 1
      9       5       9 1
@<TRIPOS>ALT_TYPE
CGenFF_4.0_ALT_TYPE_SET
CGenFF_4.0 1 CG2R51 2 CG2R52 3 CG2R51 4 NG2R50 5 NG2R51 6 HGR51 7 HGR52 8 HGR52 9 HGP1
@<TRIPOS>MOLECULE
pyrazole
 9 9 0 0 0
****
USER_CHARGES
INVALID_CHARGES
Pose:  15 Cluster:  15 Fr_nu: 1734505 TotEn:   -12.82
@<TRIPOS>ATOM
      1 C1        -71.9122   -9.1917  -45.2576 C.2    1 LIG      -0.25100
      2 C2        -71.0281   -9.7402  -44.3093 C.2    1 LIG       0.13200
      3 C3        -72.3164  -10.2660  -46.0119 C.2    1 LIG      -0.03800
      4 N1        -70.8792  -11.0604  -44.4463 N.2    1 LIG      -0.57800
      5 N2        -71.6752  -11.3506  -45.4895 N.pl3  1 LIG      -0.05900
      6 H1        -72.2151   -8.1620  -45.3779 H      1 LIG       0.15700
      7 H2        -70.4857   -9.2329  -43.5243 H      1 LIG       0.15600
      8 H3        -72.9856  -10.3541  -46.8555 H      1 LIG       0.15900
      9 H4        -71.7326  -12.3139  -45.7954 H      1 LIG       0.32200
@<TRIPOS>BOND
      1       1       2 1
      2       1       3 2
      3       2       4 2
      4       3       5 1
      5       4       5 1
      6       1       6 1
      7       2       7 1
      8       3       8 1
      9       5       9 1
@<TRIPOS>ALT_TYPE
CGenFF_4.0_ALT_TYPE_SET
CGenFF_4.0 1 CG2R51 2 CG2R52 3 CG2R51 4 NG2R50 5 NG2R51 6 HGR51 7 HGR52 8 HGR52 9 HGP1
@<TRIPOS>MOLECULE
pyrazole
 9 9 0 0 0
****
USER_CHARGES
INVALID_CHARGES
Pose:  16 Cluster:  16 Fr_nu: 638655 TotEn:   -12.76
@<TRIPOS>ATOM
      1 C1        -72.2144   -8.2539  -46.1747 C.2    1 LIG      -0.25100
      2 C2        -70.8948   -8.6029  -45.8303 C.2    1 LIG       0.13200
      3 C3        -72.8128   -9.4479  -46.4951 C.2    1 LIG      -0.03800
      4 N1        -70.6678   -9.9158  -45.9230 N.2    1 LIG      -0.57800
      5 N2        -71.8528  -10.4024  -46.3292 N.pl3  1 LIG      -0.05900
      6 H1        -72.6691   -7.2743  -46.1884 H      1 LIG       0.15700
      7 H2        -70.0888   -7.9552  -45.5161 H      1 LIG       0.15600
      8 H3        -73.8120   -9.6983  -46.8211 H      1 LIG       0.15900
      9 H4        -71.9362  -11.4005  -46.4765 H      1 LIG       0.32200
@<TRIPOS>BOND
      1       1       2 1
      2       1       3 2
      3       2       4 2
      4       3       5 1
      5       4       5 1
      6       1       6 1
      7       2       7 1
      8       3       8 1
      9       5       9 1
@<TRIPOS>ALT_TYPE
CGenFF_4.0_ALT_TYPE_SET
CGenFF_4.0 1 CG2R51 2 CG2R52 3 CG2R51 4 NG2R50 5 NG2R51 6 HGR51 7 HGR52 8 HGR52 9 HGP1
@<TRIPOS>MOLECULE
pyrazole
 9 9 0 0 0
****
USER_CHARGES
INVALID_CHARGES
Pose:  17 Cluster:  17 Fr_nu: 286874 TotEn:   -12.69
@<TRIPOS>ATOM
      1 C1        -63.0352  -25.0860  -33.4779 C.2    1 LIG      -0.25100
      2 C2        -64.1829  -24.8351  -32.7024 C.2    1 LIG       0.13200
      3 C3        -63.0054  -24.0590  -34.3894 C.2    1 LIG      -0.03800
      4 N1        -64.8350  -23.7349  -33.0874 N.2    1 LIG      -0.57800
      5 N2        -64.0946  -23.2852  -34.1148 N.pl3  1 LIG      -0.05900
      6 H1        -62.3275  -25.8970  -33.3889 H      1 LIG       0.15700
      7 H2        -64.5717  -25.4084  -31.8729 H      1 LIG       0.15600
      8 H3        -62.3242  -23.8158  -35.1920 H      1 LIG       0.15900
      9 H4        -64.3929  -22.4412  -34.5875 H      1 LIG       0.32200
@<TRIPOS>BOND
      1       1       2 1
      2       1       3 2
      3       2       4 2
      4       3       5 1
      5       4       5 1
      6       1       6 1
      7       2       7 1
      8       3       8 1
      9       5       9 1
@<TRIPOS>ALT_TYPE
CGenFF_4.0_ALT_TYPE_SET
CGenFF_4.0 1 CG2R51 2 CG2R52 3 CG2R51 4 NG2R50 5 NG2R51 6 HGR51 7 HGR52 8 HGR52 9 HGP1
@<TRIPOS>MOLECULE
pyrazole
 9 9 0 0 0
****
USER_CHARGES
INVALID_CHARGES
Pose:  18 Cluster:  18 Fr_nu: 108879 TotEn:   -12.64
@<TRIPOS>ATOM
      1 C1        -67.9411    4.0031  -47.8961 C.2    1 LIG      -0.25100
      2 C2        -69.2197    3.4303  -47.7594 C.2    1 LIG       0.13200
      3 C3        -67.0804    3.0343  -47.4410 C.2    1 LIG      -0.03800
      4 N1        -69.1797    2.1934  -47.2570 N.2    1 LIG      -0.57800
      5 N2        -67.8654    1.9809  -47.0741 N.pl3  1 LIG      -0.05900
      6 H1        -67.6790    4.9810  -48.2723 H      1 LIG       0.15700
      7 H2        -70.1793    3.8629  -48.0044 H      1 LIG       0.15600
      8 H3        -66.0047    3.0011  -47.3452 H      1 LIG       0.15900
      9 H4        -67.5724    1.0908  -46.6911 H      1 LIG       0.32200
@<TRIPOS>BOND
      1       1       2 1
      2       1       3 2
      3       2       4 2
      4       3       5 1
      5       4       5 1
      6       1       6 1
      7       2       7 1
      8       3       8 1
      9       5       9 1
@<TRIPOS>ALT_TYPE
CGenFF_4.0_ALT_TYPE_SET
CGenFF_4.0 1 CG2R51 2 CG2R52 3 CG2R51 4 NG2R50 5 NG2R51 6 HGR51 7 HGR52 8 HGR52 9 HGP1
@<TRIPOS>MOLECULE
pyrazole
 9 9 0 0 0
****
USER_CHARGES
INVALID_CHARGES
Pose:  19 Cluster:  19 Fr_nu: 185313 TotEn:   -12.46
@<TRIPOS>ATOM
      1 C1        -57.2128    1.4775  -42.3357 C.2    1 LIG      -0.25100
      2 C2        -57.8749    2.3579  -43.2122 C.2    1 LIG       0.13200
      3 C3        -57.3601    0.2409  -42.9150 C.2    1 LIG      -0.03800
      4 N1        -58.4033    1.7337  -44.2682 N.2    1 LIG      -0.57800
      5 N2        -58.0733    0.4478  -44.0591 N.pl3  1 LIG      -0.05900
      6 H1        -56.6998    1.7064  -41.4132 H      1 LIG       0.15700
      7 H2        -57.9949    3.4283  -43.1252 H      1 LIG       0.15600
      8 H3        -57.0310   -0.7455  -42.6218 H      1 LIG       0.15900
      9 H4        -58.3702   -0.2401  -44.7398 H      1 LIG       0.32200
@<TRIPOS>BOND
      1       1       2 1
      2       1       3 2
      3       2       4 2
      4       3       5 1
      5       4       5 1
      6       1       6 1
      7       2       7 1
      8       3       8 1
      9       5       9 1
@<TRIPOS>ALT_TYPE
CGenFF_4.0_ALT_TYPE_SET
CGenFF_4.0 1 CG2R51 2 CG2R52 3 CG2R51 4 NG2R50 5 NG2R51 6 HGR51 7 HGR52 8 HGR52 9 HGP1
@<TRIPOS>MOLECULE
pyrazole
 9 9 0 0 0
****
USER_CHARGES
INVALID_CHARGES
Pose:  20 Cluster:  20 Fr_nu:  47324 TotEn:   -12.13
@<TRIPOS>ATOM
      1 C1        -63.1989  -25.6972  -33.7795 C.2    1 LIG      -0.25100
      2 C2        -64.2377  -24.8599  -34.2284 C.2    1 LIG       0.13200
      3 C3        -63.2751  -25.6346  -32.4096 C.2    1 LIG      -0.03800
      4 N1        -64.9236  -24.3060  -33.2251 N.2    1 LIG      -0.57800
      5 N2        -64.3148  -24.7964  -32.1320 N.pl3  1 LIG      -0.05900
      6 H1        -62.4936  -26.2673  -34.3660 H      1 LIG       0.15700
      7 H2        -64.5231  -24.6296  -35.2449 H      1 LIG       0.15600
      8 H3        -62.6950  -26.0986  -31.6250 H      1 LIG       0.15900
      9 H4        -64.6608  -24.5146  -31.2234 H      1 LIG       0.32200
@<TRIPOS>BOND
      1       1       2 1
      2       1       3 2
      3       2       4 2
      4       3       5 1
      5       4       5 1
      6       1       6 1
      7       2       7 1
      8       3       8 1
      9       5       9 1
@<TRIPOS>ALT_TYPE
CGenFF_4.0_ALT_TYPE_SET
CGenFF_4.0 1 CG2R51 2 CG2R52 3 CG2R51 4 NG2R50 5 NG2R51 6 HGR51 7 HGR52 8 HGR52 9 HGP1
@<TRIPOS>MOLECULE
pyrazole
 9 9 0 0 0
****
USER_CHARGES
INVALID_CHARGES
Pose:  21 Cluster:  21 Fr_nu: 1326373 TotEn:   -11.97
@<TRIPOS>ATOM
      1 C1        -70.8760   -9.8233  -46.1721 C.2    1 LIG      -0.25100
      2 C2        -69.5401   -9.4902  -46.4656 C.2    1 LIG       0.13200
      3 C3        -71.5736   -8.6583  -46.3783 C.2    1 LIG      -0.03800
      4 N1        -69.3952   -8.2137  -46.8308 N.2    1 LIG      -0.57800
      5 N2        -70.6491   -7.7342  -46.7681 N.pl3  1 LIG      -0.05900
      6 H1        -71.2780  -10.7745  -45.8559 H      1 LIG       0.15700
      7 H2        -68.6659  -10.1244  -46.4282 H      1 LIG       0.15600
      8 H3        -72.6205   -8.4085  -46.2828 H      1 LIG       0.15900
      9 H4        -70.8030   -6.7619  -47.0040 H      1 LIG       0.32200
@<TRIPOS>BOND
      1       1       2 1
      2       1       3 2
      3       2       4 2
      4       3       5 1
      5       4       5 1
      6       1       6 1
      7       2       7 1
      8       3       8 1
      9       5       9 1
@<TRIPOS>ALT_TYPE
CGenFF_4.0_ALT_TYPE_SET
CGenFF_4.0 1 CG2R51 2 CG2R52 3 CG2R51 4 NG2R50 5 NG2R51 6 HGR51 7 HGR52 8 HGR52 9 HGP1
@<TRIPOS>MOLECULE
pyrazole
 9 9 0 0 0
****
USER_CHARGES
INVALID_CHARGES
Pose:  22 Cluster:  22 Fr_nu: 5384050 TotEn:   -11.75
@<TRIPOS>ATOM
      1 C1        -74.5635  -22.2181  -41.1090 C.2    1 LIG      -0.25100
      2 C2        -74.7434  -22.9435  -42.3019 C.2    1 LIG       0.13200
      3 C3        -74.4493  -20.9112  -41.5158 C.2    1 LIG      -0.03800
      4 N1        -74.7443  -22.1624  -43.3853 N.2    1 LIG      -0.57800
      5 N2        -74.5636  -20.9325  -42.8748 N.pl3  1 LIG      -0.05900
      6 H1        -74.5230  -22.5896  -40.0957 H      1 LIG       0.15700
      7 H2        -74.8734  -24.0090  -42.4271 H      1 LIG       0.15600
      8 H3        -74.2980  -19.9892  -40.9732 H      1 LIG       0.15900
      9 H4        -74.5260  -20.1487  -43.5143 H      1 LIG       0.32200
@<TRIPOS>BOND
      1       1       2 1
      2       1       3 2
      3       2       4 2
      4       3       5 1
      5       4       5 1
      6       1       6 1
      7       2       7 1
      8       3       8 1
      9       5       9 1
@<TRIPOS>ALT_TYPE
CGenFF_4.0_ALT_TYPE_SET
CGenFF_4.0 1 CG2R51 2 CG2R52 3 CG2R51 4 NG2R50 5 NG2R51 6 HGR51 7 HGR52 8 HGR52 9 HGP1
@<TRIPOS>MOLECULE
pyrazole
 9 9 0 0 0
****
USER_CHARGES
INVALID_CHARGES
Pose:  23 Cluster:  23 Fr_nu: 285867 TotEn:   -11.68
@<TRIPOS>ATOM
      1 C1        -70.7424   -8.5787  -46.4355 C.2    1 LIG      -0.25100
      2 C2        -71.1561   -7.5066  -47.2486 C.2    1 LIG       0.13200
      3 C3        -69.5656   -9.0046  -47.0014 C.2    1 LIG      -0.03800
      4 N1        -70.3108   -7.2661  -48.2544 N.2    1 LIG      -0.57800
      5 N2        -69.3540   -8.1930  -48.0770 N.pl3  1 LIG      -0.05900
      6 H1        -71.2281   -8.9859  -45.5611 H      1 LIG       0.15700
      7 H2        -72.0387   -6.8908  -47.1506 H      1 LIG       0.15600
      8 H3        -68.8765   -9.7956  -46.7429 H      1 LIG       0.15900
      9 H4        -68.5821   -8.2166  -48.7315 H      1 LIG       0.32200
@<TRIPOS>BOND
      1       1       2 1
      2       1       3 2
      3       2       4 2
      4       3       5 1
      5       4       5 1
      6       1       6 1
      7       2       7 1
      8       3       8 1
      9       5       9 1
@<TRIPOS>ALT_TYPE
CGenFF_4.0_ALT_TYPE_SET
CGenFF_4.0 1 CG2R51 2 CG2R52 3 CG2R51 4 NG2R50 5 NG2R51 6 HGR51 7 HGR52 8 HGR52 9 HGP1
@<TRIPOS>MOLECULE
pyrazole
 9 9 0 0 0
****
USER_CHARGES
INVALID_CHARGES
Pose:  24 Cluster:  24 Fr_nu: 3801965 TotEn:   -11.40
@<TRIPOS>ATOM
      1 C1        -72.9943   -9.4379  -46.7464 C.2    1 LIG      -0.25100
      2 C2        -71.7210   -9.8729  -46.3327 C.2    1 LIG       0.13200
      3 C3        -72.9140   -8.0670  -46.7203 C.2    1 LIG      -0.03800
      4 N1        -70.8924   -8.8605  -46.0637 N.2    1 LIG      -0.57800
      5 N2        -71.6467   -7.7756  -46.3090 N.pl3  1 LIG      -0.05900
      6 H1        -73.8507  -10.0338  -47.0254 H      1 LIG       0.15700
      7 H2        -71.3624  -10.8856  -46.2155 H      1 LIG       0.15600
      8 H3        -73.6290   -7.2902  -46.9500 H      1 LIG       0.15900
      9 H4        -71.2317   -6.8624  -46.1725 H      1 LIG       0.32200
@<TRIPOS>BOND
      1       1       2 1
      2       1       3 2
      3       2       4 2
      4       3       5 1
      5       4       5 1
      6       1       6 1
      7       2       7 1
      8       3       8 1
      9       5       9 1
@<TRIPOS>ALT_TYPE
CGenFF_4.0_ALT_TYPE_SET
CGenFF_4.0 1 CG2R51 2 CG2R52 3 CG2R51 4 NG2R50 5 NG2R51 6 HGR51 7 HGR52 8 HGR52 9 HGP1
@<TRIPOS>MOLECULE
pyrazole
 9 9 0 0 0
****
USER_CHARGES
INVALID_CHARGES
Pose:  25 Cluster:  25 Fr_nu: 1494867 TotEn:   -11.10
@<TRIPOS>ATOM
      1 C1        -50.2074  -11.5561  -44.3900 C.2    1 LIG      -0.25100
      2 C2        -50.7424  -12.7726  -43.9254 C.2    1 LIG       0.13200
      3 C3        -51.3070  -10.7815  -44.6683 C.2    1 LIG      -0.03800
      4 N1        -52.0779  -12.7754  -43.9080 N.2    1 LIG      -0.57800
      5 N2        -52.3915  -11.5511  -44.3650 N.pl3  1 LIG      -0.05900
      6 H1        -49.1702  -11.2785  -44.5064 H      1 LIG       0.15700
      7 H2        -50.2147  -13.6574  -43.5993 H      1 LIG       0.15600
      8 H3        -51.4131   -9.7757  -45.0485 H      1 LIG       0.15900
      9 H4        -53.3703  -11.3062  -44.4470 H      1 LIG       0.32200
@<TRIPOS>BOND
      1       1       2 1
      2       1       3 2
      3       2       4 2
      4       3       5 1
      5       4       5 1
      6       1       6 1
      7       2       7 1
      8       3       8 1
      9       5       9 1
@<TRIPOS>ALT_TYPE
CGenFF_4.0_ALT_TYPE_SET
CGenFF_4.0 1 CG2R51 2 CG2R52 3 CG2R51 4 NG2R50 5 NG2R51 6 HGR51 7 HGR52 8 HGR52 9 HGP1
@<TRIPOS>MOLECULE
pyrazole
 9 9 0 0 0
****
USER_CHARGES
INVALID_CHARGES
Pose:  26 Cluster:  26 Fr_nu: 317212 TotEn:   -11.07
@<TRIPOS>ATOM
      1 C1        -58.7901    2.3094  -43.8341 C.2    1 LIG      -0.25100
      2 C2        -58.5076    2.6677  -42.5023 C.2    1 LIG       0.13200
      3 C3        -58.1561    1.1033  -44.0069 C.2    1 LIG      -0.03800
      4 N1        -57.7531    1.7625  -41.8737 N.2    1 LIG      -0.57800
      5 N2        -57.5561    0.8232  -42.8145 N.pl3  1 LIG      -0.05900
      6 H1        -59.3723    2.8488  -44.5666 H      1 LIG       0.15700
      7 H2        -58.8197    3.5511  -41.9638 H      1 LIG       0.15600
      8 H3        -58.0777    0.4353  -44.8525 H      1 LIG       0.15900
      9 H4        -56.9977    0.0138  -42.5742 H      1 LIG       0.32200
@<TRIPOS>BOND
      1       1       2 1
      2       1       3 2
      3       2       4 2
      4       3       5 1
      5       4       5 1
      6       1       6 1
      7       2       7 1
      8       3       8 1
      9       5       9 1
@<TRIPOS>ALT_TYPE
CGenFF_4.0_ALT_TYPE_SET
CGenFF_4.0 1 CG2R51 2 CG2R52 3 CG2R51 4 NG2R50 5 NG2R51 6 HGR51 7 HGR52 8 HGR52 9 HGP1
@<TRIPOS>MOLECULE
pyrazole
 9 9 0 0 0
****
USER_CHARGES
INVALID_CHARGES
Pose:  27 Cluster:  27 Fr_nu: 2417488 TotEn:   -10.94
@<TRIPOS>ATOM
      1 C1        -64.0180  -24.6071  -34.9111 C.2    1 LIG      -0.25100
      2 C2        -63.7603  -23.2639  -34.5779 C.2    1 LIG       0.13200
      3 C3        -63.9939  -25.2700  -33.7084 C.2    1 LIG      -0.03800
      4 N1        -63.5855  -23.0825  -33.2662 N.2    1 LIG      -0.57800
      5 N2        -63.7337  -24.3204  -32.7645 N.pl3  1 LIG      -0.05900
      6 H1        -64.1971  -25.0356  -35.8862 H      1 LIG       0.15700
      7 H2        -63.6921  -22.4097  -35.2362 H      1 LIG       0.15600
      8 H3        -64.1329  -26.3087  -33.4454 H      1 LIG       0.15900
      9 H4        -63.6420  -24.4465  -31.7643 H      1 LIG       0.32200
@<TRIPOS>BOND
      1       1       2 1
      2       1       3 2
      3       2       4 2
      4       3       5 1
      5       4       5 1
      6       1       6 1
      7       2       7 1
      8       3       8 1
      9       5       9 1
@<TRIPOS>ALT_TYPE
CGenFF_4.0_ALT_TYPE_SET
CGenFF_4.0 1 CG2R51 2 CG2R52 3 CG2R51 4 NG2R50 5 NG2R51 6 HGR51 7 HGR52 8 HGR52 9 HGP1
@<TRIPOS>MOLECULE
pyrazole
 9 9 0 0 0
****
USER_CHARGES
INVALID_CHARGES
Pose:  28 Cluster:  28 Fr_nu: 588997 TotEn:   -10.72
@<TRIPOS>ATOM
      1 C1        -76.8616  -20.6946  -41.0115 C.2    1 LIG      -0.25100
      2 C2        -76.5224  -20.0503  -39.8068 C.2    1 LIG       0.13200
      3 C3        -75.6542  -20.9696  -41.6056 C.2    1 LIG      -0.03800
      4 N1        -75.2028  -19.9236  -39.6435 N.2    1 LIG      -0.57800
      5 N2        -74.7021  -20.4922  -40.7535 N.pl3  1 LIG      -0.05900
      6 H1        -77.8435  -20.9282  -41.3959 H      1 LIG       0.15700
      7 H2        -77.1818  -19.6672  -39.0411 H      1 LIG       0.15600
      8 H3        -75.3926  -21.4491  -42.5379 H      1 LIG       0.15900
      9 H4        -73.6966  -20.5187  -40.8668 H      1 LIG       0.32200
@<TRIPOS>BOND
      1       1       2 1
      2       1       3 2
      3       2       4 2
      4       3       5 1
      5       4       5 1
      6       1       6 1
      7       2       7 1
      8       3       8 1
      9       5       9 1
@<TRIPOS>ALT_TYPE
CGenFF_4.0_ALT_TYPE_SET
CGenFF_4.0 1 CG2R51 2 CG2R52 3 CG2R51 4 NG2R50 5 NG2R51 6 HGR51 7 HGR52 8 HGR52 9 HGP1
@<TRIPOS>MOLECULE
pyrazole
 9 9 0 0 0
****
USER_CHARGES
INVALID_CHARGES
Pose:  29 Cluster:  29 Fr_nu: 5219358 TotEn:    -8.50
@<TRIPOS>ATOM
      1 C1        -76.0292  -21.9933  -40.4889 C.2    1 LIG      -0.25100
      2 C2        -76.0571  -20.6792  -39.9849 C.2    1 LIG       0.13200
      3 C3        -76.8213  -21.9479  -41.6101 C.2    1 LIG      -0.03800
      4 N1        -76.8073  -19.8588  -40.7252 N.2    1 LIG      -0.57800
      5 N2        -77.2581  -20.6593  -41.7060 N.pl3  1 LIG      -0.05900
      6 H1        -75.5077  -22.8534  -40.0957 H      1 LIG       0.15700
      7 H2        -75.5624  -20.2852  -39.1086 H      1 LIG       0.15600
      8 H3        -77.1088  -22.6998  -42.3307 H      1 LIG       0.15900
      9 H4        -77.8648  -20.2592  -42.4106 H      1 LIG       0.32200
@<TRIPOS>BOND
      1       1       2 1
      2       1       3 2
      3       2       4 2
      4       3       5 1
      5       4       5 1
      6       1       6 1
      7       2       7 1
      8       3       8 1
      9       5       9 1
@<TRIPOS>ALT_TYPE
CGenFF_4.0_ALT_TYPE_SET
CGenFF_4.0 1 CG2R51 2 CG2R52 3 CG2R51 4 NG2R50 5 NG2R51 6 HGR51 7 HGR52 8 HGR52 9 HGP1
@<TRIPOS>MOLECULE
pyrazole
 9 9 0 0 0
****
USER_CHARGES
INVALID_CHARGES
Pose:  30 Cluster:  30 Fr_nu: 10862856 TotEn:    -6.04
@<TRIPOS>ATOM
      1 C1        -45.6494  -20.4088  -36.7868 C.2    1 LIG      -0.25100
      2 C2        -44.9473  -19.3633  -36.1578 C.2    1 LIG       0.13200
      3 C3        -46.7369  -20.6280  -35.9770 C.2    1 LIG      -0.03800
      4 N1        -45.5391  -18.9470  -35.0351 N.2    1 LIG      -0.57800
      5 N2        -46.6246  -19.7349  -34.9523 N.pl3  1 LIG      -0.05900
      6 H1        -45.4028  -20.9306  -37.6997 H      1 LIG       0.15700
      7 H2        -44.0287  -18.8876  -36.4704 H      1 LIG       0.15600
      8 H3        -47.5606  -21.3248  -36.0351 H      1 LIG       0.15900
      9 H4        -47.2488  -19.6100  -34.1651 H      1 LIG       0.32200
@<TRIPOS>BOND
      1       1       2 1
      2       1       3 2
      3       2       4 2
      4       3       5 1
      5       4       5 1
      6       1       6 1
      7       2       7 1
      8       3       8 1
      9       5       9 1
@<TRIPOS>ALT_TYPE
CGenFF_4.0_ALT_TYPE_SET
CGenFF_4.0 1 CG2R51 2 CG2R52 3 CG2R51 4 NG2R50 5 NG2R51 6 HGR51 7 HGR52 8 HGR52 9 HGP1
@<TRIPOS>MOLECULE
4_lactone
 9 9 0 0 0
****
USER_CHARGES
INVALID_CHARGES
Pose:   1 Cluster:   1 Fr_nu: 7672722 TotEn:   -22.40
@<TRIPOS>ATOM
      1 C1        -74.7079  -13.2136  -40.7752 C.2    1 LIG       0.04000
      2 C2        -75.0812  -11.9511  -39.9779 C.3    1 LIG       0.11000
      3 C3        -73.5678  -11.7981  -39.8593 C.3    1 LIG       0.08100
      4 O1        -75.2835  -14.1086  -41.3515 O.2    1 LIG      -0.32000
      5 O2        -73.3702  -13.0161  -40.6293 O.3    1 LIG      -0.27100
      6 H1        -75.5899  -11.1863  -40.5669 H      1 LIG       0.09000
      7 H2        -75.6121  -12.1535  -39.0462 H      1 LIG       0.09000
      8 H3        -73.1387  -10.9281  -40.3637 H      1 LIG       0.09000
      9 H4        -73.1621  -11.8918  -38.8482 H      1 LIG       0.09000
@<TRIPOS>BOND
      1       1       2 1
      2       1       4 2
      3       1       5 1
      4       2       3 1
      5       3       5 1
      6       2       6 1
      7       2       7 1
      8       3       8 1
      9       3       9 1
@<TRIPOS>ALT_TYPE
CGenFF_4.0_ALT_TYPE_SET
CGenFF_4.0 1 CG2O4 2 CG3C41 3 CG3C41 4 OG2D1 5 OG3C51 6 HGA2 7 HGA2 8 HGA2 9 HGA2
@<TRIPOS>MOLECULE
4_lactone
 9 9 0 0 0
****
USER_CHARGES
INVALID_CHARGES
Pose:   2 Cluster:   2 Fr_nu: 7515383 TotEn:   -22.29
@<TRIPOS>ATOM
      1 C1        -47.8867    3.9076  -30.5976 C.2    1 LIG       0.04000
      2 C2        -49.2408    3.2373  -30.8914 C.3    1 LIG       0.11000
      3 C3        -49.3715    4.3630  -31.9130 C.3    1 LIG       0.08100
      4 O1        -46.9454    3.7324  -29.8575 O.2    1 LIG      -0.32000
      5 O2        -48.0699    4.8842  -31.5262 O.3    1 LIG      -0.27100
      6 H1        -49.1594    2.2305  -31.3038 H      1 LIG       0.09000
      7 H2        -49.9439    3.2695  -30.0574 H      1 LIG       0.09000
      8 H3        -49.3860    4.0520  -32.9612 H      1 LIG       0.09000
      9 H4        -50.1680    5.0865  -31.7184 H      1 LIG       0.09000
@<TRIPOS>BOND
      1       1       2 1
      2       1       4 2
      3       1       5 1
      4       2       3 1
      5       3       5 1
      6       2       6 1
      7       2       7 1
      8       3       8 1
      9       3       9 1
@<TRIPOS>ALT_TYPE
CGenFF_4.0_ALT_TYPE_SET
CGenFF_4.0 1 CG2O4 2 CG3C41 3 CG3C41 4 OG2D1 5 OG3C51 6 HGA2 7 HGA2 8 HGA2 9 HGA2
@<TRIPOS>MOLECULE
4_lactone
 9 9 0 0 0
****
USER_CHARGES
INVALID_CHARGES
Pose:   3 Cluster:   3 Fr_nu: 4911713 TotEn:   -21.35
@<TRIPOS>ATOM
      1 C1        -76.4203  -12.6504  -40.9923 C.2    1 LIG       0.04000
      2 C2        -76.2158  -11.8252  -39.7092 C.3    1 LIG       0.11000
      3 C3        -77.6613  -11.4083  -39.9630 C.3    1 LIG       0.08100
      4 O1        -75.7725  -13.4055  -41.6812 O.2    1 LIG      -0.32000
      5 O2        -77.7050  -12.2361  -41.1582 O.3    1 LIG      -0.27100
      6 H1        -76.0464  -12.4268  -38.8148 H      1 LIG       0.09000
      7 H2        -75.4703  -11.0338  -39.8028 H      1 LIG       0.09000
      8 H3        -78.3880  -11.7398  -39.2163 H      1 LIG       0.09000
      9 H4        -77.8128  -10.3517  -40.2004 H      1 LIG       0.09000
@<TRIPOS>BOND
      1       1       2 1
      2       1       4 2
      3       1       5 1
      4       2       3 1
      5       3       5 1
      6       2       6 1
      7       2       7 1
      8       3       8 1
      9       3       9 1
@<TRIPOS>ALT_TYPE
CGenFF_4.0_ALT_TYPE_SET
CGenFF_4.0 1 CG2O4 2 CG3C41 3 CG3C41 4 OG2D1 5 OG3C51 6 HGA2 7 HGA2 8 HGA2 9 HGA2
@<TRIPOS>MOLECULE
4_lactone
 9 9 0 0 0
****
USER_CHARGES
INVALID_CHARGES
Pose:   4 Cluster:   4 Fr_nu: 7534669 TotEn:   -19.98
@<TRIPOS>ATOM
      1 C1        -58.9445   -1.9737  -21.7427 C.2    1 LIG       0.04000
      2 C2        -59.7936   -2.4757  -22.9243 C.3    1 LIG       0.11000
      3 C3        -60.5982   -3.1575  -21.8217 C.3    1 LIG       0.08100
      4 O1        -57.9642   -1.2839  -21.5768 O.2    1 LIG      -0.32000
      5 O2        -59.7057   -2.6098  -20.8122 O.3    1 LIG      -0.27100
      6 H1        -60.3116   -1.6846  -23.4685 H      1 LIG       0.09000
      7 H2        -59.2605   -3.1424  -23.6041 H      1 LIG       0.09000
      8 H3        -61.6227   -2.7983  -21.6918 H      1 LIG       0.09000
      9 H4        -60.5749   -4.2507  -21.8280 H      1 LIG       0.09000
@<TRIPOS>BOND
      1       1       2 1
      2       1       4 2
      3       1       5 1
      4       2       3 1
      5       3       5 1
      6       2       6 1
      7       2       7 1
      8       3       8 1
      9       3       9 1
@<TRIPOS>ALT_TYPE
CGenFF_4.0_ALT_TYPE_SET
CGenFF_4.0 1 CG2O4 2 CG3C41 3 CG3C41 4 OG2D1 5 OG3C51 6 HGA2 7 HGA2 8 HGA2 9 HGA2
@<TRIPOS>MOLECULE
4_lactone
 9 9 0 0 0
****
USER_CHARGES
INVALID_CHARGES
Pose:   5 Cluster:   5 Fr_nu: 4656200 TotEn:   -19.89
@<TRIPOS>ATOM
      1 C1        -60.4215   -1.6887  -21.4058 C.2    1 LIG       0.04000
      2 C2        -61.4344   -1.7523  -22.5631 C.3    1 LIG       0.11000
      3 C3        -60.8831   -0.3659  -22.8822 C.3    1 LIG       0.08100
      4 O1        -60.0675   -2.3947  -20.4890 O.2    1 LIG      -0.32000
      5 O2        -59.9776   -0.4492  -21.7470 O.3    1 LIG      -0.27100
      6 H1        -61.2207   -2.5281  -23.2999 H      1 LIG       0.09000
      7 H2        -62.4766   -1.7861  -22.2413 H      1 LIG       0.09000
      8 H3        -60.3389   -0.2784  -23.8265 H      1 LIG       0.09000
      9 H4        -61.5910    0.4601  -22.7715 H      1 LIG       0.09000
@<TRIPOS>BOND
      1       1       2 1
      2       1       4 2
      3       1       5 1
      4       2       3 1
      5       3       5 1
      6       2       6 1
      7       2       7 1
      8       3       8 1
      9       3       9 1
@<TRIPOS>ALT_TYPE
CGenFF_4.0_ALT_TYPE_SET
CGenFF_4.0 1 CG2O4 2 CG3C41 3 CG3C41 4 OG2D1 5 OG3C51 6 HGA2 7 HGA2 8 HGA2 9 HGA2
@<TRIPOS>MOLECULE
4_lactone
 9 9 0 0 0
****
USER_CHARGES
INVALID_CHARGES
Pose:   6 Cluster:   6 Fr_nu: 6779873 TotEn:   -19.81
@<TRIPOS>ATOM
      1 C1        -70.3813  -12.7429  -42.0079 C.2    1 LIG       0.04000
      2 C2        -71.1434  -12.2468  -40.7660 C.3    1 LIG       0.11000
      3 C3        -70.9365  -13.6814  -40.2893 C.3    1 LIG       0.08100
      4 O1        -70.0031  -12.2891  -43.0640 O.2    1 LIG      -0.32000
      5 O2        -70.2339  -14.0043  -41.5212 O.3    1 LIG      -0.27100
      6 H1        -70.6170  -11.4783  -40.1979 H      1 LIG       0.09000
      7 H2        -72.1766  -11.9570  -40.9640 H      1 LIG       0.09000
      8 H3        -70.2920  -13.8014  -39.4142 H      1 LIG       0.09000
      9 H4        -71.8465  -14.2772  -40.1778 H      1 LIG       0.09000
@<TRIPOS>BOND
      1       1       2 1
      2       1       4 2
      3       1       5 1
      4       2       3 1
      5       3       5 1
      6       2       6 1
      7       2       7 1
      8       3       8 1
      9       3       9 1
@<TRIPOS>ALT_TYPE
CGenFF_4.0_ALT_TYPE_SET
CGenFF_4.0 1 CG2O4 2 CG3C41 3 CG3C41 4 OG2D1 5 OG3C51 6 HGA2 7 HGA2 8 HGA2 9 HGA2
@<TRIPOS>MOLECULE
4_lactone
 9 9 0 0 0
****
USER_CHARGES
INVALID_CHARGES
Pose:   7 Cluster:   7 Fr_nu: 3984544 TotEn:   -19.40
@<TRIPOS>ATOM
      1 C1        -59.6108   -1.6856  -21.5315 C.2    1 LIG       0.04000
      2 C2        -60.2476   -1.7181  -22.9324 C.3    1 LIG       0.11000
      3 C3        -59.8169   -3.1813  -22.8964 C.3    1 LIG       0.08100
      4 O1        -59.4327   -0.8760  -20.6500 O.2    1 LIG      -0.32000
      5 O2        -59.2547   -2.9977  -21.5676 O.3    1 LIG      -0.27100
      6 H1        -61.3243   -1.5412  -22.9366 H      1 LIG       0.09000
      7 H2        -59.7392   -1.0917  -23.6673 H      1 LIG       0.09000
      8 H3        -60.6285   -3.9140  -22.8931 H      1 LIG       0.09000
      9 H4        -59.0493   -3.4650  -23.6217 H      1 LIG       0.09000
@<TRIPOS>BOND
      1       1       2 1
      2       1       4 2
      3       1       5 1
      4       2       3 1
      5       3       5 1
      6       2       6 1
      7       2       7 1
      8       3       8 1
      9       3       9 1
@<TRIPOS>ALT_TYPE
CGenFF_4.0_ALT_TYPE_SET
CGenFF_4.0 1 CG2O4 2 CG3C41 3 CG3C41 4 OG2D1 5 OG3C51 6 HGA2 7 HGA2 8 HGA2 9 HGA2
@<TRIPOS>MOLECULE
4_lactone
 9 9 0 0 0
****
USER_CHARGES
INVALID_CHARGES
Pose:   8 Cluster:   8 Fr_nu: 495364 TotEn:   -19.11
@<TRIPOS>ATOM
      1 C1        -70.4025  -12.4971  -40.5997 C.2    1 LIG       0.04000
      2 C2        -71.3159  -11.2753  -40.8044 C.3    1 LIG       0.11000
      3 C3        -72.4106  -12.2494  -40.3795 C.3    1 LIG       0.08100
      4 O1        -69.2250  -12.7583  -40.6976 O.2    1 LIG      -0.32000
      5 O2        -71.4276  -13.3110  -40.2301 O.3    1 LIG      -0.27100
      6 H1        -71.1204  -10.4524  -40.1151 H      1 LIG       0.09000
      7 H2        -71.3668  -10.9253  -41.8368 H      1 LIG       0.09000
      8 H3        -72.9054  -12.0217  -39.4314 H      1 LIG       0.09000
      9 H4        -73.1502  -12.4920  -41.1475 H      1 LIG       0.09000
@<TRIPOS>BOND
      1       1       2 1
      2       1       4 2
      3       1       5 1
      4       2       3 1
      5       3       5 1
      6       2       6 1
      7       2       7 1
      8       3       8 1
      9       3       9 1
@<TRIPOS>ALT_TYPE
CGenFF_4.0_ALT_TYPE_SET
CGenFF_4.0 1 CG2O4 2 CG3C41 3 CG3C41 4 OG2D1 5 OG3C51 6 HGA2 7 HGA2 8 HGA2 9 HGA2
@<TRIPOS>MOLECULE
4_lactone
 9 9 0 0 0
****
USER_CHARGES
INVALID_CHARGES
Pose:   9 Cluster:   9 Fr_nu: 2957423 TotEn:   -18.94
@<TRIPOS>ATOM
      1 C1        -59.9389   -2.0276  -21.5566 C.2    1 LIG       0.04000
      2 C2        -60.8633   -3.0547  -22.2346 C.3    1 LIG       0.11000
      3 C3        -60.6050   -2.2004  -23.4721 C.3    1 LIG       0.08100
      4 O1        -59.4839   -1.8269  -20.4534 O.2    1 LIG      -0.32000
      5 O2        -59.7532   -1.3113  -22.6978 O.3    1 LIG      -0.27100
      6 H1        -60.4578   -4.0672  -22.2650 H      1 LIG       0.09000
      7 H2        -61.8878   -3.0481  -21.8588 H      1 LIG       0.09000
      8 H3        -60.0507   -2.6893  -24.2779 H      1 LIG       0.09000
      9 H4        -61.4761   -1.6745  -23.8723 H      1 LIG       0.09000
@<TRIPOS>BOND
      1       1       2 1
      2       1       4 2
      3       1       5 1
      4       2       3 1
      5       3       5 1
      6       2       6 1
      7       2       7 1
      8       3       8 1
      9       3       9 1
@<TRIPOS>ALT_TYPE
CGenFF_4.0_ALT_TYPE_SET
CGenFF_4.0 1 CG2O4 2 CG3C41 3 CG3C41 4 OG2D1 5 OG3C51 6 HGA2 7 HGA2 8 HGA2 9 HGA2
@<TRIPOS>MOLECULE
4_lactone
 9 9 0 0 0
****
USER_CHARGES
INVALID_CHARGES
Pose:  10 Cluster:  10 Fr_nu: 254696 TotEn:   -18.90
@<TRIPOS>ATOM
      1 C1        -59.7294   -2.5568  -21.0722 C.2    1 LIG       0.04000
      2 C2        -59.5361   -2.7369  -22.5886 C.3    1 LIG       0.11000
      3 C3        -60.5227   -1.5759  -22.6694 C.3    1 LIG       0.08100
      4 O1        -59.3225   -3.0670  -20.0532 O.2    1 LIG      -0.32000
      5 O2        -60.6049   -1.5262  -21.2181 O.3    1 LIG      -0.27100
      6 H1        -58.5243   -2.5238  -22.9371 H      1 LIG       0.09000
      7 H2        -59.8957   -3.6929  -22.9729 H      1 LIG       0.09000
      8 H3        -60.1257   -0.6448  -23.0829 H      1 LIG       0.09000
      9 H4        -61.4915   -1.8108  -23.1188 H      1 LIG       0.09000
@<TRIPOS>BOND
      1       1       2 1
      2       1       4 2
      3       1       5 1
      4       2       3 1
      5       3       5 1
      6       2       6 1
      7       2       7 1
      8       3       8 1
      9       3       9 1
@<TRIPOS>ALT_TYPE
CGenFF_4.0_ALT_TYPE_SET
CGenFF_4.0 1 CG2O4 2 CG3C41 3 CG3C41 4 OG2D1 5 OG3C51 6 HGA2 7 HGA2 8 HGA2 9 HGA2
@<TRIPOS>MOLECULE
4_lactone
 9 9 0 0 0
****
USER_CHARGES
INVALID_CHARGES
Pose:  11 Cluster:  11 Fr_nu: 7596574 TotEn:   -18.50
@<TRIPOS>ATOM
      1 C1        -49.1595    3.6729  -32.2930 C.2    1 LIG       0.04000
      2 C2        -49.9095    2.4274  -31.7876 C.3    1 LIG       0.11000
      3 C3        -50.1137    2.1685  -33.2773 C.3    1 LIG       0.08100
      4 O1        -48.5675    4.6140  -31.8153 O.2    1 LIG      -0.32000
      5 O2        -49.3798    3.3813  -33.6031 O.3    1 LIG      -0.27100
      6 H1        -49.2772    1.7085  -31.2643 H      1 LIG       0.09000
      7 H2        -50.8121    2.6521  -31.2170 H      1 LIG       0.09000
      8 H3        -49.6188    1.2786  -33.6756 H      1 LIG       0.09000
      9 H4        -51.1484    2.2189  -33.6273 H      1 LIG       0.09000
@<TRIPOS>BOND
      1       1       2 1
      2       1       4 2
      3       1       5 1
      4       2       3 1
      5       3       5 1
      6       2       6 1
      7       2       7 1
      8       3       8 1
      9       3       9 1
@<TRIPOS>ALT_TYPE
CGenFF_4.0_ALT_TYPE_SET
CGenFF_4.0 1 CG2O4 2 CG3C41 3 CG3C41 4 OG2D1 5 OG3C51 6 HGA2 7 HGA2 8 HGA2 9 HGA2
@<TRIPOS>MOLECULE
4_lactone
 9 9 0 0 0
****
USER_CHARGES
INVALID_CHARGES
Pose:  12 Cluster:  12 Fr_nu: 1976944 TotEn:   -17.72
@<TRIPOS>ATOM
      1 C1        -70.0604  -12.8770  -42.0198 C.2    1 LIG       0.04000
      2 C2        -70.1314  -13.1443  -40.5056 C.3    1 LIG       0.11000
      3 C3        -71.4399  -12.3670  -40.6129 C.3    1 LIG       0.08100
      4 O1        -69.3092  -13.1235  -42.9359 O.2    1 LIG      -0.32000
      5 O2        -71.2355  -12.1926  -42.0424 O.3    1 LIG      -0.27100
      6 H1        -70.2273  -14.1991  -40.2434 H      1 LIG       0.09000
      7 H2        -69.3390  -12.6623  -39.9307 H      1 LIG       0.09000
      8 H3        -72.3485  -12.9377  -40.4023 H      1 LIG       0.09000
      9 H4        -71.4624  -11.4068  -40.0902 H      1 LIG       0.09000
@<TRIPOS>BOND
      1       1       2 1
      2       1       4 2
      3       1       5 1
      4       2       3 1
      5       3       5 1
      6       2       6 1
      7       2       7 1
      8       3       8 1
      9       3       9 1
@<TRIPOS>ALT_TYPE
CGenFF_4.0_ALT_TYPE_SET
CGenFF_4.0 1 CG2O4 2 CG3C41 3 CG3C41 4 OG2D1 5 OG3C51 6 HGA2 7 HGA2 8 HGA2 9 HGA2
@<TRIPOS>MOLECULE
4_lactone
 9 9 0 0 0
****
USER_CHARGES
INVALID_CHARGES
Pose:  13 Cluster:  13 Fr_nu: 5563139 TotEn:   -17.60
@<TRIPOS>ATOM
      1 C1        -80.8366  -16.1499  -45.0482 C.2    1 LIG       0.04000
      2 C2        -82.1521  -16.3664  -45.8174 C.3    1 LIG       0.11000
      3 C3        -81.3345  -15.8539  -46.9993 C.3    1 LIG       0.08100
      4 O1        -80.4312  -16.2863  -43.9162 O.2    1 LIG      -0.32000
      5 O2        -80.1682  -15.7002  -46.1439 O.3    1 LIG      -0.27100
      6 H1        -82.4674  -17.4093  -45.8763 H      1 LIG       0.09000
      7 H2        -82.9700  -15.7218  -45.4912 H      1 LIG       0.09000
      8 H3        -81.1549  -16.5767  -47.7999 H      1 LIG       0.09000
      9 H4        -81.6566  -14.8954  -47.4154 H      1 LIG       0.09000
@<TRIPOS>BOND
      1       1       2 1
      2       1       4 2
      3       1       5 1
      4       2       3 1
      5       3       5 1
      6       2       6 1
      7       2       7 1
      8       3       8 1
      9       3       9 1
@<TRIPOS>ALT_TYPE
CGenFF_4.0_ALT_TYPE_SET
CGenFF_4.0 1 CG2O4 2 CG3C41 3 CG3C41 4 OG2D1 5 OG3C51 6 HGA2 7 HGA2 8 HGA2 9 HGA2
@<TRIPOS>MOLECULE
4_lactone
 9 9 0 0 0
****
USER_CHARGES
INVALID_CHARGES
Pose:  14 Cluster:  14 Fr_nu: 374600 TotEn:   -17.54
@<TRIPOS>ATOM
      1 C1        -71.1740  -11.5699  -42.1811 C.2    1 LIG       0.04000
      2 C2        -71.5402  -11.3479  -40.7027 C.3    1 LIG       0.11000
      3 C3        -70.8284  -12.6841  -40.5133 C.3    1 LIG       0.08100
      4 O1        -71.3227  -10.9928  -43.2343 O.2    1 LIG      -0.32000
      5 O2        -70.5551  -12.7567  -41.9401 O.3    1 LIG      -0.27100
      6 H1        -71.0538  -10.4835  -40.2481 H      1 LIG       0.09000
      7 H2        -72.6133  -11.3498  -40.5046 H      1 LIG       0.09000
      8 H3        -69.9059  -12.6504  -39.9273 H      1 LIG       0.09000
      9 H4        -71.4607  -13.5127  -40.1827 H      1 LIG       0.09000
@<TRIPOS>BOND
      1       1       2 1
      2       1       4 2
      3       1       5 1
      4       2       3 1
      5       3       5 1
      6       2       6 1
      7       2       7 1
      8       3       8 1
      9       3       9 1
@<TRIPOS>ALT_TYPE
CGenFF_4.0_ALT_TYPE_SET
CGenFF_4.0 1 CG2O4 2 CG3C41 3 CG3C41 4 OG2D1 5 OG3C51 6 HGA2 7 HGA2 8 HGA2 9 HGA2
@<TRIPOS>MOLECULE
4_lactone
 9 9 0 0 0
****
USER_CHARGES
INVALID_CHARGES
Pose:  15 Cluster:  15 Fr_nu:  86655 TotEn:   -17.18
@<TRIPOS>ATOM
      1 C1        -60.0167   -2.3026  -21.3428 C.2    1 LIG       0.04000
      2 C2        -59.6800   -1.2978  -22.4591 C.3    1 LIG       0.11000
      3 C3        -60.0116   -2.4755  -23.3707 C.3    1 LIG       0.08100
      4 O1        -60.0540   -2.3144  -20.1333 O.2    1 LIG      -0.32000
      5 O2        -60.2963   -3.3093  -22.2134 O.3    1 LIG      -0.27100
      6 H1        -60.3628   -0.4486  -22.5150 H      1 LIG       0.09000
      7 H2        -58.6387   -0.9715  -22.4653 H      1 LIG       0.09000
      8 H3        -60.8939   -2.3503  -24.0043 H      1 LIG       0.09000
      9 H4        -59.1754   -2.8702  -23.9543 H      1 LIG       0.09000
@<TRIPOS>BOND
      1       1       2 1
      2       1       4 2
      3       1       5 1
      4       2       3 1
      5       3       5 1
      6       2       6 1
      7       2       7 1
      8       3       8 1
      9       3       9 1
@<TRIPOS>ALT_TYPE
CGenFF_4.0_ALT_TYPE_SET
CGenFF_4.0 1 CG2O4 2 CG3C41 3 CG3C41 4 OG2D1 5 OG3C51 6 HGA2 7 HGA2 8 HGA2 9 HGA2
@<TRIPOS>MOLECULE
4_lactone
 9 9 0 0 0
****
USER_CHARGES
INVALID_CHARGES
Pose:  16 Cluster:  16 Fr_nu: 2491235 TotEn:   -17.08
@<TRIPOS>ATOM
      1 C1        -72.6468  -22.1690  -39.6082 C.2    1 LIG       0.04000
      2 C2        -71.5980  -23.2309  -39.2320 C.3    1 LIG       0.11000
      3 C3        -70.9436  -22.0637  -38.4989 C.3    1 LIG       0.08100
      4 O1        -73.6739  -22.1148  -40.2458 O.2    1 LIG      -0.32000
      5 O2        -72.0092  -21.1746  -38.9342 O.3    1 LIG      -0.27100
      6 H1        -71.9824  -24.0321  -38.5990 H      1 LIG       0.09000
      7 H2        -71.0420  -23.6286  -40.0826 H      1 LIG       0.09000
      8 H3        -70.9090  -22.1483  -37.4093 H      1 LIG       0.09000
      9 H4        -69.9721  -21.7473  -38.8883 H      1 LIG       0.09000
@<TRIPOS>BOND
      1       1       2 1
      2       1       4 2
      3       1       5 1
      4       2       3 1
      5       3       5 1
      6       2       6 1
      7       2       7 1
      8       3       8 1
      9       3       9 1
@<TRIPOS>ALT_TYPE
CGenFF_4.0_ALT_TYPE_SET
CGenFF_4.0 1 CG2O4 2 CG3C41 3 CG3C41 4 OG2D1 5 OG3C51 6 HGA2 7 HGA2 8 HGA2 9 HGA2
@<TRIPOS>MOLECULE
4_lactone
 9 9 0 0 0
****
USER_CHARGES
INVALID_CHARGES
Pose:  17 Cluster:  17 Fr_nu: 3701037 TotEn:   -16.81
@<TRIPOS>ATOM
      1 C1        -78.5613  -12.2636  -40.6150 C.2    1 LIG       0.04000
      2 C2        -77.2529  -11.4529  -40.6254 C.3    1 LIG       0.11000
      3 C3        -77.2536  -11.7748  -39.1340 C.3    1 LIG       0.08100
      4 O1        -79.4029  -12.6110  -41.4121 O.2    1 LIG      -0.32000
      5 O2        -78.4992  -12.5117  -39.2793 O.3    1 LIG      -0.27100
      6 H1        -76.4509  -11.9087  -41.2080 H      1 LIG       0.09000
      7 H2        -77.3830  -10.4006  -40.8837 H      1 LIG       0.09000
      8 H3        -76.4414  -12.4201  -38.7883 H      1 LIG       0.09000
      9 H4        -77.3700  -10.9168  -38.4663 H      1 LIG       0.09000
@<TRIPOS>BOND
      1       1       2 1
      2       1       4 2
      3       1       5 1
      4       2       3 1
      5       3       5 1
      6       2       6 1
      7       2       7 1
      8       3       8 1
      9       3       9 1
@<TRIPOS>ALT_TYPE
CGenFF_4.0_ALT_TYPE_SET
CGenFF_4.0 1 CG2O4 2 CG3C41 3 CG3C41 4 OG2D1 5 OG3C51 6 HGA2 7 HGA2 8 HGA2 9 HGA2
@<TRIPOS>MOLECULE
4_lactone
 9 9 0 0 0
****
USER_CHARGES
INVALID_CHARGES
Pose:  18 Cluster:  18 Fr_nu: 4736619 TotEn:   -16.65
@<TRIPOS>ATOM
      1 C1        -80.1119  -15.6818  -44.2049 C.2    1 LIG       0.04000
      2 C2        -81.2484  -15.8478  -45.2296 C.3    1 LIG       0.11000
      3 C3        -80.3710  -14.9344  -46.0802 C.3    1 LIG       0.08100
      4 O1        -79.8540  -16.0667  -43.0870 O.2    1 LIG      -0.32000
      5 O2        -79.3815  -14.8705  -45.0161 O.3    1 LIG      -0.27100
      6 H1        -81.3694  -16.8672  -45.5994 H      1 LIG       0.09000
      7 H2        -82.2023  -15.4256  -44.9090 H      1 LIG       0.09000
      8 H3        -79.9588  -15.3841  -46.9876 H      1 LIG       0.09000
      9 H4        -80.7897  -13.9483  -46.2991 H      1 LIG       0.09000
@<TRIPOS>BOND
      1       1       2 1
      2       1       4 2
      3       1       5 1
      4       2       3 1
      5       3       5 1
      6       2       6 1
      7       2       7 1
      8       3       8 1
      9       3       9 1
@<TRIPOS>ALT_TYPE
CGenFF_4.0_ALT_TYPE_SET
CGenFF_4.0 1 CG2O4 2 CG3C41 3 CG3C41 4 OG2D1 5 OG3C51 6 HGA2 7 HGA2 8 HGA2 9 HGA2
@<TRIPOS>MOLECULE
4_lactone
 9 9 0 0 0
****
USER_CHARGES
INVALID_CHARGES
Pose:  19 Cluster:  19 Fr_nu: 4796887 TotEn:   -16.53
@<TRIPOS>ATOM
      1 C1        -80.7122  -15.5051  -45.0294 C.2    1 LIG       0.04000
      2 C2        -81.9551  -15.1728  -45.8744 C.3    1 LIG       0.11000
      3 C3        -82.1718  -16.6821  -45.8209 C.3    1 LIG       0.08100
      4 O1        -79.7955  -14.9055  -44.5151 O.2    1 LIG      -0.32000
      5 O2        -80.9659  -16.8413  -45.0234 O.3    1 LIG      -0.27100
      6 H1        -82.6995  -14.5686  -45.3535 H      1 LIG       0.09000
      7 H2        -81.7271  -14.7608  -46.8588 H      1 LIG       0.09000
      8 H3        -83.0610  -17.0140  -45.2780 H      1 LIG       0.09000
      9 H4        -82.0921  -17.2043  -46.7783 H      1 LIG       0.09000
@<TRIPOS>BOND
      1       1       2 1
      2       1       4 2
      3       1       5 1
      4       2       3 1
      5       3       5 1
      6       2       6 1
      7       2       7 1
      8       3       8 1
      9       3       9 1
@<TRIPOS>ALT_TYPE
CGenFF_4.0_ALT_TYPE_SET
CGenFF_4.0 1 CG2O4 2 CG3C41 3 CG3C41 4 OG2D1 5 OG3C51 6 HGA2 7 HGA2 8 HGA2 9 HGA2
@<TRIPOS>MOLECULE
4_lactone
 9 9 0 0 0
****
USER_CHARGES
INVALID_CHARGES
Pose:  20 Cluster:  20 Fr_nu: 6733831 TotEn:   -15.14
@<TRIPOS>ATOM
      1 C1        -71.5288  -11.9444  -25.0540 C.2    1 LIG       0.04000
      2 C2        -71.6998  -10.6657  -25.8936 C.3    1 LIG       0.11000
      3 C3        -72.9574  -10.4947  -25.0469 C.3    1 LIG       0.08100
      4 O1        -70.7414  -12.8594  -24.9707 O.2    1 LIG      -0.32000
      5 O2        -72.6644  -11.7299  -24.3370 O.3    1 LIG      -0.27100
      6 H1        -70.9178   -9.9213  -25.7359 H      1 LIG       0.09000
      7 H2        -71.8647  -10.8496  -26.9565 H      1 LIG       0.09000
      8 H3        -72.9613   -9.6336  -24.3731 H      1 LIG       0.09000
      9 H4        -73.9041  -10.5586  -25.5903 H      1 LIG       0.09000
@<TRIPOS>BOND
      1       1       2 1
      2       1       4 2
      3       1       5 1
      4       2       3 1
      5       3       5 1
      6       2       6 1
      7       2       7 1
      8       3       8 1
      9       3       9 1
@<TRIPOS>ALT_TYPE
CGenFF_4.0_ALT_TYPE_SET
CGenFF_4.0 1 CG2O4 2 CG3C41 3 CG3C41 4 OG2D1 5 OG3C51 6 HGA2 7 HGA2 8 HGA2 9 HGA2
@<TRIPOS>MOLECULE
4_lactone
 9 9 0 0 0
****
USER_CHARGES
INVALID_CHARGES
Pose:  21 Cluster:  21 Fr_nu: 254829 TotEn:   -14.79
@<TRIPOS>ATOM
      1 C1        -59.8659   -0.7990  -22.0613 C.2    1 LIG       0.04000
      2 C2        -60.6019   -1.7395  -23.0324 C.3    1 LIG       0.11000
      3 C3        -59.5361   -2.7369  -22.5886 C.3    1 LIG       0.08100
      4 O1        -59.9666    0.3438  -21.6762 O.2    1 LIG      -0.32000
      5 O2        -58.9460   -1.7378  -21.7116 O.3    1 LIG      -0.27100
      6 H1        -61.6247   -1.9755  -22.7348 H      1 LIG       0.09000
      7 H2        -60.5540   -1.4272  -24.0769 H      1 LIG       0.09000
      8 H3        -59.9008   -3.6013  -22.0271 H      1 LIG       0.09000
      9 H4        -58.8347   -3.0544  -23.3651 H      1 LIG       0.09000
@<TRIPOS>BOND
      1       1       2 1
      2       1       4 2
      3       1       5 1
      4       2       3 1
      5       3       5 1
      6       2       6 1
      7       2       7 1
      8       3       8 1
      9       3       9 1
@<TRIPOS>ALT_TYPE
CGenFF_4.0_ALT_TYPE_SET
CGenFF_4.0 1 CG2O4 2 CG3C41 3 CG3C41 4 OG2D1 5 OG3C51 6 HGA2 7 HGA2 8 HGA2 9 HGA2
@<TRIPOS>MOLECULE
4_lactone
 9 9 0 0 0
****
USER_CHARGES
INVALID_CHARGES
Pose:  22 Cluster:  22 Fr_nu: 1349498 TotEn:   -14.69
@<TRIPOS>ATOM
      1 C1        -76.7406   -6.0901  -49.4386 C.2    1 LIG       0.04000
      2 C2        -77.9564   -6.0119  -48.4980 C.3    1 LIG       0.11000
      3 C3        -78.1394   -7.4700  -48.9081 C.3    1 LIG       0.08100
      4 O1        -75.8601   -5.3544  -49.8232 O.2    1 LIG      -0.32000
      5 O2        -76.9641   -7.3922  -49.7614 O.3    1 LIG      -0.27100
      6 H1        -77.6996   -5.8429  -47.4511 H      1 LIG       0.09000
      7 H2        -78.7345   -5.3237  -48.8323 H      1 LIG       0.09000
      8 H3        -78.0103   -8.2063  -48.1101 H      1 LIG       0.09000
      9 H4        -79.0418   -7.6877  -49.4861 H      1 LIG       0.09000
@<TRIPOS>BOND
      1       1       2 1
      2       1       4 2
      3       1       5 1
      4       2       3 1
      5       3       5 1
      6       2       6 1
      7       2       7 1
      8       3       8 1
      9       3       9 1
@<TRIPOS>ALT_TYPE
CGenFF_4.0_ALT_TYPE_SET
CGenFF_4.0 1 CG2O4 2 CG3C41 3 CG3C41 4 OG2D1 5 OG3C51 6 HGA2 7 HGA2 8 HGA2 9 HGA2
@<TRIPOS>MOLECULE
4_lactone
 9 9 0 0 0
****
USER_CHARGES
INVALID_CHARGES
Pose:  23 Cluster:  23 Fr_nu:  18423 TotEn:   -13.29
@<TRIPOS>ATOM
      1 C1        -50.9371  -11.3620  -43.9023 C.2    1 LIG       0.04000
      2 C2        -52.1640  -11.0296  -44.7702 C.3    1 LIG       0.11000
      3 C3        -52.4714  -12.5124  -44.5842 C.3    1 LIG       0.08100
      4 O1        -49.9818  -10.7768  -43.4447 O.2    1 LIG      -0.32000
      5 O2        -51.2712  -12.6746  -43.7787 O.3    1 LIG      -0.27100
      6 H1        -52.8664  -10.3379  -44.3024 H      1 LIG       0.09000
      7 H2        -51.9191  -10.7197  -45.7874 H      1 LIG       0.09000
      8 H3        -53.3748  -12.7408  -44.0121 H      1 LIG       0.09000
      9 H4        -52.4308  -13.1200  -45.4924 H      1 LIG       0.09000
@<TRIPOS>BOND
      1       1       2 1
      2       1       4 2
      3       1       5 1
      4       2       3 1
      5       3       5 1
      6       2       6 1
      7       2       7 1
      8       3       8 1
      9       3       9 1
@<TRIPOS>ALT_TYPE
CGenFF_4.0_ALT_TYPE_SET
CGenFF_4.0 1 CG2O4 2 CG3C41 3 CG3C41 4 OG2D1 5 OG3C51 6 HGA2 7 HGA2 8 HGA2 9 HGA2
@<TRIPOS>MOLECULE
4_lactone
 9 9 0 0 0
****
USER_CHARGES
INVALID_CHARGES
Pose:  24 Cluster:  24 Fr_nu: 999080 TotEn:   -13.02
@<TRIPOS>ATOM
      1 C1        -65.4024    3.5597  -44.2843 C.2    1 LIG       0.04000
      2 C2        -64.8545    3.7825  -42.8633 C.3    1 LIG       0.11000
      3 C3        -63.6143    4.2618  -43.6118 C.3    1 LIG       0.08100
      4 O1        -66.4230    3.1574  -44.7950 O.2    1 LIG      -0.32000
      5 O2        -64.2645    3.9987  -44.8861 O.3    1 LIG      -0.27100
      6 H1        -65.3885    4.5452  -42.2944 H      1 LIG       0.09000
      7 H2        -64.7341    2.8659  -42.2836 H      1 LIG       0.09000
      8 H3        -63.3704    5.3212  -43.4948 H      1 LIG       0.09000
      9 H4        -62.7190    3.6474  -43.4832 H      1 LIG       0.09000
@<TRIPOS>BOND
      1       1       2 1
      2       1       4 2
      3       1       5 1
      4       2       3 1
      5       3       5 1
      6       2       6 1
      7       2       7 1
      8       3       8 1
      9       3       9 1
@<TRIPOS>ALT_TYPE
CGenFF_4.0_ALT_TYPE_SET
CGenFF_4.0 1 CG2O4 2 CG3C41 3 CG3C41 4 OG2D1 5 OG3C51 6 HGA2 7 HGA2 8 HGA2 9 HGA2
@<TRIPOS>MOLECULE
4_lactone
 9 9 0 0 0
****
USER_CHARGES
INVALID_CHARGES
Pose:  25 Cluster:  25 Fr_nu: 109570 TotEn:   -12.89
@<TRIPOS>ATOM
      1 C1        -51.5773  -12.1062  -43.8986 C.2    1 LIG       0.04000
      2 C2        -52.2742  -12.9100  -45.0111 C.3    1 LIG       0.11000
      3 C3        -52.1040  -11.6168  -45.8027 C.3    1 LIG       0.08100
      4 O1        -51.2213  -12.2859  -42.7561 O.2    1 LIG      -0.32000
      5 O2        -51.4597  -10.9863  -44.6612 O.3    1 LIG      -0.27100
      6 H1        -51.6988  -13.7645  -45.3705 H      1 LIG       0.09000
      7 H2        -53.3023  -13.1925  -44.7790 H      1 LIG       0.09000
      8 H3        -51.4328  -11.6735  -46.6640 H      1 LIG       0.09000
      9 H4        -53.0312  -11.1046  -46.0742 H      1 LIG       0.09000
@<TRIPOS>BOND
      1       1       2 1
      2       1       4 2
      3       1       5 1
      4       2       3 1
      5       3       5 1
      6       2       6 1
      7       2       7 1
      8       3       8 1
      9       3       9 1
@<TRIPOS>ALT_TYPE
CGenFF_4.0_ALT_TYPE_SET
CGenFF_4.0 1 CG2O4 2 CG3C41 3 CG3C41 4 OG2D1 5 OG3C51 6 HGA2 7 HGA2 8 HGA2 9 HGA2
@<TRIPOS>MOLECULE
4_lactone
 9 9 0 0 0
****
USER_CHARGES
INVALID_CHARGES
Pose:  26 Cluster:  26 Fr_nu: 5807549 TotEn:   -12.86
@<TRIPOS>ATOM
      1 C1        -59.7075   -1.0422  -21.1077 C.2    1 LIG       0.04000
      2 C2        -59.5540   -1.6912  -22.4949 C.3    1 LIG       0.11000
      3 C3        -58.9793   -2.8519  -21.6884 C.3    1 LIG       0.08100
      4 O1        -60.1153    0.0011  -20.6500 O.2    1 LIG      -0.32000
      5 O2        -59.1841   -2.1130  -20.4525 O.3    1 LIG      -0.27100
      6 H1        -60.5000   -1.8889  -23.0014 H      1 LIG       0.09000
      7 H2        -58.8515   -1.1763  -23.1522 H      1 LIG       0.09000
      8 H3        -59.5630   -3.7764  -21.7069 H      1 LIG       0.09000
      9 H4        -57.9204   -3.0655  -21.8581 H      1 LIG       0.09000
@<TRIPOS>BOND
      1       1       2 1
      2       1       4 2
      3       1       5 1
      4       2       3 1
      5       3       5 1
      6       2       6 1
      7       2       7 1
      8       3       8 1
      9       3       9 1
@<TRIPOS>ALT_TYPE
CGenFF_4.0_ALT_TYPE_SET
CGenFF_4.0 1 CG2O4 2 CG3C41 3 CG3C41 4 OG2D1 5 OG3C51 6 HGA2 7 HGA2 8 HGA2 9 HGA2
@<TRIPOS>MOLECULE
4_lactone
 9 9 0 0 0
****
USER_CHARGES
INVALID_CHARGES
Pose:  27 Cluster:  27 Fr_nu: 629738 TotEn:   -12.35
@<TRIPOS>ATOM
      1 C1        -60.5813  -19.4057  -25.3642 C.2    1 LIG       0.04000
      2 C2        -61.6320  -20.3502  -24.7533 C.3    1 LIG       0.11000
      3 C3        -60.9319  -21.3945  -25.6178 C.3    1 LIG       0.08100
      4 O1        -60.2831  -18.2351  -25.2917 O.2    1 LIG      -0.32000
      5 O2        -60.0057  -20.3867  -26.1099 O.3    1 LIG      -0.27100
      6 H1        -61.5356  -20.4861  -23.6750 H      1 LIG       0.09000
      7 H2        -62.6598  -20.1139  -25.0337 H      1 LIG       0.09000
      8 H3        -60.4124  -22.1883  -25.0741 H      1 LIG       0.09000
      9 H4        -61.5335  -21.8167  -26.4273 H      1 LIG       0.09000
@<TRIPOS>BOND
      1       1       2 1
      2       1       4 2
      3       1       5 1
      4       2       3 1
      5       3       5 1
      6       2       6 1
      7       2       7 1
      8       3       8 1
      9       3       9 1
@<TRIPOS>ALT_TYPE
CGenFF_4.0_ALT_TYPE_SET
CGenFF_4.0 1 CG2O4 2 CG3C41 3 CG3C41 4 OG2D1 5 OG3C51 6 HGA2 7 HGA2 8 HGA2 9 HGA2
@<TRIPOS>MOLECULE
4_lactone
 9 9 0 0 0
****
USER_CHARGES
INVALID_CHARGES
Pose:  28 Cluster:  28 Fr_nu: 1015899 TotEn:   -11.95
@<TRIPOS>ATOM
      1 C1        -76.3149  -20.6859  -39.9155 C.2    1 LIG       0.04000
      2 C2        -74.9370  -21.1439  -40.4264 C.3    1 LIG       0.11000
      3 C3        -75.2778  -20.2432  -41.6098 C.3    1 LIG       0.08100
      4 O1        -77.0179  -20.8773  -38.9493 O.2    1 LIG      -0.32000
      5 O2        -76.5539  -19.9022  -41.0010 O.3    1 LIG      -0.27100
      6 H1        -74.1007  -20.8160  -39.8070 H      1 LIG       0.09000
      7 H2        -74.8752  -22.2112  -40.6447 H      1 LIG       0.09000
      8 H3        -74.6418  -19.3624  -41.7333 H      1 LIG       0.09000
      9 H4        -75.4131  -20.7536  -42.5673 H      1 LIG       0.09000
@<TRIPOS>BOND
      1       1       2 1
      2       1       4 2
      3       1       5 1
      4       2       3 1
      5       3       5 1
      6       2       6 1
      7       2       7 1
      8       3       8 1
      9       3       9 1
@<TRIPOS>ALT_TYPE
CGenFF_4.0_ALT_TYPE_SET
CGenFF_4.0 1 CG2O4 2 CG3C41 3 CG3C41 4 OG2D1 5 OG3C51 6 HGA2 7 HGA2 8 HGA2 9 HGA2
@<TRIPOS>MOLECULE
4_lactone
 9 9 0 0 0
****
USER_CHARGES
INVALID_CHARGES
Pose:  29 Cluster:  29 Fr_nu: 4559449 TotEn:   -11.90
@<TRIPOS>ATOM
      1 C1        -61.6076   -4.6367  -12.3762 C.2    1 LIG       0.04000
      2 C2        -60.7437   -3.4412  -12.8163 C.3    1 LIG       0.11000
      3 C3        -59.8287   -3.9211  -11.6937 C.3    1 LIG       0.08100
      4 O1        -62.6568   -5.1467  -12.6977 O.2    1 LIG      -0.32000
      5 O2        -60.7466   -5.0080  -11.3911 O.3    1 LIG      -0.27100
      6 H1        -60.3410   -3.5304  -13.8265 H      1 LIG       0.09000
      7 H2        -61.2157   -2.4696  -12.6611 H      1 LIG       0.09000
      8 H3        -58.8503   -4.2952  -12.0074 H      1 LIG       0.09000
      9 H4        -59.7225   -3.2374  -10.8470 H      1 LIG       0.09000
@<TRIPOS>BOND
      1       1       2 1
      2       1       4 2
      3       1       5 1
      4       2       3 1
      5       3       5 1
      6       2       6 1
      7       2       7 1
      8       3       8 1
      9       3       9 1
@<TRIPOS>ALT_TYPE
CGenFF_4.0_ALT_TYPE_SET
CGenFF_4.0 1 CG2O4 2 CG3C41 3 CG3C41 4 OG2D1 5 OG3C51 6 HGA2 7 HGA2 8 HGA2 9 HGA2
@<TRIPOS>MOLECULE
4_lactone
 9 9 0 0 0
****
USER_CHARGES
INVALID_CHARGES
Pose:  30 Cluster:  30 Fr_nu:  97672 TotEn:   -11.60
@<TRIPOS>ATOM
      1 C1        -75.3101  -20.3794  -40.7913 C.2    1 LIG       0.04000
      2 C2        -74.6418  -21.0165  -42.0229 C.3    1 LIG       0.11000
      3 C3        -74.0381  -21.9566  -40.9838 C.3    1 LIG       0.08100
      4 O1        -76.0648  -19.4625  -40.5590 O.2    1 LIG      -0.32000
      5 O2        -74.7359  -21.2517  -39.9200 O.3    1 LIG      -0.27100
      6 H1        -75.3425  -21.4726  -42.7240 H      1 LIG       0.09000
      7 H2        -73.9365  -20.3606  -42.5360 H      1 LIG       0.09000
      8 H3        -74.3539  -23.0013  -41.0500 H      1 LIG       0.09000
      9 H4        -72.9531  -21.8926  -40.8638 H      1 LIG       0.09000
@<TRIPOS>BOND
      1       1       2 1
      2       1       4 2
      3       1       5 1
      4       2       3 1
      5       3       5 1
      6       2       6 1
      7       2       7 1
      8       3       8 1
      9       3       9 1
@<TRIPOS>ALT_TYPE
CGenFF_4.0_ALT_TYPE_SET
CGenFF_4.0 1 CG2O4 2 CG3C41 3 CG3C41 4 OG2D1 5 OG3C51 6 HGA2 7 HGA2 8 HGA2 9 HGA2
@<TRIPOS>MOLECULE
4_lactone
 9 9 0 0 0
****
USER_CHARGES
INVALID_CHARGES
Pose:  31 Cluster:  31 Fr_nu: 7671544 TotEn:   -11.51
@<TRIPOS>ATOM
      1 C1        -44.4178  -19.3373  -35.0245 C.2    1 LIG       0.04000
      2 C2        -45.0342  -20.4543  -35.8857 C.3    1 LIG       0.11000
      3 C3        -46.1979  -19.4744  -36.0018 C.3    1 LIG       0.08100
      4 O1        -43.3944  -19.1472  -34.4075 O.2    1 LIG      -0.32000
      5 O2        -45.4907  -18.5141  -35.1692 O.3    1 LIG      -0.27100
      6 H1        -44.4905  -20.6557  -36.8100 H      1 LIG       0.09000
      7 H2        -45.2421  -21.3752  -35.3384 H      1 LIG       0.09000
      8 H3        -46.3856  -19.0784  -37.0035 H      1 LIG       0.09000
      9 H4        -47.1338  -19.7965  -35.5370 H      1 LIG       0.09000
@<TRIPOS>BOND
      1       1       2 1
      2       1       4 2
      3       1       5 1
      4       2       3 1
      5       3       5 1
      6       2       6 1
      7       2       7 1
      8       3       8 1
      9       3       9 1
@<TRIPOS>ALT_TYPE
CGenFF_4.0_ALT_TYPE_SET
CGenFF_4.0 1 CG2O4 2 CG3C41 3 CG3C41 4 OG2D1 5 OG3C51 6 HGA2 7 HGA2 8 HGA2 9 HGA2
@<TRIPOS>MOLECULE
4_lactone
 9 9 0 0 0
****
USER_CHARGES
INVALID_CHARGES
Pose:  32 Cluster:  32 Fr_nu: 7493500 TotEn:   -11.17
@<TRIPOS>ATOM
      1 C1        -46.2408  -19.8316  -34.9616 C.2    1 LIG       0.04000
      2 C2        -46.7741  -20.8958  -35.9374 C.3    1 LIG       0.11000
      3 C3        -47.7643  -21.1727  -34.8100 C.3    1 LIG       0.08100
      4 O1        -45.3637  -18.9981  -34.9412 O.2    1 LIG      -0.32000
      5 O2        -47.1529  -20.1319  -33.9985 O.3    1 LIG      -0.27100
      6 H1        -47.2020  -20.4858  -36.8535 H      1 LIG       0.09000
      7 H2        -46.0652  -21.6968  -36.1536 H      1 LIG       0.09000
      8 H3        -48.8108  -20.9476  -35.0329 H      1 LIG       0.09000
      9 H4        -47.6773  -22.1544  -34.3365 H      1 LIG       0.09000
@<TRIPOS>BOND
      1       1       2 1
      2       1       4 2
      3       1       5 1
      4       2       3 1
      5       3       5 1
      6       2       6 1
      7       2       7 1
      8       3       8 1
      9       3       9 1
@<TRIPOS>ALT_TYPE
CGenFF_4.0_ALT_TYPE_SET
CGenFF_4.0 1 CG2O4 2 CG3C41 3 CG3C41 4 OG2D1 5 OG3C51 6 HGA2 7 HGA2 8 HGA2 9 HGA2
@<TRIPOS>MOLECULE
4_lactone
 9 9 0 0 0
****
USER_CHARGES
INVALID_CHARGES
Pose:  33 Cluster:  33 Fr_nu: 250447 TotEn:    -8.16
@<TRIPOS>ATOM
      1 C1        -77.1224  -20.8607  -41.6173 C.2    1 LIG       0.04000
      2 C2        -76.4096  -21.6833  -40.5289 C.3    1 LIG       0.11000
      3 C3        -76.4443  -20.3637  -39.7637 C.3    1 LIG       0.08100
      4 O1        -77.5616  -21.0426  -42.7301 O.2    1 LIG      -0.32000
      5 O2        -77.1178  -19.7181  -40.8796 O.3    1 LIG      -0.27100
      6 H1        -77.0152  -22.4890  -40.1112 H      1 LIG       0.09000
      7 H2        -75.4189  -22.0390  -40.8167 H      1 LIG       0.09000
      8 H3        -77.0613  -20.3557  -38.8611 H      1 LIG       0.09000
      9 H4        -75.4703  -19.9083  -39.5645 H      1 LIG       0.09000
@<TRIPOS>BOND
      1       1       2 1
      2       1       4 2
      3       1       5 1
      4       2       3 1
      5       3       5 1
      6       2       6 1
      7       2       7 1
      8       3       8 1
      9       3       9 1
@<TRIPOS>ALT_TYPE
CGenFF_4.0_ALT_TYPE_SET
CGenFF_4.0 1 CG2O4 2 CG3C41 3 CG3C41 4 OG2D1 5 OG3C51 6 HGA2 7 HGA2 8 HGA2 9 HGA2
@<TRIPOS>MOLECULE
4_lactone
 9 9 0 0 0
****
USER_CHARGES
INVALID_CHARGES
Pose:  34 Cluster:  34 Fr_nu: 2810522 TotEn:    -4.78
@<TRIPOS>ATOM
      1 C1        -77.3808  -20.6138  -40.9739 C.2    1 LIG       0.04000
      2 C2        -77.6554  -21.9936  -41.5984 C.3    1 LIG       0.11000
      3 C3        -76.9652  -22.5014  -40.3360 C.3    1 LIG       0.08100
      4 O1        -77.5756  -19.4525  -41.2528 O.2    1 LIG      -0.32000
      5 O2        -76.7747  -21.1355  -39.8738 O.3    1 LIG      -0.27100
      6 H1        -78.7147  -22.2383  -41.6901 H      1 LIG       0.09000
      7 H2        -77.1238  -22.1725  -42.5345 H      1 LIG       0.09000
      8 H3        -77.5946  -23.0751  -39.6502 H      1 LIG       0.09000
      9 H4        -76.0097  -23.0094  -40.4927 H      1 LIG       0.09000
@<TRIPOS>BOND
      1       1       2 1
      2       1       4 2
      3       1       5 1
      4       2       3 1
      5       3       5 1
      6       2       6 1
      7       2       7 1
      8       3       8 1
      9       3       9 1
@<TRIPOS>ALT_TYPE
CGenFF_4.0_ALT_TYPE_SET
CGenFF_4.0 1 CG2O4 2 CG3C41 3 CG3C41 4 OG2D1 5 OG3C51 6 HGA2 7 HGA2 8 HGA2 9 HGA2
@<TRIPOS>MOLECULE
4_lactone
 9 9 0 0 0
****
USER_CHARGES
INVALID_CHARGES
Pose:  35 Cluster:  35 Fr_nu: 7572306 TotEn:    -3.77
@<TRIPOS>ATOM
      1 C1        -45.4842  -19.8669  -34.6198 C.2    1 LIG       0.04000
      2 C2        -46.9453  -20.2248  -34.9459 C.3    1 LIG       0.11000
      3 C3        -46.5618  -21.5702  -34.3371 C.3    1 LIG       0.08100
      4 O1        -44.7508  -18.9117  -34.7388 O.2    1 LIG      -0.32000
      5 O2        -45.2110  -21.0899  -34.0913 O.3    1 LIG      -0.27100
      6 H1        -47.6814  -19.6447  -34.3872 H      1 LIG       0.09000
      7 H2        -47.1739  -20.2347  -36.0128 H      1 LIG       0.09000
      8 H3        -47.0723  -21.8317  -33.4062 H      1 LIG       0.09000
      9 H4        -46.5671  -22.4187  -35.0268 H      1 LIG       0.09000
@<TRIPOS>BOND
      1       1       2 1
      2       1       4 2
      3       1       5 1
      4       2       3 1
      5       3       5 1
      6       2       6 1
      7       2       7 1
      8       3       8 1
      9       3       9 1
@<TRIPOS>ALT_TYPE
CGenFF_4.0_ALT_TYPE_SET
CGenFF_4.0 1 CG2O4 2 CG3C41 3 CG3C41 4 OG2D1 5 OG3C51 6 HGA2 7 HGA2 8 HGA2 9 HGA2
@<TRIPOS>MOLECULE
pyridine
 11 11 0 0 0
****
USER_CHARGES
INVALID_CHARGES
Pose:   1 Cluster:   1 Fr_nu: 2263320 TotEn:   -18.57
@<TRIPOS>ATOM
      1 C1        -60.9093   -1.9429  -22.9069 C.ar   1 LIG      -0.11300
      2 C2        -59.7472   -2.7062  -22.9178 C.ar   1 LIG      -0.11700
      3 C3        -61.2646   -1.2438  -21.7587 C.ar   1 LIG      -0.11700
      4 C4        -58.9809   -2.7373  -21.7638 C.ar   1 LIG       0.17700
      5 C5        -60.4306   -1.3406  -20.6566 C.ar   1 LIG       0.17700
      6 N1        -59.2938   -2.0719  -20.6294 N.ar   1 LIG      -0.60000
      7 H1        -61.5373   -1.8934  -23.7914 H      1 LIG       0.11500
      8 H2        -59.4505   -3.2589  -23.8015 H      1 LIG       0.11500
      9 H3        -62.1663   -0.6429  -21.7273 H      1 LIG       0.11500
     10 H4        -58.0656   -3.3182  -21.7214 H      1 LIG       0.12400
     11 H5        -60.6629   -0.8154  -19.7359 H      1 LIG       0.12400
@<TRIPOS>BOND
      1       1       2 ar
      2       1       3 ar
      3       2       4 ar
      4       3       5 ar
      5       4       6 ar
      6       5       6 ar
      7       1       7 1
      8       2       8 1
      9       3       9 1
     10       4      10 1
     11       5      11 1
@<TRIPOS>ALT_TYPE
CGenFF_4.0_ALT_TYPE_SET
CGenFF_4.0 1 CG2R61 2 CG2R61 3 CG2R61 4 CG2R61 5 CG2R61 6 NG2R60 7 HGR61 8 HGR61 9 HGR61 10 HGR62 11 HGR62
@<TRIPOS>MOLECULE
pyridine
 11 11 0 0 0
****
USER_CHARGES
INVALID_CHARGES
Pose:   2 Cluster:   2 Fr_nu:   1401 TotEn:   -17.38
@<TRIPOS>ATOM
      1 C1        -70.6006   -7.4212  -47.7330 C.ar   1 LIG      -0.11300
      2 C2        -71.3960   -7.7967  -46.6561 C.ar   1 LIG      -0.11700
      3 C3        -69.4964   -8.1930  -48.0770 C.ar   1 LIG      -0.11700
      4 C4        -71.0472   -8.9434  -45.9610 C.ar   1 LIG       0.17700
      5 C5        -69.2325   -9.3218  -47.3181 C.ar   1 LIG       0.17700
      6 N1        -69.9822   -9.7184  -46.2653 N.ar   1 LIG      -0.60000
      7 H1        -70.8404   -6.5283  -48.3026 H      1 LIG       0.11500
      8 H2        -72.2616   -7.2106  -46.3702 H      1 LIG       0.11500
      9 H3        -68.8619   -7.9191  -48.9122 H      1 LIG       0.11500
     10 H4        -71.6354   -9.2784  -45.1131 H      1 LIG       0.12400
     11 H5        -68.3828   -9.9576  -47.5444 H      1 LIG       0.12400
@<TRIPOS>BOND
      1       1       2 ar
      2       1       3 ar
      3       2       4 ar
      4       3       5 ar
      5       4       6 ar
      6       5       6 ar
      7       1       7 1
      8       2       8 1
      9       3       9 1
     10       4      10 1
     11       5      11 1
@<TRIPOS>ALT_TYPE
CGenFF_4.0_ALT_TYPE_SET
CGenFF_4.0 1 CG2R61 2 CG2R61 3 CG2R61 4 CG2R61 5 CG2R61 6 NG2R60 7 HGR61 8 HGR61 9 HGR61 10 HGR62 11 HGR62
@<TRIPOS>MOLECULE
pyridine
 11 11 0 0 0
****
USER_CHARGES
INVALID_CHARGES
Pose:   3 Cluster:   3 Fr_nu: 250827 TotEn:   -13.72
@<TRIPOS>ATOM
      1 C1        -74.6586  -21.3502  -41.2831 C.ar   1 LIG      -0.11300
      2 C2        -74.5886  -20.6245  -40.0992 C.ar   1 LIG      -0.11700
      3 C3        -75.8210  -21.3162  -42.0452 C.ar   1 LIG      -0.11700
      4 C4        -75.6996  -19.8864  -39.7243 C.ar   1 LIG       0.17700
      5 C5        -76.8770  -20.5474  -41.5831 C.ar   1 LIG       0.17700
      6 N1        -76.8462  -19.8290  -40.4383 N.ar   1 LIG      -0.60000
      7 H1        -73.8090  -21.9418  -41.6109 H      1 LIG       0.11500
      8 H2        -73.6927  -20.6359  -39.4894 H      1 LIG       0.11500
      9 H3        -75.8983  -21.8745  -42.9712 H      1 LIG       0.11500
     10 H4        -75.6953  -19.3035  -38.8093 H      1 LIG       0.12400
     11 H5        -77.8064  -20.4876  -42.1399 H      1 LIG       0.12400
@<TRIPOS>BOND
      1       1       2 ar
      2       1       3 ar
      3       2       4 ar
      4       3       5 ar
      5       4       6 ar
      6       5       6 ar
      7       1       7 1
      8       2       8 1
      9       3       9 1
     10       4      10 1
     11       5      11 1
@<TRIPOS>ALT_TYPE
CGenFF_4.0_ALT_TYPE_SET
CGenFF_4.0 1 CG2R61 2 CG2R61 3 CG2R61 4 CG2R61 5 CG2R61 6 NG2R60 7 HGR61 8 HGR61 9 HGR61 10 HGR62 11 HGR62
@<TRIPOS>MOLECULE
pyridine
 11 11 0 0 0
****
USER_CHARGES
INVALID_CHARGES
Pose:   4 Cluster:   4 Fr_nu: 949634 TotEn:   -13.38
@<TRIPOS>ATOM
      1 C1        -75.7222  -22.2671  -41.2106 C.ar   1 LIG      -0.11300
      2 C2        -76.3645  -21.6610  -40.1367 C.ar   1 LIG      -0.11700
      3 C3        -74.9416  -21.5010  -42.0691 C.ar   1 LIG      -0.11700
      4 C4        -76.1956  -20.2964  -39.9662 C.ar   1 LIG       0.17700
      5 C5        -74.8366  -20.1435  -41.8122 C.ar   1 LIG       0.17700
      6 N1        -75.4456  -19.5192  -40.7792 N.ar   1 LIG      -0.60000
      7 H1        -75.8304  -23.3344  -41.3787 H      1 LIG       0.11500
      8 H2        -76.9776  -22.2384  -39.4546 H      1 LIG       0.11500
      9 H3        -74.4322  -21.9520  -42.9130 H      1 LIG       0.11500
     10 H4        -76.6759  -19.7766  -39.1438 H      1 LIG       0.12400
     11 H5        -74.2405  -19.5012  -42.4522 H      1 LIG       0.12400
@<TRIPOS>BOND
      1       1       2 ar
      2       1       3 ar
      3       2       4 ar
      4       3       5 ar
      5       4       6 ar
      6       5       6 ar
      7       1       7 1
      8       2       8 1
      9       3       9 1
     10       4      10 1
     11       5      11 1
@<TRIPOS>ALT_TYPE
CGenFF_4.0_ALT_TYPE_SET
CGenFF_4.0 1 CG2R61 2 CG2R61 3 CG2R61 4 CG2R61 5 CG2R61 6 NG2R60 7 HGR61 8 HGR61 9 HGR61 10 HGR62 11 HGR62
@<TRIPOS>MOLECULE
pyridine
 11 11 0 0 0
****
USER_CHARGES
INVALID_CHARGES
Pose:   5 Cluster:   5 Fr_nu: 3055141 TotEn:   -13.13
@<TRIPOS>ATOM
      1 C1        -52.2474  -12.0382  -45.2538 C.ar   1 LIG      -0.11300
      2 C2        -52.0025  -11.1552  -44.2080 C.ar   1 LIG      -0.11700
      3 C3        -51.4456  -13.1635  -45.4085 C.ar   1 LIG      -0.11700
      4 C4        -50.9518  -11.4405  -43.3510 C.ar   1 LIG       0.17700
      5 C5        -50.4197  -13.3587  -44.4979 C.ar   1 LIG       0.17700
      6 N1        -50.1511  -12.5233  -43.4695 N.ar   1 LIG      -0.60000
      7 H1        -53.0613  -11.8492  -45.9474 H      1 LIG       0.11500
      8 H2        -52.6148  -10.2720  -44.0680 H      1 LIG       0.11500
      9 H3        -51.6178  -13.8651  -46.2167 H      1 LIG       0.11500
     10 H4        -50.7196  -10.7827  -42.5200 H      1 LIG       0.12400
     11 H5        -49.7649  -14.2206  -44.5747 H      1 LIG       0.12400
@<TRIPOS>BOND
      1       1       2 ar
      2       1       3 ar
      3       2       4 ar
      4       3       5 ar
      5       4       6 ar
      6       5       6 ar
      7       1       7 1
      8       2       8 1
      9       3       9 1
     10       4      10 1
     11       5      11 1
@<TRIPOS>ALT_TYPE
CGenFF_4.0_ALT_TYPE_SET
CGenFF_4.0 1 CG2R61 2 CG2R61 3 CG2R61 4 CG2R61 5 CG2R61 6 NG2R60 7 HGR61 8 HGR61 9 HGR61 10 HGR62 11 HGR62
@<TRIPOS>MOLECULE
pyridine
 11 11 0 0 0
****
USER_CHARGES
INVALID_CHARGES
Pose:   6 Cluster:   6 Fr_nu: 143850 TotEn:   -12.95
@<TRIPOS>ATOM
      1 C1        -72.9735   -8.5736  -46.8524 C.ar   1 LIG      -0.11300
      2 C2        -71.8034   -7.8564  -46.6293 C.ar   1 LIG      -0.11700
      3 C3        -72.9999   -9.9426  -46.6112 C.ar   1 LIG      -0.11700
      4 C4        -70.6957   -8.5495  -46.1685 C.ar   1 LIG       0.17700
      5 C5        -71.8386  -10.5425  -46.1515 C.ar   1 LIG       0.17700
      6 N1        -70.6831   -9.8789  -45.9230 N.ar   1 LIG      -0.60000
      7 H1        -73.8630   -8.0666  -47.2142 H      1 LIG       0.11500
      8 H2        -71.7599   -6.7887  -46.8101 H      1 LIG       0.11500
      9 H3        -73.9007  -10.5220  -46.7786 H      1 LIG       0.11500
     10 H4        -69.7591   -8.0357  -45.9793 H      1 LIG       0.12400
     11 H5        -71.8061  -11.6079  -45.9486 H      1 LIG       0.12400
@<TRIPOS>BOND
      1       1       2 ar
      2       1       3 ar
      3       2       4 ar
      4       3       5 ar
      5       4       6 ar
      6       5       6 ar
      7       1       7 1
      8       2       8 1
      9       3       9 1
     10       4      10 1
     11       5      11 1
@<TRIPOS>ALT_TYPE
CGenFF_4.0_ALT_TYPE_SET
CGenFF_4.0 1 CG2R61 2 CG2R61 3 CG2R61 4 CG2R61 5 CG2R61 6 NG2R60 7 HGR61 8 HGR61 9 HGR61 10 HGR62 11 HGR62
@<TRIPOS>MOLECULE
pyridine
 11 11 0 0 0
****
USER_CHARGES
INVALID_CHARGES
Pose:   7 Cluster:   7 Fr_nu: 282907 TotEn:   -12.56
@<TRIPOS>ATOM
      1 C1        -72.9670  -17.4608  -57.6476 C.ar   1 LIG      -0.11300
      2 C2        -71.8307  -18.1024  -58.1276 C.ar   1 LIG      -0.11700
      3 C3        -72.8368  -16.3002  -56.8929 C.ar   1 LIG      -0.11700
      4 C4        -70.5971  -17.5475  -57.8275 C.ar   1 LIG       0.17700
      5 C5        -71.5581  -15.8262  -56.6479 C.ar   1 LIG       0.17700
      6 N1        -70.4309  -16.4220  -57.0974 N.ar   1 LIG      -0.60000
      7 H1        -73.9521  -17.8648  -57.8607 H      1 LIG       0.11500
      8 H2        -71.9082  -19.0079  -58.7180 H      1 LIG       0.11500
      9 H3        -73.7086  -15.7836  -56.5081 H      1 LIG       0.11500
     10 H4        -69.6806  -18.0104  -58.1783 H      1 LIG       0.12400
     11 H5        -71.4018  -14.9251  -56.0639 H      1 LIG       0.12400
@<TRIPOS>BOND
      1       1       2 ar
      2       1       3 ar
      3       2       4 ar
      4       3       5 ar
      5       4       6 ar
      6       5       6 ar
      7       1       7 1
      8       2       8 1
      9       3       9 1
     10       4      10 1
     11       5      11 1
@<TRIPOS>ALT_TYPE
CGenFF_4.0_ALT_TYPE_SET
CGenFF_4.0 1 CG2R61 2 CG2R61 3 CG2R61 4 CG2R61 5 CG2R61 6 NG2R60 7 HGR61 8 HGR61 9 HGR61 10 HGR62 11 HGR62
@<TRIPOS>MOLECULE
pyridine
 11 11 0 0 0
****
USER_CHARGES
INVALID_CHARGES
Pose:   8 Cluster:   8 Fr_nu: 664790 TotEn:   -11.88
@<TRIPOS>ATOM
      1 C1        -58.0112    1.4597  -41.9674 C.ar   1 LIG      -0.11300
      2 C2        -57.7198    0.7393  -43.1203 C.ar   1 LIG      -0.11700
      3 C3        -58.9052    2.5230  -42.0259 C.ar   1 LIG      -0.11700
      4 C4        -58.3440    1.1193  -44.2976 C.ar   1 LIG       0.17700
      5 C5        -59.4762    2.8232  -43.2522 C.ar   1 LIG       0.17700
      6 N1        -59.2177    2.1463  -44.3936 N.ar   1 LIG      -0.60000
      7 H1        -57.5418    1.1934  -41.0250 H      1 LIG       0.11500
      8 H2        -57.0264   -0.0933  -43.0982 H      1 LIG       0.11500
      9 H3        -59.1469    3.0989  -41.1399 H      1 LIG       0.11500
     10 H4        -58.1500    0.5894  -45.2242 H      1 LIG       0.12400
     11 H5        -60.1793    3.6436  -43.3519 H      1 LIG       0.12400
@<TRIPOS>BOND
      1       1       2 ar
      2       1       3 ar
      3       2       4 ar
      4       3       5 ar
      5       4       6 ar
      6       5       6 ar
      7       1       7 1
      8       2       8 1
      9       3       9 1
     10       4      10 1
     11       5      11 1
@<TRIPOS>ALT_TYPE
CGenFF_4.0_ALT_TYPE_SET
CGenFF_4.0 1 CG2R61 2 CG2R61 3 CG2R61 4 CG2R61 5 CG2R61 6 NG2R60 7 HGR61 8 HGR61 9 HGR61 10 HGR62 11 HGR62
@<TRIPOS>MOLECULE
pyridine
 11 11 0 0 0
****
USER_CHARGES
INVALID_CHARGES
Pose:   9 Cluster:   9 Fr_nu: 2029489 TotEn:   -11.77
@<TRIPOS>ATOM
      1 C1        -76.0714  -20.3413  -40.8684 C.ar   1 LIG      -0.11300
      2 C2        -74.8075  -20.2636  -41.4426 C.ar   1 LIG      -0.11700
      3 C3        -77.0900  -21.0166  -41.5316 C.ar   1 LIG      -0.11700
      4 C4        -74.6152  -20.8731  -42.6720 C.ar   1 LIG       0.17700
      5 C5        -76.7955  -21.5921  -42.7571 C.ar   1 LIG       0.17700
      6 N1        -75.5800  -21.5376  -43.3465 N.ar   1 LIG      -0.60000
      7 H1        -76.2625  -19.8759  -39.9061 H      1 LIG       0.11500
      8 H2        -73.9986  -19.7428  -40.9437 H      1 LIG       0.11500
      9 H3        -78.0831  -21.0894  -41.1032 H      1 LIG       0.11500
     10 H4        -73.6476  -20.8405  -43.1619 H      1 LIG       0.12400
     11 H5        -77.5549  -22.1295  -43.3156 H      1 LIG       0.12400
@<TRIPOS>BOND
      1       1       2 ar
      2       1       3 ar
      3       2       4 ar
      4       3       5 ar
      5       4       6 ar
      6       5       6 ar
      7       1       7 1
      8       2       8 1
      9       3       9 1
     10       4      10 1
     11       5      11 1
@<TRIPOS>ALT_TYPE
CGenFF_4.0_ALT_TYPE_SET
CGenFF_4.0 1 CG2R61 2 CG2R61 3 CG2R61 4 CG2R61 5 CG2R61 6 NG2R60 7 HGR61 8 HGR61 9 HGR61 10 HGR62 11 HGR62
@<TRIPOS>MOLECULE
pyridine
 11 11 0 0 0
****
USER_CHARGES
INVALID_CHARGES
Pose:  10 Cluster:  10 Fr_nu: 1569113 TotEn:   -11.70
@<TRIPOS>ATOM
      1 C1        -63.2103  -25.5545  -34.5180 C.ar   1 LIG      -0.11300
      2 C2        -63.0765  -24.2747  -35.0448 C.ar   1 LIG      -0.11700
      3 C3        -63.8934  -25.7398  -33.3213 C.ar   1 LIG      -0.11700
      4 C4        -63.6396  -23.2219  -34.3418 C.ar   1 LIG       0.17700
      5 C5        -64.4197  -24.6213  -32.6952 C.ar   1 LIG       0.17700
      6 N1        -64.3101  -23.3627  -33.1764 N.ar   1 LIG      -0.60000
      7 H1        -62.7823  -26.4058  -35.0388 H      1 LIG       0.11500
      8 H2        -62.5486  -24.1067  -35.9763 H      1 LIG       0.11500
      9 H3        -64.0095  -26.7283  -32.8917 H      1 LIG       0.11500
     10 H4        -63.5625  -22.2044  -34.7106 H      1 LIG       0.12400
     11 H5        -64.9608  -24.7114  -31.7590 H      1 LIG       0.12400
@<TRIPOS>BOND
      1       1       2 ar
      2       1       3 ar
      3       2       4 ar
      4       3       5 ar
      5       4       6 ar
      6       5       6 ar
      7       1       7 1
      8       2       8 1
      9       3       9 1
     10       4      10 1
     11       5      11 1
@<TRIPOS>ALT_TYPE
CGenFF_4.0_ALT_TYPE_SET
CGenFF_4.0 1 CG2R61 2 CG2R61 3 CG2R61 4 CG2R61 5 CG2R61 6 NG2R60 7 HGR61 8 HGR61 9 HGR61 10 HGR62 11 HGR62
@<TRIPOS>MOLECULE
pyridine
 11 11 0 0 0
****
USER_CHARGES
INVALID_CHARGES
Pose:  11 Cluster:  11 Fr_nu:   9018 TotEn:   -11.67
@<TRIPOS>ATOM
      1 C1        -72.4615   -8.3302  -46.8013 C.ar   1 LIG      -0.11300
      2 C2        -73.7736   -8.4132  -47.2535 C.ar   1 LIG      -0.11700
      3 C3        -71.5865   -7.4216  -47.3863 C.ar   1 LIG      -0.11700
      4 C4        -74.1585   -7.5721  -48.2852 C.ar   1 LIG       0.17700
      5 C5        -72.0692   -6.6251  -48.4122 C.ar   1 LIG       0.17700
      6 N1        -73.3371   -6.6771  -48.8784 N.ar   1 LIG      -0.60000
      7 H1        -72.1211   -8.9730  -45.9950 H      1 LIG       0.11500
      8 H2        -74.4731   -9.1137  -46.8123 H      1 LIG       0.11500
      9 H3        -70.5591   -7.3400  -47.0503 H      1 LIG       0.11500
     10 H4        -75.1711   -7.5985  -48.6738 H      1 LIG       0.12400
     11 H5        -71.4271   -5.9007  -48.9025 H      1 LIG       0.12400
@<TRIPOS>BOND
      1       1       2 ar
      2       1       3 ar
      3       2       4 ar
      4       3       5 ar
      5       4       6 ar
      6       5       6 ar
      7       1       7 1
      8       2       8 1
      9       3       9 1
     10       4      10 1
     11       5      11 1
@<TRIPOS>ALT_TYPE
CGenFF_4.0_ALT_TYPE_SET
CGenFF_4.0 1 CG2R61 2 CG2R61 3 CG2R61 4 CG2R61 5 CG2R61 6 NG2R60 7 HGR61 8 HGR61 9 HGR61 10 HGR62 11 HGR62
@<TRIPOS>MOLECULE
pyridine
 11 11 0 0 0
****
USER_CHARGES
INVALID_CHARGES
Pose:  12 Cluster:  12 Fr_nu: 539711 TotEn:   -11.53
@<TRIPOS>ATOM
      1 C1        -74.9442  -21.4840  -41.0643 C.ar   1 LIG      -0.11300
      2 C2        -75.1806  -20.3743  -40.2607 C.ar   1 LIG      -0.11700
      3 C3        -75.6325  -22.6681  -40.8250 C.ar   1 LIG      -0.11700
      4 C4        -76.1078  -20.4993  -39.2387 C.ar   1 LIG       0.17700
      5 C5        -76.5393  -22.6906  -39.7776 C.ar   1 LIG       0.17700
      6 N1        -76.7957  -21.6329  -38.9755 N.ar   1 LIG      -0.60000
      7 H1        -74.2243  -21.4263  -41.8753 H      1 LIG       0.11500
      8 H2        -74.6559  -19.4410  -40.4290 H      1 LIG       0.11500
      9 H3        -75.4639  -23.5459  -41.4383 H      1 LIG       0.11500
     10 H4        -76.3276  -19.6627  -38.5838 H      1 LIG       0.12400
     11 H5        -77.1016  -23.5898  -39.5484 H      1 LIG       0.12400
@<TRIPOS>BOND
      1       1       2 ar
      2       1       3 ar
      3       2       4 ar
      4       3       5 ar
      5       4       6 ar
      6       5       6 ar
      7       1       7 1
      8       2       8 1
      9       3       9 1
     10       4      10 1
     11       5      11 1
@<TRIPOS>ALT_TYPE
CGenFF_4.0_ALT_TYPE_SET
CGenFF_4.0 1 CG2R61 2 CG2R61 3 CG2R61 4 CG2R61 5 CG2R61 6 NG2R60 7 HGR61 8 HGR61 9 HGR61 10 HGR62 11 HGR62
@<TRIPOS>MOLECULE
pyridine
 11 11 0 0 0
****
USER_CHARGES
INVALID_CHARGES
Pose:  13 Cluster:  13 Fr_nu: 1365580 TotEn:   -11.32
@<TRIPOS>ATOM
      1 C1        -72.3040   -7.2204  -47.7082 C.ar   1 LIG      -0.11300
      2 C2        -70.9831   -6.8172  -47.8689 C.ar   1 LIG      -0.11700
      3 C3        -72.5923   -8.3552  -46.9583 C.ar   1 LIG      -0.11700
      4 C4        -69.9949   -7.5771  -47.2642 C.ar   1 LIG       0.17700
      5 C5        -71.5321   -9.0465  -46.3946 C.ar   1 LIG       0.17700
      6 N1        -70.2361   -8.6854  -46.5286 N.ar   1 LIG      -0.60000
      7 H1        -73.1072   -6.6518  -48.1671 H      1 LIG       0.11500
      8 H2        -70.7350   -5.9358  -48.4487 H      1 LIG       0.11500
      9 H3        -73.6146   -8.6885  -46.8201 H      1 LIG       0.11500
     10 H4        -68.9491   -7.3046  -47.3599 H      1 LIG       0.12400
     11 H5        -71.7029   -9.9387  -45.8011 H      1 LIG       0.12400
@<TRIPOS>BOND
      1       1       2 ar
      2       1       3 ar
      3       2       4 ar
      4       3       5 ar
      5       4       6 ar
      6       5       6 ar
      7       1       7 1
      8       2       8 1
      9       3       9 1
     10       4      10 1
     11       5      11 1
@<TRIPOS>ALT_TYPE
CGenFF_4.0_ALT_TYPE_SET
CGenFF_4.0 1 CG2R61 2 CG2R61 3 CG2R61 4 CG2R61 5 CG2R61 6 NG2R60 7 HGR61 8 HGR61 9 HGR61 10 HGR62 11 HGR62
@<TRIPOS>MOLECULE
pyridine
 11 11 0 0 0
****
USER_CHARGES
INVALID_CHARGES
Pose:  14 Cluster:  14 Fr_nu: 2520320 TotEn:   -10.75
@<TRIPOS>ATOM
      1 C1        -67.4820    3.8809  -47.8543 C.ar   1 LIG      -0.11300
      2 C2        -68.6178    4.3900  -48.4740 C.ar   1 LIG      -0.11700
      3 C3        -67.5698    2.7121  -47.1064 C.ar   1 LIG      -0.11700
      4 C4        -69.8079    3.6984  -48.3162 C.ar   1 LIG       0.17700
      5 C5        -68.8069    2.0956  -47.0095 C.ar   1 LIG       0.17700
      6 N1        -69.9323    2.5603  -47.5973 N.ar   1 LIG      -0.60000
      7 H1        -66.5304    4.3943  -47.9536 H      1 LIG       0.11500
      8 H2        -68.5728    5.2992  -49.0622 H      1 LIG       0.11500
      9 H3        -66.6976    2.2972  -46.6141 H      1 LIG       0.11500
     10 H4        -70.7221    4.0547  -48.7793 H      1 LIG       0.12400
     11 H5        -68.9293    1.1819  -46.4372 H      1 LIG       0.12400
@<TRIPOS>BOND
      1       1       2 ar
      2       1       3 ar
      3       2       4 ar
      4       3       5 ar
      5       4       6 ar
      6       5       6 ar
      7       1       7 1
      8       2       8 1
      9       3       9 1
     10       4      10 1
     11       5      11 1
@<TRIPOS>ALT_TYPE
CGenFF_4.0_ALT_TYPE_SET
CGenFF_4.0 1 CG2R61 2 CG2R61 3 CG2R61 4 CG2R61 5 CG2R61 6 NG2R60 7 HGR61 8 HGR61 9 HGR61 10 HGR62 11 HGR62
@<TRIPOS>MOLECULE
pyridine
 11 11 0 0 0
****
USER_CHARGES
INVALID_CHARGES
Pose:  15 Cluster:  15 Fr_nu:   1682 TotEn:   -10.62
@<TRIPOS>ATOM
      1 C1        -70.5009   -6.8138  -48.3490 C.ar   1 LIG      -0.11300
      2 C2        -71.7854   -6.4718  -47.9414 C.ar   1 LIG      -0.11700
      3 C3        -69.8637   -7.9083  -47.7752 C.ar   1 LIG      -0.11700
      4 C4        -72.3846   -7.2501  -46.9642 C.ar   1 LIG       0.17700
      5 C5        -70.5487   -8.6222  -46.8052 C.ar   1 LIG       0.17700
      6 N1        -71.7972   -8.3203  -46.3835 N.ar   1 LIG      -0.60000
      7 H1        -69.9970   -6.2280  -49.1120 H      1 LIG       0.11500
      8 H2        -72.3014   -5.6230  -48.3750 H      1 LIG       0.11500
      9 H3        -68.8622   -8.1930  -48.0770 H      1 LIG       0.11500
     10 H4        -73.3856   -7.0245  -46.6118 H      1 LIG       0.12400
     11 H5        -70.0960   -9.4839  -46.3258 H      1 LIG       0.12400
@<TRIPOS>BOND
      1       1       2 ar
      2       1       3 ar
      3       2       4 ar
      4       3       5 ar
      5       4       6 ar
      6       5       6 ar
      7       1       7 1
      8       2       8 1
      9       3       9 1
     10       4      10 1
     11       5      11 1
@<TRIPOS>ALT_TYPE
CGenFF_4.0_ALT_TYPE_SET
CGenFF_4.0 1 CG2R61 2 CG2R61 3 CG2R61 4 CG2R61 5 CG2R61 6 NG2R60 7 HGR61 8 HGR61 9 HGR61 10 HGR62 11 HGR62
@<TRIPOS>MOLECULE
pyridine
 11 11 0 0 0
****
USER_CHARGES
INVALID_CHARGES
Pose:  16 Cluster:  16 Fr_nu: 884183 TotEn:   -10.34
@<TRIPOS>ATOM
      1 C1        -77.6134  -22.6495  -40.8291 C.ar   1 LIG      -0.11300
      2 C2        -78.0086  -21.7447  -41.8082 C.ar   1 LIG      -0.11700
      3 C3        -76.6925  -22.2611  -39.8626 C.ar   1 LIG      -0.11700
      4 C4        -77.4577  -20.4738  -41.7771 C.ar   1 LIG       0.17700
      5 C5        -76.2002  -20.9672  -39.9187 C.ar   1 LIG       0.17700
      6 N1        -76.5604  -20.0602  -40.8544 N.ar   1 LIG      -0.60000
      7 H1        -78.0219  -23.6555  -40.8198 H      1 LIG       0.11500
      8 H2        -78.7253  -22.0254  -42.5712 H      1 LIG       0.11500
      9 H3        -76.3696  -22.9498  -39.0901 H      1 LIG       0.11500
     10 H4        -77.7332  -19.7316  -42.5190 H      1 LIG       0.12400
     11 H5        -75.4790  -20.6147  -39.1887 H      1 LIG       0.12400
@<TRIPOS>BOND
      1       1       2 ar
      2       1       3 ar
      3       2       4 ar
      4       3       5 ar
      5       4       6 ar
      6       5       6 ar
      7       1       7 1
      8       2       8 1
      9       3       9 1
     10       4      10 1
     11       5      11 1
@<TRIPOS>ALT_TYPE
CGenFF_4.0_ALT_TYPE_SET
CGenFF_4.0 1 CG2R61 2 CG2R61 3 CG2R61 4 CG2R61 5 CG2R61 6 NG2R60 7 HGR61 8 HGR61 9 HGR61 10 HGR62 11 HGR62
@<TRIPOS>MOLECULE
pyridine
 11 11 0 0 0
****
USER_CHARGES
INVALID_CHARGES
Pose:  17 Cluster:  17 Fr_nu: 2210363 TotEn:   -10.19
@<TRIPOS>ATOM
      1 C1        -74.5080  -22.3556  -40.3840 C.ar   1 LIG      -0.11300
      2 C2        -74.0233  -21.1926  -40.9720 C.ar   1 LIG      -0.11700
      3 C3        -75.8800  -22.5594  -40.2872 C.ar   1 LIG      -0.11700
      4 C4        -74.9448  -20.2718  -41.4439 C.ar   1 LIG       0.17700
      5 C5        -76.7184  -21.5773  -40.7894 C.ar   1 LIG       0.17700
      6 N1        -76.2847  -20.4346  -41.3674 N.ar   1 LIG      -0.60000
      7 H1        -73.8178  -23.1014  -40.0013 H      1 LIG       0.11500
      8 H2        -72.9581  -21.0128  -41.0586 H      1 LIG       0.11500
      9 H3        -76.2804  -23.4582  -39.8322 H      1 LIG       0.11500
     10 H4        -74.6174  -19.3487  -41.9105 H      1 LIG       0.12400
     11 H5        -77.7967  -21.6873  -40.7379 H      1 LIG       0.12400
@<TRIPOS>BOND
      1       1       2 ar
      2       1       3 ar
      3       2       4 ar
      4       3       5 ar
      5       4       6 ar
      6       5       6 ar
      7       1       7 1
      8       2       8 1
      9       3       9 1
     10       4      10 1
     11       5      11 1
@<TRIPOS>ALT_TYPE
CGenFF_4.0_ALT_TYPE_SET
CGenFF_4.0 1 CG2R61 2 CG2R61 3 CG2R61 4 CG2R61 5 CG2R61 6 NG2R60 7 HGR61 8 HGR61 9 HGR61 10 HGR62 11 HGR62
@<TRIPOS>MOLECULE
pyridine
 11 11 0 0 0
****
USER_CHARGES
INVALID_CHARGES
Pose:  18 Cluster:  18 Fr_nu:  35941 TotEn:   -10.16
@<TRIPOS>ATOM
      1 C1        -70.2752   -9.7860  -46.4087 C.ar   1 LIG      -0.11300
      2 C2        -71.6170  -10.1504  -46.4104 C.ar   1 LIG      -0.11700
      3 C3        -69.8851   -8.5878  -46.9964 C.ar   1 LIG      -0.11700
      4 C4        -72.5223   -9.2884  -47.0082 C.ar   1 LIG       0.17700
      5 C5        -70.8678   -7.7959  -47.5681 C.ar   1 LIG       0.17700
      6 N1        -72.1811   -8.1165  -47.5892 N.ar   1 LIG      -0.60000
      7 H1        -69.5347  -10.4350  -45.9508 H      1 LIG       0.11500
      8 H2        -71.9439  -11.0794  -45.9580 H      1 LIG       0.11500
      9 H3        -68.8446   -8.2838  -47.0072 H      1 LIG       0.11500
     10 H4        -73.5802   -9.5273  -47.0360 H      1 LIG       0.12400
     11 H5        -70.6162   -6.8519  -48.0402 H      1 LIG       0.12400
@<TRIPOS>BOND
      1       1       2 ar
      2       1       3 ar
      3       2       4 ar
      4       3       5 ar
      5       4       6 ar
      6       5       6 ar
      7       1       7 1
      8       2       8 1
      9       3       9 1
     10       4      10 1
     11       5      11 1
@<TRIPOS>ALT_TYPE
CGenFF_4.0_ALT_TYPE_SET
CGenFF_4.0 1 CG2R61 2 CG2R61 3 CG2R61 4 CG2R61 5 CG2R61 6 NG2R60 7 HGR61 8 HGR61 9 HGR61 10 HGR62 11 HGR62
@<TRIPOS>MOLECULE
pyridine
 11 11 0 0 0
****
USER_CHARGES
INVALID_CHARGES
Pose:  19 Cluster:  19 Fr_nu: 1490382 TotEn:   -10.11
@<TRIPOS>ATOM
      1 C1        -77.0598  -22.3310  -41.7556 C.ar   1 LIG      -0.11300
      2 C2        -76.3288  -21.1522  -41.8519 C.ar   1 LIG      -0.11700
      3 C3        -76.6781  -23.4420  -42.4994 C.ar   1 LIG      -0.11700
      4 C4        -75.2329  -21.1361  -42.6996 C.ar   1 LIG       0.17700
      5 C5        -75.5668  -23.3233  -43.3183 C.ar   1 LIG       0.17700
      6 N1        -74.8317  -22.1950  -43.4380 N.ar   1 LIG      -0.60000
      7 H1        -77.9259  -22.3835  -41.1026 H      1 LIG       0.11500
      8 H2        -76.6077  -20.2741  -41.2813 H      1 LIG       0.11500
      9 H3        -77.2334  -24.3712  -42.4406 H      1 LIG       0.11500
     10 H4        -74.6303  -20.2407  -42.8101 H      1 LIG       0.12400
     11 H5        -75.2277  -24.1603  -43.9199 H      1 LIG       0.12400
@<TRIPOS>BOND
      1       1       2 ar
      2       1       3 ar
      3       2       4 ar
      4       3       5 ar
      5       4       6 ar
      6       5       6 ar
      7       1       7 1
      8       2       8 1
      9       3       9 1
     10       4      10 1
     11       5      11 1
@<TRIPOS>ALT_TYPE
CGenFF_4.0_ALT_TYPE_SET
CGenFF_4.0 1 CG2R61 2 CG2R61 3 CG2R61 4 CG2R61 5 CG2R61 6 NG2R60 7 HGR61 8 HGR61 9 HGR61 10 HGR62 11 HGR62
@<TRIPOS>MOLECULE
pyridine
 11 11 0 0 0
****
USER_CHARGES
INVALID_CHARGES
Pose:  20 Cluster:  20 Fr_nu:  71193 TotEn:   -10.05
@<TRIPOS>ATOM
      1 C1        -71.8771   -8.8495  -46.1458 C.ar   1 LIG      -0.11300
      2 C2        -72.1356   -7.6727  -46.8397 C.ar   1 LIG      -0.11700
      3 C3        -70.6314   -9.4567  -46.2577 C.ar   1 LIG      -0.11700
      4 C4        -71.1228   -7.1477  -47.6261 C.ar   1 LIG       0.17700
      5 C5        -69.6860   -8.8520  -47.0703 C.ar   1 LIG       0.17700
      6 N1        -69.9003   -7.7090  -47.7598 N.ar   1 LIG      -0.60000
      7 H1        -72.6454   -9.2929  -45.5195 H      1 LIG       0.11500
      8 H2        -73.0991   -7.1818  -46.7672 H      1 LIG       0.11500
      9 H3        -70.4078  -10.3748  -45.7264 H      1 LIG       0.11500
     10 H4        -71.2747   -6.2317  -48.1875 H      1 LIG       0.12400
     11 H5        -68.6989   -9.2858  -47.1924 H      1 LIG       0.12400
@<TRIPOS>BOND
      1       1       2 ar
      2       1       3 ar
      3       2       4 ar
      4       3       5 ar
      5       4       6 ar
      6       5       6 ar
      7       1       7 1
      8       2       8 1
      9       3       9 1
     10       4      10 1
     11       5      11 1
@<TRIPOS>ALT_TYPE
CGenFF_4.0_ALT_TYPE_SET
CGenFF_4.0 1 CG2R61 2 CG2R61 3 CG2R61 4 CG2R61 5 CG2R61 6 NG2R60 7 HGR61 8 HGR61 9 HGR61 10 HGR62 11 HGR62
@<TRIPOS>MOLECULE
pyridine
 11 11 0 0 0
****
USER_CHARGES
INVALID_CHARGES
Pose:  21 Cluster:  21 Fr_nu:  25516 TotEn:    -9.36
@<TRIPOS>ATOM
      1 C1        -58.1873    1.7370  -43.5801 C.ar   1 LIG      -0.11300
      2 C2        -58.4813    2.9192  -42.9100 C.ar   1 LIG      -0.11700
      3 C3        -57.5973    0.6826  -42.8920 C.ar   1 LIG      -0.11700
      4 C4        -58.1680    2.9961  -41.5625 C.ar   1 LIG       0.17700
      5 C5        -57.3233    0.8597  -41.5454 C.ar   1 LIG       0.17700
      6 N1        -57.5945    1.9933  -40.8604 N.ar   1 LIG      -0.60000
      7 H1        -58.4168    1.6377  -44.6368 H      1 LIG       0.11500
      8 H2        -58.9413    3.7539  -43.4260 H      1 LIG       0.11500
      9 H3        -57.3588   -0.2481  -43.3940 H      1 LIG       0.11500
     10 H4        -58.3771    3.8969  -40.9950 H      1 LIG       0.12400
     11 H5        -56.8629    0.0683  -40.9631 H      1 LIG       0.12400
@<TRIPOS>BOND
      1       1       2 ar
      2       1       3 ar
      3       2       4 ar
      4       3       5 ar
      5       4       6 ar
      6       5       6 ar
      7       1       7 1
      8       2       8 1
      9       3       9 1
     10       4      10 1
     11       5      11 1
@<TRIPOS>ALT_TYPE
CGenFF_4.0_ALT_TYPE_SET
CGenFF_4.0 1 CG2R61 2 CG2R61 3 CG2R61 4 CG2R61 5 CG2R61 6 NG2R60 7 HGR61 8 HGR61 9 HGR61 10 HGR62 11 HGR62
@<TRIPOS>MOLECULE
pyridine
 11 11 0 0 0
****
USER_CHARGES
INVALID_CHARGES
Pose:  22 Cluster:  22 Fr_nu:  19456 TotEn:    -9.23
@<TRIPOS>ATOM
      1 C1        -56.8628    1.2671  -41.2659 C.ar   1 LIG      -0.11300
      2 C2        -58.1487    1.6703  -41.6082 C.ar   1 LIG      -0.11700
      3 C3        -56.4778    1.2508  -39.9300 C.ar   1 LIG      -0.11700
      4 C4        -59.0049    2.0447  -40.5851 C.ar   1 LIG       0.17700
      5 C5        -57.4086    1.6442  -38.9821 C.ar   1 LIG       0.17700
      6 N1        -58.6668    2.0421  -39.2762 N.ar   1 LIG      -0.60000
      7 H1        -56.1618    0.9668  -42.0390 H      1 LIG       0.11500
      8 H2        -58.4707    1.6905  -42.6428 H      1 LIG       0.11500
      9 H3        -55.4803    0.9407  -39.6400 H      1 LIG       0.11500
     10 H4        -60.0182    2.3674  -40.8001 H      1 LIG       0.12400
     11 H5        -57.1583    1.6503  -37.9263 H      1 LIG       0.12400
@<TRIPOS>BOND
      1       1       2 ar
      2       1       3 ar
      3       2       4 ar
      4       3       5 ar
      5       4       6 ar
      6       5       6 ar
      7       1       7 1
      8       2       8 1
      9       3       9 1
     10       4      10 1
     11       5      11 1
@<TRIPOS>ALT_TYPE
CGenFF_4.0_ALT_TYPE_SET
CGenFF_4.0 1 CG2R61 2 CG2R61 3 CG2R61 4 CG2R61 5 CG2R61 6 NG2R60 7 HGR61 8 HGR61 9 HGR61 10 HGR62 11 HGR62
@<TRIPOS>MOLECULE
pyridine
 11 11 0 0 0
****
USER_CHARGES
INVALID_CHARGES
Pose:  23 Cluster:  23 Fr_nu: 557423 TotEn:    -9.00
@<TRIPOS>ATOM
      1 C1        -75.5582  -21.6966  -40.3439 C.ar   1 LIG      -0.11300
      2 C2        -75.4680  -22.9811  -40.8684 C.ar   1 LIG      -0.11700
      3 C3        -75.1293  -20.6113  -41.0998 C.ar   1 LIG      -0.11700
      4 C4        -74.9455  -23.1258  -42.1435 C.ar   1 LIG       0.17700
      5 C5        -74.6217  -20.8621  -42.3644 C.ar   1 LIG       0.17700
      6 N1        -74.5185  -22.0957  -42.9077 N.ar   1 LIG      -0.60000
      7 H1        -75.9613  -21.5417  -39.3476 H      1 LIG       0.11500
      8 H2        -75.7965  -23.8417  -40.2974 H      1 LIG       0.11500
      9 H3        -75.1896  -19.6012  -40.7110 H      1 LIG       0.11500
     10 H4        -74.8539  -24.1070  -42.5972 H      1 LIG       0.12400
     11 H5        -74.2729  -20.0503  -42.9944 H      1 LIG       0.12400
@<TRIPOS>BOND
      1       1       2 ar
      2       1       3 ar
      3       2       4 ar
      4       3       5 ar
      5       4       6 ar
      6       5       6 ar
      7       1       7 1
      8       2       8 1
      9       3       9 1
     10       4      10 1
     11       5      11 1
@<TRIPOS>ALT_TYPE
CGenFF_4.0_ALT_TYPE_SET
CGenFF_4.0 1 CG2R61 2 CG2R61 3 CG2R61 4 CG2R61 5 CG2R61 6 NG2R60 7 HGR61 8 HGR61 9 HGR61 10 HGR62 11 HGR62
@<TRIPOS>MOLECULE
pyridine
 11 11 0 0 0
****
USER_CHARGES
INVALID_CHARGES
Pose:  24 Cluster:  24 Fr_nu: 612678 TotEn:    -8.84
@<TRIPOS>ATOM
      1 C1        -58.0802    1.6267  -43.3751 C.ar   1 LIG      -0.11300
      2 C2        -57.5622    1.1826  -42.1636 C.ar   1 LIG      -0.11700
      3 C3        -59.1522    2.5120  -43.3838 C.ar   1 LIG      -0.11700
      4 C4        -58.1474    1.6499  -40.9978 C.ar   1 LIG       0.17700
      5 C5        -59.6664    2.9196  -42.1634 C.ar   1 LIG       0.17700
      6 N1        -59.1900    2.5099  -40.9664 N.ar   1 LIG      -0.60000
      7 H1        -57.6495    1.2829  -44.3108 H      1 LIG       0.11500
      8 H2        -56.7268    0.4929  -42.1327 H      1 LIG       0.11500
      9 H3        -59.5726    2.8710  -44.3163 H      1 LIG       0.11500
     10 H4        -57.7802    1.3331  -40.0273 H      1 LIG       0.12400
     11 H5        -60.5032    3.6087  -42.1151 H      1 LIG       0.12400
@<TRIPOS>BOND
      1       1       2 ar
      2       1       3 ar
      3       2       4 ar
      4       3       5 ar
      5       4       6 ar
      6       5       6 ar
      7       1       7 1
      8       2       8 1
      9       3       9 1
     10       4      10 1
     11       5      11 1
@<TRIPOS>ALT_TYPE
CGenFF_4.0_ALT_TYPE_SET
CGenFF_4.0 1 CG2R61 2 CG2R61 3 CG2R61 4 CG2R61 5 CG2R61 6 NG2R60 7 HGR61 8 HGR61 9 HGR61 10 HGR62 11 HGR62
@<TRIPOS>MOLECULE
pyridine
 11 11 0 0 0
****
USER_CHARGES
INVALID_CHARGES
Pose:  25 Cluster:  25 Fr_nu:  35653 TotEn:    -8.60
@<TRIPOS>ATOM
      1 C1        -69.8851   -8.5878  -46.9964 C.ar   1 LIG      -0.11300
      2 C2        -69.8621   -9.7041  -46.1678 C.ar   1 LIG      -0.11700
      3 C3        -70.9664   -7.7150  -46.9479 C.ar   1 LIG      -0.11700
      4 C4        -70.9365   -9.9013  -45.3153 C.ar   1 LIG       0.17700
      5 C5        -71.9914   -8.0014  -46.0607 C.ar   1 LIG       0.17700
      6 N1        -72.0044   -9.0758  -45.2402 N.ar   1 LIG      -0.60000
      7 H1        -69.0622   -8.3987  -47.6791 H      1 LIG       0.11500
      8 H2        -69.0296  -10.3977  -46.1883 H      1 LIG       0.11500
      9 H3        -71.0059   -6.8388  -47.5849 H      1 LIG       0.11500
     10 H4        -70.9663  -10.7573  -44.6494 H      1 LIG       0.12400
     11 H5        -72.8580   -7.3528  -45.9845 H      1 LIG       0.12400
@<TRIPOS>BOND
      1       1       2 ar
      2       1       3 ar
      3       2       4 ar
      4       3       5 ar
      5       4       6 ar
      6       5       6 ar
      7       1       7 1
      8       2       8 1
      9       3       9 1
     10       4      10 1
     11       5      11 1
@<TRIPOS>ALT_TYPE
CGenFF_4.0_ALT_TYPE_SET
CGenFF_4.0 1 CG2R61 2 CG2R61 3 CG2R61 4 CG2R61 5 CG2R61 6 NG2R60 7 HGR61 8 HGR61 9 HGR61 10 HGR62 11 HGR62
@<TRIPOS>MOLECULE
pyridine
 11 11 0 0 0
****
USER_CHARGES
INVALID_CHARGES
Pose:  26 Cluster:  26 Fr_nu: 4241925 TotEn:    -4.59
@<TRIPOS>ATOM
      1 C1        -45.8439  -20.8984  -36.9452 C.ar   1 LIG      -0.11300
      2 C2        -44.6227  -20.2338  -36.9359 C.ar   1 LIG      -0.11700
      3 C3        -46.8176  -20.5652  -36.0103 C.ar   1 LIG      -0.11700
      4 C4        -44.4262  -19.2515  -35.9787 C.ar   1 LIG       0.17700
      5 C5        -46.5228  -19.5682  -35.0943 C.ar   1 LIG       0.17700
      6 N1        -45.3480  -18.9004  -35.0543 N.ar   1 LIG      -0.60000
      7 H1        -46.0362  -21.6752  -37.6793 H      1 LIG       0.11500
      8 H2        -43.8493  -20.4768  -37.6553 H      1 LIG       0.11500
      9 H3        -47.7767  -21.0704  -35.9984 H      1 LIG       0.11500
     10 H4        -43.4906  -18.7043  -35.9295 H      1 LIG       0.12400
     11 H5        -47.2477  -19.2711  -34.3436 H      1 LIG       0.12400
@<TRIPOS>BOND
      1       1       2 ar
      2       1       3 ar
      3       2       4 ar
      4       3       5 ar
      5       4       6 ar
      6       5       6 ar
      7       1       7 1
      8       2       8 1
      9       3       9 1
     10       4      10 1
     11       5      11 1
@<TRIPOS>ALT_TYPE
CGenFF_4.0_ALT_TYPE_SET
CGenFF_4.0 1 CG2R61 2 CG2R61 3 CG2R61 4 CG2R61 5 CG2R61 6 NG2R60 7 HGR61 8 HGR61 9 HGR61 10 HGR62 11 HGR62
@<TRIPOS>MOLECULE
cyclopropane
 9 9 0 0 0
****
USER_CHARGES
INVALID_CHARGES
Pose:   1 Cluster:   1 Fr_nu: 199415 TotEn:    -7.68
@<TRIPOS>ATOM
      1 C1        -50.8874  -11.7333  -43.0446 C.3    1 LIG      -0.18000
      2 C2        -50.1979  -11.2452  -44.2848 C.3    1 LIG      -0.18000
      3 C3        -51.6944  -11.3520  -44.2508 C.3    1 LIG      -0.18000
      4 H1        -50.8073  -12.7858  -42.8028 H      1 LIG       0.09000
      5 H2        -50.9157  -11.0711  -42.1887 H      1 LIG       0.09000
      6 H3        -49.7620  -10.2543  -44.2637 H      1 LIG       0.09000
      7 H4        -49.6534  -11.9687  -44.8784 H      1 LIG       0.09000
      8 H5        -52.1571  -12.1475  -44.8211 H      1 LIG       0.09000
      9 H6        -52.2652  -10.4330  -44.2062 H      1 LIG       0.09000
@<TRIPOS>BOND
      1       1       2 1
      2       1       3 1
      3       2       3 1
      4       1       4 1
      5       1       5 1
      6       2       6 1
      7       2       7 1
      8       3       8 1
      9       3       9 1
@<TRIPOS>ALT_TYPE
CGenFF_4.0_ALT_TYPE_SET
CGenFF_4.0 1 CG3C31 2 CG3C31 3 CG3C31 4 HGA2 5 HGA2 6 HGA2 7 HGA2 8 HGA2 9 HGA2
@<TRIPOS>MOLECULE
cyclopropane
 9 9 0 0 0
****
USER_CHARGES
INVALID_CHARGES
Pose:   2 Cluster:   2 Fr_nu:  17166 TotEn:    -7.22
@<TRIPOS>ATOM
      1 C1        -58.0438    2.5120  -39.3907 C.3    1 LIG      -0.18000
      2 C2        -56.9168    1.5238  -39.3183 C.3    1 LIG      -0.18000
      3 C3        -57.1856    2.4416  -38.1619 C.3    1 LIG      -0.18000
      4 H1        -57.9237    3.3686  -40.0421 H      1 LIG       0.09000
      5 H2        -59.0547    2.1308  -39.3226 H      1 LIG       0.09000
      6 H3        -57.1692    0.4773  -39.2014 H      1 LIG       0.09000
      7 H4        -56.0377    1.7147  -39.9207 H      1 LIG       0.09000
      8 H5        -56.4876    3.2505  -37.9862 H      1 LIG       0.09000
      9 H6        -57.6193    2.0128  -37.2672 H      1 LIG       0.09000
@<TRIPOS>BOND
      1       1       2 1
      2       1       3 1
      3       2       3 1
      4       1       4 1
      5       1       5 1
      6       2       6 1
      7       2       7 1
      8       3       8 1
      9       3       9 1
@<TRIPOS>ALT_TYPE
CGenFF_4.0_ALT_TYPE_SET
CGenFF_4.0 1 CG3C31 2 CG3C31 3 CG3C31 4 HGA2 5 HGA2 6 HGA2 7 HGA2 8 HGA2 9 HGA2
@<TRIPOS>MOLECULE
cyclopropane
 9 9 0 0 0
****
USER_CHARGES
INVALID_CHARGES
Pose:   3 Cluster:   3 Fr_nu: 251852 TotEn:    -7.17
@<TRIPOS>ATOM
      1 C1        -60.1197  -20.2462  -23.8140 C.3    1 LIG      -0.18000
      2 C2        -60.5538  -19.2746  -24.8720 C.3    1 LIG      -0.18000
      3 C3        -61.4112  -20.4625  -24.5468 C.3    1 LIG      -0.18000
      4 H1        -59.2926  -20.9064  -24.0430 H      1 LIG       0.09000
      5 H2        -60.1732  -19.9255  -22.7815 H      1 LIG       0.09000
      6 H3        -60.8995  -18.2998  -24.5516 H      1 LIG       0.09000
      7 H4        -60.0192  -19.2804  -25.8136 H      1 LIG       0.09000
      8 H5        -61.4533  -21.2679  -25.2691 H      1 LIG       0.09000
      9 H6        -62.3333  -20.2870  -24.0070 H      1 LIG       0.09000
@<TRIPOS>BOND
      1       1       2 1
      2       1       3 1
      3       2       3 1
      4       1       4 1
      5       1       5 1
      6       2       6 1
      7       2       7 1
      8       3       8 1
      9       3       9 1
@<TRIPOS>ALT_TYPE
CGenFF_4.0_ALT_TYPE_SET
CGenFF_4.0 1 CG3C31 2 CG3C31 3 CG3C31 4 HGA2 5 HGA2 6 HGA2 7 HGA2 8 HGA2 9 HGA2
@<TRIPOS>MOLECULE
cyclopropane
 9 9 0 0 0
****
USER_CHARGES
INVALID_CHARGES
Pose:   4 Cluster:   4 Fr_nu:   2488 TotEn:    -6.90
@<TRIPOS>ATOM
      1 C1        -57.2583    2.3409  -43.8549 C.3    1 LIG      -0.18000
      2 C2        -57.6767    0.9264  -43.5793 C.3    1 LIG      -0.18000
      3 C3        -58.6877    1.9294  -44.0523 C.3    1 LIG      -0.18000
      4 H1        -57.0275    2.9738  -43.0072 H      1 LIG       0.09000
      5 H2        -56.6605    2.5277  -44.7378 H      1 LIG       0.09000
      6 H3        -57.3605    0.1610  -44.2770 H      1 LIG       0.09000
      7 H4        -57.7279    0.6065  -42.5462 H      1 LIG       0.09000
      8 H5        -59.4190    2.2850  -43.3375 H      1 LIG       0.09000
      9 H6        -59.0513    1.8393  -45.0683 H      1 LIG       0.09000
@<TRIPOS>BOND
      1       1       2 1
      2       1       3 1
      3       2       3 1
      4       1       4 1
      5       1       5 1
      6       2       6 1
      7       2       7 1
      8       3       8 1
      9       3       9 1
@<TRIPOS>ALT_TYPE
CGenFF_4.0_ALT_TYPE_SET
CGenFF_4.0 1 CG3C31 2 CG3C31 3 CG3C31 4 HGA2 5 HGA2 6 HGA2 7 HGA2 8 HGA2 9 HGA2
@<TRIPOS>MOLECULE
cyclopropane
 9 9 0 0 0
****
USER_CHARGES
INVALID_CHARGES
Pose:   5 Cluster:   5 Fr_nu: 544121 TotEn:    -6.83
@<TRIPOS>ATOM
      1 C1        -63.8875  -24.5805  -33.2108 C.3    1 LIG      -0.18000
      2 C2        -63.8800  -23.2708  -33.9431 C.3    1 LIG      -0.18000
      3 C3        -62.8829  -24.3346  -34.2979 C.3    1 LIG      -0.18000
      4 H1        -63.5325  -24.5896  -32.1879 H      1 LIG       0.09000
      5 H2        -64.6960  -25.2700  -33.4176 H      1 LIG       0.09000
      6 H3        -64.6836  -23.0786  -34.6429 H      1 LIG       0.09000
      7 H4        -63.5200  -22.3977  -33.4136 H      1 LIG       0.09000
      8 H5        -61.8519  -24.1778  -34.0069 H      1 LIG       0.09000
      9 H6        -63.0159  -24.8586  -35.2361 H      1 LIG       0.09000
@<TRIPOS>BOND
      1       1       2 1
      2       1       3 1
      3       2       3 1
      4       1       4 1
      5       1       5 1
      6       2       6 1
      7       2       7 1
      8       3       8 1
      9       3       9 1
@<TRIPOS>ALT_TYPE
CGenFF_4.0_ALT_TYPE_SET
CGenFF_4.0 1 CG3C31 2 CG3C31 3 CG3C31 4 HGA2 5 HGA2 6 HGA2 7 HGA2 8 HGA2 9 HGA2
@<TRIPOS>MOLECULE
cyclopropane
 9 9 0 0 0
****
USER_CHARGES
INVALID_CHARGES
Pose:   6 Cluster:   6 Fr_nu: 413395 TotEn:    -6.67
@<TRIPOS>ATOM
      1 C1        -57.1786    1.2967  -39.8844 C.3    1 LIG      -0.18000
      2 C2        -57.2059    1.0571  -41.3655 C.3    1 LIG      -0.18000
      3 C3        -58.1779    2.0156  -40.7423 C.3    1 LIG      -0.18000
      4 H1        -57.5427    0.5080  -39.2381 H      1 LIG       0.09000
      5 H2        -56.3543    1.8709  -39.4810 H      1 LIG       0.09000
      6 H3        -56.3999    1.4700  -41.9591 H      1 LIG       0.09000
      7 H4        -57.5885    0.1070  -41.7169 H      1 LIG       0.09000
      8 H5        -59.2145    1.7107  -40.6738 H      1 LIG       0.09000
      9 H6        -58.0255    3.0735  -40.9161 H      1 LIG       0.09000
@<TRIPOS>BOND
      1       1       2 1
      2       1       3 1
      3       2       3 1
      4       1       4 1
      5       1       5 1
      6       2       6 1
      7       2       7 1
      8       3       8 1
      9       3       9 1
@<TRIPOS>ALT_TYPE
CGenFF_4.0_ALT_TYPE_SET
CGenFF_4.0 1 CG3C31 2 CG3C31 3 CG3C31 4 HGA2 5 HGA2 6 HGA2 7 HGA2 8 HGA2 9 HGA2
@<TRIPOS>MOLECULE
cyclopropane
 9 9 0 0 0
****
USER_CHARGES
INVALID_CHARGES
Pose:   7 Cluster:   7 Fr_nu:  56883 TotEn:    -6.48
@<TRIPOS>ATOM
      1 C1        -70.2431   -8.9027  -46.4264 C.3    1 LIG      -0.18000
      2 C2        -71.0621   -8.0621  -47.3614 C.3    1 LIG      -0.18000
      3 C3        -69.5775   -8.1682  -47.5529 C.3    1 LIG      -0.18000
      4 H1        -70.0865   -8.5335  -45.4206 H      1 LIG       0.09000
      5 H2        -70.3300   -9.9787  -46.5074 H      1 LIG       0.09000
      6 H3        -71.7004   -8.5723  -48.0718 H      1 LIG       0.09000
      7 H4        -71.4572   -7.1267  -46.9855 H      1 LIG       0.09000
      8 H5        -68.9734   -7.3045  -47.3055 H      1 LIG       0.09000
      9 H6        -69.2170   -8.7502  -48.3918 H      1 LIG       0.09000
@<TRIPOS>BOND
      1       1       2 1
      2       1       3 1
      3       2       3 1
      4       1       4 1
      5       1       5 1
      6       2       6 1
      7       2       7 1
      8       3       8 1
      9       3       9 1
@<TRIPOS>ALT_TYPE
CGenFF_4.0_ALT_TYPE_SET
CGenFF_4.0 1 CG3C31 2 CG3C31 3 CG3C31 4 HGA2 5 HGA2 6 HGA2 7 HGA2 8 HGA2 9 HGA2
@<TRIPOS>MOLECULE
cyclopropane
 9 9 0 0 0
****
USER_CHARGES
INVALID_CHARGES
Pose:   8 Cluster:   8 Fr_nu: 879757 TotEn:    -6.47
@<TRIPOS>ATOM
      1 C1        -59.0723   -3.2187  -22.8791 C.3    1 LIG      -0.18000
      2 C2        -59.7831   -2.9112  -21.5938 C.3    1 LIG      -0.18000
      3 C3        -59.0329   -1.8293  -22.3138 C.3    1 LIG      -0.18000
      4 H1        -58.1674   -3.8109  -22.8270 H      1 LIG       0.09000
      5 H2        -59.6757   -3.3872  -23.7619 H      1 LIG       0.09000
      6 H3        -60.8651   -2.8728  -21.6115 H      1 LIG       0.09000
      7 H4        -59.3570   -3.2963  -20.6759 H      1 LIG       0.09000
      8 H5        -58.1016   -1.4864  -21.8809 H      1 LIG       0.09000
      9 H6        -59.6100   -1.0633  -22.8164 H      1 LIG       0.09000
@<TRIPOS>BOND
      1       1       2 1
      2       1       3 1
      3       2       3 1
      4       1       4 1
      5       1       5 1
      6       2       6 1
      7       2       7 1
      8       3       8 1
      9       3       9 1
@<TRIPOS>ALT_TYPE
CGenFF_4.0_ALT_TYPE_SET
CGenFF_4.0 1 CG3C31 2 CG3C31 3 CG3C31 4 HGA2 5 HGA2 6 HGA2 7 HGA2 8 HGA2 9 HGA2
@<TRIPOS>MOLECULE
cyclopropane
 9 9 0 0 0
****
USER_CHARGES
INVALID_CHARGES
Pose:   9 Cluster:   9 Fr_nu:  73163 TotEn:    -6.18
@<TRIPOS>ATOM
      1 C1        -61.6420  -21.1308  -25.7804 C.3    1 LIG      -0.18000
      2 C2        -60.3193  -21.4546  -25.1499 C.3    1 LIG      -0.18000
      3 C3        -60.7826  -20.0297  -25.2322 C.3    1 LIG      -0.18000
      4 H1        -61.7239  -21.2191  -26.8564 H      1 LIG       0.09000
      5 H2        -62.5392  -21.3904  -25.2332 H      1 LIG       0.09000
      6 H3        -60.3263  -21.9323  -24.1781 H      1 LIG       0.09000
      7 H4        -59.5104  -21.7610  -25.8011 H      1 LIG       0.09000
      8 H5        -60.2859  -19.3771  -25.9391 H      1 LIG       0.09000
      9 H6        -61.1018  -19.5488  -24.3160 H      1 LIG       0.09000
@<TRIPOS>BOND
      1       1       2 1
      2       1       3 1
      3       2       3 1
      4       1       4 1
      5       1       5 1
      6       2       6 1
      7       2       7 1
      8       3       8 1
      9       3       9 1
@<TRIPOS>ALT_TYPE
CGenFF_4.0_ALT_TYPE_SET
CGenFF_4.0 1 CG3C31 2 CG3C31 3 CG3C31 4 HGA2 5 HGA2 6 HGA2 7 HGA2 8 HGA2 9 HGA2
@<TRIPOS>MOLECULE
cyclopropane
 9 9 0 0 0
****
USER_CHARGES
INVALID_CHARGES
Pose:  10 Cluster:  10 Fr_nu: 967420 TotEn:    -6.03
@<TRIPOS>ATOM
      1 C1        -52.2287  -12.6893  -44.4417 C.3    1 LIG      -0.18000
      2 C2        -51.6551  -11.8955  -45.5786 C.3    1 LIG      -0.18000
      3 C3        -51.8830  -11.2423  -44.2469 C.3    1 LIG      -0.18000
      4 H1        -53.2771  -12.9559  -44.4898 H      1 LIG       0.09000
      5 H2        -51.5930  -13.4278  -43.9701 H      1 LIG       0.09000
      6 H3        -50.6331  -12.0997  -45.8723 H      1 LIG       0.09000
      7 H4        -52.3169  -11.6273  -46.3924 H      1 LIG       0.09000
      8 H5        -52.6983  -10.5348  -44.1644 H      1 LIG       0.09000
      9 H6        -51.0144  -11.0075  -43.6445 H      1 LIG       0.09000
@<TRIPOS>BOND
      1       1       2 1
      2       1       3 1
      3       2       3 1
      4       1       4 1
      5       1       5 1
      6       2       6 1
      7       2       7 1
      8       3       8 1
      9       3       9 1
@<TRIPOS>ALT_TYPE
CGenFF_4.0_ALT_TYPE_SET
CGenFF_4.0 1 CG3C31 2 CG3C31 3 CG3C31 4 HGA2 5 HGA2 6 HGA2 7 HGA2 8 HGA2 9 HGA2
@<TRIPOS>MOLECULE
cyclopropane
 9 9 0 0 0
****
USER_CHARGES
INVALID_CHARGES
Pose:  11 Cluster:  11 Fr_nu:  10876 TotEn:    -5.97
@<TRIPOS>ATOM
      1 C1        -58.3717    1.8753  -41.9123 C.3    1 LIG      -0.18000
      2 C2        -56.8731    1.8612  -41.9887 C.3    1 LIG      -0.18000
      3 C3        -57.6768    0.9245  -42.8422 C.3    1 LIG      -0.18000
      4 H1        -58.8363    1.4645  -41.0248 H      1 LIG       0.09000
      5 H2        -58.8915    2.7185  -42.3489 H      1 LIG       0.09000
      6 H3        -56.3842    2.6950  -42.4767 H      1 LIG       0.09000
      7 H4        -56.3283    1.4408  -41.1527 H      1 LIG       0.09000
      8 H5        -57.6734   -0.1261  -42.5806 H      1 LIG       0.09000
      9 H6        -57.7292    1.1285  -43.9044 H      1 LIG       0.09000
@<TRIPOS>BOND
      1       1       2 1
      2       1       3 1
      3       2       3 1
      4       1       4 1
      5       1       5 1
      6       2       6 1
      7       2       7 1
      8       3       8 1
      9       3       9 1
@<TRIPOS>ALT_TYPE
CGenFF_4.0_ALT_TYPE_SET
CGenFF_4.0 1 CG3C31 2 CG3C31 3 CG3C31 4 HGA2 5 HGA2 6 HGA2 7 HGA2 8 HGA2 9 HGA2
@<TRIPOS>MOLECULE
cyclopropane
 9 9 0 0 0
****
USER_CHARGES
INVALID_CHARGES
Pose:  12 Cluster:  12 Fr_nu: 291753 TotEn:    -5.92
@<TRIPOS>ATOM
      1 C1        -69.9331   -9.1924  -46.6245 C.3    1 LIG      -0.18000
      2 C2        -70.8182   -8.6393  -45.5463 C.3    1 LIG      -0.18000
      3 C3        -71.2670   -9.8232  -46.3519 C.3    1 LIG      -0.18000
      4 H1        -69.8240   -8.6153  -47.5342 H      1 LIG       0.09000
      5 H2        -69.0470   -9.7352  -46.3213 H      1 LIG       0.09000
      6 H3        -70.5278   -8.8098  -44.5172 H      1 LIG       0.09000
      7 H4        -71.3053   -7.6898  -45.7297 H      1 LIG       0.09000
      8 H5        -72.0558   -9.6705  -47.0777 H      1 LIG       0.09000
      9 H6        -71.2780  -10.7903  -45.8650 H      1 LIG       0.09000
@<TRIPOS>BOND
      1       1       2 1
      2       1       3 1
      3       2       3 1
      4       1       4 1
      5       1       5 1
      6       2       6 1
      7       2       7 1
      8       3       8 1
      9       3       9 1
@<TRIPOS>ALT_TYPE
CGenFF_4.0_ALT_TYPE_SET
CGenFF_4.0 1 CG3C31 2 CG3C31 3 CG3C31 4 HGA2 5 HGA2 6 HGA2 7 HGA2 8 HGA2 9 HGA2
@<TRIPOS>MOLECULE
cyclopropane
 9 9 0 0 0
****
USER_CHARGES
INVALID_CHARGES
Pose:  13 Cluster:  13 Fr_nu: 142255 TotEn:    -5.73
@<TRIPOS>ATOM
      1 C1        -60.0168   -2.1408  -21.3927 C.3    1 LIG      -0.18000
      2 C2        -60.2112   -3.3981  -22.1885 C.3    1 LIG      -0.18000
      3 C3        -60.8031   -2.1060  -22.6702 C.3    1 LIG      -0.18000
      4 H1        -60.5612   -2.0428  -20.4619 H      1 LIG       0.09000
      5 H2        -59.0327   -1.6898  -21.3936 H      1 LIG       0.09000
      6 H3        -59.3578   -3.7934  -22.7252 H      1 LIG       0.09000
      7 H4        -60.8864   -4.1468  -21.7939 H      1 LIG       0.09000
      8 H5        -61.8767   -1.9848  -22.5994 H      1 LIG       0.09000
      9 H6        -60.3477   -1.6317  -23.5305 H      1 LIG       0.09000
@<TRIPOS>BOND
      1       1       2 1
      2       1       3 1
      3       2       3 1
      4       1       4 1
      5       1       5 1
      6       2       6 1
      7       2       7 1
      8       3       8 1
      9       3       9 1
@<TRIPOS>ALT_TYPE
CGenFF_4.0_ALT_TYPE_SET
CGenFF_4.0 1 CG3C31 2 CG3C31 3 CG3C31 4 HGA2 5 HGA2 6 HGA2 7 HGA2 8 HGA2 9 HGA2
@<TRIPOS>MOLECULE
cyclopropane
 9 9 0 0 0
****
USER_CHARGES
INVALID_CHARGES
Pose:  14 Cluster:  14 Fr_nu: 391816 TotEn:    -5.64
@<TRIPOS>ATOM
      1 C1        -76.1402  -21.7549  -40.3343 C.3    1 LIG      -0.18000
      2 C2        -76.6137  -20.6625  -41.2477 C.3    1 LIG      -0.18000
      3 C3        -76.1156  -20.3276  -39.8723 C.3    1 LIG      -0.18000
      4 H1        -76.8854  -22.4122  -39.9040 H      1 LIG       0.09000
      5 H2        -75.1934  -22.2281  -40.5615 H      1 LIG       0.09000
      6 H3        -75.9855  -20.4003  -42.0898 H      1 LIG       0.09000
      7 H4        -77.6776  -20.5838  -41.4325 H      1 LIG       0.09000
      8 H5        -76.8442  -20.0238  -39.1314 H      1 LIG       0.09000
      9 H6        -75.1521  -19.8405  -39.7890 H      1 LIG       0.09000
@<TRIPOS>BOND
      1       1       2 1
      2       1       3 1
      3       2       3 1
      4       1       4 1
      5       1       5 1
      6       2       6 1
      7       2       7 1
      8       3       8 1
      9       3       9 1
@<TRIPOS>ALT_TYPE
CGenFF_4.0_ALT_TYPE_SET
CGenFF_4.0 1 CG3C31 2 CG3C31 3 CG3C31 4 HGA2 5 HGA2 6 HGA2 7 HGA2 8 HGA2 9 HGA2
@<TRIPOS>MOLECULE
pyrrole
 10 10 0 0 0
****
USER_CHARGES
INVALID_CHARGES
Pose:   1 Cluster:   1 Fr_nu: 1285701 TotEn:   -17.20
@<TRIPOS>ATOM
      1 C1        -72.1890  -17.8258  -57.4751 C.2    1 LIG      -0.25700
      2 C2        -70.9986  -17.0580  -57.4525 C.2    1 LIG      -0.25700
      3 C3        -73.2179  -17.0015  -57.0760 C.2    1 LIG      -0.04700
      4 C4        -71.3363  -15.7878  -57.0401 C.2    1 LIG      -0.04700
      5 N1        -72.6878  -15.7652  -56.8139 N.pl3  1 LIG      -0.36000
      6 H1        -72.2855  -18.8660  -57.7527 H      1 LIG       0.15400
      7 H2        -70.0031  -17.3926  -57.7078 H      1 LIG       0.15400
      8 H3        -74.2764  -17.1836  -56.9548 H      1 LIG       0.14000
      9 H4        -70.7373  -14.9006  -56.8895 H      1 LIG       0.14000
     10 H5        -73.2131  -14.9601  -56.5021 H      1 LIG       0.38000
@<TRIPOS>BOND
      1       1       2 1
      2       1       3 2
      3       2       4 2
      4       3       5 1
      5       4       5 1
      6       1       6 1
      7       2       7 1
      8       3       8 1
      9       4       9 1
     10       5      10 1
@<TRIPOS>ALT_TYPE
CGenFF_4.0_ALT_TYPE_SET
CGenFF_4.0 1 CG2R51 2 CG2R51 3 CG2R51 4 CG2R51 5 NG2R51 6 HGR51 7 HGR51 8 HGR52 9 HGR52 10 HGP1
@<TRIPOS>MOLECULE
pyrrole
 10 10 0 0 0
****
USER_CHARGES
INVALID_CHARGES
Pose:   2 Cluster:   2 Fr_nu: 105981 TotEn:   -15.25
@<TRIPOS>ATOM
      1 C1        -78.6692  -11.6449  -41.0333 C.2    1 LIG      -0.25700
      2 C2        -78.1739  -12.2225  -39.8383 C.2    1 LIG      -0.25700
      3 C3        -77.9326  -10.5065  -41.2760 C.2    1 LIG      -0.04700
      4 C4        -77.1498  -11.4195  -39.3870 C.2    1 LIG      -0.04700
      5 N1        -77.0122  -10.3793  -40.2687 N.pl3  1 LIG      -0.36000
      6 H1        -79.4747  -12.0185  -41.6498 H      1 LIG       0.15400
      7 H2        -78.5244  -13.1248  -39.3573 H      1 LIG       0.15400
      8 H3        -77.9814   -9.7775  -42.0725 H      1 LIG       0.14000
      9 H4        -76.5078  -11.4963  -38.5207 H      1 LIG       0.14000
     10 H5        -76.3353   -9.6331  -40.1886 H      1 LIG       0.38000
@<TRIPOS>BOND
      1       1       2 1
      2       1       3 2
      3       2       4 2
      4       3       5 1
      5       4       5 1
      6       1       6 1
      7       2       7 1
      8       3       8 1
      9       4       9 1
     10       5      10 1
@<TRIPOS>ALT_TYPE
CGenFF_4.0_ALT_TYPE_SET
CGenFF_4.0 1 CG2R51 2 CG2R51 3 CG2R51 4 CG2R51 5 NG2R51 6 HGR51 7 HGR51 8 HGR52 9 HGR52 10 HGP1
@<TRIPOS>MOLECULE
pyrrole
 10 10 0 0 0
****
USER_CHARGES
INVALID_CHARGES
Pose:   3 Cluster:   3 Fr_nu: 106886 TotEn:   -14.53
@<TRIPOS>ATOM
      1 C1        -69.1488    3.6743  -47.7199 C.2    1 LIG      -0.25700
      2 C2        -67.8005    3.9893  -48.0198 C.2    1 LIG      -0.25700
      3 C3        -69.1597    2.4270  -47.1356 C.2    1 LIG      -0.04700
      4 C4        -67.0285    2.9248  -47.6097 C.2    1 LIG      -0.04700
      5 N1        -67.8654    1.9809  -47.0741 N.pl3  1 LIG      -0.36000
      6 H1        -70.0170    4.2900  -47.9088 H      1 LIG       0.15400
      7 H2        -67.4308    4.8925  -48.4844 H      1 LIG       0.15400
      8 H3        -69.9702    1.8185  -46.7600 H      1 LIG       0.14000
      9 H4        -65.9615    2.7562  -47.6499 H      1 LIG       0.14000
     10 H5        -67.5728    1.0923  -46.6917 H      1 LIG       0.38000
@<TRIPOS>BOND
      1       1       2 1
      2       1       3 2
      3       2       4 2
      4       3       5 1
      5       4       5 1
      6       1       6 1
      7       2       7 1
      8       3       8 1
      9       4       9 1
     10       5      10 1
@<TRIPOS>ALT_TYPE
CGenFF_4.0_ALT_TYPE_SET
CGenFF_4.0 1 CG2R51 2 CG2R51 3 CG2R51 4 CG2R51 5 NG2R51 6 HGR51 7 HGR51 8 HGR52 9 HGR52 10 HGP1
@<TRIPOS>MOLECULE
pyrrole
 10 10 0 0 0
****
USER_CHARGES
INVALID_CHARGES
Pose:   4 Cluster:   4 Fr_nu: 318814 TotEn:   -13.61
@<TRIPOS>ATOM
      1 C1        -50.5437  -12.9036  -44.0586 C.2    1 LIG      -0.25700
      2 C2        -50.5237  -11.4973  -43.8879 C.2    1 LIG      -0.25700
      3 C3        -51.7564  -13.2322  -44.6232 C.2    1 LIG      -0.04700
      4 C4        -51.7249  -11.0095  -44.3533 C.2    1 LIG      -0.04700
      5 N1        -52.4663  -12.0730  -44.7976 N.pl3  1 LIG      -0.36000
      6 H1        -49.7593  -13.6004  -43.7988 H      1 LIG       0.15400
      7 H2        -49.7227  -10.9034  -43.4710 H      1 LIG       0.15400
      8 H3        -52.1767  -14.1844  -44.9149 H      1 LIG       0.14000
      9 H4        -52.1161  -10.0033  -44.4091 H      1 LIG       0.14000
     10 H5        -53.3941  -12.0119  -45.1936 H      1 LIG       0.38000
@<TRIPOS>BOND
      1       1       2 1
      2       1       3 2
      3       2       4 2
      4       3       5 1
      5       4       5 1
      6       1       6 1
      7       2       7 1
      8       3       8 1
      9       4       9 1
     10       5      10 1
@<TRIPOS>ALT_TYPE
CGenFF_4.0_ALT_TYPE_SET
CGenFF_4.0 1 CG2R51 2 CG2R51 3 CG2R51 4 CG2R51 5 NG2R51 6 HGR51 7 HGR51 8 HGR52 9 HGR52 10 HGP1
@<TRIPOS>MOLECULE
pyrrole
 10 10 0 0 0
****
USER_CHARGES
INVALID_CHARGES
Pose:   5 Cluster:   5 Fr_nu: 533583 TotEn:   -12.69
@<TRIPOS>ATOM
      1 C1        -58.8424   -2.2602  -21.7947 C.2    1 LIG      -0.25700
      2 C2        -59.4755   -1.2241  -21.0648 C.2    1 LIG      -0.25700
      3 C3        -59.8279   -2.9578  -22.4577 C.2    1 LIG      -0.04700
      4 C4        -60.8287   -1.3202  -21.3038 C.2    1 LIG      -0.04700
      5 N1        -61.0313   -2.3777  -22.1516 N.pl3  1 LIG      -0.36000
      6 H1        -57.7836   -2.4739  -21.8332 H      1 LIG       0.15400
      7 H2        -58.9991   -0.4879  -20.4329 H      1 LIG       0.15400
      8 H3        -59.7808   -3.8128  -23.1172 H      1 LIG       0.14000
      9 H4        -61.6625   -0.7311  -20.9485 H      1 LIG       0.14000
     10 H5        -61.9302   -2.6828  -22.4985 H      1 LIG       0.38000
@<TRIPOS>BOND
      1       1       2 1
      2       1       3 2
      3       2       4 2
      4       3       5 1
      5       4       5 1
      6       1       6 1
      7       2       7 1
      8       3       8 1
      9       4       9 1
     10       5      10 1
@<TRIPOS>ALT_TYPE
CGenFF_4.0_ALT_TYPE_SET
CGenFF_4.0 1 CG2R51 2 CG2R51 3 CG2R51 4 CG2R51 5 NG2R51 6 HGR51 7 HGR51 8 HGR52 9 HGR52 10 HGP1
@<TRIPOS>MOLECULE
pyrrole
 10 10 0 0 0
****
USER_CHARGES
INVALID_CHARGES
Pose:   6 Cluster:   6 Fr_nu: 182877 TotEn:   -12.64
@<TRIPOS>ATOM
      1 C1        -57.2187    1.3598  -42.2233 C.2    1 LIG      -0.25700
      2 C2        -57.6919    2.3967  -43.0647 C.2    1 LIG      -0.25700
      3 C3        -57.4671    0.1654  -42.8629 C.2    1 LIG      -0.04700
      4 C4        -58.2151    1.8044  -44.1928 C.2    1 LIG      -0.04700
      5 N1        -58.0733    0.4478  -44.0591 N.pl3  1 LIG      -0.36000
      6 H1        -56.7478    1.4718  -41.2568 H      1 LIG       0.15400
      7 H2        -57.6566    3.4595  -42.8710 H      1 LIG       0.15400
      8 H3        -57.2680   -0.8571  -42.5745 H      1 LIG       0.14000
      9 H4        -58.6728    2.2262  -45.0766 H      1 LIG       0.14000
     10 H5        -58.3698   -0.2390  -44.7386 H      1 LIG       0.38000
@<TRIPOS>BOND
      1       1       2 1
      2       1       3 2
      3       2       4 2
      4       3       5 1
      5       4       5 1
      6       1       6 1
      7       2       7 1
      8       3       8 1
      9       4       9 1
     10       5      10 1
@<TRIPOS>ALT_TYPE
CGenFF_4.0_ALT_TYPE_SET
CGenFF_4.0 1 CG2R51 2 CG2R51 3 CG2R51 4 CG2R51 5 NG2R51 6 HGR51 7 HGR51 8 HGR52 9 HGR52 10 HGP1
@<TRIPOS>MOLECULE
pyrrole
 10 10 0 0 0
****
USER_CHARGES
INVALID_CHARGES
Pose:   7 Cluster:   7 Fr_nu: 290046 TotEn:   -12.23
@<TRIPOS>ATOM
      1 C1        -71.0451   -8.3350  -46.2140 C.2    1 LIG      -0.25700
      2 C2        -70.2119   -9.4117  -45.8219 C.2    1 LIG      -0.25700
      3 C3        -70.5250   -7.8155  -47.3789 C.2    1 LIG      -0.04700
      4 C4        -69.2079   -9.5171  -46.7592 C.2    1 LIG      -0.04700
      5 N1        -69.4083   -8.5417  -47.7007 N.pl3  1 LIG      -0.36000
      6 H1        -71.9281   -7.9780  -45.7031 H      1 LIG       0.15400
      7 H2        -70.3288  -10.0419  -44.9517 H      1 LIG       0.15400
      8 H3        -70.8483   -6.9961  -48.0053 H      1 LIG       0.14000
      9 H4        -68.3725  -10.1983  -46.8404 H      1 LIG       0.14000
     10 H5        -68.8226   -8.3826  -48.5088 H      1 LIG       0.38000
@<TRIPOS>BOND
      1       1       2 1
      2       1       3 2
      3       2       4 2
      4       3       5 1
      5       4       5 1
      6       1       6 1
      7       2       7 1
      8       3       8 1
      9       4       9 1
     10       5      10 1
@<TRIPOS>ALT_TYPE
CGenFF_4.0_ALT_TYPE_SET
CGenFF_4.0 1 CG2R51 2 CG2R51 3 CG2R51 4 CG2R51 5 NG2R51 6 HGR51 7 HGR51 8 HGR52 9 HGR52 10 HGP1
@<TRIPOS>MOLECULE
pyrrole
 10 10 0 0 0
****
USER_CHARGES
INVALID_CHARGES
Pose:   8 Cluster:   8 Fr_nu: 107022 TotEn:   -11.96
@<TRIPOS>ATOM
      1 C1        -65.0969    5.1405  -45.0683 C.2    1 LIG      -0.25700
      2 C2        -65.3555    5.4029  -43.7004 C.2    1 LIG      -0.25700
      3 C3        -64.3541    3.9822  -45.1318 C.2    1 LIG      -0.04700
      4 C4        -64.7628    4.3970  -42.9695 C.2    1 LIG      -0.04700
      5 N1        -64.1568    3.5393  -43.8500 N.pl3  1 LIG      -0.36000
      6 H1        -65.4177    5.7314  -45.9148 H      1 LIG       0.15400
      7 H2        -65.9121    6.2340  -43.2907 H      1 LIG       0.15400
      8 H3        -63.9490    3.4357  -45.9717 H      1 LIG       0.14000
      9 H4        -64.7198    4.2151  -41.9048 H      1 LIG       0.14000
     10 H5        -63.6435    2.7073  -43.5935 H      1 LIG       0.38000
@<TRIPOS>BOND
      1       1       2 1
      2       1       3 2
      3       2       4 2
      4       3       5 1
      5       4       5 1
      6       1       6 1
      7       2       7 1
      8       3       8 1
      9       4       9 1
     10       5      10 1
@<TRIPOS>ALT_TYPE
CGenFF_4.0_ALT_TYPE_SET
CGenFF_4.0 1 CG2R51 2 CG2R51 3 CG2R51 4 CG2R51 5 NG2R51 6 HGR51 7 HGR51 8 HGR52 9 HGR52 10 HGP1
@<TRIPOS>MOLECULE
pyrrole
 10 10 0 0 0
****
USER_CHARGES
INVALID_CHARGES
Pose:   9 Cluster:   9 Fr_nu: 718861 TotEn:   -11.92
@<TRIPOS>ATOM
      1 C1        -68.9813    3.3708  -48.0203 C.2    1 LIG      -0.25700
      2 C2        -68.2656    2.4220  -47.2491 C.2    1 LIG      -0.25700
      3 C3        -68.0560    4.2026  -48.6113 C.2    1 LIG      -0.04700
      4 C4        -66.9247    2.7031  -47.3923 C.2    1 LIG      -0.04700
      5 N1        -66.8092    3.7875  -48.2222 N.pl3  1 LIG      -0.36000
      6 H1        -70.0541    3.4395  -48.1329 H      1 LIG       0.15400
      7 H2        -68.6803    1.6211  -46.6535 H      1 LIG       0.15400
      8 H3        -68.1728    5.0506  -49.2713 H      1 LIG       0.14000
      9 H4        -66.0454    2.2285  -46.9800 H      1 LIG       0.14000
     10 H5        -65.9382    4.2153  -48.5045 H      1 LIG       0.38000
@<TRIPOS>BOND
      1       1       2 1
      2       1       3 2
      3       2       4 2
      4       3       5 1
      5       4       5 1
      6       1       6 1
      7       2       7 1
      8       3       8 1
      9       4       9 1
     10       5      10 1
@<TRIPOS>ALT_TYPE
CGenFF_4.0_ALT_TYPE_SET
CGenFF_4.0 1 CG2R51 2 CG2R51 3 CG2R51 4 CG2R51 5 NG2R51 6 HGR51 7 HGR51 8 HGR52 9 HGR52 10 HGP1
@<TRIPOS>MOLECULE
pyrrole
 10 10 0 0 0
****
USER_CHARGES
INVALID_CHARGES
Pose:  10 Cluster:  10 Fr_nu: 1285841 TotEn:   -11.91
@<TRIPOS>ATOM
      1 C1        -71.8898  -17.5917  -58.0530 C.2    1 LIG      -0.25700
      2 C2        -70.4783  -17.5824  -57.9320 C.2    1 LIG      -0.25700
      3 C3        -72.3706  -16.5123  -57.3451 C.2    1 LIG      -0.04700
      4 C4        -70.1395  -16.4977  -57.1536 C.2    1 LIG      -0.04700
      5 N1        -71.2977  -15.8547  -56.8023 N.pl3  1 LIG      -0.36000
      6 H1        -72.4901  -18.3070  -58.5974 H      1 LIG       0.15400
      7 H2        -69.7832  -18.2886  -58.3636 H      1 LIG       0.15400
      8 H3        -73.3770  -16.1549  -57.1788 H      1 LIG       0.14000
      9 H4        -69.1804  -16.1265  -56.8208 H      1 LIG       0.14000
     10 H5        -71.3523  -15.0228  -56.2311 H      1 LIG       0.38000
@<TRIPOS>BOND
      1       1       2 1
      2       1       3 2
      3       2       4 2
      4       3       5 1
      5       4       5 1
      6       1       6 1
      7       2       7 1
      8       3       8 1
      9       4       9 1
     10       5      10 1
@<TRIPOS>ALT_TYPE
CGenFF_4.0_ALT_TYPE_SET
CGenFF_4.0 1 CG2R51 2 CG2R51 3 CG2R51 4 CG2R51 5 NG2R51 6 HGR51 7 HGR51 8 HGR52 9 HGR52 10 HGP1
@<TRIPOS>MOLECULE
pyrrole
 10 10 0 0 0
****
USER_CHARGES
INVALID_CHARGES
Pose:  11 Cluster:  11 Fr_nu: 3922938 TotEn:   -11.43
@<TRIPOS>ATOM
      1 C1        -72.7699  -17.2815  -58.8897 C.2    1 LIG      -0.25700
      2 C2        -71.6559  -16.9257  -58.0900 C.2    1 LIG      -0.25700
      3 C3        -73.8328  -16.5054  -58.4830 C.2    1 LIG      -0.04700
      4 C4        -72.0720  -15.9431  -57.2190 C.2    1 LIG      -0.04700
      5 N1        -73.3970  -15.6959  -57.4667 N.pl3  1 LIG      -0.36000
      6 H1        -72.7943  -18.0223  -59.6765 H      1 LIG       0.15400
      7 H2        -70.6588  -17.3396  -58.1415 H      1 LIG       0.15400
      8 H3        -74.8573  -16.4575  -58.8243 H      1 LIG       0.14000
      9 H4        -71.5444  -15.3985  -56.4485 H      1 LIG       0.14000
     10 H5        -73.9655  -15.0198  -56.9757 H      1 LIG       0.38000
@<TRIPOS>BOND
      1       1       2 1
      2       1       3 2
      3       2       4 2
      4       3       5 1
      5       4       5 1
      6       1       6 1
      7       2       7 1
      8       3       8 1
      9       4       9 1
     10       5      10 1
@<TRIPOS>ALT_TYPE
CGenFF_4.0_ALT_TYPE_SET
CGenFF_4.0 1 CG2R51 2 CG2R51 3 CG2R51 4 CG2R51 5 NG2R51 6 HGR51 7 HGR51 8 HGR52 9 HGR52 10 HGP1
@<TRIPOS>MOLECULE
pyrrole
 10 10 0 0 0
****
USER_CHARGES
INVALID_CHARGES
Pose:  12 Cluster:  12 Fr_nu: 523518 TotEn:   -11.28
@<TRIPOS>ATOM
      1 C1        -50.6072  -12.6590  -44.9418 C.2    1 LIG      -0.25700
      2 C2        -51.0306  -11.5370  -44.1874 C.2    1 LIG      -0.25700
      3 C3        -51.3943  -12.7164  -46.0708 C.2    1 LIG      -0.04700
      4 C4        -52.0635  -10.9430  -44.8785 C.2    1 LIG      -0.04700
      5 N1        -52.2761  -11.6685  -46.0215 N.pl3  1 LIG      -0.36000
      6 H1        -49.8147  -13.3494  -44.6895 H      1 LIG       0.15400
      7 H2        -50.6282  -11.1978  -43.2434 H      1 LIG       0.15400
      8 H3        -51.4062  -13.4073  -46.9018 H      1 LIG       0.14000
      9 H4        -52.6631  -10.0705  -44.6599 H      1 LIG       0.14000
     10 H5        -52.9756  -11.4622  -46.7212 H      1 LIG       0.38000
@<TRIPOS>BOND
      1       1       2 1
      2       1       3 2
      3       2       4 2
      4       3       5 1
      5       4       5 1
      6       1       6 1
      7       2       7 1
      8       3       8 1
      9       4       9 1
     10       5      10 1
@<TRIPOS>ALT_TYPE
CGenFF_4.0_ALT_TYPE_SET
CGenFF_4.0 1 CG2R51 2 CG2R51 3 CG2R51 4 CG2R51 5 NG2R51 6 HGR51 7 HGR51 8 HGR52 9 HGR52 10 HGP1
@<TRIPOS>MOLECULE
pyrrole
 10 10 0 0 0
****
USER_CHARGES
INVALID_CHARGES
Pose:  13 Cluster:  13 Fr_nu: 607685 TotEn:   -11.25
@<TRIPOS>ATOM
      1 C1        -49.8876  -11.9112  -45.1508 C.2    1 LIG      -0.25700
      2 C2        -49.6685  -11.3418  -43.8722 C.2    1 LIG      -0.25700
      3 C3        -51.2464  -11.9049  -45.3767 C.2    1 LIG      -0.04700
      4 C4        -50.9002  -11.0049  -43.3556 C.2    1 LIG      -0.04700
      5 N1        -51.8519  -11.3520  -44.2785 N.pl3  1 LIG      -0.36000
      6 H1        -49.1366  -12.2846  -45.8327 H      1 LIG       0.15400
      7 H2        -48.7179  -11.1933  -43.3799 H      1 LIG       0.15400
      8 H3        -51.8349  -12.2439  -46.2175 H      1 LIG       0.14000
      9 H4        -51.1829  -10.5492  -42.4170 H      1 LIG       0.14000
     10 H5        -52.8477  -11.2200  -44.1668 H      1 LIG       0.38000
@<TRIPOS>BOND
      1       1       2 1
      2       1       3 2
      3       2       4 2
      4       3       5 1
      5       4       5 1
      6       1       6 1
      7       2       7 1
      8       3       8 1
      9       4       9 1
     10       5      10 1
@<TRIPOS>ALT_TYPE
CGenFF_4.0_ALT_TYPE_SET
CGenFF_4.0 1 CG2R51 2 CG2R51 3 CG2R51 4 CG2R51 5 NG2R51 6 HGR51 7 HGR51 8 HGR52 9 HGR52 10 HGP1
@<TRIPOS>MOLECULE
pyrrole
 10 10 0 0 0
****
USER_CHARGES
INVALID_CHARGES
Pose:  14 Cluster:  14 Fr_nu: 1258688 TotEn:   -10.77
@<TRIPOS>ATOM
      1 C1        -71.4535   -8.4058  -46.8718 C.2    1 LIG      -0.25700
      2 C2        -72.5525   -9.2038  -46.4687 C.2    1 LIG      -0.25700
      3 C3        -71.9386   -7.1464  -47.1473 C.2    1 LIG      -0.04700
      4 C4        -73.6759   -8.4077  -46.5103 C.2    1 LIG      -0.04700
      5 N1        -73.2908   -7.1593  -46.9244 N.pl3  1 LIG      -0.36000
      6 H1        -70.4210   -8.7155  -46.9518 H      1 LIG       0.15400
      7 H2        -72.5298  -10.2451  -46.1799 H      1 LIG       0.15400
      8 H3        -71.4444   -6.2452  -47.4817 H      1 LIG       0.14000
      9 H4        -74.7113   -8.6174  -46.2813 H      1 LIG       0.14000
     10 H5        -73.9090   -6.3692  -47.0462 H      1 LIG       0.38000
@<TRIPOS>BOND
      1       1       2 1
      2       1       3 2
      3       2       4 2
      4       3       5 1
      5       4       5 1
      6       1       6 1
      7       2       7 1
      8       3       8 1
      9       4       9 1
     10       5      10 1
@<TRIPOS>ALT_TYPE
CGenFF_4.0_ALT_TYPE_SET
CGenFF_4.0 1 CG2R51 2 CG2R51 3 CG2R51 4 CG2R51 5 NG2R51 6 HGR51 7 HGR51 8 HGR52 9 HGR52 10 HGP1
@<TRIPOS>MOLECULE
pyrrole
 10 10 0 0 0
****
USER_CHARGES
INVALID_CHARGES
Pose:  15 Cluster:  15 Fr_nu: 1303715 TotEn:   -10.70
@<TRIPOS>ATOM
      1 C1        -58.4845    2.3807  -42.2881 C.2    1 LIG      -0.25700
      2 C2        -59.4374    3.0694  -43.0786 C.2    1 LIG      -0.25700
      3 C3        -57.8721    1.4508  -43.0991 C.2    1 LIG      -0.04700
      4 C4        -59.3782    2.5393  -44.3486 C.2    1 LIG      -0.04700
      5 N1        -58.4235    1.5561  -44.3493 N.pl3  1 LIG      -0.36000
      6 H1        -58.2682    2.5452  -41.2419 H      1 LIG       0.15400
      7 H2        -60.0960    3.8645  -42.7589 H      1 LIG       0.15400
      8 H3        -57.0962    0.7255  -42.8989 H      1 LIG       0.14000
      9 H4        -59.9277    2.7746  -45.2493 H      1 LIG       0.14000
     10 H5        -58.1652    0.9950  -45.1492 H      1 LIG       0.38000
@<TRIPOS>BOND
      1       1       2 1
      2       1       3 2
      3       2       4 2
      4       3       5 1
      5       4       5 1
      6       1       6 1
      7       2       7 1
      8       3       8 1
      9       4       9 1
     10       5      10 1
@<TRIPOS>ALT_TYPE
CGenFF_4.0_ALT_TYPE_SET
CGenFF_4.0 1 CG2R51 2 CG2R51 3 CG2R51 4 CG2R51 5 NG2R51 6 HGR51 7 HGR51 8 HGR52 9 HGR52 10 HGP1
@<TRIPOS>MOLECULE
pyrrole
 10 10 0 0 0
****
USER_CHARGES
INVALID_CHARGES
Pose:  16 Cluster:  16 Fr_nu: 666899 TotEn:   -10.66
@<TRIPOS>ATOM
      1 C1        -71.1854   -9.7064  -44.7527 C.2    1 LIG      -0.25700
      2 C2        -71.5243   -8.9535  -45.9039 C.2    1 LIG      -0.25700
      3 C3        -71.7676  -10.9475  -44.8867 C.2    1 LIG      -0.04700
      4 C4        -72.3035   -9.7575  -46.7063 C.2    1 LIG      -0.04700
      5 N1        -72.4450  -10.9671  -46.0779 N.pl3  1 LIG      -0.36000
      6 H1        -70.5821   -9.3794  -43.9174 H      1 LIG       0.15400
      7 H2        -71.2338   -7.9363  -46.1254 H      1 LIG       0.15400
      8 H3        -71.7611  -11.8156  -44.2427 H      1 LIG       0.14000
      9 H4        -72.7670   -9.5775  -47.6662 H      1 LIG       0.14000
     10 H5        -72.9682  -11.7533  -46.4378 H      1 LIG       0.38000
@<TRIPOS>BOND
      1       1       2 1
      2       1       3 2
      3       2       4 2
      4       3       5 1
      5       4       5 1
      6       1       6 1
      7       2       7 1
      8       3       8 1
      9       4       9 1
     10       5      10 1
@<TRIPOS>ALT_TYPE
CGenFF_4.0_ALT_TYPE_SET
CGenFF_4.0 1 CG2R51 2 CG2R51 3 CG2R51 4 CG2R51 5 NG2R51 6 HGR51 7 HGR51 8 HGR52 9 HGR52 10 HGP1
@<TRIPOS>MOLECULE
pyrrole
 10 10 0 0 0
****
USER_CHARGES
INVALID_CHARGES
Pose:  17 Cluster:  17 Fr_nu: 319263 TotEn:   -10.64
@<TRIPOS>ATOM
      1 C1        -71.1798   -8.4008  -46.4420 C.2    1 LIG      -0.25700
      2 C2        -69.9349   -8.6453  -47.0724 C.2    1 LIG      -0.25700
      3 C3        -71.6936   -7.2421  -46.9813 C.2    1 LIG      -0.04700
      4 C4        -69.7257   -7.6285  -47.9778 C.2    1 LIG      -0.04700
      5 N1        -70.8010   -6.7812  -47.9135 N.pl3  1 LIG      -0.36000
      6 H1        -71.6506   -9.0041  -45.6785 H      1 LIG       0.15400
      7 H2        -69.2627   -9.4713  -46.8878 H      1 LIG       0.15400
      8 H3        -72.6111   -6.7056  -46.7852 H      1 LIG       0.14000
      9 H4        -68.9108   -7.4339  -48.6608 H      1 LIG       0.14000
     10 H5        -70.9182   -5.9450  -48.4689 H      1 LIG       0.38000
@<TRIPOS>BOND
      1       1       2 1
      2       1       3 2
      3       2       4 2
      4       3       5 1
      5       4       5 1
      6       1       6 1
      7       2       7 1
      8       3       8 1
      9       4       9 1
     10       5      10 1
@<TRIPOS>ALT_TYPE
CGenFF_4.0_ALT_TYPE_SET
CGenFF_4.0 1 CG2R51 2 CG2R51 3 CG2R51 4 CG2R51 5 NG2R51 6 HGR51 7 HGR51 8 HGR52 9 HGR52 10 HGP1
@<TRIPOS>MOLECULE
pyrrole
 10 10 0 0 0
****
USER_CHARGES
INVALID_CHARGES
Pose:  18 Cluster:  18 Fr_nu: 667161 TotEn:   -10.60
@<TRIPOS>ATOM
      1 C1        -69.5901   -9.2253  -47.0239 C.2    1 LIG      -0.25700
      2 C2        -70.4410   -9.7926  -46.0435 C.2    1 LIG      -0.25700
      3 C3        -70.1793   -8.0566  -47.4535 C.2    1 LIG      -0.04700
      4 C4        -71.5243   -8.9535  -45.9039 C.2    1 LIG      -0.04700
      5 N1        -71.3547   -7.9018  -46.7660 N.pl3  1 LIG      -0.36000
      6 H1        -68.6501   -9.6249  -47.3776 H      1 LIG       0.15400
      7 H2        -70.2834  -10.7125  -45.4982 H      1 LIG       0.15400
      8 H3        -69.8687   -7.3241  -48.1850 H      1 LIG       0.14000
      9 H4        -72.3972   -9.0102  -45.2688 H      1 LIG       0.14000
     10 H5        -71.9975   -7.1299  -46.8774 H      1 LIG       0.38000
@<TRIPOS>BOND
      1       1       2 1
      2       1       3 2
      3       2       4 2
      4       3       5 1
      5       4       5 1
      6       1       6 1
      7       2       7 1
      8       3       8 1
      9       4       9 1
     10       5      10 1
@<TRIPOS>ALT_TYPE
CGenFF_4.0_ALT_TYPE_SET
CGenFF_4.0 1 CG2R51 2 CG2R51 3 CG2R51 4 CG2R51 5 NG2R51 6 HGR51 7 HGR51 8 HGR52 9 HGR52 10 HGP1
@<TRIPOS>MOLECULE
pyrrole
 10 10 0 0 0
****
USER_CHARGES
INVALID_CHARGES
Pose:  19 Cluster:  19 Fr_nu: 3809886 TotEn:   -10.50
@<TRIPOS>ATOM
      1 C1        -58.7887   -2.0895  -21.8518 C.2    1 LIG      -0.25700
      2 C2        -60.1477   -1.7529  -21.6354 C.2    1 LIG      -0.25700
      3 C3        -58.7619   -3.1419  -22.7402 C.2    1 LIG      -0.04700
      4 C4        -60.9100   -2.6099  -22.3982 C.2    1 LIG      -0.04700
      5 N1        -60.0571   -3.4500  -23.0652 N.pl3  1 LIG      -0.36000
      6 H1        -57.9239   -1.6159  -21.4086 H      1 LIG       0.15400
      7 H2        -60.5308   -0.9721  -20.9939 H      1 LIG       0.15400
      8 H3        -57.9397   -3.6978  -23.1682 H      1 LIG       0.14000
      9 H4        -61.9800   -2.6954  -22.5263 H      1 LIG       0.14000
     10 H5        -60.3398   -4.1838  -23.7000 H      1 LIG       0.38000
@<TRIPOS>BOND
      1       1       2 1
      2       1       3 2
      3       2       4 2
      4       3       5 1
      5       4       5 1
      6       1       6 1
      7       2       7 1
      8       3       8 1
      9       4       9 1
     10       5      10 1
@<TRIPOS>ALT_TYPE
CGenFF_4.0_ALT_TYPE_SET
CGenFF_4.0 1 CG2R51 2 CG2R51 3 CG2R51 4 CG2R51 5 NG2R51 6 HGR51 7 HGR51 8 HGR52 9 HGR52 10 HGP1
@<TRIPOS>MOLECULE
pyrrole
 10 10 0 0 0
****
USER_CHARGES
INVALID_CHARGES
Pose:  20 Cluster:  20 Fr_nu: 4098710 TotEn:   -10.44
@<TRIPOS>ATOM
      1 C1        -76.6597   -7.8777  -47.3905 C.2    1 LIG      -0.25700
      2 C2        -77.0898   -6.9522  -48.3731 C.2    1 LIG      -0.25700
      3 C3        -77.5365   -7.7908  -46.3317 C.2    1 LIG      -0.04700
      4 C4        -78.2163   -6.3278  -47.8847 C.2    1 LIG      -0.04700
      5 N1        -78.4784   -6.8452  -46.6431 N.pl3  1 LIG      -0.36000
      6 H1        -75.8044   -8.5361  -47.4488 H      1 LIG       0.15400
      7 H2        -76.6298   -6.7600  -49.3321 H      1 LIG       0.15400
      8 H3        -77.5740   -8.3149  -45.3871 H      1 LIG       0.14000
      9 H4        -78.8535   -5.5649  -48.3097 H      1 LIG       0.14000
     10 H5        -79.2484   -6.5719  -46.0484 H      1 LIG       0.38000
@<TRIPOS>BOND
      1       1       2 1
      2       1       3 2
      3       2       4 2
      4       3       5 1
      5       4       5 1
      6       1       6 1
      7       2       7 1
      8       3       8 1
      9       4       9 1
     10       5      10 1
@<TRIPOS>ALT_TYPE
CGenFF_4.0_ALT_TYPE_SET
CGenFF_4.0 1 CG2R51 2 CG2R51 3 CG2R51 4 CG2R51 5 NG2R51 6 HGR51 7 HGR51 8 HGR52 9 HGR52 10 HGP1
@<TRIPOS>MOLECULE
pyrrole
 10 10 0 0 0
****
USER_CHARGES
INVALID_CHARGES
Pose:  21 Cluster:  21 Fr_nu: 2855481 TotEn:   -10.42
@<TRIPOS>ATOM
      1 C1        -67.1359  -25.5823  -42.1771 C.2    1 LIG      -0.25700
      2 C2        -66.3855  -26.2508  -41.1785 C.2    1 LIG      -0.25700
      3 C3        -67.4646  -24.3397  -41.6818 C.2    1 LIG      -0.04700
      4 C4        -66.2786  -25.3963  -40.1034 C.2    1 LIG      -0.04700
      5 N1        -66.9385  -24.2378  -40.4205 N.pl3  1 LIG      -0.36000
      6 H1        -67.4066  -25.9650  -43.1511 H      1 LIG       0.15400
      7 H2        -65.9684  -27.2463  -41.2348 H      1 LIG       0.15400
      8 H3        -68.0247  -23.5216  -42.1125 H      1 LIG       0.14000
      9 H4        -65.7919  -25.5087  -39.1448 H      1 LIG       0.14000
     10 H5        -67.0237  -23.4317  -39.8170 H      1 LIG       0.38000
@<TRIPOS>BOND
      1       1       2 1
      2       1       3 2
      3       2       4 2
      4       3       5 1
      5       4       5 1
      6       1       6 1
      7       2       7 1
      8       3       8 1
      9       4       9 1
     10       5      10 1
@<TRIPOS>ALT_TYPE
CGenFF_4.0_ALT_TYPE_SET
CGenFF_4.0 1 CG2R51 2 CG2R51 3 CG2R51 4 CG2R51 5 NG2R51 6 HGR51 7 HGR51 8 HGR52 9 HGR52 10 HGP1
@<TRIPOS>MOLECULE
pyrrole
 10 10 0 0 0
****
USER_CHARGES
INVALID_CHARGES
Pose:  22 Cluster:  22 Fr_nu: 107416 TotEn:    -9.91
@<TRIPOS>ATOM
      1 C1        -63.2080    6.1717  -43.3926 C.2    1 LIG      -0.25700
      2 C2        -64.4734    5.8710  -42.8309 C.2    1 LIG      -0.25700
      3 C3        -62.5368    4.9800  -43.5562 C.2    1 LIG      -0.04700
      4 C4        -64.5369    4.5047  -42.6684 C.2    1 LIG      -0.04700
      5 N1        -63.3542    3.9735  -43.1124 N.pl3  1 LIG      -0.36000
      6 H1        -62.8278    7.1503  -43.6500 H      1 LIG       0.15400
      7 H2        -65.2540    6.5723  -42.5720 H      1 LIG       0.15400
      8 H3        -61.5536    4.7589  -43.9469 H      1 LIG       0.14000
      9 H4        -65.3166    3.8651  -42.2790 H      1 LIG       0.14000
     10 H5        -63.1206    2.9902  -43.1129 H      1 LIG       0.38000
@<TRIPOS>BOND
      1       1       2 1
      2       1       3 2
      3       2       4 2
      4       3       5 1
      5       4       5 1
      6       1       6 1
      7       2       7 1
      8       3       8 1
      9       4       9 1
     10       5      10 1
@<TRIPOS>ALT_TYPE
CGenFF_4.0_ALT_TYPE_SET
CGenFF_4.0 1 CG2R51 2 CG2R51 3 CG2R51 4 CG2R51 5 NG2R51 6 HGR51 7 HGR51 8 HGR52 9 HGR52 10 HGP1
@<TRIPOS>MOLECULE
pyrrole
 10 10 0 0 0
****
USER_CHARGES
INVALID_CHARGES
Pose:  23 Cluster:  23 Fr_nu: 389789 TotEn:    -9.87
@<TRIPOS>ATOM
      1 C1        -60.1321  -20.5529  -23.7651 C.2    1 LIG      -0.25700
      2 C2        -60.8785  -20.0376  -24.8534 C.2    1 LIG      -0.25700
      3 C3        -59.7056  -21.8139  -24.1191 C.2    1 LIG      -0.04700
      4 C4        -60.8855  -20.9996  -25.8393 C.2    1 LIG      -0.04700
      5 N1        -60.1697  -22.0750  -25.3819 N.pl3  1 LIG      -0.36000
      6 H1        -59.9274  -20.0582  -22.8261 H      1 LIG       0.15400
      7 H2        -61.3596  -19.0716  -24.9137 H      1 LIG       0.15400
      8 H3        -59.1158  -22.5468  -23.5869 H      1 LIG       0.14000
      9 H4        -61.3334  -21.0138  -26.8231 H      1 LIG       0.14000
     10 H5        -60.0083  -22.9294  -25.8969 H      1 LIG       0.38000
@<TRIPOS>BOND
      1       1       2 1
      2       1       3 2
      3       2       4 2
      4       3       5 1
      5       4       5 1
      6       1       6 1
      7       2       7 1
      8       3       8 1
      9       4       9 1
     10       5      10 1
@<TRIPOS>ALT_TYPE
CGenFF_4.0_ALT_TYPE_SET
CGenFF_4.0 1 CG2R51 2 CG2R51 3 CG2R51 4 CG2R51 5 NG2R51 6 HGR51 7 HGR51 8 HGR52 9 HGR52 10 HGP1
@<TRIPOS>MOLECULE
pyrrole
 10 10 0 0 0
****
USER_CHARGES
INVALID_CHARGES
Pose:  24 Cluster:  24 Fr_nu: 283276 TotEn:    -9.75
@<TRIPOS>ATOM
      1 C1        -63.1340  -25.3457  -34.5479 C.2    1 LIG      -0.25700
      2 C2        -63.4559  -25.0649  -33.1971 C.2    1 LIG      -0.25700
      3 C3        -63.3598  -24.1960  -35.2722 C.2    1 LIG      -0.04700
      4 C4        -63.8687  -23.7522  -33.1371 C.2    1 LIG      -0.04700
      5 N1        -63.8064  -23.2340  -34.4043 N.pl3  1 LIG      -0.36000
      6 H1        -62.7761  -26.2836  -34.9487 H      1 LIG       0.15400
      7 H2        -63.3948  -25.7441  -32.3586 H      1 LIG       0.15400
      8 H3        -63.2436  -23.9772  -36.3243 H      1 LIG       0.14000
      9 H4        -64.1986  -23.1422  -32.3078 H      1 LIG       0.14000
     10 H5        -64.0518  -22.2874  -34.6596 H      1 LIG       0.38000
@<TRIPOS>BOND
      1       1       2 1
      2       1       3 2
      3       2       4 2
      4       3       5 1
      5       4       5 1
      6       1       6 1
      7       2       7 1
      8       3       8 1
      9       4       9 1
     10       5      10 1
@<TRIPOS>ALT_TYPE
CGenFF_4.0_ALT_TYPE_SET
CGenFF_4.0 1 CG2R51 2 CG2R51 3 CG2R51 4 CG2R51 5 NG2R51 6 HGR51 7 HGR51 8 HGR52 9 HGR52 10 HGP1
@<TRIPOS>MOLECULE
pyrrole
 10 10 0 0 0
****
USER_CHARGES
INVALID_CHARGES
Pose:  25 Cluster:  25 Fr_nu: 404954 TotEn:    -9.70
@<TRIPOS>ATOM
      1 C1        -58.5100    2.1573  -43.1314 C.2    1 LIG      -0.25700
      2 C2        -58.2248    2.5096  -41.7892 C.2    1 LIG      -0.25700
      3 C3        -57.8230    0.9955  -43.4066 C.2    1 LIG      -0.04700
      4 C4        -57.3722    1.5525  -41.2850 C.2    1 LIG      -0.04700
      5 N1        -57.1346    0.6373  -42.2770 N.pl3  1 LIG      -0.36000
      6 H1        -59.1471    2.6921  -43.8218 H      1 LIG       0.15400
      7 H2        -58.5986    3.3672  -41.2477 H      1 LIG       0.15400
      8 H3        -57.7621    0.3940  -44.3025 H      1 LIG       0.14000
      9 H4        -56.9162    1.4407  -40.3113 H      1 LIG       0.14000
     10 H5        -56.5429   -0.1773  -42.1890 H      1 LIG       0.38000
@<TRIPOS>BOND
      1       1       2 1
      2       1       3 2
      3       2       4 2
      4       3       5 1
      5       4       5 1
      6       1       6 1
      7       2       7 1
      8       3       8 1
      9       4       9 1
     10       5      10 1
@<TRIPOS>ALT_TYPE
CGenFF_4.0_ALT_TYPE_SET
CGenFF_4.0 1 CG2R51 2 CG2R51 3 CG2R51 4 CG2R51 5 NG2R51 6 HGR51 7 HGR51 8 HGR52 9 HGR52 10 HGP1
@<TRIPOS>MOLECULE
pyrrole
 10 10 0 0 0
****
USER_CHARGES
INVALID_CHARGES
Pose:  26 Cluster:  26 Fr_nu: 424536 TotEn:    -9.66
@<TRIPOS>ATOM
      1 C1        -75.3665  -20.8336  -41.7082 C.2    1 LIG      -0.25700
      2 C2        -75.2259  -20.3424  -40.3868 C.2    1 LIG      -0.25700
      3 C3        -76.7035  -21.0973  -41.9090 C.2    1 LIG      -0.04700
      4 C4        -76.4813  -20.3210  -39.8203 C.2    1 LIG      -0.04700
      5 N1        -77.3716  -20.7821  -40.7546 N.pl3  1 LIG      -0.36000
      6 H1        -74.5789  -20.9788  -42.4341 H      1 LIG       0.15400
      7 H2        -74.3106  -20.0377  -39.8994 H      1 LIG       0.15400
      8 H3        -77.2375  -21.4804  -42.7671 H      1 LIG       0.14000
      9 H4        -76.8194  -20.0180  -38.8393 H      1 LIG       0.14000
     10 H5        -78.3681  -20.8751  -40.6142 H      1 LIG       0.38000
@<TRIPOS>BOND
      1       1       2 1
      2       1       3 2
      3       2       4 2
      4       3       5 1
      5       4       5 1
      6       1       6 1
      7       2       7 1
      8       3       8 1
      9       4       9 1
     10       5      10 1
@<TRIPOS>ALT_TYPE
CGenFF_4.0_ALT_TYPE_SET
CGenFF_4.0 1 CG2R51 2 CG2R51 3 CG2R51 4 CG2R51 5 NG2R51 6 HGR51 7 HGR51 8 HGR52 9 HGR52 10 HGP1
@<TRIPOS>MOLECULE
pyrrole
 10 10 0 0 0
****
USER_CHARGES
INVALID_CHARGES
Pose:  27 Cluster:  27 Fr_nu: 101568 TotEn:    -9.49
@<TRIPOS>ATOM
      1 C1        -90.1246  -18.6410  -35.4790 C.2    1 LIG      -0.25700
      2 C2        -89.7451  -17.3323  -35.0911 C.2    1 LIG      -0.25700
      3 C3        -88.9706  -19.3808  -35.6144 C.2    1 LIG      -0.04700
      4 C4        -88.3707  -17.3123  -35.0013 C.2    1 LIG      -0.04700
      5 N1        -87.9107  -18.5628  -35.3219 N.pl3  1 LIG      -0.36000
      6 H1        -91.1296  -19.0044  -35.6414 H      1 LIG       0.15400
      7 H2        -90.4003  -16.4946  -34.8983 H      1 LIG       0.15400
      8 H3        -88.8093  -20.4127  -35.8926 H      1 LIG       0.14000
      9 H4        -87.6816  -16.5225  -34.7373 H      1 LIG       0.14000
     10 H5        -86.9388  -18.8396  -35.3393 H      1 LIG       0.38000
@<TRIPOS>BOND
      1       1       2 1
      2       1       3 2
      3       2       4 2
      4       3       5 1
      5       4       5 1
      6       1       6 1
      7       2       7 1
      8       3       8 1
      9       4       9 1
     10       5      10 1
@<TRIPOS>ALT_TYPE
CGenFF_4.0_ALT_TYPE_SET
CGenFF_4.0 1 CG2R51 2 CG2R51 3 CG2R51 4 CG2R51 5 NG2R51 6 HGR51 7 HGR51 8 HGR52 9 HGR52 10 HGP1
@<TRIPOS>MOLECULE
pyrrole
 10 10 0 0 0
****
USER_CHARGES
INVALID_CHARGES
Pose:  28 Cluster:  28 Fr_nu: 977939 TotEn:    -9.43
@<TRIPOS>ATOM
      1 C1        -59.8821  -20.9846  -23.8568 C.2    1 LIG      -0.25700
      2 C2        -60.5588  -21.9234  -24.6740 C.2    1 LIG      -0.25700
      3 C3        -60.5839  -19.8012  -23.9219 C.2    1 LIG      -0.04700
      4 C4        -61.6536  -21.2850  -25.2137 C.2    1 LIG      -0.04700
      5 N1        -61.6586  -19.9955  -24.7498 N.pl3  1 LIG      -0.36000
      6 H1        -58.9816  -21.1533  -23.2831 H      1 LIG       0.15400
      7 H2        -60.2799  -22.9525  -24.8514 H      1 LIG       0.15400
      8 H3        -60.4150  -18.8410  -23.4552 H      1 LIG       0.14000
      9 H4        -62.4277  -21.6330  -25.8831 H      1 LIG       0.14000
     10 H5        -62.3493  -19.2952  -24.9821 H      1 LIG       0.38000
@<TRIPOS>BOND
      1       1       2 1
      2       1       3 2
      3       2       4 2
      4       3       5 1
      5       4       5 1
      6       1       6 1
      7       2       7 1
      8       3       8 1
      9       4       9 1
     10       5      10 1
@<TRIPOS>ALT_TYPE
CGenFF_4.0_ALT_TYPE_SET
CGenFF_4.0 1 CG2R51 2 CG2R51 3 CG2R51 4 CG2R51 5 NG2R51 6 HGR51 7 HGR51 8 HGR52 9 HGR52 10 HGP1
@<TRIPOS>MOLECULE
pyrrole
 10 10 0 0 0
****
USER_CHARGES
INVALID_CHARGES
Pose:  29 Cluster:  29 Fr_nu: 281076 TotEn:    -9.16
@<TRIPOS>ATOM
      1 C1        -70.9374   -7.6523  -47.4280 C.2    1 LIG      -0.25700
      2 C2        -69.7417   -8.4098  -47.4873 C.2    1 LIG      -0.25700
      3 C3        -71.7877   -8.2935  -46.5543 C.2    1 LIG      -0.04700
      4 C4        -69.8977   -9.4909  -46.6481 C.2    1 LIG      -0.04700
      5 N1        -71.1452   -9.4100  -46.0866 N.pl3  1 LIG      -0.36000
      6 H1        -71.1545   -6.7387  -47.9634 H      1 LIG       0.15400
      7 H2        -68.8622   -8.1930  -48.0770 H      1 LIG       0.15400
      8 H3        -72.7895   -8.0563  -46.2252 H      1 LIG       0.14000
      9 H4        -69.2336  -10.3070  -46.4003 H      1 LIG       0.14000
     10 H5        -71.5321  -10.0720  -45.4281 H      1 LIG       0.38000
@<TRIPOS>BOND
      1       1       2 1
      2       1       3 2
      3       2       4 2
      4       3       5 1
      5       4       5 1
      6       1       6 1
      7       2       7 1
      8       3       8 1
      9       4       9 1
     10       5      10 1
@<TRIPOS>ALT_TYPE
CGenFF_4.0_ALT_TYPE_SET
CGenFF_4.0 1 CG2R51 2 CG2R51 3 CG2R51 4 CG2R51 5 NG2R51 6 HGR51 7 HGR51 8 HGR52 9 HGR52 10 HGP1
@<TRIPOS>MOLECULE
pyrrole
 10 10 0 0 0
****
USER_CHARGES
INVALID_CHARGES
Pose:  30 Cluster:  30 Fr_nu: 317826 TotEn:    -9.13
@<TRIPOS>ATOM
      1 C1        -57.9413    0.8171  -43.7538 C.2    1 LIG      -0.25700
      2 C2        -57.7475    1.0991  -42.3791 C.2    1 LIG      -0.25700
      3 C3        -58.7195    1.8270  -44.2753 C.2    1 LIG      -0.04700
      4 C4        -58.4133    2.2728  -42.1022 C.2    1 LIG      -0.04700
      5 N1        -59.0006    2.7061  -43.2622 N.pl3  1 LIG      -0.36000
      6 H1        -57.5552   -0.0297  -44.3037 H      1 LIG       0.15400
      7 H2        -57.1851    0.5119  -41.6669 H      1 LIG       0.15400
      8 H3        -59.0977    1.9979  -45.2733 H      1 LIG       0.14000
      9 H4        -58.5197    2.8371  -41.1864 H      1 LIG       0.14000
     10 H5        -59.5555    3.5455  -43.3563 H      1 LIG       0.38000
@<TRIPOS>BOND
      1       1       2 1
      2       1       3 2
      3       2       4 2
      4       3       5 1
      5       4       5 1
      6       1       6 1
      7       2       7 1
      8       3       8 1
      9       4       9 1
     10       5      10 1
@<TRIPOS>ALT_TYPE
CGenFF_4.0_ALT_TYPE_SET
CGenFF_4.0 1 CG2R51 2 CG2R51 3 CG2R51 4 CG2R51 5 NG2R51 6 HGR51 7 HGR51 8 HGR52 9 HGR52 10 HGP1
@<TRIPOS>MOLECULE
pyrrole
 10 10 0 0 0
****
USER_CHARGES
INVALID_CHARGES
Pose:  31 Cluster:  31 Fr_nu: 323581 TotEn:    -9.11
@<TRIPOS>ATOM
      1 C1        -57.3607    1.7720  -39.2834 C.2    1 LIG      -0.25700
      2 C2        -58.3698    1.8383  -40.2756 C.2    1 LIG      -0.25700
      3 C3        -56.3250    1.0246  -39.7992 C.2    1 LIG      -0.04700
      4 C4        -57.9200    1.1292  -41.3675 C.2    1 LIG      -0.04700
      5 N1        -56.6762    0.6389  -41.0666 N.pl3  1 LIG      -0.36000
      6 H1        -57.3863    2.2207  -38.3003 H      1 LIG       0.15400
      7 H2        -59.3211    2.3462  -40.2037 H      1 LIG       0.15400
      8 H3        -55.3729    0.7329  -39.3790 H      1 LIG       0.14000
      9 H4        -58.3723    0.9320  -42.3293 H      1 LIG       0.14000
     10 H5        -56.1051    0.0792  -41.6846 H      1 LIG       0.38000
@<TRIPOS>BOND
      1       1       2 1
      2       1       3 2
      3       2       4 2
      4       3       5 1
      5       4       5 1
      6       1       6 1
      7       2       7 1
      8       3       8 1
      9       4       9 1
     10       5      10 1
@<TRIPOS>ALT_TYPE
CGenFF_4.0_ALT_TYPE_SET
CGenFF_4.0 1 CG2R51 2 CG2R51 3 CG2R51 4 CG2R51 5 NG2R51 6 HGR51 7 HGR51 8 HGR52 9 HGR52 10 HGP1
@<TRIPOS>MOLECULE
pyrrole
 10 10 0 0 0
****
USER_CHARGES
INVALID_CHARGES
Pose:  32 Cluster:  32 Fr_nu: 1667202 TotEn:    -9.03
@<TRIPOS>ATOM
      1 C1        -70.9592   -8.9968  -45.1680 C.2    1 LIG      -0.25700
      2 C2        -71.3170   -9.3409  -43.8411 C.2    1 LIG      -0.25700
      3 C3        -71.1746  -10.1078  -45.9534 C.2    1 LIG      -0.04700
      4 C4        -71.7400  -10.6517  -43.8560 C.2    1 LIG      -0.04700
      5 N1        -71.6489  -11.1077  -45.1451 N.pl3  1 LIG      -0.36000
      6 H1        -70.5858   -8.0430  -45.5132 H      1 LIG       0.15400
      7 H2        -71.2714   -8.7045  -42.9687 H      1 LIG       0.15400
      8 H3        -71.0325  -10.2759  -47.0116 H      1 LIG       0.14000
      9 H4        -72.0981  -11.2978  -43.0668 H      1 LIG       0.14000
     10 H5        -71.8944  -12.0385  -45.4528 H      1 LIG       0.38000
@<TRIPOS>BOND
      1       1       2 1
      2       1       3 2
      3       2       4 2
      4       3       5 1
      5       4       5 1
      6       1       6 1
      7       2       7 1
      8       3       8 1
      9       4       9 1
     10       5      10 1
@<TRIPOS>ALT_TYPE
CGenFF_4.0_ALT_TYPE_SET
CGenFF_4.0 1 CG2R51 2 CG2R51 3 CG2R51 4 CG2R51 5 NG2R51 6 HGR51 7 HGR51 8 HGR52 9 HGR52 10 HGP1
@<TRIPOS>MOLECULE
pyrrole
 10 10 0 0 0
****
USER_CHARGES
INVALID_CHARGES
Pose:  33 Cluster:  33 Fr_nu: 782364 TotEn:    -8.83
@<TRIPOS>ATOM
      1 C1        -71.6162   -8.9397  -46.1064 C.2    1 LIG      -0.25700
      2 C2        -72.7882   -8.2133  -46.4319 C.2    1 LIG      -0.25700
      3 C3        -71.9359  -10.2787  -46.1530 C.2    1 LIG      -0.04700
      4 C4        -73.7885   -9.1306  -46.6673 C.2    1 LIG      -0.04700
      5 N1        -73.2590  -10.3828  -46.4947 N.pl3  1 LIG      -0.36000
      6 H1        -70.6451   -8.5310  -45.8650 H      1 LIG       0.15400
      7 H2        -72.8937   -7.1391  -46.4884 H      1 LIG       0.15400
      8 H3        -71.3424  -11.1640  -45.9734 H      1 LIG       0.14000
      9 H4        -74.8260   -9.0041  -46.9430 H      1 LIG       0.14000
     10 H5        -73.7663  -11.2501  -46.6031 H      1 LIG       0.38000
@<TRIPOS>BOND
      1       1       2 1
      2       1       3 2
      3       2       4 2
      4       3       5 1
      5       4       5 1
      6       1       6 1
      7       2       7 1
      8       3       8 1
      9       4       9 1
     10       5      10 1
@<TRIPOS>ALT_TYPE
CGenFF_4.0_ALT_TYPE_SET
CGenFF_4.0 1 CG2R51 2 CG2R51 3 CG2R51 4 CG2R51 5 NG2R51 6 HGR51 7 HGR51 8 HGR52 9 HGR52 10 HGP1
@<TRIPOS>MOLECULE
pyrrole
 10 10 0 0 0
****
USER_CHARGES
INVALID_CHARGES
Pose:  34 Cluster:  34 Fr_nu: 958929 TotEn:    -8.70
@<TRIPOS>ATOM
      1 C1        -63.4265  -25.8300  -33.9901 C.2    1 LIG      -0.25700
      2 C2        -63.7799  -24.5001  -34.3270 C.2    1 LIG      -0.25700
      3 C3        -63.6759  -25.9939  -32.6454 C.2    1 LIG      -0.04700
      4 C4        -64.2345  -23.8917  -33.1778 C.2    1 LIG      -0.04700
      5 N1        -64.1665  -24.8091  -32.1620 N.pl3  1 LIG      -0.36000
      6 H1        -63.0335  -26.5858  -34.6555 H      1 LIG       0.15400
      7 H2        -63.7109  -24.0347  -35.3001 H      1 LIG       0.15400
      8 H3        -63.5479  -26.8447  -31.9911 H      1 LIG       0.14000
      9 H4        -64.6005  -22.8915  -32.9936 H      1 LIG       0.14000
     10 H5        -64.4372  -24.6383  -31.2034 H      1 LIG       0.38000
@<TRIPOS>BOND
      1       1       2 1
      2       1       3 2
      3       2       4 2
      4       3       5 1
      5       4       5 1
      6       1       6 1
      7       2       7 1
      8       3       8 1
      9       4       9 1
     10       5      10 1
@<TRIPOS>ALT_TYPE
CGenFF_4.0_ALT_TYPE_SET
CGenFF_4.0 1 CG2R51 2 CG2R51 3 CG2R51 4 CG2R51 5 NG2R51 6 HGR51 7 HGR51 8 HGR52 9 HGR52 10 HGP1
@<TRIPOS>MOLECULE
pyrrole
 10 10 0 0 0
****
USER_CHARGES
INVALID_CHARGES
Pose:  35 Cluster:  35 Fr_nu: 551183 TotEn:    -8.59
@<TRIPOS>ATOM
      1 C1        -64.4639  -23.9865  -33.2464 C.2    1 LIG      -0.25700
      2 C2        -64.5514  -25.2786  -33.8208 C.2    1 LIG      -0.25700
      3 C3        -63.5984  -23.2486  -34.0234 C.2    1 LIG      -0.04700
      4 C4        -63.7365  -25.2909  -34.9314 C.2    1 LIG      -0.04700
      5 N1        -63.1622  -24.0517  -35.0445 N.pl3  1 LIG      -0.36000
      6 H1        -64.9765  -23.6327  -32.3629 H      1 LIG       0.15400
      7 H2        -65.1425  -26.1106  -33.4651 H      1 LIG       0.15400
      8 H3        -63.2544  -22.2272  -33.9409 H      1 LIG       0.14000
      9 H4        -63.5163  -26.0681  -35.6496 H      1 LIG       0.14000
     10 H5        -62.5164  -23.7727  -35.7701 H      1 LIG       0.38000
@<TRIPOS>BOND
      1       1       2 1
      2       1       3 2
      3       2       4 2
      4       3       5 1
      5       4       5 1
      6       1       6 1
      7       2       7 1
      8       3       8 1
      9       4       9 1
     10       5      10 1
@<TRIPOS>ALT_TYPE
CGenFF_4.0_ALT_TYPE_SET
CGenFF_4.0 1 CG2R51 2 CG2R51 3 CG2R51 4 CG2R51 5 NG2R51 6 HGR51 7 HGR51 8 HGR52 9 HGR52 10 HGP1
@<TRIPOS>MOLECULE
pyrrole
 10 10 0 0 0
****
USER_CHARGES
INVALID_CHARGES
Pose:  36 Cluster:  36 Fr_nu: 359802 TotEn:    -8.34
@<TRIPOS>ATOM
      1 C1        -64.4725  -25.5160  -34.4319 C.2    1 LIG      -0.25700
      2 C2        -64.0990  -24.3041  -35.0633 C.2    1 LIG      -0.25700
      3 C3        -64.4601  -25.2926  -33.0727 C.2    1 LIG      -0.04700
      4 C4        -63.8695  -23.3770  -34.0708 C.2    1 LIG      -0.04700
      5 N1        -64.0918  -23.9890  -32.8649 N.pl3  1 LIG      -0.36000
      6 H1        -64.7237  -26.4496  -34.9154 H      1 LIG       0.15400
      7 H2        -64.0061  -24.1249  -36.1252 H      1 LIG       0.15400
      8 H3        -64.6790  -25.9427  -32.2374 H      1 LIG       0.14000
      9 H4        -63.5703  -22.3392  -34.1153 H      1 LIG       0.14000
     10 H5        -63.9990  -23.5467  -31.9609 H      1 LIG       0.38000
@<TRIPOS>BOND
      1       1       2 1
      2       1       3 2
      3       2       4 2
      4       3       5 1
      5       4       5 1
      6       1       6 1
      7       2       7 1
      8       3       8 1
      9       4       9 1
     10       5      10 1
@<TRIPOS>ALT_TYPE
CGenFF_4.0_ALT_TYPE_SET
CGenFF_4.0 1 CG2R51 2 CG2R51 3 CG2R51 4 CG2R51 5 NG2R51 6 HGR51 7 HGR51 8 HGR52 9 HGR52 10 HGP1
@<TRIPOS>MOLECULE
pyrrole
 10 10 0 0 0
****
USER_CHARGES
INVALID_CHARGES
Pose:  37 Cluster:  37 Fr_nu: 1259499 TotEn:    -7.87
@<TRIPOS>ATOM
      1 C1        -70.4077   -8.6234  -46.1047 C.2    1 LIG      -0.25700
      2 C2        -71.7034   -8.1226  -46.3829 C.2    1 LIG      -0.25700
      3 C3        -70.5044   -9.9954  -46.0290 C.2    1 LIG      -0.04700
      4 C4        -72.5525   -9.2038  -46.4687 C.2    1 LIG      -0.04700
      5 N1        -71.8128  -10.3369  -46.2517 N.pl3  1 LIG      -0.36000
      6 H1        -69.5028   -8.0466  -45.9742 H      1 LIG       0.15400
      7 H2        -71.9885   -7.0874  -46.5068 H      1 LIG       0.15400
      8 H3        -69.7618  -10.7567  -45.8366 H      1 LIG       0.14000
      9 H4        -73.6135   -9.2675  -46.6658 H      1 LIG       0.14000
     10 H5        -72.1763  -11.2799  -46.2557 H      1 LIG       0.38000
@<TRIPOS>BOND
      1       1       2 1
      2       1       3 2
      3       2       4 2
      4       3       5 1
      5       4       5 1
      6       1       6 1
      7       2       7 1
      8       3       8 1
      9       4       9 1
     10       5      10 1
@<TRIPOS>ALT_TYPE
CGenFF_4.0_ALT_TYPE_SET
CGenFF_4.0 1 CG2R51 2 CG2R51 3 CG2R51 4 CG2R51 5 NG2R51 6 HGR51 7 HGR51 8 HGR52 9 HGR52 10 HGP1
@<TRIPOS>MOLECULE
pyrrole
 10 10 0 0 0
****
USER_CHARGES
INVALID_CHARGES
Pose:  38 Cluster:  38 Fr_nu: 972343 TotEn:    -7.07
@<TRIPOS>ATOM
      1 C1        -76.8789  -20.4408  -41.3563 C.2    1 LIG      -0.25700
      2 C2        -75.6695  -20.9507  -41.8895 C.2    1 LIG      -0.25700
      3 C3        -76.6276  -20.0613  -40.0562 C.2    1 LIG      -0.04700
      4 C4        -74.7160  -20.8675  -40.8989 C.2    1 LIG      -0.04700
      5 N1        -75.3097  -20.3256  -39.7890 N.pl3  1 LIG      -0.36000
      6 H1        -77.8292  -20.3587  -41.8649 H      1 LIG       0.15400
      7 H2        -75.5092  -21.3374  -42.8860 H      1 LIG       0.15400
      8 H3        -77.2669  -19.6289  -39.2994 H      1 LIG       0.14000
      9 H4        -73.6709  -21.1432  -40.8857 H      1 LIG       0.14000
     10 H5        -74.8466  -20.1476  -38.9085 H      1 LIG       0.38000
@<TRIPOS>BOND
      1       1       2 1
      2       1       3 2
      3       2       4 2
      4       3       5 1
      5       4       5 1
      6       1       6 1
      7       2       7 1
      8       3       8 1
      9       4       9 1
     10       5      10 1
@<TRIPOS>ALT_TYPE
CGenFF_4.0_ALT_TYPE_SET
CGenFF_4.0 1 CG2R51 2 CG2R51 3 CG2R51 4 CG2R51 5 NG2R51 6 HGR51 7 HGR51 8 HGR52 9 HGR52 10 HGP1
@<TRIPOS>MOLECULE
pyrrole
 10 10 0 0 0
****
USER_CHARGES
INVALID_CHARGES
Pose:  39 Cluster:  39 Fr_nu: 315665 TotEn:    -6.81
@<TRIPOS>ATOM
      1 C1        -71.8892   -9.4245  -46.0496 C.2    1 LIG      -0.25700
      2 C2        -71.4950   -8.1314  -46.4735 C.2    1 LIG      -0.25700
      3 C3        -70.8287  -10.2733  -46.2781 C.2    1 LIG      -0.04700
      4 C4        -70.2057   -8.2294  -46.9482 C.2    1 LIG      -0.04700
      5 N1        -69.8110   -9.5360  -46.8247 N.pl3  1 LIG      -0.36000
      6 H1        -72.8420   -9.7058  -45.6238 H      1 LIG       0.15400
      7 H2        -72.0852   -7.2266  -46.4381 H      1 LIG       0.15400
      8 H3        -70.7078  -11.3328  -46.1018 H      1 LIG       0.14000
      9 H4        -69.5356   -7.4878  -47.3600 H      1 LIG       0.14000
     10 H5        -68.9077   -9.9000  -47.0949 H      1 LIG       0.38000
@<TRIPOS>BOND
      1       1       2 1
      2       1       3 2
      3       2       4 2
      4       3       5 1
      5       4       5 1
      6       1       6 1
      7       2       7 1
      8       3       8 1
      9       4       9 1
     10       5      10 1
@<TRIPOS>ALT_TYPE
CGenFF_4.0_ALT_TYPE_SET
CGenFF_4.0 1 CG2R51 2 CG2R51 3 CG2R51 4 CG2R51 5 NG2R51 6 HGR51 7 HGR51 8 HGR52 9 HGR52 10 HGP1
# TRIPOS MOL2 file generated by SEED

@<TRIPOS>MOLECULE
morpholine
 16 16 0 0 0
****
USER_CHARGES
INVALID_CHARGES
Pose:   1 Cluster:   1 Fr_nu: 1157983 TotEn:   -61.77
@<TRIPOS>ATOM
      1 C1        -85.5820    5.9426  -50.3713 C.3    1 LIG       0.20900
      2 C2        -85.3623    4.0158  -48.8188 C.3    1 LIG       0.20900
      3 C3        -84.7693    6.7557  -49.3798 C.3    1 LIG      -0.03300
      4 C4        -84.5597    4.9232  -47.9038 C.3    1 LIG      -0.03300
      5 N1        -85.2014    4.5052  -50.2216 N.4    1 LIG      -0.45600
      6 O1        -84.9809    6.2814  -48.0480 O.3    1 LIG      -0.27400
      7 H1        -86.6561    6.0050  -50.1678 H      1 LIG       0.09000
      8 H2        -85.3796    6.2297  -51.4066 H      1 LIG       0.09000
      9 H3        -85.0107    2.9812  -48.7895 H      1 LIG       0.09000
     10 H4        -86.4330    4.0542  -48.5948 H      1 LIG       0.09000
     11 H5        -83.6985    6.7297  -49.6142 H      1 LIG       0.09000
     12 H6        -85.0873    7.8026  -49.4117 H      1 LIG       0.09000
     13 H7        -84.7234    4.6355  -46.8605 H      1 LIG       0.09000
     14 H8        -83.4837    4.8489  -48.1021 H      1 LIG       0.09000
     15 H9        -85.7727    3.9297  -50.8553 H      1 LIG       0.32900
     16 H10       -84.2262    4.3724  -50.5244 H      1 LIG       0.32900
@<TRIPOS>BOND
      1       1       3 1
      2       1       5 1
      3       2       4 1
      4       2       5 1
      5       3       6 1
      6       4       6 1
      7       1       7 1
      8       1       8 1
      9       2       9 1
     10       2      10 1
     11       3      11 1
     12       3      12 1
     13       4      13 1
     14       4      14 1
     15       5      15 1
     16       5      16 1
@<TRIPOS>ALT_TYPE
CGenFF_4.0_ALT_TYPE_SET
CGenFF_4.0 1 CG324 2 CG324 3 CG321 4 CG321 5 NG3P2 6 OG3C61 7 HGA2 8 HGA2 9 HGA2 10 HGA2 11 HGA2 12 HGA2 13 HGA2 14 HGA2 15 HGP2 16 HGP2
@<TRIPOS>MOLECULE
morpholine
 16 16 0 0 0
****
USER_CHARGES
INVALID_CHARGES
Pose:   2 Cluster:   2 Fr_nu: 1157175 TotEn:   -58.51
@<TRIPOS>ATOM
      1 C1        -86.3495    4.2486  -49.7381 C.3    1 LIG       0.20900
      2 C2        -84.8229    3.9521  -47.8009 C.3    1 LIG       0.20900
      3 C3        -85.4963    5.4346  -50.1508 C.3    1 LIG      -0.03300
      4 C4        -84.0441    5.1521  -48.3092 C.3    1 LIG      -0.03300
      5 N1        -85.4902    3.2991  -48.9678 N.4    1 LIG      -0.45600
      6 O1        -84.9082    6.0537  -49.0045 O.3    1 LIG      -0.27400
      7 H1        -87.1654    4.5447  -49.0706 H      1 LIG       0.09000
      8 H2        -86.7483    3.7058  -50.5992 H      1 LIG       0.09000
      9 H3        -84.1759    3.2058  -47.3326 H      1 LIG       0.09000
     10 H4        -85.6187    4.2453  -47.1090 H      1 LIG       0.09000
     11 H5        -84.7092    5.1428  -50.8563 H      1 LIG       0.09000
     12 H6        -86.1207    6.1843  -50.6470 H      1 LIG       0.09000
     13 H7        -83.6095    5.6962  -47.4647 H      1 LIG       0.09000
     14 H8        -83.2203    4.8510  -48.9674 H      1 LIG       0.09000
     15 H9        -86.0599    2.5070  -48.6403 H      1 LIG       0.32900
     16 H10       -84.7779    2.8937  -49.5911 H      1 LIG       0.32900
@<TRIPOS>BOND
      1       1       3 1
      2       1       5 1
      3       2       4 1
      4       2       5 1
      5       3       6 1
      6       4       6 1
      7       1       7 1
      8       1       8 1
      9       2       9 1
     10       2      10 1
     11       3      11 1
     12       3      12 1
     13       4      13 1
     14       4      14 1
     15       5      15 1
     16       5      16 1
@<TRIPOS>ALT_TYPE
CGenFF_4.0_ALT_TYPE_SET
CGenFF_4.0 1 CG324 2 CG324 3 CG321 4 CG321 5 NG3P2 6 OG3C61 7 HGA2 8 HGA2 9 HGA2 10 HGA2 11 HGA2 12 HGA2 13 HGA2 14 HGA2 15 HGP2 16 HGP2
@<TRIPOS>MOLECULE
morpholine
 16 16 0 0 0
****
USER_CHARGES
INVALID_CHARGES
Pose:   3 Cluster:   3 Fr_nu: 1157581 TotEn:   -58.49
@<TRIPOS>ATOM
      1 C1        -84.5547    4.9632  -48.2895 C.3    1 LIG       0.20900
      2 C2        -86.2811    4.4798  -50.0090 C.3    1 LIG       0.20900
      3 C3        -85.3981    4.1701  -47.3076 C.3    1 LIG      -0.03300
      4 C4        -87.0395    3.7096  -48.9430 C.3    1 LIG      -0.03300
      5 N1        -84.8272    4.4465  -49.6651 N.4    1 LIG      -0.45600
      6 O1        -86.7834    4.2593  -47.6486 O.3    1 LIG      -0.27400
      7 H1        -84.8233    6.0247  -48.2948 H      1 LIG       0.09000
      8 H2        -83.4837    4.8489  -48.1021 H      1 LIG       0.09000
      9 H3        -86.3941    4.0353  -51.0013 H      1 LIG       0.09000
     10 H4        -86.5724    5.5345  -50.0355 H      1 LIG       0.09000
     11 H5        -85.0952    3.1169  -47.2701 H      1 LIG       0.09000
     12 H6        -85.2789    4.5823  -46.3007 H      1 LIG       0.09000
     13 H7        -88.1158    3.7851  -49.1269 H      1 LIG       0.09000
     14 H8        -86.7771    2.6449  -48.9489 H      1 LIG       0.09000
     15 H9        -84.2975    5.0001  -50.3523 H      1 LIG       0.32900
     16 H10       -84.4740    3.4829  -49.7488 H      1 LIG       0.32900
@<TRIPOS>BOND
      1       1       3 1
      2       1       5 1
      3       2       4 1
      4       2       5 1
      5       3       6 1
      6       4       6 1
      7       1       7 1
      8       1       8 1
      9       2       9 1
     10       2      10 1
     11       3      11 1
     12       3      12 1
     13       4      13 1
     14       4      14 1
     15       5      15 1
     16       5      16 1
@<TRIPOS>ALT_TYPE
CGenFF_4.0_ALT_TYPE_SET
CGenFF_4.0 1 CG324 2 CG324 3 CG321 4 CG321 5 NG3P2 6 OG3C61 7 HGA2 8 HGA2 9 HGA2 10 HGA2 11 HGA2 12 HGA2 13 HGA2 14 HGA2 15 HGP2 16 HGP2
@<TRIPOS>MOLECULE
morpholine
 16 16 0 0 0
****
USER_CHARGES
INVALID_CHARGES
Pose:   4 Cluster:   4 Fr_nu: 1156828 TotEn:   -55.18
@<TRIPOS>ATOM
      1 C1        -86.0420    3.7992  -49.1809 C.3    1 LIG       0.20900
      2 C2        -84.1821    5.2268  -48.3601 C.3    1 LIG       0.20900
      3 C3        -86.6187    5.0374  -49.8434 C.3    1 LIG      -0.03300
      4 C4        -84.8496    6.3949  -49.0636 C.3    1 LIG      -0.03300
      5 N1        -84.5612    3.9709  -49.0759 N.4    1 LIG      -0.45600
      6 O1        -86.2665    6.2112  -49.1077 O.3    1 LIG      -0.27400
      7 H1        -86.4156    3.6705  -48.1597 H      1 LIG       0.09000
      8 H2        -86.2269    2.8933  -49.7643 H      1 LIG       0.09000
      9 H3        -83.0915    5.2994  -48.3793 H      1 LIG       0.09000
     10 H4        -84.5323    5.1173  -47.3289 H      1 LIG       0.09000
     11 H5        -86.2799    5.1378  -50.8814 H      1 LIG       0.09000
     12 H6        -87.7113    4.9733  -49.8592 H      1 LIG       0.09000
     13 H7        -84.6534    7.3201  -48.5128 H      1 LIG       0.09000
     14 H8        -84.4642    6.5283  -50.0816 H      1 LIG       0.09000
     15 H9        -84.1540    3.1605  -48.5895 H      1 LIG       0.32900
     16 H10       -84.1453    3.9709  -50.0179 H      1 LIG       0.32900
@<TRIPOS>BOND
      1       1       3 1
      2       1       5 1
      3       2       4 1
      4       2       5 1
      5       3       6 1
      6       4       6 1
      7       1       7 1
      8       1       8 1
      9       2       9 1
     10       2      10 1
     11       3      11 1
     12       3      12 1
     13       4      13 1
     14       4      14 1
     15       5      15 1
     16       5      16 1
@<TRIPOS>ALT_TYPE
CGenFF_4.0_ALT_TYPE_SET
CGenFF_4.0 1 CG324 2 CG324 3 CG321 4 CG321 5 NG3P2 6 OG3C61 7 HGA2 8 HGA2 9 HGA2 10 HGA2 11 HGA2 12 HGA2 13 HGA2 14 HGA2 15 HGP2 16 HGP2
@<TRIPOS>MOLECULE
morpholine
 16 16 0 0 0
****
USER_CHARGES
INVALID_CHARGES
Pose:   5 Cluster:   5 Fr_nu: 1433643 TotEn:   -52.68
@<TRIPOS>ATOM
      1 C1        -85.1025    4.6325  -49.1416 C.3    1 LIG       0.20900
      2 C2        -86.5687    3.6443  -47.3967 C.3    1 LIG       0.20900
      3 C3        -84.4074    5.4037  -48.0340 C.3    1 LIG      -0.03300
      4 C4        -85.8011    4.4633  -46.3746 C.3    1 LIG      -0.03300
      5 N1        -85.6650    3.3776  -48.5567 N.4    1 LIG      -0.45600
      6 O1        -85.3147    5.6720  -46.9626 O.3    1 LIG      -0.27400
      7 H1        -85.9475    5.1896  -49.5593 H      1 LIG       0.09000
      8 H2        -84.4137    4.3427  -49.9396 H      1 LIG       0.09000
      9 H3        -86.8867    2.6770  -46.9990 H      1 LIG       0.09000
     10 H4        -87.4320    4.1893  -47.7914 H      1 LIG       0.09000
     11 H5        -83.5334    4.8642  -47.6501 H      1 LIG       0.09000
     12 H6        -84.0564    6.3667  -48.4181 H      1 LIG       0.09000
     13 H7        -86.4642    4.7410  -45.5492 H      1 LIG       0.09000
     14 H8        -84.9631    3.8980  -45.9495 H      1 LIG       0.09000
     15 H9        -86.1790    2.8595  -49.2823 H      1 LIG       0.32900
     16 H10       -84.8966    2.7590  -48.2613 H      1 LIG       0.32900
@<TRIPOS>BOND
      1       1       3 1
      2       1       5 1
      3       2       4 1
      4       2       5 1
      5       3       6 1
      6       4       6 1
      7       1       7 1
      8       1       8 1
      9       2       9 1
     10       2      10 1
     11       3      11 1
     12       3      12 1
     13       4      13 1
     14       4      14 1
     15       5      15 1
     16       5      16 1
@<TRIPOS>ALT_TYPE
CGenFF_4.0_ALT_TYPE_SET
CGenFF_4.0 1 CG324 2 CG324 3 CG321 4 CG321 5 NG3P2 6 OG3C61 7 HGA2 8 HGA2 9 HGA2 10 HGA2 11 HGA2 12 HGA2 13 HGA2 14 HGA2 15 HGP2 16 HGP2
@<TRIPOS>MOLECULE
morpholine
 16 16 0 0 0
****
USER_CHARGES
INVALID_CHARGES
Pose:   6 Cluster:   6 Fr_nu: 1261622 TotEn:   -52.24
@<TRIPOS>ATOM
      1 C1        -84.2055    6.1737  -48.4944 C.3    1 LIG       0.20900
      2 C2        -85.1315    3.9033  -48.8929 C.3    1 LIG       0.20900
      3 C3        -84.4145    5.9318  -47.0103 C.3    1 LIG      -0.03300
      4 C4        -85.2943    3.7724  -47.3892 C.3    1 LIG      -0.03300
      5 N1        -84.0075    4.8509  -49.1612 N.4    1 LIG      -0.45600
      6 O1        -85.5209    5.0527  -46.7954 O.3    1 LIG      -0.27400
      7 H1        -85.0836    6.6316  -48.9614 H      1 LIG       0.09000
      8 H2        -83.3169    6.7783  -48.6943 H      1 LIG       0.09000
      9 H3        -84.8788    2.9514  -49.3672 H      1 LIG       0.09000
     10 H4        -86.0216    4.3320  -49.3640 H      1 LIG       0.09000
     11 H5        -83.5170    5.5170  -46.5360 H      1 LIG       0.09000
     12 H6        -84.6429    6.8782  -46.5101 H      1 LIG       0.09000
     13 H7        -86.1627    3.1454  -47.1639 H      1 LIG       0.09000
     14 H8        -84.4182    3.3023  -46.9265 H      1 LIG       0.09000
     15 H9        -83.9072    4.9884  -50.1762 H      1 LIG       0.32900
     16 H10       -83.1207    4.4337  -48.8454 H      1 LIG       0.32900
@<TRIPOS>BOND
      1       1       3 1
      2       1       5 1
      3       2       4 1
      4       2       5 1
      5       3       6 1
      6       4       6 1
      7       1       7 1
      8       1       8 1
      9       2       9 1
     10       2      10 1
     11       3      11 1
     12       3      12 1
     13       4      13 1
     14       4      14 1
     15       5      15 1
     16       5      16 1
@<TRIPOS>ALT_TYPE
CGenFF_4.0_ALT_TYPE_SET
CGenFF_4.0 1 CG324 2 CG324 3 CG321 4 CG321 5 NG3P2 6 OG3C61 7 HGA2 8 HGA2 9 HGA2 10 HGA2 11 HGA2 12 HGA2 13 HGA2 14 HGA2 15 HGP2 16 HGP2
@<TRIPOS>MOLECULE
morpholine
 16 16 0 0 0
****
USER_CHARGES
INVALID_CHARGES
Pose:   7 Cluster:   7 Fr_nu: 1448109 TotEn:   -51.65
@<TRIPOS>ATOM
      1 C1        -85.2939    6.5508  -50.0426 C.3    1 LIG       0.20900
      2 C2        -84.0180    5.3863  -48.2574 C.3    1 LIG       0.20900
      3 C3        -84.2987    7.6912  -49.9253 C.3    1 LIG      -0.03300
      4 C4        -83.0848    6.5835  -48.2282 C.3    1 LIG      -0.03300
      5 N1        -84.6111    5.2885  -49.6256 N.4    1 LIG      -0.45600
      6 O1        -83.7849    7.7748  -48.5941 O.3    1 LIG      -0.27400
      7 H1        -86.1474    6.6823  -49.3694 H      1 LIG       0.09000
      8 H2        -85.6443    6.4108  -51.0687 H      1 LIG       0.09000
      9 H3        -83.4946    4.4475  -48.0584 H      1 LIG       0.09000
     10 H4        -84.8544    5.5038  -47.5613 H      1 LIG       0.09000
     11 H5        -83.4693    7.5810  -50.6340 H      1 LIG       0.09000
     12 H6        -84.7965    8.6404  -50.1472 H      1 LIG       0.09000
     13 H7        -82.6972    6.7262  -47.2147 H      1 LIG       0.09000
     14 H8        -82.2250    6.4430  -48.8943 H      1 LIG       0.09000
     15 H9        -85.2812    4.5080  -49.6560 H      1 LIG       0.32900
     16 H10       -83.8747    5.0528  -50.3056 H      1 LIG       0.32900
@<TRIPOS>BOND
      1       1       3 1
      2       1       5 1
      3       2       4 1
      4       2       5 1
      5       3       6 1
      6       4       6 1
      7       1       7 1
      8       1       8 1
      9       2       9 1
     10       2      10 1
     11       3      11 1
     12       3      12 1
     13       4      13 1
     14       4      14 1
     15       5      15 1
     16       5      16 1
@<TRIPOS>ALT_TYPE
CGenFF_4.0_ALT_TYPE_SET
CGenFF_4.0 1 CG324 2 CG324 3 CG321 4 CG321 5 NG3P2 6 OG3C61 7 HGA2 8 HGA2 9 HGA2 10 HGA2 11 HGA2 12 HGA2 13 HGA2 14 HGA2 15 HGP2 16 HGP2
@<TRIPOS>MOLECULE
morpholine
 16 16 0 0 0
****
USER_CHARGES
INVALID_CHARGES
Pose:   8 Cluster:   8 Fr_nu: 1259937 TotEn:   -51.51
@<TRIPOS>ATOM
      1 C1        -85.8687    5.0245  -50.1232 C.3    1 LIG       0.20900
      2 C2        -84.6383    5.0040  -47.9653 C.3    1 LIG       0.20900
[truncated: 3,727,964 more chars]
