# Supplementary material for: The pocketome of G-protein-coupled receptors reveals previously untargeted allosteric sites
Source: Nat Commun. 2022 May 10;13:2567. doi: 10.1038/s41467-022-29609-6 (PMC9091257; doi:10.1038/s41467-022-29609-6)
Supplement: Supplementary file 4 — Supplementary Data 1 [file 41467_2022_29609_MOESM4_ESM.zip › docking_files/4djh/rec.mol2]

@<TRIPOS>MOLECULE
4djh_align.pdb
4712 4768 287 0 0
PROTEIN
NO_CHARGES


@<TRIPOS>ATOM
      1 N         -79.4090  -36.5020  -47.8890 N.4       1 SER   -0.2700
      2 CA        -78.5320  -37.2490  -47.0000 C.3       1 SER    0.0900
      3 CAY       -81.4220  -36.0890  -49.1330 C.3       1 SER    0.0900
      4 C         -78.8170  -36.8780  -45.5440 C.2       1 SER    0.0900
      5 O         -78.7020  -35.6980  -45.2000 O.2       1 SER    0.5100
      6 CB        -77.0290  -37.0250  -47.3200 C.3       1 SER   -0.5100
      7 OG        -76.1670  -37.7110  -46.4050 O.3       1 SER   -0.4700
      8 CY        -80.6100  -36.9660  -48.2590 C.2       1 SER    0.3100
      9 OY        -81.0230  -38.0570  -47.8920 O.2       1 SER    0.0700
     10 HN        -79.0620  -35.6230  -48.2090 H         1 SER    0.0900
     11 HA        -78.7780  -38.2950  -47.1040 H         1 SER    0.0500
     12 HB1       -76.8020  -35.9390  -47.2660 H         1 SER    0.0900
     13 HB2       -76.8150  -37.3970  -48.3450 H         1 SER    0.0900
     14 HG1       -75.2830  -37.6460  -46.7740 H         1 SER   -0.6600
     15 HY1       -82.3900  -36.5840  -49.3610 H         1 SER    0.4300
     16 HY2       -80.8800  -35.9010  -50.0850 H         1 SER    0.5100
     17 HY3       -81.6240  -35.1260  -48.6160 H         1 SER   -0.5100
     18 N         -79.1810  -37.7990  -44.6490 N.am      2 PRO   -0.2900
     19 CA        -79.7200  -37.4530  -43.3250 C.3       2 PRO    0.0000
     20 C         -78.6730  -36.9090  -42.3420 C.2       2 PRO    0.0900
     21 O         -79.0390  -36.2860  -41.3420 O.2       2 PRO    0.0900
     22 CB        -80.2840  -38.7890  -42.8190 C.3       2 PRO    0.0200
     23 CG        -79.5210  -39.8310  -43.5560 C.3       2 PRO    0.0900
     24 CD        -79.2540  -39.2460  -44.9110 C.3       2 PRO   -0.1800
     25 HA        -80.4440  -36.6590  -43.4070 H         2 PRO    0.0900
     26 HB1       -81.3700  -38.8650  -43.0400 H         2 PRO    0.0900
     27 HB2       -80.1330  -38.8910  -41.7230 H         2 PRO   -0.1800
     28 HG1       -78.5670  -40.0590  -43.0340 H         2 PRO    0.0900
     29 HG2       -80.1160  -40.7650  -43.6420 H         2 PRO    0.0900
     30 HD1       -78.2920  -39.6070  -45.3290 H         2 PRO    0.5100
     31 HD2       -80.0820  -39.4640  -45.6180 H         2 PRO   -0.5100
     32 N         -77.3910  -37.1300  -42.6290 N.am      3 ALA   -0.4700
     33 CA        -76.3150  -36.6980  -41.7420 C.3       3 ALA    0.3100
     34 C         -76.0620  -35.1870  -41.8110 C.2       3 ALA    0.0700
     35 O         -75.6750  -34.5710  -40.8190 O.2       3 ALA    0.0900
     36 CB        -75.0390  -37.4630  -42.0700 C.3       3 ALA   -0.2700
     37 HN        -77.1100  -37.6000  -43.4620 H         3 ALA    0.0900
     38 HA        -76.6190  -36.8880  -40.7230 H         3 ALA    0.0900
     39 HB1       -74.7390  -37.2710  -43.1230 H         3 ALA    0.0900
     40 HB2       -75.2080  -38.5530  -41.9420 H         3 ALA    0.5100
     41 HB3       -74.2160  -37.1310  -41.4010 H         3 ALA   -0.5100
     42 N         -76.2840  -34.5910  -42.9810 N.am      4 ILE   -0.4700
     43 CA        -76.0040  -33.1700  -43.1900 C.3       4 ILE    0.3100
     44 C         -76.5560  -32.2810  -42.0790 C.2       4 ILE    0.0700
     45 O         -75.7950  -31.5750  -41.4140 O.2       4 ILE    0.0900
     46 CB        -76.5210  -32.6780  -44.5600 C.3       4 ILE   -0.0900
     47 CG1       -75.4240  -32.8190  -45.6130 C.3       4 ILE    0.0900
     48 CG2       -76.9450  -31.2090  -44.4950 C.3       4 ILE   -0.2700
     49 CD        -74.8440  -34.2100  -45.7160 C.3       4 ILE    0.0900
     50 HN        -76.6500  -35.0850  -43.7660 H         4 ILE    0.0900
     51 HA        -74.9360  -33.0320  -43.1250 H         4 ILE    0.0900
     52 HB        -77.3920  -33.2970  -44.8660 H         4 ILE   -0.1800
     53 HG11      -74.6040  -32.1130  -45.3630 H         4 ILE    0.0900
     54 HG12      -75.8490  -32.5410  -46.6010 H         4 ILE    0.0900
     55 HG21      -76.2280  -30.6330  -43.8720 H         4 ILE   -0.2700
     56 HG22      -77.9550  -31.1270  -44.0410 H         4 ILE    0.0900
     57 HG23      -76.9580  -30.7740  -45.5170 H         4 ILE    0.0900
     58 HD1       -75.6600  -34.9590  -45.8030 H         4 ILE    0.0900
     59 HD2       -74.2470  -34.4390  -44.8070 H         4 ILE    0.5100
     60 HD3       -74.1970  -34.2840  -46.6160 H         4 ILE   -0.5100
     61 N         -77.8810  -32.3040  -41.8670 N.am      5 PRO   -0.2900
     62 CA        -78.4480  -31.4830  -40.7950 C.3       5 PRO    0.0000
     63 C         -77.7770  -31.7440  -39.4420 C.2       5 PRO    0.0900
     64 O         -77.3710  -30.7960  -38.7680 O.2       5 PRO    0.0900
     65 CB        -79.9200  -31.9120  -40.7680 C.3       5 PRO    0.0200
     66 CG        -80.1910  -32.4300  -42.1340 C.3       5 PRO    0.0900
     67 CD        -78.9160  -33.0650  -42.5900 C.3       5 PRO   -0.1800
     68 HA        -78.2880  -30.4360  -40.9960 H         5 PRO    0.0900
     69 HB1       -80.5790  -31.0480  -40.5350 H         5 PRO    0.0900
     70 HB2       -80.0860  -32.7040  -40.0060 H         5 PRO   -0.1800
     71 HG1       -81.0120  -33.1780  -42.1120 H         5 PRO    0.0900
     72 HG2       -80.4800  -31.6010  -42.8150 H         5 PRO    0.0900
     73 HD1       -78.8690  -34.1370  -42.3080 H         5 PRO    0.5100
     74 HD2       -78.7740  -32.9530  -43.6870 H         5 PRO   -0.5100
     75 N         -77.6520  -33.0170  -39.0660 N.am      6 VAL   -0.4700
     76 CA        -77.0250  -33.3980  -37.8020 C.3       6 VAL    0.3100
     77 C         -75.6170  -32.8270  -37.6600 C.2       6 VAL    0.0700
     78 O         -75.2720  -32.2350  -36.6360 O.2       6 VAL    0.0900
     79 CB        -76.9320  -34.9270  -37.6740 C.3       6 VAL   -0.0900
     80 CG1       -75.9720  -35.3090  -36.5490 C.3       6 VAL    0.0900
     81 CG2       -78.3120  -35.5290  -37.4440 C.3       6 VAL   -0.2700
     82 HN        -77.9810  -33.7680  -39.6310 H         6 VAL    0.0900
     83 HA        -77.6220  -32.9910  -36.9990 H         6 VAL    0.0900
     84 HB        -76.5680  -35.3560  -38.6320 H         6 VAL    0.0900
     85 HG11      -76.2250  -34.7490  -35.6240 H         6 VAL   -0.2700
     86 HG12      -74.9290  -35.0590  -36.8400 H         6 VAL    0.0900
     87 HG13      -76.0510  -36.3970  -36.3370 H         6 VAL    0.0900
     88 HG21      -78.9820  -35.2840  -38.2970 H         6 VAL    0.0900
     89 HG22      -78.7560  -35.1130  -36.5140 H         6 VAL    0.5100
     90 HG23      -78.2340  -36.6330  -37.3610 H         6 VAL   -0.5100
     91 N         -74.8010  -33.0270  -38.6890 N.am      7 ILE   -0.4700
     92 CA        -73.4400  -32.5170  -38.7010 C.3       7 ILE    0.3100
     93 C         -73.4420  -30.9900  -38.6310 C.2       7 ILE    0.0700
     94 O         -72.7100  -30.3880  -37.8370 O.2       7 ILE    0.0900
     95 CB        -72.6820  -33.0040  -39.9570 C.3       7 ILE   -0.0900
     96 CG1       -72.5660  -34.5330  -39.9480 C.3       7 ILE    0.0900
     97 CG2       -71.2990  -32.3730  -40.0350 C.3       7 ILE   -0.2700
     98 CD        -71.9340  -35.1040  -38.6790 C.3       7 ILE    0.0900
     99 HN        -75.0840  -33.5350  -39.4990 H         7 ILE    0.0900
    100 HA        -72.9450  -32.8670  -37.8070 H         7 ILE    0.0900
    101 HB        -73.2610  -32.7290  -40.8640 H         7 ILE   -0.1800
    102 HG11      -71.9490  -34.8440  -40.8170 H         7 ILE    0.0900
    103 HG12      -73.5840  -34.9630  -40.0560 H         7 ILE    0.0900
    104 HG21      -70.7690  -32.4930  -39.0650 H         7 ILE   -0.2700
    105 HG22      -71.3900  -31.2880  -40.2570 H         7 ILE    0.0900
    106 HG23      -70.7010  -32.8680  -40.8290 H         7 ILE    0.0900
    107 HD1       -72.6260  -34.9810  -37.8190 H         7 ILE    0.0900
    108 HD2       -70.9880  -34.5660  -38.4530 H         7 ILE    0.5100
    109 HD3       -71.7250  -36.1870  -38.8140 H         7 ILE   -0.5100
    110 N         -74.2840  -30.3610  -39.4480 N.am      8 ILE   -0.4700
    111 CA        -74.3470  -28.9100  -39.4870 C.3       8 ILE    0.3100
    112 C         -74.8390  -28.3500  -38.1580 C.2       8 ILE    0.0700
    113 O         -74.3030  -27.3610  -37.6530 O.2       8 ILE    0.0900
    114 CB        -75.2620  -28.4180  -40.6110 C.3       8 ILE   -0.0900
    115 CG1       -74.6480  -28.7620  -41.9680 C.3       8 ILE    0.0900
    116 CG2       -75.4830  -26.9100  -40.4940 C.3       8 ILE   -0.2700
    117 CD        -75.5270  -28.3880  -43.1430 C.3       8 ILE    0.0900
    118 HN        -74.8990  -30.8490  -40.0620 H         8 ILE    0.0900
    119 HA        -73.3440  -28.5390  -39.6360 H         8 ILE    0.0900
    120 HB        -76.2400  -28.9400  -40.5450 H         8 ILE   -0.1800
    121 HG11      -74.4570  -29.8550  -42.0040 H         8 ILE    0.0900
    122 HG12      -73.6810  -28.2250  -42.0650 H         8 ILE    0.0900
    123 HG21      -74.5080  -26.3880  -40.3840 H         8 ILE   -0.2700
    124 HG22      -76.1080  -26.6870  -39.6030 H         8 ILE    0.0900
    125 HG23      -75.9870  -26.5300  -41.4080 H         8 ILE    0.0900
    126 HD1       -75.5740  -27.2820  -43.2480 H         8 ILE    0.0900
    127 HD2       -76.5570  -28.7730  -42.9830 H         8 ILE    0.5100
    128 HD3       -75.1090  -28.8150  -44.0800 H         8 ILE   -0.5100
    129 N         -75.8590  -28.9850  -37.5820 N.am      9 THR   -0.4700
    130 CA        -76.3870  -28.5490  -36.2950 C.3       9 THR    0.3100
    131 C         -75.2540  -28.5490  -35.2760 C.2       9 THR    0.0700
    132 O         -75.0050  -27.5530  -34.5920 O.2       9 THR    0.0900
    133 CB        -77.5300  -29.4640  -35.7890 C.3       9 THR    0.1400
    134 CG2       -78.0430  -28.9870  -34.4430 C.3       9 THR    0.0900
    135 OG1       -78.6260  -29.4530  -36.7140 O.3       9 THR   -0.6600
    136 HN        -76.3010  -29.7750  -37.9990 H         9 THR    0.4300
    137 HA        -76.7500  -27.5400  -36.4150 H         9 THR   -0.2700
    138 HB        -77.1600  -30.5060  -35.6860 H         9 THR    0.0900
    139 HG1       -78.3180  -29.9230  -37.4930 H         9 THR    0.0900
    140 HG21      -78.2630  -27.8990  -34.4830 H         9 THR    0.0900
    141 HG22      -77.2740  -29.1640  -33.6610 H         9 THR    0.5100
    142 HG23      -78.9760  -29.5280  -34.1800 H         9 THR   -0.5100
    143 N         -74.5520  -29.6750  -35.1970 N.am     10 ALA   -0.4700
    144 CA        -73.4900  -29.8440  -34.2250 C.3      10 ALA    0.3100
    145 C         -72.4010  -28.7940  -34.4180 C.2      10 ALA    0.0700
    146 O         -72.0680  -28.0520  -33.4950 O.2      10 ALA    0.0900
    147 CB        -72.9080  -31.2490  -34.3280 C.3      10 ALA   -0.2700
    148 HN        -74.7240  -30.4500  -35.7990 H        10 ALA    0.0900
    149 HA        -73.9020  -29.6770  -33.2400 H        10 ALA    0.0900
    150 HB1       -72.4950  -31.4180  -35.3450 H        10 ALA    0.0900
    151 HB2       -73.7030  -32.0030  -34.1380 H        10 ALA    0.5100
    152 HB3       -72.0890  -31.3750  -33.5880 H        10 ALA   -0.5100
    153 N         -71.8420  -28.7320  -35.6190 N.am     11 VAL   -0.4700
    154 CA        -70.8050  -27.7560  -35.9090 C.3      11 VAL    0.3100
    155 C         -71.3010  -26.3630  -35.5500 C.2      11 VAL    0.0700
    156 O         -70.6180  -25.6090  -34.8600 O.2      11 VAL    0.0900
    157 CB        -70.4170  -27.7900  -37.3940 C.3      11 VAL   -0.0900
    158 CG1       -69.6110  -26.5630  -37.7710 C.3      11 VAL    0.0900
    159 CG2       -69.6470  -29.0660  -37.7160 C.3      11 VAL   -0.2700
    160 HN        -72.1030  -29.3400  -36.3650 H        11 VAL    0.0900
    161 HA        -69.9490  -27.9890  -35.2940 H        11 VAL    0.0900
    162 HB        -71.3380  -27.8260  -38.0130 H        11 VAL    0.0900
    163 HG11      -68.7780  -26.4170  -37.0490 H        11 VAL   -0.2700
    164 HG12      -70.2610  -25.6630  -37.7490 H        11 VAL    0.0900
    165 HG13      -69.1820  -26.6890  -38.7870 H        11 VAL    0.0900
    166 HG21      -70.2740  -29.9570  -37.4930 H        11 VAL    0.0900
    167 HG22      -68.7250  -29.1180  -37.0990 H        11 VAL    0.5100
    168 HG23      -69.3770  -29.0850  -38.7930 H        11 VAL   -0.5100
    169 N         -72.5020  -26.0290  -36.0140 N.am     12 TYR   -0.4700
    170 CA        -73.0850  -24.7160  -35.7600 C.3      12 TYR    0.3100
    171 C         -73.0250  -24.3630  -34.2700 C.2      12 TYR    0.0700
    172 O         -72.5980  -23.2660  -33.9040 O.2      12 TYR    0.0900
    173 CB        -74.5330  -24.6520  -36.2790 C.3      12 TYR   -0.1800
    174 CG        -75.3210  -23.4770  -35.7360 C.ar     12 TYR    0.0900
    175 CD1       -75.3920  -22.2720  -36.4300 C.ar     12 TYR    0.0900
    176 CD2       -75.9910  -23.5740  -34.5220 C.ar     12 TYR    0.0000
    177 CE1       -76.1160  -21.1940  -35.9180 C.ar     12 TYR   -0.1150
    178 CE2       -76.7120  -22.5080  -34.0070 C.ar     12 TYR    0.1150
    179 CZ        -76.7730  -21.3240  -34.7040 C.ar     12 TYR   -0.1150
    180 OH        -77.4940  -20.2720  -34.1770 O.3      12 TYR    0.1150
    181 HN        -73.0560  -26.6570  -36.5540 H        12 TYR    0.1100
    182 HA        -72.4740  -23.9770  -36.2590 H        12 TYR   -0.5400
    183 HB1       -75.0710  -25.5750  -35.9780 H        12 TYR    0.4300
    184 HB2       -74.5230  -24.5590  -37.3850 H        12 TYR   -0.1150
    185 HD1       -74.8800  -22.1690  -37.3750 H        12 TYR    0.1150
    186 HD2       -75.9490  -24.5000  -33.9670 H        12 TYR   -0.1150
    187 HE1       -76.1640  -20.2640  -36.4650 H        12 TYR    0.1150
    188 HE2       -77.2250  -22.6070  -33.0620 H        12 TYR    0.5100
    189 HH        -77.6990  -19.6640  -34.8900 H        12 TYR   -0.5100
    190 N         -73.4400  -25.3030  -33.4190 N.am     13 SER   -0.4700
    191 CA        -73.4690  -25.0990  -31.9680 C.3      13 SER    0.3100
    192 C         -72.1020  -24.8370  -31.3440 C.2      13 SER    0.0700
    193 O         -71.9320  -23.8990  -30.5610 O.2      13 SER    0.0900
    194 CB        -74.0670  -26.3280  -31.2950 C.3      13 SER    0.0500
    195 OG        -75.4030  -26.5140  -31.7100 O.3      13 SER    0.0900
    196 HN        -73.7540  -26.1930  -33.7360 H        13 SER    0.0900
    197 HA        -74.0670  -24.2230  -31.7590 H        13 SER   -0.6600
    198 HB1       -74.0500  -26.1970  -30.1910 H        13 SER    0.4300
    199 HB2       -73.4780  -27.2290  -31.5690 H        13 SER    0.5100
    200 HG1       -75.3600  -26.7870  -32.6290 H        13 SER   -0.5100
    201 N         -71.1390  -25.6970  -31.6700 N.am     14 VAL   -0.4700
    202 CA        -69.7640  -25.5290  -31.2170 C.3      14 VAL    0.3100
    203 C         -69.2570  -24.1390  -31.5640 C.2      14 VAL    0.0700
    204 O         -68.6750  -23.4480  -30.7250 O.2      14 VAL    0.0900
    205 CB        -68.8320  -26.5720  -31.8680 C.3      14 VAL   -0.0900
    206 CG1       -67.3680  -26.1510  -31.7450 C.3      14 VAL    0.0900
    207 CG2       -69.0490  -27.9470  -31.2510 C.3      14 VAL   -0.2700
    208 HN        -71.3150  -26.4950  -32.2410 H        14 VAL    0.0900
    209 HA        -69.7540  -25.6370  -30.1430 H        14 VAL    0.0900
    210 HB        -69.0940  -26.6760  -32.9420 H        14 VAL    0.0900
    211 HG11      -67.1360  -25.8770  -30.6930 H        14 VAL   -0.2700
    212 HG12      -67.1720  -25.2700  -32.3920 H        14 VAL    0.0900
    213 HG13      -66.7060  -26.9920  -32.0460 H        14 VAL    0.0900
    214 HG21      -70.1020  -28.2710  -31.4020 H        14 VAL    0.0900
    215 HG22      -68.8440  -27.9090  -30.1600 H        14 VAL    0.5100
    216 HG23      -68.3780  -28.6890  -31.7330 H        14 VAL   -0.5100
    217 N         -69.4850  -23.7200  -32.8040 N.am     15 VAL   -0.4700
    218 CA        -68.9760  -22.4390  -33.2520 C.3      15 VAL    0.3100
    219 C         -69.6200  -21.3170  -32.4400 C.2      15 VAL    0.0700
    220 O         -68.9330  -20.4270  -31.9450 O.2      15 VAL    0.0900
    221 CB        -69.1910  -22.2350  -34.7540 C.3      15 VAL   -0.0900
    222 CG1       -68.5570  -20.9390  -35.2070 C.3      15 VAL    0.0900
    223 CG2       -68.5650  -23.3870  -35.5110 C.3      15 VAL   -0.2700
    224 HN        -70.0060  -24.2530  -33.4660 H        15 VAL    0.0900
    225 HA        -67.9210  -22.4050  -33.0210 H        15 VAL    0.0900
    226 HB        -70.2800  -22.2090  -34.9720 H        15 VAL    0.0900
    227 HG11      -67.4490  -21.0220  -35.1710 H        15 VAL   -0.2700
    228 HG12      -68.8710  -20.1100  -34.5370 H        15 VAL    0.0900
    229 HG13      -68.8620  -20.7120  -36.2510 H        15 VAL    0.0900
    230 HG21      -68.7500  -24.3420  -34.9750 H        15 VAL    0.0900
    231 HG22      -67.4680  -23.2340  -35.5940 H        15 VAL    0.5100
    232 HG23      -69.0110  -23.4590  -36.5270 H        15 VAL   -0.5100
    233 N         -70.9330  -21.3890  -32.2590 N.am     16 PHE   -0.4700
    234 CA        -71.6470  -20.3660  -31.5170 C.3      16 PHE    0.3100
    235 C         -71.1640  -20.2550  -30.0760 C.2      16 PHE    0.0700
    236 O         -70.9350  -19.1590  -29.5710 O.2      16 PHE    0.0900
    237 CB        -73.1440  -20.6620  -31.5390 C.3      16 PHE   -0.1800
    238 CG        -73.9390  -19.8310  -30.5830 C.ar     16 PHE    0.0900
    239 CD1       -74.2260  -18.5040  -30.8680 C.ar     16 PHE    0.0900
    240 CD2       -74.4100  -20.3780  -29.4010 C.ar     16 PHE    0.0000
    241 CE1       -74.9660  -17.7360  -29.9890 C.ar     16 PHE   -0.1150
    242 CE2       -75.1480  -19.6180  -28.5190 C.ar     16 PHE    0.1150
    243 CZ        -75.4280  -18.2930  -28.8110 C.ar     16 PHE   -0.1150
    244 HN        -71.4810  -22.1400  -32.6180 H        16 PHE    0.1150
    245 HA        -71.4430  -19.4100  -31.9770 H        16 PHE   -0.1150
    246 HB1       -73.3100  -21.7260  -31.2660 H        16 PHE    0.1150
    247 HB2       -73.5410  -20.4630  -32.5570 H        16 PHE   -0.1150
    248 HD1       -73.8680  -18.0660  -31.7890 H        16 PHE    0.1150
    249 HD2       -74.1980  -21.4110  -29.1700 H        16 PHE   -0.1150
    250 HE1       -75.1810  -16.7030  -30.2200 H        16 PHE    0.1150
    251 HE2       -75.5060  -20.0550  -27.5990 H        16 PHE    0.5100
    252 HZ        -76.0070  -17.6980  -28.1210 H        16 PHE   -0.5100
    253 N         -71.0060  -21.3890  -29.4090 N.am     17 VAL   -0.4700
    254 CA        -70.6320  -21.3850  -28.0050 C.3      17 VAL    0.3100
    255 C         -69.2010  -20.9010  -27.7770 C.2      17 VAL    0.0700
    256 O         -68.9520  -20.0440  -26.9290 O.2      17 VAL    0.0900
    257 CB        -70.7780  -22.7780  -27.4200 C.3      17 VAL   -0.0900
    258 CG1       -70.2800  -22.7900  -25.9930 C.3      17 VAL    0.0900
    259 CG2       -72.2380  -23.2180  -27.5080 C.3      17 VAL   -0.2700
    260 HN        -71.1350  -22.2820  -29.8330 H        17 VAL    0.0900
    261 HA        -71.2740  -20.6890  -27.4870 H        17 VAL    0.0900
    262 HB        -70.1890  -23.4990  -28.0260 H        17 VAL    0.0900
    263 HG11      -70.7390  -21.9550  -25.4210 H        17 VAL   -0.2700
    264 HG12      -69.1770  -22.6660  -25.9770 H        17 VAL    0.0900
    265 HG13      -70.5560  -23.7490  -25.5040 H        17 VAL    0.0900
    266 HG21      -72.6240  -23.0600  -28.5370 H        17 VAL    0.0900
    267 HG22      -72.8560  -22.6220  -26.8030 H        17 VAL    0.5100
    268 HG23      -72.3230  -24.2980  -27.2590 H        17 VAL   -0.5100
    269 N         -68.2640  -21.4600  -28.5360 N.am     18 VAL   -0.4700
    270 CA        -66.8660  -21.0570  -28.4680 C.3      18 VAL    0.3100
    271 C         -66.7170  -19.5970  -28.8830 C.2      18 VAL    0.0700
    272 O         -65.9110  -18.8560  -28.3220 O.2      18 VAL    0.0900
    273 CB        -65.9940  -21.9390  -29.3900 C.3      18 VAL   -0.0900
    274 CG1       -64.5880  -21.3540  -29.5520 C.3      18 VAL    0.0900
    275 CG2       -65.9290  -23.3620  -28.8570 C.3      18 VAL   -0.2700
    276 HN        -68.4760  -22.1840  -29.1870 H        18 VAL    0.0900
    277 HA        -66.5410  -21.1510  -27.4430 H        18 VAL    0.0900
    278 HB        -66.4770  -22.0110  -30.3880 H        18 VAL    0.0900
    279 HG11      -64.0870  -21.2850  -28.5630 H        18 VAL   -0.2700
    280 HG12      -64.6510  -20.3350  -29.9910 H        18 VAL    0.0900
    281 HG13      -63.9800  -22.0090  -30.2120 H        18 VAL    0.0900
    282 HG21      -66.9490  -23.7990  -28.8080 H        18 VAL    0.0900
    283 HG22      -65.4930  -23.3630  -27.8340 H        18 VAL    0.5100
    284 HG23      -65.3060  -23.9890  -29.5290 H        18 VAL   -0.5100
    285 N         -67.4990  -19.1890  -29.8810 N.am     19 GLY   -0.4700
    286 CA        -67.4370  -17.8330  -30.3910 C.3      19 GLY    0.3100
    287 C         -68.0150  -16.8410  -29.4060 C.2      19 GLY   -0.0200
    288 O         -67.4880  -15.7440  -29.2320 O.2      19 GLY    0.0900
    289 HN        -68.1580  -19.7950  -30.3200 H        19 GLY    0.0900
    290 HA1       -68.0010  -17.7920  -31.3120 H        19 GLY    0.5100
    291 HA2       -66.4010  -17.5900  -30.5770 H        19 GLY   -0.5100
    292 N         -69.1050  -17.2250  -28.7540 N.am     20 LEU   -0.4700
    293 CA        -69.7560  -16.3510  -27.7910 C.3      20 LEU    0.3100
    294 C         -69.0790  -16.4300  -26.4260 C.2      20 LEU    0.0700
    295 O         -68.7320  -15.4040  -25.8400 O.2      20 LEU    0.0900
    296 CB        -71.2350  -16.7170  -27.6570 C.3      20 LEU   -0.1800
    297 CG        -72.0200  -15.8400  -26.6800 C.3      20 LEU    0.0900
    298 CD1       -72.1950  -14.4490  -27.2490 C.3      20 LEU    0.0900
    299 CD2       -73.3640  -16.4600  -26.3640 C.3      20 LEU   -0.0900
    300 HN        -69.5220  -18.1200  -28.8910 H        20 LEU    0.0900
    301 HA        -69.6510  -15.3340  -28.1370 H        20 LEU   -0.2700
    302 HB1       -71.3050  -17.7710  -27.3120 H        20 LEU    0.0900
    303 HB2       -71.7080  -16.6350  -28.6580 H        20 LEU    0.0900
    304 HG        -71.4720  -15.7790  -25.7160 H        20 LEU    0.0900
    305 HD11      -72.5850  -14.5070  -28.2870 H        20 LEU   -0.2700
    306 HD12      -71.2170  -13.9220  -27.2660 H        20 LEU    0.0900
    307 HD13      -72.9180  -13.8760  -26.6300 H        20 LEU    0.0900
    308 HD21      -73.2230  -17.4620  -25.9040 H        20 LEU    0.0900
    309 HD22      -73.9550  -16.5790  -27.2970 H        20 LEU    0.5100
    310 HD23      -73.9190  -15.8170  -25.6480 H        20 LEU   -0.5100
    311 N         -68.8950  -17.6480  -25.9220 N.am     21 VAL   -0.4700
    312 CA        -68.2680  -17.8520  -24.6200 C.3      21 VAL    0.3100
    313 C         -66.7770  -17.5460  -24.6730 C.2      21 VAL    0.0700
    314 O         -66.2010  -17.0460  -23.7120 O.2      21 VAL    0.0900
    315 CB        -68.4610  -19.2920  -24.1250 C.3      21 VAL   -0.0900
    316 CG1       -67.7660  -19.5010  -22.7790 C.3      21 VAL    0.0900
    317 CG2       -69.9430  -19.6160  -24.0320 C.3      21 VAL   -0.2700
    318 HN        -69.1770  -18.4720  -26.4070 H        21 VAL    0.0900
    319 HA        -68.7150  -17.1570  -23.9240 H        21 VAL    0.0900
    320 HB        -68.0350  -19.9950  -24.8710 H        21 VAL    0.0900
    321 HG11      -68.0550  -18.6960  -22.0710 H        21 VAL   -0.2700
    322 HG12      -66.6640  -19.4760  -22.9140 H        21 VAL    0.0900
    323 HG13      -68.0670  -20.4800  -22.3470 H        21 VAL    0.0900
    324 HG21      -70.4210  -19.5110  -25.0290 H        21 VAL    0.0900
    325 HG22      -70.4400  -18.9150  -23.3260 H        21 VAL    0.5100
    326 HG23      -70.0810  -20.6600  -23.6800 H        21 VAL   -0.5100
    327 N         -66.1500  -17.8360  -25.8080 N.am     22 GLY   -0.4700
    328 CA        -64.7380  -17.5760  -25.9640 C.3      22 GLY    0.3100
    329 C         -64.4190  -16.1000  -25.8480 C.2      22 GLY   -0.0200
    330 O         -63.6500  -15.6960  -24.9830 O.2      22 GLY    0.0900
    331 HN        -66.6170  -18.2390  -26.5910 H        22 GLY    0.0900
    332 HA1       -64.4360  -17.9300  -26.9380 H        22 GLY    0.5100
    333 HA2       -64.2100  -18.1140  -25.1910 H        22 GLY   -0.5100
    334 N         -65.0210  -15.2780  -26.7070 N.am     23 ASN   -0.4700
    335 CA        -64.6620  -13.8670  -26.7640 C.3      23 ASN    0.3100
    336 C         -65.1190  -13.0970  -25.5390 C.2      23 ASN    0.0700
    337 O         -64.4320  -12.1890  -25.0720 O.2      23 ASN    0.0900
    338 CB        -65.2350  -13.2150  -28.0230 C.3      23 ASN   -0.1800
    339 CG        -64.5340  -13.6790  -29.2820 C.2      23 ASN    0.0900
    340 ND2       -65.2440  -14.4440  -30.1050 N.am     23 ASN    0.0900
    341 OD1       -63.3700  -13.3540  -29.5160 O.2      23 ASN    0.5500
    342 HN        -65.7300  -15.5850  -27.3360 H        23 ASN   -0.5500
    343 HA        -63.5850  -13.7950  -26.7630 H        23 ASN   -0.6200
    344 HB1       -65.1260  -12.1130  -27.9420 H        23 ASN    0.3200
    345 HB2       -66.3140  -13.4700  -28.1040 H        23 ASN    0.3000
    346 HD21      -64.8350  -14.7810  -30.9520 H        23 ASN    0.5100
    347 HD22      -66.1880  -14.6830  -29.8750 H        23 ASN   -0.5100
    348 N         -66.2860  -13.4600  -25.0140 N.am     24 SER   -0.4700
    349 CA        -66.8070  -12.7890  -23.8350 C.3      24 SER    0.3100
    350 C         -65.8600  -13.0330  -22.6600 C.2      24 SER    0.0700
    351 O         -65.7070  -12.1850  -21.7800 O.2      24 SER    0.0900
    352 CB        -68.2400  -13.2510  -23.5330 C.3      24 SER    0.0500
    353 OG        -68.2980  -14.6510  -23.3660 O.3      24 SER    0.0900
    354 HN        -66.8440  -14.1920  -25.3960 H        24 SER    0.0900
    355 HA        -66.7880  -11.7250  -24.0200 H        24 SER   -0.6600
    356 HB1       -68.9070  -12.9660  -24.3760 H        24 SER    0.4300
    357 HB2       -68.5970  -12.7680  -22.6000 H        24 SER    0.5100
    358 HG1       -68.4660  -15.0160  -24.2380 H        24 SER   -0.5100
    359 N         -65.2030  -14.1910  -22.6690 N.am     25 LEU   -0.4700
    360 CA        -64.2480  -14.5470  -21.6240 C.3      25 LEU    0.3100
    361 C         -63.0070  -13.6730  -21.7270 C.2      25 LEU    0.0700
    362 O         -62.4960  -13.1670  -20.7260 O.2      25 LEU    0.0900
    363 CB        -63.8500  -16.0190  -21.7510 C.3      25 LEU   -0.1800
    364 CG        -62.6320  -16.4360  -20.9320 C.3      25 LEU    0.0900
    365 CD1       -62.9510  -16.3930  -19.4550 C.3      25 LEU    0.0900
    366 CD2       -62.1660  -17.8200  -21.3450 C.3      25 LEU   -0.0900
    367 HN        -65.3320  -14.8660  -23.3910 H        25 LEU    0.0900
    368 HA        -64.7140  -14.3650  -20.6670 H        25 LEU   -0.2700
    369 HB1       -63.6360  -16.2280  -22.8200 H        25 LEU    0.0900
    370 HB2       -64.7120  -16.6400  -21.4280 H        25 LEU    0.0900
    371 HG        -61.7890  -15.7460  -21.1480 H        25 LEU    0.0900
    372 HD11      -63.7890  -17.0860  -19.2250 H        25 LEU   -0.2700
    373 HD12      -63.2520  -15.3640  -19.1620 H        25 LEU    0.0900
    374 HD13      -62.0620  -16.7040  -18.8650 H        25 LEU    0.0900
    375 HD21      -61.8890  -17.8250  -22.4210 H        25 LEU    0.0900
    376 HD22      -62.9810  -18.5580  -21.1840 H        25 LEU    0.5100
    377 HD23      -61.2750  -18.1130  -20.7490 H        25 LEU   -0.5100
    378 N         -62.5240  -13.5090  -22.9580 N.am     26 VAL   -0.4700
    379 CA        -61.3740  -12.6670  -23.2420 C.3      26 VAL    0.3100
    380 C         -61.6260  -11.2350  -22.8160 C.2      26 VAL    0.0700
    381 O         -60.8530  -10.6570  -22.0560 O.2      26 VAL    0.0900
    382 CB        -61.0630  -12.6650  -24.7370 C.3      26 VAL   -0.0900
    383 CG1       -60.0300  -11.6020  -25.0700 C.3      26 VAL    0.0900
    384 CG2       -60.5710  -14.0220  -25.1630 C.3      26 VAL   -0.2700
    385 HN        -62.9350  -13.9600  -23.7470 H        26 VAL    0.0900
    386 HA        -60.5330  -13.0520  -22.6840 H        26 VAL    0.0900
    387 HB        -61.9950  -12.4620  -25.3060 H        26 VAL    0.0900
    388 HG11      -59.1580  -11.6880  -24.3860 H        26 VAL   -0.2700
    389 HG12      -60.4750  -10.5910  -24.9510 H        26 VAL    0.0900
    390 HG13      -59.6750  -11.7320  -26.1150 H        26 VAL    0.0900
    391 HG21      -61.1550  -14.8160  -24.6520 H        26 VAL    0.0900
    392 HG22      -59.5000  -14.1390  -24.8920 H        26 VAL    0.5100
    393 HG23      -60.6940  -14.1410  -26.2610 H        26 VAL   -0.5100
    394 N         -62.7170  -10.6620  -23.3130 N.am     27 MET   -0.4700
    395 CA        -63.0670   -9.2930  -22.9830 C.3      27 MET    0.3100
    396 C         -63.0070   -9.0670  -21.4740 C.2      27 MET    0.0700
    397 O         -62.4080   -8.0970  -21.0030 O.2      27 MET    0.0900
    398 CB        -64.4640   -8.9610  -23.5150 C.3      27 MET   -0.1800
    399 CG        -64.5340   -8.8770  -25.0280 C.3      27 MET    0.0900
    400 SD        -66.1340   -8.3020  -25.6390 S.3      27 MET    0.0900
    401 CE        -67.1940   -9.6800  -25.2200 C.3      27 MET   -0.1400
    402 HN        -63.3380  -11.1410  -23.9290 H        27 MET    0.0900
    403 HA        -62.3290   -8.6410  -23.4260 H        27 MET    0.0900
    404 HB1       -64.7800   -7.9850  -23.0910 H        27 MET   -0.0900
    405 HB2       -65.1700   -9.7480  -23.1720 H        27 MET   -0.2200
    406 HG1       -64.3250   -9.8850  -25.4440 H        27 MET    0.0900
    407 HG2       -63.7390   -8.1840  -25.3770 H        27 MET    0.0900
    408 HE1       -67.1980   -9.8680  -24.1250 H        27 MET    0.0900
    409 HE2       -66.8400  -10.6040  -25.7250 H        27 MET    0.5100
    410 HE3       -68.2390   -9.4720  -25.5360 H        27 MET   -0.5100
    411 N         -63.6150   -9.9790  -20.7150 N.am     28 PHE   -0.4700
    412 CA        -63.6980   -9.8250  -19.2720 C.3      28 PHE    0.3100
    413 C         -62.3190   -9.9290  -18.6400 C.2      28 PHE    0.0700
    414 O         -61.9130   -9.0640  -17.8650 O.2      28 PHE    0.0900
    415 CB        -64.6380  -10.8750  -18.6640 C.3      28 PHE   -0.1800
    416 CG        -64.6400  -10.8820  -17.1660 C.ar     28 PHE    0.0900
    417 CD1       -65.4540  -10.0130  -16.4550 C.ar     28 PHE    0.0900
    418 CD2       -63.8130  -11.7460  -16.4640 C.ar     28 PHE    0.0000
    419 CE1       -65.4510  -10.0110  -15.0710 C.ar     28 PHE   -0.1150
    420 CE2       -63.8040  -11.7500  -15.0820 C.ar     28 PHE    0.1150
    421 CZ        -64.6250  -10.8800  -14.3830 C.ar     28 PHE   -0.1150
    422 HN        -64.0360  -10.7960  -21.0980 H        28 PHE    0.1150
    423 HA        -64.0620   -8.8310  -19.0620 H        28 PHE   -0.1150
    424 HB1       -64.3230  -11.8870  -18.9980 H        28 PHE    0.1150
    425 HB2       -65.6790  -10.6710  -18.9950 H        28 PHE   -0.1150
    426 HD1       -66.0990   -9.3300  -16.9880 H        28 PHE    0.1150
    427 HD2       -63.1690  -12.4240  -17.0040 H        28 PHE   -0.1150
    428 HE1       -66.0920   -9.3310  -14.5300 H        28 PHE    0.1150
    429 HE2       -63.1580  -12.4310  -14.5480 H        28 PHE    0.5100
    430 HZ        -64.6190  -10.8820  -13.3030 H        28 PHE   -0.5100
    431 N         -61.5960  -10.9890  -18.9860 N.am     29 VAL   -0.4700
    432 CA        -60.2910  -11.2570  -18.3990 C.3      29 VAL    0.3100
    433 C         -59.4050  -10.0090  -18.4350 C.2      29 VAL    0.0700
    434 O         -58.6600   -9.7310  -17.4930 O.2      29 VAL    0.0900
    435 CB        -59.5990  -12.4280  -19.1260 C.3      29 VAL   -0.0900
    436 CG1       -58.4820  -11.9360  -20.0320 C.3      29 VAL    0.0900
    437 CG2       -59.0660  -13.4190  -18.1240 C.3      29 VAL   -0.2700
    438 HN        -61.9140  -11.6480  -19.6630 H        29 VAL    0.0900
    439 HA        -60.4360  -11.4960  -17.3560 H        29 VAL    0.0900
    440 HB        -60.3500  -12.9720  -19.7360 H        29 VAL    0.0900
    441 HG11      -57.7150  -11.3970  -19.4340 H        29 VAL   -0.2700
    442 HG12      -58.8910  -11.2390  -20.7940 H        29 VAL    0.0900
    443 HG13      -57.9960  -12.7990  -20.5360 H        29 VAL    0.0900
    444 HG21      -59.9070  -13.9530  -17.6310 H        29 VAL    0.0900
    445 HG22      -58.4780  -12.8890  -17.3440 H        29 VAL    0.5100
    446 HG23      -58.4220  -14.1650  -18.6350 H        29 VAL   -0.5100
    447 N         -59.5130   -9.2450  -19.5210 N.am     30 ILE   -0.4700
    448 CA        -58.7200   -8.0380  -19.7020 C.3      30 ILE    0.3100
    449 C         -59.2730   -6.8910  -18.8690 C.2      30 ILE    0.0700
    450 O         -58.5850   -6.3620  -17.9990 O.2      30 ILE    0.0900
    451 CB        -58.6850   -7.6110  -21.1870 C.3      30 ILE   -0.0900
    452 CG1       -57.9620   -8.6680  -22.0280 C.3      30 ILE    0.0900
    453 CG2       -57.9850   -6.2730  -21.3340 C.3      30 ILE   -0.2700
    454 CD        -58.0360   -8.4360  -23.5120 C.3      30 ILE    0.0900
    455 HN        -60.1440   -9.4680  -20.2600 H        30 ILE    0.0900
    456 HA        -57.7210   -8.2410  -19.3490 H        30 ILE    0.0900
    457 HB        -59.7240   -7.5280  -21.5720 H        30 ILE   -0.1800
    458 HG11      -58.4120   -9.6590  -21.8060 H        30 ILE    0.0900
    459 HG12      -56.8930   -8.6830  -21.7290 H        30 ILE    0.0900
    460 HG21      -57.0110   -6.2910  -20.7990 H        30 ILE   -0.2700
    461 HG22      -58.6140   -5.4680  -20.8980 H        30 ILE    0.0900
    462 HG23      -57.7960   -6.0610  -22.4080 H        30 ILE    0.0900
    463 HD1       -57.4230   -7.5520  -23.7910 H        30 ILE    0.0900
    464 HD2       -59.0880   -8.2470  -23.8140 H        30 ILE    0.5100
    465 HD3       -57.6450   -9.3230  -24.0530 H        30 ILE   -0.5100
    466 N         -60.5650   -6.5480  -19.0680 N.am     31 ILE   -0.4700
    467 CA        -61.1760   -5.3970  -18.4350 C.3      31 ILE    0.3100
    468 C         -60.9850   -5.4530  -16.9320 C.2      31 ILE    0.0700
    469 O         -60.8500   -4.4120  -16.2840 O.2      31 ILE    0.0900
    470 CB        -62.6300   -5.1720  -18.8590 C.3      31 ILE   -0.0900
    471 CG1       -63.0060   -3.6730  -18.7470 C.3      31 ILE    0.0900
    472 CG2       -63.6150   -6.0640  -18.0760 C.3      31 ILE   -0.2700
    473 CD        -64.3270   -3.3260  -19.4450 C.3      31 ILE    0.0900
    474 HN        -61.1610   -7.0770  -19.6660 H        31 ILE    0.0900
    475 HA        -60.5840   -4.5330  -18.6980 H        31 ILE    0.0900
    476 HB        -62.7270   -5.3940  -19.9430 H        31 ILE   -0.1800
    477 HG11      -62.1940   -3.0680  -19.2030 H        31 ILE    0.0900
    478 HG12      -63.0930   -3.4080  -17.6730 H        31 ILE    0.0900
    479 HG21      -63.6770   -5.7290  -17.0190 H        31 ILE   -0.2700
    480 HG22      -63.2660   -7.1190  -18.0930 H        31 ILE    0.0900
    481 HG23      -64.6280   -5.9990  -18.5290 H        31 ILE    0.0900
    482 HD1       -65.1610   -3.9080  -18.9970 H        31 ILE    0.0900
    483 HD2       -64.2610   -3.5760  -20.5250 H        31 ILE    0.5100
    484 HD3       -64.5450   -2.2440  -19.3250 H        31 ILE   -0.5100
    485 N         -60.8410   -6.6900  -16.3870 N.am     32 ARG   -0.4700
    486 CA        -60.7360   -6.8830  -14.9500 C.3      32 ARG    0.3100
    487 C         -59.2860   -6.7820  -14.4830 C.2      32 ARG    0.0700
    488 O         -58.9980   -6.1300  -13.4790 O.2      32 ARG    0.0900
    489 CB        -61.3360   -8.2410  -14.5540 C.3      32 ARG   -0.1800
    490 CG        -61.4640   -8.4720  -13.0490 C.3      32 ARG    0.0900
    491 CD        -62.4730   -7.5170  -12.4260 C.3      32 ARG    0.0900
    492 NE        -62.7370   -7.8190  -11.0170 N.pl3    32 ARG   -0.1800
    493 CZ        -63.5680   -7.1200  -10.2490 C.cat    32 ARG    0.0900
    494 NH1       -64.2270   -6.0780  -10.7420 N.pl3    32 ARG    0.0900
    495 NH2       -63.7430   -7.4650   -8.9820 N.pl3    32 ARG    0.2000
    496 HN        -60.8010   -7.5150  -16.9460 H        32 ARG    0.0900
    497 HA        -61.2680   -6.0800  -14.4620 H        32 ARG    0.0900
    498 HB1       -60.6920   -9.0410  -14.9750 H        32 ARG   -0.7000
    499 HB2       -62.3480   -8.3170  -15.0050 H        32 ARG    0.4400
    500 HG1       -60.4740   -8.3170  -12.5710 H        32 ARG    0.6400
    501 HG2       -61.7920   -9.5180  -12.8670 H        32 ARG   -0.8000
    502 HD1       -63.4390   -7.5900  -12.9700 H        32 ARG    0.4600
    503 HD2       -62.0840   -6.4790  -12.4790 H        32 ARG    0.4600
    504 HE        -62.2630   -8.5980  -10.6080 H        32 ARG   -0.8000
    505 HH11      -64.1010   -5.8140  -11.6970 H        32 ARG    0.4600
    506 HH12      -64.8490   -5.5590  -10.1560 H        32 ARG    0.4600
    507 HH21      -63.2510   -8.2500   -8.6040 H        32 ARG    0.5100
    508 HH22      -64.3670   -6.9400   -8.4020 H        32 ARG   -0.5100
    509 N         -58.3740   -7.4150  -15.2200 N.am     33 TYR   -0.4700
    510 CA        -56.9830   -7.5250  -14.7870 C.3      33 TYR    0.3100
    511 C         -56.0720   -6.4630  -15.3920 C.2      33 TYR    0.0700
    512 O         -55.6980   -6.5430  -16.5640 O.2      33 TYR    0.0900
    513 CB        -56.4150   -8.9090  -15.1220 C.3      33 TYR   -0.1800
    514 CG        -57.0430  -10.0540  -14.3570 C.ar     33 TYR    0.0900
    515 CD1       -56.3150  -11.2030  -14.0810 C.ar     33 TYR    0.0900
    516 CD2       -58.3590   -9.9960  -13.9140 C.ar     33 TYR    0.0000
    517 CE1       -56.8760  -12.2570  -13.3840 C.ar     33 TYR   -0.1150
    518 CE2       -58.9290  -11.0430  -13.2170 C.ar     33 TYR    0.1150
    519 CZ        -58.1840  -12.1710  -12.9550 C.ar     33 TYR   -0.1150
    520 OH        -58.7580  -13.2130  -12.2630 O.3      33 TYR    0.1150
    521 HN        -58.5980   -7.8380  -16.0950 H        33 TYR    0.1100
    522 HA        -56.9510   -7.3560  -13.7210 H        33 TYR   -0.5400
    523 HB1       -55.3290   -8.9200  -14.8890 H        33 TYR    0.4300
    524 HB2       -56.5760   -9.1140  -16.2020 H        33 TYR   -0.1150
    525 HD1       -55.2920  -11.2770  -14.4190 H        33 TYR    0.1150
    526 HD2       -58.9480   -9.1140  -14.1180 H        33 TYR   -0.1150
    527 HE1       -56.2940  -13.1430  -13.1770 H        33 TYR    0.1150
    528 HE2       -59.9520  -10.9770  -12.8800 H        33 TYR    0.5100
    529 HH        -58.1610  -13.9640  -12.3090 H        33 TYR   -0.5100
    530 N         -55.6260   -5.5390  -14.5160 N.am     34 THR   -0.4700
    531 CA        -54.6100   -4.5160  -14.7210 C.3      34 THR    0.3100
    532 C         -53.2270   -5.0980  -14.8900 C.2      34 THR    0.0700
    533 O         -52.3210   -4.4200  -15.3580 O.2      34 THR    0.0900
    534 CB        -54.5670   -3.5280  -13.5590 C.3      34 THR    0.1400
    535 CG2       -55.7600   -2.5690  -13.6880 C.3      34 THR    0.0900
    536 OG1       -54.7280   -4.2160  -12.3250 O.3      34 THR   -0.6600
    537 HN        -56.0150   -5.5180  -13.6020 H        34 THR    0.4300
    538 HA        -54.8430   -3.9980  -15.6400 H        34 THR   -0.2700
    539 HB        -53.5890   -3.0000  -13.5520 H        34 THR    0.0900
    540 HG1       -54.5330   -3.5740  -11.6370 H        34 THR    0.0900
    541 HG21      -56.7130   -3.1390  -13.6570 H        34 THR    0.0900
    542 HG22      -55.7050   -2.0230  -14.6550 H        34 THR    0.5100
    543 HG23      -55.7530   -1.8420  -12.8480 H        34 THR   -0.5100
    544 N         -53.0580   -6.4010  -14.5670 N.am     35 LYS   -0.4700
    545 CA        -51.8820   -7.1900  -14.8830 C.3      35 LYS    0.3100
    546 C         -51.5440   -7.1940  -16.3690 C.2      35 LYS    0.0700
    547 O         -50.3770   -7.2590  -16.7430 O.2      35 LYS    0.0900
    548 CB        -52.0240   -8.6780  -14.4270 C.3      35 LYS   -0.1800
    549 CG        -52.1500   -8.8870  -12.9060 C.3      35 LYS    0.0900
    550 CD        -51.8460  -10.3350  -12.4460 C.3      35 LYS    0.0900
    551 CE        -52.7980  -11.4110  -12.9990 C.3      35 LYS   -0.1800
    552 NZ        -52.4220  -12.7710  -12.5290 N.4      35 LYS    0.0900
    553 HN        -53.7690   -6.8960  -14.0770 H        35 LYS    0.0900
    554 HA        -51.0390   -6.7320  -14.3860 H        35 LYS   -0.1800
    555 HB1       -51.1300   -9.2350  -14.7800 H        35 LYS    0.0900
    556 HB2       -52.9280   -9.1030  -14.9120 H        35 LYS    0.0900
    557 HG1       -53.1860   -8.6300  -12.6000 H        35 LYS    0.2100
    558 HG2       -51.4440   -8.1990  -12.3960 H        35 LYS    0.0500
    559 HD1       -51.8980  -10.3650  -11.3370 H        35 LYS    0.0500
    560 HD2       -50.8130  -10.5900  -12.7650 H        35 LYS   -0.3000
    561 HE1       -52.7590  -11.4120  -14.1090 H        35 LYS    0.3300
    562 HE2       -53.8350  -11.2080  -12.6550 H        35 LYS    0.3300
    563 HZ1       -52.4610  -12.8040  -11.4900 H        35 LYS    0.3300
    564 HZ2       -51.4570  -12.9930  -12.8480 H        35 LYS    0.5100
    565 HZ3       -53.0850  -13.4700  -12.9220 H        35 LYS   -0.5100
    566 N         -52.5660   -7.1670  -17.2500 N.am     36 MET   -0.4700
    567 CA        -52.3270   -7.3640  -18.6780 C.3      36 MET    0.3100
    568 C         -53.1720   -6.4820  -19.5930 C.2      36 MET    0.0700
    569 O         -54.2010   -6.9010  -20.1260 O.2      36 MET    0.0900
    570 CB        -52.5530   -8.8240  -19.0600 C.3      36 MET   -0.1800
    571 CG        -53.9730   -9.3110  -18.8580 C.3      36 MET    0.0900
    572 SD        -54.0990  -11.0520  -19.2500 S.3      36 MET    0.0900
    573 CE        -53.4500  -11.1160  -20.9220 C.3      36 MET   -0.1400
    574 HN        -53.5110   -7.0140  -16.9720 H        36 MET    0.0900
    575 HA        -51.3090   -7.0720  -18.8920 H        36 MET    0.0900
    576 HB1       -51.8760   -9.4550  -18.4460 H        36 MET   -0.0900
    577 HB2       -52.2890   -8.9510  -20.1310 H        36 MET   -0.2200
    578 HG1       -54.6540   -8.7250  -19.5100 H        36 MET    0.0900
    579 HG2       -54.2690   -9.1390  -17.8010 H        36 MET    0.0900
    580 HE1       -52.3550  -10.9250  -20.9380 H        36 MET    0.0900
    581 HE2       -53.9420  -10.3470  -21.5540 H        36 MET    0.5100
    582 HE3       -53.6290  -12.1190  -21.3650 H        36 MET   -0.5100
    583 N         -52.7070   -5.2550  -19.7980 N.am     37 LYS   -0.4700
    584 CA        -53.3280   -4.3590  -20.7540 C.3      37 LYS    0.3100
    585 C         -52.2280   -3.7850  -21.6260 C.2      37 LYS    0.0700
    586 O         -51.6280   -2.7600  -21.3040 O.2      37 LYS    0.0900
    587 CB        -54.0980   -3.2490  -20.0430 C.3      37 LYS   -0.1800
    588 CG        -55.0300   -3.7550  -18.9580 C.3      37 LYS    0.0900
    589 CD        -56.2900   -2.9180  -18.8760 C.3      37 LYS    0.0900
    590 CE        -57.1380   -3.3080  -17.6810 C.3      37 LYS   -0.1800
    591 NZ        -58.4840   -2.6900  -17.7450 N.4      37 LYS    0.0900
    592 HN        -51.9170   -4.8980  -19.3070 H        37 LYS    0.0900
    593 HA        -53.9970   -4.9410  -21.3710 H        37 LYS   -0.1800
    594 HB1       -54.7000   -2.6980  -20.7970 H        37 LYS    0.0900
    595 HB2       -53.3670   -2.5490  -19.5850 H        37 LYS    0.0900
    596 HG1       -54.5040   -3.7170  -17.9800 H        37 LYS    0.2100
    597 HG2       -55.3060   -4.8090  -19.1770 H        37 LYS    0.0500
    598 HD1       -56.8840   -3.0600  -19.8050 H        37 LYS    0.0500
    599 HD2       -56.0120   -1.8460  -18.7910 H        37 LYS   -0.3000
    600 HE1       -56.6490   -2.9610  -16.7450 H        37 LYS    0.3300
    601 HE2       -57.2700   -4.4100  -17.6570 H        37 LYS    0.3300
    602 HZ1       -58.9020   -2.8650  -18.6810 H        37 LYS    0.3300
    603 HZ2       -58.4030   -1.6650  -17.5870 H        37 LYS    0.5100
    604 HZ3       -59.0900   -3.1060  -17.0100 H        37 LYS   -0.5100
    605 N         -51.9640   -4.4690  -22.7340 N.am     38 THR   -0.4700
    606 CA        -50.8690   -4.1200  -23.6270 C.3      38 THR    0.3100
    607 C         -51.3940   -3.7230  -25.0020 C.2      38 THR    0.0700
    608 O         -52.4520   -4.1910  -25.4330 O.2      38 THR    0.0900
    609 CB        -49.8810   -5.2960  -23.7770 C.3      38 THR    0.1400
    610 CG2       -49.3090   -5.6660  -22.4300 C.3      38 THR    0.0900
    611 OG1       -50.5540   -6.4430  -24.3100 O.3      38 THR   -0.6600
    612 HN        -52.5080   -5.2590  -23.0060 H        38 THR    0.4300
    613 HA        -50.3650   -3.2590  -23.2140 H        38 THR   -0.2700
    614 HB        -49.0590   -5.0090  -24.4660 H        38 THR    0.0900
    615 HG1       -50.0050   -7.1980  -24.0860 H        38 THR    0.0900
    616 HG21      -50.0910   -6.1370  -21.7970 H        38 THR    0.0900
    617 HG22      -48.9360   -4.7560  -21.9140 H        38 THR    0.5100
    618 HG23      -48.4760   -6.3900  -22.5600 H        38 THR   -0.5100
    619 N         -50.7070   -2.8220  -25.7370 N.am     39 ALA   -0.4700
    620 CA        -51.1580   -2.2890  -27.0230 C.3      39 ALA    0.3100
    621 C         -51.9060   -3.2790  -27.9110 C.2      39 ALA    0.0700
    622 O         -53.0710   -3.1080  -28.2570 O.2      39 ALA    0.0900
    623 CB        -49.9290   -1.7680  -27.7770 C.3      39 ALA   -0.2700
    624 HN        -49.8310   -2.4690  -25.4220 H        39 ALA    0.0900
    625 HA        -51.8660   -1.4940  -26.8400 H        39 ALA    0.0900
    626 HB1       -49.3880   -2.6120  -28.2550 H        39 ALA    0.0900
    627 HB2       -49.2400   -1.2590  -27.0700 H        39 ALA    0.5100
    628 HB3       -50.2460   -1.0550  -28.5690 H        39 ALA   -0.5100
    629 N         -51.2550   -4.4340  -28.1270 N.am     40 THR   -0.4700
    630 CA        -51.8210   -5.6220  -28.7270 C.3      40 THR    0.3100
    631 C         -53.0380   -6.2090  -28.0060 C.2      40 THR    0.0700
    632 O         -54.0200   -6.5140  -28.6730 O.2      40 THR    0.0900
    633 CB        -50.7450   -6.6880  -28.8900 C.3      40 THR    0.1400
    634 CG2       -51.1630   -7.7340  -29.9290 C.3      40 THR    0.0900
    635 OG1       -49.5210   -6.1010  -29.3320 O.3      40 THR   -0.6600
    636 HN        -50.2980   -4.5250  -27.8680 H        40 THR    0.4300
    637 HA        -52.2330   -5.3500  -29.6870 H        40 THR   -0.2700
    638 HB        -50.5690   -7.1930  -27.9170 H        40 THR    0.0900
    639 HG1       -49.7690   -5.3330  -29.8530 H        40 THR    0.0900
    640 HG21      -51.3280   -7.2480  -30.9160 H        40 THR    0.0900
    641 HG22      -52.1080   -8.2250  -29.6140 H        40 THR    0.5100
    642 HG23      -50.3630   -8.4970  -30.0390 H        40 THR   -0.5100
    643 N         -53.0840   -6.3750  -26.6490 N.am     41 ASN   -0.4700
    644 CA        -54.2690   -6.9060  -25.9990 C.3      41 ASN    0.3100
    645 C         -55.4580   -5.9670  -26.1200 C.2      41 ASN    0.0700
    646 O         -56.5760   -6.4180  -26.3620 O.2      41 ASN    0.0900
    647 CB        -53.9810   -7.2230  -24.5330 C.3      41 ASN   -0.1800
    648 CG        -53.2310   -8.5300  -24.3510 C.2      41 ASN    0.0900
    649 ND2       -52.8060   -9.1540  -25.3410 N.am     41 ASN    0.0900
    650 OD1       -53.0600   -8.9520  -23.1170 O.2      41 ASN    0.5500
    651 HN        -52.3170   -6.1430  -26.0560 H        41 ASN   -0.5500
    652 HA        -54.5660   -7.8000  -26.5250 H        41 ASN   -0.6200
    653 HB1       -54.9440   -7.2910  -23.9840 H        41 ASN    0.3200
    654 HB2       -53.3700   -6.4030  -24.1010 H        41 ASN    0.3000
    655 HD21      -52.3110  -10.0150  -25.2150 H        41 ASN    0.5100
    656 HD22      -52.9570   -8.7950  -26.2620 H        41 ASN   -0.5100
    657 N         -55.2220   -4.6650  -25.9700 N.am     42 ILE   -0.4700
    658 CA        -56.3040   -3.6900  -26.0660 C.3      42 ILE    0.3100
    659 C         -56.9960   -3.8280  -27.4260 C.2      42 ILE    0.0700
    660 O         -58.2200   -3.7250  -27.5290 O.2      42 ILE    0.0900
    661 CB        -55.8170   -2.2330  -25.8470 C.3      42 ILE   -0.0900
    662 CG1       -55.6070   -1.9420  -24.3610 C.3      42 ILE    0.0900
    663 CG2       -56.8340   -1.2350  -26.3700 C.3      42 ILE   -0.2700
    664 CD        -54.4570   -2.6960  -23.7280 C.3      42 ILE    0.0900
    665 HN        -54.3120   -4.3030  -25.7880 H        42 ILE    0.0900
    666 HA        -57.0400   -3.9460  -25.3190 H        42 ILE    0.0900
    667 HB        -54.8530   -2.0860  -26.3800 H        42 ILE   -0.1800
    668 HG11      -56.5380   -2.2070  -23.8180 H        42 ILE    0.0900
    669 HG12      -55.4170   -0.8540  -24.2410 H        42 ILE    0.0900
    670 HG21      -57.8430   -1.4780  -25.9750 H        42 ILE   -0.2700
    671 HG22      -56.8670   -1.2760  -27.4790 H        42 ILE    0.0900
    672 HG23      -56.5610   -0.2100  -26.0400 H        42 ILE    0.0900
    673 HD1       -53.5390   -2.5820  -24.3440 H        42 ILE    0.0900
    674 HD2       -54.7050   -3.7770  -23.6590 H        42 ILE    0.5100
    675 HD3       -54.2540   -2.2940  -22.7120 H        42 ILE   -0.5100
    676 N         -56.2110   -4.0870  -28.4700 N.am     43 TYR   -0.4700
    677 CA        -56.7730   -4.3370  -29.7890 C.3      43 TYR    0.3100
    678 C         -57.5630   -5.6370  -29.7960 C.2      43 TYR    0.0700
    679 O         -58.7080   -5.6740  -30.2430 O.2      43 TYR    0.0900
    680 CB        -55.6680   -4.3980  -30.8430 C.3      43 TYR   -0.1800
    681 CG        -54.9480   -3.0840  -31.0500 C.ar     43 TYR    0.0900
    682 CD1       -55.6510   -1.8890  -31.1540 C.ar     43 TYR    0.0900
    683 CD2       -53.5610   -3.0370  -31.1300 C.ar     43 TYR    0.0000
    684 CE1       -54.9910   -0.6840  -31.3410 C.ar     43 TYR   -0.1150
    685 CE2       -52.8960   -1.8380  -31.3130 C.ar     43 TYR    0.1150
    686 CZ        -53.6130   -0.6680  -31.4180 C.ar     43 TYR   -0.1150
    687 OH        -52.9380    0.5170  -31.6040 O.3      43 TYR    0.1150
    688 HN        -55.2180   -4.1210  -28.3970 H        43 TYR    0.1100
    689 HA        -57.4640   -3.5370  -30.0160 H        43 TYR   -0.5400
    690 HB1       -56.1090   -4.6870  -31.8210 H        43 TYR    0.4300
    691 HB2       -54.9060   -5.1450  -30.5320 H        43 TYR   -0.1150
    692 HD1       -56.7290   -1.8990  -31.0870 H        43 TYR    0.1150
    693 HD2       -52.9940   -3.9520  -31.0480 H        43 TYR   -0.1150
    694 HE1       -55.5500    0.2350  -31.4260 H        43 TYR    0.1150
    695 HE2       -51.8180   -1.8210  -31.3750 H        43 TYR    0.5100
    696 HH        -51.9980    0.3220  -31.6310 H        43 TYR   -0.5100
    697 N         -56.9570   -6.7090  -29.2920 N.am     44 ILE   -0.4700
    698 CA        -57.6320   -7.9960  -29.2300 C.3      44 ILE    0.3100
    699 C         -59.0030   -7.8280  -28.5860 C.2      44 ILE    0.0700
    700 O         -59.9850   -8.4140  -29.0360 O.2      44 ILE    0.0900
    701 CB        -56.8070   -9.0390  -28.4540 C.3      44 ILE   -0.0900
    702 CG1       -55.5740   -9.4350  -29.2650 C.3      44 ILE    0.0900
    703 CG2       -57.6350  -10.2740  -28.1900 C.3      44 ILE   -0.2700
    704 CD        -54.7820  -10.5790  -28.6840 C.3      44 ILE    0.0900
    705 HN        -56.0250   -6.6790  -28.9400 H        44 ILE    0.0900
    706 HA        -57.7940   -8.3310  -30.2430 H        44 ILE    0.0900
    707 HB        -56.4760   -8.6040  -27.4870 H        44 ILE   -0.1800
    708 HG11      -54.9070   -8.5510  -29.3400 H        44 ILE    0.0900
    709 HG12      -55.9070   -9.7230  -30.2850 H        44 ILE    0.0900
    710 HG21      -57.9670  -10.7250  -29.1510 H        44 ILE   -0.2700
    711 HG22      -58.5340  -10.0060  -27.5950 H        44 ILE    0.0900
    712 HG23      -57.0300  -11.0240  -27.6360 H        44 ILE    0.0900
    713 HD1       -55.3540  -11.5260  -28.7790 H        44 ILE    0.0900
    714 HD2       -54.5820  -10.3920  -27.6080 H        44 ILE    0.5100
    715 HD3       -53.8210  -10.6880  -29.2310 H        44 ILE   -0.5100
    716 N         -59.0690   -7.0070  -27.5380 N.am     45 PHE   -0.4700
    717 CA        -60.3350   -6.7020  -26.8810 C.3      45 PHE    0.3100
    718 C         -61.3520   -6.2030  -27.8930 C.2      45 PHE    0.0700
    719 O         -62.4760   -6.7020  -27.9670 O.2      45 PHE    0.0900
    720 CB        -60.1440   -5.6420  -25.7870 C.3      45 PHE   -0.1800
    721 CG        -61.4280   -5.2170  -25.1250 C.ar     45 PHE    0.0900
    722 CD1       -61.8490   -5.8200  -23.9480 C.ar     45 PHE    0.0900
    723 CD2       -62.2170   -4.2210  -25.6850 C.ar     45 PHE    0.0000
    724 CE1       -63.0300   -5.4370  -23.3390 C.ar     45 PHE   -0.1150
    725 CE2       -63.4000   -3.8350  -25.0850 C.ar     45 PHE    0.1150
    726 CZ        -63.8070   -4.4440  -23.9070 C.ar     45 PHE   -0.1150
    727 HN        -58.2600   -6.5660  -27.1580 H        45 PHE    0.1150
    728 HA        -60.7170   -7.6170  -26.4510 H        45 PHE   -0.1150
    729 HB1       -59.6870   -4.7330  -26.2340 H        45 PHE    0.1150
    730 HB2       -59.4830   -6.0510  -24.9930 H        45 PHE   -0.1150
    731 HD1       -61.2460   -6.5970  -23.5020 H        45 PHE    0.1150
    732 HD2       -61.9030   -3.7420  -26.6000 H        45 PHE   -0.1150
    733 HE1       -63.3460   -5.9120  -22.4210 H        45 PHE    0.1150
    734 HE2       -64.0070   -3.0610  -25.5310 H        45 PHE    0.5100
    735 HZ        -64.7310   -4.1430  -23.4350 H        45 PHE   -0.5100
    736 N         -60.9480   -5.2040  -28.6750 N.am     46 ASN   -0.4700
    737 CA        -61.7900   -4.6750  -29.7300 C.3      46 ASN    0.3100
    738 C         -62.1940   -5.7840  -30.6820 C.2      46 ASN    0.0700
    739 O         -63.3400   -5.8600  -31.1280 O.2      46 ASN    0.0900
    740 CB        -61.0340   -3.6010  -30.5010 C.3      46 ASN   -0.1800
    741 CG        -61.9530   -2.5960  -31.1430 C.2      46 ASN    0.0900
    742 ND2       -61.5420   -2.0590  -32.2860 N.am     46 ASN    0.0900
    743 OD1       -63.0210   -2.3010  -30.6180 O.2      46 ASN    0.5500
    744 HN        -60.0530   -4.7780  -28.5710 H        46 ASN   -0.5500
    745 HA        -62.6790   -4.2630  -29.2770 H        46 ASN   -0.6200
    746 HB1       -60.4280   -4.0840  -31.2960 H        46 ASN    0.3200
    747 HB2       -60.3580   -3.0620  -29.8020 H        46 ASN    0.3000
    748 HD21      -60.7380   -2.4290  -32.7530 H        46 ASN    0.5100
    749 HD22      -62.0350   -1.2830  -32.6790 H        46 ASN   -0.5100
    750 N         -61.2370   -6.6520  -30.9890 N.am     47 LEU   -0.4700
    751 CA        -61.4780   -7.7560  -31.8990 C.3      47 LEU    0.3100
    752 C         -62.5100   -8.7090  -31.3040 C.2      47 LEU    0.0700
    753 O         -63.5250   -9.0170  -31.9350 O.2      47 LEU    0.0900
    754 CB        -60.1620   -8.4840  -32.1910 C.3      47 LEU   -0.1800
    755 CG        -60.1580   -9.4670  -33.3620 C.3      47 LEU    0.0900
    756 CD1       -60.6600   -8.8070  -34.6420 C.3      47 LEU    0.0900
    757 CD2       -58.7570  -10.0340  -33.5670 C.3      47 LEU   -0.0900
    758 HN        -60.3180   -6.5840  -30.6110 H        47 LEU    0.0900
    759 HA        -61.9010   -7.3590  -32.8100 H        47 LEU   -0.2700
    760 HB1       -59.8780   -9.0480  -31.2770 H        47 LEU    0.0900
    761 HB2       -59.3880   -7.7140  -32.3940 H        47 LEU    0.0900
    762 HG        -60.8130  -10.3300  -33.1160 H        47 LEU    0.0900
    763 HD11      -60.1270   -7.8470  -34.8110 H        47 LEU   -0.2700
    764 HD12      -61.7480   -8.5980  -34.5590 H        47 LEU    0.0900
    765 HD13      -60.4730   -9.4740  -35.5110 H        47 LEU    0.0900
    766 HD21      -58.3500  -10.4060  -32.6020 H        47 LEU    0.0900
    767 HD22      -58.0820   -9.2410  -33.9540 H        47 LEU    0.5100
    768 HD23      -58.7920  -10.8780  -34.2870 H        47 LEU   -0.5100
    769 N         -62.2600   -9.1570  -30.0750 N.am     48 ALA   -0.4700
    770 CA        -63.1760  -10.0500  -29.3760 C.3      48 ALA    0.3100
    771 C         -64.5710   -9.4450  -29.2720 C.2      48 ALA    0.0700
    772 O         -65.5710  -10.1500  -29.4070 O.2      48 ALA    0.0900
    773 CB        -62.6420  -10.3820  -27.9820 C.3      48 ALA   -0.2700
    774 HN        -61.4330   -8.9030  -29.5780 H        48 ALA    0.0900
    775 HA        -63.2780  -10.9500  -29.9630 H        48 ALA    0.0900
    776 HB1       -62.5290   -9.4520  -27.3850 H        48 ALA    0.0900
    777 HB2       -61.6500  -10.8740  -28.0640 H        48 ALA    0.5100
    778 HB3       -63.3520  -11.0560  -27.4560 H        48 ALA   -0.5100
    779 N         -64.6400   -8.1390  -29.0260 N.am     49 LEU   -0.4700
    780 CA        -65.9200   -7.4510  -28.9100 C.3      49 LEU    0.3100
    781 C         -66.7180   -7.5670  -30.1920 C.2      49 LEU    0.0700
    782 O         -67.8920   -7.9310  -30.1730 O.2      49 LEU    0.0900
    783 CB        -65.7210   -5.9730  -28.5600 C.3      49 LEU   -0.1800
    784 CG        -67.0140   -5.1570  -28.4040 C.3      49 LEU    0.0900
    785 CD1       -67.8790   -5.6990  -27.2570 C.3      49 LEU    0.0900
    786 CD2       -66.7050   -3.6740  -28.1990 C.3      49 LEU   -0.0900
    787 HN        -63.8250   -7.5760  -28.9110 H        49 LEU    0.0900
    788 HA        -66.4930   -7.9440  -28.1370 H        49 LEU   -0.2700
    789 HB1       -65.1140   -5.5070  -29.3630 H        49 LEU    0.0900
    790 HB2       -65.1600   -5.9160  -27.6050 H        49 LEU    0.0900
    791 HG        -67.5920   -5.2050  -29.3510 H        49 LEU    0.0900
    792 HD11      -67.3180   -5.6480  -26.3000 H        49 LEU   -0.2700
    793 HD12      -68.1480   -6.7590  -27.4550 H        49 LEU    0.0900
    794 HD13      -68.8030   -5.0900  -27.1590 H        49 LEU    0.0900
    795 HD21      -66.1430   -3.2770  -29.0710 H        49 LEU    0.0900
    796 HD22      -66.0850   -3.5400  -27.2870 H        49 LEU    0.5100
    797 HD23      -67.6510   -3.1010  -28.0950 H        49 LEU   -0.5100
    798 N         -66.0880   -7.2500  -31.3170 N.am     50 ALA   -0.4700
    799 CA        -66.7610   -7.3830  -32.5920 C.3      50 ALA    0.3100
    800 C         -67.1510   -8.8420  -32.8170 C.2      50 ALA    0.0700
    801 O         -68.2600   -9.1310  -33.2610 O.2      50 ALA    0.0900
    802 CB        -65.8750   -6.8800  -33.7130 C.3      50 ALA   -0.2700
    803 HN        -65.1490   -6.9150  -31.3360 H        50 ALA    0.0900
    804 HA        -67.6750   -6.8100  -32.5500 H        50 ALA    0.0900
    805 HB1       -64.9320   -7.4660  -33.7470 H        50 ALA    0.0900
    806 HB2       -65.6230   -5.8110  -33.5460 H        50 ALA    0.5100
    807 HB3       -66.3980   -6.9930  -34.6870 H        50 ALA   -0.5100
    808 N         -66.2520   -9.7660  -32.4830 N.am     51 ASP   -0.4700
    809 CA        -66.4890  -11.1830  -32.7440 C.3      51 ASP    0.3100
    810 C         -67.5920  -11.7550  -31.8530 C.2      51 ASP    0.0700
    811 O         -68.2820  -12.6980  -32.2390 O.2      51 ASP    0.0900
    812 CB        -65.1970  -11.9940  -32.5730 C.3      51 ASP   -0.2800
    813 CG        -64.1810  -11.7260  -33.6780 C.2      51 ASP    0.0900
    814 OD1       -64.5890  -11.3100  -34.7870 O.co2    51 ASP    0.0900
    815 OD2       -62.9740  -11.9420  -33.4380 O.co2    51 ASP    0.6200
    816 HN        -65.3870   -9.5360  -32.0450 H        51 ASP   -0.7600
    817 HA        -66.8590  -11.2790  -33.7530 H        51 ASP   -0.7600
    818 HB1       -65.4460  -13.0770  -32.5790 H        51 ASP    0.5100
    819 HB2       -64.7330  -11.7330  -31.5970 H        51 ASP   -0.5100
    820 N         -67.7640  -11.1920  -30.6620 N.am     52 ALA   -0.4700
    821 CA        -68.8220  -11.6310  -29.7610 C.3      52 ALA    0.3100
    822 C         -70.1740  -11.1230  -30.2500 C.2      52 ALA    0.0700
    823 O         -71.1590  -11.8680  -30.2780 O.2      52 ALA    0.0900
    824 CB        -68.5500  -11.1380  -28.3440 C.3      52 ALA   -0.2700
    825 HN        -67.1840  -10.4510  -30.3350 H        52 ALA    0.0900
    826 HA        -68.8560  -12.7100  -29.7830 H        52 ALA    0.0900
    827 HB1       -68.5060  -10.0280  -28.3280 H        52 ALA    0.0900
    828 HB2       -67.5770  -11.5370  -27.9850 H        52 ALA    0.5100
    829 HB3       -69.3650  -11.4700  -27.6650 H        52 ALA   -0.5100
    830 N         -70.2150   -9.8510  -30.6420 N.am     53 LEU   -0.4700
    831 CA        -71.4390   -9.2470  -31.1420 C.3      53 LEU    0.3100
    832 C         -71.9690  -10.0180  -32.3440 C.2      53 LEU    0.0700
    833 O         -73.1710  -10.2660  -32.4640 O.2      53 LEU    0.0900
    834 CB        -71.1950   -7.7860  -31.5380 C.3      53 LEU   -0.1800
    835 CG        -71.1810   -6.7480  -30.4140 C.3      53 LEU    0.0900
    836 CD1       -70.9890   -5.3550  -30.9930 C.3      53 LEU    0.0900
    837 CD2       -72.4570   -6.8070  -29.5880 C.3      53 LEU   -0.0900
    838 HN        -69.4120   -9.2600  -30.6120 H        53 LEU    0.0900
    839 HA        -72.1840   -9.3040  -30.3620 H        53 LEU   -0.2700
    840 HB1       -71.9920   -7.4960  -32.2540 H        53 LEU    0.0900
    841 HB2       -70.2130   -7.7380  -32.0520 H        53 LEU    0.0900
    842 HG        -70.3520   -6.9760  -29.7100 H        53 LEU    0.0900
    843 HD11      -71.8170   -5.1150  -31.6940 H        53 LEU   -0.2700
    844 HD12      -70.0280   -5.3060  -31.5500 H        53 LEU    0.0900
    845 HD13      -70.9860   -4.6020  -30.1760 H        53 LEU    0.0900
    846 HD21      -72.4820   -7.7420  -28.9880 H        53 LEU    0.0900
    847 HD22      -73.3430   -6.7930  -30.2590 H        53 LEU    0.5100
    848 HD23      -72.4990   -5.9390  -28.8950 H        53 LEU   -0.5100
    849 N         -71.0690  -10.4000  -33.2430 N.am     54 VAL   -0.4700
    850 CA        -71.4880  -11.0460  -34.4740 C.3      54 VAL    0.3100
    851 C         -71.9690  -12.4590  -34.1730 C.2      54 VAL    0.0700
    852 O         -72.9190  -12.9400  -34.7850 O.2      54 VAL    0.0900
    853 CB        -70.3540  -11.0590  -35.5320 C.3      54 VAL   -0.0900
    854 CG1       -69.1970  -11.9280  -35.0760 C.3      54 VAL    0.0900
    855 CG2       -70.8810  -11.5240  -36.8840 C.3      54 VAL   -0.2700
    856 HN        -70.0890  -10.2660  -33.1170 H        54 VAL    0.0900
    857 HA        -72.3420  -10.5060  -34.8550 H        54 VAL    0.0900
    858 HB        -69.9920  -10.0210  -35.6930 H        54 VAL    0.0900
    859 HG11      -69.5430  -12.9730  -34.9200 H        54 VAL   -0.2700
    860 HG12      -68.7890  -11.5430  -34.1180 H        54 VAL    0.0900
    861 HG13      -68.3990  -11.9310  -35.8490 H        54 VAL    0.0900
    862 HG21      -71.7980  -10.9560  -37.1530 H        54 VAL    0.0900
    863 HG22      -71.1340  -12.6050  -36.8390 H        54 VAL    0.5100
    864 HG23      -70.1140  -11.3510  -37.6680 H        54 VAL   -0.5100
    865 N         -71.3340  -13.1190  -33.2100 N.am     55 THR   -0.4700
    866 CA        -71.7100  -14.4860  -32.8810 C.3      55 THR    0.3100
    867 C         -73.1530  -14.5640  -32.3880 C.2      55 THR    0.0700
    868 O         -73.8510  -15.5420  -32.6520 O.2      55 THR    0.0900
    869 CB        -70.7660  -15.1100  -31.8460 C.3      55 THR    0.1400
    870 CG2       -71.2540  -16.4970  -31.4510 C.3      55 THR    0.0900
    871 OG1       -69.4520  -15.2190  -32.4040 O.3      55 THR   -0.6600
    872 HN        -70.5900  -12.7190  -32.6810 H        55 THR    0.4300
    873 HA        -71.6870  -15.0620  -33.7950 H        55 THR   -0.2700
    874 HB        -70.7230  -14.4700  -30.9400 H        55 THR    0.0900
    875 HG1       -69.0600  -14.3460  -32.3290 H        55 THR    0.0900
    876 HG21      -71.6320  -17.0380  -32.3460 H        55 THR    0.0900
    877 HG22      -72.0800  -16.4120  -30.7130 H        55 THR    0.5100
    878 HG23      -70.4170  -17.0800  -31.0110 H        55 THR   -0.5100
    879 N         -73.6120  -13.5260  -31.6940 N.am     56 THR   -0.4700
    880 CA        -74.9890  -13.4940  -31.2040 C.3      56 THR    0.3100
    881 C         -76.0090  -13.3800  -32.3310 C.2      56 THR    0.0700
    882 O         -77.2150  -13.4360  -32.0890 O.2      56 THR    0.0900
    883 CB        -75.2400  -12.3130  -30.2500 C.3      56 THR    0.1400
    884 CG2       -74.2380  -12.3190  -29.1240 C.3      56 THR    0.0900
    885 OG1       -75.1480  -11.0790  -30.9680 O.3      56 THR   -0.6600
    886 HN        -73.0470  -12.7330  -31.4790 H        56 THR    0.4300
    887 HA        -75.1750  -14.4260  -30.6920 H        56 THR   -0.2700
    888 HB        -76.2550  -12.3970  -29.8060 H        56 THR    0.0900
    889 HG1       -74.2590  -11.0470  -31.3280 H        56 THR    0.0900
    890 HG21      -73.2060  -12.2330  -29.5300 H        56 THR    0.0900
    891 HG22      -74.3150  -13.2690  -28.5530 H        56 THR    0.5100
    892 HG23      -74.4240  -11.4590  -28.4470 H        56 THR   -0.5100
    893 N         -75.5400  -13.2010  -33.5620 N.am     57 THR   -0.4700
    894 CA        -76.4550  -13.1120  -34.6870 C.3      57 THR    0.3100
    895 C         -76.6560  -14.4830  -35.3140 C.2      57 THR    0.0700
    896 O         -77.5130  -14.6510  -36.1790 O.2      57 THR    0.0900
    897 CB        -75.9700  -12.1030  -35.7530 C.3      57 THR    0.1400
    898 CG2       -75.5910  -10.7740  -35.1020 C.3      57 THR    0.0900
    899 OG1       -74.8510  -12.6360  -36.4680 O.3      57 THR   -0.6600
    900 HN        -74.5670  -13.1220  -33.7650 H        57 THR    0.4300
    901 HA        -77.4180  -12.8080  -34.3040 H        57 THR   -0.2700
    902 HB        -76.7890  -11.8950  -36.4750 H        57 THR    0.0900
    903 HG1       -74.1190  -12.6430  -35.8470 H        57 THR    0.0900
    904 HG21      -74.6630  -10.8930  -34.5030 H        57 THR    0.0900
    905 HG22      -76.4070  -10.4370  -34.4270 H        57 THR    0.5100
    906 HG23      -75.4110  -10.0050  -35.8840 H        57 THR   -0.5100
    907 N         -75.8720  -15.4690  -34.8820 N.am     58 MET   -0.4700
    908 CA        -76.0310  -16.8280  -35.3870 C.3      58 MET    0.3100
    909 C         -77.4610  -17.3510  -35.2030 C.2      58 MET    0.0700
    910 O         -78.0820  -17.8120  -36.1600 O.2      58 MET    0.0900
    911 CB        -75.0510  -17.7870  -34.7090 C.3      58 MET   -0.1800
    912 CG        -73.6110  -17.6080  -35.1390 C.3      58 MET    0.0900
    913 SD        -72.5890  -19.0640  -34.8310 S.3      58 MET    0.0900
    914 CE        -70.9760  -18.2970  -34.9160 C.3      58 MET   -0.1400
    915 HN        -75.1530  -15.3250  -34.2060 H        58 MET    0.0900
    916 HA        -75.8560  -16.8090  -36.4530 H        58 MET    0.0900
    917 HB1       -75.3600  -18.8270  -34.9430 H        58 MET   -0.0900
    918 HB2       -75.1110  -17.6310  -33.6120 H        58 MET   -0.2200
    919 HG1       -73.1880  -16.7420  -34.5900 H        58 MET    0.0900
    920 HG2       -73.5980  -17.3750  -36.2250 H        58 MET    0.0900
    921 HE1       -70.5700  -18.0950  -33.9020 H        58 MET    0.0900
    922 HE2       -71.0390  -17.3290  -35.4580 H        58 MET    0.5100
    923 HE3       -70.2610  -18.9630  -35.4450 H        58 MET   -0.5100
    924 N         -77.9950  -17.2800  -33.9740 N.am     59 PRO   -0.2900
    925 CA        -79.3440  -17.7990  -33.7380 C.3      59 PRO    0.0000
    926 C         -80.3870  -17.0810  -34.5800 C.2      59 PRO    0.0900
    927 O         -81.4920  -17.5850  -34.7500 O.2      59 PRO    0.0900
    928 CB        -79.5680  -17.5490  -32.2400 C.3      59 PRO    0.0200
    929 CG        -78.5980  -16.4910  -31.8710 C.3      59 PRO    0.0900
    930 CD        -77.4060  -16.7130  -32.7490 C.3      59 PRO   -0.1800
    931 HA        -79.4070  -18.8320  -34.0360 H        59 PRO    0.0900
    932 HB1       -79.3800  -18.4750  -31.6560 H        59 PRO    0.0900
    933 HB2       -80.6090  -17.2110  -32.0500 H        59 PRO   -0.1800
    934 HG1       -79.0330  -15.4850  -32.0480 H        59 PRO    0.0900
    935 HG2       -78.3160  -16.5770  -30.8000 H        59 PRO    0.0900
    936 HD1       -76.8850  -15.7600  -32.9800 H        59 PRO    0.5100
    937 HD2       -76.6940  -17.4360  -32.2970 H        59 PRO   -0.5100
    938 N         -80.0380  -15.9160  -35.1110 N.am     60 PHE   -0.4700
    939 CA        -80.9170  -15.2300  -36.0420 C.3      60 PHE    0.3100
    940 C         -80.6940  -15.8180  -37.4250 C.2      60 PHE    0.0700
    941 O         -81.6410  -16.1890  -38.1080 O.2      60 PHE    0.0900
    942 CB        -80.6290  -13.7310  -36.0450 C.3      60 PHE   -0.1800
    943 CG        -80.9000  -13.0660  -34.7260 C.ar     60 PHE    0.0900
    944 CD1       -81.9770  -12.2090  -34.5780 C.ar     60 PHE    0.0900
    945 CD2       -80.0830  -13.3050  -33.6300 C.ar     60 PHE    0.0000
    946 CE1       -82.2310  -11.5960  -33.3670 C.ar     60 PHE   -0.1150
    947 CE2       -80.3340  -12.6940  -32.4130 C.ar     60 PHE    0.1150
    948 CZ        -81.4090  -11.8400  -32.2800 C.ar     60 PHE   -0.1150
    949 HN        -79.1740  -15.4660  -34.8990 H        60 PHE    0.1150
    950 HA        -81.9370  -15.4160  -35.7390 H        60 PHE   -0.1150
    951 HB1       -81.2720  -13.2360  -36.8030 H        60 PHE    0.1150
    952 HB2       -79.5580  -13.5640  -36.2840 H        60 PHE   -0.1150
    953 HD1       -82.6260  -12.0170  -35.4200 H        60 PHE    0.1150
    954 HD2       -79.2410  -13.9740  -33.7280 H        60 PHE   -0.1150
    955 HE1       -83.0730  -10.9270  -33.2670 H        60 PHE    0.1150
    956 HE2       -79.6890  -12.8860  -31.5690 H        60 PHE    0.5100
    957 HZ        -81.6070  -11.3620  -31.3320 H        60 PHE   -0.5100
    958 N         -79.4270  -15.9340  -37.8170 N.am     61 GLN   -0.4700
    959 CA        -79.0710  -16.4900  -39.1110 C.3      61 GLN    0.3100
    960 C         -79.8030  -17.7990  -39.3510 C.2      61 GLN    0.0700
    961 O         -80.4870  -17.9630  -40.3620 O.2      61 GLN    0.0900
    962 CB        -77.5610  -16.7320  -39.1930 C.3      61 GLN   -0.1800
    963 CG        -77.0780  -17.3220  -40.5170 C.3      61 GLN    0.0900
    964 CD        -77.2190  -16.3450  -41.6710 C.2      61 GLN    0.0900
    965 NE2       -76.7640  -16.7500  -42.8530 N.am     61 GLN   -0.1800
    966 OE1       -77.7240  -15.2390  -41.5000 O.2      61 GLN    0.0900
    967 HN        -78.6670  -15.6460  -37.2410 H        61 GLN    0.0900
    968 HA        -79.3810  -15.7910  -39.8740 H        61 GLN    0.5500
    969 HB1       -77.2760  -17.4290  -38.3770 H        61 GLN   -0.5500
    970 HB2       -77.0440  -15.7620  -39.0360 H        61 GLN   -0.6200
    971 HG1       -77.6730  -18.2310  -40.7470 H        61 GLN    0.3200
    972 HG2       -76.0070  -17.6030  -40.4190 H        61 GLN    0.3000
    973 HE21      -76.8310  -16.1470  -43.6480 H        61 GLN    0.5100
    974 HE22      -76.3530  -17.6570  -42.9460 H        61 GLN   -0.5100
    975 N         -79.6660  -18.7300  -38.4110 N.am     62 SER   -0.4700
    976 CA        -80.2190  -20.0650  -38.5830 C.3      62 SER    0.3100
    977 C         -81.7430  -20.0480  -38.5630 C.2      62 SER    0.0700
    978 O         -82.3900  -20.5890  -39.4600 O.2      62 SER    0.0900
    979 CB        -79.6840  -21.0220  -37.5100 C.3      62 SER    0.0500
    980 OG        -80.0630  -20.6050  -36.2110 O.3      62 SER    0.0900
    981 HN        -79.1830  -18.5570  -37.5570 H        62 SER    0.0900
    982 HA        -79.9430  -20.4150  -39.5670 H        62 SER   -0.6600
    983 HB1       -78.5750  -21.0540  -37.5620 H        62 SER    0.4300
    984 HB2       -80.0910  -22.0410  -37.6870 H        62 SER    0.5100
    985 HG1       -79.8330  -21.3280  -35.6230 H        62 SER   -0.5100
    986 N         -82.3200  -19.4220  -37.5400 N.am     63 THR   -0.4700
    987 CA        -83.7730  -19.3590  -37.3980 C.3      63 THR    0.3100
    988 C         -84.4040  -18.6950  -38.6150 C.2      63 THR    0.0700
    989 O         -85.5140  -19.0410  -39.0180 O.2      63 THR    0.0900
    990 CB        -84.1810  -18.5880  -36.1300 C.3      63 THR    0.1400
    991 CG2       -84.7830  -17.2420  -36.4810 C.3      63 THR    0.0900
    992 OG1       -85.1220  -19.3570  -35.3720 O.3      63 THR   -0.6600
    993 HN        -81.7900  -18.9700  -36.8270 H        63 THR    0.4300
    994 HA        -84.1460  -20.3700  -37.3540 H        63 THR   -0.2700
    995 HB        -83.2840  -18.3960  -35.5010 H        63 THR    0.0900
    996 HG1       -85.2140  -18.9070  -34.5290 H        63 THR    0.0900
    997 HG21      -85.5730  -17.3670  -37.2530 H        63 THR    0.0900
    998 HG22      -83.9970  -16.5690  -36.8860 H        63 THR    0.5100
    999 HG23      -85.2390  -16.7850  -35.5780 H        63 THR   -0.5100
   1000 N         -83.6970  -17.7320  -39.1960 N.am     64 VAL   -0.4700
   1001 CA        -84.1430  -17.1120  -40.4300 C.3      64 VAL    0.3100
   1002 C         -84.0750  -18.1200  -41.5670 C.2      64 VAL    0.0700
   1003 O         -85.0080  -18.2400  -42.3570 O.2      64 VAL    0.0900
   1004 CB        -83.2980  -15.8760  -40.7830 C.3      64 VAL   -0.0900
   1005 CG1       -83.3630  -15.5790  -42.2780 C.3      64 VAL    0.0900
   1006 CG2       -83.7640  -14.6810  -39.9690 C.3      64 VAL   -0.2700
   1007 HN        -82.8390  -17.3960  -38.8160 H        64 VAL    0.0900
   1008 HA        -85.1770  -16.8290  -40.3030 H        64 VAL    0.0900
   1009 HB        -82.2420  -16.0610  -40.4910 H        64 VAL    0.0900
   1010 HG11      -84.4200  -15.5620  -42.6190 H        64 VAL   -0.2700
   1011 HG12      -82.8210  -16.3660  -42.8450 H        64 VAL    0.0900
   1012 HG13      -82.9060  -14.5870  -42.4870 H        64 VAL    0.0900
   1013 HG21      -83.8290  -14.9520  -38.8940 H        64 VAL    0.0900
   1014 HG22      -84.7680  -14.3570  -40.3150 H        64 VAL    0.5100
   1015 HG23      -83.0420  -13.8430  -40.0800 H        64 VAL   -0.5100
   1016 N         -82.9690  -18.8540  -41.6430 N.am     65 TYR   -0.4700
   1017 CA        -82.8060  -19.8540  -42.6840 C.3      65 TYR    0.3100
   1018 C         -83.8890  -20.9260  -42.6020 C.2      65 TYR    0.0700
   1019 O         -84.3940  -21.3910  -43.6270 O.2      65 TYR    0.0900
   1020 CB        -81.4280  -20.5080  -42.5970 C.3      65 TYR   -0.1800
   1021 CG        -81.3210  -21.7550  -43.4390 C.ar     65 TYR    0.0900
   1022 CD1       -81.4160  -23.0160  -42.8630 C.ar     65 TYR    0.0900
   1023 CD2       -81.1520  -21.6700  -44.8150 C.ar     65 TYR    0.0000
   1024 CE1       -81.3270  -24.1590  -43.6330 C.ar     65 TYR   -0.1150
   1025 CE2       -81.0650  -22.8070  -45.5940 C.ar     65 TYR    0.1150
   1026 CZ        -81.1510  -24.0470  -45.0000 C.ar     65 TYR   -0.1150
   1027 OH        -81.0630  -25.1790  -45.7830 O.3      65 TYR    0.1150
   1028 HN        -82.2140  -18.7540  -41.0000 H        65 TYR    0.1100
   1029 HA        -82.9280  -19.3650  -43.6390 H        65 TYR   -0.5400
   1030 HB1       -81.2200  -20.7960  -41.5450 H        65 TYR    0.4300
   1031 HB2       -80.6550  -19.7950  -42.9570 H        65 TYR   -0.1150
   1032 HD1       -81.5630  -23.1040  -41.7970 H        65 TYR    0.1150
   1033 HD2       -81.0870  -20.6990  -45.2820 H        65 TYR   -0.1150
   1034 HE1       -81.3930  -25.1330  -43.1720 H        65 TYR    0.1150
   1035 HE2       -80.9300  -22.7240  -46.6620 H        65 TYR    0.5100
   1036 HH        -81.2990  -25.9340  -45.2410 H        65 TYR   -0.5100
   1037 N         -84.2470  -21.3180  -41.3810 N.am     66 LEU   -0.4700
   1038 CA        -85.2330  -22.3730  -41.1750 C.3      66 LEU    0.3100
   1039 C         -86.6230  -21.9610  -41.6460 C.2      66 LEU    0.0700
   1040 O         -87.3000  -22.7190  -42.3420 O.2      66 LEU    0.0900
   1041 CB        -85.2980  -22.7780  -39.6980 C.3      66 LEU   -0.1800
   1042 CG        -84.0030  -23.3340  -39.1070 C.3      66 LEU    0.0900
   1043 CD1       -84.2020  -23.6800  -37.6380 C.3      66 LEU    0.0900
   1044 CD2       -83.5030  -24.5390  -39.9010 C.3      66 LEU   -0.0900
   1045 HN        -83.8580  -20.9110  -40.5580 H        66 LEU    0.0900
   1046 HA        -84.9490  -23.2200  -41.7830 H        66 LEU   -0.2700
   1047 HB1       -86.0860  -23.5520  -39.5880 H        66 LEU    0.0900
   1048 HB2       -85.5870  -21.8820  -39.1090 H        66 LEU    0.0900
   1049 HG        -83.1960  -22.5760  -39.2030 H        66 LEU    0.0900
   1050 HD11      -85.0010  -24.4440  -37.5300 H        66 LEU   -0.2700
   1051 HD12      -84.5000  -22.7710  -37.0730 H        66 LEU    0.0900
   1052 HD13      -83.2600  -24.0910  -37.2160 H        66 LEU    0.0900
   1053 HD21      -83.3080  -24.2480  -40.9550 H        66 LEU    0.0900
   1054 HD22      -84.2710  -25.3430  -39.8930 H        66 LEU    0.5100
   1055 HD23      -82.5590  -24.9200  -39.4570 H        66 LEU   -0.5100
   1056 N         -87.0480  -20.7610  -41.2580 N.am     67 MET   -0.4700
   1057 CA        -88.3480  -20.2460  -41.6610 C.3      67 MET    0.3100
   1058 C         -88.3220  -19.6630  -43.0700 C.2      67 MET    0.0700
   1059 O         -89.3580  -19.5690  -43.7290 O.2      67 MET    0.0900
   1060 CB        -88.8150  -19.1650  -40.6880 C.3      67 MET   -0.1800
   1061 CG        -89.0810  -19.6580  -39.2790 C.3      67 MET    0.0900
   1062 SD        -90.0140  -18.4300  -38.3490 S.3      67 MET    0.0900
   1063 CE        -89.2590  -16.9360  -38.9870 C.3      67 MET   -0.1400
   1064 HN        -86.4990  -20.1640  -40.6780 H        67 MET    0.0900
   1065 HA        -89.0470  -21.0680  -41.6730 H        67 MET    0.0900
   1066 HB1       -89.7520  -18.7200  -41.0850 H        67 MET   -0.0900
   1067 HB2       -88.0340  -18.3780  -40.6400 H        67 MET   -0.2200
   1068 HG1       -88.1120  -19.8600  -38.7750 H        67 MET    0.0900
   1069 HG2       -89.6520  -20.6110  -39.3290 H        67 MET    0.0900
   1070 HE1       -89.2350  -16.9390  -40.0990 H        67 MET    0.0900
   1071 HE2       -88.2140  -16.8470  -38.6210 H        67 MET    0.5100
   1072 HE3       -89.8370  -16.0450  -38.6590 H        67 MET   -0.5100
   1073 N         -87.1320  -19.2650  -43.5210 N.am     68 ASN   -0.4700
   1074 CA        -86.9590  -18.6090  -44.8130 C.3      68 ASN    0.3100
   1075 C         -87.5940  -17.2190  -44.8390 C.2      68 ASN    0.0700
   1076 O         -87.9950  -16.7240  -45.8890 O.2      68 ASN    0.0900
   1077 CB        -87.5380  -19.4720  -45.9370 C.3      68 ASN   -0.1800
   1078 CG        -87.1610  -18.9630  -47.3180 C.2      68 ASN    0.0900
   1079 ND2       -87.9370  -18.0130  -47.8350 N.am     68 ASN    0.0900
   1080 OD1       -86.1860  -19.4150  -47.9140 O.2      68 ASN    0.5500
   1081 HN        -86.3000  -19.3990  -42.9900 H        68 ASN   -0.5500
   1082 HA        -85.9030  -18.4490  -44.9700 H        68 ASN   -0.6200
   1083 HB1       -88.6450  -19.4800  -45.8540 H        68 ASN    0.3200
   1084 HB2       -87.1560  -20.5100  -45.8290 H        68 ASN    0.3000
   1085 HD21      -88.5210  -17.4630  -47.2370 H        68 ASN    0.5100
   1086 HD22      -87.9350  -17.8500  -48.8210 H        68 ASN   -0.5100
   1087 N         -87.6830  -16.5880  -43.6720 N.am     69 SER   -0.4700
   1088 CA        -88.2830  -15.2670  -43.5520 C.3      69 SER    0.3100
   1089 C         -87.7250  -14.5440  -42.3370 C.2      69 SER    0.0700
   1090 O         -87.0720  -15.1450  -41.4890 O.2      69 SER    0.0900
   1091 CB        -89.8060  -15.3680  -43.4330 C.3      69 SER    0.0500
   1092 OG        -90.1790  -16.2110  -42.3570 O.3      69 SER    0.0900
   1093 HN        -87.3410  -16.9920  -42.8280 H        69 SER    0.0900
   1094 HA        -88.0140  -14.6960  -44.4290 H        69 SER   -0.6600
   1095 HB1       -90.2250  -15.7850  -44.3730 H        69 SER    0.4300
   1096 HB2       -90.2330  -14.3570  -43.2550 H        69 SER    0.5100
   1097 HG1       -90.0910  -17.1100  -42.6820 H        69 SER   -0.5100
   1098 N         -87.9820  -13.2420  -42.2570 N.am     70 TRP   -0.4700
   1099 CA        -87.5370  -12.4550  -41.1240 C.3      70 TRP    0.3100
   1100 C         -88.7240  -12.1670  -40.2020 C.2      70 TRP    0.0700
   1101 O         -89.5990  -11.3670  -40.5390 O.2      70 TRP    0.0900
   1102 CB        -86.8910  -11.1550  -41.6110 C.3      70 TRP   -0.1800
   1103 CG        -86.3130  -10.3500  -40.5150 C.ar     70 TRP    0.0900
   1104 CD1       -86.9310   -9.3650  -39.8090 C.ar     70 TRP    0.0900
   1105 CD2       -84.9890  -10.4610  -39.9840 C.ar     70 TRP   -0.0300
   1106 CE2       -84.8740   -9.5050  -38.9550 C.ar     70 TRP   -0.1500
   1107 CE3       -83.8890  -11.2750  -40.2790 C.ar     70 TRP    0.2200
   1108 NE1       -86.0740   -8.8520  -38.8670 N.ar     70 TRP   -0.5100
   1109 CZ2       -83.7070   -9.3420  -38.2160 C.ar     70 TRP    0.3700
   1110 CZ3       -82.7290  -11.1110  -39.5440 C.ar     70 TRP    0.2400
   1111 CH2       -82.6460  -10.1520  -38.5240 C.ar     70 TRP    0.1100
   1112 HN        -88.4880  -12.7540  -42.9640 H        70 TRP   -0.2500
   1113 HA        -86.8250  -13.0440  -40.5630 H        70 TRP    0.1700
   1114 HB1       -87.6610  -10.5420  -42.1260 H        70 TRP   -0.2000
   1115 HB2       -86.0810  -11.4020  -42.3290 H        70 TRP    0.1400
   1116 HD1       -87.9480   -9.0350  -39.9660 H        70 TRP   -0.2700
   1117 HE1       -86.2860   -8.1370  -38.2380 H        70 TRP    0.1600
   1118 HE3       -83.9280  -12.0210  -41.0600 H        70 TRP   -0.1400
   1119 HZ2       -83.6220   -8.6110  -37.4250 H        70 TRP    0.1400
   1120 HZ3       -81.8710  -11.7310  -39.7590 H        70 TRP    0.5100
   1121 HH2       -81.7260  -10.0490  -37.9700 H        70 TRP   -0.5100
   1122 N         -88.7660  -12.8360  -39.0400 N.am     71 PRO   -0.2900
   1123 CA        -89.8220  -12.6480  -38.0360 C.3      71 PRO    0.0000
   1124 C         -89.5480  -11.5140  -37.0570 C.2      71 PRO    0.0900
   1125 O         -90.4460  -11.1030  -36.3210 O.2      71 PRO    0.0900
   1126 CB        -89.7990  -13.9660  -37.2670 C.3      71 PRO    0.0200
   1127 CG        -88.3680  -14.3830  -37.3300 C.3      71 PRO    0.0900
   1128 CD        -87.8670  -13.9470  -38.6840 C.3      71 PRO   -0.1800
   1129 HA        -90.7610  -12.4190  -38.5130 H        71 PRO    0.0900
   1130 HB1       -90.4560  -14.7210  -37.7480 H        71 PRO    0.0900
   1131 HB2       -90.1270  -13.8230  -36.2160 H        71 PRO   -0.1800
   1132 HG1       -87.7840  -13.8910  -36.5240 H        71 PRO    0.0900
   1133 HG2       -88.2780  -15.4840  -37.2190 H        71 PRO    0.0900
   1134 HD1       -86.8180  -13.5880  -38.6330 H        71 PRO    0.5100
   1135 HD2       -87.9540  -14.7620  -39.4320 H        71 PRO   -0.5100
   1136 N         -88.3190  -11.0180  -37.0460 N.am     72 PHE   -0.4700
   1137 CA        -87.8580  -10.1580  -35.9680 C.3      72 PHE    0.3100
   1138 C         -88.2860   -8.6910  -36.0720 C.2      72 PHE    0.0700
   1139 O         -88.0310   -7.9000  -35.1630 O.2      72 PHE    0.0900
   1140 CB        -86.3380  -10.2720  -35.8790 C.3      72 PHE   -0.1800
   1141 CG        -85.8640  -11.6690  -35.5930 C.ar     72 PHE    0.0900
   1142 CD1       -86.2640  -12.3260  -34.4390 C.ar     72 PHE    0.0900
   1143 CD2       -85.0290  -12.3290  -36.4820 C.ar     72 PHE    0.0000
   1144 CE1       -85.8390  -13.6140  -34.1720 C.ar     72 PHE   -0.1150
   1145 CE2       -84.6000  -13.6160  -36.2180 C.ar     72 PHE    0.1150
   1146 CZ        -85.0050  -14.2550  -35.0590 C.ar     72 PHE   -0.1150
   1147 HN        -87.6610  -11.2090  -37.7700 H        72 PHE    0.1150
   1148 HA        -88.3220  -10.4800  -35.0470 H        72 PHE   -0.1150
   1149 HB1       -85.9680   -9.6220  -35.0570 H        72 PHE    0.1150
   1150 HB2       -85.8890   -9.9610  -36.8450 H        72 PHE   -0.1150
   1151 HD1       -86.9170  -11.8260  -33.7390 H        72 PHE    0.1150
   1152 HD2       -84.7120  -11.8330  -37.3870 H        72 PHE   -0.1150
   1153 HE1       -86.1580  -14.1140  -33.2710 H        72 PHE    0.1150
   1154 HE2       -83.9480  -14.1220  -36.9150 H        72 PHE    0.5100
   1155 HZ        -84.6680  -15.2600  -34.8520 H        72 PHE   -0.5100
   1156 N         -88.9470   -8.3300  -37.1700 N.am     73 GLY   -0.4700
   1157 CA        -89.4500   -6.9800  -37.3350 C.3      73 GLY    0.3100
   1158 C         -88.3550   -5.9980  -37.6980 C.2      73 GLY   -0.0200
   1159 O         -87.2010   -6.3800  -37.8680 O.2      73 GLY    0.0900
   1160 HN        -89.1240   -8.9630  -37.9200 H        73 GLY    0.0900
   1161 HA1       -89.9040   -6.6760  -36.4030 H        73 GLY    0.5100
   1162 HA2       -90.1900   -6.9930  -38.1220 H        73 GLY   -0.5100
   1163 N         -88.7210   -4.7240  -37.8110 N.am     74 ASP   -0.4700
   1164 CA        -87.8150   -3.6830  -38.2880 C.3      74 ASP    0.3100
   1165 C         -86.6270   -3.4630  -37.3650 C.2      74 ASP    0.0700
   1166 O         -85.4730   -3.5430  -37.7890 O.2      74 ASP    0.0900
   1167 CB        -88.5680   -2.3550  -38.4200 C.3      74 ASP   -0.2800
   1168 CG        -88.5130   -1.7890  -39.8230 C.2      74 ASP    0.0900
   1169 OD1       -88.3360   -0.5580  -39.9620 O.co2    74 ASP    0.0900
   1170 OD2       -88.6570   -2.5730  -40.7870 O.co2    74 ASP    0.6200
   1171 HN        -89.6390   -4.4210  -37.5710 H        74 ASP   -0.7600
   1172 HA        -87.4200   -3.9900  -39.2460 H        74 ASP   -0.7600
   1173 HB1       -88.1210   -1.6160  -37.7230 H        74 ASP    0.5100
   1174 HB2       -89.6330   -2.5160  -38.1480 H        74 ASP   -0.5100
   1175 N         -86.9210   -3.1540  -36.1010 N.am     75 VAL   -0.4700
   1176 CA        -85.8860   -2.8650  -35.1120 C.3      75 VAL    0.3100
   1177 C         -84.7370   -3.8710  -35.1410 C.2      75 VAL    0.0700
   1178 O         -83.5780   -3.4900  -35.2920 O.2      75 VAL    0.0900
   1179 CB        -86.4620   -2.7720  -33.6750 C.3      75 VAL   -0.0900
   1180 CG1       -87.0710   -1.3920  -33.4400 C.3      75 VAL    0.0900
   1181 CG2       -87.4850   -3.8960  -33.3960 C.3      75 VAL   -0.2700
   1182 HN        -87.8610   -3.1070  -35.7760 H        75 VAL    0.0900
   1183 HA        -85.4240   -1.9280  -35.3850 H        75 VAL    0.0900
   1184 HB        -85.6490   -2.9490  -32.9390 H        75 VAL    0.0900
   1185 HG11      -87.8910   -1.2070  -34.1670 H        75 VAL   -0.2700
   1186 HG12      -86.2950   -0.6080  -33.5750 H        75 VAL    0.0900
   1187 HG13      -87.4880   -1.3330  -32.4120 H        75 VAL    0.0900
   1188 HG21      -87.0020   -4.8900  -33.5090 H        75 VAL    0.0900
   1189 HG22      -88.3280   -3.8280  -34.1170 H        75 VAL    0.5100
   1190 HG23      -87.8720   -3.8070  -32.3590 H        75 VAL   -0.5100
   1191 N         -85.0540   -5.1580  -35.0260 N.am     76 LEU   -0.4700
   1192 CA        -84.0100   -6.1670  -34.9880 C.3      76 LEU    0.3100
   1193 C         -83.2600   -6.2100  -36.3140 C.2      76 LEU    0.0700
   1194 O         -82.0320   -6.3070  -36.3420 O.2      76 LEU    0.0900
   1195 CB        -84.5900   -7.5340  -34.6270 C.3      76 LEU   -0.1800
   1196 CG        -85.2070   -7.5940  -33.2190 C.3      76 LEU    0.0900
   1197 CD1       -85.3310   -9.0240  -32.7070 C.3      76 LEU    0.0900
   1198 CD2       -84.4050   -6.7680  -32.2160 C.3      76 LEU   -0.0900
   1199 HN        -85.9950   -5.4810  -34.9630 H        76 LEU    0.0900
   1200 HA        -83.2800   -5.8640  -34.2530 H        76 LEU   -0.2700
   1201 HB1       -83.7770   -8.2890  -34.6890 H        76 LEU    0.0900
   1202 HB2       -85.3770   -7.7900  -35.3680 H        76 LEU    0.0900
   1203 HG        -86.2170   -7.1320  -33.2470 H        76 LEU    0.0900
   1204 HD11      -84.5250   -9.6550  -33.1390 H        76 LEU   -0.2700
   1205 HD12      -86.3120   -9.4490  -33.0070 H        76 LEU    0.0900
   1206 HD13      -85.2380   -9.0390  -31.6000 H        76 LEU    0.0900
   1207 HD21      -84.5240   -5.6850  -32.4300 H        76 LEU    0.0900
   1208 HD22      -83.3260   -7.0260  -32.2900 H        76 LEU    0.5100
   1209 HD23      -84.7680   -6.9670  -31.1850 H        76 LEU   -0.5100
   1210 N         -84.0020   -6.1050  -37.4140 N.am     77 CYS   -0.4700
   1211 CA        -83.4010   -6.0470  -38.7400 C.3      77 CYS    0.3100
   1212 C         -82.3500   -4.9400  -38.8120 C.2      77 CYS    0.0700
   1213 O         -81.2030   -5.1820  -39.2040 O.2      77 CYS    0.0900
   1214 CB        -84.4900   -5.8240  -39.7970 C.3      77 CYS   -0.1000
   1215 SG        -83.8810   -5.5560  -41.4780 S.3      77 CYS    0.0900
   1216 HN        -84.9970   -6.0610  -37.3810 H        77 CYS    0.0900
   1217 HA        -82.8850   -6.9790  -38.9190 H        77 CYS   -0.0800
   1218 HB1       -85.0870   -4.9390  -39.4900 H        77 CYS    0.5100
   1219 HB2       -85.1530   -6.7140  -39.7970 H        77 CYS   -0.5100
   1220 N         -82.7360   -3.7330  -38.4050 N.am     78 LYS   -0.4700
   1221 CA        -81.8350   -2.5870  -38.4070 C.3      78 LYS    0.3100
   1222 C         -80.6200   -2.8340  -37.5140 C.2      78 LYS    0.0700
   1223 O         -79.5170   -2.3750  -37.8070 O.2      78 LYS    0.0900
   1224 CB        -82.5840   -1.3300  -37.9380 C.3      78 LYS   -0.1800
   1225 CG        -83.6120   -0.7970  -38.9370 C.3      78 LYS    0.0900
   1226 CD        -84.2400    0.5160  -38.4690 C.3      78 LYS    0.0900
   1227 CE        -84.8150    1.3140  -39.6380 C.3      78 LYS   -0.1800
   1228 NZ        -85.1090    2.7310  -39.2740 N.4      78 LYS    0.0900
   1229 HN        -83.6620   -3.5580  -38.0810 H        78 LYS    0.0900
   1230 HA        -81.4630   -2.4520  -39.4120 H        78 LYS   -0.1800
   1231 HB1       -81.8370   -0.5310  -37.7430 H        78 LYS    0.0900
   1232 HB2       -83.1090   -1.5700  -36.9890 H        78 LYS    0.0900
   1233 HG1       -84.4140   -1.5550  -39.0690 H        78 LYS    0.2100
   1234 HG2       -83.1120   -0.6310  -39.9150 H        78 LYS    0.0500
   1235 HD1       -83.4660    1.1280  -37.9600 H        78 LYS    0.0500
   1236 HD2       -85.0550    0.2930  -37.7480 H        78 LYS   -0.3000
   1237 HE1       -85.7670    0.8500  -39.9720 H        78 LYS    0.3300
   1238 HE2       -84.0840    1.3270  -40.4740 H        78 LYS    0.3300
   1239 HZ1       -84.2320    3.1990  -38.9670 H        78 LYS    0.3300
   1240 HZ2       -85.8020    2.7530  -38.4990 H        78 LYS    0.5100
   1241 HZ3       -85.4970    3.2290  -40.1010 H        78 LYS   -0.5100
   1242 N         -80.8180   -3.5730  -36.4280 N.am     79 ILE   -0.4700
   1243 CA        -79.7600   -3.7750  -35.4500 C.3      79 ILE    0.3100
   1244 C         -78.7490   -4.8120  -35.9080 C.2      79 ILE    0.0700
   1245 O         -77.5470   -4.5530  -35.8860 O.2      79 ILE    0.0900
   1246 CB        -80.3260   -4.1950  -34.0770 C.3      79 ILE   -0.0900
   1247 CG1       -80.9860   -2.9950  -33.3970 C.3      79 ILE    0.0900
   1248 CG2       -79.2180   -4.7460  -33.1850 C.3      79 ILE   -0.2700
   1249 CD        -81.6540   -3.3280  -32.0880 C.3      79 ILE    0.0900
   1250 HN        -81.6890   -4.0190  -36.2360 H        79 ILE    0.0900
   1251 HA        -79.2140   -2.8480  -35.3590 H        79 ILE    0.0900
   1252 HB        -81.1030   -4.9750  -34.2230 H        79 ILE   -0.1800
   1253 HG11      -81.7490   -2.5750  -34.0850 H        79 ILE    0.0900
   1254 HG12      -80.2080   -2.2240  -33.2100 H        79 ILE    0.0900
   1255 HG21      -78.3550   -4.0450  -33.1700 H        79 ILE   -0.2700
   1256 HG22      -78.8710   -5.7270  -33.5750 H        79 ILE    0.0900
   1257 HG23      -79.5940   -4.8680  -32.1470 H        79 ILE    0.0900
   1258 HD1       -80.8890   -3.5630  -31.3170 H        79 ILE    0.0900
   1259 HD2       -82.3140   -4.2140  -32.2150 H        79 ILE    0.5100
   1260 HD3       -82.2550   -2.4620  -31.7370 H        79 ILE   -0.5100
   1261 N         -79.2210   -5.9900  -36.3110 N.am     80 VAL   -0.4700
   1262 CA        -78.2920   -7.0550  -36.6790 C.3      80 VAL    0.3100
   1263 C         -77.5370   -6.6610  -37.9400 C.2      80 VAL    0.0700
   1264 O         -76.4060   -7.0960  -38.1540 O.2      80 VAL    0.0900
   1265 CB        -78.9700   -8.4060  -36.9300 C.3      80 VAL   -0.0900
   1266 CG1       -80.0110   -8.7040  -35.8590 C.3      80 VAL    0.0900
   1267 CG2       -79.5770   -8.4360  -38.3090 C.3      80 VAL   -0.2700
   1268 HN        -80.1940   -6.1930  -36.3800 H        80 VAL    0.0900
   1269 HA        -77.5810   -7.1510  -35.8730 H        80 VAL    0.0900
   1270 HB        -78.2000   -9.2070  -36.9240 H        80 VAL    0.0900
   1271 HG11      -81.0010   -8.3070  -36.1680 H        80 VAL   -0.2700
   1272 HG12      -79.7180   -8.2220  -34.9020 H        80 VAL    0.0900
   1273 HG13      -80.1000   -9.8020  -35.7120 H        80 VAL    0.0900
   1274 HG21      -78.7880   -8.2830  -39.0760 H        80 VAL    0.0900
   1275 HG22      -80.3300   -7.6250  -38.4070 H        80 VAL    0.5100
   1276 HG23      -80.0600   -9.4200  -38.4880 H        80 VAL   -0.5100
   1277 N         -78.1650   -5.8440  -38.7840 N.am     81 LEU   -0.4700
   1278 CA        -77.4830   -5.3170  -39.9540 C.3      81 LEU    0.3100
   1279 C         -76.3280   -4.4180  -39.5350 C.2      81 LEU    0.0700
   1280 O         -75.2150   -4.5470  -40.0460 O.2      81 LEU    0.0900
   1281 CB        -78.4540   -4.5580  -40.8680 C.3      81 LEU   -0.1800
   1282 CG        -79.2960   -5.4500  -41.7900 C.3      81 LEU    0.0900
   1283 CD1       -80.3850   -4.6460  -42.4740 C.3      81 LEU    0.0900
   1284 CD2       -78.4330   -6.1700  -42.8380 C.3      81 LEU   -0.0900
   1285 HN        -79.1130   -5.5620  -38.6540 H        81 LEU    0.0900
   1286 HA        -77.0460   -6.1490  -40.4860 H        81 LEU   -0.2700
   1287 HB1       -77.8650   -3.8620  -41.5010 H        81 LEU    0.0900
   1288 HB2       -79.1450   -3.9680  -40.2290 H        81 LEU    0.0900
   1289 HG        -79.7610   -6.2610  -41.1910 H        81 LEU    0.0900
   1290 HD11      -79.9350   -3.8340  -43.0860 H        81 LEU   -0.2700
   1291 HD12      -81.0510   -4.1870  -41.7120 H        81 LEU    0.0900
   1292 HD13      -80.9800   -5.3050  -43.1420 H        81 LEU    0.0900
   1293 HD21      -77.6800   -6.8130  -42.3350 H        81 LEU    0.0900
   1294 HD22      -77.9010   -5.4240  -43.4660 H        81 LEU    0.5100
   1295 HD23      -79.0750   -6.8100  -43.4810 H        81 LEU   -0.5100
   1296 N         -76.5800   -3.5160  -38.5880 N.am     82 SER   -0.4700
   1297 CA        -75.5350   -2.6200  -38.1170 C.3      82 SER    0.3100
   1298 C         -74.4390   -3.4290  -37.4230 C.2      82 SER    0.0700
   1299 O         -73.2690   -3.0700  -37.4770 O.2      82 SER    0.0900
   1300 CB        -76.1020   -1.5300  -37.1990 C.3      82 SER    0.0500
   1301 OG        -76.6180   -2.0770  -36.0050 O.3      82 SER    0.0900
   1302 HN        -77.4780   -3.4160  -38.1670 H        82 SER    0.0900
   1303 HA        -75.0690   -2.1710  -38.9820 H        82 SER   -0.6600
   1304 HB1       -76.9210   -0.9930  -37.7240 H        82 SER    0.4300
   1305 HB2       -75.2970   -0.8110  -36.9380 H        82 SER    0.5100
   1306 HG1       -77.0670   -2.8870  -36.2580 H        82 SER   -0.5100
   1307 N         -74.8160   -4.5470  -36.8030 N.am     83 ILE   -0.4700
   1308 CA        -73.8330   -5.4580  -36.2270 C.3      83 ILE    0.3100
   1309 C         -73.0510   -6.1010  -37.3530 C.2      83 ILE    0.0700
   1310 O         -71.8220   -6.0430  -37.3960 O.2      83 ILE    0.0900
   1311 CB        -74.5050   -6.5590  -35.3850 C.3      83 ILE   -0.0900
   1312 CG1       -75.1320   -5.9310  -34.1430 C.3      83 ILE    0.0900
   1313 CG2       -73.4910   -7.6380  -34.9860 C.3      83 ILE   -0.2700
   1314 CD        -75.8760   -6.8890  -33.2660 C.3      83 ILE    0.0900
   1315 HN        -75.7720   -4.8100  -36.7070 H        83 ILE    0.0900
   1316 HA        -73.1660   -4.8750  -35.6110 H        83 ILE    0.0900
   1317 HB        -75.3220   -7.0250  -35.9760 H        83 ILE   -0.1800
   1318 HG11      -75.8380   -5.1380  -34.4710 H        83 ILE    0.0900
   1319 HG12      -74.3230   -5.4640  -33.5420 H        83 ILE    0.0900
   1320 HG21      -72.5860   -7.1670  -34.5450 H        83 ILE   -0.2700
   1321 HG22      -73.1880   -8.2210  -35.8810 H        83 ILE    0.0900
   1322 HG23      -73.9400   -8.3180  -34.2310 H        83 ILE    0.0900
   1323 HD1       -75.1640   -7.5770  -32.7620 H        83 ILE    0.0900
   1324 HD2       -76.5800   -7.4930  -33.8780 H        83 ILE    0.5100
   1325 HD3       -76.4400   -6.3300  -32.4890 H        83 ILE   -0.5100
   1326 N         -73.7870   -6.6960  -38.2860 N.am     84 ASP   -0.4700
   1327 CA        -73.1950   -7.3550  -39.4320 C.3      84 ASP    0.3100
   1328 C         -72.1040   -6.4780  -40.0140 C.2      84 ASP    0.0700
   1329 O         -70.9760   -6.9210  -40.2110 O.2      84 ASP    0.0900
   1330 CB        -74.2630   -7.6210  -40.4880 C.3      84 ASP   -0.2800
   1331 CG        -73.7180   -8.3510  -41.6980 C.2      84 ASP    0.0900
   1332 OD1       -72.8360   -9.2170  -41.5300 O.co2    84 ASP    0.0900
   1333 OD2       -74.1810   -8.0670  -42.8210 O.co2    84 ASP    0.6200
   1334 HN        -74.7820   -6.7170  -38.2380 H        84 ASP   -0.7600
   1335 HA        -72.7530   -8.2830  -39.0990 H        84 ASP   -0.7600
   1336 HB1       -74.6900   -6.6530  -40.8240 H        84 ASP    0.5100
   1337 HB2       -75.0700   -8.2380  -40.0390 H        84 ASP   -0.5100
   1338 N         -72.4400   -5.2160  -40.2660 N.am     85 TYR   -0.4700
   1339 CA        -71.5020   -4.2910  -40.8840 C.3      85 TYR    0.3100
   1340 C         -70.4260   -3.7810  -39.9230 C.2      85 TYR    0.0700
   1341 O         -69.2760   -3.5860  -40.3200 O.2      85 TYR    0.0900
   1342 CB        -72.2490   -3.1160  -41.5110 C.3      85 TYR   -0.1800
   1343 CG        -72.7570   -3.4300  -42.8940 C.ar     85 TYR    0.0900
   1344 CD1       -74.0570   -3.8850  -43.0990 C.ar     85 TYR    0.0900
   1345 CD2       -71.9280   -3.3030  -43.9990 C.ar     85 TYR    0.0000
   1346 CE1       -74.5200   -4.1910  -44.3730 C.ar     85 TYR   -0.1150
   1347 CE2       -72.3810   -3.6070  -45.2740 C.ar     85 TYR    0.1150
   1348 CZ        -73.6760   -4.0500  -45.4530 C.ar     85 TYR   -0.1150
   1349 OH        -74.1260   -4.3470  -46.7210 O.3      85 TYR    0.1150
   1350 HN        -73.3410   -4.8510  -40.0450 H        85 TYR    0.1100
   1351 HA        -70.9470   -4.8300  -41.6390 H        85 TYR   -0.5400
   1352 HB1       -71.5670   -2.2430  -41.5950 H        85 TYR    0.4300
   1353 HB2       -73.1270   -2.8550  -40.8820 H        85 TYR   -0.1150
   1354 HD1       -74.7170   -4.0010  -42.2530 H        85 TYR    0.1150
   1355 HD2       -70.9120   -2.9630  -43.8630 H        85 TYR   -0.1150
   1356 HE1       -75.5330   -4.5360  -44.5160 H        85 TYR    0.1150
   1357 HE2       -71.7250   -3.4960  -46.1230 H        85 TYR    0.5100
   1358 HH        -74.9800   -4.7790  -46.6380 H        85 TYR   -0.5100
   1359 N         -70.7930   -3.5610  -38.6590 N.am     86 TYR   -0.4700
   1360 CA        -69.8230   -3.1430  -37.6450 C.3      86 TYR    0.3100
   1361 C         -68.7520   -4.1990  -37.4600 C.2      86 TYR    0.0700
   1362 O         -67.5620   -3.9030  -37.5090 O.2      86 TYR    0.0900
   1363 CB        -70.5070   -2.8770  -36.2950 C.3      86 TYR   -0.1800
   1364 CG        -70.8660   -1.4240  -36.0560 C.ar     86 TYR    0.0900
   1365 CD1       -72.1260   -1.0680  -35.5850 C.ar     86 TYR    0.0900
   1366 CD2       -69.9460   -0.4100  -36.2940 C.ar     86 TYR    0.0000
   1367 CE1       -72.4590    0.2580  -35.3680 C.ar     86 TYR   -0.1150
   1368 CE2       -70.2700    0.9170  -36.0770 C.ar     86 TYR    0.1150
   1369 CZ        -71.5260    1.2430  -35.6150 C.ar     86 TYR   -0.1150
   1370 OH        -71.8570    2.5590  -35.3910 O.3      86 TYR    0.1150
   1371 HN        -71.7350   -3.6690  -38.3530 H        86 TYR    0.1100
   1372 HA        -69.3370   -2.2470  -37.9990 H        86 TYR   -0.5400
   1373 HB1       -69.8230   -3.1840  -35.4750 H        86 TYR    0.4300
   1374 HB2       -71.4510   -3.4610  -36.2440 H        86 TYR   -0.1150
   1375 HD1       -72.8560   -1.8380  -35.3850 H        86 TYR    0.1150
   1376 HD2       -68.9600   -0.6620  -36.6560 H        86 TYR   -0.1150
   1377 HE1       -73.4440    0.5200  -35.0090 H        86 TYR    0.1150
   1378 HE2       -69.5430    1.6920  -36.2690 H        86 TYR    0.5100
   1379 HH        -71.0420    3.0600  -35.3040 H        86 TYR   -0.5100
   1380 N         -69.1710   -5.4420  -37.2520 N.am     87 ASN   -0.4700
   1381 CA        -68.2200   -6.5270  -37.1290 C.3      87 ASN    0.3100
   1382 C         -67.2620   -6.5130  -38.3090 C.2      87 ASN    0.0700
   1383 O         -66.0470   -6.5120  -38.1270 O.2      87 ASN    0.0900
   1384 CB        -68.9510   -7.8690  -37.0360 C.3      87 ASN   -0.1800
   1385 CG        -68.0780   -9.0330  -37.4490 C.2      87 ASN    0.0900
   1386 ND2       -67.3080   -9.5590  -36.5040 N.am     87 ASN    0.0900
   1387 OD1       -68.0870   -9.4490  -38.6060 O.2      87 ASN    0.5500
   1388 HN        -70.1370   -5.6790  -37.1720 H        87 ASN   -0.5500
   1389 HA        -67.6300   -6.3570  -36.2410 H        87 ASN   -0.6200
   1390 HB1       -69.8420   -7.8440  -37.6980 H        87 ASN    0.3200
   1391 HB2       -69.2800   -8.0300  -35.9880 H        87 ASN    0.3000
   1392 HD21      -66.6030  -10.2260  -36.7470 H        87 ASN    0.5100
   1393 HD22      -67.4310   -9.2880  -35.5500 H        87 ASN   -0.5100
   1394 N         -67.8200   -6.4660  -39.5160 N.am     88 MET   -0.4700
   1395 CA        -67.0320   -6.5930  -40.7320 C.3      88 MET    0.3100
   1396 C         -65.9350   -5.5350  -40.8260 C.2      88 MET    0.0700
   1397 O         -64.7720   -5.8540  -41.0810 O.2      88 MET    0.0900
   1398 CB        -67.9470   -6.5010  -41.9520 C.3      88 MET   -0.1800
   1399 CG        -67.2160   -6.4880  -43.2780 C.3      88 MET    0.0900
   1400 SD        -68.3420   -6.8070  -44.6400 S.3      88 MET    0.0900
   1401 CE        -69.5700   -5.5480  -44.2990 C.3      88 MET   -0.1400
   1402 HN        -68.8010   -6.3420  -39.6410 H        88 MET    0.0900
   1403 HA        -66.5250   -7.5460  -40.7100 H        88 MET    0.0900
   1404 HB1       -68.5440   -5.5690  -41.8710 H        88 MET   -0.0900
   1405 HB2       -68.6350   -7.3720  -41.9390 H        88 MET   -0.2200
   1406 HG1       -66.4210   -7.2630  -43.2590 H        88 MET    0.0900
   1407 HG2       -66.7330   -5.4970  -43.4130 H        88 MET    0.0900
   1408 HE1       -69.0950   -4.6000  -43.9680 H        88 MET    0.0900
   1409 HE2       -70.2550   -5.8890  -43.4940 H        88 MET    0.5100
   1410 HE3       -70.1630   -5.3330  -45.2130 H        88 MET   -0.5100
   1411 N         -66.3030   -4.2760  -40.6230 N.am     89 PHE   -0.4700
   1412 CA        -65.3480   -3.1820  -40.6790 C.3      89 PHE    0.3100
   1413 C         -64.4720   -3.1050  -39.4330 C.2      89 PHE    0.0700
   1414 O         -63.2550   -2.9370  -39.5280 O.2      89 PHE    0.0900
   1415 CB        -66.0860   -1.8570  -40.8570 C.3      89 PHE   -0.1800
   1416 CG        -66.3500   -1.5030  -42.2860 C.ar     89 PHE    0.0900
   1417 CD1       -67.4390   -2.0370  -42.9620 C.ar     89 PHE    0.0900
   1418 CD2       -65.5110   -0.6260  -42.9590 C.ar     89 PHE    0.0000
   1419 CE1       -67.6840   -1.7060  -44.2860 C.ar     89 PHE   -0.1150
   1420 CE2       -65.7490   -0.2900  -44.2760 C.ar     89 PHE    0.1150
   1421 CZ        -66.8390   -0.8300  -44.9460 C.ar     89 PHE   -0.1150
   1422 HN        -67.2480   -4.0240  -40.4230 H        89 PHE    0.1150
   1423 HA        -64.6810   -3.3570  -41.5110 H        89 PHE   -0.1150
   1424 HB1       -65.4770   -1.0360  -40.4210 H        89 PHE    0.1150
   1425 HB2       -67.0700   -1.9140  -40.3450 H        89 PHE   -0.1150
   1426 HD1       -68.1030   -2.7180  -42.4500 H        89 PHE    0.1150
   1427 HD2       -64.6610   -0.2010  -42.4440 H        89 PHE   -0.1150
   1428 HE1       -68.5330   -2.1300  -44.8020 H        89 PHE    0.1150
   1429 HE2       -65.0870    0.3920  -44.7880 H        89 PHE    0.5100
   1430 HZ        -67.0260   -0.5690  -45.9770 H        89 PHE   -0.5100
   1431 N         -65.0910   -3.2130  -38.2610 N.am     90 THR   -0.4700
   1432 CA        -64.3690   -3.0710  -37.0050 C.3      90 THR    0.3100
   1433 C         -63.2130   -4.0590  -36.8940 C.2      90 THR    0.0700
   1434 O         -62.0900   -3.6820  -36.5440 O.2      90 THR    0.0900
   1435 CB        -65.3050   -3.2620  -35.8070 C.3      90 THR    0.1400
   1436 CG2       -64.5270   -3.6570  -34.5830 C.3      90 THR    0.0900
   1437 OG1       -65.9850   -2.0360  -35.5300 O.3      90 THR   -0.6600
   1438 HN        -66.0680   -3.3950  -38.1900 H        90 THR    0.4300
   1439 HA        -63.9310   -2.0840  -36.9830 H        90 THR   -0.2700
   1440 HB        -66.0560   -4.0470  -36.0360 H        90 THR    0.0900
   1441 HG1       -66.5530   -2.2130  -34.7760 H        90 THR    0.0900
   1442 HG21      -63.6720   -2.9630  -34.4350 H        90 THR    0.0900
   1443 HG22      -64.1300   -4.6880  -34.7030 H        90 THR    0.5100
   1444 HG23      -65.1810   -3.6090  -33.6870 H        90 THR   -0.5100
   1445 N         -63.4820   -5.3290  -37.1900 N.am     91 SER   -0.4700
   1446 CA        -62.4840   -6.3650  -36.9680 C.3      91 SER    0.3100
   1447 C         -61.3200   -6.2510  -37.9510 C.2      91 SER    0.0700
   1448 O         -60.1660   -6.4770  -37.5810 O.2      91 SER    0.0900
   1449 CB        -63.1160   -7.7660  -36.9960 C.3      91 SER    0.0500
   1450 OG        -63.6740   -8.0610  -38.2570 O.3      91 SER    0.0900
   1451 HN        -64.3570   -5.6210  -37.5680 H        91 SER    0.0900
   1452 HA        -62.0260   -6.1830  -36.0080 H        91 SER   -0.6600
   1453 HB1       -63.9220   -7.8210  -36.2330 H        91 SER    0.4300
   1454 HB2       -62.3390   -8.5260  -36.7690 H        91 SER    0.5100
   1455 HG1       -64.5260   -7.6190  -38.2790 H        91 SER   -0.5100
   1456 N         -61.6000   -5.8670  -39.1940 N.am     92 ILE   -0.4700
   1457 CA        -60.5350   -5.7410  -40.1830 C.3      92 ILE    0.3100
   1458 C         -59.6340   -4.5350  -39.8830 C.2      92 ILE    0.0700
   1459 O         -58.4170   -4.6200  -40.0340 O.2      92 ILE    0.0900
   1460 CB        -61.0910   -5.6720  -41.6190 C.3      92 ILE   -0.0900
   1461 CG1       -59.9520   -5.6310  -42.6400 C.3      92 ILE    0.0900
   1462 CG2       -61.9720   -4.4480  -41.7970 C.3      92 ILE   -0.2700
   1463 CD        -59.0140   -6.7990  -42.5690 C.3      92 ILE    0.0900
   1464 HN        -62.5250   -5.6540  -39.4980 H        92 ILE    0.0900
   1465 HA        -59.8860   -6.5980  -40.0780 H        92 ILE    0.0900
   1466 HB        -61.6860   -6.5860  -41.8280 H        92 ILE   -0.1800
   1467 HG11      -59.3660   -4.7020  -42.4740 H        92 ILE    0.0900
   1468 HG12      -60.3950   -5.6000  -43.6570 H        92 ILE    0.0900
   1469 HG21      -61.3870   -3.5230  -41.6000 H        92 ILE   -0.2700
   1470 HG22      -62.8230   -4.4880  -41.0840 H        92 ILE    0.0900
   1471 HG23      -62.3590   -4.4080  -42.8380 H        92 ILE    0.0900
   1472 HD1       -59.5890   -7.7500  -42.5690 H        92 ILE    0.0900
   1473 HD2       -58.4150   -6.7470  -41.6360 H        92 ILE    0.5100
   1474 HD3       -58.3360   -6.7940  -43.4490 H        92 ILE   -0.5100
   1475 N         -60.2270   -3.4190  -39.4520 N.am     93 PHE   -0.4700
   1476 CA        -59.4640   -2.2150  -39.0980 C.3      93 PHE    0.3100
   1477 C         -58.5970   -2.4370  -37.8700 C.2      93 PHE    0.0700
   1478 O         -57.4650   -1.9450  -37.7880 O.2      93 PHE    0.0900
   1479 CB        -60.4000   -1.0450  -38.7970 C.3      93 PHE   -0.1800
   1480 CG        -61.0340   -0.4370  -40.0120 C.ar     93 PHE    0.0900
   1481 CD1       -61.9880    0.5590  -39.8750 C.ar     93 PHE    0.0900
   1482 CD2       -60.6830   -0.8530  -41.2850 C.ar     93 PHE    0.0000
   1483 CE1       -62.5770    1.1310  -40.9810 C.ar     93 PHE   -0.1150
   1484 CE2       -61.2730   -0.2860  -42.3990 C.ar     93 PHE    0.1150
   1485 CZ        -62.2210    0.7070  -42.2450 C.ar     93 PHE   -0.1150
   1486 HN        -61.2150   -3.3520  -39.3500 H        93 PHE    0.1150
   1487 HA        -58.8200   -1.9730  -39.9300 H        93 PHE   -0.1150
   1488 HB1       -59.8250   -0.2400  -38.2900 H        93 PHE    0.1150
   1489 HB2       -61.2230   -1.3980  -38.1400 H        93 PHE   -0.1150
   1490 HD1       -62.2730    0.8910  -38.8870 H        93 PHE    0.1150
   1491 HD2       -59.9390   -1.6260  -41.4090 H        93 PHE   -0.1150
   1492 HE1       -63.3160    1.9100  -40.8600 H        93 PHE    0.1150
   1493 HE2       -60.9940   -0.6190  -43.3880 H        93 PHE    0.5100
   1494 HZ        -62.6840    1.1520  -43.1140 H        93 PHE   -0.5100
   1495 N         -59.1570   -3.1640  -36.9030 N.am     94 THR   -0.4700
   1496 CA        -58.4380   -3.4910  -35.6870 C.3      94 THR    0.3100
   1497 C         -57.1920   -4.2940  -36.0540 C.2      94 THR    0.0700
   1498 O         -56.0850   -3.9850  -35.6090 O.2      94 THR    0.0900
   1499 CB        -59.3190   -4.2930  -34.7040 C.3      94 THR    0.1400
   1500 CG2       -58.5390   -4.6490  -33.4440 C.3      94 THR    0.0900
   1501 OG1       -60.4760   -3.5300  -34.3410 O.3      94 THR   -0.6600
   1502 HN        -60.0890   -3.5110  -36.9700 H        94 THR    0.4300
   1503 HA        -58.1210   -2.5650  -35.2310 H        94 THR   -0.2700
   1504 HB        -59.6490   -5.2400  -35.1820 H        94 THR    0.0900
   1505 HG1       -61.0260   -3.4940  -35.1270 H        94 THR    0.0900
   1506 HG21      -58.1950   -3.7230  -32.9340 H        94 THR    0.0900
   1507 HG22      -57.6490   -5.2590  -33.7090 H        94 THR    0.5100
   1508 HG23      -59.1890   -5.2180  -32.7450 H        94 THR   -0.5100
   1509 N         -57.3660   -5.3140  -36.8930 N.am     95 LEU   -0.4700
   1510 CA        -56.2680   -6.1990  -37.2540 C.3      95 LEU    0.3100
   1511 C         -55.1730   -5.4640  -38.0030 C.2      95 LEU    0.0700
   1512 O         -53.9960   -5.7970  -37.8830 O.2      95 LEU    0.0900
   1513 CB        -56.7710   -7.3440  -38.1210 C.3      95 LEU   -0.1800
   1514 CG        -57.6170   -8.3780  -37.3890 C.3      95 LEU    0.0900
   1515 CD1       -58.1190   -9.3950  -38.3780 C.3      95 LEU    0.0900
   1516 CD2       -56.8190   -9.0460  -36.2880 C.3      95 LEU   -0.0900
   1517 HN        -58.2500   -5.5160  -37.3080 H        95 LEU    0.0900
   1518 HA        -55.8310   -6.5800  -36.3440 H        95 LEU   -0.2700
   1519 HB1       -55.8910   -7.8630  -38.5580 H        95 LEU    0.0900
   1520 HB2       -57.3810   -6.9150  -38.9440 H        95 LEU    0.0900
   1521 HG        -58.4780   -7.8770  -36.8970 H        95 LEU    0.0900
   1522 HD11      -57.2630   -9.9030  -38.8720 H        95 LEU   -0.2700
   1523 HD12      -58.7310   -8.8940  -39.1580 H        95 LEU    0.0900
   1524 HD13      -58.7330  -10.1610  -37.8560 H        95 LEU    0.0900
   1525 HD21      -56.6290   -8.3270  -35.4630 H        95 LEU    0.0900
   1526 HD22      -55.8420   -9.3950  -36.6860 H        95 LEU    0.5100
   1527 HD23      -57.3860   -9.9100  -35.8800 H        95 LEU   -0.5100
   1528 N         -55.5680   -4.4670  -38.7850 N.am     96 THR   -0.4700
   1529 CA        -54.6180   -3.6470  -39.5170 C.3      96 THR    0.3100
   1530 C         -53.8190   -2.7980  -38.5250 C.2      96 THR    0.0700
   1531 O         -52.5900   -2.7380  -38.6020 O.2      96 THR    0.0900
   1532 CB        -55.3400   -2.7660  -40.5610 C.3      96 THR    0.1400
   1533 CG2       -54.3400   -2.0460  -41.4500 C.3      96 THR    0.0900
   1534 OG1       -56.1770   -3.5880  -41.3820 O.3      96 THR   -0.6600
   1535 HN        -56.5310   -4.2380  -38.9060 H        96 THR    0.4300
   1536 HA        -53.9160   -4.3060  -40.0060 H        96 THR   -0.2700
   1537 HB        -55.9690   -2.0070  -40.0470 H        96 THR    0.0900
   1538 HG1       -56.8980   -3.8780  -40.8180 H        96 THR    0.0900
   1539 HG21      -53.7090   -2.7840  -41.9910 H        96 THR    0.0900
   1540 HG22      -53.6800   -1.4010  -40.8320 H        96 THR    0.5100
   1541 HG23      -54.8780   -1.4240  -42.1980 H        96 THR   -0.5100
   1542 N         -54.5090   -2.1820  -37.5630 N.am     97 MET   -0.4700
   1543 CA        -53.8370   -1.3810  -36.5430 C.3      97 MET    0.3100
   1544 C         -52.9340   -2.2230  -35.6400 C.2      97 MET    0.0700
   1545 O         -51.9020   -1.7430  -35.1580 O.2      97 MET    0.0900
   1546 CB        -54.8550   -0.6190  -35.6970 C.3      97 MET   -0.1800
   1547 CG        -55.6260    0.4090  -36.4890 C.3      97 MET    0.0900
   1548 SD        -54.5360    1.3370  -37.5860 S.3      97 MET    0.0900
   1549 CE        -53.3420    1.9770  -36.4100 C.3      97 MET   -0.1400
   1550 HN        -55.5010   -2.2420  -37.4980 H        97 MET    0.0900
   1551 HA        -53.1750   -0.6900  -37.0440 H        97 MET    0.0900
   1552 HB1       -54.3190   -0.1040  -34.8710 H        97 MET   -0.0900
   1553 HB2       -55.5720   -1.3460  -35.2610 H        97 MET   -0.2200
   1554 HG1       -56.1290    1.1040  -35.7840 H        97 MET    0.0900
   1555 HG2       -56.4080   -0.1090  -37.0850 H        97 MET    0.0900
   1556 HE1       -52.6980    1.1660  -36.0070 H        97 MET    0.0900
   1557 HE2       -53.8640    2.4560  -35.5550 H        97 MET    0.5100
   1558 HE3       -52.6840    2.7260  -36.9000 H        97 MET   -0.5100
   1559 N         -53.3290   -3.4760  -35.4110 N.am     98 MET   -0.4700
   1560 CA        -52.4980   -4.4160  -34.6730 C.3      98 MET    0.3100
   1561 C         -51.2120   -4.7020  -35.4130 C.2      98 MET    0.0700
   1562 O         -50.1390   -4.7500  -34.8210 O.2      98 MET    0.0900
   1563 CB        -53.2270   -5.7400  -34.4570 C.3      98 MET   -0.1800
   1564 CG        -54.1030   -5.7650  -33.2240 C.3      98 MET    0.0900
   1565 SD        -55.0110   -7.3100  -33.0380 S.3      98 MET    0.0900
   1566 CE        -53.6640   -8.4690  -32.8710 C.3      98 MET   -0.1400
   1567 HN        -54.2060   -3.8230  -35.7320 H        98 MET    0.0900
   1568 HA        -52.2510   -3.9670  -33.7230 H        98 MET    0.0900
   1569 HB1       -52.4700   -6.5480  -34.3670 H        98 MET   -0.0900
   1570 HB2       -53.8640   -5.9400  -35.3450 H        98 MET   -0.2200
   1571 HG1       -54.8220   -4.9220  -33.2870 H        98 MET    0.0900
   1572 HG2       -53.4590   -5.6070  -32.3330 H        98 MET    0.0900
   1573 HE1       -52.7250   -7.9580  -32.5690 H        98 MET    0.0900
   1574 HE2       -53.4780   -8.9820  -33.8390 H        98 MET    0.5100
   1575 HE3       -53.9060   -9.2290  -32.0980 H        98 MET   -0.5100
   1576 N         -51.3210   -4.9160  -36.7140 N.am     99 SER   -0.4700
   1577 CA        -50.1420   -5.1610  -37.5140 C.3      99 SER    0.3100
   1578 C         -49.2320   -3.9500  -37.4660 C.2      99 SER    0.0700
   1579 O         -48.0200   -4.0710  -37.2750 O.2      99 SER    0.0900
   1580 CB        -50.5440   -5.4730  -38.9450 C.3      99 SER    0.0500
   1581 OG        -51.3180   -6.6560  -38.9680 O.3      99 SER    0.0900
   1582 HN        -52.1970   -4.9190  -37.1900 H        99 SER    0.0900
   1583 HA        -49.6060   -5.9930  -37.0810 H        99 SER   -0.6600
   1584 HB1       -49.6380   -5.6220  -39.5690 H        99 SER    0.4300
   1585 HB2       -51.1470   -4.6390  -39.3600 H        99 SER    0.5100
   1586 HG1       -52.2060   -6.3970  -38.7090 H        99 SER   -0.5100
   1587 N         -49.8260   -2.7700  -37.6170 N.am    100 VAL   -0.4700
   1588 CA        -49.0750   -1.5270  -37.5900 C.3     100 VAL    0.3100
   1589 C         -48.3980   -1.3710  -36.2420 C.2     100 VAL    0.0700
   1590 O         -47.2770   -0.8700  -36.1450 O.2     100 VAL    0.0900
   1591 CB        -49.9960   -0.3220  -37.8670 C.3     100 VAL   -0.0900
   1592 CG1       -49.2930    0.9840  -37.5460 C.3     100 VAL    0.0900
   1593 CG2       -50.4530   -0.3370  -39.3160 C.3     100 VAL   -0.2700
   1594 HN        -50.8100   -2.6860  -37.7540 H       100 VAL    0.0900
   1595 HA        -48.3030   -1.5880  -38.3420 H       100 VAL    0.0900
   1596 HB        -50.9100   -0.4080  -37.2430 H       100 VAL    0.0900
   1597 HG11      -48.2940    1.0110  -38.0310 H       100 VAL   -0.2700
   1598 HG12      -49.1560    1.0810  -36.4470 H       100 VAL    0.0900
   1599 HG13      -49.8930    1.8400  -37.9240 H       100 VAL    0.0900
   1600 HG21      -50.8520   -1.3400  -39.5800 H       100 VAL    0.0900
   1601 HG22      -49.5970   -0.1090  -39.9870 H       100 VAL    0.5100
   1602 HG23      -51.2580    0.4150  -39.4680 H       100 VAL   -0.5100
   1603 N         -49.0870   -1.8000  -35.1910 N.am    101 ASP   -0.4700
   1604 CA        -48.5240   -1.7440  -33.8580 C.3     101 ASP    0.3100
   1605 C         -47.2820   -2.6400  -33.7910 C.2     101 ASP    0.0700
   1606 O         -46.2120   -2.2100  -33.3410 O.2     101 ASP    0.0900
   1607 CB        -49.5740   -2.1610  -32.8300 C.3     101 ASP   -0.2800
   1608 CG        -49.0310   -2.1890  -31.4280 C.2     101 ASP    0.0900
   1609 OD1       -48.9510   -1.1010  -30.8180 O.co2   101 ASP    0.0900
   1610 OD2       -48.6890   -3.2900  -30.9350 O.co2   101 ASP    0.6200
   1611 HN        -50.0080   -2.1730  -35.2710 H       101 ASP   -0.7600
   1612 HA        -48.1940   -0.7340  -33.6720 H       101 ASP   -0.7600
   1613 HB1       -49.9460   -3.1760  -33.0850 H       101 ASP    0.5100
   1614 HB2       -50.4200   -1.4420  -32.8670 H       101 ASP   -0.5100
   1615 N         -47.4180   -3.8720  -34.2790 N.am    102 ARG   -0.4700
   1616 CA        -46.3170   -4.8250  -34.3080 C.3     102 ARG    0.3100
   1617 C         -45.1660   -4.2970  -35.1360 C.2     102 ARG    0.0700
   1618 O         -44.0060   -4.6210  -34.8940 O.2     102 ARG    0.0900
   1619 CB        -46.7800   -6.1550  -34.9030 C.3     102 ARG   -0.1800
   1620 CG        -47.6840   -6.9740  -34.0170 C.3     102 ARG    0.0900
   1621 CD        -46.9550   -7.4270  -32.7860 C.3     102 ARG    0.0900
   1622 NE        -46.9990   -6.4140  -31.7350 N.pl3   102 ARG   -0.1800
   1623 CZ        -46.2050   -6.4080  -30.6720 C.cat   102 ARG    0.0900
   1624 NH1       -45.2920   -7.3580  -30.5170 N.pl3   102 ARG    0.0900
   1625 NH2       -46.3150   -5.4500  -29.7620 N.pl3   102 ARG    0.2000
   1626 HN        -48.2840   -4.1980  -34.6490 H       102 ARG    0.0900
   1627 HA        -45.9680   -4.9660  -33.2950 H       102 ARG    0.0900
   1628 HB1       -45.8800   -6.7620  -35.1350 H       102 ARG   -0.7000
   1629 HB2       -47.3230   -5.9400  -35.8470 H       102 ARG    0.4400
   1630 HG1       -48.0410   -7.8630  -34.5800 H       102 ARG    0.6400
   1631 HG2       -48.5610   -6.3610  -33.7200 H       102 ARG   -0.8000
   1632 HD1       -45.8880   -7.6180  -33.0280 H       102 ARG    0.4600
   1633 HD2       -47.4270   -8.3500  -32.3870 H       102 ARG    0.4600
   1634 HE        -47.6690   -5.6770  -31.8240 H       102 ARG   -0.8000
   1635 HH11      -45.2000   -8.0800  -31.2030 H       102 ARG    0.4600
   1636 HH12      -44.6950   -7.3510  -29.7140 H       102 ARG    0.4600
   1637 HH21      -46.9980   -4.7290  -29.8770 H       102 ARG    0.5100
   1638 HH22      -45.7160   -5.4490  -28.9610 H       102 ARG   -0.5100
   1639 N         -45.5020   -3.4890  -36.1370 N.am    103 TYR   -0.4700
   1640 CA        -44.5190   -2.9450  -37.0560 C.3     103 TYR    0.3100
   1641 C         -43.5720   -1.9760  -36.3760 C.2     103 TYR    0.0700
   1642 O         -42.3660   -1.9910  -36.6110 O.2     103 TYR    0.0900
   1643 CB        -45.2240   -2.2090  -38.1790 C.3     103 TYR   -0.1800
   1644 CG        -44.2760   -1.7410  -39.2390 C.ar    103 TYR    0.0900
   1645 CD1       -43.7500   -2.6390  -40.1480 C.ar    103 TYR    0.0900
   1646 CD2       -43.9040   -0.4060  -39.3290 C.ar    103 TYR    0.0000
   1647 CE1       -42.8850   -2.2310  -41.1230 C.ar    103 TYR   -0.1150
   1648 CE2       -43.0330    0.0170  -40.3090 C.ar    103 TYR    0.1150
   1649 CZ        -42.5270   -0.9050  -41.2040 C.ar    103 TYR   -0.1150
   1650 OH        -41.6620   -0.5100  -42.1970 O.3     103 TYR    0.1150
   1651 HN        -46.4470   -3.2190  -36.3010 H       103 TYR    0.1100
   1652 HA        -43.9330   -3.7620  -37.4480 H       103 TYR   -0.5400
   1653 HB1       -45.7390   -1.3140  -37.7700 H       103 TYR    0.4300
   1654 HB2       -45.9600   -2.8870  -38.6630 H       103 TYR   -0.1150
   1655 HD1       -44.0280   -3.6810  -40.0870 H       103 TYR    0.1150
   1656 HD2       -44.3020    0.3090  -38.6240 H       103 TYR   -0.1150
   1657 HE1       -42.4830   -2.9460  -41.8270 H       103 TYR    0.1150
   1658 HE2       -42.7500    1.0560  -40.3760 H       103 TYR    0.5100
   1659 HH        -41.7890   -1.0910  -42.9510 H       103 TYR   -0.5100
   1660 N         -44.1380   -1.1010  -35.5500 N.am    104 ILE   -0.4700
   1661 CA        -43.3570   -0.1020  -34.8400 C.3     104 ILE    0.3100
   1662 C         -42.8230   -0.6920  -33.5440 C.2     104 ILE    0.0700
   1663 O         -42.0470   -0.0570  -32.8310 O.2     104 ILE    0.0900
   1664 CB        -44.1930    1.1500  -34.5180 C.3     104 ILE   -0.0900
   1665 CG1       -45.1430    0.8720  -33.3510 C.3     104 ILE    0.0900
   1666 CG2       -44.9690    1.6010  -35.7470 C.3     104 ILE   -0.2700
   1667 CD        -46.3930    1.7240  -33.3630 C.3     104 ILE    0.0900
   1668 HN        -45.1210   -1.0910  -35.3820 H       104 ILE    0.0900
   1669 HA        -42.5160    0.1650  -35.4640 H       104 ILE    0.0900
   1670 HB        -43.5190    1.9680  -34.1870 H       104 ILE   -0.1800
   1671 HG11      -44.5990    1.0600  -32.4020 H       104 ILE    0.0900
   1672 HG12      -45.4440   -0.1960  -33.3880 H       104 ILE    0.0900
   1673 HG21      -45.7760    0.8730  -35.9770 H       104 ILE   -0.2700
   1674 HG22      -44.2890    1.6630  -36.6230 H       104 ILE    0.0900
   1675 HG23      -45.4300    2.5950  -35.5590 H       104 ILE    0.0900
   1676 HD1       -47.0560    1.4170  -34.2010 H       104 ILE    0.0900
   1677 HD2       -46.1220    2.7930  -33.5000 H       104 ILE    0.5100
   1678 HD3       -46.9460    1.5980  -32.4090 H       104 ILE   -0.5100
   1679 N         -43.2450   -1.9170  -33.2450 N.am    105 ALA   -0.4700
   1680 CA        -42.8020   -2.5920  -32.0470 C.3     105 ALA    0.3100
   1681 C         -41.3860   -3.1310  -32.2100 C.2     105 ALA    0.0700
   1682 O         -40.6140   -3.1590  -31.2580 O.2     105 ALA    0.0900
   1683 CB        -43.7580   -3.7070  -31.7030 C.3     105 ALA   -0.2700
   1684 HN        -43.8790   -2.4210  -33.8280 H       105 ALA    0.0900
   1685 HA        -42.7630   -1.8670  -31.2470 H       105 ALA    0.0900
   1686 HB1       -43.6690   -4.5300  -32.4460 H       105 ALA    0.0900
   1687 HB2       -44.8020   -3.3290  -31.7160 H       105 ALA    0.5100
   1688 HB3       -43.5200   -4.1130  -30.6970 H       105 ALA   -0.5100
   1689 N         -41.0280   -3.5290  -33.4260 N.am    106 VAL   -0.4700
   1690 CA        -39.7380   -4.1710  -33.6450 C.3     106 VAL    0.3100
   1691 C         -38.5700   -3.2100  -33.4340 C.2     106 VAL    0.0700
   1692 O         -37.4540   -3.6460  -33.1630 O.2     106 VAL    0.0900
   1693 CB        -39.6250   -4.7980  -35.0530 C.3     106 VAL   -0.0900
   1694 CG1       -40.7870   -5.7730  -35.3180 C.3     106 VAL    0.0900
   1695 CG2       -39.5760   -3.7170  -36.0990 C.3     106 VAL   -0.2700
   1696 HN        -41.6100   -3.4080  -34.2250 H       106 VAL    0.0900
   1697 HA        -39.6230   -4.9370  -32.8920 H       106 VAL    0.0900
   1698 HB        -38.6620   -5.3460  -35.1350 H       106 VAL    0.0900
   1699 HG11      -41.7390   -5.2100  -35.4280 H       106 VAL   -0.2700
   1700 HG12      -40.8890   -6.4790  -34.4660 H       106 VAL    0.0900
   1701 HG13      -40.5990   -6.3390  -36.2550 H       106 VAL    0.0900
   1702 HG21      -38.6090   -3.1730  -36.0400 H       106 VAL    0.0900
   1703 HG22      -40.4020   -2.9920  -35.9320 H       106 VAL    0.5100
   1704 HG23      -39.6710   -4.1650  -37.1110 H       106 VAL   -0.5100
   1705 N         -38.8160   -1.9070  -33.5490 N.am    107 CYS   -0.4700
   1706 CA        -37.7590   -0.9260  -33.3130 C.3     107 CYS    0.3100
   1707 C         -37.8900   -0.2390  -31.9510 C.2     107 CYS    0.0700
   1708 O         -37.0260    0.5440  -31.5560 O.2     107 CYS    0.0900
   1709 CB        -37.7410    0.1280  -34.4270 C.3     107 CYS   -0.1100
   1710 SG        -37.1460   -0.4860  -36.0230 S.3     107 CYS    0.0900
   1711 HN        -39.7130   -1.5480  -33.7950 H       107 CYS    0.0900
   1712 HA        -36.8160   -1.4510  -33.2790 H       107 CYS   -0.2300
   1713 HB1       -37.0920    0.9660  -34.0970 H       107 CYS    0.1600
   1714 HB2       -38.7740    0.5150  -34.5510 H       107 CYS    0.5100
   1715 HG1       -35.8870   -0.6230  -35.6320 H       107 CYS   -0.5100
   1716 N         -38.9660   -0.5420  -31.2280 N.am    108 HSD   -0.4700
   1717 CA        -39.2090    0.0660  -29.9280 C.3     108 HSD    0.3100
   1718 C         -39.6810   -0.9650  -28.9080 C.2     108 HSD    0.0700
   1719 O         -40.8720   -1.0400  -28.6000 O.2     108 HSD    0.0900
   1720 CB        -40.2570    1.1730  -30.0540 C.3     108 HSD   -0.0900
   1721 CG        -39.8530    2.2830  -30.9780 C.ar    108 HSD    0.0900
   1722 CD2       -39.3840    3.5260  -30.7180 C.ar    108 HSD    0.0900
   1723 ND1       -39.9080    2.1640  -32.3470 N.ar    108 HSD   -0.3600
   1724 CE1       -39.4900    3.2950  -32.8970 C.ar    108 HSD    0.3200
   1725 NE2       -39.1680    4.1350  -31.9340 N.ar    108 HSD   -0.0500
   1726 HN        -39.6510   -1.1950  -31.5420 H       108 HSD    0.2500
   1727 HA        -38.2750    0.4700  -29.5640 H       108 HSD    0.1300
   1728 HB1       -40.4390    1.6080  -29.0490 H       108 HSD   -0.7000
   1729 HB2       -41.2000    0.7290  -30.4360 H       108 HSD    0.2200
   1730 HD1       -40.2180    1.3480  -32.8370 H       108 HSD    0.1000
   1731 HD2       -39.1830    4.0380  -29.7860 H       108 HSD    0.5100
   1732 HE1       -39.4320    3.4760  -33.9700 H       108 HSD   -0.5100
   1733 N         -38.7470   -1.7760  -28.3870 N.am    109 PRO   -0.2900
   1734 CA        -39.0420   -2.7400  -27.3180 C.3     109 PRO    0.0000
   1735 C         -39.2430   -2.0640  -25.9620 C.2     109 PRO    0.0900
   1736 O         -39.8190   -2.6670  -25.0530 O.2     109 PRO    0.0900
   1737 CB        -37.7880   -3.6250  -27.2820 C.3     109 PRO    0.0200
   1738 CG        -37.0750   -3.3640  -28.5690 C.3     109 PRO    0.0900
   1739 CD        -37.3860   -1.9510  -28.9180 C.3     109 PRO   -0.1800
   1740 HA        -39.9590   -3.2660  -27.5280 H       109 PRO    0.0900
   1741 HB1       -38.0690   -4.6970  -27.2010 H       109 PRO    0.0900
   1742 HB2       -37.1430   -3.3560  -26.4180 H       109 PRO   -0.1800
   1743 HG1       -35.9810   -3.5060  -28.4450 H       109 PRO    0.0900
   1744 HG2       -37.4390   -4.0520  -29.3630 H       109 PRO    0.0900
   1745 HD1       -36.6870   -1.2440  -28.4240 H       109 PRO    0.5100
   1746 HD2       -37.3780   -1.7880  -30.0160 H       109 PRO   -0.5100
   1747 N         -38.7640   -0.8250  -25.8290 N.am    110 VAL   -0.4700
   1748 CA        -38.8860   -0.0770  -24.5760 C.3     110 VAL    0.3100
   1749 C         -40.2410    0.6150  -24.4650 C.2     110 VAL    0.0700
   1750 O         -40.9500    0.4460  -23.4710 O.2     110 VAL    0.0900
   1751 CB        -37.7420    0.9710  -24.3910 C.3     110 VAL   -0.0900
   1752 CG1       -37.6050    1.8930  -25.6110 C.3     110 VAL    0.0900
   1753 CG2       -37.9650    1.7880  -23.1160 C.3     110 VAL   -0.2700
   1754 HN        -38.3040   -0.3550  -26.5760 H       110 VAL    0.0900
   1755 HA        -38.8640   -0.7910  -23.7670 H       110 VAL    0.0900
   1756 HB        -36.7820    0.4340  -24.2340 H       110 VAL    0.0900
   1757 HG11      -38.4790    2.5770  -25.6730 H       110 VAL   -0.2700
   1758 HG12      -37.5630    1.2870  -26.5400 H       110 VAL    0.0900
   1759 HG13      -36.6820    2.5040  -25.5220 H       110 VAL    0.0900
   1760 HG21      -38.1590    1.1110  -22.2570 H       110 VAL    0.0900
   1761 HG22      -38.8410    2.4580  -23.2450 H       110 VAL    0.5100
   1762 HG23      -37.0600    2.3940  -22.8930 H       110 VAL   -0.5100
   1763 N         -40.6480    1.3330  -25.5490 N.am    111 LYS   -0.4700
   1764 CA        -41.8430    2.1570  -25.5860 C.3     111 LYS    0.3100
   1765 C         -43.0250    1.2360  -25.6040 C.2     111 LYS    0.0700
   1766 O         -44.1430    1.6210  -25.3320 O.2     111 LYS    0.0900
   1767 CB        -41.9360    3.0530  -26.8790 C.3     111 LYS   -0.1800
   1768 CG        -42.8200    2.4980  -28.0300 C.3     111 LYS    0.0900
   1769 CD        -42.9450    3.3660  -29.2910 C.3     111 LYS    0.0900
   1770 CE        -43.6650    2.6520  -30.4560 C.3     111 LYS   -0.1800
   1771 NZ        -44.8430    1.8710  -29.9860 N.4     111 LYS    0.0900
   1772 HN        -40.1220    1.3220  -26.3950 H       111 LYS    0.0900
   1773 HA        -41.8300    2.7860  -24.7080 H       111 LYS   -0.1800
   1774 HB1       -40.9080    3.1910  -27.2740 H       111 LYS    0.0900
   1775 HB2       -42.3440    4.0410  -26.5810 H       111 LYS    0.0900
   1776 HG1       -43.8420    2.3410  -27.6260 H       111 LYS    0.2100
   1777 HG2       -42.3980    1.5170  -28.3360 H       111 LYS    0.0500
   1778 HD1       -41.9260    3.6530  -29.6270 H       111 LYS    0.0500
   1779 HD2       -43.5120    4.2860  -29.0340 H       111 LYS   -0.3000
   1780 HE1       -42.9660    1.9460  -30.9520 H       111 LYS    0.3300
   1781 HE2       -44.0290    3.4050  -31.1870 H       111 LYS    0.3300
   1782 HZ1       -45.5230    2.5090  -29.5260 H       111 LYS    0.3300
   1783 HZ2       -44.5300    1.1480  -29.3060 H       111 LYS    0.5100
   1784 HZ3       -45.2980    1.4070  -30.7990 H       111 LYS   -0.5100
   1785 N         -42.8450   -0.0290  -25.9950 N.am    112 ALA   -0.4700
   1786 CA        -43.9020   -1.0290  -26.0080 C.3     112 ALA    0.3100
   1787 C         -44.5180   -1.1520  -24.6160 C.2     112 ALA    0.0700
   1788 O         -45.7340   -1.2750  -24.4750 O.2     112 ALA    0.0900
   1789 CB        -43.3610   -2.3760  -26.4810 C.3     112 ALA   -0.2700
   1790 HN        -41.9540   -0.3510  -26.3030 H       112 ALA    0.0900
   1791 HA        -44.6810   -0.6840  -26.6730 H       112 ALA    0.0900
   1792 HB1       -42.5530   -2.7230  -25.8000 H       112 ALA    0.0900
   1793 HB2       -42.9430   -2.2780  -27.5050 H       112 ALA    0.5100
   1794 HB3       -44.1750   -3.1320  -26.4800 H       112 ALA   -0.5100
   1795 N         -43.6870   -1.1280  -23.5540 N.am    113 LEU   -0.4700
   1796 CA        -44.1490   -1.1480  -22.1830 C.3     113 LEU    0.3100
   1797 C         -44.1020    0.2610  -21.6200 C.2     113 LEU    0.0700
   1798 O         -43.0850    0.7150  -21.1080 O.2     113 LEU    0.0900
   1799 CB        -43.2850   -2.1030  -21.3180 C.3     113 LEU   -0.1800
   1800 CG        -43.2440   -3.5660  -21.8170 C.3     113 LEU    0.0900
   1801 CD1       -42.3240   -4.4110  -20.9220 C.3     113 LEU    0.0900
   1802 CD2       -44.6430   -4.1990  -21.8930 C.3     113 LEU   -0.0900
   1803 HN        -42.6980   -1.0940  -23.6710 H       113 LEU    0.0900
   1804 HA        -45.1780   -1.4740  -22.1850 H       113 LEU   -0.2700
   1805 HB1       -43.6910   -2.0990  -20.2840 H       113 LEU    0.0900
   1806 HB2       -42.2470   -1.7120  -21.2980 H       113 LEU    0.0900
   1807 HG        -42.8650   -3.5890  -22.8600 H       113 LEU    0.0900
   1808 HD11      -42.6970   -4.4020  -19.8740 H       113 LEU   -0.2700
   1809 HD12      -41.2950   -3.9930  -20.9340 H       113 LEU    0.0900
   1810 HD13      -42.3060   -5.4610  -21.2820 H       113 LEU    0.0900
   1811 HD21      -45.2860   -3.6230  -22.5930 H       113 LEU    0.0900
   1812 HD22      -45.1180   -4.1920  -20.8890 H       113 LEU    0.5100
   1813 HD23      -44.5660   -5.2440  -22.2620 H       113 LEU   -0.5100
   1814 N         -45.2420    0.9720  -21.6680 N.am    114 ASP   -0.4700
   1815 CA        -45.3260    2.3730  -21.2750 C.3     114 ASP    0.3100
   1816 C         -46.6930    2.6600  -20.6780 C.2     114 ASP    0.0700
   1817 O         -47.5140    1.7570  -20.5040 O.2     114 ASP    0.0900
   1818 CB        -45.1120    3.2790  -22.4930 C.3     114 ASP   -0.2800
   1819 CG        -44.0460    4.3370  -22.2640 C.2     114 ASP    0.0900
   1820 OD1       -42.8530    4.0410  -22.4830 O.co2   114 ASP    0.0900
   1821 OD2       -44.4070    5.4720  -21.8850 O.co2   114 ASP    0.6200
   1822 HN        -46.0960    0.5630  -21.9810 H       114 ASP   -0.7600
   1823 HA        -44.5680    2.5590  -20.5290 H       114 ASP   -0.7600
   1824 HB1       -46.0680    3.7900  -22.7340 H       114 ASP    0.5100
   1825 HB2       -44.8050    2.6520  -23.3580 H       114 ASP   -0.5100
   1826 N         -46.9400    3.9270  -20.2870 N.am    115 PHE   -0.4700
   1827 CA        -48.2340    4.3520  -19.7830 C.3     115 PHE    0.3100
   1828 C         -49.1530    4.7730  -20.9300 C.2     115 PHE    0.0700
   1829 O         -50.3750    4.6670  -20.8540 O.2     115 PHE    0.0900
   1830 CB        -48.0750    5.4850  -18.7210 C.3     115 PHE   -0.1800
   1831 CG        -47.5580    6.8080  -19.2500 C.ar    115 PHE    0.0900
   1832 CD1       -48.4190    7.9180  -19.3350 C.ar    115 PHE    0.0900
   1833 CD2       -46.2020    6.9850  -19.5780 C.ar    115 PHE    0.0000
   1834 CE1       -47.9420    9.1690  -19.7500 C.ar    115 PHE   -0.1150
   1835 CE2       -45.7230    8.2290  -20.0080 C.ar    115 PHE    0.1150
   1836 CZ        -46.5920    9.3230  -20.0890 C.ar    115 PHE   -0.1150
   1837 HN        -46.2380    4.6340  -20.3270 H       115 PHE    0.1150
   1838 HA        -48.7180    3.4930  -19.3430 H       115 PHE   -0.1150
   1839 HB1       -47.3580    5.1490  -17.9420 H       115 PHE    0.1150
   1840 HB2       -49.0670    5.6890  -18.2630 H       115 PHE   -0.1150
   1841 HD1       -49.4620    7.8050  -19.0790 H       115 PHE    0.1150
   1842 HD2       -45.5210    6.1510  -19.4970 H       115 PHE   -0.1150
   1843 HE1       -48.6140   10.0130  -19.8070 H       115 PHE    0.1150
   1844 HE2       -44.6840    8.3440  -20.2780 H       115 PHE    0.5100
   1845 HZ        -46.2230   10.2850  -20.4130 H       115 PHE   -0.5100
   1846 N         -48.5820    5.2250  -22.0660 N.am    116 ARG   -0.4700
   1847 CA        -49.3570    5.6970  -23.2060 C.3     116 ARG    0.3100
   1848 C         -49.7090    4.5890  -24.1870 C.2     116 ARG    0.0700
   1849 O         -50.8240    4.5350  -24.7000 O.2     116 ARG    0.0900
   1850 CB        -48.5720    6.7780  -23.9510 C.3     116 ARG   -0.1800
   1851 CG        -48.1730    7.9630  -23.0940 C.3     116 ARG    0.0900
   1852 CD        -47.1100    8.7960  -23.7860 C.3     116 ARG    0.0900
   1853 NE        -45.8570    8.0530  -23.9280 N.pl3   116 ARG   -0.1800
   1854 CZ        -44.8310    8.4480  -24.6730 C.cat   116 ARG    0.0900
   1855 NH1       -44.8960    9.5800  -25.3590 N.pl3   116 ARG    0.0900
   1856 NH2       -43.7380    7.7040  -24.7360 N.pl3   116 ARG    0.2000
   1857 HN        -47.5920    5.2560  -22.1770 H       116 ARG    0.0900
   1858 HA        -50.2920    6.0940  -22.8380 H       116 ARG    0.0900
   1859 HB1       -49.1970    7.1470  -24.7910 H       116 ARG   -0.7000
   1860 HB2       -47.6500    6.3180  -24.3650 H       116 ARG    0.4400
   1861 HG1       -47.7760    7.5970  -22.1240 H       116 ARG    0.6400
   1862 HG2       -49.0660    8.5950  -22.9020 H       116 ARG   -0.8000
   1863 HD1       -46.8990    9.7090  -23.1890 H       116 ARG    0.4600
   1864 HD2       -47.4560    9.0760  -24.8040 H       116 ARG    0.4600
   1865 HE        -45.7690    7.1900  -23.4310 H       116 ARG   -0.8000
   1866 HH11      -45.7220   10.1430  -25.3170 H       116 ARG    0.4600
   1867 HH12      -44.1200    9.8730  -25.9170 H       116 ARG    0.4600
   1868 HH21      -43.6860    6.8460  -24.2250 H       116 ARG    0.5100
   1869 HH22      -42.9630    7.9990  -25.2960 H       116 ARG   -0.5100
   1870 N         -48.7530    3.7100  -24.4580 N.am    117 THR   -0.4700
   1871 CA        -48.9230    2.7060  -25.5010 C.3     117 THR    0.3100
   1872 C         -50.2790    1.9970  -25.3890 C.2     117 THR    0.0700
   1873 O         -51.0030    1.9000  -26.3790 O.2     117 THR    0.0900
   1874 CB        -47.7660    1.6870  -25.4950 C.3     117 THR    0.1400
   1875 CG2       -47.6390    1.0070  -26.8550 C.3     117 THR    0.0900
   1876 OG1       -46.5420    2.3620  -25.1930 O.3     117 THR   -0.6600
   1877 HN        -47.8850    3.6960  -23.9690 H       117 THR    0.4300
   1878 HA        -48.9640    3.2180  -26.4500 H       117 THR   -0.2700
   1879 HB        -47.9510    0.9080  -24.7260 H       117 THR    0.0900
   1880 HG1       -45.8900    1.6720  -25.0440 H       117 THR    0.0900
   1881 HG21      -47.2640    1.7310  -27.6100 H       117 THR    0.0900
   1882 HG22      -48.6310    0.6340  -27.1850 H       117 THR    0.5100
   1883 HG23      -46.9230    0.1610  -26.7890 H       117 THR   -0.5100
   1884 N         -50.6420    1.5230  -24.1840 N.am    118 PRO   -0.2900
   1885 CA        -51.9650    0.9080  -24.0200 C.3     118 PRO    0.0000
   1886 C         -53.0990    1.9180  -24.2050 C.2     118 PRO    0.0900
   1887 O         -54.1370    1.5810  -24.7830 O.2     118 PRO    0.0900
   1888 CB        -51.9400    0.3860  -22.5740 C.3     118 PRO    0.0200
   1889 CG        -50.4960    0.3210  -22.2050 C.3     118 PRO    0.0900
   1890 CD        -49.8570    1.4550  -22.9410 C.3     118 PRO   -0.1800
   1891 HA        -52.1220    0.1490  -24.7700 H       118 PRO    0.0900
   1892 HB1       -52.4060   -0.6200  -22.5120 H       118 PRO    0.0900
   1893 HB2       -52.4870    1.0770  -21.8980 H       118 PRO   -0.1800
   1894 HG1       -50.3650    0.4400  -21.1080 H       118 PRO    0.0900
   1895 HG2       -50.0530   -0.6490  -22.5150 H       118 PRO    0.0900
   1896 HD1       -49.9450    2.4100  -22.3800 H       118 PRO    0.5100
   1897 HD2       -48.7920    1.2470  -23.1710 H       118 PRO   -0.5100
   1898 N         -52.9010    3.1400  -23.7120 N.am    119 LEU   -0.4700
   1899 CA        -53.8970    4.2010  -23.8360 C.3     119 LEU    0.3100
   1900 C         -54.1410    4.5840  -25.2960 C.2     119 LEU    0.0700
   1901 O         -55.2870    4.7050  -25.7330 O.2     119 LEU    0.0900
   1902 CB        -53.4640    5.4390  -23.0450 C.3     119 LEU   -0.1800
   1903 CG        -54.3680    6.6670  -23.2100 C.3     119 LEU    0.0900
   1904 CD1       -55.7440    6.4040  -22.6060 C.3     119 LEU    0.0900
   1905 CD2       -53.7360    7.9240  -22.6030 C.3     119 LEU   -0.0900
   1906 HN        -52.0610    3.3850  -23.2340 H       119 LEU    0.0900
   1907 HA        -54.8370    3.8240  -23.4600 H       119 LEU   -0.2700
   1908 HB1       -52.4400    5.7170  -23.3700 H       119 LEU    0.0900
   1909 HB2       -53.4400    5.1700  -21.9670 H       119 LEU    0.0900
   1910 HG        -54.4790    6.8990  -24.2900 H       119 LEU    0.0900
   1911 HD11      -55.6480    6.1780  -21.5220 H       119 LEU   -0.2700
   1912 HD12      -56.2180    5.5340  -23.1090 H       119 LEU    0.0900
   1913 HD13      -56.3880    7.3020  -22.7250 H       119 LEU    0.0900
   1914 HD21      -52.7670    8.1420  -23.1000 H       119 LEU    0.0900
   1915 HD22      -53.5520    7.7680  -21.5190 H       119 LEU    0.5100
   1916 HD23      -54.4120    8.7930  -22.7460 H       119 LEU   -0.5100
   1917 N         -53.0630    4.7870  -26.0530 N.am    120 LYS   -0.4700
   1918 CA        -53.1930    5.0940  -27.4690 C.3     120 LYS    0.3100
   1919 C         -54.0710    4.0410  -28.1150 C.2     120 LYS    0.0700
   1920 O         -54.9470    4.3530  -28.9200 O.2     120 LYS    0.0900
   1921 CB        -51.8270    5.1430  -28.1620 C.3     120 LYS   -0.1800
   1922 CG        -51.0170    6.3970  -27.8460 C.3     120 LYS    0.0900
   1923 CD        -49.7340    6.4590  -28.6660 C.3     120 LYS    0.0900
   1924 CE        -48.9200    7.7130  -28.3610 C.3     120 LYS   -0.1800
   1925 NZ        -47.6910    7.7970  -29.2000 N.4     120 LYS    0.0900
   1926 HN        -52.1360    4.7380  -25.6910 H       120 LYS    0.0900
   1927 HA        -53.6880    6.0500  -27.5560 H       120 LYS   -0.1800
   1928 HB1       -51.9880    5.0950  -29.2600 H       120 LYS    0.0900
   1929 HB2       -51.2400    4.2560  -27.8450 H       120 LYS    0.0900
   1930 HG1       -50.7570    6.3990  -26.7660 H       120 LYS    0.2100
   1931 HG2       -51.6330    7.2930  -28.0690 H       120 LYS    0.0500
   1932 HD1       -49.9940    6.4510  -29.7460 H       120 LYS    0.0500
   1933 HD2       -49.1160    5.5640  -28.4390 H       120 LYS   -0.3000
   1934 HE1       -48.6020    7.7040  -27.2960 H       120 LYS    0.3300
   1935 HE2       -49.5320    8.6160  -28.5680 H       120 LYS    0.3300
   1936 HZ1       -47.9570    7.8180  -30.2050 H       120 LYS    0.3300
   1937 HZ2       -47.0900    6.9670  -29.0190 H       120 LYS    0.5100
   1938 HZ3       -47.1670    8.6620  -28.9620 H       120 LYS   -0.5100
   1939 N         -53.8450    2.7870  -27.7330 N.am    121 ALA   -0.4700
   1940 CA        -54.5930    1.6760  -28.2940 C.3     121 ALA    0.3100
   1941 C         -56.0850    1.8510  -28.0180 C.2     121 ALA    0.0700
   1942 O         -56.9170    1.6780  -28.9180 O.2     121 ALA    0.0900
   1943 CB        -54.0900    0.3600  -27.7190 C.3     121 ALA   -0.2700
   1944 HN        -53.1560    2.5540  -27.0510 H       121 ALA    0.0900
   1945 HA        -54.4660    1.6930  -29.3650 H       121 ALA    0.0900
   1946 HB1       -54.3760    0.2770  -26.6480 H       121 ALA    0.0900
   1947 HB2       -52.9830    0.3120  -27.7950 H       121 ALA    0.5100
   1948 HB3       -54.5410   -0.4910  -28.2720 H       121 ALA   -0.5100
   1949 N         -56.4160    2.2070  -26.7740 N.am    122 LYS   -0.4700
   1950 CA        -57.8020    2.4350  -26.3830 C.3     122 LYS    0.3100
   1951 C         -58.4090    3.4750  -27.3150 C.2     122 LYS    0.0700
   1952 O         -59.4730    3.2600  -27.8980 O.2     122 LYS    0.0900
   1953 CB        -57.9010    2.9030  -24.9170 C.3     122 LYS   -0.1800
   1954 CG        -57.5570    1.8360  -23.8660 C.3     122 LYS    0.0900
   1955 CD        -57.3880    2.4290  -22.4560 C.3     122 LYS    0.0900
   1956 CE        -58.6440    3.1440  -21.9700 C.3     122 LYS   -0.1800
   1957 NZ        -58.4640    3.7680  -20.6250 N.4     122 LYS    0.0900
   1958 HN        -55.7320    2.3300  -26.0590 H       122 LYS    0.0900
   1959 HA        -58.3400    1.5080  -26.5150 H       122 LYS   -0.1800
   1960 HB1       -58.9390    3.2460  -24.7340 H       122 LYS    0.0900
   1961 HB2       -57.2080    3.7590  -24.7790 H       122 LYS    0.0900
   1962 HG1       -56.6110    1.3350  -24.1610 H       122 LYS    0.2100
   1963 HG2       -58.3720    1.0810  -23.8420 H       122 LYS    0.0500
   1964 HD1       -56.5450    3.1520  -22.4700 H       122 LYS    0.0500
   1965 HD2       -57.1460    1.6080  -21.7470 H       122 LYS   -0.3000
   1966 HE1       -59.4790    2.4160  -21.8920 H       122 LYS    0.3300
   1967 HE2       -58.9090    3.9550  -22.6820 H       122 LYS    0.3300
   1968 HZ1       -57.6950    4.4670  -20.6670 H       122 LYS    0.3300
   1969 HZ2       -58.2270    3.0320  -19.9300 H       122 LYS    0.5100
   1970 HZ3       -59.3470    4.2400  -20.3420 H       122 LYS   -0.5100
   1971 N         -57.7120    4.5960  -27.4800 N.am    123 ILE   -0.4700
   1972 CA        -58.2180    5.6770  -28.3110 C.3     123 ILE    0.3100
   1973 C         -58.4460    5.1970  -29.7400 C.2     123 ILE    0.0700
   1974 O         -59.5210    5.3990  -30.3060 O.2     123 ILE    0.0900
   1975 CB        -57.2730    6.8840  -28.3110 C.3     123 ILE   -0.0900
   1976 CG1       -57.2240    7.5010  -26.9120 C.3     123 ILE    0.0900
   1977 CG2       -57.7380    7.9170  -29.3280 C.3     123 ILE   -0.2700
   1978 CD        -56.3770    8.7420  -26.8390 C.3     123 ILE    0.0900
   1979 HN        -56.8270    4.7450  -27.0480 H       123 ILE    0.0900
   1980 HA        -59.1860    5.9630  -27.9260 H       123 ILE    0.0900
   1981 HB        -56.2450    6.5490  -28.5670 H       123 ILE   -0.1800
   1982 HG11      -56.8130    6.7480  -26.2060 H       123 ILE    0.0900
   1983 HG12      -58.2590    7.7580  -26.6020 H       123 ILE    0.0900
   1984 HG21      -58.7630    8.2650  -29.0790 H       123 ILE   -0.2700
   1985 HG22      -57.7550    7.4670  -30.3440 H       123 ILE    0.0900
   1986 HG23      -57.0530    8.7920  -29.3200 H       123 ILE    0.0900
   1987 HD1       -56.8720    9.5750  -27.3820 H       123 ILE    0.0900
   1988 HD2       -55.3870    8.5530  -27.3050 H       123 ILE    0.5100
   1989 HD3       -56.2390    9.0430  -25.7780 H       123 ILE   -0.5100
   1990 N         -57.4410    4.5520  -30.3210 N.am    124 ILE   -0.4700
   1991 CA        -57.5740    4.0340  -31.6740 C.3     124 ILE    0.3100
   1992 C         -58.8260    3.1620  -31.8140 C.2     124 ILE    0.0700
   1993 O         -59.6280    3.3670  -32.7270 O.2     124 ILE    0.0900
   1994 CB        -56.3180    3.2660  -32.0990 C.3     124 ILE   -0.0900
   1995 CG1       -55.1390    4.2380  -32.1560 C.3     124 ILE    0.0900
   1996 CG2       -56.5220    2.6100  -33.4640 C.3     124 ILE   -0.2700
   1997 CD        -53.8400    3.5970  -32.5310 C.3     124 ILE    0.0900
   1998 HN        -56.5670    4.3960  -29.8670 H       124 ILE    0.0900
   1999 HA        -57.7400    4.8730  -32.3350 H       124 ILE    0.0900
   2000 HB        -56.0950    2.4820  -31.3440 H       124 ILE   -0.1800
   2001 HG11      -55.0230    4.7100  -31.1580 H       124 ILE    0.0900
   2002 HG12      -55.3690    5.0270  -32.9030 H       124 ILE    0.0900
   2003 HG21      -56.7390    3.3840  -34.2310 H       124 ILE   -0.2700
   2004 HG22      -57.3790    1.9050  -33.4210 H       124 ILE    0.0900
   2005 HG23      -55.6030    2.0630  -33.7620 H       124 ILE    0.0900
   2006 HD1       -53.9210    3.1310  -33.5360 H       124 ILE    0.0900
   2007 HD2       -53.5800    2.8090  -31.7930 H       124 ILE    0.5100
   2008 HD3       -53.0350    4.3630  -32.5590 H       124 ILE   -0.5100
   2009 N         -59.0090    2.2070  -30.9010 N.am    125 ASN   -0.4700
   2010 CA        -60.2050    1.3650  -30.9090 C.3     125 ASN    0.3100
   2011 C         -61.4670    2.1830  -31.1320 C.2     125 ASN    0.0700
   2012 O         -62.3360    1.8110  -31.9210 O.2     125 ASN    0.0900
   2013 CB        -60.3390    0.5980  -29.5920 C.3     125 ASN   -0.1800
   2014 CG        -59.4250   -0.5990  -29.5300 C.2     125 ASN    0.0900
   2015 ND2       -59.5060   -1.3500  -28.4330 N.am    125 ASN    0.0900
   2016 OD1       -58.6500   -0.8500  -30.4500 O.2     125 ASN    0.5500
   2017 HN        -58.3460    2.0250  -30.1800 H       125 ASN   -0.5500
   2018 HA        -60.1220    0.6760  -31.7370 H       125 ASN   -0.6200
   2019 HB1       -61.3880    0.2480  -29.4810 H       125 ASN    0.3200
   2020 HB2       -60.0910    1.2770  -28.7490 H       125 ASN    0.3000
   2021 HD21      -58.9240   -2.1560  -28.3350 H       125 ASN    0.5100
   2022 HD22      -60.1500   -1.1060  -27.7070 H       125 ASN   -0.5100
   2023 N         -61.5640    3.3030  -30.4220 N.am    126 ILE   -0.4700
   2024 CA        -62.7200    4.1690  -30.5400 C.3     126 ILE    0.3100
   2025 C         -62.7830    4.7460  -31.9450 C.2     126 ILE    0.0700
   2026 O         -63.8170    4.6770  -32.6060 O.2     126 ILE    0.0900
   2027 CB        -62.6690    5.3050  -29.5160 C.3     126 ILE   -0.0900
   2028 CG1       -62.6840    4.7290  -28.1020 C.3     126 ILE    0.0900
   2029 CG2       -63.8490    6.2370  -29.7060 C.3     126 ILE   -0.2700
   2030 CD        -62.6580    5.7750  -27.0160 C.3     126 ILE    0.0900
   2031 HN        -60.8560    3.5930  -29.7830 H       126 ILE    0.0900
   2032 HA        -63.6020    3.5670  -30.3860 H       126 ILE    0.0900
   2033 HB        -61.7230    5.8740  -29.6430 H       126 ILE   -0.1800
   2034 HG11      -61.7970    4.0720  -27.9800 H       126 ILE    0.0900
   2035 HG12      -63.6030    4.1180  -27.9810 H       126 ILE    0.0900
   2036 HG21      -64.8010    5.6790  -29.5740 H       126 ILE   -0.2700
   2037 HG22      -63.8300    6.6680  -30.7300 H       126 ILE    0.0900
   2038 HG23      -63.8100    7.0550  -28.9550 H       126 ILE    0.0900
   2039 HD1       -63.6250    6.3230  -26.9890 H       126 ILE    0.0900
   2040 HD2       -61.8430    6.5040  -27.2130 H       126 ILE    0.5100
   2041 HD3       -62.4960    5.2920  -26.0290 H       126 ILE   -0.5100
   2042 N         -61.6720    5.3100  -32.4080 N.am    127 CYS   -0.4700
   2043 CA        -61.6210    5.8830  -33.7440 C.3     127 CYS    0.3100
   2044 C         -62.1070    4.8830  -34.7740 C.2     127 CYS    0.0700
   2045 O         -62.7770    5.2430  -35.7400 O.2     127 CYS    0.0900
   2046 CB        -60.1980    6.3110  -34.0920 C.3     127 CYS   -0.1100
   2047 SG        -59.5830    7.6670  -33.0780 S.3     127 CYS    0.0900
   2048 HN        -60.8340    5.3660  -31.8690 H       127 CYS    0.0900
   2049 HA        -62.2840    6.7340  -33.7700 H       127 CYS   -0.2300
   2050 HB1       -60.1780    6.6160  -35.1600 H       127 CYS    0.1600
   2051 HB2       -59.5310    5.4310  -33.9680 H       127 CYS    0.5100
   2052 HG1       -59.4900    6.9490  -31.9680 H       127 CYS   -0.5100
   2053 N         -61.7710    3.6190  -34.5640 N.am    128 ILE   -0.4700
   2054 CA        -62.2080    2.5670  -35.4610 C.3     128 ILE    0.3100
   2055 C         -63.7290    2.4210  -35.3830 C.2     128 ILE    0.0700
   2056 O         -64.4020    2.2770  -36.4050 O.2     128 ILE    0.0900
   2057 CB        -61.4950    1.2450  -35.1310 C.3     128 ILE   -0.0900
   2058 CG1       -59.9940    1.3770  -35.4090 C.3     128 ILE    0.0900
   2059 CG2       -62.0920    0.0980  -35.9280 C.3     128 ILE   -0.2700
   2060 CD        -59.1900    0.1620  -35.0170 C.3     128 ILE    0.0900
   2061 HN        -61.2090    3.3370  -33.7900 H       128 ILE    0.0900
   2062 HA        -61.9820    2.8740  -36.4700 H       128 ILE    0.0900
   2063 HB        -61.6020    1.0320  -34.0460 H       128 ILE   -0.1800
   2064 HG11      -59.6080    2.2520  -34.8440 H       128 ILE    0.0900
   2065 HG12      -59.8520    1.5590  -36.4940 H       128 ILE    0.0900
   2066 HG21      -61.9850    0.2940  -37.0170 H       128 ILE   -0.2700
   2067 HG22      -63.1730   -0.0060  -35.6910 H       128 ILE    0.0900
   2068 HG23      -61.5630   -0.8470  -35.6850 H       128 ILE    0.0900
   2069 HD1       -59.4180   -0.6840  -35.7020 H       128 ILE    0.0900
   2070 HD2       -59.4470   -0.1440  -33.9800 H       128 ILE    0.5100
   2071 HD3       -58.1040    0.3880  -35.0820 H       128 ILE   -0.5100
   2072 N         -64.2770    2.4900  -34.1710 N.am    129 TRP   -0.4700
   2073 CA        -65.7180    2.3800  -33.9810 C.3     129 TRP    0.3100
   2074 C         -66.4550    3.5820  -34.5420 C.2     129 TRP    0.0700
   2075 O         -67.6090    3.4760  -34.9490 O.2     129 TRP    0.0900
   2076 CB        -66.0650    2.2160  -32.5030 C.3     129 TRP   -0.1800
   2077 CG        -65.9540    0.8090  -32.0380 C.ar    129 TRP    0.0900
   2078 CD1       -64.9630    0.2770  -31.2730 C.ar    129 TRP    0.0900
   2079 CD2       -66.8680   -0.2590  -32.3120 C.ar    129 TRP   -0.0300
   2080 CE2       -66.3640   -1.4120  -31.6770 C.ar    129 TRP   -0.1500
   2081 CE3       -68.0640   -0.3520  -33.0320 C.ar    129 TRP    0.2200
   2082 NE1       -65.2020   -1.0560  -31.0500 N.ar    129 TRP   -0.5100
   2083 CZ2       -67.0130   -2.6410  -31.7380 C.ar    129 TRP    0.3700
   2084 CZ3       -68.7090   -1.5750  -33.0900 C.ar    129 TRP    0.2400
   2085 CH2       -68.1820   -2.7020  -32.4480 C.ar    129 TRP    0.1100
   2086 HN        -63.7320    2.6190  -33.3470 H       129 TRP   -0.2500
   2087 HA        -66.0620    1.5240  -34.5430 H       129 TRP    0.1700
   2088 HB1       -67.1070    2.5600  -32.3370 H       129 TRP   -0.2000
   2089 HB2       -65.3730    2.8420  -31.8990 H       129 TRP    0.1400
   2090 HD1       -64.1110    0.8230  -30.8950 H       129 TRP   -0.2700
   2091 HE1       -64.6340   -1.6530  -30.5280 H       129 TRP    0.1600
   2092 HE3       -68.4910    0.5020  -33.5360 H       129 TRP   -0.1400
   2093 HZ2       -66.6250   -3.5230  -31.2490 H       129 TRP    0.1400
   2094 HZ3       -69.6340   -1.6610  -33.6390 H       129 TRP    0.5100
   2095 HH2       -68.7110   -3.6420  -32.5150 H       129 TRP   -0.5100
   2096 N         -65.8000    4.7360  -34.5550 N.am    130 LEU   -0.4700
   2097 CA        -66.4150    5.9230  -35.1140 C.3     130 LEU    0.3100
   2098 C         -66.4150    5.8040  -36.6310 C.2     130 LEU    0.0700
   2099 O         -67.4260    6.0550  -37.2780 O.2     130 LEU    0.0900
   2100 CB        -65.6890    7.1900  -34.6520 C.3     130 LEU   -0.1800
   2101 CG        -65.6840    7.4290  -33.1360 C.3     130 LEU    0.0900
   2102 CD1       -65.0710    8.7860  -32.8140 C.3     130 LEU    0.0900
   2103 CD2       -67.0810    7.3100  -32.5330 C.3     130 LEU   -0.0900
   2104 HN        -64.8770    4.8370  -34.1920 H       130 LEU    0.0900
   2105 HA        -67.4450    5.9450  -34.7920 H       130 LEU   -0.2700
   2106 HB1       -66.1750    8.0620  -35.1380 H       130 LEU    0.0900
   2107 HB2       -64.6340    7.1280  -34.9960 H       130 LEU    0.0900
   2108 HG        -65.0930    6.6290  -32.6390 H       130 LEU    0.0900
   2109 HD11      -65.6570    9.5950  -33.3000 H       130 LEU   -0.2700
   2110 HD12      -64.0270    8.8290  -33.1910 H       130 LEU    0.0900
   2111 HD13      -65.0780    8.9530  -31.7160 H       130 LEU    0.0900
   2112 HD21      -67.4910    6.2940  -32.7170 H       130 LEU    0.0900
   2113 HD22      -67.7600    8.0550  -33.0000 H       130 LEU    0.5100
   2114 HD23      -67.0360    7.4820  -31.4360 H       130 LEU   -0.5100
   2115 N         -65.2890    5.3930  -37.2060 N.am    131 LEU   -0.4700
   2116 CA        -65.2090    5.2310  -38.6490 C.3     131 LEU    0.3100
   2117 C         -66.1690    4.1550  -39.1280 C.2     131 LEU    0.0700
   2118 O         -66.7920    4.2850  -40.1790 O.2     131 LEU    0.0900
   2119 CB        -63.7900    4.8760  -39.0890 C.3     131 LEU   -0.1800
   2120 CG        -62.9310    6.0670  -39.5060 C.3     131 LEU    0.0900
   2121 CD1       -62.7830    7.0670  -38.3640 C.3     131 LEU    0.0900
   2122 CD2       -61.5770    5.5770  -39.9820 C.3     131 LEU   -0.0900
   2123 HN        -64.4650    5.1800  -36.6850 H       131 LEU    0.0900
   2124 HA        -65.5180    6.1600  -39.1050 H       131 LEU   -0.2700
   2125 HB1       -63.8570    4.1770  -39.9490 H       131 LEU    0.0900
   2126 HB2       -63.2840    4.3610  -38.2450 H       131 LEU    0.0900
   2127 HG        -63.4050    6.5720  -40.3750 H       131 LEU    0.0900
   2128 HD11      -62.3010    6.5800  -37.4900 H       131 LEU   -0.2700
   2129 HD12      -63.7820    7.4410  -38.0560 H       131 LEU    0.0900
   2130 HD13      -62.1490    7.9210  -38.6890 H       131 LEU    0.0900
   2131 HD21      -61.7010    4.8960  -40.8510 H       131 LEU    0.0900
   2132 HD22      -61.0680    5.0200  -39.1660 H       131 LEU    0.5100
   2133 HD23      -60.9510    6.4390  -40.2940 H       131 LEU   -0.5100
   2134 N         -66.2830    3.0810  -38.3560 N.am    132 SER   -0.4700
   2135 CA        -67.1850    1.9960  -38.7000 C.3     132 SER    0.3100
   2136 C         -68.6440    2.4390  -38.5930 C.2     132 SER    0.0700
   2137 O         -69.5160    1.8840  -39.2600 O.2     132 SER    0.0900
   2138 CB        -66.9140    0.7860  -37.8030 C.3     132 SER    0.0500
   2139 OG        -65.5750    0.3440  -37.9590 O.3     132 SER    0.0900
   2140 HN        -65.7610    2.9720  -37.5140 H       132 SER    0.0900
   2141 HA        -67.0240    1.7400  -39.7360 H       132 SER   -0.6600
   2142 HB1       -67.6000   -0.0450  -38.0780 H       132 SER    0.4300
   2143 HB2       -67.0790    1.0640  -36.7400 H       132 SER    0.5100
   2144 HG1       -65.0390    0.9340  -37.4230 H       132 SER   -0.5100
   2145 N         -68.9100    3.4570  -37.7700 N.am    133 SER   -0.4700
   2146 CA        -70.2610    4.0070  -37.6440 C.3     133 SER    0.3100
   2147 C         -70.7630    4.4840  -38.9950 C.2     133 SER    0.0700
   2148 O         -71.9680    4.5230  -39.2410 O.2     133 SER    0.0900
   2149 CB        -70.3000    5.1750  -36.6580 C.3     133 SER    0.0500
   2150 OG        -69.7950    4.7880  -35.3950 O.3     133 SER    0.0900
   2151 HN        -68.2070    3.8830  -37.2070 H       133 SER    0.0900
   2152 HA        -70.9120    3.2140  -37.3070 H       133 SER   -0.6600
   2153 HB1       -71.3480    5.5190  -36.5300 H       133 SER    0.4300
   2154 HB2       -69.6800    6.0110  -37.0460 H       133 SER    0.5100
   2155 HG1       -68.8900    4.5060  -35.5460 H       133 SER   -0.5100
   2156 N         -69.8260    4.8470  -39.8690 N.am    134 SER   -0.4700
   2157 CA        -70.1520    5.2520  -41.2270 C.3     134 SER    0.3100
   2158 C         -71.1780    4.3030  -41.8150 C.2     134 SER    0.0700
   2159 O         -72.2750    4.7150  -42.1900 O.2     134 SER    0.0900
   2160 CB        -68.9010    5.2300  -42.1030 C.3     134 SER    0.0500
   2161 OG        -67.8710    6.0050  -41.5240 O.3     134 SER    0.0900
   2162 HN        -68.8580    4.8590  -39.6300 H       134 SER    0.0900
   2163 HA        -70.5670    6.2480  -41.1910 H       134 SER   -0.6600
   2164 HB1       -69.1410    5.6470  -43.1050 H       134 SER    0.4300
   2165 HB2       -68.5420    4.1850  -42.2150 H       134 SER    0.5100
   2166 HG1       -67.3730    5.4050  -40.9620 H       134 SER   -0.5100
   2167 N         -70.8250    3.0230  -41.8760 N.am    135 VAL   -0.4700
   2168 CA        -71.7130    2.0420  -42.4710 C.3     135 VAL    0.3100
   2169 C         -72.5610    1.3860  -41.3930 C.2     135 VAL    0.0700
   2170 O         -73.6460    0.8740  -41.6720 O.2     135 VAL    0.0900
   2171 CB        -70.9580    0.9580  -43.2510 C.3     135 VAL   -0.0900
   2172 CG1       -69.5480    1.4140  -43.6060 C.3     135 VAL    0.0900
   2173 CG2       -70.9150   -0.3170  -42.4540 C.3     135 VAL   -0.2700
   2174 HN        -69.9540    2.6850  -41.5250 H       135 VAL    0.0900
   2175 HA        -72.3830    2.5700  -43.1340 H       135 VAL    0.0900
   2176 HB        -71.5130    0.7260  -44.1850 H       135 VAL    0.0900
   2177 HG11      -68.9220    1.4670  -42.6900 H       135 VAL   -0.2700
   2178 HG12      -69.5820    2.4220  -44.0710 H       135 VAL    0.0900
   2179 HG13      -69.0830    0.6920  -44.3120 H       135 VAL    0.0900
   2180 HG21      -71.9470   -0.6750  -42.2510 H       135 VAL    0.0900
   2181 HG22      -70.4040   -0.1400  -41.4830 H       135 VAL    0.5100
   2182 HG23      -70.3730   -1.1020  -43.0240 H       135 VAL   -0.5100
   2183 N         -72.0630    1.3980  -40.1590 N.am    136 GLY   -0.4700
   2184 CA        -72.8050    0.8500  -39.0390 C.3     136 GLY    0.3100
   2185 C         -74.1080    1.5930  -38.8200 C.2     136 GLY   -0.0200
   2186 O         -75.1650    0.9860  -38.6420 O.2     136 GLY    0.0900
   2187 HN        -71.1670    1.7800  -39.9500 H       136 GLY    0.0900
   2188 HA1       -72.1920    0.9340  -38.1540 H       136 GLY    0.5100
   2189 HA2       -73.0150   -0.1890  -39.2480 H       136 GLY   -0.5100
   2190 N         -74.0350    2.9190  -38.8330 N.am    137 ILE   -0.4700
   2191 CA        -75.2140    3.7370  -38.6180 C.3     137 ILE    0.3100
   2192 C         -76.1080    3.7060  -39.8510 C.2     137 ILE    0.0700
   2193 O         -77.3220    3.5620  -39.7360 O.2     137 ILE    0.0900
   2194 CB        -74.8390    5.1910  -38.2440 C.3     137 ILE   -0.0900
   2195 CG1       -74.3630    5.2490  -36.7860 C.3     137 ILE    0.0900
   2196 CG2       -76.0280    6.1190  -38.4440 C.3     137 ILE   -0.2700
   2197 CD        -74.0770    6.6510  -36.2680 C.3     137 ILE    0.0900
   2198 HN        -73.1800    3.4060  -38.9900 H       137 ILE    0.0900
   2199 HA        -75.7880    3.2870  -37.8230 H       137 ILE    0.0900
   2200 HB        -73.9970    5.5310  -38.8840 H       137 ILE   -0.1800
   2201 HG11      -73.4320    4.6490  -36.6990 H       137 ILE    0.0900
   2202 HG12      -75.1460    4.7930  -36.1450 H       137 ILE    0.0900
   2203 HG21      -76.8760    5.7960  -37.8030 H       137 ILE   -0.2700
   2204 HG22      -76.3550    6.0920  -39.5050 H       137 ILE    0.0900
   2205 HG23      -75.7490    7.1580  -38.1650 H       137 ILE    0.0900
   2206 HD1       -75.0260    7.2170  -36.1540 H       137 ILE    0.0900
   2207 HD2       -73.4250    7.1930  -36.9850 H       137 ILE    0.5100
   2208 HD3       -73.5770    6.5940  -35.2770 H       137 ILE   -0.5100
   2209 N         -75.5140    3.8230  -41.0360 N.am    138 SER   -0.4700
   2210 CA        -76.3060    3.8110  -42.2580 C.3     138 SER    0.3100
   2211 C         -77.0580    2.4860  -42.3980 C.2     138 SER    0.0700
   2212 O         -78.0750    2.4110  -43.0910 O.2     138 SER    0.0900
   2213 CB        -75.4340    4.0800  -43.4920 C.3     138 SER    0.0500
   2214 OG        -74.6460    2.9550  -43.8390 O.3     138 SER    0.0900
   2215 HN        -74.5270    3.9210  -41.1380 H       138 SER    0.0900
   2216 HA        -77.0660    4.5730  -42.1670 H       138 SER   -0.6600
   2217 HB1       -74.7550    4.9340  -43.2840 H       138 SER    0.4300
   2218 HB2       -76.0880    4.3300  -44.3560 H       138 SER    0.5100
   2219 HG1       -75.2650    2.2440  -44.0220 H       138 SER   -0.5100
   2220 N         -76.5580    1.4430  -41.7320 N.am    139 ALA   -0.4700
   2221 CA        -77.2390    0.1510  -41.7060 C.3     139 ALA    0.3100
   2222 C         -78.4870    0.2490  -40.8560 C.2     139 ALA    0.0700
   2223 O         -79.4920   -0.4040  -41.1300 O.2     139 ALA    0.0900
   2224 CB        -76.3290   -0.9320  -41.1590 C.3     139 ALA   -0.2700
   2225 HN        -75.7020    1.4980  -41.2250 H       139 ALA    0.0900
   2226 HA        -77.5390   -0.0880  -42.7160 H       139 ALA    0.0900
   2227 HB1       -76.0160   -0.6810  -40.1230 H       139 ALA    0.0900
   2228 HB2       -75.4200   -1.0190  -41.7920 H       139 ALA    0.5100
   2229 HB3       -76.8670   -1.9040  -41.1400 H       139 ALA   -0.5100
   2230 N         -78.4190    1.0750  -39.8160 N.am    140 ILE   -0.4700
   2231 CA        -79.5610    1.3040  -38.9440 C.3     140 ILE    0.3100
   2232 C         -80.6480    2.1100  -39.6570 C.2     140 ILE    0.0700
   2233 O         -81.8360    1.8950  -39.4270 O.2     140 ILE    0.0900
   2234 CB        -79.1370    2.0340  -37.6460 C.3     140 ILE   -0.0900
   2235 CG1       -78.1230    1.1900  -36.8680 C.3     140 ILE    0.0900
   2236 CG2       -80.3530    2.3440  -36.7830 C.3     140 ILE   -0.2700
   2237 CD        -77.5580    1.8900  -35.6500 C.3     140 ILE    0.0900
   2238 HN        -77.5860    1.5730  -39.5890 H       140 ILE    0.0900
   2239 HA        -79.9960    0.3440  -38.7060 H       140 ILE    0.0900
   2240 HB        -78.6210    2.9820  -37.9090 H       140 ILE   -0.1800
   2241 HG11      -77.2840    0.9300  -37.5470 H       140 ILE    0.0900
   2242 HG12      -78.6220    0.2550  -36.5380 H       140 ILE    0.0900
   2243 HG21      -80.8750    1.4030  -36.5050 H       140 ILE   -0.2700
   2244 HG22      -81.0620    2.9890  -37.3460 H       140 ILE    0.0900
   2245 HG23      -80.0360    2.8610  -35.8530 H       140 ILE    0.0900
   2246 HD1       -78.3410    1.9870  -34.8680 H       140 ILE    0.0900
   2247 HD2       -77.2060    2.9070  -35.9270 H       140 ILE    0.5100
   2248 HD3       -76.7120    1.3030  -35.2340 H       140 ILE   -0.5100
   2249 N         -80.2490    3.0280  -40.5280 N.am    141 VAL   -0.4700
   2250 CA        -81.2140    3.8670  -41.2210 C.3     141 VAL    0.3100
   2251 C         -81.8220    3.1120  -42.4040 C.2     141 VAL    0.0700
   2252 O         -83.0440    3.0860  -42.5780 O.2     141 VAL    0.0900
   2253 CB        -80.5730    5.1820  -41.7120 C.3     141 VAL   -0.0900
   2254 CG1       -81.6460    6.1210  -42.2420 C.3     141 VAL    0.0900
   2255 CG2       -79.7990    5.8500  -40.5800 C.3     141 VAL   -0.2700
   2256 HN        -79.2870    3.1830  -40.7440 H       141 VAL    0.0900
   2257 HA        -82.0190    4.0810  -40.5350 H       141 VAL    0.0900
   2258 HB        -79.8430    4.9580  -42.5200 H       141 VAL    0.0900
   2259 HG11      -82.3780    6.3570  -41.4410 H       141 VAL   -0.2700
   2260 HG12      -82.1860    5.6400  -43.0850 H       141 VAL    0.0900
   2261 HG13      -81.1810    7.0690  -42.5880 H       141 VAL    0.0900
   2262 HG21      -78.8890    5.2600  -40.3380 H       141 VAL    0.0900
   2263 HG22      -80.4350    5.9090  -39.6700 H       141 VAL    0.5100
   2264 HG23      -79.4880    6.8720  -40.8860 H       141 VAL   -0.5100
   2265 N         -80.9610    2.4790  -43.2030 N.am    142 LEU   -0.4700
   2266 CA        -81.3810    1.7740  -44.4120 C.3     142 LEU    0.3100
   2267 C         -82.0310    0.4230  -44.1130 C.2     142 LEU    0.0700
   2268 O         -82.8240   -0.0840  -44.9080 O.2     142 LEU    0.0900
   2269 CB        -80.1790    1.5610  -45.3360 C.3     142 LEU   -0.1800
   2270 CG        -79.6590    2.7970  -46.0760 C.3     142 LEU    0.0900
   2271 CD1       -78.3530    2.4770  -46.7910 C.3     142 LEU    0.0900
   2272 CD2       -80.6900    3.3370  -47.0700 C.3     142 LEU   -0.0900
   2273 HN        -79.9840    2.4610  -43.0090 H       142 LEU    0.0900
   2274 HA        -82.1360    2.3680  -44.9050 H       142 LEU   -0.2700
   2275 HB1       -80.4660    0.8040  -46.0970 H       142 LEU    0.0900
   2276 HB2       -79.3480    1.1580  -44.7220 H       142 LEU    0.0900
   2277 HG        -79.4900    3.6190  -45.3490 H       142 LEU    0.0900
   2278 HD11      -78.5100    1.6610  -47.5280 H       142 LEU   -0.2700
   2279 HD12      -77.5890    2.1460  -46.0540 H       142 LEU    0.0900
   2280 HD13      -77.9860    3.3750  -47.3310 H       142 LEU    0.0900
   2281 HD21      -81.6220    3.6220  -46.5360 H       142 LEU    0.0900
   2282 HD22      -80.9370    2.5560  -47.8210 H       142 LEU    0.5100
   2283 HD23      -80.2860    4.2350  -47.5840 H       142 LEU   -0.5100
   2284 N         -81.6740   -0.1700  -42.9770 N.am    143 GLY   -0.4700
   2285 CA        -82.2570   -1.4330  -42.5700 C.3     143 GLY    0.3100
   2286 C         -83.7690   -1.3450  -42.5540 C.2     143 GLY   -0.0200
   2287 O         -84.3370   -0.3730  -42.0560 O.2     143 GLY    0.0900
   2288 HN        -80.9980    0.2240  -42.3600 H       143 GLY    0.0900
   2289 HA1       -81.8980   -1.6710  -41.5800 H       143 GLY    0.5100
   2290 HA2       -81.9470   -2.1940  -43.2720 H       143 GLY   -0.5100
   2291 N         -84.4250   -2.3600  -43.1040 N.am    144 GLY   -0.4700
   2292 CA        -85.8750   -2.3700  -43.1700 C.3     144 GLY    0.3100
   2293 C         -86.4450   -3.7000  -43.6150 C.2     144 GLY   -0.0200
   2294 O         -85.7260   -4.5640  -44.1200 O.2     144 GLY    0.0900
   2295 HN        -83.9580   -3.1510  -43.4910 H       144 GLY    0.0900
   2296 HA1       -86.1780   -1.6060  -43.8710 H       144 GLY    0.5100
   2297 HA2       -86.2510   -2.1400  -42.1830 H       144 GLY   -0.5100
   2298 N         -87.7560   -3.8580  -43.4440 N.am    145 THR   -0.4700
   2299 CA        -88.4210   -5.1110  -43.7670 C.3     145 THR    0.3100
   2300 C         -89.4470   -4.9030  -44.8740 C.2     145 THR    0.0700
   2301 O         -90.0410   -3.8320  -44.9850 O.2     145 THR    0.0900
   2302 CB        -89.1340   -5.7110  -42.5440 C.3     145 THR    0.1400
   2303 CG2       -89.0780   -7.2180  -42.6140 C.3     145 THR    0.0900
   2304 OG1       -88.5070   -5.2630  -41.3380 O.3     145 THR   -0.6600
   2305 HN        -88.3380   -3.1310  -43.0890 H       145 THR    0.4300
   2306 HA        -87.6710   -5.7980  -44.1310 H       145 THR   -0.2700
   2307 HB        -90.1980   -5.3900  -42.5360 H       145 THR    0.0900
   2308 HG1       -88.5810   -4.3060  -41.3400 H       145 THR    0.0900
   2309 HG21      -88.0860   -7.5780  -42.2650 H       145 THR    0.0900
   2310 HG22      -89.2300   -7.5540  -43.6610 H       145 THR    0.5100
   2311 HG23      -89.8630   -7.6560  -41.9620 H       145 THR   -0.5100
   2312 N         -89.6140   -5.9250  -45.7350 N.am    146 LYS   -0.4700
   2313 CA        -90.4420   -5.8920  -46.9240 C.3     146 LYS    0.3100
   2314 C         -91.0960   -7.2480  -47.1670 C.2     146 LYS    0.0700
   2315 O         -90.4450   -8.2820  -46.9930 O.2     146 LYS    0.0900
   2316 CB        -89.5990   -5.4940  -48.1780 C.3     146 LYS   -0.1800
   2317 CG        -88.1390   -6.0030  -48.1350 C.3     146 LYS    0.0900
   2318 CD        -87.4700   -6.1700  -49.5150 C.3     146 LYS    0.0900
   2319 CE        -85.9490   -6.3900  -49.4180 C.3     146 LYS   -0.1800
   2320 NZ        -85.4050   -7.0340  -50.6350 N.4     146 LYS    0.0900
   2321 HN        -89.1490   -6.7920  -45.5820 H       146 LYS    0.0900
   2322 HA        -91.2320   -5.1740  -46.7620 H       146 LYS   -0.1800
   2323 HB1       -89.5840   -4.3870  -48.2570 H       146 LYS    0.0900
   2324 HB2       -90.0910   -5.9120  -49.0810 H       146 LYS    0.0900
   2325 HG1       -88.1290   -6.9890  -47.6230 H       146 LYS    0.2100
   2326 HG2       -87.5370   -5.2830  -47.5420 H       146 LYS    0.0500
   2327 HD1       -87.6620   -5.2560  -50.1180 H       146 LYS    0.0500
   2328 HD2       -87.9270   -7.0410  -50.0310 H       146 LYS   -0.3000
   2329 HE1       -85.7210   -7.0510  -48.5550 H       146 LYS    0.3300
   2330 HE2       -85.4360   -5.4120  -49.2950 H       146 LYS    0.3300
   2331 HZ1       -85.7380   -6.5210  -51.4760 H       146 LYS    0.3300
   2332 HZ2       -85.7290   -8.0210  -50.6790 H       146 LYS    0.5100
   2333 HZ3       -84.3660   -7.0110  -50.6030 H       146 LYS   -0.5100
   2334 N         -92.3940   -7.2900  -47.5850 N.am    147 VAL   -0.4700
   2335 CA        -93.0050   -8.5400  -48.0260 C.3     147 VAL    0.3100
   2336 C         -92.7850   -8.7080  -49.5250 C.2     147 VAL    0.0700
   2337 O         -93.3340   -7.9550  -50.3290 O.2     147 VAL    0.0900
   2338 CB        -94.5090   -8.5690  -47.7200 C.3     147 VAL   -0.0900
   2339 CG1       -95.1070   -9.9210  -48.1020 C.3     147 VAL    0.0900
   2340 CG2       -94.7550   -8.2750  -46.2480 C.3     147 VAL   -0.2700
   2341 HN        -92.9740   -6.4800  -47.6080 H       147 VAL    0.0900
   2342 HA        -92.5060   -9.3500  -47.5140 H       147 VAL    0.0900
   2343 HB        -95.0170   -7.7670  -48.2970 H       147 VAL    0.0900
   2344 HG11      -94.6130  -10.7330  -47.5270 H       147 VAL   -0.2700
   2345 HG12      -94.9540  -10.1100  -49.1870 H       147 VAL    0.0900
   2346 HG13      -96.1940   -9.9330  -47.8710 H       147 VAL    0.0900
   2347 HG21      -94.3570   -7.2710  -45.9880 H       147 VAL    0.0900
   2348 HG22      -94.2400   -9.0340  -45.6190 H       147 VAL    0.5100
   2349 HG23      -95.8450   -8.2910  -46.0360 H       147 VAL   -0.5100
   2350 N         -91.9760   -9.7000  -49.8960 N.am    148 ARG   -0.4700
   2351 CA        -91.5590   -9.8700  -51.2820 C.3     148 ARG    0.3100
   2352 C         -92.4610  -10.8190  -52.0600 C.2     148 ARG    0.0700
   2353 O         -92.8510  -11.8740  -51.5590 O.2     148 ARG    0.0900
   2354 CB        -90.1180  -10.3840  -51.3450 C.3     148 ARG   -0.1800
   2355 CG        -89.9130  -11.7390  -50.6910 C.3     148 ARG    0.0900
   2356 CD        -88.6880  -12.4430  -51.2410 C.3     148 ARG    0.0900
   2357 NE        -88.7910  -12.6710  -52.6840 N.pl3   148 ARG   -0.1800
   2358 CZ        -87.8890  -13.3310  -53.4050 C.cat   148 ARG    0.0900
   2359 NH1       -86.8050  -13.8380  -52.8330 N.pl3   148 ARG    0.0900
   2360 NH2       -88.0740  -13.4850  -54.7090 N.pl3   148 ARG    0.2000
   2361 HN        -91.6200  -10.3660  -49.2450 H       148 ARG    0.0900
   2362 HA        -91.6400   -8.9130  -51.7780 H       148 ARG    0.0900
   2363 HB1       -89.4600   -9.6460  -50.8390 H       148 ARG   -0.7000
   2364 HB2       -89.8190  -10.4600  -52.4130 H       148 ARG    0.4400
   2365 HG1       -90.8080  -12.3700  -50.8750 H       148 ARG    0.6400
   2366 HG2       -89.7910  -11.6000  -49.5970 H       148 ARG   -0.8000
   2367 HD1       -88.5720  -13.4330  -50.7500 H       148 ARG    0.4600
   2368 HD2       -87.7860  -11.8200  -51.0630 H       148 ARG    0.4600
   2369 HE        -89.5930  -12.3090  -53.1580 H       148 ARG   -0.8000
   2370 HH11      -86.2100  -14.4560  -53.3470 H       148 ARG    0.4600
   2371 HH12      -86.5830  -13.6030  -51.8860 H       148 ARG    0.4600
   2372 HH21      -88.8900  -13.1070  -55.1460 H       148 ARG    0.5100
   2373 HH22      -87.3980  -13.9800  -55.2550 H       148 ARG   -0.5100
   2374 N         -92.7820  -10.4350  -53.2940 N.am    149 GLU   -0.4700
   2375 CA        -93.5400  -11.2880  -54.1990 C.3     149 GLU    0.3100
   2376 C         -94.8680  -11.7440  -53.5920 C.2     149 GLU    0.0700
   2377 O         -95.3350  -11.1900  -52.5940 O.2     149 GLU    0.0900
   2378 CB        -92.6880  -12.4990  -54.5980 C.3     149 GLU   -0.1800
   2379 CG        -92.2270  -12.4750  -56.0430 C.3     149 GLU    0.0900
   2380 CD        -93.3840  -12.5590  -57.0230 C.2     149 GLU    0.0900
   2381 OE1       -93.1320  -12.8030  -58.2220 O.co2   149 GLU   -0.2800
   2382 OE2       -94.5440  -12.3790  -56.5980 O.co2   149 GLU    0.0900
   2383 HN        -92.5150   -9.5440  -53.6550 H       149 GLU    0.0900
   2384 HA        -93.8060  -10.7080  -55.0690 H       149 GLU    0.6200
   2385 HB1       -93.2870  -13.4200  -54.4330 H       149 GLU   -0.7600
   2386 HB2       -91.7910  -12.5310  -53.9430 H       149 GLU   -0.7600
   2387 HG1       -91.5500  -13.3380  -56.2220 H       149 GLU    0.5100
   2388 HG2       -91.6720  -11.5320  -56.2310 H       149 GLU   -0.5100
   2389 N         -95.4840  -12.7470  -54.2150 N.am    150 ASP   -0.4700
   2390 CA        -96.7260  -13.3330  -53.7210 C.3     150 ASP    0.3100
   2391 C         -96.4550  -14.1840  -52.4860 C.2     150 ASP    0.0700
   2392 O         -97.3080  -14.3190  -51.6080 O.2     150 ASP    0.0900
   2393 CB        -97.3640  -14.2060  -54.8010 C.3     150 ASP   -0.2800
   2394 CG        -98.8140  -14.5230  -54.5090 C.2     150 ASP    0.0900
   2395 OD1       -99.6970  -13.8160  -55.0430 O.co2   150 ASP    0.0900
   2396 OD2       -99.0700  -15.4820  -53.7510 O.co2   150 ASP    0.6200
   2397 HN        -95.1220  -13.1440  -55.0550 H       150 ASP   -0.7600
   2398 HA        -97.3910  -12.5280  -53.4440 H       150 ASP   -0.7600
   2399 HB1       -96.8010  -15.1600  -54.8740 H       150 ASP    0.5100
   2400 HB2       -97.3070  -13.6740  -55.7750 H       150 ASP   -0.5100
   2401 N         -95.2550  -14.7630  -52.4350 N.am    151 VAL   -0.4700
   2402 CA        -94.8270  -15.5790  -51.3040 C.3     151 VAL    0.3100
   2403 C         -95.0210  -14.8360  -49.9800 C.2     151 VAL    0.0700
   2404 O         -94.8960  -13.6130  -49.9210 O.2     151 VAL    0.0900
   2405 CB        -93.3430  -15.9930  -51.4390 C.3     151 VAL   -0.0900
   2406 CG1       -93.1390  -16.8870  -52.6520 C.3     151 VAL    0.0900
   2407 CG2       -92.4460  -14.7640  -51.5230 C.3     151 VAL   -0.2700
   2408 HN        -94.5930  -14.6660  -53.1730 H       151 VAL    0.0900
   2409 HA        -95.4570  -16.4560  -51.2700 H       151 VAL    0.0900
   2410 HB        -93.0310  -16.5400  -50.5240 H       151 VAL    0.0900
   2411 HG11      -93.4400  -16.3500  -53.5770 H       151 VAL   -0.2700
   2412 HG12      -93.7600  -17.8040  -52.5570 H       151 VAL    0.0900
   2413 HG13      -92.0680  -17.1690  -52.7390 H       151 VAL    0.0900
   2414 HG21      -92.5570  -14.1460  -50.6070 H       151 VAL    0.0900
   2415 HG22      -92.7290  -14.1480  -52.4030 H       151 VAL    0.5100
   2416 HG23      -91.3830  -15.0770  -51.6120 H       151 VAL   -0.5100
   2417 N         -95.3160  -15.5830  -48.9150 N.am    152 ASP   -0.4700
   2418 CA        -95.5400  -14.9920  -47.6000 C.3     152 ASP    0.3100
   2419 C         -94.2370  -14.8180  -46.8190 C.2     152 ASP    0.0700
   2420 O         -94.2510  -14.6850  -45.5930 O.2     152 ASP    0.0900
   2421 CB        -96.5090  -15.8550  -46.7860 C.3     152 ASP   -0.2800
   2422 CG        -97.9090  -15.8670  -47.3680 C.2     152 ASP    0.0900
   2423 OD1       -98.2000  -16.7530  -48.2000 O.co2   152 ASP    0.0900
   2424 OD2       -98.7170  -14.9900  -46.9930 O.co2   152 ASP    0.6200
   2425 HN        -95.3960  -16.5750  -48.9690 H       152 ASP   -0.7600
   2426 HA        -95.9460  -14.0010  -47.7420 H       152 ASP   -0.7600
   2427 HB1       -96.5610  -15.4600  -45.7490 H       152 ASP    0.5100
   2428 HB2       -96.1280  -16.8980  -46.7600 H       152 ASP   -0.5100
   2429 N         -93.1110  -14.8090  -47.5340 N.am    153 VAL   -0.4700
   2430 CA        -91.8110  -14.6390  -46.8990 C.3     153 VAL    0.3100
   2431 C         -91.5340  -13.1620  -46.6790 C.2     153 VAL    0.0700
   2432 O         -92.0570  -12.3010  -47.3890 O.2     153 VAL    0.0900
   2433 CB        -90.6350  -15.2570  -47.7130 C.3     153 VAL   -0.0900
   2434 CG1       -91.1180  -16.3570  -48.6530 C.3     153 VAL    0.0900
   2435 CG2       -89.8800  -14.1820  -48.4880 C.3     153 VAL   -0.2700
   2436 HN        -93.1070  -14.9190  -48.5250 H       153 VAL    0.0900
   2437 HA        -91.8650  -15.1060  -45.9280 H       153 VAL    0.0900
   2438 HB        -89.8900  -15.6840  -47.0070 H       153 VAL    0.0900
   2439 HG11      -91.5550  -15.9090  -49.5720 H       153 VAL   -0.2700
   2440 HG12      -91.8970  -16.9680  -48.1510 H       153 VAL    0.0900
   2441 HG13      -90.2650  -17.0060  -48.9460 H       153 VAL    0.0900
   2442 HG21      -89.3120  -13.5320  -47.7860 H       153 VAL    0.0900
   2443 HG22      -90.5970  -13.5490  -49.0540 H       153 VAL    0.5100
   2444 HG23      -89.1620  -14.6550  -49.1910 H       153 VAL   -0.5100
   2445 N         -90.7010  -12.8800  -45.6840 N.am    154 ILE   -0.4700
   2446 CA        -90.3310  -11.5190  -45.3360 C.3     154 ILE    0.3100
   2447 C         -88.8230  -11.3740  -45.4750 C.2     154 ILE    0.0700
   2448 O         -88.0680  -12.2580  -45.0710 O.2     154 ILE    0.0900
   2449 CB        -90.7430  -11.1680  -43.8930 C.3     154 ILE   -0.0900
   2450 CG1       -92.2640  -11.0570  -43.7710 C.3     154 ILE    0.0900
   2451 CG2       -90.1220   -9.8570  -43.4740 C.3     154 ILE   -0.2700
   2452 CD        -92.9740  -12.3840  -43.6950 C.3     154 ILE    0.0900
   2453 HN        -90.2870  -13.5960  -45.1270 H       154 ILE    0.0900
   2454 HA        -90.8230  -10.8570  -46.0330 H       154 ILE    0.0900
   2455 HB        -90.4050  -11.9730  -43.2060 H       154 ILE   -0.1800
   2456 HG11      -92.6480  -10.5040  -44.6540 H       154 ILE    0.0900
   2457 HG12      -92.5010  -10.4790  -42.8530 H       154 ILE    0.0900
   2458 HG21      -90.4590   -9.0410  -44.1490 H       154 ILE   -0.2700
   2459 HG22      -89.0150   -9.9290  -43.5290 H       154 ILE    0.0900
   2460 HG23      -90.4300   -9.6080  -42.4360 H       154 ILE    0.0900
   2461 HD1       -92.3980  -13.0890  -43.0580 H       154 ILE    0.0900
   2462 HD2       -93.0700  -12.8210  -44.7110 H       154 ILE    0.5100
   2463 HD3       -93.9830  -12.2480  -43.2490 H       154 ILE   -0.5100
   2464 N         -88.3860  -10.2550  -46.0480 N.am    155 GLU   -0.4700
   2465 CA        -86.9680  -10.0210  -46.2570 C.3     155 GLU    0.3100
   2466 C         -86.4550   -8.9090  -45.3630 C.2     155 GLU    0.0700
   2467 O         -87.0780   -7.8570  -45.2280 O.2     155 GLU    0.0900
   2468 CB        -86.6740   -9.6900  -47.7240 C.3     155 GLU   -0.1800
   2469 CG        -86.5480  -10.9210  -48.6070 C.3     155 GLU    0.0900
   2470 CD        -86.0010  -10.6040  -49.9850 C.2     155 GLU    0.0900
   2471 OE1       -86.2330   -9.4770  -50.4760 O.co2   155 GLU   -0.2800
   2472 OE2       -85.3380  -11.4830  -50.5750 O.co2   155 GLU    0.0900
   2473 HN        -89.0040   -9.5360  -46.3540 H       155 GLU    0.0900
   2474 HA        -86.4360  -10.9130  -45.9630 H       155 GLU    0.6200
   2475 HB1       -85.7230   -9.1190  -47.7740 H       155 GLU   -0.7600
   2476 HB2       -87.4960   -9.0540  -48.1150 H       155 GLU   -0.7600
   2477 HG1       -87.5510  -11.3840  -48.7260 H       155 GLU    0.5100
   2478 HG2       -85.8660  -11.6480  -48.1170 H       155 GLU   -0.5100
   2479 N         -85.3170   -9.1640  -44.7310 N.am    156 CYS   -0.4700
   2480 CA        -84.6060   -8.1460  -43.9870 C.3     156 CYS    0.3100
   2481 C         -83.4030   -7.7210  -44.8230 C.2     156 CYS    0.0700
   2482 O         -82.6390   -8.5610  -45.3000 O.2     156 CYS    0.0900
   2483 CB        -84.1740   -8.6990  -42.6310 C.3     156 CYS   -0.1000
   2484 SG        -83.3420   -7.5100  -41.5680 S.3     156 CYS    0.0900
   2485 HN        -84.8990  -10.0690  -44.7410 H       156 CYS    0.0900
   2486 HA        -85.2650   -7.3000  -43.8580 H       156 CYS   -0.0800
   2487 HB1       -83.4920   -9.5550  -42.8100 H       156 CYS    0.5100
   2488 HB2       -85.0800   -9.0720  -42.1080 H       156 CYS   -0.5100
   2489 N         -83.2600   -6.4180  -45.0410 N.am    157 SER   -0.4700
   2490 CA        -82.1700   -5.9130  -45.8610 C.3     157 SER    0.3100
   2491 C         -82.1000   -4.3930  -45.8640 C.2     157 SER    0.0700
   2492 O         -83.0040   -3.7180  -45.3780 O.2     157 SER    0.0900
   2493 CB        -82.3320   -6.4130  -47.2970 C.3     157 SER    0.0500
   2494 OG        -81.2790   -5.9300  -48.1100 O.3     157 SER    0.0900
   2495 HN        -83.8820   -5.7380  -44.6590 H       157 SER    0.0900
   2496 HA        -81.2400   -6.2650  -45.4410 H       157 SER   -0.6600
   2497 HB1       -83.2980   -6.0530  -47.7120 H       157 SER    0.4300
   2498 HB2       -82.3150   -7.5240  -47.3110 H       157 SER    0.5100
   2499 HG1       -81.5120   -5.0280  -48.3370 H       157 SER   -0.5100
   2500 N         -81.0140   -3.8530  -46.4100 N.am    158 LEU   -0.4700
   2501 CA        -80.9060   -2.4170  -46.6410 C.3     158 LEU    0.3100
   2502 C         -81.8620   -1.9820  -47.7510 C.2     158 LEU    0.0700
   2503 O         -81.9310   -2.6110  -48.8080 O.2     158 LEU    0.0900
   2504 CB        -79.4790   -2.0490  -47.0410 C.3     158 LEU   -0.1800
   2505 CG        -78.4010   -2.5410  -46.0800 C.3     158 LEU    0.0900
   2506 CD1       -77.0270   -2.1560  -46.6000 C.3     158 LEU    0.0900
   2507 CD2       -78.6370   -1.9790  -44.6880 C.3     158 LEU   -0.0900
   2508 HN        -80.2280   -4.4020  -46.6830 H       158 LEU    0.0900
   2509 HA        -81.1850   -1.9090  -45.7310 H       158 LEU   -0.2700
   2510 HB1       -79.4100   -0.9420  -47.1050 H       158 LEU    0.0900
   2511 HB2       -79.2760   -2.4820  -48.0430 H       158 LEU    0.0900
   2512 HG        -78.4660   -3.6450  -45.9840 H       158 LEU    0.0900
   2513 HD11      -76.9490   -1.0520  -46.6930 H       158 LEU   -0.2700
   2514 HD12      -76.8610   -2.6090  -47.6010 H       158 LEU    0.0900
   2515 HD13      -76.2440   -2.5090  -45.8960 H       158 LEU    0.0900
   2516 HD21      -79.6290   -2.3040  -44.3080 H       158 LEU    0.0900
   2517 HD22      -78.6160   -0.8680  -44.7200 H       158 LEU    0.5100
   2518 HD23      -77.8520   -2.3470  -43.9930 H       158 LEU   -0.5100
   2519 N         -82.5870   -0.8920  -47.5240 N.am    159 GLN   -0.4700
   2520 CA        -83.5980   -0.4540  -48.4710 C.3     159 GLN    0.3100
   2521 C         -83.1470    0.7830  -49.2340 C.2     159 GLN    0.0700
   2522 O         -83.1320    1.8930  -48.7030 O.2     159 GLN    0.0900
   2523 CB        -84.9180   -0.1960  -47.7540 C.3     159 GLN   -0.1800
   2524 CG        -85.5720   -1.4640  -47.2330 C.3     159 GLN    0.0900
   2525 CD        -86.8830   -1.1810  -46.5300 C.2     159 GLN    0.0900
   2526 NE2       -87.9290   -1.9190  -46.9040 N.am    159 GLN   -0.1800
   2527 OE1       -86.9640   -0.3010  -45.6730 O.2     159 GLN    0.0900
   2528 HN        -82.4720   -0.3330  -46.7060 H       159 GLN    0.0900
   2529 HA        -83.7190   -1.2270  -49.2160 H       159 GLN    0.5500
   2530 HB1       -85.6170    0.3000  -48.4600 H       159 GLN   -0.5500
   2531 HB2       -84.7300    0.4850  -46.8970 H       159 GLN   -0.6200
   2532 HG1       -84.8840   -1.9600  -46.5150 H       159 GLN    0.3200
   2533 HG2       -85.7670   -2.1490  -48.0840 H       159 GLN    0.3000
   2534 HE21      -88.8200   -1.7770  -46.4740 H       159 GLN    0.5100
   2535 HE22      -87.8210   -2.6150  -47.6140 H       159 GLN   -0.5100
   2536 N         -82.7530    0.5750  -50.4850 N.am    160 PHE   -0.4700
   2537 CA        -82.3720    1.6670  -51.3580 C.3     160 PHE    0.3100
   2538 C         -83.5790    2.0360  -52.2090 C.2     160 PHE    0.0700
   2539 O         -84.5590    1.2950  -52.2440 O.2     160 PHE    0.0900
   2540 CB        -81.2100    1.2460  -52.2630 C.3     160 PHE   -0.1800
   2541 CG        -79.9880    0.7690  -51.5190 C.ar    160 PHE    0.0900
   2542 CD1       -79.1120    1.6750  -50.9410 C.ar    160 PHE    0.0900
   2543 CD2       -79.7000   -0.5840  -51.4200 C.ar    160 PHE    0.0000
   2544 CE1       -77.9820    1.2410  -50.2690 C.ar    160 PHE   -0.1150
   2545 CE2       -78.5740   -1.0240  -50.7490 C.ar    160 PHE    0.1150
   2546 CZ        -77.7150   -0.1100  -50.1730 C.ar    160 PHE   -0.1150
   2547 HN        -82.7040   -0.3390  -50.8800 H       160 PHE    0.1150
   2548 HA        -82.0840    2.5050  -50.7400 H       160 PHE   -0.1150
   2549 HB1       -80.8970    2.1140  -52.8810 H       160 PHE    0.1150
   2550 HB2       -81.5410    0.4110  -52.9160 H       160 PHE   -0.1150
   2551 HD1       -79.3120    2.7340  -51.0180 H       160 PHE    0.1150
   2552 HD2       -80.3650   -1.3050  -51.8750 H       160 PHE   -0.1150
   2553 HE1       -77.3120    1.9590  -49.8190 H       160 PHE    0.1150
   2554 HE2       -78.3660   -2.0810  -50.6770 H       160 PHE    0.5100
   2555 HZ        -76.8350   -0.4510  -49.6480 H       160 PHE   -0.5100
   2556 N         -83.5240    3.1930  -52.8880 N.am    161 PRO   -0.2900
   2557 CA        -84.5810    3.5690  -53.8320 C.3     161 PRO    0.0000
   2558 C         -84.9150    2.4440  -54.8040 C.2     161 PRO    0.0900
   2559 O         -84.0180    1.7640  -55.3030 O.2     161 PRO    0.0900
   2560 CB        -83.9760    4.7650  -54.5680 C.3     161 PRO    0.0200
   2561 CG        -83.0770    5.3930  -53.5550 C.3     161 PRO    0.0900
   2562 CD        -82.5100    4.2520  -52.7480 C.3     161 PRO   -0.1800
   2563 HA        -85.4990    3.7800  -53.3070 H       161 PRO    0.0900
   2564 HB1       -84.7660    5.4750  -54.8920 H       161 PRO    0.0900
   2565 HB2       -83.4020    4.4350  -55.4600 H       161 PRO   -0.1800
   2566 HG1       -82.2620    5.9600  -54.0550 H       161 PRO    0.0900
   2567 HG2       -83.6490    6.0860  -52.9030 H       161 PRO    0.0900
   2568 HD1       -81.5380    3.9050  -53.1580 H       161 PRO    0.5100
   2569 HD2       -82.3930    4.5290  -51.6780 H       161 PRO   -0.5100
   2570 N         -86.2040    2.2530  -55.0690 N.am    162 ASP   -0.4700
   2571 CA        -86.6630    1.1240  -55.8620 C.3     162 ASP    0.3100
   2572 C         -86.1230    1.1800  -57.2900 C.2     162 ASP    0.0700
   2573 O         -86.1180    2.2380  -57.9200 O.2     162 ASP    0.0900
   2574 CB        -88.1930    1.0890  -55.8840 C.3     162 ASP   -0.2800
   2575 CG        -88.7410   -0.3170  -56.0310 C.2     162 ASP    0.0900
   2576 OD1       -88.1120   -1.2600  -55.5020 O.co2   162 ASP    0.0900
   2577 OD2       -89.8030   -0.4760  -56.6700 O.co2   162 ASP    0.6200
   2578 HN        -86.9110    2.8740  -54.7390 H       162 ASP   -0.7600
   2579 HA        -86.2710    0.2200  -55.4210 H       162 ASP   -0.7600
   2580 HB1       -88.5560    1.7010  -56.7380 H       162 ASP    0.5100
   2581 HB2       -88.5780    1.5220  -54.9370 H       162 ASP   -0.5100
   2582 N         -85.6960    0.0120  -57.8140 N.am    163 ASP   -0.4700
   2583 CA        -85.1190   -0.1880  -59.1360 C.3     163 ASP    0.3100
   2584 C         -83.6540    0.2510  -59.1580 C.2     163 ASP    0.0700
   2585 O         -82.7460   -0.5110  -59.5100 O.2     163 ASP    0.0900
   2586 CB        -85.9940    0.3760  -60.2960 C.3     163 ASP   -0.2800
   2587 CG        -85.7580   -0.3460  -61.6190 C.2     163 ASP    0.0900
   2588 OD1       -86.3300    0.1160  -62.6400 O.co2   163 ASP    0.0900
   2589 OD2       -85.0680   -1.3990  -61.6160 O.co2   163 ASP    0.6200
   2590 HN        -85.7640   -0.8240  -57.2760 H       163 ASP   -0.7600
   2591 HA        -84.9860   -1.2520  -59.2690 H       163 ASP   -0.7600
   2592 HB1       -85.7570    1.4530  -60.4350 H       163 ASP    0.5100
   2593 HB2       -87.0660    0.2700  -60.0230 H       163 ASP   -0.5100
   2594 N         -83.3470    1.4470  -58.5830 N.am    164 ASP   -0.4700
   2595 CA        -81.9650    1.9060  -58.4880 C.3     164 ASP    0.3100
   2596 C         -81.2920    1.3010  -57.2680 C.2     164 ASP    0.0700
   2597 O         -80.1600    1.6540  -56.9230 O.2     164 ASP    0.0900
   2598 CB        -81.9020    3.4330  -58.4010 C.3     164 ASP   -0.2800
   2599 CG        -81.4850    4.0750  -59.7120 C.2     164 ASP    0.0900
   2600 OD1       -80.7540    3.4340  -60.5000 O.co2   164 ASP    0.0900
   2601 OD2       -81.8860    5.2320  -59.9470 O.co2   164 ASP    0.6200
   2602 HN        -84.0430    2.0540  -58.2080 H       164 ASP   -0.7600
   2603 HA        -81.4370    1.5590  -59.3640 H       164 ASP   -0.7600
   2604 HB1       -81.1680    3.7200  -57.6190 H       164 ASP    0.5100
   2605 HB2       -82.9040    3.8210  -58.1220 H       164 ASP   -0.5100
   2606 N         -82.0070    0.3970  -56.6040 N.am    165 TYR   -0.4700
   2607 CA        -81.4200   -0.4440  -55.5740 C.3     165 TYR    0.3100
   2608 C         -80.1610   -1.0860  -56.1440 C.2     165 TYR    0.0700
   2609 O         -79.1440   -1.2020  -55.4620 O.2     165 TYR    0.0900
   2610 CB        -82.4310   -1.5170  -55.1380 C.3     165 TYR   -0.1800
   2611 CG        -81.9240   -2.4820  -54.0850 C.ar    165 TYR    0.0900
   2612 CD1       -82.4270   -2.4550  -52.7890 C.ar    165 TYR    0.0900
   2613 CD2       -80.9470   -3.4240  -54.3890 C.ar    165 TYR    0.0000
   2614 CE1       -81.9680   -3.3390  -51.8230 C.ar    165 TYR   -0.1150
   2615 CE2       -80.4810   -4.3110  -53.4290 C.ar    165 TYR    0.1150
   2616 CZ        -80.9940   -4.2640  -52.1480 C.ar    165 TYR   -0.1150
   2617 OH        -80.5270   -5.1460  -51.1950 O.3     165 TYR    0.1150
   2618 HN        -82.9780    0.2550  -56.7830 H       165 TYR    0.1100
   2619 HA        -81.1510    0.1840  -54.7380 H       165 TYR   -0.5400
   2620 HB1       -82.7150   -2.1240  -56.0230 H       165 TYR    0.4300
   2621 HB2       -83.3270   -1.0170  -54.7130 H       165 TYR   -0.1150
   2622 HD1       -83.1890   -1.7360  -52.5300 H       165 TYR    0.1150
   2623 HD2       -80.5430   -3.4650  -55.3900 H       165 TYR   -0.1150
   2624 HE1       -82.3680   -3.3030  -50.8200 H       165 TYR    0.1150
   2625 HE2       -79.7210   -5.0350  -53.6830 H       165 TYR    0.5100
   2626 HH        -79.6140   -5.3550  -51.4060 H       165 TYR   -0.5100
   2627 N         -80.2410   -1.4730  -57.4160 N.am    166 SER   -0.4700
   2628 CA        -79.1400   -2.1150  -58.1110 C.3     166 SER    0.3100
   2629 C         -77.8680   -1.2800  -58.0470 C.2     166 SER    0.0700
   2630 O         -76.8140   -1.7840  -57.6730 O.2     166 SER    0.0900
   2631 CB        -79.5250   -2.3840  -59.5690 C.3     166 SER    0.0500
   2632 OG        -79.9410   -1.1940  -60.2190 O.3     166 SER    0.0900
   2633 HN        -81.0690   -1.3370  -57.9530 H       166 SER    0.0900
   2634 HA        -78.9130   -3.0410  -57.6020 H       166 SER   -0.6600
   2635 HB1       -80.3590   -3.1160  -59.6020 H       166 SER    0.4300
   2636 HB2       -78.6480   -2.7970  -60.1130 H       166 SER    0.5100
   2637 HG1       -80.8890   -1.1350  -60.0810 H       166 SER   -0.5100
   2638 N         -77.9520   -0.0010  -58.3970 N.am    167 TRP   -0.4700
   2639 CA        -76.7590    0.8290  -58.4060 C.3     167 TRP    0.3100
   2640 C         -76.2010    1.0620  -56.9980 C.2     167 TRP    0.0700
   2641 O         -75.0240    0.8010  -56.7320 O.2     167 TRP    0.0900
   2642 CB        -77.0300    2.1750  -59.0640 C.3     167 TRP   -0.1800
   2643 CG        -75.7790    2.9950  -59.2170 C.ar    167 TRP    0.0900
   2644 CD1       -74.8710    2.9420  -60.2430 C.ar    167 TRP    0.0900
   2645 CD2       -75.2900    3.9800  -58.3050 C.ar    167 TRP   -0.0300
   2646 CE2       -74.0890    4.4940  -58.8450 C.ar    167 TRP   -0.1500
   2647 CE3       -75.7560    4.4860  -57.0860 C.ar    167 TRP    0.2200
   2648 NE1       -73.8560    3.8430  -60.0280 N.ar    167 TRP   -0.5100
   2649 CZ2       -73.3500    5.4880  -58.2080 C.ar    167 TRP    0.3700
   2650 CZ3       -75.0220    5.4700  -56.4570 C.ar    167 TRP    0.2400
   2651 CH2       -73.8310    5.9610  -57.0150 C.ar    167 TRP    0.1100
   2652 HN        -78.8090    0.4360  -58.6600 H       167 TRP   -0.2500
   2653 HA        -75.9890    0.3000  -58.9460 H       167 TRP    0.1700
   2654 HB1       -77.7540    2.7440  -58.4430 H       167 TRP   -0.2000
   2655 HB2       -77.4690    2.0040  -60.0700 H       167 TRP    0.1400
   2656 HD1       -74.9440    2.2860  -61.0980 H       167 TRP   -0.2700
   2657 HE1       -73.0950    3.9930  -60.6200 H       167 TRP    0.1600
   2658 HE3       -76.6690    4.1260  -56.6340 H       167 TRP   -0.1400
   2659 HZ2       -72.4330    5.8810  -58.6210 H       167 TRP    0.1400
   2660 HZ3       -75.3710    5.8690  -55.5160 H       167 TRP    0.5100
   2661 HH2       -73.2830    6.7290  -56.4920 H       167 TRP   -0.5100
   2662 N         -77.0500    1.5590  -56.1000 N.am    168 TRP   -0.4700
   2663 CA        -76.6480    1.7950  -54.7220 C.3     168 TRP    0.3100
   2664 C         -76.1040    0.5220  -54.0640 C.2     168 TRP    0.0700
   2665 O         -75.1130    0.5700  -53.3360 O.2     168 TRP    0.0900
   2666 CB        -77.8120    2.3850  -53.9140 C.3     168 TRP   -0.1800
   2667 CG        -78.0070    3.8580  -54.1550 C.ar    168 TRP    0.0900
   2668 CD1       -79.0450    4.4610  -54.8060 C.ar    168 TRP    0.0900
   2669 CD2       -77.1180    4.9110  -53.7580 C.ar    168 TRP   -0.0300
   2670 CE2       -77.6840    6.1230  -54.1960 C.ar    168 TRP   -0.1500
   2671 CE3       -75.8950    4.9430  -53.0770 C.ar    168 TRP    0.2200
   2672 NE1       -78.8590    5.8230  -54.8310 N.ar    168 TRP   -0.5100
   2673 CZ2       -77.0720    7.3530  -53.9680 C.ar    168 TRP    0.3700
   2674 CZ3       -75.2890    6.1660  -52.8550 C.ar    168 TRP    0.2400
   2675 CH2       -75.8770    7.3520  -53.2960 C.ar    168 TRP    0.1100
   2676 HN        -77.9920    1.7900  -56.3310 H       168 TRP   -0.2500
   2677 HA        -75.8120    2.4780  -54.7300 H       168 TRP    0.1700
   2678 HB1       -77.6140    2.2300  -52.8320 H       168 TRP   -0.2000
   2679 HB2       -78.7480    1.8570  -54.1930 H       168 TRP    0.1400
   2680 HD1       -79.8890    3.9430  -55.2390 H       168 TRP   -0.2700
   2681 HE1       -79.4670    6.4710  -55.2360 H       168 TRP    0.1600
   2682 HE3       -75.4190    4.0400  -52.7250 H       168 TRP   -0.1400
   2683 HZ2       -77.5080    8.2830  -54.3010 H       168 TRP    0.1400
   2684 HZ3       -74.3450    6.2030  -52.3310 H       168 TRP    0.5100
   2685 HH2       -75.3790    8.2920  -53.1040 H       168 TRP   -0.5100
   2686 N         -76.7390   -0.6180  -54.3250 N.am    169 ASP   -0.4700
   2687 CA        -76.2660   -1.8820  -53.7790 C.3     169 ASP    0.3100
   2688 C         -74.8820   -2.1850  -54.3420 C.2     169 ASP    0.0700
   2689 O         -73.9600   -2.5390  -53.6080 O.2     169 ASP    0.0900
   2690 CB        -77.2480   -3.0140  -54.1090 C.3     169 ASP   -0.2800
   2691 CG        -76.8450   -4.3470  -53.4890 C.2     169 ASP    0.0900
   2692 OD1       -77.0470   -4.5210  -52.2650 O.co2   169 ASP    0.0900
   2693 OD2       -76.3420   -5.2270  -54.2260 O.co2   169 ASP    0.6200
   2694 HN        -77.5540   -0.6570  -54.8960 H       169 ASP   -0.7600
   2695 HA        -76.1690   -1.7700  -52.7100 H       169 ASP   -0.7600
   2696 HB1       -77.2960   -3.1390  -55.2120 H       169 ASP    0.5100
   2697 HB2       -78.2550   -2.7400  -53.7290 H       169 ASP   -0.5100
   2698 N         -74.7390   -2.0310  -55.6530 N.am    170 LEU   -0.4700
   2699 CA        -73.4710   -2.2690  -56.3120 C.3     170 LEU    0.3100
   2700 C         -72.4330   -1.2650  -55.8370 C.2     170 LEU    0.0700
   2701 O         -71.2570   -1.5970  -55.6500 O.2     170 LEU    0.0900
   2702 CB        -73.6440   -2.1530  -57.8240 C.3     170 LEU   -0.1800
   2703 CG        -72.3360   -2.2290  -58.6020 C.3     170 LEU    0.0900
   2704 CD1       -71.5960   -3.5300  -58.2850 C.3     170 LEU    0.0900
   2705 CD2       -72.6020   -2.0610  -60.0990 C.3     170 LEU   -0.0900
   2706 HN        -75.4940   -1.7460  -56.2390 H       170 LEU    0.0900
   2707 HA        -73.1310   -3.2590  -56.0450 H       170 LEU   -0.2700
   2708 HB1       -74.1320   -1.1810  -58.0490 H       170 LEU    0.0900
   2709 HB2       -74.3060   -2.9760  -58.1670 H       170 LEU    0.0900
   2710 HG        -71.6940   -1.3640  -58.3290 H       170 LEU    0.0900
   2711 HD11      -72.2240   -4.4040  -58.5620 H       170 LEU   -0.2700
   2712 HD12      -71.3730   -3.5830  -57.1980 H       170 LEU    0.0900
   2713 HD13      -70.6480   -3.5770  -58.8640 H       170 LEU    0.0900
   2714 HD21      -73.0790   -1.0770  -60.2940 H       170 LEU    0.0900
   2715 HD22      -73.2850   -2.8620  -60.4530 H       170 LEU    0.5100
   2716 HD23      -71.6450   -2.1100  -60.6610 H       170 LEU   -0.5100
   2717 N         -72.8790   -0.0280  -55.6400 N.am    171 PHE   -0.4700
   2718 CA        -72.0180    1.0380  -55.1650 C.3     171 PHE    0.3100
   2719 C         -71.4950    0.6900  -53.7910 C.2     171 PHE    0.0700
   2720 O         -70.2890    0.6740  -53.5490 O.2     171 PHE    0.0900
   2721 CB        -72.8010    2.3480  -55.1080 C.3     171 PHE   -0.1800
   2722 CG        -72.0380    3.4930  -54.5140 C.ar    171 PHE    0.0900
   2723 CD1       -71.3820    4.4000  -55.3260 C.ar    171 PHE    0.0900
   2724 CD2       -71.9950    3.6710  -53.1400 C.ar    171 PHE    0.0000
   2725 CE1       -70.6910    5.4600  -54.7800 C.ar    171 PHE   -0.1150
   2726 CE2       -71.3080    4.7270  -52.5860 C.ar    171 PHE    0.1150
   2727 CZ        -70.6540    5.6180  -53.4020 C.ar    171 PHE   -0.1150
   2728 HN        -73.8290    0.2220  -55.8110 H       171 PHE    0.1150
   2729 HA        -71.1820    1.1260  -55.8440 H       171 PHE   -0.1150
   2730 HB1       -73.7090    2.2030  -54.4850 H       171 PHE    0.1150
   2731 HB2       -73.0890    2.6460  -56.1380 H       171 PHE   -0.1150
   2732 HD1       -71.4130    4.2770  -56.3990 H       171 PHE    0.1150
   2733 HD2       -72.5080    2.9720  -52.4960 H       171 PHE   -0.1150
   2734 HE1       -70.1810    6.1640  -55.4210 H       171 PHE    0.1150
   2735 HE2       -71.2820    4.8530  -51.5130 H       171 PHE    0.5100
   2736 HZ        -70.1100    6.4460  -52.9700 H       171 PHE   -0.5100
   2737 N         -72.4070    0.3870  -52.8820 N.am    172 MET   -0.4700
   2738 CA        -72.0190    0.0750  -51.5300 C.3     172 MET    0.3100
   2739 C         -71.1060   -1.1430  -51.5280 C.2     172 MET    0.0700
   2740 O         -70.0080   -1.1020  -50.9770 O.2     172 MET    0.0900
   2741 CB        -73.2560   -0.1810  -50.6630 C.3     172 MET   -0.1800
   2742 CG        -72.9410   -0.5300  -49.2150 C.3     172 MET    0.0900
   2743 SD        -74.2840   -0.0910  -48.1000 S.3     172 MET    0.0900
   2744 CE        -74.2250    1.7040  -48.2050 C.3     172 MET   -0.1400
   2745 HN        -73.3830    0.3600  -53.0860 H       172 MET    0.0900
   2746 HA        -71.4550    0.9110  -51.1410 H       172 MET    0.0900
   2747 HB1       -73.8290   -1.0210  -51.1090 H       172 MET   -0.0900
   2748 HB2       -73.8880    0.7320  -50.6750 H       172 MET   -0.2200
   2749 HG1       -72.0180    0.0100  -48.9140 H       172 MET    0.0900
   2750 HG2       -72.7440   -1.6210  -49.1480 H       172 MET    0.0900
   2751 HE1       -74.5670    2.0620  -49.2010 H       172 MET    0.0900
   2752 HE2       -73.1850    2.0640  -48.0500 H       172 MET    0.5100
   2753 HE3       -74.8840    2.1560  -47.4330 H       172 MET   -0.5100
   2754 N         -71.5440   -2.2250  -52.1630 N.am    173 LYS   -0.4700
   2755 CA        -70.8120   -3.4780  -52.0570 C.3     173 LYS    0.3100
   2756 C         -69.3890   -3.3410  -52.5690 C.2     173 LYS    0.0700
   2757 O         -68.4770   -3.9800  -52.0520 O.2     173 LYS    0.0900
   2758 CB        -71.5370   -4.6080  -52.7880 C.3     173 LYS   -0.1800
   2759 CG        -72.7610   -5.1230  -52.0430 C.3     173 LYS    0.0900
   2760 CD        -73.4300   -6.2520  -52.7940 C.3     173 LYS    0.0900
   2761 CE        -74.6500   -6.7600  -52.0570 C.3     173 LYS   -0.1800
   2762 NZ        -75.3650   -7.7950  -52.8520 N.4     173 LYS    0.0900
   2763 HN        -72.3680   -2.2290  -52.7230 H       173 LYS    0.0900
   2764 HA        -70.7130   -3.7170  -51.0090 H       173 LYS   -0.1800
   2765 HB1       -70.8280   -5.4510  -52.9290 H       173 LYS    0.0900
   2766 HB2       -71.8580   -4.2380  -53.7850 H       173 LYS    0.0900
   2767 HG1       -73.4860   -4.2910  -51.9160 H       173 LYS    0.2100
   2768 HG2       -72.4510   -5.4860  -51.0400 H       173 LYS    0.0500
   2769 HD1       -72.7060   -7.0860  -52.9180 H       173 LYS    0.0500
   2770 HD2       -73.7360   -5.8900  -53.8000 H       173 LYS   -0.3000
   2771 HE1       -75.3560   -5.9220  -51.8740 H       173 LYS    0.3300
   2772 HE2       -74.3440   -7.2200  -51.0930 H       173 LYS    0.3300
   2773 HZ1       -74.6870   -8.5140  -53.1750 H       173 LYS    0.3300
   2774 HZ2       -75.8150   -7.3490  -53.6760 H       173 LYS    0.5100
   2775 HZ3       -76.0920   -8.2450  -52.2610 H       173 LYS   -0.5100
   2776 N         -69.1870   -2.5070  -53.5850 N.am    174 ILE   -0.4700
   2777 CA        -67.8400   -2.2730  -54.0810 C.3     174 ILE    0.3100
   2778 C         -67.0280   -1.5030  -53.0530 C.2     174 ILE    0.0700
   2779 O         -65.8910   -1.8630  -52.7570 O.2     174 ILE    0.0900
   2780 CB        -67.8440   -1.5100  -55.4040 C.3     174 ILE   -0.0900
   2781 CG1       -68.2530   -2.4520  -56.5370 C.3     174 ILE    0.0900
   2782 CG2       -66.4640   -0.8950  -55.6760 C.3     174 ILE   -0.2700
   2783 CD        -68.2640   -1.7870  -57.8910 C.3     174 ILE    0.0900
   2784 HN        -69.9260   -2.0160  -54.0380 H       174 ILE    0.0900
   2785 HA        -67.3670   -3.2350  -54.2100 H       174 ILE    0.0900
   2786 HB        -68.6060   -0.7030  -55.3610 H       174 ILE   -0.1800
   2787 HG11      -69.2720   -2.8410  -56.3250 H       174 ILE    0.0900
   2788 HG12      -67.5420   -3.3030  -56.5650 H       174 ILE    0.0900
   2789 HG21      -65.6710   -1.6640  -55.5510 H       174 ILE   -0.2700
   2790 HG22      -66.2710   -0.0680  -54.9600 H       174 ILE    0.0900
   2791 HG23      -66.4220   -0.5070  -56.7160 H       174 ILE    0.0900
   2792 HD1       -67.2250   -1.5620  -58.2150 H       174 ILE    0.0900
   2793 HD2       -68.8330   -0.8340  -57.8400 H       174 ILE    0.5100
   2794 HD3       -68.7310   -2.4610  -58.6400 H       174 ILE   -0.5100
   2795 N         -67.6140   -0.4400  -52.5070 N.am    175 CYS   -0.4700
   2796 CA        -66.9620    0.3150  -51.4490 C.3     175 CYS    0.3100
   2797 C         -66.5450   -0.6190  -50.3180 C.2     175 CYS    0.0700
   2798 O         -65.4200   -0.5540  -49.8310 O.2     175 CYS    0.0900
   2799 CB        -67.8800    1.4180  -50.9090 C.3     175 CYS   -0.1100
   2800 SG        -68.1300    2.7940  -52.0460 S.3     175 CYS    0.0900
   2801 HN        -68.5120   -0.1170  -52.7940 H       175 CYS    0.0900
   2802 HA        -66.0600    0.7460  -51.8560 H       175 CYS   -0.2300
   2803 HB1       -67.4360    1.8040  -49.9670 H       175 CYS    0.1600
   2804 HB2       -68.8640    0.9620  -50.6710 H       175 CYS    0.5100
   2805 HG1       -69.0410    2.1720  -52.7820 H       175 CYS   -0.5100
   2806 N         -67.4500   -1.5010  -49.9070 N.am    176 VAL   -0.4700
   2807 CA        -67.1220   -2.4690  -48.8700 C.3     176 VAL    0.3100
   2808 C         -65.8720   -3.2480  -49.2480 C.2     176 VAL    0.0700
   2809 O         -64.9390   -3.3660  -48.4550 O.2     176 VAL    0.0900
   2810 CB        -68.2700   -3.4570  -48.6310 C.3     176 VAL   -0.0900
   2811 CG1       -67.7910   -4.6460  -47.8130 C.3     176 VAL    0.0900
   2812 CG2       -69.4170   -2.7600  -47.9360 C.3     176 VAL   -0.2700
   2813 HN        -68.3730   -1.5400  -50.2800 H       176 VAL    0.0900
   2814 HA        -66.9100   -1.9220  -47.9640 H       176 VAL    0.0900
   2815 HB        -68.6560   -3.8160  -49.6100 H       176 VAL    0.0900
   2816 HG11      -67.2470   -4.2950  -46.9110 H       176 VAL   -0.2700
   2817 HG12      -67.1020   -5.2710  -48.4210 H       176 VAL    0.0900
   2818 HG13      -68.6610   -5.2570  -47.4880 H       176 VAL    0.0900
   2819 HG21      -69.7900   -1.9220  -48.5620 H       176 VAL    0.0900
   2820 HG22      -69.0760   -2.3510  -46.9610 H       176 VAL    0.5100
   2821 HG23      -70.2510   -3.4760  -47.7710 H       176 VAL   -0.5100
   2822 N         -65.8560   -3.7810  -50.4670 N.am    177 PHE   -0.4700
   2823 CA        -64.7400   -4.5870  -50.9420 C.3     177 PHE    0.3100
   2824 C         -63.4290   -3.8080  -50.9860 C.2     177 PHE    0.0700
   2825 O         -62.3630   -4.3700  -50.7450 O.2     177 PHE    0.0900
   2826 CB        -65.0530   -5.1270  -52.3290 C.3     177 PHE   -0.1800
   2827 CG        -63.9780   -5.9960  -52.8950 C.ar    177 PHE    0.0900
   2828 CD1       -63.9180   -7.3390  -52.5740 C.ar    177 PHE    0.0900
   2829 CD2       -63.0370   -5.4740  -53.7630 C.ar    177 PHE    0.0000
   2830 CE1       -62.9310   -8.1470  -53.1010 C.ar    177 PHE   -0.1150
   2831 CE2       -62.0490   -6.2770  -54.2950 C.ar    177 PHE    0.1150
   2832 CZ        -61.9960   -7.6160  -53.9630 C.ar    177 PHE   -0.1150
   2833 HN        -66.6060   -3.6510  -51.1110 H       177 PHE    0.1150
   2834 HA        -64.5870   -5.3980  -50.2440 H       177 PHE   -0.1150
   2835 HB1       -65.1920   -4.2750  -53.0300 H       177 PHE    0.1150
   2836 HB2       -65.9800   -5.7380  -52.2830 H       177 PHE   -0.1150
   2837 HD1       -64.6510   -7.7620  -51.9020 H       177 PHE    0.1150
   2838 HD2       -63.0750   -4.4270  -54.0260 H       177 PHE   -0.1150
   2839 HE1       -62.8920   -9.1940  -52.8400 H       177 PHE    0.1150
   2840 HE2       -61.3180   -5.8580  -54.9710 H       177 PHE    0.5100
   2841 HZ        -61.2230   -8.2450  -54.3780 H       177 PHE   -0.5100
   2842 N         -63.5150   -2.5170  -51.3050 N.am    178 ILE   -0.4700
   2843 CA        -62.3510   -1.6380  -51.3330 C.3     178 ILE    0.3100
   2844 C         -61.8390   -1.3680  -49.9220 C.2     178 ILE    0.0700
   2845 O         -60.6890   -1.6640  -49.6020 O.2     178 ILE    0.0900
   2846 CB        -62.6860   -0.2870  -52.0120 C.3     178 ILE   -0.0900
   2847 CG1       -63.0060   -0.4910  -53.4980 C.3     178 ILE    0.0900
   2848 CG2       -61.5360    0.7090  -51.8590 C.3     178 ILE   -0.2700
   2849 CD        -61.8670   -1.1030  -54.3140 C.3     178 ILE    0.0900
   2850 HN        -64.3850   -2.0910  -51.5420 H       178 ILE    0.0900
   2851 HA        -61.5670   -2.1440  -51.8740 H       178 ILE    0.0900
   2852 HB        -63.6020    0.1390  -51.5490 H       178 ILE   -0.1800
   2853 HG11      -63.2600    0.4950  -53.9400 H       178 ILE    0.0900
   2854 HG12      -63.8900   -1.1590  -53.5770 H       178 ILE    0.0900
   2855 HG21      -60.5770    0.2350  -52.1610 H       178 ILE   -0.2700
   2856 HG22      -61.4540    1.0310  -50.7990 H       178 ILE    0.0900
   2857 HG23      -61.7140    1.5950  -52.5060 H       178 ILE    0.0900
   2858 HD1       -61.6010   -2.1020  -53.9070 H       178 ILE    0.0900
   2859 HD2       -60.9710   -0.4490  -54.2610 H       178 ILE    0.5100
   2860 HD3       -62.1820   -1.2230  -55.3720 H       178 ILE   -0.5100
   2861 N         -62.7070   -0.8230  -49.0720 N.am    179 PHE   -0.4700
   2862 CA        -62.2990   -0.3530  -47.7490 C.3     179 PHE    0.3100
   2863 C         -62.2270   -1.4510  -46.6840 C.2     179 PHE    0.0700
   2864 O         -61.3640   -1.4110  -45.8060 O.2     179 PHE    0.0900
   2865 CB        -63.2380    0.7610  -47.2630 C.3     179 PHE   -0.1800
   2866 CG        -63.1800    2.0130  -48.1000 C.ar    179 PHE    0.0900
   2867 CD1       -64.0690    2.2030  -49.1490 C.ar    179 PHE    0.0900
   2868 CD2       -62.2410    3.0000  -47.8400 C.ar    179 PHE    0.0000
   2869 CE1       -64.0260    3.3570  -49.9230 C.ar    179 PHE   -0.1150
   2870 CE2       -62.1900    4.1560  -48.6120 C.ar    179 PHE    0.1150
   2871 CZ        -63.0840    4.3310  -49.6530 C.ar    179 PHE   -0.1150
   2872 HN        -63.6710   -0.7120  -49.2990 H       179 PHE    0.1150
   2873 HA        -61.2860    0.0140  -47.8200 H       179 PHE   -0.1150
   2874 HB1       -62.9620    1.0460  -46.2260 H       179 PHE    0.1150
   2875 HB2       -64.2860    0.3950  -47.2930 H       179 PHE   -0.1150
   2876 HD1       -64.8040    1.4450  -49.3680 H       179 PHE    0.1150
   2877 HD2       -61.5420    2.8710  -47.0270 H       179 PHE   -0.1150
   2878 HE1       -64.7260    3.4900  -50.7330 H       179 PHE    0.1150
   2879 HE2       -61.4540    4.9160  -48.3980 H       179 PHE    0.5100
   2880 HZ        -63.0460    5.2280  -50.2540 H       179 PHE   -0.5100
   2881 N         -63.1230   -2.4280  -46.7480 N.am    180 ALA   -0.4700
   2882 CA        -63.1740   -3.4610  -45.7230 C.3     180 ALA    0.3100
   2883 C         -62.3520   -4.6820  -46.1130 C.2     180 ALA    0.0700
   2884 O         -62.3600   -5.6920  -45.4080 O.2     180 ALA    0.0900
   2885 CB        -64.6160   -3.8650  -45.4520 C.3     180 ALA   -0.2700
   2886 HN        -63.7900   -2.4990  -47.4860 H       180 ALA    0.0900
   2887 HA        -62.7180   -3.0690  -44.8270 H       180 ALA    0.0900
   2888 HB1       -65.0270   -4.4210  -46.3210 H       180 ALA    0.0900
   2889 HB2       -65.2380   -2.9590  -45.2860 H       180 ALA    0.5100
   2890 HB3       -64.6630   -4.5210  -44.5560 H       180 ALA   -0.5100
   2891 N         -61.6410   -4.5960  -47.2360 N.am    181 PHE   -0.4700
   2892 CA        -60.8070   -5.7140  -47.6620 C.3     181 PHE    0.3100
   2893 C         -59.5290   -5.2960  -48.3950 C.2     181 PHE    0.0700
   2894 O         -58.4340   -5.3850  -47.8410 O.2     181 PHE    0.0900
   2895 CB        -61.6270   -6.6800  -48.5170 C.3     181 PHE   -0.1800
   2896 CG        -60.9320   -7.9750  -48.7890 C.ar    181 PHE    0.0900
   2897 CD1       -60.9890   -9.0190  -47.8770 C.ar    181 PHE    0.0900
   2898 CD2       -60.2090   -8.1490  -49.9570 C.ar    181 PHE    0.0000
   2899 CE1       -60.3430  -10.2180  -48.1310 C.ar    181 PHE   -0.1150
   2900 CE2       -59.5590   -9.3420  -50.2180 C.ar    181 PHE    0.1150
   2901 CZ        -59.6240  -10.3800  -49.3050 C.ar    181 PHE   -0.1150
   2902 HN        -61.6460   -3.7880  -47.8210 H       181 PHE    0.1150
   2903 HA        -60.4360   -6.2130  -46.7800 H       181 PHE   -0.1150
   2904 HB1       -61.8420   -6.2080  -49.4990 H       181 PHE    0.1150
   2905 HB2       -62.5770   -6.9190  -47.9920 H       181 PHE   -0.1150
   2906 HD1       -61.5450   -8.8970  -46.9590 H       181 PHE    0.1150
   2907 HD2       -60.1510   -7.3430  -50.6740 H       181 PHE   -0.1150
   2908 HE1       -60.4000  -11.0250  -47.4160 H       181 PHE    0.1150
   2909 HE2       -59.0010   -9.4640  -51.1340 H       181 PHE    0.5100
   2910 HZ        -59.1170  -11.3120  -49.5070 H       181 PHE   -0.5100
   2911 N         -59.6600   -4.8340  -49.6320 N.am    182 VAL   -0.4700
   2912 CA        -58.5000   -4.4980  -50.4520 C.3     182 VAL    0.3100
   2913 C         -57.4710   -3.6250  -49.7360 C.2     182 VAL    0.0700
   2914 O         -56.3060   -4.0050  -49.6170 O.2     182 VAL    0.0900
   2915 CB        -58.9270   -3.7920  -51.7430 C.3     182 VAL   -0.0900
   2916 CG1       -57.7140   -3.2220  -52.4730 C.3     182 VAL    0.0900
   2917 CG2       -59.6780   -4.7650  -52.6290 C.3     182 VAL   -0.2700
   2918 HN        -60.5520   -4.6970  -50.0560 H       182 VAL    0.0900
   2919 HA        -57.9780   -5.4140  -50.6810 H       182 VAL    0.0900
   2920 HB        -59.6280   -2.9670  -51.4960 H       182 VAL    0.0900
   2921 HG11      -56.9290   -4.0020  -52.5730 H       182 VAL   -0.2700
   2922 HG12      -57.2950   -2.3680  -51.9000 H       182 VAL    0.0900
   2923 HG13      -58.0090   -2.8820  -53.4880 H       182 VAL    0.0900
   2924 HG21      -60.5820   -5.1400  -52.1040 H       182 VAL    0.0900
   2925 HG22      -59.0270   -5.6310  -52.8760 H       182 VAL    0.5100
   2926 HG23      -59.9960   -4.2570  -53.5640 H       182 VAL   -0.5100
   2927 N         -57.8910   -2.4540  -49.2680 N.am    183 ILE   -0.4700
   2928 CA        -56.9550   -1.5480  -48.6240 C.3     183 ILE    0.3100
   2929 C         -56.3010   -2.2280  -47.4170 C.2     183 ILE    0.0700
   2930 O         -55.0970   -2.5060  -47.4370 O.2     183 ILE    0.0900
   2931 CB        -57.6280   -0.2170  -48.2310 C.3     183 ILE   -0.0900
   2932 CG1       -58.0440    0.5510  -49.4900 C.3     183 ILE    0.0900
   2933 CG2       -56.6870    0.6390  -47.3860 C.3     183 ILE   -0.2700
   2934 CD        -58.8120    1.8470  -49.2030 C.3     183 ILE    0.0900
   2935 HN        -58.8380   -2.1510  -49.3360 H       183 ILE    0.0900
   2936 HA        -56.1450   -1.3650  -49.3130 H       183 ILE    0.0900
   2937 HB        -58.5500   -0.4290  -47.6490 H       183 ILE   -0.1800
   2938 HG11      -58.6870   -0.1100  -50.1090 H       183 ILE    0.0900
   2939 HG12      -57.1290    0.8050  -50.0660 H       183 ILE    0.0900
   2940 HG21      -55.7620    0.8680  -47.9580 H       183 ILE   -0.2700
   2941 HG22      -56.4050    0.0920  -46.4610 H       183 ILE    0.0900
   2942 HG23      -57.1830    1.5960  -47.1190 H       183 ILE    0.0900
   2943 HD1       -58.1310    2.6040  -48.7580 H       183 ILE    0.0900
   2944 HD2       -59.6370    1.6460  -48.4870 H       183 ILE    0.5100
   2945 HD3       -59.2290    2.2570  -50.1480 H       183 ILE   -0.5100
   2946 N         -57.0890   -2.5370  -46.3740 N.am    184 PRO   -0.2900
   2947 CA        -56.4610   -3.0840  -45.1660 C.3     184 PRO    0.0000
   2948 C         -55.5650   -4.3000  -45.4350 C.2     184 PRO    0.0900
   2949 O         -54.4400   -4.3470  -44.9360 O.2     184 PRO    0.0900
   2950 CB        -57.6570   -3.4610  -44.2750 C.3     184 PRO    0.0200
   2951 CG        -58.8260   -3.5270  -45.1790 C.3     184 PRO    0.0900
   2952 CD        -58.5580   -2.5360  -46.2760 C.3     184 PRO   -0.1800
   2953 HA        -55.7890   -2.3610  -44.7340 H       184 PRO    0.0900
   2954 HB1       -57.8150   -2.6930  -43.4870 H       184 PRO    0.0900
   2955 HB2       -57.4850   -4.4450  -43.7860 H       184 PRO   -0.1800
   2956 HG1       -58.9370   -4.5510  -45.5980 H       184 PRO    0.0900
   2957 HG2       -59.7560   -3.2610  -44.6330 H       184 PRO    0.0900
   2958 HD1       -59.0080   -2.8600  -47.2380 H       184 PRO    0.5100
   2959 HD2       -58.9240   -1.5230  -46.0090 H       184 PRO   -0.5100
   2960 N         -56.0450   -5.2560  -46.2240 N.am    185 VAL   -0.4700
   2961 CA        -55.2920   -6.4810  -46.4560 C.3     185 VAL    0.3100
   2962 C         -53.9580   -6.2010  -47.1190 C.2     185 VAL    0.0700
   2963 O         -52.9340   -6.7570  -46.7300 O.2     185 VAL    0.0900
   2964 CB        -56.0840   -7.4740  -47.3130 C.3     185 VAL   -0.0900
   2965 CG1       -55.1590   -8.5230  -47.9010 C.3     185 VAL    0.0900
   2966 CG2       -57.1640   -8.1310  -46.4760 C.3     185 VAL   -0.2700
   2967 HN        -56.9270   -5.1810  -46.6830 H       185 VAL    0.0900
   2968 HA        -55.0670   -6.9170  -45.4950 H       185 VAL    0.0900
   2969 HB        -56.5910   -6.9270  -48.1360 H       185 VAL    0.0900
   2970 HG11      -54.5210   -8.9580  -47.1030 H       185 VAL   -0.2700
   2971 HG12      -54.5030   -8.0620  -48.6690 H       185 VAL    0.0900
   2972 HG13      -55.7570   -9.3390  -48.3600 H       185 VAL    0.0900
   2973 HG21      -57.8620   -7.3630  -46.0790 H       185 VAL    0.0900
   2974 HG22      -56.7040   -8.6700  -45.6210 H       185 VAL    0.5100
   2975 HG23      -57.7420   -8.8460  -47.1000 H       185 VAL   -0.5100
   2976 N         -53.9580   -5.3450  -48.1320 N.am    186 LEU   -0.4700
   2977 CA        -52.7100   -4.9790  -48.7660 C.3     186 LEU    0.3100
   2978 C         -51.8430   -4.2220  -47.7650 C.2     186 LEU    0.0700
   2979 O         -50.6770   -4.5720  -47.5600 O.2     186 LEU    0.0900
   2980 CB        -52.9740   -4.1640  -50.0300 C.3     186 LEU   -0.1800
   2981 CG        -53.4880   -5.0220  -51.1910 C.3     186 LEU    0.0900
   2982 CD1       -54.1660   -4.1550  -52.2200 C.3     186 LEU    0.0900
   2983 CD2       -52.3490   -5.7900  -51.8280 C.3     186 LEU   -0.0900
   2984 HN        -54.7900   -4.9280  -48.4910 H       186 LEU    0.0900
   2985 HA        -52.1800   -5.8880  -49.0100 H       186 LEU   -0.2700
   2986 HB1       -52.0280   -3.6700  -50.3410 H       186 LEU    0.0900
   2987 HB2       -53.7280   -3.3820  -49.8010 H       186 LEU    0.0900
   2988 HG        -54.2110   -5.7710  -50.8040 H       186 LEU    0.0900
   2989 HD11      -53.4500   -3.4050  -52.6200 H       186 LEU   -0.2700
   2990 HD12      -55.0210   -3.6170  -51.7570 H       186 LEU    0.0900
   2991 HD13      -54.5300   -4.7820  -53.0610 H       186 LEU    0.0900
   2992 HD21      -51.8720   -6.4570  -51.0780 H       186 LEU    0.0900
   2993 HD22      -51.5830   -5.0830  -52.2120 H       186 LEU    0.5100
   2994 HD23      -52.7330   -6.4140  -52.6630 H       186 LEU   -0.5100
   2995 N         -52.4200   -3.2130  -47.1100 N.am    187 ILE   -0.4700
   2996 CA        -51.6950   -2.4780  -46.0780 C.3     187 ILE    0.3100
   2997 C         -51.0320   -3.4540  -45.1000 C.2     187 ILE    0.0700
   2998 O         -49.8480   -3.3280  -44.7910 O.2     187 ILE    0.0900
   2999 CB        -52.6130   -1.4990  -45.3100 C.3     187 ILE   -0.0900
   3000 CG1       -52.8410   -0.2300  -46.1340 C.3     187 ILE    0.0900
   3001 CG2       -51.9890   -1.1130  -43.9680 C.3     187 ILE   -0.2700
   3002 CD        -53.7370    0.7920  -45.4600 C.3     187 ILE    0.0900
   3003 HN        -53.3560   -2.9210  -47.2920 H       187 ILE    0.0900
   3004 HA        -50.8990   -1.9340  -46.5620 H       187 ILE    0.0900
   3005 HB        -53.5970   -1.9810  -45.1310 H       187 ILE   -0.1800
   3006 HG11      -53.3020   -0.5180  -47.1030 H       187 ILE    0.0900
   3007 HG12      -51.8560    0.2430  -46.3320 H       187 ILE    0.0900
   3008 HG21      -51.0060   -0.6220  -44.1300 H       187 ILE   -0.2700
   3009 HG22      -51.8330   -2.0210  -43.3470 H       187 ILE    0.0900
   3010 HG23      -52.6550   -0.4040  -43.4300 H       187 ILE    0.0900
   3011 HD1       -53.2140    1.2460  -44.5910 H       187 ILE    0.0900
   3012 HD2       -54.6660    0.3010  -45.0980 H       187 ILE    0.5100
   3013 HD3       -53.9970    1.5990  -46.1780 H       187 ILE   -0.5100
   3014 N         -51.7970   -4.4340  -44.6220 N.am    188 ILE   -0.4700
   3015 CA        -51.2770   -5.4530  -43.7220 C.3     188 ILE    0.3100
   3016 C         -50.1120   -6.2060  -44.3680 C.2     188 ILE    0.0700
   3017 O         -49.0370   -6.3080  -43.7830 O.2     188 ILE    0.0900
   3018 CB        -52.3960   -6.4480  -43.3260 C.3     188 ILE   -0.0900
   3019 CG1       -53.3410   -5.7980  -42.3090 C.3     188 ILE    0.0900
   3020 CG2       -51.8210   -7.7520  -42.7590 C.3     188 ILE   -0.2700
   3021 CD        -54.5480   -6.6450  -41.9600 C.3     188 ILE    0.0900
   3022 HN        -52.7620   -4.5140  -44.8600 H       188 ILE    0.0900
   3023 HA        -50.8850   -4.9580  -42.8460 H       188 ILE    0.0900
   3024 HB        -53.0090   -6.6820  -44.2220 H       188 ILE   -0.1800
   3025 HG11      -53.6970   -4.8330  -42.7270 H       188 ILE    0.0900
   3026 HG12      -52.7710   -5.5980  -41.3770 H       188 ILE    0.0900
   3027 HG21      -51.2130   -7.5400  -41.8540 H       188 ILE   -0.2700
   3028 HG22      -51.1710   -8.2390  -43.5170 H       188 ILE    0.0900
   3029 HG23      -52.6470   -8.4390  -42.4780 H       188 ILE    0.0900
   3030 HD1       -54.2360   -7.5280  -41.3620 H       188 ILE    0.0900
   3031 HD2       -55.0410   -7.0030  -42.8890 H       188 ILE    0.5100
   3032 HD3       -55.2690   -6.0490  -41.3610 H       188 ILE   -0.5100
   3033 N         -50.3250   -6.7290  -45.5740 N.am    189 ILE   -0.4700
   3034 CA        -49.2920   -7.4850  -46.2770 C.3     189 ILE    0.3100
   3035 C         -48.0030   -6.6780  -46.3780 C.2     189 ILE    0.0700
   3036 O         -46.9170   -7.1870  -46.0950 O.2     189 ILE    0.0900
   3037 CB        -49.7430   -7.8780  -47.7000 C.3     189 ILE   -0.0900
   3038 CG1       -50.7550   -9.0270  -47.6450 C.3     189 ILE    0.0900
   3039 CG2       -48.5380   -8.2810  -48.5550 C.3     189 ILE   -0.2700
   3040 CD        -51.1980   -9.5120  -49.0070 C.3     189 ILE    0.0900
   3041 HN        -51.1960   -6.6300  -46.0490 H       189 ILE    0.0900
   3042 HA        -49.0800   -8.3710  -45.6980 H       189 ILE    0.0900
   3043 HB        -50.2590   -7.0170  -48.1730 H       189 ILE   -0.1800
   3044 HG11      -51.6500   -8.6830  -47.0840 H       189 ILE    0.0900
   3045 HG12      -50.2940   -9.8780  -47.0990 H       189 ILE    0.0900
   3046 HG21      -47.9140   -9.0230  -48.0130 H       189 ILE   -0.2700
   3047 HG22      -47.9140   -7.3870  -48.7750 H       189 ILE    0.0900
   3048 HG23      -48.8850   -8.7370  -49.5070 H       189 ILE    0.0900
   3049 HD1       -50.4310  -10.1920  -49.4390 H       189 ILE    0.0900
   3050 HD2       -51.3310   -8.6470  -49.6920 H       189 ILE    0.5100
   3051 HD3       -52.1550  -10.0690  -48.9180 H       189 ILE   -0.5100
   3052 N         -48.1250   -5.4180  -46.7940 N.am    190 VAL   -0.4700
   3053 CA        -46.9860   -4.5110  -46.8120 C.3     190 VAL    0.3100
   3054 C         -46.3790   -4.4000  -45.4180 C.2     190 VAL    0.0700
   3055 O         -45.1600   -4.3660  -45.2570 O.2     190 VAL    0.0900
   3056 CB        -47.3900   -3.1070  -47.2860 C.3     190 VAL   -0.0900
   3057 CG1       -46.2630   -2.1000  -47.0320 C.3     190 VAL    0.0900
   3058 CG2       -47.7580   -3.1340  -48.7570 C.3     190 VAL   -0.2700
   3059 HN        -48.9940   -5.0420  -47.1080 H       190 VAL    0.0900
   3060 HA        -46.2430   -4.9280  -47.4750 H       190 VAL    0.0900
   3061 HB        -48.3020   -2.7840  -46.7390 H       190 VAL    0.0900
   3062 HG11      -45.3020   -2.4940  -47.4280 H       190 VAL   -0.2700
   3063 HG12      -46.1520   -1.9230  -45.9410 H       190 VAL    0.0900
   3064 HG13      -46.4910   -1.1400  -47.5450 H       190 VAL    0.0900
   3065 HG21      -48.6110   -3.8260  -48.9240 H       190 VAL    0.0900
   3066 HG22      -46.8930   -3.4860  -49.3570 H       190 VAL    0.5100
   3067 HG23      -48.0560   -2.1170  -49.0910 H       190 VAL   -0.5100
   3068 N         -47.2460   -4.3440  -44.4090 N.am    191 CYS   -0.4700
   3069 CA        -46.8250   -4.2060  -43.0180 C.3     191 CYS    0.3100
   3070 C         -45.9210   -5.3470  -42.5950 C.2     191 CYS    0.0700
   3071 O         -44.9710   -5.1430  -41.8530 O.2     191 CYS    0.0900
   3072 CB        -48.0450   -4.1640  -42.0970 C.3     191 CYS   -0.1100
   3073 SG        -47.8290   -3.1820  -40.5990 S.3     191 CYS    0.0900
   3074 HN        -48.2300   -4.3950  -44.5600 H       191 CYS    0.0900
   3075 HA        -46.2540   -3.2930  -42.9290 H       191 CYS   -0.2300
   3076 HB1       -48.2910   -5.2070  -41.8080 H       191 CYS    0.1600
   3077 HB2       -48.8970   -3.7510  -42.6760 H       191 CYS    0.5100
   3078 HG1       -46.9760   -4.0220  -40.0320 H       191 CYS   -0.5100
   3079 N         -46.2040   -6.5520  -43.0730 N.am    192 TYR   -0.4700
   3080 CA        -45.4100   -7.7030  -42.6740 C.3     192 TYR    0.3100
   3081 C         -44.1730   -7.9090  -43.5230 C.2     192 TYR    0.0700
   3082 O         -43.0760   -8.0880  -42.9930 O.2     192 TYR    0.0900
   3083 CB        -46.2660   -8.9670  -42.6490 C.3     192 TYR   -0.1800
   3084 CG        -47.0160   -9.0930  -41.3490 C.ar    192 TYR    0.0900
   3085 CD1       -48.2680   -8.5160  -41.1880 C.ar    192 TYR    0.0900
   3086 CD2       -46.4570   -9.7580  -40.2690 C.ar    192 TYR    0.0000
   3087 CE1       -48.9500   -8.6150  -39.9920 C.ar    192 TYR   -0.1150
   3088 CE2       -47.1310   -9.8630  -39.0650 C.ar    192 TYR    0.1150
   3089 CZ        -48.3800   -9.2870  -38.9330 C.ar    192 TYR   -0.1150
   3090 OH        -49.0630   -9.3850  -37.7410 O.3     192 TYR    0.1150
   3091 HN        -46.9520   -6.7200  -43.7100 H       192 TYR    0.1100
   3092 HA        -45.0060   -7.5050  -41.6920 H       192 TYR   -0.5400
   3093 HB1       -45.6190   -9.8640  -42.7570 H       192 TYR    0.4300
   3094 HB2       -47.0120   -8.9340  -43.4710 H       192 TYR   -0.1150
   3095 HD1       -48.7160   -7.9800  -42.0120 H       192 TYR    0.1150
   3096 HD2       -45.4770  -10.2010  -40.3680 H       192 TYR   -0.1150
   3097 HE1       -49.9270   -8.1680  -39.8850 H       192 TYR    0.1150
   3098 HE2       -46.6850  -10.3910  -38.2360 H       192 TYR    0.5100
   3099 HH        -49.9020   -8.9310  -37.8420 H       192 TYR   -0.5100
   3100 N         -44.3370   -7.9030  -44.8380 N.am    193 THR   -0.4700
   3101 CA        -43.1920   -7.9930  -45.7240 C.3     193 THR    0.3100
   3102 C         -42.0960   -7.0170  -45.2860 C.2     193 THR    0.0700
   3103 O         -40.9150   -7.3490  -45.3320 O.2     193 THR    0.0900
   3104 CB        -43.5930   -7.7190  -47.1750 C.3     193 THR    0.1400
   3105 CG2       -44.3550   -8.9080  -47.7470 C.3     193 THR    0.0900
   3106 OG1       -44.4180   -6.5500  -47.2340 O.3     193 THR   -0.6600
   3107 HN        -45.2330   -7.8390  -45.2680 H       193 THR    0.4300
   3108 HA        -42.7780   -8.9850  -45.6330 H       193 THR   -0.2700
   3109 HB        -42.6850   -7.5520  -47.7930 H       193 THR    0.0900
   3110 HG1       -45.2520   -6.7950  -46.8290 H       193 THR    0.0900
   3111 HG21      -45.2750   -9.0940  -47.1520 H       193 THR    0.0900
   3112 HG22      -43.7190   -9.8190  -47.7100 H       193 THR    0.5100
   3113 HG23      -44.6490   -8.6990  -48.7980 H       193 THR   -0.5100
   3114 N         -42.4790   -5.8210  -44.8390 N.am    194 LEU   -0.4700
   3115 CA        -41.5020   -4.8400  -44.3730 C.3     194 LEU    0.3100
   3116 C         -41.0260   -5.1620  -42.9650 C.2     194 LEU    0.0700
   3117 O         -39.8710   -4.9230  -42.6180 O.2     194 LEU    0.0900
   3118 CB        -42.0840   -3.4240  -44.4030 C.3     194 LEU   -0.1800
   3119 CG        -41.6280   -2.5340  -45.5590 C.3     194 LEU    0.0900
   3120 CD1       -41.7810   -3.2430  -46.8900 C.3     194 LEU    0.0900
   3121 CD2       -42.4160   -1.2260  -45.5420 C.3     194 LEU   -0.0900
   3122 HN        -43.4380   -5.5460  -44.8020 H       194 LEU    0.0900
   3123 HA        -40.6380   -4.9000  -45.0170 H       194 LEU   -0.2700
   3124 HB1       -41.8030   -2.9200  -43.4530 H       194 LEU    0.0900
   3125 HB2       -43.1890   -3.5100  -44.4530 H       194 LEU    0.0900
   3126 HG        -40.5620   -2.2600  -45.4110 H       194 LEU    0.0900
   3127 HD11      -42.8450   -3.5150  -47.0580 H       194 LEU   -0.2700
   3128 HD12      -41.1720   -4.1730  -46.8960 H       194 LEU    0.0900
   3129 HD13      -41.4510   -2.5750  -47.7150 H       194 LEU    0.0900
   3130 HD21      -42.2460   -0.6900  -44.5830 H       194 LEU    0.0900
   3131 HD22      -43.5020   -1.4370  -45.6430 H       194 LEU    0.5100
   3132 HD23      -42.0830   -0.5720  -46.3770 H       194 LEU   -0.5100
   3133 N         -41.9240   -5.6980  -42.1450 N.am    195 MET   -0.4700
   3134 CA        -41.5860   -6.0740  -40.7820 C.3     195 MET    0.3100
   3135 C         -40.4820   -7.1290  -40.7230 C.2     195 MET    0.0700
   3136 O         -39.6140   -7.0740  -39.8530 O.2     195 MET    0.0900
   3137 CB        -42.8230   -6.6020  -40.0660 C.3     195 MET   -0.1800
   3138 CG        -42.5250   -7.1630  -38.6940 C.3     195 MET    0.0900
   3139 SD        -43.9810   -7.7890  -37.8500 S.3     195 MET    0.0900
   3140 CE        -44.9080   -6.2740  -37.6600 C.3     195 MET   -0.1400
   3141 HN        -42.8650   -5.8660  -42.4260 H       195 MET    0.0900
   3142 HA        -41.2000   -5.2010  -40.2770 H       195 MET    0.0900
   3143 HB1       -43.2780   -7.4030  -40.6870 H       195 MET   -0.0900
   3144 HB2       -43.5530   -5.7710  -39.9590 H       195 MET   -0.2200
   3145 HG1       -42.0650   -6.3590  -38.0800 H       195 MET    0.0900
   3146 HG2       -41.7850   -7.9830  -38.8050 H       195 MET    0.0900
   3147 HE1       -45.1350   -5.8140  -38.6460 H       195 MET    0.0900
   3148 HE2       -44.3260   -5.5390  -37.0660 H       195 MET    0.5100
   3149 HE3       -45.8710   -6.4750  -37.1460 H       195 MET   -0.5100
   3150 N         -40.5100   -8.1000  -41.6300 N.am    196 ILE   -0.4700
   3151 CA        -39.4850   -9.1330  -41.6310 C.3     196 ILE    0.3100
   3152 C         -38.1570   -8.5280  -42.0580 C.2     196 ILE    0.0700
   3153 O         -37.0930   -9.0040  -41.6700 O.2     196 ILE    0.0900
   3154 CB        -39.8310  -10.3130  -42.5550 C.3     196 ILE   -0.0900
   3155 CG1       -39.5890   -9.9310  -44.0170 C.3     196 ILE    0.0900
   3156 CG2       -41.2710  -10.7790  -42.3080 C.3     196 ILE   -0.2700
   3157 CD        -39.8340  -11.0570  -44.9980 C.3     196 ILE    0.0900
   3158 HN        -41.2140   -8.1640  -42.3320 H       196 ILE    0.0900
   3159 HA        -39.3760   -9.4830  -40.6150 H       196 ILE    0.0900
   3160 HB        -39.1320  -11.1540  -42.3580 H       196 ILE   -0.1800
   3161 HG11      -38.5350   -9.5970  -44.1230 H       196 ILE    0.0900
   3162 HG12      -40.2620   -9.0870  -44.2760 H       196 ILE    0.0900
   3163 HG21      -41.9840  -10.1090  -42.8330 H       196 ILE   -0.2700
   3164 HG22      -41.4950  -10.7520  -41.2190 H       196 ILE    0.0900
   3165 HG23      -41.4060  -11.8120  -42.6920 H       196 ILE    0.0900
   3166 HD1       -40.8880  -11.4020  -44.9280 H       196 ILE    0.0900
   3167 HD2       -39.1640  -11.9130  -44.7670 H       196 ILE    0.5100
   3168 HD3       -39.6460  -10.7040  -46.0350 H       196 ILE   -0.5100
   3169 N         -38.2200   -7.4690  -42.8610 N.am    197 LEU   -0.4700
   3170 CA        -37.0160   -6.7510  -43.2560 C.3     197 LEU    0.3100
   3171 C         -36.4140   -5.9890  -42.0760 C.2     197 LEU    0.0700
   3172 O         -35.2060   -6.0560  -41.8340 O.2     197 LEU    0.0900
   3173 CB        -37.3150   -5.7870  -44.4050 C.3     197 LEU   -0.1800
   3174 CG        -37.7440   -6.4580  -45.7080 C.3     197 LEU    0.0900
   3175 CD1       -38.1480   -5.4060  -46.7230 C.3     197 LEU    0.0900
   3176 CD2       -36.6330   -7.3340  -46.2630 C.3     197 LEU   -0.0900
   3177 HN        -39.0820   -7.1240  -43.2230 H       197 LEU    0.0900
   3178 HA        -36.2770   -7.4780  -43.5600 H       197 LEU   -0.2700
   3179 HB1       -36.4000   -5.1900  -44.6050 H       197 LEU    0.0900
   3180 HB2       -38.1270   -5.1020  -44.0810 H       197 LEU    0.0900
   3181 HG        -38.6030   -7.1340  -45.5110 H       197 LEU    0.0900
   3182 HD11      -37.2930   -4.7280  -46.9320 H       197 LEU   -0.2700
   3183 HD12      -38.9920   -4.8010  -46.3260 H       197 LEU    0.0900
   3184 HD13      -38.4530   -5.8950  -47.6730 H       197 LEU    0.0900
   3185 HD21      -36.3700   -8.1260  -45.5310 H       197 LEU    0.0900
   3186 HD22      -35.7290   -6.7180  -46.4590 H       197 LEU    0.5100
   3187 HD23      -36.9680   -7.8170  -47.2050 H       197 LEU   -0.5100
   3188 N         -37.2580   -5.2690  -41.3370 N.am    198 ARG   -0.4700
   3189 CA        -36.8130   -4.5590  -40.1470 C.3     198 ARG    0.3100
   3190 C         -36.2190   -5.5440  -39.1490 C.2     198 ARG    0.0700
   3191 O         -35.2270   -5.2460  -38.4890 O.2     198 ARG    0.0900
   3192 CB        -37.9700   -3.7840  -39.5110 C.3     198 ARG   -0.1800
   3193 CG        -38.3920   -2.5620  -40.3030 C.3     198 ARG    0.0900
   3194 CD        -39.7240   -2.0180  -39.8250 C.3     198 ARG    0.0900
   3195 NE        -39.6670   -1.5300  -38.4450 N.pl3   198 ARG   -0.1800
   3196 CZ        -39.7960   -0.2590  -38.0710 C.cat   198 ARG    0.0900
   3197 NH1       -39.9940    0.7050  -38.9610 N.pl3   198 ARG    0.0900
   3198 NH2       -39.7300    0.0480  -36.7850 N.pl3   198 ARG    0.2000
   3199 HN        -38.2250   -5.1850  -41.5650 H       198 ARG    0.0900
   3200 HA        -36.0240   -3.8830  -40.4370 H       198 ARG    0.0900
   3201 HB1       -37.6600   -3.4590  -38.4950 H       198 ARG   -0.7000
   3202 HB2       -38.8430   -4.4640  -39.4190 H       198 ARG    0.4400
   3203 HG1       -38.4750   -2.8350  -41.3760 H       198 ARG    0.6400
   3204 HG2       -37.6180   -1.7730  -40.1920 H       198 ARG   -0.8000
   3205 HD1       -40.4900   -2.8220  -39.8650 H       198 ARG    0.4600
   3206 HD2       -40.0310   -1.1670  -40.4690 H       198 ARG    0.4600
   3207 HE        -39.5190   -2.2070  -37.7260 H       198 ARG   -0.8000
   3208 HH11      -40.0490    0.4830  -39.9350 H       198 ARG    0.4600
   3209 HH12      -40.0880    1.6530  -38.6580 H       198 ARG    0.4600
   3210 HH21      -39.5850   -0.6710  -36.1060 H       198 ARG    0.5100
   3211 HH22      -39.8260    1.0000  -36.4940 H       198 ARG   -0.5100
   3212 N         -36.8180   -6.7300  -39.0530 N.am    199 LEU   -0.4700
   3213 CA        -36.3150   -7.7650  -38.1640 C.3     199 LEU    0.3100
   3214 C         -34.9320   -8.2460  -38.5980 C.2     199 LEU    0.0700
   3215 O         -34.0180   -8.3450  -37.7800 O.2     199 LEU    0.0900
   3216 CB        -37.2820   -8.9500  -38.1110 C.3     199 LEU   -0.1800
   3217 CG        -38.6120   -8.7380  -37.3730 C.3     199 LEU    0.0900
   3218 CD1       -39.4510  -10.0040  -37.4020 C.3     199 LEU    0.0900
   3219 CD2       -38.3940   -8.2960  -35.9350 C.3     199 LEU   -0.0900
   3220 HN        -37.6310   -6.9590  -39.5820 H       199 LEU    0.0900
   3221 HA        -36.1960   -7.3340  -37.1820 H       199 LEU   -0.2700
   3222 HB1       -36.7550   -9.7920  -37.6170 H       199 LEU    0.0900
   3223 HB2       -37.5200   -9.2360  -39.1570 H       199 LEU    0.0900
   3224 HG        -39.1760   -7.9140  -37.8590 H       199 LEU    0.0900
   3225 HD11      -38.9040  -10.8370  -36.9110 H       199 LEU   -0.2700
   3226 HD12      -39.6650  -10.2920  -38.4540 H       199 LEU    0.0900
   3227 HD13      -40.4060   -9.8380  -36.8590 H       199 LEU    0.0900
   3228 HD21      -37.8320   -7.3370  -35.9110 H       199 LEU    0.0900
   3229 HD22      -37.8070   -9.0640  -35.3870 H       199 LEU    0.5100
   3230 HD23      -39.3730   -8.1450  -35.4320 H       199 LEU   -0.5100
   3231 N         -34.7780   -8.5530  -39.8850 N.am    200 LYS   -0.4700
   3232 CA        -33.4760   -8.9280  -40.4220 C.3     200 LYS    0.3100
   3233 C         -32.4550   -7.8320  -40.1490 C.2     200 LYS    0.0700
   3234 O         -31.3080   -8.1110  -39.7960 O.2     200 LYS    0.0900
   3235 CB        -33.5610   -9.1770  -41.9300 C.3     200 LYS   -0.1800
   3236 CG        -34.3370  -10.4280  -42.3160 C.3     200 LYS    0.0900
   3237 CD        -33.6300  -11.6980  -41.8680 C.3     200 LYS    0.0900
   3238 CE        -34.3670  -12.9380  -42.3540 C.3     200 LYS   -0.1800
   3239 NZ        -33.7000  -14.1930  -41.9100 N.4     200 LYS    0.0900
   3240 HN        -35.5370   -8.5390  -40.5310 H       200 LYS    0.0900
   3241 HA        -33.1500   -9.8220  -39.9130 H       200 LYS   -0.1800
   3242 HB1       -32.5280   -9.2700  -42.3280 H       200 LYS    0.0900
   3243 HB2       -34.0510   -8.3010  -42.4030 H       200 LYS    0.0900
   3244 HG1       -34.4580  -10.4520  -43.4200 H       200 LYS    0.2100
   3245 HG2       -35.3430  -10.3890  -41.8450 H       200 LYS    0.0500
   3246 HD1       -33.5790  -11.7160  -40.7570 H       200 LYS    0.0500
   3247 HD2       -32.5960  -11.7040  -42.2750 H       200 LYS   -0.3000
   3248 HE1       -34.3950  -12.9450  -43.4650 H       200 LYS    0.3300
   3249 HE2       -35.4000  -12.9440  -41.9460 H       200 LYS    0.3300
   3250 HZ1       -33.6680  -14.2200  -40.8700 H       200 LYS    0.3300
   3251 HZ2       -32.7310  -14.2230  -42.2860 H       200 LYS    0.5100
   3252 HZ3       -34.2330  -15.0130  -42.2620 H       200 LYS   -0.5100
   3253 N         -32.8790   -6.5830  -40.3140 N.am    201 SER   -0.4700
   3254 CA        -32.0020   -5.4430  -40.0890 C.3     201 SER    0.3100
   3255 C         -31.6250   -5.3320  -38.6120 C.2     201 SER    0.0700
   3256 O         -30.4900   -4.9910  -38.2740 O.2     201 SER    0.0900
   3257 CB        -32.6720   -4.1540  -40.5810 C.3     201 SER    0.0500
   3258 OG        -31.8090   -3.0360  -40.4600 O.3     201 SER    0.0900
   3259 HN        -33.8100   -6.3720  -40.5970 H       201 SER    0.0900
   3260 HA        -31.0810   -5.6160  -40.6250 H       201 SER   -0.6600
   3261 HB1       -33.5850   -3.9600  -39.9780 H       201 SER    0.4300
   3262 HB2       -32.9520   -4.2670  -41.6500 H       201 SER    0.5100
   3263 HG1       -31.4720   -3.0570  -39.5610 H       201 SER   -0.5100
   3264 N         -32.5760   -5.6390  -37.7310 N.am    202 VAL   -0.4700
   3265 CA        -32.3600   -5.5310  -36.2890 C.3     202 VAL    0.3100
   3266 C         -31.5240   -6.6840  -35.7430 C.2     202 VAL    0.0700
   3267 O         -30.8500   -6.5410  -34.7250 O.2     202 VAL    0.0900
   3268 CB        -33.6980   -5.4830  -35.5230 C.3     202 VAL   -0.0900
   3269 CG1       -33.6070   -6.2640  -34.2210 C.3     202 VAL    0.0900
   3270 CG2       -34.1120   -4.0410  -35.2600 C.3     202 VAL   -0.2700
   3271 HN        -33.4770   -5.9560  -38.0150 H       202 VAL    0.0900
   3272 HA        -31.7940   -4.6310  -36.1060 H       202 VAL    0.0900
   3273 HB        -34.4990   -5.9190  -36.1570 H       202 VAL    0.0900
   3274 HG11      -32.8140   -5.8330  -33.5720 H       202 VAL   -0.2700
   3275 HG12      -33.3540   -7.3240  -34.4330 H       202 VAL    0.0900
   3276 HG13      -34.5760   -6.2110  -33.6810 H       202 VAL    0.0900
   3277 HG21      -34.2340   -3.4960  -36.2210 H       202 VAL    0.0900
   3278 HG22      -33.3310   -3.5270  -34.6590 H       202 VAL    0.5100
   3279 HG23      -35.0790   -4.0180  -34.7140 H       202 VAL   -0.5100
   3280 N         -31.5550   -7.8470  -36.4080 N.am    203 ARG   -0.4700
   3281 CA        -30.8000   -9.0000  -35.9890 C.3     203 ARG    0.3100
   3282 C         -29.3260   -8.8370  -36.2580 C.2     203 ARG    0.0700
   3283 O         -28.5020   -9.4110  -35.5520 O.2     203 ARG    0.0900
   3284 CB        -31.3870  -10.3020  -36.5880 C.3     203 ARG   -0.1800
   3285 CG        -32.6530  -10.7400  -35.8230 C.3     203 ARG    0.0900
   3286 CD        -33.3780  -11.9660  -36.3930 C.3     203 ARG    0.0900
   3287 NE        -34.1360  -11.5130  -37.6060 N.pl3   203 ARG   -0.1800
   3288 CZ        -35.1540  -12.1830  -38.1410 C.cat   203 ARG    0.0900
   3289 NH1       -35.5370  -13.3590  -37.6830 N.pl3   203 ARG    0.0900
   3290 NH2       -35.8190  -11.6710  -39.1590 N.pl3   203 ARG    0.2000
   3291 HN        -32.1070   -7.9670  -37.2290 H       203 ARG    0.0900
   3292 HA        -30.8270   -9.0400  -34.9100 H       203 ARG    0.0900
   3293 HB1       -30.6250  -11.1080  -36.5280 H       203 ARG   -0.7000
   3294 HB2       -31.6440  -10.1310  -37.6550 H       203 ARG    0.4400
   3295 HG1       -33.3660   -9.8890  -35.8210 H       203 ARG    0.6400
   3296 HG2       -32.3610  -10.9700  -34.7770 H       203 ARG   -0.8000
   3297 HD1       -34.0980  -12.3770  -35.6530 H       203 ARG    0.4600
   3298 HD2       -32.6510  -12.7480  -36.6960 H       203 ARG    0.4600
   3299 HE        -33.8590  -10.6570  -38.0390 H       203 ARG   -0.8000
   3300 HH11      -35.0580  -13.7760  -36.9100 H       203 ARG    0.4600
   3301 HH12      -36.3070  -13.8350  -38.1100 H       203 ARG    0.4600
   3302 HH21      -35.5590  -10.7790  -39.5300 H       203 ARG    0.5100
   3303 HH22      -36.5840  -12.1750  -39.5610 H       203 ARG   -0.5100
   3304 N         -28.9680   -7.9730  -37.2280 N.am    204 LEU   -0.4700
   3305 CA        -27.5690   -7.6850  -37.5240 C.3     204 LEU    0.3100
   3306 C         -27.0630   -6.4850  -36.7270 C.2     204 LEU    0.0700
   3307 O         -25.9280   -6.4820  -36.2470 O.2     204 LEU    0.0900
   3308 CB        -27.3630   -7.4300  -39.0240 C.3     204 LEU   -0.1800
   3309 CG        -27.0810   -8.6640  -39.8920 C.3     204 LEU    0.0900
   3310 CD1       -28.3420   -9.4960  -40.0980 C.3     204 LEU    0.0900
   3311 CD2       -26.4630   -8.2650  -41.2300 C.3     204 LEU   -0.0900
   3312 HN        -29.6420   -7.4930  -37.7840 H       204 LEU    0.0900
   3313 HA        -26.9810   -8.5330  -37.2050 H       204 LEU   -0.2700
   3314 HB1       -26.5060   -6.7330  -39.1360 H       204 LEU    0.0900
   3315 HB2       -28.2790   -6.9420  -39.4160 H       204 LEU    0.0900
   3316 HG        -26.3080   -9.2900  -39.3960 H       204 LEU    0.0900
   3317 HD11      -29.1230   -8.8880  -40.6030 H       204 LEU   -0.2700
   3318 HD12      -28.7360   -9.8350  -39.1160 H       204 LEU    0.0900
   3319 HD13      -28.1140  -10.3790  -40.7340 H       204 LEU    0.0900
   3320 HD21      -25.5050   -7.7290  -41.0620 H       204 LEU    0.0900
   3321 HD22      -27.1560   -7.5920  -41.7800 H       204 LEU    0.5100
   3322 HD23      -26.2600   -9.1720  -41.8390 H       204 LEU   -0.5100
   3323 N         -27.9070   -5.4440  -36.5720 N.am    205 LEU   -0.4700
   3324 CA        -27.4930   -4.1770  -36.0020 C.3     205 LEU    0.3100
   3325 C         -27.8120   -4.0820  -34.5210 C.2     205 LEU    0.0700
   3326 O         -27.5620   -3.0690  -33.8780 O.2     205 LEU    0.0900
   3327 CB        -28.1640   -2.9990  -36.7550 C.3     205 LEU   -0.1800
   3328 CG        -27.8490   -2.9320  -38.2680 C.3     205 LEU    0.0900
   3329 CD1       -28.6070   -1.7670  -38.9210 C.3     205 LEU    0.0900
   3330 CD2       -26.3420   -2.8080  -38.5480 C.3     205 LEU   -0.0900
   3331 HN        -28.8640   -5.5020  -36.8450 H       205 LEU    0.0900
   3332 HA        -26.4170   -4.1100  -36.0810 H       205 LEU   -0.2700
   3333 HB1       -27.8260   -2.0500  -36.2880 H       205 LEU    0.0900
   3334 HB2       -29.2640   -3.0890  -36.6330 H       205 LEU    0.0900
   3335 HG        -28.1530   -3.8860  -38.7510 H       205 LEU    0.0900
   3336 HD11      -28.3050   -0.8050  -38.4520 H       205 LEU   -0.2700
   3337 HD12      -29.7000   -1.9010  -38.7830 H       205 LEU    0.0900
   3338 HD13      -28.3700   -1.7220  -40.0060 H       205 LEU    0.0900
   3339 HD21      -25.8020   -3.6840  -38.1290 H       205 LEU    0.0900
   3340 HD22      -25.9450   -1.8860  -38.0730 H       205 LEU    0.5100
   3341 HD23      -26.1630   -2.7710  -39.6440 H       205 LEU   -0.5100
   3342 N         -28.3300   -5.1650  -33.9020 N.am    206 SER   -0.4700
   3343 CA        -28.6050   -5.1800  -32.4610 C.3     206 SER    0.3100
   3344 C         -27.3340   -5.3750  -31.6300 C.2     206 SER    0.0700
   3345 O         -27.3420   -5.1500  -30.4220 O.2     206 SER    0.0900
   3346 CB        -29.6240   -6.2700  -32.0970 C.3     206 SER    0.0500
   3347 OG        -29.1600   -7.5630  -32.4500 O.3     206 SER    0.0900
   3348 HN        -28.5480   -6.0020  -34.3960 H       206 SER    0.0900
   3349 HA        -28.9860   -4.2080  -32.1870 H       206 SER   -0.6600
   3350 HB1       -30.5760   -6.0790  -32.6360 H       206 SER    0.4300
   3351 HB2       -29.8080   -6.2500  -31.0010 H       206 SER    0.5100
   3352 HG1       -29.1740   -7.5970  -33.4090 H       206 SER   -0.5100
   3353 N         -26.2320   -5.8180  -32.2750 N.am    207 GLY   -0.4700
   3354 CA        -24.9870   -6.2330  -31.6420 C.3     207 GLY    0.3100
   3355 CAT       -22.3280   -3.5250  -31.6840 C.3     207 GLY   -0.0200
   3356 C         -24.1280   -5.0900  -31.1740 C.2     207 GLY    0.0900
   3357 O         -24.2220   -4.6630  -30.0230 O.2     207 GLY    0.0900
   3358 NT        -23.2210   -4.6040  -32.0390 N.pl3   207 GLY    0.5100
   3359 HN        -26.2260   -5.8830  -33.2690 H       207 GLY   -0.5100
   3360 HNT       -23.1250   -4.9650  -32.9630 H       207 GLY   -0.4700
   3361 HA1       -24.4310   -6.8130  -32.3640 H       207 GLY    0.3100
   3362 HA2       -25.2430   -6.8460  -30.7900 H       207 GLY   -0.1100
   3363 HT1       -21.7040   -3.8300  -30.8170 H       207 GLY    0.0900
   3364 HT2       -22.9180   -2.6250  -31.4060 H       207 GLY    0.0900
   3365 HT3       -21.6620   -3.2910  -32.5430 H       207 GLY    0.0900
   3366 N         -26.6360   -9.1700  -24.5500 N.am    208 ARG   -0.2700
   3367 CA        -27.2220   -9.2610  -25.8820 C.3     208 ARG    0.0900
   3368 CAY       -26.1380   -8.1520  -22.4340 C.3     208 ARG    0.0900
   3369 C         -28.3670  -10.2670  -25.9570 C.2     208 ARG    0.0900
   3370 O         -28.8250  -10.6010  -27.0430 O.2     208 ARG    0.5100
   3371 CB        -26.1550   -9.4560  -27.0030 C.3     208 ARG   -0.5100
   3372 CG        -25.7670   -8.1350  -27.7130 C.3     208 ARG   -0.4700
   3373 CD        -24.8700   -7.1730  -26.9170 C.3     208 ARG    0.3100
   3374 NE        -24.9950   -5.8190  -27.5460 N.pl3   208 ARG    0.0700
   3375 CZ        -25.9160   -4.9100  -27.2380 C.cat   208 ARG    0.0900
   3376 NH1       -26.7660   -5.0140  -26.2390 N.pl3   208 ARG   -0.1800
   3377 NH2       -25.9860   -3.8470  -28.0140 N.pl3   208 ARG    0.0900
   3378 CY        -26.6400   -8.0450  -23.8220 C.2     208 ARG    0.0900
   3379 OY        -27.0130   -6.9730  -24.2870 O.2     208 ARG   -0.1800
   3380 HN        -26.2250  -10.0100  -24.2070 H       208 ARG    0.0900
   3381 HA        -27.7730   -8.3490  -26.0570 H       208 ARG    0.0900
   3382 HB1       -26.5580  -10.1610  -27.7600 H       208 ARG    0.2000
   3383 HB2       -25.2410   -9.8970  -26.5510 H       208 ARG    0.0900
   3384 HG1       -26.7050   -7.5960  -27.9660 H       208 ARG    0.0900
   3385 HG2       -25.2370   -8.3960  -28.6520 H       208 ARG   -0.7000
   3386 HD1       -23.8080   -7.4940  -26.9650 H       208 ARG    0.4400
   3387 HD2       -25.2030   -7.1090  -25.8590 H       208 ARG    0.6400
   3388 HE        -24.3330   -5.5790  -28.2550 H       208 ARG   -0.8000
   3389 HH11      -26.7460   -5.8210  -25.6480 H       208 ARG    0.4600
   3390 HH12      -27.4300   -4.2870  -26.0700 H       208 ARG    0.4600
   3391 HH21      -25.4730   -3.8190  -28.8730 H       208 ARG   -0.8000
   3392 HH22      -26.5530   -3.0670  -27.7450 H       208 ARG    0.4600
   3393 HY1       -26.1670   -7.1520  -21.9510 H       208 ARG    0.4600
   3394 HY2       -25.0890   -8.5180  -22.4430 H       208 ARG    0.5100
   3395 HY3       -26.7790   -8.8500  -21.8560 H       208 ARG   -0.5100
   3396 N         -28.8600  -10.7130  -24.7830 N.am    209 GLU   -0.4700
   3397 CA        -30.0910  -11.4300  -24.4800 C.3     209 GLU    0.3100
   3398 C         -31.2800  -10.7640  -25.1520 C.2     209 GLU    0.0700
   3399 O         -31.5610   -9.5890  -24.9130 O.2     209 GLU    0.0900
   3400 CB        -30.3200  -11.4830  -22.9710 C.3     209 GLU   -0.1800
   3401 CG        -31.5460  -12.2830  -22.5610 C.3     209 GLU    0.0900
   3402 CD        -31.7150  -12.3510  -21.0560 C.2     209 GLU    0.0900
   3403 OE1       -32.6480  -13.0480  -20.5950 O.co2   209 GLU   -0.2800
   3404 OE2       -30.9180  -11.7110  -20.3340 O.co2   209 GLU    0.0900
   3405 HN        -28.3250  -10.5440  -23.9640 H       209 GLU    0.0900
   3406 HA        -30.0060  -12.4280  -24.8820 H       209 GLU    0.6200
   3407 HB1       -30.4360  -10.4450  -22.5950 H       209 GLU   -0.7600
   3408 HB2       -29.4260  -11.9400  -22.4960 H       209 GLU   -0.7600
   3409 HG1       -31.4510  -13.3170  -22.9540 H       209 GLU    0.5100
   3410 HG2       -32.4510  -11.8080  -22.9980 H       209 GLU   -0.5100
   3411 N         -32.0050  -11.5200  -26.0200 N.am    210 LYS   -0.4700
   3412 CA        -33.1450  -11.0250  -26.7750 C.3     210 LYS    0.3100
   3413 C         -34.4110  -11.4290  -26.0360 C.2     210 LYS    0.0700
   3414 O         -34.5180  -12.5180  -25.4710 O.2     210 LYS    0.0900
   3415 CB        -33.2730  -11.5960  -28.2350 C.3     210 LYS   -0.1800
   3416 CG        -31.9790  -12.0390  -28.9440 C.3     210 LYS    0.0900
   3417 CD        -30.8780  -10.9740  -29.0620 C.3     210 LYS    0.0900
   3418 CE        -30.8860  -10.0870  -30.3090 C.3     210 LYS   -0.1800
   3419 NZ        -29.6570   -9.2620  -30.2940 N.4     210 LYS    0.0900
   3420 HN        -31.7760  -12.4760  -26.1800 H       210 LYS    0.0900
   3421 HA        -33.0490   -9.9510  -26.8200 H       210 LYS   -0.1800
   3422 HB1       -33.7450  -10.8100  -28.8600 H       210 LYS    0.0900
   3423 HB2       -33.9480  -12.4760  -28.1910 H       210 LYS    0.0900
   3424 HG1       -32.2470  -12.3690  -29.9690 H       210 LYS    0.2100
   3425 HG2       -31.5610  -12.9020  -28.3850 H       210 LYS    0.0500
   3426 HD1       -29.9000  -11.4990  -29.0300 H       210 LYS    0.0500
   3427 HD2       -30.9600  -10.3090  -28.1780 H       210 LYS   -0.3000
   3428 HE1       -31.7680   -9.4130  -30.3020 H       210 LYS    0.3300
   3429 HE2       -30.8850  -10.7080  -31.2300 H       210 LYS    0.3300
   3430 HZ1       -28.8210   -9.8810  -30.3010 H       210 LYS    0.3300
   3431 HZ2       -29.6460   -8.6730  -29.4360 H       210 LYS    0.5100
   3432 HZ3       -29.6410   -8.6490  -31.1340 H       210 LYS   -0.5100
   3433 N         -35.4420  -10.5710  -26.0710 N.am    211 ASP   -0.4700
   3434 CA        -36.7390  -10.8940  -25.4880 C.3     211 ASP    0.3100
   3435 C         -37.5640  -11.7560  -26.4440 C.2     211 ASP    0.0700
   3436 O         -37.9230  -11.3330  -27.5450 O.2     211 ASP    0.0900
   3437 CB        -37.4990   -9.6130  -25.1150 C.3     211 ASP   -0.2800
   3438 CG        -37.9100   -8.7890  -26.3260 C.2     211 ASP    0.0900
   3439 OD1       -37.0800   -7.9950  -26.8310 O.co2   211 ASP    0.0900
   3440 OD2       -39.0710   -8.9310  -26.7680 O.co2   211 ASP    0.6200
   3441 HN        -35.3670   -9.6720  -26.4960 H       211 ASP   -0.7600
   3442 HA        -36.5700  -11.4990  -24.6100 H       211 ASP   -0.7600
   3443 HB1       -36.8510   -8.9860  -24.4670 H       211 ASP    0.5100
   3444 HB2       -38.4160   -9.8900  -24.5540 H       211 ASP   -0.5100
   3445 N         -37.7750  -12.9820  -25.9820 N.am    212 ARG   -0.4700
   3446 CA        -38.5640  -14.0310  -26.5270 C.3     212 ARG    0.3100
   3447 C         -39.9820  -13.5840  -26.9020 C.2     212 ARG    0.0700
   3448 O         -40.5930  -14.0580  -27.8590 O.2     212 ARG    0.0900
   3449 CB        -38.4560  -15.2080  -25.5010 C.3     212 ARG   -0.1800
   3450 CG        -38.6550  -14.9370  -23.9690 C.3     212 ARG    0.0900
   3451 CD        -37.7060  -14.0330  -23.1090 C.3     212 ARG    0.0900
   3452 NE        -36.2630  -14.4580  -23.1910 N.pl3   212 ARG   -0.1800
   3453 CZ        -35.2870  -14.0150  -22.3900 C.cat   212 ARG    0.0900
   3454 NH1       -34.0810  -14.5550  -22.4090 N.pl3   212 ARG    0.0900
   3455 NH2       -35.3900  -13.0450  -21.5040 N.pl3   212 ARG    0.2000
   3456 HN        -37.3360  -13.2460  -25.1300 H       212 ARG    0.0900
   3457 HA        -38.1710  -14.3090  -27.4940 H       212 ARG    0.0900
   3458 HB1       -37.4440  -15.6460  -25.6210 H       212 ARG   -0.7000
   3459 HB2       -39.2150  -15.9610  -25.7960 H       212 ARG    0.4400
   3460 HG1       -38.6440  -15.9310  -23.4830 H       212 ARG    0.6400
   3461 HG2       -39.6640  -14.4910  -23.8710 H       212 ARG   -0.8000
   3462 HD1       -38.0100  -14.0870  -22.0420 H       212 ARG    0.4600
   3463 HD2       -37.7660  -12.9840  -23.4710 H       212 ARG    0.4600
   3464 HE        -36.0170  -15.1210  -23.8960 H       212 ARG   -0.8000
   3465 HH11      -33.8830  -15.3130  -23.0310 H       212 ARG    0.4600
   3466 HH12      -33.3680  -14.2080  -21.8010 H       212 ARG    0.4600
   3467 HH21      -36.2600  -12.5670  -21.3860 H       212 ARG    0.5100
   3468 HH22      -34.5980  -12.7860  -20.9510 H       212 ARG   -0.5100
   3469 N         -40.5060  -12.6000  -26.1470 N.am    213 ASN   -0.4700
   3470 CA        -41.9080  -12.2030  -26.1480 C.3     213 ASN    0.3100
   3471 C         -42.2920  -11.4040  -27.3830 C.2     213 ASN    0.0700
   3472 O         -43.3950  -11.5630  -27.9100 O.2     213 ASN    0.0900
   3473 CB        -42.2630  -11.4170  -24.8790 C.3     213 ASN   -0.1800
   3474 CG        -43.2540  -12.1590  -23.9900 C.2     213 ASN    0.0900
   3475 ND2       -43.6130  -11.5430  -22.8630 N.am    213 ASN    0.0900
   3476 OD1       -43.6870  -13.2710  -24.3060 O.2     213 ASN    0.5500
   3477 HN        -39.9290  -12.0780  -25.5250 H       213 ASN   -0.5500
   3478 HA        -42.5080  -13.0990  -26.2120 H       213 ASN   -0.6200
   3479 HB1       -42.7120  -10.4430  -25.1690 H       213 ASN    0.3200
   3480 HB2       -41.3360  -11.2330  -24.2960 H       213 ASN    0.3000
   3481 HD21      -44.2600  -11.9800  -22.2390 H       213 ASN    0.5100
   3482 HD22      -43.2340  -10.6450  -22.6440 H       213 ASN   -0.5100
   3483 N         -41.3880  -10.5530  -27.8630 N.am    214 LEU   -0.4700
   3484 CA        -41.6880   -9.7420  -29.0380 C.3     214 LEU    0.3100
   3485 C         -41.9800  -10.6290  -30.2490 C.2     214 LEU    0.0700
   3486 O         -42.9100  -10.3650  -31.0100 O.2     214 LEU    0.0900
   3487 CB        -40.5340   -8.7920  -29.3540 C.3     214 LEU   -0.1800
   3488 CG        -40.8270   -7.7330  -30.4180 C.3     214 LEU    0.0900
   3489 CD1       -41.7470   -6.6650  -29.8590 C.3     214 LEU    0.0900
   3490 CD2       -39.5420   -7.1130  -30.9160 C.3     214 LEU   -0.0900
   3491 HN        -40.4880  -10.4330  -27.4510 H       214 LEU    0.0900
   3492 HA        -42.5890   -9.1820  -28.8360 H       214 LEU   -0.2700
   3493 HB1       -39.6720   -9.4010  -29.7020 H       214 LEU    0.0900
   3494 HB2       -40.2500   -8.2700  -28.4160 H       214 LEU    0.0900
   3495 HG        -41.3110   -8.2150  -31.2940 H       214 LEU    0.0900
   3496 HD11      -41.2720   -6.1700  -28.9850 H       214 LEU   -0.2700
   3497 HD12      -42.7040   -7.1240  -29.5290 H       214 LEU    0.0900
   3498 HD13      -41.9500   -5.8960  -30.6350 H       214 LEU    0.0900
   3499 HD21      -38.9710   -7.8510  -31.5210 H       214 LEU    0.0900
   3500 HD22      -38.9140   -6.7990  -30.0550 H       214 LEU    0.5100
   3501 HD23      -39.7690   -6.2320  -31.5540 H       214 LEU   -0.5100
   3502 N         -41.1470  -11.6560  -30.4180 N.am    215 ARG   -0.4700
   3503 CA        -41.2080  -12.6180  -31.4730 C.3     215 ARG    0.3100
   3504 C         -42.4400  -13.5130  -31.3240 C.2     215 ARG    0.0700
   3505 O         -43.1590  -13.7860  -32.2840 O.2     215 ARG    0.0900
   3506 CB        -39.8250  -13.3290  -31.5600 C.3     215 ARG   -0.1800
   3507 CG        -38.6520  -12.3440  -31.8790 C.3     215 ARG    0.0900
   3508 CD        -37.9560  -11.6460  -30.6800 C.3     215 ARG    0.0900
   3509 NE        -37.2260  -10.4230  -31.1770 N.pl3   215 ARG   -0.1800
   3510 CZ        -36.7910   -9.4340  -30.3910 C.cat   215 ARG    0.0900
   3511 NH1       -36.8300   -9.4870  -29.0810 N.pl3   215 ARG    0.0900
   3512 NH2       -36.3160   -8.3190  -30.9130 N.pl3   215 ARG    0.2000
   3513 HN        -40.4000  -11.8040  -29.7760 H       215 ARG    0.0900
   3514 HA        -41.4390  -12.1070  -32.3960 H       215 ARG    0.0900
   3515 HB1       -39.8700  -14.1000  -32.3570 H       215 ARG   -0.7000
   3516 HB2       -39.6190  -13.8270  -30.5890 H       215 ARG    0.4400
   3517 HG1       -39.0530  -11.5490  -32.5400 H       215 ARG    0.6400
   3518 HG2       -37.8760  -12.9160  -32.4290 H       215 ARG   -0.8000
   3519 HD1       -37.2150  -12.3290  -30.2110 H       215 ARG    0.4600
   3520 HD2       -38.7080  -11.3250  -29.9280 H       215 ARG    0.4600
   3521 HE        -37.0580  -10.3470  -32.1590 H       215 ARG   -0.8000
   3522 HH11      -37.0550  -10.3470  -28.6220 H       215 ARG    0.4600
   3523 HH12      -36.6330   -8.6680  -28.5410 H       215 ARG    0.4600
   3524 HH21      -36.2800   -8.2090  -31.9070 H       215 ARG    0.5100
   3525 HH22      -35.9930   -7.5850  -30.3170 H       215 ARG   -0.5100
   3526 N         -42.7600  -13.9290  -30.0790 N.am    216 ARG   -0.4700
   3527 CA        -43.9830  -14.6370  -29.7450 C.3     216 ARG    0.3100
   3528 C         -45.3000  -13.8810  -29.9600 C.2     216 ARG    0.0700
   3529 O         -46.2760  -14.3950  -30.4920 O.2     216 ARG    0.0900
   3530 CB        -43.9150  -15.1170  -28.2710 C.3     216 ARG   -0.1800
   3531 CG        -45.1310  -15.9470  -27.8110 C.3     216 ARG    0.0900
   3532 CD        -45.4160  -17.0980  -28.7760 C.3     216 ARG    0.0900
   3533 NE        -46.5570  -17.9040  -28.2590 N.pl3   216 ARG   -0.1800
   3534 CZ        -46.4060  -18.8270  -27.3210 C.cat   216 ARG    0.0900
   3535 NH1       -45.2250  -19.1800  -26.8600 N.pl3   216 ARG    0.0900
   3536 NH2       -47.4330  -19.3620  -26.7000 N.pl3   216 ARG    0.2000
   3537 HN        -42.1490  -13.7620  -29.3100 H       216 ARG    0.0900
   3538 HA        -44.0840  -15.4780  -30.4140 H       216 ARG    0.0900
   3539 HB1       -43.8360  -14.2230  -27.6160 H       216 ARG   -0.7000
   3540 HB2       -43.0030  -15.7370  -28.1480 H       216 ARG    0.4400
   3541 HG1       -46.0240  -15.2870  -27.7580 H       216 ARG    0.6400
   3542 HG2       -44.9280  -16.3590  -26.8000 H       216 ARG   -0.8000
   3543 HD1       -44.5290  -17.7620  -28.8580 H       216 ARG    0.4600
   3544 HD2       -45.6930  -16.7040  -29.7770 H       216 ARG    0.4600
   3545 HE        -47.4710  -17.7420  -28.6320 H       216 ARG   -0.8000
   3546 HH11      -45.1500  -19.6380  -25.9740 H       216 ARG    0.4600
   3547 HH12      -44.4020  -18.9900  -27.3950 H       216 ARG    0.4600
   3548 HH21      -48.3440  -19.3150  -27.1100 H       216 ARG    0.5100
   3549 HH22      -47.3030  -19.8150  -25.8180 H       216 ARG   -0.5100
   3550 N         -45.3800  -12.6180  -29.5510 N.am    217 ILE   -0.4700
   3551 CA        -46.5400  -11.7620  -29.7170 C.3     217 ILE    0.3100
   3552 C         -46.7560  -11.4700  -31.1950 C.2     217 ILE    0.0700
   3553 O         -47.8760  -11.5330  -31.6980 O.2     217 ILE    0.0900
   3554 CB        -46.3730  -10.4390  -28.9530 C.3     217 ILE   -0.0900
   3555 CG1       -46.5090  -10.6770  -27.4410 C.3     217 ILE    0.0900
   3556 CG2       -47.3970   -9.4190  -29.4330 C.3     217 ILE   -0.2700
   3557 CD        -46.4100   -9.4080  -26.5760 C.3     217 ILE    0.0900
   3558 HN        -44.6100  -12.1850  -29.0910 H       217 ILE    0.0900
   3559 HA        -47.4020  -12.2990  -29.3500 H       217 ILE    0.0900
   3560 HB        -45.3490  -10.0420  -29.1220 H       217 ILE   -0.1800
   3561 HG11      -45.7070  -11.3760  -27.1240 H       217 ILE    0.0900
   3562 HG12      -47.4960  -11.1500  -27.2510 H       217 ILE    0.0900
   3563 HG21      -48.4270   -9.8030  -29.2620 H       217 ILE   -0.2700
   3564 HG22      -47.2650   -9.2320  -30.5200 H       217 ILE    0.0900
   3565 HG23      -47.2760   -8.4680  -28.8720 H       217 ILE    0.0900
   3566 HD1       -47.3100   -8.7740  -26.7240 H       217 ILE    0.0900
   3567 HD2       -45.5120   -8.8230  -26.8660 H       217 ILE    0.5100
   3568 HD3       -46.3450   -9.6870  -25.5030 H       217 ILE   -0.5100
   3569 N         -45.6700  -11.1590  -31.9010 N.am    218 THR   -0.4700
   3570 CA        -45.7540  -10.8150  -33.3090 C.3     218 THR    0.3100
   3571 C         -46.2960  -11.9870  -34.1210 C.2     218 THR    0.0700
   3572 O         -47.0120  -11.7910  -35.1030 O.2     218 THR    0.0900
   3573 CB        -44.3880  -10.3450  -33.8610 C.3     218 THR    0.1400
   3574 CG2       -44.4540  -10.1200  -35.3600 C.3     218 THR    0.0900
   3575 OG1       -44.0200   -9.1080  -33.2360 O.3     218 THR   -0.6600
   3576 HN        -44.7580  -11.1480  -31.4980 H       218 THR    0.4300
   3577 HA        -46.4870  -10.0280  -33.4140 H       218 THR   -0.2700
   3578 HB        -43.6090  -11.1070  -33.6420 H       218 THR    0.0900
   3579 HG1       -43.3930   -9.3360  -32.5470 H       218 THR    0.0900
   3580 HG21      -45.3280   -9.4830  -35.6120 H       218 THR    0.0900
   3581 HG22      -44.5610  -11.0930  -35.8840 H       218 THR    0.5100
   3582 HG23      -43.5300   -9.6080  -35.7060 H       218 THR   -0.5100
   3583 N         -45.9860  -13.2130  -33.7090 N.am    219 ARG   -0.4700
   3584 CA        -46.4920  -14.3670  -34.4330 C.3     219 ARG    0.3100
   3585 C         -47.9340  -14.6680  -34.0320 C.2     219 ARG    0.0700
   3586 O         -48.6710  -15.3280  -34.7680 O.2     219 ARG    0.0900
   3587 CB        -45.6080  -15.5880  -34.1930 C.3     219 ARG   -0.1800
   3588 CG        -46.0440  -16.4400  -33.0270 C.3     219 ARG    0.0900
   3589 CD        -45.1830  -17.6750  -32.9410 C.3     219 ARG    0.0900
   3590 NE        -45.5010  -18.4850  -31.7680 N.pl3   219 ARG   -0.1800
   3591 CZ        -44.7820  -19.5310  -31.3760 C.cat   219 ARG    0.0900
   3592 NH1       -43.7060  -19.8920  -32.0630 N.pl3   219 ARG    0.0900
   3593 NH2       -45.1350  -20.2170  -30.2990 N.pl3   219 ARG    0.2000
   3594 HN        -45.4120  -13.3910  -32.9120 H       219 ARG    0.0900
   3595 HA        -46.5110  -14.1190  -35.4840 H       219 ARG    0.0900
   3596 HB1       -44.5700  -15.2400  -34.0060 H       219 ARG   -0.7000
   3597 HB2       -45.6180  -16.2150  -35.1100 H       219 ARG    0.4400
   3598 HG1       -47.1060  -16.7360  -33.1620 H       219 ARG    0.6400
   3599 HG2       -45.9500  -15.8560  -32.0870 H       219 ARG   -0.8000
   3600 HD1       -44.1140  -17.3820  -32.8690 H       219 ARG    0.4600
   3601 HD2       -45.3460  -18.3070  -33.8400 H       219 ARG    0.4600
   3602 HE        -46.3050  -18.2380  -31.2280 H       219 ARG   -0.8000
   3603 HH11      -43.4370  -19.3760  -32.8770 H       219 ARG    0.4600
   3604 HH12      -43.1660  -20.6790  -31.7680 H       219 ARG    0.4600
   3605 HH21      -45.9440  -19.9480  -29.7780 H       219 ARG    0.5100
   3606 HH22      -44.5910  -21.0040  -30.0080 H       219 ARG   -0.5100
   3607 N         -48.3380  -14.1970  -32.8540 N.am    220 LEU   -0.4700
   3608 CA        -49.7360  -14.2540  -32.4670 C.3     220 LEU    0.3100
   3609 C         -50.5530  -13.4210  -33.4410 C.2     220 LEU    0.0700
   3610 O         -51.4900  -13.9130  -34.0730 O.2     220 LEU    0.0900
   3611 CB        -49.9290  -13.7070  -31.0540 C.3     220 LEU   -0.1800
   3612 CG        -51.3830  -13.4900  -30.6340 C.3     220 LEU    0.0900
   3613 CD1       -52.0490  -14.8190  -30.2940 C.3     220 LEU    0.0900
   3614 CD2       -51.4550  -12.5240  -29.4700 C.3     220 LEU   -0.0900
   3615 HN        -47.7090  -13.7910  -32.1950 H       220 LEU    0.0900
   3616 HA        -50.0550  -15.2850  -32.5160 H       220 LEU   -0.2700
   3617 HB1       -49.4000  -12.7340  -30.9840 H       220 LEU    0.0900
   3618 HB2       -49.4660  -14.4210  -30.3410 H       220 LEU    0.0900
   3619 HG        -51.9370  -13.0030  -31.4650 H       220 LEU    0.0900
   3620 HD11      -51.5100  -15.3130  -29.4580 H       220 LEU   -0.2700
   3621 HD12      -52.0260  -15.4910  -31.1780 H       220 LEU    0.0900
   3622 HD13      -53.1020  -14.6460  -29.9840 H       220 LEU    0.0900
   3623 HD21      -51.0170  -11.5440  -29.7590 H       220 LEU    0.0900
   3624 HD22      -50.8830  -12.9270  -28.6080 H       220 LEU    0.5100
   3625 HD23      -52.5150  -12.3650  -29.1750 H       220 LEU   -0.5100
   3626 N         -50.1830  -12.1490  -33.5640 N.am    221 VAL   -0.4700
   3627 CA        -50.9060  -11.2220  -34.4190 C.3     221 VAL    0.3100
   3628 C         -50.9290  -11.7440  -35.8490 C.2     221 VAL    0.0700
   3629 O         -51.9600  -11.7100  -36.5190 O.2     221 VAL    0.0900
   3630 CB        -50.2630   -9.8150  -34.3930 C.3     221 VAL   -0.0900
   3631 CG1       -50.9250   -8.8790  -35.4080 C.3     221 VAL    0.0900
   3632 CG2       -50.3390   -9.2190  -32.9960 C.3     221 VAL   -0.2700
   3633 HN        -49.3970  -11.7760  -33.0780 H       221 VAL    0.0900
   3634 HA        -51.9250  -11.1720  -34.0660 H       221 VAL    0.0900
   3635 HB        -49.1820   -9.9050  -34.6300 H       221 VAL    0.0900
   3636 HG11      -51.9550   -8.6270  -35.0800 H       221 VAL   -0.2700
   3637 HG12      -50.9810   -9.3760  -36.4010 H       221 VAL    0.0900
   3638 HG13      -50.3390   -7.9390  -35.4940 H       221 VAL    0.0900
   3639 HG21      -49.5330   -9.6390  -32.3570 H       221 VAL    0.0900
   3640 HG22      -51.3190   -9.4630  -32.5330 H       221 VAL    0.5100
   3641 HG23      -50.2140   -8.1160  -33.0470 H       221 VAL   -0.5100
   3642 N         -49.7870  -12.2450  -36.3130 N.am    222 LEU   -0.4700
   3643 CA        -49.6710  -12.6890  -37.6920 C.3     222 LEU    0.3100
   3644 C         -50.6600  -13.7970  -37.9940 C.2     222 LEU    0.0700
   3645 O         -51.3770  -13.7490  -38.9900 O.2     222 LEU    0.0900
   3646 CB        -48.2540  -13.1740  -37.9800 C.3     222 LEU   -0.1800
   3647 CG        -48.0870  -13.7800  -39.3730 C.3     222 LEU    0.0900
   3648 CD1       -48.6240  -12.8430  -40.4470 C.3     222 LEU    0.0900
   3649 CD2       -46.6260  -14.0920  -39.6250 C.3     222 LEU   -0.0900
   3650 HN        -48.9730  -12.3380  -35.7450 H       222 LEU    0.0900
   3651 HA        -49.9210  -11.8570  -38.3340 H       222 LEU   -0.2700
   3652 HB1       -47.9830  -13.9420  -37.2250 H       222 LEU    0.0900
   3653 HB2       -47.5590  -12.3130  -37.8830 H       222 LEU    0.0900
   3654 HG        -48.6360  -14.7440  -39.4210 H       222 LEU    0.0900
   3655 HD11      -48.0780  -11.8760  -40.4190 H       222 LEU   -0.2700
   3656 HD12      -49.7030  -12.6460  -40.2720 H       222 LEU    0.0900
   3657 HD13      -48.4860  -13.2990  -41.4510 H       222 LEU    0.0900
   3658 HD21      -46.2530  -14.8160  -38.8680 H       222 LEU    0.0900
   3659 HD22      -46.0230  -13.1620  -39.5520 H       222 LEU    0.5100
   3660 HD23      -46.5030  -14.5390  -40.6340 H       222 LEU   -0.5100
   3661 N         -50.7050  -14.7990  -37.1260 N.am    223 VAL   -0.4700
   3662 CA        -51.5810  -15.9300  -37.3430 C.3     223 VAL    0.3100
   3663 C         -53.0460  -15.5090  -37.3300 C.2     223 VAL    0.0700
   3664 O         -53.8140  -15.8920  -38.2090 O.2     223 VAL    0.0900
   3665 CB        -51.3340  -17.0090  -36.2950 C.3     223 VAL   -0.0900
   3666 CG1       -52.3220  -18.1620  -36.4680 C.3     223 VAL    0.0900
   3667 CG2       -49.8990  -17.5090  -36.4050 C.3     223 VAL   -0.2700
   3668 HN        -50.1460  -14.8190  -36.3000 H       223 VAL    0.0900
   3669 HA        -51.3890  -16.3160  -38.3320 H       223 VAL    0.0900
   3670 HB        -51.4540  -16.5710  -35.2820 H       223 VAL    0.0900
   3671 HG11      -52.3360  -18.4970  -37.5280 H       223 VAL   -0.2700
   3672 HG12      -53.3450  -17.8310  -36.1880 H       223 VAL    0.0900
   3673 HG13      -52.0180  -19.0190  -35.8290 H       223 VAL    0.0900
   3674 HG21      -49.2110  -16.6580  -36.6000 H       223 VAL    0.0900
   3675 HG22      -49.8140  -18.2330  -37.2440 H       223 VAL    0.5100
   3676 HG23      -49.5960  -18.0000  -35.4560 H       223 VAL   -0.5100
   3677 N         -53.4350  -14.7070  -36.3410 N.am    224 VAL   -0.4700
   3678 CA        -54.8150  -14.2490  -36.2330 C.3     224 VAL    0.3100
   3679 C         -55.2510  -13.5850  -37.5310 C.2     224 VAL    0.0700
   3680 O         -56.3210  -13.8790  -38.0650 O.2     224 VAL    0.0900
   3681 CB        -54.9850  -13.2600  -35.0630 C.3     224 VAL   -0.0900
   3682 CG1       -56.3460  -12.5870  -35.1130 C.3     224 VAL    0.0900
   3683 CG2       -54.8110  -13.9840  -33.7460 C.3     224 VAL   -0.2700
   3684 HN        -52.8060  -14.3870  -35.6360 H       224 VAL    0.0900
   3685 HA        -55.4410  -15.1160  -36.0830 H       224 VAL    0.0900
   3686 HB        -54.1910  -12.4840  -35.1200 H       224 VAL    0.0900
   3687 HG11      -57.1450  -13.3500  -35.2290 H       224 VAL   -0.2700
   3688 HG12      -56.3920  -11.8910  -35.9770 H       224 VAL    0.0900
   3689 HG13      -56.5260  -12.0260  -34.1710 H       224 VAL    0.0900
   3690 HG21      -53.7990  -14.4370  -33.6890 H       224 VAL    0.0900
   3691 HG22      -55.5670  -14.7930  -33.6570 H       224 VAL    0.5100
   3692 HG23      -54.9270  -13.2690  -32.9030 H       224 VAL   -0.5100
   3693 N         -54.4090  -12.6890  -38.0370 N.am    225 VAL   -0.4700
   3694 CA        -54.6470  -12.0290  -39.3080 C.3     225 VAL    0.3100
   3695 C         -54.7500  -13.0630  -40.4190 C.2     225 VAL    0.0700
   3696 O         -55.7190  -13.0830  -41.1740 O.2     225 VAL    0.0900
   3697 CB        -53.4990  -11.0590  -39.6430 C.3     225 VAL   -0.0900
   3698 CG1       -53.5490  -10.6420  -41.1030 C.3     225 VAL    0.0900
   3699 CG2       -53.5510   -9.8410  -38.7370 C.3     225 VAL   -0.2700
   3700 HN        -53.5710  -12.4290  -37.5630 H       225 VAL    0.0900
   3701 HA        -55.5820  -11.4930  -39.2350 H       225 VAL    0.0900
   3702 HB        -52.5270  -11.5560  -39.4370 H       225 VAL    0.0900
   3703 HG11      -54.5120  -10.1340  -41.3220 H       225 VAL   -0.2700
   3704 HG12      -53.4630  -11.5370  -41.7550 H       225 VAL    0.0900
   3705 HG13      -52.7190   -9.9370  -41.3240 H       225 VAL    0.0900
   3706 HG21      -53.4550  -10.1510  -37.6750 H       225 VAL    0.0900
   3707 HG22      -54.5200   -9.3150  -38.8680 H       225 VAL    0.5100
   3708 HG23      -52.7140   -9.1520  -38.9830 H       225 VAL   -0.5100
   3709 N         -53.7380  -13.9220  -40.5130 N.am    226 ALA   -0.4700
   3710 CA        -53.7130  -14.9800  -41.5180 C.3     226 ALA    0.3100
   3711 C         -55.0380  -15.7470  -41.5700 C.2     226 ALA    0.0700
   3712 O         -55.6310  -15.9120  -42.6410 O.2     226 ALA    0.0900
   3713 CB        -52.5580  -15.9420  -41.2440 C.3     226 ALA   -0.2700
   3714 HN        -52.9520  -13.8820  -39.9010 H       226 ALA    0.0900
   3715 HA        -53.5970  -14.5200  -42.4890 H       226 ALA    0.0900
   3716 HB1       -52.6760  -16.4050  -40.2410 H       226 ALA    0.0900
   3717 HB2       -51.5930  -15.3910  -41.2680 H       226 ALA    0.5100
   3718 HB3       -52.5470  -16.7490  -42.0070 H       226 ALA   -0.5100
   3719 N         -55.5000  -16.2080  -40.4070 N.am    227 VAL   -0.4700
   3720 CA        -56.7480  -16.9520  -40.3060 C.3     227 VAL    0.3100
   3721 C         -57.9290  -16.1120  -40.7640 C.2     227 VAL    0.0700
   3722 O         -58.7530  -16.5560  -41.5650 O.2     227 VAL    0.0900
   3723 CB        -56.9960  -17.4260  -38.8680 C.3     227 VAL   -0.0900
   3724 CG1       -58.3750  -18.0500  -38.7470 C.3     227 VAL    0.0900
   3725 CG2       -55.9350  -18.4280  -38.4550 C.3     227 VAL   -0.2700
   3726 HN        -55.0090  -16.0630  -39.5520 H       227 VAL    0.0900
   3727 HA        -56.6840  -17.7990  -40.9720 H       227 VAL    0.0900
   3728 HB        -56.9220  -16.5610  -38.1760 H       227 VAL    0.0900
   3729 HG11      -58.5260  -18.8030  -39.5510 H       227 VAL   -0.2700
   3730 HG12      -59.1550  -17.2640  -38.8460 H       227 VAL    0.0900
   3731 HG13      -58.4770  -18.5560  -37.7640 H       227 VAL    0.0900
   3732 HG21      -54.9270  -17.9610  -38.5080 H       227 VAL    0.0900
   3733 HG22      -55.9550  -19.3050  -39.1380 H       227 VAL    0.5100
   3734 HG23      -56.1160  -18.7630  -37.4120 H       227 VAL   -0.5100
   3735 N         -58.0140  -14.8870  -40.2640 N.am    228 PHE   -0.4700
   3736 CA        -59.0820  -13.9990  -40.6750 C.3     228 PHE    0.3100
   3737 C         -59.1990  -13.9590  -42.2000 C.2     228 PHE    0.0700
   3738 O         -60.2200  -14.3520  -42.7620 O.2     228 PHE    0.0900
   3739 CB        -58.8410  -12.5940  -40.1240 C.3     228 PHE   -0.1800
   3740 CG        -59.8850  -11.6000  -40.5310 C.ar    228 PHE    0.0900
   3741 CD1       -60.9950  -11.3720  -39.7290 C.ar    228 PHE    0.0900
   3742 CD2       -59.7580  -10.8870  -41.7130 C.ar    228 PHE    0.0000
   3743 CE1       -61.9590  -10.4530  -40.0960 C.ar    228 PHE   -0.1150
   3744 CE2       -60.7160   -9.9680  -42.0880 C.ar    228 PHE    0.1150
   3745 CZ        -61.8200   -9.7490  -41.2790 C.ar    228 PHE   -0.1150
   3746 HN        -57.3630  -14.5290  -39.5990 H       228 PHE    0.1150
   3747 HA        -60.0130  -14.3950  -40.2990 H       228 PHE   -0.1150
   3748 HB1       -57.8640  -12.2170  -40.4990 H       228 PHE    0.1150
   3749 HB2       -58.8350  -12.6310  -39.0150 H       228 PHE   -0.1150
   3750 HD1       -61.1060  -11.9200  -38.8050 H       228 PHE    0.1150
   3751 HD2       -58.9000  -11.0540  -42.3470 H       228 PHE   -0.1150
   3752 HE1       -62.8180  -10.2860  -39.4640 H       228 PHE    0.1150
   3753 HE2       -60.6040   -9.4190  -43.0110 H       228 PHE    0.5100
   3754 HZ        -62.5690   -9.0300  -41.5720 H       228 PHE   -0.5100
   3755 N         -58.1420  -13.4990  -42.8650 N.am    229 VAL   -0.4700
   3756 CA        -58.1460  -13.3560  -44.3150 C.3     229 VAL    0.3100
   3757 C         -58.6500  -14.6250  -44.9920 C.2     229 VAL    0.0700
   3758 O         -59.5140  -14.5760  -45.8730 O.2     229 VAL    0.0900
   3759 CB        -56.7360  -13.0220  -44.8490 C.3     229 VAL   -0.0900
   3760 CG1       -56.6530  -13.2620  -46.3530 C.3     229 VAL    0.0900
   3761 CG2       -56.3650  -11.5790  -44.5140 C.3     229 VAL   -0.2700
   3762 HN        -57.3010  -13.2310  -42.4020 H       229 VAL    0.0900
   3763 HA        -58.8380  -12.5670  -44.5690 H       229 VAL    0.0900
   3764 HB        -55.9880  -13.6610  -44.3330 H       229 VAL    0.0900
   3765 HG11      -57.5030  -12.7630  -46.8670 H       229 VAL   -0.2700
   3766 HG12      -56.7000  -14.3510  -46.5660 H       229 VAL    0.0900
   3767 HG13      -55.7040  -12.8430  -46.7510 H       229 VAL    0.0900
   3768 HG21      -56.3740  -11.4280  -43.4130 H       229 VAL    0.0900
   3769 HG22      -57.1010  -10.8830  -44.9720 H       229 VAL    0.5100
   3770 HG23      -55.3480  -11.3520  -44.8950 H       229 VAL   -0.5100
   3771 N         -58.1060  -15.7670  -44.5820 N.am    230 VAL   -0.4700
   3772 CA        -58.5540  -17.0390  -45.1200 C.3     230 VAL    0.3100
   3773 C         -60.0670  -17.1810  -44.9830 C.2     230 VAL    0.0700
   3774 O         -60.7490  -17.5890  -45.9230 O.2     230 VAL    0.0900
   3775 CB        -57.8610  -18.2210  -44.4170 C.3     230 VAL   -0.0900
   3776 CG1       -58.6020  -19.5380  -44.6990 C.3     230 VAL    0.0900
   3777 CG2       -56.4100  -18.3020  -44.8570 C.3     230 VAL   -0.2700
   3778 HN        -57.3790  -15.8020  -43.9000 H       230 VAL    0.0900
   3779 HA        -58.3280  -17.0500  -46.1760 H       230 VAL    0.0900
   3780 HB        -57.8450  -18.0360  -43.3210 H       230 VAL    0.0900
   3781 HG11      -58.7780  -19.6510  -45.7900 H       230 VAL   -0.2700
   3782 HG12      -59.5850  -19.5380  -44.1800 H       230 VAL    0.0900
   3783 HG13      -57.9930  -20.3970  -44.3460 H       230 VAL    0.0900
   3784 HG21      -55.8770  -17.3620  -44.5950 H       230 VAL    0.0900
   3785 HG22      -56.3550  -18.4450  -45.9580 H       230 VAL    0.5100
   3786 HG23      -55.9070  -19.1500  -44.3450 H       230 VAL   -0.5100
   3787 N         -60.5940  -16.8330  -43.8140 N.am    231 CYS   -0.4700
   3788 CA        -62.0050  -17.0400  -43.5250 C.3     231 CYS    0.3100
   3789 C         -62.9190  -16.0020  -44.1670 C.2     231 CYS    0.0700
   3790 O         -64.0430  -16.3140  -44.5600 O.2     231 CYS    0.0900
   3791 CB        -62.2290  -17.0390  -42.0170 C.3     231 CYS   -0.1100
   3792 SG        -61.3470  -18.3490  -41.1350 S.3     231 CYS    0.0900
   3793 HN        -60.0510  -16.4190  -43.0870 H       231 CYS    0.0900
   3794 HA        -62.3030  -17.9860  -43.9520 H       231 CYS   -0.2300
   3795 HB1       -63.3180  -17.1470  -41.8310 H       231 CYS    0.1600
   3796 HB2       -61.9040  -16.0550  -41.6210 H       231 CYS    0.5100
   3797 HG1       -60.1440  -17.8270  -41.3250 H       231 CYS   -0.5100
   3798 N         -62.4450  -14.7640  -44.2760 N.am    232 TRP   -0.4700
   3799 CA        -63.2800  -13.6720  -44.7600 C.3     232 TRP    0.3100
   3800 C         -63.1350  -13.3920  -46.2540 C.2     232 TRP    0.0700
   3801 O         -63.8790  -12.5910  -46.8140 O.2     232 TRP    0.0900
   3802 CB        -62.9930  -12.4000  -43.9590 C.3     232 TRP   -0.1800
   3803 CG        -63.8530  -12.2900  -42.7430 C.ar    232 TRP    0.0900
   3804 CD1       -63.6460  -12.8860  -41.5320 C.ar    232 TRP    0.0900
   3805 CD2       -65.0700  -11.5490  -42.6240 C.ar    232 TRP   -0.0300
   3806 CE2       -65.5500  -11.7400  -41.3110 C.ar    232 TRP   -0.1500
   3807 CE3       -65.8040  -10.7450  -43.5000 C.ar    232 TRP    0.2200
   3808 NE1       -64.6620  -12.5600  -40.6650 N.ar    232 TRP   -0.5100
   3809 CZ2       -66.7270  -11.1500  -40.8550 C.ar    232 TRP    0.3700
   3810 CZ3       -66.9720  -10.1610  -43.0440 C.ar    232 TRP    0.2400
   3811 CH2       -67.4220  -10.3650  -41.7360 C.ar    232 TRP    0.1100
   3812 HN        -61.5060  -14.5300  -44.0350 H       232 TRP   -0.2500
   3813 HA        -64.3140  -13.9630  -44.6490 H       232 TRP    0.1700
   3814 HB1       -63.1780  -11.5160  -44.6040 H       232 TRP   -0.2000
   3815 HB2       -61.9290  -12.4040  -43.6410 H       232 TRP    0.1400
   3816 HD1       -62.8070  -13.5220  -41.2890 H       232 TRP   -0.2700
   3817 HE1       -64.7390  -12.8620  -39.7400 H       232 TRP    0.1600
   3818 HE3       -65.4810  -10.5720  -44.5160 H       232 TRP   -0.1400
   3819 HZ2       -67.0930  -11.2950  -39.8500 H       232 TRP    0.1400
   3820 HZ3       -67.5480   -9.5360  -43.7100 H       232 TRP    0.5100
   3821 HH2       -68.3370   -9.8920  -41.4120 H       232 TRP   -0.5100
   3822 N         -62.1840  -14.0510  -46.9050 N.am    233 THR   -0.4700
   3823 CA        -61.9630  -13.8330  -48.3280 C.3     233 THR    0.3100
   3824 C         -63.0660  -14.4470  -49.1790 C.2     233 THR    0.0700
   3825 O         -63.5560  -13.8150  -50.1200 O.2     233 THR    0.0900
   3826 CB        -60.5930  -14.3780  -48.7600 C.3     233 THR    0.1400
   3827 CG2       -60.5050  -14.5130  -50.2680 C.3     233 THR    0.0900
   3828 OG1       -59.5770  -13.4700  -48.3270 O.3     233 THR   -0.6600
   3829 HN        -61.5880  -14.7130  -46.4580 H       233 THR    0.4300
   3830 HA        -62.0180  -12.7710  -48.5150 H       233 THR   -0.2700
   3831 HB        -60.4150  -15.3720  -48.2980 H       233 THR    0.0900
   3832 HG1       -59.4330  -13.6570  -47.3970 H       233 THR    0.0900
   3833 HG21      -60.8290  -13.5680  -50.7570 H       233 THR    0.0900
   3834 HG22      -61.1680  -15.3350  -50.6140 H       233 THR    0.5100
   3835 HG23      -59.4570  -14.7260  -50.5690 H       233 THR   -0.5100
   3836 N         -63.4710  -15.6820  -48.8570 N.am    234 PRO   -0.2900
   3837 CA        -64.5610  -16.3260  -49.5960 C.3     234 PRO    0.0000
   3838 C         -65.8320  -15.4850  -49.6260 C.2     234 PRO    0.0900
   3839 O         -66.4980  -15.4160  -50.6580 O.2     234 PRO    0.0900
   3840 CB        -64.7890  -17.6240  -48.8200 C.3     234 PRO    0.0200
   3841 CG        -63.4700  -17.9180  -48.2010 C.3     234 PRO    0.0900
   3842 CD        -62.8630  -16.5940  -47.8720 C.3     234 PRO   -0.1800
   3843 HA        -64.2870  -16.4600  -50.6300 H       234 PRO    0.0900
   3844 HB1       -65.0990  -18.4450  -49.5030 H       234 PRO    0.0900
   3845 HB2       -65.5710  -17.4900  -48.0430 H       234 PRO   -0.1800
   3846 HG1       -63.6000  -18.5260  -47.2800 H       234 PRO    0.0900
   3847 HG2       -62.8240  -18.4770  -48.9110 H       234 PRO    0.0900
   3848 HD1       -63.1240  -16.2700  -46.8430 H       234 PRO    0.5100
   3849 HD2       -61.7600  -16.6100  -47.9970 H       234 PRO   -0.5100
   3850 N         -66.1690  -14.8470  -48.5090 N.am    235 ILE   -0.4700
   3851 CA        -67.3980  -14.0750  -48.4450 C.3     235 ILE    0.3100
   3852 C         -67.2850  -12.7650  -49.2130 C.2     235 ILE    0.0700
   3853 O         -68.2430  -12.3330  -49.8510 O.2     235 ILE    0.0900
   3854 CB        -67.8150  -13.7760  -46.9980 C.3     235 ILE   -0.0900
   3855 CG1       -69.1780  -13.0810  -46.9780 C.3     235 ILE    0.0900
   3856 CG2       -66.7800  -12.9040  -46.3070 C.3     235 ILE   -0.2700
   3857 CD        -70.2980  -13.8990  -47.5990 C.3     235 ILE    0.0900
   3858 HN        -65.6090  -14.8690  -47.6860 H       235 ILE    0.0900
   3859 HA        -68.1700  -14.6440  -48.9420 H       235 ILE    0.0900
   3860 HB        -67.9210  -14.7320  -46.4410 H       235 ILE   -0.1800
   3861 HG11      -69.0920  -12.1230  -47.5330 H       235 ILE    0.0900
   3862 HG12      -69.4470  -12.8630  -45.9230 H       235 ILE    0.0900
   3863 HG21      -66.6690  -11.9400  -46.8480 H       235 ILE   -0.2700
   3864 HG22      -65.7960  -13.4200  -46.2980 H       235 ILE    0.0900
   3865 HG23      -67.0990  -12.6910  -45.2640 H       235 ILE    0.0900
   3866 HD1       -70.3020  -14.9260  -47.1740 H       235 ILE    0.0900
   3867 HD2       -70.1500  -13.9700  -48.6980 H       235 ILE    0.5100
   3868 HD3       -71.2780  -13.4230  -47.3850 H       235 ILE   -0.5100
   3869 N         -66.1170  -12.1300  -49.1610 N.am    236 HSE   -0.4700
   3870 CA        -65.9320  -10.8490  -49.8300 C.3     236 HSE    0.3100
   3871 C         -65.9060  -10.9800  -51.3440 C.2     236 HSE    0.0700
   3872 O         -66.4010  -10.1060  -52.0480 O.2     236 HSE    0.0900
   3873 CB        -64.6680  -10.1400  -49.3400 C.3     236 HSE   -0.0800
   3874 CG        -64.8820   -9.3290  -48.0950 C.ar    236 HSE    0.0900
   3875 CD2       -64.4270   -9.5080  -46.8320 C.ar    236 HSE    0.0900
   3876 ND1       -65.6540   -8.1930  -48.0770 N.ar    236 HSE   -0.7000
   3877 CE1       -65.6670   -7.6940  -46.8510 C.ar    236 HSE    0.2200
   3878 NE2       -64.9290   -8.4730  -46.0750 N.ar    236 HSE    0.2500
   3879 HN        -65.3290  -12.4940  -48.6690 H       236 HSE    0.1300
   3880 HA        -66.8010  -10.2400  -49.6280 H       236 HSE   -0.3600
   3881 HB1       -64.3070   -9.4590  -50.1400 H       236 HSE    0.3200
   3882 HB2       -63.8890  -10.9030  -49.1300 H       236 HSE   -0.0500
   3883 HD2       -63.7930  -10.2880  -46.4310 H       236 HSE    0.0900
   3884 HE1       -66.1880   -6.7990  -46.5110 H       236 HSE    0.5100
   3885 HE2       -64.7550   -8.3440  -45.0980 H       236 HSE   -0.5100
   3886 N         -65.3400  -12.0700  -51.8540 N.am    237 ILE   -0.4700
   3887 CA        -65.3410  -12.2870  -53.2960 C.3     237 ILE    0.3100
   3888 C         -66.7240  -12.7490  -53.7540 C.2     237 ILE    0.0700
   3889 O         -67.1720  -12.3840  -54.8400 O.2     237 ILE    0.0900
   3890 CB        -64.2410  -13.2880  -53.7560 C.3     237 ILE   -0.0900
   3891 CG1       -64.4420  -14.6620  -53.1160 C.3     237 ILE    0.0900
   3892 CG2       -62.8580  -12.7470  -53.4050 C.3     237 ILE   -0.2700
   3893 CD        -65.2770  -15.6250  -53.9410 C.3     237 ILE    0.0900
   3894 HN        -64.9020  -12.7670  -51.2920 H       237 ILE    0.0900
   3895 HA        -65.1840  -11.3290  -53.7670 H       237 ILE    0.0900
   3896 HB        -64.3120  -13.4370  -54.8540 H       237 ILE   -0.1800
   3897 HG11      -64.9400  -14.5200  -52.1340 H       237 ILE    0.0900
   3898 HG12      -63.4440  -15.1190  -52.9510 H       237 ILE    0.0900
   3899 HG21      -62.7730  -12.6010  -52.3070 H       237 ILE   -0.2700
   3900 HG22      -62.6960  -11.7690  -53.9070 H       237 ILE    0.0900
   3901 HG23      -62.0770  -13.4670  -53.7290 H       237 ILE    0.0900
   3902 HD1       -64.6550  -16.0810  -54.7410 H       237 ILE    0.0900
   3903 HD2       -66.1230  -15.0820  -54.4150 H       237 ILE    0.5100
   3904 HD3       -65.6700  -16.4360  -53.2920 H       237 ILE   -0.5100
   3905 N         -67.4100  -13.5260  -52.9150 N.am    238 PHE   -0.4700
   3906 CA        -68.7140  -14.0740  -53.2760 C.3     238 PHE    0.3100
   3907 C         -69.7830  -12.9960  -53.4060 C.2     238 PHE    0.0700
   3908 O         -70.6790  -13.0930  -54.2430 O.2     238 PHE    0.0900
   3909 CB        -69.1850  -15.0990  -52.2470 C.3     238 PHE   -0.1800
   3910 CG        -70.5540  -15.6480  -52.5390 C.ar    238 PHE    0.0900
   3911 CD1       -71.6920  -14.9160  -52.2290 C.ar    238 PHE    0.0900
   3912 CD2       -70.7040  -16.8830  -53.1480 C.ar    238 PHE    0.0000
   3913 CE1       -72.9560  -15.4130  -52.5140 C.ar    238 PHE   -0.1150
   3914 CE2       -71.9690  -17.3850  -53.4320 C.ar    238 PHE    0.1150
   3915 CZ        -73.0920  -16.6500  -53.1130 C.ar    238 PHE   -0.1150
   3916 HN        -67.0670  -13.7650  -52.0100 H       238 PHE    0.1150
   3917 HA        -68.6230  -14.5370  -54.2470 H       238 PHE   -0.1150
   3918 HB1       -69.2250  -14.6230  -51.2430 H       238 PHE    0.1150
   3919 HB2       -68.4790  -15.9570  -52.2330 H       238 PHE   -0.1150
   3920 HD1       -71.5930  -13.9490  -51.7600 H       238 PHE    0.1150
   3921 HD2       -69.8310  -17.4610  -53.4050 H       238 PHE   -0.1150
   3922 HE1       -73.8330  -14.8340  -52.2670 H       238 PHE    0.1150
   3923 HE2       -72.0720  -18.3530  -53.9020 H       238 PHE    0.5100
   3924 HZ        -74.0740  -17.0390  -53.3330 H       238 PHE   -0.5100
   3925 N         -69.7020  -11.9870  -52.5460 N.am    239 ILE   -0.4700
   3926 CA        -70.6040  -10.8500  -52.5980 C.3     239 ILE    0.3100
   3927 C         -70.2490   -9.9540  -53.7780 C.2     239 ILE    0.0700
   3928 O         -71.1250   -9.3560  -54.4090 O.2     239 ILE    0.0900
   3929 CB        -70.5360  -10.0410  -51.2870 C.3     239 ILE   -0.0900
   3930 CG1       -71.1140  -10.8570  -50.1230 C.3     239 ILE    0.0900
   3931 CG2       -71.2880   -8.7240  -51.4040 C.3     239 ILE   -0.2700
   3932 CD        -72.5730  -11.2230  -50.2820 C.3     239 ILE    0.0900
   3933 HN        -69.0150  -11.9650  -51.8240 H       239 ILE    0.0900
   3934 HA        -71.6040  -11.2250  -52.7560 H       239 ILE    0.0900
   3935 HB        -69.4730   -9.8320  -51.0420 H       239 ILE   -0.1800
   3936 HG11      -71.0000  -10.2660  -49.1900 H       239 ILE    0.0900
   3937 HG12      -70.5260  -11.7950  -50.0280 H       239 ILE    0.0900
   3938 HG21      -72.3060   -8.9000  -51.8120 H       239 ILE   -0.2700
   3939 HG22      -70.7450   -8.0380  -52.0890 H       239 ILE    0.0900
   3940 HG23      -71.3840   -8.2520  -50.4030 H       239 ILE    0.0900
   3941 HD1       -72.7160  -11.8320  -51.2000 H       239 ILE    0.0900
   3942 HD2       -73.1860  -10.3010  -50.3680 H       239 ILE    0.5100
   3943 HD3       -72.9120  -11.8170  -49.4060 H       239 ILE   -0.5100
   3944 N         -68.9600   -9.8650  -54.0840 N.am    240 LEU   -0.4700
   3945 CA        -68.5100   -9.0250  -55.1780 C.3     240 LEU    0.3100
   3946 C         -68.8830   -9.6620  -56.5120 C.2     240 LEU    0.0700
   3947 O         -69.3530   -8.9820  -57.4280 O.2     240 LEU    0.0900
   3948 CB        -66.9960   -8.8160  -55.1020 C.3     240 LEU   -0.1800
   3949 CG        -66.4170   -7.7900  -56.0740 C.3     240 LEU    0.0900
   3950 CD1       -66.8440   -6.3910  -55.6930 C.3     240 LEU    0.0900
   3951 CD2       -64.9040   -7.8850  -56.1060 C.3     240 LEU   -0.0900
   3952 HN        -68.2550  -10.3620  -53.5850 H       240 LEU    0.0900
   3953 HA        -69.0240   -8.0780  -55.1090 H       240 LEU   -0.2700
   3954 HB1       -66.5060   -9.7920  -55.3010 H       240 LEU    0.0900
   3955 HB2       -66.7470   -8.4910  -54.0700 H       240 LEU    0.0900
   3956 HG        -66.7730   -8.0160  -57.1020 H       240 LEU    0.0900
   3957 HD11      -66.4870   -6.1480  -54.6690 H       240 LEU   -0.2700
   3958 HD12      -67.9520   -6.3170  -55.7080 H       240 LEU    0.0900
   3959 HD13      -66.4100   -5.6560  -56.4040 H       240 LEU    0.0900
   3960 HD21      -64.5920   -8.9000  -56.4330 H       240 LEU    0.0900
   3961 HD22      -64.4910   -7.6970  -55.0920 H       240 LEU    0.5100
   3962 HD23      -64.4920   -7.1400  -56.8200 H       240 LEU   -0.5100
   3963 N         -68.6400  -10.9780  -56.6660 N.am    241 VAL   -0.4700
   3964 CA        -68.8990  -11.7430  -57.8720 C.3     241 VAL    0.3100
   3965 C         -70.3640  -11.7780  -58.2270 C.2     241 VAL    0.0700
   3966 O         -70.7280  -11.6150  -59.3890 O.2     241 VAL    0.0900
   3967 CB        -68.2880  -13.1460  -57.7930 C.3     241 VAL   -0.0900
   3968 CG1       -68.8260  -14.0980  -58.8850 C.3     241 VAL    0.0900
   3969 CG2       -66.7570  -13.0140  -57.9430 C.3     241 VAL   -0.2700
   3970 HN        -68.2520  -11.5080  -55.9190 H       241 VAL    0.0900
   3971 HA        -68.4760  -11.2010  -58.7040 H       241 VAL    0.0900
   3972 HB        -68.5160  -13.5800  -56.7980 H       241 VAL    0.0900
   3973 HG11      -68.7600  -13.6120  -59.8820 H       241 VAL   -0.2700
   3974 HG12      -69.8900  -14.3440  -58.6800 H       241 VAL    0.0900
   3975 HG13      -68.2240  -15.0310  -58.9050 H       241 VAL    0.0900
   3976 HG21      -66.3480  -12.3790  -57.1280 H       241 VAL    0.0900
   3977 HG22      -66.5120  -12.5420  -58.9180 H       241 VAL    0.5100
   3978 HG23      -66.2830  -14.0170  -57.8830 H       241 VAL   -0.5100
   3979 N         -71.2580  -11.9570  -57.2270 N.am    242 GLU   -0.4700
   3980 CA        -72.6910  -12.0070  -57.4940 C.3     242 GLU    0.3100
   3981 C         -73.1870  -10.6500  -57.9710 C.2     242 GLU    0.0700
   3982 O         -74.0530  -10.5640  -58.8400 O.2     242 GLU    0.0900
   3983 CB        -73.4820  -12.4460  -56.2570 C.3     242 GLU   -0.1800
   3984 CG        -73.8380  -11.3050  -55.3050 C.3     242 GLU    0.0900
   3985 CD        -74.9020  -11.6940  -54.2900 C.2     242 GLU    0.0900
   3986 OE1       -75.0900  -10.9450  -53.3010 O.co2   242 GLU   -0.2800
   3987 OE2       -75.5580  -12.7440  -54.4860 O.co2   242 GLU    0.0900
   3988 HN        -70.9810  -12.0630  -56.2760 H       242 GLU    0.0900
   3989 HA        -72.8520  -12.7050  -58.3040 H       242 GLU    0.6200
   3990 HB1       -72.8770  -13.1920  -55.7000 H       242 GLU   -0.7600
   3991 HB2       -74.4230  -12.9270  -56.5950 H       242 GLU   -0.7600
   3992 HG1       -74.2140  -10.4450  -55.8980 H       242 GLU    0.5100
   3993 HG2       -72.9230  -10.9970  -54.7540 H       242 GLU   -0.5100
   3994 N         -72.6380   -9.5850  -57.3920 N.am    243 ALA   -0.4700
   3995 CA        -73.0880   -8.2420  -57.7170 C.3     243 ALA    0.3100
   3996 C         -72.6340   -7.8440  -59.1080 C.2     243 ALA    0.0700
   3997 O         -73.3820   -7.2050  -59.8460 O.2     243 ALA    0.0900
   3998 CB        -72.5810   -7.2510  -56.6950 C.3     243 ALA   -0.2700
   3999 HN        -71.9050   -9.6580  -56.7200 H       243 ALA    0.0900
   4000 HA        -74.1670   -8.2450  -57.7340 H       243 ALA    0.0900
   4001 HB1       -71.4690   -7.2570  -56.6730 H       243 ALA    0.0900
   4002 HB2       -72.9560   -7.5240  -55.6850 H       243 ALA    0.5100
   4003 HB3       -72.9240   -6.2270  -56.9570 H       243 ALA   -0.5100
   4004 N         -71.4110   -8.2310  -59.4680 N.am    244 LEU   -0.4700
   4005 CA        -70.8490   -7.8880  -60.7750 C.3     244 LEU    0.3100
   4006 C         -71.3470   -8.7960  -61.9040 C.2     244 LEU    0.0700
   4007 O         -71.2040   -8.4660  -63.0890 O.2     244 LEU    0.0900
   4008 CB        -69.3180   -7.9230  -60.7290 C.3     244 LEU   -0.1800
   4009 CG        -68.6450   -6.8700  -59.8410 C.3     244 LEU    0.0900
   4010 CD1       -67.1230   -6.9570  -59.9490 C.3     244 LEU    0.0900
   4011 CD2       -69.1380   -5.4520  -60.1670 C.3     244 LEU   -0.0900
   4012 HN        -70.8270   -8.7700  -58.8670 H       244 LEU    0.0900
   4013 HA        -71.1940   -6.8990  -61.0380 H       244 LEU   -0.2700
   4014 HB1       -68.9430   -7.7860  -61.7650 H       244 LEU    0.0900
   4015 HB2       -69.0100   -8.9250  -60.3640 H       244 LEU    0.0900
   4016 HG        -68.9470   -7.0360  -58.7840 H       244 LEU    0.0900
   4017 HD11      -66.8050   -6.7850  -60.9990 H       244 LEU   -0.2700
   4018 HD12      -66.7790   -7.9660  -59.6340 H       244 LEU    0.0900
   4019 HD13      -66.6530   -6.1840  -59.3040 H       244 LEU    0.0900
   4020 HD21      -70.2350   -5.3840  -60.0100 H       244 LEU    0.0900
   4021 HD22      -68.9150   -5.2100  -61.2280 H       244 LEU    0.5100
   4022 HD23      -68.6380   -4.7160  -59.5030 H       244 LEU   -0.5100
   4023 N         -71.9310   -9.9370  -61.5370 N.am    245 GLY   -0.4700
   4024 CA        -72.4470  -10.8900  -62.5040 C.3     245 GLY    0.3100
   4025 C         -73.9620  -10.8890  -62.5900 C.2     245 GLY   -0.0200
   4026 O         -74.6400  -10.2430  -61.7930 O.2     245 GLY    0.0900
   4027 HN        -72.0400  -10.1870  -60.5780 H       245 GLY    0.0900
   4028 HA1       -72.1120  -11.8730  -62.2090 H       245 GLY    0.5100
   4029 HA2       -72.0410  -10.6320  -63.4710 H       245 GLY   -0.5100
   4030 N         -74.5380  -11.6380  -63.5420 N.am    246 SER   -0.4700
   4031 CA        -75.9790  -11.7640  -63.6180 C.3     246 SER    0.3100
   4032 CAT       -77.9100  -14.6060  -65.2580 C.3     246 SER    0.0700
   4033 C         -76.2590  -12.9920  -64.4530 C.2     246 SER    0.0900
   4034 O         -75.3400  -13.5930  -65.0090 O.2     246 SER    0.0500
   4035 CB        -76.6900  -10.5280  -64.2360 C.3     246 SER    0.0900
   4036 OG        -78.0890  -10.5350  -63.9430 O.3     246 SER    0.0900
   4037 NT        -77.5340  -13.4150  -64.5350 N.pl3   246 SER   -0.6600
   4038 HN        -74.0110  -12.1320  -64.2280 H       246 SER    0.4300
   4039 HNT       -78.2800  -12.9190  -64.0970 H       246 SER    0.5100
   4040 HA        -76.3380  -11.9210  -62.6120 H       246 SER   -0.5100
   4041 HB1       -76.5580  -10.5380  -65.3390 H       246 SER   -0.4700
   4042 HB2       -76.2460   -9.5990  -63.8190 H       246 SER    0.3100
   4043 HG1       -78.1740  -10.2040  -63.0470 H       246 SER   -0.1100
   4044 HT1       -77.3910  -15.4850  -64.8210 H       246 SER    0.0900
   4045 HT2       -77.6140  -14.5070  -66.3240 H       246 SER    0.0900
   4046 HT3       -79.0080  -14.7600  -65.1810 H       246 SER    0.0900
   4047 N         -80.1980  -22.1030  -56.6180 N.am    247 ALA   -0.2700
   4048 CA        -78.9200  -22.7410  -56.9020 C.3     247 ALA    0.0900
   4049 CAY       -81.8190  -21.0680  -55.1630 C.3     247 ALA    0.0900
   4050 C         -77.7680  -21.8090  -56.5450 C.2     247 ALA    0.0900
   4051 O         -77.8660  -20.6000  -56.7360 O.2     247 ALA    0.5100
   4052 CB        -78.8430  -23.1260  -58.3650 C.3     247 ALA   -0.5100
   4053 CY        -80.4920  -21.7130  -55.3650 C.2     247 ALA   -0.4700
   4054 OY        -79.7160  -21.8750  -54.4240 O.2     247 ALA    0.3100
   4055 HN        -80.8220  -21.9770  -57.3860 H       247 ALA    0.0700
   4056 HA        -78.8350  -23.6160  -56.2760 H       247 ALA    0.0900
   4057 HB1       -78.9420  -22.2220  -59.0040 H       247 ALA   -0.2700
   4058 HB2       -79.6660  -23.8300  -58.6150 H       247 ALA    0.0900
   4059 HB3       -77.8640  -23.6060  -58.5780 H       247 ALA    0.0900
   4060 HY1       -81.9400  -20.7960  -54.0920 H       247 ALA    0.0900
   4061 HY2       -82.6270  -21.7760  -55.4470 H       247 ALA    0.5100
   4062 HY3       -81.8870  -20.1470  -55.7790 H       247 ALA   -0.5100
   4063 N         -76.6800  -22.3870  -56.0240 N.am    248 ALA   -0.4700
   4064 CA        -75.4820  -21.6410  -55.6220 C.3     248 ALA    0.3100
   4065 C         -75.6560  -20.9200  -54.2880 C.2     248 ALA    0.0700
   4066 O         -74.7470  -20.2310  -53.8250 O.2     248 ALA    0.0900
   4067 CB        -75.0600  -20.6440  -56.7050 C.3     248 ALA   -0.2700
   4068 HN        -76.6350  -23.3720  -55.8830 H       248 ALA    0.0900
   4069 HA        -74.6910  -22.3540  -55.4440 H       248 ALA    0.0900
   4070 HB1       -75.6880  -19.7290  -56.6470 H       248 ALA    0.0900
   4071 HB2       -75.1910  -21.1020  -57.7090 H       248 ALA    0.5100
   4072 HB3       -73.9970  -20.3570  -56.5600 H       248 ALA   -0.5100
   4073 N         -76.8180  -21.0800  -53.6670 N.am    249 LEU   -0.4700
   4074 CA        -77.0640  -20.4980  -52.3560 C.3     249 LEU    0.3100
   4075 C         -76.2930  -21.2730  -51.2900 C.2     249 LEU    0.0700
   4076 O         -76.0870  -20.7880  -50.1770 O.2     249 LEU    0.0900
   4077 CB        -78.5600  -20.5110  -52.0460 C.3     249 LEU   -0.1800
   4078 CG        -79.0070  -19.7220  -50.8150 C.3     249 LEU    0.0900
   4079 CD1       -78.6690  -18.2310  -50.9580 C.3     249 LEU    0.0900
   4080 CD2       -80.4960  -19.9270  -50.5770 C.3     249 LEU   -0.0900
   4081 HN        -77.5690  -21.6000  -54.0660 H       249 LEU    0.0900
   4082 HA        -76.6880  -19.4850  -52.3620 H       249 LEU   -0.2700
   4083 HB1       -78.8670  -21.5680  -51.9020 H       249 LEU    0.0900
   4084 HB2       -79.0930  -20.0970  -52.9270 H       249 LEU    0.0900
   4085 HG        -78.4950  -20.1270  -49.9160 H       249 LEU    0.0900
   4086 HD11      -79.1810  -17.8070  -51.8480 H       249 LEU   -0.2700
   4087 HD12      -77.5730  -18.1030  -51.0850 H       249 LEU    0.0900
   4088 HD13      -79.0080  -17.6790  -50.0550 H       249 LEU    0.0900
   4089 HD21      -80.7120  -21.0040  -50.4120 H       249 LEU    0.0900
   4090 HD22      -81.0710  -19.5830  -51.4630 H       249 LEU    0.5100
   4091 HD23      -80.8180  -19.3590  -49.6780 H       249 LEU   -0.5100
   4092 N         -75.8580  -22.4810  -51.6420 N.am    250 SER   -0.4700
   4093 CA        -75.0490  -23.2930  -50.7450 C.3     250 SER    0.3100
   4094 C         -73.7000  -22.6250  -50.5280 C.2     250 SER    0.0700
   4095 O         -73.2170  -22.5120  -49.4000 O.2     250 SER    0.0900
   4096 CB        -74.8300  -24.6820  -51.3370 C.3     250 SER    0.0500
   4097 OG        -73.9630  -24.6130  -52.4560 O.3     250 SER    0.0900
   4098 HN        -76.0660  -22.8830  -52.5300 H       250 SER    0.0900
   4099 HA        -75.5650  -23.3640  -49.7990 H       250 SER   -0.6600
   4100 HB1       -75.8020  -25.1080  -51.6630 H       250 SER    0.4300
   4101 HB2       -74.3740  -25.3470  -50.5720 H       250 SER    0.5100
   4102 HG1       -73.0730  -24.5620  -52.1000 H       250 SER   -0.5100
   4103 N         -73.0890  -22.1790  -51.6200 N.am    251 SER   -0.4700
   4104 CA        -71.8100  -21.5000  -51.5420 C.3     251 SER    0.3100
   4105 C         -71.8870  -20.3350  -50.5680 C.2     251 SER    0.0700
   4106 O         -71.0050  -20.1680  -49.7230 O.2     251 SER    0.0900
   4107 CB        -71.3820  -21.0020  -52.9240 C.3     251 SER    0.0500
   4108 OG        -71.1910  -22.0850  -53.8150 O.3     251 SER    0.0900
   4109 HN        -73.4760  -22.2900  -52.5330 H       251 SER    0.0900
   4110 HA        -71.0840  -22.1980  -51.1530 H       251 SER   -0.6600
   4111 HB1       -70.4270  -20.4400  -52.8380 H       251 SER    0.4300
   4112 HB2       -72.1680  -20.3350  -53.3390 H       251 SER    0.5100
   4113 HG1       -70.9270  -21.6970  -54.6520 H       251 SER   -0.5100
   4114 N         -72.9450  -19.5320  -50.6760 N.am    252 TYR   -0.4700
   4115 CA        -73.1170  -18.3930  -49.7790 C.3     252 TYR    0.3100
   4116 C         -72.9770  -18.8390  -48.3270 C.2     252 TYR    0.0700
   4117 O         -72.1240  -18.3410  -47.5910 O.2     252 TYR    0.0900
   4118 CB        -74.4790  -17.7350  -50.0080 C.3     252 TYR   -0.1800
   4119 CG        -74.8720  -16.7210  -48.9580 C.ar    252 TYR    0.0900
   4120 CD1       -74.5010  -15.3800  -49.0630 C.ar    252 TYR    0.0900
   4121 CD2       -75.6370  -17.1030  -47.8670 C.ar    252 TYR    0.0000
   4122 CE1       -74.8810  -14.4520  -48.0960 C.ar    252 TYR   -0.1150
   4123 CE2       -76.0180  -16.1940  -46.9020 C.ar    252 TYR    0.1150
   4124 CZ        -75.6420  -14.8730  -47.0170 C.ar    252 TYR   -0.1150
   4125 OH        -76.0390  -14.0000  -46.0260 O.3     252 TYR    0.1150
   4126 HN        -73.6540  -19.6700  -51.3620 H       252 TYR    0.1100
   4127 HA        -72.3210  -17.6890  -49.9740 H       252 TYR   -0.5400
   4128 HB1       -75.2650  -18.5200  -50.0120 H       252 TYR    0.4300
   4129 HB2       -74.4640  -17.2030  -50.9830 H       252 TYR   -0.1150
   4130 HD1       -73.9100  -15.0570  -49.9090 H       252 TYR    0.1150
   4131 HD2       -75.9410  -18.1360  -47.7710 H       252 TYR   -0.1150
   4132 HE1       -74.5860  -13.4170  -48.1860 H       252 TYR    0.1150
   4133 HE2       -76.6090  -16.5170  -46.0580 H       252 TYR    0.5100
   4134 HH        -75.6970  -13.1290  -46.2430 H       252 TYR   -0.5100
   4135 N         -73.7900  -19.8160  -47.9280 N.am    253 TYR   -0.4700
   4136 CA        -73.8160  -20.2770  -46.5460 C.3     253 TYR    0.3100
   4137 C         -72.4780  -20.8390  -46.0680 C.2     253 TYR    0.0700
   4138 O         -72.1000  -20.6540  -44.9100 O.2     253 TYR    0.0900
   4139 CB        -74.9300  -21.3060  -46.3570 C.3     253 TYR   -0.1800
   4140 CG        -76.3120  -20.7000  -46.4360 C.ar    253 TYR    0.0900
   4141 CD1       -77.3350  -21.3410  -47.1220 C.ar    253 TYR    0.0900
   4142 CD2       -76.6000  -19.4880  -45.8130 C.ar    253 TYR    0.0000
   4143 CE1       -78.6060  -20.7880  -47.1910 C.ar    253 TYR   -0.1150
   4144 CE2       -77.8680  -18.9270  -45.8790 C.ar    253 TYR    0.1150
   4145 CZ        -78.8640  -19.5820  -46.5670 C.ar    253 TYR   -0.1150
   4146 OH        -80.1230  -19.0260  -46.6320 O.3     253 TYR    0.1150
   4147 HN        -74.4150  -20.2750  -48.5560 H       253 TYR    0.1100
   4148 HA        -73.9820  -19.4220  -45.9080 H       253 TYR   -0.5400
   4149 HB1       -74.8300  -21.7790  -45.3580 H       253 TYR    0.4300
   4150 HB2       -74.8590  -22.0770  -47.1540 H       253 TYR   -0.1150
   4151 HD1       -77.1390  -22.2850  -47.6090 H       253 TYR    0.1150
   4152 HD2       -75.8210  -18.9740  -45.2690 H       253 TYR   -0.1150
   4153 HE1       -79.3900  -21.2970  -47.7310 H       253 TYR    0.1150
   4154 HE2       -78.0710  -17.9830  -45.3940 H       253 TYR    0.5100
   4155 HH        -80.6350  -19.5250  -47.2720 H       253 TYR   -0.5100
   4156 N         -71.7540  -21.5190  -46.9520 N.am    254 PHE   -0.4700
   4157 CA        -70.4030  -21.9450  -46.6240 C.3     254 PHE    0.3100
   4158 C         -69.5390  -20.7220  -46.3120 C.2     254 PHE    0.0700
   4159 O         -68.9000  -20.6510  -45.2640 O.2     254 PHE    0.0900
   4160 CB        -69.7970  -22.7620  -47.7690 C.3     254 PHE   -0.1800
   4161 CG        -68.3470  -23.1030  -47.5670 C.ar    254 PHE    0.0900
   4162 CD1       -67.9700  -24.1140  -46.6940 C.ar    254 PHE    0.0900
   4163 CD2       -67.3600  -22.4150  -48.2550 C.ar    254 PHE    0.0000
   4164 CE1       -66.6320  -24.4300  -46.5070 C.ar    254 PHE   -0.1150
   4165 CE2       -66.0200  -22.7260  -48.0740 C.ar    254 PHE    0.1150
   4166 CZ        -65.6580  -23.7370  -47.1990 C.ar    254 PHE   -0.1150
   4167 HN        -72.0960  -21.7620  -47.8570 H       254 PHE    0.1150
   4168 HA        -70.4490  -22.5390  -45.7230 H       254 PHE   -0.1150
   4169 HB1       -69.8700  -22.1800  -48.7120 H       254 PHE    0.1150
   4170 HB2       -70.3500  -23.7210  -47.8670 H       254 PHE   -0.1150
   4171 HD1       -68.7280  -24.6610  -46.1530 H       254 PHE    0.1150
   4172 HD2       -67.6350  -21.6260  -48.9400 H       254 PHE   -0.1150
   4173 HE1       -66.3530  -25.2170  -45.8220 H       254 PHE    0.1150
   4174 HE2       -65.2600  -22.1810  -48.6140 H       254 PHE    0.5100
   4175 HZ        -64.6170  -23.9830  -47.0580 H       254 PHE   -0.5100
   4176 N         -69.5370  -19.7410  -47.2090 N.am    255 CYS   -0.4700
   4177 CA        -68.7390  -18.5490  -46.9950 C.3     255 CYS    0.3100
   4178 C         -69.1330  -17.8880  -45.6900 C.2     255 CYS    0.0700
   4179 O         -68.2840  -17.4000  -44.9460 O.2     255 CYS    0.0900
   4180 CB        -68.9100  -17.5700  -48.1510 C.3     255 CYS   -0.1100
   4181 SG        -68.2080  -18.1620  -49.6930 S.3     255 CYS    0.0900
   4182 HN        -70.0720  -19.7770  -48.0490 H       255 CYS    0.0900
   4183 HA        -67.7050  -18.8500  -46.9100 H       255 CYS   -0.2300
   4184 HB1       -68.4240  -16.6110  -47.8710 H       255 CYS    0.1600
   4185 HB2       -69.9960  -17.3820  -48.2910 H       255 CYS    0.5100
   4186 HG1       -69.2310  -18.9500  -49.9910 H       255 CYS   -0.5100
   4187 N         -70.4350  -17.8710  -45.4190 N.am    256 ILE   -0.4700
   4188 CA        -70.9530  -17.3140  -44.1790 C.3     256 ILE    0.3100
   4189 C         -70.4140  -18.1190  -42.9930 C.2     256 ILE    0.0700
   4190 O         -69.9940  -17.5580  -41.9760 O.2     256 ILE    0.0900
   4191 CB        -72.5030  -17.2920  -44.1870 C.3     256 ILE   -0.0900
   4192 CG1       -73.0120  -16.2540  -45.1850 C.3     256 ILE    0.0900
   4193 CG2       -73.0640  -16.9740  -42.8130 C.3     256 ILE   -0.2700
   4194 CD        -72.6100  -14.8340  -44.8550 C.3     256 ILE    0.0900
   4195 HN        -71.1120  -18.2380  -46.0520 H       256 ILE    0.0900
   4196 HA        -70.5650  -16.3110  -44.0760 H       256 ILE    0.0900
   4197 HB        -72.8790  -18.2860  -44.5110 H       256 ILE   -0.1800
   4198 HG11      -74.1200  -16.3080  -45.2150 H       256 ILE    0.0900
   4199 HG12      -72.6120  -16.5070  -46.1900 H       256 ILE    0.0900
   4200 HG21      -72.5700  -16.0690  -42.3990 H       256 ILE   -0.2700
   4201 HG22      -72.8810  -17.8250  -42.1230 H       256 ILE    0.0900
   4202 HG23      -74.1550  -16.7800  -42.8850 H       256 ILE    0.0900
   4203 HD1       -71.5030  -14.7440  -44.8340 H       256 ILE    0.0900
   4204 HD2       -73.0070  -14.5510  -43.8560 H       256 ILE    0.5100
   4205 HD3       -73.0080  -14.1380  -45.6250 H       256 ILE   -0.5100
   4206 N         -70.3980  -19.4390  -43.1390 N.am    257 ALA   -0.4700
   4207 CA        -69.9510  -20.3150  -42.0660 C.3     257 ALA    0.3100
   4208 C         -68.5200  -20.0140  -41.6420 C.2     257 ALA    0.0700
   4209 O         -68.1930  -20.0890  -40.4590 O.2     257 ALA    0.0900
   4210 CB        -70.0640  -21.7590  -42.4920 C.3     257 ALA   -0.2700
   4211 HN        -70.6890  -19.8860  -43.9810 H       257 ALA    0.0900
   4212 HA        -70.5670  -20.1280  -41.1990 H       257 ALA    0.0900
   4213 HB1       -69.3050  -21.9880  -43.2700 H       257 ALA    0.0900
   4214 HB2       -71.0740  -21.9520  -42.9130 H       257 ALA    0.5100
   4215 HB3       -69.8890  -22.4260  -41.6200 H       257 ALA   -0.5100
   4216 N         -67.6610  -19.6900  -42.6050 N.am    258 LEU   -0.4700
   4217 CA        -66.2790  -19.3680  -42.2810 C.3     258 LEU    0.3100
   4218 C         -66.2130  -18.1460  -41.3980 C.2     258 LEU    0.0700
   4219 O         -65.6400  -18.1820  -40.3090 O.2     258 LEU    0.0900
   4220 CB        -65.4570  -19.1160  -43.5360 C.3     258 LEU   -0.1800
   4221 CG        -65.1530  -20.3480  -44.3840 C.3     258 LEU    0.0900
   4222 CD1       -63.6580  -20.3990  -44.6870 C.3     258 LEU    0.0900
   4223 CD2       -65.6460  -21.6480  -43.7190 C.3     258 LEU   -0.0900
   4224 HN        -67.9170  -19.6540  -43.5680 H       258 LEU    0.0900
   4225 HA        -65.8670  -20.1990  -41.7290 H       258 LEU   -0.2700
   4226 HB1       -64.4910  -18.6620  -43.2290 H       258 LEU    0.0900
   4227 HB2       -66.0110  -18.3910  -44.1700 H       258 LEU    0.0900
   4228 HG        -65.7250  -20.2990  -45.3340 H       258 LEU    0.0900
   4229 HD11      -63.0780  -20.4540  -43.7410 H       258 LEU   -0.2700
   4230 HD12      -63.3530  -19.4830  -45.2380 H       258 LEU    0.0900
   4231 HD13      -63.4270  -21.2980  -45.2980 H       258 LEU    0.0900
   4232 HD21      -66.7440  -21.6060  -43.5660 H       258 LEU    0.0900
   4233 HD22      -65.1540  -21.7760  -42.7310 H       258 LEU    0.5100
   4234 HD23      -65.4110  -22.5180  -44.3690 H       258 LEU   -0.5100
   4235 N         -66.8060  -17.0530  -41.8620 N.am    259 GLY   -0.4700
   4236 CA        -66.7370  -15.8150  -41.1160 C.3     259 GLY    0.3100
   4237 C         -67.1550  -16.0330  -39.6780 C.2     259 GLY   -0.0200
   4238 O         -66.5850  -15.4480  -38.7540 O.2     259 GLY    0.0900
   4239 HN        -67.3120  -17.0340  -42.7210 H       259 GLY    0.0900
   4240 HA1       -67.4000  -15.0990  -41.5800 H       259 GLY    0.5100
   4241 HA2       -65.7200  -15.4540  -41.1460 H       259 GLY   -0.5100
   4242 N         -68.1520  -16.8900  -39.4900 N.am    260 TYR   -0.4700
   4243 CA        -68.6020  -17.2280  -38.1580 C.3     260 TYR    0.3100
   4244 C         -67.5700  -18.0710  -37.4210 C.2     260 TYR    0.0700
   4245 O         -67.3390  -17.8930  -36.2230 O.2     260 TYR    0.0900
   4246 CB        -69.9210  -17.9740  -38.2460 C.3     260 TYR   -0.1800
   4247 CG        -71.1300  -17.0700  -38.2420 C.ar    260 TYR    0.0900
   4248 CD1       -71.2170  -15.9920  -37.3640 C.ar    260 TYR    0.0900
   4249 CD2       -72.1900  -17.2940  -39.1140 C.ar    260 TYR    0.0000
   4250 CE1       -72.3290  -15.1720  -37.3500 C.ar    260 TYR   -0.1150
   4251 CE2       -73.3040  -16.4760  -39.1070 C.ar    260 TYR    0.1150
   4252 CZ        -73.3670  -15.4190  -38.2240 C.ar    260 TYR   -0.1150
   4253 OH        -74.4720  -14.6040  -38.2080 O.3     260 TYR    0.1150
   4254 HN        -68.6260  -17.3340  -40.2470 H       260 TYR    0.1100
   4255 HA        -68.7190  -16.3140  -37.5950 H       260 TYR   -0.5400
   4256 HB1       -70.0170  -18.6550  -37.3730 H       260 TYR    0.4300
   4257 HB2       -69.9490  -18.5570  -39.1910 H       260 TYR   -0.1150
   4258 HD1       -70.4030  -15.7950  -36.6820 H       260 TYR    0.1150
   4259 HD2       -72.1420  -18.1200  -39.8070 H       260 TYR   -0.1150
   4260 HE1       -72.3850  -14.3430  -36.6600 H       260 TYR    0.1150
   4261 HE2       -74.1200  -16.6640  -39.7890 H       260 TYR    0.5100
   4262 HH        -74.2730  -13.8470  -37.6510 H       260 TYR   -0.5100
   4263 N         -66.9470  -18.9890  -38.1500 N.am    261 THR   -0.4700
   4264 CA        -65.9260  -19.8560  -37.5850 C.3     261 THR    0.3100
   4265 C         -64.7310  -19.0300  -37.1260 C.2     261 THR    0.0700
   4266 O         -64.1250  -19.3190  -36.0920 O.2     261 THR    0.0900
   4267 CB        -65.4710  -20.9160  -38.6140 C.3     261 THR    0.1400
   4268 CG2       -64.3910  -21.8310  -38.0520 C.3     261 THR    0.0900
   4269 OG1       -66.5890  -21.7140  -39.0020 O.3     261 THR   -0.6600
   4270 HN        -67.1500  -19.1270  -39.1160 H       261 THR    0.4300
   4271 HA        -66.3420  -20.3370  -36.7120 H       261 THR   -0.2700
   4272 HB        -65.0560  -20.4150  -39.5150 H       261 THR    0.0900
   4273 HG1       -67.2260  -21.1080  -39.3870 H       261 THR    0.0900
   4274 HG21      -64.7050  -22.2280  -37.0620 H       261 THR    0.0900
   4275 HG22      -63.4440  -21.2650  -37.9230 H       261 THR    0.5100
   4276 HG23      -64.2240  -22.6870  -38.7400 H       261 THR   -0.5100
   4277 N         -64.3840  -18.0010  -37.8970 N.am    262 ASN   -0.4700
   4278 CA        -63.2540  -17.1620  -37.5370 C.3     262 ASN    0.3100
   4279 C         -63.4360  -16.6210  -36.1260 C.2     262 ASN    0.0700
   4280 O         -62.4940  -16.5870  -35.3390 O.2     262 ASN    0.0900
   4281 CB        -63.0770  -16.0130  -38.5370 C.3     262 ASN   -0.1800
   4282 CG        -62.0900  -14.9610  -38.0480 C.2     262 ASN    0.0900
   4283 ND2       -62.6150  -13.8740  -37.4790 N.am    262 ASN    0.0900
   4284 OD1       -60.8760  -15.1180  -38.1890 O.2     262 ASN    0.5500
   4285 HN        -64.8700  -17.7640  -38.7350 H       262 ASN   -0.5500
   4286 HA        -62.3710  -17.7820  -37.5220 H       262 ASN   -0.6200
   4287 HB1       -64.0610  -15.5240  -38.7050 H       262 ASN    0.3200
   4288 HB2       -62.7060  -16.4250  -39.5000 H       262 ASN    0.3000
   4289 HD21      -62.0150  -13.1490  -37.1390 H       262 ASN    0.5100
   4290 HD22      -63.6070  -13.7840  -37.3920 H       262 ASN   -0.5100
   4291 N         -64.6660  -16.2350  -35.8020 N.am    263 SER   -0.4700
   4292 CA        -64.9680  -15.6070  -34.5200 C.3     263 SER    0.3100
   4293 C         -64.8070  -16.5640  -33.3530 C.2     263 SER    0.0700
   4294 O         -64.5150  -16.1500  -32.2310 O.2     263 SER    0.0900
   4295 CB        -66.3940  -15.0680  -34.5200 C.3     263 SER    0.0500
   4296 OG        -66.5500  -14.0740  -35.5150 O.3     263 SER    0.0900
   4297 HN        -65.4370  -16.3560  -36.4200 H       263 SER    0.0900
   4298 HA        -64.2620  -14.8050  -34.3630 H       263 SER   -0.6600
   4299 HB1       -66.6240  -14.6200  -33.5290 H       263 SER    0.4300
   4300 HB2       -67.1070  -15.8960  -34.7260 H       263 SER    0.5100
   4301 HG1       -66.0460  -13.3150  -35.2130 H       263 SER   -0.5100
   4302 N         -65.0170  -17.8490  -33.6160 N.am    264 SER   -0.4700
   4303 CA        -64.8430  -18.8710  -32.6020 C.3     264 SER    0.3100
   4304 C         -63.3970  -19.3850  -32.5450 C.2     264 SER    0.0700
   4305 O         -62.9960  -20.0400  -31.5800 O.2     264 SER    0.0900
   4306 CB        -65.8170  -20.0190  -32.8760 C.3     264 SER    0.0500
   4307 OG        -65.5560  -20.6230  -34.1310 O.3     264 SER    0.0900
   4308 HN        -65.3030  -18.1680  -34.5170 H       264 SER    0.0900
   4309 HA        -65.0360  -18.4290  -31.6350 H       264 SER   -0.6600
   4310 HB1       -66.8570  -19.6310  -32.8790 H       264 SER    0.4300
   4311 HB2       -65.7120  -20.7910  -32.0830 H       264 SER    0.5100
   4312 HG1       -64.9250  -20.0520  -34.5730 H       264 SER   -0.5100
   4313 N         -62.6150  -19.0840  -33.5790 N.am    265 LEU   -0.4700
   4314 CA        -61.2330  -19.5320  -33.6420 C.3     265 LEU    0.3100
   4315 C         -60.3060  -18.6330  -32.8430 C.2     265 LEU    0.0700
   4316 O         -59.4420  -19.1120  -32.1020 O.2     265 LEU    0.0900
   4317 CB        -60.7530  -19.5610  -35.0910 C.3     265 LEU   -0.1800
   4318 CG        -60.8380  -20.9150  -35.7860 C.3     265 LEU    0.0900
   4319 CD1       -60.4220  -20.7700  -37.2460 C.3     265 LEU    0.0900
   4320 CD2       -59.9540  -21.9230  -35.0630 C.3     265 LEU   -0.0900
   4321 HN        -62.9400  -18.5430  -34.3510 H       265 LEU    0.0900
   4322 HA        -61.1780  -20.5180  -33.2070 H       265 LEU   -0.2700
   4323 HB1       -59.6930  -19.2310  -35.1090 H       265 LEU    0.0900
   4324 HB2       -61.3650  -18.8380  -35.6700 H       265 LEU    0.0900
   4325 HG        -61.8790  -21.2970  -35.7320 H       265 LEU    0.0900
   4326 HD11      -59.3780  -20.3940  -37.3110 H       265 LEU   -0.2700
   4327 HD12      -61.0910  -20.0480  -37.7610 H       265 LEU    0.0900
   4328 HD13      -60.4750  -21.7570  -37.7540 H       265 LEU    0.0900
   4329 HD21      -60.3910  -22.1720  -34.0720 H       265 LEU    0.0900
   4330 HD22      -58.9410  -21.4940  -34.9060 H       265 LEU    0.5100
   4331 HD23      -59.8770  -22.8560  -35.6610 H       265 LEU   -0.5100
   4332 N         -60.4820  -17.3230  -33.0110 N.am    266 ASN   -0.4700
   4333 CA        -59.6320  -16.3450  -32.3490 C.3     266 ASN    0.3100
   4334 C         -59.4140  -16.6200  -30.8630 C.2     266 ASN    0.0700
   4335 O         -58.2710  -16.7840  -30.4310 O.2     266 ASN    0.0900
   4336 CB        -60.1840  -14.9440  -32.5690 C.3     266 ASN   -0.1800
   4337 CG        -60.0210  -14.4930  -33.9940 C.2     266 ASN    0.0900
   4338 ND2       -60.8350  -13.5250  -34.4060 N.am    266 ASN    0.0900
   4339 OD1       -59.1750  -15.0050  -34.7250 O.2     266 ASN    0.5500
   4340 HN        -61.2010  -16.9570  -33.5950 H       266 ASN   -0.5500
   4341 HA        -58.6370  -16.4280  -32.7590 H       266 ASN   -0.6200
   4342 HB1       -59.6460  -14.2320  -31.9070 H       266 ASN    0.3200
   4343 HB2       -61.2650  -14.9330  -32.3140 H       266 ASN    0.3000
   4344 HD21      -61.5090  -13.1370  -33.7780 H       266 ASN    0.5100
   4345 HD22      -60.7710  -13.1850  -35.3440 H       266 ASN   -0.5100
   4346 N         -60.5020  -16.6890  -30.0780 N.am    267 PRO   -0.2900
   4347 CA        -60.3800  -17.0680  -28.6630 C.3     267 PRO    0.0000
   4348 C         -59.4190  -18.2330  -28.4370 C.2     267 PRO    0.0900
   4349 O         -58.6200  -18.1910  -27.5060 O.2     267 PRO    0.0900
   4350 CB        -61.7990  -17.4810  -28.2900 C.3     267 PRO    0.0200
   4351 CG        -62.6680  -16.6930  -29.2100 C.3     267 PRO    0.0900
   4352 CD        -61.9080  -16.5360  -30.4900 C.3     267 PRO   -0.1800
   4353 HA        -59.9810  -16.2490  -28.0860 H       267 PRO    0.0900
   4354 HB1       -62.0180  -17.2320  -27.2290 H       267 PRO    0.0900
   4355 HB2       -61.9480  -18.5710  -28.4410 H       267 PRO   -0.1800
   4356 HG1       -63.6240  -17.2280  -29.3920 H       267 PRO    0.0900
   4357 HG2       -62.8930  -15.6980  -28.7700 H       267 PRO    0.0900
   4358 HD1       -62.1770  -17.3240  -31.2230 H       267 PRO    0.5100
   4359 HD2       -62.0660  -15.5320  -30.9380 H       267 PRO   -0.5100
   4360 N         -59.4810  -19.2600  -29.2800 N.am    268 ILE   -0.4700
   4361 CA        -58.5710  -20.3900  -29.1420 C.3     268 ILE    0.3100
   4362 C         -57.1490  -19.9520  -29.4360 C.2     268 ILE    0.0700
   4363 O         -56.2270  -20.2520  -28.6830 O.2     268 ILE    0.0900
   4364 CB        -58.9360  -21.5380  -30.0930 C.3     268 ILE   -0.0900
   4365 CG1       -60.3240  -22.0760  -29.7440 C.3     268 ILE    0.0900
   4366 CG2       -57.8970  -22.6540  -30.0090 C.3     268 ILE   -0.2700
   4367 CD        -60.8200  -23.1380  -30.6960 C.3     268 ILE    0.0900
   4368 HN        -60.1400  -19.3040  -30.0270 H       268 ILE    0.0900
   4369 HA        -58.6190  -20.7290  -28.1190 H       268 ILE    0.0900
   4370 HB        -58.9810  -21.1530  -31.1340 H       268 ILE   -0.1800
   4371 HG11      -61.0440  -21.2300  -29.7530 H       268 ILE    0.0900
   4372 HG12      -60.2890  -22.5080  -28.7220 H       268 ILE    0.0900
   4373 HG21      -57.8480  -23.0530  -28.9730 H       268 ILE   -0.2700
   4374 HG22      -56.8950  -22.2600  -30.2850 H       268 ILE    0.0900
   4375 HG23      -58.1760  -23.4820  -30.6950 H       268 ILE    0.0900
   4376 HD1       -60.2330  -24.0720  -30.5650 H       268 ILE    0.0900
   4377 HD2       -60.7020  -22.7900  -31.7450 H       268 ILE    0.5100
   4378 HD3       -61.8890  -23.3590  -30.4930 H       268 ILE   -0.5100
   4379 N         -56.9790  -19.2290  -30.5370 N.am    269 LEU   -0.4700
   4380 CA        -55.6670  -18.7830  -30.9620 C.3     269 LEU    0.3100
   4381 C         -55.0000  -17.9630  -29.8680 C.2     269 LEU    0.0700
   4382 O         -53.8070  -18.1190  -29.6090 O.2     269 LEU    0.0900
   4383 CB        -55.7750  -17.9570  -32.2440 C.3     269 LEU   -0.1800
   4384 CG        -56.3040  -18.6780  -33.4910 C.3     269 LEU    0.0900
   4385 CD1       -56.4620  -17.6850  -34.6410 C.3     269 LEU    0.0900
   4386 CD2       -55.3820  -19.8160  -33.8890 C.3     269 LEU   -0.0900
   4387 HN        -57.7430  -18.9620  -31.1200 H       269 LEU    0.0900
   4388 HA        -55.0520  -19.6560  -31.1260 H       269 LEU   -0.2700
   4389 HB1       -54.7630  -17.5690  -32.4830 H       269 LEU    0.0900
   4390 HB2       -56.4510  -17.1010  -32.0380 H       269 LEU    0.0900
   4391 HG        -57.2880  -19.1400  -33.2620 H       269 LEU    0.0900
   4392 HD11      -55.4640  -17.3570  -35.0020 H       269 LEU   -0.2700
   4393 HD12      -57.0250  -16.7920  -34.2960 H       269 LEU    0.0900
   4394 HD13      -57.0030  -18.1660  -35.4830 H       269 LEU    0.0900
   4395 HD21      -55.3060  -20.5540  -33.0620 H       269 LEU    0.0900
   4396 HD22      -54.3660  -19.4220  -34.1060 H       269 LEU    0.5100
   4397 HD23      -55.7820  -20.3310  -34.7880 H       269 LEU   -0.5100
   4398 N         -55.7630  -17.0900  -29.2160 N.am    270 TYR   -0.4700
   4399 CA        -55.2110  -16.2970  -28.1300 C.3     270 TYR    0.3100
   4400 C         -54.6060  -17.2220  -27.0820 C.2     270 TYR    0.0700
   4401 O         -53.5270  -16.9630  -26.5540 O.2     270 TYR    0.0900
   4402 CB        -56.2800  -15.4290  -27.4700 C.3     270 TYR   -0.1800
   4403 CG        -57.0300  -14.5380  -28.4210 C.ar    270 TYR    0.0900
   4404 CD1       -56.3980  -13.9340  -29.5020 C.ar    270 TYR    0.0900
   4405 CD2       -58.3840  -14.3050  -28.2400 C.ar    270 TYR    0.0000
   4406 CE1       -57.1030  -13.1150  -30.3780 C.ar    270 TYR   -0.1150
   4407 CE2       -59.0940  -13.4960  -29.1050 C.ar    270 TYR    0.1150
   4408 CZ        -58.4530  -12.9040  -30.1710 C.ar    270 TYR   -0.1150
   4409 OH        -59.1750  -12.0970  -31.0240 O.3     270 TYR    0.1150
   4410 HN        -56.7240  -16.9430  -29.4370 H       270 TYR    0.1100
   4411 HA        -54.4280  -15.6750  -28.5390 H       270 TYR   -0.5400
   4412 HB1       -55.7990  -14.7700  -26.7170 H       270 TYR    0.4300
   4413 HB2       -57.0290  -16.0870  -26.9800 H       270 TYR   -0.1150
   4414 HD1       -55.3440  -14.1050  -29.6650 H       270 TYR    0.1150
   4415 HD2       -58.8930  -14.7640  -27.4060 H       270 TYR   -0.1150
   4416 HE1       -56.6010  -12.6490  -31.2120 H       270 TYR    0.1150
   4417 HE2       -60.1490  -13.3280  -28.9460 H       270 TYR    0.5100
   4418 HH        -60.0830  -12.0770  -30.7140 H       270 TYR   -0.5100
   4419 N         -55.3100  -18.3120  -26.7900 N.am    271 ALA   -0.4700
   4420 CA        -54.9210  -19.2140  -25.7150 C.3     271 ALA    0.3100
   4421 C         -53.6420  -19.9960  -25.9980 C.2     271 ALA    0.0700
   4422 O         -52.8390  -20.2240  -25.0940 O.2     271 ALA    0.0900
   4423 CB        -56.0460  -20.1730  -25.4300 C.3     271 ALA   -0.2700
   4424 HN        -56.1340  -18.5610  -27.2930 H       271 ALA    0.0900
   4425 HA        -54.6970  -18.6210  -24.8400 H       271 ALA    0.0900
   4426 HB1       -56.1590  -20.8890  -26.2720 H       271 ALA    0.0900
   4427 HB2       -56.9980  -19.6130  -25.3100 H       271 ALA    0.5100
   4428 HB3       -55.8290  -20.7460  -24.5030 H       271 ALA   -0.5100
   4429 N         -53.4570  -20.4260  -27.2450 N.am    272 PHE   -0.4700
   4430 CA        -52.3230  -21.2710  -27.6050 C.3     272 PHE    0.3100
   4431 C         -51.0780  -20.4970  -28.0450 C.2     272 PHE    0.0700
   4432 O         -49.9550  -20.9960  -27.9100 O.2     272 PHE    0.0900
   4433 CB        -52.7350  -22.2540  -28.7040 C.3     272 PHE   -0.1800
   4434 CG        -53.6180  -23.3730  -28.2170 C.ar    272 PHE    0.0900
   4435 CD1       -53.8820  -23.5460  -26.8610 C.ar    272 PHE    0.0900
   4436 CD2       -54.1750  -24.2650  -29.1170 C.ar    272 PHE    0.0000
   4437 CE1       -54.6890  -24.5830  -26.4200 C.ar    272 PHE   -0.1150
   4438 CE2       -54.9810  -25.3020  -28.6810 C.ar    272 PHE    0.1150
   4439 CZ        -55.2380  -25.4610  -27.3300 C.ar    272 PHE   -0.1150
   4440 HN        -54.0830  -20.1920  -27.9860 H       272 PHE    0.1150
   4441 HA        -52.0050  -21.8030  -26.7220 H       272 PHE   -0.1150
   4442 HB1       -51.8250  -22.7190  -29.1390 H       272 PHE    0.1150
   4443 HB2       -53.2990  -21.7080  -29.4900 H       272 PHE   -0.1150
   4444 HD1       -53.4510  -22.8630  -26.1430 H       272 PHE    0.1150
   4445 HD2       -53.9780  -24.1500  -30.1730 H       272 PHE   -0.1150
   4446 HE1       -54.8860  -24.7040  -25.3650 H       272 PHE    0.1150
   4447 HE2       -55.4100  -25.9890  -29.3960 H       272 PHE    0.5100
   4448 HZ        -55.8680  -26.2700  -26.9890 H       272 PHE   -0.5100
   4449 N         -51.2720  -19.2830  -28.5580 N.am    273 LEU   -0.4700
   4450 CA        -50.1640  -18.4860  -29.0730 C.3     273 LEU    0.3100
   4451 C         -49.7730  -17.3380  -28.1390 C.2     273 LEU    0.0700
   4452 O         -48.9500  -16.4890  -28.4920 O.2     273 LEU    0.0900
   4453 CB        -50.5180  -17.9330  -30.4560 C.3     273 LEU   -0.1800
   4454 CG        -50.9310  -18.9700  -31.5070 C.3     273 LEU    0.0900
   4455 CD1       -50.8970  -18.3590  -32.9030 C.3     273 LEU    0.0900
   4456 CD2       -50.0550  -20.2140  -31.4460 C.3     273 LEU   -0.0900
   4457 HN        -52.1760  -18.8680  -28.6140 H       273 LEU    0.0900
   4458 HA        -49.2910  -19.1190  -29.1310 H       273 LEU   -0.2700
   4459 HB1       -49.6330  -17.3870  -30.8440 H       273 LEU    0.0900
   4460 HB2       -51.3580  -17.2170  -30.3340 H       273 LEU    0.0900
   4461 HG        -51.9590  -19.3290  -31.2860 H       273 LEU    0.0900
   4462 HD11      -49.8710  -18.0030  -33.1390 H       273 LEU   -0.2700
   4463 HD12      -51.5930  -17.4940  -32.9550 H       273 LEU    0.0900
   4464 HD13      -51.1910  -19.1200  -33.6570 H       273 LEU    0.0900
   4465 HD21      -50.2690  -20.7870  -30.5180 H       273 LEU    0.0900
   4466 HD22      -48.9830  -19.9210  -31.4430 H       273 LEU    0.5100
   4467 HD23      -50.2630  -20.8660  -32.3220 H       273 LEU   -0.5100
   4468 N         -50.3580  -17.3120  -26.9430 N.am    274 ASP   -0.4700
   4469 CA        -49.9950  -16.3170  -25.9410 C.3     274 ASP    0.3100
   4470 C         -50.0460  -16.9170  -24.5310 C.2     274 ASP    0.0700
   4471 O         -51.1270  -17.1090  -23.9720 O.2     274 ASP    0.0900
   4472 CB        -50.9290  -15.1080  -26.0510 C.3     274 ASP   -0.2800
   4473 CG        -50.5280  -13.9680  -25.1310 C.2     274 ASP    0.0900
   4474 OD1       -50.1940  -14.2350  -23.9590 O.co2   274 ASP    0.0900
   4475 OD2       -50.5470  -12.8030  -25.5840 O.co2   274 ASP    0.6200
   4476 HN        -51.0650  -17.9650  -26.6810 H       274 ASP   -0.7600
   4477 HA        -48.9700  -16.0220  -26.1120 H       274 ASP   -0.7600
   4478 HB1       -51.9610  -15.4250  -25.7910 H       274 ASP    0.5100
   4479 HB2       -50.9160  -14.7370  -27.0990 H       274 ASP   -0.5100
   4480 N         -48.9230  -17.3270  -23.8980 N.am    275 GLU   -0.4700
   4481 CA        -49.0670  -18.0360  -22.6290 C.3     275 GLU    0.3100
   4482 C         -49.5420  -17.1550  -21.5000 C.2     275 GLU    0.0700
   4483 O         -49.9340  -17.6570  -20.4420 O.2     275 GLU    0.0900
   4484 CB        -47.9030  -18.9740  -22.1890 C.3     275 GLU   -0.1800
   4485 CG        -46.4810  -18.4350  -22.4370 C.3     275 GLU    0.0900
   4486 CD        -46.1450  -18.5970  -23.9000 C.2     275 GLU    0.0900
   4487 OE1       -46.0580  -17.5710  -24.6150 O.co2   275 GLU   -0.2800
   4488 OE2       -46.0690  -19.7610  -24.3860 O.co2   275 GLU    0.0900
   4489 HN        -48.0020  -17.1750  -24.2470 H       275 GLU    0.0900
   4490 HA        -49.9680  -18.6240  -22.7130 H       275 GLU    0.6200
   4491 HB1       -48.0080  -19.9330  -22.7400 H       275 GLU   -0.7600
   4492 HB2       -48.0110  -19.1690  -21.1010 H       275 GLU   -0.7600
   4493 HG1       -45.7490  -19.0030  -21.8250 H       275 GLU    0.5100
   4494 HG2       -46.4320  -17.3600  -22.1620 H       275 GLU   -0.5100
   4495 N         -49.5850  -15.8200  -21.7000 N.am    276 ASN   -0.4700
   4496 CA        -50.1930  -14.9650  -20.6840 C.3     276 ASN    0.3100
   4497 C         -51.7080  -15.1520  -20.6480 C.2     276 ASN    0.0700
   4498 O         -52.3140  -15.1390  -19.5760 O.2     276 ASN    0.0900
   4499 CB        -49.8620  -13.4920  -20.9440 C.3     276 ASN   -0.1800
   4500 CG        -48.3730  -13.2470  -21.0990 C.2     276 ASN    0.0900
   4501 ND2       -48.0080  -12.4620  -22.1160 N.am    276 ASN    0.0900
   4502 OD1       -47.5600  -13.7530  -20.3260 O.2     276 ASN    0.5500
   4503 HN        -49.2200  -15.3770  -22.5140 H       276 ASN   -0.5500
   4504 HA        -49.8140  -15.2700  -19.7200 H       276 ASN   -0.6200
   4505 HB1       -50.2320  -12.8830  -20.0910 H       276 ASN    0.3200
   4506 HB2       -50.3720  -13.1650  -21.8740 H       276 ASN    0.3000
   4507 HD21      -48.6780  -12.1960  -22.8080 H       276 ASN    0.5100
   4508 HD22      -47.0630  -12.1410  -22.1840 H       276 ASN   -0.5100
   4509 N         -52.3170  -15.3170  -21.8220 N.am    277 PHE   -0.4700
   4510 CA        -53.7460  -15.5980  -21.9060 C.3     277 PHE    0.3100
   4511 C         -54.0580  -16.9470  -21.2830 C.2     277 PHE    0.0700
   4512 O         -55.0400  -17.0920  -20.5550 O.2     277 PHE    0.0900
   4513 CB        -54.2440  -15.5770  -23.3570 C.3     277 PHE   -0.1800
   4514 CG        -54.7350  -14.2320  -23.8050 C.ar    277 PHE    0.0900
   4515 CD1       -54.0030  -13.4740  -24.7030 C.ar    277 PHE    0.0900
   4516 CD2       -55.9240  -13.7170  -23.3130 C.ar    277 PHE    0.0000
   4517 CE1       -54.4480  -12.2300  -25.1100 C.ar    277 PHE   -0.1150
   4518 CE2       -56.3760  -12.4720  -23.7150 C.ar    277 PHE    0.1150
   4519 CZ        -55.6360  -11.7290  -24.6160 C.ar    277 PHE   -0.1150
   4520 HN        -51.8280  -15.2570  -22.6890 H       277 PHE    0.1150
   4521 HA        -54.2650  -14.8490  -21.3260 H       277 PHE   -0.1150
   4522 HB1       -55.0900  -16.2890  -23.4660 H       277 PHE    0.1150
   4523 HB2       -53.4120  -15.8660  -24.0360 H       277 PHE   -0.1150
   4524 HD1       -53.0700  -13.8590  -25.0890 H       277 PHE    0.1150
   4525 HD2       -56.5050  -14.2930  -22.6070 H       277 PHE   -0.1150
   4526 HE1       -53.8680  -11.6530  -25.8150 H       277 PHE    0.1150
   4527 HE2       -57.3050  -12.0830  -23.3250 H       277 PHE    0.5100
   4528 HZ        -55.9860  -10.7580  -24.9310 H       277 PHE   -0.5100
   4529 N         -53.2090  -17.9350  -21.5720 N.am    278 LYS   -0.4700
   4530 CA        -53.4000  -19.2850  -21.0560 C.3     278 LYS    0.3100
   4531 C         -53.3320  -19.2870  -19.5300 C.2     278 LYS    0.0700
   4532 O         -54.0660  -20.0210  -18.8680 O.2     278 LYS    0.0900
   4533 CB        -52.3580  -20.2500  -21.6390 C.3     278 LYS   -0.1800
   4534 CG        -52.5920  -21.7120  -21.2650 C.3     278 LYS    0.0900
   4535 CD        -51.5070  -22.6390  -21.8100 C.3     278 LYS    0.0900
   4536 CE        -51.4990  -22.6860  -23.3330 C.3     278 LYS   -0.1800
   4537 NZ        -50.5060  -23.6680  -23.8570 N.4     278 LYS    0.0900
   4538 HN        -52.4100  -17.7940  -22.1520 H       278 LYS    0.0900
   4539 HA        -54.3960  -19.6050  -21.3220 H       278 LYS   -0.1800
   4540 HB1       -51.3530  -19.9490  -21.2720 H       278 LYS    0.0900
   4541 HB2       -52.3770  -20.1630  -22.7460 H       278 LYS    0.0900
   4542 HG1       -53.5750  -22.0320  -21.6700 H       278 LYS    0.2100
   4543 HG2       -52.6150  -21.7990  -20.1580 H       278 LYS    0.0500
   4544 HD1       -51.6790  -23.6640  -21.4190 H       278 LYS    0.0500
   4545 HD2       -50.5170  -22.2810  -21.4560 H       278 LYS   -0.3000
   4546 HE1       -51.2310  -21.6860  -23.7360 H       278 LYS    0.3300
   4547 HE2       -52.5020  -22.9910  -23.7020 H       278 LYS    0.3300
   4548 HZ1       -50.7390  -24.6180  -23.5040 H       278 LYS    0.3300
   4549 HZ2       -49.5530  -23.4020  -23.5350 H       278 LYS    0.5100
   4550 HZ3       -50.5340  -23.6670  -24.8960 H       278 LYS   -0.5100
   4551 N         -52.4550  -18.4580  -18.9670 N.am    279 ARG   -0.4700
   4552 CA        -52.3130  -18.3840  -17.5210 C.3     279 ARG    0.3100
   4553 C         -53.4840  -17.6390  -16.9100 C.2     279 ARG    0.0700
   4554 O         -53.9300  -17.9600  -15.8110 O.2     279 ARG    0.0900
   4555 CB        -51.0010  -17.6990  -17.1360 C.3     279 ARG   -0.1800
   4556 CG        -49.7930  -18.6160  -17.1700 C.3     279 ARG    0.0900
   4557 CD        -48.5090  -17.8110  -17.0890 C.3     279 ARG    0.0900
   4558 NE        -47.4340  -18.4300  -17.8650 N.pl3   279 ARG   -0.1800
   4559 CZ        -46.4260  -17.7620  -18.4160 C.cat   279 ARG    0.0900
   4560 NH1       -46.3370  -16.4450  -18.2870 N.pl3   279 ARG    0.0900
   4561 NH2       -45.5000  -18.4150  -19.1050 N.pl3   279 ARG    0.2000
   4562 HN        -51.8640  -17.8600  -19.5030 H       279 ARG    0.0900
   4563 HA        -52.3370  -19.3920  -17.1320 H       279 ARG    0.0900
   4564 HB1       -51.1050  -17.2930  -16.1070 H       279 ARG   -0.7000
   4565 HB2       -50.8240  -16.8580  -17.8390 H       279 ARG    0.4400
   4566 HG1       -49.8010  -19.2000  -18.1140 H       279 ARG    0.6400
   4567 HG2       -49.8400  -19.3200  -16.3120 H       279 ARG   -0.8000
   4568 HD1       -48.1720  -17.7490  -16.0320 H       279 ARG    0.4600
   4569 HD2       -48.6790  -16.7920  -17.4970 H       279 ARG    0.4600
   4570 HE        -47.4600  -19.4210  -17.9900 H       279 ARG   -0.8000
   4571 HH11      -47.0320  -15.9450  -17.7710 H       279 ARG    0.4600
   4572 HH12      -45.5730  -15.9520  -18.7050 H       279 ARG    0.4600
   4573 HH21      -45.5610  -19.4070  -19.2090 H       279 ARG    0.5100
   4574 HH22      -44.7390  -17.9140  -19.5200 H       279 ARG   -0.5100
   4575 N         -53.9860  -16.6380  -17.6210 N.am    280 CYS   -0.4700
   4576 CA        -55.1000  -15.8650  -17.1060 C.3     280 CYS    0.3100
   4577 C         -56.3900  -16.6710  -17.2090 C.2     280 CYS    0.0700
   4578 O         -57.1670  -16.7300  -16.2560 O.2     280 CYS    0.0900
   4579 CB        -55.2240  -14.5330  -17.8450 C.3     280 CYS   -0.1100
   4580 SG        -55.8040  -13.1910  -16.7810 S.3     280 CYS    0.0900
   4581 HN        -53.6320  -16.3780  -18.5160 H       280 CYS    0.0900
   4582 HA        -54.9290  -15.6930  -16.0540 H       280 CYS   -0.2300
   4583 HB1       -55.9330  -14.6640  -18.6910 H       280 CYS    0.1600
   4584 HB2       -54.2300  -14.2680  -18.2630 H       280 CYS    0.5100
   4585 HG1       -55.9970  -12.3330  -17.7710 H       280 CYS   -0.5100
   4586 N         -56.6110  -17.3070  -18.3590 N.am    281 PHE   -0.4700
   4587 CA        -57.7530  -18.1970  -18.5330 C.3     281 PHE    0.3100
   4588 C         -57.7430  -19.2650  -17.4460 C.2     281 PHE    0.0700
   4589 O         -58.7650  -19.5390  -16.8160 O.2     281 PHE    0.0900
   4590 CB        -57.7100  -18.8860  -19.9010 C.3     281 PHE   -0.1800
   4591 CG        -57.9160  -17.9590  -21.0720 C.ar    281 PHE    0.0900
   4592 CD1       -58.5750  -16.7470  -20.9270 C.ar    281 PHE    0.0900
   4593 CD2       -57.4490  -18.3100  -22.3310 C.ar    281 PHE    0.0000
   4594 CE1       -58.7580  -15.9060  -22.0190 C.ar    281 PHE   -0.1150
   4595 CE2       -57.6280  -17.4720  -23.4220 C.ar    281 PHE    0.1150
   4596 CZ        -58.2820  -16.2750  -23.2670 C.ar    281 PHE   -0.1150
   4597 HN        -56.0100  -17.2040  -19.1470 H       281 PHE    0.1150
   4598 HA        -58.6530  -17.6050  -18.4420 H       281 PHE   -0.1150
   4599 HB1       -58.5130  -19.6520  -19.9480 H       281 PHE    0.1150
   4600 HB2       -56.7160  -19.3640  -20.0350 H       281 PHE   -0.1150
   4601 HD1       -58.9510  -16.4550  -19.9570 H       281 PHE    0.1150
   4602 HD2       -56.9370  -19.2510  -22.4630 H       281 PHE   -0.1150
   4603 HE1       -59.2710  -14.9640  -21.8940 H       281 PHE    0.1150
   4604 HE2       -57.2530  -17.7610  -24.3930 H       281 PHE    0.5100
   4605 HZ        -58.4250  -15.6220  -24.1140 H       281 PHE   -0.5100
   4606 N         -56.5810  -19.9170  -17.2140 N.am    282 ARG   -0.4700
   4607 CA        -56.4300  -20.9480  -16.2060 C.3     282 ARG    0.3100
   4608 C         -56.6860  -20.4700  -14.7900 C.2     282 ARG    0.0700
   4609 O         -57.4590  -21.0810  -14.0610 O.2     282 ARG    0.0900
   4610 CB        -55.0200  -21.5790  -16.3230 C.3     282 ARG   -0.1800
   4611 CG        -54.6230  -22.5900  -15.2210 C.3     282 ARG    0.0900
   4612 CD        -53.1460  -23.0240  -15.2550 C.3     282 ARG    0.0900
   4613 NE        -52.2960  -21.7890  -15.1930 N.pl3   282 ARG   -0.1800
   4614 CZ        -52.2480  -20.9850  -14.1390 C.cat   282 ARG    0.0900
   4615 NH1       -52.5790  -21.3570  -12.9270 N.pl3   282 ARG    0.0900
   4616 NH2       -51.9810  -19.7040  -14.3200 N.pl3   282 ARG    0.2000
   4617 HN        -55.7590  -19.7110  -17.7390 H       282 ARG    0.0900
   4618 HA        -57.1950  -21.6940  -16.3660 H       282 ARG    0.0900
   4619 HB1       -54.2770  -20.7550  -16.3100 H       282 ARG   -0.7000
   4620 HB2       -54.9610  -22.1020  -17.3000 H       282 ARG    0.4400
   4621 HG1       -55.2560  -23.4960  -15.3330 H       282 ARG    0.6400
   4622 HG2       -54.8290  -22.1270  -14.2320 H       282 ARG   -0.8000
   4623 HD1       -52.9190  -23.5660  -16.1980 H       282 ARG    0.4600
   4624 HD2       -52.9060  -23.6650  -14.3800 H       282 ARG    0.4600
   4625 HE        -51.7360  -21.5610  -15.9880 H       282 ARG   -0.8000
   4626 HH11      -52.5990  -22.3280  -12.6890 H       282 ARG    0.4600
   4627 HH12      -52.8140  -20.6690  -12.2390 H       282 ARG    0.4600
   4628 HH21      -52.2270  -19.0380  -13.6150 H       282 ARG    0.5100
   4629 HH22      -51.5330  -19.4010  -15.1610 H       282 ARG   -0.5100
   4630 N         -56.0990  -19.3210  -14.3850 N.am    283 ASP   -0.4700
   4631 CA        -56.3210  -18.7600  -13.0550 C.3     283 ASP    0.3100
   4632 C         -57.7580  -18.2750  -12.8580 C.2     283 ASP    0.0700
   4633 O         -58.2480  -18.2100  -11.7280 O.2     283 ASP    0.0900
   4634 CB        -55.3380  -17.6140  -12.7890 C.3     283 ASP   -0.2800
   4635 CG        -53.9070  -18.0980  -12.6560 C.2     283 ASP    0.0900
   4636 OD1       -52.9860  -17.3930  -13.1290 O.co2   283 ASP    0.0900
   4637 OD2       -53.7010  -19.1840  -12.0720 O.co2   283 ASP    0.6200
   4638 HN        -55.4860  -18.8060  -14.9790 H       283 ASP   -0.7600
   4639 HA        -56.1850  -19.5490  -12.3310 H       283 ASP   -0.7600
   4640 HB1       -55.6270  -17.1010  -11.8470 H       283 ASP    0.5100
   4641 HB2       -55.3900  -16.8910  -13.6300 H       283 ASP   -0.5100
   4642 N         -58.4360  -17.9450  -13.9590 N.am    284 PHE   -0.4700
   4643 CA        -59.8090  -17.4570  -13.8970 C.3     284 PHE    0.3100
   4644 C         -60.8470  -18.5760  -13.8990 C.2     284 PHE    0.0700
   4645 O         -61.7960  -18.5480  -13.1170 O.2     284 PHE    0.0900
   4646 CB        -60.1000  -16.5150  -15.0690 C.3     284 PHE   -0.1800
   4647 CG        -61.5650  -16.2200  -15.2540 C.ar    284 PHE    0.0900
   4648 CD1       -62.2030  -15.2730  -14.4660 C.ar    284 PHE    0.0900
   4649 CD2       -62.3090  -16.9020  -16.2050 C.ar    284 PHE    0.0000
   4650 CE1       -63.5550  -15.0080  -14.6290 C.ar    284 PHE   -0.1150
   4651 CE2       -63.6590  -16.6400  -16.3700 C.ar    284 PHE    0.1150
   4652 CZ        -64.2800  -15.6920  -15.5820 C.ar    284 PHE   -0.1150
   4653 HN        -58.0360  -18.0180  -14.8700 H       284 PHE    0.1150
   4654 HA        -59.9370  -16.9380  -12.9590 H       284 PHE   -0.1150
   4655 HB1       -59.7340  -16.9760  -16.0110 H       284 PHE    0.1150
   4656 HB2       -59.5870  -15.5430  -14.8960 H       284 PHE   -0.1150
   4657 HD1       -61.6390  -14.7360  -13.7180 H       284 PHE    0.1150
   4658 HD2       -61.8310  -17.6460  -16.8240 H       284 PHE   -0.1150
   4659 HE1       -64.0380  -14.2660  -14.0110 H       284 PHE    0.1150
   4660 HE2       -64.2260  -17.1770  -17.1160 H       284 PHE    0.5100
   4661 HZ        -65.3330  -15.4880  -15.7100 H       284 PHE   -0.5100
   4662 N         -60.6720  -19.5520  -14.7870 N.am    285 CYS   -0.4700
   4663 CA        -61.6580  -20.6170  -14.9710 C.3     285 CYS    0.3100
   4664 C         -61.4070  -21.8140  -14.0500 C.2     285 CYS    0.0700
   4665 O         -62.2800  -22.6640  -13.8840 O.2     285 CYS    0.0900
   4666 CB        -61.6590  -21.0840  -16.4340 C.3     285 CYS   -0.1100
   4667 SG        -63.2740  -21.0390  -17.2620 S.3     285 CYS    0.0900
   4668 HN        -59.8620  -19.6010  -15.3670 H       285 CYS    0.0900
   4669 HA        -62.6280  -20.2300  -14.6980 H       285 CYS   -0.2300
   4670 HB1       -61.2760  -22.1260  -16.4570 H       285 CYS    0.1600
   4671 HB2       -60.9530  -20.4390  -16.9970 H       285 CYS    0.5100
   4672 HG1       -63.7890  -22.0410  -16.5640 H       285 CYS   -0.5100
   4673 N         -60.2180  -21.8780  -13.4500 N.am    286 PHE   -0.4700
   4674 CA        -59.8470  -22.9940  -12.5840 C.3     286 PHE    0.3100
   4675 C         -58.9270  -22.5580  -11.4420 C.2     286 PHE    0.0700
   4676 O         -57.7420  -22.8910  -11.4350 O.2     286 PHE    0.0900
   4677 CB        -59.1510  -24.0860  -13.4020 C.3     286 PHE   -0.1800
   4678 CG        -60.0310  -24.7110  -14.4460 C.ar    286 PHE    0.0900
   4679 CD1       -59.5980  -24.8240  -15.7590 C.ar    286 PHE    0.0900
   4680 CD2       -61.2870  -25.1950  -14.1160 C.ar    286 PHE    0.0000
   4681 CE1       -60.4070  -25.4020  -16.7260 C.ar    286 PHE   -0.1150
   4682 CE2       -62.0990  -25.7700  -15.0760 C.ar    286 PHE    0.1150
   4683 CZ        -61.6580  -25.8770  -16.3820 C.ar    286 PHE   -0.1150
   4684 HN        -59.5300  -21.1670  -13.5650 H       286 PHE    0.1150
   4685 HA        -60.7460  -23.3800  -12.1270 H       286 PHE   -0.1150
   4686 HB1       -58.8200  -24.8990  -12.7210 H       286 PHE    0.1150
   4687 HB2       -58.2760  -23.6500  -13.9280 H       286 PHE   -0.1150
   4688 HD1       -58.6180  -24.4590  -16.0320 H       286 PHE    0.1150
   4689 HD2       -61.6360  -25.1200  -13.0970 H       286 PHE   -0.1150
   4690 HE1       -60.0600  -25.4790  -17.7460 H       286 PHE    0.1150
   4691 HE2       -63.0770  -26.1360  -14.8050 H       286 PHE    0.5100
   4692 HZ        -62.2890  -26.3290  -17.1330 H       286 PHE   -0.5100
   4693 N         -59.3880  -21.7140  -10.5140 N.am    287 PRO   -0.2900
   4694 CA        -58.5360  -21.1030   -9.4980 C.3     287 PRO    0.0000
   4695 CAT       -55.8300  -22.9160   -7.5130 C.3     287 PRO    0.0900
   4696 C         -57.8790  -22.1070   -8.5600 C.2     287 PRO    0.0900
   4697 O         -58.5620  -22.9420   -7.9680 O.2     287 PRO    0.0200
   4698 CB        -59.4700  -20.1190   -8.7690 C.3     287 PRO    0.0900
   4699 CG        -60.8670  -20.7170   -8.9580 C.3     287 PRO   -0.1800
   4700 CD        -60.7880  -21.2970  -10.3690 C.3     287 PRO    0.0900
   4701 NT        -56.5450  -22.0210   -8.3900 N.am    287 PRO    0.0900
   4702 HNT       -55.9950  -21.3360   -8.8620 H       287 PRO   -0.1800
   4703 HA        -57.6760  -20.6450   -9.9600 H       287 PRO    0.0900
   4704 HB1       -59.4070  -19.1050   -9.2180 H       287 PRO    0.0900
   4705 HB2       -59.2100  -20.0500   -7.6910 H       287 PRO    0.5100
   4706 HG1       -61.0740  -21.5080   -8.2080 H       287 PRO   -0.5100
   4707 HG2       -61.6540  -19.9360   -8.8850 H       287 PRO   -0.4700
   4708 HD1       -61.4570  -22.1750  -10.4840 H       287 PRO    0.3100
   4709 HD2       -61.0340  -20.5310  -11.1360 H       287 PRO   -0.1100
   4710 HT1       -55.9710  -23.9640   -7.8580 H       287 PRO    0.0900
   4711 HT2       -56.2230  -22.8230   -6.4780 H       287 PRO    0.0900
   4712 HT3       -54.7470  -22.6740   -7.5320 H       287 PRO    0.0900
@<TRIPOS>BOND
     1    1    2 1
     2    2   11 1
     3    2    6 1
     4    2    4 1
     5    4    5 2
     6    6   13 1
     7    6    7 1
     8    3    8 1
     9    3   15 1
    10    3   16 1
    11    3   17 1
    12    8    1 1
    13    8    9 2
    14   10    1 1
    15   12    6 1
    16   14    7 1
    17   18   19 1
    18   18   24 1
    19   19   25 1
    20   19   22 1
    21   19   20 1
    22   20   21 2
    23   22   23 1
    24   22   27 1
    25   23   29 1
    26   23   24 1
    27   24   31 1
    28   26   22 1
    29   28   23 1
    30   30   24 1
    31    4   18 am
    32   32   33 1
    33   33   36 1
    34   33   38 1
    35   33   34 1
    36   34   35 2
    37   36   41 1
    38   36   40 1
    39   36   39 1
    40   37   32 1
    41   20   32 am
    42   42   43 1
    43   43   46 1
    44   43   51 1
    45   43   44 1
    46   44   45 2
    47   46   47 1
    48   46   52 1
    49   46   48 1
    50   47   54 1
    51   48   55 1
    52   48   56 1
    53   48   57 1
    54   49   47 1
    55   49   58 1
    56   49   59 1
    57   49   60 1
    58   50   42 1
    59   53   47 1
    60   34   42 am
    61   61   62 1
    62   61   67 1
    63   62   68 1
    64   62   65 1
    65   62   63 1
    66   63   64 2
    67   65   66 1
    68   65   70 1
    69   66   72 1
    70   66   67 1
    71   67   74 1
    72   69   65 1
    73   71   66 1
    74   73   67 1
    75   44   61 am
    76   75   76 1
    77   76   83 1
    78   76   79 1
    79   76   77 1
    80   77   78 2
    81   79   84 1
    82   79   80 1
    83   79   81 1
    84   80   85 1
    85   80   86 1
    86   80   87 1
    87   81   88 1
    88   81   89 1
    89   81   90 1
    90   82   75 1
    91   63   75 am
    92   91   92 1
    93   92   95 1
    94   92  100 1
    95   92   93 1
    96   93   94 2
    97   95   96 1
    98   95  101 1
    99   95   97 1
   100   96  103 1
   101   97  104 1
   102   97  105 1
   103   97  106 1
   104   98   96 1
   105   98  107 1
   106   98  108 1
   107   98  109 1
   108   99   91 1
   109  102   96 1
   110   77   91 am
   111  110  111 1
   112  111  114 1
   113  111  119 1
   114  111  112 1
   115  112  113 2
   116  114  115 1
   117  114  120 1
   118  114  116 1
   119  115  122 1
   120  116  123 1
   121  116  124 1
   122  116  125 1
   123  117  115 1
   124  117  126 1
   125  117  127 1
   126  117  128 1
   127  118  110 1
   128  121  115 1
   129   93  110 am
   130  129  130 1
   131  130  131 1
   132  130  137 1
   133  130  133 1
   134  131  132 2
   135  133  135 1
   136  133  138 1
   137  133  134 1
   138  134  140 1
   139  134  141 1
   140  134  142 1
   141  135  139 1
   142  136  129 1
   143  112  129 am
   144  143  144 1
   145  144  147 1
   146  144  149 1
   147  144  145 1
   148  145  146 2
   149  147  152 1
   150  147  151 1
   151  147  150 1
   152  148  143 1
   153  131  143 am
   154  153  154 1
   155  154  161 1
   156  154  157 1
   157  154  155 1
   158  155  156 2
   159  157  162 1
   160  157  158 1
   161  157  159 1
   162  158  163 1
   163  158  164 1
   164  158  165 1
   165  159  166 1
   166  159  167 1
   167  159  168 1
   168  160  153 1
   169  145  153 am
   170  169  170 1
   171  170  182 1
   172  170  173 1
   173  170  171 1
   174  171  172 2
   175  173  184 1
   176  173  174 1
   177  174  175 ar
   178  174  176 ar
   179  175  185 1
   180  175  177 ar
   181  176  178 ar
   182  176  186 1
   183  177  187 1
   184  177  179 ar
   185  178  179 ar
   186  178  188 1
   187  179  180 1
   188  180  189 1
   189  181  169 1
   190  183  173 1
   191  155  169 am
   192  190  191 1
   193  191  197 1
   194  191  194 1
   195  191  192 1
   196  192  193 2
   197  194  199 1
   198  194  195 1
   199  196  190 1
   200  198  194 1
   201  200  195 1
   202  171  190 am
   203  201  202 1
   204  202  209 1
   205  202  205 1
   206  202  203 1
   207  203  204 2
   208  205  210 1
   209  205  206 1
   210  205  207 1
   211  206  211 1
   212  206  212 1
   213  206  213 1
   214  207  214 1
   215  207  215 1
   216  207  216 1
   217  208  201 1
   218  192  201 am
   219  217  218 1
   220  218  225 1
   221  218  221 1
   222  218  219 1
   223  219  220 2
   224  221  226 1
   225  221  222 1
   226  221  223 1
   227  222  227 1
   228  222  228 1
   229  222  229 1
   230  223  230 1
   231  223  231 1
   232  223  232 1
   233  224  217 1
   234  203  217 am
   235  233  234 1
   236  234  245 1
   237  234  237 1
   238  234  235 1
   239  235  236 2
   240  237  247 1
   241  237  238 1
   242  238  239 ar
   243  238  240 ar
   244  239  248 1
   245  239  241 ar
   246  240  242 ar
   247  240  249 1
   248  241  250 1
   249  241  243 ar
   250  242  243 ar
   251  242  251 1
   252  243  252 1
   253  244  233 1
   254  246  237 1
   255  219  233 am
   256  253  254 1
   257  254  261 1
   258  254  257 1
   259  254  255 1
   260  255  256 2
   261  257  262 1
   262  257  258 1
   263  257  259 1
   264  258  263 1
   265  258  264 1
   266  258  265 1
   267  259  266 1
   268  259  267 1
   269  259  268 1
   270  260  253 1
   271  235  253 am
   272  269  270 1
   273  270  277 1
   274  270  273 1
   275  270  271 1
   276  271  272 2
   277  273  278 1
   278  273  274 1
   279  273  275 1
   280  274  279 1
   281  274  280 1
   282  274  281 1
   283  275  282 1
   284  275  283 1
   285  275  284 1
   286  276  269 1
   287  255  269 am
   288  285  286 1
   289  286  287 1
   290  286  291 1
   291  287  288 2
   292  289  285 1
   293  290  286 1
   294  271  285 am
   295  292  293 1
   296  293  301 1
   297  293  296 1
   298  293  294 1
   299  294  295 2
   300  296  303 1
   301  296  297 1
   302  297  304 1
   303  297  298 1
   304  297  299 1
   305  298  305 1
   306  298  306 1
   307  298  307 1
   308  299  308 1
   309  299  309 1
   310  299  310 1
   311  300  292 1
   312  302  296 1
   313  287  292 am
   314  311  312 1
   315  312  319 1
   316  312  315 1
   317  312  313 1
   318  313  314 2
   319  315  320 1
   320  315  316 1
   321  315  317 1
   322  316  321 1
   323  316  322 1
   324  316  323 1
   325  317  324 1
   326  317  325 1
   327  317  326 1
   328  318  311 1
   329  294  311 am
   330  327  328 1
   331  328  329 1
   332  328  333 1
   333  329  330 2
   334  331  327 1
   335  332  328 1
   336  313  327 am
   337  334  335 1
   338  335  343 1
   339  335  338 1
   340  335  336 1
   341  336  337 2
   342  338  345 1
   343  338  339 1
   344  339  341 2
   345  339  340 am
   346  340  346 1
   347  340  347 1
   348  342  334 1
   349  344  338 1
   350  329  334 am
   351  348  349 1
   352  349  355 1
   353  349  352 1
   354  349  350 1
   355  350  351 2
   356  352  357 1
   357  352  353 1
   358  354  348 1
   359  356  352 1
   360  358  353 1
   361  336  348 am
   362  359  360 1
   363  360  368 1
   364  360  363 1
   365  360  361 1
   366  361  362 2
   367  363  370 1
   368  363  364 1
   369  364  371 1
   370  364  365 1
   371  364  366 1
   372  365  372 1
   373  365  373 1
   374  365  374 1
   375  366  375 1
   376  366  376 1
   377  366  377 1
   378  367  359 1
   379  369  363 1
   380  350  359 am
   381  378  379 1
   382  379  386 1
   383  379  382 1
   384  379  380 1
   385  380  381 2
   386  382  387 1
   387  382  383 1
   388  382  384 1
   389  383  388 1
   390  383  389 1
   391  383  390 1
   392  384  391 1
   393  384  392 1
   394  384  393 1
   395  385  378 1
   396  361  378 am
   397  394  395 1
   398  395  403 1
   399  395  398 1
   400  395  396 1
   401  396  397 2
   402  398  405 1
   403  398  399 1
   404  399  407 1
   405  399  400 1
   406  400  401 1
   407  401  408 1
   408  401  409 1
   409  401  410 1
   410  402  394 1
   411  404  398 1
   412  406  399 1
   413  380  394 am
   414  411  412 1
   415  412  423 1
   416  412  415 1
   417  412  413 1
   418  413  414 2
   419  415  425 1
   420  415  416 1
   421  416  417 ar
   422  416  418 ar
   423  417  426 1
   424  417  419 ar
   425  418  420 ar
   426  418  427 1
   427  419  428 1
   428  419  421 ar
   429  420  421 ar
   430  420  429 1
   431  421  430 1
   432  422  411 1
   433  424  415 1
   434  396  411 am
   435  431  432 1
   436  432  439 1
   437  432  435 1
   438  432  433 1
   439  433  434 2
   440  435  440 1
   441  435  436 1
   442  435  437 1
   443  436  441 1
   444  436  442 1
   445  436  443 1
   446  437  444 1
   447  437  445 1
   448  437  446 1
   449  438  431 1
   450  413  431 am
   451  447  448 1
   452  448  451 1
   453  448  456 1
   454  448  449 1
   455  449  450 2
   456  451  452 1
   457  451  457 1
   458  451  453 1
   459  452  459 1
   460  453  460 1
   461  453  461 1
   462  453  462 1
   463  454  452 1
   464  454  463 1
   465  454  464 1
   466  454  465 1
   467  455  447 1
   468  458  452 1
   469  433  447 am
   470  466  467 1
   471  467  470 1
   472  467  475 1
   473  467  468 1
   474  468  469 2
   475  470  471 1
   476  470  476 1
   477  470  472 1
   478  471  478 1
   479  472  479 1
   480  472  480 1
   481  472  481 1
   482  473  471 1
   483  473  482 1
   484  473  483 1
   485  473  484 1
   486  474  466 1
   487  477  471 1
   488  449  466 am
   489  485  486 1
   490  486  487 1
   491  486  497 1
   492  486  489 1
   493  487  488 2
   494  489  499 1
   495  489  490 1
   496  490  501 1
   497  490  491 1
   498  491  503 1
   499  491  492 1
   500  492  504 1
   501  492  493 2
   502  493  494 2
   503  493  495 2
   504  494  505 1
   505  494  506 1
   506  495  508 1
   507  495  507 1
   508  496  485 1
   509  498  489 1
   510  500  490 1
   511  502  491 1
   512  468  485 am
   513  509  510 1
   514  510  522 1
   515  510  513 1
   516  510  511 1
   517  511  512 2
   518  513  524 1
   519  513  514 1
   520  514  515 ar
   521  514  516 ar
   522  515  525 1
   523  515  517 ar
   524  516  518 ar
   525  516  526 1
   526  517  527 1
   527  517  519 ar
   528  518  519 ar
   529  518  528 1
   530  519  520 1
   531  520  529 1
   532  521  509 1
   533  523  513 1
   534  487  509 am
   535  530  531 1
   536  531  532 1
   537  531  538 1
   538  531  534 1
   539  532  533 2
   540  534  536 1
   541  534  539 1
   542  534  535 1
   543  535  541 1
   544  535  542 1
   545  535  543 1
   546  536  540 1
   547  537  530 1
   548  511  530 am
   549  544  545 1
   550  545  554 1
   551  545  548 1
   552  545  546 1
   553  546  547 2
   554  548  556 1
   555  548  549 1
   556  549  558 1
   557  549  550 1
   558  550  560 1
   559  550  551 1
   560  551  562 1
   561  551  552 1
   562  552  563 1
   563  552  564 1
   564  552  565 1
   565  553  544 1
   566  555  548 1
   567  557  549 1
   568  559  550 1
   569  561  551 1
   570  532  544 am
   571  566  567 1
   572  567  575 1
   573  567  570 1
   574  567  568 1
   575  568  569 2
   576  570  577 1
   577  570  571 1
   578  571  579 1
   579  571  572 1
   580  572  573 1
   581  573  580 1
   582  573  581 1
   583  573  582 1
   584  574  566 1
   585  576  570 1
   586  578  571 1
   587  546  566 am
   588  583  584 1
   589  584  593 1
   590  584  587 1
   591  584  585 1
   592  585  586 2
   593  587  595 1
   594  587  588 1
   595  588  597 1
   596  588  589 1
   597  589  599 1
   598  589  590 1
   599  590  601 1
   600  590  591 1
   601  591  602 1
   602  591  603 1
   603  591  604 1
   604  592  583 1
   605  594  587 1
   606  596  588 1
   607  598  589 1
   608  600  590 1
   609  568  583 am
   610  605  606 1
   611  606  607 1
   612  606  613 1
   613  606  609 1
   614  607  608 2
   615  609  611 1
   616  609  614 1
   617  609  610 1
   618  610  616 1
   619  610  617 1
   620  610  618 1
   621  611  615 1
   622  612  605 1
   623  585  605 am
   624  619  620 1
   625  620  623 1
   626  620  625 1
   627  620  621 1
   628  621  622 2
   629  623  628 1
   630  623  627 1
   631  623  626 1
   632  624  619 1
   633  607  619 am
   634  629  630 1
   635  630  631 1
   636  630  637 1
   637  630  633 1
   638  631  632 2
   639  633  635 1
   640  633  638 1
   641  633  634 1
   642  634  640 1
   643  634  641 1
   644  634  642 1
   645  635  639 1
   646  636  629 1
   647  621  629 am
   648  643  644 1
   649  644  652 1
   650  644  647 1
   651  644  645 1
   652  645  646 2
   653  647  654 1
   654  647  648 1
   655  648  650 2
   656  648  649 am
   657  649  655 1
   658  649  656 1
   659  651  643 1
   660  653  647 1
   661  631  643 am
   662  657  658 1
   663  658  661 1
   664  658  666 1
   665  658  659 1
   666  659  660 2
   667  661  662 1
   668  661  667 1
   669  661  663 1
   670  662  669 1
   671  663  670 1
   672  663  671 1
   673  663  672 1
   674  664  662 1
   675  664  673 1
   676  664  674 1
   677  664  675 1
   678  665  657 1
   679  668  662 1
   680  645  657 am
   681  676  677 1
   682  677  689 1
   683  677  680 1
   684  677  678 1
   685  678  679 2
   686  680  691 1
   687  680  681 1
   688  681  682 ar
   689  681  683 ar
   690  682  692 1
   691  682  684 ar
   692  683  685 ar
   693  683  693 1
   694  684  694 1
   695  684  686 ar
   696  685  686 ar
   697  685  695 1
   698  686  687 1
   699  687  696 1
   700  688  676 1
   701  690  680 1
   702  659  676 am
   703  697  698 1
   704  698  701 1
   705  698  706 1
   706  698  699 1
   707  699  700 2
   708  701  702 1
   709  701  707 1
   710  701  703 1
   711  702  709 1
   712  703  710 1
   713  703  711 1
   714  703  712 1
   715  704  702 1
   716  704  713 1
   717  704  714 1
   718  704  715 1
   719  705  697 1
   720  708  702 1
   721  678  697 am
   722  716  717 1
   723  717  728 1
   724  717  720 1
   725  717  718 1
   726  718  719 2
   727  720  730 1
   728  720  721 1
   729  721  722 ar
   730  721  723 ar
   731  722  731 1
   732  722  724 ar
   733  723  725 ar
   734  723  732 1
   735  724  733 1
   736  724  726 ar
   737  725  726 ar
   738  725  734 1
   739  726  735 1
   740  727  716 1
   741  729  720 1
   742  699  716 am
   743  736  737 1
   744  737  745 1
   745  737  740 1
   746  737  738 1
   747  738  739 2
   748  740  747 1
   749  740  741 1
   750  741  743 2
   751  741  742 am
   752  742  748 1
   753  742  749 1
   754  744  736 1
   755  746  740 1
   756  718  736 am
   757  750  751 1
   758  751  759 1
   759  751  754 1
   760  751  752 1
   761  752  753 2
   762  754  761 1
   763  754  755 1
   764  755  762 1
   765  755  756 1
   766  755  757 1
   767  756  763 1
   768  756  764 1
   769  756  765 1
   770  757  766 1
   771  757  767 1
   772  757  768 1
   773  758  750 1
   774  760  754 1
   775  738  750 am
   776  769  770 1
   777  770  773 1
   778  770  775 1
   779  770  771 1
   780  771  772 2
   781  773  778 1
   782  773  777 1
   783  773  776 1
   784  774  769 1
   785  752  769 am
   786  779  780 1
   787  780  788 1
   788  780  783 1
   789  780  781 1
   790  781  782 2
   791  783  790 1
   792  783  784 1
   793  784  791 1
   794  784  785 1
   795  784  786 1
   796  785  792 1
   797  785  793 1
   798  785  794 1
   799  786  795 1
   800  786  796 1
   801  786  797 1
   802  787  779 1
   803  789  783 1
   804  771  779 am
   805  798  799 1
   806  799  802 1
   807  799  804 1
   808  799  800 1
   809  800  801 2
   810  802  807 1
   811  802  806 1
   812  802  805 1
   813  803  798 1
   814  781  798 am
   815  808  809 1
   816  809  817 1
   817  809  812 1
   818  809  810 1
   819  810  811 2
   820  812  819 1
   821  812  813 1
   822  813  814 2
   823  813  815 2
   824  816  808 1
   825  818  812 1
   826  800  808 am
   827  820  821 1
   828  821  824 1
   829  821  826 1
   830  821  822 1
   831  822  823 2
   832  824  829 1
   833  824  828 1
   834  824  827 1
   835  825  820 1
   836  810  820 am
   837  830  831 1
   838  831  839 1
   839  831  834 1
   840  831  832 1
   841  832  833 2
   842  834  841 1
   843  834  835 1
   844  835  842 1
   845  835  836 1
   846  835  837 1
   847  836  843 1
   848  836  844 1
   849  836  845 1
   850  837  846 1
   851  837  847 1
   852  837  848 1
   853  838  830 1
   854  840  834 1
   855  822  830 am
   856  849  850 1
   857  850  857 1
   858  850  853 1
   859  850  851 1
   860  851  852 2
   861  853  858 1
   862  853  854 1
   863  853  855 1
   864  854  859 1
   865  854  860 1
   866  854  861 1
   867  855  862 1
   868  855  863 1
   869  855  864 1
   870  856  849 1
   871  832  849 am
   872  865  866 1
   873  866  867 1
   874  866  873 1
   875  866  869 1
   876  867  868 2
   877  869  871 1
   878  869  874 1
   879  869  870 1
   880  870  876 1
   881  870  877 1
   882  870  878 1
   883  871  875 1
   884  872  865 1
   885  851  865 am
   886  879  880 1
   887  880  881 1
   888  880  887 1
   889  880  883 1
   890  881  882 2
   891  883  885 1
   892  883  888 1
   893  883  884 1
   894  884  890 1
   895  884  891 1
   896  884  892 1
   897  885  889 1
   898  886  879 1
   899  867  879 am
   900  893  894 1
   901  894  895 1
   902  894  901 1
   903  894  897 1
   904  895  896 2
   905  897  899 1
   906  897  902 1
   907  897  898 1
   908  898  904 1
   909  898  905 1
   910  898  906 1
   911  899  903 1
   912  900  893 1
   913  881  893 am
   914  907  908 1
   915  908  916 1
   916  908  911 1
   917  908  909 1
   918  909  910 2
   919  911  918 1
   920  911  912 1
   921  912  920 1
   922  912  913 1
   923  913  914 1
   924  914  921 1
   925  914  922 1
   926  914  923 1
   927  915  907 1
   928  917  911 1
   929  919  912 1
   930  895  907 am
   931  924  925 1
   932  924  930 1
   933  925  931 1
   934  925  928 1
   935  925  926 1
   936  926  927 2
   937  928  929 1
   938  928  933 1
   939  929  935 1
   940  929  930 1
   941  930  937 1
   942  932  928 1
   943  934  929 1
   944  936  930 1
   945  909  924 am
   946  938  939 1
   947  939  950 1
   948  939  942 1
   949  939  940 1
   950  940  941 2
   951  942  952 1
   952  942  943 1
   953  943  944 ar
   954  943  945 ar
   955  944  953 1
   956  944  946 ar
   957  945  947 ar
   958  945  954 1
   959  946  955 1
   960  946  948 ar
   961  947  948 ar
   962  947  956 1
   963  948  957 1
   964  949  938 1
   965  951  942 1
   966  926  938 am
   967  958  959 1
   968  959  968 1
   969  959  962 1
   970  959  960 1
   971  960  961 2
   972  962  970 1
   973  962  963 1
   974  963  972 1
   975  963  964 1
   976  964  966 2
   977  964  965 am
   978  965  973 1
   979  965  974 1
   980  967  958 1
   981  969  962 1
   982  971  963 1
   983  940  958 am
   984  975  976 1
   985  976  982 1
   986  976  979 1
   987  976  977 1
   988  977  978 2
   989  979  984 1
   990  979  980 1
   991  981  975 1
   992  983  979 1
   993  985  980 1
   994  960  975 am
   995  986  987 1
   996  987  988 1
   997  987  994 1
   998  987  990 1
   999  988  989 2
  1000  990  992 1
  1001  990  995 1
  1002  990  991 1
  1003  991  997 1
  1004  991  998 1
  1005  991  999 1
  1006  992  996 1
  1007  993  986 1
  1008  977  986 am
  1009 1000 1001 1
  1010 1001 1008 1
  1011 1001 1004 1
  1012 1001 1002 1
  1013 1002 1003 2
  1014 1004 1009 1
  1015 1004 1005 1
  1016 1004 1006 1
  1017 1005 1010 1
  1018 1005 1011 1
  1019 1005 1012 1
  1020 1006 1013 1
  1021 1006 1014 1
  1022 1006 1015 1
  1023 1007 1000 1
  1024  988 1000 am
  1025 1016 1017 1
  1026 1017 1029 1
  1027 1017 1020 1
  1028 1017 1018 1
  1029 1018 1019 2
  1030 1020 1031 1
  1031 1020 1021 1
  1032 1021 1022 ar
  1033 1021 1023 ar
  1034 1022 1032 1
  1035 1022 1024 ar
  1036 1023 1025 ar
  1037 1023 1033 1
  1038 1024 1034 1
  1039 1024 1026 ar
  1040 1025 1026 ar
  1041 1025 1035 1
  1042 1026 1027 1
  1043 1027 1036 1
  1044 1028 1016 1
  1045 1030 1020 1
  1046 1002 1016 am
  1047 1037 1038 1
  1048 1038 1046 1
  1049 1038 1041 1
  1050 1038 1039 1
  1051 1039 1040 2
  1052 1041 1048 1
  1053 1041 1042 1
  1054 1042 1049 1
  1055 1042 1043 1
  1056 1042 1044 1
  1057 1043 1050 1
  1058 1043 1051 1
  1059 1043 1052 1
  1060 1044 1053 1
  1061 1044 1054 1
  1062 1044 1055 1
  1063 1045 1037 1
  1064 1047 1041 1
  1065 1018 1037 am
  1066 1056 1057 1
  1067 1057 1065 1
  1068 1057 1060 1
  1069 1057 1058 1
  1070 1058 1059 2
  1071 1060 1067 1
  1072 1060 1061 1
  1073 1061 1069 1
  1074 1061 1062 1
  1075 1062 1063 1
  1076 1063 1070 1
  1077 1063 1071 1
  1078 1063 1072 1
  1079 1064 1056 1
  1080 1066 1060 1
  1081 1068 1061 1
  1082 1039 1056 am
  1083 1073 1074 1
  1084 1074 1082 1
  1085 1074 1077 1
  1086 1074 1075 1
  1087 1075 1076 2
  1088 1077 1084 1
  1089 1077 1078 1
  1090 1078 1080 2
  1091 1078 1079 am
  1092 1079 1085 1
  1093 1079 1086 1
  1094 1081 1073 1
  1095 1083 1077 1
  1096 1058 1073 am
  1097 1087 1088 1
  1098 1088 1094 1
  1099 1088 1091 1
  1100 1088 1089 1
  1101 1089 1090 2
  1102 1091 1096 1
  1103 1091 1092 1
  1104 1093 1087 1
  1105 1095 1091 1
  1106 1097 1092 1
  1107 1075 1087 am
  1108 1098 1099 1
  1109 1099 1100 1
  1110 1099 1113 1
  1111 1099 1102 1
  1112 1100 1101 2
  1113 1102 1115 1
  1114 1102 1103 1
  1115 1103 1105 ar
  1116 1103 1104 ar
  1117 1104 1116 1
  1118 1104 1108 ar
  1119 1105 1106 ar
  1120 1105 1107 ar
  1121 1106 1108 ar
  1122 1106 1109 ar
  1123 1107 1110 ar
  1124 1107 1118 1
  1125 1108 1117 1
  1126 1109 1119 1
  1127 1109 1111 ar
  1128 1110 1111 ar
  1129 1110 1120 1
  1130 1111 1121 1
  1131 1112 1098 1
  1132 1114 1102 1
  1133 1089 1098 am
  1134 1122 1123 1
  1135 1122 1128 1
  1136 1123 1129 1
  1137 1123 1126 1
  1138 1123 1124 1
  1139 1124 1125 2
  1140 1126 1127 1
  1141 1126 1131 1
  1142 1127 1133 1
  1143 1127 1128 1
  1144 1128 1135 1
  1145 1130 1126 1
  1146 1132 1127 1
  1147 1134 1128 1
  1148 1100 1122 am
  1149 1136 1137 1
  1150 1137 1148 1
  1151 1137 1140 1
  1152 1137 1138 1
  1153 1138 1139 2
  1154 1140 1150 1
  1155 1140 1141 1
  1156 1141 1142 ar
  1157 1141 1143 ar
  1158 1142 1151 1
  1159 1142 1144 ar
  1160 1143 1145 ar
  1161 1143 1152 1
  1162 1144 1153 1
  1163 1144 1146 ar
  1164 1145 1146 ar
  1165 1145 1154 1
  1166 1146 1155 1
  1167 1147 1136 1
  1168 1149 1140 1
  1169 1124 1136 am
  1170 1156 1157 1
  1171 1157 1158 1
  1172 1157 1162 1
  1173 1158 1159 2
  1174 1160 1156 1
  1175 1161 1157 1
  1176 1138 1156 am
  1177 1163 1164 1
  1178 1164 1172 1
  1179 1164 1167 1
  1180 1164 1165 1
  1181 1165 1166 2
  1182 1167 1174 1
  1183 1167 1168 1
  1184 1168 1169 2
  1185 1168 1170 2
  1186 1171 1163 1
  1187 1173 1167 1
  1188 1158 1163 am
  1189 1175 1176 1
  1190 1176 1183 1
  1191 1176 1179 1
  1192 1176 1177 1
  1193 1177 1178 2
  1194 1179 1184 1
  1195 1179 1180 1
  1196 1179 1181 1
  1197 1180 1185 1
  1198 1180 1186 1
  1199 1180 1187 1
  1200 1181 1188 1
  1201 1181 1189 1
  1202 1181 1190 1
  1203 1182 1175 1
  1204 1165 1175 am
  1205 1191 1192 1
  1206 1192 1200 1
  1207 1192 1195 1
  1208 1192 1193 1
  1209 1193 1194 2
  1210 1195 1202 1
  1211 1195 1196 1
  1212 1196 1203 1
  1213 1196 1197 1
  1214 1196 1198 1
  1215 1197 1204 1
  1216 1197 1205 1
  1217 1197 1206 1
  1218 1198 1207 1
  1219 1198 1208 1
  1220 1198 1209 1
  1221 1199 1191 1
  1222 1201 1195 1
  1223 1177 1191 am
  1224 1210 1211 1
  1225 1211 1217 1
  1226 1211 1214 1
  1227 1211 1212 1
  1228 1212 1213 2
  1229 1214 1219 1
  1230 1214 1215 1
  1231 1216 1210 1
  1232 1218 1214 1
  1233 1193 1210 am
  1234 1220 1221 1
  1235 1221 1230 1
  1236 1221 1224 1
  1237 1221 1222 1
  1238 1222 1223 2
  1239 1224 1232 1
  1240 1224 1225 1
  1241 1225 1234 1
  1242 1225 1226 1
  1243 1226 1236 1
  1244 1226 1227 1
  1245 1227 1238 1
  1246 1227 1228 1
  1247 1228 1239 1
  1248 1228 1240 1
  1249 1228 1241 1
  1250 1229 1220 1
  1251 1231 1224 1
  1252 1233 1225 1
  1253 1235 1226 1
  1254 1237 1227 1
  1255 1212 1220 am
  1256 1242 1243 1
  1257 1243 1246 1
  1258 1243 1251 1
  1259 1243 1244 1
  1260 1244 1245 2
  1261 1246 1247 1
  1262 1246 1252 1
  1263 1246 1248 1
  1264 1247 1254 1
  1265 1248 1255 1
  1266 1248 1256 1
  1267 1248 1257 1
  1268 1249 1247 1
  1269 1249 1258 1
  1270 1249 1259 1
  1271 1249 1260 1
  1272 1250 1242 1
  1273 1253 1247 1
  1274 1222 1242 am
  1275 1261 1262 1
  1276 1262 1269 1
  1277 1262 1265 1
  1278 1262 1263 1
  1279 1263 1264 2
  1280 1265 1270 1
  1281 1265 1266 1
  1282 1265 1267 1
  1283 1266 1271 1
  1284 1266 1272 1
  1285 1266 1273 1
  1286 1267 1274 1
  1287 1267 1275 1
  1288 1267 1276 1
  1289 1268 1261 1
  1290 1244 1261 am
  1291 1277 1278 1
  1292 1278 1286 1
  1293 1278 1281 1
  1294 1278 1279 1
  1295 1279 1280 2
  1296 1281 1288 1
  1297 1281 1282 1
  1298 1282 1289 1
  1299 1282 1283 1
  1300 1282 1284 1
  1301 1283 1290 1
  1302 1283 1291 1
  1303 1283 1292 1
  1304 1284 1293 1
  1305 1284 1294 1
  1306 1284 1295 1
  1307 1285 1277 1
  1308 1287 1281 1
  1309 1263 1277 am
  1310 1296 1297 1
  1311 1297 1303 1
  1312 1297 1300 1
  1313 1297 1298 1
  1314 1298 1299 2
  1315 1300 1305 1
  1316 1300 1301 1
  1317 1302 1296 1
  1318 1304 1300 1
  1319 1306 1301 1
  1320 1279 1296 am
  1321 1307 1308 1
  1322 1308 1311 1
  1323 1308 1316 1
  1324 1308 1309 1
  1325 1309 1310 2
  1326 1311 1312 1
  1327 1311 1317 1
  1328 1311 1313 1
  1329 1312 1319 1
  1330 1313 1320 1
  1331 1313 1321 1
  1332 1313 1322 1
  1333 1314 1312 1
  1334 1314 1323 1
  1335 1314 1324 1
  1336 1314 1325 1
  1337 1315 1307 1
  1338 1318 1312 1
  1339 1298 1307 am
  1340 1326 1327 1
  1341 1327 1335 1
  1342 1327 1330 1
  1343 1327 1328 1
  1344 1328 1329 2
  1345 1330 1337 1
  1346 1330 1331 1
  1347 1331 1332 2
  1348 1331 1333 2
  1349 1334 1326 1
  1350 1336 1330 1
  1351 1309 1326 am
  1352 1338 1339 1
  1353 1339 1351 1
  1354 1339 1342 1
  1355 1339 1340 1
  1356 1340 1341 2
  1357 1342 1353 1
  1358 1342 1343 1
  1359 1343 1344 ar
  1360 1343 1345 ar
  1361 1344 1354 1
  1362 1344 1346 ar
  1363 1345 1347 ar
  1364 1345 1355 1
  1365 1346 1356 1
  1366 1346 1348 ar
  1367 1347 1348 ar
  1368 1347 1357 1
  1369 1348 1349 1
  1370 1349 1358 1
  1371 1350 1338 1
  1372 1352 1342 1
  1373 1328 1338 am
  1374 1359 1360 1
  1375 1360 1372 1
  1376 1360 1363 1
  1377 1360 1361 1
  1378 1361 1362 2
  1379 1363 1374 1
  1380 1363 1364 1
  1381 1364 1365 ar
  1382 1364 1366 ar
  1383 1365 1375 1
  1384 1365 1367 ar
  1385 1366 1368 ar
  1386 1366 1376 1
  1387 1367 1377 1
  1388 1367 1369 ar
  1389 1368 1369 ar
  1390 1368 1378 1
  1391 1369 1370 1
  1392 1370 1379 1
  1393 1371 1359 1
  1394 1373 1363 1
  1395 1340 1359 am
  1396 1380 1381 1
  1397 1381 1389 1
  1398 1381 1384 1
  1399 1381 1382 1
  1400 1382 1383 2
  1401 1384 1391 1
  1402 1384 1385 1
  1403 1385 1387 2
  1404 1385 1386 am
  1405 1386 1392 1
  1406 1386 1393 1
  1407 1388 1380 1
  1408 1390 1384 1
  1409 1361 1380 am
  1410 1394 1395 1
  1411 1395 1403 1
  1412 1395 1398 1
  1413 1395 1396 1
  1414 1396 1397 2
  1415 1398 1405 1
  1416 1398 1399 1
  1417 1399 1407 1
  1418 1399 1400 1
  1419 1400 1401 1
  1420 1401 1408 1
  1421 1401 1409 1
  1422 1401 1410 1
  1423 1402 1394 1
  1424 1404 1398 1
  1425 1406 1399 1
  1426 1382 1394 am
  1427 1411 1412 1
  1428 1412 1423 1
  1429 1412 1415 1
  1430 1412 1413 1
  1431 1413 1414 2
  1432 1415 1425 1
  1433 1415 1416 1
  1434 1416 1417 ar
  1435 1416 1418 ar
  1436 1417 1426 1
  1437 1417 1419 ar
  1438 1418 1420 ar
  1439 1418 1427 1
  1440 1419 1428 1
  1441 1419 1421 ar
  1442 1420 1421 ar
  1443 1420 1429 1
  1444 1421 1430 1
  1445 1422 1411 1
  1446 1424 1415 1
  1447 1396 1411 am
  1448 1431 1432 1
  1449 1432 1433 1
  1450 1432 1439 1
  1451 1432 1435 1
  1452 1433 1434 2
  1453 1435 1437 1
  1454 1435 1440 1
  1455 1435 1436 1
  1456 1436 1442 1
  1457 1436 1443 1
  1458 1436 1444 1
  1459 1437 1441 1
  1460 1438 1431 1
  1461 1413 1431 am
  1462 1445 1446 1
  1463 1446 1452 1
  1464 1446 1449 1
  1465 1446 1447 1
  1466 1447 1448 2
  1467 1449 1454 1
  1468 1449 1450 1
  1469 1451 1445 1
  1470 1453 1449 1
  1471 1455 1450 1
  1472 1433 1445 am
  1473 1456 1457 1
  1474 1457 1460 1
  1475 1457 1465 1
  1476 1457 1458 1
  1477 1458 1459 2
  1478 1460 1461 1
  1479 1460 1466 1
  1480 1460 1462 1
  1481 1461 1468 1
  1482 1462 1469 1
  1483 1462 1470 1
  1484 1462 1471 1
  1485 1463 1461 1
  1486 1463 1472 1
  1487 1463 1473 1
  1488 1463 1474 1
  1489 1464 1456 1
  1490 1467 1461 1
  1491 1447 1456 am
  1492 1475 1476 1
  1493 1476 1487 1
  1494 1476 1479 1
  1495 1476 1477 1
  1496 1477 1478 2
  1497 1479 1489 1
  1498 1479 1480 1
  1499 1480 1481 ar
  1500 1480 1482 ar
  1501 1481 1490 1
  1502 1481 1483 ar
  1503 1482 1484 ar
  1504 1482 1491 1
  1505 1483 1492 1
  1506 1483 1485 ar
  1507 1484 1485 ar
  1508 1484 1493 1
  1509 1485 1494 1
  1510 1486 1475 1
  1511 1488 1479 1
  1512 1458 1475 am
  1513 1495 1496 1
  1514 1496 1497 1
  1515 1496 1503 1
  1516 1496 1499 1
  1517 1497 1498 2
  1518 1499 1501 1
  1519 1499 1504 1
  1520 1499 1500 1
  1521 1500 1506 1
  1522 1500 1507 1
  1523 1500 1508 1
  1524 1501 1505 1
  1525 1502 1495 1
  1526 1477 1495 am
  1527 1509 1510 1
  1528 1510 1518 1
  1529 1510 1513 1
  1530 1510 1511 1
  1531 1511 1512 2
  1532 1513 1520 1
  1533 1513 1514 1
  1534 1514 1521 1
  1535 1514 1515 1
  1536 1514 1516 1
  1537 1515 1522 1
  1538 1515 1523 1
  1539 1515 1524 1
  1540 1516 1525 1
  1541 1516 1526 1
  1542 1516 1527 1
  1543 1517 1509 1
  1544 1519 1513 1
  1545 1497 1509 am
  1546 1528 1529 1
  1547 1529 1530 1
  1548 1529 1536 1
  1549 1529 1532 1
  1550 1530 1531 2
  1551 1532 1534 1
  1552 1532 1537 1
  1553 1532 1533 1
  1554 1533 1539 1
  1555 1533 1540 1
  1556 1533 1541 1
  1557 1534 1538 1
  1558 1535 1528 1
  1559 1511 1528 am
  1560 1542 1543 1
  1561 1543 1551 1
  1562 1543 1546 1
  1563 1543 1544 1
  1564 1544 1545 2
  1565 1546 1553 1
  1566 1546 1547 1
  1567 1547 1555 1
  1568 1547 1548 1
  1569 1548 1549 1
  1570 1549 1556 1
  1571 1549 1557 1
  1572 1549 1558 1
  1573 1550 1542 1
  1574 1552 1546 1
  1575 1554 1547 1
  1576 1530 1542 am
  1577 1559 1560 1
  1578 1560 1568 1
  1579 1560 1563 1
  1580 1560 1561 1
  1581 1561 1562 2
  1582 1563 1570 1
  1583 1563 1564 1
  1584 1564 1572 1
  1585 1564 1565 1
  1586 1565 1566 1
  1587 1566 1573 1
  1588 1566 1574 1
  1589 1566 1575 1
  1590 1567 1559 1
  1591 1569 1563 1
  1592 1571 1564 1
  1593 1544 1559 am
  1594 1576 1577 1
  1595 1577 1583 1
  1596 1577 1580 1
  1597 1577 1578 1
  1598 1578 1579 2
  1599 1580 1585 1
  1600 1580 1581 1
  1601 1582 1576 1
  1602 1584 1580 1
  1603 1586 1581 1
  1604 1561 1576 am
  1605 1587 1588 1
  1606 1588 1595 1
  1607 1588 1591 1
  1608 1588 1589 1
  1609 1589 1590 2
  1610 1591 1596 1
  1611 1591 1592 1
  1612 1591 1593 1
  1613 1592 1597 1
  1614 1592 1598 1
  1615 1592 1599 1
  1616 1593 1600 1
  1617 1593 1601 1
  1618 1593 1602 1
  1619 1594 1587 1
  1620 1578 1587 am
  1621 1603 1604 1
  1622 1604 1612 1
  1623 1604 1607 1
  1624 1604 1605 1
  1625 1605 1606 2
  1626 1607 1614 1
  1627 1607 1608 1
  1628 1608 1609 2
  1629 1608 1610 2
  1630 1611 1603 1
  1631 1613 1607 1
  1632 1589 1603 am
  1633 1615 1616 1
  1634 1616 1617 1
  1635 1616 1627 1
  1636 1616 1619 1
  1637 1617 1618 2
  1638 1619 1629 1
  1639 1619 1620 1
  1640 1620 1631 1
  1641 1620 1621 1
  1642 1621 1633 1
  1643 1621 1622 1
  1644 1622 1634 1
  1645 1622 1623 2
  1646 1623 1624 2
  1647 1623 1625 2
  1648 1624 1635 1
  1649 1624 1636 1
  1650 1625 1638 1
  1651 1625 1637 1
  1652 1626 1615 1
  1653 1628 1619 1
  1654 1630 1620 1
  1655 1632 1621 1
  1656 1605 1615 am
  1657 1639 1640 1
  1658 1640 1652 1
  1659 1640 1643 1
  1660 1640 1641 1
  1661 1641 1642 2
  1662 1643 1654 1
  1663 1643 1644 1
  1664 1644 1645 ar
  1665 1644 1646 ar
  1666 1645 1655 1
  1667 1645 1647 ar
  1668 1646 1648 ar
  1669 1646 1656 1
  1670 1647 1657 1
  1671 1647 1649 ar
  1672 1648 1649 ar
  1673 1648 1658 1
  1674 1649 1650 1
  1675 1650 1659 1
  1676 1651 1639 1
  1677 1653 1643 1
  1678 1617 1639 am
  1679 1660 1661 1
  1680 1661 1664 1
  1681 1661 1669 1
  1682 1661 1662 1
  1683 1662 1663 2
  1684 1664 1665 1
  1685 1664 1670 1
  1686 1664 1666 1
  1687 1665 1672 1
  1688 1666 1673 1
  1689 1666 1674 1
  1690 1666 1675 1
  1691 1667 1665 1
  1692 1667 1676 1
  1693 1667 1677 1
  1694 1667 1678 1
  1695 1668 1660 1
  1696 1671 1665 1
  1697 1641 1660 am
  1698 1679 1680 1
  1699 1680 1683 1
  1700 1680 1685 1
  1701 1680 1681 1
  1702 1681 1682 2
  1703 1683 1688 1
  1704 1683 1687 1
  1705 1683 1686 1
  1706 1684 1679 1
  1707 1662 1679 am
  1708 1689 1690 1
  1709 1690 1697 1
  1710 1690 1693 1
  1711 1690 1691 1
  1712 1691 1692 2
  1713 1693 1698 1
  1714 1693 1694 1
  1715 1693 1695 1
  1716 1694 1699 1
  1717 1694 1700 1
  1718 1694 1701 1
  1719 1695 1702 1
  1720 1695 1703 1
  1721 1695 1704 1
  1722 1696 1689 1
  1723 1681 1689 am
  1724 1705 1706 1
  1725 1706 1712 1
  1726 1706 1709 1
  1727 1706 1707 1
  1728 1707 1708 2
  1729 1709 1714 1
  1730 1709 1710 1
  1731 1711 1705 1
  1732 1713 1709 1
  1733 1715 1710 1
  1734 1691 1705 am
  1735 1716 1717 1
  1736 1716 1726 1
  1737 1717 1718 1
  1738 1717 1720 1
  1739 1717 1727 1
  1740 1718 1719 2
  1741 1720 1721 1
  1742 1720 1728 1
  1743 1720 1729 1
  1744 1721 1722 ar
  1745 1721 1723 ar
  1746 1722 1725 ar
  1747 1722 1731 1
  1748 1723 1724 ar
  1749 1723 1730 1
  1750 1724 1725 ar
  1751 1724 1732 1
  1752 1707 1716 am
  1753 1733 1734 1
  1754 1733 1739 1
  1755 1734 1740 1
  1756 1734 1737 1
  1757 1734 1735 1
  1758 1735 1736 2
  1759 1737 1738 1
  1760 1737 1742 1
  1761 1738 1744 1
  1762 1738 1739 1
  1763 1739 1746 1
  1764 1741 1737 1
  1765 1743 1738 1
  1766 1745 1739 1
  1767 1733 1718 am
  1768 1747 1748 1
  1769 1748 1755 1
  1770 1748 1751 1
  1771 1748 1749 1
  1772 1749 1750 2
  1773 1751 1756 1
  1774 1751 1752 1
  1775 1751 1753 1
  1776 1752 1757 1
  1777 1752 1758 1
  1778 1752 1759 1
  1779 1753 1760 1
  1780 1753 1761 1
  1781 1753 1762 1
  1782 1754 1747 1
  1783 1735 1747 am
  1784 1763 1764 1
  1785 1764 1773 1
  1786 1764 1767 1
  1787 1764 1765 1
  1788 1765 1766 2
  1789 1767 1775 1
  1790 1767 1768 1
  1791 1768 1777 1
  1792 1768 1769 1
  1793 1769 1779 1
  1794 1769 1770 1
  1795 1770 1781 1
  1796 1770 1771 1
  1797 1771 1782 1
  1798 1771 1783 1
  1799 1771 1784 1
  1800 1772 1763 1
  1801 1774 1767 1
  1802 1776 1768 1
  1803 1778 1769 1
  1804 1780 1770 1
  1805 1749 1763 am
  1806 1785 1786 1
  1807 1786 1789 1
  1808 1786 1791 1
  1809 1786 1787 1
  1810 1787 1788 2
  1811 1789 1794 1
  1812 1789 1793 1
  1813 1789 1792 1
  1814 1790 1785 1
  1815 1765 1785 am
  1816 1795 1796 1
  1817 1796 1804 1
  1818 1796 1799 1
  1819 1796 1797 1
  1820 1797 1798 2
  1821 1799 1806 1
  1822 1799 1800 1
  1823 1800 1807 1
  1824 1800 1801 1
  1825 1800 1802 1
  1826 1801 1808 1
  1827 1801 1809 1
  1828 1801 1810 1
  1829 1802 1811 1
  1830 1802 1812 1
  1831 1802 1813 1
  1832 1803 1795 1
  1833 1805 1799 1
  1834 1787 1795 am
  1835 1814 1815 1
  1836 1815 1823 1
  1837 1815 1818 1
  1838 1815 1816 1
  1839 1816 1817 2
  1840 1818 1825 1
  1841 1818 1819 1
  1842 1819 1820 2
  1843 1819 1821 2
  1844 1822 1814 1
  1845 1824 1818 1
  1846 1797 1814 am
  1847 1826 1827 1
  1848 1827 1838 1
  1849 1827 1830 1
  1850 1827 1828 1
  1851 1828 1829 2
  1852 1830 1840 1
  1853 1830 1831 1
  1854 1831 1832 ar
  1855 1831 1833 ar
  1856 1832 1841 1
  1857 1832 1834 ar
  1858 1833 1835 ar
  1859 1833 1842 1
  1860 1834 1843 1
  1861 1834 1836 ar
  1862 1835 1836 ar
  1863 1835 1844 1
  1864 1836 1845 1
  1865 1837 1826 1
  1866 1839 1830 1
  1867 1816 1826 am
  1868 1846 1847 1
  1869 1847 1848 1
  1870 1847 1858 1
  1871 1847 1850 1
  1872 1848 1849 2
  1873 1850 1860 1
  1874 1850 1851 1
  1875 1851 1862 1
  1876 1851 1852 1
  1877 1852 1864 1
  1878 1852 1853 1
  1879 1853 1865 1
  1880 1853 1854 2
  1881 1854 1855 2
  1882 1854 1856 2
  1883 1855 1866 1
  1884 1855 1867 1
  1885 1856 1869 1
  1886 1856 1868 1
  1887 1857 1846 1
  1888 1859 1850 1
  1889 1861 1851 1
  1890 1863 1852 1
  1891 1828 1846 am
  1892 1870 1871 1
  1893 1871 1872 1
  1894 1871 1878 1
  1895 1871 1874 1
  1896 1872 1873 2
  1897 1874 1876 1
  1898 1874 1879 1
  1899 1874 1875 1
  1900 1875 1881 1
  1901 1875 1882 1
  1902 1875 1883 1
  1903 1876 1880 1
  1904 1877 1870 1
  1905 1848 1870 am
  1906 1884 1885 1
  1907 1884 1890 1
  1908 1885 1891 1
  1909 1885 1888 1
  1910 1885 1886 1
  1911 1886 1887 2
  1912 1888 1889 1
  1913 1888 1893 1
  1914 1889 1895 1
  1915 1889 1890 1
  1916 1890 1897 1
  1917 1892 1888 1
  1918 1894 1889 1
  1919 1896 1890 1
  1920 1872 1884 am
  1921 1898 1899 1
  1922 1899 1907 1
  1923 1899 1902 1
  1924 1899 1900 1
  1925 1900 1901 2
  1926 1902 1909 1
  1927 1902 1903 1
  1928 1903 1910 1
  1929 1903 1904 1
  1930 1903 1905 1
  1931 1904 1911 1
  1932 1904 1912 1
  1933 1904 1913 1
  1934 1905 1914 1
  1935 1905 1915 1
  1936 1905 1916 1
  1937 1906 1898 1
  1938 1908 1902 1
  1939 1886 1898 am
  1940 1917 1918 1
  1941 1918 1927 1
  1942 1918 1921 1
  1943 1918 1919 1
  1944 1919 1920 2
  1945 1921 1929 1
  1946 1921 1922 1
  1947 1922 1931 1
  1948 1922 1923 1
  1949 1923 1933 1
  1950 1923 1924 1
  1951 1924 1935 1
  1952 1924 1925 1
  1953 1925 1936 1
  1954 1925 1937 1
  1955 1925 1938 1
  1956 1926 1917 1
  1957 1928 1921 1
  1958 1930 1922 1
  1959 1932 1923 1
  1960 1934 1924 1
  1961 1900 1917 am
  1962 1939 1940 1
  1963 1940 1943 1
  1964 1940 1945 1
  1965 1940 1941 1
  1966 1941 1942 2
  1967 1943 1948 1
  1968 1943 1947 1
  1969 1943 1946 1
  1970 1944 1939 1
  1971 1919 1939 am
  1972 1949 1950 1
  1973 1950 1959 1
  1974 1950 1953 1
  1975 1950 1951 1
  1976 1951 1952 2
  1977 1953 1961 1
  1978 1953 1954 1
  1979 1954 1963 1
  1980 1954 1955 1
  1981 1955 1965 1
  1982 1955 1956 1
  1983 1956 1967 1
  1984 1956 1957 1
  1985 1957 1968 1
  1986 1957 1969 1
  1987 1957 1970 1
  1988 1958 1949 1
  1989 1960 1953 1
  1990 1962 1954 1
  1991 1964 1955 1
  1992 1966 1956 1
  1993 1941 1949 am
  1994 1971 1972 1
  1995 1972 1975 1
  1996 1972 1980 1
  1997 1972 1973 1
  1998 1973 1974 2
  1999 1975 1976 1
  2000 1975 1981 1
  2001 1975 1977 1
  2002 1976 1983 1
  2003 1977 1984 1
  2004 1977 1985 1
  2005 1977 1986 1
  2006 1978 1976 1
  2007 1978 1987 1
  2008 1978 1988 1
  2009 1978 1989 1
  2010 1979 1971 1
  2011 1982 1976 1
  2012 1951 1971 am
  2013 1990 1991 1
  2014 1991 1994 1
  2015 1991 1999 1
  2016 1991 1992 1
  2017 1992 1993 2
  2018 1994 1995 1
  2019 1994 2000 1
  2020 1994 1996 1
  2021 1995 2002 1
  2022 1996 2003 1
  2023 1996 2004 1
  2024 1996 2005 1
  2025 1997 1995 1
  2026 1997 2006 1
  2027 1997 2007 1
  2028 1997 2008 1
  2029 1998 1990 1
  2030 2001 1995 1
  2031 1973 1990 am
  2032 2009 2010 1
  2033 2010 2018 1
  2034 2010 2013 1
  2035 2010 2011 1
  2036 2011 2012 2
  2037 2013 2020 1
  2038 2013 2014 1
  2039 2014 2016 2
  2040 2014 2015 am
  2041 2015 2021 1
  2042 2015 2022 1
  2043 2017 2009 1
  2044 2019 2013 1
  2045 1992 2009 am
  2046 2023 2024 1
  2047 2024 2027 1
  2048 2024 2032 1
  2049 2024 2025 1
  2050 2025 2026 2
  2051 2027 2028 1
  2052 2027 2033 1
  2053 2027 2029 1
  2054 2028 2035 1
  2055 2029 2036 1
  2056 2029 2037 1
  2057 2029 2038 1
  2058 2030 2028 1
  2059 2030 2039 1
  2060 2030 2040 1
  2061 2030 2041 1
  2062 2031 2023 1
  2063 2034 2028 1
  2064 2011 2023 am
  2065 2042 2043 1
  2066 2043 2049 1
  2067 2043 2046 1
  2068 2043 2044 1
  2069 2044 2045 2
  2070 2046 2051 1
  2071 2046 2047 1
  2072 2048 2042 1
  2073 2050 2046 1
  2074 2052 2047 1
  2075 2025 2042 am
  2076 2053 2054 1
  2077 2054 2057 1
  2078 2054 2062 1
  2079 2054 2055 1
  2080 2055 2056 2
  2081 2057 2058 1
  2082 2057 2063 1
  2083 2057 2059 1
  2084 2058 2065 1
  2085 2059 2066 1
  2086 2059 2067 1
  2087 2059 2068 1
  2088 2060 2058 1
  2089 2060 2069 1
  2090 2060 2070 1
  2091 2060 2071 1
  2092 2061 2053 1
  2093 2064 2058 1
  2094 2044 2053 am
  2095 2072 2073 1
  2096 2073 2074 1
  2097 2073 2087 1
  2098 2073 2076 1
  2099 2074 2075 2
  2100 2076 2089 1
  2101 2076 2077 1
  2102 2077 2079 ar
  2103 2077 2078 ar
  2104 2078 2090 1
  2105 2078 2082 ar
  2106 2079 2080 ar
  2107 2079 2081 ar
  2108 2080 2082 ar
  2109 2080 2083 ar
  2110 2081 2084 ar
  2111 2081 2092 1
  2112 2082 2091 1
  2113 2083 2093 1
  2114 2083 2085 ar
  2115 2084 2085 ar
  2116 2084 2094 1
  2117 2085 2095 1
  2118 2086 2072 1
  2119 2088 2076 1
  2120 2055 2072 am
  2121 2096 2097 1
  2122 2097 2105 1
  2123 2097 2100 1
  2124 2097 2098 1
  2125 2098 2099 2
  2126 2100 2107 1
  2127 2100 2101 1
  2128 2101 2108 1
  2129 2101 2102 1
  2130 2101 2103 1
  2131 2102 2109 1
  2132 2102 2110 1
  2133 2102 2111 1
  2134 2103 2112 1
  2135 2103 2113 1
  2136 2103 2114 1
  2137 2104 2096 1
  2138 2106 2100 1
  2139 2074 2096 am
  2140 2115 2116 1
  2141 2116 2124 1
  2142 2116 2119 1
  2143 2116 2117 1
  2144 2117 2118 2
  2145 2119 2126 1
  2146 2119 2120 1
  2147 2120 2127 1
  2148 2120 2121 1
  2149 2120 2122 1
  2150 2121 2128 1
  2151 2121 2129 1
  2152 2121 2130 1
  2153 2122 2131 1
  2154 2122 2132 1
  2155 2122 2133 1
  2156 2123 2115 1
  2157 2125 2119 1
  2158 2098 2115 am
  2159 2134 2135 1
  2160 2135 2141 1
  2161 2135 2138 1
  2162 2135 2136 1
  2163 2136 2137 2
  2164 2138 2143 1
  2165 2138 2139 1
  2166 2140 2134 1
  2167 2142 2138 1
  2168 2144 2139 1
  2169 2117 2134 am
  2170 2145 2146 1
  2171 2146 2152 1
  2172 2146 2149 1
  2173 2146 2147 1
  2174 2147 2148 2
  2175 2149 2154 1
  2176 2149 2150 1
  2177 2151 2145 1
  2178 2153 2149 1
  2179 2155 2150 1
  2180 2136 2145 am
  2181 2156 2157 1
  2182 2157 2163 1
  2183 2157 2160 1
  2184 2157 2158 1
  2185 2158 2159 2
  2186 2160 2165 1
  2187 2160 2161 1
  2188 2162 2156 1
  2189 2164 2160 1
  2190 2166 2161 1
  2191 2147 2156 am
  2192 2167 2168 1
  2193 2168 2175 1
  2194 2168 2171 1
  2195 2168 2169 1
  2196 2169 2170 2
  2197 2171 2176 1
  2198 2171 2172 1
  2199 2171 2173 1
  2200 2172 2177 1
  2201 2172 2178 1
  2202 2172 2179 1
  2203 2173 2180 1
  2204 2173 2181 1
  2205 2173 2182 1
  2206 2174 2167 1
  2207 2158 2167 am
  2208 2183 2184 1
  2209 2184 2185 1
  2210 2184 2189 1
  2211 2185 2186 2
  2212 2187 2183 1
  2213 2188 2184 1
  2214 2169 2183 am
  2215 2190 2191 1
  2216 2191 2194 1
  2217 2191 2199 1
  2218 2191 2192 1
  2219 2192 2193 2
  2220 2194 2195 1
  2221 2194 2200 1
  2222 2194 2196 1
  2223 2195 2202 1
  2224 2196 2203 1
  2225 2196 2204 1
  2226 2196 2205 1
  2227 2197 2195 1
  2228 2197 2206 1
  2229 2197 2207 1
  2230 2197 2208 1
  2231 2198 2190 1
  2232 2201 2195 1
  2233 2185 2190 am
  2234 2209 2210 1
  2235 2210 2216 1
  2236 2210 2213 1
  2237 2210 2211 1
  2238 2211 2212 2
  2239 2213 2218 1
  2240 2213 2214 1
  2241 2215 2209 1
  2242 2217 2213 1
  2243 2219 2214 1
  2244 2192 2209 am
  2245 2220 2221 1
  2246 2221 2224 1
  2247 2221 2226 1
  2248 2221 2222 1
  2249 2222 2223 2
  2250 2224 2229 1
  2251 2224 2228 1
  2252 2224 2227 1
  2253 2225 2220 1
  2254 2211 2220 am
  2255 2230 2231 1
  2256 2231 2234 1
  2257 2231 2239 1
  2258 2231 2232 1
  2259 2232 2233 2
  2260 2234 2235 1
  2261 2234 2240 1
  2262 2234 2236 1
  2263 2235 2242 1
  2264 2236 2243 1
  2265 2236 2244 1
  2266 2236 2245 1
  2267 2237 2235 1
  2268 2237 2246 1
  2269 2237 2247 1
  2270 2237 2248 1
  2271 2238 2230 1
  2272 2241 2235 1
  2273 2222 2230 am
  2274 2249 2250 1
  2275 2250 2257 1
  2276 2250 2253 1
  2277 2250 2251 1
  2278 2251 2252 2
  2279 2253 2258 1
  2280 2253 2254 1
  2281 2253 2255 1
  2282 2254 2259 1
  2283 2254 2260 1
  2284 2254 2261 1
  2285 2255 2262 1
  2286 2255 2263 1
  2287 2255 2264 1
  2288 2256 2249 1
  2289 2232 2249 am
  2290 2265 2266 1
  2291 2266 2274 1
  2292 2266 2269 1
  2293 2266 2267 1
  2294 2267 2268 2
  2295 2269 2276 1
  2296 2269 2270 1
  2297 2270 2277 1
  2298 2270 2271 1
  2299 2270 2272 1
  2300 2271 2278 1
  2301 2271 2279 1
  2302 2271 2280 1
  2303 2272 2281 1
  2304 2272 2282 1
  2305 2272 2283 1
  2306 2273 2265 1
  2307 2275 2269 1
  2308 2251 2265 am
  2309 2284 2285 1
  2310 2285 2286 1
  2311 2285 2290 1
  2312 2286 2287 2
  2313 2288 2284 1
  2314 2289 2285 1
  2315 2267 2284 am
  2316 2291 2292 1
  2317 2292 2293 1
  2318 2292 2297 1
  2319 2293 2294 2
  2320 2295 2291 1
  2321 2296 2292 1
  2322 2286 2291 am
  2323 2298 2299 1
  2324 2299 2300 1
  2325 2299 2306 1
  2326 2299 2302 1
  2327 2300 2301 2
  2328 2302 2304 1
  2329 2302 2307 1
  2330 2302 2303 1
  2331 2303 2309 1
  2332 2303 2310 1
  2333 2303 2311 1
  2334 2304 2308 1
  2335 2305 2298 1
  2336 2293 2298 am
  2337 2312 2313 1
  2338 2313 2322 1
  2339 2313 2316 1
  2340 2313 2314 1
  2341 2314 2315 2
  2342 2316 2324 1
  2343 2316 2317 1
  2344 2317 2326 1
  2345 2317 2318 1
  2346 2318 2328 1
  2347 2318 2319 1
  2348 2319 2330 1
  2349 2319 2320 1
  2350 2320 2331 1
  2351 2320 2332 1
  2352 2320 2333 1
  2353 2321 2312 1
  2354 2323 2316 1
  2355 2325 2317 1
  2356 2327 2318 1
  2357 2329 2319 1
  2358 2300 2312 am
  2359 2334 2335 1
  2360 2335 2342 1
  2361 2335 2338 1
  2362 2335 2336 1
  2363 2336 2337 2
  2364 2338 2343 1
  2365 2338 2339 1
  2366 2338 2340 1
  2367 2339 2344 1
  2368 2339 2345 1
  2369 2339 2346 1
  2370 2340 2347 1
  2371 2340 2348 1
  2372 2340 2349 1
  2373 2341 2334 1
  2374 2314 2334 am
  2375 2350 2351 1
  2376 2351 2352 1
  2377 2351 2362 1
  2378 2351 2354 1
  2379 2352 2353 2
  2380 2354 2364 1
  2381 2354 2355 1
  2382 2355 2366 1
  2383 2355 2356 1
  2384 2356 2368 1
  2385 2356 2357 1
  2386 2357 2369 1
  2387 2357 2358 2
  2388 2358 2359 2
  2389 2358 2360 2
  2390 2359 2370 1
  2391 2359 2371 1
  2392 2360 2373 1
  2393 2360 2372 1
  2394 2361 2350 1
  2395 2363 2354 1
  2396 2365 2355 1
  2397 2367 2356 1
  2398 2336 2350 am
  2399 2374 2375 1
  2400 2375 2384 1
  2401 2375 2378 1
  2402 2375 2376 1
  2403 2376 2377 2
  2404 2378 2386 1
  2405 2378 2379 1
  2406 2379 2388 1
  2407 2379 2380 1
  2408 2380 2381 2
  2409 2380 2382 2
  2410 2383 2374 1
  2411 2385 2378 1
  2412 2387 2379 1
  2413 2352 2374 am
  2414 2389 2390 1
  2415 2390 2398 1
  2416 2390 2393 1
  2417 2390 2391 1
  2418 2391 2392 2
  2419 2393 2400 1
  2420 2393 2394 1
  2421 2394 2395 2
  2422 2394 2396 2
  2423 2397 2389 1
  2424 2399 2393 1
  2425 2376 2389 am
  2426 2401 2402 1
  2427 2402 2409 1
  2428 2402 2405 1
  2429 2402 2403 1
  2430 2403 2404 2
  2431 2405 2410 1
  2432 2405 2406 1
  2433 2405 2407 1
  2434 2406 2411 1
  2435 2406 2412 1
  2436 2406 2413 1
  2437 2407 2414 1
  2438 2407 2415 1
  2439 2407 2416 1
  2440 2408 2401 1
  2441 2391 2401 am
  2442 2417 2418 1
  2443 2418 2426 1
  2444 2418 2421 1
  2445 2418 2419 1
  2446 2419 2420 2
  2447 2421 2428 1
  2448 2421 2422 1
  2449 2422 2423 2
  2450 2422 2424 2
  2451 2425 2417 1
  2452 2427 2421 1
  2453 2403 2417 am
  2454 2429 2430 1
  2455 2430 2437 1
  2456 2430 2433 1
  2457 2430 2431 1
  2458 2431 2432 2
  2459 2433 2438 1
  2460 2433 2434 1
  2461 2433 2435 1
  2462 2434 2439 1
  2463 2434 2440 1
  2464 2434 2441 1
  2465 2435 2442 1
  2466 2435 2443 1
  2467 2435 2444 1
  2468 2436 2429 1
  2469 2419 2429 am
  2470 2445 2446 1
  2471 2446 2449 1
  2472 2446 2454 1
  2473 2446 2447 1
  2474 2447 2448 2
  2475 2449 2450 1
  2476 2449 2455 1
  2477 2449 2451 1
  2478 2450 2457 1
  2479 2451 2458 1
  2480 2451 2459 1
  2481 2451 2460 1
  2482 2452 2450 1
  2483 2452 2461 1
  2484 2452 2462 1
  2485 2452 2463 1
  2486 2453 2445 1
  2487 2456 2450 1
  2488 2431 2445 am
  2489 2464 2465 1
  2490 2465 2474 1
  2491 2465 2468 1
  2492 2465 2466 1
  2493 2466 2467 2
  2494 2468 2476 1
  2495 2468 2469 1
  2496 2469 2478 1
  2497 2469 2470 1
  2498 2470 2471 2
  2499 2470 2472 2
  2500 2473 2464 1
  2501 2475 2468 1
  2502 2477 2469 1
  2503 2447 2464 am
  2504 2479 2480 1
  2505 2480 2486 1
  2506 2480 2483 1
  2507 2480 2481 1
  2508 2481 2482 2
  2509 2483 2488 1
  2510 2483 2484 1
  2511 2485 2479 1
  2512 2487 2483 1
  2513 2466 2479 am
  2514 2489 2490 1
  2515 2490 2496 1
  2516 2490 2493 1
  2517 2490 2491 1
  2518 2491 2492 2
  2519 2493 2498 1
  2520 2493 2494 1
  2521 2495 2489 1
  2522 2497 2493 1
  2523 2499 2494 1
  2524 2481 2489 am
  2525 2500 2501 1
  2526 2501 2509 1
  2527 2501 2504 1
  2528 2501 2502 1
  2529 2502 2503 2
  2530 2504 2511 1
  2531 2504 2505 1
  2532 2505 2512 1
  2533 2505 2506 1
  2534 2505 2507 1
  2535 2506 2513 1
  2536 2506 2514 1
  2537 2506 2515 1
  2538 2507 2516 1
  2539 2507 2517 1
  2540 2507 2518 1
  2541 2508 2500 1
  2542 2510 2504 1
  2543 2491 2500 am
  2544 2519 2520 1
  2545 2520 2529 1
  2546 2520 2523 1
  2547 2520 2521 1
  2548 2521 2522 2
  2549 2523 2531 1
  2550 2523 2524 1
  2551 2524 2533 1
  2552 2524 2525 1
  2553 2525 2527 2
  2554 2525 2526 am
  2555 2526 2534 1
  2556 2526 2535 1
  2557 2528 2519 1
  2558 2530 2523 1
  2559 2532 2524 1
  2560 2502 2519 am
  2561 2536 2537 1
  2562 2537 2548 1
  2563 2537 2540 1
  2564 2537 2538 1
  2565 2538 2539 2
  2566 2540 2550 1
  2567 2540 2541 1
  2568 2541 2542 ar
  2569 2541 2543 ar
  2570 2542 2551 1
  2571 2542 2544 ar
  2572 2543 2545 ar
  2573 2543 2552 1
  2574 2544 2553 1
  2575 2544 2546 ar
  2576 2545 2546 ar
  2577 2545 2554 1
  2578 2546 2555 1
  2579 2547 2536 1
  2580 2549 2540 1
  2581 2521 2536 am
  2582 2556 2557 1
  2583 2556 2562 1
  2584 2557 2563 1
  2585 2557 2560 1
  2586 2557 2558 1
  2587 2558 2559 2
  2588 2560 2561 1
  2589 2560 2565 1
  2590 2561 2567 1
  2591 2561 2562 1
  2592 2562 2569 1
  2593 2564 2560 1
  2594 2566 2561 1
  2595 2568 2562 1
  2596 2538 2556 am
  2597 2570 2571 1
  2598 2571 2579 1
  2599 2571 2574 1
  2600 2571 2572 1
  2601 2572 2573 2
  2602 2574 2581 1
  2603 2574 2575 1
  2604 2575 2576 2
  2605 2575 2577 2
  2606 2578 2570 1
  2607 2580 2574 1
  2608 2558 2570 am
  2609 2582 2583 1
  2610 2583 2591 1
  2611 2583 2586 1
  2612 2583 2584 1
  2613 2584 2585 2
  2614 2586 2593 1
  2615 2586 2587 1
  2616 2587 2588 2
  2617 2587 2589 2
  2618 2590 2582 1
  2619 2592 2586 1
  2620 2572 2582 am
  2621 2594 2595 1
  2622 2595 2603 1
  2623 2595 2598 1
  2624 2595 2596 1
  2625 2596 2597 2
  2626 2598 2605 1
  2627 2598 2599 1
  2628 2599 2600 2
  2629 2599 2601 2
  2630 2602 2594 1
  2631 2604 2598 1
  2632 2584 2594 am
  2633 2606 2607 1
  2634 2607 2619 1
  2635 2607 2610 1
  2636 2607 2608 1
  2637 2608 2609 2
  2638 2610 2621 1
  2639 2610 2611 1
  2640 2611 2612 ar
  2641 2611 2613 ar
  2642 2612 2622 1
  2643 2612 2614 ar
  2644 2613 2615 ar
  2645 2613 2623 1
  2646 2614 2624 1
  2647 2614 2616 ar
  2648 2615 2616 ar
  2649 2615 2625 1
  2650 2616 2617 1
  2651 2617 2626 1
  2652 2618 2606 1
  2653 2620 2610 1
  2654 2596 2606 am
  2655 2627 2628 1
  2656 2628 2634 1
  2657 2628 2631 1
  2658 2628 2629 1
  2659 2629 2630 2
  2660 2631 2636 1
  2661 2631 2632 1
  2662 2633 2627 1
  2663 2635 2631 1
  2664 2637 2632 1
  2665 2608 2627 am
  2666 2638 2639 1
  2667 2639 2640 1
  2668 2639 2653 1
  2669 2639 2642 1
  2670 2640 2641 2
  2671 2642 2655 1
  2672 2642 2643 1
  2673 2643 2645 ar
  2674 2643 2644 ar
  2675 2644 2656 1
  2676 2644 2648 ar
  2677 2645 2646 ar
  2678 2645 2647 ar
  2679 2646 2648 ar
  2680 2646 2649 ar
  2681 2647 2650 ar
  2682 2647 2658 1
  2683 2648 2657 1
  2684 2649 2659 1
  2685 2649 2651 ar
  2686 2650 2651 ar
  2687 2650 2660 1
  2688 2651 2661 1
  2689 2652 2638 1
  2690 2654 2642 1
  2691 2629 2638 am
  2692 2662 2663 1
  2693 2663 2664 1
  2694 2663 2677 1
  2695 2663 2666 1
  2696 2664 2665 2
  2697 2666 2679 1
  2698 2666 2667 1
  2699 2667 2669 ar
  2700 2667 2668 ar
  2701 2668 2680 1
  2702 2668 2672 ar
  2703 2669 2670 ar
  2704 2669 2671 ar
  2705 2670 2672 ar
  2706 2670 2673 ar
  2707 2671 2674 ar
  2708 2671 2682 1
  2709 2672 2681 1
  2710 2673 2683 1
  2711 2673 2675 ar
  2712 2674 2675 ar
  2713 2674 2684 1
  2714 2675 2685 1
  2715 2676 2662 1
  2716 2678 2666 1
  2717 2640 2662 am
  2718 2686 2687 1
  2719 2687 2695 1
  2720 2687 2690 1
  2721 2687 2688 1
  2722 2688 2689 2
  2723 2690 2697 1
  2724 2690 2691 1
  2725 2691 2692 2
  2726 2691 2693 2
  2727 2694 2686 1
  2728 2696 2690 1
  2729 2664 2686 am
  2730 2698 2699 1
  2731 2699 2707 1
  2732 2699 2702 1
  2733 2699 2700 1
  2734 2700 2701 2
  2735 2702 2709 1
  2736 2702 2703 1
  2737 2703 2710 1
  2738 2703 2704 1
  2739 2703 2705 1
  2740 2704 2711 1
  2741 2704 2712 1
  2742 2704 2713 1
  2743 2705 2714 1
  2744 2705 2715 1
  2745 2705 2716 1
  2746 2706 2698 1
  2747 2708 2702 1
  2748 2688 2698 am
  2749 2717 2718 1
  2750 2718 2729 1
  2751 2718 2721 1
  2752 2718 2719 1
  2753 2719 2720 2
  2754 2721 2731 1
  2755 2721 2722 1
  2756 2722 2723 ar
  2757 2722 2724 ar
  2758 2723 2732 1
  2759 2723 2725 ar
  2760 2724 2726 ar
  2761 2724 2733 1
  2762 2725 2734 1
  2763 2725 2727 ar
  2764 2726 2727 ar
  2765 2726 2735 1
  2766 2727 2736 1
  2767 2728 2717 1
  2768 2730 2721 1
  2769 2700 2717 am
  2770 2737 2738 1
  2771 2738 2746 1
  2772 2738 2741 1
  2773 2738 2739 1
  2774 2739 2740 2
  2775 2741 2748 1
  2776 2741 2742 1
  2777 2742 2750 1
  2778 2742 2743 1
  2779 2743 2744 1
  2780 2744 2751 1
  2781 2744 2752 1
  2782 2744 2753 1
  2783 2745 2737 1
  2784 2747 2741 1
  2785 2749 2742 1
  2786 2719 2737 am
  2787 2754 2755 1
  2788 2755 2764 1
  2789 2755 2758 1
  2790 2755 2756 1
  2791 2756 2757 2
  2792 2758 2766 1
  2793 2758 2759 1
  2794 2759 2768 1
  2795 2759 2760 1
  2796 2760 2770 1
  2797 2760 2761 1
  2798 2761 2772 1
  2799 2761 2762 1
  2800 2762 2773 1
  2801 2762 2774 1
  2802 2762 2775 1
  2803 2763 2754 1
  2804 2765 2758 1
  2805 2767 2759 1
  2806 2769 2760 1
  2807 2771 2761 1
  2808 2739 2754 am
  2809 2776 2777 1
  2810 2777 2780 1
  2811 2777 2785 1
  2812 2777 2778 1
  2813 2778 2779 2
  2814 2780 2781 1
  2815 2780 2786 1
  2816 2780 2782 1
  2817 2781 2788 1
  2818 2782 2789 1
  2819 2782 2790 1
  2820 2782 2791 1
  2821 2783 2781 1
  2822 2783 2792 1
  2823 2783 2793 1
  2824 2783 2794 1
  2825 2784 2776 1
  2826 2787 2781 1
  2827 2756 2776 am
  2828 2795 2796 1
  2829 2796 2802 1
  2830 2796 2799 1
  2831 2796 2797 1
  2832 2797 2798 2
  2833 2799 2804 1
  2834 2799 2800 1
  2835 2801 2795 1
  2836 2803 2799 1
  2837 2805 2800 1
  2838 2778 2795 am
  2839 2806 2807 1
  2840 2807 2814 1
  2841 2807 2810 1
  2842 2807 2808 1
  2843 2808 2809 2
  2844 2810 2815 1
  2845 2810 2811 1
  2846 2810 2812 1
  2847 2811 2816 1
  2848 2811 2817 1
  2849 2811 2818 1
  2850 2812 2819 1
  2851 2812 2820 1
  2852 2812 2821 1
  2853 2813 2806 1
  2854 2797 2806 am
  2855 2822 2823 1
  2856 2823 2834 1
  2857 2823 2826 1
  2858 2823 2824 1
  2859 2824 2825 2
  2860 2826 2836 1
  2861 2826 2827 1
  2862 2827 2828 ar
  2863 2827 2829 ar
  2864 2828 2837 1
  2865 2828 2830 ar
  2866 2829 2831 ar
  2867 2829 2838 1
  2868 2830 2839 1
  2869 2830 2832 ar
  2870 2831 2832 ar
  2871 2831 2840 1
  2872 2832 2841 1
  2873 2833 2822 1
  2874 2835 2826 1
  2875 2808 2822 am
  2876 2842 2843 1
  2877 2843 2846 1
  2878 2843 2851 1
  2879 2843 2844 1
  2880 2844 2845 2
  2881 2846 2847 1
  2882 2846 2852 1
  2883 2846 2848 1
  2884 2847 2854 1
  2885 2848 2855 1
  2886 2848 2856 1
  2887 2848 2857 1
  2888 2849 2847 1
  2889 2849 2858 1
  2890 2849 2859 1
  2891 2849 2860 1
  2892 2850 2842 1
  2893 2853 2847 1
  2894 2824 2842 am
  2895 2861 2862 1
  2896 2862 2873 1
  2897 2862 2865 1
  2898 2862 2863 1
  2899 2863 2864 2
  2900 2865 2875 1
  2901 2865 2866 1
  2902 2866 2867 ar
  2903 2866 2868 ar
  2904 2867 2876 1
  2905 2867 2869 ar
  2906 2868 2870 ar
  2907 2868 2877 1
  2908 2869 2878 1
  2909 2869 2871 ar
  2910 2870 2871 ar
  2911 2870 2879 1
  2912 2871 2880 1
  2913 2872 2861 1
  2914 2874 2865 1
  2915 2844 2861 am
  2916 2881 2882 1
  2917 2882 2885 1
  2918 2882 2887 1
  2919 2882 2883 1
  2920 2883 2884 2
  2921 2885 2890 1
  2922 2885 2889 1
  2923 2885 2888 1
  2924 2886 2881 1
[truncated: 89,289 more chars]
