# Supplementary material for: The pocketome of G-protein-coupled receptors reveals previously untargeted allosteric sites
Source: Nat Commun. 2022 May 10;13:2567. doi: 10.1038/s41467-022-29609-6 (PMC9091257; doi:10.1038/s41467-022-29609-6)
Supplement: Supplementary file 4 — Supplementary Data 1 [file 41467_2022_29609_MOESM4_ESM.zip › docking_files/4dkl/mols.mol2]

# TRIPOS MOL2 file generated by SEED

@<TRIPOS>MOLECULE
methanamine
 8 7 0 0 0
****
USER_CHARGES
INVALID_CHARGES
Pose:   1 Cluster:   1 Fr_nu: 741257 TotEn:    -5.58
@<TRIPOS>ATOM
      1 C1        -81.3814  -24.3088  -56.2572 C.3    1 LIG       0.04000
      2 N1        -82.1978  -23.7352  -57.3443 N.4    1 LIG      -0.30000
      3 H1        -82.0091  -25.0075  -55.7012 H      1 LIG       0.09000
      4 H2        -80.5314  -24.8209  -56.7121 H      1 LIG       0.09000
      5 H3        -81.0493  -23.4870  -55.6198 H      1 LIG       0.09000
      6 H4        -81.6565  -23.0651  -57.9062 H      1 LIG       0.33000
      7 H5        -83.0178  -23.2369  -56.9738 H      1 LIG       0.33000
      8 H6        -82.5414  -24.4664  -57.9809 H      1 LIG       0.33000
@<TRIPOS>BOND
      1       1       2 1
      2       1       3 1
      3       1       4 1
      4       1       5 1
      5       2       6 1
      6       2       7 1
      7       2       8 1
@<TRIPOS>ALT_TYPE
CGenFF_4.0_ALT_TYPE_SET
CGenFF_4.0 1 CG334 2 NG3P3 3 HGA3 4 HGA3 5 HGA3 6 HGP2 7 HGP2 8 HGP2
@<TRIPOS>MOLECULE
methanamine
 8 7 0 0 0
****
USER_CHARGES
INVALID_CHARGES
Pose:   2 Cluster:   2 Fr_nu: 740155 TotEn:    -5.49
@<TRIPOS>ATOM
      1 C1        -81.5364  -23.7683  -56.2901 C.3    1 LIG       0.04000
      2 N1        -80.0836  -23.7823  -56.5479 N.4    1 LIG      -0.30000
      3 H1        -81.8932  -22.7484  -56.4449 H      1 LIG       0.09000
      4 H2        -82.0070  -24.4597  -56.9916 H      1 LIG       0.09000
      5 H3        -81.6955  -24.0872  -55.2582 H      1 LIG       0.09000
      6 H4        -79.6886  -24.7227  -56.4169 H      1 LIG       0.33000
      7 H5        -79.5844  -23.1458  -55.9124 H      1 LIG       0.33000
      8 H6        -79.8708  -23.4885  -57.5104 H      1 LIG       0.33000
@<TRIPOS>BOND
      1       1       2 1
      2       1       3 1
      3       1       4 1
      4       1       5 1
      5       2       6 1
      6       2       7 1
      7       2       8 1
@<TRIPOS>ALT_TYPE
CGenFF_4.0_ALT_TYPE_SET
CGenFF_4.0 1 CG334 2 NG3P3 3 HGA3 4 HGA3 5 HGA3 6 HGP2 7 HGP2 8 HGP2
@<TRIPOS>MOLECULE
methanamine
 8 7 0 0 0
****
USER_CHARGES
INVALID_CHARGES
Pose:   3 Cluster:   3 Fr_nu:  14275 TotEn:    -5.42
@<TRIPOS>ATOM
      1 C1        -67.8744  -23.8033  -42.1210 C.3    1 LIG       0.04000
      2 N1        -67.5497  -23.8605  -40.6827 N.4    1 LIG      -0.30000
      3 H1        -68.6915  -24.5026  -42.3070 H      1 LIG       0.09000
      4 H2        -68.1724  -22.7797  -42.3558 H      1 LIG       0.09000
      5 H3        -66.9793  -24.0889  -42.6770 H      1 LIG       0.09000
      6 H4        -66.7819  -23.2187  -40.4458 H      1 LIG       0.33000
      7 H5        -67.2601  -24.8066  -40.4017 H      1 LIG       0.33000
      8 H6        -68.3600  -23.6004  -40.1049 H      1 LIG       0.33000
@<TRIPOS>BOND
      1       1       2 1
      2       1       3 1
      3       1       4 1
      4       1       5 1
      5       2       6 1
      6       2       7 1
      7       2       8 1
@<TRIPOS>ALT_TYPE
CGenFF_4.0_ALT_TYPE_SET
CGenFF_4.0 1 CG334 2 NG3P3 3 HGA3 4 HGA3 5 HGA3 6 HGP2 7 HGP2 8 HGP2
@<TRIPOS>MOLECULE
methanamine
 8 7 0 0 0
****
USER_CHARGES
INVALID_CHARGES
Pose:   4 Cluster:   4 Fr_nu: 740618 TotEn:    -4.03
@<TRIPOS>ATOM
      1 C1        -81.5364  -23.7683  -56.2901 C.3    1 LIG       0.04000
      2 N1        -81.7122  -22.3043  -56.2338 N.4    1 LIG      -0.30000
      3 H1        -82.1358  -24.1450  -57.1208 H      1 LIG       0.09000
      4 H2        -80.4754  -23.9716  -56.4475 H      1 LIG       0.09000
      5 H3        -81.8787  -24.1825  -55.3398 H      1 LIG       0.09000
      6 H4        -81.1679  -21.8905  -55.4656 H      1 LIG       0.33000
      7 H5        -82.6981  -22.0511  -56.0857 H      1 LIG       0.33000
      8 H6        -81.4052  -21.8560  -57.1072 H      1 LIG       0.33000
@<TRIPOS>BOND
      1       1       2 1
      2       1       3 1
      3       1       4 1
      4       1       5 1
      5       2       6 1
      6       2       7 1
      7       2       8 1
@<TRIPOS>ALT_TYPE
CGenFF_4.0_ALT_TYPE_SET
CGenFF_4.0 1 CG334 2 NG3P3 3 HGA3 4 HGA3 5 HGA3 6 HGP2 7 HGP2 8 HGP2
@<TRIPOS>MOLECULE
methanamine
 8 7 0 0 0
****
USER_CHARGES
INVALID_CHARGES
Pose:   5 Cluster:   5 Fr_nu: 120907 TotEn:    -3.21
@<TRIPOS>ATOM
      1 C1        -73.8704  -30.9243  -53.5869 C.3    1 LIG       0.04000
      2 N1        -75.1108  -30.2298  -53.1914 N.4    1 LIG      -0.30000
      3 H1        -73.1768  -30.1752  -53.9730 H      1 LIG       0.09000
      4 H2        -73.4649  -31.4149  -52.7000 H      1 LIG       0.09000
      5 H3        -74.1274  -31.6546  -54.3565 H      1 LIG       0.09000
      6 H4        -75.8065  -30.8885  -52.8177 H      1 LIG       0.33000
      7 H5        -75.5407  -29.7466  -53.9913 H      1 LIG       0.33000
      8 H6        -74.9302  -29.5248  -52.4645 H      1 LIG       0.33000
@<TRIPOS>BOND
      1       1       2 1
      2       1       3 1
      3       1       4 1
      4       1       5 1
      5       2       6 1
      6       2       7 1
      7       2       8 1
@<TRIPOS>ALT_TYPE
CGenFF_4.0_ALT_TYPE_SET
CGenFF_4.0 1 CG334 2 NG3P3 3 HGA3 4 HGA3 5 HGA3 6 HGP2 7 HGP2 8 HGP2
@<TRIPOS>MOLECULE
methanamine
 8 7 0 0 0
****
USER_CHARGES
INVALID_CHARGES
Pose:   6 Cluster:   6 Fr_nu: 740060 TotEn:    -3.01
@<TRIPOS>ATOM
      1 C1        -81.5364  -23.7683  -56.2901 C.3    1 LIG       0.04000
      2 N1        -81.1949  -24.6663  -57.4100 N.4    1 LIG      -0.30000
      3 H1        -81.7314  -24.3877  -55.4128 H      1 LIG       0.09000
      4 H2        -80.6853  -23.1057  -56.1216 H      1 LIG       0.09000
      5 H3        -82.4247  -23.2014  -56.5754 H      1 LIG       0.09000
      6 H4        -80.9996  -24.1364  -58.2694 H      1 LIG       0.33000
      7 H5        -81.9643  -25.3172  -57.6159 H      1 LIG       0.33000
      8 H6        -80.3611  -25.2299  -57.1977 H      1 LIG       0.33000
@<TRIPOS>BOND
      1       1       2 1
      2       1       3 1
      3       1       4 1
      4       1       5 1
      5       2       6 1
      6       2       7 1
      7       2       8 1
@<TRIPOS>ALT_TYPE
CGenFF_4.0_ALT_TYPE_SET
CGenFF_4.0 1 CG334 2 NG3P3 3 HGA3 4 HGA3 5 HGA3 6 HGP2 7 HGP2 8 HGP2
@<TRIPOS>MOLECULE
methanamine
 8 7 0 0 0
****
USER_CHARGES
INVALID_CHARGES
Pose:   7 Cluster:   7 Fr_nu: 116345 TotEn:    -0.59
@<TRIPOS>ATOM
      1 C1        -76.9475  -31.0174  -51.6687 C.3    1 LIG       0.04000
      2 N1        -75.7218  -30.6013  -52.3772 N.4    1 LIG      -0.30000
      3 H1        -77.3308  -31.9125  -52.1620 H      1 LIG       0.09000
      4 H2        -76.6794  -31.2252  -50.6310 H      1 LIG       0.09000
      5 H3        -77.6648  -30.1969  -51.7321 H      1 LIG       0.09000
      6 H4        -75.3128  -29.7575  -51.9549 H      1 LIG       0.33000
      7 H5        -75.9139  -30.3907  -53.3655 H      1 LIG       0.33000
      8 H6        -75.0053  -31.3388  -52.3514 H      1 LIG       0.33000
@<TRIPOS>BOND
      1       1       2 1
      2       1       3 1
      3       1       4 1
      4       1       5 1
      5       2       6 1
      6       2       7 1
      7       2       8 1
@<TRIPOS>ALT_TYPE
CGenFF_4.0_ALT_TYPE_SET
CGenFF_4.0 1 CG334 2 NG3P3 3 HGA3 4 HGA3 5 HGA3 6 HGP2 7 HGP2 8 HGP2
@<TRIPOS>MOLECULE
methanamine
 8 7 0 0 0
****
USER_CHARGES
INVALID_CHARGES
Pose:   8 Cluster:   8 Fr_nu: 756472 TotEn:    -0.08
@<TRIPOS>ATOM
      1 C1        -81.3524  -19.8030  -55.7695 C.3    1 LIG       0.04000
      2 N1        -81.0526  -21.2201  -56.0515 N.4    1 LIG      -0.30000
      3 H1        -80.4046  -19.2637  -55.7244 H      1 LIG       0.09000
      4 H2        -81.9802  -19.4267  -56.5794 H      1 LIG       0.09000
      5 H3        -81.8762  -19.7565  -54.8128 H      1 LIG       0.09000
      6 H4        -81.9124  -21.7816  -56.1059 H      1 LIG       0.33000
      7 H5        -80.4607  -21.6308  -55.3173 H      1 LIG       0.33000
      8 H6        -80.5558  -21.3273  -56.9458 H      1 LIG       0.33000
@<TRIPOS>BOND
      1       1       2 1
      2       1       3 1
      3       1       4 1
      4       1       5 1
      5       2       6 1
      6       2       7 1
      7       2       8 1
@<TRIPOS>ALT_TYPE
CGenFF_4.0_ALT_TYPE_SET
CGenFF_4.0 1 CG334 2 NG3P3 3 HGA3 4 HGA3 5 HGA3 6 HGP2 7 HGP2 8 HGP2
@<TRIPOS>MOLECULE
methanol
 6 5 0 0 0
****
USER_CHARGES
INVALID_CHARGES
Pose:   1 Cluster:   1 Fr_nu: 1813426 TotEn:   -13.93
@<TRIPOS>ATOM
      1 C1        -51.6346    1.9736  -34.0640 C.3    1 LIG      -0.04000
      2 O1        -50.3747    1.9907  -33.4185 O.3    1 LIG      -0.65000
      3 H1        -51.9525    2.9983  -34.2715 H      1 LIG       0.09000
      4 H2        -52.3669    1.4765  -33.4227 H      1 LIG       0.09000
      5 H3        -51.5448    1.4249  -35.0045 H      1 LIG       0.09000
      6 H4        -50.1269    1.0653  -33.2512 H      1 LIG       0.42000
@<TRIPOS>BOND
      1       1       2 1
      2       1       3 1
      3       1       4 1
      4       1       5 1
      5       2       6 1
@<TRIPOS>ALT_TYPE
CGenFF_4.0_ALT_TYPE_SET
CGenFF_4.0 1 CG331 2 OG311 3 HGA3 4 HGA3 5 HGA3 6 HGP1
@<TRIPOS>MOLECULE
methanol
 6 5 0 0 0
****
USER_CHARGES
INVALID_CHARGES
Pose:   2 Cluster:   2 Fr_nu: 1230750 TotEn:   -12.64
@<TRIPOS>ATOM
      1 C1        -75.3510   -1.5277  -33.9663 C.3    1 LIG      -0.04000
      2 O1        -76.4716   -2.1263  -34.5911 O.3    1 LIG      -0.65000
      3 H1        -74.9787   -0.7107  -34.5893 H      1 LIG       0.09000
      4 H2        -74.5684   -2.2773  -33.8240 H      1 LIG       0.09000
      5 H3        -75.6551   -1.1322  -32.9943 H      1 LIG       0.09000
      6 H4        -76.7727   -2.8451  -34.0095 H      1 LIG       0.42000
@<TRIPOS>BOND
      1       1       2 1
      2       1       3 1
      3       1       4 1
      4       1       5 1
      5       2       6 1
@<TRIPOS>ALT_TYPE
CGenFF_4.0_ALT_TYPE_SET
CGenFF_4.0 1 CG331 2 OG311 3 HGA3 4 HGA3 5 HGA3 6 HGP1
@<TRIPOS>MOLECULE
methanol
 6 5 0 0 0
****
USER_CHARGES
INVALID_CHARGES
Pose:   3 Cluster:   3 Fr_nu: 11561627 TotEn:   -12.61
@<TRIPOS>ATOM
      1 C1        -50.4529    2.9447  -30.3148 C.3    1 LIG      -0.04000
      2 O1        -50.9302    4.2700  -30.4565 O.3    1 LIG      -0.65000
      3 H1        -49.5069    2.9538  -29.7677 H      1 LIG       0.09000
      4 H2        -50.3102    2.5002  -31.3031 H      1 LIG       0.09000
      5 H3        -51.1881    2.3598  -29.7571 H      1 LIG       0.09000
      6 H4        -51.7691    4.2206  -30.9460 H      1 LIG       0.42000
@<TRIPOS>BOND
      1       1       2 1
      2       1       3 1
      3       1       4 1
      4       1       5 1
      5       2       6 1
@<TRIPOS>ALT_TYPE
CGenFF_4.0_ALT_TYPE_SET
CGenFF_4.0 1 CG331 2 OG311 3 HGA3 4 HGA3 5 HGA3 6 HGP1
@<TRIPOS>MOLECULE
methanol
 6 5 0 0 0
****
USER_CHARGES
INVALID_CHARGES
Pose:   4 Cluster:   4 Fr_nu: 129515 TotEn:   -12.46
@<TRIPOS>ATOM
      1 C1        -59.1629    1.3659  -44.5372 C.3    1 LIG      -0.04000
      2 O1        -58.4412    0.1955  -44.1999 O.3    1 LIG      -0.65000
      3 H1        -58.9397    2.1537  -43.8136 H      1 LIG       0.09000
      4 H2        -60.2339    1.1478  -44.5356 H      1 LIG       0.09000
      5 H3        -58.8614    1.6943  -45.5347 H      1 LIG       0.09000
      6 H4        -58.6652   -0.4793  -44.8634 H      1 LIG       0.42000
@<TRIPOS>BOND
      1       1       2 1
      2       1       3 1
      3       1       4 1
      4       1       5 1
      5       2       6 1
@<TRIPOS>ALT_TYPE
CGenFF_4.0_ALT_TYPE_SET
CGenFF_4.0 1 CG331 2 OG311 3 HGA3 4 HGA3 5 HGA3 6 HGP1
@<TRIPOS>MOLECULE
methanol
 6 5 0 0 0
****
USER_CHARGES
INVALID_CHARGES
Pose:   5 Cluster:   5 Fr_nu:  64636 TotEn:   -12.06
@<TRIPOS>ATOM
      1 C1        -51.2920    3.4961  -30.1950 C.3    1 LIG      -0.04000
      2 O1        -51.9755    4.7216  -30.3828 O.3    1 LIG      -0.65000
      3 H1        -50.4880    3.6341  -29.4679 H      1 LIG       0.09000
      4 H2        -50.8804    3.1574  -31.1492 H      1 LIG       0.09000
      5 H3        -51.9962    2.7502  -29.8190 H      1 LIG       0.09000
      6 H4        -52.6799    4.5589  -31.0334 H      1 LIG       0.42000
@<TRIPOS>BOND
      1       1       2 1
      2       1       3 1
      3       1       4 1
      4       1       5 1
      5       2       6 1
@<TRIPOS>ALT_TYPE
CGenFF_4.0_ALT_TYPE_SET
CGenFF_4.0 1 CG331 2 OG311 3 HGA3 4 HGA3 5 HGA3 6 HGP1
@<TRIPOS>MOLECULE
methanol
 6 5 0 0 0
****
USER_CHARGES
INVALID_CHARGES
Pose:   6 Cluster:   6 Fr_nu: 6935540 TotEn:   -11.91
@<TRIPOS>ATOM
      1 C1        -50.8929    2.3539  -33.6675 C.3    1 LIG      -0.04000
      2 O1        -51.5677    1.3045  -34.3366 O.3    1 LIG      -0.65000
      3 H1        -51.4987    3.2625  -33.7090 H      1 LIG       0.09000
      4 H2        -49.9242    2.5272  -34.1432 H      1 LIG       0.09000
      5 H3        -50.7386    2.0690  -32.6241 H      1 LIG       0.09000
      6 H4        -50.9999    0.5171  -34.2785 H      1 LIG       0.42000
@<TRIPOS>BOND
      1       1       2 1
      2       1       3 1
      3       1       4 1
      4       1       5 1
      5       2       6 1
@<TRIPOS>ALT_TYPE
CGenFF_4.0_ALT_TYPE_SET
CGenFF_4.0 1 CG331 2 OG311 3 HGA3 4 HGA3 5 HGA3 6 HGP1
@<TRIPOS>MOLECULE
methanol
 6 5 0 0 0
****
USER_CHARGES
INVALID_CHARGES
Pose:   7 Cluster:   7 Fr_nu: 11561691 TotEn:   -11.65
@<TRIPOS>ATOM
      1 C1        -50.4826    3.5470  -30.7477 C.3    1 LIG      -0.04000
      2 O1        -50.0083    3.2263  -29.4528 O.3    1 LIG      -0.65000
      3 H1        -51.2983    4.2700  -30.6690 H      1 LIG       0.09000
      4 H2        -50.8335    2.6384  -31.2436 H      1 LIG       0.09000
      5 H3        -49.6661    3.9841  -31.3272 H      1 LIG       0.09000
      6 H4        -49.2869    2.5837  -29.5641 H      1 LIG       0.42000
@<TRIPOS>BOND
      1       1       2 1
      2       1       3 1
      3       1       4 1
      4       1       5 1
      5       2       6 1
@<TRIPOS>ALT_TYPE
CGenFF_4.0_ALT_TYPE_SET
CGenFF_4.0 1 CG331 2 OG311 3 HGA3 4 HGA3 5 HGA3 6 HGP1
@<TRIPOS>MOLECULE
methanol
 6 5 0 0 0
****
USER_CHARGES
INVALID_CHARGES
Pose:   8 Cluster:   8 Fr_nu: 715985 TotEn:   -11.57
@<TRIPOS>ATOM
      1 C1        -81.3725  -15.7980  -42.6567 C.3    1 LIG      -0.04000
      2 O1        -81.5686  -14.6044  -41.9210 O.3    1 LIG      -0.65000
      3 H1        -82.0213  -16.5825  -42.2595 H      1 LIG       0.09000
      4 H2        -80.3258  -16.1044  -42.5835 H      1 LIG       0.09000
      5 H3        -81.6243  -15.6155  -43.7040 H      1 LIG       0.09000
      6 H4        -80.9768  -13.9334  -42.3022 H      1 LIG       0.42000
@<TRIPOS>BOND
      1       1       2 1
      2       1       3 1
      3       1       4 1
      4       1       5 1
      5       2       6 1
@<TRIPOS>ALT_TYPE
CGenFF_4.0_ALT_TYPE_SET
CGenFF_4.0 1 CG331 2 OG311 3 HGA3 4 HGA3 5 HGA3 6 HGP1
@<TRIPOS>MOLECULE
methanol
 6 5 0 0 0
****
USER_CHARGES
INVALID_CHARGES
Pose:   9 Cluster:   9 Fr_nu: 1335127 TotEn:   -11.55
@<TRIPOS>ATOM
      1 C1        -78.8085  -21.1977  -33.0258 C.3    1 LIG      -0.04000
      2 O1        -77.7734  -20.9009  -33.9450 O.3    1 LIG      -0.65000
      3 H1        -79.6672  -20.5508  -33.2215 H      1 LIG       0.09000
      4 H2        -78.4470  -21.0427  -32.0061 H      1 LIG       0.09000
      5 H3        -79.1058  -22.2416  -33.1502 H      1 LIG       0.09000
      6 H4        -77.0305  -21.4939  -33.7397 H      1 LIG       0.42000
@<TRIPOS>BOND
      1       1       2 1
      2       1       3 1
      3       1       4 1
      4       1       5 1
      5       2       6 1
@<TRIPOS>ALT_TYPE
CGenFF_4.0_ALT_TYPE_SET
CGenFF_4.0 1 CG331 2 OG311 3 HGA3 4 HGA3 5 HGA3 6 HGP1
@<TRIPOS>MOLECULE
methanol
 6 5 0 0 0
****
USER_CHARGES
INVALID_CHARGES
Pose:  10 Cluster:  10 Fr_nu: 2001730 TotEn:   -11.39
@<TRIPOS>ATOM
      1 C1        -52.6040    7.4137  -30.8480 C.3    1 LIG      -0.04000
      2 O1        -52.3093    6.0759  -30.4903 O.3    1 LIG      -0.65000
      3 H1        -51.8636    8.0824  -30.4022 H      1 LIG       0.09000
      4 H2        -53.6051    7.6742  -30.4951 H      1 LIG       0.09000
      5 H3        -52.5676    7.5070  -31.9360 H      1 LIG       0.09000
      6 H4        -52.9868    5.5139  -30.9037 H      1 LIG       0.42000
@<TRIPOS>BOND
      1       1       2 1
      2       1       3 1
      3       1       4 1
      4       1       5 1
      5       2       6 1
@<TRIPOS>ALT_TYPE
CGenFF_4.0_ALT_TYPE_SET
CGenFF_4.0 1 CG331 2 OG311 3 HGA3 4 HGA3 5 HGA3 6 HGP1
@<TRIPOS>MOLECULE
methanol
 6 5 0 0 0
****
USER_CHARGES
INVALID_CHARGES
Pose:  11 Cluster:  11 Fr_nu: 2357966 TotEn:   -11.38
@<TRIPOS>ATOM
      1 C1        -72.6153   -7.1789  -48.5639 C.3    1 LIG      -0.04000
      2 O1        -73.7581   -6.4951  -49.0442 O.3    1 LIG      -0.65000
      3 H1        -72.2753   -7.8950  -49.3161 H      1 LIG       0.09000
      4 H2        -72.8645   -7.6999  -47.6360 H      1 LIG       0.09000
      5 H3        -71.8220   -6.4531  -48.3702 H      1 LIG       0.09000
      6 H4        -74.0296   -5.8701  -48.3504 H      1 LIG       0.42000
@<TRIPOS>BOND
      1       1       2 1
      2       1       3 1
      3       1       4 1
      4       1       5 1
      5       2       6 1
@<TRIPOS>ALT_TYPE
CGenFF_4.0_ALT_TYPE_SET
CGenFF_4.0 1 CG331 2 OG311 3 HGA3 4 HGA3 5 HGA3 6 HGP1
@<TRIPOS>MOLECULE
methanol
 6 5 0 0 0
****
USER_CHARGES
INVALID_CHARGES
Pose:  12 Cluster:  12 Fr_nu: 10455094 TotEn:   -11.31
@<TRIPOS>ATOM
      1 C1        -84.1257  -13.0244  -46.5965 C.3    1 LIG      -0.04000
      2 O1        -83.9928  -12.1741  -45.4724 O.3    1 LIG      -0.65000
      3 H1        -83.1961  -13.5787  -46.7470 H      1 LIG       0.09000
      4 H2        -84.3530  -12.4259  -47.4824 H      1 LIG       0.09000
      5 H3        -84.9416  -13.7281  -46.4154 H      1 LIG       0.09000
      6 H4        -84.8359  -11.7001  -45.3715 H      1 LIG       0.42000
@<TRIPOS>BOND
      1       1       2 1
      2       1       3 1
      3       1       4 1
      4       1       5 1
      5       2       6 1
@<TRIPOS>ALT_TYPE
CGenFF_4.0_ALT_TYPE_SET
CGenFF_4.0 1 CG331 2 OG311 3 HGA3 4 HGA3 5 HGA3 6 HGP1
@<TRIPOS>MOLECULE
methanol
 6 5 0 0 0
****
USER_CHARGES
INVALID_CHARGES
Pose:  13 Cluster:  13 Fr_nu: 9633689 TotEn:   -11.17
@<TRIPOS>ATOM
      1 C1        -54.4796    1.4549  -40.2979 C.3    1 LIG      -0.04000
      2 O1        -53.7064    0.3311  -39.9188 O.3    1 LIG      -0.65000
      3 H1        -55.4407    1.1195  -40.6953 H      1 LIG       0.09000
      4 H2        -53.9410    2.0302  -41.0551 H      1 LIG       0.09000
      5 H3        -54.6499    2.0818  -39.4195 H      1 LIG       0.09000
      6 H4        -52.8629    0.6688  -39.5720 H      1 LIG       0.42000
@<TRIPOS>BOND
      1       1       2 1
      2       1       3 1
      3       1       4 1
      4       1       5 1
      5       2       6 1
@<TRIPOS>ALT_TYPE
CGenFF_4.0_ALT_TYPE_SET
CGenFF_4.0 1 CG331 2 OG311 3 HGA3 4 HGA3 5 HGA3 6 HGP1
@<TRIPOS>MOLECULE
methanol
 6 5 0 0 0
****
USER_CHARGES
INVALID_CHARGES
Pose:  14 Cluster:  14 Fr_nu: 363069 TotEn:   -11.14
@<TRIPOS>ATOM
      1 C1        -67.2309  -23.9653  -41.4748 C.3    1 LIG      -0.04000
      2 O1        -68.2133  -23.5373  -42.4002 O.3    1 LIG      -0.65000
      3 H1        -66.7477  -24.8715  -41.8483 H      1 LIG       0.09000
      4 H2        -67.7011  -24.1623  -40.5080 H      1 LIG       0.09000
      5 H3        -66.4831  -23.1770  -41.3603 H      1 LIG       0.09000
      6 H4        -68.6190  -22.7328  -42.0343 H      1 LIG       0.42000
@<TRIPOS>BOND
      1       1       2 1
      2       1       3 1
      3       1       4 1
      4       1       5 1
      5       2       6 1
@<TRIPOS>ALT_TYPE
CGenFF_4.0_ALT_TYPE_SET
CGenFF_4.0 1 CG331 2 OG311 3 HGA3 4 HGA3 5 HGA3 6 HGP1
@<TRIPOS>MOLECULE
methanol
 6 5 0 0 0
****
USER_CHARGES
INVALID_CHARGES
Pose:  15 Cluster:  15 Fr_nu: 225592 TotEn:   -11.04
@<TRIPOS>ATOM
      1 C1        -59.1712  -17.1851  -23.2347 C.3    1 LIG      -0.04000
      2 O1        -58.7394  -16.3300  -22.1922 O.3    1 LIG      -0.65000
      3 H1        -58.7066  -16.8780  -24.1749 H      1 LIG       0.09000
      4 H2        -60.2596  -17.1355  -23.3206 H      1 LIG       0.09000
      5 H3        -58.8723  -18.2096  -23.0009 H      1 LIG       0.09000
      6 H4        -59.1722  -16.6337  -21.3760 H      1 LIG       0.42000
@<TRIPOS>BOND
      1       1       2 1
      2       1       3 1
      3       1       4 1
      4       1       5 1
      5       2       6 1
@<TRIPOS>ALT_TYPE
CGenFF_4.0_ALT_TYPE_SET
CGenFF_4.0 1 CG331 2 OG311 3 HGA3 4 HGA3 5 HGA3 6 HGP1
@<TRIPOS>MOLECULE
methanol
 6 5 0 0 0
****
USER_CHARGES
INVALID_CHARGES
Pose:  16 Cluster:  16 Fr_nu: 222235 TotEn:   -11.01
@<TRIPOS>ATOM
      1 C1        -68.7485   -9.1295  -47.0080 C.3    1 LIG      -0.04000
      2 O1        -67.7092   -9.8158  -46.3348 O.3    1 LIG      -0.65000
      3 H1        -69.3193   -8.5359  -46.2896 H      1 LIG       0.09000
      4 H2        -69.4034   -9.8521  -47.5016 H      1 LIG       0.09000
      5 H3        -68.3097   -8.4669  -47.7576 H      1 LIG       0.09000
      6 H4        -67.2264  -10.3303  -47.0040 H      1 LIG       0.42000
@<TRIPOS>BOND
      1       1       2 1
      2       1       3 1
      3       1       4 1
      4       1       5 1
      5       2       6 1
@<TRIPOS>ALT_TYPE
CGenFF_4.0_ALT_TYPE_SET
CGenFF_4.0 1 CG331 2 OG311 3 HGA3 4 HGA3 5 HGA3 6 HGP1
@<TRIPOS>MOLECULE
methanol
 6 5 0 0 0
****
USER_CHARGES
INVALID_CHARGES
Pose:  17 Cluster:  17 Fr_nu: 4004983 TotEn:   -10.83
@<TRIPOS>ATOM
      1 C1        -77.1003   -6.3267  -49.0963 C.3    1 LIG      -0.04000
      2 O1        -75.7517   -5.9905  -49.3661 O.3    1 LIG      -0.65000
      3 H1        -77.6130   -6.5592  -50.0329 H      1 LIG       0.09000
      4 H2        -77.5929   -5.4883  -48.5973 H      1 LIG       0.09000
      5 H3        -77.1245   -7.2022  -48.4432 H      1 LIG       0.09000
      6 H4        -75.3308   -5.7910  -48.5124 H      1 LIG       0.42000
@<TRIPOS>BOND
      1       1       2 1
      2       1       3 1
      3       1       4 1
      4       1       5 1
      5       2       6 1
@<TRIPOS>ALT_TYPE
CGenFF_4.0_ALT_TYPE_SET
CGenFF_4.0 1 CG331 2 OG311 3 HGA3 4 HGA3 5 HGA3 6 HGP1
@<TRIPOS>MOLECULE
methanol
 6 5 0 0 0
****
USER_CHARGES
INVALID_CHARGES
Pose:  18 Cluster:  18 Fr_nu: 1484740 TotEn:   -10.66
@<TRIPOS>ATOM
      1 C1        -78.9121  -21.3123  -32.7943 C.3    1 LIG      -0.04000
      2 O1        -78.6895  -21.9829  -34.0212 O.3    1 LIG      -0.65000
      3 H1        -79.7681  -20.6407  -32.8954 H      1 LIG       0.09000
      4 H2        -78.0194  -20.7436  -32.5217 H      1 LIG       0.09000
      5 H3        -79.1218  -22.0519  -32.0180 H      1 LIG       0.09000
      6 H4        -77.9237  -22.5682  -33.8920 H      1 LIG       0.42000
@<TRIPOS>BOND
      1       1       2 1
      2       1       3 1
      3       1       4 1
      4       1       5 1
      5       2       6 1
@<TRIPOS>ALT_TYPE
CGenFF_4.0_ALT_TYPE_SET
CGenFF_4.0 1 CG331 2 OG311 3 HGA3 4 HGA3 5 HGA3 6 HGP1
@<TRIPOS>MOLECULE
methanol
 6 5 0 0 0
****
USER_CHARGES
INVALID_CHARGES
Pose:  19 Cluster:  19 Fr_nu: 9436833 TotEn:   -10.64
@<TRIPOS>ATOM
      1 C1        -81.3820  -16.1768  -43.7803 C.3    1 LIG      -0.04000
      2 O1        -81.6675  -16.5812  -42.4539 O.3    1 LIG      -0.65000
      3 H1        -80.8875  -15.2025  -43.7665 H      1 LIG       0.09000
      4 H2        -82.3116  -16.1174  -44.3521 H      1 LIG       0.09000
      5 H3        -80.7192  -16.9128  -44.2415 H      1 LIG       0.09000
      6 H4        -82.1051  -17.4480  -42.5075 H      1 LIG       0.42000
@<TRIPOS>BOND
      1       1       2 1
      2       1       3 1
      3       1       4 1
      4       1       5 1
      5       2       6 1
@<TRIPOS>ALT_TYPE
CGenFF_4.0_ALT_TYPE_SET
CGenFF_4.0 1 CG331 2 OG311 3 HGA3 4 HGA3 5 HGA3 6 HGP1
@<TRIPOS>MOLECULE
methanol
 6 5 0 0 0
****
USER_CHARGES
INVALID_CHARGES
Pose:  20 Cluster:  20 Fr_nu: 11549115 TotEn:   -10.55
@<TRIPOS>ATOM
      1 C1        -64.1809   -8.1360  -11.3060 C.3    1 LIG      -0.04000
      2 O1        -63.0838   -7.8847  -12.1649 O.3    1 LIG      -0.65000
      3 H1        -63.8505   -8.7436  -10.4599 H      1 LIG       0.09000
      4 H2        -64.9655   -8.6585  -11.8591 H      1 LIG       0.09000
      5 H3        -64.5696   -7.1837  -10.9379 H      1 LIG       0.09000
      6 H4        -63.4161   -7.3442  -12.9019 H      1 LIG       0.42000
@<TRIPOS>BOND
      1       1       2 1
      2       1       3 1
      3       1       4 1
      4       1       5 1
      5       2       6 1
@<TRIPOS>ALT_TYPE
CGenFF_4.0_ALT_TYPE_SET
CGenFF_4.0 1 CG331 2 OG311 3 HGA3 4 HGA3 5 HGA3 6 HGP1
@<TRIPOS>MOLECULE
methanol
 6 5 0 0 0
****
USER_CHARGES
INVALID_CHARGES
Pose:  21 Cluster:  21 Fr_nu: 1057704 TotEn:   -10.53
@<TRIPOS>ATOM
      1 C1        -69.6487  -12.9765  -41.8553 C.3    1 LIG      -0.04000
      2 O1        -69.4880  -12.7939  -43.2500 O.3    1 LIG      -0.65000
      3 H1        -68.7653  -13.4744  -41.4480 H      1 LIG       0.09000
      4 H2        -70.5399  -13.5802  -41.6662 H      1 LIG       0.09000
      5 H3        -69.7651  -11.9997  -41.3800 H      1 LIG       0.09000
      6 H4        -70.2904  -12.3503  -43.5742 H      1 LIG       0.42000
@<TRIPOS>BOND
      1       1       2 1
      2       1       3 1
      3       1       4 1
      4       1       5 1
      5       2       6 1
@<TRIPOS>ALT_TYPE
CGenFF_4.0_ALT_TYPE_SET
CGenFF_4.0 1 CG331 2 OG311 3 HGA3 4 HGA3 5 HGA3 6 HGP1
@<TRIPOS>MOLECULE
methanol
 6 5 0 0 0
****
USER_CHARGES
INVALID_CHARGES
Pose:  22 Cluster:  22 Fr_nu: 8927467 TotEn:   -10.45
@<TRIPOS>ATOM
      1 C1        -60.3682  -16.3291  -12.2151 C.3    1 LIG      -0.04000
      2 O1        -59.7585  -16.4038  -13.4907 O.3    1 LIG      -0.65000
      3 H1        -61.4221  -16.0637  -12.3291 H      1 LIG       0.09000
      4 H2        -59.8558  -15.5776  -11.6089 H      1 LIG       0.09000
      5 H3        -60.2908  -17.3031  -11.7265 H      1 LIG       0.09000
      6 H4        -58.8262  -16.6409  -13.3482 H      1 LIG       0.42000
@<TRIPOS>BOND
      1       1       2 1
      2       1       3 1
      3       1       4 1
      4       1       5 1
      5       2       6 1
@<TRIPOS>ALT_TYPE
CGenFF_4.0_ALT_TYPE_SET
CGenFF_4.0 1 CG331 2 OG311 3 HGA3 4 HGA3 5 HGA3 6 HGP1
@<TRIPOS>MOLECULE
methanol
 6 5 0 0 0
****
USER_CHARGES
INVALID_CHARGES
Pose:  23 Cluster:  23 Fr_nu: 1232015 TotEn:   -10.40
@<TRIPOS>ATOM
      1 C1        -75.7427   -1.4359  -34.2993 C.3    1 LIG      -0.04000
      2 O1        -77.0063   -0.9758  -34.7420 O.3    1 LIG      -0.65000
      3 H1        -75.5218   -2.4000  -34.7639 H      1 LIG       0.09000
      4 H2        -75.7517   -1.5375  -33.2111 H      1 LIG       0.09000
      5 H3        -74.9787   -0.7107  -34.5893 H      1 LIG       0.09000
      6 H4        -77.1664   -0.1200  -34.3088 H      1 LIG       0.42000
@<TRIPOS>BOND
      1       1       2 1
      2       1       3 1
      3       1       4 1
      4       1       5 1
      5       2       6 1
@<TRIPOS>ALT_TYPE
CGenFF_4.0_ALT_TYPE_SET
CGenFF_4.0 1 CG331 2 OG311 3 HGA3 4 HGA3 5 HGA3 6 HGP1
@<TRIPOS>MOLECULE
methanol
 6 5 0 0 0
****
USER_CHARGES
INVALID_CHARGES
Pose:  24 Cluster:  24 Fr_nu: 1464721 TotEn:   -10.33
@<TRIPOS>ATOM
      1 C1        -73.1449  -26.4157  -44.8005 C.3    1 LIG      -0.04000
      2 O1        -73.9701  -26.2616  -43.6604 O.3    1 LIG      -0.65000
      3 H1        -72.6264  -25.4759  -45.0056 H      1 LIG       0.09000
      4 H2        -73.7580  -26.7008  -45.6593 H      1 LIG       0.09000
      5 H3        -72.4096  -27.1994  -44.6039 H      1 LIG       0.09000
      6 H4        -74.4125  -27.1146  -43.5108 H      1 LIG       0.42000
@<TRIPOS>BOND
      1       1       2 1
      2       1       3 1
      3       1       4 1
      4       1       5 1
      5       2       6 1
@<TRIPOS>ALT_TYPE
CGenFF_4.0_ALT_TYPE_SET
CGenFF_4.0 1 CG331 2 OG311 3 HGA3 4 HGA3 5 HGA3 6 HGP1
@<TRIPOS>MOLECULE
methanol
 6 5 0 0 0
****
USER_CHARGES
INVALID_CHARGES
Pose:  25 Cluster:  25 Fr_nu: 217346 TotEn:   -10.27
@<TRIPOS>ATOM
      1 C1        -59.4908  -18.2340  -23.9767 C.3    1 LIG      -0.04000
      2 O1        -59.3858  -17.2542  -22.9601 O.3    1 LIG      -0.65000
      3 H1        -59.0689  -17.8429  -24.9058 H      1 LIG       0.09000
      4 H2        -60.5415  -18.4968  -24.1236 H      1 LIG       0.09000
      5 H3        -58.9339  -19.1232  -23.6722 H      1 LIG       0.09000
      6 H4        -59.7700  -17.6376  -22.1532 H      1 LIG       0.42000
@<TRIPOS>BOND
      1       1       2 1
      2       1       3 1
      3       1       4 1
      4       1       5 1
      5       2       6 1
@<TRIPOS>ALT_TYPE
CGenFF_4.0_ALT_TYPE_SET
CGenFF_4.0 1 CG331 2 OG311 3 HGA3 4 HGA3 5 HGA3 6 HGP1
@<TRIPOS>MOLECULE
methanol
 6 5 0 0 0
****
USER_CHARGES
INVALID_CHARGES
Pose:  26 Cluster:  26 Fr_nu: 10047099 TotEn:   -10.26
@<TRIPOS>ATOM
      1 C1        -60.2202  -16.3468  -12.5725 C.3    1 LIG      -0.04000
      2 O1        -59.4102  -17.1568  -11.7403 O.3    1 LIG      -0.65000
      3 H1        -61.2479  -16.3550  -12.2013 H      1 LIG       0.09000
      4 H2        -60.1883  -16.7283  -13.5962 H      1 LIG       0.09000
      5 H3        -59.8369  -15.3239  -12.5547 H      1 LIG       0.09000
      6 H4        -58.5078  -17.1244  -12.1012 H      1 LIG       0.42000
@<TRIPOS>BOND
      1       1       2 1
      2       1       3 1
      3       1       4 1
      4       1       5 1
      5       2       6 1
@<TRIPOS>ALT_TYPE
CGenFF_4.0_ALT_TYPE_SET
CGenFF_4.0 1 CG331 2 OG311 3 HGA3 4 HGA3 5 HGA3 6 HGP1
@<TRIPOS>MOLECULE
methanol
 6 5 0 0 0
****
USER_CHARGES
INVALID_CHARGES
Pose:  27 Cluster:  27 Fr_nu: 5075640 TotEn:   -10.19
@<TRIPOS>ATOM
      1 C1        -70.2575  -11.9615  -41.9840 C.3    1 LIG      -0.04000
      2 O1        -69.4122  -13.0576  -41.6864 O.3    1 LIG      -0.65000
      3 H1        -69.9813  -11.5401  -42.9537 H      1 LIG       0.09000
      4 H2        -70.1597  -11.2024  -41.2038 H      1 LIG       0.09000
      5 H3        -71.2920  -12.3106  -42.0224 H      1 LIG       0.09000
      6 H4        -69.6876  -13.4038  -40.8204 H      1 LIG       0.42000
@<TRIPOS>BOND
      1       1       2 1
      2       1       3 1
      3       1       4 1
      4       1       5 1
      5       2       6 1
@<TRIPOS>ALT_TYPE
CGenFF_4.0_ALT_TYPE_SET
CGenFF_4.0 1 CG331 2 OG311 3 HGA3 4 HGA3 5 HGA3 6 HGP1
@<TRIPOS>MOLECULE
methanol
 6 5 0 0 0
****
USER_CHARGES
INVALID_CHARGES
Pose:  28 Cluster:  28 Fr_nu: 873939 TotEn:   -10.05
@<TRIPOS>ATOM
      1 C1        -75.4088   -0.0629  -34.4007 C.3    1 LIG      -0.04000
      2 O1        -75.9393   -1.3705  -34.5147 O.3    1 LIG      -0.65000
      3 H1        -75.4632    0.4390  -35.3699 H      1 LIG       0.09000
      4 H2        -74.3702   -0.1181  -34.0649 H      1 LIG       0.09000
      5 H3        -75.9969    0.4968  -33.6696 H      1 LIG       0.09000
      6 H4        -75.8736   -1.7829  -33.6364 H      1 LIG       0.42000
@<TRIPOS>BOND
      1       1       2 1
      2       1       3 1
      3       1       4 1
      4       1       5 1
      5       2       6 1
@<TRIPOS>ALT_TYPE
CGenFF_4.0_ALT_TYPE_SET
CGenFF_4.0 1 CG331 2 OG311 3 HGA3 4 HGA3 5 HGA3 6 HGP1
@<TRIPOS>MOLECULE
methanol
 6 5 0 0 0
****
USER_CHARGES
INVALID_CHARGES
Pose:  29 Cluster:  29 Fr_nu: 226104 TotEn:    -9.93
@<TRIPOS>ATOM
      1 C1        -68.2301   -9.4837  -47.1481 C.3    1 LIG      -0.04000
      2 O1        -69.0743   -9.9412  -46.1076 O.3    1 LIG      -0.65000
      3 H1        -67.1856   -9.6024  -46.8497 H      1 LIG       0.09000
      4 H2        -68.4435   -8.4321  -47.3558 H      1 LIG       0.09000
      5 H3        -68.4197  -10.0762  -48.0462 H      1 LIG       0.09000
      6 H4        -69.9908   -9.8197  -46.4093 H      1 LIG       0.42000
@<TRIPOS>BOND
      1       1       2 1
      2       1       3 1
      3       1       4 1
      4       1       5 1
      5       2       6 1
@<TRIPOS>ALT_TYPE
CGenFF_4.0_ALT_TYPE_SET
CGenFF_4.0 1 CG331 2 OG311 3 HGA3 4 HGA3 5 HGA3 6 HGP1
@<TRIPOS>MOLECULE
methanol
 6 5 0 0 0
****
USER_CHARGES
INVALID_CHARGES
Pose:  30 Cluster:  30 Fr_nu: 4586976 TotEn:    -9.87
@<TRIPOS>ATOM
      1 C1        -82.0289  -16.5695  -44.7952 C.3    1 LIG      -0.04000
      2 O1        -82.1338  -16.6206  -43.3842 O.3    1 LIG      -0.65000
      3 H1        -81.6112  -15.6054  -45.0956 H      1 LIG       0.09000
      4 H2        -83.0180  -16.7046  -45.2402 H      1 LIG       0.09000
      5 H3        -81.3675  -17.3713  -45.1318 H      1 LIG       0.09000
      6 H4        -82.5076  -17.4891  -43.1570 H      1 LIG       0.42000
@<TRIPOS>BOND
      1       1       2 1
      2       1       3 1
      3       1       4 1
      4       1       5 1
      5       2       6 1
@<TRIPOS>ALT_TYPE
CGenFF_4.0_ALT_TYPE_SET
CGenFF_4.0 1 CG331 2 OG311 3 HGA3 4 HGA3 5 HGA3 6 HGP1
@<TRIPOS>MOLECULE
methanol
 6 5 0 0 0
****
USER_CHARGES
INVALID_CHARGES
Pose:  31 Cluster:  31 Fr_nu: 7756420 TotEn:    -9.70
@<TRIPOS>ATOM
      1 C1        -79.5946  -11.5510  -41.2354 C.3    1 LIG      -0.04000
      2 O1        -80.0130  -12.7359  -40.5831 O.3    1 LIG      -0.65000
      3 H1        -79.8649  -10.6844  -40.6271 H      1 LIG       0.09000
      4 H2        -80.0735  -11.4851  -42.2157 H      1 LIG       0.09000
      5 H3        -78.5099  -11.5796  -41.3631 H      1 LIG       0.09000
      6 H4        -79.7561  -13.4813  -41.1525 H      1 LIG       0.42000
@<TRIPOS>BOND
      1       1       2 1
      2       1       3 1
      3       1       4 1
      4       1       5 1
      5       2       6 1
@<TRIPOS>ALT_TYPE
CGenFF_4.0_ALT_TYPE_SET
CGenFF_4.0 1 CG331 2 OG311 3 HGA3 4 HGA3 5 HGA3 6 HGP1
@<TRIPOS>MOLECULE
methanol
 6 5 0 0 0
****
USER_CHARGES
INVALID_CHARGES
Pose:  32 Cluster:  32 Fr_nu: 5077267 TotEn:    -9.67
@<TRIPOS>ATOM
      1 C1        -69.6784  -12.7655  -41.3476 C.3    1 LIG      -0.04000
      2 O1        -70.4881  -11.7940  -41.9840 O.3    1 LIG      -0.65000
      3 H1        -68.8233  -13.0027  -41.9854 H      1 LIG       0.09000
      4 H2        -70.2679  -13.6667  -41.1606 H      1 LIG       0.09000
      5 H3        -69.3205  -12.3628  -40.3972 H      1 LIG       0.09000
      6 H4        -71.2347  -11.6102  -41.3887 H      1 LIG       0.42000
@<TRIPOS>BOND
      1       1       2 1
      2       1       3 1
      3       1       4 1
      4       1       5 1
      5       2       6 1
@<TRIPOS>ALT_TYPE
CGenFF_4.0_ALT_TYPE_SET
CGenFF_4.0 1 CG331 2 OG311 3 HGA3 4 HGA3 5 HGA3 6 HGP1
@<TRIPOS>MOLECULE
methanol
 6 5 0 0 0
****
USER_CHARGES
INVALID_CHARGES
Pose:  33 Cluster:  33 Fr_nu: 691646 TotEn:    -9.61
@<TRIPOS>ATOM
      1 C1        -73.4654  -25.7045  -45.0629 C.3    1 LIG      -0.04000
      2 O1        -73.5301  -24.2926  -45.1458 O.3    1 LIG      -0.65000
      3 H1        -74.2735  -26.0702  -44.4246 H      1 LIG       0.09000
      4 H2        -72.4980  -26.0023  -44.6507 H      1 LIG       0.09000
      5 H3        -73.5772  -26.1249  -46.0651 H      1 LIG       0.09000
      6 H4        -72.7987  -24.0065  -45.7193 H      1 LIG       0.42000
@<TRIPOS>BOND
      1       1       2 1
      2       1       3 1
      3       1       4 1
      4       1       5 1
      5       2       6 1
@<TRIPOS>ALT_TYPE
CGenFF_4.0_ALT_TYPE_SET
CGenFF_4.0 1 CG331 2 OG311 3 HGA3 4 HGA3 5 HGA3 6 HGP1
@<TRIPOS>MOLECULE
methanol
 6 5 0 0 0
****
USER_CHARGES
INVALID_CHARGES
Pose:  34 Cluster:  34 Fr_nu: 198899 TotEn:    -9.46
@<TRIPOS>ATOM
      1 C1        -59.1495  -17.5395  -23.3368 C.3    1 LIG      -0.04000
      2 O1        -57.7466  -17.3515  -23.3105 O.3    1 LIG      -0.65000
      3 H1        -59.5675  -17.0467  -24.2180 H      1 LIG       0.09000
      4 H2        -59.5912  -17.1214  -22.4286 H      1 LIG       0.09000
      5 H3        -59.3640  -18.6097  -23.3845 H      1 LIG       0.09000
      6 H4        -57.4129  -17.8021  -22.5159 H      1 LIG       0.42000
@<TRIPOS>BOND
      1       1       2 1
      2       1       3 1
      3       1       4 1
      4       1       5 1
      5       2       6 1
@<TRIPOS>ALT_TYPE
CGenFF_4.0_ALT_TYPE_SET
CGenFF_4.0 1 CG331 2 OG311 3 HGA3 4 HGA3 5 HGA3 6 HGP1
@<TRIPOS>MOLECULE
methanol
 6 5 0 0 0
****
USER_CHARGES
INVALID_CHARGES
Pose:  35 Cluster:  35 Fr_nu: 558592 TotEn:    -9.42
@<TRIPOS>ATOM
      1 C1        -68.6016   -9.1196  -46.6813 C.3    1 LIG      -0.04000
      2 O1        -69.4261   -9.0495  -45.5325 O.3    1 LIG      -0.65000
      3 H1        -68.2513  -10.1458  -46.8172 H      1 LIG       0.09000
      4 H2        -67.7496   -8.4456  -46.5611 H      1 LIG       0.09000
      5 H3        -69.1830   -8.8167  -47.5552 H      1 LIG       0.09000
      6 H4        -69.7165   -8.1255  -45.4455 H      1 LIG       0.42000
@<TRIPOS>BOND
      1       1       2 1
      2       1       3 1
      3       1       4 1
      4       1       5 1
      5       2       6 1
@<TRIPOS>ALT_TYPE
CGenFF_4.0_ALT_TYPE_SET
CGenFF_4.0 1 CG331 2 OG311 3 HGA3 4 HGA3 5 HGA3 6 HGP1
@<TRIPOS>MOLECULE
methanol
 6 5 0 0 0
****
USER_CHARGES
INVALID_CHARGES
Pose:  36 Cluster:  36 Fr_nu: 504703 TotEn:    -9.37
@<TRIPOS>ATOM
      1 C1        -77.9767  -20.9370  -33.6206 C.3    1 LIG      -0.04000
      2 O1        -77.0889  -19.8870  -33.9578 O.3    1 LIG      -0.65000
      3 H1        -77.5250  -21.8962  -33.8853 H      1 LIG       0.09000
      4 H2        -78.9191  -20.8053  -34.1583 H      1 LIG       0.09000
      5 H3        -78.1664  -20.9106  -32.5450 H      1 LIG       0.09000
      6 H4        -77.5242  -19.0538  -33.7085 H      1 LIG       0.42000
@<TRIPOS>BOND
      1       1       2 1
      2       1       3 1
      3       1       4 1
      4       1       5 1
      5       2       6 1
@<TRIPOS>ALT_TYPE
CGenFF_4.0_ALT_TYPE_SET
CGenFF_4.0 1 CG331 2 OG311 3 HGA3 4 HGA3 5 HGA3 6 HGP1
@<TRIPOS>MOLECULE
methanol
 6 5 0 0 0
****
USER_CHARGES
INVALID_CHARGES
Pose:  37 Cluster:  37 Fr_nu: 1678867 TotEn:    -9.26
@<TRIPOS>ATOM
      1 C1        -64.1956  -23.6077  -32.2163 C.3    1 LIG      -0.04000
      2 O1        -63.9706  -22.6273  -31.2199 O.3    1 LIG      -0.65000
      3 H1        -65.1589  -23.4238  -32.6984 H      1 LIG       0.09000
      4 H2        -64.1883  -24.6007  -31.7598 H      1 LIG       0.09000
      5 H3        -63.3997  -23.5457  -32.9621 H      1 LIG       0.09000
      6 H4        -63.1082  -22.8238  -30.8156 H      1 LIG       0.42000
@<TRIPOS>BOND
      1       1       2 1
      2       1       3 1
      3       1       4 1
      4       1       5 1
      5       2       6 1
@<TRIPOS>ALT_TYPE
CGenFF_4.0_ALT_TYPE_SET
CGenFF_4.0 1 CG331 2 OG311 3 HGA3 4 HGA3 5 HGA3 6 HGP1
@<TRIPOS>MOLECULE
methanol
 6 5 0 0 0
****
USER_CHARGES
INVALID_CHARGES
Pose:  38 Cluster:  38 Fr_nu: 385562 TotEn:    -9.20
@<TRIPOS>ATOM
      1 C1        -68.9423   -8.8479  -47.5132 C.3    1 LIG      -0.04000
      2 O1        -69.7579   -8.4474  -46.4275 O.3    1 LIG      -0.65000
      3 H1        -69.1099   -9.9069  -47.7246 H      1 LIG       0.09000
      4 H2        -67.8920   -8.6772  -47.2635 H      1 LIG       0.09000
      5 H3        -69.2063   -8.2568  -48.3932 H      1 LIG       0.09000
      6 H4        -69.5812   -7.5041  -46.2703 H      1 LIG       0.42000
@<TRIPOS>BOND
      1       1       2 1
      2       1       3 1
      3       1       4 1
      4       1       5 1
      5       2       6 1
@<TRIPOS>ALT_TYPE
CGenFF_4.0_ALT_TYPE_SET
CGenFF_4.0 1 CG331 2 OG311 3 HGA3 4 HGA3 5 HGA3 6 HGP1
@<TRIPOS>MOLECULE
methanol
 6 5 0 0 0
****
USER_CHARGES
INVALID_CHARGES
Pose:  39 Cluster:  39 Fr_nu: 3028887 TotEn:    -8.90
@<TRIPOS>ATOM
      1 C1        -75.5597  -10.7134  -50.9198 C.3    1 LIG      -0.04000
      2 O1        -74.5268   -9.7509  -50.8153 O.3    1 LIG      -0.65000
      3 H1        -75.5795  -11.1192  -51.9342 H      1 LIG       0.09000
      4 H2        -76.5194  -10.2465  -50.6839 H      1 LIG       0.09000
      5 H3        -75.3657  -11.5214  -50.2104 H      1 LIG       0.09000
      6 H4        -74.5411   -9.4145  -49.9030 H      1 LIG       0.42000
@<TRIPOS>BOND
      1       1       2 1
      2       1       3 1
      3       1       4 1
      4       1       5 1
      5       2       6 1
@<TRIPOS>ALT_TYPE
CGenFF_4.0_ALT_TYPE_SET
CGenFF_4.0 1 CG331 2 OG311 3 HGA3 4 HGA3 5 HGA3 6 HGP1
@<TRIPOS>MOLECULE
methanol
 6 5 0 0 0
****
USER_CHARGES
INVALID_CHARGES
Pose:  40 Cluster:  40 Fr_nu: 222244 TotEn:    -8.90
@<TRIPOS>ATOM
      1 C1        -68.7485   -9.1295  -47.0080 C.3    1 LIG      -0.04000
      2 O1        -69.5895  -10.2629  -47.1212 O.3    1 LIG      -0.65000
      3 H1        -68.3750   -9.0529  -45.9839 H      1 LIG       0.09000
      4 H2        -69.3109   -8.2298  -47.2702 H      1 LIG       0.09000
      5 H3        -67.9053   -9.2426  -47.6935 H      1 LIG       0.09000
      6 H4        -69.9006  -10.2967  -48.0420 H      1 LIG       0.42000
@<TRIPOS>BOND
      1       1       2 1
      2       1       3 1
      3       1       4 1
      4       1       5 1
      5       2       6 1
@<TRIPOS>ALT_TYPE
CGenFF_4.0_ALT_TYPE_SET
CGenFF_4.0 1 CG331 2 OG311 3 HGA3 4 HGA3 5 HGA3 6 HGP1
@<TRIPOS>MOLECULE
methanol
 6 5 0 0 0
****
USER_CHARGES
INVALID_CHARGES
Pose:  41 Cluster:  41 Fr_nu: 3337683 TotEn:    -8.71
@<TRIPOS>ATOM
      1 C1        -42.9646  -10.1746  -41.5600 C.3    1 LIG      -0.04000
      2 O1        -43.3786   -9.9701  -42.8984 O.3    1 LIG      -0.65000
      3 H1        -43.6599   -9.6734  -40.8821 H      1 LIG       0.09000
      4 H2        -41.9560   -9.7759  -41.4247 H      1 LIG       0.09000
      5 H3        -42.9620  -11.2465  -41.3485 H      1 LIG       0.09000
      6 H4        -42.7382  -10.4288  -43.4686 H      1 LIG       0.42000
@<TRIPOS>BOND
      1       1       2 1
      2       1       3 1
      3       1       4 1
      4       1       5 1
      5       2       6 1
@<TRIPOS>ALT_TYPE
CGenFF_4.0_ALT_TYPE_SET
CGenFF_4.0 1 CG331 2 OG311 3 HGA3 4 HGA3 5 HGA3 6 HGP1
@<TRIPOS>MOLECULE
methanol
 6 5 0 0 0
****
USER_CHARGES
INVALID_CHARGES
Pose:  42 Cluster:  42 Fr_nu: 2206512 TotEn:    -8.70
@<TRIPOS>ATOM
      1 C1        -57.9804    6.9648  -23.4587 C.3    1 LIG      -0.04000
      2 O1        -56.7653    7.6911  -23.4826 O.3    1 LIG      -0.65000
      3 H1        -57.9131    6.1648  -22.7173 H      1 LIG       0.09000
      4 H2        -58.1735    6.5433  -24.4485 H      1 LIG       0.09000
      5 H3        -58.7940    7.6418  -23.1880 H      1 LIG       0.09000
      6 H4        -56.8638    8.3905  -24.1511 H      1 LIG       0.42000
@<TRIPOS>BOND
      1       1       2 1
      2       1       3 1
      3       1       4 1
      4       1       5 1
      5       2       6 1
@<TRIPOS>ALT_TYPE
CGenFF_4.0_ALT_TYPE_SET
CGenFF_4.0 1 CG331 2 OG311 3 HGA3 4 HGA3 5 HGA3 6 HGP1
@<TRIPOS>MOLECULE
methanol
 6 5 0 0 0
****
USER_CHARGES
INVALID_CHARGES
Pose:  43 Cluster:  43 Fr_nu: 1152066 TotEn:    -8.45
@<TRIPOS>ATOM
      1 C1        -55.7031   -8.0528  -51.2001 C.3    1 LIG      -0.04000
      2 O1        -57.0444   -8.2568  -50.7954 O.3    1 LIG      -0.65000
      3 H1        -55.6811   -7.7416  -52.2474 H      1 LIG       0.09000
      4 H2        -55.1380   -8.9796  -51.0725 H      1 LIG       0.09000
      5 H3        -55.2599   -7.2698  -50.5803 H      1 LIG       0.09000
      6 H4        -57.0226   -8.5315  -49.8627 H      1 LIG       0.42000
@<TRIPOS>BOND
      1       1       2 1
      2       1       3 1
      3       1       4 1
      4       1       5 1
      5       2       6 1
@<TRIPOS>ALT_TYPE
CGenFF_4.0_ALT_TYPE_SET
CGenFF_4.0 1 CG331 2 OG311 3 HGA3 4 HGA3 5 HGA3 6 HGP1
@<TRIPOS>MOLECULE
methanol
 6 5 0 0 0
****
USER_CHARGES
INVALID_CHARGES
Pose:  44 Cluster:  44 Fr_nu: 200533 TotEn:    -8.18
@<TRIPOS>ATOM
      1 C1        -69.0377   -8.4429  -47.5781 C.3    1 LIG      -0.04000
      2 O1        -68.6442   -9.7862  -47.3654 O.3    1 LIG      -0.65000
      3 H1        -68.7333   -7.8336  -46.7236 H      1 LIG       0.09000
      4 H2        -70.1222   -8.3956  -47.7049 H      1 LIG       0.09000
      5 H3        -68.5505   -8.0686  -48.4815 H      1 LIG       0.09000
      6 H4        -68.9313  -10.2944  -48.1433 H      1 LIG       0.42000
@<TRIPOS>BOND
      1       1       2 1
      2       1       3 1
      3       1       4 1
      4       1       5 1
      5       2       6 1
@<TRIPOS>ALT_TYPE
CGenFF_4.0_ALT_TYPE_SET
CGenFF_4.0 1 CG331 2 OG311 3 HGA3 4 HGA3 5 HGA3 6 HGP1
@<TRIPOS>MOLECULE
methanol
 6 5 0 0 0
****
USER_CHARGES
INVALID_CHARGES
Pose:  45 Cluster:  45 Fr_nu: 1576528 TotEn:    -8.02
@<TRIPOS>ATOM
      1 C1        -78.9098  -21.4254  -32.2985 C.3    1 LIG      -0.04000
      2 O1        -77.7022  -20.7759  -32.6512 O.3    1 LIG      -0.65000
      3 H1        -79.7558  -20.7728  -32.5276 H      1 LIG       0.09000
      4 H2        -78.8983  -21.6638  -31.2319 H      1 LIG       0.09000
      5 H3        -78.9983  -22.3489  -32.8754 H      1 LIG       0.09000
      6 H4        -76.9761  -21.3850  -32.4333 H      1 LIG       0.42000
@<TRIPOS>BOND
      1       1       2 1
      2       1       3 1
      3       1       4 1
      4       1       5 1
      5       2       6 1
@<TRIPOS>ALT_TYPE
CGenFF_4.0_ALT_TYPE_SET
CGenFF_4.0 1 CG331 2 OG311 3 HGA3 4 HGA3 5 HGA3 6 HGP1
@<TRIPOS>MOLECULE
methanol
 6 5 0 0 0
****
USER_CHARGES
INVALID_CHARGES
Pose:  46 Cluster:  46 Fr_nu: 1845295 TotEn:    -7.75
@<TRIPOS>ATOM
      1 C1        -64.5633  -24.0109  -32.0869 C.3    1 LIG      -0.04000
      2 O1        -65.8507  -23.5065  -31.7825 O.3    1 LIG      -0.65000
      3 H1        -64.1030  -23.3932  -32.8620 H      1 LIG       0.09000
      4 H2        -64.6482  -25.0443  -32.4323 H      1 LIG       0.09000
      5 H3        -63.9469  -23.9795  -31.1854 H      1 LIG       0.09000
      6 H4        -66.2262  -24.0797  -31.0925 H      1 LIG       0.42000
@<TRIPOS>BOND
      1       1       2 1
      2       1       3 1
      3       1       4 1
      4       1       5 1
      5       2       6 1
@<TRIPOS>ALT_TYPE
CGenFF_4.0_ALT_TYPE_SET
CGenFF_4.0 1 CG331 2 OG311 3 HGA3 4 HGA3 5 HGA3 6 HGP1
@<TRIPOS>MOLECULE
methanol
 6 5 0 0 0
****
USER_CHARGES
INVALID_CHARGES
Pose:  47 Cluster:  47 Fr_nu: 770314 TotEn:    -7.72
@<TRIPOS>ATOM
      1 C1        -69.3847   -4.3745  -57.8337 C.3    1 LIG      -0.04000
      2 O1        -69.9189   -4.9646  -56.6629 O.3    1 LIG      -0.65000
      3 H1        -68.5710   -3.6973  -57.5626 H      1 LIG       0.09000
      4 H2        -70.1711   -3.8249  -58.3572 H      1 LIG       0.09000
      5 H3        -68.9984   -5.1624  -58.4844 H      1 LIG       0.09000
      6 H4        -70.6368   -5.5574  -56.9439 H      1 LIG       0.42000
@<TRIPOS>BOND
      1       1       2 1
      2       1       3 1
      3       1       4 1
      4       1       5 1
      5       2       6 1
@<TRIPOS>ALT_TYPE
CGenFF_4.0_ALT_TYPE_SET
CGenFF_4.0 1 CG331 2 OG311 3 HGA3 4 HGA3 5 HGA3 6 HGP1
@<TRIPOS>MOLECULE
methanol
 6 5 0 0 0
****
USER_CHARGES
INVALID_CHARGES
Pose:  48 Cluster:  48 Fr_nu: 4021769 TotEn:    -7.70
@<TRIPOS>ATOM
      1 C1        -51.5328    1.9337  -34.3054 C.3    1 LIG      -0.04000
      2 O1        -52.0021    3.1564  -34.8433 O.3    1 LIG      -0.65000
      3 H1        -51.1596    1.2990  -35.1128 H      1 LIG       0.09000
      4 H2        -52.3472    1.4300  -33.7784 H      1 LIG       0.09000
      5 H3        -50.7214    2.1421  -33.6041 H      1 LIG       0.09000
      6 H4        -52.3245    3.6913  -34.0979 H      1 LIG       0.42000
@<TRIPOS>BOND
      1       1       2 1
      2       1       3 1
      3       1       4 1
      4       1       5 1
      5       2       6 1
@<TRIPOS>ALT_TYPE
CGenFF_4.0_ALT_TYPE_SET
CGenFF_4.0 1 CG331 2 OG311 3 HGA3 4 HGA3 5 HGA3 6 HGP1
@<TRIPOS>MOLECULE
methanol
 6 5 0 0 0
****
USER_CHARGES
INVALID_CHARGES
Pose:  49 Cluster:  49 Fr_nu: 11581009 TotEn:    -7.50
@<TRIPOS>ATOM
      1 C1        -53.1998   10.8316  -24.0736 C.3    1 LIG      -0.04000
      2 O1        -54.1511   10.3106  -23.1637 O.3    1 LIG      -0.65000
      3 H1        -52.1918   10.6419  -23.6964 H      1 LIG       0.09000
      4 H2        -53.3592   11.9063  -24.1933 H      1 LIG       0.09000
      5 H3        -53.3239   10.3369  -25.0397 H      1 LIG       0.09000
      6 H4        -55.0313   10.4982  -23.5322 H      1 LIG       0.42000
@<TRIPOS>BOND
      1       1       2 1
      2       1       3 1
      3       1       4 1
      4       1       5 1
      5       2       6 1
@<TRIPOS>ALT_TYPE
CGenFF_4.0_ALT_TYPE_SET
CGenFF_4.0 1 CG331 2 OG311 3 HGA3 4 HGA3 5 HGA3 6 HGP1
@<TRIPOS>MOLECULE
methanol
 6 5 0 0 0
****
USER_CHARGES
INVALID_CHARGES
Pose:  50 Cluster:  50 Fr_nu: 5138388 TotEn:    -7.17
@<TRIPOS>ATOM
      1 C1        -80.0156  -12.6427  -40.9071 C.3    1 LIG      -0.04000
      2 O1        -79.7817  -12.3555  -39.5406 O.3    1 LIG      -0.65000
      3 H1        -80.7468  -13.4505  -40.9905 H      1 LIG       0.09000
      4 H2        -79.0771  -12.9356  -41.3846 H      1 LIG       0.09000
      5 H3        -80.4073  -11.7478  -41.3964 H      1 LIG       0.09000
      6 H4        -79.1290  -11.6354  -39.5078 H      1 LIG       0.42000
@<TRIPOS>BOND
      1       1       2 1
      2       1       3 1
      3       1       4 1
      4       1       5 1
      5       2       6 1
@<TRIPOS>ALT_TYPE
CGenFF_4.0_ALT_TYPE_SET
CGenFF_4.0 1 CG331 2 OG311 3 HGA3 4 HGA3 5 HGA3 6 HGP1
@<TRIPOS>MOLECULE
methanol
 6 5 0 0 0
****
USER_CHARGES
INVALID_CHARGES
Pose:  51 Cluster:  51 Fr_nu: 201869 TotEn:    -6.57
@<TRIPOS>ATOM
      1 C1        -69.6377   -4.0000  -57.4950 C.3    1 LIG      -0.04000
      2 O1        -70.2840   -2.9822  -58.2371 O.3    1 LIG      -0.65000
      3 H1        -70.3874   -4.6434  -57.0279 H      1 LIG       0.09000
      4 H2        -69.0031   -3.5468  -56.7292 H      1 LIG       0.09000
      5 H3        -69.0203   -4.5956  -58.1714 H      1 LIG       0.09000
      6 H4        -69.5872   -2.4331  -58.6355 H      1 LIG       0.42000
@<TRIPOS>BOND
      1       1       2 1
      2       1       3 1
      3       1       4 1
      4       1       5 1
      5       2       6 1
@<TRIPOS>ALT_TYPE
CGenFF_4.0_ALT_TYPE_SET
CGenFF_4.0 1 CG331 2 OG311 3 HGA3 4 HGA3 5 HGA3 6 HGP1
@<TRIPOS>MOLECULE
methanol
 6 5 0 0 0
****
USER_CHARGES
INVALID_CHARGES
Pose:  52 Cluster:  52 Fr_nu: 11484324 TotEn:    -4.51
@<TRIPOS>ATOM
      1 C1        -46.9176  -21.3883  -34.2295 C.3    1 LIG      -0.04000
      2 O1        -46.4008  -20.4314  -33.3230 O.3    1 LIG      -0.65000
      3 H1        -46.1411  -21.6701  -34.9450 H      1 LIG       0.09000
      4 H2        -47.7771  -20.9657  -34.7561 H      1 LIG       0.09000
      5 H3        -47.2336  -22.2726  -33.6712 H      1 LIG       0.09000
      6 H4        -47.1177  -20.2068  -32.7055 H      1 LIG       0.42000
@<TRIPOS>BOND
      1       1       2 1
      2       1       3 1
      3       1       4 1
      4       1       5 1
      5       2       6 1
@<TRIPOS>ALT_TYPE
CGenFF_4.0_ALT_TYPE_SET
CGenFF_4.0 1 CG331 2 OG311 3 HGA3 4 HGA3 5 HGA3 6 HGP1
@<TRIPOS>MOLECULE
furan
 9 9 0 0 0
****
USER_CHARGES
INVALID_CHARGES
Pose:   1 Cluster:   1 Fr_nu: 226049 TotEn:   -11.70
@<TRIPOS>ATOM
      1 C1        -69.8934  -12.5226  -43.8156 C.2    1 LIG      -0.26000
      2 C2        -69.9322  -12.4350  -42.4035 C.2    1 LIG      -0.26000
      3 C3        -70.4468  -11.3545  -44.2861 C.2    1 LIG       0.09300
      4 C4        -70.5065  -11.2196  -42.1117 C.2    1 LIG       0.09300
      5 O1        -70.8230  -10.5549  -43.2539 O.3    1 LIG      -0.29200
      6 H1        -69.5104  -13.3356  -44.4153 H      1 LIG       0.17500
      7 H2        -69.5848  -13.1662  -41.6878 H      1 LIG       0.17500
      8 H3        -70.6337  -10.9609  -45.2746 H      1 LIG       0.13800
      9 H4        -70.7465  -10.7080  -41.1911 H      1 LIG       0.13800
@<TRIPOS>BOND
      1       1       2 1
      2       1       3 2
      3       2       4 2
      4       3       5 1
      5       4       5 1
      6       1       6 1
      7       2       7 1
      8       3       8 1
      9       4       9 1
@<TRIPOS>ALT_TYPE
CGenFF_4.0_ALT_TYPE_SET
CGenFF_4.0 1 CG2R51 2 CG2R51 3 CG2R51 4 CG2R51 5 OG2R50 6 HGR51 7 HGR51 8 HGR52 9 HGR52
@<TRIPOS>MOLECULE
furan
 9 9 0 0 0
****
USER_CHARGES
INVALID_CHARGES
Pose:   2 Cluster:   2 Fr_nu: 984707 TotEn:   -10.96
@<TRIPOS>ATOM
      1 C1        -70.3049  -11.1238  -43.3344 C.2    1 LIG      -0.26000
      2 C2        -70.1201  -11.8570  -42.1380 C.2    1 LIG      -0.26000
      3 C3        -69.8590  -11.9347  -44.3521 C.2    1 LIG       0.09300
      4 C4        -69.5746  -13.0637  -42.5099 C.2    1 LIG       0.09300
      5 O1        -69.4124  -13.1191  -43.8579 O.3    1 LIG      -0.29200
      6 H1        -70.7116  -10.1286  -43.4416 H      1 LIG       0.17500
      7 H2        -70.3553  -11.5450  -41.1307 H      1 LIG       0.17500
      8 H3        -69.7967  -11.8225  -45.4248 H      1 LIG       0.13800
      9 H4        -69.2619  -13.9424  -41.9648 H      1 LIG       0.13800
@<TRIPOS>BOND
      1       1       2 1
      2       1       3 2
      3       2       4 2
      4       3       5 1
      5       4       5 1
      6       1       6 1
      7       2       7 1
      8       3       8 1
      9       4       9 1
@<TRIPOS>ALT_TYPE
CGenFF_4.0_ALT_TYPE_SET
CGenFF_4.0 1 CG2R51 2 CG2R51 3 CG2R51 4 CG2R51 5 OG2R50 6 HGR51 7 HGR51 8 HGR52 9 HGR52
@<TRIPOS>MOLECULE
furan
 9 9 0 0 0
****
USER_CHARGES
INVALID_CHARGES
Pose:   3 Cluster:   3 Fr_nu: 1723051 TotEn:   -10.72
@<TRIPOS>ATOM
      1 C1        -70.3862  -12.2449  -41.8632 C.2    1 LIG      -0.26000
      2 C2        -70.4569  -11.9760  -43.2510 C.2    1 LIG      -0.26000
      3 C3        -69.1621  -12.8352  -41.6504 C.2    1 LIG       0.09300
      4 C4        -69.2709  -12.4210  -43.7872 C.2    1 LIG       0.09300
      5 O1        -68.4761  -12.9460  -42.8181 O.3    1 LIG      -0.29200
      6 H1        -71.1340  -12.0353  -41.1121 H      1 LIG       0.17500
      7 H2        -71.2704  -11.5153  -43.7925 H      1 LIG       0.17500
      8 H3        -68.6564  -13.2126  -40.7735 H      1 LIG       0.13800
      9 H4        -68.8613  -12.4354  -44.7867 H      1 LIG       0.13800
@<TRIPOS>BOND
      1       1       2 1
      2       1       3 2
      3       2       4 2
      4       3       5 1
      5       4       5 1
      6       1       6 1
      7       2       7 1
      8       3       8 1
      9       4       9 1
@<TRIPOS>ALT_TYPE
CGenFF_4.0_ALT_TYPE_SET
CGenFF_4.0 1 CG2R51 2 CG2R51 3 CG2R51 4 CG2R51 5 OG2R50 6 HGR51 7 HGR51 8 HGR52 9 HGR52
@<TRIPOS>MOLECULE
furan
 9 9 0 0 0
****
USER_CHARGES
INVALID_CHARGES
Pose:   4 Cluster:   4 Fr_nu: 139985 TotEn:   -10.36
@<TRIPOS>ATOM
      1 C1        -70.5872  -10.0445  -44.0514 C.2    1 LIG      -0.26000
      2 C2        -70.6345  -10.8091  -42.8613 C.2    1 LIG      -0.26000
      3 C3        -70.7458  -10.9375  -45.0856 C.2    1 LIG       0.09300
      4 C4        -70.8187  -12.1147  -43.2530 C.2    1 LIG       0.09300
      5 O1        -70.8877  -12.2014  -44.6074 O.3    1 LIG      -0.29200
      6 H1        -70.4536   -8.9764  -44.1439 H      1 LIG       0.17500
      7 H2        -70.5456  -10.4530  -41.8451 H      1 LIG       0.17500
      8 H3        -70.7799  -10.8378  -46.1608 H      1 LIG       0.13800
      9 H4        -70.9161  -13.0487  -42.7190 H      1 LIG       0.13800
@<TRIPOS>BOND
      1       1       2 1
      2       1       3 2
      3       2       4 2
      4       3       5 1
      5       4       5 1
      6       1       6 1
      7       2       7 1
      8       3       8 1
      9       4       9 1
@<TRIPOS>ALT_TYPE
CGenFF_4.0_ALT_TYPE_SET
CGenFF_4.0 1 CG2R51 2 CG2R51 3 CG2R51 4 CG2R51 5 OG2R50 6 HGR51 7 HGR51 8 HGR52 9 HGR52
@<TRIPOS>MOLECULE
furan
 9 9 0 0 0
****
USER_CHARGES
INVALID_CHARGES
Pose:   5 Cluster:   5 Fr_nu: 1189914 TotEn:   -10.24
@<TRIPOS>ATOM
      1 C1        -59.4053    2.5986  -44.7989 C.2    1 LIG      -0.26000
      2 C2        -59.2474    3.5354  -43.7498 C.2    1 LIG      -0.26000
      3 C3        -58.8965    1.4100  -44.3293 C.2    1 LIG       0.09300
      4 C4        -58.6535    2.8525  -42.7139 C.2    1 LIG       0.09300
      5 O1        -58.4364    1.5563  -43.0591 O.3    1 LIG      -0.29200
      6 H1        -59.8356    2.7685  -45.7752 H      1 LIG       0.17500
      7 H2        -59.5312    4.5780  -43.7487 H      1 LIG       0.17500
      8 H3        -58.7949    0.4212  -44.7524 H      1 LIG       0.13800
      9 H4        -58.3378    3.1307  -41.7190 H      1 LIG       0.13800
@<TRIPOS>BOND
      1       1       2 1
      2       1       3 2
      3       2       4 2
      4       3       5 1
      5       4       5 1
      6       1       6 1
      7       2       7 1
      8       3       8 1
      9       4       9 1
@<TRIPOS>ALT_TYPE
CGenFF_4.0_ALT_TYPE_SET
CGenFF_4.0 1 CG2R51 2 CG2R51 3 CG2R51 4 CG2R51 5 OG2R50 6 HGR51 7 HGR51 8 HGR52 9 HGR52
@<TRIPOS>MOLECULE
furan
 9 9 0 0 0
****
USER_CHARGES
INVALID_CHARGES
Pose:   6 Cluster:   6 Fr_nu: 1511033 TotEn:   -10.18
@<TRIPOS>ATOM
      1 C1        -69.3658  -12.9004  -41.5406 C.2    1 LIG      -0.26000
      2 C2        -69.7197  -13.1575  -42.8867 C.2    1 LIG      -0.26000
      3 C3        -70.0470  -11.7620  -41.1774 C.2    1 LIG       0.09300
      4 C4        -70.5920  -12.1579  -43.2500 C.2    1 LIG       0.09300
      5 O1        -70.7968  -11.3032  -42.2136 O.3    1 LIG      -0.29200
      6 H1        -68.6975  -13.4729  -40.9138 H      1 LIG       0.17500
      7 H2        -69.3814  -13.9699  -43.5136 H      1 LIG       0.17500
      8 H3        -70.1036  -11.1829  -40.2671 H      1 LIG       0.13800
      9 H4        -71.1262  -11.9261  -44.1599 H      1 LIG       0.13800
@<TRIPOS>BOND
      1       1       2 1
      2       1       3 2
      3       2       4 2
      4       3       5 1
      5       4       5 1
      6       1       6 1
      7       2       7 1
      8       3       8 1
      9       4       9 1
@<TRIPOS>ALT_TYPE
CGenFF_4.0_ALT_TYPE_SET
CGenFF_4.0 1 CG2R51 2 CG2R51 3 CG2R51 4 CG2R51 5 OG2R50 6 HGR51 7 HGR51 8 HGR52 9 HGR52
@<TRIPOS>MOLECULE
furan
 9 9 0 0 0
****
USER_CHARGES
INVALID_CHARGES
Pose:   7 Cluster:   7 Fr_nu: 948230 TotEn:   -10.06
@<TRIPOS>ATOM
      1 C1        -70.1725   -9.5421  -45.7620 C.2    1 LIG      -0.26000
      2 C2        -70.6967   -9.9583  -44.5149 C.2    1 LIG      -0.26000
      3 C3        -70.3400  -10.6039  -46.6202 C.2    1 LIG       0.09300
      4 C4        -71.1473  -11.2446  -44.7000 C.2    1 LIG       0.09300
      5 O1        -70.9336  -11.6455  -45.9807 O.3    1 LIG      -0.29200
      6 H1        -69.7277   -8.5879  -46.0047 H      1 LIG       0.17500
      7 H2        -70.7408   -9.3914  -43.5961 H      1 LIG       0.17500
      8 H3        -70.1039  -10.7679  -47.6616 H      1 LIG       0.13800
      9 H4        -71.6192  -11.9715  -44.0550 H      1 LIG       0.13800
@<TRIPOS>BOND
      1       1       2 1
      2       1       3 2
      3       2       4 2
      4       3       5 1
      5       4       5 1
      6       1       6 1
      7       2       7 1
      8       3       8 1
      9       4       9 1
@<TRIPOS>ALT_TYPE
CGenFF_4.0_ALT_TYPE_SET
CGenFF_4.0 1 CG2R51 2 CG2R51 3 CG2R51 4 CG2R51 5 OG2R50 6 HGR51 7 HGR51 8 HGR52 9 HGR52
@<TRIPOS>MOLECULE
furan
 9 9 0 0 0
****
USER_CHARGES
INVALID_CHARGES
Pose:   8 Cluster:   8 Fr_nu: 838615 TotEn:    -9.98
@<TRIPOS>ATOM
      1 C1        -65.7078    5.1459  -44.2179 C.2    1 LIG      -0.26000
      2 C2        -64.4030    5.1565  -44.7662 C.2    1 LIG      -0.26000
      3 C3        -65.7351    4.1068  -43.3170 C.2    1 LIG       0.09300
      4 C4        -63.7260    4.1232  -44.1612 C.2    1 LIG       0.09300
      5 O1        -64.5310    3.4784  -43.2764 O.3    1 LIG      -0.29200
      6 H1        -66.5261    5.8119  -44.4506 H      1 LIG       0.17500
      7 H2        -64.0057    5.8328  -45.5092 H      1 LIG       0.17500
      8 H3        -66.4935    3.7069  -42.6598 H      1 LIG       0.13800
      9 H4        -62.7206    3.7372  -44.2459 H      1 LIG       0.13800
@<TRIPOS>BOND
      1       1       2 1
      2       1       3 2
      3       2       4 2
      4       3       5 1
      5       4       5 1
      6       1       6 1
      7       2       7 1
      8       3       8 1
      9       4       9 1
@<TRIPOS>ALT_TYPE
CGenFF_4.0_ALT_TYPE_SET
CGenFF_4.0 1 CG2R51 2 CG2R51 3 CG2R51 4 CG2R51 5 OG2R50 6 HGR51 7 HGR51 8 HGR52 9 HGR52
@<TRIPOS>MOLECULE
furan
 9 9 0 0 0
****
USER_CHARGES
INVALID_CHARGES
Pose:   9 Cluster:   9 Fr_nu: 117468 TotEn:    -9.95
@<TRIPOS>ATOM
      1 C1        -81.5243  -16.4625  -44.5024 C.2    1 LIG      -0.26000
      2 C2        -80.7726  -15.2638  -44.5393 C.2    1 LIG      -0.26000
      3 C3        -81.7265  -16.7457  -43.1716 C.2    1 LIG       0.09300
      4 C4        -80.5691  -14.8999  -43.2285 C.2    1 LIG       0.09300
      5 O1        -81.1475  -15.7980  -42.3886 O.3    1 LIG      -0.29200
      6 H1        -81.8745  -17.0471  -45.3407 H      1 LIG       0.17500
      7 H2        -80.4231  -14.7316  -45.4122 H      1 LIG       0.17500
      8 H3        -82.2352  -17.5401  -42.6452 H      1 LIG       0.13800
      9 H4        -80.0609  -14.0742  -42.7522 H      1 LIG       0.13800
@<TRIPOS>BOND
      1       1       2 1
      2       1       3 2
      3       2       4 2
      4       3       5 1
      5       4       5 1
      6       1       6 1
      7       2       7 1
      8       3       8 1
      9       4       9 1
@<TRIPOS>ALT_TYPE
CGenFF_4.0_ALT_TYPE_SET
CGenFF_4.0 1 CG2R51 2 CG2R51 3 CG2R51 4 CG2R51 5 OG2R50 6 HGR51 7 HGR51 8 HGR52 9 HGR52
@<TRIPOS>MOLECULE
furan
 9 9 0 0 0
****
USER_CHARGES
INVALID_CHARGES
Pose:  10 Cluster:  10 Fr_nu: 984546 TotEn:    -9.95
@<TRIPOS>ATOM
      1 C1        -69.9704  -11.9473  -43.5425 C.2    1 LIG      -0.26000
      2 C2        -70.1201  -11.8570  -42.1380 C.2    1 LIG      -0.26000
      3 C3        -69.8779  -13.2890  -43.8313 C.2    1 LIG       0.09300
      4 C4        -70.1086  -13.1499  -41.6687 C.2    1 LIG       0.09300
      5 O1        -69.9614  -14.0288  -42.6946 O.3    1 LIG      -0.29200
      6 H1        -69.9339  -11.1360  -44.2551 H      1 LIG       0.17500
      7 H2        -70.2237  -10.9615  -41.5423 H      1 LIG       0.17500
      8 H3        -69.7580  -13.8501  -44.7466 H      1 LIG       0.13800
      9 H4        -70.1903  -13.5888  -40.6850 H      1 LIG       0.13800
@<TRIPOS>BOND
      1       1       2 1
      2       1       3 2
      3       2       4 2
      4       3       5 1
      5       4       5 1
      6       1       6 1
      7       2       7 1
      8       3       8 1
      9       4       9 1
@<TRIPOS>ALT_TYPE
CGenFF_4.0_ALT_TYPE_SET
CGenFF_4.0 1 CG2R51 2 CG2R51 3 CG2R51 4 CG2R51 5 OG2R50 6 HGR51 7 HGR51 8 HGR52 9 HGR52
@<TRIPOS>MOLECULE
furan
 9 9 0 0 0
****
USER_CHARGES
INVALID_CHARGES
Pose:  11 Cluster:  11 Fr_nu: 553160 TotEn:    -9.91
@<TRIPOS>ATOM
      1 C1        -81.6164  -15.0636  -44.3499 C.2    1 LIG      -0.26000
      2 C2        -81.3944  -16.3074  -43.7120 C.2    1 LIG      -0.26000
      3 C3        -81.5155  -14.1068  -43.3669 C.2    1 LIG       0.09300
      4 C4        -81.1735  -16.0220  -42.3847 C.2    1 LIG       0.09300
      5 O1        -81.2456  -14.6827  -42.1661 O.3    1 LIG      -0.29200
      6 H1        -81.8245  -14.8867  -45.3952 H      1 LIG       0.17500
      7 H2        -81.3950  -17.2891  -44.1633 H      1 LIG       0.17500
      8 H3        -81.6035  -13.0301  -43.3597 H      1 LIG       0.13800
      9 H4        -80.9621  -16.6271  -41.5151 H      1 LIG       0.13800
@<TRIPOS>BOND
      1       1       2 1
      2       1       3 2
      3       2       4 2
      4       3       5 1
      5       4       5 1
      6       1       6 1
      7       2       7 1
      8       3       8 1
      9       4       9 1
@<TRIPOS>ALT_TYPE
CGenFF_4.0_ALT_TYPE_SET
CGenFF_4.0 1 CG2R51 2 CG2R51 3 CG2R51 4 CG2R51 5 OG2R50 6 HGR51 7 HGR51 8 HGR52 9 HGR52
@<TRIPOS>MOLECULE
furan
 9 9 0 0 0
****
USER_CHARGES
INVALID_CHARGES
Pose:  12 Cluster:  12 Fr_nu:  47894 TotEn:    -9.74
@<TRIPOS>ATOM
      1 C1        -62.1190  -22.4601  -24.9949 C.2    1 LIG      -0.26000
      2 C2        -62.1867  -21.0526  -25.1268 C.2    1 LIG      -0.26000
      3 C3        -60.8542  -22.7400  -24.5324 C.2    1 LIG       0.09300
      4 C4        -60.9585  -20.5726  -24.7354 C.2    1 LIG       0.09300
      5 O1        -60.1405  -21.5949  -24.3715 O.3    1 LIG      -0.29200
      6 H1        -62.8948  -23.1805  -25.2104 H      1 LIG       0.17500
      7 H2        -63.0259  -20.4618  -25.4647 H      1 LIG       0.17500
      8 H3        -60.3355  -23.6534  -24.2801 H      1 LIG       0.13800
      9 H4        -60.5313  -19.5831  -24.6624 H      1 LIG       0.13800
@<TRIPOS>BOND
      1       1       2 1
      2       1       3 2
      3       2       4 2
      4       3       5 1
      5       4       5 1
      6       1       6 1
      7       2       7 1
      8       3       8 1
      9       4       9 1
@<TRIPOS>ALT_TYPE
CGenFF_4.0_ALT_TYPE_SET
CGenFF_4.0 1 CG2R51 2 CG2R51 3 CG2R51 4 CG2R51 5 OG2R50 6 HGR51 7 HGR51 8 HGR52 9 HGR52
@<TRIPOS>MOLECULE
furan
 9 9 0 0 0
****
USER_CHARGES
INVALID_CHARGES
Pose:  13 Cluster:  13 Fr_nu: 296871 TotEn:    -9.72
@<TRIPOS>ATOM
      1 C1        -57.3309    3.4111  -38.1826 C.2    1 LIG      -0.26000
      2 C2        -56.7884    3.0049  -39.4251 C.2    1 LIG      -0.26000
      3 C3        -58.2539    2.4516  -37.8369 C.2    1 LIG       0.09300
      4 C4        -57.4184    1.8261  -39.7500 C.2    1 LIG       0.09300
      5 O1        -58.3132    1.4819  -38.7869 O.3    1 LIG      -0.29200
      6 H1        -57.0809    4.2931  -37.6109 H      1 LIG       0.17500
      7 H2        -56.0325    3.5082  -40.0105 H      1 LIG       0.17500
      8 H3        -58.9147    2.3198  -36.9925 H      1 LIG       0.13800
      9 H4        -57.3461    1.1456  -40.5859 H      1 LIG       0.13800
@<TRIPOS>BOND
      1       1       2 1
      2       1       3 2
      3       2       4 2
      4       3       5 1
      5       4       5 1
      6       1       6 1
      7       2       7 1
      8       3       8 1
      9       4       9 1
@<TRIPOS>ALT_TYPE
CGenFF_4.0_ALT_TYPE_SET
CGenFF_4.0 1 CG2R51 2 CG2R51 3 CG2R51 4 CG2R51 5 OG2R50 6 HGR51 7 HGR51 8 HGR52 9 HGR52
@<TRIPOS>MOLECULE
furan
 9 9 0 0 0
****
USER_CHARGES
INVALID_CHARGES
Pose:  14 Cluster:  14 Fr_nu:  49664 TotEn:    -9.44
@<TRIPOS>ATOM
      1 C1        -64.2419    1.4195  -27.6079 C.2    1 LIG      -0.26000
      2 C2        -62.9308    1.1867  -27.1283 C.2    1 LIG      -0.26000
      3 C3        -64.8298    0.1819  -27.7287 C.2    1 LIG       0.09300
      4 C4        -62.8110   -0.1766  -26.9901 C.2    1 LIG       0.09300
      5 O1        -63.9643   -0.7964  -27.3540 O.3    1 LIG      -0.29200
      6 H1        -64.7008    2.3703  -27.8374 H      1 LIG       0.17500
      7 H2        -62.1686    1.9208  -26.9104 H      1 LIG       0.17500
      8 H3        -65.8053   -0.1544  -28.0486 H      1 LIG       0.13800
      9 H4        -62.0136   -0.8275  -26.6623 H      1 LIG       0.13800
@<TRIPOS>BOND
      1       1       2 1
      2       1       3 2
      3       2       4 2
      4       3       5 1
      5       4       5 1
      6       1       6 1
      7       2       7 1
      8       3       8 1
      9       4       9 1
@<TRIPOS>ALT_TYPE
CGenFF_4.0_ALT_TYPE_SET
CGenFF_4.0 1 CG2R51 2 CG2R51 3 CG2R51 4 CG2R51 5 OG2R50 6 HGR51 7 HGR51 8 HGR52 9 HGR52
@<TRIPOS>MOLECULE
furan
 9 9 0 0 0
****
USER_CHARGES
INVALID_CHARGES
Pose:  15 Cluster:  15 Fr_nu:  17837 TotEn:    -9.30
@<TRIPOS>ATOM
      1 C1        -63.1005    5.3928  -43.4507 C.2    1 LIG      -0.26000
      2 C2        -64.4937    5.5108  -43.2309 C.2    1 LIG      -0.26000
      3 C3        -62.9080    4.1593  -44.0280 C.2    1 LIG       0.09300
      4 C4        -65.0532    4.3410  -43.6897 C.2    1 LIG       0.09300
      5 O1        -64.0933    3.5118  -44.1772 O.3    1 LIG      -0.29200
      6 H1        -62.3327    6.1161  -43.2171 H      1 LIG       0.17500
      7 H2        -65.0237    6.3443  -42.7931 H      1 LIG       0.17500
      8 H3        -62.0360    3.6237  -44.3742 H      1 LIG       0.13800
      9 H4        -66.0647    3.9648  -43.7379 H      1 LIG       0.13800
@<TRIPOS>BOND
      1       1       2 1
      2       1       3 2
      3       2       4 2
      4       3       5 1
      5       4       5 1
      6       1       6 1
      7       2       7 1
      8       3       8 1
      9       4       9 1
@<TRIPOS>ALT_TYPE
CGenFF_4.0_ALT_TYPE_SET
CGenFF_4.0 1 CG2R51 2 CG2R51 3 CG2R51 4 CG2R51 5 OG2R50 6 HGR51 7 HGR51 8 HGR52 9 HGR52
@<TRIPOS>MOLECULE
furan
 9 9 0 0 0
****
USER_CHARGES
INVALID_CHARGES
Pose:  16 Cluster:  16 Fr_nu: 250719 TotEn:    -9.26
@<TRIPOS>ATOM
      1 C1        -69.7337  -12.2537  -44.3447 C.2    1 LIG      -0.26000
      2 C2        -69.9089  -12.3810  -42.9460 C.2    1 LIG      -0.26000
      3 C3        -70.9358  -11.8057  -44.8410 C.2    1 LIG       0.09300
      4 C4        -71.2055  -12.0015  -42.6873 C.2    1 LIG       0.09300
      5 O1        -71.8382  -11.6493  -43.8371 O.3    1 LIG      -0.29200
      6 H1        -68.8430  -12.4629  -44.9192 H      1 LIG       0.17500
      7 H2        -69.1811  -12.7082  -42.2176 H      1 LIG       0.17500
      8 H3        -71.2914  -11.5616  -45.8315 H      1 LIG       0.13800
      9 H4        -71.7980  -11.9303  -41.7868 H      1 LIG       0.13800
@<TRIPOS>BOND
      1       1       2 1
      2       1       3 2
      3       2       4 2
      4       3       5 1
      5       4       5 1
      6       1       6 1
      7       2       7 1
      8       3       8 1
      9       4       9 1
@<TRIPOS>ALT_TYPE
CGenFF_4.0_ALT_TYPE_SET
CGenFF_4.0 1 CG2R51 2 CG2R51 3 CG2R51 4 CG2R51 5 OG2R50 6 HGR51 7 HGR51 8 HGR52 9 HGR52
@<TRIPOS>MOLECULE
furan
 9 9 0 0 0
****
USER_CHARGES
INVALID_CHARGES
Pose:  17 Cluster:  17 Fr_nu: 948008 TotEn:    -9.26
@<TRIPOS>ATOM
      1 C1        -71.1210  -11.8901  -43.4407 C.2    1 LIG      -0.26000
      2 C2        -71.1473  -11.2446  -44.7000 C.2    1 LIG      -0.26000
      3 C3        -69.8292  -12.3280  -43.2628 C.2    1 LIG       0.09300
      4 C4        -69.8697  -11.3339  -45.2018 C.2    1 LIG       0.09300
      5 O1        -69.0601  -11.9927  -44.3317 O.3    1 LIG      -0.29200
      6 H1        -71.9411  -12.0205  -42.7495 H      1 LIG       0.17500
      7 H2        -71.9918  -10.7731  -45.1816 H      1 LIG       0.17500
      8 H3        -69.3235  -12.8635  -42.4726 H      1 LIG       0.13800
      9 H4        -69.3998  -10.9972  -46.1144 H      1 LIG       0.13800
@<TRIPOS>BOND
      1       1       2 1
      2       1       3 2
      3       2       4 2
      4       3       5 1
      5       4       5 1
      6       1       6 1
      7       2       7 1
      8       3       8 1
      9       4       9 1
@<TRIPOS>ALT_TYPE
CGenFF_4.0_ALT_TYPE_SET
CGenFF_4.0 1 CG2R51 2 CG2R51 3 CG2R51 4 CG2R51 5 OG2R50 6 HGR51 7 HGR51 8 HGR52 9 HGR52
@<TRIPOS>MOLECULE
furan
 9 9 0 0 0
****
USER_CHARGES
INVALID_CHARGES
Pose:  18 Cluster:  18 Fr_nu:  44246 TotEn:    -9.13
@<TRIPOS>ATOM
      1 C1        -61.1610  -22.1354  -25.1221 C.2    1 LIG      -0.26000
      2 C2        -62.0399  -21.0740  -25.4446 C.2    1 LIG      -0.26000
      3 C3        -60.2379  -21.6141  -24.2456 C.2    1 LIG       0.09300
      4 C4        -61.5914  -19.9797  -24.7422 C.2    1 LIG       0.09300
      5 O1        -60.4933  -20.3006  -24.0087 O.3    1 LIG      -0.29200
      6 H1        -61.1956  -23.1530  -25.4836 H      1 LIG       0.17500
      7 H2        -62.8937  -21.1030  -26.1062 H      1 LIG       0.17500
      8 H3        -59.3840  -22.0252  -23.7270 H      1 LIG       0.13800
      9 H4        -61.9254  -18.9557  -24.6604 H      1 LIG       0.13800
@<TRIPOS>BOND
      1       1       2 1
      2       1       3 2
      3       2       4 2
      4       3       5 1
      5       4       5 1
      6       1       6 1
      7       2       7 1
      8       3       8 1
      9       4       9 1
@<TRIPOS>ALT_TYPE
CGenFF_4.0_ALT_TYPE_SET
CGenFF_4.0 1 CG2R51 2 CG2R51 3 CG2R51 4 CG2R51 5 OG2R50 6 HGR51 7 HGR51 8 HGR52 9 HGR52
@<TRIPOS>MOLECULE
furan
 9 9 0 0 0
****
USER_CHARGES
INVALID_CHARGES
Pose:  19 Cluster:  19 Fr_nu: 426882 TotEn:    -9.02
@<TRIPOS>ATOM
      1 C1        -65.0389    4.1830  -44.5853 C.2    1 LIG      -0.26000
      2 C2        -63.6865    4.3532  -44.9666 C.2    1 LIG      -0.26000
      3 C3        -65.0861    4.4172  -43.2306 C.2    1 LIG       0.09300
      4 C4        -63.0038    4.6794  -43.8179 C.2    1 LIG       0.09300
      5 O1        -63.8498    4.7206  -42.7552 O.3    1 LIG      -0.29200
      6 H1        -65.8744    3.9218  -45.2184 H      1 LIG       0.17500
      7 H2        -63.2625    4.2511  -45.9551 H      1 LIG       0.17500
      8 H3        -65.8799    4.4096  -42.4979 H      1 LIG       0.13800
      9 H4        -61.9691    4.9011  -43.6007 H      1 LIG       0.13800
@<TRIPOS>BOND
      1       1       2 1
      2       1       3 2
      3       2       4 2
      4       3       5 1
      5       4       5 1
      6       1       6 1
      7       2       7 1
      8       3       8 1
      9       4       9 1
@<TRIPOS>ALT_TYPE
CGenFF_4.0_ALT_TYPE_SET
CGenFF_4.0 1 CG2R51 2 CG2R51 3 CG2R51 4 CG2R51 5 OG2R50 6 HGR51 7 HGR51 8 HGR52 9 HGR52
@<TRIPOS>MOLECULE
furan
 9 9 0 0 0
****
USER_CHARGES
INVALID_CHARGES
Pose:  20 Cluster:  20 Fr_nu: 2196916 TotEn:    -9.02
@<TRIPOS>ATOM
      1 C1        -73.9011   -0.9322  -33.4639 C.2    1 LIG      -0.26000
      2 C2        -75.0309   -0.1086  -33.2437 C.2    1 LIG      -0.26000
      3 C3        -74.3249   -1.9500  -34.2863 C.2    1 LIG       0.09300
      4 C4        -76.0645   -0.6818  -33.9473 C.2    1 LIG       0.09300
      5 O1        -75.6423   -1.8046  -34.5857 O.3    1 LIG      -0.29200
      6 H1        -72.9030   -0.8007  -33.0718 H      1 LIG       0.17500
      7 H2        -75.0849    0.7905  -32.6469 H      1 LIG       0.17500
      8 H3        -73.8376   -2.8082  -34.7257 H      1 LIG       0.13800
      9 H4        -77.1047   -0.4268  -34.0883 H      1 LIG       0.13800
@<TRIPOS>BOND
      1       1       2 1
      2       1       3 2
      3       2       4 2
      4       3       5 1
      5       4       5 1
      6       1       6 1
      7       2       7 1
      8       3       8 1
      9       4       9 1
@<TRIPOS>ALT_TYPE
CGenFF_4.0_ALT_TYPE_SET
CGenFF_4.0 1 CG2R51 2 CG2R51 3 CG2R51 4 CG2R51 5 OG2R50 6 HGR51 7 HGR51 8 HGR52 9 HGR52
@<TRIPOS>MOLECULE
furan
 9 9 0 0 0
****
USER_CHARGES
INVALID_CHARGES
Pose:  21 Cluster:  21 Fr_nu: 315542 TotEn:    -9.02
@<TRIPOS>ATOM
      1 C1        -57.9095    2.7188  -42.8332 C.2    1 LIG      -0.26000
      2 C2        -58.4497    2.1351  -44.0040 C.2    1 LIG      -0.26000
      3 C3        -57.7106    1.6851  -41.9479 C.2    1 LIG       0.09300
      4 C4        -58.5421    0.7863  -43.7507 C.2    1 LIG       0.09300
      5 O1        -58.0935    0.5038  -42.4995 O.3    1 LIG      -0.29200
      6 H1        -57.6929    3.7624  -42.6565 H      1 LIG       0.17500
      7 H2        -58.7356    2.6350  -44.9182 H      1 LIG       0.17500
      8 H3        -57.3242    1.6272  -40.9406 H      1 LIG       0.13800
      9 H4        -58.8868   -0.0605  -44.3262 H      1 LIG       0.13800
@<TRIPOS>BOND
      1       1       2 1
      2       1       3 2
      3       2       4 2
      4       3       5 1
      5       4       5 1
      6       1       6 1
      7       2       7 1
      8       3       8 1
      9       4       9 1
@<TRIPOS>ALT_TYPE
CGenFF_4.0_ALT_TYPE_SET
CGenFF_4.0 1 CG2R51 2 CG2R51 3 CG2R51 4 CG2R51 5 OG2R50 6 HGR51 7 HGR51 8 HGR52 9 HGR52
@<TRIPOS>MOLECULE
furan
 9 9 0 0 0
****
USER_CHARGES
INVALID_CHARGES
Pose:  22 Cluster:  22 Fr_nu: 1730439 TotEn:    -8.91
@<TRIPOS>ATOM
      1 C1        -65.7835  -19.1260  -54.8415 C.2    1 LIG      -0.26000
      2 C2        -65.9999  -20.1800  -53.9220 C.2    1 LIG      -0.26000
      3 C3        -65.3946  -18.0396  -54.0926 C.2    1 LIG       0.09300
      4 C4        -65.7277  -19.6627  -52.6769 C.2    1 LIG       0.09300
      5 O1        -65.3580  -18.3585  -52.7722 O.3    1 LIG      -0.29200
      6 H1        -65.8972  -19.1543  -55.9155 H      1 LIG       0.17500
      7 H2        -66.3146  -21.1904  -54.1396 H      1 LIG       0.17500
      8 H3        -65.1219  -17.0230  -54.3358 H      1 LIG       0.13800
      9 H4        -65.7483  -20.0710  -51.6769 H      1 LIG       0.13800
@<TRIPOS>BOND
      1       1       2 1
      2       1       3 2
      3       2       4 2
      4       3       5 1
      5       4       5 1
      6       1       6 1
      7       2       7 1
      8       3       8 1
      9       4       9 1
@<TRIPOS>ALT_TYPE
CGenFF_4.0_ALT_TYPE_SET
CGenFF_4.0 1 CG2R51 2 CG2R51 3 CG2R51 4 CG2R51 5 OG2R50 6 HGR51 7 HGR51 8 HGR52 9 HGR52
@<TRIPOS>MOLECULE
furan
 9 9 0 0 0
****
USER_CHARGES
INVALID_CHARGES
Pose:  23 Cluster:  23 Fr_nu:  86556 TotEn:    -8.79
@<TRIPOS>ATOM
      1 C1        -56.6921    2.0776  -41.4090 C.2    1 LIG      -0.26000
      2 C2        -58.0496    1.8346  -41.0904 C.2    1 LIG      -0.26000
      3 C3        -55.9709    1.7463  -40.2856 C.2    1 LIG       0.09300
      4 C4        -58.0610    1.3721  -39.7950 C.2    1 LIG       0.09300
      5 O1        -56.7978    1.3153  -39.2973 O.3    1 LIG      -0.29200
      6 H1        -56.2899    2.4482  -42.3407 H      1 LIG       0.17500
      7 H2        -58.9117    1.9783  -41.7255 H      1 LIG       0.17500
      8 H3        -54.9184    1.7589  -40.0422 H      1 LIG       0.13800
      9 H4        -58.8440    1.0570  -39.1207 H      1 LIG       0.13800
@<TRIPOS>BOND
      1       1       2 1
      2       1       3 2
      3       2       4 2
      4       3       5 1
      5       4       5 1
      6       1       6 1
      7       2       7 1
      8       3       8 1
      9       4       9 1
@<TRIPOS>ALT_TYPE
CGenFF_4.0_ALT_TYPE_SET
CGenFF_4.0 1 CG2R51 2 CG2R51 3 CG2R51 4 CG2R51 5 OG2R50 6 HGR51 7 HGR51 8 HGR52 9 HGR52
@<TRIPOS>MOLECULE
furan
 9 9 0 0 0
****
USER_CHARGES
INVALID_CHARGES
Pose:  24 Cluster:  24 Fr_nu:   2556 TotEn:    -8.65
@<TRIPOS>ATOM
      1 C1        -70.0860   -8.2852  -47.3557 C.2    1 LIG      -0.26000
      2 C2        -68.8119   -8.5157  -47.9274 C.2    1 LIG      -0.26000
      3 C3        -70.1970   -9.1639  -46.3032 C.2    1 LIG       0.09300
      4 C4        -68.2352   -9.5187  -47.1834 C.2    1 LIG       0.09300
      5 O1        -69.0730   -9.9192  -46.1914 O.3    1 LIG      -0.29200
      6 H1        -70.8304   -7.5687  -47.6716 H      1 LIG       0.17500
      7 H2        -68.3693   -8.0134  -48.7754 H      1 LIG       0.17500
      8 H3        -70.9695   -9.3645  -45.5752 H      1 LIG       0.13800
      9 H4        -67.2854  -10.0314  -47.2289 H      1 LIG       0.13800
@<TRIPOS>BOND
      1       1       2 1
      2       1       3 2
      3       2       4 2
      4       3       5 1
      5       4       5 1
      6       1       6 1
      7       2       7 1
      8       3       8 1
      9       4       9 1
@<TRIPOS>ALT_TYPE
CGenFF_4.0_ALT_TYPE_SET
CGenFF_4.0 1 CG2R51 2 CG2R51 3 CG2R51 4 CG2R51 5 OG2R50 6 HGR51 7 HGR51 8 HGR52 9 HGR52
@<TRIPOS>MOLECULE
furan
 9 9 0 0 0
****
USER_CHARGES
INVALID_CHARGES
Pose:  25 Cluster:  25 Fr_nu: 490871 TotEn:    -8.34
@<TRIPOS>ATOM
      1 C1        -75.9462    0.4461  -32.7042 C.2    1 LIG      -0.26000
      2 C2        -75.5547    1.2187  -33.8236 C.2    1 LIG      -0.26000
      3 C3        -76.3137   -0.7838  -33.1987 C.2    1 LIG       0.09300
      4 C4        -75.7107    0.4059  -34.9223 C.2    1 LIG       0.09300
      5 O1        -76.1730   -0.8165  -34.5498 O.3    1 LIG      -0.29200
      6 H1        -75.9594    0.7479  -31.6670 H      1 LIG       0.17500
      7 H2        -75.2025    2.2401  -33.8289 H      1 LIG       0.17500
      8 H3        -76.6768   -1.6941  -32.7443 H      1 LIG       0.13800
      9 H4        -75.5451    0.5405  -35.9812 H      1 LIG       0.13800
@<TRIPOS>BOND
      1       1       2 1
      2       1       3 2
      3       2       4 2
      4       3       5 1
      5       4       5 1
      6       1       6 1
      7       2       7 1
      8       3       8 1
      9       4       9 1
@<TRIPOS>ALT_TYPE
CGenFF_4.0_ALT_TYPE_SET
CGenFF_4.0 1 CG2R51 2 CG2R51 3 CG2R51 4 CG2R51 5 OG2R50 6 HGR51 7 HGR51 8 HGR52 9 HGR52
@<TRIPOS>MOLECULE
furan
 9 9 0 0 0
****
USER_CHARGES
INVALID_CHARGES
Pose:  26 Cluster:  26 Fr_nu: 109135 TotEn:    -8.25
@<TRIPOS>ATOM
      1 C1        -70.7467   -9.0185  -45.8112 C.2    1 LIG      -0.26000
      2 C2        -69.5967   -9.0493  -46.6358 C.2    1 LIG      -0.26000
      3 C3        -70.8105  -10.2484  -45.1987 C.2    1 LIG       0.09300
      4 C4        -69.0397  -10.2957  -46.4682 C.2    1 LIG       0.09300
      5 O1        -69.7736  -11.0328  -45.5936 O.3    1 LIG      -0.29200
      6 H1        -71.4422   -8.2022  -45.6802 H      1 LIG       0.17500
      7 H2        -69.2207   -8.2614  -47.2724 H      1 LIG       0.17500
      8 H3        -71.4937  -10.6973  -44.4924 H      1 LIG       0.13800
      9 H4        -68.1686  -10.7864  -46.8773 H      1 LIG       0.13800
@<TRIPOS>BOND
      1       1       2 1
      2       1       3 2
      3       2       4 2
      4       3       5 1
      5       4       5 1
      6       1       6 1
      7       2       7 1
      8       3       8 1
      9       4       9 1
@<TRIPOS>ALT_TYPE
CGenFF_4.0_ALT_TYPE_SET
CGenFF_4.0 1 CG2R51 2 CG2R51 3 CG2R51 4 CG2R51 5 OG2R50 6 HGR51 7 HGR51 8 HGR52 9 HGR52
@<TRIPOS>MOLECULE
furan
 9 9 0 0 0
****
USER_CHARGES
INVALID_CHARGES
Pose:  27 Cluster:  27 Fr_nu: 163403 TotEn:    -8.18
@<TRIPOS>ATOM
      1 C1        -65.2301  -24.2950  -34.0122 C.2    1 LIG      -0.26000
      2 C2        -64.0319  -24.0337  -33.3056 C.2    1 LIG      -0.26000
      3 C3        -66.2537  -23.8622  -33.2017 C.2    1 LIG       0.09300
      4 C4        -64.4087  -23.4598  -32.1137 C.2    1 LIG       0.09300
      5 O1        -65.7614  -23.3517  -32.0426 O.3    1 LIG      -0.29200
      6 H1        -65.3345  -24.7431  -34.9897 H      1 LIG       0.17500
      7 H2        -63.0202  -24.2379  -33.6252 H      1 LIG       0.17500
      8 H3        -67.3294  -23.8468  -33.2997 H      1 LIG       0.13800
      9 H4        -63.8645  -23.0919  -31.2561 H      1 LIG       0.13800
@<TRIPOS>BOND
      1       1       2 1
      2       1       3 2
      3       2       4 2
      4       3       5 1
      5       4       5 1
      6       1       6 1
      7       2       7 1
      8       3       8 1
      9       4       9 1
@<TRIPOS>ALT_TYPE
CGenFF_4.0_ALT_TYPE_SET
CGenFF_4.0 1 CG2R51 2 CG2R51 3 CG2R51 4 CG2R51 5 OG2R50 6 HGR51 7 HGR51 8 HGR52 9 HGR52
@<TRIPOS>MOLECULE
furan
 9 9 0 0 0
****
USER_CHARGES
INVALID_CHARGES
Pose:  28 Cluster:  28 Fr_nu: 251291 TotEn:    -8.14
@<TRIPOS>ATOM
      1 C1        -50.6073  -11.3105  -46.1197 C.2    1 LIG      -0.26000
      2 C2        -51.6884  -11.8405  -45.3758 C.2    1 LIG      -0.26000
      3 C3        -50.6214   -9.9528  -45.8995 C.2    1 LIG       0.09300
      4 C4        -52.2860  -10.7690  -44.7539 C.2    1 LIG       0.09300
      5 O1        -51.6415   -9.6146  -45.0680 O.3    1 LIG      -0.29200
      6 H1        -49.9059  -11.8504  -46.7393 H      1 LIG       0.17500
      7 H2        -51.9937  -12.8743  -45.3019 H      1 LIG       0.17500
      8 H3        -50.0060   -9.1335  -46.2417 H      1 LIG       0.13800
      9 H4        -53.1327  -10.6664  -44.0910 H      1 LIG       0.13800
@<TRIPOS>BOND
      1       1       2 1
      2       1       3 2
      3       2       4 2
      4       3       5 1
      5       4       5 1
      6       1       6 1
      7       2       7 1
      8       3       8 1
      9       4       9 1
@<TRIPOS>ALT_TYPE
CGenFF_4.0_ALT_TYPE_SET
CGenFF_4.0 1 CG2R51 2 CG2R51 3 CG2R51 4 CG2R51 5 OG2R50 6 HGR51 7 HGR51 8 HGR52 9 HGR52
@<TRIPOS>MOLECULE
furan
 9 9 0 0 0
****
USER_CHARGES
INVALID_CHARGES
Pose:  29 Cluster:  29 Fr_nu: 145224 TotEn:    -8.12
@<TRIPOS>ATOM
      1 C1        -68.5710   -3.9894  -59.6308 C.2    1 LIG      -0.26000
      2 C2        -69.7094   -4.6969  -59.1761 C.2    1 LIG      -0.26000
      3 C3        -67.9491   -3.5024  -58.5047 C.2    1 LIG       0.09300
      4 C4        -69.7019   -4.5919  -57.8047 C.2    1 LIG       0.09300
      5 O1        -68.6321   -3.8654  -57.3874 O.3    1 LIG      -0.29200
      6 H1        -68.2449   -3.8513  -60.6515 H      1 LIG       0.17500
      7 H2        -70.4434   -5.2184  -59.7734 H      1 LIG       0.17500
      8 H3        -67.0595   -2.9126  -58.3379 H      1 LIG       0.13800
      9 H4        -70.3519   -4.9581  -57.0234 H      1 LIG       0.13800
@<TRIPOS>BOND
      1       1       2 1
      2       1       3 2
      3       2       4 2
      4       3       5 1
      5       4       5 1
      6       1       6 1
      7       2       7 1
      8       3       8 1
      9       4       9 1
@<TRIPOS>ALT_TYPE
CGenFF_4.0_ALT_TYPE_SET
CGenFF_4.0 1 CG2R51 2 CG2R51 3 CG2R51 4 CG2R51 5 OG2R50 6 HGR51 7 HGR51 8 HGR52 9 HGR52
@<TRIPOS>MOLECULE
furan
 9 9 0 0 0
****
USER_CHARGES
INVALID_CHARGES
Pose:  30 Cluster:  30 Fr_nu: 947641 TotEn:    -8.04
@<TRIPOS>ATOM
      1 C1        -41.8523  -10.8357  -40.6448 C.2    1 LIG      -0.26000
      2 C2        -42.5689  -10.1510  -39.6343 C.2    1 LIG      -0.26000
      3 C3        -42.5936  -10.7024  -41.7958 C.2    1 LIG       0.09300
      4 C4        -43.6968   -9.6480  -40.2400 C.2    1 LIG       0.09300
      5 O1        -43.7194   -9.9797  -41.5576 O.3    1 LIG      -0.29200
      6 H1        -40.9134  -11.3610  -40.5463 H      1 LIG       0.17500
      7 H2        -42.2970  -10.0380  -38.5948 H      1 LIG       0.17500
      8 H3        -42.4635  -11.0436  -42.8125 H      1 LIG       0.13800
      9 H4        -44.5358   -9.0642  -39.8903 H      1 LIG       0.13800
@<TRIPOS>BOND
      1       1       2 1
      2       1       3 2
      3       2       4 2
      4       3       5 1
      5       4       5 1
      6       1       6 1
      7       2       7 1
      8       3       8 1
      9       4       9 1
@<TRIPOS>ALT_TYPE
CGenFF_4.0_ALT_TYPE_SET
CGenFF_4.0 1 CG2R51 2 CG2R51 3 CG2R51 4 CG2R51 5 OG2R50 6 HGR51 7 HGR51 8 HGR52 9 HGR52
@<TRIPOS>MOLECULE
furan
 9 9 0 0 0
****
USER_CHARGES
INVALID_CHARGES
Pose:  31 Cluster:  31 Fr_nu: 174440 TotEn:    -8.02
@<TRIPOS>ATOM
      1 C1        -74.8259   -0.1433  -33.6717 C.2    1 LIG      -0.26000
      2 C2        -74.8259   -1.5586  -33.6717 C.2    1 LIG      -0.26000
      3 C3        -76.1023    0.2387  -34.0137 C.2    1 LIG       0.09300
      4 C4        -76.1023   -1.9406  -34.0136 C.2    1 LIG       0.09300
      5 O1        -76.8865   -0.8510  -34.2236 O.3    1 LIG      -0.29200
      6 H1        -73.9989    0.5160  -33.4507 H      1 LIG       0.17500
      7 H2        -73.9990   -2.2178  -33.4500 H      1 LIG       0.17500
      8 H3        -76.5871    1.1954  -34.1425 H      1 LIG       0.13800
      9 H4        -76.5868   -2.8975  -34.1431 H      1 LIG       0.13800
@<TRIPOS>BOND
      1       1       2 1
      2       1       3 2
      3       2       4 2
      4       3       5 1
      5       4       5 1
      6       1       6 1
      7       2       7 1
      8       3       8 1
      9       4       9 1
@<TRIPOS>ALT_TYPE
CGenFF_4.0_ALT_TYPE_SET
CGenFF_4.0 1 CG2R51 2 CG2R51 3 CG2R51 4 CG2R51 5 OG2R50 6 HGR51 7 HGR51 8 HGR52 9 HGR52
@<TRIPOS>MOLECULE
furan
 9 9 0 0 0
****
USER_CHARGES
INVALID_CHARGES
Pose:  32 Cluster:  32 Fr_nu: 159980 TotEn:    -7.93
@<TRIPOS>ATOM
      1 C1        -63.4606    4.3645  -43.8589 C.2    1 LIG      -0.26000
      2 C2        -64.7616    4.2070  -43.3242 C.2    1 LIG      -0.26000
      3 C3        -63.6088    5.0942  -45.0155 C.2    1 LIG       0.09300
      4 C4        -65.6119    4.8518  -44.1920 C.2    1 LIG       0.09300
      5 O1        -64.9171    5.3953  -45.2256 O.3    1 LIG      -0.29200
      6 H1        -62.5313    3.9923  -43.4525 H      1 LIG       0.17500
      7 H2        -65.0440    3.6886  -42.4193 H      1 LIG       0.17500
      8 H3        -62.9188    5.4624  -45.7607 H      1 LIG       0.13800
      9 H4        -66.6809    5.0064  -44.2145 H      1 LIG       0.13800
@<TRIPOS>BOND
      1       1       2 1
      2       1       3 2
      3       2       4 2
      4       3       5 1
      5       4       5 1
      6       1       6 1
      7       2       7 1
      8       3       8 1
      9       4       9 1
@<TRIPOS>ALT_TYPE
CGenFF_4.0_ALT_TYPE_SET
CGenFF_4.0 1 CG2R51 2 CG2R51 3 CG2R51 4 CG2R51 5 OG2R50 6 HGR51 7 HGR51 8 HGR52 9 HGR52
@<TRIPOS>MOLECULE
furan
 9 9 0 0 0
****
USER_CHARGES
INVALID_CHARGES
Pose:  33 Cluster:  33 Fr_nu:  64661 TotEn:    -7.89
@<TRIPOS>ATOM
      1 C1        -72.8570  -27.2594  -44.0175 C.2    1 LIG      -0.26000
      2 C2        -72.4006  -26.4208  -45.0623 C.2    1 LIG      -0.26000
      3 C3        -73.5913  -26.4562  -43.1761 C.2    1 LIG       0.09300
      4 C4        -72.8887  -25.1650  -44.7850 C.2    1 LIG       0.09300
      5 O1        -73.6156  -25.1782  -43.6370 O.3    1 LIG      -0.29200
      6 H1        -72.6733  -28.3167  -43.8929 H      1 LIG       0.17500
      7 H2        -71.7923  -26.6972  -45.9114 H      1 LIG       0.17500
      8 H3        -74.1326  -26.6325  -42.2580 H      1 LIG       0.13800
      9 H4        -72.8123  -24.2074  -45.2792 H      1 LIG       0.13800
@<TRIPOS>BOND
      1       1       2 1
      2       1       3 2
      3       2       4 2
      4       3       5 1
      5       4       5 1
      6       1       6 1
      7       2       7 1
      8       3       8 1
      9       4       9 1
@<TRIPOS>ALT_TYPE
CGenFF_4.0_ALT_TYPE_SET
CGenFF_4.0 1 CG2R51 2 CG2R51 3 CG2R51 4 CG2R51 5 OG2R50 6 HGR51 7 HGR51 8 HGR52 9 HGR52
@<TRIPOS>MOLECULE
furan
 9 9 0 0 0
****
USER_CHARGES
INVALID_CHARGES
Pose:  34 Cluster:  34 Fr_nu: 675464 TotEn:    -7.86
@<TRIPOS>ATOM
      1 C1        -56.1353   -9.2507  -51.8450 C.2    1 LIG      -0.26000
      2 C2        -54.9134   -8.8339  -52.4250 C.2    1 LIG      -0.26000
      3 C3        -56.4575   -8.2978  -50.9068 C.2    1 LIG       0.09300
      4 C4        -54.5761   -7.6559  -51.8001 C.2    1 LIG       0.09300
      5 O1        -55.5123   -7.3221  -50.8734 O.3    1 LIG      -0.29200
      6 H1        -56.7091  -10.1353  -52.0807 H      1 LIG       0.17500
      7 H2        -54.3493   -9.3300  -53.2016 H      1 LIG       0.17500
      8 H3        -57.2811   -8.1745  -50.2188 H      1 LIG       0.13800
      9 H4        -53.7474   -6.9696  -51.8958 H      1 LIG       0.13800
@<TRIPOS>BOND
      1       1       2 1
      2       1       3 2
      3       2       4 2
      4       3       5 1
      5       4       5 1
      6       1       6 1
      7       2       7 1
      8       3       8 1
      9       4       9 1
@<TRIPOS>ALT_TYPE
CGenFF_4.0_ALT_TYPE_SET
CGenFF_4.0 1 CG2R51 2 CG2R51 3 CG2R51 4 CG2R51 5 OG2R50 6 HGR51 7 HGR51 8 HGR52 9 HGR52
@<TRIPOS>MOLECULE
furan
 9 9 0 0 0
****
USER_CHARGES
INVALID_CHARGES
Pose:  35 Cluster:  35 Fr_nu: 2037428 TotEn:    -7.79
@<TRIPOS>ATOM
      1 C1        -62.2060  -23.4298  -41.5854 C.2    1 LIG      -0.26000
      2 C2        -61.5521  -22.2974  -42.1270 C.2    1 LIG      -0.26000
      3 C3        -63.1269  -22.9452  -40.6859 C.2    1 LIG       0.09300
      4 C4        -62.1203  -21.2016  -41.5200 C.2    1 LIG       0.09300
      5 O1        -63.0811  -21.5879  -40.6402 O.3    1 LIG      -0.29200
      6 H1        -62.0279  -24.4691  -41.8208 H      1 LIG       0.17500
      7 H2        -60.7654  -22.2818  -42.8674 H      1 LIG       0.17500
      8 H3        -63.8522  -23.4107  -40.0345 H      1 LIG       0.13800
      9 H4        -61.9610  -20.1361  -41.6005 H      1 LIG       0.13800
@<TRIPOS>BOND
      1       1       2 1
      2       1       3 2
      3       2       4 2
      4       3       5 1
      5       4       5 1
      6       1       6 1
      7       2       7 1
      8       3       8 1
      9       4       9 1
@<TRIPOS>ALT_TYPE
CGenFF_4.0_ALT_TYPE_SET
CGenFF_4.0 1 CG2R51 2 CG2R51 3 CG2R51 4 CG2R51 5 OG2R50 6 HGR51 7 HGR51 8 HGR52 9 HGR52
@<TRIPOS>MOLECULE
furan
 9 9 0 0 0
****
USER_CHARGES
INVALID_CHARGES
Pose:  36 Cluster:  36 Fr_nu: 484080 TotEn:    -7.75
@<TRIPOS>ATOM
      1 C1        -79.8216  -11.8081  -42.3047 C.2    1 LIG      -0.26000
      2 C2        -80.1624  -10.5171  -41.8350 C.2    1 LIG      -0.26000
      3 C3        -79.7146  -12.6047  -41.1884 C.2    1 LIG       0.09300
      4 C4        -80.2394  -10.6170  -40.4653 C.2    1 LIG       0.09300
      5 O1        -79.9679  -11.8863  -40.0632 O.3    1 LIG      -0.29200
      6 H1        -79.6722  -12.1189  -43.3286 H      1 LIG       0.17500
      7 H2        -80.3311   -9.6256  -42.4215 H      1 LIG       0.17500
      8 H3        -79.4795  -13.6478  -41.0341 H      1 LIG       0.13800
      9 H4        -80.4644   -9.9145  -39.6761 H      1 LIG       0.13800
@<TRIPOS>BOND
      1       1       2 1
      2       1       3 2
      3       2       4 2
      4       3       5 1
      5       4       5 1
      6       1       6 1
      7       2       7 1
      8       3       8 1
      9       4       9 1
@<TRIPOS>ALT_TYPE
CGenFF_4.0_ALT_TYPE_SET
CGenFF_4.0 1 CG2R51 2 CG2R51 3 CG2R51 4 CG2R51 5 OG2R50 6 HGR51 7 HGR51 8 HGR52 9 HGR52
@<TRIPOS>MOLECULE
furan
 9 9 0 0 0
****
USER_CHARGES
INVALID_CHARGES
Pose:  37 Cluster:  37 Fr_nu: 195595 TotEn:    -7.71
@<TRIPOS>ATOM
      1 C1        -62.8077    5.0952  -45.1952 C.2    1 LIG      -0.26000
      2 C2        -63.9800    5.7235  -44.7111 C.2    1 LIG      -0.26000
      3 C3        -62.4943    4.1157  -44.2817 C.2    1 LIG       0.09300
      4 C4        -64.2993    5.0831  -43.5364 C.2    1 LIG       0.09300
      5 O1        -63.3986    4.1017  -43.2676 O.3    1 LIG      -0.29200
      6 H1        -62.2596    5.3276  -46.0967 H      1 LIG       0.17500
      7 H2        -64.5241    6.5407  -45.1621 H      1 LIG       0.17500
      8 H3        -61.7036    3.3828  -44.2131 H      1 LIG       0.13800
      9 H4        -65.0931    5.2002  -42.8130 H      1 LIG       0.13800
@<TRIPOS>BOND
      1       1       2 1
      2       1       3 2
      3       2       4 2
      4       3       5 1
      5       4       5 1
      6       1       6 1
      7       2       7 1
      8       3       8 1
      9       4       9 1
@<TRIPOS>ALT_TYPE
CGenFF_4.0_ALT_TYPE_SET
CGenFF_4.0 1 CG2R51 2 CG2R51 3 CG2R51 4 CG2R51 5 OG2R50 6 HGR51 7 HGR51 8 HGR52 9 HGR52
@<TRIPOS>MOLECULE
furan
 9 9 0 0 0
****
USER_CHARGES
INVALID_CHARGES
Pose:  38 Cluster:  38 Fr_nu: 380350 TotEn:    -7.68
@<TRIPOS>ATOM
      1 C1        -64.7376    0.3384  -26.7355 C.2    1 LIG      -0.26000
      2 C2        -63.7084    0.7702  -25.8652 C.2    1 LIG      -0.26000
      3 C3        -64.2546    0.5083  -28.0122 C.2    1 LIG       0.09300
      4 C4        -62.6698    1.1730  -26.6720 C.2    1 LIG       0.09300
      5 O1        -62.9947    1.0164  -27.9822 O.3    1 LIG      -0.29200
      6 H1        -65.7100   -0.0477  -26.4660 H      1 LIG       0.17500
      7 H2        -63.7219    0.7856  -24.7849 H      1 LIG       0.17500
      8 H3        -64.6611    0.3241  -28.9960 H      1 LIG       0.13800
      9 H4        -61.6851    1.5733  -26.4790 H      1 LIG       0.13800
@<TRIPOS>BOND
      1       1       2 1
      2       1       3 2
      3       2       4 2
      4       3       5 1
      5       4       5 1
      6       1       6 1
      7       2       7 1
      8       3       8 1
      9       4       9 1
@<TRIPOS>ALT_TYPE
CGenFF_4.0_ALT_TYPE_SET
CGenFF_4.0 1 CG2R51 2 CG2R51 3 CG2R51 4 CG2R51 5 OG2R50 6 HGR51 7 HGR51 8 HGR52 9 HGR52
@<TRIPOS>MOLECULE
furan
 9 9 0 0 0
****
USER_CHARGES
INVALID_CHARGES
Pose:  39 Cluster:  39 Fr_nu:  44340 TotEn:    -7.63
@<TRIPOS>ATOM
      1 C1        -60.1483  -22.0599  -24.7915 C.2    1 LIG      -0.26000
      2 C2        -60.7130  -20.8226  -25.1834 C.2    1 LIG      -0.26000
      3 C3        -61.1704  -22.9790  -24.8410 C.2    1 LIG       0.09300
      4 C4        -62.0399  -21.0740  -25.4446 C.2    1 LIG       0.09300
      5 O1        -62.3267  -22.3862  -25.2383 O.3    1 LIG      -0.29200
      6 H1        -59.1246  -22.2569  -24.5079 H      1 LIG       0.17500
      7 H2        -60.2151  -19.8673  -25.2655 H      1 LIG       0.17500
      8 H3        -61.2343  -24.0378  -24.6360 H      1 LIG       0.13800
      9 H4        -62.8673  -20.4598  -25.7688 H      1 LIG       0.13800
@<TRIPOS>BOND
      1       1       2 1
      2       1       3 2
      3       2       4 2
      4       3       5 1
      5       4       5 1
      6       1       6 1
      7       2       7 1
      8       3       8 1
      9       4       9 1
@<TRIPOS>ALT_TYPE
CGenFF_4.0_ALT_TYPE_SET
CGenFF_4.0 1 CG2R51 2 CG2R51 3 CG2R51 4 CG2R51 5 OG2R50 6 HGR51 7 HGR51 8 HGR52 9 HGR52
@<TRIPOS>MOLECULE
furan
 9 9 0 0 0
****
USER_CHARGES
INVALID_CHARGES
Pose:  40 Cluster:  40 Fr_nu: 315441 TotEn:    -7.62
@<TRIPOS>ATOM
      1 C1        -58.4150    2.6329  -42.4006 C.2    1 LIG      -0.26000
      2 C2        -58.3566    1.2985  -42.8687 C.2    1 LIG      -0.26000
      3 C3        -58.7283    3.4076  -43.4932 C.2    1 LIG       0.09300
      4 C4        -58.6385    1.3529  -44.2140 C.2    1 LIG       0.09300
      5 O1        -58.8664    2.6350  -44.6024 O.3    1 LIG      -0.29200
      6 H1        -58.2490    2.9859  -41.3931 H      1 LIG       0.17500
      7 H2        -58.1368    0.4084  -42.2971 H      1 LIG       0.17500
      8 H3        -58.8818    4.4669  -43.6392 H      1 LIG       0.13800
      9 H4        -58.7122    0.6081  -44.9930 H      1 LIG       0.13800
@<TRIPOS>BOND
      1       1       2 1
      2       1       3 2
      3       2       4 2
      4       3       5 1
      5       4       5 1
      6       1       6 1
      7       2       7 1
      8       3       8 1
      9       4       9 1
@<TRIPOS>ALT_TYPE
CGenFF_4.0_ALT_TYPE_SET
CGenFF_4.0 1 CG2R51 2 CG2R51 3 CG2R51 4 CG2R51 5 OG2R50 6 HGR51 7 HGR51 8 HGR52 9 HGR52
@<TRIPOS>MOLECULE
furan
 9 9 0 0 0
****
USER_CHARGES
INVALID_CHARGES
Pose:  41 Cluster:  41 Fr_nu: 165234 TotEn:    -7.60
@<TRIPOS>ATOM
      1 C1        -76.0066   -0.9172  -32.4146 C.2    1 LIG      -0.26000
      2 C2        -75.9976    0.2557  -33.2068 C.2    1 LIG      -0.26000
      3 C3        -75.3807   -1.8876  -33.1618 C.2    1 LIG       0.09300
      4 C4        -75.3666   -0.0817  -34.3816 C.2    1 LIG       0.09300
      5 O1        -74.9874   -1.3864  -34.3621 O.3    1 LIG      -0.29200
      6 H1        -76.4184   -1.0399  -31.4233 H      1 LIG       0.17500
      7 H2        -76.4003    1.2257  -32.9531 H      1 LIG       0.17500
      8 H3        -75.1473   -2.9285  -32.9908 H      1 LIG       0.13800
      9 H4        -75.1217    0.4631  -35.2817 H      1 LIG       0.13800
@<TRIPOS>BOND
      1       1       2 1
      2       1       3 2
      3       2       4 2
      4       3       5 1
      5       4       5 1
      6       1       6 1
      7       2       7 1
      8       3       8 1
      9       4       9 1
@<TRIPOS>ALT_TYPE
CGenFF_4.0_ALT_TYPE_SET
CGenFF_4.0 1 CG2R51 2 CG2R51 3 CG2R51 4 CG2R51 5 OG2R50 6 HGR51 7 HGR51 8 HGR52 9 HGR52
@<TRIPOS>MOLECULE
furan
 9 9 0 0 0
****
USER_CHARGES
INVALID_CHARGES
Pose:  42 Cluster:  42 Fr_nu:  57312 TotEn:    -7.59
@<TRIPOS>ATOM
      1 C1        -57.0348    2.3393  -41.4935 C.2    1 LIG      -0.26000
      2 C2        -56.7598    2.5390  -40.1196 C.2    1 LIG      -0.26000
      3 C3        -58.2047    1.6178  -41.5479 C.2    1 LIG       0.09300
      4 C4        -57.7812    1.9253  -39.4324 C.2    1 LIG       0.09300
      5 O1        -58.6661    1.3615  -40.2958 O.3    1 LIG      -0.29200
      6 H1        -56.4530    2.6784  -42.3384 H      1 LIG       0.17500
      7 H2        -55.9220    3.0646  -39.6846 H      1 LIG       0.17500
      8 H3        -58.8071    1.2303  -42.3566 H      1 LIG       0.13800
      9 H4        -58.0112    1.8071  -38.3835 H      1 LIG       0.13800
@<TRIPOS>BOND
      1       1       2 1
      2       1       3 2
      3       2       4 2
      4       3       5 1
      5       4       5 1
      6       1       6 1
      7       2       7 1
      8       3       8 1
      9       4       9 1
@<TRIPOS>ALT_TYPE
CGenFF_4.0_ALT_TYPE_SET
CGenFF_4.0 1 CG2R51 2 CG2R51 3 CG2R51 4 CG2R51 5 OG2R50 6 HGR51 7 HGR51 8 HGR52 9 HGR52
@<TRIPOS>MOLECULE
furan
 9 9 0 0 0
****
USER_CHARGES
INVALID_CHARGES
Pose:  43 Cluster:  43 Fr_nu: 423150 TotEn:    -7.39
@<TRIPOS>ATOM
      1 C1        -60.6521  -20.7593  -24.4840 C.2    1 LIG      -0.26000
      2 C2        -60.8765  -22.0987  -24.8828 C.2    1 LIG      -0.26000
      3 C3        -61.8932  -20.1717  -24.4037 C.2    1 LIG       0.09300
      4 C4        -62.2387  -22.2340  -25.0176 C.2    1 LIG       0.09300
      5 O1        -62.8656  -21.0639  -24.7272 O.3    1 LIG      -0.29200
      6 H1        -59.7044  -20.2819  -24.2811 H      1 LIG       0.17500
      7 H2        -60.1378  -22.8690  -25.0508 H      1 LIG       0.17500
      8 H3        -62.2357  -19.1807  -24.1434 H      1 LIG       0.13800
      9 H4        -62.8844  -23.0537  -25.2972 H      1 LIG       0.13800
@<TRIPOS>BOND
      1       1       2 1
      2       1       3 2
      3       2       4 2
      4       3       5 1
      5       4       5 1
      6       1       6 1
      7       2       7 1
      8       3       8 1
      9       4       9 1
@<TRIPOS>ALT_TYPE
CGenFF_4.0_ALT_TYPE_SET
CGenFF_4.0 1 CG2R51 2 CG2R51 3 CG2R51 4 CG2R51 5 OG2R50 6 HGR51 7 HGR51 8 HGR52 9 HGR52
@<TRIPOS>MOLECULE
furan
 9 9 0 0 0
****
USER_CHARGES
INVALID_CHARGES
Pose:  44 Cluster:  44 Fr_nu:  52624 TotEn:    -7.36
@<TRIPOS>ATOM
      1 C1        -64.3225  -24.5424  -32.2679 C.2    1 LIG      -0.26000
      2 C2        -64.1068  -24.6294  -33.6640 C.2    1 LIG      -0.26000
      3 C3        -65.5930  -24.0398  -32.1083 C.2    1 LIG       0.09300
      4 C4        -65.2609  -24.1740  -34.2580 C.2    1 LIG       0.09300
      5 O1        -66.1718  -23.8127  -33.3166 O.3    1 LIG      -0.29200
      6 H1        -63.6376  -24.8117  -31.4770 H      1 LIG       0.17500
      7 H2        -63.2211  -24.9805  -34.1736 H      1 LIG       0.17500
      8 H3        -66.1994  -23.8001  -31.2470 H      1 LIG       0.13800
      9 H4        -65.5752  -24.0513  -35.2843 H      1 LIG       0.13800
@<TRIPOS>BOND
      1       1       2 1
      2       1       3 2
      3       2       4 2
      4       3       5 1
      5       4       5 1
      6       1       6 1
      7       2       7 1
      8       3       8 1
      9       4       9 1
@<TRIPOS>ALT_TYPE
CGenFF_4.0_ALT_TYPE_SET
CGenFF_4.0 1 CG2R51 2 CG2R51 3 CG2R51 4 CG2R51 5 OG2R50 6 HGR51 7 HGR51 8 HGR52 9 HGR52
@<TRIPOS>MOLECULE
furan
 9 9 0 0 0
****
USER_CHARGES
INVALID_CHARGES
Pose:  45 Cluster:  45 Fr_nu:  49731 TotEn:    -7.35
@<TRIPOS>ATOM
      1 C1        -59.4042    4.3002  -44.8813 C.2    1 LIG      -0.26000
      2 C2        -60.4253    3.3241  -44.7930 C.2    1 LIG      -0.26000
      3 C3        -58.2146    3.6209  -44.7562 C.2    1 LIG       0.09300
      4 C4        -59.7870    2.1180  -44.6205 C.2    1 LIG       0.09300
      5 O1        -58.4392    2.2902  -44.5970 O.3    1 LIG      -0.29200
      6 H1        -59.5206    5.3655  -45.0183 H      1 LIG       0.17500
      7 H2        -61.4930    3.4802  -44.8485 H      1 LIG       0.17500
      8 H3        -57.1774    3.9227  -44.7604 H      1 LIG       0.13800
      9 H4        -60.1304    1.1003  -44.5047 H      1 LIG       0.13800
@<TRIPOS>BOND
      1       1       2 1
      2       1       3 2
      3       2       4 2
      4       3       5 1
      5       4       5 1
      6       1       6 1
      7       2       7 1
      8       3       8 1
      9       4       9 1
@<TRIPOS>ALT_TYPE
CGenFF_4.0_ALT_TYPE_SET
CGenFF_4.0 1 CG2R51 2 CG2R51 3 CG2R51 4 CG2R51 5 OG2R50 6 HGR51 7 HGR51 8 HGR52 9 HGR52
@<TRIPOS>MOLECULE
furan
 9 9 0 0 0
****
USER_CHARGES
INVALID_CHARGES
Pose:  46 Cluster:  46 Fr_nu:   2320 TotEn:    -7.33
@<TRIPOS>ATOM
      1 C1        -70.6487   -9.1231  -46.5132 C.2    1 LIG      -0.26000
      2 C2        -70.0324  -10.3833  -46.3252 C.2    1 LIG      -0.26000
      3 C3        -69.6535   -8.2693  -46.9285 C.2    1 LIG       0.09300
      4 C4        -68.7045  -10.2097  -46.6392 C.2    1 LIG       0.09300
      5 O1        -68.4654   -8.9238  -47.0080 O.3    1 LIG      -0.29200
      6 H1        -71.6882   -8.8689  -46.3641 H      1 LIG       0.17500
      7 H2        -70.4979  -11.3030  -46.0016 H      1 LIG       0.17500
      8 H3        -69.6294   -7.2226  -47.1950 H      1 LIG       0.13800
      9 H4        -67.8470  -10.8666  -46.6508 H      1 LIG       0.13800
@<TRIPOS>BOND
      1       1       2 1
      2       1       3 2
      3       2       4 2
      4       3       5 1
      5       4       5 1
      6       1       6 1
      7       2       7 1
      8       3       8 1
      9       4       9 1
@<TRIPOS>ALT_TYPE
CGenFF_4.0_ALT_TYPE_SET
CGenFF_4.0 1 CG2R51 2 CG2R51 3 CG2R51 4 CG2R51 5 OG2R50 6 HGR51 7 HGR51 8 HGR52 9 HGR52
@<TRIPOS>MOLECULE
furan
 9 9 0 0 0
****
USER_CHARGES
INVALID_CHARGES
Pose:  47 Cluster:  47 Fr_nu: 206760 TotEn:    -7.21
@<TRIPOS>ATOM
      1 C1        -65.8363  -24.7561  -33.2399 C.2    1 LIG      -0.26000
      2 C2        -64.6076  -24.2471  -33.7240 C.2    1 LIG      -0.26000
      3 C3        -65.7504  -24.7205  -31.8676 C.2    1 LIG       0.09300
      4 C4        -63.8584  -23.9367  -32.6130 C.2    1 LIG       0.09300
      5 O1        -64.5479  -24.2222  -31.4773 O.3    1 LIG      -0.29200
      6 H1        -66.6789  -25.1057  -33.8188 H      1 LIG       0.17500
      7 H2        -64.3059  -24.1220  -34.7539 H      1 LIG       0.17500
      8 H3        -66.4229  -24.9979  -31.0689 H      1 LIG       0.13800
      9 H4        -62.8694  -23.5267  -32.4690 H      1 LIG       0.13800
@<TRIPOS>BOND
      1       1       2 1
      2       1       3 2
      3       2       4 2
      4       3       5 1
      5       4       5 1
      6       1       6 1
      7       2       7 1
      8       3       8 1
      9       4       9 1
@<TRIPOS>ALT_TYPE
CGenFF_4.0_ALT_TYPE_SET
CGenFF_4.0 1 CG2R51 2 CG2R51 3 CG2R51 4 CG2R51 5 OG2R50 6 HGR51 7 HGR51 8 HGR52 9 HGR52
@<TRIPOS>MOLECULE
furan
 9 9 0 0 0
****
USER_CHARGES
INVALID_CHARGES
Pose:  48 Cluster:  48 Fr_nu:  76307 TotEn:    -7.00
@<TRIPOS>ATOM
      1 C1        -69.2529  -10.4197  -46.0938 C.2    1 LIG      -0.26000
      2 C2        -68.2676   -9.5293  -46.5833 C.2    1 LIG      -0.26000
      3 C3        -70.4559   -9.7646  -46.2192 C.2    1 LIG       0.09300
      4 C4        -68.9387   -8.3937  -46.9730 C.2    1 LIG       0.09300
      5 O1        -70.2731   -8.5290  -46.7545 O.3    1 LIG      -0.29200
      6 H1        -69.1048  -11.4142  -45.6985 H      1 LIG       0.17500
      7 H2        -67.2016   -9.6948  -46.6445 H      1 LIG       0.17500
      8 H3        -71.4778  -10.0269  -45.9871 H      1 LIG       0.13800
      9 H4        -68.6283   -7.4520  -47.4019 H      1 LIG       0.13800
@<TRIPOS>BOND
      1       1       2 1
      2       1       3 2
      3       2       4 2
      4       3       5 1
      5       4       5 1
      6       1       6 1
      7       2       7 1
      8       3       8 1
      9       4       9 1
@<TRIPOS>ALT_TYPE
CGenFF_4.0_ALT_TYPE_SET
CGenFF_4.0 1 CG2R51 2 CG2R51 3 CG2R51 4 CG2R51 5 OG2R50 6 HGR51 7 HGR51 8 HGR52 9 HGR52
@<TRIPOS>MOLECULE
furan
 9 9 0 0 0
****
USER_CHARGES
INVALID_CHARGES
Pose:  49 Cluster:  49 Fr_nu: 231643 TotEn:    -6.99
@<TRIPOS>ATOM
      1 C1        -42.1887   -9.8740  -39.0503 C.2    1 LIG      -0.26000
      2 C2        -42.0110  -10.3328  -40.3774 C.2    1 LIG      -0.26000
      3 C3        -43.4843   -9.4186  -38.9738 C.2    1 LIG       0.09300
      4 C4        -43.2108  -10.1252  -41.0172 C.2    1 LIG       0.09300
      5 O1        -44.1142   -9.5683  -40.1685 O.3    1 LIG      -0.29200
      6 H1        -41.4630   -9.8747  -38.2499 H      1 LIG       0.17500
      7 H2        -41.1200  -10.7615  -40.8129 H      1 LIG       0.17500
      8 H3        -44.0785   -8.9835  -38.1834 H      1 LIG       0.13800
      9 H4        -43.5644  -10.3097  -42.0212 H      1 LIG       0.13800
@<TRIPOS>BOND
      1       1       2 1
      2       1       3 2
      3       2       4 2
      4       3       5 1
      5       4       5 1
      6       1       6 1
      7       2       7 1
      8       3       8 1
      9       4       9 1
@<TRIPOS>ALT_TYPE
CGenFF_4.0_ALT_TYPE_SET
CGenFF_4.0 1 CG2R51 2 CG2R51 3 CG2R51 4 CG2R51 5 OG2R50 6 HGR51 7 HGR51 8 HGR52 9 HGR52
@<TRIPOS>MOLECULE
furan
 9 9 0 0 0
****
USER_CHARGES
INVALID_CHARGES
Pose:  50 Cluster:  50 Fr_nu:  16662 TotEn:    -6.86
@<TRIPOS>ATOM
      1 C1        -65.0711    5.7517  -43.5768 C.2    1 LIG      -0.26000
      2 C2        -65.0532    4.3410  -43.6897 C.2    1 LIG      -0.26000
      3 C3        -63.7587    6.1409  -43.4426 C.2    1 LIG       0.09300
      4 C4        -63.7311    3.9687  -43.6166 C.2    1 LIG       0.09300
      5 O1        -62.9355    5.0600  -43.4661 O.3    1 LIG      -0.29200
      6 H1        -65.9329    6.4033  -43.5908 H      1 LIG       0.17500
      7 H2        -65.8983    3.6785  -43.8095 H      1 LIG       0.17500
      8 H3        -63.2706    7.0978  -43.3280 H      1 LIG       0.13800
      9 H4        -63.2190    3.0182  -43.6539 H      1 LIG       0.13800
@<TRIPOS>BOND
      1       1       2 1
      2       1       3 2
      3       2       4 2
      4       3       5 1
      5       4       5 1
      6       1       6 1
      7       2       7 1
      8       3       8 1
      9       4       9 1
@<TRIPOS>ALT_TYPE
CGenFF_4.0_ALT_TYPE_SET
CGenFF_4.0 1 CG2R51 2 CG2R51 3 CG2R51 4 CG2R51 5 OG2R50 6 HGR51 7 HGR51 8 HGR52 9 HGR52
@<TRIPOS>MOLECULE
furan
 9 9 0 0 0
****
USER_CHARGES
INVALID_CHARGES
Pose:  51 Cluster:  51 Fr_nu:  25081 TotEn:    -6.78
@<TRIPOS>ATOM
      1 C1        -58.0910    3.2008  -44.5931 C.2    1 LIG      -0.26000
      2 C2        -58.7725    1.9796  -44.3752 C.2    1 LIG      -0.26000
      3 C3        -59.0172    4.0646  -45.1298 C.2    1 LIG       0.09300
      4 C4        -60.0666    2.1843  -44.7943 C.2    1 LIG       0.09300
      5 O1        -60.2239    3.4527  -45.2556 O.3    1 LIG      -0.29200
      6 H1        -57.0544    3.4233  -44.3854 H      1 LIG       0.17500
      7 H2        -58.3708    1.0647  -43.9640 H      1 LIG       0.17500
      8 H3        -58.9781    5.0932  -45.4576 H      1 LIG       0.13800
      9 H4        -60.9487    1.5616  -44.8281 H      1 LIG       0.13800
@<TRIPOS>BOND
      1       1       2 1
      2       1       3 2
      3       2       4 2
      4       3       5 1
      5       4       5 1
      6       1       6 1
      7       2       7 1
      8       3       8 1
      9       4       9 1
@<TRIPOS>ALT_TYPE
CGenFF_4.0_ALT_TYPE_SET
CGenFF_4.0 1 CG2R51 2 CG2R51 3 CG2R51 4 CG2R51 5 OG2R50 6 HGR51 7 HGR51 8 HGR52 9 HGR52
@<TRIPOS>MOLECULE
furan
 9 9 0 0 0
****
USER_CHARGES
INVALID_CHARGES
Pose:  52 Cluster:  52 Fr_nu: 145539 TotEn:    -6.66
@<TRIPOS>ATOM
      1 C1        -68.8400   -4.0893  -57.2136 C.2    1 LIG      -0.26000
      2 C2        -70.0272   -4.5251  -57.8489 C.2    1 LIG      -0.26000
      3 C3        -67.8812   -4.0259  -58.1979 C.2    1 LIG       0.09300
      4 C4        -69.7094   -4.6969  -59.1761 C.2    1 LIG       0.09300
      5 O1        -68.4031   -4.3947  -59.3971 O.3    1 LIG      -0.29200
      6 H1        -68.7003   -3.8516  -56.1690 H      1 LIG       0.17500
      7 H2        -70.9938   -4.6928  -57.3961 H      1 LIG       0.17500
      8 H3        -66.8365   -3.7509  -58.2074 H      1 LIG       0.13800
      9 H4        -70.2699   -5.0119  -60.0443 H      1 LIG       0.13800
@<TRIPOS>BOND
      1       1       2 1
      2       1       3 2
      3       2       4 2
      4       3       5 1
      5       4       5 1
      6       1       6 1
      7       2       7 1
      8       3       8 1
      9       4       9 1
@<TRIPOS>ALT_TYPE
CGenFF_4.0_ALT_TYPE_SET
CGenFF_4.0 1 CG2R51 2 CG2R51 3 CG2R51 4 CG2R51 5 OG2R50 6 HGR51 7 HGR51 8 HGR52 9 HGR52
@<TRIPOS>MOLECULE
furan
 9 9 0 0 0
****
USER_CHARGES
INVALID_CHARGES
Pose:  53 Cluster:  53 Fr_nu:   3423 TotEn:    -5.68
@<TRIPOS>ATOM
      1 C1        -59.1605    3.5341  -43.4289 C.2    1 LIG      -0.26000
      2 C2        -58.2933    2.4379  -43.6518 C.2    1 LIG      -0.26000
      3 C3        -60.1151    3.4730  -44.4174 C.2    1 LIG       0.09300
      4 C4        -58.7799    1.7851  -44.7605 C.2    1 LIG       0.09300
      5 O1        -59.8903    2.4097  -45.2331 O.3    1 LIG      -0.29200
      6 H1        -59.0973    4.2761  -42.6462 H      1 LIG       0.17500
      7 H2        -57.4227    2.1585  -43.0762 H      1 LIG       0.17500
      8 H3        -60.9755    4.0779  -44.6642 H      1 LIG       0.13800
      9 H4        -58.4673    0.9085  -45.3089 H      1 LIG       0.13800
@<TRIPOS>BOND
      1       1       2 1
      2       1       3 2
      3       2       4 2
      4       3       5 1
      5       4       5 1
      6       1       6 1
      7       2       7 1
      8       3       8 1
      9       4       9 1
@<TRIPOS>ALT_TYPE
CGenFF_4.0_ALT_TYPE_SET
CGenFF_4.0 1 CG2R51 2 CG2R51 3 CG2R51 4 CG2R51 5 OG2R50 6 HGR51 7 HGR51 8 HGR52 9 HGR52
@<TRIPOS>MOLECULE
pyrimidine
 10 10 0 0 0
****
USER_CHARGES
INVALID_CHARGES
Pose:   1 Cluster:   1 Fr_nu: 253638 TotEn:   -18.57
@<TRIPOS>ATOM
      1 C1        -70.5978  -10.4236  -41.2421 C.ar   1 LIG      -0.13100
      2 C2        -70.2053  -11.6729  -40.8065 C.ar   1 LIG       0.28900
      3 C3        -70.6130  -10.2459  -42.6104 C.ar   1 LIG       0.28900
      4 C4        -69.9089  -12.3810  -42.9460 C.ar   1 LIG       0.50700
      5 N1        -69.8529  -12.6786  -41.6339 N.ar   1 LIG      -0.71900
      6 N2        -70.2733  -11.2064  -43.4949 N.ar   1 LIG      -0.71900
      7 H1        -70.8752   -9.6349  -40.5556 H      1 LIG       0.11500
      8 H2        -70.1621  -11.9063  -39.7482 H      1 LIG       0.11400
      9 H3        -70.9070   -9.2974  -43.0465 H      1 LIG       0.11400
     10 H4        -69.6301  -13.1702  -43.6335 H      1 LIG       0.14100
@<TRIPOS>BOND
      1       1       2 ar
      2       1       3 ar
      3       2       5 ar
      4       3       6 ar
      5       4       5 ar
      6       4       6 ar
      7       1       7 1
      8       2       8 1
      9       3       9 1
     10       4      10 1
@<TRIPOS>ALT_TYPE
CGenFF_4.0_ALT_TYPE_SET
CGenFF_4.0 1 CG2R61 2 CG2R61 3 CG2R61 4 CG2R64 5 NG2R62 6 NG2R62 7 HGR61 8 HGR62 9 HGR62 10 HGR62
@<TRIPOS>MOLECULE
pyrimidine
 10 10 0 0 0
****
USER_CHARGES
INVALID_CHARGES
Pose:   2 Cluster:   2 Fr_nu: 335156 TotEn:   -18.47
@<TRIPOS>ATOM
      1 C1        -69.6992  -12.1982  -41.2950 C.ar   1 LIG      -0.13100
      2 C2        -70.7111  -11.4630  -41.8782 C.ar   1 LIG       0.28900
      3 C3        -68.8361  -12.8253  -42.1701 C.ar   1 LIG       0.28900
      4 C4        -69.9706  -12.0007  -43.9590 C.ar   1 LIG       0.50700
      5 N1        -70.8769  -11.3423  -43.2117 N.ar   1 LIG      -0.71900
      6 N2        -68.9427  -12.7478  -43.5129 N.ar   1 LIG      -0.71900
      7 H1        -69.5899  -12.2779  -40.2217 H      1 LIG       0.11500
      8 H2        -71.4382  -10.9351  -41.2708 H      1 LIG       0.11400
      9 H3        -68.0103  -13.4261  -41.8048 H      1 LIG       0.11400
     10 H4        -70.0804  -11.9219  -45.0337 H      1 LIG       0.14100
@<TRIPOS>BOND
      1       1       2 ar
      2       1       3 ar
      3       2       5 ar
      4       3       6 ar
      5       4       5 ar
      6       4       6 ar
      7       1       7 1
      8       2       8 1
      9       3       9 1
     10       4      10 1
@<TRIPOS>ALT_TYPE
CGenFF_4.0_ALT_TYPE_SET
CGenFF_4.0 1 CG2R61 2 CG2R61 3 CG2R61 4 CG2R64 5 NG2R62 6 NG2R62 7 HGR61 8 HGR62 9 HGR62 10 HGR62
@<TRIPOS>MOLECULE
pyrimidine
 10 10 0 0 0
****
USER_CHARGES
INVALID_CHARGES
Pose:   3 Cluster:   3 Fr_nu: 234348 TotEn:   -16.93
@<TRIPOS>ATOM
      1 C1        -43.5442   -9.2789  -38.8004 C.ar   1 LIG      -0.13100
      2 C2        -42.2718   -9.7296  -38.5137 C.ar   1 LIG       0.28900
      3 C3        -43.9770   -9.4946  -40.0928 C.ar   1 LIG       0.28900
      4 C4        -42.0107  -10.4965  -40.6376 C.ar   1 LIG       0.50700
      5 N1        -41.4746  -10.3450  -39.4116 N.ar   1 LIG      -0.71900
      6 N2        -43.2337  -10.1023  -41.0407 N.ar   1 LIG      -0.71900
      7 H1        -44.1621   -8.7882  -38.0604 H      1 LIG       0.11500
      8 H2        -41.8456   -9.6044  -37.5243 H      1 LIG       0.11400
      9 H3        -44.9630   -9.1744  -40.4117 H      1 LIG       0.11400
     10 H4        -41.3918  -10.9868  -41.3791 H      1 LIG       0.14100
@<TRIPOS>BOND
      1       1       2 ar
      2       1       3 ar
      3       2       5 ar
      4       3       6 ar
      5       4       5 ar
      6       4       6 ar
      7       1       7 1
      8       2       8 1
      9       3       9 1
     10       4      10 1
@<TRIPOS>ALT_TYPE
CGenFF_4.0_ALT_TYPE_SET
CGenFF_4.0 1 CG2R61 2 CG2R61 3 CG2R61 4 CG2R64 5 NG2R62 6 NG2R62 7 HGR61 8 HGR62 9 HGR62 10 HGR62
@<TRIPOS>MOLECULE
pyrimidine
 10 10 0 0 0
****
USER_CHARGES
INVALID_CHARGES
Pose:   4 Cluster:   4 Fr_nu: 1040214 TotEn:   -16.57
@<TRIPOS>ATOM
      1 C1        -70.2133  -11.8570  -42.0842 C.ar   1 LIG      -0.13100
      2 C2        -70.5357  -10.6369  -42.6427 C.ar   1 LIG       0.28900
      3 C3        -69.8854  -12.8551  -42.9788 C.ar   1 LIG       0.28900
      4 C4        -70.2030  -11.4517  -44.7385 C.ar   1 LIG       0.50700
      5 N1        -70.5408  -10.3984  -43.9706 N.ar   1 LIG      -0.71900
      6 N2        -69.8701  -12.6868  -44.3173 N.ar   1 LIG      -0.71900
      7 H1        -70.2175  -12.0203  -41.0148 H      1 LIG       0.11500
      8 H2        -70.8071   -9.7923  -42.0188 H      1 LIG       0.11400
      9 H3        -69.6186  -13.8481  -42.6335 H      1 LIG       0.11400
     10 H4        -70.1998  -11.2887  -45.8093 H      1 LIG       0.14100
@<TRIPOS>BOND
      1       1       2 ar
      2       1       3 ar
      3       2       5 ar
      4       3       6 ar
      5       4       5 ar
      6       4       6 ar
      7       1       7 1
      8       2       8 1
      9       3       9 1
     10       4      10 1
@<TRIPOS>ALT_TYPE
CGenFF_4.0_ALT_TYPE_SET
CGenFF_4.0 1 CG2R61 2 CG2R61 3 CG2R61 4 CG2R64 5 NG2R62 6 NG2R62 7 HGR61 8 HGR62 9 HGR62 10 HGR62
@<TRIPOS>MOLECULE
pyrimidine
 10 10 0 0 0
****
USER_CHARGES
INVALID_CHARGES
Pose:   5 Cluster:   5 Fr_nu: 2859076 TotEn:   -14.88
@<TRIPOS>ATOM
      1 C1        -70.6483   -7.4679  -47.8370 C.ar   1 LIG      -0.13100
      2 C2        -71.3805   -7.2671  -48.9894 C.ar   1 LIG       0.28900
      3 C3        -71.3452   -8.0013  -46.7722 C.ar   1 LIG       0.28900
      4 C4        -73.2587   -8.0757  -47.9969 C.ar   1 LIG       0.50700
      5 N1        -72.6922   -7.5608  -49.1047 N.ar   1 LIG      -0.71900
      6 N2        -72.6559   -8.3181  -46.8173 N.ar   1 LIG      -0.71900
      7 H1        -69.5966   -7.2229  -47.7726 H      1 LIG       0.11500
      8 H2        -70.9184   -6.8518  -49.8785 H      1 LIG       0.11400
      9 H3        -70.8542   -8.1939  -45.8245 H      1 LIG       0.11400
     10 H4        -74.3120   -8.3201  -48.0609 H      1 LIG       0.14100
@<TRIPOS>BOND
      1       1       2 ar
      2       1       3 ar
      3       2       5 ar
      4       3       6 ar
      5       4       5 ar
      6       4       6 ar
      7       1       7 1
      8       2       8 1
      9       3       9 1
     10       4      10 1
@<TRIPOS>ALT_TYPE
CGenFF_4.0_ALT_TYPE_SET
CGenFF_4.0 1 CG2R61 2 CG2R61 3 CG2R61 4 CG2R64 5 NG2R62 6 NG2R62 7 HGR61 8 HGR62 9 HGR62 10 HGR62
@<TRIPOS>MOLECULE
pyrimidine
 10 10 0 0 0
****
USER_CHARGES
INVALID_CHARGES
Pose:   6 Cluster:   6 Fr_nu: 1347683 TotEn:   -14.31
@<TRIPOS>ATOM
      1 C1        -69.1412   -8.7307  -47.3900 C.ar   1 LIG      -0.13100
      2 C2        -68.5576   -9.8973  -46.9394 C.ar   1 LIG       0.28900
      3 C3        -70.3628   -8.4189  -46.8291 C.ar   1 LIG       0.28900
      4 C4        -70.3067  -10.2918  -45.5423 C.ar   1 LIG       0.50700
      5 N1        -69.1146  -10.7047  -46.0130 N.ar   1 LIG      -0.71900
      6 N2        -70.9770   -9.1796  -45.8994 N.ar   1 LIG      -0.71900
      7 H1        -68.6717   -8.1018  -48.1345 H      1 LIG       0.11500
      8 H2        -67.5973  -10.2246  -47.3227 H      1 LIG       0.11400
      9 H3        -70.8980   -7.5219  -47.1212 H      1 LIG       0.11400
     10 H4        -70.7775  -10.9219  -44.7976 H      1 LIG       0.14100
@<TRIPOS>BOND
      1       1       2 ar
      2       1       3 ar
      3       2       5 ar
      4       3       6 ar
      5       4       5 ar
      6       4       6 ar
      7       1       7 1
      8       2       8 1
      9       3       9 1
     10       4      10 1
@<TRIPOS>ALT_TYPE
CGenFF_4.0_ALT_TYPE_SET
CGenFF_4.0 1 CG2R61 2 CG2R61 3 CG2R61 4 CG2R64 5 NG2R62 6 NG2R62 7 HGR61 8 HGR62 9 HGR62 10 HGR62
@<TRIPOS>MOLECULE
pyrimidine
 10 10 0 0 0
****
USER_CHARGES
INVALID_CHARGES
Pose:   7 Cluster:   7 Fr_nu: 1345787 TotEn:   -14.24
@<TRIPOS>ATOM
      1 C1        -69.7948   -9.2834  -46.5889 C.ar   1 LIG      -0.13100
      2 C2        -69.0446  -10.4018  -46.2875 C.ar   1 LIG       0.28900
      3 C3        -70.9560   -9.1291  -45.8597 C.ar   1 LIG       0.28900
      4 C4        -70.5456  -11.0441  -44.7059 C.ar   1 LIG       0.50700
      5 N1        -69.3915  -11.3062  -45.3484 N.ar   1 LIG      -0.71900
      6 N2        -71.3636   -9.9933  -44.9072 N.ar   1 LIG      -0.71900
      7 H1        -69.4925   -8.5741  -47.3477 H      1 LIG       0.11500
      8 H2        -68.1160  -10.6074  -46.8087 H      1 LIG       0.11400
      9 H3        -71.6111   -8.2808  -46.0266 H      1 LIG       0.11400
     10 H4        -70.8491  -11.7547  -43.9470 H      1 LIG       0.14100
@<TRIPOS>BOND
      1       1       2 ar
      2       1       3 ar
      3       2       5 ar
      4       3       6 ar
      5       4       5 ar
      6       4       6 ar
      7       1       7 1
      8       2       8 1
      9       3       9 1
     10       4      10 1
@<TRIPOS>ALT_TYPE
CGenFF_4.0_ALT_TYPE_SET
CGenFF_4.0 1 CG2R61 2 CG2R61 3 CG2R61 4 CG2R64 5 NG2R62 6 NG2R62 7 HGR61 8 HGR62 9 HGR62 10 HGR62
@<TRIPOS>MOLECULE
pyrimidine
 10 10 0 0 0
****
USER_CHARGES
INVALID_CHARGES
Pose:   8 Cluster:   8 Fr_nu: 871429 TotEn:   -13.91
@<TRIPOS>ATOM
      1 C1        -51.4145    1.9968  -34.4334 C.ar   1 LIG      -0.13100
      2 C2        -50.5530    2.4766  -33.4679 C.ar   1 LIG       0.28900
      3 C3        -51.9613    2.9470  -35.2713 C.ar   1 LIG       0.28900
      4 C4        -50.8396    4.6092  -34.2008 C.ar   1 LIG       0.50700
      5 N1        -50.2420    3.7814  -33.3227 N.ar   1 LIG      -0.71900
      6 N2        -51.6950    4.2667  -35.1830 N.ar   1 LIG      -0.71900
      7 H1        -51.6463    0.9443  -34.5270 H      1 LIG       0.11500
      8 H2        -50.0749    1.8048  -32.7634 H      1 LIG       0.11400
      9 H3        -52.6500    2.6650  -36.0603 H      1 LIG       0.11400
     10 H4        -50.6085    5.6632  -34.1065 H      1 LIG       0.14100
@<TRIPOS>BOND
      1       1       2 ar
      2       1       3 ar
      3       2       5 ar
      4       3       6 ar
      5       4       5 ar
      6       4       6 ar
      7       1       7 1
      8       2       8 1
      9       3       9 1
     10       4      10 1
@<TRIPOS>ALT_TYPE
CGenFF_4.0_ALT_TYPE_SET
CGenFF_4.0 1 CG2R61 2 CG2R61 3 CG2R61 4 CG2R64 5 NG2R62 6 NG2R62 7 HGR61 8 HGR62 9 HGR62 10 HGR62
@<TRIPOS>MOLECULE
pyrimidine
 10 10 0 0 0
****
USER_CHARGES
INVALID_CHARGES
Pose:   9 Cluster:   9 Fr_nu: 189841 TotEn:   -13.85
@<TRIPOS>ATOM
      1 C1        -75.5541   -0.7848  -32.3497 C.ar   1 LIG      -0.13100
      2 C2        -76.3652   -1.3430  -33.3166 C.ar   1 LIG       0.28900
      3 C3        -74.1967   -0.9089  -32.5646 C.ar   1 LIG       0.28900
      4 C4        -74.5561   -2.0309  -34.5086 C.ar   1 LIG       0.50700
      5 N1        -75.8982   -1.9757  -34.4129 N.ar   1 LIG      -0.71900
      6 N2        -73.6610   -1.5280  -33.6370 N.ar   1 LIG      -0.71900
      7 H1        -75.9561   -0.2829  -31.4798 H      1 LIG       0.11500
      8 H2        -77.4456   -1.2954  -33.2336 H      1 LIG       0.11400
      9 H3        -73.4807   -0.5021  -31.8588 H      1 LIG       0.11400
     10 H4        -74.1533   -2.5344  -35.3789 H      1 LIG       0.14100
@<TRIPOS>BOND
      1       1       2 ar
      2       1       3 ar
      3       2       5 ar
      4       3       6 ar
      5       4       5 ar
      6       4       6 ar
      7       1       7 1
      8       2       8 1
      9       3       9 1
     10       4      10 1
@<TRIPOS>ALT_TYPE
CGenFF_4.0_ALT_TYPE_SET
CGenFF_4.0 1 CG2R61 2 CG2R61 3 CG2R61 4 CG2R64 5 NG2R62 6 NG2R62 7 HGR61 8 HGR62 9 HGR62 10 HGR62
@<TRIPOS>MOLECULE
pyrimidine
 10 10 0 0 0
****
USER_CHARGES
INVALID_CHARGES
Pose:  10 Cluster:  10 Fr_nu: 1040286 TotEn:   -13.79
@<TRIPOS>ATOM
      1 C1        -70.4972  -10.5995  -42.5762 C.ar   1 LIG      -0.13100
      2 C2        -70.2469  -10.4138  -43.9206 C.ar   1 LIG       0.28900
      3 C3        -70.2133  -11.8570  -42.0842 C.ar   1 LIG       0.28900
      4 C4        -69.5212  -12.5574  -44.1329 C.ar   1 LIG       0.50700
      5 N1        -69.7572  -11.3744  -44.7315 N.ar   1 LIG      -0.71900
      6 N2        -69.7227  -12.8634  -42.8370 N.ar   1 LIG      -0.71900
      7 H1        -70.8905   -9.8107  -41.9490 H      1 LIG       0.11500
      8 H2        -70.4393   -9.4585  -44.3969 H      1 LIG       0.11400
      9 H3        -70.3781  -12.0976  -41.0395 H      1 LIG       0.11400
     10 H4        -69.1284  -13.3477  -44.7610 H      1 LIG       0.14100
@<TRIPOS>BOND
      1       1       2 ar
      2       1       3 ar
      3       2       5 ar
      4       3       6 ar
      5       4       5 ar
      6       4       6 ar
      7       1       7 1
      8       2       8 1
      9       3       9 1
     10       4      10 1
@<TRIPOS>ALT_TYPE
CGenFF_4.0_ALT_TYPE_SET
CGenFF_4.0 1 CG2R61 2 CG2R61 3 CG2R61 4 CG2R64 5 NG2R62 6 NG2R62 7 HGR61 8 HGR62 9 HGR62 10 HGR62
@<TRIPOS>MOLECULE
pyrimidine
 10 10 0 0 0
****
USER_CHARGES
INVALID_CHARGES
Pose:  11 Cluster:  11 Fr_nu:  15113 TotEn:   -13.65
@<TRIPOS>ATOM
      1 C1        -59.6869    2.4915  -44.5370 C.ar   1 LIG      -0.13100
      2 C2        -59.7019    3.3606  -43.4652 C.ar   1 LIG       0.28900
      3 C3        -58.9966    1.3130  -44.3405 C.ar   1 LIG       0.28900
      4 C4        -58.4535    1.9260  -42.2200 C.ar   1 LIG       0.50700
      5 N1        -59.0935    3.1088  -42.2875 N.ar   1 LIG      -0.71900
      6 N2        -58.3657    0.9965  -43.1906 N.ar   1 LIG      -0.71900
      7 H1        -60.1837    2.7194  -45.4706 H      1 LIG       0.11500
      8 H2        -60.2191    4.3120  -43.5258 H      1 LIG       0.11400
      9 H3        -58.9290    0.5684  -45.1262 H      1 LIG       0.11400
     10 H4        -57.9551    1.6981  -41.2858 H      1 LIG       0.14100
@<TRIPOS>BOND
      1       1       2 ar
      2       1       3 ar
      3       2       5 ar
      4       3       6 ar
      5       4       5 ar
      6       4       6 ar
      7       1       7 1
      8       2       8 1
      9       3       9 1
     10       4      10 1
@<TRIPOS>ALT_TYPE
CGenFF_4.0_ALT_TYPE_SET
CGenFF_4.0 1 CG2R61 2 CG2R61 3 CG2R61 4 CG2R64 5 NG2R62 6 NG2R62 7 HGR61 8 HGR62 9 HGR62 10 HGR62
@<TRIPOS>MOLECULE
pyrimidine
 10 10 0 0 0
****
USER_CHARGES
INVALID_CHARGES
Pose:  12 Cluster:  12 Fr_nu:   4910 TotEn:   -13.42
@<TRIPOS>ATOM
      1 C1        -59.3997    2.2177  -45.0042 C.ar   1 LIG      -0.13100
      2 C2        -59.2263    3.5516  -44.6956 C.ar   1 LIG       0.28900
      3 C3        -58.7456    1.3244  -44.1806 C.ar   1 LIG       0.28900
      4 C4        -57.8884    3.0222  -42.9358 C.ar   1 LIG       0.50700
      5 N1        -58.4748    3.9908  -43.6647 N.ar   1 LIG      -0.71900
      6 N2        -57.9788    1.6932  -43.1336 N.ar   1 LIG      -0.71900
      7 H1        -60.0085    1.8936  -45.8376 H      1 LIG       0.11500
      8 H2        -59.7013    4.3270  -45.2867 H      1 LIG       0.11400
      9 H3        -58.8219    0.2551  -44.3453 H      1 LIG       0.11400
     10 H4        -57.2779    3.3466  -42.1020 H      1 LIG       0.14100
@<TRIPOS>BOND
      1       1       2 ar
      2       1       3 ar
      3       2       5 ar
      4       3       6 ar
      5       4       5 ar
      6       4       6 ar
      7       1       7 1
      8       2       8 1
      9       3       9 1
     10       4      10 1
@<TRIPOS>ALT_TYPE
CGenFF_4.0_ALT_TYPE_SET
CGenFF_4.0 1 CG2R61 2 CG2R61 3 CG2R61 4 CG2R64 5 NG2R62 6 NG2R62 7 HGR61 8 HGR62 9 HGR62 10 HGR62
@<TRIPOS>MOLECULE
pyrimidine
 10 10 0 0 0
****
USER_CHARGES
INVALID_CHARGES
Pose:  13 Cluster:  13 Fr_nu: 4292355 TotEn:   -12.97
@<TRIPOS>ATOM
      1 C1        -78.2049  -10.4851  -41.4432 C.ar   1 LIG      -0.13100
      2 C2        -77.5024  -11.3854  -42.2180 C.ar   1 LIG       0.28900
      3 C3        -79.4077  -10.9395  -40.9424 C.ar   1 LIG       0.28900
      4 C4        -79.1187  -12.9598  -41.9433 C.ar   1 LIG       0.50700
      5 N1        -77.9313  -12.6355  -42.4893 N.ar   1 LIG      -0.71900
      6 N2        -79.8970  -12.1754  -41.1734 N.ar   1 LIG      -0.71900
      7 H1        -77.8369   -9.4880  -41.2418 H      1 LIG       0.11500
      8 H2        -76.5465  -11.1180  -42.6552 H      1 LIG       0.11400
      9 H3        -80.0304  -10.3029  -40.3232 H      1 LIG       0.11400
     10 H4        -79.4880  -13.9578  -42.1457 H      1 LIG       0.14100
@<TRIPOS>BOND
      1       1       2 ar
      2       1       3 ar
      3       2       5 ar
      4       3       6 ar
      5       4       5 ar
      6       4       6 ar
      7       1       7 1
      8       2       8 1
      9       3       9 1
     10       4      10 1
@<TRIPOS>ALT_TYPE
CGenFF_4.0_ALT_TYPE_SET
CGenFF_4.0 1 CG2R61 2 CG2R61 3 CG2R61 4 CG2R64 5 NG2R62 6 NG2R62 7 HGR61 8 HGR62 9 HGR62 10 HGR62
@<TRIPOS>MOLECULE
pyrimidine
 10 10 0 0 0
****
USER_CHARGES
INVALID_CHARGES
Pose:  14 Cluster:  14 Fr_nu: 730769 TotEn:   -12.94
@<TRIPOS>ATOM
      1 C1        -81.0457  -16.0698  -44.5354 C.ar   1 LIG      -0.13100
      2 C2        -80.0206  -15.1471  -44.5828 C.ar   1 LIG       0.28900
      3 C3        -81.7163  -16.1559  -43.3325 C.ar   1 LIG       0.28900
      4 C4        -80.3985  -14.5414  -42.4247 C.ar   1 LIG       0.50700
      5 N1        -79.6688  -14.3635  -43.5424 N.ar   1 LIG      -0.71900
      6 N2        -81.4181  -15.4043  -42.2524 N.ar   1 LIG      -0.71900
      7 H1        -81.3064  -16.6856  -45.3856 H      1 LIG       0.11500
      8 H2        -79.4364  -15.0085  -45.4861 H      1 LIG       0.11400
      9 H3        -82.5364  -16.8531  -43.1997 H      1 LIG       0.11400
     10 H4        -80.1369  -13.9257  -41.5729 H      1 LIG       0.14100
@<TRIPOS>BOND
      1       1       2 ar
      2       1       3 ar
      3       2       5 ar
      4       3       6 ar
      5       4       5 ar
      6       4       6 ar
      7       1       7 1
      8       2       8 1
      9       3       9 1
     10       4      10 1
@<TRIPOS>ALT_TYPE
CGenFF_4.0_ALT_TYPE_SET
CGenFF_4.0 1 CG2R61 2 CG2R61 3 CG2R61 4 CG2R64 5 NG2R62 6 NG2R62 7 HGR61 8 HGR62 9 HGR62 10 HGR62
@<TRIPOS>MOLECULE
pyrimidine
 10 10 0 0 0
****
USER_CHARGES
INVALID_CHARGES
Pose:  15 Cluster:  15 Fr_nu: 1908379 TotEn:   -12.76
@<TRIPOS>ATOM
      1 C1        -50.7176    3.0790  -33.4453 C.ar   1 LIG      -0.13100
      2 C2        -50.7826    4.0179  -34.4546 C.ar   1 LIG       0.28900
      3 C3        -50.3188    3.5541  -32.2127 C.ar   1 LIG       0.28900
      4 C4        -50.1080    5.6619  -33.0371 C.ar   1 LIG       0.50700
      5 N1        -50.4837    5.3226  -34.2849 N.ar   1 LIG      -0.71900
      6 N2        -50.0051    4.8441  -31.9721 N.ar   1 LIG      -0.71900
      7 H1        -50.9631    2.0384  -33.6097 H      1 LIG       0.11500
      8 H2        -51.0857    3.7383  -35.4577 H      1 LIG       0.11400
      9 H3        -50.2375    2.8904  -31.3587 H      1 LIG       0.11400
     10 H4        -49.8611    6.7036  -32.8725 H      1 LIG       0.14100
@<TRIPOS>BOND
      1       1       2 ar
      2       1       3 ar
      3       2       5 ar
      4       3       6 ar
      5       4       5 ar
      6       4       6 ar
      7       1       7 1
      8       2       8 1
      9       3       9 1
     10       4      10 1
@<TRIPOS>ALT_TYPE
CGenFF_4.0_ALT_TYPE_SET
CGenFF_4.0 1 CG2R61 2 CG2R61 3 CG2R61 4 CG2R64 5 NG2R62 6 NG2R62 7 HGR61 8 HGR62 9 HGR62 10 HGR62
@<TRIPOS>MOLECULE
pyrimidine
 10 10 0 0 0
****
USER_CHARGES
INVALID_CHARGES
Pose:  16 Cluster:  16 Fr_nu: 3826227 TotEn:   -12.75
@<TRIPOS>ATOM
      1 C1        -59.4323    8.1950  -23.7973 C.ar   1 LIG      -0.13100
      2 C2        -59.9050    6.9260  -23.5315 C.ar   1 LIG       0.28900
      3 C3        -58.1165    8.4264  -23.4520 C.ar   1 LIG       0.28900
      4 C4        -57.8921    6.2997  -22.6813 C.ar   1 LIG       0.50700
      5 N1        -59.1596    5.9504  -22.9723 N.ar   1 LIG      -0.71900
      6 N2        -57.3145    7.4983  -22.8900 N.ar   1 LIG      -0.71900
      7 H1        -60.0528    8.9586  -24.2467 H      1 LIG       0.11500
      8 H2        -60.9271    6.6508  -23.7681 H      1 LIG       0.11400
      9 H3        -57.6570    9.3940  -23.6221 H      1 LIG       0.11400
     10 H4        -57.2709    5.5356  -22.2302 H      1 LIG       0.14100
@<TRIPOS>BOND
      1       1       2 ar
      2       1       3 ar
      3       2       5 ar
      4       3       6 ar
      5       4       5 ar
      6       4       6 ar
      7       1       7 1
      8       2       8 1
      9       3       9 1
     10       4      10 1
@<TRIPOS>ALT_TYPE
CGenFF_4.0_ALT_TYPE_SET
CGenFF_4.0 1 CG2R61 2 CG2R61 3 CG2R61 4 CG2R64 5 NG2R62 6 NG2R62 7 HGR61 8 HGR62 9 HGR62 10 HGR62
@<TRIPOS>MOLECULE
pyrimidine
 10 10 0 0 0
****
USER_CHARGES
INVALID_CHARGES
Pose:  17 Cluster:  17 Fr_nu: 499374 TotEn:   -12.52
@<TRIPOS>ATOM
      1 C1        -57.7159    3.7507  -37.6063 C.ar   1 LIG      -0.13100
      2 C2        -57.0505    3.9669  -38.7958 C.ar   1 LIG       0.28900
      3 C3        -58.2922    2.5053  -37.4624 C.ar   1 LIG       0.28900
      4 C4        -57.5530    1.8703  -39.5160 C.ar   1 LIG       0.50700
      5 N1        -56.9490    3.0455  -39.7760 N.ar   1 LIG      -0.71900
      6 N2        -58.2302    1.5376  -38.4005 N.ar   1 LIG      -0.71900
      7 H1        -57.7817    4.5083  -36.8369 H      1 LIG       0.11500
      8 H2        -56.5661    4.9158  -38.9993 H      1 LIG       0.11400
      9 H3        -58.8368    2.2433  -36.5617 H      1 LIG       0.11400
     10 H4        -57.4882    1.1120  -40.2867 H      1 LIG       0.14100
@<TRIPOS>BOND
      1       1       2 ar
      2       1       3 ar
      3       2       5 ar
      4       3       6 ar
      5       4       5 ar
      6       4       6 ar
      7       1       7 1
      8       2       8 1
      9       3       9 1
     10       4      10 1
@<TRIPOS>ALT_TYPE
CGenFF_4.0_ALT_TYPE_SET
CGenFF_4.0 1 CG2R61 2 CG2R61 3 CG2R61 4 CG2R64 5 NG2R62 6 NG2R62 7 HGR61 8 HGR62 9 HGR62 10 HGR62
@<TRIPOS>MOLECULE
pyrimidine
 10 10 0 0 0
****
USER_CHARGES
INVALID_CHARGES
Pose:  18 Cluster:  18 Fr_nu: 1225964 TotEn:   -12.42
@<TRIPOS>ATOM
      1 C1        -80.2923  -15.8088  -43.5200 C.ar   1 LIG      -0.13100
      2 C2        -81.3277  -15.6217  -42.6270 C.ar   1 LIG       0.28900
      3 C3        -79.3380  -14.8124  -43.5449 C.ar   1 LIG       0.28900
      4 C4        -80.4402  -13.6470  -41.9343 C.ar   1 LIG       0.50700
      5 N1        -81.4334  -14.5486  -41.8161 N.ar   1 LIG      -0.71900
      6 N2        -79.3808  -13.7137  -42.7632 N.ar   1 LIG      -0.71900
      7 H1        -80.2328  -16.6797  -44.1589 H      1 LIG       0.11500
      8 H2        -82.1249  -16.3515  -42.5366 H      1 LIG       0.11400
      9 H3        -78.4872  -14.8715  -44.2150 H      1 LIG       0.11400
     10 H4        -80.5002  -12.7744  -41.2955 H      1 LIG       0.14100
@<TRIPOS>BOND
      1       1       2 ar
      2       1       3 ar
      3       2       5 ar
      4       3       6 ar
      5       4       5 ar
      6       4       6 ar
      7       1       7 1
      8       2       8 1
      9       3       9 1
     10       4      10 1
@<TRIPOS>ALT_TYPE
CGenFF_4.0_ALT_TYPE_SET
CGenFF_4.0 1 CG2R61 2 CG2R61 3 CG2R61 4 CG2R64 5 NG2R62 6 NG2R62 7 HGR61 8 HGR62 9 HGR62 10 HGR62
@<TRIPOS>MOLECULE
pyrimidine
 10 10 0 0 0
****
USER_CHARGES
INVALID_CHARGES
Pose:  19 Cluster:  19 Fr_nu: 499977 TotEn:   -12.19
@<TRIPOS>ATOM
      1 C1        -58.0083    3.1376  -37.5486 C.ar   1 LIG      -0.13100
      2 C2        -56.9343    3.9358  -37.8859 C.ar   1 LIG       0.28900
      3 C3        -58.2673    2.0903  -38.4089 C.ar   1 LIG       0.28900
      4 C4        -56.5193    2.6822  -39.7361 C.ar   1 LIG       0.50700
      5 N1        -56.1653    3.7362  -38.9764 N.ar   1 LIG      -0.71900
      6 N2        -57.5406    1.8323  -39.5160 N.ar   1 LIG      -0.71900
      7 H1        -58.6083    3.3211  -36.6674 H      1 LIG       0.11500
      8 H2        -56.6543    4.7835  -37.2699 H      1 LIG       0.11400
      9 H3        -59.0916    1.4093  -38.2266 H      1 LIG       0.11400
     10 H4        -55.9194    2.4989  -40.6191 H      1 LIG       0.14100
@<TRIPOS>BOND
      1       1       2 ar
      2       1       3 ar
      3       2       5 ar
      4       3       6 ar
      5       4       5 ar
      6       4       6 ar
      7       1       7 1
      8       2       8 1
      9       3       9 1
     10       4      10 1
@<TRIPOS>ALT_TYPE
CGenFF_4.0_ALT_TYPE_SET
CGenFF_4.0 1 CG2R61 2 CG2R61 3 CG2R61 4 CG2R64 5 NG2R62 6 NG2R62 7 HGR61 8 HGR62 9 HGR62 10 HGR62
@<TRIPOS>MOLECULE
pyrimidine
 10 10 0 0 0
****
USER_CHARGES
INVALID_CHARGES
Pose:  20 Cluster:  20 Fr_nu: 1930378 TotEn:   -12.15
@<TRIPOS>ATOM
      1 C1        -70.7987  -10.2690  -46.1655 C.ar   1 LIG      -0.13100
      2 C2        -72.0333  -10.5577  -45.6208 C.ar   1 LIG       0.28900
      3 C3        -69.7212  -10.8848  -45.5623 C.ar   1 LIG       0.28900
      4 C4        -71.0856  -11.9214  -44.0687 C.ar   1 LIG       0.50700
      5 N1        -72.2140  -11.3825  -44.5686 N.ar   1 LIG      -0.71900
      6 N2        -69.8286  -11.7198  -44.5080 N.ar   1 LIG      -0.71900
      7 H1        -70.6830   -9.6032  -47.0102 H      1 LIG       0.11500
      8 H2        -72.9385  -10.1203  -46.0279 H      1 LIG       0.11400
      9 H3        -68.7111  -10.7181  -45.9203 H      1 LIG       0.11400
     10 H4        -71.2011  -12.5872  -43.2222 H      1 LIG       0.14100
@<TRIPOS>BOND
      1       1       2 ar
      2       1       3 ar
      3       2       5 ar
      4       3       6 ar
      5       4       5 ar
      6       4       6 ar
      7       1       7 1
      8       2       8 1
      9       3       9 1
     10       4      10 1
@<TRIPOS>ALT_TYPE
CGenFF_4.0_ALT_TYPE_SET
CGenFF_4.0 1 CG2R61 2 CG2R61 3 CG2R61 4 CG2R64 5 NG2R62 6 NG2R62 7 HGR61 8 HGR62 9 HGR62 10 HGR62
@<TRIPOS>MOLECULE
pyrimidine
 10 10 0 0 0
****
USER_CHARGES
INVALID_CHARGES
Pose:  21 Cluster:  21 Fr_nu: 102373 TotEn:   -11.93
@<TRIPOS>ATOM
      1 C1        -70.9267   -8.2116  -26.2707 C.ar   1 LIG      -0.13100
      2 C2        -71.9917   -8.8251  -26.8984 C.ar   1 LIG       0.28900
      3 C3        -71.2510   -7.1698  -25.4261 C.ar   1 LIG       0.28900
      4 C4        -73.4644   -7.4291  -25.8741 C.ar   1 LIG       0.50700
      5 N1        -73.2781   -8.4582  -26.7224 N.ar   1 LIG      -0.71900
      6 N2        -72.5139   -6.7503  -25.2036 N.ar   1 LIG      -0.71900
      7 H1        -69.9043   -8.5268  -26.4306 H      1 LIG       0.11500
      8 H2        -71.8350   -9.6534  -27.5808 H      1 LIG       0.11400
      9 H3        -70.4810   -6.6266  -24.8892 H      1 LIG       0.11400
     10 H4        -74.4880   -7.1126  -25.7147 H      1 LIG       0.14100
@<TRIPOS>BOND
      1       1       2 ar
      2       1       3 ar
      3       2       5 ar
      4       3       6 ar
      5       4       5 ar
      6       4       6 ar
      7       1       7 1
      8       2       8 1
      9       3       9 1
     10       4      10 1
@<TRIPOS>ALT_TYPE
CGenFF_4.0_ALT_TYPE_SET
CGenFF_4.0 1 CG2R61 2 CG2R61 3 CG2R61 4 CG2R64 5 NG2R62 6 NG2R62 7 HGR61 8 HGR62 9 HGR62 10 HGR62
@<TRIPOS>MOLECULE
pyrimidine
 10 10 0 0 0
****
USER_CHARGES
INVALID_CHARGES
Pose:  22 Cluster:  22 Fr_nu:  39251 TotEn:   -11.91
@<TRIPOS>ATOM
      1 C1        -58.8488    1.3617  -43.6935 C.ar   1 LIG      -0.13100
      2 C2        -59.0350    2.5611  -43.0370 C.ar   1 LIG       0.28900
      3 C3        -58.2513    0.3622  -42.9531 C.ar   1 LIG       0.28900
      4 C4        -58.0978    1.7268  -41.1416 C.ar   1 LIG       0.50700
      5 N1        -58.6702    2.7792  -41.7565 N.ar   1 LIG      -0.71900
      6 N2        -57.8615    0.5108  -41.6700 N.ar   1 LIG      -0.71900
      7 H1        -59.1512    1.2146  -44.7217 H      1 LIG       0.11500
      8 H2        -59.4965    3.4052  -43.5378 H      1 LIG       0.11400
      9 H3        -58.0632   -0.6150  -43.3844 H      1 LIG       0.11400
     10 H4        -57.7939    1.8741  -40.1125 H      1 LIG       0.14100
@<TRIPOS>BOND
      1       1       2 ar
      2       1       3 ar
      3       2       5 ar
      4       3       6 ar
      5       4       5 ar
      6       4       6 ar
      7       1       7 1
      8       2       8 1
      9       3       9 1
     10       4      10 1
@<TRIPOS>ALT_TYPE
CGenFF_4.0_ALT_TYPE_SET
CGenFF_4.0 1 CG2R61 2 CG2R61 3 CG2R61 4 CG2R64 5 NG2R62 6 NG2R62 7 HGR61 8 HGR62 9 HGR62 10 HGR62
@<TRIPOS>MOLECULE
pyrimidine
 10 10 0 0 0
****
USER_CHARGES
INVALID_CHARGES
Pose:  23 Cluster:  23 Fr_nu: 2353405 TotEn:   -11.90
@<TRIPOS>ATOM
      1 C1        -58.8187    8.1939  -24.1334 C.ar   1 LIG      -0.13100
      2 C2        -58.1399    9.0705  -23.3118 C.ar   1 LIG       0.28900
      3 C3        -58.6943    6.8575  -23.8132 C.ar   1 LIG       0.28900
      4 C4        -57.3518    7.3538  -22.0474 C.ar   1 LIG       0.50700
      5 N1        -57.3943    8.6835  -22.2560 N.ar   1 LIG      -0.71900
      6 N2        -57.9662    6.4004  -22.7734 N.ar   1 LIG      -0.71900
      7 H1        -59.4097    8.5323  -24.9740 H      1 LIG       0.11500
      8 H2        -58.1780   10.1405  -23.4852 H      1 LIG       0.11400
      9 H3        -59.1913    6.0942  -24.4021 H      1 LIG       0.11400
     10 H4        -56.7592    7.0147  -21.2065 H      1 LIG       0.14100
@<TRIPOS>BOND
      1       1       2 ar
      2       1       3 ar
      3       2       5 ar
      4       3       6 ar
      5       4       5 ar
      6       4       6 ar
      7       1       7 1
      8       2       8 1
      9       3       9 1
     10       4      10 1
@<TRIPOS>ALT_TYPE
CGenFF_4.0_ALT_TYPE_SET
CGenFF_4.0 1 CG2R61 2 CG2R61 3 CG2R61 4 CG2R64 5 NG2R62 6 NG2R62 7 HGR61 8 HGR62 9 HGR62 10 HGR62
@<TRIPOS>MOLECULE
pyrimidine
 10 10 0 0 0
****
USER_CHARGES
INVALID_CHARGES
Pose:  24 Cluster:  24 Fr_nu: 329728 TotEn:   -11.89
@<TRIPOS>ATOM
      1 C1        -81.3969  -16.7794  -44.8888 C.ar   1 LIG      -0.13100
      2 C2        -80.4011  -16.0304  -45.4820 C.ar   1 LIG       0.28900
      3 C3        -81.4927  -16.6655  -43.5170 C.ar   1 LIG       0.28900
      4 C4        -79.7532  -15.2031  -43.4664 C.ar   1 LIG       0.50700
      5 N1        -79.5583  -15.2286  -44.7986 N.ar   1 LIG      -0.71900
      6 N2        -80.6843  -15.8840  -42.7713 N.ar   1 LIG      -0.71900
      7 H1        -82.0591  -17.4145  -45.4618 H      1 LIG       0.11500
      8 H2        -80.2491  -16.0553  -46.5556 H      1 LIG       0.11400
      9 H3        -82.2444  -17.2168  -42.9626 H      1 LIG       0.11400
     10 H4        -79.0896  -14.5681  -42.8923 H      1 LIG       0.14100
@<TRIPOS>BOND
      1       1       2 ar
      2       1       3 ar
      3       2       5 ar
      4       3       6 ar
      5       4       5 ar
      6       4       6 ar
      7       1       7 1
      8       2       8 1
      9       3       9 1
     10       4      10 1
@<TRIPOS>ALT_TYPE
CGenFF_4.0_ALT_TYPE_SET
CGenFF_4.0 1 CG2R61 2 CG2R61 3 CG2R61 4 CG2R64 5 NG2R62 6 NG2R62 7 HGR61 8 HGR62 9 HGR62 10 HGR62
@<TRIPOS>MOLECULE
pyrimidine
 10 10 0 0 0
****
USER_CHARGES
INVALID_CHARGES
Pose:  25 Cluster:  25 Fr_nu: 1621531 TotEn:   -11.81
@<TRIPOS>ATOM
      1 C1        -80.1663   -9.8910  -41.5709 C.ar   1 LIG      -0.13100
      2 C2        -79.4730  -10.4620  -42.6187 C.ar   1 LIG       0.28900
      3 C3        -80.5743  -10.7609  -40.5805 C.ar   1 LIG       0.28900
      4 C4        -79.6452  -12.5229  -41.6754 C.ar   1 LIG       0.50700
      5 N1        -79.1939  -11.7792  -42.7033 N.ar   1 LIG      -0.71900
      6 N2        -80.3302  -12.0876  -40.6008 N.ar   1 LIG      -0.71900
      7 H1        -80.3763   -8.8307  -41.5288 H      1 LIG       0.11500
      8 H2        -79.1122   -9.8575  -43.4438 H      1 LIG       0.11400
      9 H3        -81.1262  -10.4044  -39.7176 H      1 LIG       0.11400
     10 H4        -79.4359  -13.5848  -41.7179 H      1 LIG       0.14100
@<TRIPOS>BOND
      1       1       2 ar
      2       1       3 ar
      3       2       5 ar
      4       3       6 ar
      5       4       5 ar
      6       4       6 ar
      7       1       7 1
      8       2       8 1
      9       3       9 1
     10       4      10 1
@<TRIPOS>ALT_TYPE
CGenFF_4.0_ALT_TYPE_SET
CGenFF_4.0 1 CG2R61 2 CG2R61 3 CG2R61 4 CG2R64 5 NG2R62 6 NG2R62 7 HGR61 8 HGR62 9 HGR62 10 HGR62
@<TRIPOS>MOLECULE
pyrimidine
 10 10 0 0 0
****
USER_CHARGES
INVALID_CHARGES
Pose:  26 Cluster:  26 Fr_nu:  30241 TotEn:   -11.81
@<TRIPOS>ATOM
      1 C1        -74.3068    0.5908  -33.1521 C.ar   1 LIG      -0.13100
      2 C2        -73.2333    0.1461  -32.4076 C.ar   1 LIG       0.28900
      3 C3        -74.7919   -0.2976  -34.0899 C.ar   1 LIG       0.28900
      4 C4        -73.2323   -1.8445  -33.5051 C.ar   1 LIG       0.50700
      5 N1        -72.6690   -1.0701  -32.5583 N.ar   1 LIG      -0.71900
      6 N2        -74.2769   -1.5278  -34.2940 N.ar   1 LIG      -0.71900
      7 H1        -74.7396    1.5720  -33.0100 H      1 LIG       0.11500
      8 H2        -72.7838    0.7747  -31.6465 H      1 LIG       0.11400
      9 H3        -75.6332   -0.0367  -34.7227 H      1 LIG       0.11400
     10 H4        -72.7984   -2.8265  -33.6483 H      1 LIG       0.14100
@<TRIPOS>BOND
      1       1       2 ar
      2       1       3 ar
      3       2       5 ar
      4       3       6 ar
      5       4       5 ar
      6       4       6 ar
      7       1       7 1
      8       2       8 1
      9       3       9 1
     10       4      10 1
@<TRIPOS>ALT_TYPE
CGenFF_4.0_ALT_TYPE_SET
CGenFF_4.0 1 CG2R61 2 CG2R61 3 CG2R61 4 CG2R64 5 NG2R62 6 NG2R62 7 HGR61 8 HGR62 9 HGR62 10 HGR62
@<TRIPOS>MOLECULE
pyrimidine
 10 10 0 0 0
****
USER_CHARGES
INVALID_CHARGES
Pose:  27 Cluster:  27 Fr_nu: 509142 TotEn:   -11.76
@<TRIPOS>ATOM
      1 C1        -75.3508    1.1740  -33.7212 C.ar   1 LIG      -0.13100
      2 C2        -75.8122    0.3877  -34.7572 C.ar   1 LIG       0.28900
      3 C3        -75.0913    0.5117  -32.5388 C.ar   1 LIG       0.28900
      4 C4        -75.7192   -1.4722  -33.4536 C.ar   1 LIG       0.50700
      5 N1        -76.0086   -0.9434  -34.6577 N.ar   1 LIG      -0.71900
      6 N2        -75.2650   -0.8154  -32.3691 N.ar   1 LIG      -0.71900
      7 H1        -75.2025    2.2401  -33.8289 H      1 LIG       0.11500
      8 H2        -76.0437    0.8196  -35.7247 H      1 LIG       0.11400
      9 H3        -74.7260    1.0462  -31.6685 H      1 LIG       0.11400
     10 H4        -75.8687   -2.5394  -33.3451 H      1 LIG       0.14100
@<TRIPOS>BOND
      1       1       2 ar
      2       1       3 ar
      3       2       5 ar
      4       3       6 ar
      5       4       5 ar
      6       4       6 ar
      7       1       7 1
      8       2       8 1
      9       3       9 1
     10       4      10 1
@<TRIPOS>ALT_TYPE
CGenFF_4.0_ALT_TYPE_SET
CGenFF_4.0 1 CG2R61 2 CG2R61 3 CG2R61 4 CG2R64 5 NG2R62 6 NG2R62 7 HGR61 8 HGR62 9 HGR62 10 HGR62
@<TRIPOS>MOLECULE
pyrimidine
 10 10 0 0 0
****
USER_CHARGES
INVALID_CHARGES
Pose:  28 Cluster:  28 Fr_nu: 630282 TotEn:   -11.71
@<TRIPOS>ATOM
      1 C1        -63.7641    5.4497  -44.8614 C.ar   1 LIG      -0.13100
      2 C2        -64.9547    4.9280  -45.3247 C.ar   1 LIG       0.28900
      3 C3        -63.4849    5.2109  -43.5314 C.ar   1 LIG       0.28900
      4 C4        -65.4288    4.0602  -43.2779 C.ar   1 LIG       0.50700
      5 N1        -65.8141    4.2256  -44.5576 N.ar   1 LIG      -0.71900
      6 N2        -64.2978    4.5176  -42.7075 N.ar   1 LIG      -0.71900
      7 H1        -63.0934    6.0096  -45.4993 H      1 LIG       0.11500
      8 H2        -65.2596    5.0648  -46.3565 H      1 LIG       0.11400
      9 H3        -62.5725    5.5822  -43.0774 H      1 LIG       0.11400
     10 H4        -66.1007    3.5006  -42.6387 H      1 LIG       0.14100
@<TRIPOS>BOND
      1       1       2 ar
      2       1       3 ar
      3       2       5 ar
      4       3       6 ar
      5       4       5 ar
      6       4       6 ar
      7       1       7 1
      8       2       8 1
      9       3       9 1
     10       4      10 1
@<TRIPOS>ALT_TYPE
CGenFF_4.0_ALT_TYPE_SET
CGenFF_4.0 1 CG2R61 2 CG2R61 3 CG2R61 4 CG2R64 5 NG2R62 6 NG2R62 7 HGR61 8 HGR62 9 HGR62 10 HGR62
@<TRIPOS>MOLECULE
pyrimidine
 10 10 0 0 0
****
USER_CHARGES
INVALID_CHARGES
Pose:  29 Cluster:  29 Fr_nu: 3559895 TotEn:   -11.69
@<TRIPOS>ATOM
      1 C1        -82.3405  -17.1565  -44.8782 C.ar   1 LIG      -0.13100
      2 C2        -81.6610  -17.0598  -43.6809 C.ar   1 LIG       0.28900
      3 C3        -81.9062  -16.3139  -45.8809 C.ar   1 LIG       0.28900
      4 C4        -80.3058  -15.4408  -44.5231 C.ar   1 LIG       0.50700
      5 N1        -80.6352  -16.2098  -43.4678 N.ar   1 LIG      -0.71900
      6 N2        -80.8882  -15.4402  -45.7374 N.ar   1 LIG      -0.71900
      7 H1        -83.1603  -17.8477  -45.0212 H      1 LIG       0.11500
      8 H2        -81.9312  -17.6819  -42.8345 H      1 LIG       0.11400
      9 H3        -82.3795  -16.3177  -46.8567 H      1 LIG       0.11400
     10 H4        -79.4858  -14.7479  -44.3797 H      1 LIG       0.14100
@<TRIPOS>BOND
      1       1       2 ar
      2       1       3 ar
      3       2       5 ar
      4       3       6 ar
      5       4       5 ar
      6       4       6 ar
      7       1       7 1
      8       2       8 1
      9       3       9 1
     10       4      10 1
@<TRIPOS>ALT_TYPE
CGenFF_4.0_ALT_TYPE_SET
CGenFF_4.0 1 CG2R61 2 CG2R61 3 CG2R61 4 CG2R64 5 NG2R62 6 NG2R62 7 HGR61 8 HGR62 9 HGR62 10 HGR62
@<TRIPOS>MOLECULE
pyrimidine
 10 10 0 0 0
****
USER_CHARGES
INVALID_CHARGES
Pose:  30 Cluster:  30 Fr_nu: 3287929 TotEn:   -11.68
@<TRIPOS>ATOM
      1 C1        -65.1522    1.4758  -26.7053 C.ar   1 LIG      -0.13100
      2 C2        -64.3873    1.5471  -25.5588 C.ar   1 LIG       0.28900
      3 C3        -64.5632    0.8371  -27.7773 C.ar   1 LIG       0.28900
      4 C4        -62.6792    0.4389  -26.5694 C.ar   1 LIG       0.50700
      5 N1        -63.1424    1.0374  -25.4556 N.ar   1 LIG      -0.71900
      6 N2        -63.3238    0.3051  -27.7443 N.ar   1 LIG      -0.71900
      7 H1        -66.1485    1.8937  -26.7601 H      1 LIG       0.11500
      8 H2        -64.7661    2.0307  -24.6649 H      1 LIG       0.11400
      9 H3        -65.0872    0.7329  -28.7211 H      1 LIG       0.11400
     10 H4        -61.6812    0.0214  -26.5151 H      1 LIG       0.14100
@<TRIPOS>BOND
      1       1       2 ar
      2       1       3 ar
      3       2       5 ar
      4       3       6 ar
      5       4       5 ar
      6       4       6 ar
      7       1       7 1
      8       2       8 1
      9       3       9 1
     10       4      10 1
@<TRIPOS>ALT_TYPE
CGenFF_4.0_ALT_TYPE_SET
CGenFF_4.0 1 CG2R61 2 CG2R61 3 CG2R61 4 CG2R64 5 NG2R62 6 NG2R62 7 HGR61 8 HGR62 9 HGR62 10 HGR62
@<TRIPOS>MOLECULE
pyrimidine
 10 10 0 0 0
****
USER_CHARGES
INVALID_CHARGES
Pose:  31 Cluster:  31 Fr_nu: 1244735 TotEn:   -11.53
@<TRIPOS>ATOM
      1 C1        -66.3018    4.9859  -44.5787 C.ar   1 LIG      -0.13100
      2 C2        -65.8298    4.2237  -43.5295 C.ar   1 LIG       0.28900
      3 C3        -65.3370    5.5658  -45.3768 C.ar   1 LIG       0.28900
      4 C4        -63.6772    4.6527  -44.1205 C.ar   1 LIG       0.50700
      5 N1        -64.5192    4.0351  -43.2703 N.ar   1 LIG      -0.71900
      6 N2        -64.0109    5.4198  -45.1759 N.ar   1 LIG      -0.71900
      7 H1        -67.3592    5.1203  -44.7632 H      1 LIG       0.11500
      8 H2        -66.5132    3.7289  -42.8480 H      1 LIG       0.11400
      9 H3        -65.6120    6.1830  -46.2252 H      1 LIG       0.11400
     10 H4        -62.6184    4.5192  -43.9353 H      1 LIG       0.14100
@<TRIPOS>BOND
      1       1       2 ar
      2       1       3 ar
      3       2       5 ar
      4       3       6 ar
      5       4       5 ar
      6       4       6 ar
      7       1       7 1
      8       2       8 1
      9       3       9 1
     10       4      10 1
@<TRIPOS>ALT_TYPE
CGenFF_4.0_ALT_TYPE_SET
CGenFF_4.0 1 CG2R61 2 CG2R61 3 CG2R61 4 CG2R64 5 NG2R62 6 NG2R62 7 HGR61 8 HGR62 9 HGR62 10 HGR62
@<TRIPOS>MOLECULE
pyrimidine
 10 10 0 0 0
****
USER_CHARGES
INVALID_CHARGES
Pose:  32 Cluster:  32 Fr_nu: 1461048 TotEn:   -11.48
@<TRIPOS>ATOM
      1 C1        -63.4154  -23.9827  -33.0805 C.ar   1 LIG      -0.13100
      2 C2        -63.7786  -25.2894  -32.8251 C.ar   1 LIG       0.28900
      3 C3        -64.2849  -23.0190  -32.6122 C.ar   1 LIG       0.28900
      4 C4        -65.6669  -24.6089  -31.7582 C.ar   1 LIG       0.50700
      5 N1        -64.9014  -25.6397  -32.1643 N.ar   1 LIG      -0.71900
      6 N2        -65.4239  -23.2975  -31.9448 N.ar   1 LIG      -0.71900
      7 H1        -62.5085  -23.7304  -33.6134 H      1 LIG       0.11500
      8 H2        -63.1578  -26.1153  -33.1550 H      1 LIG       0.11400
      9 H3        -64.0840  -21.9643  -32.7659 H      1 LIG       0.11400
     10 H4        -66.5756  -24.8613  -31.2257 H      1 LIG       0.14100
@<TRIPOS>BOND
      1       1       2 ar
      2       1       3 ar
      3       2       5 ar
      4       3       6 ar
      5       4       5 ar
      6       4       6 ar
      7       1       7 1
      8       2       8 1
      9       3       9 1
     10       4      10 1
@<TRIPOS>ALT_TYPE
CGenFF_4.0_ALT_TYPE_SET
CGenFF_4.0 1 CG2R61 2 CG2R61 3 CG2R61 4 CG2R64 5 NG2R62 6 NG2R62 7 HGR61 8 HGR62 9 HGR62 10 HGR62
@<TRIPOS>MOLECULE
pyrimidine
 10 10 0 0 0
****
USER_CHARGES
INVALID_CHARGES
Pose:  33 Cluster:  33 Fr_nu: 1389336 TotEn:   -11.46
@<TRIPOS>ATOM
      1 C1        -80.4600  -13.1708  -43.1955 C.ar   1 LIG      -0.13100
      2 C2        -80.1566  -13.5654  -41.9083 C.ar   1 LIG       0.28900
      3 C3        -80.5628  -11.8092  -43.3940 C.ar   1 LIG       0.28900
      4 C4        -80.0932  -11.4041  -41.2071 C.ar   1 LIG       0.50700
      5 N1        -79.9659  -12.7057  -40.8862 N.ar   1 LIG      -0.71900
      6 N2        -80.3851  -10.8939  -42.4189 N.ar   1 LIG      -0.71900
      7 H1        -80.6079  -13.8826  -43.9965 H      1 LIG       0.11500
      8 H2        -80.0556  -14.6154  -41.6561 H      1 LIG       0.11400
      9 H3        -80.7986  -11.4043  -44.3722 H      1 LIG       0.11400
     10 H4        -79.9463  -10.6912  -40.4050 H      1 LIG       0.14100
@<TRIPOS>BOND
      1       1       2 ar
      2       1       3 ar
      3       2       5 ar
      4       3       6 ar
      5       4       5 ar
      6       4       6 ar
      7       1       7 1
      8       2       8 1
      9       3       9 1
     10       4      10 1
@<TRIPOS>ALT_TYPE
CGenFF_4.0_ALT_TYPE_SET
CGenFF_4.0 1 CG2R61 2 CG2R61 3 CG2R61 4 CG2R64 5 NG2R62 6 NG2R62 7 HGR61 8 HGR62 9 HGR62 10 HGR62
@<TRIPOS>MOLECULE
pyrimidine
 10 10 0 0 0
****
USER_CHARGES
INVALID_CHARGES
Pose:  34 Cluster:  34 Fr_nu: 118115 TotEn:   -11.40
@<TRIPOS>ATOM
      1 C1        -81.9073  -16.9209  -44.7266 C.ar   1 LIG      -0.13100
      2 C2        -81.7807  -15.7026  -45.3623 C.ar   1 LIG       0.28900
      3 C3        -81.6930  -16.9082  -43.3636 C.ar   1 LIG       0.28900
      4 C4        -81.2849  -14.6724  -43.3977 C.ar   1 LIG       0.50700
      5 N1        -81.4695  -14.5541  -44.7263 N.ar   1 LIG      -0.71900
      6 N2        -81.3789  -15.7980  -42.6643 N.ar   1 LIG      -0.71900
      7 H1        -82.1579  -17.8269  -45.2620 H      1 LIG       0.11500
      8 H2        -81.9304  -15.6139  -46.4329 H      1 LIG       0.11400
      9 H3        -81.7697  -17.8182  -42.7783 H      1 LIG       0.11400
     10 H4        -81.0329  -13.7656  -42.8615 H      1 LIG       0.14100
@<TRIPOS>BOND
      1       1       2 ar
      2       1       3 ar
      3       2       5 ar
      4       3       6 ar
      5       4       5 ar
      6       4       6 ar
      7       1       7 1
      8       2       8 1
      9       3       9 1
     10       4      10 1
@<TRIPOS>ALT_TYPE
CGenFF_4.0_ALT_TYPE_SET
CGenFF_4.0 1 CG2R61 2 CG2R61 3 CG2R61 4 CG2R64 5 NG2R62 6 NG2R62 7 HGR61 8 HGR62 9 HGR62 10 HGR62
@<TRIPOS>MOLECULE
pyrimidine
 10 10 0 0 0
****
USER_CHARGES
INVALID_CHARGES
Pose:  35 Cluster:  35 Fr_nu: 117743 TotEn:   -11.31
@<TRIPOS>ATOM
      1 C1        -81.7698  -16.3815  -43.7851 C.ar   1 LIG      -0.13100
      2 C2        -82.2172  -15.5089  -44.7562 C.ar   1 LIG       0.28900
      3 C3        -81.3354  -15.7980  -42.6125 C.ar   1 LIG       0.28900
      4 C4        -81.7937  -13.7219  -43.4168 C.ar   1 LIG       0.50700
      5 N1        -82.2431  -14.1685  -44.6050 N.ar   1 LIG      -0.71900
      6 N2        -81.3333  -14.4667  -42.3936 N.ar   1 LIG      -0.71900
      7 H1        -81.7601  -17.4530  -43.9335 H      1 LIG       0.11500
      8 H2        -82.5779  -15.8749  -45.7114 H      1 LIG       0.11400
      9 H3        -80.9652  -16.4032  -41.7921 H      1 LIG       0.11400
     10 H4        -81.8023  -12.6490  -43.2684 H      1 LIG       0.14100
@<TRIPOS>BOND
      1       1       2 ar
      2       1       3 ar
      3       2       5 ar
      4       3       6 ar
      5       4       5 ar
      6       4       6 ar
      7       1       7 1
      8       2       8 1
      9       3       9 1
     10       4      10 1
@<TRIPOS>ALT_TYPE
CGenFF_4.0_ALT_TYPE_SET
CGenFF_4.0 1 CG2R61 2 CG2R61 3 CG2R61 4 CG2R64 5 NG2R62 6 NG2R62 7 HGR61 8 HGR62 9 HGR62 10 HGR62
@<TRIPOS>MOLECULE
pyrimidine
 10 10 0 0 0
****
USER_CHARGES
INVALID_CHARGES
Pose:  36 Cluster:  36 Fr_nu: 2330460 TotEn:   -11.30
@<TRIPOS>ATOM
      1 C1        -58.5176    1.4470  -43.1915 C.ar   1 LIG      -0.13100
      2 C2        -58.1801    0.6454  -42.1201 C.ar   1 LIG       0.28900
      3 C3        -57.9823    2.7187  -43.1778 C.ar   1 LIG       0.28900
      4 C4        -56.9229    2.3059  -41.2095 C.ar   1 LIG       0.50700
      5 N1        -57.3822    1.0441  -41.1079 N.ar   1 LIG      -0.71900
      6 N2        -57.1782    3.1831  -42.1990 N.ar   1 LIG      -0.71900
      7 H1        -59.1603    1.1010  -43.9900 H      1 LIG       0.11500
      8 H2        -58.5534   -0.3700  -42.0439 H      1 LIG       0.11400
      9 H3        -58.1920    3.4209  -43.9774 H      1 LIG       0.11400
     10 H4        -56.2803    2.6529  -40.4096 H      1 LIG       0.14100
@<TRIPOS>BOND
      1       1       2 ar
      2       1       3 ar
      3       2       5 ar
      4       3       6 ar
      5       4       5 ar
      6       4       6 ar
      7       1       7 1
      8       2       8 1
      9       3       9 1
     10       4      10 1
@<TRIPOS>ALT_TYPE
CGenFF_4.0_ALT_TYPE_SET
CGenFF_4.0 1 CG2R61 2 CG2R61 3 CG2R61 4 CG2R64 5 NG2R62 6 NG2R62 7 HGR61 8 HGR62 9 HGR62 10 HGR62
@<TRIPOS>MOLECULE
pyrimidine
 10 10 0 0 0
****
USER_CHARGES
INVALID_CHARGES
Pose:  37 Cluster:  37 Fr_nu: 176451 TotEn:   -11.25
@<TRIPOS>ATOM
      1 C1        -75.0338    1.0815  -34.1375 C.ar   1 LIG      -0.13100
      2 C2        -75.7508    0.0025  -34.6133 C.ar   1 LIG       0.28900
      3 C3        -73.9133    0.7726  -33.3938 C.ar   1 LIG       0.28900
      4 C4        -74.2962   -1.4535  -33.6483 C.ar   1 LIG       0.50700
      5 N1        -75.4092   -1.2829  -34.3868 N.ar   1 LIG      -0.71900
      6 N2        -73.5137   -0.4884  -33.1286 N.ar   1 LIG      -0.71900
      7 H1        -75.3311    2.1028  -34.3345 H      1 LIG       0.11500
      8 H2        -76.6466    0.1465  -35.2075 H      1 LIG       0.11400
      9 H3        -73.2872    1.5544  -32.9775 H      1 LIG       0.11400
     10 H4        -73.9990   -2.4760  -33.4500 H      1 LIG       0.14100
@<TRIPOS>BOND
      1       1       2 ar
      2       1       3 ar
      3       2       5 ar
      4       3       6 ar
      5       4       5 ar
      6       4       6 ar
      7       1       7 1
      8       2       8 1
      9       3       9 1
     10       4      10 1
@<TRIPOS>ALT_TYPE
CGenFF_4.0_ALT_TYPE_SET
CGenFF_4.0 1 CG2R61 2 CG2R61 3 CG2R61 4 CG2R64 5 NG2R62 6 NG2R62 7 HGR61 8 HGR62 9 HGR62 10 HGR62
@<TRIPOS>MOLECULE
pyrimidine
 10 10 0 0 0
****
USER_CHARGES
INVALID_CHARGES
Pose:  38 Cluster:  38 Fr_nu: 699219 TotEn:   -11.19
@<TRIPOS>ATOM
      1 C1        -60.2195    3.3044  -45.3457 C.ar   1 LIG      -0.13100
      2 C2        -59.4186    4.4068  -45.5642 C.ar   1 LIG       0.28900
      3 C3        -59.6838    2.3295  -44.5292 C.ar   1 LIG       0.28900
      4 C4        -57.7780    3.5372  -44.2529 C.ar   1 LIG       0.50700
      5 N1        -58.1881    4.5565  -45.0315 N.ar   1 LIG      -0.71900
      6 N2        -58.4616    2.4134  -43.9640 N.ar   1 LIG      -0.71900
      7 H1        -61.2031    3.2104  -45.7861 H      1 LIG       0.11500
      8 H2        -59.7546    5.2244  -46.1925 H      1 LIG       0.11400
      9 H3        -60.2391    1.4263  -44.3005 H      1 LIG       0.11400
     10 H4        -56.7927    3.6305  -43.8128 H      1 LIG       0.14100
@<TRIPOS>BOND
      1       1       2 ar
      2       1       3 ar
      3       2       5 ar
      4       3       6 ar
      5       4       5 ar
      6       4       6 ar
      7       1       7 1
      8       2       8 1
      9       3       9 1
     10       4      10 1
@<TRIPOS>ALT_TYPE
CGenFF_4.0_ALT_TYPE_SET
CGenFF_4.0 1 CG2R61 2 CG2R61 3 CG2R61 4 CG2R64 5 NG2R62 6 NG2R62 7 HGR61 8 HGR62 9 HGR62 10 HGR62
@<TRIPOS>MOLECULE
pyrimidine
 10 10 0 0 0
****
USER_CHARGES
INVALID_CHARGES
Pose:  39 Cluster:  39 Fr_nu: 574867 TotEn:   -10.72
@<TRIPOS>ATOM
      1 C1        -80.3515  -23.2829  -49.6528 C.ar   1 LIG      -0.13100
      2 C2        -81.4573  -22.4598  -49.7177 C.ar   1 LIG       0.28900
      3 C3        -79.8669  -23.5328  -48.3853 C.ar   1 LIG       0.28900
      4 C4        -81.4861  -22.2362  -47.4558 C.ar   1 LIG       0.50700
      5 N1        -82.0523  -21.9171  -48.6352 N.ar   1 LIG      -0.71900
      6 N2        -80.4114  -23.0240  -47.2606 N.ar   1 LIG      -0.71900
      7 H1        -79.8943  -23.7045  -50.5379 H      1 LIG       0.11500
      8 H2        -81.9087  -22.2063  -50.6708 H      1 LIG       0.11400
      9 H3        -79.0006  -24.1678  -48.2344 H      1 LIG       0.11400
     10 H4        -81.9430  -21.8133  -46.5695 H      1 LIG       0.14100
@<TRIPOS>BOND
      1       1       2 ar
      2       1       3 ar
      3       2       5 ar
      4       3       6 ar
      5       4       5 ar
      6       4       6 ar
      7       1       7 1
      8       2       8 1
      9       3       9 1
     10       4      10 1
@<TRIPOS>ALT_TYPE
CGenFF_4.0_ALT_TYPE_SET
CGenFF_4.0 1 CG2R61 2 CG2R61 3 CG2R61 4 CG2R64 5 NG2R62 6 NG2R62 7 HGR61 8 HGR62 9 HGR62 10 HGR62
@<TRIPOS>MOLECULE
pyrimidine
 10 10 0 0 0
****
USER_CHARGES
INVALID_CHARGES
Pose:  40 Cluster:  40 Fr_nu: 2084075 TotEn:   -10.72
@<TRIPOS>ATOM
      1 C1        -78.8460  -10.6714  -41.8350 C.ar   1 LIG      -0.13100
      2 C2        -79.7619  -11.0987  -42.7747 C.ar   1 LIG       0.28900
      3 C3        -78.9838  -11.2178  -40.5754 C.ar   1 LIG       0.28900
      4 C4        -80.7706  -12.4501  -41.2505 C.ar   1 LIG       0.50700
      5 N1        -80.7409  -11.9902  -42.5158 N.ar   1 LIG      -0.71900
      6 N2        -79.9383  -12.1130  -40.2469 N.ar   1 LIG      -0.71900
      7 H1        -78.0707   -9.9547  -42.0704 H      1 LIG       0.11500
      8 H2        -79.7328  -10.7243  -43.7922 H      1 LIG       0.11400
      9 H3        -78.3106  -10.9419  -39.7710 H      1 LIG       0.11400
     10 H4        -81.5475  -13.1669  -41.0143 H      1 LIG       0.14100
@<TRIPOS>BOND
      1       1       2 ar
      2       1       3 ar
      3       2       5 ar
      4       3       6 ar
      5       4       5 ar
      6       4       6 ar
      7       1       7 1
      8       2       8 1
      9       3       9 1
     10       4      10 1
@<TRIPOS>ALT_TYPE
CGenFF_4.0_ALT_TYPE_SET
CGenFF_4.0 1 CG2R61 2 CG2R61 3 CG2R61 4 CG2R64 5 NG2R62 6 NG2R62 7 HGR61 8 HGR62 9 HGR62 10 HGR62
@<TRIPOS>MOLECULE
pyrimidine
 10 10 0 0 0
****
USER_CHARGES
INVALID_CHARGES
Pose:  41 Cluster:  41 Fr_nu: 570378 TotEn:   -10.66
@<TRIPOS>ATOM
      1 C1        -62.6427    4.8694  -45.2162 C.ar   1 LIG      -0.13100
      2 C2        -63.7688    5.5706  -45.5965 C.ar   1 LIG       0.28900
      3 C3        -62.7182    4.2368  -43.9923 C.ar   1 LIG       0.28900
      4 C4        -64.8378    4.9942  -43.6750 C.ar   1 LIG       0.50700
      5 N1        -64.8880    5.6543  -44.8477 N.ar   1 LIG      -0.71900
      6 N2        -63.8041    4.2784  -43.1926 N.ar   1 LIG      -0.71900
      7 H1        -61.7582    4.8192  -45.8371 H      1 LIG       0.11500
      8 H2        -63.8030    6.1004  -46.5423 H      1 LIG       0.11400
      9 H3        -61.8821    3.6620  -43.6088 H      1 LIG       0.11400
     10 H4        -65.7228    5.0453  -43.0527 H      1 LIG       0.14100
@<TRIPOS>BOND
      1       1       2 ar
      2       1       3 ar
      3       2       5 ar
      4       3       6 ar
      5       4       5 ar
      6       4       6 ar
      7       1       7 1
      8       2       8 1
      9       3       9 1
     10       4      10 1
@<TRIPOS>ALT_TYPE
CGenFF_4.0_ALT_TYPE_SET
CGenFF_4.0 1 CG2R61 2 CG2R61 3 CG2R61 4 CG2R64 5 NG2R62 6 NG2R62 7 HGR61 8 HGR62 9 HGR62 10 HGR62
@<TRIPOS>MOLECULE
pyrimidine
 10 10 0 0 0
****
USER_CHARGES
INVALID_CHARGES
Pose:  42 Cluster:  42 Fr_nu: 3188993 TotEn:   -10.46
@<TRIPOS>ATOM
      1 C1        -58.5962    2.3004  -44.3752 C.ar   1 LIG      -0.13100
      2 C2        -58.3582    1.1949  -43.5843 C.ar   1 LIG       0.28900
      3 C3        -58.3784    3.5230  -43.7737 C.ar   1 LIG       0.28900
      4 C4        -57.7633    2.5145  -41.8316 C.ar   1 LIG       0.50700
      5 N1        -57.9395    1.2657  -42.3037 N.ar   1 LIG      -0.71900
      6 N2        -57.9605    3.6675  -42.4990 N.ar   1 LIG      -0.71900
      7 H1        -58.9319    2.2142  -45.4000 H      1 LIG       0.11500
      8 H2        -58.5022    0.1916  -43.9703 H      1 LIG       0.11400
      9 H3        -58.5394    4.4483  -44.3162 H      1 LIG       0.11400
     10 H4        -57.4283    2.6010  -40.8053 H      1 LIG       0.14100
@<TRIPOS>BOND
      1       1       2 ar
      2       1       3 ar
      3       2       5 ar
      4       3       6 ar
      5       4       5 ar
      6       4       6 ar
      7       1       7 1
      8       2       8 1
      9       3       9 1
     10       4      10 1
@<TRIPOS>ALT_TYPE
CGenFF_4.0_ALT_TYPE_SET
CGenFF_4.0 1 CG2R61 2 CG2R61 3 CG2R61 4 CG2R64 5 NG2R62 6 NG2R62 7 HGR61 8 HGR62 9 HGR62 10 HGR62
@<TRIPOS>MOLECULE
pyrimidine
 10 10 0 0 0
****
USER_CHARGES
INVALID_CHARGES
Pose:  43 Cluster:  43 Fr_nu:   2170 TotEn:   -10.38
@<TRIPOS>ATOM
      1 C1        -69.1877   -9.1145  -46.8695 C.ar   1 LIG      -0.13100
      2 C2        -69.4179  -10.3905  -46.3970 C.ar   1 LIG       0.28900
      3 C3        -70.3146   -8.3708  -47.1540 C.ar   1 LIG       0.28900
      4 C4        -71.6669  -10.0866  -46.5260 C.ar   1 LIG       0.50700
      5 N1        -70.6491  -10.9106  -46.2125 N.ar   1 LIG      -0.71900
      6 N2        -71.5741   -8.8270  -46.9936 N.ar   1 LIG      -0.71900
      7 H1        -68.1888   -8.7229  -47.0080 H      1 LIG       0.11500
      8 H2        -68.5938  -11.0496  -46.1464 H      1 LIG       0.11400
      9 H3        -70.2335   -7.3570  -47.5309 H      1 LIG       0.11400
     10 H4        -72.6671  -10.4789  -46.3884 H      1 LIG       0.14100
@<TRIPOS>BOND
      1       1       2 ar
      2       1       3 ar
      3       2       5 ar
      4       3       6 ar
      5       4       5 ar
      6       4       6 ar
      7       1       7 1
      8       2       8 1
      9       3       9 1
     10       4      10 1
@<TRIPOS>ALT_TYPE
CGenFF_4.0_ALT_TYPE_SET
CGenFF_4.0 1 CG2R61 2 CG2R61 3 CG2R61 4 CG2R64 5 NG2R62 6 NG2R62 7 HGR61 8 HGR62 9 HGR62 10 HGR62
@<TRIPOS>MOLECULE
pyrimidine
 10 10 0 0 0
****
USER_CHARGES
INVALID_CHARGES
Pose:  44 Cluster:  44 Fr_nu: 438064 TotEn:   -10.06
@<TRIPOS>ATOM
      1 C1        -60.6183  -23.9833  -24.9980 C.ar   1 LIG      -0.13100
      2 C2        -59.6515  -22.9986  -24.9857 C.ar   1 LIG       0.28900
      3 C3        -61.9240  -23.5377  -25.0261 C.ar   1 LIG       0.28900
      4 C4        -61.2374  -21.3707  -25.0270 C.ar   1 LIG       0.50700
      5 N1        -59.9266  -21.6779  -24.9996 N.ar   1 LIG      -0.71900
      6 N2        -62.2710  -22.2340  -25.0411 N.ar   1 LIG      -0.71900
      7 H1        -60.3689  -25.0358  -24.9862 H      1 LIG       0.11500
      8 H2        -58.5973  -23.2525  -24.9634 H      1 LIG       0.11400
      9 H3        -62.7523  -24.2379  -25.0369 H      1 LIG       0.11400
     10 H4        -61.4874  -20.3169  -25.0376 H      1 LIG       0.14100
@<TRIPOS>BOND
      1       1       2 ar
      2       1       3 ar
      3       2       5 ar
      4       3       6 ar
      5       4       5 ar
      6       4       6 ar
      7       1       7 1
      8       2       8 1
      9       3       9 1
     10       4      10 1
@<TRIPOS>ALT_TYPE
CGenFF_4.0_ALT_TYPE_SET
CGenFF_4.0 1 CG2R61 2 CG2R61 3 CG2R61 4 CG2R64 5 NG2R62 6 NG2R62 7 HGR61 8 HGR62 9 HGR62 10 HGR62
@<TRIPOS>MOLECULE
pyrimidine
 10 10 0 0 0
****
USER_CHARGES
INVALID_CHARGES
Pose:  45 Cluster:  45 Fr_nu: 702478 TotEn:    -9.86
@<TRIPOS>ATOM
      1 C1        -50.5468    2.4551  -33.1390 C.ar   1 LIG      -0.13100
      2 C2        -50.2061    3.7915  -33.1886 C.ar   1 LIG       0.28900
      3 C3        -51.5549    2.0638  -33.9961 C.ar   1 LIG       0.28900
      4 C4        -51.7659    4.1812  -34.7955 C.ar   1 LIG       0.50700
      5 N1        -50.7971    4.6857  -34.0080 N.ar   1 LIG      -0.71900
      6 N2        -52.1888    2.9033  -34.8408 N.ar   1 LIG      -0.71900
      7 H1        -50.0557    1.7597  -32.4716 H      1 LIG       0.11500
      8 H2        -49.4249    4.1919  -32.5516 H      1 LIG       0.11400
      9 H3        -51.8915    1.0332  -34.0277 H      1 LIG       0.11400
     10 H4        -52.2585    4.8775  -35.4631 H      1 LIG       0.14100
@<TRIPOS>BOND
      1       1       2 ar
      2       1       3 ar
      3       2       5 ar
      4       3       6 ar
      5       4       5 ar
      6       4       6 ar
      7       1       7 1
      8       2       8 1
      9       3       9 1
     10       4      10 1
@<TRIPOS>ALT_TYPE
CGenFF_4.0_ALT_TYPE_SET
CGenFF_4.0 1 CG2R61 2 CG2R61 3 CG2R61 4 CG2R64 5 NG2R62 6 NG2R62 7 HGR61 8 HGR62 9 HGR62 10 HGR62
@<TRIPOS>MOLECULE
pyrimidine
 10 10 0 0 0
****
USER_CHARGES
INVALID_CHARGES
Pose:  46 Cluster:  46 Fr_nu: 709349 TotEn:    -9.84
@<TRIPOS>ATOM
      1 C1        -56.2501   -9.7764  -51.1580 C.ar   1 LIG      -0.13100
      2 C2        -55.0101   -9.9105  -51.7489 C.ar   1 LIG       0.28900
      3 C3        -56.6449   -8.4826  -50.8857 C.ar   1 LIG       0.28900
      4 C4        -54.7066   -7.6577  -51.7400 C.ar   1 LIG       0.50700
      5 N1        -54.2091   -8.8688  -52.0549 N.ar   1 LIG      -0.71900
      6 N2        -55.8955   -7.3957  -51.1641 N.ar   1 LIG      -0.71900
      7 H1        -56.8719  -10.6299  -50.9234 H      1 LIG       0.11500
      8 H2        -54.6149  -10.8888  -51.9999 H      1 LIG       0.11400
      9 H3        -57.6034   -8.2779  -50.4213 H      1 LIG       0.11400
     10 H4        -54.0837   -6.8030  -51.9738 H      1 LIG       0.14100
@<TRIPOS>BOND
      1       1       2 ar
      2       1       3 ar
      3       2       5 ar
      4       3       6 ar
      5       4       5 ar
      6       4       6 ar
      7       1       7 1
      8       2       8 1
      9       3       9 1
     10       4      10 1
@<TRIPOS>ALT_TYPE
CGenFF_4.0_ALT_TYPE_SET
CGenFF_4.0 1 CG2R61 2 CG2R61 3 CG2R61 4 CG2R64 5 NG2R62 6 NG2R62 7 HGR61 8 HGR62 9 HGR62 10 HGR62
@<TRIPOS>MOLECULE
pyrimidine
 10 10 0 0 0
****
USER_CHARGES
INVALID_CHARGES
Pose:  47 Cluster:  47 Fr_nu: 483524 TotEn:    -9.64
@<TRIPOS>ATOM
      1 C1        -68.7235   -8.1427  -48.0632 C.ar   1 LIG      -0.13100
      2 C2        -69.9973   -7.6408  -48.2365 C.ar   1 LIG       0.28900
      3 C3        -68.6146   -9.2070  -47.1918 C.ar   1 LIG       0.28900
      4 C4        -70.8513   -9.1704  -46.7881 C.ar   1 LIG       0.50700
      5 N1        -71.0879   -8.1323  -47.6125 N.ar   1 LIG      -0.71900
      6 N2        -69.6614   -9.7480  -46.5346 N.ar   1 LIG      -0.71900
      7 H1        -67.8662   -7.7286  -48.5768 H      1 LIG       0.11500
      8 H2        -70.1813   -6.8043  -48.9019 H      1 LIG       0.11400
      9 H3        -67.6534   -9.6678  -46.9913 H      1 LIG       0.11400
     10 H4        -71.7094   -9.5845  -46.2729 H      1 LIG       0.14100
@<TRIPOS>BOND
      1       1       2 ar
      2       1       3 ar
      3       2       5 ar
      4       3       6 ar
      5       4       5 ar
      6       4       6 ar
      7       1       7 1
      8       2       8 1
      9       3       9 1
     10       4      10 1
@<TRIPOS>ALT_TYPE
CGenFF_4.0_ALT_TYPE_SET
CGenFF_4.0 1 CG2R61 2 CG2R61 3 CG2R61 4 CG2R64 5 NG2R62 6 NG2R62 7 HGR61 8 HGR62 9 HGR62 10 HGR62
@<TRIPOS>MOLECULE
pyrimidine
 10 10 0 0 0
****
USER_CHARGES
INVALID_CHARGES
Pose:  48 Cluster:  48 Fr_nu: 815939 TotEn:    -9.63
@<TRIPOS>ATOM
      1 C1        -69.6020   -8.4127  -47.5365 C.ar   1 LIG      -0.13100
      2 C2        -70.3045   -8.8185  -46.4201 C.ar   1 LIG       0.28900
      3 C3        -70.2486   -7.5067  -48.3520 C.ar   1 LIG       0.28900
      4 C4        -72.0662   -7.4986  -46.9870 C.ar   1 LIG       0.50700
      5 N1        -71.5431   -8.3800  -46.1136 N.ar   1 LIG      -0.71900
      6 N2        -71.4854   -7.0268  -48.1068 N.ar   1 LIG      -0.71900
      7 H1        -68.6093   -8.7810  -47.7579 H      1 LIG       0.11500
      8 H2        -69.8777   -9.5288  -45.7204 H      1 LIG       0.11400
      9 H3        -69.7758   -7.1307  -49.2529 H      1 LIG       0.11400
     10 H4        -73.0606   -7.1304  -46.7661 H      1 LIG       0.14100
@<TRIPOS>BOND
      1       1       2 ar
      2       1       3 ar
      3       2       5 ar
      4       3       6 ar
      5       4       5 ar
      6       4       6 ar
      7       1       7 1
      8       2       8 1
      9       3       9 1
     10       4      10 1
@<TRIPOS>ALT_TYPE
CGenFF_4.0_ALT_TYPE_SET
CGenFF_4.0 1 CG2R61 2 CG2R61 3 CG2R61 4 CG2R64 5 NG2R62 6 NG2R62 7 HGR61 8 HGR62 9 HGR62 10 HGR62
@<TRIPOS>MOLECULE
pyrimidine
 10 10 0 0 0
****
USER_CHARGES
INVALID_CHARGES
Pose:  49 Cluster:  49 Fr_nu: 437703 TotEn:    -9.52
@<TRIPOS>ATOM
      1 C1        -61.1396  -22.8338  -24.7101 C.ar   1 LIG      -0.13100
      2 C2        -60.1193  -21.9732  -24.3596 C.ar   1 LIG       0.28900
      3 C3        -62.3257  -22.2340  -25.0808 C.ar   1 LIG       0.28900
      4 C4        -61.4426  -20.1662  -24.7474 C.ar   1 LIG       0.50700
      5 N1        -60.2367  -20.6292  -24.3670 N.ar   1 LIG      -0.71900
      6 N2        -62.5130  -20.8982  -25.1108 N.ar   1 LIG      -0.71900
      7 H1        -61.0176  -23.9086  -24.6950 H      1 LIG       0.11500
      8 H2        -59.1502  -22.3524  -24.0539 H      1 LIG       0.11400
      9 H3        -63.1845  -22.8290  -25.3721 H      1 LIG       0.11400
     10 H4        -61.5653  -19.0901  -24.7615 H      1 LIG       0.14100
@<TRIPOS>BOND
      1       1       2 ar
      2       1       3 ar
      3       2       5 ar
      4       3       6 ar
      5       4       5 ar
      6       4       6 ar
      7       1       7 1
      8       2       8 1
      9       3       9 1
     10       4      10 1
@<TRIPOS>ALT_TYPE
CGenFF_4.0_ALT_TYPE_SET
CGenFF_4.0 1 CG2R61 2 CG2R61 3 CG2R61 4 CG2R64 5 NG2R62 6 NG2R62 7 HGR61 8 HGR62 9 HGR62 10 HGR62
@<TRIPOS>MOLECULE
pyrimidine
 10 10 0 0 0
****
USER_CHARGES
INVALID_CHARGES
Pose:  50 Cluster:  50 Fr_nu:   4325 TotEn:    -9.29
@<TRIPOS>ATOM
      1 C1        -50.9953   -9.9535  -45.3890 C.ar   1 LIG      -0.13100
      2 C2        -50.0298  -10.7557  -45.9625 C.ar   1 LIG       0.28900
      3 C3        -51.9308  -10.6070  -44.6133 C.ar   1 LIG       0.28900
      4 C4        -50.9407  -12.6124  -45.0193 C.ar   1 LIG       0.50700
      5 N1        -49.9724  -12.0936  -45.7981 N.ar   1 LIG      -0.71900
      6 N2        -51.9337  -11.9402  -44.4063 N.ar   1 LIG      -0.71900
      7 H1        -51.0174   -8.8823  -45.5380 H      1 LIG       0.11500
      8 H2        -49.2526  -10.3317  -46.5890 H      1 LIG       0.11400
      9 H3        -52.7286  -10.0601  -44.1224 H      1 LIG       0.11400
     10 H4        -50.9194  -13.6851  -44.8708 H      1 LIG       0.14100
@<TRIPOS>BOND
      1       1       2 ar
      2       1       3 ar
      3       2       5 ar
      4       3       6 ar
      5       4       5 ar
      6       4       6 ar
      7       1       7 1
      8       2       8 1
      9       3       9 1
     10       4      10 1
@<TRIPOS>ALT_TYPE
CGenFF_4.0_ALT_TYPE_SET
CGenFF_4.0 1 CG2R61 2 CG2R61 3 CG2R61 4 CG2R64 5 NG2R62 6 NG2R62 7 HGR61 8 HGR62 9 HGR62 10 HGR62
@<TRIPOS>MOLECULE
pyrimidine
 10 10 0 0 0
****
USER_CHARGES
INVALID_CHARGES
Pose:  51 Cluster:  51 Fr_nu:    791 TotEn:    -9.25
@<TRIPOS>ATOM
      1 C1        -68.1765   -4.0006  -59.9142 C.ar   1 LIG      -0.13100
      2 C2        -69.5544   -4.0006  -59.8368 C.ar   1 LIG       0.28900
      3 C3        -67.5107   -4.0006  -58.7056 C.ar   1 LIG       0.28900
      4 C4        -69.4769   -4.0009  -57.5650 C.ar   1 LIG       0.50700
      5 N1        -70.2398   -4.0008  -58.6747 N.ar   1 LIG      -0.71900
      6 N2        -68.1314   -4.0006  -57.5077 N.ar   1 LIG      -0.71900
      7 H1        -67.6526   -4.0003  -60.8606 H      1 LIG       0.11500
      8 H2        -70.1633   -4.0003  -60.7343 H      1 LIG       0.11400
      9 H3        -66.4268   -3.9999  -58.6659 H      1 LIG       0.11400
     10 H4        -70.0013   -4.0000  -56.6173 H      1 LIG       0.14100
@<TRIPOS>BOND
      1       1       2 ar
      2       1       3 ar
      3       2       5 ar
      4       3       6 ar
      5       4       5 ar
      6       4       6 ar
      7       1       7 1
      8       2       8 1
      9       3       9 1
     10       4      10 1
@<TRIPOS>ALT_TYPE
CGenFF_4.0_ALT_TYPE_SET
CGenFF_4.0 1 CG2R61 2 CG2R61 3 CG2R61 4 CG2R64 5 NG2R62 6 NG2R62 7 HGR61 8 HGR62 9 HGR62 10 HGR62
@<TRIPOS>MOLECULE
pyrimidine
 10 10 0 0 0
****
USER_CHARGES
INVALID_CHARGES
Pose:  52 Cluster:  52 Fr_nu: 417382 TotEn:    -9.04
@<TRIPOS>ATOM
      1 C1        -70.2340   -8.0663  -47.8167 C.ar   1 LIG      -0.13100
      2 C2        -68.9653   -8.2544  -47.3072 C.ar   1 LIG       0.28900
      3 C3        -71.1765   -8.9973  -47.4308 C.ar   1 LIG       0.28900
      4 C4        -69.6385  -10.1105  -46.1809 C.ar   1 LIG       0.50700
      5 N1        -68.6313   -9.2695  -46.4836 N.ar   1 LIG      -0.71900
      6 N2        -70.9124  -10.0360  -46.6112 N.ar   1 LIG      -0.71900
      7 H1        -70.4739   -7.2428  -48.4759 H      1 LIG       0.11500
      8 H2        -68.1582   -7.5735  -47.5549 H      1 LIG       0.11400
      9 H3        -72.2009   -8.9322  -47.7811 H      1 LIG       0.11400
     10 H4        -69.3983  -10.9358  -45.5218 H      1 LIG       0.14100
@<TRIPOS>BOND
      1       1       2 ar
      2       1       3 ar
      3       2       5 ar
      4       3       6 ar
      5       4       5 ar
      6       4       6 ar
      7       1       7 1
      8       2       8 1
      9       3       9 1
     10       4      10 1
@<TRIPOS>ALT_TYPE
CGenFF_4.0_ALT_TYPE_SET
CGenFF_4.0 1 CG2R61 2 CG2R61 3 CG2R61 4 CG2R64 5 NG2R62 6 NG2R62 7 HGR61 8 HGR62 9 HGR62 10 HGR62
@<TRIPOS>MOLECULE
pyrimidine
 10 10 0 0 0
****
USER_CHARGES
INVALID_CHARGES
Pose:  53 Cluster:  53 Fr_nu: 589989 TotEn:    -8.89
@<TRIPOS>ATOM
      1 C1        -74.5554    1.0360  -33.6533 C.ar   1 LIG      -0.13100
      2 C2        -75.9027    0.7371  -33.6428 C.ar   1 LIG       0.28900
      3 C3        -73.7062   -0.0274  -33.4249 C.ar   1 LIG       0.28900
      4 C4        -75.4649   -1.4524  -33.2172 C.ar   1 LIG       0.50700
      5 N1        -76.3942   -0.5007  -33.4272 N.ar   1 LIG      -0.71900
      6 N2        -74.1282   -1.2894  -33.2022 N.ar   1 LIG      -0.71900
      7 H1        -74.1890    2.0385  -33.8289 H      1 LIG       0.11500
      8 H2        -76.6463    1.5083  -33.8125 H      1 LIG       0.11400
      9 H3        -72.6304    0.1103  -33.4137 H      1 LIG       0.11400
     10 H4        -75.8316   -2.4561  -33.0402 H      1 LIG       0.14100
@<TRIPOS>BOND
      1       1       2 ar
      2       1       3 ar
      3       2       5 ar
      4       3       6 ar
      5       4       5 ar
      6       4       6 ar
      7       1       7 1
      8       2       8 1
      9       3       9 1
     10       4      10 1
@<TRIPOS>ALT_TYPE
CGenFF_4.0_ALT_TYPE_SET
CGenFF_4.0 1 CG2R61 2 CG2R61 3 CG2R61 4 CG2R64 5 NG2R62 6 NG2R62 7 HGR61 8 HGR62 9 HGR62 10 HGR62
@<TRIPOS>MOLECULE
pyrimidine
 10 10 0 0 0
****
USER_CHARGES
INVALID_CHARGES
Pose:  54 Cluster:  54 Fr_nu: 1930461 TotEn:    -8.87
@<TRIPOS>ATOM
      1 C1        -70.7275  -10.1335  -46.0684 C.ar   1 LIG      -0.13100
      2 C2        -71.0722  -11.4676  -45.9916 C.ar   1 LIG       0.28900
      3 C3        -70.4436   -9.5200  -44.8655 C.ar   1 LIG       0.28900
      4 C4        -70.8382  -11.4496  -43.7307 C.ar   1 LIG       0.50700
      5 N1        -71.1377  -12.1594  -44.8352 N.ar   1 LIG      -0.71900
      6 N2        -70.4893  -10.1501  -43.6734 N.ar   1 LIG      -0.71900
      7 H1        -70.6830   -9.6032  -47.0102 H      1 LIG       0.11500
      8 H2        -71.3125  -12.0338  -46.8850 H      1 LIG       0.11400
      9 H3        -70.1636   -8.4729  -44.8257 H      1 LIG       0.11400
     10 H4        -70.8837  -11.9801  -42.7875 H      1 LIG       0.14100
@<TRIPOS>BOND
      1       1       2 ar
      2       1       3 ar
      3       2       5 ar
      4       3       6 ar
      5       4       5 ar
      6       4       6 ar
      7       1       7 1
      8       2       8 1
      9       3       9 1
     10       4      10 1
@<TRIPOS>ALT_TYPE
CGenFF_4.0_ALT_TYPE_SET
CGenFF_4.0 1 CG2R61 2 CG2R61 3 CG2R61 4 CG2R64 5 NG2R62 6 NG2R62 7 HGR61 8 HGR62 9 HGR62 10 HGR62
@<TRIPOS>MOLECULE
pyrimidine
 10 10 0 0 0
****
USER_CHARGES
INVALID_CHARGES
Pose:  55 Cluster:  55 Fr_nu: 2586152 TotEn:    -8.73
@<TRIPOS>ATOM
      1 C1        -75.3147    1.3684  -33.8710 C.ar   1 LIG      -0.13100
      2 C2        -75.6834    0.2113  -34.5265 C.ar   1 LIG       0.28900
      3 C3        -76.1491    1.7661  -32.8466 C.ar   1 LIG       0.28900
      4 C4        -77.5125   -0.0188  -33.1966 C.ar   1 LIG       0.50700
      5 N1        -76.7800   -0.5100  -34.2142 N.ar   1 LIG      -0.71900
      6 N2        -77.2606    1.0941  -32.4812 N.ar   1 LIG      -0.71900
      7 H1        -74.4293    1.9274  -34.1428 H      1 LIG       0.11500
      8 H2        -75.0893   -0.1792  -35.3456 H      1 LIG       0.11400
      9 H3        -75.9412    2.6637  -32.2743 H      1 LIG       0.11400
     10 H4        -78.3997   -0.5777  -32.9250 H      1 LIG       0.14100
@<TRIPOS>BOND
      1       1       2 ar
      2       1       3 ar
      3       2       5 ar
      4       3       6 ar
      5       4       5 ar
      6       4       6 ar
      7       1       7 1
      8       2       8 1
      9       3       9 1
     10       4      10 1
@<TRIPOS>ALT_TYPE
CGenFF_4.0_ALT_TYPE_SET
CGenFF_4.0 1 CG2R61 2 CG2R61 3 CG2R61 4 CG2R64 5 NG2R62 6 NG2R62 7 HGR61 8 HGR62 9 HGR62 10 HGR62
@<TRIPOS>MOLECULE
pyrimidine
 10 10 0 0 0
****
USER_CHARGES
INVALID_CHARGES
Pose:  56 Cluster:  56 Fr_nu: 3929881 TotEn:    -8.56
@<TRIPOS>ATOM
      1 C1        -64.6926  -24.9950  -31.2310 C.ar   1 LIG      -0.13100
      2 C2        -65.7723  -24.2549  -31.6679 C.ar   1 LIG       0.28900
      3 C3        -63.6211  -25.0571  -32.0982 C.ar   1 LIG       0.28900
      4 C4        -64.7073  -23.7564  -33.6132 C.ar   1 LIG       0.50700
      5 N1        -65.8137  -23.6201  -32.8577 N.ar   1 LIG      -0.71900
      6 N2        -63.5944  -24.4478  -33.3017 N.ar   1 LIG      -0.71900
      7 H1        -64.6867  -25.4942  -30.2713 H      1 LIG       0.11500
      8 H2        -66.6607  -24.1491  -31.0547 H      1 LIG       0.11400
      9 H3        -62.7276  -25.6160  -31.8419 H      1 LIG       0.11400
     10 H4        -64.7135  -23.2576  -34.5746 H      1 LIG       0.14100
@<TRIPOS>BOND
      1       1       2 ar
      2       1       3 ar
      3       2       5 ar
      4       3       6 ar
      5       4       5 ar
      6       4       6 ar
      7       1       7 1
      8       2       8 1
      9       3       9 1
     10       4      10 1
@<TRIPOS>ALT_TYPE
CGenFF_4.0_ALT_TYPE_SET
CGenFF_4.0 1 CG2R61 2 CG2R61 3 CG2R61 4 CG2R64 5 NG2R62 6 NG2R62 7 HGR61 8 HGR62 9 HGR62 10 HGR62
@<TRIPOS>MOLECULE
pyrimidine
 10 10 0 0 0
****
USER_CHARGES
INVALID_CHARGES
Pose:  57 Cluster:  57 Fr_nu: 780204 TotEn:    -8.16
@<TRIPOS>ATOM
      1 C1        -71.0862   -8.2501  -46.8522 C.ar   1 LIG      -0.13100
      2 C2        -70.0860   -9.1997  -46.9015 C.ar   1 LIG       0.28900
      3 C3        -71.8375   -8.2339  -45.6950 C.ar   1 LIG       0.28900
      4 C4        -70.6317   -9.9548  -44.8281 C.ar   1 LIG       0.50700
      5 N1        -69.8301  -10.0711  -45.9039 N.ar   1 LIG      -0.71900
      6 N2        -71.6372   -9.0749  -44.6592 N.ar   1 LIG      -0.71900
      7 H1        -71.2694   -7.5634  -47.6678 H      1 LIG       0.11500
      8 H2        -69.4437   -9.2885  -47.7710 H      1 LIG       0.11400
      9 H3        -72.6464   -7.5230  -45.5650 H      1 LIG       0.11400
     10 H4        -70.4492  -10.6430  -44.0119 H      1 LIG       0.14100
@<TRIPOS>BOND
      1       1       2 ar
      2       1       3 ar
      3       2       5 ar
      4       3       6 ar
      5       4       5 ar
      6       4       6 ar
      7       1       7 1
      8       2       8 1
      9       3       9 1
     10       4      10 1
@<TRIPOS>ALT_TYPE
CGenFF_4.0_ALT_TYPE_SET
CGenFF_4.0 1 CG2R61 2 CG2R61 3 CG2R61 4 CG2R64 5 NG2R62 6 NG2R62 7 HGR61 8 HGR62 9 HGR62 10 HGR62
@<TRIPOS>MOLECULE
pyrimidine
 10 10 0 0 0
****
USER_CHARGES
INVALID_CHARGES
Pose:  58 Cluster:  58 Fr_nu: 1461653 TotEn:    -6.85
@<TRIPOS>ATOM
      1 C1        -64.4048  -23.6272  -32.1868 C.ar   1 LIG      -0.13100
      2 C2        -65.7001  -23.8213  -32.6215 C.ar   1 LIG       0.28900
      3 C3        -63.4154  -23.9827  -33.0805 C.ar   1 LIG       0.28900
      4 C4        -64.9634  -24.6308  -34.6138 C.ar   1 LIG       0.50700
      5 N1        -66.0167  -24.3228  -33.8333 N.ar   1 LIG      -0.71900
      6 N2        -63.6598  -24.4895  -34.3068 N.ar   1 LIG      -0.71900
      7 H1        -64.1797  -23.2230  -31.2089 H      1 LIG       0.11500
      8 H2        -66.5443  -23.5713  -31.9881 H      1 LIG       0.11400
      9 H3        -62.3671  -23.8670  -32.8274 H      1 LIG       0.11400
     10 H4        -65.1885  -25.0366  -35.5924 H      1 LIG       0.14100
@<TRIPOS>BOND
      1       1       2 ar
      2       1       3 ar
      3       2       5 ar
      4       3       6 ar
      5       4       5 ar
      6       4       6 ar
      7       1       7 1
      8       2       8 1
      9       3       9 1
     10       4      10 1
@<TRIPOS>ALT_TYPE
CGenFF_4.0_ALT_TYPE_SET
CGenFF_4.0 1 CG2R61 2 CG2R61 3 CG2R61 4 CG2R64 5 NG2R62 6 NG2R62 7 HGR61 8 HGR62 9 HGR62 10 HGR62
@<TRIPOS>MOLECULE
naphtalene
 18 19 0 0 0
****
USER_CHARGES
INVALID_CHARGES
Pose:   1 Cluster:   1 Fr_nu:  27770 TotEn:   -16.72
@<TRIPOS>ATOM
      1 C1        -70.1771  -11.8815  -41.8665 C.ar   1 LIG      -0.11500
      2 C2        -69.9745  -12.9235  -42.7665 C.ar   1 LIG      -0.11500
      3 C3        -71.5879   -8.9982  -45.5229 C.ar   1 LIG      -0.11500
      4 C4        -71.3853  -10.0403  -46.4228 C.ar   1 LIG      -0.11500
      5 C5        -70.6290  -10.6428  -42.3224 C.ar   1 LIG      -0.11700
      6 C6        -70.2230  -12.7310  -44.1257 C.ar   1 LIG      -0.11700
      7 C7        -71.3395   -9.1908  -44.1636 C.ar   1 LIG      -0.11700
      8 C8        -70.9333  -11.2791  -45.9670 C.ar   1 LIG      -0.11700
      9 C9        -70.8842  -10.4311  -43.6871 C.ar   1 LIG       0.00400
     10 C10       -70.6781  -11.4908  -44.6023 C.ar   1 LIG       0.00400
     11 H1        -69.9829  -12.0318  -40.8086 H      1 LIG       0.11500
     12 H2        -69.6229  -13.8876  -42.4105 H      1 LIG       0.11500
     13 H3        -71.9397   -8.0338  -45.8782 H      1 LIG       0.11500
     14 H4        -71.5782   -9.8890  -47.4808 H      1 LIG       0.11500
     15 H5        -70.7800   -9.8424  -41.6010 H      1 LIG       0.11500
     16 H6        -70.0582  -13.5597  -44.8112 H      1 LIG       0.11500
     17 H7        -71.5050   -8.3623  -43.4782 H      1 LIG       0.11500
     18 H8        -70.7815  -12.0795  -46.6884 H      1 LIG       0.11500
@<TRIPOS>BOND
      1       1       2 ar
      2       1       5 ar
      3       2       6 ar
      4       3       4 ar
      5       3       7 ar
      6       4       8 ar
      7       5       9 ar
      8       6      10 ar
      9       7       9 ar
     10       8      10 ar
     11       9      10 ar
     12       1      11 1
     13       2      12 1
     14       3      13 1
     15       4      14 1
     16       5      15 1
     17       6      16 1
     18       7      17 1
     19       8      18 1
@<TRIPOS>ALT_TYPE
CGenFF_4.0_ALT_TYPE_SET
CGenFF_4.0 1 CG2R61 2 CG2R61 3 CG2R61 4 CG2R61 5 CG2R61 6 CG2R61 7 CG2R61 8 CG2R61 9 CG2R61 10 CG2R61 11 HGR61 12 HGR61 13 HGR61 14 HGR61 15 HGR61 16 HGR61 17 HGR61 18 HGR61
@<TRIPOS>MOLECULE
naphtalene
 18 19 0 0 0
****
USER_CHARGES
INVALID_CHARGES
Pose:   2 Cluster:   2 Fr_nu:  51587 TotEn:   -13.35
@<TRIPOS>ATOM
      1 C1        -69.8567    5.3346  -46.0964 C.ar   1 LIG      -0.11500
      2 C2        -68.9841    5.0738  -47.1487 C.ar   1 LIG      -0.11500
      3 C3        -73.6446    4.4408  -49.0162 C.ar   1 LIG      -0.11500
      4 C4        -72.7719    4.1799  -50.0685 C.ar   1 LIG      -0.11500
      5 C5        -71.2350    5.2437  -46.2930 C.ar   1 LIG      -0.11700
      6 C6        -69.4862    4.7209  -48.4016 C.ar   1 LIG      -0.11700
      7 C7        -73.1424    4.7935  -47.7633 C.ar   1 LIG      -0.11700
      8 C8        -71.3937    4.2709  -49.8720 C.ar   1 LIG      -0.11700
      9 C9        -71.7580    4.8899  -47.5475 C.ar   1 LIG       0.00400
     10 C10       -70.8706    4.6247  -48.6175 C.ar   1 LIG       0.00400
     11 H1        -69.4652    5.6098  -45.1214 H      1 LIG       0.11500
     12 H2        -67.9113    5.1446  -46.9946 H      1 LIG       0.11500
     13 H3        -74.7178    4.3699  -49.1697 H      1 LIG       0.11500
     14 H4        -73.1640    3.9062  -51.0436 H      1 LIG       0.11500
     15 H5        -71.8984    5.4524  -45.4562 H      1 LIG       0.11500
     16 H6        -68.7856    4.5209  -49.2097 H      1 LIG       0.11500
     17 H7        -73.8431    4.9927  -46.9551 H      1 LIG       0.11500
     18 H8        -70.7301    4.0630  -50.7089 H      1 LIG       0.11500
@<TRIPOS>BOND
      1       1       2 ar
      2       1       5 ar
      3       2       6 ar
      4       3       4 ar
      5       3       7 ar
      6       4       8 ar
      7       5       9 ar
      8       6      10 ar
      9       7       9 ar
     10       8      10 ar
     11       9      10 ar
     12       1      11 1
     13       2      12 1
     14       3      13 1
     15       4      14 1
     16       5      15 1
     17       6      16 1
     18       7      17 1
     19       8      18 1
@<TRIPOS>ALT_TYPE
CGenFF_4.0_ALT_TYPE_SET
CGenFF_4.0 1 CG2R61 2 CG2R61 3 CG2R61 4 CG2R61 5 CG2R61 6 CG2R61 7 CG2R61 8 CG2R61 9 CG2R61 10 CG2R61 11 HGR61 12 HGR61 13 HGR61 14 HGR61 15 HGR61 16 HGR61 17 HGR61 18 HGR61
@<TRIPOS>MOLECULE
naphtalene
 18 19 0 0 0
****
USER_CHARGES
INVALID_CHARGES
Pose:   3 Cluster:   3 Fr_nu:   5109 TotEn:   -13.35
@<TRIPOS>ATOM
      1 C1        -56.5393    3.6895  -43.0402 C.ar   1 LIG      -0.11500
      2 C2        -57.2691    2.5135  -43.1860 C.ar   1 LIG      -0.11500
      3 C3        -57.1309    3.4578  -38.2163 C.ar   1 LIG      -0.11500
      4 C4        -57.8607    2.2818  -38.3624 C.ar   1 LIG      -0.11500
      5 C5        -56.3199    4.2222  -41.7695 C.ar   1 LIG      -0.11700
      6 C6        -57.7822    1.8657  -42.0621 C.ar   1 LIG      -0.11700
      7 C7        -56.6177    4.1056  -39.3404 C.ar   1 LIG      -0.11700
      8 C8        -58.0803    1.7490  -39.6330 C.ar   1 LIG      -0.11700
      9 C9        -56.8290    3.5835  -40.6270 C.ar   1 LIG       0.00400
     10 C10       -57.5711    2.3877  -40.7755 C.ar   1 LIG       0.00400
     11 H1        -56.1406    4.1936  -43.9156 H      1 LIG       0.11500
     12 H2        -57.4391    2.0994  -44.1757 H      1 LIG       0.11500
     13 H3        -56.9603    3.8724  -37.2268 H      1 LIG       0.11500
     14 H4        -58.2604    1.7789  -37.4867 H      1 LIG       0.11500
     15 H5        -55.7469    5.1428  -41.6792 H      1 LIG       0.11500
     16 H6        -58.3493    0.9473  -42.1997 H      1 LIG       0.11500
     17 H7        -56.0500    5.0234  -39.2026 H      1 LIG       0.11500
     18 H8        -58.6539    0.8288  -39.7235 H      1 LIG       0.11500
@<TRIPOS>BOND
      1       1       2 ar
      2       1       5 ar
      3       2       6 ar
      4       3       4 ar
      5       3       7 ar
      6       4       8 ar
      7       5       9 ar
      8       6      10 ar
      9       7       9 ar
     10       8      10 ar
     11       9      10 ar
     12       1      11 1
     13       2      12 1
     14       3      13 1
     15       4      14 1
     16       5      15 1
     17       6      16 1
     18       7      17 1
     19       8      18 1
@<TRIPOS>ALT_TYPE
CGenFF_4.0_ALT_TYPE_SET
CGenFF_4.0 1 CG2R61 2 CG2R61 3 CG2R61 4 CG2R61 5 CG2R61 6 CG2R61 7 CG2R61 8 CG2R61 9 CG2R61 10 CG2R61 11 HGR61 12 HGR61 13 HGR61 14 HGR61 15 HGR61 16 HGR61 17 HGR61 18 HGR61
@<TRIPOS>MOLECULE
naphtalene
 18 19 0 0 0
****
USER_CHARGES
INVALID_CHARGES
Pose:   4 Cluster:   4 Fr_nu:  71019 TotEn:   -13.33
@<TRIPOS>ATOM
      1 C1        -58.9230    3.7047  -44.9650 C.ar   1 LIG      -0.11500
      2 C2        -59.1258    2.3306  -45.0519 C.ar   1 LIG      -0.11500
      3 C3        -57.5041    3.2022  -40.3382 C.ar   1 LIG      -0.11500
      4 C4        -57.7070    1.8281  -40.4253 C.ar   1 LIG      -0.11500
      5 C5        -58.4690    4.2696  -43.7728 C.ar   1 LIG      -0.11700
      6 C6        -58.8755    1.5162  -43.9473 C.ar   1 LIG      -0.11700
      7 C7        -57.7544    4.0166  -41.4430 C.ar   1 LIG      -0.11700
      8 C8        -58.1611    1.2630  -41.6173 C.ar   1 LIG      -0.11700
      9 C9        -58.2118    3.4650  -42.6508 C.ar   1 LIG       0.00400
     10 C10       -58.4182    2.0677  -42.7393 C.ar   1 LIG       0.00400
     11 H1        -59.1186    4.3383  -45.8251 H      1 LIG       0.11500
     12 H2        -59.4790    1.8917  -45.9805 H      1 LIG       0.11500
     13 H3        -57.1507    3.6417  -39.4097 H      1 LIG       0.11500
     14 H4        -57.5126    1.1952  -39.5644 H      1 LIG       0.11500
     15 H5        -58.3178    5.3462  -43.7275 H      1 LIG       0.11500
     16 H6        -59.0404    0.4445  -44.0380 H      1 LIG       0.11500
     17 H7        -57.5886    5.0881  -41.3523 H      1 LIG       0.11500
     18 H8        -58.3130    0.1865  -41.6627 H      1 LIG       0.11500
@<TRIPOS>BOND
      1       1       2 ar
      2       1       5 ar
      3       2       6 ar
      4       3       4 ar
      5       3       7 ar
      6       4       8 ar
      7       5       9 ar
      8       6      10 ar
      9       7       9 ar
     10       8      10 ar
     11       9      10 ar
     12       1      11 1
     13       2      12 1
     14       3      13 1
     15       4      14 1
     16       5      15 1
     17       6      16 1
     18       7      17 1
     19       8      18 1
@<TRIPOS>ALT_TYPE
CGenFF_4.0_ALT_TYPE_SET
CGenFF_4.0 1 CG2R61 2 CG2R61 3 CG2R61 4 CG2R61 5 CG2R61 6 CG2R61 7 CG2R61 8 CG2R61 9 CG2R61 10 CG2R61 11 HGR61 12 HGR61 13 HGR61 14 HGR61 15 HGR61 16 HGR61 17 HGR61 18 HGR61
@<TRIPOS>MOLECULE
naphtalene
 18 19 0 0 0
****
USER_CHARGES
INVALID_CHARGES
Pose:   5 Cluster:   5 Fr_nu:     72 TotEn:   -13.10
@<TRIPOS>ATOM
      1 C1        -71.9388  -11.5516  -44.3991 C.ar   1 LIG      -0.11500
      2 C2        -70.6532  -12.0789  -44.3225 C.ar   1 LIG      -0.11500
      3 C3        -70.3712   -8.1871  -47.5448 C.ar   1 LIG      -0.11500
      4 C4        -69.0855   -8.7145  -47.4681 C.ar   1 LIG      -0.11500
      5 C5        -72.1950  -10.4517  -45.2184 C.ar   1 LIG      -0.11700
      6 C6        -69.6188  -11.5086  -45.0648 C.ar   1 LIG      -0.11700
      7 C7        -71.4056   -8.7575  -46.8025 C.ar   1 LIG      -0.11700
      8 C8        -68.8292   -9.8143  -46.6488 C.ar   1 LIG      -0.11700
      9 C9        -71.1658   -9.8649  -45.9726 C.ar   1 LIG       0.00400
     10 C10       -69.8584  -10.4011  -45.8946 C.ar   1 LIG       0.00400
     11 H1        -72.7436  -11.9957  -43.8206 H      1 LIG       0.11500
     12 H2        -70.4549  -12.9353  -43.6846 H      1 LIG       0.11500
     13 H3        -70.5702   -7.3306  -48.1828 H      1 LIG       0.11500
     14 H4        -68.2809   -8.2691  -48.0457 H      1 LIG       0.11500
     15 H5        -73.2075  -10.0559  -45.2625 H      1 LIG       0.11500
     16 H6        -68.6217  -11.9375  -44.9900 H      1 LIG       0.11500
     17 H7        -72.4028   -8.3290  -46.8781 H      1 LIG       0.11500
     18 H8        -67.8166  -10.2098  -46.6040 H      1 LIG       0.11500
@<TRIPOS>BOND
      1       1       2 ar
      2       1       5 ar
      3       2       6 ar
      4       3       4 ar
      5       3       7 ar
      6       4       8 ar
      7       5       9 ar
      8       6      10 ar
      9       7       9 ar
     10       8      10 ar
     11       9      10 ar
     12       1      11 1
     13       2      12 1
     14       3      13 1
     15       4      14 1
     16       5      15 1
     17       6      16 1
     18       7      17 1
     19       8      18 1
@<TRIPOS>ALT_TYPE
CGenFF_4.0_ALT_TYPE_SET
CGenFF_4.0 1 CG2R61 2 CG2R61 3 CG2R61 4 CG2R61 5 CG2R61 6 CG2R61 7 CG2R61 8 CG2R61 9 CG2R61 10 CG2R61 11 HGR61 12 HGR61 13 HGR61 14 HGR61 15 HGR61 16 HGR61 17 HGR61 18 HGR61
@<TRIPOS>MOLECULE
naphtalene
 18 19 0 0 0
****
USER_CHARGES
INVALID_CHARGES
Pose:   6 Cluster:   6 Fr_nu:  53071 TotEn:   -12.85
@<TRIPOS>ATOM
      1 C1        -65.8304    5.8018  -44.5526 C.ar   1 LIG      -0.11500
      2 C2        -65.4762    4.6084  -43.9304 C.ar   1 LIG      -0.11500
      3 C3        -61.3476    6.1640  -46.4090 C.ar   1 LIG      -0.11500
      4 C4        -60.9935    4.9706  -45.7867 C.ar   1 LIG      -0.11500
      5 C5        -64.8954    6.4907  -45.3258 C.ar   1 LIG      -0.11700
      6 C6        -64.1859    4.0993  -44.0788 C.ar   1 LIG      -0.11700
      7 C7        -62.6381    6.6731  -46.2606 C.ar   1 LIG      -0.11700
      8 C8        -61.9284    4.2816  -45.0135 C.ar   1 LIG      -0.11700
      9 C9        -63.5919    5.9930  -45.4861 C.ar   1 LIG       0.00400
     10 C10       -63.2319    4.7794  -44.8532 C.ar   1 LIG       0.00400
     11 H1        -66.8349    6.1980  -44.4363 H      1 LIG       0.11500
     12 H2        -66.2050    4.0728  -43.3290 H      1 LIG       0.11500
     13 H3        -60.6192    6.7002  -47.0108 H      1 LIG       0.11500
     14 H4        -59.9885    4.5756  -45.9022 H      1 LIG       0.11500
     15 H5        -65.1942    7.4220  -45.8027 H      1 LIG       0.11500
     16 H6        -63.9312    3.1644  -43.5838 H      1 LIG       0.11500
     17 H7        -62.8928    7.6075  -46.7563 H      1 LIG       0.11500
     18 H8        -61.6297    3.3507  -44.5359 H      1 LIG       0.11500
@<TRIPOS>BOND
      1       1       2 ar
      2       1       5 ar
      3       2       6 ar
      4       3       4 ar
      5       3       7 ar
      6       4       8 ar
      7       5       9 ar
      8       6      10 ar
      9       7       9 ar
     10       8      10 ar
     11       9      10 ar
     12       1      11 1
     13       2      12 1
     14       3      13 1
     15       4      14 1
     16       5      15 1
     17       6      16 1
     18       7      17 1
     19       8      18 1
@<TRIPOS>ALT_TYPE
CGenFF_4.0_ALT_TYPE_SET
CGenFF_4.0 1 CG2R61 2 CG2R61 3 CG2R61 4 CG2R61 5 CG2R61 6 CG2R61 7 CG2R61 8 CG2R61 9 CG2R61 10 CG2R61 11 HGR61 12 HGR61 13 HGR61 14 HGR61 15 HGR61 16 HGR61 17 HGR61 18 HGR61
@<TRIPOS>MOLECULE
naphtalene
 18 19 0 0 0
****
USER_CHARGES
INVALID_CHARGES
Pose:   7 Cluster:   7 Fr_nu: 300722 TotEn:   -12.64
@<TRIPOS>ATOM
      1 C1        -82.3894  -16.3282  -44.7781 C.ar   1 LIG      -0.11500
      2 C2        -81.6432  -16.6564  -43.6501 C.ar   1 LIG      -0.11500
      3 C3        -81.7038  -11.6004  -43.8555 C.ar   1 LIG      -0.11500
      4 C4        -80.9577  -11.9288  -42.7275 C.ar   1 LIG      -0.11500
      5 C5        -82.5937  -14.9899  -45.1152 C.ar   1 LIG      -0.11700
      6 C6        -81.0985  -15.6478  -42.8549 C.ar   1 LIG      -0.11700
      7 C7        -82.2485  -12.6091  -44.6507 C.ar   1 LIG      -0.11700
      8 C8        -80.7534  -13.2670  -42.3902 C.ar   1 LIG      -0.11700
      9 C9        -82.0529  -13.9615  -44.3263 C.ar   1 LIG       0.00400
     10 C10       -81.2942  -14.2954  -43.1792 C.ar   1 LIG       0.00400
     11 H1        -82.8136  -17.1138  -45.3964 H      1 LIG       0.11500
     12 H2        -81.4845  -17.6986  -43.3886 H      1 LIG       0.11500
     13 H3        -81.8628  -10.5582  -44.1177 H      1 LIG       0.11500
     14 H4        -80.5349  -11.1427  -42.1088 H      1 LIG       0.11500
     15 H5        -83.1807  -14.7566  -46.0012 H      1 LIG       0.11500
     16 H6        -80.5182  -15.9275  -41.9781 H      1 LIG       0.11500
     17 H7        -82.8280  -12.3293  -45.5279 H      1 LIG       0.11500
     18 H8        -80.1670  -13.5006  -41.5038 H      1 LIG       0.11500
@<TRIPOS>BOND
      1       1       2 ar
      2       1       5 ar
      3       2       6 ar
      4       3       4 ar
      5       3       7 ar
      6       4       8 ar
      7       5       9 ar
      8       6      10 ar
      9       7       9 ar
     10       8      10 ar
     11       9      10 ar
     12       1      11 1
     13       2      12 1
     14       3      13 1
     15       4      14 1
     16       5      15 1
     17       6      16 1
     18       7      17 1
     19       8      18 1
@<TRIPOS>ALT_TYPE
CGenFF_4.0_ALT_TYPE_SET
CGenFF_4.0 1 CG2R61 2 CG2R61 3 CG2R61 4 CG2R61 5 CG2R61 6 CG2R61 7 CG2R61 8 CG2R61 9 CG2R61 10 CG2R61 11 HGR61 12 HGR61 13 HGR61 14 HGR61 15 HGR61 16 HGR61 17 HGR61 18 HGR61
@<TRIPOS>MOLECULE
naphtalene
 18 19 0 0 0
****
USER_CHARGES
INVALID_CHARGES
Pose:   8 Cluster:   8 Fr_nu: 412028 TotEn:   -12.16
@<TRIPOS>ATOM
      1 C1        -59.9545  -21.9225  -41.8581 C.ar   1 LIG      -0.11500
      2 C2        -59.6805  -23.0209  -42.6676 C.ar   1 LIG      -0.11500
      3 C3        -64.5518  -23.4360  -41.3611 C.ar   1 LIG      -0.11500
      4 C4        -64.2776  -24.5344  -42.1706 C.ar   1 LIG      -0.11500
      5 C5        -61.2332  -21.7468  -41.3285 C.ar   1 LIG      -0.11700
      6 C6        -60.6839  -23.9479  -42.9505 C.ar   1 LIG      -0.11700
      7 C7        -63.5482  -22.5090  -41.0781 C.ar   1 LIG      -0.11700
      8 C8        -62.9990  -24.7101  -42.7003 C.ar   1 LIG      -0.11700
      9 C9        -62.2555  -22.6700  -41.6028 C.ar   1 LIG       0.00400
     10 C10       -61.9767  -23.7869  -42.4260 C.ar   1 LIG       0.00400
     11 H1        -59.1730  -21.2008  -41.6387 H      1 LIG       0.11500
     12 H2        -58.6846  -23.1568  -43.0792 H      1 LIG       0.11500
     13 H3        -65.5476  -23.2995  -40.9489 H      1 LIG       0.11500
     14 H4        -65.0598  -25.2549  -42.3908 H      1 LIG       0.11500
     15 H5        -61.4249  -20.8806  -40.6986 H      1 LIG       0.11500
     16 H6        -60.4471  -24.7993  -43.5852 H      1 LIG       0.11500
     17 H7        -63.7850  -21.6581  -40.4428 H      1 LIG       0.11500
     18 H8        -62.8073  -25.5759  -43.3309 H      1 LIG       0.11500
@<TRIPOS>BOND
      1       1       2 ar
      2       1       5 ar
      3       2       6 ar
      4       3       4 ar
      5       3       7 ar
      6       4       8 ar
      7       5       9 ar
      8       6      10 ar
      9       7       9 ar
     10       8      10 ar
     11       9      10 ar
     12       1      11 1
     13       2      12 1
     14       3      13 1
     15       4      14 1
     16       5      15 1
     17       6      16 1
     18       7      17 1
     19       8      18 1
@<TRIPOS>ALT_TYPE
CGenFF_4.0_ALT_TYPE_SET
CGenFF_4.0 1 CG2R61 2 CG2R61 3 CG2R61 4 CG2R61 5 CG2R61 6 CG2R61 7 CG2R61 8 CG2R61 9 CG2R61 10 CG2R61 11 HGR61 12 HGR61 13 HGR61 14 HGR61 15 HGR61 16 HGR61 17 HGR61 18 HGR61
@<TRIPOS>MOLECULE
naphtalene
 18 19 0 0 0
****
USER_CHARGES
INVALID_CHARGES
Pose:   9 Cluster:   9 Fr_nu: 336514 TotEn:   -12.14
@<TRIPOS>ATOM
      1 C1        -50.5903  -14.8861  -45.3359 C.ar   1 LIG      -0.11500
      2 C2        -49.5403  -14.4334  -46.1292 C.ar   1 LIG      -0.11500
      3 C3        -52.1727  -10.3139  -44.8218 C.ar   1 LIG      -0.11500
      4 C4        -51.1226   -9.8614  -45.6152 C.ar   1 LIG      -0.11500
      5 C5        -51.5101  -13.9784  -44.8101 C.ar   1 LIG      -0.11700
      6 C6        -49.4060  -13.0715  -46.3999 C.ar   1 LIG      -0.11700
      7 C7        -52.3070  -11.6760  -44.5512 C.ar   1 LIG      -0.11700
      8 C8        -50.2027  -10.7690  -46.1410 C.ar   1 LIG      -0.11700
      9 C9        -51.3903  -12.6038  -45.0722 C.ar   1 LIG       0.00400
     10 C10       -50.3225  -12.1436  -45.8789 C.ar   1 LIG       0.00400
     11 H1        -50.6940  -15.9464  -45.1251 H      1 LIG       0.11500
     12 H2        -48.8249  -15.1409  -46.5383 H      1 LIG       0.11500
     13 H3        -52.8887   -9.6068  -44.4125 H      1 LIG       0.11500
     14 H4        -51.0186   -8.8008  -45.8245 H      1 LIG       0.11500
     15 H5        -52.3228  -14.3547  -44.1921 H      1 LIG       0.11500
     16 H6        -48.5779  -12.7400  -47.0230 H      1 LIG       0.11500
     17 H7        -53.1356  -12.0073  -43.9289 H      1 LIG       0.11500
     18 H8        -49.3895  -10.3928  -46.7584 H      1 LIG       0.11500
@<TRIPOS>BOND
      1       1       2 ar
      2       1       5 ar
      3       2       6 ar
      4       3       4 ar
      5       3       7 ar
      6       4       8 ar
      7       5       9 ar
      8       6      10 ar
      9       7       9 ar
     10       8      10 ar
     11       9      10 ar
     12       1      11 1
     13       2      12 1
     14       3      13 1
     15       4      14 1
     16       5      15 1
     17       6      16 1
     18       7      17 1
     19       8      18 1
@<TRIPOS>ALT_TYPE
CGenFF_4.0_ALT_TYPE_SET
CGenFF_4.0 1 CG2R61 2 CG2R61 3 CG2R61 4 CG2R61 5 CG2R61 6 CG2R61 7 CG2R61 8 CG2R61 9 CG2R61 10 CG2R61 11 HGR61 12 HGR61 13 HGR61 14 HGR61 15 HGR61 16 HGR61 17 HGR61 18 HGR61
@<TRIPOS>MOLECULE
naphtalene
 18 19 0 0 0
****
USER_CHARGES
INVALID_CHARGES
Pose:  10 Cluster:  10 Fr_nu: 292204 TotEn:   -11.98
@<TRIPOS>ATOM
      1 C1        -60.9834   -1.4369  -21.7600 C.ar   1 LIG      -0.11500
      2 C2        -61.4197   -0.3837  -20.9617 C.ar   1 LIG      -0.11500
      3 C3        -62.0515    1.1416  -25.7454 C.ar   1 LIG      -0.11500
      4 C4        -62.4877    2.1947  -24.9470 C.ar   1 LIG      -0.11500
      5 C5        -61.0296   -1.3255  -23.1500 C.ar   1 LIG      -0.11700
      6 C6        -61.9037    0.7849  -21.5501 C.ar   1 LIG      -0.11700
      7 C7        -61.5674   -0.0271  -25.1568 C.ar   1 LIG      -0.11700
      8 C8        -62.4417    2.0834  -23.5570 C.ar   1 LIG      -0.11700
      9 C9        -61.5138   -0.1565  -23.7594 C.ar   1 LIG       0.00400
     10 C10       -61.9575    0.9144  -22.9476 C.ar   1 LIG       0.00400
     11 H1        -60.6072   -2.3467  -21.3013 H      1 LIG       0.11500
     12 H2        -61.3831   -0.4714  -19.8798 H      1 LIG       0.11500
     13 H3        -62.0877    1.2287  -26.8276 H      1 LIG       0.11500
     14 H4        -62.8652    3.1037  -25.4062 H      1 LIG       0.11500
     15 H5        -60.6837   -2.1616  -23.7543 H      1 LIG       0.11500
     16 H6        -62.2390    1.5957  -20.9067 H      1 LIG       0.11500
     17 H7        -61.2314   -0.8374  -25.8004 H      1 LIG       0.11500
     18 H8        -62.7882    2.9191  -22.9525 H      1 LIG       0.11500
@<TRIPOS>BOND
      1       1       2 ar
      2       1       5 ar
      3       2       6 ar
      4       3       4 ar
      5       3       7 ar
      6       4       8 ar
      7       5       9 ar
      8       6      10 ar
      9       7       9 ar
     10       8      10 ar
     11       9      10 ar
     12       1      11 1
     13       2      12 1
     14       3      13 1
     15       4      14 1
     16       5      15 1
     17       6      16 1
     18       7      17 1
     19       8      18 1
@<TRIPOS>ALT_TYPE
CGenFF_4.0_ALT_TYPE_SET
CGenFF_4.0 1 CG2R61 2 CG2R61 3 CG2R61 4 CG2R61 5 CG2R61 6 CG2R61 7 CG2R61 8 CG2R61 9 CG2R61 10 CG2R61 11 HGR61 12 HGR61 13 HGR61 14 HGR61 15 HGR61 16 HGR61 17 HGR61 18 HGR61
@<TRIPOS>MOLECULE
naphtalene
 18 19 0 0 0
****
USER_CHARGES
INVALID_CHARGES
Pose:  11 Cluster:  11 Fr_nu: 367690 TotEn:   -11.94
@<TRIPOS>ATOM
      1 C1        -79.7454   -8.8550  -29.4648 C.ar   1 LIG      -0.11500
      2 C2        -79.2495   -7.6639  -29.9865 C.ar   1 LIG      -0.11500
      3 C3        -75.7381   -9.3324  -26.7469 C.ar   1 LIG      -0.11500
      4 C4        -75.2423   -8.1413  -27.2687 C.ar   1 LIG      -0.11500
      5 C5        -78.9995   -9.5714  -28.5282 C.ar   1 LIG      -0.11700
      6 C6        -78.0061   -7.1845  -29.5739 C.ar   1 LIG      -0.11700
      7 C7        -76.9817   -9.8118  -27.1596 C.ar   1 LIG      -0.11700
      8 C8        -75.9880   -7.4249  -28.2053 C.ar   1 LIG      -0.11700
      9 C9        -77.7459   -9.1038  -28.1014 C.ar   1 LIG       0.00400
     10 C10       -77.2417   -7.8926  -28.6321 C.ar   1 LIG       0.00400
     11 H1        -80.7132   -9.2280  -29.7868 H      1 LIG       0.11500
     12 H2        -79.8310   -7.1069  -30.7154 H      1 LIG       0.11500
     13 H3        -75.1570   -9.8900  -26.0177 H      1 LIG       0.11500
     14 H4        -74.2738   -7.7696  -26.9474 H      1 LIG       0.11500
     15 H5        -79.4067  -10.5003  -28.1341 H      1 LIG       0.11500
     16 H6        -77.6383   -6.2510  -29.9946 H      1 LIG       0.11500
     17 H7        -77.3496  -10.7449  -26.7381 H      1 LIG       0.11500
     18 H8        -75.5807   -6.4964  -28.6002 H      1 LIG       0.11500
@<TRIPOS>BOND
      1       1       2 ar
      2       1       5 ar
      3       2       6 ar
      4       3       4 ar
      5       3       7 ar
      6       4       8 ar
      7       5       9 ar
      8       6      10 ar
      9       7       9 ar
     10       8      10 ar
     11       9      10 ar
     12       1      11 1
     13       2      12 1
     14       3      13 1
     15       4      14 1
     16       5      15 1
     17       6      16 1
     18       7      17 1
     19       8      18 1
@<TRIPOS>ALT_TYPE
CGenFF_4.0_ALT_TYPE_SET
CGenFF_4.0 1 CG2R61 2 CG2R61 3 CG2R61 4 CG2R61 5 CG2R61 6 CG2R61 7 CG2R61 8 CG2R61 9 CG2R61 10 CG2R61 11 HGR61 12 HGR61 13 HGR61 14 HGR61 15 HGR61 16 HGR61 17 HGR61 18 HGR61
@<TRIPOS>MOLECULE
naphtalene
 18 19 0 0 0
****
USER_CHARGES
INVALID_CHARGES
Pose:  12 Cluster:  12 Fr_nu: 255597 TotEn:   -11.78
@<TRIPOS>ATOM
      1 C1        -70.2817   -1.2493  -30.1771 C.ar   1 LIG      -0.11500
      2 C2        -69.3319   -0.2355  -30.0944 C.ar   1 LIG      -0.11500
      3 C3        -73.2355    1.7206  -32.6525 C.ar   1 LIG      -0.11500
      4 C4        -72.2856    2.7343  -32.5697 C.ar   1 LIG      -0.11500
      5 C5        -71.4917   -1.0210  -30.8331 C.ar   1 LIG      -0.11700
      6 C6        -69.5881    1.0104  -30.6673 C.ar   1 LIG      -0.11700
      7 C7        -72.9791    0.4745  -32.0797 C.ar   1 LIG      -0.11700
      8 C8        -71.0756    2.5061  -31.9137 C.ar   1 LIG      -0.11700
      9 C9        -71.7666    0.2271  -31.4155 C.ar   1 LIG       0.00400
     10 C10       -70.8007    1.2580  -31.3313 C.ar   1 LIG       0.00400
     11 H1        -70.0819   -2.2189  -29.7305 H      1 LIG       0.11500
     12 H2        -68.3901   -0.4145  -29.5838 H      1 LIG       0.11500
     13 H3        -74.1776    1.8988  -33.1633 H      1 LIG       0.11500
     14 H4        -72.4866    3.7041  -33.0153 H      1 LIG       0.11500
     15 H5        -72.2198   -1.8279  -30.8852 H      1 LIG       0.11500
     16 H6        -68.8311    1.7881  -30.5910 H      1 LIG       0.11500
     17 H7        -73.7360   -0.3032  -32.1568 H      1 LIG       0.11500
     18 H8        -70.3477    3.3131  -31.8608 H      1 LIG       0.11500
@<TRIPOS>BOND
      1       1       2 ar
      2       1       5 ar
      3       2       6 ar
      4       3       4 ar
      5       3       7 ar
      6       4       8 ar
      7       5       9 ar
      8       6      10 ar
      9       7       9 ar
     10       8      10 ar
     11       9      10 ar
     12       1      11 1
     13       2      12 1
     14       3      13 1
     15       4      14 1
     16       5      15 1
     17       6      16 1
     18       7      17 1
     19       8      18 1
@<TRIPOS>ALT_TYPE
CGenFF_4.0_ALT_TYPE_SET
CGenFF_4.0 1 CG2R61 2 CG2R61 3 CG2R61 4 CG2R61 5 CG2R61 6 CG2R61 7 CG2R61 8 CG2R61 9 CG2R61 10 CG2R61 11 HGR61 12 HGR61 13 HGR61 14 HGR61 15 HGR61 16 HGR61 17 HGR61 18 HGR61
@<TRIPOS>MOLECULE
naphtalene
 18 19 0 0 0
****
USER_CHARGES
INVALID_CHARGES
Pose:  13 Cluster:  13 Fr_nu: 318973 TotEn:   -11.72
@<TRIPOS>ATOM
      1 C1        -64.4639  -17.8907  -54.3011 C.ar   1 LIG      -0.11500
      2 C2        -65.7841  -18.3209  -54.2068 C.ar   1 LIG      -0.11500
      3 C3        -63.0519  -21.6107  -51.5009 C.ar   1 LIG      -0.11500
      4 C4        -64.3722  -22.0408  -51.4067 C.ar   1 LIG      -0.11500
      5 C5        -63.4508  -18.5982  -53.6534 C.ar   1 LIG      -0.11700
      6 C6        -66.0963  -19.4601  -53.4646 C.ar   1 LIG      -0.11700
      7 C7        -62.7397  -20.4714  -52.2433 C.ar   1 LIG      -0.11700
      8 C8        -65.3854  -21.3334  -52.0543 C.ar   1 LIG      -0.11700
      9 C9        -63.7468  -19.7471  -52.9018 C.ar   1 LIG       0.00400
     10 C10       -65.0893  -20.1845  -52.8059 C.ar   1 LIG       0.00400
     11 H1        -64.2215  -17.0035  -54.8787 H      1 LIG       0.11500
     12 H2        -66.5720  -17.7696  -54.7117 H      1 LIG       0.11500
     13 H3        -62.2633  -22.1618  -50.9963 H      1 LIG       0.11500
     14 H4        -64.6141  -22.9273  -50.8278 H      1 LIG       0.11500
     15 H5        -62.4259  -18.2434  -53.7405 H      1 LIG       0.11500
     16 H6        -67.1350  -19.7785  -53.4050 H      1 LIG       0.11500
     17 H7        -61.7009  -20.1537  -52.3034 H      1 LIG       0.11500
     18 H8        -66.4105  -21.6876  -51.9667 H      1 LIG       0.11500
@<TRIPOS>BOND
      1       1       2 ar
      2       1       5 ar
      3       2       6 ar
      4       3       4 ar
      5       3       7 ar
      6       4       8 ar
      7       5       9 ar
      8       6      10 ar
      9       7       9 ar
     10       8      10 ar
     11       9      10 ar
     12       1      11 1
     13       2      12 1
     14       3      13 1
     15       4      14 1
     16       5      15 1
     17       6      16 1
     18       7      17 1
     19       8      18 1
@<TRIPOS>ALT_TYPE
CGenFF_4.0_ALT_TYPE_SET
CGenFF_4.0 1 CG2R61 2 CG2R61 3 CG2R61 4 CG2R61 5 CG2R61 6 CG2R61 7 CG2R61 8 CG2R61 9 CG2R61 10 CG2R61 11 HGR61 12 HGR61 13 HGR61 14 HGR61 15 HGR61 16 HGR61 17 HGR61 18 HGR61
@<TRIPOS>MOLECULE
naphtalene
 18 19 0 0 0
****
USER_CHARGES
INVALID_CHARGES
Pose:  14 Cluster:  14 Fr_nu: 567501 TotEn:   -11.67
@<TRIPOS>ATOM
      1 C1        -65.9975  -18.4253  -54.0067 C.ar   1 LIG      -0.11500
      2 C2        -65.9310  -19.1486  -55.1937 C.ar   1 LIG      -0.11500
      3 C3        -65.1758  -22.5000  -51.4780 C.ar   1 LIG      -0.11500
      4 C4        -65.1093  -23.2233  -52.6652 C.ar   1 LIG      -0.11500
      5 C5        -65.8269  -19.0737  -52.7831 C.ar   1 LIG      -0.11700
      6 C6        -65.6937  -20.5230  -55.1620 C.ar   1 LIG      -0.11700
      7 C7        -65.4131  -21.1255  -51.5098 C.ar   1 LIG      -0.11700
      8 C8        -65.2800  -22.5750  -53.8887 C.ar   1 LIG      -0.11700
      9 C9        -65.5872  -20.4566  -52.7323 C.ar   1 LIG       0.00400
     10 C10       -65.5197  -21.1921  -53.9395 C.ar   1 LIG       0.00400
     11 H1        -66.1829  -17.3554  -54.0320 H      1 LIG       0.11500
     12 H2        -66.0637  -18.6429  -56.1457 H      1 LIG       0.11500
     13 H3        -65.0430  -23.0053  -50.5255 H      1 LIG       0.11500
     14 H4        -64.9254  -24.2933  -52.6392 H      1 LIG       0.11500
     15 H5        -65.8833  -18.4883  -51.8677 H      1 LIG       0.11500
     16 H6        -65.6452  -21.0684  -56.1023 H      1 LIG       0.11500
     17 H7        -65.4607  -20.5802  -50.5695 H      1 LIG       0.11500
     18 H8        -65.2244  -23.1603  -54.8043 H      1 LIG       0.11500
@<TRIPOS>BOND
      1       1       2 ar
      2       1       5 ar
      3       2       6 ar
      4       3       4 ar
      5       3       7 ar
      6       4       8 ar
      7       5       9 ar
      8       6      10 ar
      9       7       9 ar
     10       8      10 ar
     11       9      10 ar
     12       1      11 1
     13       2      12 1
     14       3      13 1
     15       4      14 1
     16       5      15 1
     17       6      16 1
     18       7      17 1
     19       8      18 1
@<TRIPOS>ALT_TYPE
CGenFF_4.0_ALT_TYPE_SET
CGenFF_4.0 1 CG2R61 2 CG2R61 3 CG2R61 4 CG2R61 5 CG2R61 6 CG2R61 7 CG2R61 8 CG2R61 9 CG2R61 10 CG2R61 11 HGR61 12 HGR61 13 HGR61 14 HGR61 15 HGR61 16 HGR61 17 HGR61 18 HGR61
@<TRIPOS>MOLECULE
naphtalene
 18 19 0 0 0
****
USER_CHARGES
INVALID_CHARGES
Pose:  15 Cluster:  15 Fr_nu: 102257 TotEn:   -11.59
@<TRIPOS>ATOM
      1 C1        -54.1893    4.2713  -38.8451 C.ar   1 LIG      -0.11500
      2 C2        -53.9356    3.5695  -40.0197 C.ar   1 LIG      -0.11500
      3 C3        -58.5196    2.0841  -38.4740 C.ar   1 LIG      -0.11500
      4 C4        -58.2658    1.3823  -39.6487 C.ar   1 LIG      -0.11500
      5 C5        -55.3916    4.0806  -38.1633 C.ar   1 LIG      -0.11700
      6 C6        -54.8829    2.6743  -40.5173 C.ar   1 LIG      -0.11700
      7 C7        -57.5721    2.9792  -37.9765 C.ar   1 LIG      -0.11700
      8 C8        -57.0636    1.5730  -40.3306 C.ar   1 LIG      -0.11700
      9 C9        -56.3566    3.1836  -38.6497 C.ar   1 LIG       0.00400
     10 C10       -56.0985    2.4700  -39.8442 C.ar   1 LIG       0.00400
     11 H1        -53.4517    4.9684  -38.4585 H      1 LIG       0.11500
     12 H2        -52.9992    3.7184  -40.5495 H      1 LIG       0.11500
     13 H3        -59.4559    1.9354  -37.9436 H      1 LIG       0.11500
     14 H4        -59.0043    0.6864  -40.0356 H      1 LIG       0.11500
     15 H5        -55.5688    4.6403  -37.2472 H      1 LIG       0.11500
     16 H6        -54.6632    2.1361  -41.4370 H      1 LIG       0.11500
     17 H7        -57.7917    3.5167  -37.0564 H      1 LIG       0.11500
     18 H8        -56.8864    1.0140  -41.2472 H      1 LIG       0.11500
@<TRIPOS>BOND
      1       1       2 ar
      2       1       5 ar
      3       2       6 ar
      4       3       4 ar
      5       3       7 ar
      6       4       8 ar
      7       5       9 ar
      8       6      10 ar
      9       7       9 ar
     10       8      10 ar
     11       9      10 ar
     12       1      11 1
     13       2      12 1
     14       3      13 1
     15       4      14 1
     16       5      15 1
     17       6      16 1
     18       7      17 1
     19       8      18 1
@<TRIPOS>ALT_TYPE
CGenFF_4.0_ALT_TYPE_SET
CGenFF_4.0 1 CG2R61 2 CG2R61 3 CG2R61 4 CG2R61 5 CG2R61 6 CG2R61 7 CG2R61 8 CG2R61 9 CG2R61 10 CG2R61 11 HGR61 12 HGR61 13 HGR61 14 HGR61 15 HGR61 16 HGR61 17 HGR61 18 HGR61
@<TRIPOS>MOLECULE
naphtalene
 18 19 0 0 0
****
USER_CHARGES
INVALID_CHARGES
Pose:  16 Cluster:  16 Fr_nu: 255095 TotEn:   -11.54
@<TRIPOS>ATOM
      1 C1        -85.5670  -22.8083  -46.1777 C.ar   1 LIG      -0.11500
      2 C2        -85.0049  -21.5538  -45.9605 C.ar   1 LIG      -0.11500
      3 C3        -81.3800  -24.3479  -48.1198 C.ar   1 LIG      -0.11500
      4 C4        -80.8180  -23.0934  -47.9026 C.ar   1 LIG      -0.11500
      5 C5        -84.8098  -23.8201  -46.7688 C.ar   1 LIG      -0.11700
      6 C6        -83.6836  -21.3062  -46.3335 C.ar   1 LIG      -0.11700
      7 C7        -82.7014  -24.5954  -47.7467 C.ar   1 LIG      -0.11700
      8 C8        -81.5751  -22.0814  -47.3116 C.ar   1 LIG      -0.11700
      9 C9        -83.4782  -23.5886  -47.1506 C.ar   1 LIG       0.00400
     10 C10       -82.9067  -22.3129  -46.9297 C.ar   1 LIG       0.00400
     11 H1        -86.5958  -23.0003  -45.8876 H      1 LIG       0.11500
     12 H2        -85.5951  -20.7669  -45.5001 H      1 LIG       0.11500
     13 H3        -80.7901  -25.1355  -48.5801 H      1 LIG       0.11500
     14 H4        -79.7896  -22.9015  -48.1941 H      1 LIG       0.11500
     15 H5        -85.2699  -24.7930  -46.9293 H      1 LIG       0.11500
     16 H6        -83.2645  -20.3183  -46.1538 H      1 LIG       0.11500
     17 H7        -83.1199  -25.5836  -47.9257 H      1 LIG       0.11500
     18 H8        -81.1154  -21.1082  -47.1516 H      1 LIG       0.11500
@<TRIPOS>BOND
      1       1       2 ar
      2       1       5 ar
      3       2       6 ar
      4       3       4 ar
      5       3       7 ar
      6       4       8 ar
      7       5       9 ar
      8       6      10 ar
      9       7       9 ar
     10       8      10 ar
     11       9      10 ar
     12       1      11 1
     13       2      12 1
     14       3      13 1
     15       4      14 1
     16       5      15 1
     17       6      16 1
     18       7      17 1
     19       8      18 1
@<TRIPOS>ALT_TYPE
CGenFF_4.0_ALT_TYPE_SET
CGenFF_4.0 1 CG2R61 2 CG2R61 3 CG2R61 4 CG2R61 5 CG2R61 6 CG2R61 7 CG2R61 8 CG2R61 9 CG2R61 10 CG2R61 11 HGR61 12 HGR61 13 HGR61 14 HGR61 15 HGR61 16 HGR61 17 HGR61 18 HGR61
@<TRIPOS>MOLECULE
naphtalene
 18 19 0 0 0
****
USER_CHARGES
INVALID_CHARGES
Pose:  17 Cluster:  17 Fr_nu:   2304 TotEn:   -11.49
@<TRIPOS>ATOM
      1 C1        -59.6682    5.6703  -44.8885 C.ar   1 LIG      -0.11500
      2 C2        -59.9112    4.3234  -45.1408 C.ar   1 LIG      -0.11500
      3 C3        -64.1355    6.1251  -43.0151 C.ar   1 LIG      -0.11500
      4 C4        -64.3784    4.7782  -43.2674 C.ar   1 LIG      -0.11500
      5 C5        -60.6552    6.4592  -44.2969 C.ar   1 LIG      -0.11700
      6 C6        -61.1419    3.7602  -44.8024 C.ar   1 LIG      -0.11700
      7 C7        -62.9047    6.6883  -43.3534 C.ar   1 LIG      -0.11700
      8 C8        -63.3915    3.9891  -43.8591 C.ar   1 LIG      -0.11700
      9 C9        -61.8999    5.9090  -43.9497 C.ar   1 LIG       0.00400
     10 C10       -62.1469    4.5394  -44.2063 C.ar   1 LIG       0.00400
     11 H1        -58.7102    6.1083  -45.1527 H      1 LIG       0.11500
     12 H2        -59.1421    3.7100  -45.6012 H      1 LIG       0.11500
     13 H3        -64.9043    6.7391  -42.5545 H      1 LIG       0.11500
     14 H4        -65.3371    4.3410  -43.0043 H      1 LIG       0.11500
     15 H5        -60.4434    7.5099  -44.1093 H      1 LIG       0.11500
     16 H6        -61.3098    2.7051  -45.0082 H      1 LIG       0.11500
     17 H7        -62.7367    7.7432  -43.1468 H      1 LIG       0.11500
     18 H8        -63.6034    2.9386  -44.0474 H      1 LIG       0.11500
@<TRIPOS>BOND
      1       1       2 ar
      2       1       5 ar
      3       2       6 ar
      4       3       4 ar
      5       3       7 ar
      6       4       8 ar
      7       5       9 ar
      8       6      10 ar
      9       7       9 ar
     10       8      10 ar
     11       9      10 ar
     12       1      11 1
     13       2      12 1
     14       3      13 1
     15       4      14 1
     16       5      15 1
     17       6      16 1
     18       7      17 1
     19       8      18 1
@<TRIPOS>ALT_TYPE
CGenFF_4.0_ALT_TYPE_SET
CGenFF_4.0 1 CG2R61 2 CG2R61 3 CG2R61 4 CG2R61 5 CG2R61 6 CG2R61 7 CG2R61 8 CG2R61 9 CG2R61 10 CG2R61 11 HGR61 12 HGR61 13 HGR61 14 HGR61 15 HGR61 16 HGR61 17 HGR61 18 HGR61
@<TRIPOS>MOLECULE
naphtalene
 18 19 0 0 0
****
USER_CHARGES
INVALID_CHARGES
Pose:  18 Cluster:  18 Fr_nu: 159397 TotEn:   -11.24
@<TRIPOS>ATOM
      1 C1        -81.5394  -14.4640  -44.9306 C.ar   1 LIG      -0.11500
      2 C2        -81.1486  -15.2389  -43.8427 C.ar   1 LIG      -0.11500
      3 C3        -79.7457  -10.5007  -42.7517 C.ar   1 LIG      -0.11500
      4 C4        -79.3550  -11.2757  -41.6638 C.ar   1 LIG      -0.11500
      5 C5        -81.2903  -13.0912  -44.9358 C.ar   1 LIG      -0.11700
      6 C6        -80.5073  -14.6442  -42.7558 C.ar   1 LIG      -0.11700
      7 C7        -80.3870  -11.0955  -43.8387 C.ar   1 LIG      -0.11700
      8 C8        -79.6041  -12.6484  -41.6585 C.ar   1 LIG      -0.11700
      9 C9        -80.6458  -12.4758  -43.8503 C.ar   1 LIG       0.00400
     10 C10       -80.2485  -13.2639  -42.7440 C.ar   1 LIG       0.00400
     11 H1        -82.0392  -14.9274  -45.7762 H      1 LIG       0.11500
     12 H2        -81.3428  -16.3075  -43.8397 H      1 LIG       0.11500
     13 H3        -79.5517   -9.4318  -42.7554 H      1 LIG       0.11500
     14 H4        -78.8565  -10.8115  -40.8179 H      1 LIG       0.11500
     15 H5        -81.6050  -12.5050  -45.7968 H      1 LIG       0.11500
     16 H6        -80.2101  -15.2693  -41.9163 H      1 LIG       0.11500
     17 H7        -80.6834  -10.4703  -44.6784 H      1 LIG       0.11500
     18 H8        -79.2901  -13.2348  -40.7973 H      1 LIG       0.11500
@<TRIPOS>BOND
      1       1       2 ar
      2       1       5 ar
      3       2       6 ar
      4       3       4 ar
      5       3       7 ar
      6       4       8 ar
      7       5       9 ar
      8       6      10 ar
      9       7       9 ar
     10       8      10 ar
     11       9      10 ar
     12       1      11 1
     13       2      12 1
     14       3      13 1
     15       4      14 1
     16       5      15 1
     17       6      16 1
     18       7      17 1
     19       8      18 1
@<TRIPOS>ALT_TYPE
CGenFF_4.0_ALT_TYPE_SET
CGenFF_4.0 1 CG2R61 2 CG2R61 3 CG2R61 4 CG2R61 5 CG2R61 6 CG2R61 7 CG2R61 8 CG2R61 9 CG2R61 10 CG2R61 11 HGR61 12 HGR61 13 HGR61 14 HGR61 15 HGR61 16 HGR61 17 HGR61 18 HGR61
@<TRIPOS>MOLECULE
naphtalene
 18 19 0 0 0
****
USER_CHARGES
INVALID_CHARGES
Pose:  19 Cluster:  19 Fr_nu: 390439 TotEn:   -11.20
@<TRIPOS>ATOM
      1 C1        -81.5380  -16.3996  -44.1690 C.ar   1 LIG      -0.11500
      2 C2        -81.6164  -16.1876  -45.5423 C.ar   1 LIG      -0.11500
      3 C3        -77.2032  -14.1919  -44.0761 C.ar   1 LIG      -0.11500
      4 C4        -77.2817  -13.9800  -45.4493 C.ar   1 LIG      -0.11500
      5 C5        -80.4226  -15.9579  -43.4567 C.ar   1 LIG      -0.11700
      6 C6        -80.5799  -15.5333  -46.2085 C.ar   1 LIG      -0.11700
      7 C7        -78.2398  -14.8462  -43.4098 C.ar   1 LIG      -0.11700
      8 C8        -78.3970  -14.4216  -46.1618 C.ar   1 LIG      -0.11700
      9 C9        -79.3699  -15.2975  -44.1110 C.ar   1 LIG       0.00400
     10 C10       -79.4497  -15.0821  -45.5074 C.ar   1 LIG       0.00400
     11 H1        -82.3449  -16.9095  -43.6510 H      1 LIG       0.11500
     12 H2        -82.4852  -16.5316  -46.0958 H      1 LIG       0.11500
     13 H3        -76.3345  -13.8479  -43.5217 H      1 LIG       0.11500
     14 H4        -76.4738  -13.4713  -45.9670 H      1 LIG       0.11500
     15 H5        -80.3825  -16.1349  -42.3838 H      1 LIG       0.11500
     16 H6        -80.6626  -15.3780  -47.2822 H      1 LIG       0.11500
     17 H7        -78.1573  -15.0007  -42.3360 H      1 LIG       0.11500
     18 H8        -78.4370  -14.2455  -47.2348 H      1 LIG       0.11500
@<TRIPOS>BOND
      1       1       2 ar
      2       1       5 ar
      3       2       6 ar
      4       3       4 ar
      5       3       7 ar
      6       4       8 ar
      7       5       9 ar
      8       6      10 ar
      9       7       9 ar
     10       8      10 ar
     11       9      10 ar
     12       1      11 1
     13       2      12 1
     14       3      13 1
     15       4      14 1
     16       5      15 1
     17       6      16 1
     18       7      17 1
     19       8      18 1
@<TRIPOS>ALT_TYPE
CGenFF_4.0_ALT_TYPE_SET
CGenFF_4.0 1 CG2R61 2 CG2R61 3 CG2R61 4 CG2R61 5 CG2R61 6 CG2R61 7 CG2R61 8 CG2R61 9 CG2R61 10 CG2R61 11 HGR61 12 HGR61 13 HGR61 14 HGR61 15 HGR61 16 HGR61 17 HGR61 18 HGR61
@<TRIPOS>MOLECULE
naphtalene
 18 19 0 0 0
****
USER_CHARGES
INVALID_CHARGES
Pose:  20 Cluster:  20 Fr_nu: 608411 TotEn:   -11.14
@<TRIPOS>ATOM
      1 C1        -60.3044   -3.2159  -22.0197 C.ar   1 LIG      -0.11500
      2 C2        -59.9353   -2.9945  -20.6963 C.ar   1 LIG      -0.11500
      3 C3        -62.6379    1.0530  -22.0827 C.ar   1 LIG      -0.11500
      4 C4        -62.2687    1.2743  -20.7592 C.ar   1 LIG      -0.11500
      5 C5        -61.0690   -2.2673  -22.6997 C.ar   1 LIG      -0.11700
      6 C6        -60.3291   -1.8239  -20.0476 C.ar   1 LIG      -0.11700
      7 C7        -62.2440   -0.1177  -22.7314 C.ar   1 LIG      -0.11700
      8 C8        -61.5043    0.3258  -20.0792 C.ar   1 LIG      -0.11700
      9 C9        -61.4743   -1.0833  -22.0623 C.ar   1 LIG       0.00400
     10 C10       -61.0989   -0.8583  -20.7165 C.ar   1 LIG       0.00400
     11 H1        -59.9980   -4.1277  -22.5241 H      1 LIG       0.11500
     12 H2        -59.3399   -3.7335  -20.1680 H      1 LIG       0.11500
     13 H3        -63.2333    1.7918  -22.6117 H      1 LIG       0.11500
     14 H4        -62.5766    2.1856  -20.2550 H      1 LIG       0.11500
     15 H5        -61.3464   -2.4616  -23.7337 H      1 LIG       0.11500
     16 H6        -60.0287   -1.6715  -19.0130 H      1 LIG       0.11500
     17 H7        -62.5438   -0.2695  -23.7662 H      1 LIG       0.11500
     18 H8        -61.2274    0.5195  -19.0449 H      1 LIG       0.11500
@<TRIPOS>BOND
      1       1       2 ar
      2       1       5 ar
      3       2       6 ar
      4       3       4 ar
      5       3       7 ar
      6       4       8 ar
      7       5       9 ar
      8       6      10 ar
      9       7       9 ar
     10       8      10 ar
     11       9      10 ar
     12       1      11 1
     13       2      12 1
     14       3      13 1
     15       4      14 1
     16       5      15 1
     17       6      16 1
     18       7      17 1
     19       8      18 1
@<TRIPOS>ALT_TYPE
CGenFF_4.0_ALT_TYPE_SET
CGenFF_4.0 1 CG2R61 2 CG2R61 3 CG2R61 4 CG2R61 5 CG2R61 6 CG2R61 7 CG2R61 8 CG2R61 9 CG2R61 10 CG2R61 11 HGR61 12 HGR61 13 HGR61 14 HGR61 15 HGR61 16 HGR61 17 HGR61 18 HGR61
@<TRIPOS>MOLECULE
naphtalene
 18 19 0 0 0
****
USER_CHARGES
INVALID_CHARGES
Pose:  21 Cluster:  21 Fr_nu:  70402 TotEn:   -11.11
@<TRIPOS>ATOM
      1 C1        -70.1069    0.2357  -30.3080 C.ar   1 LIG      -0.11500
      2 C2        -70.3457   -0.8983  -29.5373 C.ar   1 LIG      -0.11500
      3 C3        -74.0822   -0.7202  -32.9455 C.ar   1 LIG      -0.11500
      4 C4        -74.3208   -1.8541  -32.1747 C.ar   1 LIG      -0.11500
      5 C5        -70.9739    0.5676  -31.3495 C.ar   1 LIG      -0.11700
      6 C6        -71.4521   -1.7047  -29.8050 C.ar   1 LIG      -0.11700
      7 C7        -72.9756    0.0863  -32.6777 C.ar   1 LIG      -0.11700
      8 C8        -73.4539   -2.1862  -31.1332 C.ar   1 LIG      -0.11700
      9 C9        -72.0925   -0.2327  -31.6333 C.ar   1 LIG       0.00400
     10 C10       -72.3352   -1.3858  -30.8495 C.ar   1 LIG       0.00400
     11 H1        -69.2450    0.8628  -30.0995 H      1 LIG       0.11500
     12 H2        -69.6703   -1.1556  -28.7266 H      1 LIG       0.11500
     13 H3        -74.7574   -0.4621  -33.7565 H      1 LIG       0.11500
     14 H4        -75.1820   -2.4816  -32.3846 H      1 LIG       0.11500
     15 H5        -70.7674    1.4584  -31.9392 H      1 LIG       0.11500
     16 H6        -71.6196   -2.5861  -29.1895 H      1 LIG       0.11500
     17 H7        -72.8088    0.9680  -33.2928 H      1 LIG       0.11500
     18 H8        -73.6597   -3.0774  -30.5439 H      1 LIG       0.11500
@<TRIPOS>BOND
      1       1       2 ar
      2       1       5 ar
      3       2       6 ar
      4       3       4 ar
      5       3       7 ar
      6       4       8 ar
      7       5       9 ar
      8       6      10 ar
      9       7       9 ar
     10       8      10 ar
     11       9      10 ar
     12       1      11 1
     13       2      12 1
     14       3      13 1
     15       4      14 1
     16       5      15 1
     17       6      16 1
     18       7      17 1
     19       8      18 1
@<TRIPOS>ALT_TYPE
CGenFF_4.0_ALT_TYPE_SET
CGenFF_4.0 1 CG2R61 2 CG2R61 3 CG2R61 4 CG2R61 5 CG2R61 6 CG2R61 7 CG2R61 8 CG2R61 9 CG2R61 10 CG2R61 11 HGR61 12 HGR61 13 HGR61 14 HGR61 15 HGR61 16 HGR61 17 HGR61 18 HGR61
@<TRIPOS>MOLECULE
naphtalene
 18 19 0 0 0
****
USER_CHARGES
INVALID_CHARGES
Pose:  22 Cluster:  22 Fr_nu: 300216 TotEn:   -11.01
@<TRIPOS>ATOM
      1 C1        -76.0360  -13.4184  -43.4765 C.ar   1 LIG      -0.11500
      2 C2        -76.8796  -14.5202  -43.5815 C.ar   1 LIG      -0.11500
      3 C3        -79.5977  -10.8967  -41.3252 C.ar   1 LIG      -0.11500
      4 C4        -80.4412  -11.9987  -41.4302 C.ar   1 LIG      -0.11500
      5 C5        -76.4967  -12.2393  -42.8898 C.ar   1 LIG      -0.11700
      6 C6        -78.1870  -14.4475  -43.1002 C.ar   1 LIG      -0.11700
      7 C7        -78.2902  -10.9695  -41.8064 C.ar   1 LIG      -0.11700
      8 C8        -79.9807  -13.1777  -42.0169 C.ar   1 LIG      -0.11700
      9 C9        -77.8098  -12.1483  -42.4000 C.ar   1 LIG       0.00400
     10 C10       -78.6676  -13.2688  -42.5068 C.ar   1 LIG       0.00400
     11 H1        -75.0184  -13.4754  -43.8519 H      1 LIG       0.11500
     12 H2        -76.5199  -15.4377  -44.0382 H      1 LIG       0.11500
     13 H3        -79.9568   -9.9788  -40.8683 H      1 LIG       0.11500
     14 H4        -81.4591  -11.9406  -41.0559 H      1 LIG       0.11500
     15 H5        -75.8199  -11.3904  -42.8188 H      1 LIG       0.11500
     16 H6        -78.8288  -15.3213  -43.1923 H      1 LIG       0.11500
     17 H7        -77.6483  -10.0960  -41.7135 H      1 LIG       0.11500
     18 H8        -80.6575  -14.0266  -42.0888 H      1 LIG       0.11500
@<TRIPOS>BOND
      1       1       2 ar
      2       1       5 ar
      3       2       6 ar
      4       3       4 ar
      5       3       7 ar
      6       4       8 ar
      7       5       9 ar
      8       6      10 ar
      9       7       9 ar
     10       8      10 ar
     11       9      10 ar
     12       1      11 1
     13       2      12 1
     14       3      13 1
     15       4      14 1
     16       5      15 1
     17       6      16 1
     18       7      17 1
     19       8      18 1
@<TRIPOS>ALT_TYPE
CGenFF_4.0_ALT_TYPE_SET
CGenFF_4.0 1 CG2R61 2 CG2R61 3 CG2R61 4 CG2R61 5 CG2R61 6 CG2R61 7 CG2R61 8 CG2R61 9 CG2R61 10 CG2R61 11 HGR61 12 HGR61 13 HGR61 14 HGR61 15 HGR61 16 HGR61 17 HGR61 18 HGR61
@<TRIPOS>MOLECULE
naphtalene
 18 19 0 0 0
****
USER_CHARGES
INVALID_CHARGES
Pose:  23 Cluster:  23 Fr_nu:   5868 TotEn:   -10.98
@<TRIPOS>ATOM
      1 C1        -66.9600   -0.2030  -25.7407 C.ar   1 LIG      -0.11500
      2 C2        -66.8875    0.0050  -27.1148 C.ar   1 LIG      -0.11500
      3 C3        -62.3022    1.1302  -25.2936 C.ar   1 LIG      -0.11500
      4 C4        -62.2298    1.3381  -26.6677 C.ar   1 LIG      -0.11500
      5 C5        -65.8402    0.0236  -24.9399 C.ar   1 LIG      -0.11700
      6 C6        -65.6952    0.4403  -27.6936 C.ar   1 LIG      -0.11700
      7 C7        -63.4947    0.6950  -24.7147 C.ar   1 LIG      -0.11700
      8 C8        -63.3496    1.1115  -27.4686 C.ar   1 LIG      -0.11700
      9 C9        -64.6317    0.4619  -25.5055 C.ar   1 LIG       0.00400
     10 C10       -64.5581    0.6733  -26.9030 C.ar   1 LIG       0.00400
     11 H1        -67.8884   -0.5424  -25.2907 H      1 LIG       0.11500
     12 H2        -67.7600   -0.1714  -27.7372 H      1 LIG       0.11500
     13 H3        -61.4299    1.3067  -24.6704 H      1 LIG       0.11500
     14 H4        -61.3008    1.6762  -27.1173 H      1 LIG       0.11500
     15 H5        -65.9196   -0.1459  -23.8681 H      1 LIG       0.11500
     16 H6        -65.6614    0.5968  -28.7698 H      1 LIG       0.11500
     17 H7        -63.5284    0.5393  -23.6385 H      1 LIG       0.11500
     18 H8        -63.2701    1.2803  -28.5406 H      1 LIG       0.11500
@<TRIPOS>BOND
      1       1       2 ar
      2       1       5 ar
      3       2       6 ar
      4       3       4 ar
      5       3       7 ar
      6       4       8 ar
      7       5       9 ar
      8       6      10 ar
      9       7       9 ar
     10       8      10 ar
     11       9      10 ar
     12       1      11 1
     13       2      12 1
     14       3      13 1
     15       4      14 1
     16       5      15 1
     17       6      16 1
     18       7      17 1
     19       8      18 1
@<TRIPOS>ALT_TYPE
CGenFF_4.0_ALT_TYPE_SET
CGenFF_4.0 1 CG2R61 2 CG2R61 3 CG2R61 4 CG2R61 5 CG2R61 6 CG2R61 7 CG2R61 8 CG2R61 9 CG2R61 10 CG2R61 11 HGR61 12 HGR61 13 HGR61 14 HGR61 15 HGR61 16 HGR61 17 HGR61 18 HGR61
@<TRIPOS>MOLECULE
naphtalene
 18 19 0 0 0
****
USER_CHARGES
INVALID_CHARGES
Pose:  24 Cluster:  24 Fr_nu:  85279 TotEn:   -10.97
@<TRIPOS>ATOM
      1 C1        -62.4637  -21.9319  -25.1368 C.ar   1 LIG      -0.11500
      2 C2        -61.2355  -21.3817  -24.7824 C.ar   1 LIG      -0.11500
      3 C3        -60.3022  -26.2069  -25.9886 C.ar   1 LIG      -0.11500
      4 C4        -59.0741  -25.6565  -25.6342 C.ar   1 LIG      -0.11500
      5 C5        -62.5436  -23.2693  -25.5261 C.ar   1 LIG      -0.11700
      6 C6        -60.0826  -22.1664  -24.8159 C.ar   1 LIG      -0.11700
      7 C7        -61.4552  -25.4221  -25.9550 C.ar   1 LIG      -0.11700
      8 C8        -58.9940  -24.3191  -25.2450 C.ar   1 LIG      -0.11700
      9 C9        -61.3933  -24.0741  -25.5657 C.ar   1 LIG       0.00400
     10 C10       -60.1444  -23.5144  -25.2054 C.ar   1 LIG       0.00400
     11 H1        -63.3608  -21.3204  -25.1111 H      1 LIG       0.11500
     12 H2        -61.1744  -20.3405  -24.4793 H      1 LIG       0.11500
     13 H3        -60.3640  -27.2483  -26.2918 H      1 LIG       0.11500
     14 H4        -58.1771  -26.2682  -25.6615 H      1 LIG       0.11500
     15 H5        -63.5142  -23.6783  -25.7993 H      1 LIG       0.11500
     16 H6        -59.1333  -21.7156  -24.5343 H      1 LIG       0.11500
     17 H7        -62.4045  -25.8733  -26.2359 H      1 LIG       0.11500
     18 H8        -58.0234  -23.9097  -24.9724 H      1 LIG       0.11500
@<TRIPOS>BOND
      1       1       2 ar
      2       1       5 ar
      3       2       6 ar
      4       3       4 ar
      5       3       7 ar
      6       4       8 ar
      7       5       9 ar
      8       6      10 ar
      9       7       9 ar
     10       8      10 ar
     11       9      10 ar
     12       1      11 1
     13       2      12 1
     14       3      13 1
     15       4      14 1
     16       5      15 1
     17       6      16 1
     18       7      17 1
     19       8      18 1
@<TRIPOS>ALT_TYPE
CGenFF_4.0_ALT_TYPE_SET
CGenFF_4.0 1 CG2R61 2 CG2R61 3 CG2R61 4 CG2R61 5 CG2R61 6 CG2R61 7 CG2R61 8 CG2R61 9 CG2R61 10 CG2R61 11 HGR61 12 HGR61 13 HGR61 14 HGR61 15 HGR61 16 HGR61 17 HGR61 18 HGR61
@<TRIPOS>MOLECULE
naphtalene
 18 19 0 0 0
****
USER_CHARGES
INVALID_CHARGES
Pose:  25 Cluster:  25 Fr_nu: 240538 TotEn:   -10.96
@<TRIPOS>ATOM
      1 C1        -61.6930    5.4823  -45.2279 C.ar   1 LIG      -0.11500
      2 C2        -60.8871    6.3790  -44.5327 C.ar   1 LIG      -0.11500
      3 C3        -58.7881    1.8219  -43.8729 C.ar   1 LIG      -0.11500
      4 C4        -57.9823    2.7187  -43.1778 C.ar   1 LIG      -0.11500
      5 C5        -61.3764    4.1235  -45.2404 C.ar   1 LIG      -0.11700
      6 C6        -59.7617    5.9207  -43.8475 C.ar   1 LIG      -0.11700
      7 C7        -59.9137    2.2803  -44.5581 C.ar   1 LIG      -0.11700
      8 C8        -58.2988    4.0775  -43.1652 C.ar   1 LIG      -0.11700
      9 C9        -60.2473    3.6445  -44.5562 C.ar   1 LIG       0.00400
     10 C10       -59.4279    4.5565  -43.8494 C.ar   1 LIG       0.00400
     11 H1        -62.5687    5.8397  -45.7616 H      1 LIG       0.11500
     12 H2        -61.1346    7.4365  -44.5233 H      1 LIG       0.11500
     13 H3        -58.5412    0.7640  -43.8826 H      1 LIG       0.11500
     14 H4        -57.1059    2.3609  -42.6454 H      1 LIG       0.11500
     15 H5        -62.0204    3.4407  -45.7908 H      1 LIG       0.11500
     16 H6        -59.1463    6.6394  -43.3103 H      1 LIG       0.11500
     17 H7        -60.5293    1.5613  -45.0945 H      1 LIG       0.11500
     18 H8        -57.6545    4.7606  -42.6155 H      1 LIG       0.11500
@<TRIPOS>BOND
      1       1       2 ar
      2       1       5 ar
      3       2       6 ar
      4       3       4 ar
      5       3       7 ar
      6       4       8 ar
      7       5       9 ar
      8       6      10 ar
      9       7       9 ar
     10       8      10 ar
     11       9      10 ar
     12       1      11 1
     13       2      12 1
     14       3      13 1
     15       4      14 1
     16       5      15 1
     17       6      16 1
     18       7      17 1
     19       8      18 1
@<TRIPOS>ALT_TYPE
CGenFF_4.0_ALT_TYPE_SET
CGenFF_4.0 1 CG2R61 2 CG2R61 3 CG2R61 4 CG2R61 5 CG2R61 6 CG2R61 7 CG2R61 8 CG2R61 9 CG2R61 10 CG2R61 11 HGR61 12 HGR61 13 HGR61 14 HGR61 15 HGR61 16 HGR61 17 HGR61 18 HGR61
@<TRIPOS>MOLECULE
naphtalene
 18 19 0 0 0
****
USER_CHARGES
INVALID_CHARGES
Pose:  26 Cluster:  26 Fr_nu: 290482 TotEn:   -10.94
@<TRIPOS>ATOM
      1 C1        -74.9500   -1.4760  -33.8620 C.ar   1 LIG      -0.11500
      2 C2        -75.3812   -0.2308  -34.3095 C.ar   1 LIG      -0.11500
      3 C3        -71.3439    0.6610  -31.3917 C.ar   1 LIG      -0.11500
      4 C4        -71.7752    1.9062  -31.8394 C.ar   1 LIG      -0.11500
      5 C5        -73.8384   -1.5705  -33.0242 C.ar   1 LIG      -0.11700
      6 C6        -74.7028    0.9246  -33.9211 C.ar   1 LIG      -0.11700
      7 C7        -72.0225   -0.4944  -31.7802 C.ar   1 LIG      -0.11700
      8 C8        -72.8868    2.0009  -32.6772 C.ar   1 LIG      -0.11700
      9 C9        -73.1433   -0.4179  -32.6231 C.ar   1 LIG       0.00400
     10 C10       -73.5819    0.8483  -33.0783 C.ar   1 LIG       0.00400
     11 H1        -75.4783   -2.3752  -34.1652 H      1 LIG       0.11500
     12 H2        -76.2469   -0.1583  -34.9615 H      1 LIG       0.11500
     13 H3        -70.4782    0.5878  -30.7395 H      1 LIG       0.11500
     14 H4        -71.2457    2.8049  -31.5370 H      1 LIG       0.11500
     15 H5        -73.5188   -2.5544  -32.6869 H      1 LIG       0.11500
     16 H6        -75.0578    1.8875  -34.2825 H      1 LIG       0.11500
     17 H7        -71.6678   -1.4571  -31.4180 H      1 LIG       0.11500
     18 H8        -73.2061    2.9846  -33.0153 H      1 LIG       0.11500
@<TRIPOS>BOND
      1       1       2 ar
      2       1       5 ar
      3       2       6 ar
      4       3       4 ar
      5       3       7 ar
      6       4       8 ar
      7       5       9 ar
      8       6      10 ar
      9       7       9 ar
     10       8      10 ar
     11       9      10 ar
     12       1      11 1
     13       2      12 1
     14       3      13 1
     15       4      14 1
     16       5      15 1
     17       6      16 1
     18       7      17 1
     19       8      18 1
@<TRIPOS>ALT_TYPE
CGenFF_4.0_ALT_TYPE_SET
CGenFF_4.0 1 CG2R61 2 CG2R61 3 CG2R61 4 CG2R61 5 CG2R61 6 CG2R61 7 CG2R61 8 CG2R61 9 CG2R61 10 CG2R61 11 HGR61 12 HGR61 13 HGR61 14 HGR61 15 HGR61 16 HGR61 17 HGR61 18 HGR61
@<TRIPOS>MOLECULE
naphtalene
 18 19 0 0 0
****
USER_CHARGES
INVALID_CHARGES
Pose:  27 Cluster:  27 Fr_nu:  12151 TotEn:   -10.71
@<TRIPOS>ATOM
      1 C1        -68.1020  -21.5949  -56.7707 C.ar   1 LIG      -0.11500
      2 C2        -68.1942  -20.2636  -57.1655 C.ar   1 LIG      -0.11500
      3 C3        -65.2123  -20.2992  -53.0770 C.ar   1 LIG      -0.11500
      4 C4        -65.3045  -18.9679  -53.4720 C.ar   1 LIG      -0.11500
      5 C5        -67.3384  -21.9415  -55.6556 C.ar   1 LIG      -0.11700
      6 C6        -67.5233  -19.2738  -56.4470 C.ar   1 LIG      -0.11700
      7 C7        -65.8833  -21.2891  -53.7956 C.ar   1 LIG      -0.11700
      8 C8        -66.0680  -18.6212  -54.5870 C.ar   1 LIG      -0.11700
      9 C9        -66.6563  -20.9583  -54.9205 C.ar   1 LIG       0.00400
     10 C10       -66.7501  -19.6045  -55.3221 C.ar   1 LIG       0.00400
     11 H1        -68.6241  -22.3652  -57.3308 H      1 LIG       0.11500
     12 H2        -68.7891  -19.9948  -58.0336 H      1 LIG       0.11500
     13 H3        -64.6175  -20.5687  -52.2088 H      1 LIG       0.11500
     14 H4        -64.7811  -18.1983  -52.9123 H      1 LIG       0.11500
     15 H5        -67.2803  -22.9886  -55.3655 H      1 LIG       0.11500
     16 H6        -67.6099  -18.2394  -56.7733 H      1 LIG       0.11500
     17 H7        -65.7972  -22.3232  -53.4686 H      1 LIG       0.11500
     18 H8        -66.1257  -17.5742  -54.8779 H      1 LIG       0.11500
@<TRIPOS>BOND
      1       1       2 ar
      2       1       5 ar
      3       2       6 ar
      4       3       4 ar
      5       3       7 ar
      6       4       8 ar
      7       5       9 ar
      8       6      10 ar
      9       7       9 ar
     10       8      10 ar
     11       9      10 ar
     12       1      11 1
     13       2      12 1
     14       3      13 1
     15       4      14 1
     16       5      15 1
     17       6      16 1
     18       7      17 1
     19       8      18 1
@<TRIPOS>ALT_TYPE
CGenFF_4.0_ALT_TYPE_SET
CGenFF_4.0 1 CG2R61 2 CG2R61 3 CG2R61 4 CG2R61 5 CG2R61 6 CG2R61 7 CG2R61 8 CG2R61 9 CG2R61 10 CG2R61 11 HGR61 12 HGR61 13 HGR61 14 HGR61 15 HGR61 16 HGR61 17 HGR61 18 HGR61
@<TRIPOS>MOLECULE
naphtalene
 18 19 0 0 0
****
USER_CHARGES
INVALID_CHARGES
Pose:  28 Cluster:  28 Fr_nu:  34117 TotEn:   -10.19
@<TRIPOS>ATOM
      1 C1        -58.2611    3.6828  -43.8382 C.ar   1 LIG      -0.11500
      2 C2        -59.1668    2.9423  -43.0844 C.ar   1 LIG      -0.11500
      3 C3        -54.7166    2.5309  -40.7106 C.ar   1 LIG      -0.11500
      4 C4        -55.6224    1.7905  -39.9568 C.ar   1 LIG      -0.11500
      5 C5        -56.9266    3.7685  -43.4402 C.ar   1 LIG      -0.11700
      6 C6        -58.7417    2.2848  -41.9298 C.ar   1 LIG      -0.11700
      7 C7        -55.1417    3.1884  -41.8653 C.ar   1 LIG      -0.11700
      8 C8        -56.9568    1.7047  -40.3547 C.ar   1 LIG      -0.11700
      9 C9        -56.4812    3.1131  -42.2807 C.ar   1 LIG       0.00400
     10 C10       -57.4023    2.3602  -41.5142 C.ar   1 LIG       0.00400
     11 H1        -58.5927    4.1950  -44.7367 H      1 LIG       0.11500
     12 H2        -60.2054    2.8760  -43.3952 H      1 LIG       0.11500
     13 H3        -53.6776    2.5975  -40.4003 H      1 LIG       0.11500
     14 H4        -55.2905    1.2797  -39.0577 H      1 LIG       0.11500
     15 H5        -56.2362    4.3533  -44.0446 H      1 LIG       0.11500
     16 H6        -59.4668    1.7112  -41.3561 H      1 LIG       0.11500
     17 H7        -54.4163    3.7612  -42.4392 H      1 LIG       0.11500
     18 H8        -57.6476    1.1206  -39.7500 H      1 LIG       0.11500
@<TRIPOS>BOND
      1       1       2 ar
      2       1       5 ar
      3       2       6 ar
      4       3       4 ar
      5       3       7 ar
      6       4       8 ar
      7       5       9 ar
      8       6      10 ar
      9       7       9 ar
     10       8      10 ar
     11       9      10 ar
     12       1      11 1
     13       2      12 1
     14       3      13 1
     15       4      14 1
     16       5      15 1
     17       6      16 1
     18       7      17 1
     19       8      18 1
@<TRIPOS>ALT_TYPE
CGenFF_4.0_ALT_TYPE_SET
CGenFF_4.0 1 CG2R61 2 CG2R61 3 CG2R61 4 CG2R61 5 CG2R61 6 CG2R61 7 CG2R61 8 CG2R61 9 CG2R61 10 CG2R61 11 HGR61 12 HGR61 13 HGR61 14 HGR61 15 HGR61 16 HGR61 17 HGR61 18 HGR61
@<TRIPOS>MOLECULE
naphtalene
 18 19 0 0 0
****
USER_CHARGES
INVALID_CHARGES
Pose:  29 Cluster:  29 Fr_nu: 302897 TotEn:   -10.14
@<TRIPOS>ATOM
      1 C1        -63.7176    3.8864  -44.4198 C.ar   1 LIG      -0.11500
      2 C2        -64.9876    4.4382  -44.2804 C.ar   1 LIG      -0.11500
      3 C3        -61.7378    8.0537  -42.8747 C.ar   1 LIG      -0.11500
      4 C4        -63.0079    8.6054  -42.7354 C.ar   1 LIG      -0.11500
      5 C5        -62.5887    4.6439  -44.1062 C.ar   1 LIG      -0.11700
      6 C6        -65.1338    5.7493  -43.8270 C.ar   1 LIG      -0.11700
      7 C7        -61.5917    6.7423  -43.3282 C.ar   1 LIG      -0.11700
      8 C8        -64.1369    7.8480  -43.0490 C.ar   1 LIG      -0.11700
      9 C9        -62.7170    5.9654  -43.6484 C.ar   1 LIG       0.00400
     10 C10       -64.0085    6.5264  -43.5068 C.ar   1 LIG       0.00400
     11 H1        -63.6044    2.8657  -44.7734 H      1 LIG       0.11500
     12 H2        -65.8658    3.8475  -44.5246 H      1 LIG       0.11500
     13 H3        -60.8591    8.6439  -42.6306 H      1 LIG       0.11500
     14 H4        -63.1204    9.6265  -42.3832 H      1 LIG       0.11500
     15 H5        -61.6057    4.1922  -44.2231 H      1 LIG       0.11500
     16 H6        -66.1361    6.1601  -43.7251 H      1 LIG       0.11500
     17 H7        -60.5894    6.3316  -43.4292 H      1 LIG       0.11500
     18 H8        -65.1200    8.2997  -42.9329 H      1 LIG       0.11500
@<TRIPOS>BOND
      1       1       2 ar
      2       1       5 ar
      3       2       6 ar
      4       3       4 ar
      5       3       7 ar
      6       4       8 ar
      7       5       9 ar
      8       6      10 ar
      9       7       9 ar
     10       8      10 ar
     11       9      10 ar
     12       1      11 1
     13       2      12 1
     14       3      13 1
     15       4      14 1
     16       5      15 1
     17       6      16 1
     18       7      17 1
     19       8      18 1
@<TRIPOS>ALT_TYPE
CGenFF_4.0_ALT_TYPE_SET
CGenFF_4.0 1 CG2R61 2 CG2R61 3 CG2R61 4 CG2R61 5 CG2R61 6 CG2R61 7 CG2R61 8 CG2R61 9 CG2R61 10 CG2R61 11 HGR61 12 HGR61 13 HGR61 14 HGR61 15 HGR61 16 HGR61 17 HGR61 18 HGR61
@<TRIPOS>MOLECULE
naphtalene
 18 19 0 0 0
****
USER_CHARGES
INVALID_CHARGES
Pose:  30 Cluster:  30 Fr_nu: 131402 TotEn:   -10.12
@<TRIPOS>ATOM
      1 C1        -67.4472    6.5192  -46.4197 C.ar   1 LIG      -0.11500
      2 C2        -66.4256    7.3215  -46.9191 C.ar   1 LIG      -0.11500
      3 C3        -64.3352    4.5272  -43.2542 C.ar   1 LIG      -0.11500
      4 C4        -63.3136    5.3296  -43.7537 C.ar   1 LIG      -0.11500
      5 C5        -67.1875    5.6220  -45.3833 C.ar   1 LIG      -0.11700
      6 C6        -65.1404    7.2299  -46.3842 C.ar   1 LIG      -0.11700
      7 C7        -65.6205    4.6190  -43.7892 C.ar   1 LIG      -0.11700
      8 C8        -63.5732    6.2267  -44.7902 C.ar   1 LIG      -0.11700
      9 C9        -65.8998    5.5164  -44.8328 C.ar   1 LIG       0.00400
     10 C10       -64.8609    6.3323  -45.3407 C.ar   1 LIG       0.00400
     11 H1        -68.4474    6.5905  -46.8370 H      1 LIG       0.11500
     12 H2        -66.6289    8.0198  -47.7258 H      1 LIG       0.11500
     13 H3        -64.1326    3.8287  -42.4473 H      1 LIG       0.11500
     14 H4        -62.3133    5.2568  -43.3371 H      1 LIG       0.11500
     15 H5        -68.0013    5.0044  -45.0088 H      1 LIG       0.11500
     16 H6        -64.3572    7.8671  -46.7896 H      1 LIG       0.11500
     17 H7        -66.4036    3.9823  -43.3831 H      1 LIG       0.11500
     18 H8        -62.7594    6.8439  -45.1654 H      1 LIG       0.11500
@<TRIPOS>BOND
      1       1       2 ar
      2       1       5 ar
      3       2       6 ar
      4       3       4 ar
      5       3       7 ar
      6       4       8 ar
      7       5       9 ar
      8       6      10 ar
      9       7       9 ar
     10       8      10 ar
     11       9      10 ar
     12       1      11 1
     13       2      12 1
     14       3      13 1
     15       4      14 1
     16       5      15 1
     17       6      16 1
     18       7      17 1
     19       8      18 1
@<TRIPOS>ALT_TYPE
CGenFF_4.0_ALT_TYPE_SET
CGenFF_4.0 1 CG2R61 2 CG2R61 3 CG2R61 4 CG2R61 5 CG2R61 6 CG2R61 7 CG2R61 8 CG2R61 9 CG2R61 10 CG2R61 11 HGR61 12 HGR61 13 HGR61 14 HGR61 15 HGR61 16 HGR61 17 HGR61 18 HGR61
@<TRIPOS>MOLECULE
naphtalene
 18 19 0 0 0
****
USER_CHARGES
INVALID_CHARGES
Pose:  31 Cluster:  31 Fr_nu: 159928 TotEn:   -10.09
@<TRIPOS>ATOM
      1 C1        -58.0395    4.7632  -45.2662 C.ar   1 LIG      -0.11500
      2 C2        -56.9906    5.3577  -44.5710 C.ar   1 LIG      -0.11500
      3 C3        -58.0133    1.0465  -42.1264 C.ar   1 LIG      -0.11500
      4 C4        -56.9644    1.6411  -41.4314 C.ar   1 LIG      -0.11500
      5 C5        -58.5595    3.5422  -44.8357 C.ar   1 LIG      -0.11700
      6 C6        -56.4577    4.7337  -43.4428 C.ar   1 LIG      -0.11700
      7 C7        -58.5463    1.6706  -43.2547 C.ar   1 LIG      -0.11700
      8 C8        -56.4443    2.8620  -41.8618 C.ar   1 LIG      -0.11700
      9 C9        -58.0352    2.8998  -43.7021 C.ar   1 LIG       0.00400
     10 C10       -56.9686    3.5044  -42.9953 C.ar   1 LIG       0.00400
     11 H1        -58.4536    5.2492  -46.1447 H      1 LIG       0.11500
     12 H2        -56.5867    6.3084  -44.9068 H      1 LIG       0.11500
     13 H3        -58.4178    0.0956  -41.7910 H      1 LIG       0.11500
     14 H4        -56.5497    1.1539  -40.5537 H      1 LIG       0.11500
     15 H5        -59.3791    3.0956  -45.3948 H      1 LIG       0.11500
     16 H6        -55.6383    5.2168  -42.9145 H      1 LIG       0.11500
     17 H7        -59.3662    1.1877  -43.7823 H      1 LIG       0.11500
     18 H8        -55.6241    3.3085  -41.3033 H      1 LIG       0.11500
@<TRIPOS>BOND
      1       1       2 ar
      2       1       5 ar
      3       2       6 ar
      4       3       4 ar
      5       3       7 ar
      6       4       8 ar
      7       5       9 ar
      8       6      10 ar
      9       7       9 ar
     10       8      10 ar
     11       9      10 ar
     12       1      11 1
     13       2      12 1
     14       3      13 1
     15       4      14 1
     16       5      15 1
     17       6      16 1
     18       7      17 1
     19       8      18 1
@<TRIPOS>ALT_TYPE
CGenFF_4.0_ALT_TYPE_SET
CGenFF_4.0 1 CG2R61 2 CG2R61 3 CG2R61 4 CG2R61 5 CG2R61 6 CG2R61 7 CG2R61 8 CG2R61 9 CG2R61 10 CG2R61 11 HGR61 12 HGR61 13 HGR61 14 HGR61 15 HGR61 16 HGR61 17 HGR61 18 HGR61
@<TRIPOS>MOLECULE
naphtalene
 18 19 0 0 0
****
USER_CHARGES
INVALID_CHARGES
Pose:  32 Cluster:  32 Fr_nu: 126008 TotEn:   -10.06
@<TRIPOS>ATOM
      1 C1        -66.4977  -26.5432  -36.0825 C.ar   1 LIG      -0.11500
      2 C2        -66.5395  -27.5953  -35.1725 C.ar   1 LIG      -0.11500
      3 C3        -64.7147  -23.6228  -32.6234 C.ar   1 LIG      -0.11500
      4 C4        -64.7566  -24.6750  -31.7135 C.ar   1 LIG      -0.11500
      5 C5        -66.0342  -25.2901  -35.6806 C.ar   1 LIG      -0.11700
      6 C6        -66.1179  -27.3987  -33.8573 C.ar   1 LIG      -0.11700
      7 C7        -65.1363  -23.8195  -33.9388 C.ar   1 LIG      -0.11700
      8 C8        -65.2202  -25.9281  -32.1153 C.ar   1 LIG      -0.11700
      9 C9        -65.6059  -25.0741  -34.3606 C.ar   1 LIG       0.00400
     10 C10       -65.6484  -26.1441  -33.4353 C.ar   1 LIG       0.00400
     11 H1        -66.8266  -26.6967  -37.1061 H      1 LIG       0.11500
     12 H2        -66.9003  -28.5705  -35.4864 H      1 LIG       0.11500
     13 H3        -64.3538  -22.6472  -32.3101 H      1 LIG       0.11500
     14 H4        -64.4289  -24.5205  -30.6897 H      1 LIG       0.11500
     15 H5        -66.0107  -24.4820  -36.4087 H      1 LIG       0.11500
     16 H6        -66.1588  -28.2355  -33.1631 H      1 LIG       0.11500
     17 H7        -65.0946  -22.9828  -34.6330 H      1 LIG       0.11500
     18 H8        -65.2444  -26.7362  -31.3871 H      1 LIG       0.11500
@<TRIPOS>BOND
      1       1       2 ar
      2       1       5 ar
      3       2       6 ar
      4       3       4 ar
      5       3       7 ar
      6       4       8 ar
      7       5       9 ar
      8       6      10 ar
      9       7       9 ar
     10       8      10 ar
     11       9      10 ar
     12       1      11 1
     13       2      12 1
     14       3      13 1
     15       4      14 1
     16       5      15 1
     17       6      16 1
     18       7      17 1
     19       8      18 1
@<TRIPOS>ALT_TYPE
CGenFF_4.0_ALT_TYPE_SET
CGenFF_4.0 1 CG2R61 2 CG2R61 3 CG2R61 4 CG2R61 5 CG2R61 6 CG2R61 7 CG2R61 8 CG2R61 9 CG2R61 10 CG2R61 11 HGR61 12 HGR61 13 HGR61 14 HGR61 15 HGR61 16 HGR61 17 HGR61 18 HGR61
@<TRIPOS>MOLECULE
naphtalene
 18 19 0 0 0
****
USER_CHARGES
INVALID_CHARGES
Pose:  33 Cluster:  33 Fr_nu: 124435 TotEn:   -10.01
@<TRIPOS>ATOM
      1 C1        -63.3268  -24.0864  -40.3966 C.ar   1 LIG      -0.11500
      2 C2        -63.5659  -22.7556  -40.7261 C.ar   1 LIG      -0.11500
      3 C3        -58.5437  -23.3517  -40.9012 C.ar   1 LIG      -0.11500
      4 C4        -58.7829  -22.0209  -41.2307 C.ar   1 LIG      -0.11500
      5 C5        -62.0195  -24.5720  -40.3564 C.ar   1 LIG      -0.11700
      6 C6        -62.4988  -21.9052  -41.0167 C.ar   1 LIG      -0.11700
      7 C7        -59.6109  -24.2021  -40.6105 C.ar   1 LIG      -0.11700
      8 C8        -60.0902  -21.5352  -41.2709 C.ar   1 LIG      -0.11700
      9 C9        -60.9332  -23.7302  -40.6461 C.ar   1 LIG       0.00400
     10 C10       -61.1765  -22.3770  -40.9812 C.ar   1 LIG       0.00400
     11 H1        -64.1580  -24.7481  -40.1710 H      1 LIG       0.11500
     12 H2        -64.5840  -22.3785  -40.7568 H      1 LIG       0.11500
     13 H3        -57.5256  -23.7295  -40.8701 H      1 LIG       0.11500
     14 H4        -57.9515  -21.3601  -41.4576 H      1 LIG       0.11500
     15 H5        -61.8562  -25.6159  -40.0968 H      1 LIG       0.11500
     16 H6        -62.7090  -20.8685  -41.2712 H      1 LIG       0.11500
     17 H7        -59.4004  -25.2385  -40.3552 H      1 LIG       0.11500
     18 H8        -60.2538  -20.4914  -41.5312 H      1 LIG       0.11500
@<TRIPOS>BOND
      1       1       2 ar
      2       1       5 ar
      3       2       6 ar
      4       3       4 ar
      5       3       7 ar
      6       4       8 ar
      7       5       9 ar
      8       6      10 ar
      9       7       9 ar
     10       8      10 ar
     11       9      10 ar
     12       1      11 1
     13       2      12 1
     14       3      13 1
     15       4      14 1
     16       5      15 1
     17       6      16 1
     18       7      17 1
     19       8      18 1
@<TRIPOS>ALT_TYPE
CGenFF_4.0_ALT_TYPE_SET
CGenFF_4.0 1 CG2R61 2 CG2R61 3 CG2R61 4 CG2R61 5 CG2R61 6 CG2R61 7 CG2R61 8 CG2R61 9 CG2R61 10 CG2R61 11 HGR61 12 HGR61 13 HGR61 14 HGR61 15 HGR61 16 HGR61 17 HGR61 18 HGR61
@<TRIPOS>MOLECULE
naphtalene
 18 19 0 0 0
****
USER_CHARGES
INVALID_CHARGES
Pose:  34 Cluster:  34 Fr_nu: 100034 TotEn:    -9.93
@<TRIPOS>ATOM
      1 C1        -70.9045  -13.9162  -20.0117 C.ar   1 LIG      -0.11500
      2 C2        -70.2606  -12.9422  -19.2544 C.ar   1 LIG      -0.11500
      3 C3        -67.4619  -17.1338  -18.7996 C.ar   1 LIG      -0.11500
      4 C4        -66.8181  -16.1597  -18.0424 C.ar   1 LIG      -0.11500
      5 C5        -70.3731  -15.2039  -20.0909 C.ar   1 LIG      -0.11700
      6 C6        -69.0830  -13.2518  -18.5735 C.ar   1 LIG      -0.11700
      7 C7        -68.6397  -16.8241  -19.4805 C.ar   1 LIG      -0.11700
      8 C8        -67.3493  -14.8720  -17.9632 C.ar   1 LIG      -0.11700
      9 C9        -69.1886  -15.5332  -19.4120 C.ar   1 LIG       0.00400
     10 C10       -68.5339  -14.5426  -18.6420 C.ar   1 LIG       0.00400
     11 H1        -71.8209  -13.6745  -20.5420 H      1 LIG       0.11500
     12 H2        -70.6752  -11.9402  -19.1932 H      1 LIG       0.11500
     13 H3        -67.0478  -18.1363  -18.8611 H      1 LIG       0.11500
     14 H4        -65.9010  -16.4016  -17.5134 H      1 LIG       0.11500
     15 H5        -70.8931  -15.9493  -20.6891 H      1 LIG       0.11500
     16 H6        -68.5968  -12.4749  -17.9871 H      1 LIG       0.11500
     17 H7        -69.1261  -17.6014  -20.0662 H      1 LIG       0.11500
     18 H8        -66.8290  -14.1262  -17.3656 H      1 LIG       0.11500
@<TRIPOS>BOND
      1       1       2 ar
      2       1       5 ar
      3       2       6 ar
      4       3       4 ar
      5       3       7 ar
      6       4       8 ar
      7       5       9 ar
      8       6      10 ar
      9       7       9 ar
     10       8      10 ar
     11       9      10 ar
     12       1      11 1
     13       2      12 1
     14       3      13 1
     15       4      14 1
     16       5      15 1
     17       6      16 1
     18       7      17 1
     19       8      18 1
@<TRIPOS>ALT_TYPE
CGenFF_4.0_ALT_TYPE_SET
CGenFF_4.0 1 CG2R61 2 CG2R61 3 CG2R61 4 CG2R61 5 CG2R61 6 CG2R61 7 CG2R61 8 CG2R61 9 CG2R61 10 CG2R61 11 HGR61 12 HGR61 13 HGR61 14 HGR61 15 HGR61 16 HGR61 17 HGR61 18 HGR61
@<TRIPOS>MOLECULE
naphtalene
 18 19 0 0 0
****
USER_CHARGES
INVALID_CHARGES
Pose:  35 Cluster:  35 Fr_nu: 481210 TotEn:    -9.77
@<TRIPOS>ATOM
      1 C1        -68.6242   -9.1524  -47.3883 C.ar   1 LIG      -0.11500
      2 C2        -68.8163   -8.1579  -48.3427 C.ar   1 LIG      -0.11500
      3 C3        -73.3684   -9.0378  -46.3146 C.ar   1 LIG      -0.11500
      4 C4        -73.5603   -8.0432  -47.2691 C.ar   1 LIG      -0.11500
      5 C5        -69.7055   -9.6232  -46.6427 C.ar   1 LIG      -0.11700
      6 C6        -70.0901   -7.6303  -48.5553 C.ar   1 LIG      -0.11700
      7 C7        -72.0945   -9.5655  -46.1021 C.ar   1 LIG      -0.11700
      8 C8        -72.4791   -7.5724  -48.0146 C.ar   1 LIG      -0.11700
      9 C9        -70.9947   -9.1035  -46.8434 C.ar   1 LIG       0.00400
     10 C10       -71.1899   -8.0921  -47.8139 C.ar   1 LIG       0.00400
     11 H1        -67.6322   -9.5625  -47.2228 H      1 LIG       0.11500
     12 H2        -67.9739   -7.7924  -48.9227 H      1 LIG       0.11500
     13 H3        -74.2106   -9.4040  -45.7342 H      1 LIG       0.11500
     14 H4        -74.5522   -7.6326  -47.4331 H      1 LIG       0.11500
     15 H5        -69.5320  -10.4008  -45.9017 H      1 LIG       0.11500
     16 H6        -70.2171   -6.8539  -49.3069 H      1 LIG       0.11500
     17 H7        -71.9678  -10.3424  -45.3510 H      1 LIG       0.11500
     18 H8        -72.6523   -6.7942  -48.7552 H      1 LIG       0.11500
@<TRIPOS>BOND
      1       1       2 ar
      2       1       5 ar
      3       2       6 ar
      4       3       4 ar
      5       3       7 ar
      6       4       8 ar
      7       5       9 ar
      8       6      10 ar
      9       7       9 ar
     10       8      10 ar
     11       9      10 ar
     12       1      11 1
     13       2      12 1
     14       3      13 1
     15       4      14 1
     16       5      15 1
     17       6      16 1
     18       7      17 1
     19       8      18 1
@<TRIPOS>ALT_TYPE
CGenFF_4.0_ALT_TYPE_SET
CGenFF_4.0 1 CG2R61 2 CG2R61 3 CG2R61 4 CG2R61 5 CG2R61 6 CG2R61 7 CG2R61 8 CG2R61 9 CG2R61 10 CG2R61 11 HGR61 12 HGR61 13 HGR61 14 HGR61 15 HGR61 16 HGR61 17 HGR61 18 HGR61
@<TRIPOS>MOLECULE
naphtalene
 18 19 0 0 0
****
USER_CHARGES
INVALID_CHARGES
Pose:  36 Cluster:  36 Fr_nu:  73410 TotEn:    -9.47
@<TRIPOS>ATOM
      1 C1        -65.2686  -23.5673  -32.5730 C.ar   1 LIG      -0.11500
      2 C2        -66.2956  -23.7101  -33.5012 C.ar   1 LIG      -0.11500
      3 C3        -62.1997  -25.7865  -35.6276 C.ar   1 LIG      -0.11500
      4 C4        -63.2269  -25.9292  -36.5557 C.ar   1 LIG      -0.11500
      5 C5        -63.9913  -24.0465  -32.8654 C.ar   1 LIG      -0.11700
      6 C6        -66.0495  -24.3325  -34.7253 C.ar   1 LIG      -0.11700
      7 C7        -62.4459  -25.1639  -34.4035 C.ar   1 LIG      -0.11700
      8 C8        -64.5042  -25.4502  -36.2635 C.ar   1 LIG      -0.11700
      9 C9        -63.7255  -24.6757  -34.0925 C.ar   1 LIG       0.00400
     10 C10       -64.7700  -24.8209  -35.0363 C.ar   1 LIG       0.00400
     11 H1        -65.4609  -23.0832  -31.6200 H      1 LIG       0.11500
     12 H2        -67.2896  -23.3365  -33.2728 H      1 LIG       0.11500
     13 H3        -61.2053  -26.1598  -35.8555 H      1 LIG       0.11500
     14 H4        -63.0343  -26.4147  -37.5079 H      1 LIG       0.11500
     15 H5        -63.2037  -23.9243  -32.1246 H      1 LIG       0.11500
     16 H6        -66.8672  -24.4328  -35.4361 H      1 LIG       0.11500
     17 H7        -61.6280  -25.0630  -33.6932 H      1 LIG       0.11500
     18 H8        -65.2922  -25.5729  -37.0038 H      1 LIG       0.11500
@<TRIPOS>BOND
      1       1       2 ar
      2       1       5 ar
      3       2       6 ar
      4       3       4 ar
      5       3       7 ar
      6       4       8 ar
      7       5       9 ar
      8       6      10 ar
      9       7       9 ar
     10       8      10 ar
     11       9      10 ar
     12       1      11 1
     13       2      12 1
     14       3      13 1
     15       4      14 1
     16       5      15 1
     17       6      16 1
     18       7      17 1
     19       8      18 1
@<TRIPOS>ALT_TYPE
CGenFF_4.0_ALT_TYPE_SET
CGenFF_4.0 1 CG2R61 2 CG2R61 3 CG2R61 4 CG2R61 5 CG2R61 6 CG2R61 7 CG2R61 8 CG2R61 9 CG2R61 10 CG2R61 11 HGR61 12 HGR61 13 HGR61 14 HGR61 15 HGR61 16 HGR61 17 HGR61 18 HGR61
@<TRIPOS>MOLECULE
naphtalene
 18 19 0 0 0
****
USER_CHARGES
INVALID_CHARGES
Pose:  37 Cluster:  37 Fr_nu: 345183 TotEn:    -9.27
@<TRIPOS>ATOM
      1 C1        -75.6867    0.8910  -34.2196 C.ar   1 LIG      -0.11500
      2 C2        -76.5447   -0.0548  -33.6663 C.ar   1 LIG      -0.11500
      3 C3        -72.2114   -0.4253  -31.0791 C.ar   1 LIG      -0.11500
      4 C4        -73.0695   -1.3710  -30.5259 C.ar   1 LIG      -0.11500
      5 C5        -74.3933    1.0389  -33.7178 C.ar   1 LIG      -0.11700
      6 C6        -76.1129   -0.8562  -32.6092 C.ar   1 LIG      -0.11700
      7 C7        -72.6432    0.3761  -32.1364 C.ar   1 LIG      -0.11700
      8 C8        -74.3629   -1.5190  -31.0276 C.ar   1 LIG      -0.11700
      9 C9        -73.9418    0.2408  -32.6540 C.ar   1 LIG       0.00400
     10 C10       -74.8144   -0.7209  -32.0914 C.ar   1 LIG       0.00400
     11 H1        -76.0236    1.5149  -35.0422 H      1 LIG       0.11500
     12 H2        -77.5513   -0.1694  -34.0579 H      1 LIG       0.11500
     13 H3        -71.2044   -0.3103  -30.6880 H      1 LIG       0.11500
     14 H4        -72.7325   -1.9937  -29.7024 H      1 LIG       0.11500
     15 H5        -73.7399    1.7849  -34.1654 H      1 LIG       0.11500
     16 H6        -76.8004   -1.5893  -32.1925 H      1 LIG       0.11500
     17 H7        -71.9553    1.1086  -32.5535 H      1 LIG       0.11500
     18 H8        -75.0168   -2.2644  -30.5796 H      1 LIG       0.11500
@<TRIPOS>BOND
      1       1       2 ar
      2       1       5 ar
      3       2       6 ar
      4       3       4 ar
      5       3       7 ar
      6       4       8 ar
      7       5       9 ar
      8       6      10 ar
      9       7       9 ar
     10       8      10 ar
     11       9      10 ar
     12       1      11 1
     13       2      12 1
     14       3      13 1
     15       4      14 1
     16       5      15 1
     17       6      16 1
     18       7      17 1
     19       8      18 1
@<TRIPOS>ALT_TYPE
CGenFF_4.0_ALT_TYPE_SET
CGenFF_4.0 1 CG2R61 2 CG2R61 3 CG2R61 4 CG2R61 5 CG2R61 6 CG2R61 7 CG2R61 8 CG2R61 9 CG2R61 10 CG2R61 11 HGR61 12 HGR61 13 HGR61 14 HGR61 15 HGR61 16 HGR61 17 HGR61 18 HGR61
@<TRIPOS>MOLECULE
naphtalene
 18 19 0 0 0
****
USER_CHARGES
INVALID_CHARGES
Pose:  38 Cluster:  38 Fr_nu: 320937 TotEn:    -9.12
@<TRIPOS>ATOM
      1 C1        -63.2040    4.8296  -45.0720 C.ar   1 LIG      -0.11500
      2 C2        -62.7339    5.6297  -46.1092 C.ar   1 LIG      -0.11500
      3 C3        -58.6273    3.6875  -43.8793 C.ar   1 LIG      -0.11500
      4 C4        -58.1574    4.4876  -44.9165 C.ar   1 LIG      -0.11500
      5 C5        -62.3039    4.1445  -44.2553 C.ar   1 LIG      -0.11700
      6 C6        -61.3622    5.7479  -46.3338 C.ar   1 LIG      -0.11700
      7 C7        -59.9993    3.5694  -43.6547 C.ar   1 LIG      -0.11700
      8 C8        -59.0574    5.1727  -45.7333 C.ar   1 LIG      -0.11700
      9 C9        -60.9196    4.2518  -44.4669 C.ar   1 LIG       0.00400
     10 C10       -60.4417    5.0654  -45.5217 C.ar   1 LIG       0.00400
     11 H1        -64.2721    4.7376  -44.8980 H      1 LIG       0.11500
     12 H2        -63.4355    6.1629  -46.7442 H      1 LIG       0.11500
     13 H3        -57.9261    3.1541  -43.2437 H      1 LIG       0.11500
     14 H4        -57.0893    4.5781  -45.0910 H      1 LIG       0.11500
     15 H5        -62.6938    3.5244  -43.4508 H      1 LIG       0.11500
     16 H6        -61.0171    6.3793  -47.1499 H      1 LIG       0.11500
     17 H7        -60.3440    2.9386  -42.8380 H      1 LIG       0.11500
     18 H8        -58.6677    5.7923  -46.5384 H      1 LIG       0.11500
@<TRIPOS>BOND
      1       1       2 ar
      2       1       5 ar
      3       2       6 ar
      4       3       4 ar
      5       3       7 ar
      6       4       8 ar
      7       5       9 ar
      8       6      10 ar
      9       7       9 ar
     10       8      10 ar
     11       9      10 ar
     12       1      11 1
     13       2      12 1
     14       3      13 1
     15       4      14 1
     16       5      15 1
     17       6      16 1
     18       7      17 1
     19       8      18 1
@<TRIPOS>ALT_TYPE
CGenFF_4.0_ALT_TYPE_SET
CGenFF_4.0 1 CG2R61 2 CG2R61 3 CG2R61 4 CG2R61 5 CG2R61 6 CG2R61 7 CG2R61 8 CG2R61 9 CG2R61 10 CG2R61 11 HGR61 12 HGR61 13 HGR61 14 HGR61 15 HGR61 16 HGR61 17 HGR61 18 HGR61
@<TRIPOS>MOLECULE
naphtalene
 18 19 0 0 0
****
USER_CHARGES
INVALID_CHARGES
Pose:  39 Cluster:  39 Fr_nu: 613270 TotEn:    -9.09
@<TRIPOS>ATOM
      1 C1        -69.8554  -10.7692  -46.4028 C.ar   1 LIG      -0.11500
      2 C2        -69.3893   -9.4903  -46.6925 C.ar   1 LIG      -0.11500
      3 C3        -74.2225   -9.5822  -48.1895 C.ar   1 LIG      -0.11500
      4 C4        -73.7563   -8.3033  -48.4792 C.ar   1 LIG      -0.11500
      5 C5        -71.1734  -11.1165  -46.7009 C.ar   1 LIG      -0.11700
      6 C6        -70.2392   -8.5538  -47.2814 C.ar   1 LIG      -0.11700
      7 C7        -73.3725  -10.5188  -47.6006 C.ar   1 LIG      -0.11700
      8 C8        -72.4384   -7.9559  -48.1811 C.ar   1 LIG      -0.11700
      9 C9        -72.0429  -10.1865  -47.2937 C.ar   1 LIG       0.00400
     10 C10       -71.5688   -8.8859  -47.5883 C.ar   1 LIG       0.00400
     11 H1        -69.1935  -11.4977  -45.9438 H      1 LIG       0.11500
     12 H2        -68.3630   -9.2211  -46.4603 H      1 LIG       0.11500
     13 H3        -75.2488   -9.8522  -48.4217 H      1 LIG       0.11500
     14 H4        -74.4191   -7.5748  -48.9369 H      1 LIG       0.11500
     15 H5        -71.5163  -12.1219  -46.4652 H      1 LIG       0.11500
     16 H6        -69.8534   -7.5601  -47.4996 H      1 LIG       0.11500
     17 H7        -73.7582  -11.5126  -47.3832 H      1 LIG       0.11500
     18 H8        -72.0954   -6.9503  -48.4160 H      1 LIG       0.11500
@<TRIPOS>BOND
      1       1       2 ar
      2       1       5 ar
      3       2       6 ar
      4       3       4 ar
      5       3       7 ar
      6       4       8 ar
      7       5       9 ar
      8       6      10 ar
      9       7       9 ar
     10       8      10 ar
     11       9      10 ar
     12       1      11 1
     13       2      12 1
     14       3      13 1
     15       4      14 1
     16       5      15 1
     17       6      16 1
     18       7      17 1
     19       8      18 1
@<TRIPOS>ALT_TYPE
CGenFF_4.0_ALT_TYPE_SET
CGenFF_4.0 1 CG2R61 2 CG2R61 3 CG2R61 4 CG2R61 5 CG2R61 6 CG2R61 7 CG2R61 8 CG2R61 9 CG2R61 10 CG2R61 11 HGR61 12 HGR61 13 HGR61 14 HGR61 15 HGR61 16 HGR61 17 HGR61 18 HGR61
@<TRIPOS>MOLECULE
naphtalene
 18 19 0 0 0
****
USER_CHARGES
INVALID_CHARGES
Pose:  40 Cluster:  40 Fr_nu:  52137 TotEn:    -8.73
@<TRIPOS>ATOM
      1 C1        -77.9269  -12.0687  -42.5006 C.ar   1 LIG      -0.11500
      2 C2        -78.9584  -11.8782  -41.5860 C.ar   1 LIG      -0.11500
      3 C3        -80.1016  -16.1127  -44.1100 C.ar   1 LIG      -0.11500
      4 C4        -81.1330  -15.9220  -43.1952 C.ar   1 LIG      -0.11500
      5 C5        -77.9491  -13.1682  -43.3592 C.ar   1 LIG      -0.11700
      6 C6        -80.0158  -12.7861  -41.5263 C.ar   1 LIG      -0.11700
      7 C7        -79.0441  -15.2046  -44.1697 C.ar   1 LIG      -0.11700
      8 C8        -81.1110  -14.8226  -42.3365 C.ar   1 LIG      -0.11700
      9 C9        -79.0056  -14.0924  -43.3130 C.ar   1 LIG       0.00400
     10 C10       -80.0544  -13.8985  -42.3828 C.ar   1 LIG       0.00400
     11 H1        -77.1037  -11.3618  -42.5463 H      1 LIG       0.11500
     12 H2        -78.9403  -11.0218  -40.9182 H      1 LIG       0.11500
     13 H3        -80.1191  -16.9690  -44.7783 H      1 LIG       0.11500
     14 H4        -81.9553  -16.6300  -43.1491 H      1 LIG       0.11500
     15 H5        -77.1319  -13.2975  -44.0660 H      1 LIG       0.11500
     16 H6        -80.8117  -12.6171  -40.8038 H      1 LIG       0.11500
     17 H7        -78.2489  -15.3733  -44.8927 H      1 LIG       0.11500
     18 H8        -81.9276  -14.6935  -41.6292 H      1 LIG       0.11500
@<TRIPOS>BOND
      1       1       2 ar
      2       1       5 ar
      3       2       6 ar
      4       3       4 ar
      5       3       7 ar
      6       4       8 ar
      7       5       9 ar
      8       6      10 ar
      9       7       9 ar
     10       8      10 ar
     11       9      10 ar
     12       1      11 1
     13       2      12 1
     14       3      13 1
     15       4      14 1
     16       5      15 1
     17       6      16 1
     18       7      17 1
     19       8      18 1
@<TRIPOS>ALT_TYPE
CGenFF_4.0_ALT_TYPE_SET
CGenFF_4.0 1 CG2R61 2 CG2R61 3 CG2R61 4 CG2R61 5 CG2R61 6 CG2R61 7 CG2R61 8 CG2R61 9 CG2R61 10 CG2R61 11 HGR61 12 HGR61 13 HGR61 14 HGR61 15 HGR61 16 HGR61 17 HGR61 18 HGR61
# TRIPOS MOL2 file generated by SEED

@<TRIPOS>MOLECULE
pyrazole
 9 9 0 0 0
****
USER_CHARGES
INVALID_CHARGES
Pose:   1 Cluster:   1 Fr_nu: 9676479 TotEn:   -18.42
@<TRIPOS>ATOM
      1 C1        -82.7693  -13.2765  -46.7331 C.2    1 LIG      -0.25100
      2 C2        -82.1856  -12.5656  -45.6675 C.2    1 LIG       0.13200
      3 C3        -84.1110  -12.9989  -46.6370 C.2    1 LIG      -0.03800
      4 N1        -83.0830  -11.8872  -44.9474 N.2    1 LIG      -0.57800
      5 N2        -84.2442  -12.1705  -45.5617 N.pl3  1 LIG      -0.05900
      6 H1        -82.2859  -13.9022  -47.4688 H      1 LIG       0.15700
      7 H2        -81.1438  -12.5139  -45.3852 H      1 LIG       0.15600
      8 H3        -84.9640  -13.3111  -47.2221 H      1 LIG       0.15900
      9 H4        -85.0941  -11.7642  -45.1912 H      1 LIG       0.32200
@<TRIPOS>BOND
      1       1       2 1
      2       1       3 2
      3       2       4 2
      4       3       5 1
      5       4       5 1
      6       1       6 1
      7       2       7 1
      8       3       8 1
      9       5       9 1
@<TRIPOS>ALT_TYPE
CGenFF_4.0_ALT_TYPE_SET
CGenFF_4.0 1 CG2R51 2 CG2R52 3 CG2R51 4 NG2R50 5 NG2R51 6 HGR51 7 HGR52 8 HGR52 9 HGP1
@<TRIPOS>MOLECULE
pyrazole
 9 9 0 0 0
****
USER_CHARGES
INVALID_CHARGES
Pose:   2 Cluster:   2 Fr_nu: 189366 TotEn:   -17.29
@<TRIPOS>ATOM
      1 C1        -58.8845    2.6873  -43.5247 C.2    1 LIG      -0.25100
      2 C2        -58.3014    1.7610  -42.6394 C.2    1 LIG       0.13200
      3 C3        -59.2130    1.9441  -44.6320 C.2    1 LIG      -0.03800
      4 N1        -58.2606    0.5237  -43.1409 N.2    1 LIG      -0.57800
      5 N2        -58.8224    0.6673  -44.3533 N.pl3  1 LIG      -0.05900
      6 H1        -59.0451    3.7456  -43.3808 H      1 LIG       0.15700
      7 H2        -57.9040    1.9360  -41.6499 H      1 LIG       0.15600
      8 H3        -59.6770    2.2032  -45.5727 H      1 LIG       0.15900
      9 H4        -58.9064   -0.1514  -44.9428 H      1 LIG       0.32200
@<TRIPOS>BOND
      1       1       2 1
      2       1       3 2
      3       2       4 2
      4       3       5 1
      5       4       5 1
      6       1       6 1
      7       2       7 1
      8       3       8 1
      9       5       9 1
@<TRIPOS>ALT_TYPE
CGenFF_4.0_ALT_TYPE_SET
CGenFF_4.0 1 CG2R51 2 CG2R52 3 CG2R51 4 NG2R50 5 NG2R51 6 HGR51 7 HGR52 8 HGR52 9 HGP1
@<TRIPOS>MOLECULE
pyrazole
 9 9 0 0 0
****
USER_CHARGES
INVALID_CHARGES
Pose:   3 Cluster:   3 Fr_nu: 800664 TotEn:   -17.01
@<TRIPOS>ATOM
      1 C1        -70.5584  -10.7460  -43.4639 C.2    1 LIG      -0.25100
      2 C2        -70.1363  -11.8390  -44.2443 C.2    1 LIG       0.13200
      3 C3        -70.5369  -11.2167  -42.1737 C.2    1 LIG      -0.03800
      4 N1        -69.8662  -12.9223  -43.5111 N.2    1 LIG      -0.57800
      5 N2        -70.1191  -12.5124  -42.2565 N.pl3  1 LIG      -0.05900
      6 H1        -70.8385   -9.7553  -43.7900 H      1 LIG       0.15700
      7 H2        -70.0147  -11.8915  -45.3168 H      1 LIG       0.15600
      8 H3        -70.7781  -10.7574  -41.2259 H      1 LIG       0.15900
      9 H4        -69.9867  -13.1726  -41.5006 H      1 LIG       0.32200
@<TRIPOS>BOND
      1       1       2 1
      2       1       3 2
      3       2       4 2
      4       3       5 1
      5       4       5 1
      6       1       6 1
      7       2       7 1
      8       3       8 1
      9       5       9 1
@<TRIPOS>ALT_TYPE
CGenFF_4.0_ALT_TYPE_SET
CGenFF_4.0 1 CG2R51 2 CG2R52 3 CG2R51 4 NG2R50 5 NG2R51 6 HGR51 7 HGR52 8 HGR52 9 HGP1
@<TRIPOS>MOLECULE
pyrazole
 9 9 0 0 0
****
USER_CHARGES
INVALID_CHARGES
Pose:   4 Cluster:   4 Fr_nu: 8314202 TotEn:   -16.17
@<TRIPOS>ATOM
      1 C1        -80.8300  -15.2435  -44.4426 C.2    1 LIG      -0.25100
      2 C2        -80.6695  -15.1043  -43.0509 C.2    1 LIG       0.13200
      3 C3        -81.6279  -16.3521  -44.5870 C.2    1 LIG      -0.03800
      4 N1        -81.3139  -16.0488  -42.3605 N.2    1 LIG      -0.57800
      5 N2        -81.8872  -16.7922  -43.3222 N.pl3  1 LIG      -0.05900
      6 H1        -80.4250  -14.6268  -45.2312 H      1 LIG       0.15700
      7 H2        -80.1094  -14.3543  -42.5111 H      1 LIG       0.15600
      8 H3        -82.0238  -16.8574  -45.4561 H      1 LIG       0.15900
      9 H4        -82.4432  -17.5908  -43.0434 H      1 LIG       0.32200
@<TRIPOS>BOND
      1       1       2 1
      2       1       3 2
      3       2       4 2
      4       3       5 1
      5       4       5 1
      6       1       6 1
      7       2       7 1
      8       3       8 1
      9       5       9 1
@<TRIPOS>ALT_TYPE
CGenFF_4.0_ALT_TYPE_SET
CGenFF_4.0 1 CG2R51 2 CG2R52 3 CG2R51 4 NG2R50 5 NG2R51 6 HGR51 7 HGR52 8 HGR52 9 HGP1
@<TRIPOS>MOLECULE
pyrazole
 9 9 0 0 0
****
USER_CHARGES
INVALID_CHARGES
Pose:   5 Cluster:   5 Fr_nu: 1357829 TotEn:   -16.08
@<TRIPOS>ATOM
      1 C1        -70.4806  -11.5752  -41.3285 C.2    1 LIG      -0.25100
      2 C2        -70.1984  -11.9741  -42.6488 C.2    1 LIG       0.13200
      3 C3        -69.7369  -12.4249  -40.5467 C.2    1 LIG      -0.03800
      4 N1        -69.3422  -12.9976  -42.7064 N.2    1 LIG      -0.57800
      5 N2        -69.0797  -13.2489  -41.4125 N.pl3  1 LIG      -0.05900
      6 H1        -71.1312  -10.7824  -40.9901 H      1 LIG       0.15700
      7 H2        -70.5815  -11.5621  -43.5714 H      1 LIG       0.15600
      8 H3        -69.6205  -12.5170  -39.4765 H      1 LIG       0.15900
      9 H4        -68.4411  -14.0023  -41.1904 H      1 LIG       0.32200
@<TRIPOS>BOND
      1       1       2 1
      2       1       3 2
      3       2       4 2
      4       3       5 1
      5       4       5 1
      6       1       6 1
      7       2       7 1
      8       3       8 1
      9       5       9 1
@<TRIPOS>ALT_TYPE
CGenFF_4.0_ALT_TYPE_SET
CGenFF_4.0 1 CG2R51 2 CG2R52 3 CG2R51 4 NG2R50 5 NG2R51 6 HGR51 7 HGR52 8 HGR52 9 HGP1
@<TRIPOS>MOLECULE
pyrazole
 9 9 0 0 0
****
USER_CHARGES
INVALID_CHARGES
Pose:   6 Cluster:   6 Fr_nu: 10158256 TotEn:   -15.90
@<TRIPOS>ATOM
      1 C1        -46.0732  -13.3607  -24.7226 C.2    1 LIG      -0.25100
      2 C2        -44.7855  -13.7430  -24.3014 C.2    1 LIG       0.13200
      3 C3        -46.7000  -14.5440  -25.0279 C.2    1 LIG      -0.03800
      4 N1        -44.6036  -15.0658  -24.3346 N.2    1 LIG      -0.57800
      5 N2        -45.7853  -15.5251  -24.7803 N.pl3  1 LIG      -0.05900
      6 H1        -46.4898  -12.3669  -24.7944 H      1 LIG       0.15700
      7 H2        -43.9717  -13.1128  -23.9720 H      1 LIG       0.15600
      8 H3        -47.6912  -14.7711  -25.3931 H      1 LIG       0.15900
      9 H4        -45.8989  -16.5245  -24.8949 H      1 LIG       0.32200
@<TRIPOS>BOND
      1       1       2 1
      2       1       3 2
      3       2       4 2
      4       3       5 1
      5       4       5 1
      6       1       6 1
      7       2       7 1
      8       3       8 1
      9       5       9 1
@<TRIPOS>ALT_TYPE
CGenFF_4.0_ALT_TYPE_SET
CGenFF_4.0 1 CG2R51 2 CG2R52 3 CG2R51 4 NG2R50 5 NG2R51 6 HGR51 7 HGR52 8 HGR52 9 HGP1
@<TRIPOS>MOLECULE
pyrazole
 9 9 0 0 0
****
USER_CHARGES
INVALID_CHARGES
Pose:   7 Cluster:   7 Fr_nu: 382053 TotEn:   -15.39
@<TRIPOS>ATOM
      1 C1        -56.8678    3.1656  -38.5595 C.2    1 LIG      -0.25100
      2 C2        -56.8504    1.8721  -39.1147 C.2    1 LIG       0.13200
      3 C3        -57.9766    3.1765  -37.7491 C.2    1 LIG      -0.03800
      4 N1        -57.8674    1.1161  -38.6927 N.2    1 LIG      -0.57800
      5 N2        -58.5342    1.9369  -37.8635 N.pl3  1 LIG      -0.05900
      6 H1        -56.1737    3.9768  -38.7226 H      1 LIG       0.15700
      7 H2        -56.1394    1.4489  -39.8098 H      1 LIG       0.15600
      8 H3        -58.4107    3.9381  -37.1175 H      1 LIG       0.15900
      9 H4        -59.3670    1.5852  -37.4079 H      1 LIG       0.32200
@<TRIPOS>BOND
      1       1       2 1
      2       1       3 2
      3       2       4 2
      4       3       5 1
      5       4       5 1
      6       1       6 1
      7       2       7 1
      8       3       8 1
      9       5       9 1
@<TRIPOS>ALT_TYPE
CGenFF_4.0_ALT_TYPE_SET
CGenFF_4.0 1 CG2R51 2 CG2R52 3 CG2R51 4 NG2R50 5 NG2R51 6 HGR51 7 HGR52 8 HGR52 9 HGP1
@<TRIPOS>MOLECULE
pyrazole
 9 9 0 0 0
****
USER_CHARGES
INVALID_CHARGES
Pose:   8 Cluster:   8 Fr_nu: 369548 TotEn:   -15.36
@<TRIPOS>ATOM
      1 C1        -70.0630   -8.6415  -46.7572 C.2    1 LIG      -0.25100
      2 C2        -70.1298   -9.7251  -45.8611 C.2    1 LIG       0.13200
      3 C3        -68.9508   -8.8964  -47.5219 C.2    1 LIG      -0.03800
      4 N1        -69.1392  -10.6032  -46.0389 N.2    1 LIG      -0.57800
      5 N2        -68.4393  -10.0717  -47.0556 N.pl3  1 LIG      -0.05900
      6 H1        -70.7278   -7.7943  -46.8387 H      1 LIG       0.15700
      7 H2        -70.8589   -9.9114  -45.0855 H      1 LIG       0.15600
      8 H3        -68.4865   -8.3584  -48.3357 H      1 LIG       0.15900
      9 H4        -67.6178  -10.5652  -47.3818 H      1 LIG       0.32200
@<TRIPOS>BOND
      1       1       2 1
      2       1       3 2
      3       2       4 2
      4       3       5 1
      5       4       5 1
      6       1       6 1
      7       2       7 1
      8       3       8 1
      9       5       9 1
@<TRIPOS>ALT_TYPE
CGenFF_4.0_ALT_TYPE_SET
CGenFF_4.0 1 CG2R51 2 CG2R52 3 CG2R51 4 NG2R50 5 NG2R51 6 HGR51 7 HGR52 8 HGR52 9 HGP1
@<TRIPOS>MOLECULE
pyrazole
 9 9 0 0 0
****
USER_CHARGES
INVALID_CHARGES
Pose:   9 Cluster:   9 Fr_nu:  84098 TotEn:   -15.19
@<TRIPOS>ATOM
      1 C1        -55.6653    2.9200  -39.9384 C.2    1 LIG      -0.25100
      2 C2        -55.7122    1.6130  -40.4593 C.2    1 LIG       0.13200
      3 C3        -54.3953    3.0414  -39.4297 C.2    1 LIG      -0.03800
      4 N1        -54.5633    0.9515  -40.2967 N.2    1 LIG      -0.57800
      5 N2        -53.7824    1.8464  -39.6679 N.pl3  1 LIG      -0.05900
      6 H1        -56.4424    3.6699  -39.9327 H      1 LIG       0.15700
      7 H2        -56.5359    1.1147  -40.9503 H      1 LIG       0.15600
      8 H3        -53.8847    3.8514  -38.9289 H      1 LIG       0.15900
      9 H4        -52.8377    1.5733  -39.4278 H      1 LIG       0.32200
@<TRIPOS>BOND
      1       1       2 1
      2       1       3 2
      3       2       4 2
      4       3       5 1
      5       4       5 1
      6       1       6 1
      7       2       7 1
      8       3       8 1
      9       5       9 1
@<TRIPOS>ALT_TYPE
CGenFF_4.0_ALT_TYPE_SET
CGenFF_4.0 1 CG2R51 2 CG2R52 3 CG2R51 4 NG2R50 5 NG2R51 6 HGR51 7 HGR52 8 HGR52 9 HGP1
@<TRIPOS>MOLECULE
pyrazole
 9 9 0 0 0
****
USER_CHARGES
INVALID_CHARGES
Pose:  10 Cluster:  10 Fr_nu: 11050894 TotEn:   -15.03
@<TRIPOS>ATOM
      1 C1        -53.0614    2.4244  -17.4091 C.2    1 LIG      -0.25100
      2 C2        -54.2558    1.8103  -17.8311 C.2    1 LIG       0.13200
      3 C3        -52.8846    3.4686  -18.2838 C.2    1 LIG      -0.03800
      4 N1        -54.7994    2.4140  -18.8913 N.2    1 LIG      -0.57800
      5 N2        -53.9429    3.4185  -19.1428 N.pl3  1 LIG      -0.05900
      6 H1        -52.4185    2.1499  -16.5859 H      1 LIG       0.15700
      7 H2        -54.7525    0.9476  -17.4107 H      1 LIG       0.15600
      8 H3        -52.1173    4.2241  -18.3717 H      1 LIG       0.15900
      9 H4        -54.1415    4.0343  -19.9214 H      1 LIG       0.32200
@<TRIPOS>BOND
      1       1       2 1
      2       1       3 2
      3       2       4 2
      4       3       5 1
      5       4       5 1
      6       1       6 1
      7       2       7 1
      8       3       8 1
      9       5       9 1
@<TRIPOS>ALT_TYPE
CGenFF_4.0_ALT_TYPE_SET
CGenFF_4.0 1 CG2R51 2 CG2R52 3 CG2R51 4 NG2R50 5 NG2R51 6 HGR51 7 HGR52 8 HGR52 9 HGP1
@<TRIPOS>MOLECULE
pyrazole
 9 9 0 0 0
****
USER_CHARGES
INVALID_CHARGES
Pose:  11 Cluster:  11 Fr_nu: 9533541 TotEn:   -15.01
@<TRIPOS>ATOM
      1 C1        -50.0984    4.3028  -33.1004 C.2    1 LIG      -0.25100
      2 C2        -50.1076    4.9160  -31.8332 C.2    1 LIG       0.13200
      3 C3        -50.4144    2.9901  -32.8489 C.2    1 LIG      -0.03800
      4 N1        -50.4059    4.0629  -30.8497 N.2    1 LIG      -0.57800
      5 N2        -50.5873    2.9003  -31.4989 N.pl3  1 LIG      -0.05900
      6 H1        -49.8925    4.7493  -34.0620 H      1 LIG       0.15700
      7 H2        -49.9088    5.9488  -31.5853 H      1 LIG       0.15600
      8 H3        -50.5270    2.1307  -33.4940 H      1 LIG       0.15900
      9 H4        -50.8267    2.0802  -30.9558 H      1 LIG       0.32200
@<TRIPOS>BOND
      1       1       2 1
      2       1       3 2
      3       2       4 2
      4       3       5 1
      5       4       5 1
      6       1       6 1
      7       2       7 1
      8       3       8 1
      9       5       9 1
@<TRIPOS>ALT_TYPE
CGenFF_4.0_ALT_TYPE_SET
CGenFF_4.0 1 CG2R51 2 CG2R52 3 CG2R51 4 NG2R50 5 NG2R51 6 HGR51 7 HGR52 8 HGR52 9 HGP1
@<TRIPOS>MOLECULE
pyrazole
 9 9 0 0 0
****
USER_CHARGES
INVALID_CHARGES
Pose:  12 Cluster:  12 Fr_nu: 653226 TotEn:   -14.99
@<TRIPOS>ATOM
      1 C1        -74.6152   -0.9370  -32.6449 C.2    1 LIG      -0.25100
      2 C2        -75.7355   -0.9960  -33.4953 C.2    1 LIG       0.13200
      3 C3        -73.6907   -1.7622  -33.2372 C.2    1 LIG      -0.03800
      4 N1        -75.5425   -1.7954  -34.5477 N.2    1 LIG      -0.57800
      5 N2        -74.2900   -2.2462  -34.3628 N.pl3  1 LIG      -0.05900
      6 H1        -74.4937   -0.3747  -31.7309 H      1 LIG       0.15700
      7 H2        -76.6849   -0.4902  -33.3917 H      1 LIG       0.15600
      8 H3        -72.6841   -2.0441  -32.9641 H      1 LIG       0.15900
      9 H4        -73.9052   -2.8866  -35.0458 H      1 LIG       0.32200
@<TRIPOS>BOND
      1       1       2 1
      2       1       3 2
      3       2       4 2
      4       3       5 1
      5       4       5 1
      6       1       6 1
      7       2       7 1
      8       3       8 1
      9       5       9 1
@<TRIPOS>ALT_TYPE
CGenFF_4.0_ALT_TYPE_SET
CGenFF_4.0 1 CG2R51 2 CG2R52 3 CG2R51 4 NG2R50 5 NG2R51 6 HGR51 7 HGR52 8 HGR52 9 HGP1
@<TRIPOS>MOLECULE
pyrazole
 9 9 0 0 0
****
USER_CHARGES
INVALID_CHARGES
Pose:  13 Cluster:  13 Fr_nu: 1402373 TotEn:   -14.52
@<TRIPOS>ATOM
      1 C1        -79.8005  -10.8476  -41.4766 C.2    1 LIG      -0.25100
      2 C2        -80.2256  -11.3771  -40.2434 C.2    1 LIG       0.13200
      3 C3        -79.2554  -11.9192  -42.1407 C.2    1 LIG      -0.03800
      4 N1        -79.9725  -12.6835  -40.1285 N.2    1 LIG      -0.57800
      5 N2        -79.3826  -12.9840  -41.2979 N.pl3  1 LIG      -0.05900
      6 H1        -79.8786   -9.8318  -41.8350 H      1 LIG       0.15700
      7 H2        -80.7089  -10.8653  -39.4235 H      1 LIG       0.15600
      8 H3        -78.7968  -12.0172  -43.1141 H      1 LIG       0.15900
      9 H4        -79.0883  -13.9398  -41.4548 H      1 LIG       0.32200
@<TRIPOS>BOND
      1       1       2 1
      2       1       3 2
      3       2       4 2
      4       3       5 1
      5       4       5 1
      6       1       6 1
      7       2       7 1
      8       3       8 1
      9       5       9 1
@<TRIPOS>ALT_TYPE
CGenFF_4.0_ALT_TYPE_SET
CGenFF_4.0 1 CG2R51 2 CG2R52 3 CG2R51 4 NG2R50 5 NG2R51 6 HGR51 7 HGR52 8 HGR52 9 HGP1
@<TRIPOS>MOLECULE
pyrazole
 9 9 0 0 0
****
USER_CHARGES
INVALID_CHARGES
Pose:  14 Cluster:  14 Fr_nu: 5032764 TotEn:   -14.32
@<TRIPOS>ATOM
      1 C1        -79.5933  -11.7571  -42.4444 C.2    1 LIG      -0.25100
      2 C2        -80.0506  -12.5624  -41.3841 C.2    1 LIG       0.13200
      3 C3        -78.8460  -10.7790  -41.8350 C.2    1 LIG      -0.03800
      4 N1        -79.6289  -12.1333  -40.1917 N.2    1 LIG      -0.57800
      5 N2        -78.8987  -11.0477  -40.4988 N.pl3  1 LIG      -0.05900
      6 H1        -79.7784  -11.8695  -43.5024 H      1 LIG       0.15700
      7 H2        -80.6740  -13.4439  -41.4306 H      1 LIG       0.15600
      8 H3        -78.2959   -9.9338  -42.2228 H      1 LIG       0.15900
      9 H4        -78.4635  -10.5332  -39.7434 H      1 LIG       0.32200
@<TRIPOS>BOND
      1       1       2 1
      2       1       3 2
      3       2       4 2
      4       3       5 1
      5       4       5 1
      6       1       6 1
      7       2       7 1
      8       3       8 1
      9       5       9 1
@<TRIPOS>ALT_TYPE
CGenFF_4.0_ALT_TYPE_SET
CGenFF_4.0 1 CG2R51 2 CG2R52 3 CG2R51 4 NG2R50 5 NG2R51 6 HGR51 7 HGR52 8 HGR52 9 HGP1
@<TRIPOS>MOLECULE
pyrazole
 9 9 0 0 0
****
USER_CHARGES
INVALID_CHARGES
Pose:  15 Cluster:  15 Fr_nu: 2596150 TotEn:   -14.13
@<TRIPOS>ATOM
      1 C1        -70.3581  -12.2701  -43.4261 C.2    1 LIG      -0.25100
      2 C2        -70.6370  -11.0835  -44.1303 C.2    1 LIG       0.13200
      3 C3        -70.1201  -11.8570  -42.1380 C.2    1 LIG      -0.03800
      4 N1        -70.5819   -9.9980  -43.3540 N.2    1 LIG      -0.57800
      5 N2        -70.2657  -10.5009  -42.1485 N.pl3  1 LIG      -0.05900
      6 H1        -70.3336  -13.2834  -43.7990 H      1 LIG       0.15700
      7 H2        -70.8777  -10.9643  -45.1771 H      1 LIG       0.15600
      8 H3        -69.8638  -12.3934  -41.2358 H      1 LIG       0.15900
      9 H4        -70.1622   -9.8583  -41.3731 H      1 LIG       0.32200
@<TRIPOS>BOND
      1       1       2 1
      2       1       3 2
      3       2       4 2
      4       3       5 1
      5       4       5 1
      6       1       6 1
      7       2       7 1
      8       3       8 1
      9       5       9 1
@<TRIPOS>ALT_TYPE
CGenFF_4.0_ALT_TYPE_SET
CGenFF_4.0 1 CG2R51 2 CG2R52 3 CG2R51 4 NG2R50 5 NG2R51 6 HGR51 7 HGR52 8 HGR52 9 HGP1
@<TRIPOS>MOLECULE
pyrazole
 9 9 0 0 0
****
USER_CHARGES
INVALID_CHARGES
Pose:  16 Cluster:  16 Fr_nu: 10233868 TotEn:   -14.10
@<TRIPOS>ATOM
      1 C1        -59.1927    7.5513  -21.8604 C.2    1 LIG      -0.25100
      2 C2        -58.2510    7.9436  -22.8304 C.2    1 LIG       0.13200
      3 C3        -58.4367    7.0299  -20.8391 C.2    1 LIG      -0.03800
      4 N1        -56.9929    7.6931  -22.4587 N.2    1 LIG      -0.57800
      5 N2        -57.1386    7.1378  -21.2435 N.pl3  1 LIG      -0.05900
      6 H1        -60.2689    7.6350  -21.8954 H      1 LIG       0.15700
      7 H2        -58.4291    8.4011  -23.7931 H      1 LIG       0.15600
      8 H3        -58.6997    6.5995  -19.8836 H      1 LIG       0.15900
      9 H4        -56.3058    6.8523  -20.7439 H      1 LIG       0.32200
@<TRIPOS>BOND
      1       1       2 1
      2       1       3 2
      3       2       4 2
      4       3       5 1
      5       4       5 1
      6       1       6 1
      7       2       7 1
      8       3       8 1
      9       5       9 1
@<TRIPOS>ALT_TYPE
CGenFF_4.0_ALT_TYPE_SET
CGenFF_4.0 1 CG2R51 2 CG2R52 3 CG2R51 4 NG2R50 5 NG2R51 6 HGR51 7 HGR52 8 HGR52 9 HGP1
@<TRIPOS>MOLECULE
pyrazole
 9 9 0 0 0
****
USER_CHARGES
INVALID_CHARGES
Pose:  17 Cluster:  17 Fr_nu: 3416125 TotEn:   -14.00
@<TRIPOS>ATOM
      1 C1        -78.6599  -12.5870  -42.0938 C.2    1 LIG      -0.25100
      2 C2        -79.7693  -13.3039  -41.6069 C.2    1 LIG       0.13200
      3 C3        -78.8692  -11.2986  -41.6665 C.2    1 LIG      -0.03800
      4 N1        -80.6202  -12.5348  -40.9225 N.2    1 LIG      -0.57800
      5 N2        -80.0454  -11.3212  -40.9762 N.pl3  1 LIG      -0.05900
      6 H1        -77.8247  -12.9524  -42.6728 H      1 LIG       0.15700
      7 H2        -79.9936  -14.3546  -41.7226 H      1 LIG       0.15600
      8 H3        -78.3013  -10.3878  -41.7907 H      1 LIG       0.15900
      9 H4        -80.5133  -10.5484  -40.5194 H      1 LIG       0.32200
@<TRIPOS>BOND
      1       1       2 1
      2       1       3 2
      3       2       4 2
      4       3       5 1
      5       4       5 1
      6       1       6 1
      7       2       7 1
      8       3       8 1
      9       5       9 1
@<TRIPOS>ALT_TYPE
CGenFF_4.0_ALT_TYPE_SET
CGenFF_4.0 1 CG2R51 2 CG2R52 3 CG2R51 4 NG2R50 5 NG2R51 6 HGR51 7 HGR52 8 HGR52 9 HGP1
@<TRIPOS>MOLECULE
pyrazole
 9 9 0 0 0
****
USER_CHARGES
INVALID_CHARGES
Pose:  18 Cluster:  18 Fr_nu:  78465 TotEn:   -13.92
@<TRIPOS>ATOM
      1 C1        -81.2861  -14.5805  -44.0899 C.2    1 LIG      -0.25100
      2 C2        -81.5615  -13.4950  -43.2369 C.2    1 LIG       0.13200
      3 C3        -80.5237  -15.4314  -43.3275 C.2    1 LIG      -0.03800
      4 N1        -81.0184  -13.6404  -42.0254 N.2    1 LIG      -0.57800
      5 N2        -80.3941  -14.8274  -42.1115 N.pl3  1 LIG      -0.05900
      6 H1        -81.5970  -14.7269  -45.1138 H      1 LIG       0.15700
      7 H2        -82.1349  -12.6036  -43.4478 H      1 LIG       0.15600
      8 H3        -80.0700  -16.3894  -43.5368 H      1 LIG       0.15900
      9 H4        -79.8942  -15.1662  -41.2990 H      1 LIG       0.32200
@<TRIPOS>BOND
      1       1       2 1
      2       1       3 2
      3       2       4 2
      4       3       5 1
      5       4       5 1
      6       1       6 1
      7       2       7 1
      8       3       8 1
      9       5       9 1
@<TRIPOS>ALT_TYPE
CGenFF_4.0_ALT_TYPE_SET
CGenFF_4.0 1 CG2R51 2 CG2R52 3 CG2R51 4 NG2R50 5 NG2R51 6 HGR51 7 HGR52 8 HGR52 9 HGP1
@<TRIPOS>MOLECULE
pyrazole
 9 9 0 0 0
****
USER_CHARGES
INVALID_CHARGES
Pose:  19 Cluster:  19 Fr_nu: 288989 TotEn:   -13.80
@<TRIPOS>ATOM
      1 C1        -68.4629   -8.5848  -48.2168 C.2    1 LIG      -0.25100
      2 C2        -68.2452   -9.5887  -47.2542 C.2    1 LIG       0.13200
      3 C3        -69.6494   -8.0024  -47.8432 C.2    1 LIG      -0.03800
      4 N1        -69.2154   -9.6435  -46.3378 N.2    1 LIG      -0.57800
      5 N2        -70.0542   -8.6667  -46.7228 N.pl3  1 LIG      -0.05900
      6 H1        -67.8464   -8.3195  -49.0629 H      1 LIG       0.15700
      7 H2        -67.4203  -10.2830  -47.1824 H      1 LIG       0.15600
      8 H3        -70.2301   -7.1949  -48.2654 H      1 LIG       0.15900
      9 H4        -70.8896   -8.5079  -46.1735 H      1 LIG       0.32200
@<TRIPOS>BOND
      1       1       2 1
      2       1       3 2
      3       2       4 2
      4       3       5 1
      5       4       5 1
      6       1       6 1
      7       2       7 1
      8       3       8 1
      9       5       9 1
@<TRIPOS>ALT_TYPE
CGenFF_4.0_ALT_TYPE_SET
CGenFF_4.0 1 CG2R51 2 CG2R52 3 CG2R51 4 NG2R50 5 NG2R51 6 HGR51 7 HGR52 8 HGR52 9 HGP1
@<TRIPOS>MOLECULE
pyrazole
 9 9 0 0 0
****
USER_CHARGES
INVALID_CHARGES
Pose:  20 Cluster:  20 Fr_nu: 2204722 TotEn:   -13.63
@<TRIPOS>ATOM
      1 C1        -51.8619    2.9470  -35.3124 C.2    1 LIG      -0.25100
      2 C2        -51.0886    3.8695  -34.5825 C.2    1 LIG       0.13200
      3 C3        -51.6998    1.7582  -34.6439 C.2    1 LIG      -0.03800
      4 N1        -50.4807    3.3145  -33.5306 N.2    1 LIG      -0.57800
      5 N2        -50.8718    2.0304  -33.5947 N.pl3  1 LIG      -0.05900
      6 H1        -52.4546    3.1190  -36.1987 H      1 LIG       0.15700
      7 H2        -50.9424    4.9230  -34.7734 H      1 LIG       0.15600
      8 H3        -52.0883    0.7651  -34.8176 H      1 LIG       0.15900
      9 H4        -50.5328    1.3901  -32.8877 H      1 LIG       0.32200
@<TRIPOS>BOND
      1       1       2 1
      2       1       3 2
      3       2       4 2
      4       3       5 1
      5       4       5 1
      6       1       6 1
      7       2       7 1
      8       3       8 1
      9       5       9 1
@<TRIPOS>ALT_TYPE
CGenFF_4.0_ALT_TYPE_SET
CGenFF_4.0 1 CG2R51 2 CG2R52 3 CG2R51 4 NG2R50 5 NG2R51 6 HGR51 7 HGR52 8 HGR52 9 HGP1
@<TRIPOS>MOLECULE
pyrazole
 9 9 0 0 0
****
USER_CHARGES
INVALID_CHARGES
Pose:  21 Cluster:  21 Fr_nu: 661697 TotEn:   -13.46
@<TRIPOS>ATOM
      1 C1        -74.9000   -1.1232  -32.7387 C.2    1 LIG      -0.25100
      2 C2        -75.8176   -1.8435  -33.5268 C.2    1 LIG       0.13200
      3 C3        -74.7644    0.0814  -33.3844 C.2    1 LIG      -0.03800
      4 N1        -76.2355   -1.1540  -34.5916 N.2    1 LIG      -0.57800
      5 N2        -75.5776    0.0123  -34.4772 N.pl3  1 LIG      -0.05900
      6 H1        -74.4062   -1.4328  -31.8295 H      1 LIG       0.15700
      7 H2        -76.1988   -2.8424  -33.3698 H      1 LIG       0.15600
      8 H3        -74.1741    0.9608  -33.1709 H      1 LIG       0.15900
      9 H4        -75.7297    0.7199  -35.1849 H      1 LIG       0.32200
@<TRIPOS>BOND
      1       1       2 1
      2       1       3 2
      3       2       4 2
      4       3       5 1
      5       4       5 1
      6       1       6 1
      7       2       7 1
      8       3       8 1
      9       5       9 1
@<TRIPOS>ALT_TYPE
CGenFF_4.0_ALT_TYPE_SET
CGenFF_4.0 1 CG2R51 2 CG2R52 3 CG2R51 4 NG2R50 5 NG2R51 6 HGR51 7 HGR52 8 HGR52 9 HGP1
@<TRIPOS>MOLECULE
pyrazole
 9 9 0 0 0
****
USER_CHARGES
INVALID_CHARGES
Pose:  22 Cluster:  22 Fr_nu: 1357915 TotEn:   -13.33
@<TRIPOS>ATOM
      1 C1        -69.7164  -12.9855  -41.7964 C.2    1 LIG      -0.25100
      2 C2        -70.1984  -11.9741  -42.6488 C.2    1 LIG       0.13200
      3 C3        -69.7722  -12.4318  -40.5408 C.2    1 LIG      -0.03800
      4 N1        -70.5358  -10.8622  -41.9902 N.2    1 LIG      -0.57800
      5 N2        -70.2655  -11.1716  -40.7107 N.pl3  1 LIG      -0.05900
      6 H1        -69.3766  -13.9775  -42.0551 H      1 LIG       0.15700
      7 H2        -70.3175  -12.0008  -43.7225 H      1 LIG       0.15600
      8 H3        -69.5092  -12.8115  -39.5640 H      1 LIG       0.15900
      9 H4        -70.4404  -10.4713  -40.0008 H      1 LIG       0.32200
@<TRIPOS>BOND
      1       1       2 1
      2       1       3 2
      3       2       4 2
      4       3       5 1
      5       4       5 1
      6       1       6 1
      7       2       7 1
      8       3       8 1
      9       5       9 1
@<TRIPOS>ALT_TYPE
CGenFF_4.0_ALT_TYPE_SET
CGenFF_4.0 1 CG2R51 2 CG2R52 3 CG2R51 4 NG2R50 5 NG2R51 6 HGR51 7 HGR52 8 HGR52 9 HGP1
@<TRIPOS>MOLECULE
pyrazole
 9 9 0 0 0
****
USER_CHARGES
INVALID_CHARGES
Pose:  23 Cluster:  23 Fr_nu: 857991 TotEn:   -12.94
@<TRIPOS>ATOM
      1 C1        -70.4547  -11.0014  -42.7055 C.2    1 LIG      -0.25100
      2 C2        -69.9677  -12.3001  -42.9460 C.2    1 LIG       0.13200
      3 C3        -70.5512  -10.4345  -43.9528 C.2    1 LIG      -0.03800
      4 N1        -69.7687  -12.5441  -44.2440 N.2    1 LIG      -0.57800
      5 N2        -70.1327  -11.3910  -44.8305 N.pl3  1 LIG      -0.05900
      6 H1        -70.7022  -10.5402  -41.7608 H      1 LIG       0.15700
      7 H2        -69.7489  -13.0789  -42.2294 H      1 LIG       0.15600
      8 H3        -70.8704   -9.4579  -44.2872 H      1 LIG       0.15900
      9 H4        -70.0682  -11.3246  -45.8385 H      1 LIG       0.32200
@<TRIPOS>BOND
      1       1       2 1
      2       1       3 2
      3       2       4 2
      4       3       5 1
      5       4       5 1
      6       1       6 1
      7       2       7 1
      8       3       8 1
      9       5       9 1
@<TRIPOS>ALT_TYPE
CGenFF_4.0_ALT_TYPE_SET
CGenFF_4.0 1 CG2R51 2 CG2R52 3 CG2R51 4 NG2R50 5 NG2R51 6 HGR51 7 HGR52 8 HGR52 9 HGP1
@<TRIPOS>MOLECULE
pyrazole
 9 9 0 0 0
****
USER_CHARGES
INVALID_CHARGES
Pose:  24 Cluster:  24 Fr_nu: 3268137 TotEn:   -12.68
@<TRIPOS>ATOM
      1 C1        -59.4346    2.2824  -44.5660 C.2    1 LIG      -0.25100
      2 C2        -58.8555    1.1040  -44.0582 C.2    1 LIG       0.13200
      3 C3        -59.1777    3.2319  -43.6074 C.2    1 LIG      -0.03800
      4 N1        -58.2744    1.2859  -42.8694 N.2    1 LIG      -0.57800
      5 N2        -58.4869    2.5897  -42.6222 N.pl3  1 LIG      -0.05900
      6 H1        -59.9637    2.4246  -45.4967 H      1 LIG       0.15700
      7 H2        -58.8332    0.1201  -44.5045 H      1 LIG       0.15600
      8 H3        -59.4207    4.2824  -43.5381 H      1 LIG       0.15900
      9 H4        -58.1330    2.9774  -41.7567 H      1 LIG       0.32200
@<TRIPOS>BOND
      1       1       2 1
      2       1       3 2
      3       2       4 2
      4       3       5 1
      5       4       5 1
      6       1       6 1
      7       2       7 1
      8       3       8 1
      9       5       9 1
@<TRIPOS>ALT_TYPE
CGenFF_4.0_ALT_TYPE_SET
CGenFF_4.0 1 CG2R51 2 CG2R52 3 CG2R51 4 NG2R50 5 NG2R51 6 HGR51 7 HGR52 8 HGR52 9 HGP1
@<TRIPOS>MOLECULE
pyrazole
 9 9 0 0 0
****
USER_CHARGES
INVALID_CHARGES
Pose:  25 Cluster:  25 Fr_nu: 1414470 TotEn:   -12.67
@<TRIPOS>ATOM
      1 C1        -75.7138    1.2897  -33.8702 C.2    1 LIG      -0.25100
      2 C2        -75.6457    0.3004  -34.8694 C.2    1 LIG       0.13200
      3 C3        -76.5855    0.7786  -32.9399 C.2    1 LIG      -0.03800
      4 N1        -76.4127   -0.7591  -34.5992 N.2    1 LIG      -0.57800
      5 N2        -76.9711   -0.4386  -33.4196 N.pl3  1 LIG      -0.05900
      6 H1        -75.2025    2.2401  -33.8289 H      1 LIG       0.15700
      7 H2        -75.0694    0.3075  -35.7835 H      1 LIG       0.15600
      8 H3        -76.9595    1.1637  -32.0022 H      1 LIG       0.15900
      9 H4        -77.6111   -1.0993  -32.9968 H      1 LIG       0.32200
@<TRIPOS>BOND
      1       1       2 1
      2       1       3 2
      3       2       4 2
      4       3       5 1
      5       4       5 1
      6       1       6 1
      7       2       7 1
      8       3       8 1
      9       5       9 1
@<TRIPOS>ALT_TYPE
CGenFF_4.0_ALT_TYPE_SET
CGenFF_4.0 1 CG2R51 2 CG2R52 3 CG2R51 4 NG2R50 5 NG2R51 6 HGR51 7 HGR52 8 HGR52 9 HGP1
@<TRIPOS>MOLECULE
pyrazole
 9 9 0 0 0
****
USER_CHARGES
INVALID_CHARGES
Pose:  26 Cluster:  26 Fr_nu: 2596611 TotEn:   -12.67
@<TRIPOS>ATOM
      1 C1        -69.6682  -13.0072  -43.7454 C.2    1 LIG      -0.25100
      2 C2        -70.3827  -11.8507  -44.1113 C.2    1 LIG       0.13200
      3 C3        -69.6552  -12.9827  -42.3722 C.2    1 LIG      -0.03800
      4 N1        -70.7940  -11.1432  -43.0558 N.2    1 LIG      -0.57800
      5 N2        -70.3366  -11.8570  -42.0130 N.pl3  1 LIG      -0.05900
      6 H1        -69.2249  -13.7547  -44.3865 H      1 LIG       0.15700
      7 H2        -70.6204  -11.4937  -45.1032 H      1 LIG       0.15600
      8 H3        -69.2302  -13.6484  -41.6350 H      1 LIG       0.15900
      9 H4        -70.5246  -11.5154  -41.0788 H      1 LIG       0.32200
@<TRIPOS>BOND
      1       1       2 1
      2       1       3 2
      3       2       4 2
      4       3       5 1
      5       4       5 1
      6       1       6 1
      7       2       7 1
      8       3       8 1
      9       5       9 1
@<TRIPOS>ALT_TYPE
CGenFF_4.0_ALT_TYPE_SET
CGenFF_4.0 1 CG2R51 2 CG2R52 3 CG2R51 4 NG2R50 5 NG2R51 6 HGR51 7 HGR52 8 HGR52 9 HGP1
@<TRIPOS>MOLECULE
pyrazole
 9 9 0 0 0
****
USER_CHARGES
INVALID_CHARGES
Pose:  27 Cluster:  27 Fr_nu:   2204 TotEn:   -12.59
@<TRIPOS>ATOM
      1 C1        -71.8623  -26.8667  -45.2599 C.2    1 LIG      -0.25100
      2 C2        -72.5880  -25.6696  -45.1112 C.2    1 LIG       0.13200
      3 C3        -72.6691  -27.8287  -44.7030 C.2    1 LIG      -0.03800
      4 N1        -73.7653  -25.8519  -44.5073 N.2    1 LIG      -0.57800
      5 N2        -73.7857  -27.1748  -44.2717 N.pl3  1 LIG      -0.05900
      6 H1        -70.8908  -27.0128  -45.7084 H      1 LIG       0.15700
      7 H2        -72.3078  -24.6718  -45.4172 H      1 LIG       0.15600
      8 H3        -72.5509  -28.8951  -44.5755 H      1 LIG       0.15900
      9 H4        -74.5960  -27.5669  -43.8086 H      1 LIG       0.32200
@<TRIPOS>BOND
      1       1       2 1
      2       1       3 2
      3       2       4 2
      4       3       5 1
      5       4       5 1
      6       1       6 1
      7       2       7 1
      8       3       8 1
      9       5       9 1
@<TRIPOS>ALT_TYPE
CGenFF_4.0_ALT_TYPE_SET
CGenFF_4.0 1 CG2R51 2 CG2R52 3 CG2R51 4 NG2R50 5 NG2R51 6 HGR51 7 HGR52 8 HGR52 9 HGP1
@<TRIPOS>MOLECULE
pyrazole
 9 9 0 0 0
****
USER_CHARGES
INVALID_CHARGES
Pose:  28 Cluster:  28 Fr_nu: 5624459 TotEn:   -12.55
@<TRIPOS>ATOM
      1 C1        -50.5493    4.3356  -34.2088 C.2    1 LIG      -0.25100
      2 C2        -50.1312    4.7095  -32.9176 C.2    1 LIG       0.13200
      3 C3        -50.8906    3.0106  -34.0890 C.2    1 LIG      -0.03800
      4 N1        -50.2000    3.7034  -32.0418 N.2    1 LIG      -0.57800
      5 N2        -50.6654    2.6842  -32.7840 N.pl3  1 LIG      -0.05900
      6 H1        -50.5974    4.9413  -35.1017 H      1 LIG       0.15700
      7 H2        -49.7787    5.6730  -32.5784 H      1 LIG       0.15600
      8 H3        -51.2628    2.2864  -34.7992 H      1 LIG       0.15900
      9 H4        -50.8050    1.7882  -32.3341 H      1 LIG       0.32200
@<TRIPOS>BOND
      1       1       2 1
      2       1       3 2
      3       2       4 2
      4       3       5 1
      5       4       5 1
      6       1       6 1
      7       2       7 1
      8       3       8 1
      9       5       9 1
@<TRIPOS>ALT_TYPE
CGenFF_4.0_ALT_TYPE_SET
CGenFF_4.0 1 CG2R51 2 CG2R52 3 CG2R51 4 NG2R50 5 NG2R51 6 HGR51 7 HGR52 8 HGR52 9 HGP1
@<TRIPOS>MOLECULE
pyrazole
 9 9 0 0 0
****
USER_CHARGES
INVALID_CHARGES
Pose:  29 Cluster:  29 Fr_nu: 2206112 TotEn:   -12.43
@<TRIPOS>ATOM
      1 C1        -50.7270    3.5023  -33.4721 C.2    1 LIG      -0.25100
      2 C2        -51.6123    3.9465  -34.4725 C.2    1 LIG       0.13200
      3 C3        -50.6800    2.1394  -33.6358 C.2    1 LIG      -0.03800
      4 N1        -52.0928    2.9470  -35.2168 N.2    1 LIG      -0.57800
      5 N2        -51.5074    1.8611  -34.6838 N.pl3  1 LIG      -0.05900
      6 H1        -50.1964    4.0874  -32.7356 H      1 LIG       0.15700
      7 H2        -51.9277    4.9570  -34.6900 H      1 LIG       0.15600
      8 H3        -50.1462    1.3600  -33.1114 H      1 LIG       0.15900
      9 H4        -51.7198    0.9563  -35.0851 H      1 LIG       0.32200
@<TRIPOS>BOND
      1       1       2 1
      2       1       3 2
      3       2       4 2
      4       3       5 1
      5       4       5 1
      6       1       6 1
      7       2       7 1
      8       3       8 1
      9       5       9 1
@<TRIPOS>ALT_TYPE
CGenFF_4.0_ALT_TYPE_SET
CGenFF_4.0 1 CG2R51 2 CG2R52 3 CG2R51 4 NG2R50 5 NG2R51 6 HGR51 7 HGR52 8 HGR52 9 HGP1
@<TRIPOS>MOLECULE
pyrazole
 9 9 0 0 0
****
USER_CHARGES
INVALID_CHARGES
Pose:  30 Cluster:  30 Fr_nu: 10357939 TotEn:   -12.40
@<TRIPOS>ATOM
      1 C1        -46.7060  -12.7679  -23.6250 C.2    1 LIG      -0.25100
      2 C2        -45.3462  -12.9501  -23.9405 C.2    1 LIG       0.13200
      3 C3        -47.3161  -13.9200  -24.0572 C.2    1 LIG      -0.03800
      4 N1        -45.1061  -14.1255  -24.5277 N.2    1 LIG      -0.57800
      5 N2        -46.3232  -14.6924  -24.5845 N.pl3  1 LIG      -0.05900
      6 H1        -47.1785  -11.9208  -23.1501 H      1 LIG       0.15700
      7 H2        -44.5202  -12.2751  -23.7676 H      1 LIG       0.15600
      8 H3        -48.3443  -14.2514  -24.0396 H      1 LIG       0.15900
      9 H4        -46.4049  -15.6119  -25.0000 H      1 LIG       0.32200
@<TRIPOS>BOND
      1       1       2 1
      2       1       3 2
      3       2       4 2
      4       3       5 1
      5       4       5 1
      6       1       6 1
      7       2       7 1
      8       3       8 1
      9       5       9 1
@<TRIPOS>ALT_TYPE
CGenFF_4.0_ALT_TYPE_SET
CGenFF_4.0 1 CG2R51 2 CG2R52 3 CG2R51 4 NG2R50 5 NG2R51 6 HGR51 7 HGR52 8 HGR52 9 HGP1
@<TRIPOS>MOLECULE
pyrazole
 9 9 0 0 0
****
USER_CHARGES
INVALID_CHARGES
Pose:  31 Cluster:  31 Fr_nu: 6063437 TotEn:   -12.33
@<TRIPOS>ATOM
      1 C1        -76.2443    0.5331  -33.4630 C.2    1 LIG      -0.25100
      2 C2        -75.6209   -0.0064  -34.6040 C.2    1 LIG       0.13200
      3 C3        -76.5039   -0.5553  -32.6665 C.2    1 LIG      -0.03800
      4 N1        -75.4919   -1.3343  -34.5418 N.2    1 LIG      -0.57800
      5 N2        -76.0379   -1.6385  -33.3521 N.pl3  1 LIG      -0.05900
      6 H1        -76.4732    1.5662  -33.2469 H      1 LIG       0.15700
      7 H2        -75.2555    0.5127  -35.4786 H      1 LIG       0.15600
      8 H3        -76.9698   -0.6548  -31.6968 H      1 LIG       0.15900
      9 H4        -76.0614   -2.6104  -33.0698 H      1 LIG       0.32200
@<TRIPOS>BOND
      1       1       2 1
      2       1       3 2
      3       2       4 2
      4       3       5 1
      5       4       5 1
      6       1       6 1
      7       2       7 1
      8       3       8 1
      9       5       9 1
@<TRIPOS>ALT_TYPE
CGenFF_4.0_ALT_TYPE_SET
CGenFF_4.0 1 CG2R51 2 CG2R52 3 CG2R51 4 NG2R50 5 NG2R51 6 HGR51 7 HGR52 8 HGR52 9 HGP1
@<TRIPOS>MOLECULE
pyrazole
 9 9 0 0 0
****
USER_CHARGES
INVALID_CHARGES
Pose:  32 Cluster:  32 Fr_nu: 291517 TotEn:   -12.20
@<TRIPOS>ATOM
      1 C1        -59.1544    3.7670  -44.1639 C.2    1 LIG      -0.25100
      2 C2        -58.2256    3.1361  -43.3148 C.2    1 LIG       0.13200
      3 C3        -59.5907    2.7673  -44.9987 C.2    1 LIG      -0.03800
      4 N1        -58.0798    1.8362  -43.5852 N.2    1 LIG      -0.57800
      5 N2        -58.9229    1.6421  -44.6135 N.pl3  1 LIG      -0.05900
      6 H1        -59.4653    4.8013  -44.1703 H      1 LIG       0.15700
      7 H2        -57.6484    3.5694  -42.5105 H      1 LIG       0.15600
      8 H3        -60.2983    2.7560  -45.8151 H      1 LIG       0.15900
      9 H4        -58.9921    0.7123  -45.0078 H      1 LIG       0.32200
@<TRIPOS>BOND
      1       1       2 1
      2       1       3 2
      3       2       4 2
      4       3       5 1
      5       4       5 1
      6       1       6 1
      7       2       7 1
      8       3       8 1
      9       5       9 1
@<TRIPOS>ALT_TYPE
CGenFF_4.0_ALT_TYPE_SET
CGenFF_4.0 1 CG2R51 2 CG2R52 3 CG2R51 4 NG2R50 5 NG2R51 6 HGR51 7 HGR52 8 HGR52 9 HGP1
@<TRIPOS>MOLECULE
pyrazole
 9 9 0 0 0
****
USER_CHARGES
INVALID_CHARGES
Pose:  33 Cluster:  33 Fr_nu: 543864 TotEn:   -12.12
@<TRIPOS>ATOM
      1 C1        -54.7787   -8.9432  -51.9953 C.2    1 LIG      -0.25100
      2 C2        -54.8374   -7.5494  -51.8068 C.2    1 LIG       0.13200
      3 C3        -55.8441   -9.4317  -51.2793 C.2    1 LIG      -0.03800
      4 N1        -55.8594   -7.1765  -51.0320 N.2    1 LIG      -0.57800
      5 N2        -56.4528   -8.3431  -50.7273 N.pl3  1 LIG      -0.05900
      6 H1        -54.0648   -9.5146  -52.5701 H      1 LIG       0.15700
      7 H2        -54.1778   -6.7898  -52.2014 H      1 LIG       0.15600
      8 H3        -56.2142  -10.4334  -51.1147 H      1 LIG       0.15900
      9 H4        -57.2722   -8.3234  -50.1332 H      1 LIG       0.32200
@<TRIPOS>BOND
      1       1       2 1
      2       1       3 2
      3       2       4 2
      4       3       5 1
      5       4       5 1
      6       1       6 1
      7       2       7 1
      8       3       8 1
      9       5       9 1
@<TRIPOS>ALT_TYPE
CGenFF_4.0_ALT_TYPE_SET
CGenFF_4.0 1 CG2R51 2 CG2R52 3 CG2R51 4 NG2R50 5 NG2R51 6 HGR51 7 HGR52 8 HGR52 9 HGP1
@<TRIPOS>MOLECULE
pyrazole
 9 9 0 0 0
****
USER_CHARGES
INVALID_CHARGES
Pose:  34 Cluster:  34 Fr_nu: 8552234 TotEn:   -12.06
@<TRIPOS>ATOM
      1 C1        -41.6676  -14.4398  -36.9390 C.2    1 LIG      -0.25100
      2 C2        -42.7590  -15.2019  -36.4811 C.2    1 LIG       0.13200
      3 C3        -41.1340  -13.8859  -35.8010 C.2    1 LIG      -0.03800
      4 N1        -42.9110  -15.1403  -35.1556 N.2    1 LIG      -0.57800
      5 N2        -41.9080  -14.3329  -34.7707 N.pl3  1 LIG      -0.05900
      6 H1        -41.3157  -14.3101  -37.9518 H      1 LIG       0.15700
      7 H2        -43.4504  -15.7993  -37.0581 H      1 LIG       0.15600
      8 H3        -40.2938  -13.2271  -35.6355 H      1 LIG       0.15900
      9 H4        -41.8105  -14.1261  -33.7845 H      1 LIG       0.32200
@<TRIPOS>BOND
      1       1       2 1
      2       1       3 2
      3       2       4 2
      4       3       5 1
      5       4       5 1
      6       1       6 1
      7       2       7 1
      8       3       8 1
      9       5       9 1
@<TRIPOS>ALT_TYPE
CGenFF_4.0_ALT_TYPE_SET
CGenFF_4.0 1 CG2R51 2 CG2R52 3 CG2R51 4 NG2R50 5 NG2R51 6 HGR51 7 HGR52 8 HGR52 9 HGP1
@<TRIPOS>MOLECULE
pyrazole
 9 9 0 0 0
****
USER_CHARGES
INVALID_CHARGES
Pose:  35 Cluster:  35 Fr_nu: 11488961 TotEn:   -11.81
@<TRIPOS>ATOM
      1 C1        -52.2778   10.6793  -25.0849 C.2    1 LIG      -0.25100
      2 C2        -52.9596   10.4895  -23.8680 C.2    1 LIG       0.13200
      3 C3        -50.9619   10.4250  -24.7845 C.2    1 LIG      -0.03800
      4 N1        -52.1443   10.1413  -22.8690 N.2    1 LIG      -0.57800
      5 N2        -50.9366   10.1102  -23.4576 N.pl3  1 LIG      -0.05900
      6 H1        -52.6827   10.9604  -26.0458 H      1 LIG       0.15700
      7 H2        -54.0166   10.5909  -23.6673 H      1 LIG       0.15600
      8 H3        -50.0613   10.4416  -25.3812 H      1 LIG       0.15900
      9 H4        -50.1335    9.8669  -22.8914 H      1 LIG       0.32200
@<TRIPOS>BOND
      1       1       2 1
      2       1       3 2
      3       2       4 2
      4       3       5 1
      5       4       5 1
      6       1       6 1
      7       2       7 1
      8       3       8 1
      9       5       9 1
@<TRIPOS>ALT_TYPE
CGenFF_4.0_ALT_TYPE_SET
CGenFF_4.0 1 CG2R51 2 CG2R52 3 CG2R51 4 NG2R50 5 NG2R51 6 HGR51 7 HGR52 8 HGR52 9 HGP1
@<TRIPOS>MOLECULE
pyrazole
 9 9 0 0 0
****
USER_CHARGES
INVALID_CHARGES
Pose:  36 Cluster:  36 Fr_nu: 7701189 TotEn:   -11.79
@<TRIPOS>ATOM
      1 C1        -81.2659  -22.5318  -49.0715 C.2    1 LIG      -0.25100
      2 C2        -80.8647  -22.4190  -47.7269 C.2    1 LIG       0.13200
      3 C3        -80.2621  -23.2535  -49.6699 C.2    1 LIG      -0.03800
      4 N1        -79.6972  -23.0210  -47.4849 N.2    1 LIG      -0.57800
      5 N2        -79.3561  -23.5191  -48.6856 N.pl3  1 LIG      -0.05900
      6 H1        -82.1579  -22.1452  -49.5418 H      1 LIG       0.15700
      7 H2        -81.3741  -21.9228  -46.9132 H      1 LIG       0.15600
      8 H3        -80.1131  -23.5922  -50.6850 H      1 LIG       0.15900
      9 H4        -78.4861  -24.0308  -48.7628 H      1 LIG       0.32200
@<TRIPOS>BOND
      1       1       2 1
      2       1       3 2
      3       2       4 2
      4       3       5 1
      5       4       5 1
      6       1       6 1
      7       2       7 1
      8       3       8 1
      9       5       9 1
@<TRIPOS>ALT_TYPE
CGenFF_4.0_ALT_TYPE_SET
CGenFF_4.0 1 CG2R51 2 CG2R52 3 CG2R51 4 NG2R50 5 NG2R51 6 HGR51 7 HGR52 8 HGR52 9 HGP1
@<TRIPOS>MOLECULE
pyrazole
 9 9 0 0 0
****
USER_CHARGES
INVALID_CHARGES
Pose:  37 Cluster:  37 Fr_nu: 393619 TotEn:   -11.49
@<TRIPOS>ATOM
      1 C1        -62.2298  -21.1184  -25.0473 C.2    1 LIG      -0.25100
      2 C2        -60.9292  -20.6370  -24.8062 C.2    1 LIG       0.13200
      3 C3        -62.1012  -22.4855  -25.0158 C.2    1 LIG      -0.03800
      4 N1        -60.0397  -21.6183  -24.6340 N.2    1 LIG      -0.57800
      5 N2        -60.7827  -22.7303  -24.7670 N.pl3  1 LIG      -0.05900
      6 H1        -63.1346  -20.5543  -25.2193 H      1 LIG       0.15700
      7 H2        -60.5922  -19.6118  -24.7492 H      1 LIG       0.15600
      8 H3        -62.8126  -23.2881  -25.1474 H      1 LIG       0.15900
      9 H4        -60.3229  -23.6277  -24.6776 H      1 LIG       0.32200
@<TRIPOS>BOND
      1       1       2 1
      2       1       3 2
      3       2       4 2
      4       3       5 1
      5       4       5 1
      6       1       6 1
      7       2       7 1
      8       3       8 1
      9       5       9 1
@<TRIPOS>ALT_TYPE
CGenFF_4.0_ALT_TYPE_SET
CGenFF_4.0 1 CG2R51 2 CG2R52 3 CG2R51 4 NG2R50 5 NG2R51 6 HGR51 7 HGR52 8 HGR52 9 HGP1
@<TRIPOS>MOLECULE
pyrazole
 9 9 0 0 0
****
USER_CHARGES
INVALID_CHARGES
Pose:  38 Cluster:  38 Fr_nu: 127781 TotEn:   -11.20
@<TRIPOS>ATOM
      1 C1        -77.5771    9.5248  -41.3560 C.2    1 LIG      -0.25100
      2 C2        -77.2216    9.2380  -40.0244 C.2    1 LIG       0.13200
      3 C3        -76.7675    8.7111  -42.1103 C.2    1 LIG      -0.03800
      4 N1        -76.2611    8.3143  -39.9346 N.2    1 LIG      -0.57800
      5 N2        -76.0061    8.0134  -41.2193 N.pl3  1 LIG      -0.05900
      6 H1        -78.3170   10.2227  -41.7190 H      1 LIG       0.15700
      7 H2        -77.6220    9.6641  -39.1156 H      1 LIG       0.15600
      8 H3        -76.6652    8.5707  -43.1767 H      1 LIG       0.15900
      9 H4        -75.2950    7.3207  -41.4175 H      1 LIG       0.32200
@<TRIPOS>BOND
      1       1       2 1
      2       1       3 2
      3       2       4 2
      4       3       5 1
      5       4       5 1
      6       1       6 1
      7       2       7 1
      8       3       8 1
      9       5       9 1
@<TRIPOS>ALT_TYPE
CGenFF_4.0_ALT_TYPE_SET
CGenFF_4.0 1 CG2R51 2 CG2R52 3 CG2R51 4 NG2R50 5 NG2R51 6 HGR51 7 HGR52 8 HGR52 9 HGP1
@<TRIPOS>MOLECULE
pyrazole
 9 9 0 0 0
****
USER_CHARGES
INVALID_CHARGES
Pose:  39 Cluster:  39 Fr_nu: 437720 TotEn:   -11.19
@<TRIPOS>ATOM
      1 C1        -72.3323   -7.2744  -25.8746 C.2    1 LIG      -0.25100
      2 C2        -73.5627   -7.8641  -26.2213 C.2    1 LIG       0.13200
      3 C3        -71.3872   -8.0911  -26.4459 C.2    1 LIG      -0.03800
      4 N1        -73.4158   -8.9698  -26.9560 N.2    1 LIG      -0.57800
      5 N2        -72.0820   -9.0815  -27.0758 N.pl3  1 LIG      -0.05900
      6 H1        -72.1545   -6.3820  -25.2929 H      1 LIG       0.15700
      7 H2        -74.5604   -7.5344  -25.9688 H      1 LIG       0.15600
      8 H3        -70.3073   -8.0587  -26.4586 H      1 LIG       0.15900
      9 H4        -71.7116   -9.8629  -27.6021 H      1 LIG       0.32200
@<TRIPOS>BOND
      1       1       2 1
      2       1       3 2
      3       2       4 2
      4       3       5 1
      5       4       5 1
      6       1       6 1
      7       2       7 1
      8       3       8 1
      9       5       9 1
@<TRIPOS>ALT_TYPE
CGenFF_4.0_ALT_TYPE_SET
CGenFF_4.0 1 CG2R51 2 CG2R52 3 CG2R51 4 NG2R50 5 NG2R51 6 HGR51 7 HGR52 8 HGR52 9 HGP1
@<TRIPOS>MOLECULE
pyrazole
 9 9 0 0 0
****
USER_CHARGES
INVALID_CHARGES
Pose:  40 Cluster:  40 Fr_nu: 432344 TotEn:   -11.12
@<TRIPOS>ATOM
      1 C1        -73.2965  -27.2791  -44.3403 C.2    1 LIG      -0.25100
      2 C2        -73.6439  -26.4319  -43.2710 C.2    1 LIG       0.13200
      3 C3        -72.9644  -26.4237  -45.3622 C.2    1 LIG      -0.03800
      4 N1        -73.5418  -25.1376  -43.5845 N.2    1 LIG      -0.57800
      5 N2        -73.1264  -25.1650  -44.8623 N.pl3  1 LIG      -0.05900
      6 H1        -73.2870  -28.3587  -44.3671 H      1 LIG       0.15700
      7 H2        -73.9677  -26.7037  -42.2765 H      1 LIG       0.15600
      8 H3        -72.6371  -26.5933  -46.3779 H      1 LIG       0.15900
      9 H4        -72.9742  -24.2834  -45.3359 H      1 LIG       0.32200
@<TRIPOS>BOND
      1       1       2 1
      2       1       3 2
      3       2       4 2
      4       3       5 1
      5       4       5 1
      6       1       6 1
      7       2       7 1
      8       3       8 1
      9       5       9 1
@<TRIPOS>ALT_TYPE
CGenFF_4.0_ALT_TYPE_SET
CGenFF_4.0 1 CG2R51 2 CG2R52 3 CG2R51 4 NG2R50 5 NG2R51 6 HGR51 7 HGR52 8 HGR52 9 HGP1
@<TRIPOS>MOLECULE
pyrazole
 9 9 0 0 0
****
USER_CHARGES
INVALID_CHARGES
Pose:  41 Cluster:  41 Fr_nu: 273884 TotEn:   -11.04
@<TRIPOS>ATOM
      1 C1        -64.7191  -24.2269  -33.7296 C.2    1 LIG      -0.25100
      2 C2        -65.5009  -23.6021  -32.7395 C.2    1 LIG       0.13200
      3 C3        -63.4323  -24.1380  -33.2578 C.2    1 LIG      -0.03800
      4 N1        -64.7717  -23.1499  -31.7159 N.2    1 LIG      -0.57800
      5 N2        -63.5182  -23.4909  -32.0601 N.pl3  1 LIG      -0.05900
      6 H1        -65.0424  -24.6792  -34.6555 H      1 LIG       0.15700
      7 H2        -66.5716  -23.4570  -32.7214 H      1 LIG       0.15600
      8 H3        -62.4844  -24.4674  -33.6583 H      1 LIG       0.15900
      9 H4        -62.7648  -23.2484  -31.4290 H      1 LIG       0.32200
@<TRIPOS>BOND
      1       1       2 1
      2       1       3 2
      3       2       4 2
      4       3       5 1
      5       4       5 1
      6       1       6 1
      7       2       7 1
      8       3       8 1
      9       5       9 1
@<TRIPOS>ALT_TYPE
CGenFF_4.0_ALT_TYPE_SET
CGenFF_4.0 1 CG2R51 2 CG2R52 3 CG2R51 4 NG2R50 5 NG2R51 6 HGR51 7 HGR52 8 HGR52 9 HGP1
@<TRIPOS>MOLECULE
pyrazole
 9 9 0 0 0
****
USER_CHARGES
INVALID_CHARGES
Pose:  42 Cluster:  42 Fr_nu: 286712 TotEn:   -10.81
@<TRIPOS>ATOM
      1 C1        -42.3457  -10.7827  -39.9878 C.2    1 LIG      -0.25100
      2 C2        -42.8219  -10.7680  -41.3125 C.2    1 LIG       0.13200
      3 C3        -43.0329   -9.7699  -39.3646 C.2    1 LIG      -0.03800
      4 N1        -43.7408   -9.8210  -41.5196 N.2    1 LIG      -0.57800
      5 N2        -43.8476   -9.2313  -40.3168 N.pl3  1 LIG      -0.05900
      6 H1        -41.6082  -11.4361  -39.5456 H      1 LIG       0.15700
      7 H2        -42.5373  -11.4075  -42.1358 H      1 LIG       0.15600
      8 H3        -43.0144   -9.3910  -38.3529 H      1 LIG       0.15900
      9 H4        -44.4977   -8.4619  -40.2161 H      1 LIG       0.32200
@<TRIPOS>BOND
      1       1       2 1
      2       1       3 2
      3       2       4 2
      4       3       5 1
      5       4       5 1
      6       1       6 1
      7       2       7 1
      8       3       8 1
      9       5       9 1
@<TRIPOS>ALT_TYPE
CGenFF_4.0_ALT_TYPE_SET
CGenFF_4.0 1 CG2R51 2 CG2R52 3 CG2R51 4 NG2R50 5 NG2R51 6 HGR51 7 HGR52 8 HGR52 9 HGP1
@<TRIPOS>MOLECULE
pyrazole
 9 9 0 0 0
****
USER_CHARGES
INVALID_CHARGES
Pose:  43 Cluster:  43 Fr_nu: 2243033 TotEn:   -10.79
@<TRIPOS>ATOM
      1 C1        -64.4030    5.1565  -44.7662 C.2    1 LIG      -0.25100
      2 C2        -63.9282    4.3994  -43.6784 C.2    1 LIG       0.13200
      3 C3        -65.7622    4.9595  -44.7542 C.2    1 LIG      -0.03800
      4 N1        -64.9062    3.7687  -43.0231 N.2    1 LIG      -0.57800
      5 N2        -66.0094    4.1291  -43.7008 N.pl3  1 LIG      -0.05900
      6 H1        -63.8397    5.7611  -45.4615 H      1 LIG       0.15700
      7 H2        -62.9100    4.2805  -43.3363 H      1 LIG       0.15600
      8 H3        -66.5576    5.3253  -45.3875 H      1 LIG       0.15900
      9 H4        -66.9025    3.7683  -43.3896 H      1 LIG       0.32200
@<TRIPOS>BOND
      1       1       2 1
      2       1       3 2
      3       2       4 2
      4       3       5 1
      5       4       5 1
      6       1       6 1
      7       2       7 1
      8       3       8 1
      9       5       9 1
@<TRIPOS>ALT_TYPE
CGenFF_4.0_ALT_TYPE_SET
CGenFF_4.0 1 CG2R51 2 CG2R52 3 CG2R51 4 NG2R50 5 NG2R51 6 HGR51 7 HGR52 8 HGR52 9 HGP1
@<TRIPOS>MOLECULE
pyrazole
 9 9 0 0 0
****
USER_CHARGES
INVALID_CHARGES
Pose:  44 Cluster:  44 Fr_nu: 2661807 TotEn:   -10.73
@<TRIPOS>ATOM
      1 C1        -80.6185  -15.9355  -44.5821 C.2    1 LIG      -0.25100
      2 C2        -81.7325  -15.8732  -43.7237 C.2    1 LIG       0.13200
      3 C3        -79.5769  -15.4519  -43.8285 C.2    1 LIG      -0.03800
      4 N1        -81.4273  -15.3884  -42.5172 N.2    1 LIG      -0.57800
      5 N2        -80.1097  -15.1418  -42.6118 N.pl3  1 LIG      -0.05900
      6 H1        -80.5754  -16.2829  -45.6038 H      1 LIG       0.15700
      7 H2        -82.7542  -16.1604  -43.9273 H      1 LIG       0.15600
      8 H3        -78.5290  -15.3017  -44.0443 H      1 LIG       0.15900
      9 H4        -79.6345  -14.7580  -41.8045 H      1 LIG       0.32200
@<TRIPOS>BOND
      1       1       2 1
      2       1       3 2
      3       2       4 2
      4       3       5 1
      5       4       5 1
      6       1       6 1
      7       2       7 1
      8       3       8 1
      9       5       9 1
@<TRIPOS>ALT_TYPE
CGenFF_4.0_ALT_TYPE_SET
CGenFF_4.0 1 CG2R51 2 CG2R52 3 CG2R51 4 NG2R50 5 NG2R51 6 HGR51 7 HGR52 8 HGR52 9 HGP1
@<TRIPOS>MOLECULE
pyrazole
 9 9 0 0 0
****
USER_CHARGES
INVALID_CHARGES
Pose:  45 Cluster:  45 Fr_nu: 11479997 TotEn:   -10.49
@<TRIPOS>ATOM
      1 C1        -41.7690  -17.2848  -34.6659 C.2    1 LIG      -0.25100
      2 C2        -42.5964  -18.4237  -34.6659 C.2    1 LIG       0.13200
      3 C3        -41.5672  -17.0071  -33.3360 C.2    1 LIG      -0.03800
      4 N1        -42.8994  -18.8410  -33.4338 N.2    1 LIG      -0.57800
      5 N2        -42.2588  -17.9597  -32.6471 N.pl3  1 LIG      -0.05900
      6 H1        -41.3732  -16.7412  -35.5110 H      1 LIG       0.15700
      7 H2        -42.9918  -18.9668  -35.5124 H      1 LIG       0.15600
      8 H3        -41.0083  -16.2335  -32.8293 H      1 LIG       0.15900
      9 H4        -42.3384  -18.0665  -31.6436 H      1 LIG       0.32200
@<TRIPOS>BOND
      1       1       2 1
      2       1       3 2
      3       2       4 2
      4       3       5 1
      5       4       5 1
      6       1       6 1
      7       2       7 1
      8       3       8 1
      9       5       9 1
@<TRIPOS>ALT_TYPE
CGenFF_4.0_ALT_TYPE_SET
CGenFF_4.0 1 CG2R51 2 CG2R52 3 CG2R51 4 NG2R50 5 NG2R51 6 HGR51 7 HGR52 8 HGR52 9 HGP1
@<TRIPOS>MOLECULE
pyrazole
 9 9 0 0 0
****
USER_CHARGES
INVALID_CHARGES
Pose:  46 Cluster:  46 Fr_nu: 313707 TotEn:   -10.39
@<TRIPOS>ATOM
      1 C1        -69.8096  -10.0304  -46.6341 C.2    1 LIG      -0.25100
      2 C2        -68.5729   -9.7480  -47.2444 C.2    1 LIG       0.13200
      3 C3        -70.4484   -8.8160  -46.5747 C.2    1 LIG      -0.03800
      4 N1        -68.4324   -8.4556  -47.5510 N.2    1 LIG      -0.57800
      5 N2        -69.5891   -7.9151  -47.1317 N.pl3  1 LIG      -0.05900
      6 H1        -70.1863  -10.9810  -46.2863 H      1 LIG       0.15700
      7 H2        -67.7678  -10.4300  -47.4782 H      1 LIG       0.15600
      8 H3        -71.4142   -8.5181  -46.1927 H      1 LIG       0.15900
      9 H4        -69.7259   -6.9198  -47.2556 H      1 LIG       0.32200
@<TRIPOS>BOND
      1       1       2 1
      2       1       3 2
      3       2       4 2
      4       3       5 1
      5       4       5 1
      6       1       6 1
      7       2       7 1
      8       3       8 1
      9       5       9 1
@<TRIPOS>ALT_TYPE
CGenFF_4.0_ALT_TYPE_SET
CGenFF_4.0 1 CG2R51 2 CG2R52 3 CG2R51 4 NG2R50 5 NG2R51 6 HGR51 7 HGR52 8 HGR52 9 HGP1
@<TRIPOS>MOLECULE
pyrazole
 9 9 0 0 0
****
USER_CHARGES
INVALID_CHARGES
Pose:  47 Cluster:  47 Fr_nu:  33812 TotEn:   -10.26
@<TRIPOS>ATOM
      1 C1        -64.6193  -25.1739  -33.2292 C.2    1 LIG      -0.25100
      2 C2        -65.1289  -23.8626  -33.2804 C.2    1 LIG       0.13200
      3 C3        -65.0587  -25.6662  -32.0246 C.2    1 LIG      -0.03800
      4 N1        -65.8380  -23.5422  -32.1948 N.2    1 LIG      -0.57800
      5 N2        -65.7772  -24.6592  -31.4501 N.pl3  1 LIG      -0.05900
      6 H1        -64.0183  -25.6908  -33.9626 H      1 LIG       0.15700
      7 H2        -65.0128  -23.1269  -34.0634 H      1 LIG       0.15600
      8 H3        -64.9260  -26.6199  -31.5346 H      1 LIG       0.15900
      9 H4        -66.2494  -24.6647  -30.5547 H      1 LIG       0.32200
@<TRIPOS>BOND
      1       1       2 1
      2       1       3 2
      3       2       4 2
      4       3       5 1
      5       4       5 1
      6       1       6 1
      7       2       7 1
      8       3       8 1
      9       5       9 1
@<TRIPOS>ALT_TYPE
CGenFF_4.0_ALT_TYPE_SET
CGenFF_4.0 1 CG2R51 2 CG2R52 3 CG2R51 4 NG2R50 5 NG2R51 6 HGR51 7 HGR52 8 HGR52 9 HGP1
@<TRIPOS>MOLECULE
pyrazole
 9 9 0 0 0
****
USER_CHARGES
INVALID_CHARGES
Pose:  48 Cluster:  48 Fr_nu: 615461 TotEn:   -10.03
@<TRIPOS>ATOM
      1 C1        -68.4971   -4.0616  -59.2908 C.2    1 LIG      -0.25100
      2 C2        -68.1509   -3.7229  -57.9690 C.2    1 LIG       0.13200
      3 C3        -69.7094   -4.6969  -59.1761 C.2    1 LIG      -0.03800
      4 N1        -69.0691   -4.1107  -57.0800 N.2    1 LIG      -0.57800
      5 N2        -70.0044   -4.6996  -57.8444 N.pl3  1 LIG      -0.05900
      6 H1        -67.9461   -3.8716  -60.2000 H      1 LIG       0.15700
      7 H2        -67.2675   -3.2100  -57.6165 H      1 LIG       0.15600
      8 H3        -70.3727   -5.1394  -59.9053 H      1 LIG       0.15900
      9 H4        -70.8219   -5.0860  -57.3894 H      1 LIG       0.32200
@<TRIPOS>BOND
      1       1       2 1
      2       1       3 2
      3       2       4 2
      4       3       5 1
      5       4       5 1
      6       1       6 1
      7       2       7 1
      8       3       8 1
      9       5       9 1
@<TRIPOS>ALT_TYPE
CGenFF_4.0_ALT_TYPE_SET
CGenFF_4.0 1 CG2R51 2 CG2R52 3 CG2R51 4 NG2R50 5 NG2R51 6 HGR51 7 HGR52 8 HGR52 9 HGP1
@<TRIPOS>MOLECULE
pyrazole
 9 9 0 0 0
****
USER_CHARGES
INVALID_CHARGES
Pose:  49 Cluster:  49 Fr_nu: 393715 TotEn:    -9.06
@<TRIPOS>ATOM
      1 C1        -60.3725  -21.8097  -24.6225 C.2    1 LIG      -0.25100
      2 C2        -61.4234  -22.7188  -24.8485 C.2    1 LIG       0.13200
      3 C3        -60.9585  -20.5726  -24.7354 C.2    1 LIG      -0.03800
      4 N1        -62.5887  -22.1111  -25.0867 N.2    1 LIG      -0.57800
      5 N2        -62.2737  -20.8069  -25.0110 N.pl3  1 LIG      -0.05900
      6 H1        -59.3355  -22.0207  -24.4072 H      1 LIG       0.15700
      7 H2        -61.3885  -23.7989  -24.8500 H      1 LIG       0.15600
      8 H3        -60.5666  -19.5695  -24.6488 H      1 LIG       0.15900
      9 H4        -63.0083  -20.1267  -25.1608 H      1 LIG       0.32200
@<TRIPOS>BOND
      1       1       2 1
      2       1       3 2
      3       2       4 2
      4       3       5 1
      5       4       5 1
      6       1       6 1
      7       2       7 1
      8       3       8 1
      9       5       9 1
@<TRIPOS>ALT_TYPE
CGenFF_4.0_ALT_TYPE_SET
CGenFF_4.0 1 CG2R51 2 CG2R52 3 CG2R51 4 NG2R50 5 NG2R51 6 HGR51 7 HGR52 8 HGR52 9 HGP1
@<TRIPOS>MOLECULE
pyrazole
 9 9 0 0 0
****
USER_CHARGES
INVALID_CHARGES
Pose:  50 Cluster:  50 Fr_nu: 11360064 TotEn:    -0.32
@<TRIPOS>ATOM
      1 C1        -47.4067  -22.2891  -33.4281 C.2    1 LIG      -0.25100
      2 C2        -46.4819  -21.5922  -32.6276 C.2    1 LIG       0.13200
      3 C3        -47.4029  -21.6139  -34.6241 C.2    1 LIG      -0.03800
      4 N1        -45.9305  -20.5540  -33.2616 N.2    1 LIG      -0.57800
      5 N2        -46.5104  -20.5935  -34.4733 N.pl3  1 LIG      -0.05900
      6 H1        -47.9937  -23.1595  -33.1747 H      1 LIG       0.15700
      7 H2        -46.1871  -21.7973  -31.6084 H      1 LIG       0.15600
      8 H3        -47.9442  -21.7628  -35.5473 H      1 LIG       0.15900
      9 H4        -46.2510  -19.8889  -35.1522 H      1 LIG       0.32200
@<TRIPOS>BOND
      1       1       2 1
      2       1       3 2
      3       2       4 2
      4       3       5 1
      5       4       5 1
      6       1       6 1
      7       2       7 1
      8       3       8 1
      9       5       9 1
@<TRIPOS>ALT_TYPE
CGenFF_4.0_ALT_TYPE_SET
CGenFF_4.0 1 CG2R51 2 CG2R52 3 CG2R51 4 NG2R50 5 NG2R51 6 HGR51 7 HGR52 8 HGR52 9 HGP1
@<TRIPOS>MOLECULE
4_lactone
 9 9 0 0 0
****
USER_CHARGES
INVALID_CHARGES
Pose:   1 Cluster:   1 Fr_nu: 2675363 TotEn:   -21.93
@<TRIPOS>ATOM
      1 C1        -69.3597  -12.2141  -43.1865 C.2    1 LIG       0.04000
      2 C2        -70.2818  -11.9439  -41.9840 C.3    1 LIG       0.11000
      3 C3        -69.3181  -12.8831  -41.2648 C.3    1 LIG       0.08100
      4 O1        -69.2863  -11.8822  -44.3479 O.2    1 LIG      -0.32000
      5 O2        -68.5418  -13.0433  -42.4843 O.3    1 LIG      -0.27100
      6 H1        -70.2765  -10.9076  -41.6426 H      1 LIG       0.09000
      7 H2        -71.2999  -12.3152  -42.1113 H      1 LIG       0.09000
      8 H3        -68.7245  -12.4313  -40.4654 H      1 LIG       0.09000
      9 H4        -69.7453  -13.8333  -40.9327 H      1 LIG       0.09000
@<TRIPOS>BOND
      1       1       2 1
      2       1       4 2
      3       1       5 1
      4       2       3 1
      5       3       5 1
      6       2       6 1
      7       2       7 1
      8       3       8 1
      9       3       9 1
@<TRIPOS>ALT_TYPE
CGenFF_4.0_ALT_TYPE_SET
CGenFF_4.0 1 CG2O4 2 CG3C41 3 CG3C41 4 OG2D1 5 OG3C51 6 HGA2 7 HGA2 8 HGA2 9 HGA2
@<TRIPOS>MOLECULE
4_lactone
 9 9 0 0 0
****
USER_CHARGES
INVALID_CHARGES
Pose:   2 Cluster:   2 Fr_nu: 7844695 TotEn:   -18.02
@<TRIPOS>ATOM
      1 C1        -50.3146    3.9343  -30.4025 C.2    1 LIG       0.04000
      2 C2        -50.2446    3.4339  -31.8564 C.3    1 LIG       0.11000
      3 C3        -50.2402    4.9251  -32.1787 C.3    1 LIG       0.08100
      4 O1        -50.3626    3.4525  -29.2935 O.2    1 LIG      -0.32000
      5 O2        -50.3085    5.2461  -30.7617 O.3    1 LIG      -0.27100
      6 H1        -49.3277    2.8943  -32.0981 H      1 LIG       0.09000
      7 H2        -51.1281    2.8811  -32.1800 H      1 LIG       0.09000
      8 H3        -49.3235    5.3083  -32.6352 H      1 LIG       0.09000
      9 H4        -51.1177    5.2939  -32.7169 H      1 LIG       0.09000
@<TRIPOS>BOND
      1       1       2 1
      2       1       4 2
      3       1       5 1
      4       2       3 1
      5       3       5 1
      6       2       6 1
      7       2       7 1
      8       3       8 1
      9       3       9 1
@<TRIPOS>ALT_TYPE
CGenFF_4.0_ALT_TYPE_SET
CGenFF_4.0 1 CG2O4 2 CG3C41 3 CG3C41 4 OG2D1 5 OG3C51 6 HGA2 7 HGA2 8 HGA2 9 HGA2
@<TRIPOS>MOLECULE
4_lactone
 9 9 0 0 0
****
USER_CHARGES
INVALID_CHARGES
Pose:   3 Cluster:   3 Fr_nu: 802414 TotEn:   -17.68
@<TRIPOS>ATOM
      1 C1        -49.9515    4.0524  -32.8954 C.2    1 LIG       0.04000
      2 C2        -50.4493    2.7614  -32.2212 C.3    1 LIG       0.11000
      3 C3        -50.9806    2.4518  -33.6175 C.3    1 LIG       0.08100
      4 O1        -49.3455    5.0500  -32.5764 O.2    1 LIG      -0.32000
      5 O2        -50.4526    3.7131  -34.1134 O.3    1 LIG      -0.27100
      6 H1        -49.6511    2.1095  -31.8629 H      1 LIG       0.09000
      7 H2        -51.2053    2.9240  -31.4512 H      1 LIG       0.09000
      8 H3        -50.5208    1.5967  -34.1205 H      1 LIG       0.09000
      9 H4        -52.0694    2.4084  -33.7090 H      1 LIG       0.09000
@<TRIPOS>BOND
      1       1       2 1
      2       1       4 2
      3       1       5 1
      4       2       3 1
      5       3       5 1
      6       2       6 1
      7       2       7 1
      8       3       8 1
      9       3       9 1
@<TRIPOS>ALT_TYPE
CGenFF_4.0_ALT_TYPE_SET
CGenFF_4.0 1 CG2O4 2 CG3C41 3 CG3C41 4 OG2D1 5 OG3C51 6 HGA2 7 HGA2 8 HGA2 9 HGA2
@<TRIPOS>MOLECULE
4_lactone
 9 9 0 0 0
****
USER_CHARGES
INVALID_CHARGES
Pose:   4 Cluster:   4 Fr_nu: 181727 TotEn:   -17.39
@<TRIPOS>ATOM
      1 C1        -59.8230   -2.6815  -20.5888 C.2    1 LIG       0.04000
      2 C2        -60.2754   -3.4650  -21.8340 C.3    1 LIG       0.11000
      3 C3        -61.2068   -2.2715  -22.0239 C.3    1 LIG       0.08100
      4 O1        -59.0305   -2.8210  -19.6850 O.2    1 LIG      -0.32000
      5 O2        -60.6802   -1.6508  -20.8185 O.3    1 LIG      -0.27100
      6 H1        -59.4990   -3.5851  -22.5912 H      1 LIG       0.09000
      7 H2        -60.7620   -4.4156  -21.6096 H      1 LIG       0.09000
      8 H3        -61.0167   -1.6585  -22.9091 H      1 LIG       0.09000
      9 H4        -62.2747   -2.4873  -21.9310 H      1 LIG       0.09000
@<TRIPOS>BOND
      1       1       2 1
      2       1       4 2
      3       1       5 1
      4       2       3 1
      5       3       5 1
      6       2       6 1
      7       2       7 1
      8       3       8 1
      9       3       9 1
@<TRIPOS>ALT_TYPE
CGenFF_4.0_ALT_TYPE_SET
CGenFF_4.0 1 CG2O4 2 CG3C41 3 CG3C41 4 OG2D1 5 OG3C51 6 HGA2 7 HGA2 8 HGA2 9 HGA2
@<TRIPOS>MOLECULE
4_lactone
 9 9 0 0 0
****
USER_CHARGES
INVALID_CHARGES
Pose:   5 Cluster:   5 Fr_nu: 2723029 TotEn:   -17.15
@<TRIPOS>ATOM
      1 C1        -69.1756  -19.5869  -57.6647 C.2    1 LIG       0.04000
      2 C2        -68.4107  -20.8416  -58.1226 C.3    1 LIG       0.11000
      3 C3        -69.7893  -21.4904  -58.0419 C.3    1 LIG       0.08100
      4 O1        -68.9246  -18.4301  -57.4130 O.2    1 LIG      -0.32000
      5 O2        -70.3734  -20.2291  -57.6135 O.3    1 LIG      -0.27100
      6 H1        -67.9825  -20.7621  -59.1230 H      1 LIG       0.09000
      7 H2        -67.6741  -21.2016  -57.4025 H      1 LIG       0.09000
      8 H3        -70.2106  -21.8274  -58.9930 H      1 LIG       0.09000
      9 H4        -69.9020  -22.2652  -57.2785 H      1 LIG       0.09000
@<TRIPOS>BOND
      1       1       2 1
      2       1       4 2
      3       1       5 1
      4       2       3 1
      5       3       5 1
      6       2       6 1
      7       2       7 1
      8       3       8 1
      9       3       9 1
@<TRIPOS>ALT_TYPE
CGenFF_4.0_ALT_TYPE_SET
CGenFF_4.0 1 CG2O4 2 CG3C41 3 CG3C41 4 OG2D1 5 OG3C51 6 HGA2 7 HGA2 8 HGA2 9 HGA2
@<TRIPOS>MOLECULE
4_lactone
 9 9 0 0 0
****
USER_CHARGES
INVALID_CHARGES
Pose:   6 Cluster:   6 Fr_nu: 586661 TotEn:   -17.00
@<TRIPOS>ATOM
      1 C1        -70.1469  -12.2434  -43.9590 C.2    1 LIG       0.04000
      2 C2        -70.5474  -11.8029  -42.5396 C.3    1 LIG       0.11000
      3 C3        -69.7091  -13.0082  -42.1244 C.3    1 LIG       0.08100
      4 O1        -70.3416  -11.8775  -45.0959 O.2    1 LIG      -0.32000
      5 O2        -69.4163  -13.3025  -43.5184 O.3    1 LIG      -0.27100
      6 H1        -70.1530  -10.8284  -42.2475 H      1 LIG       0.09000
      7 H2        -71.6170  -11.8760  -42.3358 H      1 LIG       0.09000
      8 H3        -68.8001  -12.7814  -41.5606 H      1 LIG       0.09000
      9 H4        -70.2598  -13.8244  -41.6486 H      1 LIG       0.09000
@<TRIPOS>BOND
      1       1       2 1
      2       1       4 2
      3       1       5 1
      4       2       3 1
      5       3       5 1
      6       2       6 1
      7       2       7 1
      8       3       8 1
      9       3       9 1
@<TRIPOS>ALT_TYPE
CGenFF_4.0_ALT_TYPE_SET
CGenFF_4.0 1 CG2O4 2 CG3C41 3 CG3C41 4 OG2D1 5 OG3C51 6 HGA2 7 HGA2 8 HGA2 9 HGA2
@<TRIPOS>MOLECULE
4_lactone
 9 9 0 0 0
****
USER_CHARGES
INVALID_CHARGES
Pose:   7 Cluster:   7 Fr_nu: 2675423 TotEn:   -16.81
@<TRIPOS>ATOM
      1 C1        -69.7800  -13.3475  -43.3699 C.2    1 LIG       0.04000
      2 C2        -69.3326  -13.1364  -41.9123 C.3    1 LIG       0.11000
      3 C3        -70.2818  -11.9439  -41.9840 C.3    1 LIG       0.08100
      4 O1        -69.5558  -14.1256  -44.2691 O.2    1 LIG      -0.32000
      5 O2        -70.6077  -12.2683  -43.3639 O.3    1 LIG      -0.27100
      6 H1        -69.6298  -13.9381  -41.2345 H      1 LIG       0.09000
      7 H2        -68.2743  -12.8945  -41.8019 H      1 LIG       0.09000
      8 H3        -71.1621  -11.9997  -41.3380 H      1 LIG       0.09000
      9 H4        -69.8105  -10.9605  -41.9030 H      1 LIG       0.09000
@<TRIPOS>BOND
      1       1       2 1
      2       1       4 2
      3       1       5 1
      4       2       3 1
      5       3       5 1
      6       2       6 1
      7       2       7 1
      8       3       8 1
      9       3       9 1
@<TRIPOS>ALT_TYPE
CGenFF_4.0_ALT_TYPE_SET
CGenFF_4.0 1 CG2O4 2 CG3C41 3 CG3C41 4 OG2D1 5 OG3C51 6 HGA2 7 HGA2 8 HGA2 9 HGA2
@<TRIPOS>MOLECULE
4_lactone
 9 9 0 0 0
****
USER_CHARGES
INVALID_CHARGES
Pose:   8 Cluster:   8 Fr_nu: 3900538 TotEn:   -16.70
@<TRIPOS>ATOM
      1 C1        -58.6792    6.6751  -23.8726 C.2    1 LIG       0.04000
      2 C2        -59.8243    7.0233  -24.8405 C.3    1 LIG       0.11000
      3 C3        -60.6429    6.1409  -23.9028 C.3    1 LIG       0.08100
      4 O1        -57.5013    6.9262  -23.7557 O.2    1 LIG      -0.32000
      5 O2        -59.4677    5.9005  -23.0802 O.3    1 LIG      -0.27100
      6 H1        -60.0931    8.0808  -24.8506 H      1 LIG       0.09000
      7 H2        -59.6846    6.6391  -25.8522 H      1 LIG       0.09000
      8 H3        -61.4310    6.6498  -23.3411 H      1 LIG       0.09000
      9 H4        -61.0236    5.2139  -24.3402 H      1 LIG       0.09000
@<TRIPOS>BOND
      1       1       2 1
      2       1       4 2
      3       1       5 1
      4       2       3 1
      5       3       5 1
      6       2       6 1
      7       2       7 1
      8       3       8 1
      9       3       9 1
@<TRIPOS>ALT_TYPE
CGenFF_4.0_ALT_TYPE_SET
CGenFF_4.0 1 CG2O4 2 CG3C41 3 CG3C41 4 OG2D1 5 OG3C51 6 HGA2 7 HGA2 8 HGA2 9 HGA2
@<TRIPOS>MOLECULE
4_lactone
 9 9 0 0 0
****
USER_CHARGES
INVALID_CHARGES
Pose:   9 Cluster:   9 Fr_nu:  81025 TotEn:   -16.66
@<TRIPOS>ATOM
      1 C1        -56.8819    1.5065  -38.9185 C.2    1 LIG       0.04000
      2 C2        -57.4945    2.8626  -38.5252 C.3    1 LIG       0.11000
      3 C3        -58.6288    1.9916  -37.9937 C.3    1 LIG       0.08100
      4 O1        -55.8767    1.1035  -39.4585 O.2    1 LIG      -0.32000
      5 O2        -57.9282    0.7919  -38.4243 O.3    1 LIG      -0.27100
      6 H1        -56.9233    3.4079  -37.7723 H      1 LIG       0.09000
      7 H2        -57.7444    3.5013  -39.3740 H      1 LIG       0.09000
      8 H3        -58.7708    2.0083  -36.9097 H      1 LIG       0.09000
      9 H4        -59.5884    2.1023  -38.5062 H      1 LIG       0.09000
@<TRIPOS>BOND
      1       1       2 1
      2       1       4 2
      3       1       5 1
      4       2       3 1
      5       3       5 1
      6       2       6 1
      7       2       7 1
      8       3       8 1
      9       3       9 1
@<TRIPOS>ALT_TYPE
CGenFF_4.0_ALT_TYPE_SET
CGenFF_4.0 1 CG2O4 2 CG3C41 3 CG3C41 4 OG2D1 5 OG3C51 6 HGA2 7 HGA2 8 HGA2 9 HGA2
@<TRIPOS>MOLECULE
4_lactone
 9 9 0 0 0
****
USER_CHARGES
INVALID_CHARGES
Pose:  10 Cluster:  10 Fr_nu:   4650 TotEn:   -16.55
@<TRIPOS>ATOM
      1 C1        -59.5392   -2.1775  -20.4179 C.2    1 LIG       0.04000
      2 C2        -60.6153   -1.7543  -21.4338 C.3    1 LIG       0.11000
      3 C3        -60.3435   -3.1348  -22.0239 C.3    1 LIG       0.08100
      4 O1        -58.9930   -1.7055  -19.4467 O.2    1 LIG      -0.32000
      5 O2        -59.3470   -3.3933  -20.9965 O.3    1 LIG      -0.27100
      6 H1        -61.6061   -1.6114  -20.9998 H      1 LIG       0.09000
      7 H2        -60.3291   -0.9065  -22.0585 H      1 LIG       0.09000
      8 H3        -61.1730   -3.8451  -21.9689 H      1 LIG       0.09000
      9 H4        -59.9008   -3.1415  -23.0237 H      1 LIG       0.09000
@<TRIPOS>BOND
      1       1       2 1
      2       1       4 2
      3       1       5 1
      4       2       3 1
      5       3       5 1
      6       2       6 1
      7       2       7 1
      8       3       8 1
      9       3       9 1
@<TRIPOS>ALT_TYPE
CGenFF_4.0_ALT_TYPE_SET
CGenFF_4.0 1 CG2O4 2 CG3C41 3 CG3C41 4 OG2D1 5 OG3C51 6 HGA2 7 HGA2 8 HGA2 9 HGA2
@<TRIPOS>MOLECULE
4_lactone
 9 9 0 0 0
****
USER_CHARGES
INVALID_CHARGES
Pose:  11 Cluster:  11 Fr_nu: 2501849 TotEn:   -16.51
@<TRIPOS>ATOM
      1 C1        -80.5112  -11.7726  -40.9386 C.2    1 LIG       0.04000
      2 C2        -79.3650  -10.8823  -41.4512 C.3    1 LIG       0.11000
      3 C3        -80.3595   -9.7574  -41.1802 C.3    1 LIG       0.08100
      4 O1        -80.7128  -12.9517  -40.7554 O.2    1 LIG      -0.32000
      5 O2        -81.3471  -10.7219  -40.7218 O.3    1 LIG      -0.27100
      6 H1        -78.4764  -10.8916  -40.8181 H      1 LIG       0.09000
      7 H2        -79.1081  -11.0464  -42.4990 H      1 LIG       0.09000
      8 H3        -80.0798   -9.0587  -40.3870 H      1 LIG       0.09000
      9 H4        -80.7084   -9.2137  -42.0624 H      1 LIG       0.09000
@<TRIPOS>BOND
      1       1       2 1
      2       1       4 2
      3       1       5 1
      4       2       3 1
      5       3       5 1
      6       2       6 1
      7       2       7 1
      8       3       8 1
      9       3       9 1
@<TRIPOS>ALT_TYPE
CGenFF_4.0_ALT_TYPE_SET
CGenFF_4.0 1 CG2O4 2 CG3C41 3 CG3C41 4 OG2D1 5 OG3C51 6 HGA2 7 HGA2 8 HGA2 9 HGA2
@<TRIPOS>MOLECULE
4_lactone
 9 9 0 0 0
****
USER_CHARGES
INVALID_CHARGES
Pose:  12 Cluster:  12 Fr_nu: 1259637 TotEn:   -16.48
@<TRIPOS>ATOM
      1 C1        -58.3255    0.9167  -42.7734 C.2    1 LIG       0.04000
      2 C2        -58.7209    1.2234  -44.2290 C.3    1 LIG       0.11000
      3 C3        -59.0112    2.6119  -43.6670 C.3    1 LIG       0.08100
      4 O1        -57.9153   -0.0292  -42.1397 O.2    1 LIG      -0.32000
      5 O2        -58.6058    2.1750  -42.3402 O.3    1 LIG      -0.27100
      6 H1        -57.8935    1.1627  -44.9376 H      1 LIG       0.09000
      7 H2        -59.5885    0.6636  -44.5822 H      1 LIG       0.09000
      8 H3        -58.3716    3.4168  -44.0394 H      1 LIG       0.09000
      9 H4        -60.0606    2.9184  -43.6859 H      1 LIG       0.09000
@<TRIPOS>BOND
      1       1       2 1
      2       1       4 2
      3       1       5 1
      4       2       3 1
      5       3       5 1
      6       2       6 1
      7       2       7 1
      8       3       8 1
      9       3       9 1
@<TRIPOS>ALT_TYPE
CGenFF_4.0_ALT_TYPE_SET
CGenFF_4.0 1 CG2O4 2 CG3C41 3 CG3C41 4 OG2D1 5 OG3C51 6 HGA2 7 HGA2 8 HGA2 9 HGA2
@<TRIPOS>MOLECULE
4_lactone
 9 9 0 0 0
****
USER_CHARGES
INVALID_CHARGES
Pose:  13 Cluster:  13 Fr_nu: 1120791 TotEn:   -16.28
@<TRIPOS>ATOM
      1 C1        -72.6909   -8.2487  -49.0211 C.2    1 LIG       0.04000
      2 C2        -71.8220   -7.0032  -48.7699 C.3    1 LIG       0.11000
      3 C3        -71.6817   -7.6052  -47.3749 C.3    1 LIG       0.08100
      4 O1        -73.3260   -8.7251  -49.9343 O.2    1 LIG      -0.32000
      5 O2        -72.5241   -8.7270  -47.7589 O.3    1 LIG      -0.27100
      6 H1        -70.9084   -6.9699  -49.3655 H      1 LIG       0.09000
      7 H2        -72.3682   -6.0603  -48.8270 H      1 LIG       0.09000
      8 H3        -70.6754   -7.9324  -47.0993 H      1 LIG       0.09000
      9 H4        -72.1301   -7.0252  -46.5637 H      1 LIG       0.09000
@<TRIPOS>BOND
      1       1       2 1
      2       1       4 2
      3       1       5 1
      4       2       3 1
      5       3       5 1
      6       2       6 1
      7       2       7 1
      8       3       8 1
      9       3       9 1
@<TRIPOS>ALT_TYPE
CGenFF_4.0_ALT_TYPE_SET
CGenFF_4.0 1 CG2O4 2 CG3C41 3 CG3C41 4 OG2D1 5 OG3C51 6 HGA2 7 HGA2 8 HGA2 9 HGA2
@<TRIPOS>MOLECULE
4_lactone
 9 9 0 0 0
****
USER_CHARGES
INVALID_CHARGES
Pose:  14 Cluster:  14 Fr_nu: 4746838 TotEn:   -15.80
@<TRIPOS>ATOM
      1 C1        -72.9904   -7.9379  -48.7909 C.2    1 LIG       0.04000
      2 C2        -72.4040   -8.2545  -47.4034 C.3    1 LIG       0.11000
      3 C3        -71.1172   -7.7202  -48.0253 C.3    1 LIG       0.08100
      4 O1        -74.0610   -8.0228  -49.3485 O.2    1 LIG      -0.32000
      5 O2        -71.8090   -7.4757  -49.2812 O.3    1 LIG      -0.27100
      6 H1        -72.8240   -7.6543  -46.5948 H      1 LIG       0.09000
      7 H2        -72.4041   -9.3162  -47.1516 H      1 LIG       0.09000
      8 H3        -70.7303   -6.7942  -47.5912 H      1 LIG       0.09000
      9 H4        -70.3127   -8.4509  -48.1454 H      1 LIG       0.09000
@<TRIPOS>BOND
      1       1       2 1
      2       1       4 2
      3       1       5 1
      4       2       3 1
      5       3       5 1
      6       2       6 1
      7       2       7 1
      8       3       8 1
      9       3       9 1
@<TRIPOS>ALT_TYPE
CGenFF_4.0_ALT_TYPE_SET
CGenFF_4.0 1 CG2O4 2 CG3C41 3 CG3C41 4 OG2D1 5 OG3C51 6 HGA2 7 HGA2 8 HGA2 9 HGA2
@<TRIPOS>MOLECULE
4_lactone
 9 9 0 0 0
****
USER_CHARGES
INVALID_CHARGES
Pose:  15 Cluster:  15 Fr_nu: 3590059 TotEn:   -15.58
@<TRIPOS>ATOM
      1 C1        -78.6184   -8.0784  -30.7003 C.2    1 LIG       0.04000
      2 C2        -78.6878   -7.1778  -29.4540 C.3    1 LIG       0.11000
      3 C3        -77.2476   -7.6428  -29.2603 C.3    1 LIG       0.08100
      4 O1        -79.3502   -8.4077  -31.6060 O.2    1 LIG      -0.32000
      5 O2        -77.3320   -8.4523  -30.4658 O.3    1 LIG      -0.27100
      6 H1        -78.8173   -6.1176  -29.6771 H      1 LIG       0.09000
      7 H2        -79.4008   -7.5151  -28.6999 H      1 LIG       0.09000
      8 H3        -76.4831   -6.8661  -29.3490 H      1 LIG       0.09000
      9 H4        -77.0657   -8.2583  -28.3750 H      1 LIG       0.09000
@<TRIPOS>BOND
      1       1       2 1
      2       1       4 2
      3       1       5 1
      4       2       3 1
      5       3       5 1
      6       2       6 1
      7       2       7 1
      8       3       8 1
      9       3       9 1
@<TRIPOS>ALT_TYPE
CGenFF_4.0_ALT_TYPE_SET
CGenFF_4.0 1 CG2O4 2 CG3C41 3 CG3C41 4 OG2D1 5 OG3C51 6 HGA2 7 HGA2 8 HGA2 9 HGA2
@<TRIPOS>MOLECULE
4_lactone
 9 9 0 0 0
****
USER_CHARGES
INVALID_CHARGES
Pose:  16 Cluster:  16 Fr_nu: 6358158 TotEn:   -15.51
@<TRIPOS>ATOM
      1 C1        -59.0290    6.2385  -23.3611 C.2    1 LIG       0.04000
      2 C2        -59.6856    7.6038  -23.6330 C.3    1 LIG       0.11000
      3 C3        -60.8504    6.7444  -24.1155 C.3    1 LIG       0.08100
      4 O1        -57.9786    5.8234  -22.9266 O.2    1 LIG      -0.32000
      5 O2        -60.1038    5.5347  -23.8075 O.3    1 LIG      -0.27100
      6 H1        -59.8731    8.1948  -22.7352 H      1 LIG       0.09000
      7 H2        -59.1826    8.1950  -24.4000 H      1 LIG       0.09000
      8 H3        -61.7672    6.8139  -23.5238 H      1 LIG       0.09000
      9 H4        -61.0783    6.8151  -25.1826 H      1 LIG       0.09000
@<TRIPOS>BOND
      1       1       2 1
      2       1       4 2
      3       1       5 1
      4       2       3 1
      5       3       5 1
      6       2       6 1
      7       2       7 1
      8       3       8 1
      9       3       9 1
@<TRIPOS>ALT_TYPE
CGenFF_4.0_ALT_TYPE_SET
CGenFF_4.0 1 CG2O4 2 CG3C41 3 CG3C41 4 OG2D1 5 OG3C51 6 HGA2 7 HGA2 8 HGA2 9 HGA2
@<TRIPOS>MOLECULE
4_lactone
 9 9 0 0 0
****
USER_CHARGES
INVALID_CHARGES
Pose:  17 Cluster:  17 Fr_nu: 871166 TotEn:   -15.42
@<TRIPOS>ATOM
      1 C1        -80.7683  -11.7641  -41.3666 C.2    1 LIG       0.04000
      2 C2        -80.1318  -10.4432  -41.8350 C.3    1 LIG       0.11000
      3 C3        -78.8278  -11.1688  -41.5171 C.3    1 LIG       0.08100
      4 O1        -81.8806  -12.2225  -41.2360 O.2    1 LIG      -0.32000
      5 O2        -79.5694  -12.3497  -41.1033 O.3    1 LIG      -0.27100
      6 H1        -80.3024  -10.2154  -42.8883 H      1 LIG       0.09000
      7 H2        -80.3652   -9.5868  -41.2003 H      1 LIG       0.09000
      8 H3        -78.1814  -11.3783  -42.3737 H      1 LIG       0.09000
      9 H4        -78.2447  -10.7510  -40.6918 H      1 LIG       0.09000
@<TRIPOS>BOND
      1       1       2 1
      2       1       4 2
      3       1       5 1
      4       2       3 1
      5       3       5 1
      6       2       6 1
      7       2       7 1
      8       3       8 1
      9       3       9 1
@<TRIPOS>ALT_TYPE
CGenFF_4.0_ALT_TYPE_SET
CGenFF_4.0 1 CG2O4 2 CG3C41 3 CG3C41 4 OG2D1 5 OG3C51 6 HGA2 7 HGA2 8 HGA2 9 HGA2
@<TRIPOS>MOLECULE
4_lactone
 9 9 0 0 0
****
USER_CHARGES
INVALID_CHARGES
Pose:  18 Cluster:  18 Fr_nu: 6583774 TotEn:   -15.29
@<TRIPOS>ATOM
      1 C1        -51.8981    2.8242  -35.3756 C.2    1 LIG       0.04000
      2 C2        -51.8943    1.8008  -34.2259 C.3    1 LIG       0.11000
      3 C3        -50.8375    2.7329  -33.6409 C.3    1 LIG       0.08100
      4 O1        -52.4697    2.9799  -36.4307 O.2    1 LIG      -0.32000
      5 O2        -50.9504    3.6091  -34.7964 O.3    1 LIG      -0.27100
      6 H1        -52.8345    1.7459  -33.6751 H      1 LIG       0.09000
      7 H2        -51.5442    0.8083  -34.5143 H      1 LIG       0.09000
      8 H3        -51.1177    3.2461  -32.7169 H      1 LIG       0.09000
      9 H4        -49.8326    2.3108  -33.5534 H      1 LIG       0.09000
@<TRIPOS>BOND
      1       1       2 1
      2       1       4 2
      3       1       5 1
      4       2       3 1
      5       3       5 1
      6       2       6 1
      7       2       7 1
      8       3       8 1
      9       3       9 1
@<TRIPOS>ALT_TYPE
CGenFF_4.0_ALT_TYPE_SET
CGenFF_4.0 1 CG2O4 2 CG3C41 3 CG3C41 4 OG2D1 5 OG3C51 6 HGA2 7 HGA2 8 HGA2 9 HGA2
@<TRIPOS>MOLECULE
4_lactone
 9 9 0 0 0
****
USER_CHARGES
INVALID_CHARGES
Pose:  19 Cluster:  19 Fr_nu: 3672539 TotEn:   -15.20
@<TRIPOS>ATOM
      1 C1        -77.4747   -8.2127  -29.6894 C.2    1 LIG       0.04000
      2 C2        -78.1332   -7.0440  -28.9347 C.3    1 LIG       0.11000
      3 C3        -76.6882   -6.6739  -28.6143 C.3    1 LIG       0.08100
      4 O1        -77.8298   -9.1644  -30.3471 O.2    1 LIG      -0.32000
      5 O2        -76.2120   -7.8252  -29.3649 O.3    1 LIG      -0.27100
      6 H1        -78.6699   -6.3446  -29.5776 H      1 LIG       0.09000
      7 H2        -78.7442   -7.3510  -28.0843 H      1 LIG       0.09000
      8 H3        -76.3325   -5.7350  -29.0475 H      1 LIG       0.09000
      9 H4        -76.4077   -6.7380  -27.5594 H      1 LIG       0.09000
@<TRIPOS>BOND
      1       1       2 1
      2       1       4 2
      3       1       5 1
      4       2       3 1
      5       3       5 1
      6       2       6 1
      7       2       7 1
      8       3       8 1
      9       3       9 1
@<TRIPOS>ALT_TYPE
CGenFF_4.0_ALT_TYPE_SET
CGenFF_4.0 1 CG2O4 2 CG3C41 3 CG3C41 4 OG2D1 5 OG3C51 6 HGA2 7 HGA2 8 HGA2 9 HGA2
@<TRIPOS>MOLECULE
4_lactone
 9 9 0 0 0
****
USER_CHARGES
INVALID_CHARGES
Pose:  20 Cluster:  20 Fr_nu: 1463761 TotEn:   -14.97
@<TRIPOS>ATOM
      1 C1        -60.4137   -1.2920  -21.5517 C.2    1 LIG       0.04000
      2 C2        -61.1954   -1.9709  -22.6907 C.3    1 LIG       0.11000
      3 C3        -60.3921   -3.1971  -22.2676 C.3    1 LIG       0.08100
      4 O1        -60.3433   -0.1943  -21.0474 O.2    1 LIG      -0.32000
      5 O2        -59.7310   -2.4231  -21.2286 O.3    1 LIG      -0.27100
      6 H1        -62.2716   -2.0278  -22.5202 H      1 LIG       0.09000
      7 H2        -60.9705   -1.5754  -23.6825 H      1 LIG       0.09000
      8 H3        -60.9735   -4.0223  -21.8473 H      1 LIG       0.09000
      9 H4        -59.6776   -3.5708  -23.0062 H      1 LIG       0.09000
@<TRIPOS>BOND
      1       1       2 1
      2       1       4 2
      3       1       5 1
      4       2       3 1
      5       3       5 1
      6       2       6 1
      7       2       7 1
      8       3       8 1
      9       3       9 1
@<TRIPOS>ALT_TYPE
CGenFF_4.0_ALT_TYPE_SET
CGenFF_4.0 1 CG2O4 2 CG3C41 3 CG3C41 4 OG2D1 5 OG3C51 6 HGA2 7 HGA2 8 HGA2 9 HGA2
@<TRIPOS>MOLECULE
4_lactone
 9 9 0 0 0
****
USER_CHARGES
INVALID_CHARGES
Pose:  21 Cluster:  21 Fr_nu: 7378565 TotEn:   -14.94
@<TRIPOS>ATOM
      1 C1        -64.3191   -8.9877  -11.4416 C.2    1 LIG       0.04000
      2 C2        -64.5912  -10.1764  -10.5024 C.3    1 LIG       0.11000
      3 C3        -65.9756   -9.5435  -10.3978 C.3    1 LIG       0.08100
      4 O1        -63.3977   -8.5637  -12.1016 O.2    1 LIG      -0.32000
      5 O2        -65.5720   -8.4776  -11.3015 O.3    1 LIG      -0.27100
      6 H1        -64.5514  -11.1501  -10.9931 H      1 LIG       0.09000
      7 H2        -63.9951  -10.1674   -9.5884 H      1 LIG       0.09000
      8 H3        -66.7983  -10.1330  -10.8115 H      1 LIG       0.09000
      9 H4        -66.2430   -9.1543   -9.4115 H      1 LIG       0.09000
@<TRIPOS>BOND
      1       1       2 1
      2       1       4 2
      3       1       5 1
      4       2       3 1
      5       3       5 1
      6       2       6 1
      7       2       7 1
      8       3       8 1
      9       3       9 1
@<TRIPOS>ALT_TYPE
CGenFF_4.0_ALT_TYPE_SET
CGenFF_4.0 1 CG2O4 2 CG3C41 3 CG3C41 4 OG2D1 5 OG3C51 6 HGA2 7 HGA2 8 HGA2 9 HGA2
@<TRIPOS>MOLECULE
4_lactone
 9 9 0 0 0
****
USER_CHARGES
INVALID_CHARGES
Pose:  22 Cluster:  22 Fr_nu: 293547 TotEn:   -14.87
@<TRIPOS>ATOM
      1 C1        -79.7697  -11.6300  -41.0863 C.2    1 LIG       0.04000
      2 C2        -78.6630  -10.7734  -41.7269 C.3    1 LIG       0.11000
      3 C3        -79.7281  -10.5146  -42.7882 C.3    1 LIG       0.08100
      4 O1        -79.9074  -12.3211  -40.1025 O.2    1 LIG      -0.32000
      5 O2        -80.6700  -11.3577  -42.0687 O.3    1 LIG      -0.27100
      6 H1        -78.3681   -9.9082  -41.1310 H      1 LIG       0.09000
      7 H2        -77.7931  -11.3437  -42.0568 H      1 LIG       0.09000
      8 H3        -80.0840   -9.4833  -42.8606 H      1 LIG       0.09000
      9 H4        -79.5099  -10.9139  -43.7826 H      1 LIG       0.09000
@<TRIPOS>BOND
      1       1       2 1
      2       1       4 2
      3       1       5 1
      4       2       3 1
      5       3       5 1
      6       2       6 1
      7       2       7 1
      8       3       8 1
      9       3       9 1
@<TRIPOS>ALT_TYPE
CGenFF_4.0_ALT_TYPE_SET
CGenFF_4.0 1 CG2O4 2 CG3C41 3 CG3C41 4 OG2D1 5 OG3C51 6 HGA2 7 HGA2 8 HGA2 9 HGA2
@<TRIPOS>MOLECULE
4_lactone
 9 9 0 0 0
****
USER_CHARGES
INVALID_CHARGES
Pose:  23 Cluster:  23 Fr_nu:   6895 TotEn:   -14.80
@<TRIPOS>ATOM
      1 C1        -81.0889    0.7121  -34.5808 C.2    1 LIG       0.04000
      2 C2        -81.2469    1.3763  -33.2013 C.3    1 LIG       0.11000
      3 C3        -82.2783    2.2309  -33.9319 C.3    1 LIG       0.08100
      4 O1        -80.4309   -0.1753  -35.0746 O.2    1 LIG      -0.32000
      5 O2        -82.0197    1.5107  -35.1688 O.3    1 LIG      -0.27100
      6 H1        -81.6419    0.7132  -32.4301 H      1 LIG       0.09000
      7 H2        -80.3552    1.9015  -32.8551 H      1 LIG       0.09000
      8 H3        -83.3138    2.1081  -33.6028 H      1 LIG       0.09000
      9 H4        -82.0307    3.2918  -34.0254 H      1 LIG       0.09000
@<TRIPOS>BOND
      1       1       2 1
      2       1       4 2
      3       1       5 1
      4       2       3 1
      5       3       5 1
      6       2       6 1
      7       2       7 1
      8       3       8 1
      9       3       9 1
@<TRIPOS>ALT_TYPE
CGenFF_4.0_ALT_TYPE_SET
CGenFF_4.0 1 CG2O4 2 CG3C41 3 CG3C41 4 OG2D1 5 OG3C51 6 HGA2 7 HGA2 8 HGA2 9 HGA2
@<TRIPOS>MOLECULE
4_lactone
 9 9 0 0 0
****
USER_CHARGES
INVALID_CHARGES
Pose:  24 Cluster:  24 Fr_nu: 5765889 TotEn:   -14.73
@<TRIPOS>ATOM
      1 C1        -80.1830  -23.5729  -47.6667 C.2    1 LIG       0.04000
      2 C2        -80.0395  -23.3602  -49.1843 C.3    1 LIG       0.11000
      3 C3        -80.8476  -24.6522  -49.2591 C.3    1 LIG       0.08100
      4 O1        -79.8392  -23.0138  -46.6500 O.2    1 LIG      -0.32000
      5 O2        -80.8990  -24.7207  -47.8072 O.3    1 LIG      -0.27100
      6 H1        -80.5404  -22.4659  -49.5582 H      1 LIG       0.09000
      7 H2        -79.0122  -23.4214  -49.5474 H      1 LIG       0.09000
      8 H3        -81.8467  -24.5614  -49.6941 H      1 LIG       0.09000
      9 H4        -80.3231  -25.5126  -49.6836 H      1 LIG       0.09000
@<TRIPOS>BOND
      1       1       2 1
      2       1       4 2
      3       1       5 1
      4       2       3 1
      5       3       5 1
      6       2       6 1
      7       2       7 1
      8       3       8 1
      9       3       9 1
@<TRIPOS>ALT_TYPE
CGenFF_4.0_ALT_TYPE_SET
CGenFF_4.0 1 CG2O4 2 CG3C41 3 CG3C41 4 OG2D1 5 OG3C51 6 HGA2 7 HGA2 8 HGA2 9 HGA2
@<TRIPOS>MOLECULE
4_lactone
 9 9 0 0 0
****
USER_CHARGES
INVALID_CHARGES
Pose:  25 Cluster:  25 Fr_nu: 5010049 TotEn:   -14.68
@<TRIPOS>ATOM
      1 C1        -73.6341   -8.8756  -49.5393 C.2    1 LIG       0.04000
      2 C2        -73.5707   -9.2529  -48.0484 C.3    1 LIG       0.11000
      3 C3        -72.4380   -8.2310  -48.0240 C.3    1 LIG       0.08100
      4 O1        -74.2850   -9.1842  -50.5117 O.2    1 LIG      -0.32000
      5 O2        -72.6155   -7.9793  -49.4455 O.3    1 LIG      -0.27100
      6 H1        -74.4638   -8.9836  -47.4824 H      1 LIG       0.09000
      7 H2        -73.2799  -10.2881  -47.8630 H      1 LIG       0.09000
      8 H3        -72.6235   -7.3324  -47.4292 H      1 LIG       0.09000
      9 H4        -71.4444   -8.6333  -47.8082 H      1 LIG       0.09000
@<TRIPOS>BOND
      1       1       2 1
      2       1       4 2
      3       1       5 1
      4       2       3 1
      5       3       5 1
      6       2       6 1
      7       2       7 1
      8       3       8 1
      9       3       9 1
@<TRIPOS>ALT_TYPE
CGenFF_4.0_ALT_TYPE_SET
CGenFF_4.0 1 CG2O4 2 CG3C41 3 CG3C41 4 OG2D1 5 OG3C51 6 HGA2 7 HGA2 8 HGA2 9 HGA2
@<TRIPOS>MOLECULE
4_lactone
 9 9 0 0 0
****
USER_CHARGES
INVALID_CHARGES
Pose:  26 Cluster:  26 Fr_nu: 576307 TotEn:   -14.56
@<TRIPOS>ATOM
      1 C1        -81.4437  -14.5409  -42.9392 C.2    1 LIG       0.04000
      2 C2        -80.7167  -15.8840  -42.7478 C.3    1 LIG       0.11000
      3 C3        -81.6188  -16.3293  -43.8948 C.3    1 LIG       0.08100
      4 O1        -81.4256  -13.4370  -42.4438 O.2    1 LIG      -0.32000
      5 O2        -82.2175  -15.0052  -43.9567 O.3    1 LIG      -0.27100
      6 H1        -79.6492  -15.8486  -42.9711 H      1 LIG       0.09000
      7 H2        -80.9054  -16.3591  -41.7837 H      1 LIG       0.09000
      8 H3        -81.1082  -16.5849  -44.8273 H      1 LIG       0.09000
      9 H4        -82.3592  -17.0936  -43.6431 H      1 LIG       0.09000
@<TRIPOS>BOND
      1       1       2 1
      2       1       4 2
      3       1       5 1
      4       2       3 1
      5       3       5 1
      6       2       6 1
      7       2       7 1
      8       3       8 1
      9       3       9 1
@<TRIPOS>ALT_TYPE
CGenFF_4.0_ALT_TYPE_SET
CGenFF_4.0 1 CG2O4 2 CG3C41 3 CG3C41 4 OG2D1 5 OG3C51 6 HGA2 7 HGA2 8 HGA2 9 HGA2
@<TRIPOS>MOLECULE
4_lactone
 9 9 0 0 0
****
USER_CHARGES
INVALID_CHARGES
Pose:  27 Cluster:  27 Fr_nu: 1068005 TotEn:   -14.49
@<TRIPOS>ATOM
      1 C1        -80.5967  -14.2716  -41.9699 C.2    1 LIG       0.04000
      2 C2        -80.3016  -14.9939  -43.2967 C.3    1 LIG       0.11000
      3 C3        -81.4371  -15.9066  -42.8433 C.3    1 LIG       0.08100
      4 O1        -80.1742  -13.3153  -41.3605 O.2    1 LIG      -0.32000
      5 O2        -81.5988  -15.1249  -41.6274 O.3    1 LIG      -0.27100
      6 H1        -80.5027  -14.3933  -44.1852 H      1 LIG       0.09000
      7 H2        -79.3131  -15.4536  -43.3432 H      1 LIG       0.09000
      8 H3        -82.3391  -15.8830  -43.4608 H      1 LIG       0.09000
      9 H4        -81.1526  -16.9390  -42.6223 H      1 LIG       0.09000
@<TRIPOS>BOND
      1       1       2 1
      2       1       4 2
      3       1       5 1
      4       2       3 1
      5       3       5 1
      6       2       6 1
      7       2       7 1
      8       3       8 1
      9       3       9 1
@<TRIPOS>ALT_TYPE
CGenFF_4.0_ALT_TYPE_SET
CGenFF_4.0 1 CG2O4 2 CG3C41 3 CG3C41 4 OG2D1 5 OG3C51 6 HGA2 7 HGA2 8 HGA2 9 HGA2
@<TRIPOS>MOLECULE
4_lactone
 9 9 0 0 0
****
USER_CHARGES
INVALID_CHARGES
Pose:  28 Cluster:  28 Fr_nu: 1295021 TotEn:   -14.46
@<TRIPOS>ATOM
      1 C1        -69.6261  -10.0616  -46.1997 C.2    1 LIG       0.04000
      2 C2        -70.1863   -8.8631  -46.9865 C.3    1 LIG       0.11000
      3 C3        -68.7486   -8.7493  -47.4843 C.3    1 LIG       0.08100
      4 O1        -70.0405  -10.8935  -45.4248 O.2    1 LIG      -0.32000
      5 O2        -68.3650   -9.9009  -46.6829 O.3    1 LIG      -0.27100
      6 H1        -70.9284   -9.1323  -47.7397 H      1 LIG       0.09000
      7 H2        -70.5372   -8.0428  -46.3583 H      1 LIG       0.09000
      8 H3        -68.6009   -8.9339  -48.5519 H      1 LIG       0.09000
      9 H4        -68.2123   -7.8480  -47.1750 H      1 LIG       0.09000
@<TRIPOS>BOND
      1       1       2 1
      2       1       4 2
      3       1       5 1
      4       2       3 1
      5       3       5 1
      6       2       6 1
      7       2       7 1
      8       3       8 1
      9       3       9 1
@<TRIPOS>ALT_TYPE
CGenFF_4.0_ALT_TYPE_SET
CGenFF_4.0 1 CG2O4 2 CG3C41 3 CG3C41 4 OG2D1 5 OG3C51 6 HGA2 7 HGA2 8 HGA2 9 HGA2
@<TRIPOS>MOLECULE
4_lactone
 9 9 0 0 0
****
USER_CHARGES
INVALID_CHARGES
Pose:  29 Cluster:  29 Fr_nu: 1983119 TotEn:   -14.40
@<TRIPOS>ATOM
      1 C1        -76.0584   -1.0903  -34.4369 C.2    1 LIG       0.04000
      2 C2        -74.9863   -0.5488  -33.4742 C.3    1 LIG       0.11000
      3 C3        -74.3286   -1.9007  -33.7345 C.3    1 LIG       0.08100
      4 O1        -77.1029   -0.7102  -34.9154 O.2    1 LIG      -0.32000
      5 O2        -75.4178   -2.2756  -34.6225 O.3    1 LIG      -0.27100
      6 H1        -74.4467    0.3210  -33.8520 H      1 LIG       0.09000
      7 H2        -75.3442   -0.3834  -32.4567 H      1 LIG       0.09000
      8 H3        -73.3714   -1.8680  -34.2621 H      1 LIG       0.09000
      9 H4        -74.2660   -2.5688  -32.8712 H      1 LIG       0.09000
@<TRIPOS>BOND
      1       1       2 1
      2       1       4 2
      3       1       5 1
      4       2       3 1
      5       3       5 1
      6       2       6 1
      7       2       7 1
      8       3       8 1
      9       3       9 1
@<TRIPOS>ALT_TYPE
CGenFF_4.0_ALT_TYPE_SET
CGenFF_4.0 1 CG2O4 2 CG3C41 3 CG3C41 4 OG2D1 5 OG3C51 6 HGA2 7 HGA2 8 HGA2 9 HGA2
@<TRIPOS>MOLECULE
4_lactone
 9 9 0 0 0
****
USER_CHARGES
INVALID_CHARGES
Pose:  30 Cluster:  30 Fr_nu: 5902207 TotEn:   -14.23
@<TRIPOS>ATOM
      1 C1        -81.5550  -15.4651  -43.4404 C.2    1 LIG       0.04000
      2 C2        -81.6626  -16.7451  -44.2884 C.3    1 LIG       0.11000
      3 C3        -81.3746  -15.7886  -45.4417 C.3    1 LIG       0.08100
      4 O1        -81.6415  -15.1570  -42.2733 O.2    1 LIG      -0.32000
      5 O2        -81.3034  -14.6700  -44.5147 O.3    1 LIG      -0.27100
      6 H1        -80.8868  -17.4837  -44.0806 H      1 LIG       0.09000
      7 H2        -82.6548  -17.1993  -44.2851 H      1 LIG       0.09000
      8 H3        -80.4244  -15.9440  -45.9599 H      1 LIG       0.09000
      9 H4        -82.1865  -15.6616  -46.1630 H      1 LIG       0.09000
@<TRIPOS>BOND
      1       1       2 1
      2       1       4 2
      3       1       5 1
      4       2       3 1
      5       3       5 1
      6       2       6 1
      7       2       7 1
      8       3       8 1
      9       3       9 1
@<TRIPOS>ALT_TYPE
CGenFF_4.0_ALT_TYPE_SET
CGenFF_4.0 1 CG2O4 2 CG3C41 3 CG3C41 4 OG2D1 5 OG3C51 6 HGA2 7 HGA2 8 HGA2 9 HGA2
@<TRIPOS>MOLECULE
4_lactone
 9 9 0 0 0
****
USER_CHARGES
INVALID_CHARGES
Pose:  31 Cluster:  31 Fr_nu: 990750 TotEn:   -14.19
@<TRIPOS>ATOM
      1 C1        -81.3724  -14.7255  -42.5082 C.2    1 LIG       0.04000
      2 C2        -81.0700  -14.9258  -44.0041 C.3    1 LIG       0.11000
      3 C3        -81.4338  -16.3756  -43.6981 C.3    1 LIG       0.08100
      4 O1        -81.3702  -13.8154  -41.7107 O.2    1 LIG      -0.32000
      5 O2        -81.6825  -16.0343  -42.3063 O.3    1 LIG      -0.27100
      6 H1        -81.7524  -14.3969  -44.6713 H      1 LIG       0.09000
      7 H2        -80.0288  -14.7451  -44.2760 H      1 LIG       0.09000
      8 H3        -82.3360  -16.7512  -44.1885 H      1 LIG       0.09000
      9 H4        -80.6179  -17.0972  -43.7952 H      1 LIG       0.09000
@<TRIPOS>BOND
      1       1       2 1
      2       1       4 2
      3       1       5 1
      4       2       3 1
      5       3       5 1
      6       2       6 1
      7       2       7 1
      8       3       8 1
      9       3       9 1
@<TRIPOS>ALT_TYPE
CGenFF_4.0_ALT_TYPE_SET
CGenFF_4.0 1 CG2O4 2 CG3C41 3 CG3C41 4 OG2D1 5 OG3C51 6 HGA2 7 HGA2 8 HGA2 9 HGA2
@<TRIPOS>MOLECULE
4_lactone
 9 9 0 0 0
****
USER_CHARGES
INVALID_CHARGES
Pose:  32 Cluster:  32 Fr_nu:   8409 TotEn:   -14.11
@<TRIPOS>ATOM
      1 C1        -58.5655    2.1487  -43.2526 C.2    1 LIG       0.04000
      2 C2        -58.8257    1.7393  -44.7134 C.3    1 LIG       0.11000
      3 C3        -59.9091    2.8104  -44.6308 C.3    1 LIG       0.08100
      4 O1        -57.8146    1.8343  -42.3572 O.2    1 LIG      -0.32000
      5 O2        -59.5495    3.0875  -43.2490 O.3    1 LIG      -0.27100
      6 H1        -57.9976    1.9545  -45.3906 H      1 LIG       0.09000
      7 H2        -59.1800    0.7141  -44.8322 H      1 LIG       0.09000
      8 H3        -59.7600    3.6853  -45.2694 H      1 LIG       0.09000
      9 H4        -60.9376    2.4483  -44.7134 H      1 LIG       0.09000
@<TRIPOS>BOND
      1       1       2 1
      2       1       4 2
      3       1       5 1
      4       2       3 1
      5       3       5 1
      6       2       6 1
      7       2       7 1
      8       3       8 1
      9       3       9 1
@<TRIPOS>ALT_TYPE
CGenFF_4.0_ALT_TYPE_SET
CGenFF_4.0 1 CG2O4 2 CG3C41 3 CG3C41 4 OG2D1 5 OG3C51 6 HGA2 7 HGA2 8 HGA2 9 HGA2
@<TRIPOS>MOLECULE
4_lactone
 9 9 0 0 0
****
USER_CHARGES
INVALID_CHARGES
Pose:  33 Cluster:  33 Fr_nu: 7073184 TotEn:   -13.97
@<TRIPOS>ATOM
      1 C1        -44.6731  -14.6671  -24.1888 C.2    1 LIG       0.04000
      2 C2        -45.9422  -14.1310  -23.5024 C.3    1 LIG       0.11000
      3 C3        -46.0651  -13.3047  -24.7791 C.3    1 LIG       0.08100
      4 O1        -43.7901  -15.4569  -23.9420 O.2    1 LIG      -0.32000
      5 O2        -44.8440  -13.9000  -25.2988 O.3    1 LIG      -0.27100
      6 H1        -46.7173  -14.8835  -23.3488 H      1 LIG       0.09000
      7 H2        -45.7497  -13.5666  -22.5886 H      1 LIG       0.09000
      8 H3        -46.9268  -13.5352  -25.4114 H      1 LIG       0.09000
      9 H4        -45.9627  -12.2234  -24.6528 H      1 LIG       0.09000
@<TRIPOS>BOND
      1       1       2 1
      2       1       4 2
      3       1       5 1
      4       2       3 1
      5       3       5 1
      6       2       6 1
      7       2       7 1
      8       3       8 1
      9       3       9 1
@<TRIPOS>ALT_TYPE
CGenFF_4.0_ALT_TYPE_SET
CGenFF_4.0 1 CG2O4 2 CG3C41 3 CG3C41 4 OG2D1 5 OG3C51 6 HGA2 7 HGA2 8 HGA2 9 HGA2
@<TRIPOS>MOLECULE
4_lactone
 9 9 0 0 0
****
USER_CHARGES
INVALID_CHARGES
Pose:  34 Cluster:  34 Fr_nu:  73459 TotEn:   -13.92
@<TRIPOS>ATOM
      1 C1        -58.5899    1.7451  -42.2125 C.2    1 LIG       0.04000
      2 C2        -59.0141    2.8612  -43.1838 C.3    1 LIG       0.11000
      3 C3        -58.7521    1.7925  -44.2407 C.3    1 LIG       0.08100
      4 O1        -58.4576    1.6032  -41.0180 O.2    1 LIG      -0.32000
      5 O2        -58.3746    0.8421  -43.2064 O.3    1 LIG      -0.27100
      6 H1        -60.0534    3.1751  -43.0751 H      1 LIG       0.09000
      7 H2        -58.3395    3.7188  -43.1987 H      1 LIG       0.09000
      8 H3        -59.6289    1.4535  -44.7991 H      1 LIG       0.09000
      9 H4        -57.9212    1.9964  -44.9217 H      1 LIG       0.09000
@<TRIPOS>BOND
      1       1       2 1
      2       1       4 2
      3       1       5 1
      4       2       3 1
      5       3       5 1
      6       2       6 1
      7       2       7 1
      8       3       8 1
      9       3       9 1
@<TRIPOS>ALT_TYPE
CGenFF_4.0_ALT_TYPE_SET
CGenFF_4.0 1 CG2O4 2 CG3C41 3 CG3C41 4 OG2D1 5 OG3C51 6 HGA2 7 HGA2 8 HGA2 9 HGA2
@<TRIPOS>MOLECULE
4_lactone
 9 9 0 0 0
****
USER_CHARGES
INVALID_CHARGES
Pose:  35 Cluster:  35 Fr_nu: 1471016 TotEn:   -13.85
@<TRIPOS>ATOM
      1 C1        -51.6819    3.8881  -34.3597 C.2    1 LIG       0.04000
      2 C2        -51.0165    2.8474  -33.4414 C.3    1 LIG       0.11000
      3 C3        -51.7164    1.8531  -34.3630 C.3    1 LIG       0.08100
      4 O1        -51.7332    5.0935  -34.4534 O.2    1 LIG      -0.32000
      5 O2        -52.2776    2.9470  -35.1402 O.3    1 LIG      -0.27100
      6 H1        -49.9263    2.8471  -33.4848 H      1 LIG       0.09000
      7 H2        -51.3731    2.8707  -32.4103 H      1 LIG       0.09000
      8 H3        -51.0581    1.2244  -34.9688 H      1 LIG       0.09000
      9 H4        -52.4993    1.2484  -33.8970 H      1 LIG       0.09000
@<TRIPOS>BOND
      1       1       2 1
      2       1       4 2
      3       1       5 1
      4       2       3 1
      5       3       5 1
      6       2       6 1
      7       2       7 1
      8       3       8 1
      9       3       9 1
@<TRIPOS>ALT_TYPE
CGenFF_4.0_ALT_TYPE_SET
CGenFF_4.0 1 CG2O4 2 CG3C41 3 CG3C41 4 OG2D1 5 OG3C51 6 HGA2 7 HGA2 8 HGA2 9 HGA2
@<TRIPOS>MOLECULE
4_lactone
 9 9 0 0 0
****
USER_CHARGES
INVALID_CHARGES
Pose:  36 Cluster:  36 Fr_nu: 835837 TotEn:   -13.85
@<TRIPOS>ATOM
      1 C1        -81.8282  -13.8375  -43.3361 C.2    1 LIG       0.04000
      2 C2        -81.4175  -14.8722  -44.3990 C.3    1 LIG       0.11000
      3 C3        -81.2741  -15.7904  -43.1889 C.3    1 LIG       0.08100
      4 O1        -82.1691  -12.6768  -43.3045 O.2    1 LIG      -0.32000
      5 O2        -81.6787  -14.7097  -42.3034 O.3    1 LIG      -0.27100
      6 H1        -82.2132  -15.1319  -45.0989 H      1 LIG       0.09000
      7 H2        -80.4914  -14.6293  -44.9226 H      1 LIG       0.09000
      8 H3        -81.9732  -16.6300  -43.1459 H      1 LIG       0.09000
      9 H4        -80.2573  -16.1286  -42.9714 H      1 LIG       0.09000
@<TRIPOS>BOND
      1       1       2 1
      2       1       4 2
      3       1       5 1
      4       2       3 1
      5       3       5 1
      6       2       6 1
      7       2       7 1
      8       3       8 1
      9       3       9 1
@<TRIPOS>ALT_TYPE
CGenFF_4.0_ALT_TYPE_SET
CGenFF_4.0 1 CG2O4 2 CG3C41 3 CG3C41 4 OG2D1 5 OG3C51 6 HGA2 7 HGA2 8 HGA2 9 HGA2
@<TRIPOS>MOLECULE
4_lactone
 9 9 0 0 0
****
USER_CHARGES
INVALID_CHARGES
Pose:  37 Cluster:  37 Fr_nu: 2794751 TotEn:   -13.72
@<TRIPOS>ATOM
      1 C1        -57.4804    7.7125  -23.1724 C.2    1 LIG       0.04000
      2 C2        -58.8813    8.2897  -23.4433 C.3    1 LIG       0.11000
      3 C3        -59.1773    6.8693  -23.9153 C.3    1 LIG       0.08100
      4 O1        -56.4194    8.1068  -22.7443 O.2    1 LIG      -0.32000
      5 O2        -57.8130    6.4683  -23.6094 O.3    1 LIG      -0.27100
      6 H1        -59.4120    8.6109  -22.5458 H      1 LIG       0.09000
      7 H2        -58.9036    9.0606  -24.2154 H      1 LIG       0.09000
      8 H3        -59.9046    6.3134  -23.3174 H      1 LIG       0.09000
      9 H4        -59.3980    6.7628  -24.9810 H      1 LIG       0.09000
@<TRIPOS>BOND
      1       1       2 1
      2       1       4 2
      3       1       5 1
      4       2       3 1
      5       3       5 1
      6       2       6 1
      7       2       7 1
      8       3       8 1
      9       3       9 1
@<TRIPOS>ALT_TYPE
CGenFF_4.0_ALT_TYPE_SET
CGenFF_4.0 1 CG2O4 2 CG3C41 3 CG3C41 4 OG2D1 5 OG3C51 6 HGA2 7 HGA2 8 HGA2 9 HGA2
@<TRIPOS>MOLECULE
4_lactone
 9 9 0 0 0
****
USER_CHARGES
INVALID_CHARGES
Pose:  38 Cluster:  38 Fr_nu: 7525932 TotEn:   -13.71
@<TRIPOS>ATOM
      1 C1        -42.2141  -14.2346  -35.4964 C.2    1 LIG       0.04000
      2 C2        -41.1046  -13.1993  -35.2389 C.3    1 LIG       0.11000
      3 C3        -40.9809  -13.2214  -36.7594 C.3    1 LIG       0.08100
      4 O1        -42.9940  -14.8892  -34.8426 O.2    1 LIG      -0.32000
      5 O2        -42.0487  -14.2051  -36.8461 O.3    1 LIG      -0.27100
      6 H1        -41.4606  -12.2631  -34.8062 H      1 LIG       0.09000
      7 H2        -40.2486  -13.5918  -34.6874 H      1 LIG       0.09000
      8 H3        -41.2468  -12.2917  -37.2698 H      1 LIG       0.09000
      9 H4        -40.0388  -13.6156  -37.1503 H      1 LIG       0.09000
@<TRIPOS>BOND
      1       1       2 1
      2       1       4 2
      3       1       5 1
      4       2       3 1
      5       3       5 1
      6       2       6 1
      7       2       7 1
      8       3       8 1
      9       3       9 1
@<TRIPOS>ALT_TYPE
CGenFF_4.0_ALT_TYPE_SET
CGenFF_4.0 1 CG2O4 2 CG3C41 3 CG3C41 4 OG2D1 5 OG3C51 6 HGA2 7 HGA2 8 HGA2 9 HGA2
@<TRIPOS>MOLECULE
4_lactone
 9 9 0 0 0
****
USER_CHARGES
INVALID_CHARGES
Pose:  39 Cluster:  39 Fr_nu: 5832921 TotEn:   -13.60
@<TRIPOS>ATOM
      1 C1        -57.3303    1.4459  -40.4142 C.2    1 LIG       0.04000
      2 C2        -57.1679    2.5476  -41.4768 C.3    1 LIG       0.11000
      3 C3        -58.3160    1.8085  -42.1576 C.3    1 LIG       0.08100
      4 O1        -56.8155    1.1352  -39.3641 O.2    1 LIG      -0.32000
      5 O2        -58.3501    0.8364  -41.0762 O.3    1 LIG      -0.27100
      6 H1        -57.3984    3.5514  -41.1166 H      1 LIG       0.09000
      7 H2        -56.2111    2.5234  -42.0008 H      1 LIG       0.09000
      8 H3        -59.2566    2.3610  -42.2329 H      1 LIG       0.09000
      9 H4        -58.0724    1.3373  -43.1138 H      1 LIG       0.09000
@<TRIPOS>BOND
      1       1       2 1
      2       1       4 2
      3       1       5 1
      4       2       3 1
      5       3       5 1
      6       2       6 1
      7       2       7 1
      8       3       8 1
      9       3       9 1
@<TRIPOS>ALT_TYPE
CGenFF_4.0_ALT_TYPE_SET
CGenFF_4.0 1 CG2O4 2 CG3C41 3 CG3C41 4 OG2D1 5 OG3C51 6 HGA2 7 HGA2 8 HGA2 9 HGA2
@<TRIPOS>MOLECULE
4_lactone
 9 9 0 0 0
****
USER_CHARGES
INVALID_CHARGES
Pose:  40 Cluster:  40 Fr_nu:   9652 TotEn:   -13.58
@<TRIPOS>ATOM
      1 C1        -79.9020   -0.0269  -34.1115 C.2    1 LIG       0.04000
      2 C2        -79.6805    0.7669  -32.8114 C.3    1 LIG       0.11000
      3 C3        -78.3551    0.0114  -32.7893 C.3    1 LIG       0.08100
      4 O1        -80.7591   -0.1309  -34.9594 O.2    1 LIG      -0.32000
      5 O2        -78.7045   -0.6662  -34.0280 O.3    1 LIG      -0.27100
      6 H1        -79.6082    1.8460  -32.9552 H      1 LIG       0.09000
      7 H2        -80.3817    0.5185  -32.0130 H      1 LIG       0.09000
      8 H3        -77.4579    0.6255  -32.9048 H      1 LIG       0.09000
      9 H4        -78.2297   -0.6968  -31.9656 H      1 LIG       0.09000
@<TRIPOS>BOND
      1       1       2 1
      2       1       4 2
      3       1       5 1
      4       2       3 1
      5       3       5 1
      6       2       6 1
      7       2       7 1
      8       3       8 1
      9       3       9 1
@<TRIPOS>ALT_TYPE
CGenFF_4.0_ALT_TYPE_SET
CGenFF_4.0 1 CG2O4 2 CG3C41 3 CG3C41 4 OG2D1 5 OG3C51 6 HGA2 7 HGA2 8 HGA2 9 HGA2
@<TRIPOS>MOLECULE
4_lactone
 9 9 0 0 0
****
USER_CHARGES
INVALID_CHARGES
Pose:  41 Cluster:  41 Fr_nu: 2050147 TotEn:   -13.56
@<TRIPOS>ATOM
      1 C1        -79.9659  -13.3566  -41.3707 C.2    1 LIG       0.04000
      2 C2        -79.3536  -13.7216  -42.7349 C.3    1 LIG       0.11000
      3 C3        -80.6460  -14.5158  -42.8991 C.3    1 LIG       0.08100
      4 O1        -79.6629  -12.6943  -40.4043 O.2    1 LIG      -0.32000
      5 O2        -81.0935  -14.0867  -41.5833 O.3    1 LIG      -0.27100
      6 H1        -79.2303  -12.8729  -43.4093 H      1 LIG       0.09000
      7 H2        -78.4387  -14.3127  -42.6686 H      1 LIG       0.09000
      8 H3        -81.3191  -14.1675  -43.6873 H      1 LIG       0.09000
      9 H4        -80.5291  -15.6018  -42.9492 H      1 LIG       0.09000
@<TRIPOS>BOND
      1       1       2 1
      2       1       4 2
      3       1       5 1
      4       2       3 1
      5       3       5 1
      6       2       6 1
      7       2       7 1
      8       3       8 1
      9       3       9 1
@<TRIPOS>ALT_TYPE
CGenFF_4.0_ALT_TYPE_SET
CGenFF_4.0 1 CG2O4 2 CG3C41 3 CG3C41 4 OG2D1 5 OG3C51 6 HGA2 7 HGA2 8 HGA2 9 HGA2
@<TRIPOS>MOLECULE
4_lactone
 9 9 0 0 0
****
USER_CHARGES
INVALID_CHARGES
Pose:  42 Cluster:  42 Fr_nu: 1549227 TotEn:   -13.46
@<TRIPOS>ATOM
      1 C1        -42.5683  -14.2277  -35.8352 C.2    1 LIG       0.04000
      2 C2        -41.2511  -13.7665  -36.4844 C.3    1 LIG       0.11000
      3 C3        -41.0527  -13.0550  -35.1493 C.3    1 LIG       0.08100
      4 O1        -43.5228  -14.9073  -36.1373 O.2    1 LIG      -0.32000
      5 O2        -42.3274  -13.5670  -34.6711 O.3    1 LIG      -0.27100
      6 H1        -40.5520  -14.5766  -36.6978 H      1 LIG       0.09000
      7 H2        -41.3852  -13.1185  -37.3521 H      1 LIG       0.09000
      8 H3        -40.2194  -13.4150  -34.5399 H      1 LIG       0.09000
      9 H4        -41.0496  -11.9624  -35.1931 H      1 LIG       0.09000
@<TRIPOS>BOND
      1       1       2 1
      2       1       4 2
      3       1       5 1
      4       2       3 1
      5       3       5 1
      6       2       6 1
      7       2       7 1
      8       3       8 1
      9       3       9 1
@<TRIPOS>ALT_TYPE
CGenFF_4.0_ALT_TYPE_SET
CGenFF_4.0 1 CG2O4 2 CG3C41 3 CG3C41 4 OG2D1 5 OG3C51 6 HGA2 7 HGA2 8 HGA2 9 HGA2
@<TRIPOS>MOLECULE
4_lactone
 9 9 0 0 0
****
USER_CHARGES
INVALID_CHARGES
Pose:  43 Cluster:  43 Fr_nu: 2056699 TotEn:   -13.43
@<TRIPOS>ATOM
      1 C1        -81.0552  -13.3589  -42.1892 C.2    1 LIG       0.04000
      2 C2        -79.7321  -13.6508  -42.9195 C.3    1 LIG       0.11000
      3 C3        -80.4917  -14.8725  -43.4276 C.3    1 LIG       0.08100
      4 O1        -81.4968  -12.5129  -41.4451 O.2    1 LIG      -0.32000
      5 O2        -81.6713  -14.4682  -42.6788 O.3    1 LIG      -0.27100
      6 H1        -79.4674  -12.9096  -43.6752 H      1 LIG       0.09000
      7 H2        -78.8923  -13.8571  -42.2540 H      1 LIG       0.09000
      8 H3        -80.6856  -14.8961  -44.5035 H      1 LIG       0.09000
      9 H4        -80.1116  -15.8395  -43.0869 H      1 LIG       0.09000
@<TRIPOS>BOND
      1       1       2 1
      2       1       4 2
      3       1       5 1
      4       2       3 1
      5       3       5 1
      6       2       6 1
      7       2       7 1
      8       3       8 1
      9       3       9 1
@<TRIPOS>ALT_TYPE
CGenFF_4.0_ALT_TYPE_SET
CGenFF_4.0 1 CG2O4 2 CG3C41 3 CG3C41 4 OG2D1 5 OG3C51 6 HGA2 7 HGA2 8 HGA2 9 HGA2
@<TRIPOS>MOLECULE
4_lactone
 9 9 0 0 0
****
USER_CHARGES
INVALID_CHARGES
Pose:  44 Cluster:  44 Fr_nu: 1632461 TotEn:   -13.24
@<TRIPOS>ATOM
      1 C1        -55.9822    1.4870  -40.5670 C.2    1 LIG       0.04000
      2 C2        -55.3613    2.7835  -40.0168 C.3    1 LIG       0.11000
      3 C3        -54.1021    1.9270  -39.9235 C.3    1 LIG       0.08100
      4 O1        -57.0604    1.1144  -40.9706 O.2    1 LIG      -0.32000
      5 O2        -54.8244    0.7822  -40.4557 O.3    1 LIG      -0.27100
      6 H1        -55.3255    3.6014  -40.7381 H      1 LIG       0.09000
      7 H2        -55.7840    3.1109  -39.0655 H      1 LIG       0.09000
      8 H3        -53.2780    2.2235  -40.5780 H      1 LIG       0.09000
      9 H4        -53.7358    1.7357  -38.9112 H      1 LIG       0.09000
@<TRIPOS>BOND
      1       1       2 1
      2       1       4 2
      3       1       5 1
      4       2       3 1
      5       3       5 1
      6       2       6 1
      7       2       7 1
      8       3       8 1
      9       3       9 1
@<TRIPOS>ALT_TYPE
CGenFF_4.0_ALT_TYPE_SET
CGenFF_4.0 1 CG2O4 2 CG3C41 3 CG3C41 4 OG2D1 5 OG3C51 6 HGA2 7 HGA2 8 HGA2 9 HGA2
@<TRIPOS>MOLECULE
4_lactone
 9 9 0 0 0
****
USER_CHARGES
INVALID_CHARGES
Pose:  45 Cluster:  45 Fr_nu: 1259539 TotEn:   -13.17
@<TRIPOS>ATOM
      1 C1        -57.9349    1.9226  -42.1562 C.2    1 LIG       0.04000
      2 C2        -57.8633    2.5790  -43.5465 C.3    1 LIG       0.11000
      3 C3        -59.1790    3.2185  -43.1129 C.3    1 LIG       0.08100
      4 O1        -57.2723    1.1552  -41.4957 O.2    1 LIG      -0.32000
      5 O2        -59.1107    2.5263  -41.8355 O.3    1 LIG      -0.27100
      6 H1        -57.0231    3.2635  -43.6733 H      1 LIG       0.09000
      7 H2        -57.9295    1.8732  -44.3762 H      1 LIG       0.09000
      8 H3        -59.1583    4.3042  -42.9848 H      1 LIG       0.09000
      9 H4        -60.0606    2.9184  -43.6859 H      1 LIG       0.09000
@<TRIPOS>BOND
      1       1       2 1
      2       1       4 2
      3       1       5 1
      4       2       3 1
      5       3       5 1
      6       2       6 1
      7       2       7 1
      8       3       8 1
      9       3       9 1
@<TRIPOS>ALT_TYPE
CGenFF_4.0_ALT_TYPE_SET
CGenFF_4.0 1 CG2O4 2 CG3C41 3 CG3C41 4 OG2D1 5 OG3C51 6 HGA2 7 HGA2 8 HGA2 9 HGA2
@<TRIPOS>MOLECULE
4_lactone
 9 9 0 0 0
****
USER_CHARGES
INVALID_CHARGES
Pose:  46 Cluster:  46 Fr_nu: 775609 TotEn:   -13.07
@<TRIPOS>ATOM
      1 C1        -80.9411  -12.5387  -41.7211 C.2    1 LIG       0.04000
      2 C2        -80.3237  -11.4473  -42.6138 C.3    1 LIG       0.11000
      3 C3        -80.1409  -10.7186  -41.2859 C.3    1 LIG       0.08100
      4 O1        -81.4373  -13.6332  -41.8625 O.2    1 LIG      -0.32000
      5 O2        -80.7485  -11.8325  -40.5748 O.3    1 LIG      -0.27100
      6 H1        -79.4048  -11.7511  -43.1178 H      1 LIG       0.09000
      7 H2        -81.0279  -10.9919  -43.3119 H      1 LIG       0.09000
      8 H3        -79.1058  -10.5569  -40.9729 H      1 LIG       0.09000
      9 H4        -80.7233   -9.8007  -41.1675 H      1 LIG       0.09000
@<TRIPOS>BOND
      1       1       2 1
      2       1       4 2
      3       1       5 1
      4       2       3 1
      5       3       5 1
      6       2       6 1
      7       2       7 1
      8       3       8 1
      9       3       9 1
@<TRIPOS>ALT_TYPE
CGenFF_4.0_ALT_TYPE_SET
CGenFF_4.0 1 CG2O4 2 CG3C41 3 CG3C41 4 OG2D1 5 OG3C51 6 HGA2 7 HGA2 8 HGA2 9 HGA2
@<TRIPOS>MOLECULE
4_lactone
 9 9 0 0 0
****
USER_CHARGES
INVALID_CHARGES
Pose:  47 Cluster:  47 Fr_nu: 1077356 TotEn:   -12.87
@<TRIPOS>ATOM
      1 C1        -77.9902  -20.7139  -33.6396 C.2    1 LIG       0.04000
      2 C2        -79.1894  -21.3989  -32.9600 C.3    1 LIG       0.11000
      3 C3        -78.4639  -20.9943  -31.6802 C.3    1 LIG       0.08100
      4 O1        -77.6095  -20.4918  -34.7666 O.2    1 LIG      -0.32000
      5 O2        -77.3978  -20.3856  -32.4602 O.3    1 LIG      -0.27100
      6 H1        -80.1453  -20.9043  -33.1391 H      1 LIG       0.09000
      7 H2        -79.2554  -22.4716  -33.1491 H      1 LIG       0.09000
      8 H3        -78.9783  -20.2579  -31.0567 H      1 LIG       0.09000
      9 H4        -78.0922  -21.8202  -31.0675 H      1 LIG       0.09000
@<TRIPOS>BOND
      1       1       2 1
      2       1       4 2
      3       1       5 1
      4       2       3 1
      5       3       5 1
      6       2       6 1
      7       2       7 1
      8       3       8 1
      9       3       9 1
@<TRIPOS>ALT_TYPE
CGenFF_4.0_ALT_TYPE_SET
CGenFF_4.0 1 CG2O4 2 CG3C41 3 CG3C41 4 OG2D1 5 OG3C51 6 HGA2 7 HGA2 8 HGA2 9 HGA2
@<TRIPOS>MOLECULE
4_lactone
 9 9 0 0 0
****
USER_CHARGES
INVALID_CHARGES
Pose:  48 Cluster:  48 Fr_nu: 5745060 TotEn:   -12.75
@<TRIPOS>ATOM
      1 C1        -78.1020   -9.4123  -29.3991 C.2    1 LIG       0.04000
      2 C2        -79.3479   -8.5990  -29.0044 C.3    1 LIG       0.11000
      3 C3        -79.0465   -7.8500  -30.2990 C.3    1 LIG       0.08100
      4 O1        -77.4626  -10.3387  -28.9549 O.2    1 LIG      -0.32000
      5 O2        -77.8917   -8.7011  -30.5391 O.3    1 LIG      -0.27100
      6 H1        -80.2731   -9.1773  -28.9961 H      1 LIG       0.09000
      7 H2        -79.2309   -8.0233  -28.0848 H      1 LIG       0.09000
      8 H3        -79.7941   -7.9521  -31.0903 H      1 LIG       0.09000
      9 H4        -78.7559   -6.8025  -30.1811 H      1 LIG       0.09000
@<TRIPOS>BOND
      1       1       2 1
      2       1       4 2
      3       1       5 1
      4       2       3 1
      5       3       5 1
      6       2       6 1
      7       2       7 1
      8       3       8 1
      9       3       9 1
@<TRIPOS>ALT_TYPE
CGenFF_4.0_ALT_TYPE_SET
CGenFF_4.0 1 CG2O4 2 CG3C41 3 CG3C41 4 OG2D1 5 OG3C51 6 HGA2 7 HGA2 8 HGA2 9 HGA2
@<TRIPOS>MOLECULE
4_lactone
 9 9 0 0 0
****
USER_CHARGES
INVALID_CHARGES
Pose:  49 Cluster:  49 Fr_nu:  72302 TotEn:   -12.75
@<TRIPOS>ATOM
      1 C1        -58.3676    1.6341  -41.0489 C.2    1 LIG       0.04000
      2 C2        -58.9290    2.6176  -42.0914 C.3    1 LIG       0.11000
      3 C3        -58.4091    1.5811  -43.0831 C.3    1 LIG       0.08100
      4 O1        -58.2862    1.5604  -39.8438 O.2    1 LIG      -0.32000
      5 O2        -57.9280    0.7538  -41.9878 O.3    1 LIG      -0.27100
      6 H1        -60.0131    2.7355  -42.0543 H      1 LIG       0.09000
      7 H2        -58.4244    3.5850  -42.1080 H      1 LIG       0.09000
      8 H3        -59.1719    1.0655  -43.6729 H      1 LIG       0.09000
      9 H4        -57.5892    1.9132  -43.7259 H      1 LIG       0.09000
@<TRIPOS>BOND
      1       1       2 1
      2       1       4 2
      3       1       5 1
      4       2       3 1
      5       3       5 1
      6       2       6 1
      7       2       7 1
      8       3       8 1
      9       3       9 1
@<TRIPOS>ALT_TYPE
CGenFF_4.0_ALT_TYPE_SET
CGenFF_4.0 1 CG2O4 2 CG3C41 3 CG3C41 4 OG2D1 5 OG3C51 6 HGA2 7 HGA2 8 HGA2 9 HGA2
@<TRIPOS>MOLECULE
4_lactone
 9 9 0 0 0
****
USER_CHARGES
INVALID_CHARGES
Pose:  50 Cluster:  50 Fr_nu:  64956 TotEn:   -12.52
@<TRIPOS>ATOM
      1 C1        -75.3386   -1.8625  -33.6999 C.2    1 LIG       0.04000
      2 C2        -75.1404   -1.7954  -32.1750 C.3    1 LIG       0.11000
      3 C3        -73.6661   -1.6889  -32.5531 C.3    1 LIG       0.08100
      4 O1        -76.2607   -1.9636  -34.4770 O.2    1 LIG      -0.32000
      5 O2        -74.0082   -1.7650  -33.9648 O.3    1 LIG      -0.27100
      6 H1        -75.5747   -0.9102  -31.7078 H      1 LIG       0.09000
      7 H2        -75.4305   -2.7057  -31.6477 H      1 LIG       0.09000
      8 H3        -73.1812   -0.7405  -32.3064 H      1 LIG       0.09000
      9 H4        -73.0385   -2.5299  -32.2459 H      1 LIG       0.09000
@<TRIPOS>BOND
      1       1       2 1
      2       1       4 2
      3       1       5 1
      4       2       3 1
      5       3       5 1
      6       2       6 1
      7       2       7 1
      8       3       8 1
      9       3       9 1
@<TRIPOS>ALT_TYPE
CGenFF_4.0_ALT_TYPE_SET
CGenFF_4.0 1 CG2O4 2 CG3C41 3 CG3C41 4 OG2D1 5 OG3C51 6 HGA2 7 HGA2 8 HGA2 9 HGA2
@<TRIPOS>MOLECULE
4_lactone
 9 9 0 0 0
****
USER_CHARGES
INVALID_CHARGES
Pose:  51 Cluster:  51 Fr_nu: 139625 TotEn:   -12.46
@<TRIPOS>ATOM
      1 C1        -77.9734  -21.2170  -33.5540 C.2    1 LIG       0.04000
      2 C2        -78.6508  -21.6284  -32.2346 C.3    1 LIG       0.11000
      3 C3        -79.5193  -22.4796  -33.1561 C.3    1 LIG       0.08100
      4 O1        -77.0699  -20.4931  -33.9062 O.2    1 LIG      -0.32000
      5 O2        -78.7850  -21.9985  -34.3158 O.3    1 LIG      -0.27100
      6 H1        -78.0011  -22.1800  -31.5532 H      1 LIG       0.09000
      7 H2        -79.1615  -20.8113  -31.7225 H      1 LIG       0.09000
      8 H3        -79.4187  -23.5617  -33.0356 H      1 LIG       0.09000
      9 H4        -80.5746  -22.1972  -33.2033 H      1 LIG       0.09000
@<TRIPOS>BOND
      1       1       2 1
      2       1       4 2
      3       1       5 1
      4       2       3 1
      5       3       5 1
      6       2       6 1
      7       2       7 1
      8       3       8 1
      9       3       9 1
@<TRIPOS>ALT_TYPE
CGenFF_4.0_ALT_TYPE_SET
CGenFF_4.0 1 CG2O4 2 CG3C41 3 CG3C41 4 OG2D1 5 OG3C51 6 HGA2 7 HGA2 8 HGA2 9 HGA2
@<TRIPOS>MOLECULE
4_lactone
 9 9 0 0 0
****
USER_CHARGES
INVALID_CHARGES
Pose:  52 Cluster:  52 Fr_nu: 397171 TotEn:   -12.46
@<TRIPOS>ATOM
      1 C1        -69.3414  -11.1182  -45.5622 C.2    1 LIG       0.04000
      2 C2        -70.3643  -10.3873  -46.4503 C.3    1 LIG       0.11000
      3 C3        -69.1370   -9.6048  -46.9077 C.3    1 LIG       0.08100
      4 O1        -69.3449  -12.0097  -44.7440 O.2    1 LIG      -0.32000
      5 O2        -68.2916  -10.3810  -46.0142 O.3    1 LIG      -0.27100
      6 H1        -70.8310  -11.0208  -47.2062 H      1 LIG       0.09000
      7 H2        -71.1102   -9.8173  -45.8939 H      1 LIG       0.09000
      8 H3        -68.8507   -9.7420  -47.9540 H      1 LIG       0.09000
      9 H4        -69.1300   -8.5432  -46.6460 H      1 LIG       0.09000
@<TRIPOS>BOND
      1       1       2 1
      2       1       4 2
      3       1       5 1
      4       2       3 1
      5       3       5 1
      6       2       6 1
      7       2       7 1
      8       3       8 1
      9       3       9 1
@<TRIPOS>ALT_TYPE
CGenFF_4.0_ALT_TYPE_SET
CGenFF_4.0 1 CG2O4 2 CG3C41 3 CG3C41 4 OG2D1 5 OG3C51 6 HGA2 7 HGA2 8 HGA2 9 HGA2
@<TRIPOS>MOLECULE
4_lactone
 9 9 0 0 0
****
USER_CHARGES
INVALID_CHARGES
Pose:  53 Cluster:  53 Fr_nu: 4140047 TotEn:   -12.27
@<TRIPOS>ATOM
      1 C1        -76.1887   -1.1019  -34.0237 C.2    1 LIG       0.04000
      2 C2        -76.5445   -0.5604  -32.6275 C.3    1 LIG       0.11000
      3 C3        -75.8466    0.6974  -33.1361 C.3    1 LIG       0.08100
      4 O1        -76.3355   -2.1284  -34.6475 O.2    1 LIG      -0.32000
      5 O2        -75.5797    0.0507  -34.4113 O.3    1 LIG      -0.27100
      6 H1        -77.6162   -0.4668  -32.4457 H      1 LIG       0.09000
      7 H2        -76.0464   -1.0809  -31.8078 H      1 LIG       0.09000
      8 H3        -76.4844    1.5774  -33.2560 H      1 LIG       0.09000
      9 H4        -74.9206    0.9646  -32.6196 H      1 LIG       0.09000
@<TRIPOS>BOND
      1       1       2 1
      2       1       4 2
      3       1       5 1
      4       2       3 1
      5       3       5 1
      6       2       6 1
      7       2       7 1
      8       3       8 1
      9       3       9 1
@<TRIPOS>ALT_TYPE
CGenFF_4.0_ALT_TYPE_SET
CGenFF_4.0 1 CG2O4 2 CG3C41 3 CG3C41 4 OG2D1 5 OG3C51 6 HGA2 7 HGA2 8 HGA2 9 HGA2
@<TRIPOS>MOLECULE
4_lactone
 9 9 0 0 0
****
USER_CHARGES
INVALID_CHARGES
Pose:  54 Cluster:  54 Fr_nu: 878517 TotEn:   -11.94
@<TRIPOS>ATOM
      1 C1        -76.2771    0.0376  -34.2802 C.2    1 LIG       0.04000
      2 C2        -76.2973    0.6351  -32.8619 C.3    1 LIG       0.11000
      3 C3        -75.4219    1.7106  -33.4980 C.3    1 LIG       0.08100
      4 O1        -76.7354   -0.9268  -34.8497 O.2    1 LIG      -0.32000
      5 O2        -75.4928    1.0294  -34.7811 O.3    1 LIG      -0.27100
[truncated: 4,672,515 more chars]
