# Supplementary material for: The pocketome of G-protein-coupled receptors reveals previously untargeted allosteric sites
Source: Nat Commun. 2022 May 10;13:2567. doi: 10.1038/s41467-022-29609-6 (PMC9091257; doi:10.1038/s41467-022-29609-6)
Supplement: Supplementary file 4 — Supplementary Data 1 [file 41467_2022_29609_MOESM4_ESM.zip › docking_files/4dkl/rec.mol2]

@<TRIPOS>MOLECULE
4dkl_align.pdb
4663 4722 282 0 0
PROTEIN
NO_CHARGES


@<TRIPOS>ATOM
      1 N         -84.0810  -29.7990  -46.5900 N.4       1 MET   -0.2700
      2 CA        -83.5340  -28.6440  -45.8930 C.3       1 MET    0.0900
      3 CAY       -84.3370  -31.3950  -48.3660 C.3       1 MET    0.0900
      4 C         -82.3310  -28.9540  -44.9980 C.2       1 MET    0.0900
      5 O         -82.0840  -28.3000  -43.9880 O.2       1 MET    0.5100
      6 CB        -84.6530  -27.9480  -45.0700 C.3       1 MET   -0.5100
      7 CG        -85.2890  -28.8150  -43.9610 C.3       1 MET   -0.4700
      8 SD        -86.7670  -28.0820  -43.1900 S.3       1 MET    0.3100
      9 CE        -85.9600  -26.6560  -42.4090 C.3       1 MET    0.0700
     10 CY        -83.5590  -30.3250  -47.7050 C.2       1 MET    0.0900
     11 OY        -82.4750  -29.9600  -48.1390 O.2       1 MET   -0.1800
     12 HN        -84.8970  -30.1910  -46.1730 H         1 MET    0.0900
     13 HA        -83.1280  -27.9650  -46.6280 H         1 MET    0.0900
     14 HB1       -85.4560  -27.6390  -45.7710 H         1 MET   -0.1400
     15 HB2       -84.2200  -27.0420  -44.5950 H         1 MET    0.0900
     16 HG1       -84.5220  -28.9890  -43.1770 H         1 MET    0.0900
     17 HG2       -85.5630  -29.7950  -44.4040 H         1 MET   -0.0900
     18 HE1       -85.6250  -25.9170  -43.1680 H         1 MET   -0.2200
     19 HE2       -85.0680  -26.9870  -41.8350 H         1 MET    0.0900
     20 HE3       -86.6660  -26.1460  -41.7200 H         1 MET    0.0900
     21 HY1       -83.7830  -31.7620  -49.2560 H         1 MET    0.0900
     22 HY2       -85.3210  -30.9950  -48.6950 H         1 MET    0.5100
     23 HY3       -84.4870  -32.2400  -47.6610 H         1 MET   -0.5100
     24 N         -81.5230  -29.9670  -45.3630 N.am      2 VAL   -0.4700
     25 CA        -80.3920  -30.4850  -44.5990 C.3       2 VAL    0.3100
     26 C         -79.3210  -29.4080  -44.4580 C.2       2 VAL    0.0700
     27 O         -78.6420  -29.3140  -43.4340 O.2       2 VAL    0.0900
     28 CB        -79.7930  -31.7430  -45.2650 C.3       2 VAL   -0.0900
     29 CG1       -78.5910  -32.2520  -44.4790 C.3       2 VAL    0.0900
     30 CG2       -80.8480  -32.8300  -45.3850 C.3       2 VAL   -0.2700
     31 HN        -81.6750  -30.4360  -46.2270 H         2 VAL    0.0900
     32 HA        -80.7440  -30.7210  -43.6060 H         2 VAL    0.0900
     33 HB        -79.4740  -31.4930  -46.3000 H         2 VAL    0.0900
     34 HG11      -78.8510  -32.3430  -43.4020 H         2 VAL   -0.2700
     35 HG12      -77.7430  -31.5420  -44.5800 H         2 VAL    0.0900
     36 HG13      -78.2890  -33.2520  -44.8560 H         2 VAL    0.0900
     37 HG21      -81.6980  -32.4700  -46.0030 H         2 VAL    0.0900
     38 HG22      -81.2320  -33.0980  -44.3770 H         2 VAL    0.5100
     39 HG23      -80.4120  -33.7290  -45.8710 H         2 VAL   -0.5100
     40 N         -79.1360  -28.5690  -45.4970 N.am      3 THR   -0.4700
     41 CA        -78.2440  -27.4200  -45.4580 C.3       3 THR    0.3100
     42 C         -78.6550  -26.4860  -44.3410 C.2       3 THR    0.0700
     43 O         -77.8380  -26.0370  -43.5540 O.2       3 THR    0.0900
     44 CB        -78.2310  -26.6330  -46.7690 C.3       3 THR    0.1400
     45 CG2       -76.9070  -25.8660  -46.9050 C.3       3 THR    0.0900
     46 OG1       -78.3340  -27.5200  -47.8720 O.3       3 THR   -0.6600
     47 HN        -79.6170  -28.7030  -46.3600 H         3 THR    0.4300
     48 HA        -77.2520  -27.7880  -45.2420 H         3 THR   -0.2700
     49 HB        -79.0890  -25.9280  -46.7930 H         3 THR    0.0900
     50 HG1       -78.3200  -26.9680  -48.6580 H         3 THR    0.0900
     51 HG21      -76.0520  -26.5770  -46.9010 H         3 THR    0.0900
     52 HG22      -76.7880  -25.1650  -46.0520 H         3 THR    0.5100
     53 HG23      -76.8940  -25.3000  -47.8600 H         3 THR   -0.5100
     54 N         -79.9620  -26.2130  -44.1840 N.am      4 ALA   -0.4700
     55 CA        -80.4550  -25.3240  -43.1370 C.3       4 ALA    0.3100
     56 C         -80.2020  -25.8690  -41.7320 C.2       4 ALA    0.0700
     57 O         -79.7860  -25.1330  -40.8370 O.2       4 ALA    0.0900
     58 CB        -81.9380  -25.0350  -43.3390 C.3       4 ALA   -0.2700
     59 HN        -80.6570  -26.6100  -44.7790 H         4 ALA    0.0900
     60 HA        -79.8850  -24.4080  -43.1800 H         4 ALA    0.0900
     61 HB1       -82.5200  -25.9810  -43.3040 H         4 ALA    0.0900
     62 HB2       -82.0990  -24.5570  -44.3290 H         4 ALA    0.5100
     63 HB3       -82.3060  -24.3640  -42.5340 H         4 ALA   -0.5100
     64 N         -80.4460  -27.1640  -41.5390 N.am      5 ILE   -0.4700
     65 CA        -80.2730  -27.7770  -40.2240 C.3       5 ILE    0.3100
     66 C         -78.8000  -27.9230  -39.8370 C.2       5 ILE    0.0700
     67 O         -78.4340  -27.7280  -38.6750 O.2       5 ILE    0.0900
     68 CB        -81.0170  -29.1330  -40.1000 C.3       5 ILE   -0.0900
     69 CG1       -80.3630  -30.2090  -40.9690 C.3       5 ILE    0.0900
     70 CG2       -82.4860  -28.9710  -40.4640 C.3       5 ILE   -0.2700
     71 CD        -81.0060  -31.5710  -40.8520 C.3       5 ILE    0.0900
     72 HN        -80.7550  -27.7650  -42.2730 H         5 ILE    0.0900
     73 HA        -80.6500  -27.0820  -39.4890 H         5 ILE    0.0900
     74 HB        -80.9340  -29.5040  -39.0560 H         5 ILE   -0.1800
     75 HG11      -79.2960  -30.2970  -40.6740 H         5 ILE    0.0900
     76 HG12      -80.4180  -29.8840  -42.0300 H         5 ILE    0.0900
     77 HG21      -82.5910  -28.7830  -41.5540 H         5 ILE   -0.2700
     78 HG22      -82.9200  -28.1080  -39.9120 H         5 ILE    0.0900
     79 HG23      -83.0440  -29.8960  -40.2080 H         5 ILE    0.0900
     80 HD1       -82.0120  -31.5610  -41.3230 H         5 ILE    0.0900
     81 HD2       -81.1180  -31.8460  -39.7810 H         5 ILE    0.5100
     82 HD3       -80.3810  -32.3300  -41.3680 H         5 ILE   -0.5100
     83 N         -77.9500  -28.2580  -40.8080 N.am      6 THR   -0.4700
     84 CA        -76.5190  -28.3600  -40.5530 C.3       6 THR    0.3100
     85 C         -75.9620  -26.9760  -40.2640 C.2       6 THR    0.0700
     86 O         -75.0610  -26.8120  -39.4390 O.2       6 THR    0.0900
     87 CB        -75.7620  -28.9850  -41.7370 C.3       6 THR    0.1400
     88 CG2       -76.1160  -30.4610  -41.8760 C.3       6 THR    0.0900
     89 OG1       -76.1070  -28.2980  -42.9450 O.3       6 THR   -0.6600
     90 HN        -78.2510  -28.4510  -41.7380 H         6 THR    0.4300
     91 HA        -76.3860  -28.9650  -39.6690 H         6 THR   -0.2700
     92 HB        -74.6670  -28.9010  -41.5730 H         6 THR    0.0900
     93 HG1       -76.9550  -28.6540  -43.2190 H         6 THR    0.0900
     94 HG21      -77.2070  -30.5770  -42.0510 H         6 THR    0.0900
     95 HG22      -75.8460  -31.0040  -40.9450 H         6 THR    0.5100
     96 HG23      -75.5700  -30.9010  -42.7380 H         6 THR   -0.5100
     97 N         -76.5110  -25.9760  -40.9520 N.am      7 ILE   -0.4700
     98 CA        -76.1970  -24.5860  -40.6650 C.3       7 ILE    0.3100
     99 C         -76.5810  -24.2770  -39.2260 C.2       7 ILE    0.0700
    100 O         -75.8330  -23.6250  -38.5130 O.2       7 ILE    0.0900
    101 CB        -76.9200  -23.6190  -41.6290 C.3       7 ILE   -0.0900
    102 CG1       -76.1870  -23.5500  -42.9680 C.3       7 ILE    0.0900
    103 CG2       -77.0040  -22.2200  -41.0350 C.3       7 ILE   -0.2700
    104 CD        -76.9410  -22.7890  -44.0370 C.3       7 ILE    0.0900
    105 HN        -77.1590  -26.1350  -41.6920 H         7 ILE    0.0900
    106 HA        -75.1280  -24.4650  -40.7530 H         7 ILE    0.0900
    107 HB        -77.9470  -23.9960  -41.8250 H         7 ILE   -0.1800
    108 HG11      -76.0130  -24.5870  -43.3290 H         7 ILE    0.0900
    109 HG12      -75.2060  -23.0560  -42.8080 H         7 ILE    0.0900
    110 HG21      -76.0030  -21.8960  -40.6760 H         7 ILE   -0.2700
    111 HG22      -77.7080  -22.2150  -40.1740 H         7 ILE    0.0900
    112 HG23      -77.3520  -21.5010  -41.8070 H         7 ILE    0.0900
    113 HD1       -76.8070  -21.6950  -43.8950 H         7 ILE    0.0900
    114 HD2       -78.0250  -23.0240  -43.9760 H         7 ILE    0.5100
    115 HD3       -76.5550  -23.0640  -45.0420 H         7 ILE   -0.5100
    116 N         -77.7420  -24.7650  -38.7940 N.am      8 MET   -0.4700
    117 CA        -78.1970  -24.5400  -37.4270 C.3       8 MET    0.3100
    118 C         -77.2580  -25.1560  -36.3900 C.2       8 MET    0.0700
    119 O         -76.9310  -24.5300  -35.3790 O.2       8 MET    0.0900
    120 CB        -79.6120  -25.0890  -37.2340 C.3       8 MET   -0.1800
    121 CG        -80.1530  -24.9020  -35.8290 C.3       8 MET    0.0900
    122 SD        -81.5530  -25.9710  -35.4670 S.3       8 MET    0.0900
    123 CE        -80.8380  -27.5780  -35.8080 C.3       8 MET   -0.1400
    124 HN        -78.3450  -25.3020  -39.3780 H         8 MET    0.0900
    125 HA        -78.1800  -23.4770  -37.2390 H         8 MET    0.0900
    126 HB1       -79.6040  -26.1740  -37.4670 H         8 MET   -0.0900
    127 HB2       -80.2910  -24.5720  -37.9450 H         8 MET   -0.2200
    128 HG1       -80.4590  -23.8420  -35.7090 H         8 MET    0.0900
    129 HG2       -79.3350  -25.1120  -35.1080 H         8 MET    0.0900
    130 HE1       -79.7910  -27.6400  -35.4420 H         8 MET    0.0900
    131 HE2       -80.8300  -27.7720  -36.9020 H         8 MET    0.5100
    132 HE3       -81.4260  -28.3750  -35.3040 H         8 MET   -0.5100
    133 N         -76.8200  -26.3870  -36.6490 N.am      9 ALA   -0.4700
    134 CA        -75.9170  -27.0980  -35.7490 C.3       9 ALA    0.3100
    135 C         -74.5540  -26.4190  -35.6500 C.2       9 ALA    0.0700
    136 O         -74.0620  -26.0990  -34.5550 O.2       9 ALA    0.0900
    137 CB        -75.7520  -28.5390  -36.2130 C.3       9 ALA   -0.2700
    138 HN        -77.0900  -26.8800  -37.4720 H         9 ALA    0.0900
    139 HA        -76.3370  -27.0670  -34.7550 H         9 ALA    0.0900
    140 HB1       -75.3300  -28.5630  -37.2400 H         9 ALA    0.0900
    141 HB2       -76.7380  -29.0490  -36.2230 H         9 ALA    0.5100
    142 HB3       -75.0590  -29.0780  -35.5310 H         9 ALA   -0.5100
    143 N         -73.9470  -26.2100  -36.8160 N.am     10 LEU   -0.4700
    144 CA        -72.6690  -25.5290  -36.9310 C.3      10 LEU    0.3100
    145 C         -72.7250  -24.1790  -36.2290 C.2      10 LEU    0.0700
    146 O         -71.8470  -23.8370  -35.4320 O.2      10 LEU    0.0900
    147 CB        -72.3250  -25.3520  -38.4140 C.3      10 LEU   -0.1800
    148 CG        -70.9150  -24.9460  -38.8390 C.3      10 LEU    0.0900
    149 CD1       -70.6290  -25.4990  -40.2280 C.3      10 LEU    0.0900
    150 CD2       -70.7500  -23.4350  -38.8330 C.3      10 LEU   -0.0900
    151 HN        -74.3500  -26.5150  -37.6740 H        10 LEU    0.0900
    152 HA        -71.9180  -26.1260  -36.4350 H        10 LEU   -0.2700
    153 HB1       -73.0140  -24.5780  -38.8110 H        10 LEU    0.0900
    154 HB2       -72.5420  -26.3210  -38.9100 H        10 LEU    0.0900
    155 HG        -70.1750  -25.3500  -38.1160 H        10 LEU    0.0900
    156 HD11      -71.3620  -25.0950  -40.9580 H        10 LEU   -0.2700
    157 HD12      -70.7120  -26.6070  -40.2190 H        10 LEU    0.0900
    158 HD13      -69.6080  -25.2030  -40.5500 H        10 LEU    0.0900
    159 HD21      -70.9340  -23.0350  -37.8130 H        10 LEU    0.0900
    160 HD22      -71.4790  -22.9710  -39.5320 H        10 LEU    0.5100
    161 HD23      -69.7160  -23.1650  -39.1380 H        10 LEU   -0.5100
    162 N         -73.7830  -23.4230  -36.5120 N.am     11 TYR   -0.4700
    163 CA        -73.9780  -22.1050  -35.9300 C.3      11 TYR    0.3100
    164 C         -74.2230  -22.1770  -34.4350 C.2      11 TYR    0.0700
    165 O         -73.9920  -21.2030  -33.7320 O.2      11 TYR    0.0900
    166 CB        -75.1490  -21.3800  -36.6000 C.3      11 TYR   -0.1800
    167 CG        -74.7700  -20.6200  -37.8460 C.ar     11 TYR    0.0900
    168 CD1       -73.9870  -21.2040  -38.8330 C.ar     11 TYR    0.0900
    169 CD2       -75.2050  -19.3170  -38.0410 C.ar     11 TYR    0.0000
    170 CE1       -73.6400  -20.5090  -39.9770 C.ar     11 TYR   -0.1150
    171 CE2       -74.8660  -18.6140  -39.1810 C.ar     11 TYR    0.1150
    172 CZ        -74.0830  -19.2140  -40.1450 C.ar     11 TYR   -0.1150
    173 OH        -73.7440  -18.5140  -41.2810 O.3      11 TYR    0.1150
    174 HN        -74.4940  -23.7300  -37.1400 H        11 TYR    0.1100
    175 HA        -73.0650  -21.5430  -36.0650 H        11 TYR   -0.5400
    176 HB1       -75.5790  -20.6460  -35.8860 H        11 TYR    0.4300
    177 HB2       -75.9190  -22.1250  -36.8910 H        11 TYR   -0.1150
    178 HD1       -73.6430  -22.2200  -38.7060 H        11 TYR    0.1150
    179 HD2       -75.8210  -18.8440  -37.2900 H        11 TYR   -0.1150
    180 HE1       -73.0260  -20.9760  -40.7320 H        11 TYR    0.1150
    181 HE2       -75.2110  -17.6000  -39.3160 H        11 TYR    0.5100
    182 HH        -74.2630  -17.7060  -41.2980 H        11 TYR   -0.5100
    183 N         -74.7090  -23.3160  -33.9440 N.am     12 SER   -0.4700
    184 CA        -74.9000  -23.4900  -32.5150 C.3      12 SER    0.3100
    185 C         -73.5570  -23.6590  -31.8350 C.2      12 SER    0.0700
    186 O         -73.2970  -23.0650  -30.7870 O.2      12 SER    0.0900
    187 CB        -75.7590  -24.7160  -32.2250 C.3      12 SER    0.0500
    188 OG        -77.0620  -24.5270  -32.7310 O.3      12 SER    0.0900
    189 HN        -74.9610  -24.0860  -34.5250 H        12 SER    0.0900
    190 HA        -75.3770  -22.5990  -32.1310 H        12 SER   -0.6600
    191 HB1       -75.8210  -24.8810  -31.1280 H        12 SER    0.4300
    192 HB2       -75.3120  -25.6110  -32.7080 H        12 SER    0.5100
    193 HG1       -76.9620  -24.3960  -33.6770 H        12 SER   -0.5100
    194 N         -72.6940  -24.4720  -32.4450 N.am     13 ILE   -0.4700
    195 CA        -71.3410  -24.6300  -31.9280 C.3      13 ILE    0.3100
    196 C         -70.6170  -23.2830  -31.9220 C.2      13 ILE    0.0700
    197 O         -70.1000  -22.8420  -30.8860 O.2      13 ILE    0.0900
    198 CB        -70.5390  -25.6470  -32.7510 C.3      13 ILE   -0.0900
    199 CG1       -71.2500  -27.0050  -32.7520 C.3      13 ILE    0.0900
    200 CG2       -69.1300  -25.7790  -32.2030 C.3      13 ILE   -0.2700
    201 CD        -70.4730  -28.1010  -33.4380 C.3      13 ILE    0.0900
    202 HN        -72.9290  -24.9950  -33.2600 H        13 ILE    0.0900
    203 HA        -71.4150  -24.9570  -30.9020 H        13 ILE    0.0900
    204 HB        -70.4940  -25.3130  -33.8090 H        13 ILE   -0.1800
    205 HG11      -72.2280  -26.8910  -33.2660 H        13 ILE    0.0900
    206 HG12      -71.4310  -27.3080  -31.6980 H        13 ILE    0.0900
    207 HG21      -69.1610  -26.1210  -31.1460 H        13 ILE   -0.2700
    208 HG22      -68.6150  -24.7940  -32.2420 H        13 ILE    0.0900
    209 HG23      -68.5590  -26.5230  -32.7980 H        13 ILE    0.0900
    210 HD1       -69.5810  -28.3740  -32.8330 H        13 ILE    0.0900
    211 HD2       -70.1300  -27.7550  -34.4360 H        13 ILE    0.5100
    212 HD3       -71.1110  -29.0030  -33.5540 H        13 ILE   -0.5100
    213 N         -70.6140  -22.6210  -33.0790 N.am     14 VAL   -0.4700
    214 CA        -69.9690  -21.3190  -33.2330 C.3      14 VAL    0.3100
    215 C         -70.5340  -20.2750  -32.2690 C.2      14 VAL    0.0700
    216 O         -69.8000  -19.4430  -31.7410 O.2      14 VAL    0.0900
    217 CB        -70.0830  -20.7970  -34.6880 C.3      14 VAL   -0.0900
    218 CG1       -69.4400  -19.4230  -34.8250 C.3      14 VAL    0.0900
    219 CG2       -69.4410  -21.7790  -35.6610 C.3      14 VAL   -0.2700
    220 HN        -71.0520  -22.9880  -33.8960 H        14 VAL    0.0900
    221 HA        -68.9310  -21.4290  -32.9580 H        14 VAL    0.0900
    222 HB        -71.1540  -20.7300  -34.9710 H        14 VAL    0.0900
    223 HG11      -68.3640  -19.4750  -34.5540 H        14 VAL   -0.2700
    224 HG12      -69.9420  -18.7010  -34.1460 H        14 VAL    0.0900
    225 HG13      -69.5240  -19.0690  -35.8750 H        14 VAL    0.0900
    226 HG21      -69.8210  -22.8060  -35.4740 H        14 VAL    0.0900
    227 HG22      -68.3380  -21.7790  -35.5250 H        14 VAL    0.5100
    228 HG23      -69.6890  -21.4930  -36.7050 H        14 VAL   -0.5100
    229 N         -71.8430  -20.3230  -32.0330 N.am     15 CYS   -0.4700
    230 CA        -72.4810  -19.3650  -31.1410 C.3      15 CYS    0.3100
    231 C         -72.1000  -19.6090  -29.6880 C.2      15 CYS    0.0700
    232 O         -71.7120  -18.6830  -28.9800 O.2      15 CYS    0.0900
    233 CB        -74.0020  -19.4030  -31.2900 C.3      15 CYS   -0.1100
    234 SG        -74.8630  -18.1250  -30.3540 S.3      15 CYS    0.0900
    235 HN        -72.4370  -21.0070  -32.4490 H        15 CYS    0.0900
    236 HA        -72.1070  -18.3820  -31.3860 H        15 CYS   -0.2300
    237 HB1       -74.3580  -20.3980  -30.9530 H        15 CYS    0.1600
    238 HB2       -74.2470  -19.2910  -32.3670 H        15 CYS    0.5100
    239 HG1       -74.4460  -17.1230  -31.1170 H        15 CYS   -0.5100
    240 N         -72.2120  -20.8580  -29.2450 N.am     16 VAL   -0.4700
    241 CA        -71.9080  -21.2010  -27.8600 C.3      16 VAL    0.3100
    242 C         -70.4410  -20.9480  -27.5260 C.2      16 VAL    0.0700
    243 O         -70.1280  -20.1710  -26.6170 O.2      16 VAL    0.0900
    244 CB        -72.2710  -22.6650  -27.5420 C.3      16 VAL   -0.0900
    245 CG1       -71.7230  -23.0670  -26.1810 C.3      16 VAL    0.0900
    246 CG2       -73.7800  -22.8620  -27.5920 C.3      16 VAL   -0.2700
    247 HN        -72.5040  -21.6080  -29.8330 H        16 VAL    0.0900
    248 HA        -72.4710  -20.5340  -27.2250 H        16 VAL    0.0900
    249 HB        -71.8420  -23.3290  -28.3230 H        16 VAL    0.0900
    250 HG11      -72.0040  -22.3110  -25.4170 H        16 VAL   -0.2700
    251 HG12      -70.6150  -23.1320  -26.2230 H        16 VAL    0.0900
    252 HG13      -72.1430  -24.0500  -25.8790 H        16 VAL    0.0900
    253 HG21      -74.1660  -22.6110  -28.6040 H        16 VAL    0.0900
    254 HG22      -74.2730  -22.1960  -26.8520 H        16 VAL    0.5100
    255 HG23      -74.0320  -23.9210  -27.3700 H        16 VAL   -0.5100
    256 N         -69.5420  -21.5880  -28.2710 N.am     17 VAL   -0.4700
    257 CA        -68.1120  -21.4490  -28.0080 C.3      17 VAL    0.3100
    258 C         -67.6100  -20.0400  -28.3280 C.2      17 VAL    0.0700
    259 O         -66.6890  -19.5340  -27.6850 O.2      17 VAL    0.0900
    260 CB        -67.2910  -22.5160  -28.7700 C.3      17 VAL   -0.0900
    261 CG1       -65.7980  -22.3270  -28.5380 C.3      17 VAL    0.0900
    262 CG2       -67.7160  -23.9100  -28.3330 C.3      17 VAL   -0.2700
    263 HN        -69.7990  -22.1820  -29.0290 H        17 VAL    0.0900
    264 HA        -67.9590  -21.5530  -26.9450 H        17 VAL    0.0900
    265 HB        -67.5050  -22.4350  -29.8560 H        17 VAL    0.0900
    266 HG11      -65.5880  -22.2340  -27.4510 H        17 VAL   -0.2700
    267 HG12      -65.4500  -21.4020  -29.0460 H        17 VAL    0.0900
    268 HG13      -65.2400  -23.2030  -28.9330 H        17 VAL    0.0900
    269 HG21      -68.7960  -24.0650  -28.5480 H        17 VAL    0.0900
    270 HG22      -67.5530  -24.0300  -27.2400 H        17 VAL    0.5100
    271 HG23      -67.1300  -24.6750  -28.8850 H        17 VAL   -0.5100
    272 N         -68.2310  -19.3980  -29.3140 N.am     18 GLY   -0.4700
    273 CA        -67.8790  -18.0360  -29.6730 C.3      18 GLY    0.3100
    274 C         -68.2030  -17.0540  -28.5650 C.2      18 GLY   -0.0200
    275 O         -67.3360  -16.2930  -28.1240 O.2      18 GLY    0.0900
    276 HN        -68.9610  -19.8200  -29.8460 H        18 GLY    0.0900
    277 HA1       -68.4350  -17.7680  -30.5590 H        18 GLY    0.5100
    278 HA2       -66.8180  -18.0060  -29.8750 H        18 GLY   -0.5100
    279 N         -69.4570  -17.0710  -28.1150 N.am     19 LEU   -0.4700
    280 CA        -69.8870  -16.2290  -27.0070 C.3      19 LEU    0.3100
    281 C         -69.0590  -16.5100  -25.7630 C.2      19 LEU    0.0700
    282 O         -68.4450  -15.6020  -25.2080 O.2      19 LEU    0.0900
    283 CB        -71.3770  -16.4310  -26.7160 C.3      19 LEU   -0.1800
    284 CG        -72.3390  -15.7890  -27.7170 C.3      19 LEU    0.0900
    285 CD1       -73.7630  -16.2610  -27.4820 C.3      19 LEU    0.0900
    286 CD2       -72.2600  -14.2730  -27.6390 C.3      19 LEU   -0.0900
    287 HN        -70.1550  -17.6590  -28.5160 H        19 LEU    0.0900
    288 HA        -69.6960  -15.2010  -27.2750 H        19 LEU   -0.2700
    289 HB1       -71.5920  -16.0070  -25.7120 H        19 LEU    0.0900
    290 HB2       -71.5790  -17.5220  -26.6960 H        19 LEU    0.0900
    291 HG        -72.0280  -16.0600  -28.7490 H        19 LEU    0.0900
    292 HD11      -74.0910  -15.9880  -26.4570 H        19 LEU   -0.2700
    293 HD12      -73.8180  -17.3660  -27.5900 H        19 LEU    0.0900
    294 HD13      -74.4460  -15.7790  -28.2140 H        19 LEU    0.0900
    295 HD21      -71.2400  -13.9590  -27.3320 H        19 LEU    0.0900
    296 HD22      -72.9890  -13.8950  -26.8910 H        19 LEU    0.5100
    297 HD23      -72.4830  -13.8320  -28.6340 H        19 LEU   -0.5100
    298 N         -69.0220  -17.7730  -25.3440 N.am     20 PHE   -0.4700
    299 CA        -68.2520  -18.1810  -24.1710 C.3      20 PHE    0.3100
    300 C         -66.8130  -17.6690  -24.2220 C.2      20 PHE    0.0700
    301 O         -66.3500  -16.9830  -23.3030 O.2      20 PHE    0.0900
    302 CB        -68.2680  -19.7090  -24.0450 C.3      20 PHE   -0.1800
    303 CG        -67.4370  -20.2350  -22.9130 C.ar     20 PHE    0.0900
    304 CD1       -67.8390  -20.0590  -21.5980 C.ar     20 PHE    0.0900
    305 CD2       -66.2560  -20.9220  -23.1610 C.ar     20 PHE    0.0000
    306 CE1       -67.0760  -20.5470  -20.5520 C.ar     20 PHE   -0.1150
    307 CE2       -65.4900  -21.4140  -22.1190 C.ar     20 PHE    0.1150
    308 CZ        -65.9000  -21.2270  -20.8130 C.ar     20 PHE   -0.1150
    309 HN        -69.5190  -18.4990  -25.8120 H        20 PHE    0.1150
    310 HA        -68.6960  -17.7250  -23.2990 H        20 PHE   -0.1150
    311 HB1       -67.8700  -20.1570  -24.9800 H        20 PHE    0.1150
    312 HB2       -69.3110  -20.0500  -23.8720 H        20 PHE   -0.1150
    313 HD1       -68.7590  -19.5350  -21.3890 H        20 PHE    0.1150
    314 HD2       -65.9320  -21.0740  -24.1800 H        20 PHE   -0.1150
    315 HE1       -67.3990  -20.3970  -19.5320 H        20 PHE    0.1150
    316 HE2       -64.5730  -21.9440  -22.3270 H        20 PHE    0.5100
    317 HZ        -65.3040  -21.6090  -19.9980 H        20 PHE   -0.5100
    318 N         -66.1260  -17.9780  -25.3180 N.am     21 GLY   -0.4700
    319 CA        -64.7460  -17.5800  -25.5130 C.3      21 GLY    0.3100
    320 C         -64.5110  -16.0830  -25.4850 C.2      21 GLY   -0.0200
    321 O         -63.6240  -15.6050  -24.7760 O.2      21 GLY    0.0900
    322 HN        -66.5330  -18.5010  -26.0610 H        21 GLY    0.0900
    323 HA1       -64.4320  -17.9610  -26.4740 H        21 GLY    0.5100
    324 HA2       -64.1640  -18.0350  -24.7250 H        21 GLY   -0.5100
    325 N         -65.2960  -15.3330  -26.2530 N.am     22 ASN   -0.4700
    326 CA        -65.1040  -13.8880  -26.3280 C.3      22 ASN    0.3100
    327 C         -65.4650  -13.1500  -25.0390 C.2      22 ASN    0.0700
    328 O         -64.7770  -12.2050  -24.6420 O.2      22 ASN    0.0900
    329 CB        -65.8490  -13.2930  -27.5250 C.3      22 ASN   -0.1800
    330 CG        -65.2110  -13.6700  -28.8490 C.2      22 ASN    0.0900
    331 ND2       -65.8520  -14.5800  -29.5800 N.am     22 ASN    0.0900
    332 OD1       -64.1550  -13.1510  -29.2140 O.2      22 ASN    0.5500
    333 HN        -66.0360  -15.7150  -26.8020 H        22 ASN   -0.5500
    334 HA        -64.0460  -13.6970  -26.4150 H        22 ASN   -0.6200
    335 HB1       -65.8530  -12.1860  -27.4370 H        22 ASN    0.3200
    336 HB2       -66.8970  -13.6620  -27.5200 H        22 ASN    0.3000
    337 HD21      -65.5640  -14.7590  -30.5200 H        22 ASN    0.5100
    338 HD22      -66.6210  -15.0850  -29.1870 H        22 ASN   -0.5100
    339 N         -66.5400  -13.5850  -24.3850 N.am     23 PHE   -0.4700
    340 CA        -66.9030  -13.0610  -23.0750 C.3      23 PHE    0.3100
    341 C         -65.7770  -13.3190  -22.0810 C.2      23 PHE    0.0700
    342 O         -65.4090  -12.4420  -21.2940 O.2      23 PHE    0.0900
    343 CB        -68.2030  -13.6970  -22.5690 C.3      23 PHE   -0.1800
    344 CG        -69.4500  -13.0030  -23.0520 C.ar     23 PHE    0.0900
    345 CD1       -69.9220  -11.8710  -22.4080 C.ar     23 PHE    0.0900
    346 CD2       -70.1590  -13.4920  -24.1380 C.ar     23 PHE    0.0000
    347 CE1       -71.0720  -11.2360  -22.8470 C.ar     23 PHE   -0.1150
    348 CE2       -71.3060  -12.8640  -24.5800 C.ar     23 PHE    0.1150
    349 CZ        -71.7630  -11.7330  -23.9350 C.ar     23 PHE   -0.1150
    350 HN        -67.1430  -14.2850  -24.7610 H        23 PHE    0.1150
    351 HA        -67.0220  -11.9910  -23.1650 H        23 PHE   -0.1150
    352 HB1       -68.2200  -13.6650  -21.4590 H        23 PHE    0.1150
    353 HB2       -68.2560  -14.7500  -22.9210 H        23 PHE   -0.1150
    354 HD1       -69.3860  -11.4800  -21.5560 H        23 PHE    0.1150
    355 HD2       -69.8090  -14.3790  -24.6440 H        23 PHE   -0.1150
    356 HE1       -71.4270  -10.3510  -22.3400 H        23 PHE    0.1150
    357 HE2       -71.8430  -13.2550  -25.4300 H        23 PHE    0.5100
    358 HZ        -72.6600  -11.2400  -24.2780 H        23 PHE   -0.5100
    359 N         -65.2280  -14.5330  -22.1300 N.am     24 LEU   -0.4700
    360 CA        -64.1030  -14.9050  -21.2800 C.3      24 LEU    0.3100
    361 C         -62.9030  -13.9930  -21.5120 C.2      24 LEU    0.0700
    362 O         -62.3080  -13.4780  -20.5600 O.2      24 LEU    0.0900
    363 CB        -63.7090  -16.3630  -21.5390 C.3      24 LEU   -0.1800
    364 CG        -62.5140  -16.9270  -20.7640 C.3      24 LEU    0.0900
    365 CD1       -62.7630  -16.8800  -19.2630 C.3      24 LEU    0.0900
    366 CD2       -62.2100  -18.3470  -21.2180 C.3      24 LEU   -0.0900
    367 HN        -65.5600  -15.2390  -22.7490 H        24 LEU    0.0900
    368 HA        -64.3990  -14.7710  -20.2510 H        24 LEU   -0.2700
    369 HB1       -63.4800  -16.4590  -22.6200 H        24 LEU    0.0900
    370 HB2       -64.5890  -16.9940  -21.2980 H        24 LEU    0.0900
    371 HG        -61.6080  -16.3300  -21.0040 H        24 LEU    0.0900
    372 HD11      -63.6610  -17.4810  -19.0050 H        24 LEU   -0.2700
    373 HD12      -62.9340  -15.8310  -18.9410 H        24 LEU    0.0900
    374 HD13      -61.8880  -17.3000  -18.7220 H        24 LEU    0.0900
    375 HD21      -61.9690  -18.3600  -22.3030 H        24 LEU    0.0900
    376 HD22      -63.0950  -18.9970  -21.0450 H        24 LEU    0.5100
    377 HD23      -61.3390  -18.7460  -20.6560 H        24 LEU   -0.5100
    378 N         -62.5600  -13.7880  -22.7810 N.am     25 VAL   -0.4700
    379 CA        -61.4370  -12.9340  -23.1580 C.3      25 VAL    0.3100
    380 C         -61.6150  -11.5060  -22.6520 C.2      25 VAL    0.0700
    381 O         -60.7490  -10.9730  -21.9520 O.2      25 VAL    0.0900
    382 CB        -61.2340  -12.9150  -24.6880 C.3      25 VAL   -0.0900
    383 CG1       -60.3180  -11.7700  -25.0970 C.3      25 VAL    0.0900
    384 CG2       -60.6830  -14.2500  -25.1680 C.3      25 VAL   -0.2700
    385 HN        -63.0550  -14.2110  -23.5360 H        25 VAL    0.0900
    386 HA        -60.5520  -13.3150  -22.6710 H        25 VAL    0.0900
    387 HB        -62.2190  -12.7940  -25.1880 H        25 VAL    0.0900
    388 HG11      -59.3950  -11.7800  -24.4790 H        25 VAL   -0.2700
    389 HG12      -60.8350  -10.7980  -24.9450 H        25 VAL    0.0900
    390 HG13      -60.0300  -11.8770  -26.1650 H        25 VAL    0.0900
    391 HG21      -61.2930  -15.0840  -24.7600 H        25 VAL    0.0900
    392 HG22      -59.6350  -14.3740  -24.8200 H        25 VAL    0.5100
    393 HG23      -60.7160  -14.2970  -26.2780 H        25 VAL   -0.5100
    394 N         -62.7480  -10.8960  -23.0000 N.am     26 MET   -0.4700
    395 CA        -63.0470   -9.5330  -22.5800 C.3      26 MET    0.3100
    396 C         -63.0020   -9.3830  -21.0600 C.2      26 MET    0.0700
    397 O         -62.3750   -8.4560  -20.5350 O.2      26 MET    0.0900
    398 CB        -64.4090   -9.0940  -23.1220 C.3      26 MET   -0.1800
    399 CG        -64.4460   -8.9600  -24.6370 C.3      26 MET    0.0900
    400 SD        -66.1160   -8.8610  -25.3120 S.3      26 MET    0.0900
    401 CE        -66.7040   -7.3480  -24.5540 C.3      26 MET   -0.1400
    402 HN        -63.4400  -11.3440  -23.5610 H        26 MET    0.0900
    403 HA        -62.2670   -8.8870  -22.9560 H        26 MET    0.0900
    404 HB1       -64.6690   -8.1120  -22.6740 H        26 MET   -0.0900
    405 HB2       -65.1700   -9.8420  -22.8140 H        26 MET   -0.2200
    406 HG1       -63.9270   -9.8370  -25.0760 H        26 MET    0.0900
    407 HG2       -63.8840   -8.0440  -24.9180 H        26 MET    0.0900
    408 HE1       -66.0720   -6.4800  -24.8410 H        26 MET    0.0900
    409 HE2       -66.6810   -7.4390  -23.4480 H        26 MET    0.5100
    410 HE3       -67.7450   -7.1360  -24.8790 H        26 MET   -0.5100
    411 N         -63.6480  -10.3120  -20.3560 N.am     27 TYR   -0.4700
    412 CA        -63.6380  -10.3070  -18.8980 C.3      27 TYR    0.3100
    413 C         -62.2260  -10.3770  -18.3350 C.2      27 TYR    0.0700
    414 O         -61.8860   -9.6440  -17.4090 O.2      27 TYR    0.0900
    415 CB        -64.4710  -11.4640  -18.3370 C.3      27 TYR   -0.1800
    416 CG        -64.1630  -11.7670  -16.8870 C.ar     27 TYR    0.0900
    417 CD1       -64.6180  -10.9340  -15.8730 C.ar     27 TYR    0.0900
    418 CD2       -63.4100  -12.8810  -16.5340 C.ar     27 TYR    0.0000
    419 CE1       -64.3330  -11.2040  -14.5440 C.ar     27 TYR   -0.1150
    420 CE2       -63.1220  -13.1590  -15.2100 C.ar     27 TYR    0.1150
    421 CZ        -63.5860  -12.3180  -14.2190 C.ar     27 TYR   -0.1150
    422 OH        -63.3020  -12.5920  -12.9010 O.3      27 TYR    0.1150
    423 HN        -64.1640  -11.0450  -20.7910 H        27 TYR    0.1100
    424 HA        -64.0420   -9.3620  -18.5660 H        27 TYR   -0.5400
    425 HB1       -64.2610  -12.3860  -18.9200 H        27 TYR    0.4300
    426 HB2       -65.5490  -11.2080  -18.4010 H        27 TYR   -0.1150
    427 HD1       -65.2030  -10.0610  -16.1230 H        27 TYR    0.1150
    428 HD2       -63.0430  -13.5410  -17.3070 H        27 TYR   -0.1150
    429 HE1       -64.6940  -10.5470  -13.7670 H        27 TYR    0.1150
    430 HE2       -62.5370  -14.0300  -14.9530 H        27 TYR    0.5100
    431 HH        -62.9190  -13.4710  -12.8570 H        27 TYR   -0.5100
    432 N         -61.4080  -11.2670  -18.8880 N.am     28 VAL   -0.4700
    433 CA        -60.0290  -11.4240  -18.4360 C.3      28 VAL    0.3100
    434 C         -59.2220  -10.1450  -18.6420 C.2      28 VAL    0.0700
    435 O         -58.4790   -9.7170  -17.7540 O.2      28 VAL    0.0900
    436 CB        -59.3370  -12.6160  -19.1300 C.3      28 VAL   -0.0900
    437 CG1       -57.8250  -12.4570  -19.1090 C.3      28 VAL    0.0900
    438 CG2       -59.7530  -13.9240  -18.4700 C.3      28 VAL   -0.2700
    439 HN        -61.6970  -11.8640  -19.6330 H        28 VAL    0.0900
    440 HA        -60.0470  -11.5760  -17.3670 H        28 VAL    0.0900
    441 HB        -59.6830  -12.6790  -20.1830 H        28 VAL    0.0900
    442 HG11      -57.4790  -12.2230  -18.0790 H        28 VAL   -0.2700
    443 HG12      -57.5220  -11.6270  -19.7820 H        28 VAL    0.0900
    444 HG13      -57.3400  -13.4010  -19.4390 H        28 VAL    0.0900
    445 HG21      -60.8540  -14.0560  -18.5460 H        28 VAL    0.0900
    446 HG22      -59.4710  -13.9120  -17.3950 H        28 VAL    0.5100
    447 HG23      -59.2570  -14.7780  -18.9770 H        28 VAL   -0.5100
    448 N         -59.3830   -9.5240  -19.8090 N.am     29 ILE   -0.4700
    449 CA        -58.7020   -8.2640  -20.0980 C.3      29 ILE    0.3100
    450 C         -59.1100   -7.1740  -19.1090 C.2      29 ILE    0.0700
    451 O         -58.2610   -6.4520  -18.5820 O.2      29 ILE    0.0900
    452 CB        -58.9820   -7.7810  -21.5350 C.3      29 ILE   -0.0900
    453 CG1       -58.5070   -8.8180  -22.5530 C.3      29 ILE    0.0900
    454 CG2       -58.3050   -6.4410  -21.7940 C.3      29 ILE   -0.2700
    455 CD        -57.0720   -9.2380  -22.3630 C.3      29 ILE    0.0900
    456 HN        -59.9690   -9.8850  -20.5300 H        29 ILE    0.0900
    457 HA        -57.6430   -8.4230  -19.9610 H        29 ILE    0.0900
    458 HB        -60.0770   -7.6720  -21.6790 H        29 ILE   -0.1800
    459 HG11      -58.6190   -8.3910  -23.5710 H        29 ILE    0.0900
    460 HG12      -59.1530   -9.7180  -22.4670 H        29 ILE    0.0900
    461 HG21      -57.2370   -6.4870  -21.4890 H        29 ILE   -0.2700
    462 HG22      -58.8070   -5.6430  -21.2060 H        29 ILE    0.0900
    463 HG23      -58.3540   -6.1960  -22.8760 H        29 ILE    0.0900
    464 HD1       -57.0260  -10.2120  -21.8280 H        29 ILE    0.0900
    465 HD2       -56.5320   -8.4780  -21.7600 H        29 ILE    0.5100
    466 HD3       -56.5760   -9.3520  -23.3500 H        29 ILE   -0.5100
    467 N         -60.4110   -7.0660  -18.8520 N.am     30 VAL   -0.4700
    468 CA        -60.9350   -6.0480  -17.9470 C.3      30 VAL    0.3100
    469 C         -60.4980   -6.2560  -16.4940 C.2      30 VAL    0.0700
    470 O         -60.1410   -5.3050  -15.7960 O.2      30 VAL    0.0900
    471 CB        -62.4770   -5.9790  -18.0210 C.3      30 VAL   -0.0900
    472 CG1       -63.0320   -5.0470  -16.9540 C.3      30 VAL    0.0900
    473 CG2       -62.9230   -5.5280  -19.4050 C.3      30 VAL   -0.2700
    474 HN        -61.0860   -7.6740  -19.2650 H        30 VAL    0.0900
    475 HA        -60.5050   -5.0990  -18.2290 H        30 VAL    0.0900
    476 HB        -62.8980   -6.9960  -17.8750 H        30 VAL    0.0900
    477 HG11      -62.4950   -4.0740  -16.9790 H        30 VAL   -0.2700
    478 HG12      -62.8960   -5.5000  -15.9490 H        30 VAL    0.0900
    479 HG13      -64.1120   -4.8620  -17.1380 H        30 VAL    0.0900
    480 HG21      -62.4160   -6.1350  -20.1860 H        30 VAL    0.0900
    481 HG22      -62.6570   -4.4610  -19.5590 H        30 VAL    0.5100
    482 HG23      -64.0210   -5.6600  -19.5100 H        30 VAL   -0.5100
    483 N         -60.5050   -7.5110  -16.0510 N.am     31 ARG   -0.4700
    484 CA        -60.2990   -7.8500  -14.6430 C.3      31 ARG    0.3100
    485 C         -58.8680   -7.6670  -14.1390 C.2      31 ARG    0.0700
    486 O         -58.6460   -7.0430  -13.1010 O.2      31 ARG    0.0900
    487 CB        -60.7810   -9.2800  -14.3770 C.3      31 ARG   -0.1800
    488 CG        -60.3500   -9.8670  -13.0380 C.3      31 ARG    0.0900
    489 CD        -60.9760   -9.1330  -11.8620 C.3      31 ARG    0.0900
    490 NE        -60.6230   -9.7660  -10.5920 N.pl3    31 ARG   -0.1800
    491 CZ        -59.5250   -9.4890   -9.8980 C.cat    31 ARG    0.0900
    492 NH1       -58.6630   -8.5850  -10.3450 N.pl3    31 ARG    0.0900
    493 NH2       -59.2850  -10.1160   -8.7540 N.pl3    31 ARG    0.2000
    494 HN        -60.6530   -8.2830  -16.6640 H        31 ARG    0.0900
    495 HA        -60.8550   -7.1460  -14.0410 H        31 ARG    0.0900
    496 HB1       -60.3880   -9.9340  -15.1840 H        31 ARG   -0.7000
    497 HB2       -61.8910   -9.2860  -14.4160 H        31 ARG    0.4400
    498 HG1       -59.2440   -9.8030  -12.9560 H        31 ARG    0.6400
    499 HG2       -60.6540  -10.9350  -12.9990 H        31 ARG   -0.8000
    500 HD1       -62.0830   -9.1480  -11.9530 H        31 ARG    0.4600
    501 HD2       -60.6090   -8.0840  -11.8340 H        31 ARG    0.4600
    502 HE        -61.2470  -10.4530  -10.2220 H        31 ARG   -0.8000
    503 HH11      -58.8390   -8.1100  -11.2070 H        31 ARG    0.4600
    504 HH12      -57.8370   -8.3770   -9.8210 H        31 ARG    0.4600
    505 HH21      -59.9310  -10.7980   -8.4130 H        31 ARG    0.5100
    506 HH22      -58.4580   -9.9050   -8.2320 H        31 ARG   -0.5100
    507 N         -57.8970   -8.2180  -14.8620 N.am     32 TYR   -0.4700
    508 CA        -56.5090   -8.1950  -14.4120 C.3      32 TYR    0.3100
    509 C         -55.7520   -6.9520  -14.8750 C.2      32 TYR    0.0700
    510 O         -55.9220   -6.4960  -16.0050 O.2      32 TYR    0.0900
    511 CB        -55.7740   -9.4570  -14.8760 C.3      32 TYR   -0.1800
    512 CG        -56.3320  -10.7400  -14.3040 C.ar     32 TYR    0.0900
    513 CD1       -56.9280  -10.7640  -13.0470 C.ar     32 TYR    0.0900
    514 CD2       -56.2640  -11.9310  -15.0180 C.ar     32 TYR    0.0000
    515 CE1       -57.4400  -11.9360  -12.5180 C.ar     32 TYR   -0.1150
    516 CE2       -56.7730  -13.1070  -14.4980 C.ar     32 TYR    0.1150
    517 CZ        -57.3590  -13.1050  -13.2490 C.ar     32 TYR   -0.1150
    518 OH        -57.8690  -14.2740  -12.7280 O.3      32 TYR    0.1150
    519 HN        -58.0710   -8.6680  -15.7350 H        32 TYR    0.1100
    520 HA        -56.5060   -8.1350  -13.3340 H        32 TYR   -0.5400
    521 HB1       -54.7090   -9.3950  -14.5650 H        32 TYR    0.4300
    522 HB2       -55.8430   -9.5350  -15.9830 H        32 TYR   -0.1150
    523 HD1       -56.9910   -9.8510  -12.4740 H        32 TYR    0.1150
    524 HD2       -55.8050  -11.9370  -15.9960 H        32 TYR   -0.1150
    525 HE1       -57.8980  -11.9370  -11.5410 H        32 TYR    0.1150
    526 HE2       -56.7120  -14.0240  -15.0680 H        32 TYR    0.5100
    527 HH        -57.3530  -15.0050  -13.0780 H        32 TYR   -0.5100
    528 N         -54.9130   -6.4060  -13.9950 N.am     33 THR   -0.4700
    529 CA        -54.0880   -5.2520  -14.3390 C.3      33 THR    0.3100
    530 C         -52.8670   -5.6810  -15.1440 C.2      33 THR    0.0700
    531 O         -52.2830   -4.8840  -15.8770 O.2      33 THR    0.0900
    532 CB        -53.6160   -4.4820  -13.0890 C.3      33 THR    0.1400
    533 CG2       -54.8030   -3.8840  -12.3450 C.3      33 THR    0.0900
    534 OG1       -52.9000   -5.3630  -12.2170 O.3      33 THR   -0.6600
    535 HN        -54.8130   -6.7600  -13.0680 H        33 THR    0.4300
    536 HA        -54.6770   -4.6050  -14.9710 H        33 THR   -0.2700
    537 HB        -52.9450   -3.6490  -13.3900 H        33 THR    0.0900
    538 HG1       -52.3720   -4.7990  -11.6470 H        33 THR    0.0900
    539 HG21      -55.4950   -4.6910  -12.0210 H        33 THR    0.0900
    540 HG22      -55.3560   -3.1880  -13.0110 H        33 THR    0.5100
    541 HG23      -54.4480   -3.3390  -11.4440 H        33 THR   -0.5100
    542 N         -52.4860   -6.9490  -15.0060 N.am     34 LYS   -0.4700
    543 CA        -51.3670   -7.4920  -15.7580 C.3      34 LYS    0.3100
    544 C         -51.7550   -7.7160  -17.2150 C.2      34 LYS    0.0700
    545 O         -50.9030   -7.7220  -18.1020 O.2      34 LYS    0.0900
    546 CB        -50.8830   -8.8070  -15.1390 C.3      34 LYS   -0.1800
    547 CG        -51.9320   -9.9090  -15.1250 C.3      34 LYS    0.0900
    548 CD        -51.2990  -11.2820  -14.9600 C.3      34 LYS    0.0900
    549 CE        -52.3420  -12.3850  -15.0680 C.3      34 LYS   -0.1800
    550 NZ        -51.7220  -13.7390  -15.0800 N.4      34 LYS    0.0900
    551 HN        -52.9470   -7.5780  -14.3860 H        34 LYS    0.0900
    552 HA        -50.5720   -6.7590  -15.7490 H        34 LYS   -0.1800
    553 HB1       -50.5690   -8.6080  -14.0920 H        34 LYS    0.0900
    554 HB2       -50.0050   -9.1650  -15.7170 H        34 LYS    0.0900
    555 HG1       -52.4990   -9.8830  -16.0790 H        34 LYS    0.2100
    556 HG2       -52.6350   -9.7300  -14.2840 H        34 LYS    0.0500
    557 HD1       -50.8070  -11.3400  -13.9650 H        34 LYS    0.0500
    558 HD2       -50.5310  -11.4270  -15.7490 H        34 LYS   -0.3000
    559 HE1       -52.9140  -12.2670  -16.0120 H        34 LYS    0.3300
    560 HE2       -53.0290  -12.3370  -14.1960 H        34 LYS    0.3300
    561 HZ1       -50.9360  -13.7680  -14.3990 H        34 LYS    0.3300
    562 HZ2       -51.3630  -13.9480  -16.0340 H        34 LYS    0.5100
    563 HZ3       -52.4350  -14.4490  -14.8160 H        34 LYS   -0.5100
    564 N         -53.0520   -7.8950  -17.4550 N.am     35 MET   -0.4700
    565 CA        -53.5520   -8.1780  -18.7920 C.3      35 MET    0.3100
    566 C         -53.8180   -6.9120  -19.5970 C.2      35 MET    0.0700
    567 O         -54.1840   -6.9810  -20.7670 O.2      35 MET    0.0900
    568 CB        -54.8240   -9.0290  -18.7250 C.3      35 MET   -0.1800
    569 CG        -54.5980  -10.4410  -18.2120 C.3      35 MET    0.0900
    570 SD        -53.4900  -11.3960  -19.2670 S.3      35 MET    0.0900
    571 CE        -54.4350  -11.4540  -20.7870 C.3      35 MET   -0.1400
    572 HN        -53.7370   -7.8440  -16.7330 H        35 MET    0.0900
    573 HA        -52.7800   -8.7030  -19.3340 H        35 MET    0.0900
    574 HB1       -55.2610   -9.0900  -19.7440 H        35 MET   -0.0900
    575 HB2       -55.5500   -8.5230  -18.0530 H        35 MET   -0.2200
    576 HG1       -55.5810  -10.9540  -18.1500 H        35 MET    0.0900
    577 HG2       -54.1720  -10.3800  -17.1900 H        35 MET    0.0900
    578 HE1       -54.6320  -10.4330  -21.1790 H        35 MET    0.0900
    579 HE2       -55.4150  -11.9480  -20.6110 H        35 MET    0.5100
    580 HE3       -53.8780  -12.0180  -21.5640 H        35 MET   -0.5100
    581 N         -53.6320   -5.7520  -18.9730 N.am     36 LYS   -0.4700
    582 CA        -53.8610   -4.4820  -19.6520 C.3      36 LYS    0.3100
    583 C         -52.6320   -3.9870  -20.4100 C.2      36 LYS    0.0700
    584 O         -51.8070   -3.2520  -19.8690 O.2      36 LYS    0.0900
    585 CB        -54.3390   -3.4170  -18.6620 C.3      36 LYS   -0.1800
    586 CG        -55.8330   -3.4590  -18.3750 C.3      36 LYS    0.0900
    587 CD        -56.2110   -2.4700  -17.2830 C.3      36 LYS    0.0900
    588 CE        -56.6040   -3.1830  -15.9990 C.3      36 LYS   -0.1800
    589 NZ        -57.9260   -3.8590  -16.1190 N.4      36 LYS    0.0900
    590 HN        -53.3320   -5.6990  -18.0240 H        36 LYS    0.0900
    591 HA        -54.6060   -4.6420  -20.4190 H        36 LYS   -0.1800
    592 HB1       -54.0880   -2.4170  -19.0750 H        36 LYS    0.0900
    593 HB2       -53.7940   -3.5580  -17.7050 H        36 LYS    0.0900
    594 HG1       -56.1150   -4.4840  -18.0520 H        36 LYS    0.2100
    595 HG2       -56.3910   -3.2080  -19.3030 H        36 LYS    0.0500
    596 HD1       -57.0650   -1.8520  -17.6330 H        36 LYS    0.0500
    597 HD2       -55.3450   -1.8060  -17.0800 H        36 LYS   -0.3000
    598 HE1       -56.6770   -2.4470  -15.1700 H        36 LYS    0.3300
    599 HE2       -55.8500   -3.9600  -15.7540 H        36 LYS    0.3300
    600 HZ1       -57.8860   -4.5640  -16.8830 H        36 LYS    0.3300
    601 HZ2       -58.6580   -3.1540  -16.3370 H        36 LYS    0.5100
    602 HZ3       -58.1570   -4.3320  -15.2230 H        36 LYS   -0.5100
    603 N         -52.5180   -4.4020  -21.6700 N.am     37 THR   -0.4700
    604 CA        -51.4560   -3.9390  -22.5560 C.3      37 THR    0.3100
    605 C         -52.0830   -3.5020  -23.8740 C.2      37 THR    0.0700
    606 O         -53.2460   -3.8010  -24.1350 O.2      37 THR    0.0900
    607 CB        -50.4210   -5.0430  -22.8380 C.3      37 THR    0.1400
    608 CG2       -49.9220   -5.6670  -21.5410 C.3      37 THR    0.0900
    609 OG1       -51.0120   -6.0600  -23.6570 O.3      37 THR   -0.6600
    610 HN        -53.1580   -5.0550  -22.0660 H        37 THR    0.4300
    611 HA        -50.9770   -3.0950  -22.0810 H        37 THR   -0.2700
    612 HB        -49.5460   -4.6130  -23.3720 H        37 THR    0.0900
    613 HG1       -50.5690   -6.8790  -23.4220 H        37 THR    0.0900
    614 HG21      -50.7290   -6.2690  -21.0710 H        37 THR    0.0900
    615 HG22      -49.6170   -4.8690  -20.8300 H        37 THR    0.5100
    616 HG23      -49.0580   -6.3330  -21.7490 H        37 THR   -0.5100
    617 N         -51.3120   -2.7990  -24.7060 N.am     38 ALA   -0.4700
    618 CA        -51.7980   -2.3160  -25.9960 C.3      38 ALA    0.3100
    619 C         -52.3650   -3.4490  -26.8500 C.2      38 ALA    0.0700
    620 O         -53.5020   -3.3820  -27.3460 O.2      38 ALA    0.0900
    621 CB        -50.6760   -1.6020  -26.7420 C.3      38 ALA   -0.2700
    622 HN        -50.3670   -2.5720  -24.4830 H        38 ALA    0.0900
    623 HA        -52.6210   -1.6410  -25.8160 H        38 ALA    0.0900
    624 HB1       -49.8290   -2.2990  -26.9150 H        38 ALA    0.0900
    625 HB2       -50.3100   -0.7410  -26.1420 H        38 ALA    0.5100
    626 HB3       -51.0460   -1.2420  -27.7260 H        38 ALA   -0.5100
    627 N         -51.5530   -4.4980  -27.0000 N.am     39 THR   -0.4700
    628 CA        -51.9370   -5.6940  -27.7330 C.3      39 THR    0.3100
    629 C         -53.2720   -6.2250  -27.2340 C.2      39 THR    0.0700
    630 O         -54.1750   -6.5050  -28.0220 O.2      39 THR    0.0900
    631 CB        -50.8790   -6.8040  -27.5740 C.3      39 THR    0.1400
    632 CG2       -51.1780   -7.9650  -28.5130 C.3      39 THR    0.0900
    633 OG1       -49.5770   -6.2760  -27.8570 O.3      39 THR   -0.6600
    634 HN        -50.6360   -4.5080  -26.6110 H        39 THR    0.4300
    635 HA        -52.0430   -5.4260  -28.7740 H        39 THR   -0.2700
    636 HB        -50.8940   -7.1920  -26.5330 H        39 THR    0.0900
    637 HG1       -48.9660   -7.0070  -27.7420 H        39 THR    0.0900
    638 HG21      -51.1680   -7.6150  -29.5670 H        39 THR    0.0900
    639 HG22      -52.1800   -8.3860  -28.2880 H        39 THR    0.5100
    640 HG23      -50.4060   -8.7540  -28.3950 H        39 THR   -0.5100
    641 N         -53.4000   -6.3300  -25.9150 N.am     40 ASN   -0.4700
    642 CA        -54.6150   -6.8440  -25.2990 C.3      40 ASN    0.3100
    643 C         -55.8130   -5.9050  -25.4050 C.2      40 ASN    0.0700
    644 O         -56.9570   -6.3480  -25.3280 O.2      40 ASN    0.0900
    645 CB        -54.3680   -7.2200  -23.8400 C.3      40 ASN   -0.1800
    646 CG        -53.5150   -8.4650  -23.6990 C.2      40 ASN    0.0900
    647 ND2       -53.0340   -8.7200  -22.4830 N.am     40 ASN    0.0900
    648 OD1       -53.2990   -9.1980  -24.6640 O.2      40 ASN    0.5500
    649 HN        -52.6710   -6.0630  -25.2900 H        40 ASN   -0.5500
    650 HA        -54.9340   -7.7100  -25.8600 H        40 ASN   -0.6200
    651 HB1       -55.3440   -7.4010  -23.3420 H        40 ASN    0.3200
    652 HB2       -53.8490   -6.3780  -23.3330 H        40 ASN    0.3000
    653 HD21      -53.2420   -8.1020  -21.7240 H        40 ASN    0.5100
    654 HD22      -52.4660   -9.5270  -22.3280 H        40 ASN   -0.5100
    655 N         -55.5590   -4.6090  -25.5700 N.am     41 ILE   -0.4700
    656 CA        -56.6390   -3.6640  -25.8250 C.3      41 ILE    0.3100
    657 C         -57.2100   -3.9200  -27.2140 C.2      41 ILE    0.0700
    658 O         -58.4330   -4.0290  -27.4020 O.2      41 ILE    0.0900
    659 CB        -56.1640   -2.2010  -25.7220 C.3      41 ILE   -0.0900
    660 CG1       -55.6880   -1.8850  -24.3020 C.3      41 ILE    0.0900
    661 CG2       -57.2800   -1.2490  -26.1220 C.3      41 ILE   -0.2700
    662 CD        -56.7390   -2.1000  -23.2370 C.3      41 ILE    0.0900
    663 HN        -54.6370   -4.2330  -25.5300 H        41 ILE    0.0900
    664 HA        -57.4160   -3.8510  -25.0970 H        41 ILE    0.0900
    665 HB        -55.2920   -2.0490  -26.3930 H        41 ILE   -0.1800
    666 HG11      -55.3660   -0.8230  -24.2680 H        41 ILE    0.0900
    667 HG12      -54.8170   -2.5330  -24.0710 H        41 ILE    0.0900
    668 HG21      -58.2150   -1.5040  -25.5780 H        41 ILE   -0.2700
    669 HG22      -57.4730   -1.3300  -27.2140 H        41 ILE    0.0900
    670 HG23      -56.9960   -0.2050  -25.8690 H        41 ILE    0.0900
    671 HD1       -57.0700   -3.1610  -23.2360 H        41 ILE    0.0900
    672 HD2       -57.6210   -1.4550  -23.4400 H        41 ILE    0.5100
    673 HD3       -56.3200   -1.8590  -22.2370 H        41 ILE   -0.5100
    674 N         -56.3140   -4.0290  -28.1960 N.am     42 TYR   -0.4700
    675 CA        -56.7290   -4.3800  -29.5500 C.3      42 TYR    0.3100
    676 C         -57.5060   -5.7000  -29.5650 C.2      42 TYR    0.0700
    677 O         -58.5950   -5.8050  -30.1520 O.2      42 TYR    0.0900
    678 CB        -55.5110   -4.4750  -30.4670 C.3      42 TYR   -0.1800
    679 CG        -54.8130   -3.1540  -30.7100 C.ar     42 TYR    0.0900
    680 CD1       -55.5350   -1.9730  -30.8170 C.ar     42 TYR    0.0900
    681 CD2       -53.4280   -3.0890  -30.8260 C.ar     42 TYR    0.0000
    682 CE1       -54.9000   -0.7630  -31.0400 C.ar     42 TYR   -0.1150
    683 CE2       -52.7840   -1.8840  -31.0470 C.ar     42 TYR    0.1150
    684 CZ        -53.5260   -0.7260  -31.1530 C.ar     42 TYR   -0.1150
    685 OH        -52.8900    0.4750  -31.3730 O.3      42 TYR    0.1150
    686 HN        -55.3380   -3.8790  -28.0520 H        42 TYR    0.1100
    687 HA        -57.4070   -3.6170  -29.9020 H        42 TYR   -0.5400
    688 HB1       -55.8300   -4.8620  -31.4580 H        42 TYR    0.4300
    689 HB2       -54.7640   -5.1600  -30.0110 H        42 TYR   -0.1150
    690 HD1       -56.6110   -1.9970  -30.7260 H        42 TYR    0.1150
    691 HD2       -52.8460   -3.9950  -30.7440 H        42 TYR   -0.1150
    692 HE1       -55.4770    0.1460  -31.1240 H        42 TYR    0.1150
    693 HE2       -51.7080   -1.8510  -31.1360 H        42 TYR    0.5100
    694 HH        -51.9460    0.3360  -31.2670 H        42 TYR   -0.5100
    695 N         -56.9410   -6.7030  -28.8930 N.am     43 ILE   -0.4700
    696 CA        -57.5780   -8.0060  -28.7390 C.3      43 ILE    0.3100
    697 C         -58.9680   -7.8700  -28.1190 C.2      43 ILE    0.0700
    698 O         -59.9050   -8.5710  -28.5100 O.2      43 ILE    0.0900
    699 CB        -56.7120   -8.9530  -27.8790 C.3      43 ILE   -0.0900
    700 CG1       -55.4280   -9.3260  -28.6240 C.3      43 ILE    0.0900
    701 CG2       -57.4800  -10.2140  -27.5160 C.3      43 ILE   -0.2700
    702 CD        -54.5010  -10.2260  -27.8350 C.3      43 ILE    0.0900
    703 HN        -56.0480   -6.6050  -28.4610 H        43 ILE    0.0900
    704 HA        -57.7220   -8.4240  -29.7240 H        43 ILE    0.0900
    705 HB        -56.4080   -8.4290  -26.9480 H        43 ILE   -0.1800
    706 HG11      -54.8830   -8.3910  -28.8750 H        43 ILE    0.0900
    707 HG12      -55.7050   -9.8440  -29.5660 H        43 ILE    0.0900
    708 HG21      -57.9370  -10.6580  -28.4270 H        43 ILE   -0.2700
    709 HG22      -58.2920   -9.9690  -26.7970 H        43 ILE    0.0900
    710 HG23      -56.7930  -10.9600  -27.0650 H        43 ILE    0.0900
    711 HD1       -54.9430  -11.2400  -27.7390 H        43 ILE    0.0900
    712 HD2       -54.3450   -9.8080  -26.8170 H        43 ILE    0.5100
    713 HD3       -53.5240  -10.3140  -28.3570 H        43 ILE   -0.5100
    714 N         -59.1010   -6.9550  -27.1610 N.am     44 PHE   -0.4700
    715 CA        -60.3920   -6.6880  -26.5440 C.3      44 PHE    0.3100
    716 C         -61.3880   -6.1990  -27.5820 C.2      44 PHE    0.0700
    717 O         -62.5320   -6.6570  -27.6180 O.2      44 PHE    0.0900
    718 CB        -60.2670   -5.6630  -25.4110 C.3      44 PHE   -0.1800
    719 CG        -61.5790   -5.3190  -24.7570 C.ar     44 PHE    0.0900
    720 CD1       -62.0040   -5.9990  -23.6280 C.ar     44 PHE    0.0900
    721 CD2       -62.3860   -4.3140  -25.2700 C.ar     44 PHE    0.0000
    722 CE1       -63.2110   -5.6840  -23.0260 C.ar     44 PHE   -0.1150
    723 CE2       -63.5930   -3.9980  -24.6740 C.ar     44 PHE    0.1150
    724 CZ        -64.0050   -4.6810  -23.5500 C.ar     44 PHE   -0.1150
    725 HN        -58.3310   -6.4170  -26.8270 H        44 PHE    0.1150
    726 HA        -60.7760   -7.6220  -26.1610 H        44 PHE   -0.1150
    727 HB1       -59.8440   -4.7190  -25.8180 H        44 PHE    0.1150
    728 HB2       -59.6010   -6.0710  -24.6210 H        44 PHE   -0.1150
    729 HD1       -61.3890   -6.7840  -23.2140 H        44 PHE    0.1150
    730 HD2       -62.0680   -3.7730  -26.1480 H        44 PHE   -0.1150
    731 HE1       -63.5330   -6.2240  -22.1480 H        44 PHE    0.1150
    732 HE2       -64.2120   -3.2150  -25.0880 H        44 PHE    0.5100
    733 HZ        -64.9450   -4.4330  -23.0800 H        44 PHE   -0.5100
    734 N         -60.9600   -5.2540  -28.4210 N.am     45 ASN   -0.4700
    735 CA        -61.8300   -4.7440  -29.4810 C.3      45 ASN    0.3100
    736 C         -62.3210   -5.8750  -30.3860 C.2      45 ASN    0.0700
    737 O         -63.5270   -6.0080  -30.6720 O.2      45 ASN    0.0900
    738 CB        -61.0910   -3.6950  -30.3160 C.3      45 ASN   -0.1800
    739 CG        -62.0150   -2.6140  -30.8400 C.2      45 ASN    0.0900
    740 ND2       -61.8110   -2.2170  -32.0920 N.am     45 ASN    0.0900
    741 OD1       -62.9040   -2.1440  -30.1310 O.2      45 ASN    0.5500
    742 HN        -60.0470   -4.8600  -28.3660 H        45 ASN   -0.5500
    743 HA        -62.7040   -4.3100  -29.0190 H        45 ASN   -0.6200
    744 HB1       -60.6060   -4.1950  -31.1810 H        45 ASN    0.3200
    745 HB2       -60.3100   -3.2170  -29.6870 H        45 ASN    0.3000
    746 HD21      -61.0780   -2.6280  -32.6340 H        45 ASN    0.5100
    747 HD22      -62.3910   -1.5070  -32.4920 H        45 ASN   -0.5100
    748 N         -61.3670   -6.7010  -30.8130 N.am     46 LEU   -0.4700
    749 CA        -61.6580   -7.8530  -31.6590 C.3      46 LEU    0.3100
    750 C         -62.7050   -8.7710  -31.0210 C.2      46 LEU    0.0700
    751 O         -63.7130   -9.1380  -31.6440 O.2      46 LEU    0.0900
    752 CB        -60.3610   -8.6260  -31.9220 C.3      46 LEU   -0.1800
    753 CG        -60.2090   -9.3860  -33.2390 C.3      46 LEU    0.0900
    754 CD1       -60.6350   -8.5190  -34.4120 C.3      46 LEU    0.0900
    755 CD2       -58.7650   -9.8370  -33.4080 C.3      46 LEU   -0.0900
    756 HN        -60.4080   -6.5690  -30.5730 H        46 LEU    0.0900
    757 HA        -62.0840   -7.4980  -32.5850 H        46 LEU   -0.2700
    758 HB1       -60.2490   -9.3640  -31.1020 H        46 LEU    0.0900
    759 HB2       -59.5280   -7.8940  -31.8670 H        46 LEU    0.0900
    760 HG        -60.8400  -10.3000  -33.2100 H        46 LEU    0.0900
    761 HD11      -60.1360   -7.5280  -34.3550 H        46 LEU   -0.2700
    762 HD12      -61.7340   -8.3640  -34.3890 H        46 LEU    0.0900
    763 HD13      -60.3460   -9.0070  -35.3670 H        46 LEU    0.0900
    764 HD21      -58.4720  -10.5040  -32.5690 H        46 LEU    0.0900
    765 HD22      -58.0910   -8.9540  -33.4100 H        46 LEU    0.5100
    766 HD23      -58.6530  -10.3960  -34.3610 H        46 LEU   -0.5100
    767 N         -62.4690   -9.1140  -29.7540 N.am     47 ALA   -0.4700
    768 CA        -63.3610   -9.9840  -28.9990 C.3      47 ALA    0.3100
    769 C         -64.7580   -9.3930  -28.8600 C.2      47 ALA    0.0700
    770 O         -65.7560  -10.1160  -28.9010 O.2      47 ALA    0.0900
    771 CB        -62.7700  -10.2830  -27.6280 C.3      47 ALA   -0.2700
    772 HN        -61.6650   -8.7890  -29.2640 H        47 ALA    0.0900
    773 HA        -63.4940  -10.8980  -29.5590 H        47 ALA    0.0900
    774 HB1       -62.6270   -9.3390  -27.0590 H        47 ALA    0.0900
    775 HB2       -61.7840  -10.7820  -27.7410 H        47 ALA    0.5100
    776 HB3       -63.4580  -10.9400  -27.0540 H        47 ALA   -0.5100
    777 N         -64.8250   -8.0730  -28.6930 N.am     48 LEU   -0.4700
    778 CA        -66.0980   -7.3700  -28.6150 C.3      48 LEU    0.3100
    779 C         -66.8950   -7.5630  -29.8970 C.2      48 LEU    0.0700
    780 O         -68.0530   -8.0120  -29.8680 O.2      48 LEU    0.0900
    781 CB        -65.8590   -5.8790  -28.3650 C.3      48 LEU   -0.1800
    782 CG        -67.0810   -4.9630  -28.4350 C.3      48 LEU    0.0900
    783 CD1       -68.1090   -5.3530  -27.3840 C.3      48 LEU    0.0900
    784 CD2       -66.6680   -3.5060  -28.2750 C.3      48 LEU   -0.0900
    785 HN        -64.0080   -7.5080  -28.6140 H        48 LEU    0.0900
    786 HA        -66.6710   -7.8000  -27.8070 H        48 LEU   -0.2700
    787 HB1       -65.1280   -5.5230  -29.1210 H        48 LEU    0.0900
    788 HB2       -65.4150   -5.7720  -27.3540 H        48 LEU    0.0900
    789 HG        -67.5400   -5.0390  -29.4430 H        48 LEU    0.0900
    790 HD11      -67.6660   -5.2720  -26.3680 H        48 LEU   -0.2700
    791 HD12      -68.4360   -6.4020  -27.5460 H        48 LEU    0.0900
    792 HD13      -68.9870   -4.6740  -27.4430 H        48 LEU    0.0900
    793 HD21      -65.9630   -3.2180  -29.0840 H        48 LEU    0.0900
    794 HD22      -66.1630   -3.3610  -27.2960 H        48 LEU    0.5100
    795 HD23      -67.5630   -2.8500  -28.3350 H        48 LEU   -0.5100
    796 N         -66.2630   -7.2360  -31.0250 N.am     49 ALA   -0.4700
    797 CA        -66.9040   -7.4020  -32.3270 C.3      49 ALA    0.3100
    798 C         -67.4270   -8.8290  -32.5330 C.2      49 ALA    0.0700
    799 O         -68.6090   -9.0390  -32.8730 O.2      49 ALA    0.0900
    800 CB        -65.9380   -7.0240  -33.4390 C.3      49 ALA   -0.2700
    801 HN        -65.3360   -6.8700  -31.0310 H        49 ALA    0.0900
    802 HA        -67.7780   -6.7680  -32.3540 H        49 ALA    0.0900
    803 HB1       -65.0360   -7.6720  -33.3990 H        49 ALA    0.0900
    804 HB2       -65.6190   -5.9660  -33.3200 H        49 ALA    0.5100
    805 HB3       -66.4270   -7.1580  -34.4270 H        49 ALA   -0.5100
    806 N         -66.5480   -9.8030  -32.3050 N.am     50 ASP   -0.4700
    807 CA        -66.9110  -11.2100  -32.4600 C.3      50 ASP    0.3100
    808 C         -68.1060  -11.5890  -31.5880 C.2      50 ASP    0.0700
    809 O         -69.0380  -12.2670  -32.0440 O.2      50 ASP    0.0900
    810 CB        -65.7150  -12.1090  -32.1390 C.3      50 ASP   -0.2800
    811 CG        -64.5630  -11.9150  -33.1110 C.2      50 ASP    0.0900
    812 OD1       -63.7090  -12.8230  -33.2120 O.co2    50 ASP    0.0900
    813 OD2       -64.5150  -10.8580  -33.7760 O.co2    50 ASP    0.6200
    814 HN        -65.6100   -9.6180  -32.0210 H        50 ASP   -0.7600
    815 HA        -67.2330  -11.3630  -33.4790 H        50 ASP   -0.7600
    816 HB1       -66.0390  -13.1700  -32.1840 H        50 ASP    0.5100
    817 HB2       -65.3540  -11.8800  -31.1140 H        50 ASP   -0.5100
    818 N         -68.0790  -11.1330  -30.3370 N.am     51 ALA   -0.4700
    819 CA        -69.1660  -11.3800  -29.4020 C.3      51 ALA    0.3100
    820 C         -70.4900  -10.8390  -29.9340 C.2      51 ALA    0.0700
    821 O         -71.5290  -11.4860  -29.8100 O.2      51 ALA    0.0900
    822 CB        -68.8510  -10.7750  -28.0400 C.3      51 ALA   -0.2700
    823 HN        -67.3120  -10.6020  -29.9840 H        51 ALA    0.0900
    824 HA        -69.2990  -12.4480  -29.3170 H        51 ALA    0.0900
    825 HB1       -68.7070   -9.6780  -28.1330 H        51 ALA    0.0900
    826 HB2       -67.9180  -11.2210  -27.6340 H        51 ALA    0.5100
    827 HB3       -69.6910  -10.9640  -27.3380 H        51 ALA   -0.5100
    828 N         -70.4480   -9.6540  -30.5420 N.am     52 LEU   -0.4700
    829 CA        -71.6510   -9.0760  -31.1330 C.3      52 LEU    0.3100
    830 C         -72.2040   -9.9030  -32.3020 C.2      52 LEU    0.0700
    831 O         -73.4030  -10.2270  -32.3400 O.2      52 LEU    0.0900
    832 CB        -71.3940   -7.6300  -31.5710 C.3      52 LEU   -0.1800
    833 CG        -71.3850   -6.5950  -30.4460 C.3      52 LEU    0.0900
    834 CD1       -70.8750   -5.2560  -30.9540 C.3      52 LEU    0.0900
    835 CD2       -72.7770   -6.4510  -29.8510 C.3      52 LEU   -0.0900
    836 HN        -69.6100   -9.1180  -30.6200 H        52 LEU    0.0900
    837 HA        -72.4380   -9.1100  -30.3940 H        52 LEU   -0.2700
    838 HB1       -72.1850   -7.3440  -32.2970 H        52 LEU    0.0900
    839 HB2       -70.4080   -7.5940  -32.0800 H        52 LEU    0.0900
    840 HG        -70.7290   -6.9510  -29.6240 H        52 LEU    0.0900
    841 HD11      -71.5290   -4.8830  -31.7720 H        52 LEU   -0.2700
    842 HD12      -69.8430   -5.3680  -31.3480 H        52 LEU    0.0900
    843 HD13      -70.8810   -4.5120  -30.1290 H        52 LEU    0.0900
    844 HD21      -73.1190   -7.4240  -29.4370 H        52 LEU    0.0900
    845 HD22      -73.4930   -6.1280  -30.6370 H        52 LEU    0.5100
    846 HD23      -72.7610   -5.7020  -29.0290 H        52 LEU   -0.5100
    847 N         -71.3350  -10.2520  -33.2510 N.am     53 ALA   -0.4700
    848 CA        -71.7660  -11.0640  -34.3890 C.3      53 ALA    0.3100
    849 C         -72.3970  -12.3830  -33.9340 C.2      53 ALA    0.0700
    850 O         -73.4990  -12.7640  -34.3680 O.2      53 ALA    0.0900
    851 CB        -70.5950  -11.3320  -35.3220 C.3      53 ALA   -0.2700
    852 HN        -70.3750   -9.9830  -33.2290 H        53 ALA    0.0900
    853 HA        -72.5460  -10.5270  -34.9080 H        53 ALA    0.0900
    854 HB1       -69.7920  -11.8760  -34.7800 H        53 ALA    0.0900
    855 HB2       -70.1820  -10.3710  -35.6960 H        53 ALA    0.5100
    856 HB3       -70.9290  -11.9540  -36.1790 H        53 ALA   -0.5100
    857 N         -71.6970  -13.0690  -33.0350 N.am     54 THR   -0.4700
    858 CA        -72.1980  -14.3170  -32.4750 C.3      54 THR    0.3100
    859 C         -73.5240  -14.0990  -31.7550 C.2      54 THR    0.0700
    860 O         -74.3900  -14.9740  -31.7590 O.2      54 THR    0.0900
    861 CB        -71.1810  -14.9520  -31.5130 C.3      54 THR    0.1400
    862 CG2       -69.9240  -15.3660  -32.2670 C.3      54 THR    0.0900
    863 OG1       -70.8300  -14.0110  -30.4950 O.3      54 THR   -0.6600
    864 HN        -70.8060  -12.7640  -32.7060 H        54 THR    0.4300
    865 HA        -72.4020  -14.9890  -33.2950 H        54 THR   -0.2700
    866 HB        -71.6230  -15.8530  -31.0360 H        54 THR    0.0900
    867 HG1       -70.3090  -13.3320  -30.9300 H        54 THR    0.0900
    868 HG21      -69.4570  -14.4780  -32.7440 H        54 THR    0.0900
    869 HG22      -70.1830  -16.0990  -33.0590 H        54 THR    0.5100
    870 HG23      -69.1930  -15.8170  -31.5630 H        54 THR   -0.5100
    871 N         -73.6820  -12.9280  -31.1410 N.am     55 SER   -0.4700
    872 CA        -74.9400  -12.5720  -30.4980 C.3      55 SER    0.3100
    873 C         -76.0580  -12.5280  -31.5270 C.2      55 SER    0.0700
    874 O         -77.1900  -12.9190  -31.2430 O.2      55 SER    0.0900
    875 CB        -74.8380  -11.2150  -29.7930 C.3      55 SER    0.0500
    876 OG        -73.7060  -11.1570  -28.9470 O.3      55 SER    0.0900
    877 HN        -72.9540  -12.2480  -31.0940 H        55 SER    0.0900
    878 HA        -75.1780  -13.3460  -29.7840 H        55 SER   -0.6600
    879 HB1       -75.7480  -11.0480  -29.1780 H        55 SER    0.4300
    880 HB2       -74.7520  -10.4090  -30.5520 H        55 SER    0.5100
    881 HG1       -72.9630  -11.4510  -29.4770 H        55 SER   -0.5100
    882 N         -75.7420  -12.0540  -32.7320 N.am     56 THR   -0.4700
    883 CA        -76.7560  -11.9940  -33.7840 C.3      56 THR    0.3100
    884 C         -76.9970  -13.3270  -34.4920 C.2      56 THR    0.0700
    885 O         -77.9900  -13.4780  -35.2030 O.2      56 THR    0.0900
    886 CB        -76.4430  -10.9210  -34.8390 C.3      56 THR    0.1400
    887 CG2       -76.1760   -9.5820  -34.1720 C.3      56 THR    0.0900
    888 OG1       -75.3030  -11.3160  -35.6090 O.3      56 THR   -0.6600
    889 HN        -74.8280  -11.7300  -32.9650 H        56 THR    0.4300
    890 HA        -77.7030  -11.7790  -33.3110 H        56 THR   -0.2700
    891 HB        -77.3120  -10.7960  -35.5200 H        56 THR    0.0900
    892 HG1       -74.7590  -11.8470  -35.0220 H        56 THR    0.0900
    893 HG21      -75.2100   -9.6130  -33.6240 H        56 THR    0.0900
    894 HG22      -76.9870   -9.3520  -33.4470 H        56 THR    0.5100
    895 HG23      -76.1230   -8.7810  -34.9390 H        56 THR   -0.5100
    896 N         -76.0940  -14.2920  -34.3080 N.am     57 LEU   -0.4700
    897 CA        -76.2840  -15.6270  -34.9020 C.3      57 LEU    0.3100
    898 C         -77.6470  -16.3370  -34.7000 C.2      57 LEU    0.0700
    899 O         -78.2690  -16.7400  -35.6870 O.2      57 LEU    0.0900
    900 CB        -75.1390  -16.5820  -34.5270 C.3      57 LEU   -0.1800
    901 CG        -73.8500  -16.4730  -35.3400 C.3      57 LEU    0.0900
    902 CD1       -73.0560  -17.7670  -35.2420 C.3      57 LEU    0.0900
    903 CD2       -74.1510  -16.1260  -36.7900 C.3      57 LEU   -0.0900
    904 HN        -75.2650  -14.1570  -33.7700 H        57 LEU    0.0900
    905 HA        -76.3310  -15.5080  -35.9740 H        57 LEU   -0.2700
    906 HB1       -75.5170  -17.6200  -34.6330 H        57 LEU    0.0900
    907 HB2       -74.8820  -16.3980  -33.4630 H        57 LEU    0.0900
    908 HG        -73.2380  -15.6310  -34.9510 H        57 LEU    0.0900
    909 HD11      -73.6560  -18.6150  -35.6360 H        57 LEU   -0.2700
    910 HD12      -72.8010  -17.9750  -34.1810 H        57 LEU    0.0900
    911 HD13      -72.1230  -17.6840  -35.8410 H        57 LEU    0.0900
    912 HD21      -74.5200  -15.0810  -36.8660 H        57 LEU    0.0900
    913 HD22      -74.9330  -16.8090  -37.1880 H        57 LEU    0.5100
    914 HD23      -73.2280  -16.2200  -37.4010 H        57 LEU   -0.5100
    915 N         -78.1130  -16.5000  -33.4440 N.am     58 PRO   -0.2900
    916 CA        -79.3180  -17.3080  -33.1980 C.3      58 PRO    0.0000
    917 C         -80.5720  -16.8080  -33.9120 C.2      58 PRO    0.0900
    918 O         -81.4430  -17.6080  -34.2560 O.2      58 PRO    0.0900
    919 CB        -79.5190  -17.1880  -31.6830 C.3      58 PRO    0.0200
    920 CG        -78.1910  -16.8170  -31.1480 C.3      58 PRO    0.0900
    921 CD        -77.5680  -15.9530  -32.1880 C.3      58 PRO   -0.1800
    922 HA        -79.1750  -18.3160  -33.5540 H        58 PRO    0.0900
    923 HB1       -79.8590  -18.1560  -31.2540 H        58 PRO    0.0900
    924 HB2       -80.2710  -16.4060  -31.4470 H        58 PRO   -0.1800
    925 HG1       -78.2970  -16.2620  -30.1910 H        58 PRO    0.0900
    926 HG2       -77.5730  -17.7230  -30.9720 H        58 PRO    0.0900
    927 HD1       -77.8680  -14.8900  -32.0720 H        58 PRO    0.5100
    928 HD2       -76.4610  -16.0370  -32.1830 H        58 PRO   -0.5100
    929 N         -80.6630  -15.4980  -34.1220 N.am     59 PHE   -0.4700
    930 CA        -81.8080  -14.9090  -34.8020 C.3      59 PHE    0.3100
    931 C         -81.7960  -15.2650  -36.2810 C.2      59 PHE    0.0700
    932 O         -82.8430  -15.3410  -36.9250 O.2      59 PHE    0.0900
    933 CB        -81.8010  -13.3880  -34.6370 C.3      59 PHE   -0.1800
    934 CG        -81.7930  -12.9340  -33.2070 C.ar     59 PHE    0.0900
    935 CD1       -82.9810  -12.6700  -32.5440 C.ar     59 PHE    0.0900
    936 CD2       -80.5970  -12.7700  -32.5240 C.ar     59 PHE    0.0000
    937 CE1       -82.9750  -12.2520  -31.2250 C.ar     59 PHE   -0.1150
    938 CE2       -80.5860  -12.3540  -31.2050 C.ar     59 PHE    0.1150
    939 CZ        -81.7770  -12.0950  -30.5540 C.ar     59 PHE   -0.1150
    940 HN        -79.9550  -14.8630  -33.8230 H        59 PHE    0.1150
    941 HA        -82.7060  -15.3300  -34.3740 H        59 PHE   -0.1150
    942 HB1       -82.7110  -12.9630  -35.1120 H        59 PHE    0.1150
    943 HB2       -80.8900  -12.9710  -35.1190 H        59 PHE   -0.1150
    944 HD1       -83.9200  -12.7910  -33.0630 H        59 PHE    0.1150
    945 HD2       -79.6630  -12.9710  -33.0270 H        59 PHE   -0.1150
    946 HE1       -83.9090  -12.0490  -30.7190 H        59 PHE    0.1150
    947 HE2       -79.6480  -12.2320  -30.6850 H        59 PHE    0.5100
    948 HZ        -81.7700  -11.7700  -29.5240 H        59 PHE   -0.5100
    949 N         -80.6020  -15.4810  -36.8200 N.am     60 GLN   -0.4700
    950 CA        -80.4560  -15.8150  -38.2270 C.3      60 GLN    0.3100
    951 C         -80.8520  -17.2610  -38.5050 C.2      60 GLN    0.0700
    952 O         -81.4920  -17.5500  -39.5110 O.2      60 GLN    0.0900
    953 CB        -79.0250  -15.5510  -38.7020 C.3      60 GLN   -0.1800
    954 CG        -78.5670  -14.1140  -38.5090 C.3      60 GLN    0.0900
    955 CD        -77.3330  -13.7820  -39.3210 C.2      60 GLN    0.0900
    956 NE2       -76.5600  -12.8080  -38.8490 N.am     60 GLN   -0.1800
    957 OE1       -77.0740  -14.3910  -40.3590 O.2      60 GLN    0.0900
    958 HN        -79.7590  -15.4260  -36.2900 H        60 GLN    0.0900
    959 HA        -81.1540  -15.2100  -38.7870 H        60 GLN    0.5500
    960 HB1       -78.9620  -15.7980  -39.7840 H        60 GLN   -0.5500
    961 HB2       -78.3380  -16.2190  -38.1390 H        60 GLN   -0.6200
    962 HG1       -78.3380  -13.9490  -37.4350 H        60 GLN    0.3200
    963 HG2       -79.3870  -13.4290  -38.8160 H        60 GLN    0.3000
    964 HE21      -75.7310  -12.5440  -39.3420 H        60 GLN    0.5100
    965 HE22      -76.8070  -12.3390  -38.0020 H        60 GLN   -0.5100
    966 N         -80.4790  -18.1660  -37.6020 N.am     61 SER   -0.4700
    967 CA        -80.7650  -19.5850  -37.7760 C.3      61 SER    0.3100
    968 C         -82.2600  -19.8830  -37.8310 C.2      61 SER    0.0700
    969 O         -82.7050  -20.7200  -38.6150 O.2      61 SER    0.0900
    970 CB        -80.1040  -20.4080  -36.6680 C.3      61 SER    0.0500
    971 OG        -80.5220  -19.9690  -35.3890 O.3      61 SER    0.0900
    972 HN        -79.9890  -17.9150  -36.7710 H        61 SER    0.0900
    973 HA        -80.3900  -19.8860  -38.7420 H        61 SER   -0.6600
    974 HB1       -79.0000  -20.3040  -36.7360 H        61 SER    0.4300
    975 HB2       -80.3820  -21.4780  -36.7850 H        61 SER    0.5100
    976 HG1       -81.4430  -20.2290  -35.3080 H        61 SER   -0.5100
    977 N         -83.0380  -19.1990  -36.9990 N.am     62 VAL   -0.4700
    978 CA        -84.4860  -19.3670  -37.0130 C.3      62 VAL    0.3100
    979 C         -85.1010  -18.7160  -38.2460 C.2      62 VAL    0.0700
    980 O         -86.1780  -19.1080  -38.6910 O.2      62 VAL    0.0900
    981 CB        -85.1410  -18.8080  -35.7410 C.3      62 VAL   -0.0900
    982 CG1       -85.0070  -19.7980  -34.6040 C.3      62 VAL    0.0900
    983 CG2       -84.5050  -17.4970  -35.3640 C.3      62 VAL   -0.2700
    984 HN        -82.6720  -18.5490  -36.3380 H        62 VAL    0.0900
    985 HA        -84.6930  -20.4230  -37.1020 H        62 VAL    0.0900
    986 HB        -86.2160  -18.6120  -35.9350 H        62 VAL    0.0900
    987 HG11      -83.9350  -19.9970  -34.3950 H        62 VAL   -0.2700
    988 HG12      -85.5000  -20.7550  -34.8770 H        62 VAL    0.0900
    989 HG13      -85.4770  -19.3840  -33.6860 H        62 VAL    0.0900
    990 HG21      -84.9250  -16.6770  -35.9860 H        62 VAL    0.0900
    991 HG22      -83.4080  -17.5460  -35.5330 H        62 VAL    0.5100
    992 HG23      -84.7090  -17.2710  -34.2960 H        62 VAL   -0.5100
    993 N         -84.4150  -17.7170  -38.7980 N.am     63 ASN   -0.4700
    994 CA        -84.8160  -17.1320  -40.0680 C.3      63 ASN    0.3100
    995 C         -84.6670  -18.1790  -41.1660 C.2      63 ASN    0.0700
    996 O         -85.5230  -18.2990  -42.0420 O.2      63 ASN    0.0900
    997 CB        -83.9770  -15.8840  -40.3790 C.3      63 ASN   -0.1800
    998 CG        -84.5190  -15.0690  -41.5460 C.2      63 ASN    0.0900
    999 ND2       -84.9630  -15.6320  -42.5610 N.am     63 ASN    0.0900
   1000 OD1       -84.4830  -13.7630  -41.4210 O.2      63 ASN    0.5500
   1001 HN        -83.6020  -17.3290  -38.3710 H        63 ASN   -0.5500
   1002 HA        -85.8620  -16.8730  -40.0010 H        63 ASN   -0.6200
   1003 HB1       -82.9410  -16.2020  -40.6250 H        63 ASN    0.3200
   1004 HB2       -83.9540  -15.2340  -39.4780 H        63 ASN    0.3000
   1005 HD21      -85.3160  -15.0860  -43.3200 H        63 ASN    0.5100
   1006 HD22      -84.9670  -16.6300  -42.6180 H        63 ASN   -0.5100
   1007 N         -83.5770  -18.9430  -41.1040 N.am     64 TYR   -0.4700
   1008 CA        -83.3320  -20.0280  -42.0450 C.3      64 TYR    0.3100
   1009 C         -84.4600  -21.0540  -42.0190 C.2      64 TYR    0.0700
   1010 O         -84.9360  -21.4960  -43.0620 O.2      64 TYR    0.0900
   1011 CB        -82.0080  -20.7370  -41.7250 C.3      64 TYR   -0.1800
   1012 CG        -80.7720  -20.0680  -42.2840 C.ar     64 TYR    0.0900
   1013 CD1       -80.3580  -20.3050  -43.5890 C.ar     64 TYR    0.0900
   1014 CD2       -79.9980  -19.2190  -41.4990 C.ar     64 TYR    0.0000
   1015 CE1       -79.2210  -19.7030  -44.1020 C.ar     64 TYR   -0.1150
   1016 CE2       -78.8620  -18.6130  -42.0030 C.ar     64 TYR    0.1150
   1017 CZ        -78.4790  -18.8580  -43.3040 C.ar     64 TYR   -0.1150
   1018 OH        -77.3480  -18.2570  -43.8080 O.3      64 TYR    0.1150
   1019 HN        -82.8780  -18.8060  -40.4060 H        64 TYR    0.1100
   1020 HA        -83.3000  -19.6080  -43.0400 H        64 TYR   -0.5400
   1021 HB1       -82.0380  -21.7640  -42.1480 H        64 TYR    0.4300
   1022 HB2       -81.8810  -20.7800  -40.6230 H        64 TYR   -0.1150
   1023 HD1       -80.9340  -20.9710  -44.2160 H        64 TYR    0.1150
   1024 HD2       -80.2910  -19.0300  -40.4770 H        64 TYR   -0.1150
   1025 HE1       -78.9180  -19.8950  -45.1210 H        64 TYR    0.1150
   1026 HE2       -78.2790  -17.9500  -41.3800 H        64 TYR    0.5100
   1027 HH        -77.0600  -18.7600  -44.5740 H        64 TYR   -0.5100
   1028 N         -84.8850  -21.4230  -40.8130 N.am     65 LEU   -0.4700
   1029 CA        -85.8520  -22.4970  -40.6310 C.3      65 LEU    0.3100
   1030 C         -87.2940  -22.0720  -40.8940 C.2      65 LEU    0.0700
   1031 O         -88.0630  -22.8090  -41.5100 O.2      65 LEU    0.0900
   1032 CB        -85.7250  -23.0770  -39.2220 C.3      65 LEU   -0.1800
   1033 CG        -84.3700  -23.7160  -38.9130 C.3      65 LEU    0.0900
   1034 CD1       -84.1430  -23.8010  -37.4130 C.3      65 LEU    0.0900
   1035 CD2       -84.2790  -25.0940  -39.5560 C.3      65 LEU   -0.0900
   1036 HN        -84.5610  -20.9810  -39.9810 H        65 LEU    0.0900
   1037 HA        -85.6560  -23.2570  -41.3720 H        65 LEU   -0.2700
   1038 HB1       -86.5130  -23.8500  -39.0910 H        65 LEU    0.0900
   1039 HB2       -85.8990  -22.2600  -38.4910 H        65 LEU    0.0900
   1040 HG        -83.5640  -23.1060  -39.3740 H        65 LEU    0.0900
   1041 HD11      -84.9380  -24.4170  -36.9400 H        65 LEU   -0.2700
   1042 HD12      -84.1710  -22.7830  -36.9680 H        65 LEU    0.0900
   1043 HD13      -83.1580  -24.2740  -37.2060 H        65 LEU    0.0900
   1044 HD21      -84.3920  -25.0100  -40.6580 H        65 LEU    0.0900
   1045 HD22      -85.0880  -25.7480  -39.1660 H        65 LEU    0.5100
   1046 HD23      -83.2910  -25.5500  -39.3360 H        65 LEU   -0.5100
   1047 N         -87.6620  -20.8810  -40.4220 N.am     66 MET   -0.4700
   1048 CA        -89.0270  -20.3910  -40.5680 C.3      66 MET    0.3100
   1049 C         -89.3430  -19.9310  -41.9850 C.2      66 MET    0.0700
   1050 O         -90.4350  -20.1770  -42.5000 O.2      66 MET    0.0900
   1051 CB        -89.2970  -19.2540  -39.5810 C.3      66 MET   -0.1800
   1052 CG        -89.8380  -19.7050  -38.2370 C.3      66 MET    0.0900
   1053 SD        -90.0910  -18.3210  -37.1090 S.3      66 MET    0.0900
   1054 CE        -91.1620  -19.0670  -35.8820 C.3      66 MET   -0.1400
   1055 HN        -87.0240  -20.2770  -39.9520 H        66 MET    0.0900
   1056 HA        -89.7000  -21.2150  -40.3840 H        66 MET    0.0900
   1057 HB1       -90.0340  -18.5610  -40.0400 H        66 MET   -0.0900
   1058 HB2       -88.3460  -18.7060  -39.4090 H        66 MET   -0.2200
   1059 HG1       -89.1200  -20.4240  -37.7880 H        66 MET    0.0900
   1060 HG2       -90.8020  -20.2320  -38.4000 H        66 MET    0.0900
   1061 HE1       -90.6720  -19.9360  -35.3920 H        66 MET    0.0900
   1062 HE2       -92.1000  -19.4250  -36.3580 H        66 MET    0.5100
   1063 HE3       -91.4160  -18.3270  -35.0930 H        66 MET   -0.5100
   1064 N         -88.3830  -19.2580  -42.6170 N.am     67 GLY   -0.4700
   1065 CA        -88.5950  -18.6830  -43.9310 C.3      67 GLY    0.3100
   1066 C         -89.1470  -17.2770  -43.8170 C.2      67 GLY   -0.0200
   1067 O         -89.6610  -16.7130  -44.7840 O.2      67 GLY    0.0900
   1068 HN        -87.4810  -19.1200  -42.2160 H        67 GLY    0.0900
   1069 HA1       -89.2960  -19.3050  -44.4670 H        67 GLY    0.5100
   1070 HA2       -87.6470  -18.6580  -44.4500 H        67 GLY   -0.5100
   1071 N         -89.0380  -16.7110  -42.6170 N.am     68 THR   -0.4700
   1072 CA        -89.5550  -15.3760  -42.3450 C.3      68 THR    0.3100
   1073 C         -88.7590  -14.7040  -41.2290 C.2      68 THR    0.0700
   1074 O         -88.0860  -15.3750  -40.4450 O.2      68 THR    0.0900
   1075 CB        -91.0440  -15.4240  -41.9460 C.3      68 THR    0.1400
   1076 CG2       -91.2250  -16.1670  -40.6290 C.3      68 THR    0.0900
   1077 OG1       -91.5540  -14.0950  -41.8070 O.3      68 THR   -0.6600
   1078 HN        -88.5990  -17.1730  -41.8530 H        68 THR    0.4300
   1079 HA        -89.4260  -14.7830  -43.2380 H        68 THR   -0.2700
   1080 HB        -91.6270  -15.9530  -42.7310 H        68 THR    0.0900
   1081 HG1       -92.4770  -14.1900  -41.5610 H        68 THR    0.0900
   1082 HG21      -90.4110  -15.8960  -39.9230 H        68 THR    0.0900
   1083 HG22      -91.1930  -17.2630  -40.8060 H        68 THR    0.5100
   1084 HG23      -92.1980  -15.8900  -40.1700 H        68 THR   -0.5100
   1085 N         -88.8290  -13.3760  -41.1690 N.am     69 TRP   -0.4700
   1086 CA        -88.2260  -12.6250  -40.0770 C.3      69 TRP    0.3100
   1087 C         -89.3100  -12.1190  -39.1290 C.2      69 TRP    0.0700
   1088 O         -90.0360  -11.1800  -39.4540 O.2      69 TRP    0.0900
   1089 CB        -87.3960  -11.4530  -40.6100 C.3      69 TRP   -0.1800
   1090 CG        -86.8150  -10.5920  -39.5280 C.ar     69 TRP    0.0900
   1091 CD1       -87.3760   -9.4770  -38.9800 C.ar     69 TRP    0.0900
   1092 CD2       -85.5600  -10.7790  -38.8610 C.ar     69 TRP   -0.0300
   1093 CE2       -85.4280   -9.7380  -37.9220 C.ar     69 TRP   -0.1500
   1094 CE3       -84.5360  -11.7250  -38.9670 C.ar     69 TRP    0.2200
   1095 NE1       -86.5490   -8.9580  -38.0150 N.ar     69 TRP   -0.5100
   1096 CZ2       -84.3150   -9.6140  -37.0950 C.ar     69 TRP    0.3700
   1097 CZ3       -83.4300  -11.6020  -38.1440 C.ar     69 TRP    0.2400
   1098 CH2       -83.3270  -10.5550  -37.2220 C.ar     69 TRP    0.1100
   1099 HN        -89.2950  -12.8380  -41.8660 H        69 TRP   -0.2500
   1100 HA        -87.5990  -13.3010  -39.5140 H        69 TRP    0.1700
   1101 HB1       -88.0440  -10.8170  -41.2490 H        69 TRP   -0.2000
   1102 HB2       -86.5610  -11.8550  -41.2210 H        69 TRP    0.1400
   1103 HD1       -88.3310   -9.0620  -39.2630 H        69 TRP   -0.2700
   1104 HE1       -86.7310   -8.1610  -37.4810 H        69 TRP    0.1600
   1105 HE3       -84.5900  -12.5410  -39.6710 H        69 TRP   -0.1400
   1106 HZ2       -84.2170   -8.8150  -36.3740 H        69 TRP    0.1400
   1107 HZ3       -82.6320  -12.3260  -38.2150 H        69 TRP    0.5100
   1108 HH2       -82.4500  -10.4870  -36.5970 H        69 TRP   -0.5100
   1109 N         -89.4240  -12.7500  -37.9520 N.am     70 PRO   -0.2900
   1110 CA        -90.4580  -12.4160  -36.9690 C.3      70 PRO    0.0000
   1111 C         -90.0530  -11.2720  -36.0440 C.2      70 PRO    0.0900
   1112 O         -90.9150  -10.5880  -35.4930 O.2      70 PRO    0.0900
   1113 CB        -90.5840  -13.7040  -36.1400 C.3      70 PRO    0.0200
   1114 CG        -89.6820  -14.7260  -36.8020 C.3      70 PRO    0.0900
   1115 CD        -88.6620  -13.9410  -37.5500 C.3      70 PRO   -0.1800
   1116 HA        -91.3640  -12.1080  -37.4650 H        70 PRO    0.0900
   1117 HB1       -91.6360  -14.0600  -36.1360 H        70 PRO    0.0900
   1118 HB2       -90.2620  -13.5230  -35.0910 H        70 PRO   -0.1800
   1119 HG1       -89.1950  -15.3700  -36.0390 H        70 PRO    0.0900
   1120 HG2       -90.2650  -15.3700  -37.4950 H        70 PRO    0.0900
   1121 HD1       -87.8070  -13.6530  -36.9030 H        70 PRO    0.5100
   1122 HD2       -88.2950  -14.4860  -38.4440 H        70 PRO   -0.5100
   1123 N         -88.7490  -11.0620  -35.8910 N.am     71 PHE   -0.4700
   1124 CA        -88.2180  -10.2430  -34.8090 C.3      71 PHE    0.3100
   1125 C         -88.4150   -8.7360  -34.9540 C.2      71 PHE    0.0700
   1126 O         -87.9550   -7.9630  -34.1150 O.2      71 PHE    0.0900
   1127 CB        -86.7420  -10.5770  -34.5910 C.3      71 PHE   -0.1800
   1128 CG        -86.4880  -12.0450  -34.4330 C.ar     71 PHE    0.0900
   1129 CD1       -86.9030  -12.7100  -33.2900 C.ar     71 PHE    0.0900
   1130 CD2       -85.8480  -12.7640  -35.4290 C.ar     71 PHE    0.0000
   1131 CE1       -86.6810  -14.0610  -33.1400 C.ar     71 PHE   -0.1150
   1132 CE2       -85.6230  -14.1160  -35.2820 C.ar     71 PHE    0.1150
   1133 CZ        -86.0410  -14.7640  -34.1340 C.ar     71 PHE   -0.1150
   1134 HN        -88.0750  -11.4550  -36.5130 H        71 PHE    0.1150
   1135 HA        -88.7890  -10.4490  -33.9150 H        71 PHE   -0.1150
   1136 HB1       -86.3820  -10.0760  -33.6670 H        71 PHE    0.1150
   1137 HB2       -86.1530  -10.2320  -35.4680 H        71 PHE   -0.1150
   1138 HD1       -87.4080  -12.1630  -32.5080 H        71 PHE    0.1150
   1139 HD2       -85.5250  -12.2620  -36.3270 H        71 PHE   -0.1150
   1140 HE1       -87.0070  -14.5680  -32.2440 H        71 PHE    0.1150
   1141 HE2       -85.1200  -14.6680  -36.0620 H        71 PHE    0.5100
   1142 HZ        -85.8650  -15.8230  -34.0190 H        71 PHE   -0.5100
   1143 N         -89.1060   -8.3170  -36.0100 N.am     72 GLY   -0.4700
   1144 CA        -89.4810   -6.9260  -36.1570 C.3      72 GLY    0.3100
   1145 C         -88.5560   -6.0970  -37.0220 C.2      72 GLY   -0.0200
   1146 O         -87.7380   -6.6220  -37.7760 O.2      72 GLY    0.0900
   1147 HN        -89.3940   -8.9330  -36.7400 H        72 GLY    0.0900
   1148 HA1       -89.5030   -6.4930  -35.1680 H        72 GLY    0.5100
   1149 HA2       -90.4690   -6.9040  -36.5950 H        72 GLY   -0.5100
   1150 N         -88.6900   -4.7800  -36.9010 N.am     73 ASN   -0.4700
   1151 CA        -87.9480   -3.8450  -37.7330 C.3      73 ASN    0.3100
   1152 C         -86.6340   -3.4190  -37.0900 C.2      73 ASN    0.0700
   1153 O         -85.5670   -3.5320  -37.6930 O.2      73 ASN    0.0900
   1154 CB        -88.8130   -2.6130  -38.0190 C.3      73 ASN   -0.1800
   1155 CG        -88.5430   -2.0180  -39.3850 C.2      73 ASN    0.0900
   1156 ND2       -88.9560   -0.7650  -39.5760 N.am     73 ASN    0.0900
   1157 OD1       -87.9800   -2.6710  -40.2610 O.2      73 ASN    0.5500
   1158 HN        -89.3080   -4.3720  -36.2320 H        73 ASN   -0.5500
   1159 HA        -87.6850   -4.3440  -38.6530 H        73 ASN   -0.6200
   1160 HB1       -88.6060   -1.8400  -37.2490 H        73 ASN    0.3200
   1161 HB2       -89.8840   -2.9030  -37.9660 H        73 ASN    0.3000
   1162 HD21      -88.8060   -0.3180  -40.4580 H        73 ASN    0.5100
   1163 HD22      -89.4160   -0.2720  -38.8370 H        73 ASN   -0.5100
   1164 N         -86.7220   -2.9310  -35.8540 N.am     74 ILE   -0.4700
   1165 CA        -85.5680   -2.4090  -35.1300 C.3      74 ILE    0.3100
   1166 C         -84.4760   -3.4530  -34.9050 C.2      74 ILE    0.0700
   1167 O         -83.3030   -3.2000  -35.1800 O.2      74 ILE    0.0900
   1168 CB        -85.9970   -1.8000  -33.7800 C.3      74 ILE   -0.0900
   1169 CG1       -86.7590   -0.4940  -34.0130 C.3      74 ILE    0.0900
   1170 CG2       -84.7900   -1.5570  -32.8850 C.3      74 ILE   -0.2700
   1171 CD        -87.4850    0.0230  -32.7910 C.3      74 ILE    0.0900
   1172 HN        -87.5900   -2.9010  -35.3640 H        74 ILE    0.0900
   1173 HA        -85.0980   -1.6590  -35.7460 H        74 ILE    0.0900
   1174 HB        -86.6980   -2.4950  -33.2690 H        74 ILE   -0.1800
   1175 HG11      -87.5030   -0.6600  -34.8210 H        74 ILE    0.0900
   1176 HG12      -86.0350    0.2800  -34.3460 H        74 ILE    0.0900
   1177 HG21      -84.0050   -1.0050  -33.4440 H        74 ILE   -0.2700
   1178 HG22      -84.3690   -2.5270  -32.5470 H        74 ILE    0.0900
   1179 HG23      -85.0890   -0.9520  -32.0020 H        74 ILE    0.0900
   1180 HD1       -86.7540    0.3840  -32.0370 H        74 ILE    0.0900
   1181 HD2       -88.0900   -0.7930  -32.3380 H        74 ILE    0.5100
   1182 HD3       -88.1490    0.8670  -33.0740 H        74 ILE   -0.5100
   1183 N         -84.8660   -4.6290  -34.4170 N.am     75 LEU   -0.4700
   1184 CA        -83.9110   -5.7010  -34.1520 C.3      75 LEU    0.3100
   1185 C         -83.1720   -6.1090  -35.4220 C.2      75 LEU    0.0700
   1186 O         -82.0010   -6.4830  -35.3800 O.2      75 LEU    0.0900
   1187 CB        -84.6110   -6.9100  -33.5240 C.3      75 LEU   -0.1800
   1188 CG        -83.7050   -8.0630  -33.0860 C.3      75 LEU    0.0900
   1189 CD1       -82.5340   -7.5490  -32.2620 C.3      75 LEU    0.0900
   1190 CD2       -84.4900   -9.0960  -32.2960 C.3      75 LEU   -0.0900
   1191 HN        -85.8200   -4.8290  -34.2100 H        75 LEU    0.0900
   1192 HA        -83.1550   -5.3170  -33.4830 H        75 LEU   -0.2700
   1193 HB1       -85.3340   -7.3080  -34.2670 H        75 LEU    0.0900
   1194 HB2       -85.1690   -6.5560  -32.6320 H        75 LEU    0.0900
   1195 HG        -83.3180   -8.5880  -33.9860 H        75 LEU    0.0900
   1196 HD11      -82.8990   -6.8780  -31.4550 H        75 LEU   -0.2700
   1197 HD12      -81.8370   -6.9760  -32.9100 H        75 LEU    0.0900
   1198 HD13      -81.9950   -8.4020  -31.7960 H        75 LEU    0.0900
   1199 HD21      -85.5530   -8.7840  -32.2110 H        75 LEU    0.0900
   1200 HD22      -84.0660   -9.1930  -31.2730 H        75 LEU    0.5100
   1201 HD23      -84.4500  -10.0780  -32.8120 H        75 LEU   -0.5100
   1202 N         -83.8650   -6.0240  -36.5550 N.am     76 CYS   -0.4700
   1203 CA        -83.2580   -6.2920  -37.8510 C.3      76 CYS    0.3100
   1204 C         -82.1550   -5.2780  -38.1420 C.2      76 CYS    0.0700
   1205 O         -81.0150   -5.6440  -38.4590 O.2      76 CYS    0.0900
   1206 CB        -84.3320   -6.2520  -38.9440 C.3      76 CYS   -0.1000
   1207 SG        -83.6820   -6.1780  -40.6280 S.3      76 CYS    0.0900
   1208 HN        -84.8290   -5.7720  -36.5680 H        76 CYS    0.0900
   1209 HA        -82.7930   -7.2660  -37.8120 H        76 CYS   -0.0800
   1210 HB1       -84.9700   -5.3610  -38.7680 H        76 CYS    0.5100
   1211 HB2       -84.9610   -7.1610  -38.8440 H        76 CYS   -0.5100
   1212 N         -82.4980   -3.9950  -38.0260 N.am     77 LYS   -0.4700
   1213 CA        -81.5330   -2.9100  -38.1880 C.3      77 LYS    0.3100
   1214 C         -80.2990   -3.1640  -37.3330 C.2      77 LYS    0.0700
   1215 O         -79.1640   -3.0900  -37.8150 O.2      77 LYS    0.0900
   1216 CB        -82.1610   -1.5680  -37.7960 C.3      77 LYS   -0.1800
   1217 CG        -83.3120   -1.1250  -38.6850 C.3      77 LYS    0.0900
   1218 CD        -84.1340   -0.0280  -38.0190 C.3      77 LYS    0.0900
   1219 CE        -84.1060    1.2680  -38.8140 C.3      77 LYS   -0.1800
   1220 NZ        -84.6480    1.0940  -40.1870 N.4      77 LYS    0.0900
   1221 HN        -83.4330   -3.7160  -37.8210 H        77 LYS    0.0900
   1222 HA        -81.2220   -2.8910  -39.2220 H        77 LYS   -0.1800
   1223 HB1       -81.3710   -0.7890  -37.8350 H        77 LYS    0.0900
   1224 HB2       -82.5360   -1.6500  -36.7540 H        77 LYS    0.0900
   1225 HG1       -83.9680   -1.9970  -38.8940 H        77 LYS    0.2100
   1226 HG2       -82.9050   -0.7440  -39.6460 H        77 LYS    0.0500
   1227 HD1       -83.7270    0.1620  -37.0040 H        77 LYS    0.0500
   1228 HD2       -85.1870   -0.3720  -37.9260 H        77 LYS   -0.3000
   1229 HE1       -83.0580    1.6260  -38.9090 H        77 LYS    0.3300
   1230 HE2       -84.7260    2.0340  -38.3020 H        77 LYS    0.3300
   1231 HZ1       -85.6750    0.9360  -40.1370 H        77 LYS    0.3300
   1232 HZ2       -84.1930    0.2750  -40.6380 H        77 LYS    0.5100
   1233 HZ3       -84.4560    1.9490  -40.7470 H        77 LYS   -0.5100
   1234 N         -80.5420   -3.4870  -36.0630 N.am     78 ILE   -0.4700
   1235 CA        -79.4820   -3.8390  -35.1260 C.3      78 ILE    0.3100
   1236 C         -78.6050   -4.9580  -35.6780 C.2      78 ILE    0.0700
   1237 O         -77.3820   -4.8360  -35.7010 O.2      78 ILE    0.0900
   1238 CB        -80.0640   -4.2870  -33.7670 C.3      78 ILE   -0.0900
   1239 CG1       -80.8300   -3.1430  -33.1020 C.3      78 ILE    0.0900
   1240 CG2       -78.9590   -4.7870  -32.8490 C.3      78 ILE   -0.2700
   1241 CD        -81.4690   -3.5210  -31.7840 C.3      78 ILE    0.0900
   1242 HN        -81.4680   -3.5010  -35.6940 H        78 ILE    0.0900
   1243 HA        -78.8540   -2.9710  -34.9940 H        78 ILE    0.0900
   1244 HB        -80.8000   -5.1020  -33.9330 H        78 ILE   -0.1800
   1245 HG11      -81.6270   -2.8020  -33.7960 H        78 ILE    0.0900
   1246 HG12      -80.1250   -2.3030  -32.9250 H        78 ILE    0.0900
   1247 HG21      -78.2180   -3.9780  -32.6680 H        78 ILE   -0.2700
   1248 HG22      -78.4360   -5.6470  -33.3190 H        78 ILE    0.0900
   1249 HG23      -79.3890   -5.0990  -31.8730 H        78 ILE    0.0900
   1250 HD1       -80.6870   -3.6770  -31.0100 H        78 ILE    0.0900
   1251 HD2       -82.0460   -4.4630  -31.8990 H        78 ILE    0.5100
   1252 HD3       -82.1460   -2.7070  -31.4440 H        78 ILE   -0.5100
   1253 N         -79.2380   -6.0340  -36.1350 N.am     79 VAL   -0.4700
   1254 CA        -78.5210   -7.2030  -36.6360 C.3      79 VAL    0.3100
   1255 C         -77.6000   -6.8800  -37.8120 C.2      79 VAL    0.0700
   1256 O         -76.3950   -7.1500  -37.7570 O.2      79 VAL    0.0900
   1257 CB        -79.4880   -8.3420  -37.0260 C.3      79 VAL   -0.0900
   1258 CG1       -78.7930   -9.3650  -37.9130 C.3      79 VAL    0.0900
   1259 CG2       -80.0450   -9.0110  -35.7790 C.3      79 VAL   -0.2700
   1260 HN        -80.2320   -6.0920  -36.1570 H        79 VAL    0.0900
   1261 HA        -77.8490   -7.5350  -35.8580 H        79 VAL    0.0900
   1262 HB        -80.3570   -7.9150  -37.5710 H        79 VAL    0.0900
   1263 HG11      -77.8300   -9.6760  -37.4550 H        79 VAL   -0.2700
   1264 HG12      -78.5850   -8.9230  -38.9100 H        79 VAL    0.0900
   1265 HG13      -79.4350  -10.2640  -38.0290 H        79 VAL    0.0900
   1266 HG21      -80.7420   -8.3230  -35.2560 H        79 VAL    0.0900
   1267 HG22      -79.2150   -9.2690  -35.0870 H        79 VAL    0.5100
   1268 HG23      -80.5990   -9.9310  -36.0590 H        79 VAL   -0.5100
   1269 N         -78.1590   -6.2950  -38.8720 N.am     80 ILE   -0.4700
   1270 CA        -77.3660   -5.9660  -40.0530 C.3      80 ILE    0.3100
   1271 C         -76.2450   -4.9830  -39.7200 C.2      80 ILE    0.0700
   1272 O         -75.0960   -5.1410  -40.1640 O.2      80 ILE    0.0900
   1273 CB        -78.2340   -5.3780  -41.1770 C.3      80 ILE   -0.0900
   1274 CG1       -79.3220   -6.3680  -41.5830 C.3      80 ILE    0.0900
   1275 CG2       -77.3810   -5.0180  -42.3830 C.3      80 ILE   -0.2700
   1276 CD        -80.1260   -5.9020  -42.7650 C.3      80 ILE    0.0900
   1277 HN        -79.1270   -6.0580  -38.9050 H        80 ILE    0.0900
   1278 HA        -76.8870   -6.8720  -40.3910 H        80 ILE    0.0900
   1279 HB        -78.7490   -4.4670  -40.8050 H        80 ILE   -0.1800
   1280 HG11      -80.0090   -6.5170  -40.7220 H        80 ILE    0.0900
   1281 HG12      -78.8460   -7.3390  -41.8350 H        80 ILE    0.0900
   1282 HG21      -76.8660   -5.9230  -42.7720 H        80 ILE   -0.2700
   1283 HG22      -76.6120   -4.2700  -42.0930 H        80 ILE    0.0900
   1284 HG23      -78.0220   -4.6010  -43.1890 H        80 ILE    0.0900
   1285 HD1       -79.7680   -6.4020  -43.6900 H        80 ILE    0.0900
   1286 HD2       -80.0140   -4.8040  -42.8890 H        80 ILE    0.5100
   1287 HD3       -81.1980   -6.1540  -42.6170 H        80 ILE   -0.5100
   1288 N         -76.5870   -3.9690  -38.9260 N.am     81 SER   -0.4700
   1289 CA        -75.6110   -2.9810  -38.4930 C.3      81 SER    0.3100
   1290 C         -74.4400   -3.6600  -37.7920 C.2      81 SER    0.0700
   1291 O         -73.2830   -3.3750  -38.0840 O.2      81 SER    0.0900
   1292 CB        -76.2630   -1.9550  -37.5650 C.3      81 SER    0.0500
   1293 OG        -75.4300   -0.8240  -37.3860 O.3      81 SER    0.0900
   1294 HN        -77.5190   -3.8430  -38.5940 H        81 SER    0.0900
   1295 HA        -75.2150   -2.4950  -39.3720 H        81 SER   -0.6600
   1296 HB1       -76.4490   -2.4180  -36.5730 H        81 SER    0.4300
   1297 HB2       -77.2270   -1.6190  -38.0030 H        81 SER    0.5100
   1298 HG1       -75.4300   -0.3590  -38.2260 H        81 SER   -0.5100
   1299 N         -74.7530   -4.5810  -36.8790 N.am     82 ILE   -0.4700
   1300 CA        -73.7350   -5.3470  -36.1680 C.3      82 ILE    0.3100
   1301 C         -72.8880   -6.1750  -37.1300 C.2      82 ILE    0.0700
   1302 O         -71.6760   -6.3000  -36.9530 O.2      82 ILE    0.0900
   1303 CB        -74.3660   -6.2630  -35.0940 C.3      82 ILE   -0.0900
   1304 CG1       -74.8680   -5.4330  -33.9120 C.3      82 ILE    0.0900
   1305 CG2       -73.3670   -7.2950  -34.5990 C.3      82 ILE   -0.2700
   1306 CD        -75.5650   -6.2470  -32.8460 C.3      82 ILE    0.0900
   1307 HN        -75.6990   -4.7870  -36.6400 H        82 ILE    0.0900
   1308 HA        -73.0560   -4.6460  -35.7070 H        82 ILE    0.0900
   1309 HB        -75.2450   -6.7840  -35.5290 H        82 ILE   -0.1800
   1310 HG11      -75.5780   -4.6690  -34.2940 H        82 ILE    0.0900
   1311 HG12      -73.9990   -4.9160  -33.4500 H        82 ILE    0.0900
   1312 HG21      -72.4130   -6.8000  -34.3180 H        82 ILE   -0.2700
   1313 HG22      -73.1590   -8.0360  -35.4010 H        82 ILE    0.0900
   1314 HG23      -73.7720   -7.8160  -33.7050 H        82 ILE    0.0900
   1315 HD1       -74.8290   -6.8840  -32.3090 H        82 ILE    0.0900
   1316 HD2       -76.3300   -6.9050  -33.3120 H        82 ILE    0.5100
   1317 HD3       -76.0520   -5.5720  -32.1100 H        82 ILE   -0.5100
   1318 N         -73.5290   -6.7300  -38.1540 N.am     83 ASP   -0.4700
   1319 CA        -72.8280   -7.5100  -39.1700 C.3      83 ASP    0.3100
   1320 C         -71.7370   -6.6680  -39.8320 C.2      83 ASP    0.0700
   1321 O         -70.5430   -7.0180  -39.8080 O.2      83 ASP    0.0900
   1322 CB        -73.8210   -8.0060  -40.2250 C.3      83 ASP   -0.2800
   1323 CG        -73.4770   -9.3850  -40.7520 C.2      83 ASP    0.0900
   1324 OD1       -73.1530  -10.2760  -39.9370 O.co2    83 ASP    0.0900
   1325 OD2       -73.5340   -9.5810  -41.9840 O.co2    83 ASP    0.6200
   1326 HN        -74.5140   -6.6390  -38.2750 H        83 ASP   -0.7600
   1327 HA        -72.3470   -8.3440  -38.6820 H        83 ASP   -0.7600
   1328 HB1       -73.8260   -7.2950  -41.0790 H        83 ASP    0.5100
   1329 HB2       -74.8360   -8.0450  -39.7760 H        83 ASP   -0.5100
   1330 N         -72.1520   -5.5370  -40.4050 N.am     84 TYR   -0.4700
   1331 CA        -71.2090   -4.6410  -41.0690 C.3      84 TYR    0.3100
   1332 C         -70.1260   -4.1070  -40.1280 C.2      84 TYR    0.0700
   1333 O         -68.9390   -4.0990  -40.4740 O.2      84 TYR    0.0900
   1334 CB        -71.9520   -3.4880  -41.7530 C.3      84 TYR   -0.1800
   1335 CG        -72.5350   -3.8710  -43.0940 C.ar     84 TYR    0.0900
   1336 CD1       -73.7720   -4.4980  -43.1830 C.ar     84 TYR    0.0900
   1337 CD2       -71.8450   -3.6090  -44.2720 C.ar     84 TYR    0.0000
   1338 CE1       -74.3060   -4.8540  -44.4100 C.ar     84 TYR   -0.1150
   1339 CE2       -72.3720   -3.9620  -45.5010 C.ar     84 TYR    0.1150
   1340 CZ        -73.6020   -4.5820  -45.5650 C.ar     84 TYR   -0.1150
   1341 OH        -74.1290   -4.9330  -46.7860 O.3      84 TYR    0.1150
   1342 HN        -73.1090   -5.2570  -40.4080 H        84 TYR    0.1100
   1343 HA        -70.6560   -5.2150  -41.7980 H        84 TYR   -0.5400
   1344 HB1       -71.2480   -2.6460  -41.9260 H        84 TYR    0.4300
   1345 HB2       -72.7920   -3.1560  -41.1080 H        84 TYR   -0.1150
   1346 HD1       -74.3250   -4.7140  -42.2810 H        84 TYR    0.1150
   1347 HD2       -70.8810   -3.1230  -44.2260 H        84 TYR   -0.1150
   1348 HE1       -75.2690   -5.3420  -44.4640 H        84 TYR    0.1150
   1349 HE2       -71.8220   -3.7510  -46.4070 H        84 TYR    0.5100
   1350 HH        -74.9800   -5.3490  -46.6330 H        84 TYR   -0.5100
   1351 N         -70.5410   -3.6760  -38.9370 N.am     85 TYR   -0.4700
   1352 CA        -69.6140   -3.1950  -37.9170 C.3      85 TYR    0.3100
   1353 C         -68.5530   -4.2280  -37.5870 C.2      85 TYR    0.0700
   1354 O         -67.3850   -3.8910  -37.4250 O.2      85 TYR    0.0900
   1355 CB        -70.3590   -2.8190  -36.6330 C.3      85 TYR   -0.1800
   1356 CG        -70.7670   -1.3680  -36.5530 C.ar     85 TYR    0.0900
   1357 CD1       -72.1040   -1.0010  -36.6250 C.ar     85 TYR    0.0900
   1358 CD2       -69.8180   -0.3650  -36.3970 C.ar     85 TYR    0.0000
   1359 CE1       -72.4880    0.3210  -36.5480 C.ar     85 TYR   -0.1150
   1360 CE2       -70.1920    0.9650  -36.3190 C.ar     85 TYR    0.1150
   1361 CZ        -71.5300    1.2980  -36.3950 C.ar     85 TYR   -0.1150
   1362 OH        -71.9280    2.6140  -36.3180 O.3      85 TYR    0.1150
   1363 HN        -71.5070   -3.6620  -38.6890 H        85 TYR    0.1100
   1364 HA        -69.1000   -2.3330  -38.3160 H        85 TYR   -0.5400
   1365 HB1       -69.7020   -3.0220  -35.7600 H        85 TYR    0.4300
   1366 HB2       -71.2880   -3.4240  -36.5610 H        85 TYR   -0.1150
   1367 HD1       -72.8570   -1.7650  -36.7440 H        85 TYR    0.1150
   1368 HD2       -68.7720   -0.6280  -36.3360 H        85 TYR   -0.1150
   1369 HE1       -73.5330    0.5880  -36.6060 H        85 TYR    0.1150
   1370 HE2       -69.4450    1.7350  -36.2000 H        85 TYR    0.5100
   1371 HH        -71.2180    3.1150  -35.9080 H        85 TYR   -0.5100
   1372 N         -68.9650   -5.4880  -37.4820 N.am     86 ASN   -0.4700
   1373 CA        -68.0290   -6.5700  -37.2240 C.3      86 ASN    0.3100
   1374 C         -67.0310   -6.6720  -38.3600 C.2      86 ASN    0.0700
   1375 O         -65.8140   -6.6340  -38.1360 O.2      86 ASN    0.0900
   1376 CB        -68.7690   -7.8990  -37.0470 C.3      86 ASN   -0.1800
   1377 CG        -67.8190   -9.0690  -36.8730 C.2      86 ASN    0.0900
   1378 ND2       -67.8520  -10.0260  -37.6670 N.am     86 ASN    0.0900
   1379 OD1       -66.9760   -9.0080  -35.8690 O.2      86 ASN    0.5500
   1380 HN        -69.9250   -5.7450  -37.5730 H        86 ASN   -0.5500
   1381 HA        -67.4770   -6.3270  -36.3280 H        86 ASN   -0.6200
   1382 HB1       -69.4000   -8.0840  -37.9420 H        86 ASN    0.3200
   1383 HB2       -69.4200   -7.8350  -36.1480 H        86 ASN    0.3000
   1384 HD21      -67.2230  -10.7960  -37.5490 H        86 ASN    0.5100
   1385 HD22      -68.5050  -10.0280  -38.4240 H        86 ASN   -0.5100
   1386 N         -67.5590   -6.7660  -39.5820 N.am     87 MET   -0.4700
   1387 CA        -66.7220   -6.8670  -40.7730 C.3      87 MET    0.3100
   1388 C         -65.6600   -5.7680  -40.8610 C.2      87 MET    0.0700
   1389 O         -64.5110   -6.0320  -41.2180 O.2      87 MET    0.0900
   1390 CB        -67.5880   -6.8600  -42.0360 C.3      87 MET   -0.1800
   1391 CG        -66.8000   -6.9120  -43.3320 C.3      87 MET    0.0900
   1392 SD        -67.8890   -7.1110  -44.7510 S.3      87 MET    0.0900
   1393 CE        -69.1070   -5.8470  -44.3900 C.3      87 MET   -0.1400
   1394 HN        -68.5440   -6.7700  -39.7350 H        87 MET    0.0900
   1395 HA        -66.1580   -7.7850  -40.7100 H        87 MET    0.0900
   1396 HB1       -68.2010   -5.9350  -42.0350 H        87 MET   -0.0900
   1397 HB2       -68.2640   -7.7410  -42.0010 H        87 MET   -0.2200
   1398 HG1       -66.0860   -7.7620  -43.2850 H        87 MET    0.0900
   1399 HG2       -66.2170   -5.9720  -43.4350 H        87 MET    0.0900
   1400 HE1       -68.6230   -4.8740  -44.1560 H        87 MET    0.0900
   1401 HE2       -69.7200   -6.1450  -43.5130 H        87 MET    0.5100
   1402 HE3       -69.7750   -5.6970  -45.2640 H        87 MET   -0.5100
   1403 N         -66.0380   -4.5390  -40.5180 N.am     88 PHE   -0.4700
   1404 CA        -65.1060   -3.4120  -40.5940 C.3      88 PHE    0.3100
   1405 C         -64.1330   -3.3290  -39.4170 C.2      88 PHE    0.0700
   1406 O         -62.9080   -3.3460  -39.5980 O.2      88 PHE    0.0900
   1407 CB        -65.8770   -2.0960  -40.7420 C.3      88 PHE   -0.1800
   1408 CG        -66.1250   -1.7010  -42.1650 C.ar     88 PHE    0.0900
   1409 CD1       -67.0140   -2.4140  -42.9500 C.ar     88 PHE    0.0900
   1410 CD2       -65.4660   -0.6150  -42.7210 C.ar     88 PHE    0.0000
   1411 CE1       -67.2360   -2.0520  -44.2600 C.ar     88 PHE   -0.1150
   1412 CE2       -65.6830   -0.2480  -44.0320 C.ar     88 PHE    0.1150
   1413 CZ        -66.5660   -0.9670  -44.8020 C.ar     88 PHE   -0.1150
   1414 HN        -66.9580   -4.3320  -40.1980 H        88 PHE    0.1150
   1415 HA        -64.4600   -3.5670  -41.4440 H        88 PHE   -0.1150
   1416 HB1       -65.2960   -1.2750  -40.2690 H        88 PHE    0.1150
   1417 HB2       -66.8680   -2.1930  -40.2490 H        88 PHE   -0.1150
   1418 HD1       -67.5370   -3.2610  -42.5320 H        88 PHE    0.1150
   1419 HD2       -64.7710   -0.0490  -42.1190 H        88 PHE   -0.1150
   1420 HE1       -67.9320   -2.6120  -44.8660 H        88 PHE    0.1150
   1421 HE2       -65.1630    0.6000  -44.4520 H        88 PHE    0.5100
   1422 HZ        -66.7370   -0.6850  -45.8300 H        88 PHE   -0.5100
   1423 N         -64.6880   -3.2360  -38.2110 N.am     89 THR   -0.4700
   1424 CA        -63.8920   -3.0910  -36.9970 C.3      89 THR    0.3100
   1425 C         -62.8930   -4.2270  -36.8020 C.2      89 THR    0.0700
   1426 O         -61.8020   -4.0040  -36.2780 O.2      89 THR    0.0900
   1427 CB        -64.7760   -2.9750  -35.7380 C.3      89 THR    0.1400
   1428 CG2       -65.4660   -1.6210  -35.6930 C.3      89 THR    0.0900
   1429 OG1       -65.7650   -4.0100  -35.7430 O.3      89 THR   -0.6600
   1430 HN        -65.6760   -3.2590  -38.0840 H        89 THR    0.4300
   1431 HA        -63.2860   -2.2050  -37.1060 H        89 THR   -0.2700
   1432 HB        -64.1490   -3.0800  -34.8270 H        89 THR    0.0900
   1433 HG1       -66.3780   -3.7870  -36.4470 H        89 THR    0.0900
   1434 HG21      -66.1080   -1.4900  -36.5900 H        89 THR    0.0900
   1435 HG22      -64.7060   -0.8100  -35.6790 H        89 THR    0.5100
   1436 HG23      -66.1050   -1.5510  -34.7860 H        89 THR   -0.5100
   1437 N         -63.2570   -5.4390  -37.2190 N.am     90 SER   -0.4700
   1438 CA        -62.3350   -6.5670  -37.1060 C.3      90 SER    0.3100
   1439 C         -61.0350   -6.3210  -37.8650 C.2      90 SER    0.0700
   1440 O         -59.9480   -6.2820  -37.2770 O.2      90 SER    0.0900
   1441 CB        -62.9860   -7.8650  -37.5960 C.3      90 SER    0.0500
   1442 OG        -64.0250   -8.2790  -36.7270 O.3      90 SER    0.0900
   1443 HN        -64.1500   -5.6280  -37.6180 H        90 SER    0.0900
   1444 HA        -62.0520   -6.6620  -36.0670 H        90 SER   -0.6600
   1445 HB1       -62.2200   -8.6700  -37.6410 H        90 SER    0.4300
   1446 HB2       -63.4140   -7.7050  -38.6090 H        90 SER    0.5100
   1447 HG1       -64.7900   -7.7460  -36.9560 H        90 SER   -0.5100
   1448 N         -61.1510   -6.1380  -39.1790 N.am     91 ILE   -0.4700
   1449 CA        -59.9780   -5.9660  -40.0220 C.3      91 ILE    0.3100
   1450 C         -59.2500   -4.6470  -39.7530 C.2      91 ILE    0.0700
   1451 O         -58.0260   -4.5700  -39.8880 O.2      91 ILE    0.0900
   1452 CB        -60.3120   -6.1350  -41.5230 C.3      91 ILE   -0.0900
   1453 CG1       -59.0290   -6.2850  -42.3450 C.3      91 ILE    0.0900
   1454 CG2       -61.1780   -4.9810  -42.0260 C.3      91 ILE   -0.2700
   1455 CD        -59.2510   -6.8660  -43.7260 C.3      91 ILE    0.0900
   1456 HN        -62.0350   -6.1110  -39.6370 H        91 ILE    0.0900
   1457 HA        -59.2470   -6.7030  -39.7210 H        91 ILE    0.0900
   1458 HB        -60.8570   -7.0920  -41.6720 H        91 ILE   -0.1800
   1459 HG11      -58.3320   -6.9480  -41.7910 H        91 ILE    0.0900
   1460 HG12      -58.5610   -5.2830  -42.4550 H        91 ILE    0.0900
   1461 HG21      -60.5830   -4.0440  -42.0630 H        91 ILE   -0.2700
   1462 HG22      -62.0390   -4.8280  -41.3410 H        91 ILE    0.0900
   1463 HG23      -61.5500   -5.2050  -43.0490 H        91 ILE    0.0900
   1464 HD1       -59.9340   -6.2130  -44.3100 H        91 ILE    0.0900
   1465 HD2       -59.7110   -7.8750  -43.6420 H        91 ILE    0.5100
   1466 HD3       -58.2830   -6.9400  -44.2660 H        91 ILE   -0.5100
   1467 N         -59.9890   -3.6150  -39.3510 N.am     92 PHE   -0.4700
   1468 CA        -59.3520   -2.3620  -38.9560 C.3      92 PHE    0.3100
   1469 C         -58.4890   -2.5780  -37.7120 C.2      92 PHE    0.0700
   1470 O         -57.3780   -2.0500  -37.6080 O.2      92 PHE    0.0900
   1471 CB        -60.3880   -1.2630  -38.7010 C.3      92 PHE   -0.1800
   1472 CG        -60.9400   -0.6380  -39.9540 C.ar     92 PHE    0.0900
   1473 CD1       -60.6130   -1.1360  -41.2060 C.ar     92 PHE    0.0900
   1474 CD2       -61.7790    0.4630  -39.8770 C.ar     92 PHE    0.0000
   1475 CE1       -61.1210   -0.5560  -42.3550 C.ar     92 PHE   -0.1150
   1476 CE2       -62.2880    1.0490  -41.0230 C.ar     92 PHE    0.1150
   1477 CZ        -61.9580    0.5380  -42.2620 C.ar     92 PHE   -0.1150
   1478 HN        -60.9840   -3.6490  -39.3020 H        92 PHE    0.1150
   1479 HA        -58.6830   -2.0660  -39.7500 H        92 PHE   -0.1150
   1480 HB1       -59.9190   -0.4490  -38.1090 H        92 PHE    0.1150
   1481 HB2       -61.2480   -1.6940  -38.1440 H        92 PHE   -0.1150
   1482 HD1       -59.9520   -1.9870  -41.2850 H        92 PHE    0.1150
   1483 HD2       -62.0380    0.8700  -38.9110 H        92 PHE   -0.1150
   1484 HE1       -60.8640   -0.9590  -43.3240 H        92 PHE    0.1150
   1485 HE2       -62.9430    1.9040  -40.9480 H        92 PHE    0.5100
   1486 HZ        -62.3540    0.9940  -43.1580 H        92 PHE   -0.5100
   1487 N         -59.0070   -3.3690  -36.7740 N.am     93 THR   -0.4700
   1488 CA        -58.2780   -3.7010  -35.5570 C.3      93 THR    0.3100
   1489 C         -57.0370   -4.5240  -35.8850 C.2      93 THR    0.0700
   1490 O         -55.9800   -4.3320  -35.2860 O.2      93 THR    0.0900
   1491 CB        -59.1600   -4.4680  -34.5540 C.3      93 THR    0.1400
   1492 CG2       -58.3770   -4.8030  -33.2930 C.3      93 THR    0.0900
   1493 OG1       -60.2900   -3.6640  -34.2000 O.3      93 THR   -0.6600
   1494 HN        -59.9160   -3.7680  -36.8620 H        93 THR    0.4300
   1495 HA        -57.9330   -2.7780  -35.1170 H        93 THR   -0.2700
   1496 HB        -59.5180   -5.4150  -35.0120 H        93 THR    0.0900
   1497 HG1       -60.9780   -3.8810  -34.8340 H        93 THR    0.0900
   1498 HG21      -57.8700   -3.8940  -32.9060 H        93 THR    0.0900
   1499 HG22      -57.6070   -5.5710  -33.5180 H        93 THR    0.5100
   1500 HG23      -59.0670   -5.1850  -32.5100 H        93 THR   -0.5100
   1501 N         -57.1670   -5.4360  -36.8480 N.am     94 LEU   -0.4700
   1502 CA        -56.0160   -6.1980  -37.3200 C.3      94 LEU    0.3100
   1503 C         -54.9610   -5.2690  -37.9150 C.2      94 LEU    0.0700
   1504 O         -53.7580   -5.4810  -37.7430 O.2      94 LEU    0.0900
   1505 CB        -56.4470   -7.2380  -38.3550 C.3      94 LEU   -0.1800
   1506 CG        -57.3220   -8.3800  -37.8400 C.3      94 LEU    0.0900
   1507 CD1       -57.7370   -9.2770  -38.9890 C.3      94 LEU    0.0900
   1508 CD2       -56.5900   -9.1800  -36.7710 C.3      94 LEU   -0.0900
   1509 HN        -58.0420   -5.6370  -37.2810 H        94 LEU    0.0900
   1510 HA        -55.5630   -6.6820  -36.4680 H        94 LEU   -0.2700
   1511 HB1       -55.5290   -7.6830  -38.7940 H        94 LEU    0.0900
   1512 HB2       -57.0090   -6.7120  -39.1550 H        94 LEU    0.0900
   1513 HG        -58.2270   -7.9610  -37.3510 H        94 LEU    0.0900
   1514 HD11      -56.8380   -9.7080  -39.4820 H        94 LEU   -0.2700
   1515 HD12      -58.3060   -8.6900  -39.7410 H        94 LEU    0.0900
   1516 HD13      -58.3660  -10.1100  -38.6110 H        94 LEU    0.0900
   1517 HD21      -56.3280   -8.5220  -35.9140 H        94 LEU    0.0900
   1518 HD22      -55.6540   -9.6050  -37.1910 H        94 LEU    0.5100
   1519 HD23      -57.2410  -10.0010  -36.4010 H        94 LEU   -0.5100
   1520 N         -55.4230   -4.2310  -38.6110 N.am     95 CYS   -0.4700
   1521 CA        -54.5300   -3.2250  -39.1700 C.3      95 CYS    0.3100
   1522 C         -53.7590   -2.4860  -38.0910 C.2      95 CYS    0.0700
   1523 O         -52.5290   -2.4100  -38.1350 O.2      95 CYS    0.0900
   1524 CB        -55.3110   -2.2190  -40.0130 C.3      95 CYS   -0.1100
   1525 SG        -55.6030   -2.7740  -41.6870 S.3      95 CYS    0.0900
   1526 HN        -56.3970   -4.0960  -38.7790 H        95 CYS    0.0900
   1527 HA        -53.7950   -3.7320  -39.7770 H        95 CYS   -0.2300
   1528 HB1       -54.7400   -1.2670  -40.0380 H        95 CYS    0.1600
   1529 HB2       -56.2860   -2.0290  -39.5160 H        95 CYS    0.5100
   1530 HG1       -56.4670   -3.7180  -41.3470 H        95 CYS   -0.5100
   1531 N         -54.4850   -1.9370  -37.1220 N.am     96 THR   -0.4700
   1532 CA        -53.8630   -1.2170  -36.0170 C.3      96 THR    0.3100
   1533 C         -52.9220   -2.1270  -35.2310 C.2      96 THR    0.0700
   1534 O         -51.9310   -1.6680  -34.6640 O.2      96 THR    0.0900
   1535 CB        -54.9190   -0.6190  -35.0750 C.3      96 THR    0.1400
   1536 CG2       -55.7920    0.3700  -35.8280 C.3      96 THR    0.0900
   1537 OG1       -55.7440   -1.6620  -34.5460 O.3      96 THR   -0.6600
   1538 HN        -55.4800   -1.9930  -37.1070 H        96 THR    0.4300
   1539 HA        -53.2510   -0.4330  -36.4360 H        96 THR   -0.2700
   1540 HB        -54.4180   -0.0930  -34.2330 H        96 THR    0.0900
   1541 HG1       -55.1880   -2.1610  -33.9430 H        96 THR    0.0900
   1542 HG21      -56.3110   -0.1400  -36.6670 H        96 THR    0.0900
   1543 HG22      -55.1660    1.1880  -36.2430 H        96 THR    0.5100
   1544 HG23      -56.5580    0.7960  -35.1440 H        96 THR   -0.5100
   1545 N         -53.2320   -3.4200  -35.2070 N.am     97 MET   -0.4700
   1546 CA        -52.3730   -4.4040  -34.5630 C.3      97 MET    0.3100
   1547 C         -51.0710   -4.6040  -35.3260 C.2      97 MET    0.0700
   1548 O         -49.9990   -4.6850  -34.7280 O.2      97 MET    0.0900
   1549 CB        -53.1090   -5.7360  -34.3930 C.3      97 MET   -0.1800
   1550 CG        -53.6420   -5.9550  -32.9900 C.3      97 MET    0.0900
   1551 SD        -54.9620   -7.1770  -32.8720 S.3      97 MET    0.0900
   1552 CE        -54.0720   -8.6930  -33.2060 C.3      97 MET   -0.1400
   1553 HN        -54.0630   -3.7740  -35.6290 H        97 MET    0.0900
   1554 HA        -52.0810   -4.0130  -33.5990 H        97 MET    0.0900
   1555 HB1       -52.4070   -6.5630  -34.6390 H        97 MET   -0.0900
   1556 HB2       -53.9600   -5.7640  -35.1040 H        97 MET   -0.2200
   1557 HG1       -54.0170   -4.9820  -32.6100 H        97 MET    0.0900
   1558 HG2       -52.7960   -6.2770  -32.3480 H        97 MET    0.0900
   1559 HE1       -52.9750   -8.5240  -33.2130 H        97 MET    0.0900
   1560 HE2       -54.3630   -9.0970  -34.1990 H        97 MET    0.5100
   1561 HE3       -54.2970   -9.4510  -32.4260 H        97 MET   -0.5100
   1562 N         -51.1670   -4.6830  -36.6540 N.am     98 SER   -0.4700
   1563 CA        -49.9780   -4.8170  -37.4890 C.3      98 SER    0.3100
   1564 C         -49.0940   -3.5770  -37.3980 C.2      98 SER    0.0700
   1565 O         -47.8640   -3.6760  -37.3270 O.2      98 SER    0.0900
   1566 CB        -50.3660   -5.0950  -38.9440 C.3      98 SER    0.0500
   1567 OG        -50.9770   -6.3680  -39.0740 O.3      98 SER    0.0900
   1568 HN        -52.0420   -4.6540  -37.1290 H        98 SER    0.0900
   1569 HA        -49.3850   -5.6300  -37.0980 H        98 SER   -0.6600
   1570 HB1       -49.4560   -5.0710  -39.5830 H        98 SER    0.4300
   1571 HB2       -51.0830   -4.3210  -39.2930 H        98 SER    0.5100
   1572 HG1       -51.8340   -6.2950  -38.6490 H        98 SER   -0.5100
   1573 N         -49.7270   -2.4050  -37.3910 N.am     99 VAL   -0.4700
   1574 CA        -49.0110   -1.1460  -37.2490 C.3      99 VAL    0.3100
   1575 C         -48.3130   -1.0620  -35.8950 C.2      99 VAL    0.0700
   1576 O         -47.1350   -0.7140  -35.8170 O.2      99 VAL    0.0900
   1577 CB        -49.9510    0.0640  -37.4190 C.3      99 VAL   -0.0900
   1578 CG1       -49.2750    1.3440  -36.9460 C.3      99 VAL    0.0900
   1579 CG2       -50.3940    0.1950  -38.8690 C.3      99 VAL   -0.2700
   1580 HN        -50.7180   -2.3380  -37.4840 H        99 VAL    0.0900
   1581 HA        -48.2350   -1.1210  -37.9980 H        99 VAL    0.0900
   1582 HB        -50.8770   -0.1020  -36.8260 H        99 VAL    0.0900
   1583 HG11      -48.2670    1.4360  -37.4060 H        99 VAL   -0.2700
   1584 HG12      -49.1600    1.3260  -35.8420 H        99 VAL    0.0900
   1585 HG13      -49.8820    2.2260  -37.2450 H        99 VAL    0.0900
   1586 HG21      -50.9340   -0.7230  -39.1880 H        99 VAL    0.0900
   1587 HG22      -49.5070    0.3290  -39.5250 H        99 VAL    0.5100
   1588 HG23      -51.0760    1.0640  -38.9800 H        99 VAL   -0.5100
   1589 N         -49.0420   -1.3910  -34.8300 N.am    100 ASP   -0.4700
   1590 CA        -48.4910   -1.3480  -33.4810 C.3     100 ASP    0.3100
   1591 C         -47.3420   -2.3370  -33.3140 C.2     100 ASP    0.0700
   1592 O         -46.3670   -2.0640  -32.6100 O.2     100 ASP    0.0900
   1593 CB        -49.5860   -1.6250  -32.4490 C.3     100 ASP   -0.2800
   1594 CG        -49.0750   -1.5570  -31.0230 C.2     100 ASP    0.0900
   1595 OD1       -48.7370   -0.4440  -30.5650 O.co2   100 ASP    0.0900
   1596 OD2       -49.0240   -2.6130  -30.3580 O.co2   100 ASP    0.6200
   1597 HN        -49.9920   -1.6800  -34.9070 H       100 ASP   -0.7600
   1598 HA        -48.0660   -0.3690  -33.3220 H       100 ASP   -0.7600
   1599 HB1       -50.0010   -2.6400  -32.6260 H       100 ASP    0.5100
   1600 HB2       -50.3960   -0.8750  -32.5700 H       100 ASP   -0.5100
   1601 N         -47.4600   -3.4880  -33.9710 N.am    101 ARG   -0.4700
   1602 CA        -46.4080   -4.4900  -33.9620 C.3     101 ARG    0.3100
   1603 C         -45.1640   -3.9270  -34.6380 C.2     101 ARG    0.0700
   1604 O         -44.0510   -3.9840  -34.0950 O.2     101 ARG    0.0900
   1605 CB        -46.8810   -5.7480  -34.7000 C.3     101 ARG   -0.1800
   1606 CG        -46.4220   -7.0550  -34.0770 C.3     101 ARG    0.0900
   1607 CD        -46.9140   -7.1880  -32.6440 C.3     101 ARG    0.0900
   1608 NE        -45.8120   -7.1360  -31.6810 N.pl3   101 ARG   -0.1800
   1609 CZ        -45.8310   -6.4200  -30.5620 C.cat   101 ARG    0.0900
   1610 NH1       -46.8950   -5.6910  -30.2540 N.pl3   101 ARG    0.0900
   1611 NH2       -44.7840   -6.4350  -29.7470 N.pl3   101 ARG    0.2000
   1612 HN        -48.2760   -3.7160  -34.4990 H       101 ARG    0.0900
   1613 HA        -46.1690   -4.7220  -32.9350 H       101 ARG    0.0900
   1614 HB1       -46.5000   -5.7050  -35.7420 H       101 ARG   -0.7000
   1615 HB2       -47.9900   -5.7430  -34.7210 H       101 ARG    0.4400
   1616 HG1       -45.3110   -7.0920  -34.0860 H       101 ARG    0.6400
   1617 HG2       -46.8140   -7.9020  -34.6780 H       101 ARG   -0.8000
   1618 HD1       -47.4300   -8.1630  -32.5150 H       101 ARG    0.4600
   1619 HD2       -47.6090   -6.3540  -32.4080 H       101 ARG    0.4600
   1620 HE        -44.9930   -7.6740  -31.8790 H       101 ARG   -0.8000
   1621 HH11      -47.7390   -5.7910  -30.7810 H       101 ARG    0.4600
   1622 HH12      -46.8520   -5.0400  -29.4960 H       101 ARG    0.4600
   1623 HH21      -43.9810   -6.9850  -29.9750 H       101 ARG    0.5100
   1624 HH22      -44.7980   -5.8960  -28.9050 H       101 ARG   -0.5100
   1625 N         -45.3700   -3.3660  -35.8280 N.am    102 TYR   -0.4700
   1626 CA        -44.3010   -2.7360  -36.5990 C.3     102 TYR    0.3100
   1627 C         -43.5800   -1.6460  -35.8090 C.2     102 TYR    0.0700
   1628 O         -42.3580   -1.5270  -35.8750 O.2     102 TYR    0.0900
   1629 CB        -44.8630   -2.1680  -37.9070 C.3     102 TYR   -0.1800
   1630 CG        -44.0190   -1.0660  -38.5050 C.ar    102 TYR    0.0900
   1631 CD1       -42.8250   -1.3550  -39.1510 C.ar    102 TYR    0.0900
   1632 CD2       -44.4190    0.2650  -38.4250 C.ar    102 TYR    0.0000
   1633 CE1       -42.0490   -0.3510  -39.6970 C.ar    102 TYR   -0.1150
   1634 CE2       -43.6500    1.2760  -38.9700 C.ar    102 TYR    0.1150
   1635 CZ        -42.4640    0.9620  -39.6040 C.ar    102 TYR   -0.1150
   1636 OH        -41.6960    1.9660  -40.1470 O.3     102 TYR    0.1150
   1637 HN        -46.2730   -3.3480  -36.2480 H       102 TYR    0.1100
   1638 HA        -43.5480   -3.4820  -36.8040 H       102 TYR   -0.5400
   1639 HB1       -45.8720   -1.7420  -37.7180 H       102 TYR    0.4300
   1640 HB2       -44.9260   -2.9800  -38.6610 H       102 TYR   -0.1150
   1641 HD1       -42.4970   -2.3800  -39.2260 H       102 TYR    0.1150
   1642 HD2       -45.3450    0.5110  -37.9280 H       102 TYR   -0.1150
   1643 HE1       -41.1200   -0.5930  -40.1930 H       102 TYR    0.1150
   1644 HE2       -43.9730    2.3050  -38.9000 H       102 TYR    0.5100
   1645 HH        -42.2110    2.7770  -40.1270 H       102 TYR   -0.5100
   1646 N         -44.3460   -0.8480  -35.0680 N.am    103 ILE   -0.4700
   1647 CA        -43.7850    0.2090  -34.2390 C.3     103 ILE    0.3100
   1648 C         -42.9620   -0.3780  -33.1020 C.2     103 ILE    0.0700
   1649 O         -41.8100    0.0070  -32.8910 O.2     103 ILE    0.0900
   1650 CB        -44.8910    1.0910  -33.6370 C.3     103 ILE   -0.0900
   1651 CG1       -45.5750    1.9110  -34.7350 C.3     103 ILE    0.0900
   1652 CG2       -44.3210    2.0090  -32.5680 C.3     103 ILE   -0.2700
   1653 CD        -46.7820    2.6800  -34.2540 C.3     103 ILE    0.0900
   1654 HN        -45.3390   -0.9390  -35.0490 H       103 ILE    0.0900
   1655 HA        -43.1310    0.8030  -34.8580 H       103 ILE    0.0900
   1656 HB        -45.6740    0.4440  -33.1860 H       103 ILE   -0.1800
   1657 HG11      -45.8940    1.2210  -35.5430 H       103 ILE    0.0900
   1658 HG12      -44.8390    2.6320  -35.1470 H       103 ILE    0.0900
   1659 HG21      -43.5410    2.6690  -33.0070 H       103 ILE   -0.2700
   1660 HG22      -43.8580    1.4050  -31.7570 H       103 ILE    0.0900
   1661 HG23      -45.1270    2.6460  -32.1450 H       103 ILE    0.0900
   1662 HD1       -46.5120    3.7430  -34.0740 H       103 ILE    0.0900
   1663 HD2       -47.1550    2.2430  -33.3030 H       103 ILE    0.5100
   1664 HD3       -47.5840    2.6430  -35.0220 H       103 ILE   -0.5100
   1665 N         -43.5650   -1.3180  -32.3750 N.am    104 ALA   -0.4700
   1666 CA        -42.9270   -1.9540  -31.2280 C.3     104 ALA    0.3100
   1667 C         -41.5930   -2.5760  -31.6090 C.2     104 ALA    0.0700
   1668 O         -40.6310   -2.5430  -30.8420 O.2     104 ALA    0.0900
   1669 CB        -43.8460   -3.0110  -30.6380 C.3     104 ALA   -0.2700
   1670 HN        -44.4870   -1.6320  -32.5860 H       104 ALA    0.0900
   1671 HA        -42.7130   -1.1900  -30.4960 H       104 ALA    0.0900
   1672 HB1       -43.7880   -3.9450  -31.2360 H       104 ALA    0.0900
   1673 HB2       -44.8960   -2.6480  -30.6470 H       104 ALA    0.5100
   1674 HB3       -43.5390   -3.2390  -29.5940 H       104 ALA   -0.5100
   1675 N         -41.5350   -3.1440  -32.8080 N.am    105 VAL   -0.4700
   1676 CA        -40.3120   -3.7990  -33.2510 C.3     105 VAL    0.3100
   1677 C         -39.2840   -2.8380  -33.8520 C.2     105 VAL    0.0700
   1678 O         -38.1190   -2.8320  -33.4520 O.2     105 VAL    0.0900
   1679 CB        -40.6140   -4.9140  -34.2650 C.3     105 VAL   -0.0900
   1680 CG1       -39.3260   -5.4390  -34.8640 C.3     105 VAL    0.0900
   1681 CG2       -41.3940   -6.0380  -33.6030 C.3     105 VAL   -0.2700
   1682 HN        -42.3040   -3.1490  -33.4430 H       105 VAL    0.0900
   1683 HA        -39.8210   -4.2080  -32.3820 H       105 VAL    0.0900
   1684 HB        -41.2610   -4.5140  -35.0740 H       105 VAL    0.0900
   1685 HG11      -38.5410   -5.5110  -34.0810 H       105 VAL   -0.2700
   1686 HG12      -38.9700   -4.7500  -35.6590 H       105 VAL    0.0900
   1687 HG13      -39.4930   -6.4500  -35.2930 H       105 VAL    0.0900
   1688 HG21      -42.3570   -5.6510  -33.2050 H       105 VAL    0.0900
   1689 HG22      -40.8070   -6.4620  -32.7600 H       105 VAL    0.5100
   1690 HG23      -41.6130   -6.8350  -34.3450 H       105 VAL   -0.5100
   1691 N         -39.7150   -2.0260  -34.8130 N.am    106 CYS   -0.4700
   1692 CA        -38.7920   -1.2110  -35.5980 C.3     106 CYS    0.3100
   1693 C         -38.4530    0.1500  -34.9900 C.2     106 CYS    0.0700
   1694 O         -37.5060    0.8090  -35.4230 O.2     106 CYS    0.0900
   1695 CB        -39.3210   -1.0320  -37.0250 C.3     106 CYS   -0.1100
   1696 SG        -39.4910   -2.5790  -37.9450 S.3     106 CYS    0.0900
   1697 HN        -40.6810   -1.9370  -35.0390 H       106 CYS    0.0900
   1698 HA        -37.8330   -1.7080  -35.6130 H       106 CYS   -0.2300
   1699 HB1       -38.6250   -0.3600  -37.5710 H       106 CYS    0.1600
   1700 HB2       -40.3120   -0.5340  -36.9660 H       106 CYS    0.5100
   1701 HG1       -40.5120   -3.0280  -37.2290 H       106 CYS   -0.5100
   1702 N         -39.2200    0.5780  -33.9880 N.am    107 HSE   -0.4700
   1703 CA        -38.9530    1.8580  -33.3340 C.3     107 HSE    0.3100
   1704 C         -39.1420    1.8010  -31.8210 C.2     107 HSE    0.0700
   1705 O         -40.0280    2.4650  -31.2910 O.2     107 HSE    0.0900
   1706 CB        -39.8540    2.9520  -33.9140 C.3     107 HSE   -0.0800
   1707 CG        -39.6260    3.2190  -35.3710 C.ar    107 HSE    0.0900
   1708 CD2       -40.4190    3.0270  -36.4450 C.ar    107 HSE    0.0900
   1709 ND1       -38.4530    3.7680  -35.8440 N.ar    107 HSE   -0.7000
   1710 CE1       -38.5340    3.8920  -37.1600 C.ar    107 HSE    0.2200
   1711 NE2       -39.7230    3.4500  -37.5510 N.ar    107 HSE    0.2500
   1712 HN        -39.9960    0.0550  -33.6460 H       107 HSE    0.1300
   1713 HA        -37.9140    2.1030  -33.4920 H       107 HSE   -0.3600
   1714 HB1       -39.6710    3.8940  -33.3560 H       107 HSE    0.3200
   1715 HB2       -40.9140    2.6480  -33.7790 H       107 HSE   -0.0500
   1716 HD2       -41.4220    2.6200  -36.4940 H       107 HSE    0.0900
   1717 HE1       -37.7710    4.2880  -37.8300 H       107 HSE    0.5100
   1718 HE2       -40.0670    3.4220  -38.4890 H       107 HSE   -0.5100
   1719 N         -38.2840    1.0400  -31.1180 N.am    108 PRO   -0.2900
   1720 CA        -38.4220    0.8020  -29.6730 C.3     108 PRO    0.0000
   1721 C         -38.3920    2.0760  -28.8270 C.2     108 PRO    0.0900
   1722 O         -39.2200    2.2410  -27.9220 O.2     108 PRO    0.0900
   1723 CB        -37.2110   -0.0790  -29.3440 C.3     108 PRO    0.0200
   1724 CG        -36.2260    0.1980  -30.4330 C.3     108 PRO    0.0900
   1725 CD        -37.0520    0.4370  -31.6580 C.3     108 PRO   -0.1800
   1726 HA        -39.3790    0.3540  -29.4560 H       108 PRO    0.0900
   1727 HB1       -37.4970   -1.1530  -29.3340 H       108 PRO    0.0900
   1728 HB2       -36.7880    0.1880  -28.3520 H       108 PRO   -0.1800
   1729 HG1       -35.6150    1.0930  -30.1900 H       108 PRO    0.0900
   1730 HG2       -35.5490   -0.6710  -30.5790 H       108 PRO    0.0900
   1731 HD1       -36.5550    1.1430  -32.3550 H       108 PRO    0.5100
   1732 HD2       -37.2900   -0.5110  -32.1830 H       108 PRO   -0.5100
   1733 N         -37.4480    2.9680  -29.1210 N.am    109 VAL   -0.4700
   1734 CA        -37.3100    4.2130  -28.3770 C.3     109 VAL    0.3100
   1735 C         -38.5480    5.0890  -28.5510 C.2     109 VAL    0.0700
   1736 O         -39.0420    5.6820  -27.5950 O.2     109 VAL    0.0900
   1737 CB        -36.0540    4.9930  -28.8040 C.3     109 VAL   -0.0900
   1738 CG1       -35.8160    6.1650  -27.8650 C.3     109 VAL    0.0900
   1739 CG2       -34.8410    4.0740  -28.8290 C.3     109 VAL   -0.2700
   1740 HN        -36.7950    2.8240  -29.8610 H       109 VAL    0.0900
   1741 HA        -37.2540    3.9670  -27.3280 H       109 VAL    0.0900
   1742 HB        -36.1900    5.3720  -29.8400 H       109 VAL    0.0900
   1743 HG11      -35.6720    5.7980  -26.8260 H       109 VAL   -0.2700
   1744 HG12      -36.6930    6.8480  -27.8820 H       109 VAL    0.0900
   1745 HG13      -34.9040    6.7200  -28.1750 H       109 VAL    0.0900
   1746 HG21      -34.9250    3.3520  -29.6690 H       109 VAL    0.0900
   1747 HG22      -34.7790    3.5040  -27.8780 H       109 VAL    0.5100
   1748 HG23      -33.9150    4.6720  -28.9670 H       109 VAL   -0.5100
   1749 N         -39.0540    5.1650  -29.7780 N.am    110 LYS   -0.4700
   1750 CA        -40.3060    5.8620  -30.0320 C.3     110 LYS    0.3100
   1751 C         -41.4800    5.0580  -29.4970 C.2     110 LYS    0.0700
   1752 O         -42.4980    5.6230  -29.1000 O.2     110 LYS    0.0900
   1753 CB        -40.5000    6.1180  -31.5260 C.3     110 LYS   -0.1800
   1754 CG        -39.8450    7.3840  -32.0310 C.3     110 LYS    0.0900
   1755 CD        -39.9010    7.4310  -33.5440 C.3     110 LYS    0.0900
   1756 CE        -38.8390    8.3570  -34.0970 C.3     110 LYS   -0.1800
   1757 NZ        -38.2830    7.8530  -35.3840 N.4     110 LYS    0.0900
   1758 HN        -38.6050    4.7550  -30.5690 H       110 LYS    0.0900
   1759 HA        -40.2820    6.7970  -29.4920 H       110 LYS   -0.1800
   1760 HB1       -41.5890    6.1820  -31.7310 H       110 LYS    0.0900
   1761 HB2       -40.0780    5.2570  -32.0860 H       110 LYS    0.0900
   1762 HG1       -38.7850    7.4100  -31.6990 H       110 LYS    0.2100
   1763 HG2       -40.3740    8.2670  -31.6130 H       110 LYS    0.0500
   1764 HD1       -40.9020    7.7920  -33.8630 H       110 LYS    0.0500
   1765 HD2       -39.7420    6.4090  -33.9490 H       110 LYS   -0.3000
   1766 HE1       -37.9990    8.4380  -33.3740 H       110 LYS    0.3300
   1767 HE2       -39.2780    9.3600  -34.2870 H       110 LYS    0.3300
   1768 HZ1       -39.0470    7.7760  -36.0850 H       110 LYS    0.3300
   1769 HZ2       -37.8550    6.9170  -35.2330 H       110 LYS    0.5100
   1770 HZ3       -37.5590    8.5140  -35.7310 H       110 LYS   -0.5100
   1771 N         -41.3340    3.7350  -29.4880 N.am    111 ALA   -0.4700
   1772 CA        -42.3980    2.8490  -29.0350 C.3     111 ALA    0.3100
   1773 C         -42.7470    3.0820  -27.5760 C.2     111 ALA    0.0700
   1774 O         -43.9210    3.1390  -27.2170 O.2     111 ALA    0.0900
   1775 CB        -42.0270    1.3880  -29.2590 C.3     111 ALA   -0.2700
   1776 HN        -40.4940    3.2920  -29.7920 H       111 ALA    0.0900
   1777 HA        -43.2940    3.0950  -29.5870 H       111 ALA    0.0900
   1778 HB1       -41.1010    1.1390  -28.6970 H       111 ALA    0.0900
   1779 HB2       -41.8460    1.2050  -30.3400 H       111 ALA    0.5100
   1780 HB3       -42.8460    0.7290  -28.9010 H       111 ALA   -0.5100
   1781 N         -41.7280    3.2290  -26.7310 N.am    112 LEU   -0.4700
   1782 CA        -41.9700    3.3860  -25.2970 C.3     112 LEU    0.3100
   1783 C         -42.7820    4.6360  -24.9450 C.2     112 LEU    0.0700
   1784 O         -43.3760    4.7160  -23.8700 O.2     112 LEU    0.0900
   1785 CB        -40.6540    3.3430  -24.5090 C.3     112 LEU   -0.1800
   1786 CG        -39.5980    4.4270  -24.7350 C.3     112 LEU    0.0900
   1787 CD1       -39.7900    5.6070  -23.7890 C.3     112 LEU    0.0900
   1788 CD2       -38.1990    3.8450  -24.5940 C.3     112 LEU   -0.0900
   1789 HN        -40.7780    3.2380  -27.0290 H       112 LEU    0.0900
   1790 HA        -42.6220    2.5860  -24.9810 H       112 LEU   -0.2700
   1791 HB1       -40.1730    2.3700  -24.7360 H       112 LEU    0.0900
   1792 HB2       -40.9220    3.3720  -23.4330 H       112 LEU    0.0900
   1793 HG        -39.6690    4.7890  -25.7840 H       112 LEU    0.0900
   1794 HD11      -39.7110    5.2660  -22.7340 H       112 LEU   -0.2700
   1795 HD12      -40.7940    6.0560  -23.9420 H       112 LEU    0.0900
   1796 HD13      -39.0060    6.3720  -23.9730 H       112 LEU    0.0900
   1797 HD21      -38.0440    3.0370  -25.3410 H       112 LEU    0.0900
   1798 HD22      -38.0680    3.4180  -23.5770 H       112 LEU    0.5100
   1799 HD23      -37.4400    4.6380  -24.7680 H       112 LEU   -0.5100
   1800 N         -42.8140    5.6070  -25.8560 N.am    113 ASP   -0.4700
   1801 CA        -43.5490    6.8450  -25.6230 C.3     113 ASP    0.3100
   1802 C         -45.0580    6.7130  -25.8270 C.2     113 ASP    0.0700
   1803 O         -45.8380    6.9990  -24.9190 O.2     113 ASP    0.0900
   1804 CB        -42.9960    7.9800  -26.4910 C.3     113 ASP   -0.2800
   1805 CG        -41.9900    8.8430  -25.7510 C.2     113 ASP    0.0900
   1806 OD1       -41.8070   10.0150  -26.1480 O.co2   113 ASP    0.0900
   1807 OD2       -41.3880    8.3510  -24.7740 O.co2   113 ASP    0.6200
   1808 HN        -42.3410    5.5330  -26.7290 H       113 ASP   -0.7600
   1809 HA        -43.4570    7.0970  -24.5760 H       113 ASP   -0.7600
   1810 HB1       -43.8390    8.6250  -26.8210 H       113 ASP    0.5100
   1811 HB2       -42.5000    7.5440  -27.3830 H       113 ASP   -0.5100
   1812 N         -45.4730    6.2800  -27.0160 N.am    114 PHE   -0.4700
   1813 CA        -46.8950    6.2780  -27.3550 C.3     114 PHE    0.3100
   1814 C         -47.5680    4.9030  -27.4060 C.2     114 PHE    0.0700
   1815 O         -48.7250    4.7960  -27.8190 O.2     114 PHE    0.0900
   1816 CB        -47.1500    7.0500  -28.6590 C.3     114 PHE   -0.1800
   1817 CG        -46.3970    6.5150  -29.8430 C.ar    114 PHE    0.0900
   1818 CD1       -46.8770    5.4250  -30.5530 C.ar    114 PHE    0.0900
   1819 CD2       -45.2190    7.1140  -30.2610 C.ar    114 PHE    0.0000
   1820 CE1       -46.1910    4.9340  -31.6440 C.ar    114 PHE   -0.1150
   1821 CE2       -44.5270    6.6260  -31.3550 C.ar    114 PHE    0.1150
   1822 CZ        -45.0140    5.5340  -32.0480 C.ar    114 PHE   -0.1150
   1823 HN        -44.8470    5.9460  -27.7160 H       114 PHE    0.1150
   1824 HA        -47.4330    6.7370  -26.5380 H       114 PHE   -0.1150
   1825 HB1       -46.8400    8.1080  -28.5240 H       114 PHE    0.1150
   1826 HB2       -48.2310    6.9980  -28.9090 H       114 PHE   -0.1150
   1827 HD1       -47.8000    4.9550  -30.2470 H       114 PHE    0.1150
   1828 HD2       -44.8370    7.9700  -29.7260 H       114 PHE   -0.1150
   1829 HE1       -46.5740    4.0800  -32.1840 H       114 PHE    0.1150
   1830 HE2       -43.6080    7.0980  -31.6670 H       114 PHE    0.5100
   1831 HZ        -44.4760    5.1500  -32.9020 H       114 PHE   -0.5100
   1832 N         -46.8640    3.8520  -26.9870 N.am    115 ARG   -0.4700
   1833 CA        -47.4820    2.5280  -26.9180 C.3     115 ARG    0.3100
   1834 C         -48.1650    2.2800  -25.5780 C.2     115 ARG    0.0700
   1835 O         -48.2970    1.1390  -25.1370 O.2     115 ARG    0.0900
   1836 CB        -46.4810    1.4070  -27.2190 C.3     115 ARG   -0.1800
   1837 CG        -46.1730    1.2290  -28.6960 C.3     115 ARG    0.0900
   1838 CD        -45.3620   -0.0320  -28.9520 C.3     115 ARG    0.0900
   1839 NE        -46.2060   -1.2060  -29.1910 N.pl3   115 ARG   -0.1800
   1840 CZ        -46.5140   -2.1110  -28.2700 C.cat   115 ARG    0.0900
   1841 NH1       -46.0540   -1.9890  -27.0310 N.pl3   115 ARG    0.0900
   1842 NH2       -47.2800   -3.1470  -28.5840 N.pl3   115 ARG    0.2000
   1843 HN        -45.9090    3.9180  -26.7100 H       115 ARG    0.0900
   1844 HA        -48.2880    2.5050  -27.6370 H       115 ARG    0.0900
   1845 HB1       -46.8950    0.4530  -26.8290 H       115 ARG   -0.7000
   1846 HB2       -45.5330    1.6320  -26.6860 H       115 ARG    0.4400
   1847 HG1       -45.5990    2.1090  -29.0560 H       115 ARG    0.6400
   1848 HG2       -47.1280    1.1670  -29.2610 H       115 ARG   -0.8000
   1849 HD1       -44.7270   -0.2520  -28.0670 H       115 ARG    0.4600
   1850 HD2       -44.7260    0.1120  -29.8510 H       115 ARG    0.4600
   1851 HE        -46.5740   -1.3330  -30.1110 H       115 ARG   -0.8000
   1852 HH11      -45.4730   -1.2120  -26.7880 H       115 ARG    0.4600
   1853 HH12      -46.2890   -2.6720  -26.3400 H       115 ARG    0.4600
   1854 HH21      -47.2730   -3.9650  -28.0100 H       115 ARG    0.5100
   1855 HH22      -47.8650   -3.1080  -29.3940 H       115 ARG   -0.5100
   1856 N         -48.5930    3.3590  -24.9290 N.am    116 THR   -0.4700
   1857 CA        -49.4230    3.2620  -23.7390 C.3     116 THR    0.3100
   1858 C         -50.7960    2.7380  -24.1570 C.2     116 THR    0.0700
   1859 O         -51.2720    3.0510  -25.2490 O.2     116 THR    0.0900
   1860 CB        -49.5530    4.6300  -23.0410 C.3     116 THR    0.1400
   1861 CG2       -49.8980    5.7150  -24.0530 C.3     116 THR    0.0900
   1862 OG1       -50.5710    4.5770  -22.0370 O.3     116 THR   -0.6600
   1863 HN        -48.3630    4.2820  -25.2280 H       116 THR    0.4300
   1864 HA        -48.9670    2.5440  -23.0730 H       116 THR   -0.2700
   1865 HB        -48.5880    4.8990  -22.5600 H       116 THR    0.0900
   1866 HG1       -50.1140    4.6270  -21.1940 H       116 THR    0.0900
   1867 HG21      -50.7600    5.3950  -24.6760 H       116 THR    0.0900
   1868 HG22      -49.0290    5.9020  -24.7190 H       116 THR    0.5100
   1869 HG23      -50.1720    6.6530  -23.5240 H       116 THR   -0.5100
   1870 N         -51.4340    1.9220  -23.3000 N.am    117 PRO   -0.2900
   1871 CA        -52.7270    1.3180  -23.6480 C.3     117 PRO    0.0000
   1872 C         -53.8470    2.3340  -23.8760 C.2     117 PRO    0.0900
   1873 O         -54.8260    2.0170  -24.5600 O.2     117 PRO    0.0900
   1874 CB        -53.0420    0.4310  -22.4360 C.3     117 PRO    0.0200
   1875 CG        -52.2000    0.9720  -21.3280 C.3     117 PRO    0.0900
   1876 CD        -50.9500    1.4630  -21.9880 C.3     117 PRO   -0.1800
   1877 HA        -52.6550    0.7900  -24.5860 H       117 PRO    0.0900
   1878 HB1       -52.7820   -0.6280  -22.6460 H       117 PRO    0.0900
   1879 HB2       -54.1200    0.4910  -22.1760 H       117 PRO   -0.1800
   1880 HG1       -52.7220    1.8030  -20.8080 H       117 PRO    0.0900
   1881 HG2       -51.9670    0.1770  -20.5880 H       117 PRO    0.0900
   1882 HD1       -50.4960    2.3080  -21.4290 H       117 PRO    0.5100
   1883 HD2       -50.2070    0.6480  -22.1150 H       117 PRO   -0.5100
   1884 N         -53.7120    3.5360  -23.3190 N.am    118 ARG   -0.4700
   1885 CA        -54.7160    4.5710  -23.5260 C.3     118 ARG    0.3100
   1886 C         -54.7840    4.9780  -24.9930 C.2     118 ARG    0.0700
   1887 O         -55.8570    5.2720  -25.5160 O.2     118 ARG    0.0900
   1888 CB        -54.4610    5.7930  -22.6360 C.3     118 ARG   -0.1800
   1889 CG        -53.1910    6.5640  -22.9530 C.3     118 ARG    0.0900
   1890 CD        -53.2110    7.9400  -22.3130 C.3     118 ARG    0.0900
   1891 NE        -53.5770    7.8680  -20.8980 N.pl3   118 ARG   -0.1800
   1892 CZ        -53.7040    8.9260  -20.1070 C.cat   118 ARG    0.0900
   1893 NH1       -53.4940   10.1460  -20.5830 N.pl3   118 ARG    0.0900
   1894 NH2       -54.0410    8.7650  -18.8350 N.pl3   118 ARG    0.2000
   1895 HN        -52.9330    3.7770  -22.7450 H       118 ARG    0.0900
   1896 HA        -55.6820    4.1440  -23.3010 H       118 ARG    0.0900
   1897 HB1       -54.4050    5.4490  -21.5820 H       118 ARG   -0.7000
   1898 HB2       -55.3230    6.4850  -22.7420 H       118 ARG    0.4400
   1899 HG1       -53.0960    6.6750  -24.0530 H       118 ARG    0.6400
   1900 HG2       -52.3140    5.9970  -22.5710 H       118 ARG   -0.8000
   1901 HD1       -53.9600    8.5820  -22.8250 H       118 ARG    0.4600
   1902 HD2       -52.2020    8.4020  -22.3810 H       118 ARG    0.4600
   1903 HE        -53.7400    6.9650  -20.5020 H       118 ARG   -0.8000
   1904 HH11      -53.2380   10.2720  -21.5410 H       118 ARG    0.4600
   1905 HH12      -53.5910   10.9410  -19.9830 H       118 ARG    0.4600
   1906 HH21      -54.1990    7.8460  -18.4730 H       118 ARG    0.5100
   1907 HH22      -54.1380    9.5620  -18.2380 H       118 ARG   -0.5100
   1908 N         -53.6310    4.9790  -25.6600 N.am    119 ASN   -0.4700
   1909 CA        -53.5710    5.2680  -27.0830 C.3     119 ASN    0.3100
   1910 C         -54.2580    4.1770  -27.8900 C.2     119 ASN    0.0700
   1911 O         -54.9120    4.4500  -28.8960 O.2     119 ASN    0.0900
   1912 CB        -52.1200    5.4310  -27.5430 C.3     119 ASN   -0.1800
   1913 CG        -51.4990    6.7230  -27.0510 C.2     119 ASN    0.0900
   1914 ND2       -50.3000    7.0240  -27.5390 N.am    119 ASN    0.0900
   1915 OD1       -52.0850    7.4420  -26.2440 O.2     119 ASN    0.5500
   1916 HN        -52.7600    4.7820  -25.2140 H       119 ASN   -0.5500
   1917 HA        -54.1250    6.1760  -27.2630 H       119 ASN   -0.6200
   1918 HB1       -52.0890    5.4230  -28.6530 H       119 ASN    0.3200
   1919 HB2       -51.5200    4.5800  -27.1560 H       119 ASN    0.3000
   1920 HD21      -49.7920    6.3480  -28.0730 H       119 ASN    0.5100
   1921 HD22      -49.9040    7.9280  -27.3730 H       119 ASN   -0.5100
   1922 N         -54.1110    2.9340  -27.4360 N.am    120 ALA   -0.4700
   1923 CA        -54.7830    1.8080  -28.0630 C.3     120 ALA    0.3100
   1924 C         -56.2910    1.9610  -27.9240 C.2     120 ALA    0.0700
   1925 O         -57.0460    1.6770  -28.8560 O.2     120 ALA    0.0900
   1926 CB        -54.3180    0.5020  -27.4440 C.3     120 ALA   -0.2700
   1927 HN        -53.5340    2.7200  -26.6500 H       120 ALA    0.0900
   1928 HA        -54.5540    1.8260  -29.1190 H       120 ALA    0.0900
   1929 HB1       -54.5470    0.4920  -26.3570 H       120 ALA    0.0900
   1930 HB2       -53.2200    0.3900  -27.5760 H       120 ALA    0.5100
   1931 HB3       -54.8420   -0.3520  -27.9240 H       120 ALA   -0.5100
   1932 N         -56.7280    2.4280  -26.7550 N.am    121 LYS   -0.4700
   1933 CA        -58.1410    2.7030  -26.5220 C.3     121 LYS    0.3100
   1934 C         -58.6510    3.8090  -27.4460 C.2     121 LYS    0.0700
   1935 O         -59.7400    3.7040  -28.0200 O.2     121 LYS    0.0900
   1936 CB        -58.3800    3.0640  -25.0500 C.3     121 LYS   -0.1800
   1937 CG        -58.2280    1.8810  -24.1050 C.3     121 LYS    0.0900
   1938 CD        -57.8200    2.3080  -22.7000 C.3     121 LYS    0.0900
   1939 CE        -58.9210    3.0860  -21.9960 C.3     121 LYS   -0.1800
   1940 NZ        -58.5820    3.3260  -20.5660 N.4     121 LYS    0.0900
   1941 HN        -56.1120    2.6070  -25.9910 H       121 LYS    0.0900
   1942 HA        -58.7040    1.8210  -26.7900 H       121 LYS   -0.1800
   1943 HB1       -59.4090    3.4700  -24.9470 H       121 LYS    0.0900
   1944 HB2       -57.6530    3.8500  -24.7560 H       121 LYS    0.0900
   1945 HG1       -57.4550    1.1940  -24.5110 H       121 LYS    0.2100
   1946 HG2       -59.1950    1.3390  -24.0480 H       121 LYS    0.0500
   1947 HD1       -56.9130    2.9450  -22.7650 H       121 LYS    0.0500
   1948 HD2       -57.5810    1.4010  -22.1020 H       121 LYS   -0.3000
   1949 HE1       -59.8700    2.5110  -22.0310 H       121 LYS    0.3300
   1950 HE2       -59.0550    4.0740  -22.4860 H       121 LYS    0.3300
   1951 HZ1       -57.6990    3.8720  -20.5050 H       121 LYS    0.3300
   1952 HZ2       -58.4610    2.4140  -20.0810 H       121 LYS    0.5100
   1953 HZ3       -59.3510    3.8590  -20.1120 H       121 LYS   -0.5100
   1954 N         -57.8480    4.8600  -27.5980 N.am    122 ILE   -0.4700
   1955 CA        -58.1850    5.9760  -28.4790 C.3     122 ILE    0.3100
   1956 C         -58.3450    5.5260  -29.9310 C.2     122 ILE    0.0700
   1957 O         -59.3430    5.8350  -30.5890 O.2     122 ILE    0.0900
   1958 CB        -57.1180    7.0880  -28.4080 C.3     122 ILE   -0.0900
   1959 CG1       -57.1450    7.7660  -27.0360 C.3     122 ILE    0.0900
   1960 CG2       -57.3390    8.1170  -29.5040 C.3     122 ILE   -0.2700
   1961 CD        -56.1240    8.8700  -26.8790 C.3     122 ILE    0.0900
   1962 HN        -56.9780    4.9330  -27.1170 H       122 ILE    0.0900
   1963 HA        -59.1460    6.3620  -28.1720 H       122 ILE    0.0900
   1964 HB        -56.1090    6.6370  -28.5260 H       122 ILE   -0.1800
   1965 HG11      -56.9540    6.9960  -26.2590 H       122 ILE    0.0900
   1966 HG12      -58.1570    8.1950  -26.8760 H       122 ILE    0.0900
   1967 HG21      -58.3420    8.5840  -29.3930 H       122 ILE   -0.2700
   1968 HG22      -57.2840    7.6280  -30.4990 H       122 ILE    0.0900
   1969 HG23      -56.5680    8.9150  -29.4350 H       122 ILE    0.0900
   1970 HD1       -56.4060    9.7420  -27.5070 H       122 ILE    0.0900
   1971 HD2       -55.1240    8.5090  -27.2010 H       122 ILE    0.5100
   1972 HD3       -56.0800    9.1970  -25.8180 H       122 ILE   -0.5100
   1973 N         -57.3570    4.7840  -30.4280 N.am    123 VAL   -0.4700
   1974 CA        -57.3870    4.2940  -31.7990 C.3     123 VAL    0.3100
   1975 C         -58.5220    3.2850  -32.0010 C.2     123 VAL    0.0700
   1976 O         -59.0730    3.1700  -33.0960 O.2     123 VAL    0.0900
   1977 CB        -56.0220    3.6990  -32.2180 C.3     123 VAL   -0.0900
   1978 CG1       -56.0660    3.1960  -33.6500 C.3     123 VAL    0.0900
   1979 CG2       -54.9280    4.7450  -32.0700 C.3     123 VAL   -0.2700
   1980 HN        -56.5570    4.5340  -29.8880 H       123 VAL    0.0900
   1981 HA        -57.6430    5.1230  -32.4410 H       123 VAL    0.0900
   1982 HB        -55.7670    2.8560  -31.5410 H       123 VAL    0.0900
   1983 HG11      -56.4840    3.9790  -34.3170 H       123 VAL   -0.2700
   1984 HG12      -56.7110    2.2940  -33.7150 H       123 VAL    0.0900
   1985 HG13      -55.0400    2.9470  -33.9960 H       123 VAL    0.0900
   1986 HG21      -54.9800    5.2140  -31.0640 H       123 VAL    0.0900
   1987 HG22      -55.0570    5.5390  -32.8370 H       123 VAL    0.5100
   1988 HG23      -53.9310    4.2700  -32.1890 H       123 VAL   -0.5100
   1989 N         -58.8850    2.5690  -30.9400 N.am    124 ASN   -0.4700
   1990 CA        -60.0640    1.7060  -30.9810 C.3     124 ASN    0.3100
   1991 C         -61.3470    2.5190  -31.1570 C.2     124 ASN    0.0700
   1992 O         -62.2250    2.1690  -31.9580 O.2     124 ASN    0.0900
   1993 CB        -60.1480    0.8420  -29.7220 C.3     124 ASN   -0.1800
   1994 CG        -59.3450   -0.4380  -29.8410 C.2     124 ASN    0.0900
   1995 ND2       -59.4210   -1.2830  -28.8130 N.am    124 ASN    0.0900
   1996 OD1       -58.6620   -0.6690  -30.8370 O.2     124 ASN    0.5500
   1997 HN        -58.3780    2.5860  -30.0820 H       124 ASN   -0.5500
   1998 HA        -59.9900    1.0820  -31.8610 H       124 ASN   -0.6200
   1999 HB1       -61.2110    0.5750  -29.5360 H       124 ASN    0.3200
   2000 HB2       -59.7620    1.4220  -28.8580 H       124 ASN    0.3000
   2001 HD21      -58.9130   -2.1440  -28.8340 H       124 ASN    0.5100
   2002 HD22      -59.9870   -1.0550  -28.0190 H       124 ASN   -0.5100
   2003 N         -61.4490    3.6110  -30.4030 N.am    125 VAL   -0.4700
   2004 CA        -62.5660    4.5380  -30.5420 C.3     125 VAL    0.3100
   2005 C         -62.6680    5.0550  -31.9740 C.2     125 VAL    0.0700
   2006 O         -63.7360    5.0060  -32.5930 O.2     125 VAL    0.0900
   2007 CB        -62.4360    5.7310  -29.5760 C.3     125 VAL   -0.0900
   2008 CG1       -63.4680    6.8010  -29.9050 C.3     125 VAL    0.0900
   2009 CG2       -62.5780    5.2660  -28.1340 C.3     125 VAL   -0.2700
   2010 HN        -60.7700    3.8430  -29.7110 H       125 VAL    0.0900
   2011 HA        -63.4750    3.9920  -30.3370 H       125 VAL    0.0900
   2012 HB        -61.4170    6.1640  -29.6610 H       125 VAL    0.0900
   2013 HG11      -64.4780    6.3440  -29.9910 H       125 VAL   -0.2700
   2014 HG12      -63.2140    7.2870  -30.8710 H       125 VAL    0.0900
   2015 HG13      -63.4930    7.5640  -29.0970 H       125 VAL    0.0900
   2016 HG21      -61.9080    4.4000  -27.9430 H       125 VAL    0.0900
   2017 HG22      -63.6270    4.9530  -27.9390 H       125 VAL    0.5100
   2018 HG23      -62.3000    6.0890  -27.4420 H       125 VAL   -0.5100
   2019 N         -61.5420    5.5350  -32.5060 N.am    126 CYS   -0.4700
   2020 CA        -61.4930    6.0400  -33.8740 C.3     126 CYS    0.3100
   2021 C         -61.8860    4.9690  -34.8880 C.2     126 CYS    0.0700
   2022 O         -62.5680    5.2570  -35.8740 O.2     126 CYS    0.0900
   2023 CB        -60.1020    6.5890  -34.1950 C.3     126 CYS   -0.1100
   2024 SG        -59.6300    8.0200  -33.1970 S.3     126 CYS    0.0900
   2025 HN        -60.6870    5.5680  -31.9950 H       126 CYS    0.0900
   2026 HA        -62.2350    6.8190  -33.9680 H       126 CYS   -0.2300
   2027 HB1       -60.0820    6.8730  -35.2680 H       126 CYS    0.1600
   2028 HB2       -59.3640    5.7750  -34.0360 H       126 CYS    0.5100
   2029 HG1       -59.5010    7.3370  -32.0680 H       126 CYS   -0.5100
   2030 N         -61.4470    3.7370  -34.6360 N.am    127 ASN   -0.4700
   2031 CA        -61.8490    2.5830  -35.4260 C.3     127 ASN    0.3100
   2032 C         -63.3660    2.5090  -35.4750 C.2     127 ASN    0.0700
   2033 O         -63.9640    2.4290  -36.5530 O.2     127 ASN    0.0900
   2034 CB        -61.2770    1.2990  -34.8090 C.3     127 ASN   -0.1800
   2035 CG        -61.5340    0.0600  -35.6560 C.2     127 ASN    0.0900
   2036 ND2       -60.7810   -1.0010  -35.3790 N.am    127 ASN    0.0900
   2037 OD1       -62.3970    0.0480  -36.5330 O.2     127 ASN    0.5500
   2038 HN        -60.8160    3.5500  -33.8880 H       127 ASN   -0.5500
   2039 HA        -61.4770    2.7170  -36.4310 H       127 ASN   -0.6200
   2040 HB1       -61.7390    1.1440  -33.8110 H       127 ASN    0.3200
   2041 HB2       -60.1790    1.4180  -34.6870 H       127 ASN    0.3000
   2042 HD21      -60.8990   -1.8470  -35.8990 H       127 ASN    0.5100
   2043 HD22      -60.0960   -0.9520  -34.6530 H       127 ASN   -0.5100
   2044 N         -63.9900    2.5630  -34.3040 N.am    128 TRP   -0.4700
   2045 CA        -65.4430    2.4880  -34.2240 C.3     128 TRP    0.3100
   2046 C         -66.1610    3.6740  -34.8660 C.2     128 TRP    0.0700
   2047 O         -67.3030    3.5430  -35.3050 O.2     128 TRP    0.0900
   2048 CB        -65.8960    2.2920  -32.7760 C.3     128 TRP   -0.1800
   2049 CG        -65.7640    0.8730  -32.3270 C.ar    128 TRP    0.0900
   2050 CD1       -64.7150    0.3180  -31.6570 C.ar    128 TRP    0.0900
   2051 CD2       -66.7120   -0.1810  -32.5340 C.ar    128 TRP   -0.0300
   2052 CE2       -66.1740   -1.3470  -31.9560 C.ar    128 TRP   -0.1500
   2053 CE3       -67.9660   -0.2480  -33.1500 C.ar    128 TRP    0.2200
   2054 NE1       -64.9540   -1.0150  -31.4270 N.ar    128 TRP   -0.5100
   2055 CZ2       -66.8440   -2.5660  -31.9740 C.ar    128 TRP    0.3700
   2056 CZ3       -68.6320   -1.4610  -33.1670 C.ar    128 TRP    0.2400
   2057 CH2       -68.0700   -2.6030  -32.5850 C.ar    128 TRP    0.1100
   2058 HN        -63.5020    2.6560  -33.4400 H       128 TRP   -0.2500
   2059 HA        -65.7690    1.6600  -34.8350 H       128 TRP    0.1700
   2060 HB1       -66.9610    2.5940  -32.6860 H       128 TRP   -0.2000
   2061 HB2       -65.2770    2.9320  -32.1120 H       128 TRP    0.1400
   2062 HD1       -63.8250    0.8480  -31.3510 H       128 TRP   -0.2700
   2063 HE1       -64.3540   -1.6270  -30.9620 H       128 TRP    0.1600
   2064 HE3       -68.4220    0.6180  -33.6080 H       128 TRP   -0.1400
   2065 HZ2       -66.4300   -3.4590  -31.5290 H       128 TRP    0.1400
   2066 HZ3       -69.6010   -1.5280  -33.6370 H       128 TRP    0.5100
   2067 HH2       -68.6150   -3.5340  -32.6170 H       128 TRP   -0.5100
   2068 N         -65.4980    4.8250  -34.9320 N.am    129 ILE   -0.4700
   2069 CA        -66.0860    5.9960  -35.5840 C.3     129 ILE    0.3100
   2070 C         -66.0470    5.8770  -37.1100 C.2     129 ILE    0.0700
   2071 O         -67.0630    6.0740  -37.7970 O.2     129 ILE    0.0900
   2072 CB        -65.3920    7.2960  -35.1340 C.3     129 ILE   -0.0900
   2073 CG1       -65.5340    7.4760  -33.6210 C.3     129 ILE    0.0900
   2074 CG2       -65.9740    8.4940  -35.8670 C.3     129 ILE   -0.2700
   2075 CD        -64.8630    8.7220  -33.0830 C.3     129 ILE    0.0900
   2076 HN        -64.5870    4.9420  -34.5460 H       129 ILE    0.0900
   2077 HA        -67.1350    6.0270  -35.3280 H       129 ILE    0.0900
   2078 HB        -64.3040    7.2260  -35.3490 H       129 ILE   -0.1800
   2079 HG11      -65.0900    6.5920  -33.1180 H       129 ILE    0.0900
   2080 HG12      -66.6160    7.5250  -33.3730 H       129 ILE    0.0900
   2081 HG21      -67.0600    8.5810  -35.6540 H       129 ILE   -0.2700
   2082 HG22      -65.8370    8.3700  -36.9630 H       129 ILE    0.0900
   2083 HG23      -65.4710    9.4260  -35.5300 H       129 ILE    0.0900
   2084 HD1       -65.4140    9.6270  -33.4160 H       129 ILE    0.0900
   2085 HD2       -63.8200    8.7820  -33.4620 H       129 ILE    0.5100
   2086 HD3       -64.8570    8.6990  -31.9720 H       129 ILE   -0.5100
   2087 N         -64.8690    5.5470  -37.6380 N.am    130 LEU   -0.4700
   2088 CA        -64.7170    5.2800  -39.0640 C.3     130 LEU    0.3100
   2089 C         -65.7050    4.2120  -39.4990 C.2     130 LEU    0.0700
   2090 O         -66.3620    4.3410  -40.5300 O.2     130 LEU    0.0900
   2091 CB        -63.2950    4.8130  -39.3820 C.3     130 LEU   -0.1800
   2092 CG        -62.2740    5.8680  -39.8070 C.3     130 LEU    0.0900
   2093 CD1       -61.9750    6.8380  -38.6740 C.3     130 LEU    0.0900
   2094 CD2       -60.9990    5.1980  -40.3040 C.3     130 LEU   -0.0900
   2095 HN        -64.0440    5.4690  -37.0860 H       130 LEU    0.0900
   2096 HA        -64.9390    6.1910  -39.5990 H       130 LEU   -0.2700
   2097 HB1       -63.3660    4.0690  -40.2010 H       130 LEU    0.0900
   2098 HB2       -62.8980    4.3130  -38.4730 H       130 LEU    0.0900
   2099 HG        -62.6760    6.4340  -40.6750 H       130 LEU    0.0900
   2100 HD11      -61.5620    6.2890  -37.8000 H       130 LEU   -0.2700
   2101 HD12      -62.9070    7.3530  -38.3600 H       130 LEU    0.0900
   2102 HD13      -61.2270    7.5890  -39.0060 H       130 LEU    0.0900
   2103 HD21      -61.2240    4.5470  -41.1750 H       130 LEU    0.0900
   2104 HD22      -60.5610    4.5720  -39.4970 H       130 LEU    0.5100
   2105 HD23      -60.2630    5.9700  -40.6190 H       130 LEU   -0.5100
   2106 N         -65.8150    3.1560  -38.6970 N.am    131 SER   -0.4700
   2107 CA        -66.7770    2.1030  -38.9750 C.3     131 SER    0.3100
   2108 C         -68.2100    2.5920  -38.8050 C.2     131 SER    0.0700
   2109 O         -69.1310    2.0430  -39.4040 O.2     131 SER    0.0900
   2110 CB        -66.5190    0.8860  -38.0860 C.3     131 SER    0.0500
   2111 OG        -65.2930    0.2660  -38.4280 O.3     131 SER    0.0900
   2112 HN        -65.2530    3.0420  -37.8810 H       131 SER    0.0900
   2113 HA        -66.6850    1.8320  -40.0160 H       131 SER   -0.6600
   2114 HB1       -67.3400    0.1490  -38.2160 H       131 SER    0.4300
   2115 HB2       -66.4740    1.2030  -37.0220 H       131 SER    0.5100
   2116 HG1       -64.6070    0.7880  -38.0080 H       131 SER   -0.5100
   2117 N         -68.4030    3.6250  -37.9880 N.am    132 SER   -0.4700
   2118 CA        -69.7270    4.2110  -37.8210 C.3     132 SER    0.3100
   2119 C         -70.1600    4.9120  -39.0970 C.2     132 SER    0.0700
   2120 O         -71.3480    4.9520  -39.4220 O.2     132 SER    0.0900
   2121 CB        -69.7650    5.1880  -36.6410 C.3     132 SER    0.0500
   2122 OG        -69.4920    4.5270  -35.4190 O.3     132 SER    0.0900
   2123 HN        -67.6630    4.0390  -37.4630 H       132 SER    0.0900
   2124 HA        -70.4260    3.4040  -37.6570 H       132 SER   -0.6600
   2125 HB1       -70.7720    5.6510  -36.5750 H       132 SER    0.4300
   2126 HB2       -69.0010    5.9820  -36.7920 H       132 SER    0.5100
   2127 HG1       -68.6150    4.1490  -35.5120 H       132 SER   -0.5100
   2128 N         -69.1830    5.4510  -39.8270 N.am    133 ALA   -0.4700
   2129 CA        -69.4620    6.1040  -41.1070 C.3     133 ALA    0.3100
   2130 C         -70.1830    5.1970  -42.1110 C.2     133 ALA    0.0700
   2131 O         -70.9500    5.6790  -42.9440 O.2     133 ALA    0.0900
   2132 CB        -68.1800    6.6620  -41.7160 C.3     133 ALA   -0.2700
   2133 HN        -68.2290    5.4350  -39.5380 H       133 ALA    0.0900
   2134 HA        -70.1700    6.9000  -40.9290 H       133 ALA    0.0900
   2135 HB1       -67.5250    5.8310  -42.0540 H       133 ALA    0.0900
   2136 HB2       -67.6300    7.2600  -40.9590 H       133 ALA    0.5100
   2137 HB3       -68.4240    7.3000  -42.5920 H       133 ALA   -0.5100
   2138 N         -69.9400    3.8880  -42.0370 N.am    134 ILE   -0.4700
   2139 CA        -70.6340    2.9400  -42.9070 C.3     134 ILE    0.3100
   2140 C         -71.7760    2.2260  -42.1800 C.2     134 ILE    0.0700
   2141 O         -72.8100    1.9110  -42.7730 O.2     134 ILE    0.0900
   2142 CB        -69.6690    1.9060  -43.5470 C.3     134 ILE   -0.0900
   2143 CG1       -70.4370    0.9570  -44.4700 C.3     134 ILE    0.0900
   2144 CG2       -68.9210    1.1300  -42.4710 C.3     134 ILE   -0.2700
   2145 CD        -69.6100    0.3460  -45.5620 C.3     134 ILE    0.0900
   2146 HN        -69.2830    3.5010  -41.3940 H       134 ILE    0.0900
   2147 HA        -71.1280    3.5080  -43.6810 H       134 ILE    0.0900
   2148 HB        -68.9370    2.4360  -44.1920 H       134 ILE   -0.1800
   2149 HG11      -71.2690    1.5230  -44.9390 H       134 ILE    0.0900
   2150 HG12      -70.8620    0.1370  -43.8540 H       134 ILE    0.0900
   2151 HG21      -69.6400    0.5860  -41.8210 H       134 ILE   -0.2700
   2152 HG22      -68.3320    1.8310  -41.8400 H       134 ILE    0.0900
   2153 HG23      -68.2400    0.3900  -42.9430 H       134 ILE    0.0900
   2154 HD1       -69.0230   -0.5090  -45.1630 H       134 ILE    0.0900
   2155 HD2       -68.9060    1.1010  -45.9690 H       134 ILE    0.5100
   2156 HD3       -70.2710   -0.0260  -46.3740 H       134 ILE   -0.5100
   2157 N         -71.5990    2.0030  -40.8800 N.am    135 GLY   -0.4700
   2158 CA        -72.5490    1.2500  -40.0860 C.3     135 GLY    0.3100
   2159 C         -73.8420    1.9830  -39.8090 C.2     135 GLY   -0.0200
   2160 O         -74.9190    1.3820  -39.8290 O.2     135 GLY    0.0900
   2161 HN        -70.8010    2.3470  -40.3920 H       135 GLY    0.0900
   2162 HA1       -72.0750    1.0160  -39.1450 H       135 GLY    0.5100
   2163 HA2       -72.7760    0.3410  -40.6240 H       135 GLY   -0.5100
   2164 N         -73.7490    3.2830  -39.5400 N.am    136 LEU   -0.4700
   2165 CA        -74.9440    4.0740  -39.2570 C.3     136 LEU    0.3100
   2166 C         -75.9380    4.1560  -40.4250 C.2     136 LEU    0.0700
   2167 O         -77.1180    3.8610  -40.2370 O.2     136 LEU    0.0900
   2168 CB        -74.5890    5.4700  -38.7180 C.3     136 LEU   -0.1800
   2169 CG        -73.9100    5.5050  -37.3480 C.3     136 LEU    0.0900
   2170 CD1       -73.9170    6.9160  -36.7770 C.3     136 LEU    0.0900
   2171 CD2       -74.5740    4.5270  -36.3880 C.3     136 LEU   -0.0900
   2172 HN        -72.8770    3.7670  -39.5190 H       136 LEU    0.0900
   2173 HA        -75.5310    3.5340  -38.5290 H       136 LEU   -0.2700
   2174 HB1       -75.5270    6.0600  -38.6510 H       136 LEU    0.0900
   2175 HB2       -73.9090    5.9560  -39.4490 H       136 LEU    0.0900
   2176 HG        -72.8610    5.1550  -37.4490 H       136 LEU    0.0900
   2177 HD11      -74.9620    7.2760  -36.6620 H       136 LEU   -0.2700
   2178 HD12      -73.3790    7.6040  -37.4620 H       136 LEU    0.0900
   2179 HD13      -73.4280    6.9230  -35.7790 H       136 LEU    0.0900
   2180 HD21      -74.3510    3.4810  -36.6920 H       136 LEU    0.0900
   2181 HD22      -75.6760    4.6720  -36.4000 H       136 LEU    0.5100
   2182 HD23      -74.1890    4.6870  -35.3580 H       136 LEU   -0.5100
   2183 N         -75.4780    4.5330  -41.6360 N.am    137 PRO   -0.2900
   2184 CA        -76.4390    4.5720  -42.7450 C.3     137 PRO    0.0000
   2185 C         -77.0210    3.1960  -43.0640 C.2     137 PRO    0.0900
   2186 O         -78.1760    3.0990  -43.4820 O.2     137 PRO    0.0900
   2187 CB        -75.6010    5.0810  -43.9250 C.3     137 PRO    0.0200
   2188 CG        -74.1880    4.7910  -43.5500 C.3     137 PRO    0.0900
   2189 CD        -74.1370    4.9680  -42.0680 C.3     137 PRO   -0.1800
   2190 HA        -77.2810    5.1950  -42.4890 H       137 PRO    0.0900
   2191 HB1       -75.7520    6.1710  -44.0740 H       137 PRO    0.0900
   2192 HB2       -75.8760    4.5490  -44.8610 H       137 PRO   -0.1800
   2193 HG1       -73.9120    3.7520  -43.8310 H       137 PRO    0.0900
   2194 HG2       -73.4940    5.4960  -44.0560 H       137 PRO    0.0900
   2195 HD1       -73.3580    4.3260  -41.6040 H       137 PRO    0.5100
   2196 HD2       -73.9690    6.0290  -41.7870 H       137 PRO   -0.5100
   2197 N         -76.2280    2.1490  -42.8650 N.am    138 VAL   -0.4700
   2198 CA        -76.7020    0.7820  -43.0440 C.3     138 VAL    0.3100
   2199 C         -77.8270    0.4800  -42.0530 C.2     138 VAL    0.0700
   2200 O         -78.7970   -0.2050  -42.3830 O.2     138 VAL    0.0900
   2201 CB        -75.5470   -0.2390  -42.9060 C.3     138 VAL   -0.0900
   2202 CG1       -76.0310   -1.5590  -42.3160 C.3     138 VAL    0.0900
   2203 CG2       -74.8740   -0.4600  -44.2560 C.3     138 VAL   -0.2700
   2204 HN        -75.2760    2.2500  -42.5850 H       138 VAL    0.0900
   2205 HA        -77.1450    0.7120  -44.0260 H       138 VAL    0.0900
   2206 HB        -74.7620    0.1870  -42.2450 H       138 VAL    0.0900
   2207 HG11      -76.9280   -1.9170  -42.8660 H       138 VAL   -0.2700
   2208 HG12      -76.3020   -1.4190  -41.2480 H       138 VAL    0.0900
   2209 HG13      -75.2330   -2.3280  -42.4020 H       138 VAL    0.0900
   2210 HG21      -74.4610    0.4980  -44.6380 H       138 VAL    0.0900
   2211 HG22      -75.6150   -0.8440  -44.9890 H       138 VAL    0.5100
   2212 HG23      -74.0420   -1.1880  -44.1500 H       138 VAL   -0.5100
   2213 N         -77.7030    1.0170  -40.8430 N.am    139 MET   -0.4700
   2214 CA        -78.7330    0.8470  -39.8280 C.3     139 MET    0.3100
   2215 C         -79.9930    1.6230  -40.2030 C.2     139 MET    0.0700
   2216 O         -81.1070    1.1980  -39.9020 O.2     139 MET    0.0900
   2217 CB        -78.2160    1.3010  -38.4620 C.3     139 MET   -0.1800
   2218 CG        -78.9630    0.7020  -37.2820 C.3     139 MET    0.0900
   2219 SD        -78.2700    1.2110  -35.6980 S.3     139 MET    0.0900
   2220 CE        -78.5520    2.9790  -35.7660 C.3     139 MET   -0.1400
   2221 HN        -76.9070    1.5550  -40.5770 H       139 MET    0.0900
   2222 HA        -79.0070   -0.1970  -39.7980 H       139 MET    0.0900
   2223 HB1       -78.3000    2.4080  -38.4050 H       139 MET   -0.0900
   2224 HB2       -77.1450    1.0160  -38.3810 H       139 MET   -0.2200
   2225 HG1       -78.9240   -0.4040  -37.3640 H       139 MET    0.0900
   2226 HG2       -80.0260    1.0180  -37.3390 H       139 MET    0.0900
   2227 HE1       -79.6030    3.2100  -36.0400 H       139 MET    0.0900
   2228 HE2       -77.8900    3.4450  -36.5280 H       139 MET    0.5100
   2229 HE3       -78.3460    3.4390  -34.7760 H       139 MET   -0.5100
   2230 N         -79.8110    2.7610  -40.8690 N.am    140 PHE   -0.4700
   2231 CA        -80.9280    3.5780  -41.3240 C.3     140 PHE    0.3100
   2232 C         -81.6480    2.9440  -42.5080 C.2     140 PHE    0.0700
   2233 O         -82.8780    2.9240  -42.5650 O.2     140 PHE    0.0900
   2234 CB        -80.4470    4.9770  -41.7180 C.3     140 PHE   -0.1800
   2235 CG        -80.3340    5.9320  -40.5630 C.ar    140 PHE    0.0900
   2236 CD1       -81.2110    6.9980  -40.4390 C.ar    140 PHE    0.0900
   2237 CD2       -79.3500    5.7680  -39.6010 C.ar    140 PHE    0.0000
   2238 CE1       -81.1070    7.8810  -39.3800 C.ar    140 PHE   -0.1150
   2239 CE2       -79.2430    6.6450  -38.5420 C.ar    140 PHE    0.1150
   2240 CZ        -80.1230    7.7020  -38.4290 C.ar    140 PHE   -0.1150
   2241 HN        -78.9010    3.1050  -41.0860 H       140 PHE    0.1150
   2242 HA        -81.6460    3.6420  -40.5200 H       140 PHE   -0.1150
   2243 HB1       -81.1660    5.4200  -42.4400 H       140 PHE    0.1150
   2244 HB2       -79.4400    4.9000  -42.1800 H       140 PHE   -0.1150
   2245 HD1       -81.9860    7.1400  -41.1780 H       140 PHE    0.1150
   2246 HD2       -78.6580    4.9430  -39.6840 H       140 PHE   -0.1150
   2247 HE1       -81.7950    8.7090  -39.2960 H       140 PHE    0.1150
   2248 HE2       -78.4700    6.5050  -37.8000 H       140 PHE    0.5100
   2249 HZ        -80.0400    8.3890  -37.5990 H       140 PHE   -0.5100
   2250 N         -80.8740    2.4220  -43.4540 N.am    141 MET   -0.4700
   2251 CA        -81.4250    1.8830  -44.6890 C.3     141 MET    0.3100
   2252 C         -81.8710    0.4290  -44.5510 C.2     141 MET    0.0700
   2253 O         -82.3330   -0.1800  -45.5140 O.2     141 MET    0.0900
   2254 CB        -80.4110    2.0330  -45.8280 C.3     141 MET   -0.1800
   2255 CG        -80.0870    3.4840  -46.1460 C.3     141 MET    0.0900
   2256 SD        -78.5140    3.7130  -46.9960 S.3     141 MET    0.0900
   2257 CE        -78.4140    5.5020  -47.0240 C.3     141 MET   -0.1400
   2258 HN        -79.8820    2.3760  -43.3600 H       141 MET    0.0900
   2259 HA        -82.3320    2.4230  -44.9180 H       141 MET    0.0900
   2260 HB1       -80.8240    1.5520  -46.7390 H       141 MET   -0.0900
   2261 HB2       -79.4730    1.5130  -45.5400 H       141 MET   -0.2200
   2262 HG1       -80.0700    4.0520  -45.1920 H       141 MET    0.0900
   2263 HG2       -80.9030    3.8910  -46.7790 H       141 MET    0.0900
   2264 HE1       -78.4190    5.9230  -45.9950 H       141 MET    0.0900
   2265 HE2       -79.2830    5.9270  -47.5710 H       141 MET    0.5100
   2266 HE3       -77.4770    5.8270  -47.5230 H       141 MET   -0.5100
   2267 N         -81.7330   -0.1250  -43.3480 N.am    142 ALA   -0.4700
   2268 CA        -82.2110   -1.4720  -43.0720 C.3     142 ALA    0.3100
   2269 C         -83.6610   -1.4270  -42.6170 C.2     142 ALA    0.0700
   2270 O         -84.0590   -0.5300  -41.8780 O.2     142 ALA    0.0900
   2271 CB        -81.3430   -2.1410  -42.0220 C.3     142 ALA   -0.2700
   2272 HN        -81.3010    0.3540  -42.5880 H       142 ALA    0.0900
   2273 HA        -82.1820   -2.0320  -43.9950 H       142 ALA    0.0900
   2274 HB1       -81.3680   -1.5560  -41.0770 H       142 ALA    0.0900
   2275 HB2       -80.2920   -2.1960  -42.3770 H       142 ALA    0.5100
   2276 HB3       -81.7210   -3.1650  -41.8140 H       142 ALA   -0.5100
   2277 N         -84.4500   -2.3990  -43.0620 N.am    143 THR   -0.4700
   2278 CA        -85.8710   -2.4250  -42.7580 C.3     143 THR    0.3100
   2279 C         -86.4760   -3.7810  -43.0690 C.2     143 THR    0.0700
   2280 O         -85.7950   -4.6970  -43.5310 O.2     143 THR    0.0900
   2281 CB        -86.6320   -1.3870  -43.5800 C.3     143 THR    0.1400
   2282 CG2       -86.5890   -1.7730  -45.0440 C.3     143 THR    0.0900
   2283 OG1       -87.9930   -1.3320  -43.1460 O.3     143 THR   -0.6600
   2284 HN        -84.1050   -3.1490  -43.6200 H       143 THR    0.4300
   2285 HA        -85.9890   -2.2240  -41.7040 H       143 THR   -0.2700
   2286 HB        -86.1680   -0.3850  -43.4440 H       143 THR    0.0900
   2287 HG1       -88.4840   -0.9300  -43.8660 H       143 THR    0.0900
   2288 HG21      -87.2140   -2.6760  -45.2200 H       143 THR    0.0900
   2289 HG22      -85.5450   -2.0000  -45.3460 H       143 THR    0.5100
   2290 HG23      -86.9860   -0.9420  -45.6670 H       143 THR   -0.5100
   2291 N         -87.7780   -3.8890  -42.8250 N.am    144 THR   -0.4700
   2292 CA        -88.5220   -5.1020  -43.0930 C.3     144 THR    0.3100
   2293 C         -89.2440   -5.0090  -44.4350 C.2     144 THR    0.0700
   2294 O         -90.1040   -4.1510  -44.6270 O.2     144 THR    0.0900
   2295 CB        -89.5420   -5.3720  -41.9770 C.3     144 THR    0.1400
   2296 CG2       -90.3100   -6.6390  -42.2660 C.3     144 THR    0.0900
   2297 OG1       -88.8530   -5.5060  -40.7290 O.3     144 THR   -0.6600
   2298 HN        -88.3050   -3.1340  -42.4430 H       144 THR    0.4300
   2299 HA        -87.8180   -5.9180  -43.1620 H       144 THR   -0.2700
   2300 HB        -90.2590   -4.5280  -41.9070 H       144 THR    0.0900
   2301 HG1       -88.2720   -4.7440  -40.6640 H       144 THR    0.0900
   2302 HG21      -89.6130   -7.5020  -42.3290 H       144 THR    0.0900
   2303 HG22      -90.8460   -6.5440  -43.2350 H       144 THR    0.5100
   2304 HG23      -91.0400   -6.8320  -41.4510 H       144 THR   -0.5100
   2305 N         -88.8850   -5.8890  -45.3670 N.am    145 LYS   -0.4700
   2306 CA        -89.5070   -5.9260  -46.6840 C.3     145 LYS    0.3100
   2307 C         -90.5010   -7.0780  -46.7970 C.2     145 LYS    0.0700
   2308 O         -90.1330   -8.2470  -46.6770 O.2     145 LYS    0.0900
   2309 CB        -88.4400   -6.0480  -47.7730 C.3     145 LYS   -0.1800
   2310 CG        -88.9980   -6.2210  -49.1760 C.3     145 LYS    0.0900
   2311 CD        -87.8810   -6.3350  -50.2030 C.3     145 LYS    0.0900
   2312 CE        -88.4290   -6.6820  -51.5800 C.3     145 LYS   -0.1800
   2313 NZ        -87.3380   -6.8420  -52.5830 N.4     145 LYS    0.0900
   2314 HN        -88.1710   -6.5650  -45.2040 H       145 LYS    0.0900
   2315 HA        -90.0750   -5.0180  -46.8130 H       145 LYS   -0.1800
   2316 HB1       -87.7990   -6.9250  -47.5400 H       145 LYS    0.0900
   2317 HB2       -87.8150   -5.1300  -47.7550 H       145 LYS    0.0900
   2318 HG1       -89.6350   -5.3460  -49.4260 H       145 LYS    0.2100
   2319 HG2       -89.6210   -7.1400  -49.2110 H       145 LYS    0.0500
   2320 HD1       -87.1710   -7.1270  -49.8830 H       145 LYS    0.0500
   2321 HD2       -87.3380   -5.3680  -50.2600 H       145 LYS   -0.3000
   2322 HE1       -89.0970   -5.8690  -51.9350 H       145 LYS    0.3300
   2323 HE2       -88.9860   -7.6420  -51.5310 H       145 LYS    0.3300
   2324 HZ1       -86.7010   -7.6070  -52.2830 H       145 LYS    0.3300
   2325 HZ2       -86.8030   -5.9530  -52.6580 H       145 LYS    0.5100
   2326 HZ3       -87.7500   -7.0780  -53.5080 H       145 LYS   -0.5100
   2327 N         -91.7620   -6.7350  -47.0370 N.am    146 TYR   -0.4700
   2328 CA        -92.8310   -7.7230  -47.1350 C.3     146 TYR    0.3100
   2329 C         -92.9130   -8.2960  -48.5510 C.2     146 TYR    0.0700
   2330 O         -92.7790   -7.5610  -49.5290 O.2     146 TYR    0.0900
   2331 CB        -94.1780   -7.1010  -46.7340 C.3     146 TYR   -0.1800
   2332 CG        -94.3070   -6.7790  -45.2570 C.ar    146 TYR    0.0900
   2333 CD1       -95.3310   -7.3280  -44.4940 C.ar    146 TYR    0.0900
   2334 CD2       -93.4050   -5.9280  -44.6250 C.ar    146 TYR    0.0000
   2335 CE1       -95.4500   -7.0370  -43.1450 C.ar    146 TYR   -0.1150
   2336 CE2       -93.5180   -5.6330  -43.2800 C.ar    146 TYR    0.1150
   2337 CZ        -94.5390   -6.1890  -42.5460 C.ar    146 TYR   -0.1150
   2338 OH        -94.6520   -5.8930  -41.2060 O.3     146 TYR    0.1150
   2339 HN        -92.0360   -5.7850  -47.1610 H       146 TYR    0.1100
   2340 HA        -92.5870   -8.5470  -46.4800 H       146 TYR   -0.5400
   2341 HB1       -94.9940   -7.8120  -46.9840 H       146 TYR    0.4300
   2342 HB2       -94.3170   -6.1480  -47.2870 H       146 TYR   -0.1150
   2343 HD1       -96.0450   -7.9900  -44.9610 H       146 TYR    0.1150
   2344 HD2       -92.6010   -5.4880  -45.1980 H       146 TYR   -0.1150
   2345 HE1       -96.2510   -7.4710  -42.5650 H       146 TYR    0.1150
   2346 HE2       -92.8070   -4.9710  -42.8070 H       146 TYR    0.5100
   2347 HH        -95.4150   -6.3630  -40.8620 H       146 TYR   -0.5100
   2348 N         -93.1290   -9.6060  -48.6610 N.am    147 ARG   -0.4700
   2349 CA        -93.2350  -10.2730  -49.9620 C.3     147 ARG    0.3100
   2350 C         -94.5060  -11.1290  -50.0380 C.2     147 ARG    0.0700
   2351 O         -95.2630  -11.1580  -49.0710 O.2     147 ARG    0.0900
   2352 CB        -92.0000  -11.1370  -50.2240 C.3     147 ARG   -0.1800
   2353 CG        -90.7020  -10.3500  -50.3670 C.3     147 ARG    0.0900
   2354 CD        -90.5710   -9.7080  -51.7560 C.3     147 ARG    0.0900
   2355 NE        -90.3280  -10.7110  -52.8010 N.pl3   147 ARG   -0.1800
   2356 CZ        -91.1880  -10.9810  -53.7690 C.cat   147 ARG    0.0900
   2357 NH1       -90.9250  -11.9190  -54.6760 N.pl3   147 ARG    0.0900
   2358 NH2       -92.3360  -10.3180  -53.8220 N.pl3   147 ARG    0.2000
   2359 HN        -93.2280  -10.1920  -47.8610 H       147 ARG    0.0900
   2360 HA        -93.3280   -9.5120  -50.7220 H       147 ARG    0.0900
   2361 HB1       -92.1670  -11.7120  -51.1590 H       147 ARG   -0.7000
   2362 HB2       -91.8860  -11.8510  -49.3800 H       147 ARG    0.4400
   2363 HG1       -89.8430  -11.0350  -50.2030 H       147 ARG    0.6400
   2364 HG2       -90.6760   -9.5510  -49.5960 H       147 ARG   -0.8000
   2365 HD1       -89.7150   -8.9990  -51.7620 H       147 ARG    0.4600
   2366 HD2       -91.5100   -9.1720  -52.0120 H       147 ARG    0.4600
   2367 HE        -89.4660  -11.2160  -52.7800 H       147 ARG   -0.8000
   2368 HH11      -90.0670  -12.4310  -54.6320 H       147 ARG    0.4600
   2369 HH12      -91.5860  -12.1120  -55.4020 H       147 ARG    0.4600
   2370 HH21      -92.4830   -9.5250  -53.2320 H       147 ARG    0.5100
   2371 HH22      -93.0550  -10.6130  -54.4510 H       147 ARG   -0.5100
   2372 N         -94.7240  -11.8080  -51.1650 N.am    148 GLN   -0.4700
   2373 CA        -95.9410  -12.5760  -51.4370 C.3     148 GLN    0.3100
   2374 C         -96.4820  -13.3490  -50.2380 C.2     148 GLN    0.0700
   2375 O         -97.6660  -13.2870  -49.9100 O.2     148 GLN    0.0900
   2376 CB        -95.6850  -13.5930  -52.5720 C.3     148 GLN   -0.1800
   2377 CG        -95.6930  -13.0220  -53.9720 C.3     148 GLN    0.0900
   2378 CD        -94.3330  -12.5690  -54.3500 C.2     148 GLN    0.0900
   2379 NE2       -94.1880  -12.0380  -55.5570 N.am    148 GLN   -0.1800
   2380 OE1       -93.4100  -12.6780  -53.5550 O.2     148 GLN    0.0900
   2381 HN        -94.0460  -11.8230  -51.8940 H       148 GLN    0.0900
   2382 HA        -96.7200  -11.8830  -51.7210 H       148 GLN    0.5500
   2383 HB1       -96.4680  -14.3780  -52.5160 H       148 GLN   -0.5500
   2384 HB2       -94.6930  -14.0620  -52.3970 H       148 GLN   -0.6200
   2385 HG1       -96.3900  -12.1580  -54.0170 H       148 GLN    0.3200
   2386 HG2       -96.0290  -13.8000  -54.6900 H       148 GLN    0.3000
   2387 HE21      -94.9940  -11.8210  -56.1090 H       148 GLN    0.5100
   2388 HE22      -93.2730  -11.8560  -55.9160 H       148 GLN   -0.5100
   2389 N         -95.5910  -14.0720  -49.5700 N.am    149 GLY   -0.4700
   2390 CA        -95.9780  -14.9080  -48.4520 C.3     149 GLY    0.3100
   2391 C         -94.7740  -15.2070  -47.5880 C.2     149 GLY   -0.0200
   2392 O         -94.4730  -16.3680  -47.2790 O.2     149 GLY    0.0900
   2393 HN        -94.6210  -14.0700  -49.8050 H       149 GLY    0.0900
   2394 HA1       -96.3880  -15.8300  -48.8380 H       149 GLY    0.5100
   2395 HA2       -96.7230  -14.3840  -47.8720 H       149 GLY   -0.5100
   2396 N         -94.0660  -14.1430  -47.2100 N.am    150 SER   -0.4700
   2397 CA        -92.8450  -14.2580  -46.4000 C.3     150 SER    0.3100
   2398 C         -92.4230  -12.9090  -45.9450 C.2     150 SER    0.0700
   2399 O         -93.1610  -11.9970  -46.1920 O.2     150 SER    0.0900
   2400 CB        -91.7000  -14.8360  -47.1970 C.3     150 SER    0.0500
   2401 OG        -91.3100  -14.0210  -48.2980 O.3     150 SER    0.0900
   2402 HN        -94.3350  -13.2170  -47.4600 H       150 SER    0.0900
   2403 HA        -93.0660  -14.8950  -45.5570 H       150 SER   -0.6600
   2404 HB1       -92.0010  -15.8280  -47.5940 H       150 SER    0.4300
   2405 HB2       -90.8200  -14.9540  -46.5300 H       150 SER    0.5100
   2406 HG1       -90.4500  -13.6610  -48.0690 H       150 SER   -0.5100
   2407 N         -91.2550  -12.7640  -45.3020 N.am    151 ILE   -0.4700
   2408 CA        -90.7730  -11.4820  -44.7580 C.3     151 ILE    0.3100
   2409 C         -89.2400  -11.4490  -44.8430 C.2     151 ILE    0.0700
   2410 O         -88.5790  -12.4520  -44.5640 O.2     151 ILE    0.0900
   2411 CB        -91.1630  -11.3280  -43.2680 C.3     151 ILE   -0.0900
   2412 CG1       -92.6910  -11.3240  -43.0770 C.3     151 ILE    0.0900
   2413 CG2       -90.6200  -10.0580  -42.7160 C.3     151 ILE   -0.2700
   2414 CD        -93.4160  -10.0620  -43.6430 C.3     151 ILE    0.0900
   2415 HN        -90.6450  -13.5390  -45.1620 H       151 ILE    0.0900
   2416 HA        -91.2130  -10.6870  -45.3420 H       151 ILE    0.0900
   2417 HB        -90.7540  -12.1850  -42.6900 H       151 ILE   -0.1800
   2418 HG11      -92.9060  -11.3910  -41.9900 H       151 ILE    0.0900
   2419 HG12      -93.1070  -12.2200  -43.5830 H       151 ILE    0.0900
   2420 HG21      -90.8800   -9.2100  -43.3850 H       151 ILE   -0.2700
   2421 HG22      -89.5140  -10.1220  -42.6370 H       151 ILE    0.0900
   2422 HG23      -91.0560   -9.8650  -41.7130 H       151 ILE    0.0900
   2423 HD1       -93.0920   -9.8730  -44.6890 H       151 ILE    0.0900
   2424 HD2       -93.1620   -9.1730  -43.0280 H       151 ILE    0.5100
   2425 HD3       -94.5150  -10.2230  -43.6340 H       151 ILE   -0.5100
   2426 N         -88.6720  -10.3040  -45.2300 N.am    152 ASP   -0.4700
   2427 CA        -87.2220  -10.1470  -45.3030 C.3     152 ASP    0.3100
   2428 C         -86.6490   -9.0310  -44.4200 C.2     152 ASP    0.0700
   2429 O         -87.2510   -7.9730  -44.2490 O.2     152 ASP    0.0900
   2430 CB        -86.7850   -9.9310  -46.7530 C.3     152 ASP   -0.2800
   2431 CG        -86.8420  -11.2090  -47.5760 C.2     152 ASP    0.0900
   2432 OD1       -86.9510  -12.3050  -46.9860 O.co2   152 ASP    0.0900
   2433 OD2       -86.7570  -11.1200  -48.8190 O.co2   152 ASP    0.6200
   2434 HN        -89.2110   -9.5050  -45.4850 H       152 ASP   -0.7600
   2435 HA        -86.7670  -11.0410  -44.9020 H       152 ASP   -0.7600
   2436 HB1       -85.7430   -9.5500  -46.7640 H       152 ASP    0.5100
   2437 HB2       -87.4540   -9.1790  -47.2240 H       152 ASP   -0.5100
   2438 N         -85.4660   -9.2890  -43.8670 N.am    153 CYS   -0.4700
   2439 CA        -84.7030   -8.3180  -43.1080 C.3     153 CYS    0.3100
   2440 C         -83.5180   -7.8990  -43.9700 C.2     153 CYS    0.0700
   2441 O         -82.3840   -7.8240  -43.5060 O.2     153 CYS    0.0900
   2442 CB        -84.2390   -8.9280  -41.7800 C.3     153 CYS   -0.1000
   2443 SG        -82.9140   -8.0350  -40.9140 S.3     153 CYS    0.0900
   2444 HN        -85.0410  -10.1860  -43.9530 H       153 CYS    0.0900
   2445 HA        -85.3360   -7.4600  -42.9280 H       153 CYS   -0.0800
   2446 HB1       -83.8860   -9.9600  -41.9870 H       153 CYS    0.5100
   2447 HB2       -85.1200   -8.9840  -41.1070 H       153 CYS   -0.5100
   2448 N         -83.7960   -7.6060  -45.2360 N.am    154 THR   -0.4700
   2449 CA        -82.7630   -7.1880  -46.1700 C.3     154 THR    0.3100
   2450 C         -82.5200   -5.6880  -46.1090 C.2     154 THR    0.0700
   2451 O         -83.3450   -4.9260  -45.6020 O.2     154 THR    0.0900
   2452 CB        -83.1300   -7.5540  -47.6180 C.3     154 THR    0.1400
   2453 CG2       -83.2640   -9.0630  -47.7700 C.3     154 THR    0.0900
   2454 OG1       -84.3710   -6.9300  -47.9700 O.3     154 THR   -0.6600
   2455 HN        -84.7230   -7.6590  -45.6000 H       154 THR    0.4300
   2456 HA        -81.8440   -7.6780  -45.8850 H       154 THR   -0.2700
   2457 HB        -82.3370   -7.2000  -48.3100 H       154 THR    0.0900
   2458 HG1       -84.3430   -6.0510  -47.5850 H       154 THR    0.0900
   2459 HG21      -83.7710   -9.4930  -46.8800 H       154 THR    0.0900
   2460 HG22      -82.2570   -9.5250  -47.8620 H       154 THR    0.5100
   2461 HG23      -83.8680   -9.3000  -48.6720 H       154 THR   -0.5100
   2462 N         -81.3690   -5.2730  -46.6260 N.am    155 LEU   -0.4700
   2463 CA        -81.0720   -3.8680  -46.8220 C.3     155 LEU    0.3100
   2464 C         -81.6470   -3.4810  -48.1780 C.2     155 LEU    0.0700
   2465 O         -81.3080   -4.0870  -49.1950 O.2     155 LEU    0.0900
   2466 CB        -79.5570   -3.6550  -46.8090 C.3     155 LEU   -0.1800
   2467 CG        -79.0090   -2.2480  -46.5700 C.3     155 LEU    0.0900
   2468 CD1       -79.2840   -1.8040  -45.1490 C.3     155 LEU    0.0900
   2469 CD2       -77.5220   -2.2070  -46.8580 C.3     155 LEU   -0.0900
   2470 HN        -80.6560   -5.9120  -46.9040 H       155 LEU    0.0900
   2471 HA        -81.5400   -3.3080  -46.0270 H       155 LEU   -0.2700
   2472 HB1       -79.1700   -3.9930  -47.7920 H       155 LEU    0.0900
   2473 HB2       -79.1420   -4.3060  -46.0130 H       155 LEU    0.0900
   2474 HG        -79.4950   -1.5400  -47.2770 H       155 LEU    0.0900
   2475 HD11      -78.7970   -2.4990  -44.4320 H       155 LEU   -0.2700
   2476 HD12      -80.3770   -1.8050  -44.9570 H       155 LEU    0.0900
   2477 HD13      -78.8760   -0.7830  -44.9860 H       155 LEU    0.0900
   2478 HD21      -77.3120   -2.6600  -47.8500 H       155 LEU    0.0900
   2479 HD22      -76.9710   -2.7820  -46.0830 H       155 LEU    0.5100
   2480 HD23      -77.1660   -1.1540  -46.8670 H       155 LEU   -0.5100
   2481 N         -82.5310   -2.4890  -48.2030 N.am    156 THR   -0.4700
   2482 CA        -83.1850   -2.1120  -49.4540 C.3     156 THR    0.3100
   2483 C         -82.9370   -0.6550  -49.8300 C.2     156 THR    0.0700
   2484 O         -82.7830    0.2090  -48.9660 O.2     156 THR    0.0900
   2485 CB        -84.7040   -2.3920  -49.4120 C.3     156 THR    0.1400
   2486 CG2       -85.3940   -1.4800  -48.4160 C.3     156 THR    0.0900
   2487 OG1       -85.2700   -2.1890  -50.7120 O.3     156 THR   -0.6600
   2488 HN        -82.7820   -1.9690  -47.3910 H       156 THR    0.4300
   2489 HA        -82.7250   -2.6780  -50.2500 H       156 THR   -0.2700
   2490 HB        -84.8860   -3.4430  -49.1000 H       156 THR    0.0900
   2491 HG1       -85.2380   -1.2420  -50.8690 H       156 THR    0.0900
   2492 HG21      -85.3970   -0.4340  -48.7930 H       156 THR    0.0900
   2493 HG22      -84.8570   -1.5050  -47.4440 H       156 THR    0.5100
   2494 HG23      -86.4460   -1.8060  -48.2700 H       156 THR   -0.5100
   2495 N         -82.9000   -0.3870  -51.1330 N.am    157 PHE   -0.4700
   2496 CA        -82.6280    0.9520  -51.6310 C.3     157 PHE    0.3100
   2497 C         -83.7100    1.4020  -52.6040 C.2     157 PHE    0.0700
   2498 O         -84.4940    0.5900  -53.0970 O.2     157 PHE    0.0900
   2499 CB        -81.2720    0.9970  -52.3390 C.3     157 PHE   -0.1800
   2500 CG        -80.1600    0.3460  -51.5680 C.ar    157 PHE    0.0900
   2501 CD1       -79.4180    1.0720  -50.6500 C.ar    157 PHE    0.0900
   2502 CD2       -79.8520   -0.9920  -51.7670 C.ar    157 PHE    0.0000
   2503 CE1       -78.3910    0.4740  -49.9430 C.ar    157 PHE   -0.1150
   2504 CE2       -78.8290   -1.5940  -51.0620 C.ar    157 PHE    0.1150
   2505 CZ        -78.0970   -0.8600  -50.1500 C.ar    157 PHE   -0.1150
   2506 HN        -83.0560   -1.0890  -51.8240 H       157 PHE    0.1150
   2507 HA        -82.6350    1.6310  -50.7910 H       157 PHE   -0.1150
   2508 HB1       -80.9800    2.0560  -52.5040 H       157 PHE    0.1150
   2509 HB2       -81.3500    0.4670  -53.3130 H       157 PHE   -0.1150
   2510 HD1       -79.6440    2.1140  -50.4860 H       157 PHE    0.1150
   2511 HD2       -80.4190   -1.5680  -52.4830 H       157 PHE   -0.1150
   2512 HE1       -77.8200    1.0490  -49.2300 H       157 PHE    0.1150
   2513 HE2       -78.6010   -2.6370  -51.2250 H       157 PHE    0.5100
   2514 HZ        -77.2950   -1.3280  -49.5980 H       157 PHE   -0.5100
   2515 N         -83.7470    2.7010  -52.8750 N.am    158 SER   -0.4700
   2516 CA        -84.6400    3.2440  -53.8830 C.3     158 SER    0.3100
   2517 C         -84.0460    2.9720  -55.2600 C.2     158 SER    0.0700
   2518 O         -82.8900    2.5660  -55.3710 O.2     158 SER    0.0900
   2519 CB        -84.8210    4.7500  -53.6780 C.3     158 SER    0.0500
   2520 OG        -83.6420    5.4610  -54.0150 O.3     158 SER    0.0900
   2521 HN        -83.1680    3.3590  -52.4000 H       158 SER    0.0900
   2522 HA        -85.5890    2.7360  -53.8010 H       158 SER   -0.6600
   2523 HB1       -85.0640    4.9520  -52.6120 H       158 SER    0.4300
   2524 HB2       -85.6500    5.1150  -54.3210 H       158 SER    0.5100
   2525 HG1       -83.5600    5.4000  -54.9690 H       158 SER   -0.5100
   2526 N         -84.8300    3.1930  -56.3120 N.am    159 HSE   -0.4700
   2527 CA        -84.3500    2.9750  -57.6680 C.3     159 HSE    0.3100
   2528 C         -83.3390    4.0490  -58.0760 C.2     159 HSE    0.0700
   2529 O         -83.5040    5.2200  -57.7320 O.2     159 HSE    0.0900
   2530 CB        -85.5150    2.9650  -58.6620 C.3     159 HSE   -0.0800
   2531 CG        -86.5680    1.9360  -58.3640 C.ar    159 HSE    0.0900
   2532 CD2       -87.7580    2.0420  -57.7320 C.ar    159 HSE    0.0900
   2533 ND1       -86.4510    0.6240  -58.7620 N.ar    159 HSE   -0.7000
   2534 CE1       -87.5260   -0.0430  -58.3760 C.ar    159 HSE    0.2200
   2535 NE2       -88.3360    0.7950  -57.7470 N.ar    159 HSE    0.2500
   2536 HN        -85.7700    3.5140  -56.2200 H       159 HSE    0.1300
   2537 HA        -83.8300    2.0280  -57.6900 H       159 HSE   -0.3600
   2538 HB1       -85.1120    2.7630  -59.6770 H       159 HSE    0.3200
   2539 HB2       -85.9970    3.9650  -58.6520 H       159 HSE   -0.0500
   2540 HD2       -88.2230    2.9090  -57.2800 H       159 HSE    0.0900
   2541 HE1       -87.7350   -1.1000  -58.5370 H       159 HSE    0.5100
   2542 HE2       -89.2240    0.5710  -57.3440 H       159 HSE   -0.5100
   2543 N         -82.2860    3.6540  -58.8110 N.am    160 PRO   -0.2900
   2544 CA        -81.9910    2.2690  -59.1980 C.3     160 PRO    0.0000
   2545 C         -81.3420    1.4750  -58.0640 C.2     160 PRO    0.0900
   2546 O         -80.3380    1.9010  -57.4980 O.2     160 PRO    0.0900
   2547 CB        -81.0180    2.4320  -60.3670 C.3     160 PRO    0.0200
   2548 CG        -80.3500    3.7360  -60.1190 C.3     160 PRO    0.0900
   2549 CD        -81.3740    4.6130  -59.4560 C.3     160 PRO   -0.1800
   2550 HA        -82.9020    1.7430  -59.4380 H       160 PRO    0.0900
   2551 HB1       -81.5630    2.4450  -61.3360 H       160 PRO    0.0900
   2552 HB2       -80.2780    1.6040  -60.3840 H       160 PRO   -0.1800
   2553 HG1       -79.4700    3.6000  -59.4560 H       160 PRO    0.0900
   2554 HG2       -80.0140    4.1890  -61.0750 H       160 PRO    0.0900
   2555 HD1       -80.9110    5.2720  -58.6910 H       160 PRO    0.5100
   2556 HD2       -81.9270    5.2250  -60.1980 H       160 PRO   -0.5100
   2557 N         -81.9260    0.3200  -57.7480 N.am    161 THR   -0.4700
   2558 CA        -81.5070   -0.4880  -56.6070 C.3     161 THR    0.3100
   2559 C         -80.1170   -1.0950  -56.7730 C.2     161 THR    0.0700
   2560 O         -79.2700   -0.9960  -55.8740 O.2     161 THR    0.0900
   2561 CB        -82.5170   -1.6180  -56.3290 C.3     161 THR    0.1400
   2562 CG2       -82.0900   -2.4350  -55.1200 C.3     161 THR    0.0900
   2563 OG1       -83.8130   -1.0590  -56.0880 O.3     161 THR   -0.6600
   2564 HN        -82.6830   -0.0470  -58.2830 H       161 THR    0.4300
   2565 HA        -81.4300    0.1620  -55.7490 H       161 THR   -0.2700
   2566 HB        -82.5740   -2.2980  -57.2050 H       161 THR    0.0900
   2567 HG1       -83.7160   -0.4860  -55.3240 H       161 THR    0.0900
   2568 HG21      -81.8570   -1.7600  -54.2670 H       161 THR    0.0900
   2569 HG22      -81.1810   -3.0240  -55.3640 H       161 THR    0.5100
   2570 HG23      -82.9110   -3.1200  -54.8170 H       161 THR   -0.5100
   2571 N         -79.8820   -1.7200  -57.9300 N.am    162 TRP   -0.4700
   2572 CA        -78.6000   -2.3620  -58.2070 C.3     162 TRP    0.3100
   2573 C         -77.4500   -1.3710  -58.0750 C.2     162 TRP    0.0700
   2574 O         -76.3320   -1.7460  -57.7250 O.2     162 TRP    0.0900
   2575 CB        -78.5900   -3.0200  -59.5980 C.3     162 TRP   -0.1800
   2576 CG        -78.8590   -2.0780  -60.7410 C.ar    162 TRP    0.0900
   2577 CD1       -80.0320   -1.9300  -61.4200 C.ar    162 TRP    0.0900
   2578 CD2       -77.9310   -1.1620  -61.3370 C.ar    162 TRP   -0.0300
   2579 CE2       -78.6150   -0.4880  -62.3690 C.ar    162 TRP   -0.1500
   2580 CE3       -76.5900   -0.8480  -61.1050 C.ar    162 TRP    0.2200
   2581 NE1       -79.8960   -0.9760  -62.4010 N.ar    162 TRP   -0.5100
   2582 CZ2       -78.0040    0.4830  -63.1580 C.ar    162 TRP    0.3700
   2583 CZ3       -75.9930    0.1290  -61.8710 C.ar    162 TRP    0.2400
   2584 CH2       -76.6920    0.7720  -62.8980 C.ar    162 TRP    0.1100
   2585 HN        -80.5670   -1.7760  -58.6510 H       162 TRP   -0.2500
   2586 HA        -78.4290   -3.1060  -57.4430 H       162 TRP    0.1700
   2587 HB1       -79.3660   -3.8130  -59.6170 H       162 TRP   -0.2000
   2588 HB2       -77.5920   -3.4810  -59.7610 H       162 TRP    0.1400
   2589 HD1       -80.9380   -2.4820  -61.2160 H       162 TRP   -0.2700
   2590 HE1       -80.5960   -0.6930  -63.0180 H       162 TRP    0.1600
   2591 HE3       -76.0150   -1.3520  -60.3420 H       162 TRP   -0.1400
   2592 HZ2       -78.5290    0.9990  -63.9490 H       162 TRP    0.1400
   2593 HZ3       -74.9670    0.4020  -61.6770 H       162 TRP    0.5100
   2594 HH2       -76.1850    1.5140  -63.4980 H       162 TRP   -0.5100
   2595 N         -77.7380   -0.0990  -58.3520 N.am    163 TYR   -0.4700
   2596 CA        -76.7340    0.9510  -58.2780 C.3     163 TYR    0.3100
   2597 C         -76.2120    1.1300  -56.8640 C.2     163 TYR    0.0700
   2598 O         -75.0170    0.9900  -56.6110 O.2     163 TYR    0.0900
   2599 CB        -77.2950    2.2750  -58.7990 C.3     163 TYR   -0.1800
   2600 CG        -76.3350    3.4340  -58.6560 C.ar    163 TYR    0.0900
   2601 CD1       -75.3430    3.6580  -59.6040 C.ar    163 TYR    0.0900
   2602 CD2       -76.4190    4.3020  -57.5730 C.ar    163 TYR    0.0000
   2603 CE1       -74.4600    4.7150  -59.4770 C.ar    163 TYR   -0.1150
   2604 CE2       -75.5400    5.3600  -57.4380 C.ar    163 TYR    0.1150
   2605 CZ        -74.5630    5.5610  -58.3920 C.ar    163 TYR   -0.1150
   2606 OH        -73.6870    6.6140  -58.2620 O.3     163 TYR    0.1150
   2607 HN        -78.6520    0.1890  -58.6220 H       163 TYR    0.1100
   2608 HA        -75.8850    0.6430  -58.8700 H       163 TYR   -0.5400
   2609 HB1       -78.2140    2.5350  -58.2310 H       163 TYR    0.4300
   2610 HB2       -77.5310    2.1740  -59.8810 H       163 TYR   -0.1150
   2611 HD1       -75.2610    2.9970  -60.4530 H       163 TYR    0.1150
   2612 HD2       -77.1830    4.1470  -56.8260 H       163 TYR   -0.1150
   2613 HE1       -73.6940    4.8770  -60.2210 H       163 TYR    0.1150
   2614 HE2       -75.6170    6.0260  -56.5910 H       163 TYR    0.5100
   2615 HH        -73.9080    7.0860  -57.4560 H       163 TYR   -0.5100
   2616 N         -77.1170    1.4520  -55.9430 N.am    164 TRP   -0.4700
   2617 CA        -76.7500    1.6760  -54.5540 C.3     164 TRP    0.3100
   2618 C         -76.2140    0.4050  -53.9100 C.2     164 TRP    0.0700
   2619 O         -75.2530    0.4480  -53.1350 O.2     164 TRP    0.0900
   2620 CB        -77.9450    2.2090  -53.7640 C.3     164 TRP   -0.1800
   2621 CG        -78.4760    3.4990  -54.3040 C.ar    164 TRP    0.0900
   2622 CD1       -79.5900    3.6690  -55.0710 C.ar    164 TRP    0.0900
   2623 CD2       -77.9060    4.8010  -54.1290 C.ar    164 TRP   -0.0300
   2624 CE2       -78.7340    5.7150  -54.8130 C.ar    164 TRP   -0.1500
   2625 CE3       -76.7790    5.2870  -53.4570 C.ar    164 TRP    0.2200
   2626 NE1       -79.7550    4.9960  -55.3800 N.ar    164 TRP   -0.5100
   2627 CZ2       -78.4710    7.0830  -54.8460 C.ar    164 TRP    0.3700
   2628 CZ3       -76.5190    6.6460  -53.4910 C.ar    164 TRP    0.2400
   2629 CH2       -77.3600    7.5260  -54.1800 C.ar    164 TRP    0.1100
   2630 HN        -78.0840    1.5530  -56.1630 H       164 TRP   -0.2500
   2631 HA        -75.9380    2.3870  -54.5320 H       164 TRP    0.1700
   2632 HB1       -77.6370    2.3710  -52.7100 H       164 TRP   -0.2000
   2633 HB2       -78.7610    1.4560  -53.7940 H       164 TRP    0.1400
   2634 HD1       -80.2490    2.8750  -55.3890 H       164 TRP   -0.2700
   2635 HE1       -80.4800    5.3680  -55.9160 H       164 TRP    0.1600
   2636 HE3       -76.1140    4.6290  -52.9170 H       164 TRP   -0.1400
   2637 HZ2       -79.1070    7.7800  -55.3720 H       164 TRP    0.1400
   2638 HZ3       -75.6520    7.0340  -52.9780 H       164 TRP    0.5100
   2639 HH2       -77.1300    8.5810  -54.1860 H       164 TRP   -0.5100
   2640 N         -76.8310   -0.7300  -54.2400 N.am    165 GLU   -0.4700
   2641 CA        -76.3620   -2.0140  -53.7390 C.3     165 GLU    0.3100
   2642 C         -74.8990   -2.2260  -54.1120 C.2     165 GLU    0.0700
   2643 O         -74.0360   -2.3570  -53.2390 O.2     165 GLU    0.0900
   2644 CB        -77.2060   -3.1630  -54.2940 C.3     165 GLU   -0.1800
   2645 CG        -76.9390   -4.4980  -53.6130 C.3     165 GLU    0.0900
   2646 CD        -77.1700   -5.6820  -54.5330 C.2     165 GLU    0.0900
   2647 OE1       -77.2470   -5.4790  -55.7640 O.co2   165 GLU   -0.2800
   2648 OE2       -77.2700   -6.8200  -54.0230 O.co2   165 GLU    0.0900
   2649 HN        -77.6300   -0.7510  -54.8360 H       165 GLU    0.0900
   2650 HA        -76.4230   -1.9920  -52.6610 H       165 GLU    0.6200
   2651 HB1       -76.9910   -3.2680  -55.3780 H       165 GLU   -0.7600
   2652 HB2       -78.2800   -2.9080  -54.1650 H       165 GLU   -0.7600
   2653 HG1       -77.6130   -4.5960  -52.7350 H       165 GLU    0.5100
   2654 HG2       -75.8840   -4.5210  -53.2670 H       165 GLU   -0.5100
   2655 N         -74.6240   -2.2260  -55.4150 N.am    166 ASN   -0.4700
   2656 CA        -73.2710   -2.4220  -55.9230 C.3     166 ASN    0.3100
   2657 C         -72.2800   -1.3570  -55.4640 C.2     166 ASN    0.0700
   2658 O         -71.0850   -1.6200  -55.3470 O.2     166 ASN    0.0900
   2659 CB        -73.2830   -2.5140  -57.4490 C.3     166 ASN   -0.1800
   2660 CG        -73.8210   -3.8410  -57.9450 C.2     166 ASN    0.0900
   2661 ND2       -73.6720   -4.0900  -59.2460 N.am    166 ASN    0.0900
   2662 OD1       -74.3610   -4.6340  -57.1760 O.2     166 ASN    0.5500
   2663 HN        -75.3320   -2.0920  -56.1030 H       166 ASN   -0.5500
   2664 HA        -72.8810   -3.3340  -55.4950 H       166 ASN   -0.6200
   2665 HB1       -72.2460   -2.3890  -57.8280 H       166 ASN    0.3200
   2666 HB2       -73.9210   -1.7010  -57.8560 H       166 ASN    0.3000
   2667 HD21      -74.0060   -4.9490  -59.6320 H       166 ASN    0.5100
   2668 HD22      -73.2260   -3.4170  -59.8360 H       166 ASN   -0.5100
   2669 N         -72.7780   -0.1510  -55.2040 N.am    167 LEU   -0.4700
   2670 CA        -71.9440    0.9220  -54.6830 C.3     167 LEU    0.3100
   2671 C         -71.4730    0.5670  -53.2810 C.2     167 LEU    0.0700
   2672 O         -70.2850    0.6860  -52.9580 O.2     167 LEU    0.0900
   2673 CB        -72.7120    2.2450  -54.6630 C.3     167 LEU   -0.1800
   2674 CG        -71.9530    3.4620  -54.1270 C.3     167 LEU    0.0900
   2675 CD1       -70.6420    3.6520  -54.8780 C.3     167 LEU    0.0900
   2676 CD2       -72.8110    4.7130  -54.2200 C.3     167 LEU   -0.0900
   2677 HN        -73.7390    0.0720  -55.3550 H       167 LEU    0.0900
   2678 HA        -71.0720    1.0050  -55.3140 H       167 LEU   -0.2700
   2679 HB1       -73.6160    2.1040  -54.0340 H       167 LEU    0.0900
   2680 HB2       -73.0270    2.4720  -55.7030 H       167 LEU    0.0900
   2681 HG        -71.7400    3.3150  -53.0470 H       167 LEU    0.0900
   2682 HD11      -70.8410    3.8080  -55.9600 H       167 LEU   -0.2700
   2683 HD12      -70.0050    2.7490  -54.7620 H       167 LEU    0.0900
   2684 HD13      -70.1060    4.5420  -54.4840 H       167 LEU    0.0900
   2685 HD21      -73.7390    4.5860  -53.6230 H       167 LEU    0.0900
   2686 HD22      -73.0930    4.9010  -55.2790 H       167 LEU    0.5100
   2687 HD23      -72.2500    5.5860  -53.8220 H       167 LEU   -0.5100
   2688 N         -72.4140    0.1200  -52.4500 N.am    168 LEU   -0.4700
   2689 CA        -72.0790   -0.3500  -51.1170 C.3     168 LEU    0.3100
   2690 C         -71.0700   -1.4870  -51.2030 C.2     168 LEU    0.0700
   2691 O         -70.0560   -1.4750  -50.5030 O.2     168 LEU    0.0900
   2692 CB        -73.3270   -0.8200  -50.3700 C.3     168 LEU   -0.1800
   2693 CG        -73.0670   -1.2680  -48.9310 C.3     168 LEU    0.0900
   2694 CD1       -72.7470   -0.0730  -48.0400 C.3     168 LEU    0.0900
   2695 CD2       -74.2440   -2.0560  -48.3840 C.3     168 LEU   -0.0900
   2696 HN        -73.3770    0.0880  -52.7030 H       168 LEU    0.0900
   2697 HA        -71.6120    0.4650  -50.5840 H       168 LEU   -0.2700
   2698 HB1       -73.7680   -1.6730  -50.9280 H       168 LEU    0.0900
   2699 HB2       -74.0600    0.0150  -50.3500 H       168 LEU    0.0900
   2700 HG        -72.2100   -1.9760  -48.9160 H       168 LEU    0.0900
   2701 HD11      -73.6000    0.6400  -48.0370 H       168 LEU   -0.2700
   2702 HD12      -71.8460    0.4520  -48.4210 H       168 LEU    0.0900
   2703 HD13      -72.5680   -0.4140  -46.9980 H       168 LEU    0.0900
   2704 HD21      -74.4210   -2.9600  -49.0050 H       168 LEU    0.0900
   2705 HD22      -75.1610   -1.4280  -48.4030 H       168 LEU    0.5100
   2706 HD23      -74.0330   -2.3780  -47.3420 H       168 LEU   -0.5100
   2707 N         -71.3470   -2.4520  -52.0820 N.am    169 LYS   -0.4700
   2708 CA        -70.4470   -3.5820  -52.3020 C.3     169 LYS    0.3100
   2709 C         -69.0290   -3.1070  -52.6580 C.2     169 LYS    0.0700
   2710 O         -68.0380   -3.6790  -52.2000 O.2     169 LYS    0.0900
   2711 CB        -70.9980   -4.5250  -53.3870 C.3     169 LYS   -0.1800
   2712 CG        -72.4560   -4.9910  -53.1870 C.3     169 LYS    0.0900
   2713 CD        -72.6000   -6.1730  -52.2200 C.3     169 LYS    0.0900
   2714 CE        -74.0710   -6.5650  -51.9760 C.3     169 LYS   -0.1800
   2715 NZ        -74.4880   -7.8470  -52.6450 N.4     169 LYS    0.0900
   2716 HN        -72.1800   -2.4450  -52.6280 H       169 LYS    0.0900
   2717 HA        -70.3430   -4.1110  -51.3660 H       169 LYS   -0.1800
   2718 HB1       -70.3510   -5.4260  -53.4210 H       169 LYS    0.0900
   2719 HB2       -70.9350   -4.0000  -54.3630 H       169 LYS    0.0900
   2720 HG1       -72.8700   -5.2890  -54.1720 H       169 LYS    0.2100
   2721 HG2       -73.0470   -4.1380  -52.7910 H       169 LYS    0.0500
   2722 HD1       -72.1360   -5.9000  -51.2480 H       169 LYS    0.0500
   2723 HD2       -72.0610   -7.0480  -52.6430 H       169 LYS   -0.3000
   2724 HE1       -74.7310   -5.7620  -52.3700 H       169 LYS    0.3300
   2725 HE2       -74.2370   -6.6960  -50.8860 H       169 LYS    0.3300
   2726 HZ1       -74.3190   -8.6460  -52.0000 H       169 LYS    0.3300
   2727 HZ2       -73.9360   -7.9810  -53.5150 H       169 LYS    0.5100
   2728 HZ3       -75.5000   -7.8020  -52.8810 H       169 LYS   -0.5100
   2729 N         -68.9360   -2.0440  -53.4590 N.am    170 ILE   -0.4700
   2730 CA        -67.6440   -1.4510  -53.8060 C.3     170 ILE    0.3100
   2731 C         -66.9500   -0.8790  -52.5800 C.2     170 ILE    0.0700
   2732 O         -65.7850   -1.1790  -52.3190 O.2     170 ILE    0.0900
   2733 CB        -67.7760   -0.3110  -54.8360 C.3     170 ILE   -0.0900
   2734 CG1       -68.1350   -0.8570  -56.2110 C.3     170 ILE    0.0900
   2735 CG2       -66.4700    0.4620  -54.9500 C.3     170 ILE   -0.2700
   2736 CD        -68.2950    0.2220  -57.2640 C.3     170 ILE    0.0900
   2737 HN        -69.7400   -1.6070  -53.8550 H       170 ILE    0.0900
   2738 HA        -67.0220   -2.2370  -54.2060 H       170 ILE    0.0900
   2739 HB        -68.5860    0.3790  -54.5180 H       170 ILE   -0.1800
   2740 HG11      -69.0890   -1.4210  -56.1320 H       170 ILE    0.0900
   2741 HG12      -67.3330   -1.5530  -56.5370 H       170 ILE    0.0900
   2742 HG21      -65.6520   -0.2160  -55.2750 H       170 ILE   -0.2700
   2743 HG22      -66.2000    0.8950  -53.9640 H       170 ILE    0.0900
   2744 HG23      -66.5760    1.2750  -55.7000 H       170 ILE    0.0900
   2745 HD1       -67.3080    0.6710  -57.5050 H       170 ILE    0.0900
   2746 HD2       -68.9660    1.0230  -56.8860 H       170 ILE    0.5100
   2747 HD3       -68.7220   -0.2150  -58.1930 H       170 ILE   -0.5100
   2748 N         -67.6690   -0.0420  -51.8350 N.am    171 CYS   -0.4700
   2749 CA        -67.0930    0.6260  -50.6740 C.3     171 CYS    0.3100
   2750 C         -66.5740   -0.3590  -49.6340 C.2     171 CYS    0.0700
   2751 O         -65.4600   -0.2050  -49.1260 O.2     171 CYS    0.0900
   2752 CB        -68.0980    1.5920  -50.0440 C.3     171 CYS   -0.1100
   2753 SG        -68.4360    3.0500  -51.0520 S.3     171 CYS    0.0900
   2754 HN        -68.6240    0.1650  -52.0360 H       171 CYS    0.0900
   2755 HA        -66.2140    1.1620  -51.0000 H       171 CYS   -0.2300
   2756 HB1       -67.6990    1.9140  -49.0600 H       171 CYS    0.1600
   2757 HB2       -69.0470    1.0410  -49.8720 H       171 CYS    0.5100
   2758 HG1       -69.0990    2.3910  -51.9900 H       171 CYS   -0.5100
   2759 N         -67.3720   -1.3790  -49.3260 N.am    172 VAL   -0.4700
   2760 CA        -66.9190   -2.4120  -48.4030 C.3     172 VAL    0.3100
   2761 C         -65.7470   -3.1820  -49.0020 C.2     172 VAL    0.0700
   2762 O         -64.7980   -3.5280  -48.3000 O.2     172 VAL    0.0900
   2763 CB        -68.0480   -3.3830  -47.9800 C.3     172 VAL   -0.0900
   2764 CG1       -68.7710   -3.9270  -49.1780 C.3     172 VAL    0.0900
   2765 CG2       -67.4830   -4.5240  -47.1680 C.3     172 VAL   -0.2700
   2766 HN        -68.2910   -1.4800  -49.7000 H       172 VAL    0.0900
   2767 HA        -66.5190   -1.9140  -47.5330 H       172 VAL    0.0900
   2768 HB        -68.7700   -2.8420  -47.3310 H       172 VAL    0.0900
   2769 HG11      -68.2850   -4.8650  -49.5260 H       172 VAL   -0.2700
   2770 HG12      -68.7430   -3.1870  -50.0060 H       172 VAL    0.0900
   2771 HG13      -69.8270   -4.1530  -48.9140 H       172 VAL    0.0900
   2772 HG21      -66.9880   -4.1330  -46.2530 H       172 VAL    0.0900
   2773 HG22      -66.7320   -5.0800  -47.7690 H       172 VAL    0.5100
   2774 HG23      -68.3010   -5.2110  -46.8620 H       172 VAL   -0.5100
   2775 N         -65.7920   -3.4270  -50.3090 N.am    173 PHE   -0.4700
   2776 CA        -64.7230   -4.1840  -50.9400 C.3     173 PHE    0.3100
   2777 C         -63.3730   -3.4730  -50.8980 C.2     173 PHE    0.0700
   2778 O         -62.3290   -4.1100  -50.7670 O.2     173 PHE    0.0900
   2779 CB        -65.0730   -4.5390  -52.3780 C.3     173 PHE   -0.1800
   2780 CG        -64.0530   -5.4040  -53.0220 C.ar    173 PHE    0.0900
   2781 CD1       -63.9000   -6.7180  -52.6160 C.ar    173 PHE    0.0900
   2782 CD2       -63.2220   -4.9040  -54.0070 C.ar    173 PHE    0.0000
   2783 CE1       -62.9560   -7.5240  -53.1900 C.ar    173 PHE   -0.1150
   2784 CE2       -62.2730   -5.7080  -54.5850 C.ar    173 PHE    0.1150
   2785 CZ        -62.1410   -7.0220  -54.1690 C.ar    173 PHE   -0.1150
   2786 HN        -66.5340   -3.1140  -50.8960 H       173 PHE    0.1150
   2787 HA        -64.5690   -5.0830  -50.3610 H       173 PHE   -0.1150
   2788 HB1       -65.1490   -3.6090  -52.9800 H       173 PHE    0.1150
   2789 HB2       -66.0370   -5.0900  -52.3990 H       173 PHE   -0.1150
   2790 HD1       -64.5340   -7.1110  -51.8350 H       173 PHE    0.1150
   2791 HD2       -63.3210   -3.8760  -54.3230 H       173 PHE   -0.1150
   2792 HE1       -62.8530   -8.5510  -52.8730 H       173 PHE    0.1150
   2793 HE2       -61.6320   -5.3180  -55.3600 H       173 PHE    0.5100
   2794 HZ        -61.3910   -7.6540  -54.6220 H       173 PHE   -0.5100
   2795 N         -63.3970   -2.1480  -51.0130 N.am    174 ILE   -0.4700
   2796 CA        -62.1720   -1.3620  -51.0050 C.3     174 ILE    0.3100
   2797 C         -61.6910   -1.1070  -49.5860 C.2     174 ILE    0.0700
   2798 O         -60.5280   -1.3500  -49.2590 O.2     174 ILE    0.0900
   2799 CB        -62.3650   -0.0070  -51.7110 C.3     174 ILE   -0.0900
   2800 CG1       -62.7970   -0.2170  -53.1630 C.3     174 ILE    0.0900
   2801 CG2       -61.0900    0.8240  -51.6380 C.3     174 ILE   -0.2700
   2802 CD        -61.9180   -1.1810  -53.9240 C.3     174 ILE    0.0900
   2803 HN        -64.2480   -1.6380  -51.1100 H       174 ILE    0.0900
   2804 HA        -61.4070   -1.9360  -51.5060 H       174 ILE    0.0900
   2805 HB        -63.1940    0.5480  -51.2220 H       174 ILE   -0.1800
   2806 HG11      -62.7780    0.7650  -53.6830 H       174 ILE    0.0900
   2807 HG12      -63.8370   -0.6070  -53.1700 H       174 ILE    0.0900
   2808 HG21      -60.2190    0.2170  -51.9660 H       174 ILE   -0.2700
   2809 HG22      -60.9150    1.1580  -50.5930 H       174 ILE    0.0900
   2810 HG23      -61.1770    1.7090  -52.3050 H       174 ILE    0.0900
   2811 HD1       -62.0690   -2.2150  -53.5470 H       174 ILE    0.0900
   2812 HD2       -60.8490   -0.9070  -53.7880 H       174 ILE    0.5100
   2813 HD3       -62.1760   -1.1560  -55.0040 H       174 ILE   -0.5100
   2814 N         -62.5940   -0.6220  -48.7380 N.am    175 PHE   -0.4700
   2815 CA        -62.2230   -0.1840  -47.3990 C.3     175 PHE    0.3100
   2816 C         -62.1150   -1.3160  -46.3820 C.2     175 PHE    0.0700
   2817 O         -61.3150   -1.2430  -45.4520 O.2     175 PHE    0.0900
   2818 CB        -63.2030    0.8820  -46.9060 C.3     175 PHE   -0.1800
   2819 CG        -63.2100    2.1250  -47.7490 C.ar    175 PHE    0.0900
   2820 CD1       -62.0250    2.6590  -48.2270 C.ar    175 PHE    0.0900
   2821 CD2       -64.4030    2.7510  -48.0770 C.ar    175 PHE    0.0000
   2822 CE1       -62.0270    3.8030  -49.0060 C.ar    175 PHE   -0.1150
   2823 CE2       -64.4110    3.8940  -48.8560 C.ar    175 PHE    0.1150
   2824 CZ        -63.2220    4.4200  -49.3200 C.ar    175 PHE   -0.1150
   2825 HN        -63.5580   -0.5360  -48.9790 H       175 PHE    0.1150
   2826 HA        -61.2210    0.2150  -47.4400 H       175 PHE   -0.1150
   2827 HB1       -62.9280    1.1840  -45.8740 H       175 PHE    0.1150
   2828 HB2       -64.2340    0.4680  -46.9210 H       175 PHE   -0.1150
   2829 HD1       -61.0870    2.1780  -47.9880 H       175 PHE    0.1150
   2830 HD2       -65.3370    2.3420  -47.7190 H       175 PHE   -0.1150
   2831 HE1       -61.0950    4.2130  -49.3680 H       175 PHE    0.1150
   2832 HE2       -65.3470    4.3740  -49.1000 H       175 PHE    0.5100
   2833 HZ        -63.2260    5.3130  -49.9280 H       175 PHE   -0.5100
   2834 N         -62.9120   -2.3680  -46.5550 N.am    176 ALA   -0.4700
   2835 CA        -62.9130   -3.4650  -45.5930 C.3     176 ALA    0.3100
   2836 C         -62.1240   -4.6840  -46.0630 C.2     176 ALA    0.0700
   2837 O         -62.0430   -5.6840  -45.3490 O.2     176 ALA    0.0900
   2838 CB        -64.3430   -3.8620  -45.2290 C.3     176 ALA   -0.2700
   2839 HN        -63.5310   -2.4540  -47.3320 H       176 ALA    0.0900
   2840 HA        -62.3790   -3.1380  -44.7130 H       176 ALA    0.0900
   2841 HB1       -64.8340   -4.3560  -46.0940 H       176 ALA    0.0900
   2842 HB2       -64.9290   -2.9580  -44.9570 H       176 ALA    0.5100
   2843 HB3       -64.3320   -4.5720  -44.3750 H       176 ALA   -0.5100
   2844 N         -61.5340   -4.6070  -47.2520 N.am    177 PHE   -0.4700
   2845 CA        -60.7540   -5.7320  -47.7610 C.3     177 PHE    0.3100
   2846 C         -59.4200   -5.3380  -48.3900 C.2     177 PHE    0.0700
   2847 O         -58.3650   -5.6050  -47.8200 O.2     177 PHE    0.0900
   2848 CB        -61.5790   -6.5750  -48.7390 C.3     177 PHE   -0.1800
   2849 CG        -60.9030   -7.8510  -49.1510 C.ar    177 PHE    0.0900
   2850 CD1       -60.4740   -8.7620  -48.1970 C.ar    177 PHE    0.0900
   2851 CD2       -60.6960   -8.1420  -50.4900 C.ar    177 PHE    0.0000
   2852 CE1       -59.8470   -9.9380  -48.5700 C.ar    177 PHE   -0.1150
   2853 CE2       -60.0720   -9.3180  -50.8700 C.ar    177 PHE    0.1150
   2854 CZ        -59.6480  -10.2170  -49.9080 C.ar    177 PHE   -0.1150
   2855 HN        -61.5940   -3.8010  -47.8350 H       177 PHE    0.1150
   2856 HA        -60.4480   -6.3320  -46.9180 H       177 PHE   -0.1150
   2857 HB1       -61.7670   -5.9880  -49.6620 H       177 PHE    0.1150
   2858 HB2       -62.5440   -6.8530  -48.2610 H       177 PHE   -0.1150
   2859 HD1       -60.6310   -8.5500  -47.1500 H       177 PHE    0.1150
   2860 HD2       -61.0250   -7.4440  -51.2460 H       177 PHE   -0.1150
   2861 HE1       -59.5160  -10.6370  -47.8160 H       177 PHE    0.1150
   2862 HE2       -59.9160   -9.5320  -51.9170 H       177 PHE    0.5100
   2863 HZ        -59.1620  -11.1360  -50.2020 H       177 PHE   -0.5100
   2864 N         -59.4640   -4.7100  -49.5630 N.am    178 ILE   -0.4700
   2865 CA        -58.2510   -4.3810  -50.3090 C.3     178 ILE    0.3100
   2866 C         -57.2750   -3.5060  -49.5270 C.2     178 ILE    0.0700
   2867 O         -56.1640   -3.9350  -49.1970 O.2     178 ILE    0.0900
   2868 CB        -58.5750   -3.6800  -51.6400 C.3     178 ILE   -0.0900
   2869 CG1       -59.5080   -4.5440  -52.4890 C.3     178 ILE    0.0900
   2870 CG2       -57.2940   -3.3740  -52.4040 C.3     178 ILE   -0.2700
   2871 CD        -58.9030   -5.8650  -52.9060 C.3     178 ILE    0.0900
   2872 HN        -60.3260   -4.4350  -49.9840 H       178 ILE    0.0900
   2873 HA        -57.7190   -5.3020  -50.4950 H       178 ILE    0.0900
   2874 HB        -59.1190   -2.7340  -51.4360 H       178 ILE   -0.1800
   2875 HG11      -59.7810   -3.9760  -53.4030 H       178 ILE    0.0900
   2876 HG12      -60.4300   -4.7480  -51.9030 H       178 ILE    0.0900
   2877 HG21      -56.6580   -4.2820  -52.4640 H       178 ILE   -0.2700
   2878 HG22      -56.7240   -2.5750  -51.8810 H       178 ILE    0.0900
   2879 HG23      -57.5390   -3.0420  -53.4360 H       178 ILE    0.0900
   2880 HD1       -58.6350   -6.4620  -52.0090 H       178 ILE    0.0900
   2881 HD2       -57.9820   -5.6880  -53.5030 H       178 ILE    0.5100
   2882 HD3       -59.6340   -6.4430  -53.5110 H       178 ILE   -0.5100
   2883 N         -57.6960   -2.2740  -49.2420 N.am    179 MET   -0.4700
   2884 CA        -56.8610   -1.3100  -48.5280 C.3     179 MET    0.3100
   2885 C         -56.2670   -1.8210  -47.2030 C.2     179 MET    0.0700
   2886 O         -55.0630   -1.6760  -46.9840 O.2     179 MET    0.0900
   2887 CB        -57.6150    0.0140  -48.3190 C.3     179 MET   -0.1800
   2888 CG        -56.8050    1.0820  -47.6020 C.3     179 MET    0.0900
   2889 SD        -57.7030    2.6350  -47.4110 S.3     179 MET    0.0900
   2890 CE        -58.0250    3.0460  -49.1250 C.3     179 MET   -0.1400
   2891 HN        -58.6020   -1.9540  -49.5040 H       179 MET    0.0900
   2892 HA        -55.9670   -1.1440  -49.1120 H       179 MET    0.0900
   2893 HB1       -58.5290   -0.1930  -47.7230 H       179 MET   -0.0900
   2894 HB2       -57.9140    0.4070  -49.3130 H       179 MET   -0.2200
   2895 HG1       -55.8750    1.2640  -48.1810 H       179 MET    0.0900
   2896 HG2       -56.5220    0.6950  -46.6010 H       179 MET    0.0900
   2897 HE1       -58.7700    2.3540  -49.5720 H       179 MET    0.0900
   2898 HE2       -57.0900    2.9750  -49.7190 H       179 MET    0.5100
   2899 HE3       -58.4260    4.0790  -49.2030 H       179 MET   -0.5100
   2900 N         -57.0880   -2.4250  -46.3220 N.am    180 PRO   -0.2900
   2901 CA        -56.4970   -2.9320  -45.0780 C.3     180 PRO    0.0000
   2902 C         -55.4380   -4.0130  -45.3050 C.2     180 PRO    0.0900
   2903 O         -54.3850   -3.9790  -44.6600 O.2     180 PRO    0.0900
   2904 CB        -57.7010   -3.5060  -44.3190 C.3     180 PRO    0.0200
   2905 CG        -58.7590   -3.6990  -45.3430 C.3     180 PRO    0.0900
   2906 CD        -58.5510   -2.6160  -46.3420 C.3     180 PRO   -0.1800
   2907 HA        -55.9740   -2.1430  -44.5630 H       180 PRO    0.0900
   2908 HB1       -58.0420   -2.7980  -43.5330 H       180 PRO    0.0900
   2909 HB2       -57.4380   -4.4730  -43.8400 H       180 PRO   -0.1800
   2910 HG1       -58.6620   -4.6970  -45.8210 H       180 PRO    0.0900
   2911 HG2       -59.7670   -3.6180  -44.8830 H       180 PRO    0.0900
   2912 HD1       -58.8840   -2.9230  -47.3550 H       180 PRO    0.5100
   2913 HD2       -59.0630   -1.6780  -46.0420 H       180 PRO   -0.5100
   2914 N         -55.7080   -4.9480  -46.2120 N.am    181 VAL   -0.4700
   2915 CA        -54.7470   -5.9920  -46.5530 C.3     181 VAL    0.3100
   2916 C         -53.4470   -5.3780  -47.0690 C.2     181 VAL    0.0700
   2917 O         -52.3530   -5.7940  -46.6790 O.2     181 VAL    0.0900
   2918 CB        -55.3210   -6.9810  -47.5930 C.3     181 VAL   -0.0900
   2919 CG1       -54.2160   -7.8380  -48.1940 C.3     181 VAL    0.0900
   2920 CG2       -56.3880   -7.8620  -46.9590 C.3     181 VAL   -0.2700
   2921 HN        -56.5780   -4.9790  -46.6980 H       181 VAL    0.0900
   2922 HA        -54.4940   -6.5160  -45.6440 H       181 VAL    0.0900
   2923 HB        -55.8230   -6.4120  -48.4040 H       181 VAL    0.0900
   2924 HG11      -53.5940   -8.2820  -47.3860 H       181 VAL   -0.2700
   2925 HG12      -53.5630   -7.2150  -48.8420 H       181 VAL    0.0900
   2926 HG13      -54.6580   -8.6630  -48.7930 H       181 VAL    0.0900
   2927 HG21      -57.1260   -7.2350  -46.4120 H       181 VAL    0.0900
   2928 HG22      -55.9190   -8.5650  -46.2380 H       181 VAL    0.5100
   2929 HG23      -56.9240   -8.4350  -47.7450 H       181 VAL   -0.5100
   2930 N         -53.5730   -4.3700  -47.9300 N.am    182 LEU   -0.4700
   2931 CA        -52.4080   -3.6640  -48.4500 C.3     182 LEU    0.3100
   2932 C         -51.6050   -2.9960  -47.3390 C.2     182 LEU    0.0700
   2933 O         -50.3740   -3.0460  -47.3410 O.2     182 LEU    0.0900
   2934 CB        -52.8230   -2.6220  -49.4920 C.3     182 LEU   -0.1800
   2935 CG        -53.3660   -3.1740  -50.8090 C.3     182 LEU    0.0900
   2936 CD1       -53.6850   -2.0410  -51.7740 C.3     182 LEU    0.0900
   2937 CD2       -52.3820   -4.1550  -51.4290 C.3     182 LEU   -0.0900
   2938 HN        -54.4610   -4.0550  -48.2550 H       182 LEU    0.0900
   2939 HA        -51.7470   -4.3930  -48.8940 H       182 LEU   -0.2700
   2940 HB1       -51.9350   -1.9960  -49.7230 H       182 LEU    0.0900
   2941 HB2       -53.6080   -1.9800  -49.0400 H       182 LEU    0.0900
   2942 HG        -54.2900   -3.7590  -50.6100 H       182 LEU    0.0900
   2943 HD11      -52.7680   -1.4530  -51.9880 H       182 LEU   -0.2700
   2944 HD12      -54.4440   -1.3640  -51.3250 H       182 LEU    0.0900
   2945 HD13      -54.0720   -2.4550  -52.7290 H       182 LEU    0.0900
   2946 HD21      -52.3400   -5.0870  -50.8240 H       182 LEU    0.0900
   2947 HD22      -51.3670   -3.7040  -51.4580 H       182 LEU    0.5100
   2948 HD23      -52.7050   -4.4150  -52.4600 H       182 LEU   -0.5100
   2949 N         -52.3060   -2.3730  -46.3940 N.am    183 ILE   -0.4700
   2950 CA        -51.6570   -1.7300  -45.2580 C.3     183 ILE    0.3100
   2951 C         -50.8740   -2.7490  -44.4370 C.2     183 ILE    0.0700
   2952 O         -49.7210   -2.5100  -44.0720 O.2     183 ILE    0.0900
   2953 CB        -52.6770   -1.0100  -44.3530 C.3     183 ILE   -0.0900
   2954 CG1       -53.3490    0.1350  -45.1140 C.3     183 ILE    0.0900
   2955 CG2       -52.0010   -0.4720  -43.1030 C.3     183 ILE   -0.2700
   2956 CD        -54.4790    0.7980  -44.3540 C.3     183 ILE    0.0900
   2957 HN        -53.3010   -2.3180  -46.4210 H       183 ILE    0.0900
   2958 HA        -50.9410   -1.0210  -45.6440 H       183 ILE    0.0900
   2959 HB        -53.4770   -1.7240  -44.0590 H       183 ILE   -0.1800
   2960 HG11      -53.7530   -0.2660  -46.0670 H       183 ILE    0.0900
   2961 HG12      -52.5800    0.9030  -45.3440 H       183 ILE    0.0900
   2962 HG21      -51.2040    0.2510  -43.3810 H       183 ILE   -0.2700
   2963 HG22      -51.5390   -1.3060  -42.5330 H       183 ILE    0.0900
   2964 HG23      -52.7450    0.0500  -42.4650 H       183 ILE    0.0900
   2965 HD1       -54.0740    1.3770  -43.4960 H       183 ILE    0.0900
   2966 HD2       -55.1770    0.0270  -43.9640 H       183 ILE    0.5100
   2967 HD3       -55.0280    1.4950  -45.0240 H       183 ILE   -0.5100
   2968 N         -51.5010   -3.8920  -44.1640 N.am    184 ILE   -0.4700
   2969 CA        -50.8460   -4.9790  -43.4430 C.3     184 ILE    0.3100
   2970 C         -49.5860   -5.4420  -44.1690 C.2     184 ILE    0.0700
   2971 O         -48.5270   -5.6190  -43.5570 O.2     184 ILE    0.0900
   2972 CB        -51.7990   -6.1770  -43.2470 C.3     184 ILE   -0.0900
   2973 CG1       -52.9660   -5.7900  -42.3340 C.3     184 ILE    0.0900
   2974 CG2       -51.0540   -7.3700  -42.6710 C.3     184 ILE   -0.2700
   2975 CD        -53.9830   -6.8930  -42.1320 C.3     184 ILE    0.0900
   2976 HN        -52.4450   -4.0570  -44.4390 H       184 ILE    0.0900
   2977 HA        -50.5280   -4.5960  -42.4840 H       184 ILE    0.0900
   2978 HB        -52.2430   -6.4580  -44.2260 H       184 ILE   -0.1800
   2979 HG11      -53.4820   -4.9120  -42.7770 H       184 ILE    0.0900
   2980 HG12      -52.5560   -5.5030  -41.3420 H       184 ILE    0.0900
   2981 HG21      -50.6130   -7.1060  -41.6860 H       184 ILE   -0.2700
   2982 HG22      -50.2340   -7.6710  -43.3570 H       184 ILE    0.0900
   2983 HG23      -51.7540   -8.2220  -42.5290 H       184 ILE    0.0900
   2984 HD1       -53.5470   -7.7070  -41.5150 H       184 ILE    0.0900
   2985 HD2       -54.2830   -7.3160  -43.1150 H       184 ILE    0.5100
   2986 HD3       -54.8780   -6.4920  -41.6100 H       184 ILE   -0.5100
   2987 N         -49.7030   -5.6210  -45.4830 N.am    185 THR   -0.4700
   2988 CA        -48.5850   -6.0380  -46.3210 C.3     185 THR    0.3100
   2989 C         -47.4240   -5.0440  -46.2510 C.2     185 THR    0.0700
   2990 O         -46.2570   -5.4340  -46.1330 O.2     185 THR    0.0900
   2991 CB        -49.0290   -6.2090  -47.7880 C.3     185 THR    0.1400
   2992 CG2       -47.8440   -6.5750  -48.6720 C.3     185 THR    0.0900
   2993 OG1       -50.0200   -7.2410  -47.8720 O.3     185 THR   -0.6600
   2994 HN        -50.5680   -5.4780  -45.9560 H       185 THR    0.4300
   2995 HA        -48.2070   -6.9720  -45.9330 H       185 THR   -0.2700
   2996 HB        -49.4640   -5.2600  -48.1660 H       185 THR    0.0900
   2997 HG1       -50.8080   -6.8860  -47.4560 H       185 THR    0.0900
   2998 HG21      -47.2820   -7.4230  -48.2260 H       185 THR    0.0900
   2999 HG22      -47.1590   -5.7050  -48.7640 H       185 THR    0.5100
   3000 HG23      -48.2020   -6.8780  -49.6790 H       185 THR   -0.5100
   3001 N         -47.7520   -3.7550  -46.3150 N.am    186 VAL   -0.4700
   3002 CA        -46.7520   -2.7010  -46.2020 C.3     186 VAL    0.3100
   3003 C         -46.0790   -2.7340  -44.8340 C.2     186 VAL    0.0700
   3004 O         -44.8660   -2.5710  -44.7280 O.2     186 VAL    0.0900
   3005 CB        -47.3610   -1.3060  -46.4770 C.3     186 VAL   -0.0900
   3006 CG1       -46.5540   -0.2080  -45.7930 C.3     186 VAL    0.0900
   3007 CG2       -47.4540   -1.0550  -47.9760 C.3     186 VAL   -0.2700
   3008 HN        -48.6940   -3.4540  -46.4430 H       186 VAL    0.0900
   3009 HA        -45.9700   -2.9120  -46.9170 H       186 VAL    0.0900
   3010 HB        -48.4050   -1.2820  -46.0990 H       186 VAL    0.0900
   3011 HG11      -45.4750   -0.3230  -46.0300 H       186 VAL   -0.2700
   3012 HG12      -46.6850   -0.2720  -44.6920 H       186 VAL    0.0900
   3013 HG13      -46.8920    0.7890  -46.1520 H       186 VAL    0.0900
   3014 HG21      -48.0970   -1.8260  -48.4530 H       186 VAL    0.0900
   3015 HG22      -46.4420   -1.1070  -48.4320 H       186 VAL    0.5100
   3016 HG23      -47.8990   -0.0550  -48.1660 H       186 VAL   -0.5100
   3017 N         -46.8710   -2.9630  -43.7870 N.am    187 CYS   -0.4700
   3018 CA        -46.3360   -3.0780  -42.4370 C.3     187 CYS    0.3100
   3019 C         -45.3450   -4.2280  -42.3310 C.2     187 CYS    0.0700
   3020 O         -44.2850   -4.0940  -41.7160 O.2     187 CYS    0.0900
   3021 CB        -47.4670   -3.2660  -41.4200 C.3     187 CYS   -0.1100
   3022 SG        -48.4920   -1.8030  -41.1670 S.3     187 CYS    0.0900
   3023 HN        -47.8580   -3.0650  -43.8800 H       187 CYS    0.0900
   3024 HA        -45.7820   -2.1770  -42.2190 H       187 CYS   -0.2300
   3025 HB1       -47.0120   -3.5600  -40.4510 H       187 CYS    0.1600
   3026 HB2       -48.1090   -4.1010  -41.7710 H       187 CYS    0.5100
   3027 HG1       -49.0640   -1.8550  -42.3610 H       187 CYS   -0.5100
   3028 N         -45.6840   -5.3580  -42.9460 N.am    188 TYR   -0.4700
   3029 CA        -44.8280   -6.5380  -42.8960 C.3     188 TYR    0.3100
   3030 C         -43.5260   -6.3220  -43.6630 C.2     188 TYR    0.0700
   3031 O         -42.4380   -6.6220  -43.1630 O.2     188 TYR    0.0900
   3032 CB        -45.5620   -7.7740  -43.4330 C.3     188 TYR   -0.1800
   3033 CG        -46.6810   -8.2720  -42.5440 C.ar    188 TYR    0.0900
   3034 CD1       -47.0110   -7.6140  -41.3650 C.ar    188 TYR    0.0900
   3035 CD2       -47.3980   -9.4160  -42.8790 C.ar    188 TYR    0.0000
   3036 CE1       -48.0330   -8.0700  -40.5500 C.ar    188 TYR   -0.1150
   3037 CE2       -48.4200   -9.8810  -42.0680 C.ar    188 TYR    0.1150
   3038 CZ        -48.7320   -9.2060  -40.9070 C.ar    188 TYR   -0.1150
   3039 OH        -49.7490   -9.6660  -40.1000 O.3     188 TYR    0.1150
   3040 HN        -46.5310   -5.4490  -43.4630 H       188 TYR    0.1100
   3041 HA        -44.5360   -6.6940  -41.8680 H       188 TYR   -0.5400
   3042 HB1       -44.8360   -8.6080  -43.5410 H       188 TYR    0.4300
   3043 HB2       -46.0120   -7.5280  -44.4180 H       188 TYR   -0.1150
   3044 HD1       -46.4600   -6.7300  -41.0790 H       188 TYR    0.1150
   3045 HD2       -47.1550   -9.9490  -43.7850 H       188 TYR   -0.1150
   3046 HE1       -48.2820   -7.5410  -39.6420 H       188 TYR    0.1150
   3047 HE2       -48.9690  -10.7690  -42.3440 H       188 TYR    0.5100
   3048 HH        -50.0360   -8.9400  -39.5410 H       188 TYR   -0.5100
   3049 N         -43.6430   -5.7950  -44.8820 N.am    189 GLY   -0.4700
   3050 CA        -42.4820   -5.5130  -45.7040 C.3     189 GLY    0.3100
   3051 C         -41.5490   -4.5310  -45.0280 C.2     189 GLY   -0.0200
   3052 O         -40.3430   -4.7590  -44.9370 O.2     189 GLY    0.0900
   3053 HN        -44.5290   -5.5730  -45.2810 H       189 GLY    0.0900
   3054 HA1       -42.8230   -5.0970  -46.6400 H       189 GLY    0.5100
   3055 HA2       -41.9580   -6.4420  -45.8780 H       189 GLY   -0.5100
   3056 N         -42.1200   -3.4350  -44.5370 N.am    190 LEU   -0.4700
   3057 CA        -41.3700   -2.4220  -43.8070 C.3     190 LEU    0.3100
   3058 C         -40.7180   -3.0300  -42.5690 C.2     190 LEU    0.0700
   3059 O         -39.6350   -2.6130  -42.1530 O.2     190 LEU    0.0900
   3060 CB        -42.2990   -1.2750  -43.4040 C.3     190 LEU   -0.1800
   3061 CG        -41.8820    0.1520  -43.7600 C.3     190 LEU    0.0900
   3062 CD1       -41.4290    0.2370  -45.2080 C.3     190 LEU    0.0900
   3063 CD2       -43.0370    1.1100  -43.5040 C.3     190 LEU   -0.0900
   3064 HN        -43.0940   -3.2570  -44.6460 H       190 LEU    0.0900
   3065 HA        -40.5790   -2.0620  -44.4480 H       190 LEU   -0.2700
   3066 HB1       -42.4190   -1.3190  -42.3020 H       190 LEU    0.0900
   3067 HB2       -43.2820   -1.4620  -43.8830 H       190 LEU    0.0900
   3068 HG        -41.0490    0.4680  -43.0960 H       190 LEU    0.0900
   3069 HD11      -42.1830   -0.2350  -45.8730 H       190 LEU   -0.2700
   3070 HD12      -40.4620   -0.2970  -45.3340 H       190 LEU    0.0900
   3071 HD13      -41.3090    1.3000  -45.5060 H       190 LEU    0.0900
   3072 HD21      -43.3300    1.0770  -42.4320 H       190 LEU    0.0900
   3073 HD22      -43.9150    0.8180  -44.1210 H       190 LEU    0.5100
   3074 HD23      -42.7310    2.1480  -43.7560 H       190 LEU   -0.5100
   3075 N         -41.3830   -4.0260  -41.9870 N.am    191 MET   -0.4700
   3076 CA        -40.8710   -4.7010  -40.8020 C.3     191 MET    0.3100
   3077 C         -39.6260   -5.5200  -41.1250 C.2     191 MET    0.0700
   3078 O         -38.6060   -5.3800  -40.4570 O.2     191 MET    0.0900
   3079 CB        -41.9500   -5.5930  -40.1820 C.3     191 MET   -0.1800
   3080 CG        -41.8260   -5.7640  -38.6810 C.3     191 MET    0.0900
   3081 SD        -43.2300   -6.6500  -37.9770 S.3     191 MET    0.0900
   3082 CE        -44.5940   -5.7460  -38.7090 C.3     191 MET   -0.1400
   3083 HN        -42.2580   -4.3530  -42.3350 H       191 MET    0.0900
   3084 HA        -40.5570   -3.9470  -40.0960 H       191 MET    0.0900
   3085 HB1       -41.8910   -6.5950  -40.6570 H       191 MET   -0.0900
   3086 HB2       -42.9430   -5.1480  -40.4040 H       191 MET   -0.2200
   3087 HG1       -41.7500   -4.7590  -38.2150 H       191 MET    0.0900
   3088 HG2       -40.8900   -6.3200  -38.4640 H       191 MET    0.0900
   3089 HE1       -44.8980   -6.1890  -39.6810 H       191 MET    0.0900
   3090 HE2       -44.3010   -4.6900  -38.8900 H       191 MET    0.5100
   3091 HE3       -45.4760   -5.7660  -38.0320 H       191 MET   -0.5100
   3092 N         -39.7050   -6.3680  -42.1520 N.am    192 ILE   -0.4700
   3093 CA        -38.5390   -7.1180  -42.6170 C.3     192 ILE    0.3100
   3094 C         -37.4140   -6.1590  -42.9860 C.2     192 ILE    0.0700
   3095 O         -36.2370   -6.4150  -42.7210 O.2     192 ILE    0.0900
   3096 CB        -38.8740   -7.9900  -43.8490 C.3     192 ILE   -0.0900
   3097 CG1       -39.7690   -9.1600  -43.4490 C.3     192 ILE    0.0900
   3098 CG2       -37.6100   -8.5300  -44.5030 C.3     192 ILE   -0.2700
   3099 CD        -40.1670  -10.0560  -44.6010 C.3     192 ILE    0.0900
   3100 HN        -40.5570   -6.5280  -42.6440 H       192 ILE    0.0900
   3101 HA        -38.2020   -7.7420  -41.8030 H       192 ILE    0.0900
   3102 HB        -39.4330   -7.3780  -44.5880 H       192 ILE   -0.1800
   3103 HG11      -40.6920   -8.7530  -42.9860 H       192 ILE    0.0900
   3104 HG12      -39.2290   -9.7740  -42.6980 H       192 ILE    0.0900
   3105 HG21      -37.0420   -9.1540  -43.7790 H       192 ILE   -0.2700
   3106 HG22      -36.9630   -7.6870  -44.8290 H       192 ILE    0.0900
   3107 HG23      -37.8750   -9.1580  -45.3800 H       192 ILE    0.0900
   3108 HD1       -39.2870  -10.6310  -44.9600 H       192 ILE    0.0900
   3109 HD2       -40.5560   -9.4410  -45.4420 H       192 ILE    0.5100
   3110 HD3       -40.9480  -10.7730  -44.2710 H       192 ILE   -0.5100
   3111 N         -37.7950   -5.0340  -43.5840 N.am    193 LEU   -0.4700
   3112 CA        -36.8430   -4.0410  -44.0580 C.3     193 LEU    0.3100
   3113 C         -36.0800   -3.3560  -42.9230 C.2     193 LEU    0.0700
   3114 O         -34.8820   -3.1000  -43.0410 O.2     193 LEU    0.0900
   3115 CB        -37.5630   -2.9930  -44.9090 C.3     193 LEU   -0.1800
   3116 CG        -36.6760   -2.1040  -45.7800 C.3     193 LEU    0.0900
   3117 CD1       -35.8760   -2.9620  -46.7420 C.3     193 LEU    0.0900
   3118 CD2       -37.5140   -1.0870  -46.5350 C.3     193 LEU   -0.0900
   3119 HN        -38.7560   -4.8200  -43.7370 H       193 LEU    0.0900
   3120 HA        -36.0880   -4.5480  -44.6400 H       193 LEU   -0.2700
   3121 HB1       -38.1370   -2.3340  -44.2240 H       193 LEU    0.0900
   3122 HB2       -38.2720   -3.5250  -45.5770 H       193 LEU    0.0900
   3123 HG        -35.9820   -1.5240  -45.1340 H       193 LEU    0.0900
   3124 HD11      -36.5470   -3.6720  -47.2700 H       193 LEU   -0.2700
   3125 HD12      -35.1120   -3.5450  -46.1830 H       193 LEU    0.0900
   3126 HD13      -35.3750   -2.3170  -47.4960 H       193 LEU    0.0900
   3127 HD21      -38.0670   -0.4410  -45.8190 H       193 LEU    0.0900
   3128 HD22      -38.2500   -1.6090  -47.1830 H       193 LEU    0.5100
   3129 HD23      -36.8570   -0.4430  -47.1580 H       193 LEU   -0.5100
   3130 N         -36.7730   -3.0660  -41.8240 N.am    194 ARG   -0.4700
   3131 CA        -36.1640   -2.3230  -40.7260 C.3     194 ARG    0.3100
   3132 C         -35.7250   -3.1970  -39.5490 C.2     194 ARG    0.0700
   3133 O         -35.2090   -2.6840  -38.5580 O.2     194 ARG    0.0900
   3134 CB        -37.1140   -1.2270  -40.2280 C.3     194 ARG   -0.1800
   3135 CG        -37.4840   -0.1910  -41.2790 C.3     194 ARG    0.0900
   3136 CD        -38.5290    0.7790  -40.7450 C.3     194 ARG    0.0900
   3137 NE        -39.0010    1.7010  -41.7760 N.pl3   194 ARG   -0.1800
   3138 CZ        -38.5310    2.9330  -41.9460 C.cat   194 ARG    0.0900
   3139 NH1       -37.5790    3.3980  -41.1510 N.pl3   194 ARG    0.0900
   3140 NH2       -39.0190    3.7030  -42.9080 N.pl3   194 ARG    0.2000
   3141 HN        -37.7230   -3.3400  -41.7030 H       194 ARG    0.0900
   3142 HA        -35.2440   -1.8870  -41.0860 H       194 ARG    0.0900
   3143 HB1       -36.6270   -0.7040  -39.3770 H       194 ARG   -0.7000
   3144 HB2       -38.0460   -1.7090  -39.8680 H       194 ARG    0.4400
   3145 HG1       -37.8880   -0.7070  -42.1760 H       194 ARG    0.6400
   3146 HG2       -36.5750    0.3760  -41.5710 H       194 ARG   -0.8000
   3147 HD1       -38.0900    1.3860  -39.9250 H       194 ARG    0.4600
   3148 HD2       -39.4090    0.2110  -40.3720 H       194 ARG    0.4600
   3149 HE        -39.7230    1.3870  -42.3920 H       194 ARG   -0.8000
   3150 HH11      -37.2120    2.8210  -40.4200 H       194 ARG    0.4600
   3151 HH12      -37.2270    4.3240  -41.2800 H       194 ARG    0.4600
   3152 HH21      -39.7420    3.3590  -43.5070 H       194 ARG    0.5100
   3153 HH22      -38.6640    4.6300  -43.0350 H       194 ARG   -0.5100
   3154 N         -35.9240   -4.5090  -39.6530 N.am    195 LEU   -0.4700
   3155 CA        -35.5090   -5.4210  -38.5890 C.3     195 LEU    0.3100
   3156 C         -34.2010   -6.1220  -38.9340 C.2     195 LEU    0.0700
   3157 O         -34.1090   -6.8350  -39.9340 O.2     195 LEU    0.0900
   3158 CB        -36.6010   -6.4550  -38.2810 C.3     195 LEU   -0.1800
   3159 CG        -36.4320   -7.4250  -37.0970 C.3     195 LEU    0.0900
   3160 CD1       -37.7870   -7.9450  -36.6560 C.3     195 LEU    0.0900
   3161 CD2       -35.5230   -8.6070  -37.4190 C.3     195 LEU   -0.0900
   3162 HN        -36.3580   -4.9240  -40.4500 H       195 LEU    0.0900
   3163 HA        -35.2980   -4.8300  -37.7090 H       195 LEU   -0.2700
   3164 HB1       -36.7210   -7.0770  -39.1910 H       195 LEU    0.0900
   3165 HB2       -37.5380   -5.8880  -38.1010 H       195 LEU    0.0900
   3166 HG        -35.9450   -6.8960  -36.2500 H       195 LEU    0.0900
   3167 HD11      -38.0380   -8.8740  -37.2110 H       195 LEU   -0.2700
   3168 HD12      -38.5700   -7.1850  -36.8620 H       195 LEU    0.0900
   3169 HD13      -37.7680   -8.1760  -35.5690 H       195 LEU    0.0900
   3170 HD21      -34.4710   -8.2630  -37.5200 H       195 LEU    0.0900
   3171 HD22      -35.8370   -9.0760  -38.3770 H       195 LEU    0.5100
   3172 HD23      -35.5740   -9.3570  -36.6010 H       195 LEU   -0.5100
   3173 N         -33.1490   -5.8760  -38.1410 N.am    196 LYS   -0.4700
   3174 CA        -31.9110   -6.6120  -38.1960 C.3     196 LYS    0.3100
   3175 C         -31.4130   -6.6870  -36.7800 C.2     196 LYS    0.0700
   3176 O         -31.6720   -5.8010  -35.9680 O.2     196 LYS    0.0900
   3177 CB        -30.7860   -5.9980  -39.0820 C.3     196 LYS   -0.1800
   3178 CG        -31.0530   -6.0620  -40.5950 C.3     196 LYS    0.0900
   3179 CD        -31.6760   -4.7780  -41.1710 C.3     196 LYS    0.0900
   3180 CE        -32.2920   -4.9870  -42.5580 C.3     196 LYS   -0.1800
   3181 NZ        -33.6040   -5.6380  -42.4190 N.4     196 LYS    0.0900
   3182 HN        -33.1800   -5.1520  -37.4570 H       196 LYS    0.0900
   3183 HA        -32.1540   -7.5950  -38.5700 H       196 LYS   -0.1800
   3184 HB1       -29.8420   -6.5410  -38.8710 H       196 LYS    0.0900
   3185 HB2       -30.6600   -4.9320  -38.7960 H       196 LYS    0.0900
   3186 HG1       -31.7420   -6.9100  -40.7950 H       196 LYS    0.2100
   3187 HG2       -30.0900   -6.2510  -41.1140 H       196 LYS    0.0500
   3188 HD1       -30.8870   -4.0000  -41.2410 H       196 LYS    0.0500
   3189 HD2       -32.4690   -4.4250  -40.4780 H       196 LYS   -0.3000
   3190 HE1       -31.6390   -5.6420  -43.1740 H       196 LYS    0.3300
   3191 HE2       -32.4380   -4.0090  -43.0640 H       196 LYS    0.3300
   3192 HZ1       -34.3550   -4.9230  -42.4990 H       196 LYS    0.3300
   3193 HZ2       -33.6630   -6.1030  -41.4910 H       196 LYS    0.5100
   3194 HZ3       -33.7200   -6.3470  -43.1710 H       196 LYS   -0.5100
   3195 N         -30.7170   -7.7820  -36.4340 N.am    197 SER   -0.4700
   3196 CA        -30.0610   -7.9220  -35.1370 C.3     197 SER    0.3100
   3197 C         -28.8650   -6.9860  -35.0070 C.2     197 SER    0.0700
   3198 O         -28.3730   -6.4510  -36.0010 O.2     197 SER    0.0900
   3199 CB        -29.6120   -9.3640  -34.9270 C.3     197 SER    0.0500
   3200 OG        -29.4050   -9.6420  -33.5520 O.3     197 SER    0.0900
   3201 HN        -30.6170   -8.5570  -37.0530 H       197 SER    0.0900
   3202 HA        -30.7640   -7.6300  -34.3710 H       197 SER   -0.6600
   3203 HB1       -28.6590   -9.5390  -35.4710 H       197 SER    0.4300
   3204 HB2       -30.3910  -10.0550  -35.3130 H       197 SER    0.5100
   3205 HG1       -29.1270  -10.5600  -33.5070 H       197 SER   -0.5100
   3206 N         -28.3970   -6.7850  -33.7770 N.am    198 VAL   -0.4700
   3207 CA        -27.2930   -5.8660  -33.5320 C.3     198 VAL    0.3100
   3208 C         -25.9460   -6.5930  -33.4240 C.2     198 VAL    0.0700
   3209 O         -25.7470   -7.4650  -32.5730 O.2     198 VAL    0.0900
   3210 CB        -27.5590   -4.9610  -32.3020 C.3     198 VAL   -0.0900
   3211 CG1       -27.7640   -5.7940  -31.0370 C.3     198 VAL    0.0900
   3212 CG2       -26.4320   -3.9590  -32.1260 C.3     198 VAL   -0.2700
   3213 HN        -28.7750   -7.2480  -32.9790 H       198 VAL    0.0900
   3214 HA        -27.1660   -5.2610  -34.4170 H       198 VAL    0.0900
   3215 HB        -28.4680   -4.3510  -32.4880 H       198 VAL    0.0900
   3216 HG11      -26.8590   -6.4050  -30.8300 H       198 VAL   -0.2700
   3217 HG12      -28.6300   -6.4780  -31.1700 H       198 VAL    0.0900
   3218 HG13      -27.9460   -5.1250  -30.1690 H       198 VAL    0.0900
   3219 HG21      -26.2300   -3.4410  -33.0870 H       198 VAL    0.0900
   3220 HG22      -25.5080   -4.4840  -31.8040 H       198 VAL    0.5100
   3221 HG23      -26.7160   -3.2010  -31.3670 H       198 VAL   -0.5100
   3222 N         -24.9810   -6.2410  -34.2930 N.am    199 ARG   -0.4700
   3223 CA        -23.7380   -6.9650  -34.4270 C.3     199 ARG    0.3100
   3224 CAT       -20.2580   -5.4370  -34.7220 C.3     199 ARG    0.0700
   3225 C         -22.6280   -6.0110  -34.8370 C.2     199 ARG    0.0900
   3226 O         -22.8570   -5.0270  -35.5450 O.2     199 ARG   -0.1800
   3227 CB        -23.8720   -8.1210  -35.4640 C.3     199 ARG    0.0900
   3228 CG        -24.0580   -7.7710  -36.9680 C.3     199 ARG    0.0900
   3229 CD        -25.2990   -6.9450  -37.3660 C.3     199 ARG   -0.1800
   3230 NE        -24.9480   -5.5000  -37.1930 N.pl3   199 ARG    0.0900
   3231 CZ        -25.7560   -4.4610  -37.3520 C.cat   199 ARG    0.0900
   3232 NH1       -27.0550   -4.5730  -37.5080 N.pl3   199 ARG    0.2000
   3233 NH2       -25.2250   -3.2540  -37.2750 N.pl3   199 ARG    0.0900
   3234 NT        -21.3850   -6.2790  -34.3940 N.pl3   199 ARG    0.0900
   3235 HN        -25.0850   -5.4520  -34.8920 H       199 ARG   -0.7000
   3236 HNT       -21.1870   -7.0710  -33.8220 H       199 ARG    0.4400
   3237 HA        -23.4780   -7.3620  -33.4570 H       199 ARG    0.6400
   3238 HB1       -24.7470   -8.7320  -35.1600 H       199 ARG   -0.8000
   3239 HB2       -22.9540   -8.7380  -35.3840 H       199 ARG    0.4600
   3240 HG1       -24.1020   -8.7280  -37.5290 H       199 ARG    0.4600
   3241 HG2       -23.1610   -7.2030  -37.2920 H       199 ARG   -0.8000
   3242 HD1       -26.1600   -7.1850  -36.7080 H       199 ARG    0.4600
   3243 HD2       -25.5680   -7.1240  -38.4290 H       199 ARG    0.4600
   3244 HE        -24.0060   -5.2970  -36.9310 H       199 ARG    0.5100
   3245 HH11      -27.5010   -5.4560  -37.3640 H       199 ARG   -0.5100
   3246 HH12      -27.5990   -3.7750  -37.7730 H       199 ARG   -0.4700
   3247 HH21      -24.2450   -3.1490  -37.1030 H       199 ARG    0.3100
   3248 HH22      -25.8010   -2.4440  -37.3900 H       199 ARG   -0.1100
   3249 HT1       -20.4410   -4.4090  -34.3410 H       199 ARG    0.0900
   3250 HT2       -20.1280   -5.3950  -35.8240 H       199 ARG    0.0900
   3251 HT3       -19.3370   -5.8390  -34.2460 H       199 ARG    0.0900
   3252 N         -29.7820   -7.1470  -28.1400 N.am    200 GLU   -0.2700
   3253 CA        -30.7400   -8.1660  -28.5280 C.3     200 GLU    0.0900
   3254 CAY       -29.0840   -4.9180  -27.5810 C.3     200 GLU    0.0900
   3255 C         -32.0120   -8.1490  -27.6850 C.2     200 GLU    0.0900
   3256 O         -32.0010   -8.0570  -26.4600 O.2     200 GLU    0.5100
   3257 CB        -30.0910   -9.5670  -28.6870 C.3     200 GLU   -0.5100
   3258 CG        -31.0080  -10.8120  -28.5450 C.3     200 GLU   -0.4700
   3259 CD        -32.1490  -10.9730  -29.5410 C.2     200 GLU    0.3100
   3260 OE1       -32.3590  -10.1870  -30.4990 O.co2   200 GLU    0.0700
   3261 OE2       -32.9110  -11.9560  -29.3320 O.co2   200 GLU    0.0900
   3262 CY        -30.0380   -5.8340  -28.2480 C.2     200 GLU   -0.1800
   3263 OY        -31.0040   -5.4050  -28.8710 O.2     200 GLU    0.0900
   3264 HN        -28.9140   -7.4820  -27.7850 H       200 GLU    0.0900
   3265 HA        -31.1810   -7.8580  -29.4640 H       200 GLU   -0.2800
   3266 HB1       -29.2930   -9.6530  -27.9200 H       200 GLU    0.0900
   3267 HB2       -29.6290   -9.6070  -29.6950 H       200 GLU    0.0900
   3268 HG1       -31.4610  -10.7830  -27.5320 H       200 GLU    0.6200
   3269 HG2       -30.3670  -11.7130  -28.6350 H       200 GLU   -0.7600
   3270 HY1       -29.1990   -5.0010  -26.4790 H       200 GLU   -0.7600
   3271 HY2       -29.2950   -3.8700  -27.8860 H       200 GLU    0.5100
   3272 HY3       -28.0440   -5.1930  -27.8570 H       200 GLU   -0.5100
   3273 N         -33.1530   -8.1820  -28.3790 N.am    201 LYS   -0.4700
   3274 CA        -34.4930   -7.9700  -27.8450 C.3     201 LYS    0.3100
   3275 C         -35.0700   -9.1720  -27.1000 C.2     201 LYS    0.0700
   3276 O         -34.5990  -10.2990  -27.2460 O.2     201 LYS    0.0900
   3277 CB        -35.4390   -7.5370  -28.9680 C.3     201 LYS   -0.1800
   3278 CG        -35.4260   -8.4610  -30.1760 C.3     201 LYS    0.0900
   3279 CD        -35.8520   -7.7270  -31.4350 C.3     201 LYS    0.0900
   3280 CE        -34.8680   -6.6210  -31.7820 C.3     201 LYS   -0.1800
   3281 NZ        -35.2450   -5.9150  -33.0370 N.4     201 LYS    0.0900
   3282 HN        -33.1330   -8.3650  -29.3570 H       201 LYS    0.0900
   3283 HA        -34.4360   -7.2070  -27.0830 H       201 LYS   -0.1800
   3284 HB1       -35.1490   -6.5190  -29.3010 H       201 LYS    0.0900
   3285 HB2       -36.4730   -7.5020  -28.5630 H       201 LYS    0.0900
   3286 HG1       -36.1210   -9.3090  -29.9950 H       201 LYS    0.2100
   3287 HG2       -34.4000   -8.8620  -30.3160 H       201 LYS    0.0500
   3288 HD1       -36.8580   -7.2840  -31.2770 H       201 LYS    0.0500
   3289 HD2       -35.9050   -8.4470  -32.2780 H       201 LYS   -0.3000
   3290 HE1       -33.8550   -7.0530  -31.9310 H       201 LYS    0.3300
   3291 HE2       -34.8450   -5.8680  -30.9660 H       201 LYS    0.3300
   3292 HZ1       -36.1020   -5.3490  -32.8730 H       201 LYS    0.3300
   3293 HZ2       -35.4280   -6.6130  -33.7860 H       201 LYS    0.5100
   3294 HZ3       -34.4680   -5.2890  -33.3300 H       201 LYS   -0.5100
   3295 N         -36.1000   -8.9100  -26.2970 N.am    202 ASP   -0.4700
   3296 CA        -36.7780   -9.9450  -25.5310 C.3     202 ASP    0.3100
   3297 C         -37.5850  -10.8460  -26.4600 C.2     202 ASP    0.0700
   3298 O         -37.9700  -10.4390  -27.5560 O.2     202 ASP    0.0900
   3299 CB        -37.6980   -9.3070  -24.4870 C.3     202 ASP   -0.2800
   3300 CG        -38.0690  -10.2600  -23.3650 C.2     202 ASP    0.0900
   3301 OD1       -37.8670  -11.4820  -23.5240 O.co2   202 ASP    0.0900
   3302 OD2       -38.5690   -9.7840  -22.3240 O.co2   202 ASP    0.6200
   3303 HN        -36.4550   -7.9850  -26.1850 H       202 ASP   -0.7600
   3304 HA        -36.0270  -10.5550  -25.0500 H       202 ASP   -0.7600
   3305 HB1       -38.6330   -8.9730  -24.9860 H       202 ASP    0.5100
   3306 HB2       -37.1860   -8.4260  -24.0450 H       202 ASP   -0.5100
   3307 N         -37.7900  -12.0980  -26.0370 N.am    203 ARG   -0.4700
   3308 CA        -38.5120  -13.1470  -26.6990 C.3     203 ARG    0.3100
   3309 C         -39.9950  -12.7960  -26.7610 C.2     203 ARG    0.0700
   3310 O         -40.6930  -13.2300  -27.6740 O.2     203 ARG    0.0900
   3311 CB        -38.2930  -14.4700  -25.9120 C.3     203 ARG   -0.1800
   3312 CG        -36.8270  -14.9340  -25.7530 C.3     203 ARG    0.0900
   3313 CD        -36.1980  -15.4500  -27.0560 C.3     203 ARG    0.0900
   3314 NE        -34.7110  -15.2690  -27.0060 N.pl3   203 ARG   -0.1800
   3315 CZ        -34.1420  -14.1130  -27.3310 C.cat   203 ARG    0.0900
   3316 NH1       -34.8270  -12.9900  -27.3050 N.pl3   203 ARG    0.0900
   3317 NH2       -32.9000  -14.0530  -27.7480 N.pl3   203 ARG    0.2000
   3318 HN        -37.4110  -12.3790  -25.1610 H       203 ARG    0.0900
   3319 HA        -38.1410  -13.2360  -27.7090 H       203 ARG    0.0900
   3320 HB1       -38.8500  -15.2740  -26.4370 H       203 ARG   -0.7000
   3321 HB2       -38.7210  -14.3380  -24.8970 H       203 ARG    0.4400
   3322 HG1       -36.7940  -15.7480  -24.9980 H       203 ARG    0.6400
   3323 HG2       -36.2240  -14.0770  -25.3850 H       203 ARG   -0.8000
   3324 HD1       -36.5890  -14.8790  -27.9250 H       203 ARG    0.4600
   3325 HD2       -36.4120  -16.5340  -27.1830 H       203 ARG    0.4600
   3326 HE        -34.1340  -16.0350  -26.7220 H       203 ARG   -0.8000
   3327 HH11      -35.7910  -12.9980  -27.0370 H       203 ARG    0.4600
   3328 HH12      -34.3850  -12.1280  -27.5520 H       203 ARG    0.4600
   3329 HH21      -32.5400  -13.2010  -28.1280 H       203 ARG    0.5100
   3330 HH22      -32.3130  -14.8610  -27.6870 H       203 ARG   -0.5100
   3331 N         -40.4820  -11.9610  -25.8080 N.am    204 ASN   -0.4700
   3332 CA        -41.8080  -11.3440  -25.7540 C.3     204 ASN    0.3100
   3333 C         -42.3380  -10.8520  -27.1070 C.2     204 ASN    0.0700
   3334 O         -43.3760  -11.2950  -27.5930 O.2     204 ASN    0.0900
   3335 CB        -41.7600  -10.1920  -24.6960 C.3     204 ASN   -0.1800
   3336 CG        -43.0580   -9.3840  -24.5730 C.2     204 ASN    0.0900
   3337 ND2       -43.8140   -9.6050  -23.4750 N.am    204 ASN    0.0900
   3338 OD1       -43.3810   -8.5520  -25.4220 O.2     204 ASN    0.5500
   3339 HN        -39.9040  -11.7130  -25.0380 H       204 ASN   -0.5500
   3340 HA        -42.5290  -12.0970  -25.4730 H       204 ASN   -0.6200
   3341 HB1       -40.9450   -9.4910  -24.9750 H       204 ASN    0.3200
   3342 HB2       -41.5360  -10.6360  -23.7030 H       204 ASN    0.3000
   3343 HD21      -44.6700   -9.1040  -23.3480 H       204 ASN    0.5100
   3344 HD22      -43.5170  -10.2700  -22.7890 H       204 ASN   -0.5100
   3345 N         -41.5680   -9.9710  -27.7740 N.am    205 LEU   -0.4700
   3346 CA        -41.8610   -9.3530  -29.0620 C.3     205 LEU    0.3100
   3347 C         -42.0990  -10.4040  -30.1380 C.2     205 LEU    0.0700
   3348 O         -43.0790  -10.3340  -30.8790 O.2     205 LEU    0.0900
   3349 CB        -40.7130   -8.4310  -29.4880 C.3     205 LEU   -0.1800
   3350 CG        -40.8870   -6.9270  -29.2590 C.3     205 LEU    0.0900
   3351 CD1       -41.2090   -6.6230  -27.8040 C.3     205 LEU    0.0900
   3352 CD2       -39.6410   -6.1760  -29.7020 C.3     205 LEU   -0.0900
   3353 HN        -40.6980   -9.6830  -27.3830 H       205 LEU    0.0900
   3354 HA        -42.7780   -8.7920  -28.9630 H       205 LEU   -0.2700
   3355 HB1       -40.5470   -8.5860  -30.5730 H       205 LEU    0.0900
   3356 HB2       -39.8070   -8.7490  -28.9340 H       205 LEU    0.0900
   3357 HG        -41.7140   -6.5540  -29.9010 H       205 LEU    0.0900
   3358 HD11      -40.3880   -6.9810  -27.1470 H       205 LEU   -0.2700
   3359 HD12      -42.1490   -7.1380  -27.5090 H       205 LEU    0.0900
   3360 HD13      -41.3240   -5.5280  -27.6620 H       205 LEU    0.0900
   3361 HD21      -39.4530   -6.3520  -30.7830 H       205 LEU    0.0900
   3362 HD22      -38.7600   -6.5320  -29.1270 H       205 LEU    0.5100
   3363 HD23      -39.7780   -5.0860  -29.5400 H       205 LEU   -0.5100
   3364 N         -41.1950  -11.3890  -30.2300 N.am    206 ARG   -0.4700
   3365 CA        -41.2720  -12.4530  -31.1990 C.3     206 ARG    0.3100
   3366 C         -42.5310  -13.2880  -31.0040 C.2     206 ARG    0.0700
   3367 O         -43.2090  -13.6530  -31.9610 O.2     206 ARG    0.0900
   3368 CB        -39.9600  -13.2880  -31.2000 C.3     206 ARG   -0.1800
   3369 CG        -38.7110  -12.4580  -31.6040 C.3     206 ARG    0.0900
   3370 CD        -37.4250  -13.2890  -31.7640 C.3     206 ARG    0.0900
   3371 NE        -36.3160  -12.4060  -32.2730 N.pl3   206 ARG   -0.1800
   3372 CZ        -35.3490  -11.8840  -31.5210 C.cat   206 ARG    0.0900
   3373 NH1       -34.2580  -11.3770  -32.0700 N.pl3   206 ARG    0.0900
   3374 NH2       -35.3910  -11.8530  -30.2120 N.pl3   206 ARG    0.2000
   3375 HN        -40.4100  -11.4290  -29.6160 H       206 ARG    0.0900
   3376 HA        -41.4350  -12.0090  -32.1700 H       206 ARG    0.0900
   3377 HB1       -40.0750  -14.1310  -31.9140 H       206 ARG   -0.7000
   3378 HB2       -39.7990  -13.7000  -30.1820 H       206 ARG    0.4400
   3379 HG1       -38.5360  -11.6870  -30.8240 H       206 ARG    0.6400
   3380 HG2       -38.9240  -11.9520  -32.5690 H       206 ARG   -0.8000
   3381 HD1       -37.5840  -14.1070  -32.4980 H       206 ARG    0.4600
   3382 HD2       -37.1150  -13.7090  -30.7840 H       206 ARG    0.4600
   3383 HE        -36.3060  -12.1960  -33.2490 H       206 ARG   -0.8000
   3384 HH11      -34.1510  -11.3810  -33.0650 H       206 ARG    0.4600
   3385 HH12      -33.5420  -10.9890  -31.4910 H       206 ARG    0.4600
   3386 HH21      -34.5470  -11.7350  -29.6880 H       206 ARG    0.5100
   3387 HH22      -36.2660  -11.9470  -29.7380 H       206 ARG   -0.5100
   3388 N         -42.8970  -13.5730  -29.7340 N.am    207 ARG   -0.4700
   3389 CA        -44.0920  -14.3500  -29.4180 C.3     207 ARG    0.3100
   3390 C         -45.3870  -13.6260  -29.7970 C.2     207 ARG    0.0700
   3391 O         -46.2670  -14.2040  -30.4440 O.2     207 ARG    0.0900
   3392 CB        -44.1060  -14.7440  -27.9380 C.3     207 ARG   -0.1800
   3393 CG        -42.9900  -15.7050  -27.5540 C.3     207 ARG    0.0900
   3394 CD        -43.1690  -16.2470  -26.1460 C.3     207 ARG    0.0900
   3395 NE        -42.1720  -17.2690  -25.8330 N.pl3   207 ARG   -0.1800
   3396 CZ        -41.0610  -17.0430  -25.1410 C.cat   207 ARG    0.0900
   3397 NH1       -40.8020  -15.8300  -24.6760 N.pl3   207 ARG    0.0900
   3398 NH2       -40.2110  -18.0330  -24.9060 N.pl3   207 ARG    0.2000
   3399 HN        -42.3620  -13.2640  -28.9520 H       207 ARG    0.0900
   3400 HA        -44.0930  -15.2320  -30.0410 H       207 ARG    0.0900
   3401 HB1       -45.0810  -15.2250  -27.7090 H       207 ARG   -0.7000
   3402 HB2       -44.0070  -13.8230  -27.3260 H       207 ARG    0.4400
   3403 HG1       -42.0170  -15.1720  -27.6160 H       207 ARG    0.6400
   3404 HG2       -42.9810  -16.5540  -28.2700 H       207 ARG   -0.8000
   3405 HD1       -44.1740  -16.7110  -26.0470 H       207 ARG    0.4600
   3406 HD2       -43.0540  -15.4230  -25.4090 H       207 ARG    0.4600
   3407 HE        -42.3360  -18.1990  -26.1630 H       207 ARG   -0.8000
   3408 HH11      -41.4430  -15.0810  -24.8470 H       207 ARG    0.4600
   3409 HH12      -39.9650  -15.6610  -24.1540 H       207 ARG    0.4600
   3410 HH21      -40.4050  -18.9520  -25.2500 H       207 ARG    0.5100
   3411 HH22      -39.3750  -17.8620  -24.3840 H       207 ARG   -0.5100
   3412 N         -45.4970  -12.3580  -29.4030 N.am    208 ILE   -0.4700
   3413 CA        -46.6890  -11.5700  -29.7070 C.3     208 ILE    0.3100
   3414 C         -46.8380  -11.3270  -31.2090 C.2     208 ILE    0.0700
   3415 O         -47.9440  -11.3910  -31.7540 O.2     208 ILE    0.0900
   3416 CB        -46.6970  -10.2310  -28.9410 C.3     208 ILE   -0.0900
   3417 CG1       -46.6970  -10.4890  -27.4320 C.3     208 ILE    0.0900
   3418 CG2       -47.9080   -9.3960  -29.3300 C.3     208 ILE   -0.2700
   3419 CD        -46.8890   -9.2460  -26.5960 C.3     208 ILE    0.0900
   3420 HN        -44.7800  -11.8950  -28.8890 H       208 ILE    0.0900
   3421 HA        -47.5520  -12.1590  -29.4330 H       208 ILE    0.0900
   3422 HB        -45.7700   -9.6670  -29.1780 H       208 ILE   -0.1800
   3423 HG11      -45.7270  -10.9530  -27.1550 H       208 ILE    0.0900
   3424 HG12      -47.5170  -11.2010  -27.1970 H       208 ILE    0.0900
   3425 HG21      -48.8440   -9.9460  -29.0920 H       208 ILE   -0.2700
   3426 HG22      -47.8880   -9.1870  -30.4220 H       208 ILE    0.0900
   3427 HG23      -47.9050   -8.4390  -28.7670 H       208 ILE    0.0900
   3428 HD1       -47.9290   -8.8680  -26.7050 H       208 ILE    0.0900
   3429 HD2       -46.1880   -8.4520  -26.9320 H       208 ILE    0.5100
   3430 HD3       -46.7060   -9.4770  -25.5250 H       208 ILE   -0.5100
   3431 N         -45.7180  -11.0570  -31.8740 N.am    209 THR   -0.4700
   3432 CA        -45.7100  -10.8900  -33.3210 C.3     209 THR    0.3100
   3433 C         -46.2210  -12.1520  -34.0070 C.2     209 THR    0.0700
   3434 O         -47.0670  -12.0870  -34.9020 O.2     209 THR    0.0900
   3435 CB        -44.3040  -10.5490  -33.8480 C.3     209 THR    0.1400
   3436 CG2       -44.3060  -10.4640  -35.3660 C.3     209 THR    0.0900
   3437 OG1       -43.8830   -9.2930  -33.3060 O.3     209 THR   -0.6600
   3438 HN        -44.8370  -10.9570  -31.4150 H       209 THR    0.4300
   3439 HA        -46.4000  -10.0960  -33.5650 H       209 THR   -0.2700
   3440 HB        -43.5830  -11.3370  -33.5400 H       209 THR    0.0900
   3441 HG1       -43.4290   -9.4970  -32.4860 H       209 THR    0.0900
   3442 HG21      -45.1330   -9.8080  -35.7100 H       209 THR    0.0900
   3443 HG22      -44.4510  -11.4760  -35.8010 H       209 THR    0.5100
   3444 HG23      -43.3430  -10.0380  -35.7210 H       209 THR   -0.5100
   3445 N         -45.7100  -13.3030  -33.5690 N.am    210 ARG   -0.4700
   3446 CA        -46.1860  -14.5920  -34.0610 C.3     210 ARG    0.3100
   3447 C         -47.6950  -14.7270  -33.8790 C.2     210 ARG    0.0700
   3448 O         -48.4140  -15.0960  -34.8140 O.2     210 ARG    0.0900
   3449 CB        -45.4760  -15.7370  -33.3360 C.3     210 ARG   -0.1800
   3450 CG        -46.1280  -17.0960  -33.5430 C.3     210 ARG    0.0900
   3451 CD        -45.3290  -18.2050  -32.8800 C.3     210 ARG    0.0900
   3452 NE        -45.1770  -17.9830  -31.4430 N.pl3   210 ARG   -0.1800
   3453 CZ        -44.4390  -18.7520  -30.6450 C.cat   210 ARG    0.0900
   3454 NH1       -43.7840  -19.7940  -31.1400 N.pl3   210 ARG    0.0900
   3455 NH2       -44.3570  -18.4780  -29.3510 N.pl3   210 ARG    0.2000
   3456 HN        -44.9830  -13.3350  -32.8890 H       210 ARG    0.0900
   3457 HA        -45.9910  -14.6390  -35.1220 H       210 ARG    0.0900
   3458 HB1       -45.4650  -15.5130  -32.2480 H       210 ARG   -0.7000
   3459 HB2       -44.4280  -15.7900  -33.7020 H       210 ARG    0.4400
   3460 HG1       -46.2020  -17.3020  -34.6320 H       210 ARG    0.6400
   3461 HG2       -47.1510  -17.0780  -33.1110 H       210 ARG   -0.8000
   3462 HD1       -44.3110  -18.2500  -33.3250 H       210 ARG    0.4600
   3463 HD2       -45.8500  -19.1760  -33.0190 H       210 ARG    0.4600
   3464 HE        -45.6540  -17.2070  -31.0340 H       210 ARG   -0.8000
   3465 HH11      -43.8420  -20.0030  -32.1160 H       210 ARG    0.4600
   3466 HH12      -43.2320  -20.3680  -30.5360 H       210 ARG    0.4600
   3467 HH21      -44.8480  -17.6920  -28.9740 H       210 ARG    0.5100
   3468 HH22      -43.8020  -19.0560  -28.7510 H       210 ARG   -0.5100
   3469 N         -48.1630  -14.4160  -32.6720 N.am    211 MET   -0.4700
   3470 CA        -49.5820  -14.4770  -32.3460 C.3     211 MET    0.3100
   3471 C         -50.4280  -13.6730  -33.3290 C.2     211 MET    0.0700
   3472 O         -51.3140  -14.2160  -34.0030 O.2     211 MET    0.0900
   3473 CB        -49.8110  -13.9540  -30.9250 C.3     211 MET   -0.1800
   3474 CG        -51.2470  -14.0580  -30.4390 C.3     211 MET    0.0900
   3475 SD        -51.5580  -13.0060  -29.0090 S.3     211 MET    0.0900
   3476 CE        -53.0730  -13.7200  -28.3800 C.3     211 MET   -0.1400
   3477 HN        -47.5590  -14.1270  -31.9330 H       211 MET    0.0900
   3478 HA        -49.9040  -15.5040  -32.4280 H       211 MET    0.0900
   3479 HB1       -49.5090  -12.8850  -30.8930 H       211 MET   -0.0900
   3480 HB2       -49.1660  -14.5320  -30.2310 H       211 MET   -0.2200
   3481 HG1       -51.4570  -15.1160  -30.1750 H       211 MET    0.0900
   3482 HG2       -51.9250  -13.7660  -31.2690 H       211 MET    0.0900
   3483 HE1       -52.9870  -14.8230  -28.2760 H       211 MET    0.0900
   3484 HE2       -53.9150  -13.5060  -29.0730 H       211 MET    0.5100
   3485 HE3       -53.3110  -13.2990  -27.3810 H       211 MET   -0.5100
   3486 N         -50.1380  -12.3760  -33.4160 N.am    212 VAL   -0.4700
   3487 CA        -50.8760  -11.4690  -34.2900 C.3     212 VAL    0.3100
   3488 C         -50.8450  -11.9310  -35.7450 C.2     212 VAL    0.0700
   3489 O         -51.8710  -11.9350  -36.4250 O.2     212 VAL    0.0900
   3490 CB        -50.3330  -10.0290  -34.1920 C.3     212 VAL   -0.0900
   3491 CG1       -51.0330   -9.1220  -35.1970 C.3     212 VAL    0.0900
   3492 CG2       -50.4990   -9.4950  -32.7750 C.3     212 VAL   -0.2700
   3493 HN        -49.4010  -11.9640  -32.8850 H       212 VAL    0.0900
   3494 HA        -51.9140  -11.4960  -33.9940 H       212 VAL    0.0900
   3495 HB        -49.2410  -10.0320  -34.3970 H       212 VAL    0.0900
   3496 HG11      -52.1340   -9.2400  -35.1170 H       212 VAL   -0.2700
   3497 HG12      -50.7220   -9.3910  -36.2290 H       212 VAL    0.0900
   3498 HG13      -50.7730   -8.0610  -34.9930 H       212 VAL    0.0900
   3499 HG21      -49.8030  -10.0190  -32.0850 H       212 VAL    0.0900
   3500 HG22      -51.5400   -9.6650  -32.4260 H       212 VAL    0.5100
   3501 HG23      -50.2690   -8.4080  -32.7510 H       212 VAL   -0.5100
   3502 N         -49.6640  -12.3340  -36.2100 N.am    213 LEU   -0.4700
   3503 CA        -49.5050  -12.8450  -37.5660 C.3     213 LEU    0.3100
   3504 C         -50.4420  -14.0180  -37.8410 C.2     213 LEU    0.0700
   3505 O         -51.1680  -14.0250  -38.8420 O.2     213 LEU    0.0900
   3506 CB        -48.0560  -13.2820  -37.8020 C.3     213 LEU   -0.1800
   3507 CG        -47.2380  -12.4600  -38.7970 C.3     213 LEU    0.0900
   3508 CD1       -47.1430  -11.0060  -38.3620 C.3     213 LEU    0.0900
   3509 CD2       -45.8530  -13.0650  -38.9550 C.3     213 LEU   -0.0900
   3510 HN        -48.8380  -12.3040  -35.6540 H       213 LEU    0.0900
   3511 HA        -49.7790  -12.0620  -38.2560 H       213 LEU   -0.2700
   3512 HB1       -48.0750  -14.3300  -38.1650 H       213 LEU    0.0900
   3513 HB2       -47.5310  -13.2470  -36.8240 H       213 LEU    0.0900
   3514 HG        -47.7210  -12.5110  -39.7960 H       213 LEU    0.0900
   3515 HD11      -46.6520  -10.9360  -37.3680 H       213 LEU   -0.2700
   3516 HD12      -48.1610  -10.5650  -38.2870 H       213 LEU    0.0900
   3517 HD13      -46.5400  -10.4300  -39.0960 H       213 LEU    0.0900
   3518 HD21      -45.9310  -14.1080  -39.3280 H       213 LEU    0.0900
   3519 HD22      -45.3320  -13.0780  -37.9740 H       213 LEU    0.5100
   3520 HD23      -45.2610  -12.4710  -39.6850 H       213 LEU   -0.5100
   3521 N         -50.4320  -15.0010  -36.9430 N.am    214 VAL   -0.4700
   3522 CA        -51.2720  -16.1830  -37.1000 C.3     214 VAL    0.3100
   3523 C         -52.7590  -15.8260  -37.0980 C.2     214 VAL    0.0700
   3524 O         -53.5340  -16.3340  -37.9190 O.2     214 VAL    0.0900
   3525 CB        -50.9700  -17.2380  -36.0150 C.3     214 VAL   -0.0900
   3526 CG1       -51.9660  -18.3830  -36.0820 C.3     214 VAL    0.0900
   3527 CG2       -49.5500  -17.7610  -36.1690 C.3     214 VAL   -0.2700
   3528 HN        -49.8550  -14.9750  -36.1310 H       214 VAL    0.0900
   3529 HA        -51.0850  -16.5950  -38.0800 H       214 VAL    0.0900
   3530 HB        -51.0270  -16.7610  -35.0140 H       214 VAL    0.0900
   3531 HG11      -52.0460  -18.7590  -37.1250 H       214 VAL   -0.2700
   3532 HG12      -52.9690  -18.0330  -35.7540 H       214 VAL    0.0900
   3533 HG13      -51.6300  -19.2170  -35.4290 H       214 VAL    0.0900
   3534 HG21      -48.8360  -16.9130  -36.2500 H       214 VAL    0.0900
   3535 HG22      -49.4720  -18.3780  -37.0900 H       214 VAL    0.5100
   3536 HG23      -49.2740  -18.3730  -35.2840 H       214 VAL   -0.5100
   3537 N         -53.1500  -14.9370  -36.1820 N.am    215 VAL   -0.4700
   3538 CA        -54.5270  -14.4530  -36.1250 C.3     215 VAL    0.3100
   3539 C         -54.9450  -13.8460  -37.4620 C.2     215 VAL    0.0700
   3540 O         -56.0010  -14.1760  -38.0080 O.2     215 VAL    0.0900
   3541 CB        -54.7120  -13.4030  -35.0120 C.3     215 VAL   -0.0900
   3542 CG1       -56.0450  -12.6870  -35.1690 C.3     215 VAL    0.0900
   3543 CG2       -54.6100  -14.0560  -33.6410 C.3     215 VAL   -0.2700
   3544 HN        -52.5250  -14.5680  -35.5010 H       215 VAL    0.0900
   3545 HA        -55.1680  -15.3020  -35.9460 H       215 VAL    0.0900
   3546 HB        -53.8870  -12.6610  -35.0640 H       215 VAL    0.0900
   3547 HG11      -56.8640  -13.4270  -35.2920 H       215 VAL   -0.2700
   3548 HG12      -56.0200  -12.0340  -36.0680 H       215 VAL    0.0900
   3549 HG13      -56.2540  -12.0720  -34.2670 H       215 VAL    0.0900
   3550 HG21      -53.6940  -14.6820  -33.5830 H       215 VAL    0.0900
   3551 HG22      -55.4940  -14.7060  -33.4650 H       215 VAL    0.5100
   3552 HG23      -54.5570  -13.2760  -32.8520 H       215 VAL   -0.5100
   3553 N         -54.0940  -12.9690  -37.9910 N.am    216 VAL   -0.4700
   3554 CA        -54.3310  -12.3290  -39.2800 C.3     216 VAL    0.3100
   3555 C         -54.4840  -13.3490  -40.4050 C.2     216 VAL    0.0700
   3556 O         -55.3940  -13.2430  -41.2320 O.2     216 VAL    0.0900
   3557 CB        -53.2000  -11.3360  -39.6300 C.3     216 VAL   -0.0900
   3558 CG1       -53.2690  -10.9270  -41.0930 C.3     216 VAL    0.0900
   3559 CG2       -53.2710  -10.1140  -38.7250 C.3     216 VAL   -0.2700
   3560 HN        -53.2500  -12.7090  -37.5260 H       216 VAL    0.0900
   3561 HA        -55.2770  -11.8130  -39.2240 H       216 VAL    0.0900
   3562 HB        -52.2170  -11.8130  -39.4290 H       216 VAL    0.0900
   3563 HG11      -54.3010  -10.6070  -41.3510 H       216 VAL   -0.2700
   3564 HG12      -52.9940  -11.7880  -41.7400 H       216 VAL    0.0900
   3565 HG13      -52.5760  -10.0790  -41.2820 H       216 VAL    0.0900
   3566 HG21      -53.3440  -10.4290  -37.6620 H       216 VAL    0.0900
   3567 HG22      -54.1680   -9.5090  -38.9780 H       216 VAL    0.5100
   3568 HG23      -52.3560   -9.4970  -38.8500 H       216 VAL   -0.5100
   3569 N         -53.5980  -14.3450  -40.4340 N.am    217 ALA   -0.4700
   3570 CA        -53.6600  -15.3880  -41.4530 C.3     217 ALA    0.3100
   3571 C         -54.9880  -16.1390  -41.3990 C.2     217 ALA    0.0700
   3572 O         -55.6460  -16.3410  -42.4300 O.2     217 ALA    0.0900
   3573 CB        -52.4950  -16.3520  -41.2950 C.3     217 ALA   -0.2700
   3574 HN        -52.8600  -14.4220  -39.7690 H       217 ALA    0.0900
   3575 HA        -53.6260  -14.9130  -42.4220 H       217 ALA    0.0900
   3576 HB1       -52.5280  -16.8300  -40.2930 H       217 ALA    0.0900
   3577 HB2       -51.5340  -15.8030  -41.3940 H       217 ALA    0.5100
   3578 HB3       -52.5540  -17.1470  -42.0690 H       217 ALA   -0.5100
   3579 N         -55.3870  -16.5390  -40.1930 N.am    218 VAL   -0.4700
   3580 CA        -56.6640  -17.2180  -39.9940 C.3     218 VAL    0.3100
   3581 C         -57.8340  -16.3580  -40.4740 C.2     218 VAL    0.0700
   3582 O         -58.7360  -16.8420  -41.1730 O.2     218 VAL    0.0900
   3583 CB        -56.8650  -17.6320  -38.5160 C.3     218 VAL   -0.0900
   3584 CG1       -58.3430  -17.7750  -38.1780 C.3     218 VAL    0.0900
   3585 CG2       -56.1220  -18.9270  -38.2240 C.3     218 VAL   -0.2700
   3586 HN        -54.8350  -16.3940  -39.3760 H       218 VAL    0.0900
   3587 HA        -56.6760  -18.0920  -40.6280 H       218 VAL    0.0900
   3588 HB        -56.4140  -16.8600  -37.8560 H       218 VAL    0.0900
   3589 HG11      -58.8470  -18.4140  -38.9350 H       218 VAL   -0.2700
   3590 HG12      -58.8290  -16.7760  -38.1770 H       218 VAL    0.0900
   3591 HG13      -58.4590  -18.2490  -37.1800 H       218 VAL    0.0900
   3592 HG21      -55.0350  -18.7940  -38.4130 H       218 VAL    0.0900
   3593 HG22      -56.4990  -19.7370  -38.8840 H       218 VAL    0.5100
   3594 HG23      -56.2640  -19.2150  -37.1600 H       218 VAL   -0.5100
   3595 N         -57.8070  -15.0740  -40.1160 N.am    219 PHE   -0.4700
   3596 CA        -58.8330  -14.1350  -40.5570 C.3     219 PHE    0.3100
   3597 C         -58.9200  -14.0870  -42.0740 C.2     219 PHE    0.0700
   3598 O         -60.0100  -14.1410  -42.6330 O.2     219 PHE    0.0900
   3599 CB        -58.5690  -12.7280  -40.0100 C.3     219 PHE   -0.1800
   3600 CG        -59.6500  -11.7330  -40.3480 C.ar    219 PHE    0.0900
   3601 CD1       -60.6610  -11.4540  -39.4420 C.ar    219 PHE    0.0900
   3602 CD2       -59.6510  -11.0680  -41.5690 C.ar    219 PHE    0.0000
   3603 CE1       -61.6550  -10.5390  -39.7500 C.ar    219 PHE   -0.1150
   3604 CE2       -60.6450  -10.1570  -41.8830 C.ar    219 PHE    0.1150
   3605 CZ        -61.6460   -9.8910  -40.9730 C.ar    219 PHE   -0.1150
   3606 HN        -57.0870  -14.6990  -39.5350 H       219 PHE    0.1150
   3607 HA        -59.7870  -14.4990  -40.2050 H       219 PHE   -0.1150
   3608 HB1       -57.6200  -12.3400  -40.4380 H       219 PHE    0.1150
   3609 HB2       -58.4980  -12.7720  -38.9020 H       219 PHE   -0.1150
   3610 HD1       -60.6750  -11.9560  -38.4870 H       219 PHE    0.1150
   3611 HD2       -58.8660  -11.2670  -42.2830 H       219 PHE   -0.1150
   3612 HE1       -62.4380  -10.3310  -39.0360 H       219 PHE    0.1150
   3613 HE2       -60.6350   -9.6550  -42.8390 H       219 PHE    0.5100
   3614 HZ        -62.4210   -9.1780  -41.2130 H       219 PHE   -0.5100
   3615 N         -57.7720  -13.9680  -42.7370 N.am    220 ILE   -0.4700
   3616 CA        -57.7410  -13.9010  -44.1960 C.3     220 ILE    0.3100
   3617 C         -58.3380  -15.1670  -44.8060 C.2     220 ILE    0.0700
   3618 O         -59.1620  -15.0970  -45.7230 O.2     220 ILE    0.0900
   3619 CB        -56.3140  -13.6340  -44.7390 C.3     220 ILE   -0.0900
   3620 CG1       -56.1250  -12.1420  -45.0320 C.3     220 ILE    0.0900
   3621 CG2       -56.0550  -14.4150  -46.0210 C.3     220 ILE   -0.2700
   3622 CD        -56.4460  -11.2330  -43.8670 C.3     220 ILE    0.0900
   3623 HN        -56.8900  -13.9230  -42.2730 H       220 ILE    0.0900
   3624 HA        -58.4070  -13.1080  -44.5010 H       220 ILE    0.0900
   3625 HB        -55.5700  -13.9340  -43.9720 H       220 ILE   -0.1800
   3626 HG11      -56.7830  -11.8660  -45.8830 H       220 ILE    0.0900
   3627 HG12      -55.0670  -11.9750  -45.3250 H       220 ILE    0.0900
   3628 HG21      -56.8880  -14.2560  -46.7390 H       220 ILE   -0.2700
   3629 HG22      -55.9860  -15.5000  -45.7940 H       220 ILE    0.0900
   3630 HG23      -55.1100  -14.0680  -46.4900 H       220 ILE    0.0900
   3631 HD1       -56.0760  -11.6800  -42.9200 H       220 ILE    0.0900
   3632 HD2       -57.5460  -11.0950  -43.7880 H       220 ILE    0.5100
   3633 HD3       -55.9550  -10.2480  -44.0090 H       220 ILE   -0.5100
   3634 N         -57.9430  -16.3220  -44.2700 N.am    221 VAL   -0.4700
   3635 CA        -58.4740  -17.5980  -44.7360 C.3     221 VAL    0.3100
   3636 C         -59.9990  -17.6560  -44.5800 C.2     221 VAL    0.0700
   3637 O         -60.6990  -18.2070  -45.4300 O.2     221 VAL    0.0900
   3638 CB        -57.8140  -18.7860  -43.9980 C.3     221 VAL   -0.0900
   3639 CG1       -58.5020  -20.0990  -44.3460 C.3     221 VAL    0.0900
   3640 CG2       -56.3290  -18.8570  -44.3320 C.3     221 VAL   -0.2700
   3641 HN        -57.2720  -16.3660  -43.5340 H       221 VAL    0.0900
   3642 HA        -58.2850  -17.6680  -45.7960 H       221 VAL    0.0900
   3643 HB        -57.8800  -18.6180  -42.9010 H       221 VAL    0.0900
   3644 HG11      -58.5950  -20.2010  -45.4480 H       221 VAL   -0.2700
   3645 HG12      -59.5190  -20.1230  -43.9000 H       221 VAL    0.0900
   3646 HG13      -57.9050  -20.9540  -43.9610 H       221 VAL    0.0900
   3647 HG21      -55.8580  -17.8600  -44.1910 H       221 VAL    0.0900
   3648 HG22      -56.1940  -19.1650  -45.3910 H       221 VAL    0.5100
   3649 HG23      -55.8240  -19.5850  -43.6630 H       221 VAL   -0.5100
   3650 N         -60.5100  -17.0560  -43.5070 N.am    222 CYS   -0.4700
   3651 CA        -61.9430  -17.0900  -43.2250 C.3     222 CYS    0.3100
   3652 C         -62.7800  -16.0540  -43.9840 C.2     222 CYS    0.0700
   3653 O         -63.9550  -16.2780  -44.2570 O.2     222 CYS    0.0900
   3654 CB        -62.1950  -16.9420  -41.7210 C.3     222 CYS   -0.1100
   3655 SG        -61.6690  -18.3540  -40.7210 S.3     222 CYS    0.0900
   3656 HN        -59.9420  -16.5610  -42.8540 H       222 CYS    0.0900
   3657 HA        -62.3320  -18.0330  -43.5810 H       222 CYS   -0.2300
   3658 HB1       -63.2830  -16.7820  -41.5720 H       222 CYS    0.1600
   3659 HB2       -61.6570  -16.0360  -41.3730 H       222 CYS    0.5100
   3660 HG1       -60.3890  -18.0130  -40.7030 H       222 CYS   -0.5100
   3661 N         -62.1970  -14.9110  -44.3190 N.am    223 TRP   -0.4700
   3662 CA        -62.9850  -13.8280  -44.8950 C.3     223 TRP    0.3100
   3663 C         -62.7760  -13.6350  -46.3930 C.2     223 TRP    0.0700
   3664 O         -63.6020  -13.0160  -47.0630 O.2     223 TRP    0.0900
   3665 CB        -62.7260  -12.5170  -44.1490 C.3     223 TRP   -0.1800
   3666 CG        -63.4250  -12.4330  -42.8210 C.ar    223 TRP    0.0900
   3667 CD1       -63.0390  -13.0200  -41.6500 C.ar    223 TRP    0.0900
   3668 CD2       -64.6300  -11.7130  -42.5290 C.ar    223 TRP   -0.0300
   3669 CE2       -64.9140  -11.9100  -41.1630 C.ar    223 TRP   -0.1500
   3670 CE3       -65.4930  -10.9200  -43.2920 C.ar    223 TRP    0.2200
   3671 NE1       -63.9300  -12.7130  -40.6500 N.ar    223 TRP   -0.5100
   3672 CZ2       -66.0260  -11.3450  -40.5430 C.ar    223 TRP    0.3700
   3673 CZ3       -66.5970  -10.3600  -42.6730 C.ar    223 TRP    0.2400
   3674 CH2       -66.8520  -10.5720  -41.3130 C.ar    223 TRP    0.1100
   3675 HN        -61.2220  -14.7430  -44.1970 H       223 TRP   -0.2500
   3676 HA        -64.0280  -14.1000  -44.8250 H       223 TRP    0.1700
   3677 HB1       -63.0750  -11.6730  -44.7800 H       223 TRP   -0.2000
   3678 HB2       -61.6350  -12.4160  -43.9740 H       223 TRP    0.1400
   3679 HD1       -62.1610  -13.6370  -41.5280 H       223 TRP   -0.2700
   3680 HE1       -63.8710  -13.0170  -39.7250 H       223 TRP    0.1600
   3681 HE3       -65.3180  -10.7380  -44.3420 H       223 TRP   -0.1400
   3682 HZ2       -66.2440  -11.5010  -39.4970 H       223 TRP    0.1400
   3683 HZ3       -67.2750   -9.7480  -43.2500 H       223 TRP    0.5100
   3684 HH2       -67.7200  -10.1160  -40.8620 H       223 TRP   -0.5100
   3685 N         -61.6730  -14.1590  -46.9220 N.am    224 THR   -0.4700
   3686 CA        -61.4000  -14.0280  -48.3540 C.3     224 THR    0.3100
   3687 C         -62.4530  -14.6650  -49.2790 C.2     224 THR    0.0700
   3688 O         -62.9040  -14.0110  -50.2230 O.2     224 THR    0.0900
   3689 CB        -59.9790  -14.5120  -48.7310 C.3     224 THR    0.1400
   3690 CG2       -59.7380  -14.3520  -50.2250 C.3     224 THR    0.0900
   3691 OG1       -59.0070  -13.7420  -48.0140 O.3     224 THR   -0.6600
   3692 HN        -60.9970  -14.6530  -46.3800 H       224 THR    0.4300
   3693 HA        -61.5160  -12.9870  -48.6140 H       224 THR   -0.2700
   3694 HB        -59.8610  -15.5840  -48.4640 H       224 THR    0.0900
   3695 HG1       -58.9700  -14.1190  -47.1320 H       224 THR    0.0900
   3696 HG21      -60.0110  -13.3250  -50.5480 H       224 THR    0.0900
   3697 HG22      -60.3600  -15.0800  -50.7890 H       224 THR    0.5100
   3698 HG23      -58.6640  -14.5220  -50.4550 H       224 THR   -0.5100
   3699 N         -62.8600  -15.9290  -49.0230 N.am    225 PRO   -0.2900
   3700 CA        -63.8260  -16.5440  -49.9400 C.3     225 PRO    0.0000
   3701 C         -65.1420  -15.7810  -50.0640 C.2     225 PRO    0.0900
   3702 O         -65.6990  -15.7150  -51.1590 O.2     225 PRO    0.0900
   3703 CB        -64.0760  -17.9190  -49.3160 C.3     225 PRO    0.0200
   3704 CG        -62.8390  -18.2110  -48.5500 C.3     225 PRO    0.0900
   3705 CD        -62.4080  -16.8870  -47.9950 C.3     225 PRO   -0.1800
   3706 HA        -63.4300  -16.5690  -50.9430 H       225 PRO    0.0900
   3707 HB1       -64.2450  -18.6860  -50.1010 H       225 PRO    0.0900
   3708 HB2       -64.9610  -17.8940  -48.6430 H       225 PRO   -0.1800
   3709 HG1       -63.0450  -18.9330  -47.7310 H       225 PRO    0.0900
   3710 HG2       -62.0560  -18.6340  -49.2140 H       225 PRO    0.0900
   3711 HD1       -62.9020  -16.6700  -47.0250 H       225 PRO    0.5100
   3712 HD2       -61.3050  -16.8330  -47.8800 H       225 PRO   -0.5100
   3713 N         -65.6320  -15.2070  -48.9660 N.am    226 ILE   -0.4700
   3714 CA        -66.9040  -14.4920  -49.0100 C.3     226 ILE    0.3100
   3715 C         -66.7730  -13.1150  -49.6590 C.2     226 ILE    0.0700
   3716 O         -67.6440  -12.7040  -50.4260 O.2     226 ILE    0.0900
   3717 CB        -67.5860  -14.3990  -47.6170 C.3     226 ILE   -0.0900
   3718 CG1       -68.9610  -13.7380  -47.7350 C.3     226 ILE    0.0900
   3719 CG2       -66.7080  -13.6620  -46.6120 C.3     226 ILE   -0.2700
   3720 CD        -69.8450  -14.3500  -48.8060 C.3     226 ILE    0.0900
   3721 HN        -65.1650  -15.2390  -48.0860 H       226 ILE    0.0900
   3722 HA        -67.5490  -15.0160  -49.6990 H       226 ILE    0.0900
   3723 HB        -67.7870  -15.4250  -47.2410 H       226 ILE   -0.1800
   3724 HG11      -68.8170  -12.6620  -47.9700 H       226 ILE    0.0900
   3725 HG12      -69.4800  -13.8260  -46.7570 H       226 ILE    0.0900
   3726 HG21      -66.5050  -12.6290  -46.9670 H       226 ILE   -0.2700
   3727 HG22      -65.7380  -14.1930  -46.4960 H       226 ILE    0.0900
   3728 HG23      -67.2220  -13.6040  -45.6300 H       226 ILE    0.0900
   3729 HD1       -69.8740  -15.4540  -48.6910 H       226 ILE    0.0900
   3730 HD2       -69.4410  -14.1090  -49.8130 H       226 ILE    0.5100
   3731 HD3       -70.8800  -13.9580  -48.7140 H       226 ILE   -0.5100
   3732 N         -65.6800  -12.4110  -49.3710 N.am    227 HSE   -0.4700
   3733 CA        -65.4330  -11.1130  -49.9820 C.3     227 HSE    0.3100
   3734 C         -65.3500  -11.2290  -51.5000 C.2     227 HSE    0.0700
   3735 O         -65.8110  -10.3490  -52.2280 O.2     227 HSE    0.0900
   3736 CB        -64.1570  -10.4770  -49.4250 C.3     227 HSE   -0.0800
   3737 CG        -64.3960   -9.5570  -48.2640 C.ar    227 HSE    0.0900
   3738 CD2       -64.1210   -9.6970  -46.9470 C.ar    227 HSE    0.0900
   3739 ND1       -64.9790   -8.3160  -48.4110 N.ar    227 HSE   -0.7000
   3740 CE1       -65.0590   -7.7330  -47.2260 C.ar    227 HSE    0.2200
   3741 NE2       -64.5470   -8.5470  -46.3220 N.ar    227 HSE    0.2500
   3742 HN        -64.9900  -12.7380  -48.7310 H       227 HSE    0.1300
   3743 HA        -66.2840  -10.4810  -49.7790 H       227 HSE   -0.3600
   3744 HB1       -63.6670   -9.8940  -50.2340 H       227 HSE    0.3200
   3745 HB2       -63.4730  -11.2850  -49.0920 H       227 HSE   -0.0500
   3746 HD2       -63.6600  -10.5250  -46.4240 H       227 HSE    0.0900
   3747 HE1       -65.4720   -6.7490  -47.0080 H       227 HSE    0.5100
   3748 HE2       -64.4730   -8.3710  -45.3410 H       227 HSE   -0.5100
   3749 N         -64.7730  -12.3300  -51.9730 N.am    228 ILE   -0.4700
   3750 CA        -64.6620  -12.5880  -53.4020 C.3     228 ILE    0.3100
   3751 C         -65.9970  -13.0250  -54.0050 C.2     228 ILE    0.0700
   3752 O         -66.4110  -12.5200  -55.0500 O.2     228 ILE    0.0900
   3753 CB        -63.5840  -13.6550  -53.6920 C.3     228 ILE   -0.0900
   3754 CG1       -62.1900  -13.0790  -53.4420 C.3     228 ILE    0.0900
   3755 CG2       -63.6970  -14.1630  -55.1200 C.3     228 ILE   -0.2700
   3756 CD        -61.0630  -14.0390  -53.7500 C.3     228 ILE    0.0900
   3757 HN        -64.3880  -13.0250  -51.3720 H       228 ILE    0.0900
   3758 HA        -64.4090  -11.6590  -53.8900 H       228 ILE    0.0900
   3759 HB        -63.7120  -14.5050  -52.9890 H       228 ILE   -0.1800
   3760 HG11      -62.1170  -12.7820  -52.3740 H       228 ILE    0.0900
   3761 HG12      -62.0650  -12.1740  -54.0750 H       228 ILE    0.0900
   3762 HG21      -63.5630  -13.3240  -55.8370 H       228 ILE   -0.2700
   3763 HG22      -64.6990  -14.6120  -55.2840 H       228 ILE    0.0900
   3764 HG23      -62.9100  -14.9220  -55.3150 H       228 ILE    0.0900
   3765 HD1       -60.9870  -14.2000  -54.8470 H       228 ILE    0.0900
   3766 HD2       -61.2560  -15.0170  -53.2600 H       228 ILE    0.5100
   3767 HD3       -60.1000  -13.6210  -53.3850 H       228 ILE   -0.5100
   3768 N         -66.6670  -13.9600  -53.3310 N.am    229 TYR   -0.4700
   3769 CA        -67.9360  -14.5150  -53.7940 C.3     229 TYR    0.3100
   3770 C         -68.9700  -13.4200  -54.0510 C.2     229 TYR    0.0700
   3771 O         -69.6960  -13.4550  -55.0470 O.2     229 TYR    0.0900
   3772 CB        -68.4750  -15.5110  -52.7630 C.3     229 TYR   -0.1800
   3773 CG        -69.2320  -16.6820  -53.3460 C.ar    229 TYR    0.0900
   3774 CD1       -69.0920  -17.9560  -52.8070 C.ar    229 TYR    0.0900
   3775 CD2       -70.0930  -16.5170  -54.4240 C.ar    229 TYR    0.0000
   3776 CE1       -69.7820  -19.0360  -53.3290 C.ar    229 TYR   -0.1150
   3777 CE2       -70.7910  -17.5910  -54.9520 C.ar    229 TYR    0.1150
   3778 CZ        -70.6280  -18.8480  -54.4020 C.ar    229 TYR   -0.1150
   3779 OH        -71.3190  -19.9190  -54.9240 O.3     229 TYR    0.1150
   3780 HN        -66.3270  -14.3260  -52.4690 H       229 TYR    0.1100
   3781 HA        -67.7650  -15.0060  -54.7400 H       229 TYR   -0.5400
   3782 HB1       -69.1730  -14.9810  -52.0790 H       229 TYR    0.4300
   3783 HB2       -67.6220  -15.9300  -52.1870 H       229 TYR   -0.1150
   3784 HD1       -68.4320  -18.1060  -51.9660 H       229 TYR    0.1150
   3785 HD2       -70.2210  -15.5360  -54.8570 H       229 TYR   -0.1150
   3786 HE1       -69.6580  -20.0190  -52.9000 H       229 TYR    0.1150
   3787 HE2       -71.4590  -17.4470  -55.7880 H       229 TYR    0.5100
   3788 HH        -71.0840  -20.6990  -54.4160 H       229 TYR   -0.5100
   3789 N         -69.0220  -12.4430  -53.1490 N.am    230 VAL   -0.4700
   3790 CA        -69.9590  -11.3320  -53.2590 C.3     230 VAL    0.3100
   3791 C         -69.7370  -10.5180  -54.5310 C.2     230 VAL    0.0700
   3792 O         -70.6740  -10.2660  -55.2890 O.2     230 VAL    0.0900
   3793 CB        -69.8670  -10.4030  -52.0330 C.3     230 VAL   -0.0900
   3794 CG1       -70.6210   -9.1140  -52.2850 C.3     230 VAL    0.0900
   3795 CG2       -70.4010  -11.1070  -50.7900 C.3     230 VAL   -0.2700
   3796 HN        -68.4200  -12.4280  -52.3550 H       230 VAL    0.0900
   3797 HA        -70.9540  -11.7440  -53.3410 H       230 VAL    0.0900
   3798 HB        -68.8000  -10.1730  -51.8240 H       230 VAL    0.0900
   3799 HG11      -71.6420   -9.3350  -52.6620 H       230 VAL   -0.2700
   3800 HG12      -70.0870   -8.5060  -53.0470 H       230 VAL    0.0900
   3801 HG13      -70.7100   -8.5350  -51.3410 H       230 VAL    0.0900
   3802 HG21      -69.9320  -12.1090  -50.6870 H       230 VAL    0.0900
   3803 HG22      -71.5010  -11.2370  -50.8720 H       230 VAL    0.5100
   3804 HG23      -70.1600  -10.5090  -49.8840 H       230 VAL   -0.5100
   3805 N         -68.4880  -10.1180  -54.7610 N.am    231 ILE   -0.4700
   3806 CA        -68.1260   -9.3400  -55.9410 C.3     231 ILE    0.3100
   3807 C         -68.4550  -10.1020  -57.2180 C.2     231 ILE    0.0700
   3808 O         -68.9790   -9.5290  -58.1730 O.2     231 ILE    0.0900
   3809 CB        -66.6290   -8.9740  -55.9330 C.3     231 ILE   -0.0900
   3810 CG1       -66.2840   -8.1700  -54.6790 C.3     231 ILE    0.0900
   3811 CG2       -66.2550   -8.1810  -57.1770 C.3     231 ILE   -0.2700
   3812 CD        -67.0610   -6.8810  -54.5490 C.3     231 ILE    0.0900
   3813 HN        -67.7420  -10.3310  -54.1350 H       231 ILE    0.0900
   3814 HA        -68.7290   -8.4440  -55.9450 H       231 ILE    0.0900
   3815 HB        -66.0230   -9.9040  -55.8960 H       231 ILE   -0.1800
   3816 HG11      -65.2010   -7.9280  -54.7020 H       231 ILE    0.0900
   3817 HG12      -66.4930   -8.7990  -53.7880 H       231 ILE    0.0900
   3818 HG21      -66.9660   -7.3390  -57.3200 H       231 ILE   -0.2700
   3819 HG22      -66.3000   -8.8390  -58.0710 H       231 ILE    0.0900
   3820 HG23      -65.2300   -7.7660  -57.0680 H       231 ILE    0.0900
   3821 HD1       -68.1460   -7.0730  -54.6870 H       231 ILE    0.0900
   3822 HD2       -66.7270   -6.1580  -55.3240 H       231 ILE    0.5100
   3823 HD3       -66.9040   -6.4450  -53.5400 H       231 ILE   -0.5100
   3824 N         -68.1490  -11.3980  -57.2200 N.am    232 ILE   -0.4700
   3825 CA        -68.4380  -12.2690  -58.3530 C.3     232 ILE    0.3100
   3826 C         -69.9220  -12.2620  -58.7000 C.2     232 ILE    0.0700
   3827 O         -70.2990  -12.0050  -59.8430 O.2     232 ILE    0.0900
   3828 CB        -68.0040  -13.7200  -58.0680 C.3     232 ILE   -0.0900
   3829 CG1       -66.4790  -13.8230  -58.0230 C.3     232 ILE    0.0900
   3830 CG2       -68.5720  -14.6650  -59.1160 C.3     232 ILE   -0.2700
   3831 CD        -65.9710  -15.2310  -57.8110 C.3     232 ILE    0.0900
   3832 HN        -67.7050  -11.8340  -56.4410 H       232 ILE    0.0900
   3833 HA        -67.9080  -11.8830  -59.2120 H       232 ILE    0.0900
   3834 HB        -68.3700  -14.0220  -57.0630 H       232 ILE   -0.1800
   3835 HG11      -66.1050  -13.1850  -57.1940 H       232 ILE    0.0900
   3836 HG12      -66.0710  -13.4410  -58.9830 H       232 ILE    0.0900
   3837 HG21      -68.2080  -14.3790  -60.1260 H       232 ILE   -0.2700
   3838 HG22      -69.6810  -14.6120  -59.1120 H       232 ILE    0.0900
   3839 HG23      -68.2470  -15.7060  -58.9040 H       232 ILE    0.0900
   3840 HD1       -66.1600  -15.8450  -58.7170 H       232 ILE    0.0900
   3841 HD2       -66.4970  -15.6970  -56.9510 H       232 ILE    0.5100
   3842 HD3       -64.8770  -15.2140  -57.6160 H       232 ILE   -0.5100
   3843 N         -70.7620  -12.5420  -57.7040 N.am    233 LYS   -0.4700
   3844 CA        -72.2050  -12.5720  -57.8940 C.3     233 LYS    0.3100
   3845 C         -72.7430  -11.2250  -58.3640 C.2     233 LYS    0.0700
   3846 O         -73.6830  -11.1570  -59.1560 O.2     233 LYS    0.0900
   3847 CB        -72.9090  -12.9890  -56.5990 C.3     233 LYS   -0.1800
   3848 CG        -74.4250  -12.8780  -56.6570 C.3     233 LYS    0.0900
   3849 CD        -75.0760  -13.3230  -55.3580 C.3     233 LYS    0.0900
   3850 CE        -74.8570  -14.8070  -55.1090 C.3     233 LYS   -0.1800
   3851 NZ        -75.5830  -15.2760  -53.8950 N.4     233 LYS    0.0900
   3852 HN        -70.4370  -12.7440  -56.7830 H       233 LYS    0.0900
   3853 HA        -72.4250  -13.2740  -58.6840 H       233 LYS   -0.1800
   3854 HB1       -72.5400  -12.3450  -55.7740 H       233 LYS    0.0900
   3855 HB2       -72.6420  -14.0450  -56.3780 H       233 LYS    0.0900
   3856 HG1       -74.8030  -13.5120  -57.4860 H       233 LYS    0.2100
   3857 HG2       -74.7030  -11.8220  -56.8570 H       233 LYS    0.0500
   3858 HD1       -76.1680  -13.1200  -55.4090 H       233 LYS    0.0500
   3859 HD2       -74.6420  -12.7430  -54.5150 H       233 LYS   -0.3000
   3860 HE1       -73.7750  -15.0060  -54.9540 H       233 LYS    0.3300
   3861 HE2       -75.2320  -15.3930  -55.9760 H       233 LYS    0.3300
   3862 HZ1       -76.6030  -15.1120  -54.0170 H       233 LYS    0.3300
   3863 HZ2       -75.2440  -14.7510  -53.0640 H       233 LYS    0.5100
   3864 HZ3       -75.4100  -16.2920  -53.7580 H       233 LYS   -0.5100
   3865 N         -72.1290  -10.1480  -57.8790 N.am    234 ALA   -0.4700
   3866 CA        -72.5750   -8.8030  -58.2050 C.3     234 ALA    0.3100
   3867 C         -72.4480   -8.4870  -59.6890 C.2     234 ALA    0.0700
   3868 O         -73.1820   -7.6460  -60.2110 O.2     234 ALA    0.0900
   3869 CB        -71.8150   -7.7700  -57.3770 C.3     234 ALA   -0.2700
   3870 HN        -71.3410  -10.2160  -57.2730 H       234 ALA    0.0900
   3871 HA        -73.6330   -8.7420  -58.0010 H       234 ALA    0.0900
   3872 HB1       -70.7570   -7.7160  -57.7110 H       234 ALA    0.0900
   3873 HB2       -71.8350   -8.0570  -56.3040 H       234 ALA    0.5100
   3874 HB3       -72.2780   -6.7680  -57.5040 H       234 ALA   -0.5100
   3875 N         -71.5270   -9.1580  -60.3770 N.am    235 LEU   -0.4700
   3876 CA        -71.2710   -8.8170  -61.7740 C.3     235 LEU    0.3100
   3877 C         -71.4100   -9.9430  -62.8080 C.2     235 LEU    0.0700
   3878 O         -71.2880   -9.6830  -64.0050 O.2     235 LEU    0.0900
   3879 CB        -69.9390   -8.0600  -61.9240 C.3     235 LEU   -0.1800
   3880 CG        -68.6260   -8.7160  -61.4960 C.3     235 LEU    0.0900
   3881 CD1       -68.1390   -9.6390  -62.5830 C.3     235 LEU    0.0900
   3882 CD2       -67.5720   -7.6610  -61.1910 C.3     235 LEU   -0.0900
   3883 HN        -70.9870   -9.8990  -59.9860 H       235 LEU    0.0900
   3884 HA        -72.0900   -8.2040  -62.1220 H       235 LEU   -0.2700
   3885 HB1       -70.0350   -7.1250  -61.3350 H       235 LEU    0.0900
   3886 HB2       -69.8350   -7.8050  -62.9970 H       235 LEU    0.0900
   3887 HG        -68.7860   -9.2950  -60.5620 H       235 LEU    0.0900
   3888 HD11      -68.4690   -9.2670  -63.5750 H       235 LEU   -0.2700
   3889 HD12      -68.5560  -10.6570  -62.4290 H       235 LEU    0.0900
   3890 HD13      -67.0290   -9.6840  -62.5710 H       235 LEU    0.0900
   3891 HD21      -67.9200   -7.0010  -60.3690 H       235 LEU    0.0900
   3892 HD22      -67.3880   -7.0390  -62.0920 H       235 LEU    0.5100
   3893 HD23      -66.6260   -8.1510  -60.8760 H       235 LEU   -0.5100
   3894 N         -71.6600  -11.1810  -62.3740 N.am    236 ILE   -0.4700
   3895 CA        -72.0780  -12.2380  -63.3070 C.3     236 ILE    0.3100
   3896 C         -73.1750  -13.1430  -62.7490 C.2     236 ILE    0.0700
   3897 O         -73.4790  -13.1190  -61.5560 O.2     236 ILE    0.0900
   3898 CB        -70.9200  -13.1530  -63.8030 C.3     236 ILE   -0.0900
   3899 CG1       -70.3790  -14.0230  -62.6690 C.3     236 ILE    0.0900
   3900 CG2       -69.8180  -12.3540  -64.4920 C.3     236 ILE   -0.2700
   3901 CD        -69.5590  -15.1990  -63.1600 C.3     236 ILE    0.0900
   3902 HN        -71.5760  -11.4410  -61.4140 H       236 ILE    0.0900
   3903 HA        -72.5370  -11.7500  -64.1530 H       236 ILE    0.0900
   3904 HB        -71.3290  -13.8960  -64.5200 H       236 ILE   -0.1800
   3905 HG11      -71.2360  -14.4090  -62.0770 H       236 ILE    0.0900
   3906 HG12      -69.7420  -13.3940  -62.0110 H       236 ILE    0.0900
   3907 HG21      -69.2680  -11.7410  -63.7460 H       236 ILE   -0.2700
   3908 HG22      -70.2620  -11.6740  -65.2510 H       236 ILE    0.0900
   3909 HG23      -69.1000  -13.0450  -64.9830 H       236 ILE    0.0900
   3910 HD1       -68.6850  -14.8380  -63.7440 H       236 ILE    0.0900
   3911 HD2       -70.1800  -15.8470  -63.8150 H       236 ILE    0.5100
   3912 HD3       -69.1880  -15.7890  -62.2950 H       236 ILE   -0.5100
   3913 N         -73.7620  -13.9480  -63.6350 N.am    237 THR   -0.4700
   3914 CA        -74.8290  -14.8750  -63.2740 C.3     237 THR    0.3100
   3915 C         -74.2810  -16.2840  -63.0670 C.2     237 THR    0.0700
   3916 O         -73.5270  -16.7980  -63.8960 O.2     237 THR    0.0900
   3917 CB        -75.9280  -14.9090  -64.3560 C.3     237 THR    0.1400
   3918 CG2       -77.0060  -15.9260  -64.0000 C.3     237 THR    0.0900
   3919 OG1       -76.5280  -13.6130  -64.4770 O.3     237 THR   -0.6600
   3920 HN        -73.4950  -13.9510  -64.5960 H       237 THR    0.4300
   3921 HA        -75.2440  -14.5520  -62.3310 H       237 THR   -0.2700
   3922 HB        -75.4880  -15.1960  -65.3340 H       237 THR    0.0900
   3923 HG1       -75.8090  -12.9820  -64.4070 H       237 THR    0.0900
   3924 HG21      -77.3490  -15.7680  -62.9550 H       237 THR    0.0900
   3925 HG22      -76.5980  -16.9550  -64.0890 H       237 THR    0.5100
   3926 HG23      -77.8760  -15.8080  -64.6810 H       237 THR   -0.5100
   3927 N         -74.6700  -16.9080  -61.9600 N.am    238 ILE   -0.4700
   3928 CA        -74.1750  -18.2320  -61.6070 C.3     238 ILE    0.3100
   3929 C         -75.2410  -19.2960  -61.8580 C.2     238 ILE    0.0700
   3930 O         -76.3840  -19.1470  -61.4210 O.2     238 ILE    0.0900
   3931 CB        -73.7360  -18.2690  -60.1310 C.3     238 ILE   -0.0900
   3932 CG1       -72.9230  -17.0180  -59.7910 C.3     238 ILE    0.0900
   3933 CG2       -72.9330  -19.5210  -59.8380 C.3     238 ILE   -0.2700
   3934 CD        -72.2720  -17.0580  -58.4250 C.3     238 ILE    0.0900
   3935 HN        -75.3170  -16.4980  -61.3220 H       238 ILE    0.0900
   3936 HA        -73.3410  -18.4610  -62.2520 H       238 ILE    0.0900
   3937 HB        -74.6350  -18.2510  -59.4800 H       238 ILE   -0.1800
   3938 HG11      -73.5980  -16.1380  -59.8330 H       238 ILE    0.0900
   3939 HG12      -72.1270  -16.8970  -60.5560 H       238 ILE    0.0900
   3940 HG21      -72.0230  -19.5490  -60.4770 H       238 ILE   -0.2700
   3941 HG22      -73.5460  -20.4220  -60.0540 H       238 ILE    0.0900
   3942 HG23      -72.6180  -19.5290  -58.7730 H       238 ILE    0.0900
   3943 HD1       -71.4480  -17.8050  -58.4150 H       238 ILE    0.0900
   3944 HD2       -73.0210  -17.3470  -57.6570 H       238 ILE    0.5100
   3945 HD3       -71.8490  -16.0600  -58.1770 H       238 ILE   -0.5100
   3946 N         -74.8730  -20.3730  -62.5750 N.am    239 PRO   -0.2900
   3947 CA        -75.8070  -21.4640  -62.8760 C.3     239 PRO    0.0000
   3948 C         -76.3370  -22.0870  -61.5930 C.2     239 PRO    0.0900
   3949 O         -75.6050  -22.8110  -60.9170 O.2     239 PRO    0.0900
   3950 CB        -74.9410  -22.4760  -63.6310 C.3     239 PRO    0.0200
   3951 CG        -73.7970  -21.6850  -64.1660 C.3     239 PRO    0.0900
   3952 CD        -73.5370  -20.6210  -63.1440 C.3     239 PRO   -0.1800
   3953 HA        -76.6530  -21.0900  -63.4320 H       239 PRO    0.0900
   3954 HB1       -75.5160  -22.9460  -64.4570 H       239 PRO    0.0900
   3955 HB2       -74.5820  -23.2730  -62.9450 H       239 PRO   -0.1800
   3956 HG1       -72.9020  -22.3300  -64.2970 H       239 PRO    0.0900
   3957 HG2       -74.0590  -21.2320  -65.1450 H       239 PRO    0.0900
   3958 HD1       -72.8430  -20.9740  -62.3530 H       239 PRO    0.5100
   3959 HD2       -73.1410  -19.6950  -63.6100 H       239 PRO   -0.5100
   3960 N         -77.5940  -21.8020  -61.2640 N.am    240 GLU   -0.4700
   3961 CA        -78.1690  -22.2370  -60.0000 C.3     240 GLU    0.3100
   3962 C         -78.2140  -23.7510  -59.8410 C.2     240 GLU    0.0700
   3963 O         -78.9790  -24.4460  -60.5120 O.2     240 GLU    0.0900
   3964 CB        -79.5630  -21.6340  -59.7990 C.3     240 GLU   -0.1800
   3965 CG        -79.5440  -20.1350  -59.5510 C.3     240 GLU    0.0900
   3966 CD        -80.9290  -19.5640  -59.3330 C.2     240 GLU    0.0900
   3967 OE1       -81.9170  -20.3100  -59.5090 O.co2   240 GLU   -0.2800
   3968 OE2       -81.0290  -18.3680  -58.9860 O.co2   240 GLU    0.0900
   3969 HN        -78.1940  -21.2820  -61.8660 H       240 GLU    0.0900
   3970 HA        -77.5070  -21.9220  -59.2060 H       240 GLU    0.6200
   3971 HB1       -80.0410  -22.1310  -58.9290 H       240 GLU   -0.7600
   3972 HB2       -80.1690  -21.8350  -60.7070 H       240 GLU   -0.7600
   3973 HG1       -79.0880  -19.6300  -60.4280 H       240 GLU    0.5100
   3974 HG2       -78.9300  -19.9260  -58.6490 H       240 GLU   -0.5100
   3975 N         -77.3670  -24.2500  -58.9500 N.am    241 THR   -0.4700
   3976 CA        -77.3530  -25.6510  -58.5720 C.3     241 THR    0.3100
   3977 C         -77.3100  -25.6970  -57.0540 C.2     241 THR    0.0700
   3978 O         -77.1230  -24.6660  -56.4060 O.2     241 THR    0.0900
   3979 CB        -76.1190  -26.3760  -59.1310 C.3     241 THR    0.1400
   3980 CG2       -76.1660  -26.4200  -60.6510 C.3     241 THR    0.0900
   3981 OG1       -74.9300  -25.6900  -58.7180 O.3     241 THR   -0.6600
   3982 HN        -76.6920  -23.6750  -58.4930 H       241 THR    0.4300
   3983 HA        -78.2550  -26.1040  -58.9540 H       241 THR   -0.2700
   3984 HB        -76.0860  -27.4180  -58.7470 H       241 THR    0.0900
   3985 HG1       -74.8370  -24.9420  -59.3120 H       241 THR    0.0900
   3986 HG21      -76.1860  -25.3870  -61.0620 H       241 THR    0.0900
   3987 HG22      -77.0820  -26.9530  -60.9860 H       241 THR    0.5100
   3988 HG23      -75.2660  -26.9400  -61.0430 H       241 THR   -0.5100
   3989 N         -77.4870  -26.8810  -56.4790 N.am    242 THR   -0.4700
   3990 CA        -77.3750  -27.0290  -55.0350 C.3     242 THR    0.3100
   3991 C         -75.9570  -26.7000  -54.5890 C.2     242 THR    0.0700
   3992 O         -75.7530  -26.1520  -53.5080 O.2     242 THR    0.0900
   3993 CB        -77.7500  -28.4460  -54.5660 C.3     242 THR    0.1400
   3994 CG2       -79.2540  -28.6620  -54.6750 C.3     242 THR    0.0900
   3995 OG1       -77.0750  -29.4170  -55.3740 O.3     242 THR   -0.6600
   3996 HN        -77.7020  -27.7050  -56.9980 H       242 THR    0.4300
   3997 HA        -78.0330  -26.3050  -54.5800 H       242 THR   -0.2700
   3998 HB        -77.4460  -28.5870  -53.5070 H       242 THR    0.0900
   3999 HG1       -77.2160  -30.2630  -54.9440 H       242 THR    0.0900
   4000 HG21      -79.5820  -28.5380  -55.7300 H       242 THR    0.0900
   4001 HG22      -79.7890  -27.9190  -54.0480 H       242 THR    0.5100
   4002 HG23      -79.5140  -29.6900  -54.3420 H       242 THR   -0.5100
   4003 N         -74.9830  -27.0180  -55.4390 N.am    243 PHE   -0.4700
   4004 CA        -73.5790  -26.7400  -55.1540 C.3     243 PHE    0.3100
   4005 C         -73.3290  -25.2550  -54.9140 C.2     243 PHE    0.0700
   4006 O         -72.5260  -24.8860  -54.0550 O.2     243 PHE    0.0900
   4007 CB        -72.6890  -27.2390  -56.3000 C.3     243 PHE   -0.1800
   4008 CG        -71.2260  -26.9450  -56.1040 C.ar    243 PHE    0.0900
   4009 CD1       -70.6580  -25.7910  -56.6270 C.ar    243 PHE    0.0900
   4010 CD2       -70.4200  -27.8220  -55.3980 C.ar    243 PHE    0.0000
   4011 CE1       -69.3130  -25.5170  -56.4430 C.ar    243 PHE   -0.1150
   4012 CE2       -69.0740  -27.5550  -55.2130 C.ar    243 PHE    0.1150
   4013 CZ        -68.5210  -26.4000  -55.7360 C.ar    243 PHE   -0.1150
   4014 HN        -75.1700  -27.4630  -56.3120 H       243 PHE    0.1150
   4015 HA        -73.3190  -27.2370  -54.2320 H       243 PHE   -0.1150
   4016 HB1       -72.9990  -26.7470  -57.2460 H       243 PHE    0.1150
   4017 HB2       -72.7930  -28.3420  -56.3900 H       243 PHE   -0.1150
   4018 HD1       -71.2730  -25.0980  -57.1830 H       243 PHE    0.1150
   4019 HD2       -70.8460  -28.7250  -54.9850 H       243 PHE   -0.1150
   4020 HE1       -68.8850  -24.6140  -56.8530 H       243 PHE    0.1150
   4021 HE2       -68.4560  -28.2480  -54.6620 H       243 PHE    0.5100
   4022 HZ        -67.4720  -26.1890  -55.5920 H       243 PHE   -0.5100
   4023 N         -74.0110  -24.4070  -55.6810 N.am    244 GLN   -0.4700
   4024 CA        -73.8440  -22.9630  -55.5660 C.3     244 GLN    0.3100
   4025 C         -74.2560  -22.4780  -54.1820 C.2     244 GLN    0.0700
   4026 O         -73.5170  -21.7440  -53.5230 O.2     244 GLN    0.0900
   4027 CB        -74.6640  -22.2450  -56.6420 C.3     244 GLN   -0.1800
   4028 CG        -74.3320  -20.7660  -56.8100 C.3     244 GLN    0.0900
   4029 CD        -75.1450  -19.8700  -55.8920 C.2     244 GLN    0.0900
   4030 NE2       -74.7970  -18.6890  -55.7030 N.am    244 GLN   -0.1800
   4031 OE1       -76.2130  -20.3940  -55.3310 O.2     244 GLN    0.0900
   4032 HN        -74.6630  -24.7200  -56.3660 H       244 GLN    0.0900
   4033 HA        -72.7940  -22.7350  -55.6790 H       244 GLN    0.5500
   4034 HB1       -75.7390  -22.3340  -56.3780 H       244 GLN   -0.5500
   4035 HB2       -74.4870  -22.7550  -57.6130 H       244 GLN   -0.6200
   4036 HG1       -74.5360  -20.4700  -57.8610 H       244 GLN    0.3200
   4037 HG2       -73.2550  -20.6110  -56.5890 H       244 GLN    0.3000
   4038 HE21      -73.9070  -18.3710  -56.0310 H       244 GLN    0.5100
   4039 HE22      -75.4060  -18.0590  -55.2230 H       244 GLN   -0.5100
   4040 N         -75.4390  -22.9010  -53.7480 N.am    245 THR   -0.4700
   4041 CA        -75.9790  -22.4980  -52.4550 C.3     245 THR    0.3100
   4042 C         -75.1810  -23.1030  -51.3040 C.2     245 THR    0.0700
   4043 O         -74.9620  -22.4520  -50.2790 O.2     245 THR    0.0900
   4044 CB        -77.4570  -22.8980  -52.3190 C.3     245 THR    0.1400
   4045 CG2       -78.2920  -22.2110  -53.3910 C.3     245 THR    0.0900
   4046 OG1       -77.5900  -24.3160  -52.4620 O.3     245 THR   -0.6600
   4047 HN        -76.0100  -23.5150  -54.2860 H       245 THR    0.4300
   4048 HA        -75.8740  -21.4270  -52.3710 H       245 THR   -0.2700
   4049 HB        -77.8390  -22.5990  -51.3190 H       245 THR    0.0900
   4050 HG1       -76.9870  -24.5680  -53.1650 H       245 THR    0.0900
   4051 HG21      -77.9340  -22.5060  -54.4010 H       245 THR    0.0900
   4052 HG22      -78.2020  -21.1080  -53.2920 H       245 THR    0.5100
   4053 HG23      -79.3570  -22.5100  -53.2910 H       245 THR   -0.5100
   4054 N         -74.7460  -24.3500  -51.4810 N.am    246 VAL   -0.4700
   4055 CA        -73.9120  -25.0250  -50.4940 C.3     246 VAL    0.3100
   4056 C         -72.6130  -24.2610  -50.2780 C.2     246 VAL    0.0700
   4057 O         -72.2680  -23.9210  -49.1510 O.2     246 VAL    0.0900
   4058 CB        -73.5880  -26.4760  -50.9090 C.3     246 VAL   -0.0900
   4059 CG1       -72.4390  -27.0300  -50.0720 C.3     246 VAL    0.0900
   4060 CG2       -74.8160  -27.3580  -50.7740 C.3     246 VAL   -0.2700
   4061 HN        -74.9730  -24.8780  -52.2960 H       246 VAL    0.0900
   4062 HA        -74.4450  -25.0190  -49.5540 H       246 VAL    0.0900
   4063 HB        -73.3030  -26.4970  -51.9820 H       246 VAL    0.0900
   4064 HG11      -72.6370  -26.8590  -48.9920 H       246 VAL   -0.2700
   4065 HG12      -71.4910  -26.5200  -50.3440 H       246 VAL    0.0900
   4066 HG13      -72.3390  -28.1240  -50.2440 H       246 VAL    0.0900
   4067 HG21      -75.6850  -26.8820  -51.2790 H       246 VAL    0.0900
   4068 HG22      -75.0650  -27.4990  -49.7000 H       246 VAL    0.5100
   4069 HG23      -74.6280  -28.3450  -51.2480 H       246 VAL   -0.5100
   4070 N         -71.9040  -23.9820  -51.3690 N.am    247 SER   -0.4700
   4071 CA        -70.6460  -23.2470  -51.3140 C.3     247 SER    0.3100
   4072 C         -70.8420  -21.8520  -50.7340 C.2     247 SER    0.0700
   4073 O         -70.0240  -21.3710  -49.9450 O.2     247 SER    0.0900
   4074 CB        -70.0280  -23.1470  -52.7110 C.3     247 SER    0.0500
   4075 OG        -70.9010  -22.4850  -53.6090 O.3     247 SER    0.0900
   4076 HN        -72.2030  -24.2650  -52.2780 H       247 SER    0.0900
   4077 HA        -69.9790  -23.7700  -50.6450 H       247 SER   -0.6600
   4078 HB1       -69.8250  -24.1670  -53.1000 H       247 SER    0.4300
   4079 HB2       -69.0770  -22.5750  -52.6550 H       247 SER    0.5100
   4080 HG1       -71.5470  -23.1420  -53.8820 H       247 SER   -0.5100
   4081 N         -71.9400  -21.2090  -51.1310 N.am    248 TRP   -0.4700
   4082 CA        -72.2720  -19.8710  -50.6610 C.3     248 TRP    0.3100
   4083 C         -72.4320  -19.8300  -49.1440 C.2     248 TRP    0.0700
   4084 O         -71.7080  -19.1100  -48.4400 O.2     248 TRP    0.0900
   4085 CB        -73.5590  -19.3890  -51.3380 C.3     248 TRP   -0.1800
   4086 CG        -74.0570  -18.0740  -50.8350 C.ar    248 TRP    0.0900
   4087 CD1       -75.0330  -17.8700  -49.9040 C.ar    248 TRP    0.0900
   4088 CD2       -73.6030  -16.7770  -51.2320 C.ar    248 TRP   -0.0300
   4089 CE2       -74.3490  -15.8300  -50.5010 C.ar    248 TRP   -0.1500
   4090 CE3       -72.6380  -16.3220  -52.1360 C.ar    248 TRP    0.2200
   4091 NE1       -75.2150  -16.5250  -49.6970 N.ar    248 TRP   -0.5100
   4092 CZ2       -74.1620  -14.4600  -50.6450 C.ar    248 TRP    0.3700
   4093 CZ3       -72.4530  -14.9590  -52.2790 C.ar    248 TRP    0.2400
   4094 CH2       -73.2100  -14.0430  -51.5380 C.ar    248 TRP    0.1100
   4095 HN        -72.5850  -21.6180  -51.7710 H       248 TRP   -0.2500
   4096 HA        -71.4500  -19.2140  -50.9010 H       248 TRP    0.1700
   4097 HB1       -74.3540  -20.1470  -51.1690 H       248 TRP   -0.2000
   4098 HB2       -73.3730  -19.2930  -52.4280 H       248 TRP    0.1400
   4099 HD1       -75.5840  -18.6530  -49.4020 H       248 TRP   -0.2700
   4100 HE1       -75.8570  -16.1280  -49.0790 H       248 TRP    0.1600
   4101 HE3       -72.0400  -17.0070  -52.7200 H       248 TRP   -0.1400
   4102 HZ2       -74.7350  -13.7370  -50.0830 H       248 TRP    0.1400
   4103 HZ3       -71.7100  -14.5950  -52.9720 H       248 TRP    0.5100
   4104 HH2       -73.0400  -12.9860  -51.6740 H       248 TRP   -0.5100
   4105 N         -73.3780  -20.6220  -48.6430 N.am    249 HSE   -0.4700
   4106 CA        -73.6490  -20.6710  -47.2150 C.3     249 HSE    0.3100
   4107 C         -72.4680  -21.2240  -46.4250 C.2     249 HSE    0.0700
   4108 O         -72.3270  -20.9410  -45.2400 O.2     249 HSE    0.0900
   4109 CB        -74.9190  -21.4750  -46.9270 C.3     249 HSE   -0.0800
   4110 CG        -76.1810  -20.7620  -47.3090 C.ar    249 HSE    0.0900
   4111 CD2       -77.1320  -21.0590  -48.2180 C.ar    249 HSE    0.0900
   4112 ND1       -76.5640  -19.5790  -46.7130 N.ar    249 HSE   -0.7000
   4113 CE1       -77.7080  -19.1780  -47.2460 C.ar    249 HSE    0.2200
   4114 NE2       -78.0750  -20.0600  -48.1620 N.ar    249 HSE    0.2500
   4115 HN        -73.9380  -21.2110  -49.2190 H       249 HSE    0.1300
   4116 HA        -73.7610  -19.6570  -46.8620 H       249 HSE   -0.3600
   4117 HB1       -74.9610  -21.6990  -45.8400 H       249 HSE    0.3200
   4118 HB2       -74.8740  -22.4290  -47.4950 H       249 HSE   -0.0500
   4119 HD2       -77.2000  -21.9050  -48.8910 H       249 HSE    0.0900
   4120 HE1       -78.2730  -18.2810  -46.9920 H       249 HSE    0.5100
   4121 HE2       -78.8980  -20.0190  -48.7280 H       249 HSE   -0.5100
   4122 N         -71.6190  -22.0060  -47.0860 N.am    250 PHE   -0.4700
   4123 CA        -70.3930  -22.5100  -46.4830 C.3     250 PHE    0.3100
   4124 C         -69.4220  -21.3590  -46.2540 C.2     250 PHE    0.0700
   4125 O         -68.8000  -21.2500  -45.1920 O.2     250 PHE    0.0900
   4126 CB        -69.7660  -23.5760  -47.3860 C.3     250 PHE   -0.1800
   4127 CG        -68.4310  -24.0790  -46.9150 C.ar    250 PHE    0.0900
   4128 CD1       -68.3400  -24.9780  -45.8650 C.ar    250 PHE    0.0900
   4129 CD2       -67.2650  -23.6750  -47.5460 C.ar    250 PHE    0.0000
   4130 CE1       -67.1090  -25.4500  -45.4400 C.ar    250 PHE   -0.1150
   4131 CE2       -66.0330  -24.1470  -47.1300 C.ar    250 PHE    0.1150
   4132 CZ        -65.9550  -25.0310  -46.0710 C.ar    250 PHE   -0.1150
   4133 HN        -71.7860  -22.2820  -48.0290 H       250 PHE    0.1150
   4134 HA        -70.6390  -22.9290  -45.5180 H       250 PHE   -0.1150
   4135 HB1       -69.6130  -23.1490  -48.4010 H       250 PHE    0.1150
   4136 HB2       -70.4440  -24.4530  -47.4390 H       250 PHE   -0.1150
   4137 HD1       -69.2400  -25.3150  -45.3730 H       250 PHE    0.1150
   4138 HD2       -67.3180  -22.9820  -48.3730 H       250 PHE   -0.1150
   4139 HE1       -67.0530  -26.1450  -44.6150 H       250 PHE    0.1150
   4140 HE2       -65.1330  -23.8260  -47.6340 H       250 PHE    0.5100
   4141 HZ        -64.9940  -25.3920  -45.7380 H       250 PHE   -0.5100
   4142 N         -69.3050  -20.4910  -47.2570 N.am    251 CYS   -0.4700
   4143 CA        -68.4470  -19.3180  -47.1570 C.3     251 CYS    0.3100
   4144 C         -68.9290  -18.3570  -46.0740 C.2     251 CYS    0.0700
   4145 O         -68.1370  -17.9150  -45.2300 O.2     251 CYS    0.0900
   4146 CB        -68.3480  -18.6010  -48.5070 C.3     251 CYS   -0.1100
   4147 SG        -67.3890  -19.5020  -49.7500 S.3     251 CYS    0.0900
   4148 HN        -69.7960  -20.6040  -48.1170 H       251 CYS    0.0900
   4149 HA        -67.4690  -19.6460  -46.8360 H       251 CYS   -0.2300
   4150 HB1       -67.8800  -17.6080  -48.3380 H       251 CYS    0.1600
   4151 HB2       -69.3780  -18.4410  -48.8900 H       251 CYS    0.5100
   4152 HG1       -68.2850  -20.4650  -49.9120 H       251 CYS   -0.5100
   4153 N         -70.2250  -18.0470  -46.0920 N.am    252 ILE   -0.4700
   4154 CA        -70.8270  -17.2370  -45.0320 C.3     252 ILE    0.3100
   4155 C         -70.5380  -17.8610  -43.6640 C.2     252 ILE    0.0700
   4156 O         -70.1150  -17.1790  -42.7170 O.2     252 ILE    0.0900
   4157 CB        -72.3530  -17.1230  -45.2110 C.3     252 ILE   -0.0900
   4158 CG1       -72.6950  -16.4940  -46.5620 C.3     252 ILE    0.0900
   4159 CG2       -72.9610  -16.3040  -44.0820 C.3     252 ILE   -0.2700
   4160 CD        -72.5090  -15.0020  -46.5970 C.3     252 ILE    0.0900
   4161 HN        -70.8360  -18.3490  -46.8200 H       252 ILE    0.0900
   4162 HA        -70.3740  -16.2580  -45.0660 H       252 ILE    0.0900
   4163 HB        -72.8000  -18.1390  -45.2110 H       252 ILE   -0.1800
   4164 HG11      -73.7560  -16.7240  -46.8000 H       252 ILE    0.0900
   4165 HG12      -72.0460  -16.9500  -47.3390 H       252 ILE    0.0900
   4166 HG21      -72.4040  -15.3500  -43.9590 H       252 ILE   -0.2700
   4167 HG22      -72.9040  -16.8720  -43.1280 H       252 ILE    0.0900
   4168 HG23      -74.0210  -16.0680  -44.3140 H       252 ILE    0.0900
   4169 HD1       -71.5050  -14.7320  -46.2040 H       252 ILE    0.0900
   4170 HD2       -73.2800  -14.5090  -45.9670 H       252 ILE    0.5100
   4171 HD3       -72.5910  -14.6340  -47.6420 H       252 ILE   -0.5100
   4172 N         -70.7500  -19.1740  -43.5860 N.am    253 ALA   -0.4700
   4173 CA        -70.5520  -19.9340  -42.3610 C.3     253 ALA    0.3100
   4174 C         -69.1500  -19.7670  -41.7960 C.2     253 ALA    0.0700
   4175 O         -69.0010  -19.3150  -40.6670 O.2     253 ALA    0.0900
   4176 CB        -70.8570  -21.4090  -42.5810 C.3     253 ALA   -0.2700
   4177 HN        -71.0570  -19.7010  -44.3750 H       253 ALA    0.0900
   4178 HA        -71.2080  -19.5250  -41.6060 H       253 ALA    0.0900
   4179 HB1       -70.1870  -21.8240  -43.3640 H       253 ALA    0.0900
   4180 HB2       -71.9100  -21.5320  -42.9130 H       253 ALA    0.5100
   4181 HB3       -70.6940  -21.9730  -41.6390 H       253 ALA   -0.5100
   4182 N         -68.1250  -20.1190  -42.5720 N.am    254 LEU   -0.4700
   4183 CA        -66.7510  -20.0090  -42.0800 C.3     254 LEU    0.3100
   4184 C         -66.3900  -18.5620  -41.7500 C.2     254 LEU    0.0700
   4185 O         -65.6400  -18.2850  -40.7950 O.2     254 LEU    0.0900
   4186 CB        -65.7460  -20.6500  -43.0470 C.3     254 LEU   -0.1800
   4187 CG        -65.7170  -20.2510  -44.5220 C.3     254 LEU    0.0900
   4188 CD1       -64.8010  -19.0840  -44.7420 C.3     254 LEU    0.0900
   4189 CD2       -65.2530  -21.4140  -45.3630 C.3     254 LEU   -0.0900
   4190 HN        -68.2430  -20.4640  -43.5000 H       254 LEU    0.0900
   4191 HA        -66.7050  -20.5020  -41.1190 H       254 LEU   -0.2700
   4192 HB1       -65.9300  -21.7420  -43.0170 H       254 LEU    0.0900
   4193 HB2       -64.7360  -20.4380  -42.6420 H       254 LEU    0.0900
   4194 HG        -66.7440  -19.9780  -44.8480 H       254 LEU    0.0900
   4195 HD11      -63.7680  -19.3440  -44.4290 H       254 LEU   -0.2700
   4196 HD12      -65.1450  -18.2140  -44.1410 H       254 LEU    0.0900
   4197 HD13      -64.7870  -18.8110  -45.8200 H       254 LEU    0.0900
   4198 HD21      -65.9440  -22.2760  -45.2360 H       254 LEU    0.0900
   4199 HD22      -64.2350  -21.7260  -45.0470 H       254 LEU    0.5100
   4200 HD23      -65.2400  -21.1250  -46.4350 H       254 LEU   -0.5100
   4201 N         -66.9590  -17.6440  -42.5330 N.am    255 GLY   -0.4700
   4202 CA        -66.8750  -16.2270  -42.2400 C.3     255 GLY    0.3100
   4203 C         -67.3420  -15.9210  -40.8300 C.2     255 GLY   -0.0200
   4204 O         -66.7680  -15.0670  -40.1550 O.2     255 GLY    0.0900
   4205 HN        -67.4670  -17.8910  -43.3560 H       255 GLY    0.0900
   4206 HA1       -67.4990  -15.6980  -42.9460 H       255 GLY    0.5100
   4207 HA2       -65.8450  -15.9200  -42.3500 H       255 GLY   -0.5100
   4208 N         -68.3820  -16.6180  -40.3720 N.am    256 TYR   -0.4700
   4209 CA        -68.8190  -16.4880  -38.9830 C.3     256 TYR    0.3100
   4210 C         -67.9850  -17.3330  -38.0140 C.2     256 TYR    0.0700
   4211 O         -67.9050  -17.0340  -36.8210 O.2     256 TYR    0.0900
   4212 CB        -70.3030  -16.8430  -38.8350 C.3     256 TYR   -0.1800
   4213 CG        -71.2450  -15.7360  -39.2470 C.ar    256 TYR    0.0900
   4214 CD1       -71.3370  -14.5640  -38.5050 C.ar    256 TYR    0.0900
   4215 CD2       -72.0540  -15.8670  -40.3690 C.ar    256 TYR    0.0000
   4216 CE1       -72.2010  -13.5470  -38.8760 C.ar    256 TYR   -0.1150
   4217 CE2       -72.9230  -14.8590  -40.7460 C.ar    256 TYR    0.1150
   4218 CZ        -72.9910  -13.7020  -39.9980 C.ar    256 TYR   -0.1150
   4219 OH        -73.8550  -12.6970  -40.3730 O.3     256 TYR    0.1150
   4220 HN        -68.9000  -17.2480  -40.9460 H       256 TYR    0.1100
   4221 HA        -68.6470  -15.4680  -38.6740 H       256 TYR   -0.5400
   4222 HB1       -70.5190  -17.0760  -37.7700 H       256 TYR    0.4300
   4223 HB2       -70.5320  -17.7230  -39.4730 H       256 TYR   -0.1150
   4224 HD1       -70.7230  -14.4420  -37.6250 H       256 TYR    0.1150
   4225 HD2       -72.0030  -16.7710  -40.9570 H       256 TYR   -0.1150
   4226 HE1       -72.2580  -12.6420  -38.2920 H       256 TYR    0.1150
   4227 HE2       -73.5440  -14.9780  -41.6210 H       256 TYR    0.5100
   4228 HH        -73.4110  -11.8570  -40.2380 H       256 TYR   -0.5100
   4229 N         -67.3550  -18.3820  -38.5340 N.am    257 THR   -0.4700
   4230 CA        -66.6410  -19.3530  -37.7160 C.3     257 THR    0.3100
   4231 C         -65.3380  -18.7690  -37.1900 C.2     257 THR    0.0700
   4232 O         -64.8490  -19.1600  -36.1220 O.2     257 THR    0.0900
   4233 CB        -66.3580  -20.6400  -38.5110 C.3     257 THR    0.1400
   4234 CG2       -65.8490  -21.7440  -37.5970 C.3     257 THR    0.0900
   4235 OG1       -67.5620  -21.0830  -39.1480 O.3     257 THR   -0.6600
   4236 HN        -67.3430  -18.5520  -39.5160 H       257 THR    0.4300
   4237 HA        -67.2510  -19.5730  -36.8530 H       257 THR   -0.2700
   4238 HB        -65.5880  -20.4440  -39.2870 H       257 THR    0.0900
   4239 HG1       -67.9980  -20.2900  -39.4680 H       257 THR    0.0900
   4240 HG21      -66.4070  -21.7310  -36.6360 H       257 THR    0.0900
   4241 HG22      -64.7700  -21.5910  -37.3830 H       257 THR    0.5100
   4242 HG23      -65.9980  -22.7340  -38.0800 H       257 THR   -0.5100
   4243 N         -64.7760  -17.8240  -37.9460 N.am    258 ASN   -0.4700
   4244 CA        -63.6070  -17.0740  -37.4840 C.3     258 ASN    0.3100
   4245 C         -63.7860  -16.5350  -36.0570 C.2     258 ASN    0.0700
   4246 O         -62.8750  -16.6140  -35.2180 O.2     258 ASN    0.0900
   4247 CB        -63.3140  -15.9190  -38.4510 C.3     258 ASN   -0.1800
   4248 CG        -62.0070  -15.2110  -38.1400 C.2     258 ASN    0.0900
   4249 ND2       -62.1070  -13.9920  -37.6160 N.am    258 ASN    0.0900
   4250 OD1       -60.9260  -15.7450  -38.3810 O.2     258 ASN    0.5500
   4251 HN        -65.1220  -17.5890  -38.8520 H       258 ASN   -0.5500
   4252 HA        -62.7680  -17.7510  -37.4370 H       258 ASN   -0.6200
   4253 HB1       -64.1400  -15.1790  -38.3900 H       258 ASN    0.3200
   4254 HB2       -63.2600  -16.3200  -39.4850 H       258 ASN    0.3000
   4255 HD21      -61.2810  -13.4770  -37.3900 H       258 ASN    0.5100
   4256 HD22      -63.0080  -13.5920  -37.4480 H       258 ASN   -0.5100
   4257 N         -64.9880  -16.0210  -35.7900 N.am    259 SER   -0.4700
   4258 CA        -65.3360  -15.4240  -34.5030 C.3     259 SER    0.3100
   4259 C         -65.1770  -16.3710  -33.3180 C.2     259 SER    0.0700
   4260 O         -64.8510  -15.9390  -32.2130 O.2     259 SER    0.0900
   4261 CB        -66.7680  -14.8780  -34.5390 C.3     259 SER    0.0500
   4262 OG        -66.8900  -13.8070  -35.4610 O.3     259 SER    0.0900
   4263 HN        -65.7150  -16.0230  -36.4710 H       259 SER    0.0900
   4264 HA        -64.6360  -14.6270  -34.3020 H       259 SER   -0.6600
   4265 HB1       -67.0500  -14.5090  -33.5290 H       259 SER    0.4300
   4266 HB2       -67.4650  -15.6880  -34.8440 H       259 SER    0.5100
   4267 HG1       -66.2830  -13.1280  -35.1600 H       259 SER   -0.5100
   4268 N         -65.4180  -17.6620  -33.5370 N.am    260 CYS   -0.4700
   4269 CA        -65.2390  -18.6420  -32.4740 C.3     260 CYS    0.3100
   4270 C         -63.8360  -19.2350  -32.5250 C.2     260 CYS    0.0700
   4271 O         -63.3470  -19.7870  -31.5400 O.2     260 CYS    0.0900
   4272 CB        -66.2940  -19.7490  -32.5520 C.3     260 CYS   -0.1100
   4273 SG        -65.9240  -21.0690  -33.7240 S.3     260 CYS    0.0900
   4274 HN        -65.7270  -18.0090  -34.4190 H       260 CYS    0.0900
   4275 HA        -65.3130  -18.1240  -31.5300 H       260 CYS   -0.2300
   4276 HB1       -67.2600  -19.2800  -32.8350 H       260 CYS    0.1600
   4277 HB2       -66.4030  -20.1890  -31.5400 H       260 CYS    0.5100
   4278 HG1       -65.6570  -20.2540  -34.7340 H       260 CYS   -0.5100
   4279 N         -63.1890  -19.1180  -33.6830 N.am    261 LEU   -0.4700
   4280 CA        -61.8110  -19.5720  -33.8190 C.3     261 LEU    0.3100
   4281 C         -60.8420  -18.7100  -33.0160 C.2     261 LEU    0.0700
   4282 O         -59.8720  -19.2220  -32.4520 O.2     261 LEU    0.0900
   4283 CB        -61.3890  -19.5970  -35.2900 C.3     261 LEU   -0.1800
   4284 CG        -61.3710  -20.9670  -35.9700 C.3     261 LEU    0.0900
   4285 CD1       -62.7100  -21.6630  -35.8160 C.3     261 LEU    0.0900
   4286 CD2       -60.9980  -20.8260  -37.4390 C.3     261 LEU   -0.0900
   4287 HN        -63.6100  -18.7210  -34.4950 H       261 LEU    0.0900
   4288 HA        -61.7420  -20.5630  -33.3930 H       261 LEU   -0.2700
   4289 HB1       -60.3660  -19.1720  -35.3570 H       261 LEU    0.0900
   4290 HB2       -62.0870  -18.9470  -35.8560 H       261 LEU    0.0900
   4291 HG        -60.5770  -21.5930  -35.5110 H       261 LEU    0.0900
   4292 HD11      -63.5330  -20.9790  -36.1140 H       261 LEU   -0.2700
   4293 HD12      -62.8620  -21.9610  -34.7570 H       261 LEU    0.0900
   4294 HD13      -62.7450  -22.5630  -36.4660 H       261 LEU    0.0900
   4295 HD21      -59.9900  -20.3680  -37.5350 H       261 LEU    0.0900
   4296 HD22      -61.7350  -20.1740  -37.9550 H       261 LEU    0.5100
   4297 HD23      -60.9800  -21.8260  -37.9220 H       261 LEU   -0.5100
   4298 N         -61.1060  -17.4070  -32.9620 N.am    262 ASN   -0.4700
   4299 CA        -60.1800  -16.4630  -32.3220 C.3     262 ASN    0.3100
   4300 C         -59.7190  -16.7380  -30.8770 C.2     262 ASN    0.0700
   4301 O         -58.5130  -16.7960  -30.6280 O.2     262 ASN    0.0900
   4302 CB        -60.6800  -15.0190  -32.4630 C.3     262 ASN   -0.1800
   4303 CG        -59.9590  -14.2640  -33.5580 C.2     262 ASN    0.0900
   4304 ND2       -59.9480  -12.9390  -33.4510 N.am    262 ASN    0.0900
   4305 OD1       -59.4110  -14.8600  -34.4850 O.2     262 ASN    0.5500
   4306 HN        -61.9360  -17.0160  -33.3510 H       262 ASN   -0.5500
   4307 HA        -59.2150  -16.5710  -32.7930 H       262 ASN   -0.6200
   4308 HB1       -60.5220  -14.4850  -31.5020 H       262 ASN    0.3200
   4309 HB2       -61.7660  -15.0330  -32.6980 H       262 ASN    0.3000
   4310 HD21      -60.5210  -12.4880  -32.7660 H       262 ASN    0.5100
   4311 HD22      -59.3660  -12.3940  -34.0540 H       262 ASN   -0.5100
   4312 N         -60.6530  -16.8970  -29.9180 N.am    263 PRO   -0.2900
   4313 CA        -60.2190  -17.0560  -28.5230 C.3     263 PRO    0.0000
   4314 C         -59.3850  -18.3140  -28.3070 C.2     263 PRO    0.0900
   4315 O         -58.4600  -18.3070  -27.4940 O.2     263 PRO    0.0900
   4316 CB        -61.5380  -17.1700  -27.7500 C.3     263 PRO    0.0200
   4317 CG        -62.5680  -16.5760  -28.6490 C.3     263 PRO    0.0900
   4318 CD        -62.1220  -16.9310  -30.0310 C.3     263 PRO   -0.1800
   4319 HA        -59.5950  -16.2280  -28.2280 H       263 PRO    0.0900
   4320 HB1       -61.4820  -16.6120  -26.7920 H       263 PRO    0.0900
   4321 HB2       -61.7750  -18.2340  -27.5310 H       263 PRO   -0.1800
   4322 HG1       -63.5710  -17.0020  -28.4360 H       263 PRO    0.0900
   4323 HG2       -62.6120  -15.4730  -28.5210 H       263 PRO    0.0900
   4324 HD1       -62.4620  -17.9470  -30.3240 H       263 PRO    0.5100
   4325 HD2       -62.4670  -16.1850  -30.7780 H       263 PRO   -0.5100
   4326 N         -59.7180  -19.3780  -29.0330 N.am    264 VAL   -0.4700
   4327 CA        -58.9430  -20.6100  -29.0150 C.3     264 VAL    0.3100
   4328 C         -57.4920  -20.3300  -29.3930 C.2     264 VAL    0.0700
   4329 O         -56.5640  -20.8810  -28.8010 O.2     264 VAL    0.0900
   4330 CB        -59.5370  -21.6500  -29.9860 C.3     264 VAL   -0.0900
   4331 CG1       -58.6350  -22.8690  -30.0930 C.3     264 VAL    0.0900
   4332 CG2       -60.9380  -22.0520  -29.5430 C.3     264 VAL   -0.2700
   4333 HN        -60.5200  -19.3800  -29.6260 H       264 VAL    0.0900
   4334 HA        -58.9510  -20.9930  -28.0060 H       264 VAL    0.0900
   4335 HB        -59.6530  -21.1890  -30.9910 H       264 VAL    0.0900
   4336 HG11      -58.3710  -23.2400  -29.0800 H       264 VAL   -0.2700
   4337 HG12      -57.6980  -22.6020  -30.6270 H       264 VAL    0.0900
   4338 HG13      -59.1600  -23.6810  -30.6420 H       264 VAL    0.0900
   4339 HG21      -61.6030  -21.1620  -29.5250 H       264 VAL    0.0900
   4340 HG22      -60.9010  -22.4880  -28.5210 H       264 VAL    0.5100
   4341 HG23      -61.3600  -22.7960  -30.2520 H       264 VAL   -0.5100
   4342 N         -57.3020  -19.4500  -30.3750 N.am    265 LEU   -0.4700
   4343 CA        -55.9700  -19.0680  -30.8190 C.3     265 LEU    0.3100
   4344 C         -55.2090  -18.2990  -29.7450 C.2     265 LEU    0.0700
   4345 O         -54.0080  -18.4990  -29.5660 O.2     265 LEU    0.0900
   4346 CB        -56.0460  -18.2390  -32.1020 C.3     265 LEU   -0.1800
   4347 CG        -56.6130  -18.9530  -33.3290 C.3     265 LEU    0.0900
   4348 CD1       -56.6410  -18.0180  -34.5280 C.3     265 LEU    0.0900
   4349 CD2       -55.8090  -20.2070  -33.6390 C.3     265 LEU   -0.0900
   4350 HN        -58.0640  -19.0150  -30.8490 H       265 LEU    0.0900
   4351 HA        -55.4030  -19.9710  -30.9890 H       265 LEU   -0.2700
   4352 HB1       -55.0190  -17.8980  -32.3490 H       265 LEU    0.0900
   4353 HB2       -56.6820  -17.3520  -31.8990 H       265 LEU    0.0900
   4354 HG        -57.6460  -19.3000  -33.1080 H       265 LEU    0.0900
   4355 HD11      -55.6060  -17.8130  -34.8770 H       265 LEU   -0.2700
   4356 HD12      -57.1170  -17.0540  -34.2460 H       265 LEU    0.0900
   4357 HD13      -57.2090  -18.4860  -35.3610 H       265 LEU    0.0900
   4358 HD21      -55.8420  -20.9050  -32.7760 H       265 LEU    0.0900
   4359 HD22      -54.7490  -19.9380  -33.8360 H       265 LEU    0.5100
   4360 HD23      -56.2350  -20.7200  -34.5280 H       265 LEU   -0.5100
   4361 N         -55.9140  -17.4190  -29.0310 N.am    266 TYR   -0.4700
   4362 CA        -55.3090  -16.6380  -27.9590 C.3     266 TYR    0.3100
   4363 C         -54.7010  -17.5520  -26.9030 C.2     266 TYR    0.0700
   4364 O         -53.6630  -17.2440  -26.3210 O.2     266 TYR    0.0900
   4365 CB        -56.3430  -15.7230  -27.2940 C.3     266 TYR   -0.1800
   4366 CG        -56.9810  -14.7060  -28.2160 C.ar    266 TYR    0.0900
   4367 CD1       -58.2140  -14.1450  -27.9060 C.ar    266 TYR    0.0900
   4368 CD2       -56.3540  -14.3020  -29.3910 C.ar    266 TYR    0.0000
   4369 CE1       -58.8080  -13.2160  -28.7400 C.ar    266 TYR   -0.1150
   4370 CE2       -56.9400  -13.3700  -30.2300 C.ar    266 TYR    0.1150
   4371 CZ        -58.1670  -12.8300  -29.8990 C.ar    266 TYR   -0.1150
   4372 OH        -58.7600  -11.9040  -30.7280 O.3     266 TYR    0.1150
   4373 HN        -56.8830  -17.2580  -29.1980 H       266 TYR    0.1100
   4374 HA        -54.5100  -16.0500  -28.3840 H       266 TYR   -0.5400
   4375 HB1       -55.8500  -15.1540  -26.4790 H       266 TYR    0.4300
   4376 HB2       -57.1660  -16.3460  -26.8840 H       266 TYR   -0.1150
   4377 HD1       -58.7170  -14.4410  -26.9980 H       266 TYR    0.1150
   4378 HD2       -55.3950  -14.7210  -29.6520 H       266 TYR   -0.1150
   4379 HE1       -59.7700  -12.7960  -28.4840 H       266 TYR    0.1150
   4380 HE2       -56.4400  -13.0670  -31.1380 H       266 TYR    0.5100
   4381 HH        -59.5980  -11.6500  -30.3360 H       266 TYR   -0.5100
   4382 N         -55.3590  -18.6850  -26.6640 N.am    267 ALA   -0.4700
   4383 CA        -54.8900  -19.6590  -25.6910 C.3     267 ALA    0.3100
   4384 C         -53.5300  -20.2290  -26.0770 C.2     267 ALA    0.0700
   4385 O         -52.6190  -20.2920  -25.2600 O.2     267 ALA    0.0900
   4386 CB        -55.9080  -20.7790  -25.5360 C.3     267 ALA   -0.2700
   4387 HN        -56.2020  -18.9160  -27.1420 H       267 ALA    0.0900
   4388 HA        -54.7430  -19.1500  -24.7500 H       267 ALA    0.0900
   4389 HB1       -56.0630  -21.2930  -26.5090 H       267 ALA    0.0900
   4390 HB2       -56.8800  -20.3630  -25.1970 H       267 ALA    0.5100
   4391 HB3       -55.5410  -21.5240  -24.7970 H       267 ALA   -0.5100
   4392 N         -53.3950  -20.6350  -27.3370 N.am    268 PHE   -0.4700
   4393 CA        -52.1820  -21.2950  -27.8010 C.3     268 PHE    0.3100
   4394 C         -50.9930  -20.3550  -27.9850 C.2     268 PHE    0.0700
   4395 O         -49.8710  -20.6780  -27.5950 O.2     268 PHE    0.0900
   4396 CB        -52.4540  -22.0470  -29.1100 C.3     268 PHE   -0.1800
   4397 CG        -53.1370  -23.3670  -28.9140 C.ar    268 PHE    0.0900
   4398 CD1       -52.4400  -24.5520  -29.0890 C.ar    268 PHE    0.0900
   4399 CD2       -54.4740  -23.4270  -28.5490 C.ar    268 PHE    0.0000
   4400 CE1       -53.0630  -25.7730  -28.9090 C.ar    268 PHE   -0.1150
   4401 CE2       -55.1020  -24.6460  -28.3660 C.ar    268 PHE    0.1150
   4402 CZ        -54.3970  -25.8200  -28.5470 C.ar    268 PHE   -0.1150
   4403 HN        -54.1130  -20.5050  -28.0170 H       268 PHE    0.1150
   4404 HA        -51.8570  -21.9810  -27.0330 H       268 PHE   -0.1150
   4405 HB1       -51.4900  -22.2470  -29.6240 H       268 PHE    0.1150
   4406 HB2       -53.1120  -21.4280  -29.7570 H       268 PHE   -0.1150
   4407 HD1       -51.3980  -24.5220  -29.3680 H       268 PHE    0.1150
   4408 HD2       -55.0300  -22.5120  -28.4060 H       268 PHE   -0.1150
   4409 HE1       -52.5090  -26.6890  -29.0510 H       268 PHE    0.1150
   4410 HE2       -56.1430  -24.6790  -28.0830 H       268 PHE    0.5100
   4411 HZ        -54.8860  -26.7730  -28.4060 H       268 PHE   -0.5100
   4412 N         -51.2420  -19.1890  -28.5750 N.am    269 LEU   -0.4700
   4413 CA        -50.1630  -18.2990  -28.9860 C.3     269 LEU    0.3100
   4414 C         -49.7850  -17.2760  -27.9220 C.2     269 LEU    0.0700
   4415 O         -48.9080  -16.4390  -28.1410 O.2     269 LEU    0.0900
   4416 CB        -50.5500  -17.5800  -30.2800 C.3     269 LEU   -0.1800
   4417 CG        -51.1590  -18.4700  -31.3640 C.3     269 LEU    0.0900
   4418 CD1       -51.7150  -17.6220  -32.4930 C.3     269 LEU    0.0900
   4419 CD2       -50.1360  -19.4690  -31.8870 C.3     269 LEU   -0.0900
   4420 HN        -52.1680  -18.8730  -28.7610 H       269 LEU    0.0900
   4421 HA        -49.2730  -18.8930  -29.1340 H       269 LEU   -0.2700
   4422 HB1       -49.6370  -17.1030  -30.6960 H       269 LEU    0.0900
   4423 HB2       -51.2860  -16.7880  -30.0280 H       269 LEU    0.0900
   4424 HG        -51.9750  -19.0810  -30.9240 H       269 LEU    0.0900
   4425 HD11      -50.8860  -17.1510  -33.0610 H       269 LEU   -0.2700
   4426 HD12      -52.3620  -16.8200  -32.0780 H       269 LEU    0.0900
   4427 HD13      -52.3050  -18.2570  -33.1880 H       269 LEU    0.0900
   4428 HD21      -49.7790  -20.1190  -31.0600 H       269 LEU    0.0900
   4429 HD22      -49.2640  -18.9280  -32.3150 H       269 LEU    0.5100
   4430 HD23      -50.5980  -20.1110  -32.6670 H       269 LEU   -0.5100
   4431 N         -50.4420  -17.3380  -26.7660 N.am    270 ASP   -0.4700
   4432 CA        -50.1410  -16.4160  -25.6780 C.3     270 ASP    0.3100
   4433 C         -50.1150  -17.1460  -24.3410 C.2     270 ASP    0.0700
   4434 O         -51.0710  -17.8290  -23.9740 O.2     270 ASP    0.0900
   4435 CB        -51.1600  -15.2730  -25.6440 C.3     270 ASP   -0.2800
   4436 CG        -50.6250  -14.0360  -24.9560 C.2     270 ASP    0.0900
   4437 OD1       -50.8060  -13.9090  -23.7250 O.co2   270 ASP    0.0900
   4438 OD2       -50.0240  -13.1850  -25.6470 O.co2   270 ASP    0.6200
   4439 HN        -51.1590  -18.0080  -26.5940 H       270 ASP   -0.7600
   4440 HA        -49.1450  -16.0270  -25.8330 H       270 ASP   -0.7600
   4441 HB1       -52.0670  -15.6140  -25.1010 H       270 ASP    0.5100
   4442 HB2       -51.4370  -15.0060  -26.6860 H       270 ASP   -0.5100
   4443 N         -49.0110  -16.9990  -23.6100 N.am    271 GLU   -0.4700
   4444 CA        -48.8240  -17.7210  -22.3560 C.3     271 GLU    0.3100
   4445 C         -49.6200  -17.1270  -21.1980 C.2     271 GLU    0.0700
   4446 O         -50.1460  -17.8600  -20.3620 O.2     271 GLU    0.0900
   4447 CB        -47.3390  -17.8110  -21.9990 C.3     271 GLU   -0.1800
   4448 CG        -46.5230  -18.6510  -22.9740 C.3     271 GLU    0.0900
   4449 CD        -47.0050  -20.0890  -23.0490 C.2     271 GLU    0.0900
   4450 OE1       -47.3160  -20.6680  -21.9870 O.co2   271 GLU   -0.2800
   4451 OE2       -47.0760  -20.6390  -24.1700 O.co2   271 GLU    0.0900
   4452 HN        -48.2680  -16.3940  -23.8850 H       271 GLU    0.0900
   4453 HA        -49.2420  -18.7100  -22.4740 H       271 GLU    0.6200
   4454 HB1       -47.2460  -18.2560  -20.9860 H       271 GLU   -0.7600
   4455 HB2       -46.9180  -16.7840  -21.9820 H       271 GLU   -0.7600
   4456 HG1       -45.4600  -18.6520  -22.6490 H       271 GLU    0.5100
   4457 HG2       -46.5940  -18.2010  -23.9870 H       271 GLU   -0.5100
   4458 N         -49.7090  -15.8000  -21.1460 N.am    272 ASN   -0.4700
   4459 CA        -50.5300  -15.1420  -20.1370 C.3     272 ASN    0.3100
   4460 C         -52.0040  -15.4760  -20.3260 C.2     272 ASN    0.0700
   4461 O         -52.7560  -15.6020  -19.3580 O.2     272 ASN    0.0900
   4462 CB        -50.3200  -13.6250  -20.1550 C.3     272 ASN   -0.1800
   4463 CG        -49.1190  -13.1940  -19.3370 C.2     272 ASN    0.0900
   4464 ND2       -48.5830  -12.0150  -19.6460 N.am    272 ASN    0.0900
   4465 OD1       -48.6800  -13.9030  -18.4320 O.2     272 ASN    0.5500
   4466 HN        -49.2260  -15.2050  -21.7840 H       272 ASN   -0.5500
   4467 HA        -50.2560  -15.5450  -19.1730 H       272 ASN   -0.6200
   4468 HB1       -51.2240  -13.1300  -19.7430 H       272 ASN    0.3200
   4469 HB2       -50.1690  -13.2940  -21.2050 H       272 ASN    0.3000
   4470 HD21      -47.7890  -11.6790  -19.1390 H       272 ASN    0.5100
   4471 HD22      -48.9740  -11.4650  -20.3840 H       272 ASN   -0.5100
   4472 N         -52.4120  -15.6340  -21.5830 N.am    273 PHE   -0.4700
   4473 CA        -53.7910  -15.9760  -21.9010 C.3     273 PHE    0.3100
   4474 C         -54.1520  -17.3990  -21.4970 C.2     273 PHE    0.0700
   4475 O         -55.1960  -17.6290  -20.8910 O.2     273 PHE    0.0900
   4476 CB        -54.0860  -15.7530  -23.3860 C.3     273 PHE   -0.1800
   4477 CG        -54.6790  -14.4090  -23.6890 C.ar    273 PHE    0.0900
   4478 CD1       -55.9400  -14.0780  -23.2230 C.ar    273 PHE    0.0900
   4479 CD2       -53.9840  -13.4800  -24.4430 C.ar    273 PHE    0.0000
   4480 CE1       -56.4930  -12.8420  -23.4960 C.ar    273 PHE   -0.1150
   4481 CE2       -54.5320  -12.2400  -24.7210 C.ar    273 PHE    0.1150
   4482 CZ        -55.7900  -11.9240  -24.2480 C.ar    273 PHE   -0.1150
   4483 HN        -51.7960  -15.5240  -22.3600 H       273 PHE    0.1150
   4484 HA        -54.4360  -15.3560  -21.2960 H       273 PHE   -0.1150
   4485 HB1       -54.8130  -16.5180  -23.7340 H       273 PHE    0.1150
   4486 HB2       -53.1410  -15.8330  -23.9640 H       273 PHE   -0.1150
   4487 HD1       -56.4980  -14.7940  -22.6370 H       273 PHE    0.1150
   4488 HD2       -53.0000  -13.7240  -24.8190 H       273 PHE   -0.1150
   4489 HE1       -57.4750  -12.5950  -23.1220 H       273 PHE    0.1150
   4490 HE2       -53.9780  -11.5230  -25.3080 H       273 PHE    0.5100
   4491 HZ        -56.2220  -10.9580  -24.4650 H       273 PHE   -0.5100
   4492 N         -53.2880  -18.3590  -21.8260 N.am    274 LYS   -0.4700
   4493 CA        -53.5280  -19.7400  -21.4270 C.3     274 LYS    0.3100
   4494 C         -53.3910  -19.8750  -19.9170 C.2     274 LYS    0.0700
   4495 O         -53.9660  -20.7760  -19.3040 O.2     274 LYS    0.0900
   4496 CB        -52.5770  -20.7070  -22.1430 C.3     274 LYS   -0.1800
   4497 CG        -51.1250  -20.5960  -21.7160 C.3     274 LYS    0.0900
   4498 CD        -50.2960  -21.7630  -22.2320 C.3     274 LYS    0.0900
   4499 CE        -50.1300  -21.7180  -23.7430 C.3     274 LYS   -0.1800
   4500 NZ        -49.0920  -22.6800  -24.2100 N.4     274 LYS    0.0900
   4501 HN        -52.4570  -18.1810  -22.3480 H       274 LYS    0.0900
   4502 HA        -54.5530  -19.9800  -21.6690 H       274 LYS   -0.1800
   4503 HB1       -52.6350  -20.5100  -23.2340 H       274 LYS    0.0900
   4504 HB2       -52.9200  -21.7440  -21.9440 H       274 LYS    0.0900
   4505 HG1       -51.0740  -20.5770  -20.6070 H       274 LYS    0.2100
   4506 HG2       -50.7020  -19.6480  -22.1110 H       274 LYS    0.0500
   4507 HD1       -50.7970  -22.7150  -21.9520 H       274 LYS    0.0500
   4508 HD2       -49.2920  -21.7320  -21.7560 H       274 LYS   -0.3000
   4509 HE1       -49.8140  -20.6990  -24.0560 H       274 LYS    0.3300
   4510 HE2       -51.0890  -21.9880  -24.2350 H       274 LYS    0.3300
   4511 HZ1       -49.1720  -23.5650  -23.6720 H       274 LYS    0.3300
   4512 HZ2       -48.1480  -22.2690  -24.0630 H       274 LYS    0.5100
   4513 HZ3       -49.2310  -22.8750  -25.2220 H       274 LYS   -0.5100
   4514 N         -52.6280  -18.9650  -19.3150 N.am    275 ARG   -0.4700
   4515 CA        -52.4800  -18.9240  -17.8680 C.3     275 ARG    0.3100
   4516 C         -53.7790  -18.4720  -17.2200 C.2     275 ARG    0.0700
   4517 O         -54.2150  -19.0430  -16.2210 O.2     275 ARG    0.0900
   4518 CB        -51.3400  -17.9870  -17.4740 C.3     275 ARG   -0.1800
   4519 CG        -51.0230  -17.9720  -15.9890 C.3     275 ARG    0.0900
   4520 CD        -49.7860  -17.1350  -15.7160 C.3     275 ARG    0.0900
   4521 NE        -48.6370  -17.6090  -16.4880 N.pl3   275 ARG   -0.1800
   4522 CZ        -47.4490  -17.0130  -16.4990 C.cat   275 ARG    0.0900
   4523 NH1       -47.2460  -15.9160  -15.7800 N.pl3   275 ARG    0.0900
   4524 NH2       -46.4620  -17.5140  -17.2290 N.pl3   275 ARG    0.2000
   4525 HN        -52.1240  -18.2730  -19.8270 H       275 ARG    0.0900
   4526 HA        -52.2770  -19.9270  -17.5220 H       275 ARG    0.0900
   4527 HB1       -51.6130  -16.9560  -17.7820 H       275 ARG   -0.7000
   4528 HB2       -50.4270  -18.2970  -18.0230 H       275 ARG    0.4400
   4529 HG1       -50.8480  -19.0120  -15.6400 H       275 ARG    0.6400
   4530 HG2       -51.8850  -17.5470  -15.4330 H       275 ARG   -0.8000
   4531 HD1       -49.5200  -17.1940  -14.6400 H       275 ARG    0.4600
   4532 HD2       -49.9750  -16.0780  -16.0050 H       275 ARG    0.4600
   4533 HE        -48.7520  -18.4330  -17.0420 H       275 ARG   -0.8000
   4534 HH11      -47.9880  -15.5360  -15.2280 H       275 ARG    0.4600
   4535 HH12      -46.3510  -15.4700  -15.7900 H       275 ARG    0.4600
   4536 HH21      -46.6120  -18.3410  -17.7710 H       275 ARG    0.5100
   4537 HH22      -45.5690  -17.0660  -17.2370 H       275 ARG   -0.5100
   4538 N         -54.3980  -17.4420  -17.7930 N.am    276 CYS   -0.4700
   4539 CA        -55.6930  -16.9720  -17.3150 C.3     276 CYS    0.3100
   4540 C         -56.7590  -18.0420  -17.5140 C.2     276 CYS    0.0700
   4541 O         -57.6200  -18.2530  -16.6570 O.2     276 CYS    0.0900
   4542 CB        -56.0980  -15.6820  -18.0340 C.3     276 CYS   -0.1100
   4543 SG        -55.0690  -14.2510  -17.6360 S.3     276 CYS    0.0900
   4544 HN        -54.0090  -16.9510  -18.5670 H       276 CYS    0.0900
   4545 HA        -55.6150  -16.7980  -16.2520 H       276 CYS   -0.2300
   4546 HB1       -57.1510  -15.4550  -17.7660 H       276 CYS    0.1600
   4547 HB2       -56.0490  -15.8700  -19.1270 H       276 CYS    0.5100
   4548 HG1       -55.1560  -14.4070  -16.3220 H       276 CYS   -0.5100
   4549 N         -56.6910  -18.7200  -18.6580 N.am    277 PHE   -0.4700
   4550 CA        -57.6060  -19.8070  -18.9750 C.3     277 PHE    0.3100
   4551 C         -57.4870  -20.9370  -17.9580 C.2     277 PHE    0.0700
   4552 O         -58.4900  -21.5080  -17.5270 O.2     277 PHE    0.0900
   4553 CB        -57.3360  -20.3310  -20.3890 C.3     277 PHE   -0.1800
   4554 CG        -58.1470  -21.5390  -20.7570 C.ar    277 PHE    0.0900
   4555 CD1       -59.5290  -21.4650  -20.8340 C.ar    277 PHE    0.0900
   4556 CD2       -57.5270  -22.7460  -21.0360 C.ar    277 PHE    0.0000
   4557 CE1       -60.2800  -22.5780  -21.1760 C.ar    277 PHE   -0.1150
   4558 CE2       -58.2700  -23.8620  -21.3800 C.ar    277 PHE    0.1150
   4559 CZ        -59.6490  -23.7760  -21.4480 C.ar    277 PHE   -0.1150
   4560 HN        -56.0060  -18.5130  -19.3530 H       277 PHE    0.1150
   4561 HA        -58.6140  -19.4300  -18.8990 H       277 PHE   -0.1150
   4562 HB1       -56.2660  -20.6150  -20.4760 H       277 PHE    0.1150
   4563 HB2       -57.5800  -19.5350  -21.1260 H       277 PHE   -0.1150
   4564 HD1       -60.0260  -20.5290  -20.6270 H       277 PHE    0.1150
   4565 HD2       -56.4510  -22.8190  -20.9850 H       277 PHE   -0.1150
   4566 HE1       -61.3560  -22.5080  -21.2280 H       277 PHE    0.1150
   4567 HE2       -57.7750  -24.7970  -21.5940 H       277 PHE    0.5100
   4568 HZ        -60.2320  -24.6450  -21.7150 H       277 PHE   -0.5100
   4569 N         -56.2370  -21.2680  -17.5830 N.am    278 ARG   -0.4700
   4570 CA        -55.8660  -22.1660  -16.5150 C.3     278 ARG    0.3100
   4571 C         -56.2750  -21.7080  -15.1250 C.2     278 ARG    0.0700
   4572 O         -56.7660  -22.5130  -14.3380 O.2     278 ARG    0.0900
   4573 CB        -54.3620  -22.5010  -16.6470 C.3     278 ARG   -0.1800
   4574 CG        -53.7440  -23.3340  -15.5150 C.3     278 ARG    0.0900
   4575 CD        -52.4530  -24.0730  -15.9110 C.3     278 ARG    0.0900
   4576 NE        -51.3270  -23.0940  -16.1110 N.pl3   278 ARG   -0.1800
   4577 CZ        -50.8940  -22.6530  -17.2890 C.cat   278 ARG    0.0900
   4578 NH1       -51.6310  -22.6810  -18.3770 N.pl3   278 ARG    0.0900
   4579 NH2       -49.6720  -22.1590  -17.3870 N.pl3   278 ARG    0.2000
   4580 HN        -55.4590  -20.8790  -18.0650 H       278 ARG    0.0900
   4581 HA        -56.4660  -23.0600  -16.5950 H       278 ARG    0.0900
   4582 HB1       -53.8060  -21.5420  -16.7070 H       278 ARG   -0.7000
   4583 HB2       -54.2210  -23.0600  -17.5960 H       278 ARG    0.4400
   4584 HG1       -54.4900  -24.0850  -15.1820 H       278 ARG    0.6400
   4585 HG2       -53.5120  -22.6560  -14.6660 H       278 ARG   -0.8000
   4586 HD1       -52.6070  -24.6210  -16.8660 H       278 ARG    0.4600
   4587 HD2       -52.1580  -24.7810  -15.1090 H       278 ARG    0.4600
   4588 HE        -50.8680  -22.7490  -15.2930 H       278 ARG   -0.8000
   4589 HH11      -52.5620  -23.0450  -18.3420 H       278 ARG    0.4600
   4590 HH12      -51.2620  -22.3380  -19.2400 H       278 ARG    0.4600
   4591 HH21      -49.0830  -22.1200  -16.5800 H       278 ARG    0.5100
   4592 HH22      -49.3370  -21.8250  -18.2670 H       278 ARG   -0.5100
   4593 N         -56.1520  -20.3960  -14.8230 N.am    279 GLU   -0.4700
   4594 CA        -56.6890  -19.7200  -13.6500 C.3     279 GLU    0.3100
   4595 C         -58.2250  -19.9020  -13.5510 C.2     279 GLU    0.0700
   4596 O         -58.7680  -20.0270  -12.4580 O.2     279 GLU    0.0900
   4597 CB        -56.2690  -18.1970  -13.5960 C.3     279 GLU   -0.1800
   4598 CG        -54.7440  -17.8420  -13.3920 C.3     279 GLU    0.0900
   4599 CD        -54.3280  -16.4360  -13.8880 C.2     279 GLU    0.0900
   4600 OE1       -53.1060  -16.1250  -14.0460 O.co2   279 GLU   -0.2800
   4601 OE2       -55.2470  -15.6240  -14.1450 O.co2   279 GLU    0.0900
   4602 HN        -55.6520  -19.7930  -15.4380 H       279 GLU    0.0900
   4603 HA        -56.3180  -20.2360  -12.7770 H       279 GLU    0.6200
   4604 HB1       -56.8300  -17.7310  -12.7600 H       279 GLU   -0.7600
   4605 HB2       -56.5900  -17.7340  -14.5510 H       279 GLU   -0.7600
   4606 HG1       -54.1330  -18.5910  -13.9380 H       279 GLU    0.5100
   4607 HG2       -54.5130  -17.9020  -12.3070 H       279 GLU   -0.5100
   4608 N         -58.9650  -19.9480  -14.6930 N.am    280 PHE   -0.4700
   4609 CA        -60.4160  -20.0740  -14.7320 C.3     280 PHE    0.3100
   4610 C         -60.8440  -21.5440  -14.7180 C.2     280 PHE    0.0700
   4611 O         -61.9530  -21.8670  -14.2750 O.2     280 PHE    0.0900
   4612 CB        -60.9870  -19.3640  -15.9650 C.3     280 PHE   -0.1800
   4613 CG        -62.4890  -19.2940  -15.9830 C.ar    280 PHE    0.0900
   4614 CD1       -63.1600  -18.3240  -15.2530 C.ar    280 PHE    0.0900
   4615 CD2       -63.2300  -20.1840  -16.7440 C.ar    280 PHE    0.0000
   4616 CE1       -64.5400  -18.2530  -15.2700 C.ar    280 PHE   -0.1150
   4617 CE2       -64.6150  -20.1180  -16.7660 C.ar    280 PHE    0.1150
   4618 CZ        -65.2690  -19.1500  -16.0270 C.ar    280 PHE   -0.1150
   4619 HN        -58.5270  -19.8950  -15.5860 H       280 PHE    0.1150
   4620 HA        -60.8150  -19.6370  -13.8290 H       280 PHE   -0.1150
   4621 HB1       -60.6730  -19.9090  -16.8810 H       280 PHE    0.1150
   4622 HB2       -60.6090  -18.3190  -15.9940 H       280 PHE   -0.1150
   4623 HD1       -62.5970  -17.6150  -14.6630 H       280 PHE    0.1150
   4624 HD2       -62.7230  -20.9390  -17.3260 H       280 PHE   -0.1150
   4625 HE1       -65.0490  -17.4960  -14.6930 H       280 PHE    0.1150
   4626 HE2       -65.1810  -20.8190  -17.3600 H       280 PHE    0.5100
   4627 HZ        -66.3470  -19.0960  -16.0400 H       280 PHE   -0.5100
   4628 N         -59.9560  -22.4230  -15.1780 N.am    281 CYS   -0.4700
   4629 CA        -60.2610  -23.8310  -15.2460 C.3     281 CYS    0.3100
   4630 C         -59.8480  -24.6140  -14.0020 C.2     281 CYS    0.0700
   4631 O         -60.6710  -25.2360  -13.3280 O.2     281 CYS    0.0900
   4632 CB        -59.6260  -24.4740  -16.5050 C.3     281 CYS   -0.1100
   4633 SG        -59.7810  -26.2710  -16.5810 S.3     281 CYS    0.0900
   4634 HN        -59.0500  -22.1510  -15.4920 H       281 CYS    0.0900
   4635 HA        -61.3360  -23.9390  -15.2720 H       281 CYS   -0.2300
   4636 HB1       -58.5510  -24.2030  -16.5230 H       281 CYS    0.1600
   4637 HB2       -60.1130  -24.0320  -17.3980 H       281 CYS    0.5100
   4638 HG1       -61.1060  -26.2730  -16.5660 H       281 CYS   -0.5100
   4639 N         -58.5620  -24.5290  -13.6120 N.am    282 ILE   -0.4700
   4640 CA        -57.9830  -25.3290  -12.5420 C.3     282 ILE    0.3100
   4641 CAT       -58.2970  -22.3590  -10.1460 C.3     282 ILE    0.0700
   4642 C         -57.8770  -24.4890  -11.2640 C.2     282 ILE    0.0900
   4643 O         -57.4240  -24.9470  -10.2170 O.2     282 ILE   -0.0900
   4644 CB        -56.6070  -25.8910  -12.9560 C.3     282 ILE    0.0900
   4645 CG1       -56.5740  -26.2610  -14.4690 C.3     282 ILE   -0.2700
   4646 CG2       -56.2840  -27.1280  -12.0830 C.3     282 ILE    0.0900
   4647 CD        -55.2920  -26.9700  -14.9270 C.3     282 ILE    0.0900
   4648 NT        -58.3290  -23.2210  -11.3040 N.am    282 ILE    0.0900
   4649 HN        -57.9320  -23.8950  -14.0530 H       282 ILE   -0.1800
   4650 HNT       -58.7070  -22.8200  -12.1350 H       282 ILE    0.0900
   4651 HA        -58.6660  -26.1360  -12.3230 H       282 ILE    0.0900
   4652 HB        -55.8250  -25.1160  -12.8120 H       282 ILE   -0.2700
   4653 HG11      -56.6840  -25.3260  -15.0580 H       282 ILE    0.0900
   4654 HG12      -57.4360  -26.9270  -14.6840 H       282 ILE    0.0900
   4655 HG21      -57.0600  -27.9100  -12.2250 H       282 ILE    0.0900
   4656 HG22      -56.2640  -26.8390  -11.0100 H       282 ILE    0.5100
   4657 HG23      -55.2980  -27.5500  -12.3740 H       282 ILE   -0.5100
   4658 HD1       -55.2510  -27.9970  -14.5040 H       282 ILE   -0.4700
   4659 HD2       -54.4010  -26.4070  -14.5730 H       282 ILE    0.3100
   4660 HD3       -55.2730  -27.0410  -16.0350 H       282 ILE   -0.1100
   4661 HT1       -57.2440  -22.0900   -9.9140 H       282 ILE    0.0900
   4662 HT2       -58.7350  -22.8870   -9.2730 H       282 ILE    0.0900
   4663 HT3       -58.8690  -21.4300  -10.3540 H       282 ILE    0.0900
@<TRIPOS>BOND
     1    1    2 1
     2    2   13 1
     3    2    6 1
     4    2    4 1
     5    4    5 2
     6    6   15 1
     7    6    7 1
     8    7   17 1
     9    7    8 1
    10    8    9 1
    11    9   18 1
    12    9   19 1
    13    9   20 1
    14    3   10 1
    15    3   21 1
    16    3   22 1
    17    3   23 1
    18   10    1 1
    19   10   11 2
    20   12    1 1
    21   14    6 1
    22   16    7 1
    23   24   25 1
    24   25   32 1
    25   25   28 1
    26   25   26 1
    27   26   27 2
    28   28   33 1
    29   28   29 1
    30   28   30 1
    31   29   36 1
    32   29   34 1
    33   29   35 1
    34   30   39 1
    35   30   37 1
    36   30   38 1
    37   31   24 1
    38    4   24 am
    39   40   41 1
    40   41   42 1
    41   41   44 1
    42   41   48 1
    43   42   43 2
    44   44   45 1
    45   44   49 1
    46   44   46 1
    47   45   53 1
    48   45   51 1
    49   45   52 1
    50   46   50 1
    51   47   40 1
    52   26   40 am
    53   54   55 1
    54   55   56 1
    55   55   60 1
    56   55   58 1
    57   56   57 2
    58   58   61 1
    59   58   63 1
    60   58   62 1
    61   59   54 1
    62   42   54 am
    63   64   65 1
    64   65   73 1
    65   65   68 1
    66   65   66 1
    67   66   67 2
    68   68   69 1
    69   68   74 1
    70   68   70 1
    71   69   76 1
    72   70   79 1
    73   70   77 1
    74   70   78 1
    75   71   69 1
    76   71   80 1
    77   71   81 1
    78   71   82 1
    79   72   64 1
    80   75   69 1
    81   56   64 am
    82   83   84 1
    83   84   85 1
    84   84   87 1
    85   84   91 1
    86   85   86 2
    87   87   88 1
    88   87   92 1
    89   87   89 1
    90   88   96 1
    91   88   94 1
    92   88   95 1
    93   89   93 1
    94   90   83 1
    95   66   83 am
    96   97   98 1
    97   98  106 1
    98   98  101 1
    99   98   99 1
   100   99  100 2
   101  101  102 1
   102  101  107 1
   103  101  103 1
   104  102  109 1
   105  103  112 1
   106  103  110 1
   107  103  111 1
   108  104  102 1
   109  104  113 1
   110  104  114 1
   111  104  115 1
   112  105   97 1
   113  108  102 1
   114   85   97 am
   115  116  117 1
   116  117  118 1
   117  117  125 1
   118  117  120 1
   119  118  119 2
   120  120  121 1
   121  120  127 1
   122  121  122 1
   123  121  129 1
   124  122  123 1
   125  123  130 1
   126  123  131 1
   127  123  132 1
   128  124  116 1
   129  126  120 1
   130  128  121 1
   131   99  116 am
   132  133  134 1
   133  134  135 1
   134  134  139 1
   135  134  137 1
   136  135  136 2
   137  137  140 1
   138  137  142 1
   139  137  141 1
   140  138  133 1
   141  118  133 am
   142  143  144 1
   143  144  152 1
   144  144  147 1
   145  144  145 1
   146  145  146 2
   147  147  154 1
   148  147  148 1
   149  148  155 1
   150  148  149 1
   151  148  150 1
   152  149  156 1
   153  149  157 1
   154  149  158 1
   155  150  159 1
   156  150  160 1
   157  150  161 1
   158  151  143 1
   159  153  147 1
   160  135  143 am
   161  162  163 1
   162  163  175 1
   163  163  166 1
   164  163  164 1
   165  164  165 2
   166  166  177 1
   167  166  167 1
   168  167  168 ar
   169  167  169 ar
   170  168  178 1
   171  168  170 ar
   172  169  171 ar
   173  169  179 1
   174  170  180 1
   175  170  172 ar
   176  171  172 ar
   177  171  181 1
   178  172  173 1
   179  173  182 1
   180  174  162 1
   181  176  166 1
   182  145  162 am
   183  183  184 1
   184  184  190 1
   185  184  187 1
   186  184  185 1
   187  185  186 2
   188  187  192 1
   189  187  188 1
   190  189  183 1
   191  191  187 1
   192  193  188 1
   193  164  183 am
   194  194  195 1
   195  195  203 1
   196  195  198 1
   197  195  196 1
   198  196  197 2
   199  198  199 1
   200  198  204 1
   201  198  200 1
   202  199  206 1
   203  200  209 1
   204  200  207 1
   205  200  208 1
   206  201  199 1
   207  201  210 1
   208  201  211 1
   209  201  212 1
   210  202  194 1
   211  205  199 1
   212  185  194 am
   213  213  214 1
   214  214  221 1
   215  214  217 1
   216  214  215 1
   217  215  216 2
   218  217  222 1
   219  217  218 1
   220  217  219 1
   221  218  225 1
   222  218  223 1
   223  218  224 1
   224  219  228 1
   225  219  226 1
   226  219  227 1
   227  220  213 1
   228  196  213 am
   229  229  230 1
   230  230  231 1
   231  230  236 1
   232  230  233 1
   233  231  232 2
   234  233  234 1
   235  233  238 1
   236  235  229 1
   237  237  233 1
   238  239  234 1
   239  215  229 am
   240  240  241 1
   241  241  248 1
   242  241  244 1
   243  241  242 1
   244  242  243 2
   245  244  249 1
   246  244  245 1
   247  244  246 1
   248  245  252 1
   249  245  250 1
   250  245  251 1
   251  246  255 1
   252  246  253 1
   253  246  254 1
   254  247  240 1
   255  231  240 am
   256  256  257 1
   257  257  264 1
   258  257  260 1
   259  257  258 1
   260  258  259 2
   261  260  265 1
   262  260  261 1
   263  260  262 1
   264  261  268 1
   265  261  266 1
   266  261  267 1
   267  262  271 1
   268  262  269 1
   269  262  270 1
   270  263  256 1
   271  242  256 am
   272  272  273 1
   273  273  278 1
   274  273  274 1
   275  274  275 2
   276  276  272 1
   277  277  273 1
   278  258  272 am
   279  279  280 1
   280  280  288 1
   281  280  283 1
   282  280  281 1
   283  281  282 2
   284  283  290 1
   285  283  284 1
   286  284  291 1
   287  284  285 1
   288  284  286 1
   289  285  292 1
   290  285  293 1
   291  285  294 1
   292  286  295 1
   293  286  296 1
   294  286  297 1
   295  287  279 1
   296  289  283 1
   297  274  279 am
   298  298  299 1
   299  299  310 1
   300  299  302 1
   301  299  300 1
   302  300  301 2
   303  302  312 1
   304  302  303 1
   305  303  304 ar
   306  303  305 ar
   307  304  313 1
   308  304  306 ar
   309  305  307 ar
   310  305  314 1
   311  306  315 1
   312  306  308 ar
   313  307  308 ar
   314  307  316 1
   315  308  317 1
   316  309  298 1
   317  311  302 1
   318  281  298 am
   319  318  319 1
   320  319  324 1
   321  319  320 1
   322  320  321 2
   323  322  318 1
   324  323  319 1
   325  300  318 am
   326  325  326 1
   327  326  334 1
   328  326  329 1
   329  326  327 1
   330  327  328 2
   331  329  336 1
   332  329  330 1
   333  330  332 2
   334  330  331 am
   335  331  337 1
   336  331  338 1
   337  333  325 1
   338  335  329 1
   339  320  325 am
   340  339  340 1
   341  340  351 1
   342  340  343 1
   343  340  341 1
   344  341  342 2
   345  343  353 1
   346  343  344 1
   347  344  345 ar
   348  344  346 ar
   349  345  354 1
   350  345  347 ar
   351  346  348 ar
   352  346  355 1
   353  347  356 1
   354  347  349 ar
   355  348  349 ar
   356  348  357 1
   357  349  358 1
   358  350  339 1
   359  352  343 1
   360  327  339 am
   361  359  360 1
   362  360  368 1
   363  360  363 1
   364  360  361 1
   365  361  362 2
   366  363  370 1
   367  363  364 1
   368  364  371 1
   369  364  365 1
   370  364  366 1
   371  365  372 1
   372  365  373 1
   373  365  374 1
   374  366  375 1
   375  366  376 1
   376  366  377 1
   377  367  359 1
   378  369  363 1
   379  341  359 am
   380  378  379 1
   381  379  386 1
   382  379  382 1
   383  379  380 1
   384  380  381 2
   385  382  387 1
   386  382  383 1
   387  382  384 1
   388  383  390 1
   389  383  388 1
   390  383  389 1
   391  384  393 1
   392  384  391 1
   393  384  392 1
   394  385  378 1
   395  361  378 am
   396  394  395 1
   397  395  396 1
   398  395  403 1
   399  395  398 1
   400  396  397 2
   401  398  399 1
   402  398  405 1
   403  399  400 1
   404  399  407 1
   405  400  401 1
   406  401  408 1
   407  401  409 1
   408  401  410 1
   409  402  394 1
   410  404  398 1
   411  406  399 1
   412  380  394 am
   413  411  412 1
   414  412  424 1
   415  412  415 1
   416  412  413 1
   417  413  414 2
   418  415  426 1
   419  415  416 1
   420  416  417 ar
   421  416  418 ar
   422  417  427 1
   423  417  419 ar
   424  418  420 ar
   425  418  428 1
   426  419  429 1
   427  419  421 ar
   428  420  421 ar
   429  420  430 1
   430  421  422 1
   431  422  431 1
   432  423  411 1
   433  425  415 1
   434  396  411 am
   435  432  433 1
   436  433  440 1
   437  433  436 1
   438  433  434 1
   439  434  435 2
   440  436  441 1
   441  436  437 1
   442  436  438 1
   443  437  444 1
   444  437  442 1
   445  437  443 1
   446  438  447 1
   447  438  445 1
   448  438  446 1
   449  439  432 1
   450  413  432 am
   451  448  449 1
   452  449  457 1
   453  449  452 1
   454  449  450 1
   455  450  451 2
   456  452  453 1
   457  452  458 1
   458  452  454 1
   459  453  460 1
   460  454  463 1
   461  454  461 1
   462  454  462 1
   463  455  453 1
   464  455  464 1
   465  455  465 1
   466  455  466 1
   467  456  448 1
   468  459  453 1
   469  434  448 am
   470  467  468 1
   471  468  475 1
   472  468  471 1
   473  468  469 1
   474  469  470 2
   475  471  476 1
   476  471  472 1
   477  471  473 1
   478  472  479 1
   479  472  477 1
   480  472  478 1
   481  473  482 1
   482  473  480 1
   483  473  481 1
   484  474  467 1
   485  450  467 am
   486  483  484 1
   487  484  485 1
   488  484  495 1
   489  484  487 1
   490  485  486 2
   491  487  497 1
   492  487  488 1
   493  488  499 1
   494  488  489 1
   495  489  501 1
   496  489  490 1
   497  490  502 1
   498  490  491 2
   499  491  492 2
   500  491  493 2
   501  492  503 1
   502  492  504 1
   503  493  506 1
   504  493  505 1
   505  494  483 1
   506  496  487 1
   507  498  488 1
   508  500  489 1
   509  469  483 am
   510  507  508 1
   511  508  520 1
   512  508  511 1
   513  508  509 1
   514  509  510 2
   515  511  522 1
   516  511  512 1
   517  512  513 ar
   518  512  514 ar
   519  513  523 1
   520  513  515 ar
   521  514  516 ar
   522  514  524 1
   523  515  525 1
   524  515  517 ar
   525  516  517 ar
   526  516  526 1
   527  517  518 1
   528  518  527 1
   529  519  507 1
   530  521  511 1
   531  485  507 am
   532  528  529 1
   533  529  530 1
   534  529  532 1
   535  529  536 1
   536  530  531 2
   537  532  533 1
   538  532  537 1
   539  532  534 1
   540  533  541 1
   541  533  539 1
   542  533  540 1
   543  534  538 1
   544  535  528 1
   545  509  528 am
   546  542  543 1
   547  543  552 1
   548  543  546 1
   549  543  544 1
   550  544  545 2
   551  546  554 1
   552  546  547 1
   553  547  556 1
   554  547  548 1
   555  548  558 1
   556  548  549 1
   557  549  560 1
   558  549  550 1
   559  550  561 1
   560  550  562 1
   561  550  563 1
   562  551  542 1
   563  553  546 1
   564  555  547 1
   565  557  548 1
   566  559  549 1
   567  530  542 am
   568  564  565 1
   569  565  566 1
   570  565  573 1
   571  565  568 1
   572  566  567 2
   573  568  569 1
   574  568  575 1
   575  569  570 1
   576  569  577 1
   577  570  571 1
   578  571  578 1
   579  571  579 1
   580  571  580 1
   581  572  564 1
   582  574  568 1
   583  576  569 1
   584  544  564 am
   585  581  582 1
   586  582  591 1
   587  582  585 1
   588  582  583 1
   589  583  584 2
   590  585  593 1
   591  585  586 1
   592  586  595 1
   593  586  587 1
   594  587  597 1
   595  587  588 1
   596  588  599 1
   597  588  589 1
   598  589  600 1
   599  589  601 1
   600  589  602 1
   601  590  581 1
   602  592  585 1
   603  594  586 1
   604  596  587 1
   605  598  588 1
   606  566  581 am
   607  603  604 1
   608  604  605 1
   609  604  607 1
   610  604  611 1
   611  605  606 2
   612  607  608 1
   613  607  612 1
   614  607  609 1
   615  608  616 1
   616  608  614 1
   617  608  615 1
   618  609  613 1
   619  610  603 1
   620  583  603 am
   621  617  618 1
   622  618  619 1
   623  618  623 1
   624  618  621 1
   625  619  620 2
   626  621  624 1
   627  621  626 1
   628  621  625 1
   629  622  617 1
   630  605  617 am
   631  627  628 1
   632  628  629 1
   633  628  631 1
   634  628  635 1
   635  629  630 2
   636  631  632 1
   637  631  636 1
   638  631  633 1
   639  632  640 1
   640  632  638 1
   641  632  639 1
   642  633  637 1
   643  634  627 1
   644  619  627 am
   645  641  642 1
   646  642  650 1
   647  642  645 1
   648  642  643 1
   649  643  644 2
   650  645  652 1
   651  645  646 1
   652  646  648 2
   653  646  647 am
   654  647  653 1
   655  647  654 1
   656  649  641 1
   657  651  645 1
   658  629  641 am
   659  655  656 1
   660  656  664 1
   661  656  659 1
   662  656  657 1
   663  657  658 2
   664  659  660 1
   665  659  665 1
   666  659  661 1
   667  660  667 1
   668  661  670 1
   669  661  668 1
   670  661  669 1
   671  662  660 1
   672  662  671 1
   673  662  672 1
   674  662  673 1
   675  663  655 1
   676  666  660 1
   677  643  655 am
   678  674  675 1
   679  675  687 1
   680  675  678 1
   681  675  676 1
   682  676  677 2
   683  678  689 1
   684  678  679 1
   685  679  680 ar
   686  679  681 ar
   687  680  690 1
   688  680  682 ar
   689  681  683 ar
   690  681  691 1
   691  682  692 1
   692  682  684 ar
   693  683  684 ar
   694  683  693 1
   695  684  685 1
   696  685  694 1
   697  686  674 1
   698  688  678 1
   699  657  674 am
   700  695  696 1
   701  696  704 1
   702  696  699 1
   703  696  697 1
   704  697  698 2
   705  699  700 1
   706  699  705 1
   707  699  701 1
   708  700  707 1
   709  701  710 1
   710  701  708 1
   711  701  709 1
   712  702  700 1
   713  702  711 1
   714  702  712 1
   715  702  713 1
   716  703  695 1
   717  706  700 1
   718  676  695 am
   719  714  715 1
   720  715  726 1
   721  715  718 1
   722  715  716 1
   723  716  717 2
   724  718  728 1
   725  718  719 1
   726  719  720 ar
   727  719  721 ar
   728  720  729 1
   729  720  722 ar
   730  721  723 ar
   731  721  730 1
   732  722  731 1
   733  722  724 ar
   734  723  724 ar
   735  723  732 1
   736  724  733 1
   737  725  714 1
   738  727  718 1
   739  697  714 am
   740  734  735 1
   741  735  743 1
   742  735  738 1
   743  735  736 1
   744  736  737 2
   745  738  745 1
   746  738  739 1
   747  739  741 2
   748  739  740 am
   749  740  746 1
   750  740  747 1
   751  742  734 1
   752  744  738 1
   753  716  734 am
   754  748  749 1
   755  749  757 1
   756  749  752 1
   757  749  750 1
   758  750  751 2
   759  752  759 1
   760  752  753 1
   761  753  760 1
   762  753  754 1
   763  753  755 1
   764  754  761 1
   765  754  762 1
   766  754  763 1
   767  755  764 1
   768  755  765 1
   769  755  766 1
   770  756  748 1
   771  758  752 1
   772  736  748 am
   773  767  768 1
   774  768  769 1
   775  768  773 1
   776  768  771 1
   777  769  770 2
   778  771  774 1
   779  771  776 1
   780  771  775 1
   781  772  767 1
   782  750  767 am
   783  777  778 1
   784  778  786 1
   785  778  781 1
   786  778  779 1
   787  779  780 2
   788  781  788 1
   789  781  782 1
   790  782  789 1
   791  782  783 1
   792  782  784 1
   793  783  790 1
   794  783  791 1
   795  783  792 1
   796  784  793 1
   797  784  794 1
   798  784  795 1
   799  785  777 1
   800  787  781 1
   801  769  777 am
   802  796  797 1
   803  797  798 1
   804  797  802 1
   805  797  800 1
   806  798  799 2
   807  800  803 1
   808  800  805 1
   809  800  804 1
   810  801  796 1
   811  779  796 am
   812  806  807 1
   813  807  815 1
   814  807  810 1
   815  807  808 1
   816  808  809 2
   817  810  817 1
   818  810  811 1
   819  811  812 2
   820  811  813 2
   821  814  806 1
   822  816  810 1
   823  798  806 am
   824  818  819 1
   825  819  820 1
   826  819  824 1
   827  819  822 1
   828  820  821 2
   829  822  825 1
   830  822  827 1
   831  822  826 1
   832  823  818 1
   833  808  818 am
   834  828  829 1
   835  829  837 1
   836  829  832 1
   837  829  830 1
   838  830  831 2
   839  832  839 1
   840  832  833 1
   841  833  840 1
   842  833  834 1
   843  833  835 1
   844  834  841 1
   845  834  842 1
   846  834  843 1
   847  835  844 1
   848  835  845 1
   849  835  846 1
   850  836  828 1
   851  838  832 1
   852  820  828 am
   853  847  848 1
   854  848  849 1
   855  848  853 1
   856  848  851 1
   857  849  850 2
   858  851  854 1
   859  851  856 1
   860  851  855 1
   861  852  847 1
   862  830  847 am
   863  857  858 1
   864  858  859 1
   865  858  861 1
   866  858  865 1
   867  859  860 2
   868  861  862 1
   869  861  866 1
   870  861  863 1
   871  862  870 1
   872  862  868 1
   873  862  869 1
   874  863  867 1
   875  864  857 1
   876  849  857 am
   877  871  872 1
   878  872  878 1
   879  872  875 1
   880  872  873 1
   881  873  874 2
   882  875  880 1
   883  875  876 1
   884  877  871 1
   885  879  875 1
   886  881  876 1
   887  859  871 am
   888  882  883 1
   889  883  884 1
   890  883  886 1
   891  883  890 1
   892  884  885 2
   893  886  887 1
   894  886  891 1
   895  886  888 1
   896  887  895 1
   897  887  893 1
   898  887  894 1
   899  888  892 1
   900  889  882 1
   901  873  882 am
   902  896  897 1
   903  897  905 1
   904  897  900 1
   905  897  898 1
   906  898  899 2
   907  900  907 1
   908  900  901 1
   909  901  908 1
   910  901  902 1
   911  901  903 1
   912  902  909 1
   913  902  910 1
   914  902  911 1
   915  903  912 1
   916  903  913 1
   917  903  914 1
   918  904  896 1
   919  906  900 1
   920  884  896 am
   921  915  921 1
   922  915  916 1
   923  916  919 1
   924  916  922 1
   925  916  917 1
   926  917  918 2
   927  919  920 1
   928  919  924 1
   929  920  921 1
   930  920  926 1
   931  921  928 1
   932  923  919 1
   933  925  920 1
   934  927  921 1
   935  898  915 am
   936  929  930 1
   937  930  941 1
   938  930  933 1
   939  930  931 1
   940  931  932 2
   941  933  943 1
   942  933  934 1
   943  934  935 ar
   944  934  936 ar
   945  935  944 1
   946  935  937 ar
   947  936  938 ar
   948  936  945 1
   949  937  946 1
   950  937  939 ar
   951  938  939 ar
   952  938  947 1
   953  939  948 1
   954  940  929 1
   955  942  933 1
   956  917  929 am
   957  949  950 1
   958  950  951 1
   959  950  959 1
   960  950  953 1
   961  951  952 2
   962  953  954 1
   963  953  961 1
   964  954  963 1
   965  954  955 1
   966  955  957 2
   967  955  956 am
   968  956  964 1
   969  956  965 1
   970  958  949 1
   971  960  953 1
   972  962  954 1
   973  931  949 am
   974  966  967 1
   975  967  973 1
   976  967  970 1
   977  967  968 1
   978  968  969 2
   979  970  975 1
   980  970  971 1
   981  972  966 1
   982  974  970 1
   983  976  971 1
   984  951  966 am
   985  977  978 1
   986  978  985 1
   987  978  981 1
   988  978  979 1
   989  979  980 2
   990  981  986 1
   991  981  982 1
   992  981  983 1
   993  982  989 1
   994  982  987 1
   995  982  988 1
   996  983  992 1
   997  983  990 1
   998  983  991 1
   999  984  977 1
  1000  968  977 am
  1001  993  994 1
  1002  994 1002 1
  1003  994  997 1
  1004  994  995 1
  1005  995  996 2
  1006  997 1004 1
  1007  997  998 1
  1008  998 1000 2
  1009  998  999 am
  1010  999 1005 1
  1011  999 1006 1
  1012 1001  993 1
  1013 1003  997 1
  1014  979  993 am
  1015 1007 1008 1
  1016 1008 1020 1
  1017 1008 1011 1
  1018 1008 1009 1
  1019 1009 1010 2
  1020 1011 1022 1
  1021 1011 1012 1
  1022 1012 1013 ar
  1023 1012 1014 ar
  1024 1013 1023 1
  1025 1013 1015 ar
  1026 1014 1016 ar
  1027 1014 1024 1
  1028 1015 1025 1
  1029 1015 1017 ar
  1030 1016 1017 ar
  1031 1016 1026 1
  1032 1017 1018 1
  1033 1018 1027 1
  1034 1019 1007 1
  1035 1021 1011 1
  1036  995 1007 am
  1037 1028 1029 1
  1038 1029 1037 1
  1039 1029 1032 1
  1040 1029 1030 1
  1041 1030 1031 2
  1042 1032 1039 1
  1043 1032 1033 1
  1044 1033 1040 1
  1045 1033 1034 1
  1046 1033 1035 1
  1047 1034 1041 1
  1048 1034 1042 1
  1049 1034 1043 1
  1050 1035 1044 1
  1051 1035 1045 1
  1052 1035 1046 1
  1053 1036 1028 1
  1054 1038 1032 1
  1055 1009 1028 am
  1056 1047 1048 1
  1057 1048 1049 1
  1058 1048 1056 1
  1059 1048 1051 1
  1060 1049 1050 2
  1061 1051 1052 1
  1062 1051 1058 1
  1063 1052 1053 1
  1064 1052 1060 1
  1065 1053 1054 1
  1066 1054 1061 1
  1067 1054 1062 1
  1068 1054 1063 1
  1069 1055 1047 1
  1070 1057 1051 1
  1071 1059 1052 1
  1072 1030 1047 am
  1073 1064 1065 1
  1074 1065 1070 1
  1075 1065 1066 1
  1076 1066 1067 2
  1077 1068 1064 1
  1078 1069 1065 1
  1079 1049 1064 am
  1080 1071 1072 1
  1081 1072 1073 1
  1082 1072 1075 1
  1083 1072 1079 1
  1084 1073 1074 2
  1085 1075 1076 1
  1086 1075 1080 1
  1087 1075 1077 1
  1088 1076 1084 1
  1089 1076 1082 1
  1090 1076 1083 1
  1091 1077 1081 1
  1092 1078 1071 1
  1093 1066 1071 am
  1094 1085 1086 1
  1095 1086 1087 1
  1096 1086 1100 1
  1097 1086 1089 1
  1098 1087 1088 2
  1099 1089 1102 1
  1100 1089 1090 1
  1101 1090 1092 ar
  1102 1090 1091 ar
  1103 1091 1103 1
  1104 1091 1095 ar
  1105 1092 1093 ar
  1106 1092 1094 ar
  1107 1093 1095 ar
  1108 1093 1096 ar
  1109 1094 1097 ar
  1110 1094 1105 1
  1111 1095 1104 1
  1112 1096 1106 1
  1113 1096 1098 ar
  1114 1097 1098 ar
  1115 1097 1107 1
  1116 1098 1108 1
  1117 1099 1085 1
  1118 1101 1089 1
  1119 1073 1085 am
  1120 1109 1115 1
  1121 1109 1110 1
  1122 1110 1113 1
  1123 1110 1116 1
  1124 1110 1111 1
  1125 1111 1112 2
  1126 1113 1114 1
  1127 1113 1118 1
  1128 1114 1115 1
  1129 1114 1120 1
  1130 1115 1122 1
  1131 1117 1113 1
  1132 1119 1114 1
  1133 1121 1115 1
  1134 1087 1109 am
  1135 1123 1124 1
  1136 1124 1135 1
  1137 1124 1127 1
  1138 1124 1125 1
  1139 1125 1126 2
  1140 1127 1137 1
  1141 1127 1128 1
  1142 1128 1129 ar
  1143 1128 1130 ar
  1144 1129 1138 1
  1145 1129 1131 ar
  1146 1130 1132 ar
  1147 1130 1139 1
  1148 1131 1140 1
  1149 1131 1133 ar
  1150 1132 1133 ar
  1151 1132 1141 1
  1152 1133 1142 1
  1153 1134 1123 1
  1154 1136 1127 1
  1155 1111 1123 am
  1156 1143 1144 1
  1157 1144 1149 1
  1158 1144 1145 1
  1159 1145 1146 2
  1160 1147 1143 1
  1161 1148 1144 1
  1162 1125 1143 am
  1163 1150 1151 1
  1164 1151 1159 1
  1165 1151 1154 1
  1166 1151 1152 1
  1167 1152 1153 2
  1168 1154 1161 1
  1169 1154 1155 1
  1170 1155 1157 2
  1171 1155 1156 am
  1172 1156 1162 1
  1173 1156 1163 1
  1174 1158 1150 1
  1175 1160 1154 1
  1176 1145 1150 am
  1177 1164 1165 1
  1178 1165 1173 1
  1179 1165 1168 1
  1180 1165 1166 1
  1181 1166 1167 2
  1182 1168 1169 1
  1183 1168 1174 1
  1184 1168 1170 1
  1185 1169 1176 1
  1186 1170 1179 1
  1187 1170 1177 1
  1188 1170 1178 1
  1189 1171 1169 1
  1190 1171 1180 1
  1191 1171 1181 1
  1192 1171 1182 1
  1193 1172 1164 1
  1194 1175 1169 1
  1195 1152 1164 am
  1196 1183 1184 1
  1197 1184 1192 1
  1198 1184 1187 1
  1199 1184 1185 1
  1200 1185 1186 2
  1201 1187 1194 1
  1202 1187 1188 1
  1203 1188 1195 1
  1204 1188 1189 1
  1205 1188 1190 1
  1206 1189 1196 1
  1207 1189 1197 1
  1208 1189 1198 1
  1209 1190 1199 1
  1210 1190 1200 1
  1211 1190 1201 1
  1212 1191 1183 1
  1213 1193 1187 1
  1214 1166 1183 am
  1215 1202 1203 1
  1216 1203 1204 1
  1217 1203 1209 1
  1218 1203 1206 1
  1219 1204 1205 2
  1220 1206 1207 1
  1221 1206 1211 1
  1222 1208 1202 1
  1223 1210 1206 1
  1224 1185 1202 am
  1225 1212 1213 1
  1226 1213 1222 1
  1227 1213 1216 1
  1228 1213 1214 1
  1229 1214 1215 2
  1230 1216 1224 1
  1231 1216 1217 1
  1232 1217 1226 1
  1233 1217 1218 1
  1234 1218 1228 1
  1235 1218 1219 1
  1236 1219 1230 1
  1237 1219 1220 1
  1238 1220 1231 1
  1239 1220 1232 1
  1240 1220 1233 1
  1241 1221 1212 1
  1242 1223 1216 1
  1243 1225 1217 1
  1244 1227 1218 1
  1245 1229 1219 1
  1246 1204 1212 am
  1247 1234 1235 1
  1248 1235 1243 1
  1249 1235 1238 1
  1250 1235 1236 1
  1251 1236 1237 2
  1252 1238 1239 1
  1253 1238 1244 1
  1254 1238 1240 1
  1255 1239 1246 1
  1256 1240 1249 1
  1257 1240 1247 1
  1258 1240 1248 1
  1259 1241 1239 1
  1260 1241 1250 1
  1261 1241 1251 1
  1262 1241 1252 1
  1263 1242 1234 1
  1264 1245 1239 1
  1265 1214 1234 am
  1266 1253 1254 1
  1267 1254 1261 1
  1268 1254 1257 1
  1269 1254 1255 1
  1270 1255 1256 2
  1271 1257 1262 1
  1272 1257 1258 1
  1273 1257 1259 1
  1274 1258 1265 1
  1275 1258 1263 1
  1276 1258 1264 1
  1277 1259 1268 1
  1278 1259 1266 1
  1279 1259 1267 1
  1280 1260 1253 1
  1281 1236 1253 am
  1282 1269 1270 1
  1283 1270 1278 1
  1284 1270 1273 1
  1285 1270 1271 1
  1286 1271 1272 2
  1287 1273 1274 1
  1288 1273 1279 1
  1289 1273 1275 1
  1290 1274 1281 1
  1291 1275 1284 1
  1292 1275 1282 1
  1293 1275 1283 1
  1294 1276 1274 1
  1295 1276 1285 1
  1296 1276 1286 1
  1297 1276 1287 1
  1298 1277 1269 1
  1299 1280 1274 1
  1300 1255 1269 am
  1301 1288 1289 1
  1302 1289 1295 1
  1303 1289 1292 1
  1304 1289 1290 1
  1305 1290 1291 2
  1306 1292 1297 1
  1307 1292 1293 1
  1308 1294 1288 1
  1309 1296 1292 1
  1310 1298 1293 1
  1311 1271 1288 am
  1312 1299 1300 1
  1313 1300 1308 1
  1314 1300 1303 1
  1315 1300 1301 1
  1316 1301 1302 2
  1317 1303 1304 1
  1318 1303 1309 1
  1319 1303 1305 1
  1320 1304 1311 1
  1321 1305 1314 1
  1322 1305 1312 1
  1323 1305 1313 1
  1324 1306 1304 1
  1325 1306 1315 1
  1326 1306 1316 1
  1327 1306 1317 1
  1328 1307 1299 1
  1329 1310 1304 1
  1330 1290 1299 am
  1331 1318 1319 1
  1332 1319 1327 1
  1333 1319 1322 1
  1334 1319 1320 1
  1335 1320 1321 2
  1336 1322 1329 1
  1337 1322 1323 1
  1338 1323 1324 2
  1339 1323 1325 2
  1340 1326 1318 1
  1341 1328 1322 1
  1342 1301 1318 am
  1343 1330 1331 1
  1344 1331 1343 1
  1345 1331 1334 1
  1346 1331 1332 1
  1347 1332 1333 2
  1348 1334 1345 1
  1349 1334 1335 1
  1350 1335 1336 ar
  1351 1335 1337 ar
  1352 1336 1346 1
  1353 1336 1338 ar
  1354 1337 1339 ar
  1355 1337 1347 1
  1356 1338 1348 1
  1357 1338 1340 ar
  1358 1339 1340 ar
  1359 1339 1349 1
  1360 1340 1341 1
  1361 1341 1350 1
  1362 1342 1330 1
  1363 1344 1334 1
  1364 1320 1330 am
  1365 1351 1352 1
  1366 1352 1364 1
  1367 1352 1355 1
  1368 1352 1353 1
  1369 1353 1354 2
  1370 1355 1366 1
  1371 1355 1356 1
  1372 1356 1357 ar
  1373 1356 1358 ar
  1374 1357 1367 1
  1375 1357 1359 ar
  1376 1358 1360 ar
  1377 1358 1368 1
  1378 1359 1369 1
  1379 1359 1361 ar
  1380 1360 1361 ar
  1381 1360 1370 1
  1382 1361 1362 1
  1383 1362 1371 1
  1384 1363 1351 1
  1385 1365 1355 1
  1386 1332 1351 am
  1387 1372 1373 1
  1388 1373 1381 1
  1389 1373 1376 1
  1390 1373 1374 1
  1391 1374 1375 2
  1392 1376 1383 1
  1393 1376 1377 1
  1394 1377 1379 2
  1395 1377 1378 am
  1396 1378 1384 1
  1397 1378 1385 1
  1398 1380 1372 1
  1399 1382 1376 1
  1400 1353 1372 am
  1401 1386 1387 1
  1402 1387 1388 1
  1403 1387 1395 1
  1404 1387 1390 1
  1405 1388 1389 2
  1406 1390 1391 1
  1407 1390 1397 1
  1408 1391 1392 1
  1409 1391 1399 1
  1410 1392 1393 1
  1411 1393 1400 1
  1412 1393 1401 1
  1413 1393 1402 1
  1414 1394 1386 1
  1415 1396 1390 1
  1416 1398 1391 1
  1417 1374 1386 am
  1418 1403 1404 1
  1419 1404 1415 1
  1420 1404 1407 1
  1421 1404 1405 1
  1422 1405 1406 2
  1423 1407 1417 1
  1424 1407 1408 1
  1425 1408 1409 ar
  1426 1408 1410 ar
  1427 1409 1418 1
  1428 1409 1411 ar
  1429 1410 1412 ar
  1430 1410 1419 1
  1431 1411 1420 1
  1432 1411 1413 ar
  1433 1412 1413 ar
  1434 1412 1421 1
  1435 1413 1422 1
  1436 1414 1403 1
  1437 1416 1407 1
  1438 1388 1403 am
  1439 1423 1424 1
  1440 1424 1425 1
  1441 1424 1427 1
  1442 1424 1431 1
  1443 1425 1426 2
  1444 1427 1428 1
  1445 1427 1432 1
  1446 1427 1429 1
  1447 1428 1436 1
  1448 1428 1434 1
  1449 1428 1435 1
  1450 1429 1433 1
  1451 1430 1423 1
  1452 1405 1423 am
  1453 1437 1438 1
  1454 1438 1444 1
  1455 1438 1441 1
  1456 1438 1439 1
  1457 1439 1440 2
  1458 1441 1446 1
  1459 1441 1442 1
  1460 1443 1437 1
  1461 1445 1441 1
  1462 1447 1442 1
  1463 1425 1437 am
  1464 1448 1449 1
  1465 1449 1457 1
  1466 1449 1452 1
  1467 1449 1450 1
  1468 1450 1451 2
  1469 1452 1453 1
  1470 1452 1458 1
  1471 1452 1454 1
  1472 1453 1460 1
  1473 1454 1463 1
  1474 1454 1461 1
  1475 1454 1462 1
  1476 1455 1453 1
  1477 1455 1464 1
  1478 1455 1465 1
  1479 1455 1466 1
  1480 1456 1448 1
  1481 1459 1453 1
  1482 1439 1448 am
  1483 1467 1468 1
  1484 1468 1479 1
  1485 1468 1471 1
  1486 1468 1469 1
  1487 1469 1470 2
  1488 1471 1481 1
  1489 1471 1472 1
  1490 1472 1473 ar
  1491 1472 1474 ar
  1492 1473 1482 1
  1493 1473 1475 ar
  1494 1474 1476 ar
  1495 1474 1483 1
  1496 1475 1484 1
  1497 1475 1477 ar
  1498 1476 1477 ar
  1499 1476 1485 1
  1500 1477 1486 1
  1501 1478 1467 1
  1502 1480 1471 1
  1503 1450 1467 am
  1504 1487 1488 1
  1505 1488 1489 1
  1506 1488 1491 1
  1507 1488 1495 1
  1508 1489 1490 2
  1509 1491 1492 1
  1510 1491 1496 1
  1511 1491 1493 1
  1512 1492 1500 1
  1513 1492 1498 1
  1514 1492 1499 1
  1515 1493 1497 1
  1516 1494 1487 1
  1517 1469 1487 am
  1518 1501 1502 1
  1519 1502 1510 1
  1520 1502 1505 1
  1521 1502 1503 1
  1522 1503 1504 2
  1523 1505 1512 1
  1524 1505 1506 1
  1525 1506 1513 1
  1526 1506 1507 1
  1527 1506 1508 1
  1528 1507 1514 1
  1529 1507 1515 1
  1530 1507 1516 1
  1531 1508 1517 1
  1532 1508 1518 1
  1533 1508 1519 1
  1534 1509 1501 1
  1535 1511 1505 1
  1536 1489 1501 am
  1537 1520 1521 1
  1538 1521 1522 1
  1539 1521 1527 1
  1540 1521 1524 1
  1541 1522 1523 2
  1542 1524 1525 1
  1543 1524 1529 1
  1544 1526 1520 1
  1545 1528 1524 1
  1546 1530 1525 1
  1547 1503 1520 am
  1548 1531 1532 1
  1549 1532 1533 1
  1550 1532 1535 1
  1551 1532 1539 1
  1552 1533 1534 2
  1553 1535 1536 1
  1554 1535 1540 1
  1555 1535 1537 1
  1556 1536 1544 1
  1557 1536 1542 1
  1558 1536 1543 1
  1559 1537 1541 1
  1560 1538 1531 1
  1561 1522 1531 am
  1562 1545 1546 1
  1563 1546 1547 1
  1564 1546 1554 1
  1565 1546 1549 1
  1566 1547 1548 2
  1567 1549 1550 1
  1568 1549 1556 1
  1569 1550 1551 1
  1570 1550 1558 1
  1571 1551 1552 1
  1572 1552 1559 1
  1573 1552 1560 1
  1574 1552 1561 1
  1575 1553 1545 1
  1576 1555 1549 1
  1577 1557 1550 1
  1578 1533 1545 am
  1579 1562 1563 1
  1580 1563 1569 1
  1581 1563 1566 1
  1582 1563 1564 1
  1583 1564 1565 2
  1584 1566 1571 1
  1585 1566 1567 1
  1586 1568 1562 1
  1587 1570 1566 1
  1588 1572 1567 1
  1589 1547 1562 am
  1590 1573 1574 1
  1591 1574 1581 1
  1592 1574 1577 1
  1593 1574 1575 1
  1594 1575 1576 2
  1595 1577 1582 1
  1596 1577 1578 1
  1597 1577 1579 1
  1598 1578 1585 1
  1599 1578 1583 1
  1600 1578 1584 1
  1601 1579 1588 1
  1602 1579 1586 1
  1603 1579 1587 1
  1604 1580 1573 1
  1605 1564 1573 am
  1606 1589 1590 1
  1607 1590 1598 1
  1608 1590 1593 1
  1609 1590 1591 1
  1610 1591 1592 2
  1611 1593 1600 1
  1612 1593 1594 1
  1613 1594 1595 2
  1614 1594 1596 2
  1615 1597 1589 1
  1616 1599 1593 1
  1617 1575 1589 am
  1618 1601 1602 1
  1619 1602 1603 1
  1620 1602 1613 1
  1621 1602 1605 1
  1622 1603 1604 2
  1623 1605 1615 1
  1624 1605 1606 1
  1625 1606 1617 1
  1626 1606 1607 1
  1627 1607 1619 1
  1628 1607 1608 1
  1629 1608 1620 1
  1630 1608 1609 2
  1631 1609 1610 2
  1632 1609 1611 2
  1633 1610 1621 1
  1634 1610 1622 1
  1635 1611 1624 1
  1636 1611 1623 1
  1637 1612 1601 1
  1638 1614 1605 1
  1639 1616 1606 1
  1640 1618 1607 1
  1641 1591 1601 am
  1642 1625 1626 1
  1643 1626 1638 1
  1644 1626 1629 1
  1645 1626 1627 1
  1646 1627 1628 2
  1647 1629 1640 1
  1648 1629 1630 1
  1649 1630 1631 ar
  1650 1630 1632 ar
  1651 1631 1641 1
  1652 1631 1633 ar
  1653 1632 1634 ar
  1654 1632 1642 1
  1655 1633 1643 1
  1656 1633 1635 ar
  1657 1634 1635 ar
  1658 1634 1644 1
  1659 1635 1636 1
  1660 1636 1645 1
  1661 1637 1625 1
  1662 1639 1629 1
  1663 1603 1625 am
  1664 1646 1647 1
  1665 1647 1655 1
  1666 1647 1650 1
  1667 1647 1648 1
  1668 1648 1649 2
  1669 1650 1651 1
  1670 1650 1656 1
  1671 1650 1652 1
  1672 1651 1658 1
  1673 1652 1661 1
  1674 1652 1659 1
  1675 1652 1660 1
  1676 1653 1651 1
  1677 1653 1662 1
  1678 1653 1663 1
  1679 1653 1664 1
  1680 1654 1646 1
  1681 1657 1651 1
  1682 1627 1646 am
  1683 1665 1666 1
  1684 1666 1667 1
  1685 1666 1671 1
  1686 1666 1669 1
  1687 1667 1668 2
  1688 1669 1672 1
  1689 1669 1674 1
  1690 1669 1673 1
  1691 1670 1665 1
  1692 1648 1665 am
  1693 1675 1676 1
  1694 1676 1683 1
  1695 1676 1679 1
  1696 1676 1677 1
  1697 1677 1678 2
  1698 1679 1684 1
  1699 1679 1680 1
  1700 1679 1681 1
  1701 1680 1687 1
  1702 1680 1685 1
  1703 1680 1686 1
  1704 1681 1690 1
  1705 1681 1688 1
  1706 1681 1689 1
  1707 1682 1675 1
  1708 1667 1675 am
  1709 1691 1692 1
  1710 1692 1693 1
  1711 1692 1698 1
  1712 1692 1695 1
  1713 1693 1694 2
  1714 1695 1696 1
  1715 1695 1700 1
  1716 1697 1691 1
  1717 1699 1695 1
  1718 1701 1696 1
  1719 1677 1691 am
  1720 1702 1703 1
  1721 1702 1712 1
  1722 1703 1704 1
  1723 1703 1706 1
  1724 1703 1713 1
  1725 1704 1705 2
  1726 1706 1707 1
  1727 1706 1714 1
  1728 1706 1715 1
  1729 1707 1708 ar
  1730 1707 1709 ar
  1731 1708 1711 ar
  1732 1708 1716 1
  1733 1709 1710 ar
  1734 1710 1711 ar
  1735 1710 1717 1
  1736 1711 1718 1
  1737 1693 1702 am
  1738 1719 1725 1
  1739 1719 1720 1
  1740 1720 1723 1
  1741 1720 1726 1
  1742 1720 1721 1
  1743 1721 1722 2
  1744 1723 1724 1
  1745 1723 1728 1
  1746 1724 1725 1
  1747 1724 1730 1
  1748 1725 1732 1
  1749 1727 1723 1
  1750 1729 1724 1
  1751 1731 1725 1
  1752 1719 1704 am
  1753 1733 1734 1
  1754 1734 1741 1
  1755 1734 1737 1
  1756 1734 1735 1
  1757 1735 1736 2
  1758 1737 1742 1
  1759 1737 1738 1
  1760 1737 1739 1
  1761 1738 1745 1
  1762 1738 1743 1
  1763 1738 1744 1
  1764 1739 1748 1
  1765 1739 1746 1
  1766 1739 1747 1
  1767 1740 1733 1
  1768 1721 1733 am
  1769 1749 1750 1
  1770 1750 1759 1
  1771 1750 1753 1
  1772 1750 1751 1
  1773 1751 1752 2
  1774 1753 1761 1
  1775 1753 1754 1
  1776 1754 1763 1
  1777 1754 1755 1
  1778 1755 1765 1
  1779 1755 1756 1
  1780 1756 1767 1
  1781 1756 1757 1
  1782 1757 1768 1
  1783 1757 1769 1
  1784 1757 1770 1
  1785 1758 1749 1
  1786 1760 1753 1
  1787 1762 1754 1
  1788 1764 1755 1
  1789 1766 1756 1
  1790 1735 1749 am
  1791 1771 1772 1
  1792 1772 1773 1
  1793 1772 1777 1
  1794 1772 1775 1
  1795 1773 1774 2
  1796 1775 1778 1
  1797 1775 1780 1
  1798 1775 1779 1
  1799 1776 1771 1
  1800 1751 1771 am
  1801 1781 1782 1
  1802 1782 1790 1
  1803 1782 1785 1
  1804 1782 1783 1
  1805 1783 1784 2
  1806 1785 1792 1
  1807 1785 1786 1
  1808 1786 1793 1
  1809 1786 1787 1
  1810 1786 1788 1
  1811 1787 1794 1
  1812 1787 1795 1
  1813 1787 1796 1
  1814 1788 1797 1
  1815 1788 1798 1
  1816 1788 1799 1
  1817 1789 1781 1
  1818 1791 1785 1
  1819 1773 1781 am
  1820 1800 1801 1
  1821 1801 1809 1
  1822 1801 1804 1
  1823 1801 1802 1
  1824 1802 1803 2
  1825 1804 1811 1
  1826 1804 1805 1
  1827 1805 1806 2
  1828 1805 1807 2
  1829 1808 1800 1
  1830 1810 1804 1
  1831 1783 1800 am
  1832 1812 1813 1
  1833 1813 1824 1
  1834 1813 1816 1
  1835 1813 1814 1
  1836 1814 1815 2
  1837 1816 1826 1
  1838 1816 1817 1
  1839 1817 1818 ar
  1840 1817 1819 ar
  1841 1818 1827 1
  1842 1818 1820 ar
  1843 1819 1821 ar
  1844 1819 1828 1
  1845 1820 1829 1
  1846 1820 1822 ar
  1847 1821 1822 ar
  1848 1821 1830 1
  1849 1822 1831 1
  1850 1823 1812 1
  1851 1825 1816 1
  1852 1802 1812 am
  1853 1832 1833 1
  1854 1833 1834 1
  1855 1833 1844 1
  1856 1833 1836 1
  1857 1834 1835 2
  1858 1836 1846 1
  1859 1836 1837 1
  1860 1837 1848 1
  1861 1837 1838 1
  1862 1838 1850 1
  1863 1838 1839 1
  1864 1839 1851 1
  1865 1839 1840 2
  1866 1840 1841 2
  1867 1840 1842 2
  1868 1841 1852 1
  1869 1841 1853 1
  1870 1842 1855 1
  1871 1842 1854 1
  1872 1843 1832 1
  1873 1845 1836 1
  1874 1847 1837 1
  1875 1849 1838 1
  1876 1814 1832 am
  1877 1856 1857 1
  1878 1857 1858 1
  1879 1857 1860 1
  1880 1857 1864 1
  1881 1858 1859 2
  1882 1860 1861 1
  1883 1860 1865 1
  1884 1860 1862 1
  1885 1861 1869 1
  1886 1861 1867 1
  1887 1861 1868 1
  1888 1862 1866 1
  1889 1863 1856 1
  1890 1834 1856 am
  1891 1870 1876 1
  1892 1870 1871 1
  1893 1871 1874 1
  1894 1871 1877 1
  1895 1871 1872 1
  1896 1872 1873 2
  1897 1874 1875 1
  1898 1874 1879 1
  1899 1875 1876 1
  1900 1875 1881 1
  1901 1876 1883 1
  1902 1878 1874 1
  1903 1880 1875 1
  1904 1882 1876 1
  1905 1858 1870 am
  1906 1884 1885 1
  1907 1885 1886 1
  1908 1885 1896 1
  1909 1885 1888 1
  1910 1886 1887 2
  1911 1888 1898 1
  1912 1888 1889 1
  1913 1889 1900 1
  1914 1889 1890 1
  1915 1890 1902 1
  1916 1890 1891 1
  1917 1891 1903 1
  1918 1891 1892 2
  1919 1892 1893 2
  1920 1892 1894 2
  1921 1893 1904 1
  1922 1893 1905 1
  1923 1894 1907 1
  1924 1894 1906 1
  1925 1895 1884 1
  1926 1897 1888 1
  1927 1899 1889 1
  1928 1901 1890 1
  1929 1872 1884 am
  1930 1908 1909 1
  1931 1909 1917 1
  1932 1909 1912 1
  1933 1909 1910 1
  1934 1910 1911 2
  1935 1912 1919 1
  1936 1912 1913 1
  1937 1913 1915 2
  1938 1913 1914 am
  1939 1914 1920 1
  1940 1914 1921 1
  1941 1916 1908 1
  1942 1918 1912 1
  1943 1886 1908 am
  1944 1922 1923 1
  1945 1923 1924 1
  1946 1923 1928 1
  1947 1923 1926 1
  1948 1924 1925 2
  1949 1926 1929 1
  1950 1926 1931 1
  1951 1926 1930 1
  1952 1927 1922 1
  1953 1910 1922 am
  1954 1932 1933 1
  1955 1933 1942 1
  1956 1933 1936 1
  1957 1933 1934 1
  1958 1934 1935 2
  1959 1936 1944 1
  1960 1936 1937 1
  1961 1937 1946 1
  1962 1937 1938 1
  1963 1938 1948 1
  1964 1938 1939 1
  1965 1939 1950 1
  1966 1939 1940 1
  1967 1940 1951 1
  1968 1940 1952 1
  1969 1940 1953 1
  1970 1941 1932 1
  1971 1943 1936 1
  1972 1945 1937 1
  1973 1947 1938 1
  1974 1949 1939 1
  1975 1924 1932 am
  1976 1954 1955 1
  1977 1955 1963 1
  1978 1955 1958 1
  1979 1955 1956 1
  1980 1956 1957 2
  1981 1958 1959 1
  1982 1958 1964 1
  1983 1958 1960 1
  1984 1959 1966 1
  1985 1960 1969 1
  1986 1960 1967 1
  1987 1960 1968 1
  1988 1961 1959 1
  1989 1961 1970 1
  1990 1961 1971 1
  1991 1961 1972 1
  1992 1962 1954 1
  1993 1965 1959 1
  1994 1934 1954 am
  1995 1973 1974 1
  1996 1974 1981 1
  1997 1974 1977 1
  1998 1974 1975 1
  1999 1975 1976 2
  2000 1977 1982 1
  2001 1977 1978 1
  2002 1977 1979 1
  2003 1978 1985 1
  2004 1978 1983 1
  2005 1978 1984 1
  2006 1979 1988 1
  2007 1979 1986 1
  2008 1979 1987 1
  2009 1980 1973 1
  2010 1956 1973 am
  2011 1989 1990 1
  2012 1990 1998 1
  2013 1990 1993 1
  2014 1990 1991 1
  2015 1991 1992 2
  2016 1993 2000 1
  2017 1993 1994 1
  2018 1994 1996 2
  2019 1994 1995 am
  2020 1995 2001 1
  2021 1995 2002 1
  2022 1997 1989 1
  2023 1999 1993 1
  2024 1975 1989 am
  2025 2003 2004 1
  2026 2004 2011 1
  2027 2004 2007 1
  2028 2004 2005 1
  2029 2005 2006 2
  2030 2007 2012 1
  2031 2007 2008 1
  2032 2007 2009 1
  2033 2008 2015 1
  2034 2008 2013 1
  2035 2008 2014 1
  2036 2009 2018 1
  2037 2009 2016 1
  2038 2009 2017 1
  2039 2010 2003 1
  2040 1991 2003 am
  2041 2019 2020 1
  2042 2020 2021 1
  2043 2020 2026 1
  2044 2020 2023 1
  2045 2021 2022 2
  2046 2023 2024 1
  2047 2023 2028 1
  2048 2025 2019 1
  2049 2027 2023 1
  2050 2029 2024 1
  2051 2005 2019 am
  2052 2030 2031 1
  2053 2031 2039 1
  2054 2031 2034 1
  2055 2031 2032 1
  2056 2032 2033 2
  2057 2034 2041 1
  2058 2034 2035 1
  2059 2035 2037 2
  2060 2035 2036 am
  2061 2036 2042 1
  2062 2036 2043 1
  2063 2038 2030 1
  2064 2040 2034 1
  2065 2021 2030 am
  2066 2044 2045 1
  2067 2045 2046 1
  2068 2045 2059 1
  2069 2045 2048 1
  2070 2046 2047 2
  2071 2048 2061 1
  2072 2048 2049 1
  2073 2049 2051 ar
  2074 2049 2050 ar
  2075 2050 2062 1
  2076 2050 2054 ar
  2077 2051 2052 ar
  2078 2051 2053 ar
  2079 2052 2054 ar
  2080 2052 2055 ar
  2081 2053 2056 ar
  2082 2053 2064 1
  2083 2054 2063 1
  2084 2055 2065 1
  2085 2055 2057 ar
  2086 2056 2057 ar
  2087 2056 2066 1
  2088 2057 2067 1
  2089 2058 2044 1
  2090 2060 2048 1
  2091 2032 2044 am
  2092 2068 2069 1
  2093 2069 2077 1
  2094 2069 2072 1
  2095 2069 2070 1
  2096 2070 2071 2
  2097 2072 2073 1
  2098 2072 2078 1
  2099 2072 2074 1
  2100 2073 2080 1
  2101 2074 2083 1
  2102 2074 2081 1
  2103 2074 2082 1
  2104 2075 2073 1
  2105 2075 2084 1
  2106 2075 2085 1
  2107 2075 2086 1
  2108 2076 2068 1
  2109 2079 2073 1
  2110 2046 2068 am
  2111 2087 2088 1
  2112 2088 2096 1
  2113 2088 2091 1
  2114 2088 2089 1
  2115 2089 2090 2
  2116 2091 2098 1
  2117 2091 2092 1
  2118 2092 2099 1
  2119 2092 2093 1
  2120 2092 2094 1
  2121 2093 2100 1
  2122 2093 2101 1
  2123 2093 2102 1
  2124 2094 2103 1
  2125 2094 2104 1
  2126 2094 2105 1
  2127 2095 2087 1
  2128 2097 2091 1
  2129 2070 2087 am
  2130 2106 2107 1
  2131 2107 2113 1
  2132 2107 2110 1
  2133 2107 2108 1
  2134 2108 2109 2
  2135 2110 2115 1
  2136 2110 2111 1
  2137 2112 2106 1
  2138 2114 2110 1
  2139 2116 2111 1
  2140 2089 2106 am
  2141 2117 2118 1
  2142 2118 2124 1
  2143 2118 2121 1
  2144 2118 2119 1
  2145 2119 2120 2
  2146 2121 2126 1
  2147 2121 2122 1
  2148 2123 2117 1
  2149 2125 2121 1
  2150 2127 2122 1
  2151 2108 2117 am
  2152 2128 2129 1
  2153 2129 2130 1
  2154 2129 2134 1
  2155 2129 2132 1
  2156 2130 2131 2
  2157 2132 2135 1
  2158 2132 2137 1
  2159 2132 2136 1
  2160 2133 2128 1
  2161 2119 2128 am
  2162 2138 2139 1
  2163 2139 2147 1
  2164 2139 2142 1
  2165 2139 2140 1
  2166 2140 2141 2
  2167 2142 2143 1
  2168 2142 2148 1
  2169 2142 2144 1
  2170 2143 2150 1
  2171 2144 2153 1
  2172 2144 2151 1
  2173 2144 2152 1
  2174 2145 2143 1
  2175 2145 2154 1
  2176 2145 2155 1
  2177 2145 2156 1
  2178 2146 2138 1
  2179 2149 2143 1
  2180 2130 2138 am
  2181 2157 2158 1
  2182 2158 2163 1
  2183 2158 2159 1
  2184 2159 2160 2
  2185 2161 2157 1
  2186 2162 2158 1
  2187 2140 2157 am
  2188 2164 2165 1
  2189 2165 2173 1
  2190 2165 2168 1
  2191 2165 2166 1
  2192 2166 2167 2
  2193 2168 2175 1
  2194 2168 2169 1
  2195 2169 2176 1
  2196 2169 2170 1
  2197 2169 2171 1
  2198 2170 2177 1
  2199 2170 2178 1
  2200 2170 2179 1
  2201 2171 2180 1
  2202 2171 2181 1
  2203 2171 2182 1
  2204 2172 2164 1
  2205 2174 2168 1
  2206 2159 2164 am
  2207 2183 2189 1
  2208 2183 2184 1
  2209 2184 2187 1
  2210 2184 2190 1
  2211 2184 2185 1
  2212 2185 2186 2
  2213 2187 2188 1
  2214 2187 2192 1
  2215 2188 2189 1
  2216 2188 2194 1
  2217 2189 2196 1
  2218 2191 2187 1
  2219 2193 2188 1
  2220 2195 2189 1
  2221 2166 2183 am
  2222 2197 2198 1
  2223 2198 2205 1
  2224 2198 2201 1
  2225 2198 2199 1
  2226 2199 2200 2
  2227 2201 2206 1
  2228 2201 2202 1
  2229 2201 2203 1
  2230 2202 2209 1
  2231 2202 2207 1
  2232 2202 2208 1
  2233 2203 2212 1
  2234 2203 2210 1
  2235 2203 2211 1
  2236 2204 2197 1
  2237 2185 2197 am
  2238 2213 2214 1
  2239 2214 2215 1
  2240 2214 2222 1
  2241 2214 2217 1
  2242 2215 2216 2
  2243 2217 2218 1
  2244 2217 2224 1
  2245 2218 2219 1
  2246 2218 2226 1
  2247 2219 2220 1
  2248 2220 2227 1
  2249 2220 2228 1
  2250 2220 2229 1
  2251 2221 2213 1
  2252 2223 2217 1
  2253 2225 2218 1
  2254 2199 2213 am
  2255 2230 2231 1
  2256 2231 2242 1
  2257 2231 2234 1
  2258 2231 2232 1
  2259 2232 2233 2
  2260 2234 2244 1
  2261 2234 2235 1
  2262 2235 2236 ar
  2263 2235 2237 ar
  2264 2236 2245 1
  2265 2236 2238 ar
  2266 2237 2239 ar
  2267 2237 2246 1
  2268 2238 2247 1
  2269 2238 2240 ar
  2270 2239 2240 ar
  2271 2239 2248 1
  2272 2240 2249 1
  2273 2241 2230 1
  2274 2243 2234 1
  2275 2215 2230 am
  2276 2250 2251 1
  2277 2251 2252 1
  2278 2251 2259 1
  2279 2251 2254 1
  2280 2252 2253 2
  2281 2254 2255 1
  2282 2254 2261 1
  2283 2255 2256 1
  2284 2255 2263 1
  2285 2256 2257 1
  2286 2257 2264 1
  2287 2257 2265 1
  2288 2257 2266 1
  2289 2258 2250 1
  2290 2260 2254 1
  2291 2262 2255 1
  2292 2232 2250 am
  2293 2267 2268 1
  2294 2268 2269 1
  2295 2268 2273 1
  2296 2268 2271 1
  2297 2269 2270 2
  2298 2271 2274 1
  2299 2271 2276 1
  2300 2271 2275 1
  2301 2272 2267 1
  2302 2252 2267 am
  2303 2277 2278 1
  2304 2278 2279 1
  2305 2278 2281 1
  2306 2278 2285 1
  2307 2279 2280 2
  2308 2281 2282 1
  2309 2281 2286 1
  2310 2281 2283 1
  2311 2282 2290 1
  2312 2282 2288 1
  2313 2282 2289 1
  2314 2283 2287 1
  2315 2284 2277 1
  2316 2269 2277 am
  2317 2291 2292 1
  2318 2292 2293 1
  2319 2292 2295 1
  2320 2292 2299 1
  2321 2293 2294 2
  2322 2295 2296 1
  2323 2295 2300 1
  2324 2295 2297 1
  2325 2296 2304 1
  2326 2296 2302 1
  2327 2296 2303 1
  2328 2297 2301 1
  2329 2298 2291 1
  2330 2279 2291 am
  2331 2305 2306 1
  2332 2306 2315 1
  2333 2306 2309 1
  2334 2306 2307 1
  2335 2307 2308 2
  2336 2309 2317 1
  2337 2309 2310 1
  2338 2310 2319 1
  2339 2310 2311 1
  2340 2311 2321 1
  2341 2311 2312 1
  2342 2312 2323 1
  2343 2312 2313 1
  2344 2313 2324 1
  2345 2313 2325 1
  2346 2313 2326 1
  2347 2314 2305 1
  2348 2316 2309 1
  2349 2318 2310 1
  2350 2320 2311 1
  2351 2322 2312 1
  2352 2293 2305 am
  2353 2327 2328 1
  2354 2328 2340 1
  2355 2328 2331 1
  2356 2328 2329 1
  2357 2329 2330 2
  2358 2331 2342 1
  2359 2331 2332 1
  2360 2332 2333 ar
  2361 2332 2334 ar
  2362 2333 2343 1
  2363 2333 2335 ar
  2364 2334 2336 ar
  2365 2334 2344 1
  2366 2335 2345 1
  2367 2335 2337 ar
  2368 2336 2337 ar
  2369 2336 2346 1
  2370 2337 2338 1
  2371 2338 2347 1
  2372 2339 2327 1
  2373 2341 2331 1
  2374 2307 2327 am
  2375 2348 2349 1
  2376 2349 2350 1
  2377 2349 2360 1
  2378 2349 2352 1
  2379 2350 2351 2
  2380 2352 2362 1
  2381 2352 2353 1
  2382 2353 2364 1
  2383 2353 2354 1
  2384 2354 2366 1
  2385 2354 2355 1
  2386 2355 2367 1
  2387 2355 2356 2
  2388 2356 2357 2
  2389 2356 2358 2
  2390 2357 2368 1
  2391 2357 2369 1
  2392 2358 2371 1
  2393 2358 2370 1
  2394 2359 2348 1
  2395 2361 2352 1
  2396 2363 2353 1
  2397 2365 2354 1
  2398 2329 2348 am
  2399 2372 2373 1
  2400 2373 2374 1
  2401 2373 2382 1
  2402 2373 2376 1
  2403 2374 2375 2
  2404 2376 2377 1
  2405 2376 2384 1
  2406 2377 2386 1
  2407 2377 2378 1
  2408 2378 2380 2
  2409 2378 2379 am
  2410 2379 2387 1
  2411 2379 2388 1
  2412 2381 2372 1
  2413 2383 2376 1
  2414 2385 2377 1
  2415 2350 2372 am
  2416 2389 2390 1
  2417 2390 2395 1
  2418 2390 2391 1
  2419 2391 2392 2
  2420 2393 2389 1
  2421 2394 2390 1
  2422 2374 2389 am
  2423 2396 2397 1
  2424 2397 2403 1
  2425 2397 2400 1
  2426 2397 2398 1
  2427 2398 2399 2
  2428 2400 2405 1
  2429 2400 2401 1
  2430 2402 2396 1
  2431 2404 2400 1
  2432 2406 2401 1
  2433 2391 2396 am
  2434 2407 2408 1
  2435 2408 2416 1
  2436 2408 2411 1
  2437 2408 2409 1
  2438 2409 2410 2
  2439 2411 2412 1
  2440 2411 2417 1
  2441 2411 2413 1
  2442 2412 2419 1
  2443 2413 2422 1
  2444 2413 2420 1
  2445 2413 2421 1
  2446 2414 2412 1
  2447 2414 2423 1
  2448 2414 2424 1
  2449 2414 2425 1
  2450 2415 2407 1
  2451 2418 2412 1
  2452 2398 2407 am
  2453 2426 2427 1
  2454 2427 2435 1
  2455 2427 2430 1
  2456 2427 2428 1
  2457 2428 2429 2
  2458 2430 2437 1
  2459 2430 2431 1
  2460 2431 2432 2
  2461 2431 2433 2
  2462 2434 2426 1
  2463 2436 2430 1
  2464 2409 2426 am
  2465 2438 2439 1
  2466 2439 2440 1
  2467 2439 2445 1
  2468 2439 2442 1
  2469 2440 2441 2
  2470 2442 2443 1
  2471 2442 2447 1
  2472 2444 2438 1
  2473 2446 2442 1
  2474 2428 2438 am
  2475 2448 2449 1
  2476 2449 2450 1
  2477 2449 2452 1
  2478 2449 2456 1
  2479 2450 2451 2
  2480 2452 2453 1
  2481 2452 2457 1
  2482 2452 2454 1
  2483 2453 2461 1
  2484 2453 2459 1
  2485 2453 2460 1
  2486 2454 2458 1
  2487 2455 2448 1
  2488 2440 2448 am
  2489 2462 2463 1
  2490 2463 2471 1
  2491 2463 2466 1
  2492 2463 2464 1
  2493 2464 2465 2
  2494 2466 2473 1
  2495 2466 2467 1
  2496 2467 2474 1
  2497 2467 2468 1
  2498 2467 2469 1
  2499 2468 2475 1
  2500 2468 2476 1
  2501 2468 2477 1
  2502 2469 2478 1
  2503 2469 2479 1
  2504 2469 2480 1
  2505 2470 2462 1
  2506 2472 2466 1
  2507 2450 2462 am
  2508 2481 2482 1
  2509 2482 2483 1
  2510 2482 2485 1
  2511 2482 2489 1
  2512 2483 2484 2
  2513 2485 2486 1
  2514 2485 2490 1
  2515 2485 2487 1
  2516 2486 2494 1
  2517 2486 2492 1
  2518 2486 2493 1
  2519 2487 2491 1
  2520 2488 2481 1
  2521 2464 2481 am
  2522 2495 2496 1
  2523 2496 2507 1
  2524 2496 2499 1
  2525 2496 2497 1
  2526 2497 2498 2
  2527 2499 2509 1
  2528 2499 2500 1
  2529 2500 2501 ar
  2530 2500 2502 ar
  2531 2501 2510 1
  2532 2501 2503 ar
  2533 2502 2504 ar
  2534 2502 2511 1
  2535 2503 2512 1
  2536 2503 2505 ar
  2537 2504 2505 ar
  2538 2504 2513 1
  2539 2505 2514 1
  2540 2506 2495 1
  2541 2508 2499 1
  2542 2483 2495 am
  2543 2515 2516 1
  2544 2516 2522 1
  2545 2516 2519 1
  2546 2516 2517 1
  2547 2517 2518 2
  2548 2519 2524 1
  2549 2519 2520 1
  2550 2521 2515 1
  2551 2523 2519 1
  2552 2525 2520 1
  2553 2497 2515 am
  2554 2526 2527 1
  2555 2526 2536 1
  2556 2527 2528 1
  2557 2527 2530 1
  2558 2527 2537 1
  2559 2528 2529 2
  2560 2530 2531 1
  2561 2530 2538 1
  2562 2530 2539 1
  2563 2531 2532 ar
  2564 2531 2533 ar
  2565 2532 2535 ar
  2566 2532 2540 1
  2567 2533 2534 ar
  2568 2534 2535 ar
  2569 2534 2541 1
  2570 2535 2542 1
  2571 2517 2526 am
  2572 2543 2549 1
  2573 2543 2544 1
  2574 2544 2547 1
  2575 2544 2550 1
  2576 2544 2545 1
  2577 2545 2546 2
  2578 2547 2548 1
  2579 2547 2552 1
  2580 2548 2549 1
  2581 2548 2554 1
  2582 2549 2556 1
  2583 2551 2547 1
  2584 2553 2548 1
  2585 2555 2549 1
  2586 2543 2528 am
  2587 2557 2558 1
  2588 2558 2559 1
  2589 2558 2561 1
  2590 2558 2565 1
  2591 2559 2560 2
  2592 2561 2562 1
  2593 2561 2566 1
  2594 2561 2563 1
  2595 2562 2570 1
  2596 2562 2568 1
  2597 2562 2569 1
  2598 2563 2567 1
  2599 2564 2557 1
  2600 2545 2557 am
  2601 2571 2572 1
  2602 2572 2573 1
  2603 2572 2586 1
  2604 2572 2575 1
  2605 2573 2574 2
  2606 2575 2588 1
  2607 2575 2576 1
  2608 2576 2578 ar
  2609 2576 2577 ar
  2610 2577 2589 1
  2611 2577 2581 ar
  2612 2578 2579 ar
  2613 2578 2580 ar
  2614 2579 2581 ar
  2615 2579 2582 ar
  2616 2580 2583 ar
  2617 2580 2591 1
  2618 2581 2590 1
  2619 2582 2592 1
  2620 2582 2584 ar
  2621 2583 2584 ar
  2622 2583 2593 1
  2623 2584 2594 1
  2624 2585 2571 1
  2625 2587 2575 1
  2626 2559 2571 am
  2627 2595 2596 1
  2628 2596 2608 1
  2629 2596 2599 1
  2630 2596 2597 1
  2631 2597 2598 2
  2632 2599 2610 1
  2633 2599 2600 1
  2634 2600 2601 ar
  2635 2600 2602 ar
  2636 2601 2611 1
  2637 2601 2603 ar
  2638 2602 2604 ar
  2639 2602 2612 1
  2640 2603 2613 1
  2641 2603 2605 ar
  2642 2604 2605 ar
  2643 2604 2614 1
  2644 2605 2606 1
  2645 2606 2615 1
  2646 2607 2595 1
  2647 2609 2599 1
  2648 2573 2595 am
  2649 2616 2617 1
  2650 2617 2618 1
  2651 2617 2631 1
  2652 2617 2620 1
  2653 2618 2619 2
  2654 2620 2633 1
  2655 2620 2621 1
  2656 2621 2623 ar
  2657 2621 2622 ar
  2658 2622 2634 1
  2659 2622 2626 ar
  2660 2623 2624 ar
  2661 2623 2625 ar
  2662 2624 2626 ar
  2663 2624 2627 ar
  2664 2625 2628 ar
  2665 2625 2636 1
  2666 2626 2635 1
  2667 2627 2637 1
  2668 2627 2629 ar
  2669 2628 2629 ar
  2670 2628 2638 1
  2671 2629 2639 1
  2672 2630 2616 1
  2673 2632 2620 1
  2674 2597 2616 am
  2675 2640 2641 1
  2676 2641 2650 1
  2677 2641 2644 1
  2678 2641 2642 1
  2679 2642 2643 2
  2680 2644 2652 1
  2681 2644 2645 1
  2682 2645 2654 1
  2683 2645 2646 1
  2684 2646 2647 2
  2685 2646 2648 2
  2686 2649 2640 1
  2687 2651 2644 1
  2688 2653 2645 1
  2689 2618 2640 am
  2690 2655 2656 1
  2691 2656 2664 1
  2692 2656 2659 1
  2693 2656 2657 1
  2694 2657 2658 2
  2695 2659 2666 1
  2696 2659 2660 1
  2697 2660 2662 2
  2698 2660 2661 am
  2699 2661 2667 1
  2700 2661 2668 1
  2701 2663 2655 1
  2702 2665 2659 1
  2703 2642 2655 am
  2704 2669 2670 1
  2705 2670 2678 1
  2706 2670 2673 1
  2707 2670 2671 1
  2708 2671 2672 2
  2709 2673 2680 1
  2710 2673 2674 1
  2711 2674 2681 1
  2712 2674 2675 1
  2713 2674 2676 1
  2714 2675 2682 1
  2715 2675 2683 1
  2716 2675 2684 1
  2717 2676 2685 1
  2718 2676 2686 1
  2719 2676 2687 1
  2720 2677 2669 1
  2721 2679 2673 1
  2722 2657 2669 am
  2723 2688 2689 1
  2724 2689 2697 1
  2725 2689 2692 1
  2726 2689 2690 1
  2727 2690 2691 2
  2728 2692 2699 1
  2729 2692 2693 1
  2730 2693 2700 1
  2731 2693 2694 1
  2732 2693 2695 1
  2733 2694 2701 1
  2734 2694 2702 1
  2735 2694 2703 1
  2736 2695 2704 1
  2737 2695 2705 1
  2738 2695 2706 1
  2739 2696 2688 1
  2740 2698 2692 1
  2741 2671 2688 am
  2742 2707 2708 1
  2743 2708 2717 1
  2744 2708 2711 1
  2745 2708 2709 1
  2746 2709 2710 2
  2747 2711 2719 1
  2748 2711 2712 1
  2749 2712 2721 1
  2750 2712 2713 1
  2751 2713 2723 1
  2752 2713 2714 1
  2753 2714 2725 1
  2754 2714 2715 1
  2755 2715 2726 1
  2756 2715 2727 1
  2757 2715 2728 1
  2758 2716 2707 1
  2759 2718 2711 1
  2760 2720 2712 1
  2761 2722 2713 1
  2762 2724 2714 1
  2763 2690 2707 am
  2764 2729 2730 1
  2765 2730 2738 1
  2766 2730 2733 1
  2767 2730 2731 1
  2768 2731 2732 2
  2769 2733 2734 1
  2770 2733 2739 1
  2771 2733 2735 1
  2772 2734 2741 1
  2773 2735 2744 1
  2774 2735 2742 1
  2775 2735 2743 1
  2776 2736 2734 1
  2777 2736 2745 1
  2778 2736 2746 1
  2779 2736 2747 1
  2780 2737 2729 1
  2781 2740 2734 1
  2782 2709 2729 am
  2783 2748 2749 1
  2784 2749 2750 1
  2785 2749 2755 1
  2786 2749 2752 1
  2787 2750 2751 2
  2788 2752 2753 1
  2789 2752 2757 1
  2790 2754 2748 1
  2791 2756 2752 1
  2792 2758 2753 1
  2793 2731 2748 am
  2794 2759 2760 1
  2795 2760 2767 1
  2796 2760 2763 1
  2797 2760 2761 1
  2798 2761 2762 2
  2799 2763 2768 1
  2800 2763 2764 1
  2801 2763 2765 1
  2802 2764 2771 1
  2803 2764 2769 1
  2804 2764 2770 1
  2805 2765 2774 1
  2806 2765 2772 1
  2807 2765 2773 1
  2808 2766 2759 1
  2809 2750 2759 am
  2810 2775 2776 1
  2811 2776 2787 1
  2812 2776 2779 1
  2813 2776 2777 1
  2814 2777 2778 2
  2815 2779 2789 1
  2816 2779 2780 1
  2817 2780 2781 ar
  2818 2780 2782 ar
  2819 2781 2790 1
  2820 2781 2783 ar
  2821 2782 2784 ar
  2822 2782 2791 1
  2823 2783 2792 1
  2824 2783 2785 ar
  2825 2784 2785 ar
  2826 2784 2793 1
  2827 2785 2794 1
  2828 2786 2775 1
  2829 2788 2779 1
  2830 2761 2775 am
  2831 2795 2796 1
  2832 2796 2804 1
  2833 2796 2799 1
  2834 2796 2797 1
  2835 2797 2798 2
  2836 2799 2800 1
  2837 2799 2805 1
  2838 2799 2801 1
  2839 2800 2807 1
  2840 2801 2810 1
  2841 2801 2808 1
  2842 2801 2809 1
  2843 2802 2800 1
  2844 2802 2811 1
  2845 2802 2812 1
  2846 2802 2813 1
  2847 2803 2795 1
  2848 2806 2800 1
  2849 2777 2795 am
  2850 2814 2815 1
  2851 2815 2826 1
  2852 2815 2818 1
  2853 2815 2816 1
  2854 2816 2817 2
  2855 2818 2828 1
  2856 2818 2819 1
  2857 2819 2820 ar
  2858 2819 2821 ar
  2859 2820 2829 1
  2860 2820 2822 ar
  2861 2821 2823 ar
  2862 2821 2830 1
  2863 2822 2831 1
  2864 2822 2824 ar
  2865 2823 2824 ar
  2866 2823 2832 1
  2867 2824 2833 1
  2868 2825 2814 1
  2869 2827 2818 1
  2870 2797 2814 am
  2871 2834 2835 1
  2872 2835 2836 1
  2873 2835 2840 1
  2874 2835 2838 1
  2875 2836 2837 2
  2876 2838 2841 1
  2877 2838 2843 1
  2878 2838 2842 1
  2879 2839 2834 1
  2880 2816 2834 am
  2881 2844 2845 1
  2882 2845 2856 1
  2883 2845 2848 1
  2884 2845 2846 1
  2885 2846 2847 2
  2886 2848 2858 1
  2887 2848 2849 1
  2888 2849 2850 ar
  2889 2849 2851 ar
  2890 2850 2859 1
  2891 2850 2852 ar
  2892 2851 2853 ar
  2893 2851 2860 1
  2894 2852 2861 1
  2895 2852 2854 ar
  2896 2853 2854 ar
  2897 2853 2862 1
  2898 2854 2863 1
  2899 2855 2844 1
  2900 2857 2848 1
  2901 2836 2844 am
  2902 2864 2865 1
  2903 2865 2873 1
  2904 2865 2868 1
  2905 2865 2866 1
  2906 2866 2867 2
  2907 2868 2869 1
  2908 2868 2874 1
  2909 2868 2870 1
  2910 2869 2876 1
  2911 2870 2879 1
  2912 2870 2877 1
  2913 2870 2878 1
  2914 2871 2869 1
  2915 2871 2880 1
  2916 2871 2881 1
  2917 2871 2882 1
  2918 2872 2864 1
  2919 2875 2869 1
  2920 2846 2864 am
  2921 2883 2884 1
  2922 2884 2885 1
  2923 2884 2892 1
  2924 2884 2887 1
  2925 2885 2886 2
  2926 2887 2888 1
  2927 2887 2894 1
  2928 2888 2889 1
  2929 2888 2896 1
  2930 2889 2890 1
  2931 2890 2897 1
  2932 2890 2898 1
  2933 2890 2899 1
  2934 2891 2883 1
  2935 2893 2887 1
  2936 2895 2888 1
  2937 2866 2883 am
  2938 2900 2906 1
  2939 2900 2901 1
  2940 2901 2904 1
  2941 2901 2907 1
  2942 2901 2902 1
  2943 2902 2903 2
  2944 2904 2905 1
  2945 2904 2909 1
  2946 2905 2906 1
  2947 2905 2911 1
  2948 2906 2913 1
  2949 2908 2904 1
  2950 2910 2905 1
  2951 2912 2906 1
  2952 2885 2900 am
  2953 2914 2915 1
  2954 2915 2922 1
  2955 2915 2918 1
  2956 2915 2916 1
  2957 2916 2917 2
  2958 2918 2923 1
  2959 2918 2919 1
  2960 2918 2920 1
  2961 2919 2926 1
  2962 2919 2924 1
  2963 2919 2925 1
  2964 2920 2929 1
  2965 2920 2927 1
  2966 2920 2928 1
  2967 2921 2914 1
  2968 2902 2914 am
  2969 2930 2931 1
  2970 2931 2939 1
  2971 2931 2934 1
  2972 2931 2932 1
  2973 2932 2933 2
  2974 2934 2941 1
  2975 2934 2935 1
  2976 2935 2942 1
  2977 2935 2936 1
  2978 2935 2937 1
  2979 2936 2943 1
  2980 2936 2944 1
  2981 2936 2945 1
  2982 2937 2946 1
  2983 2937 2947 1
  2984 2937 2948 1
  2985 2938 2930 1
  2986 2940 2934 1
  2987 2916 2930 am
  2988 2949 2950 1
  2989 2950 2958 1
  2990 2950 2953 1
  2991 2950 2951 1
  2992 2951 2952 2
  2993 2953 2954 1
  2994 2953 2959 1
  2995 2953 2955 1
  2996 2954 2961 1
  2997 2955 2964 1
  2998 2955 2962 1
  2999 2955 2963 1
  3000 2956 2954 1
  3001 2956 2965 1
  3002 2956 2966 1
  3003 2956 2967 1
  3004 2957 2949 1
  3005 2960 2954 1
  3006 2932 2949 am
  3007 2968 2969 1
  3008 2969 2977 1
  3009 2969 2972 1
  3010 2969 2970 1
  3011 2970 2971 2
  3012 2972 2973 1
  3013 2972 2978 1
  3014 2972 2974 1
  3015 2973 2980 1
  3016 2974 2983 1
  3017 2974 2981 1
  3018 2974 2982 1
  3019 2975 2973 1
  3020 2975 2984 1
  3021 2975 2985 1
  3022 2975 2986 1
  3023 2976 2968 1
  3024 2979 2973 1
  3025 2951 2968 am
  3026 2987 2988 1
  3027 2988 2989 1
  3028 2988 2991 1
  3029 2988 2995 1
  3030 2989 2990 2
  3031 2991 2992 1
  3032 2991 2996 1
  3033 2991 2993 1
  3034 2992 3000 1
  3035 2992 2998 1
  3036 2992 2999 1
  3037 2993 2997 1
  3038 2994 2987 1
  3039 2970 2987 am
  3040 3001 3002 1
  3041 3002 3009 1
  3042 3002 3005 1
  3043 3002 3003 1
  3044 3003 3004 2
  3045 3005 3010 1
  3046 3005 3006 1
  3047 3005 3007 1
  3048 3006 3013 1
  3049 3006 3011 1
  3050 3006 3012 1
  3051 3007 3016 1
  3052 3007 3014 1
  3053 3007 3015 1
  3054 3008 3001 1
  3055 2989 3001 am
  3056 3017 3018 1
  3057 3018 3019 1
  3058 3018 3024 1
  3059 3018 3021 1
  3060 3019 3020 2
  3061 3021 3022 1
  3062 3021 3026 1
  3063 3023 3017 1
  3064 3025 3021 1
  3065 3027 3022 1
  3066 3003 3017 am
  3067 3028 3029 1
  3068 3029 3041 1
  3069 3029 3032 1
  3070 3029 3030 1
  3071 3030 3031 2
  3072 3032 3043 1
  3073 3032 3033 1
  3074 3033 3034 ar
  3075 3033 3035 ar
  3076 3034 3044 1
  3077 3034 3036 ar
  3078 3035 3037 ar
  3079 3035 3045 1
  3080 3036 3046 1
  3081 3036 3038 ar
  3082 3037 3038 ar
  3083 3037 3047 1
  3084 3038 3039 1
  3085 3039 3048 1
  3086 3040 3028 1
  3087 3042 3032 1
  3088 3019 3028 am
  3089 3049 3050 1
  3090 3050 3055 1
  3091 3050 3051 1
  3092 3051 3052 2
  3093 3053 3049 1
  3094 3054 3050 1
  3095 3030 3049 am
  3096 3056 3057 1
  3097 3057 3065 1
  3098 3057 3060 1
  3099 3057 3058 1
  3100 3058 3059 2
  3101 3060 3067 1
  3102 3060 3061 1
  3103 3061 3068 1
  3104 3061 3062 1
  3105 3061 3063 1
  3106 3062 3069 1
  3107 3062 3070 1
  3108 3062 3071 1
  3109 3063 3072 1
  3110 3063 3073 1
[truncated: 84,141 more chars]
