# Supplementary material for: The pocketome of G-protein-coupled receptors reveals previously untargeted allosteric sites
Source: Nat Commun. 2022 May 10;13:2567. doi: 10.1038/s41467-022-29609-6 (PMC9091257; doi:10.1038/s41467-022-29609-6)
Supplement: Supplementary file 4 — Supplementary Data 1 [file 41467_2022_29609_MOESM4_ESM.zip › docking_files/4ea3/mols.mol2]

# TRIPOS MOL2 file generated by SEED

@<TRIPOS>MOLECULE
methanamine
 8 7 0 0 0
****
USER_CHARGES
INVALID_CHARGES
Pose:   1 Cluster:   1 Fr_nu: 1457257 TotEn:   -97.57
@<TRIPOS>ATOM
      1 C1        -84.0625  -15.2437  -47.5848 C.3    1 LIG       0.04000
      2 N1        -85.4723  -15.0952  -47.9943 N.4    1 LIG      -0.30000
      3 H1        -84.0105  -15.0913  -46.5053 H      1 LIG       0.09000
      4 H2        -83.7403  -16.2511  -47.8551 H      1 LIG       0.09000
      5 H3        -83.4792  -14.4892  -48.1161 H      1 LIG       0.09000
      6 H4        -85.5844  -15.2289  -49.0079 H      1 LIG       0.33000
      7 H5        -85.8325  -14.1597  -47.7639 H      1 LIG       0.33000
      8 H6        -86.0741  -15.7834  -47.5229 H      1 LIG       0.33000
@<TRIPOS>BOND
      1       1       2 1
      2       1       3 1
      3       1       4 1
      4       1       5 1
      5       2       6 1
      6       2       7 1
      7       2       8 1
@<TRIPOS>ALT_TYPE
CGenFF_4.0_ALT_TYPE_SET
CGenFF_4.0 1 CG334 2 NG3P3 3 HGA3 4 HGA3 5 HGA3 6 HGP2 7 HGP2 8 HGP2
@<TRIPOS>MOLECULE
methanamine
 8 7 0 0 0
****
USER_CHARGES
INVALID_CHARGES
Pose:   2 Cluster:   2 Fr_nu: 1301242 TotEn:   -74.59
@<TRIPOS>ATOM
      1 C1        -78.2000   -5.7673  -59.0655 C.3    1 LIG       0.04000
      2 N1        -78.6577   -4.8698  -60.1436 N.4    1 LIG      -0.30000
      3 H1        -79.0524   -6.3716  -58.7496 H      1 LIG       0.09000
      4 H2        -77.4022   -6.3940  -59.4685 H      1 LIG       0.09000
      5 H3        -77.8347   -5.1455  -58.2459 H      1 LIG       0.09000
      6 H4        -77.8931   -4.2721  -60.4838 H      1 LIG       0.33000
      7 H5        -79.4135   -4.2515  -59.8204 H      1 LIG       0.33000
      8 H6        -79.0157   -5.4021  -60.9477 H      1 LIG       0.33000
@<TRIPOS>BOND
      1       1       2 1
      2       1       3 1
      3       1       4 1
      4       1       5 1
      5       2       6 1
      6       2       7 1
      7       2       8 1
@<TRIPOS>ALT_TYPE
CGenFF_4.0_ALT_TYPE_SET
CGenFF_4.0 1 CG334 2 NG3P3 3 HGA3 4 HGA3 5 HGA3 6 HGP2 7 HGP2 8 HGP2
@<TRIPOS>MOLECULE
methanamine
 8 7 0 0 0
****
USER_CHARGES
INVALID_CHARGES
Pose:   3 Cluster:   3 Fr_nu: 1091800 TotEn:   -62.81
@<TRIPOS>ATOM
      1 C1        -77.9625   -6.2280  -57.7630 C.3    1 LIG       0.04000
      2 N1        -78.2372   -5.2785  -58.8586 N.4    1 LIG      -0.30000
      3 H1        -77.3422   -7.0312  -58.1648 H      1 LIG       0.09000
      4 H2        -77.4392   -5.6851  -56.9736 H      1 LIG       0.09000
      5 H3        -78.9200   -6.6127  -57.4066 H      1 LIG       0.09000
      6 H4        -78.8213   -4.4951  -58.5382 H      1 LIG       0.33000
      7 H5        -78.7323   -5.7362  -59.6354 H      1 LIG       0.33000
      8 H6        -77.3672   -4.8813  -59.2372 H      1 LIG       0.33000
@<TRIPOS>BOND
      1       1       2 1
      2       1       3 1
      3       1       4 1
      4       1       5 1
      5       2       6 1
      6       2       7 1
      7       2       8 1
@<TRIPOS>ALT_TYPE
CGenFF_4.0_ALT_TYPE_SET
CGenFF_4.0 1 CG334 2 NG3P3 3 HGA3 4 HGA3 5 HGA3 6 HGP2 7 HGP2 8 HGP2
@<TRIPOS>MOLECULE
methanamine
 8 7 0 0 0
****
USER_CHARGES
INVALID_CHARGES
Pose:   4 Cluster:   4 Fr_nu: 1300057 TotEn:   -60.79
@<TRIPOS>ATOM
      1 C1        -78.2000   -5.7673  -59.0655 C.3    1 LIG       0.04000
      2 N1        -77.2489   -5.3186  -60.1006 N.4    1 LIG      -0.30000
      3 H1        -77.8243   -6.7042  -58.6503 H      1 LIG       0.09000
      4 H2        -78.2513   -4.9910  -58.2997 H      1 LIG       0.09000
      5 H3        -79.1707   -5.9116  -59.5439 H      1 LIG       0.09000
      6 H4        -77.5519   -4.4348  -60.5304 H      1 LIG       0.33000
      7 H5        -77.1592   -6.0139  -60.8533 H      1 LIG       0.33000
      8 H6        -76.3110   -5.1658  -59.7068 H      1 LIG       0.33000
@<TRIPOS>BOND
      1       1       2 1
      2       1       3 1
      3       1       4 1
      4       1       5 1
      5       2       6 1
      6       2       7 1
      7       2       8 1
@<TRIPOS>ALT_TYPE
CGenFF_4.0_ALT_TYPE_SET
CGenFF_4.0 1 CG334 2 NG3P3 3 HGA3 4 HGA3 5 HGA3 6 HGP2 7 HGP2 8 HGP2
@<TRIPOS>MOLECULE
methanamine
 8 7 0 0 0
****
USER_CHARGES
INVALID_CHARGES
Pose:   5 Cluster:   5 Fr_nu: 1299517 TotEn:   -60.79
@<TRIPOS>ATOM
      1 C1        -78.2000   -5.7673  -59.0655 C.3    1 LIG       0.04000
      2 N1        -79.6240   -5.6593  -59.4370 N.4    1 LIG      -0.30000
      3 H1        -77.6065   -5.4188  -59.9127 H      1 LIG       0.09000
      4 H2        -78.0355   -5.1410  -58.1867 H      1 LIG       0.09000
      5 H3        -77.9910   -6.8159  -58.8450 H      1 LIG       0.09000
      6 H4        -80.2358   -5.9756  -58.6732 H      1 LIG       0.33000
      7 H5        -79.8397   -6.2322  -60.2637 H      1 LIG       0.33000
      8 H6        -79.8812   -4.6881  -59.6576 H      1 LIG       0.33000
@<TRIPOS>BOND
      1       1       2 1
      2       1       3 1
      3       1       4 1
      4       1       5 1
      5       2       6 1
      6       2       7 1
      7       2       8 1
@<TRIPOS>ALT_TYPE
CGenFF_4.0_ALT_TYPE_SET
CGenFF_4.0 1 CG334 2 NG3P3 3 HGA3 4 HGA3 5 HGA3 6 HGP2 7 HGP2 8 HGP2
@<TRIPOS>MOLECULE
methanamine
 8 7 0 0 0
****
USER_CHARGES
INVALID_CHARGES
Pose:   6 Cluster:   6 Fr_nu: 842037 TotEn:   -18.09
@<TRIPOS>ATOM
      1 C1        -51.8495    2.1446  -34.6699 C.3    1 LIG       0.04000
      2 N1        -50.7135    1.4468  -34.0375 N.4    1 LIG      -0.30000
      3 H1        -51.8359    3.1816  -34.3293 H      1 LIG       0.09000
      4 H2        -51.7178    2.0849  -35.7519 H      1 LIG       0.09000
      5 H3        -52.7664    1.6411  -34.3576 H      1 LIG       0.09000
      6 H4        -50.6743    0.4594  -34.3225 H      1 LIG       0.33000
      7 H5        -50.7841    1.4701  -33.0115 H      1 LIG       0.33000
      8 H6        -49.8169    1.8794  -34.2961 H      1 LIG       0.33000
@<TRIPOS>BOND
      1       1       2 1
      2       1       3 1
      3       1       4 1
      4       1       5 1
      5       2       6 1
      6       2       7 1
      7       2       8 1
@<TRIPOS>ALT_TYPE
CGenFF_4.0_ALT_TYPE_SET
CGenFF_4.0 1 CG334 2 NG3P3 3 HGA3 4 HGA3 5 HGA3 6 HGP2 7 HGP2 8 HGP2
@<TRIPOS>MOLECULE
methanamine
 8 7 0 0 0
****
USER_CHARGES
INVALID_CHARGES
Pose:   7 Cluster:   7 Fr_nu: 1418450 TotEn:   -15.84
@<TRIPOS>ATOM
      1 C1        -51.1239    2.4262  -33.4372 C.3    1 LIG       0.04000
      2 N1        -51.7180    1.1210  -33.7850 N.4    1 LIG      -0.30000
      3 H1        -50.9609    2.9769  -34.3655 H      1 LIG       0.09000
      4 H2        -51.8270    2.9509  -32.7876 H      1 LIG       0.09000
      5 H3        -50.1800    2.2370  -32.9224 H      1 LIG       0.09000
      6 H4        -51.8952    0.5541  -32.9455 H      1 LIG       0.33000
      7 H5        -51.0963    0.5785  -34.3992 H      1 LIG       0.33000
      8 H6        -52.6146    1.2361  -34.2757 H      1 LIG       0.33000
@<TRIPOS>BOND
      1       1       2 1
      2       1       3 1
      3       1       4 1
      4       1       5 1
      5       2       6 1
      6       2       7 1
      7       2       8 1
@<TRIPOS>ALT_TYPE
CGenFF_4.0_ALT_TYPE_SET
CGenFF_4.0 1 CG334 2 NG3P3 3 HGA3 4 HGA3 5 HGA3 6 HGP2 7 HGP2 8 HGP2
@<TRIPOS>MOLECULE
methanamine
 8 7 0 0 0
****
USER_CHARGES
INVALID_CHARGES
Pose:   8 Cluster:   8 Fr_nu: 1419255 TotEn:   -10.10
@<TRIPOS>ATOM
      1 C1        -51.1239    2.4262  -33.4372 C.3    1 LIG       0.04000
      2 N1        -49.8940    2.0215  -32.7296 N.4    1 LIG      -0.30000
      3 H1        -51.8931    1.6821  -33.2223 H      1 LIG       0.09000
      4 H2        -51.4149    3.4105  -33.0653 H      1 LIG       0.09000
      5 H3        -50.8990    2.4607  -34.5049 H      1 LIG       0.09000
      6 H4        -49.1292    2.6887  -32.8955 H      1 LIG       0.33000
      7 H5        -49.5702    1.0961  -33.0410 H      1 LIG       0.33000
      8 H6        -50.0456    1.9707  -31.7135 H      1 LIG       0.33000
@<TRIPOS>BOND
      1       1       2 1
      2       1       3 1
      3       1       4 1
      4       1       5 1
      5       2       6 1
      6       2       7 1
      7       2       8 1
@<TRIPOS>ALT_TYPE
CGenFF_4.0_ALT_TYPE_SET
CGenFF_4.0 1 CG334 2 NG3P3 3 HGA3 4 HGA3 5 HGA3 6 HGP2 7 HGP2 8 HGP2
@<TRIPOS>MOLECULE
methanol
 6 5 0 0 0
****
USER_CHARGES
INVALID_CHARGES
Pose:   1 Cluster:   1 Fr_nu: 7325733 TotEn:   -13.51
@<TRIPOS>ATOM
      1 C1        -71.9893  -15.4002  -56.0431 C.3    1 LIG      -0.04000
      2 O1        -72.6740  -14.5458  -55.1454 O.3    1 LIG      -0.65000
      3 H1        -70.9701  -15.0344  -56.1897 H      1 LIG       0.09000
      4 H2        -72.5193  -15.4263  -56.9986 H      1 LIG       0.09000
      5 H3        -71.9554  -16.4068  -55.6198 H      1 LIG       0.09000
      6 H4        -73.5727  -14.9024  -55.0411 H      1 LIG       0.42000
@<TRIPOS>BOND
      1       1       2 1
      2       1       3 1
      3       1       4 1
      4       1       5 1
      5       2       6 1
@<TRIPOS>ALT_TYPE
CGenFF_4.0_ALT_TYPE_SET
CGenFF_4.0 1 CG331 2 OG311 3 HGA3 4 HGA3 5 HGA3 6 HGP1
@<TRIPOS>MOLECULE
methanol
 6 5 0 0 0
****
USER_CHARGES
INVALID_CHARGES
Pose:   2 Cluster:   2 Fr_nu: 5710127 TotEn:   -12.94
@<TRIPOS>ATOM
      1 C1        -83.6097  -22.0238  -46.5665 C.3    1 LIG      -0.04000
      2 O1        -84.7718  -22.2478  -45.7894 O.3    1 LIG      -0.65000
      3 H1        -83.2752  -22.9679  -47.0035 H      1 LIG       0.09000
      4 H2        -82.8231  -21.6036  -45.9346 H      1 LIG       0.09000
      5 H3        -83.8475  -21.3187  -47.3664 H      1 LIG       0.09000
      6 H4        -85.0376  -21.3888  -45.4190 H      1 LIG       0.42000
@<TRIPOS>BOND
      1       1       2 1
      2       1       3 1
      3       1       4 1
      4       1       5 1
      5       2       6 1
@<TRIPOS>ALT_TYPE
CGenFF_4.0_ALT_TYPE_SET
CGenFF_4.0 1 CG331 2 OG311 3 HGA3 4 HGA3 5 HGA3 6 HGP1
@<TRIPOS>MOLECULE
methanol
 6 5 0 0 0
****
USER_CHARGES
INVALID_CHARGES
Pose:   3 Cluster:   3 Fr_nu: 9348750 TotEn:   -12.12
@<TRIPOS>ATOM
      1 C1        -77.7811  -30.1939  -52.7200 C.3    1 LIG      -0.04000
      2 O1        -77.1288  -28.9375  -52.7422 O.3    1 LIG      -0.65000
      3 H1        -77.3191  -30.8318  -51.9625 H      1 LIG       0.09000
      4 H2        -77.7031  -30.6634  -53.7039 H      1 LIG       0.09000
      5 H3        -78.8346  -30.0432  -52.4728 H      1 LIG       0.09000
      6 H4        -77.5660  -28.4008  -53.4253 H      1 LIG       0.42000
@<TRIPOS>BOND
      1       1       2 1
      2       1       3 1
      3       1       4 1
      4       1       5 1
      5       2       6 1
@<TRIPOS>ALT_TYPE
CGenFF_4.0_ALT_TYPE_SET
CGenFF_4.0 1 CG331 2 OG311 3 HGA3 4 HGA3 5 HGA3 6 HGP1
@<TRIPOS>MOLECULE
methanol
 6 5 0 0 0
****
USER_CHARGES
INVALID_CHARGES
Pose:   4 Cluster:   4 Fr_nu: 6274071 TotEn:   -11.61
@<TRIPOS>ATOM
      1 C1        -83.8592  -22.0168  -47.2031 C.3    1 LIG      -0.04000
      2 O1        -83.5759  -22.8923  -46.1272 O.3    1 LIG      -0.65000
      3 H1        -84.6729  -22.4291  -47.8049 H      1 LIG       0.09000
      4 H2        -82.9642  -21.8921  -47.8180 H      1 LIG       0.09000
      5 H3        -84.1613  -21.0465  -46.8019 H      1 LIG       0.09000
      6 H4        -82.8502  -22.4930  -45.6176 H      1 LIG       0.42000
@<TRIPOS>BOND
      1       1       2 1
      2       1       3 1
      3       1       4 1
      4       1       5 1
      5       2       6 1
@<TRIPOS>ALT_TYPE
CGenFF_4.0_ALT_TYPE_SET
CGenFF_4.0 1 CG331 2 OG311 3 HGA3 4 HGA3 5 HGA3 6 HGP1
@<TRIPOS>MOLECULE
methanol
 6 5 0 0 0
****
USER_CHARGES
INVALID_CHARGES
Pose:   5 Cluster:   5 Fr_nu: 418197 TotEn:   -11.05
@<TRIPOS>ATOM
      1 C1        -65.4949    3.4095  -43.7245 C.3    1 LIG      -0.04000
      2 O1        -66.1148    2.4084  -42.9384 O.3    1 LIG      -0.65000
      3 H1        -64.5410    3.6908  -43.2716 H      1 LIG       0.09000
      4 H2        -66.1508    4.2815  -43.7890 H      1 LIG       0.09000
      5 H3        -65.3171    3.0147  -44.7275 H      1 LIG       0.09000
      6 H4        -66.9566    2.1857  -43.3715 H      1 LIG       0.42000
@<TRIPOS>BOND
      1       1       2 1
      2       1       3 1
      3       1       4 1
      4       1       5 1
      5       2       6 1
@<TRIPOS>ALT_TYPE
CGenFF_4.0_ALT_TYPE_SET
CGenFF_4.0 1 CG331 2 OG311 3 HGA3 4 HGA3 5 HGA3 6 HGP1
@<TRIPOS>MOLECULE
methanol
 6 5 0 0 0
****
USER_CHARGES
INVALID_CHARGES
Pose:   6 Cluster:   6 Fr_nu: 210316 TotEn:   -10.97
@<TRIPOS>ATOM
      1 C1        -57.7305  -17.3849  -22.5624 C.3    1 LIG      -0.04000
      2 O1        -57.9863  -16.0292  -22.2443 O.3    1 LIG      -0.65000
      3 H1        -57.7761  -17.5206  -23.6458 H      1 LIG       0.09000
      4 H2        -58.4725  -18.0211  -22.0734 H      1 LIG       0.09000
      5 H3        -56.7329  -17.6516  -22.2058 H      1 LIG       0.09000
      6 H4        -57.9373  -15.9488  -21.2764 H      1 LIG       0.42000
@<TRIPOS>BOND
      1       1       2 1
      2       1       3 1
      3       1       4 1
      4       1       5 1
      5       2       6 1
@<TRIPOS>ALT_TYPE
CGenFF_4.0_ALT_TYPE_SET
CGenFF_4.0 1 CG331 2 OG311 3 HGA3 4 HGA3 5 HGA3 6 HGP1
@<TRIPOS>MOLECULE
methanol
 6 5 0 0 0
****
USER_CHARGES
INVALID_CHARGES
Pose:   7 Cluster:   7 Fr_nu:  65105 TotEn:   -10.95
@<TRIPOS>ATOM
      1 C1        -61.0212   -2.4289  -22.4853 C.3    1 LIG      -0.04000
      2 O1        -60.1260   -1.9769  -21.4859 O.3    1 LIG      -0.65000
      3 H1        -61.2172   -3.4947  -22.3450 H      1 LIG       0.09000
      4 H2        -60.5852   -2.2546  -23.4722 H      1 LIG       0.09000
      5 H3        -61.9586   -1.8741  -22.4001 H      1 LIG       0.09000
      6 H4        -59.9769   -1.0289  -21.6437 H      1 LIG       0.42000
@<TRIPOS>BOND
      1       1       2 1
      2       1       3 1
      3       1       4 1
      4       1       5 1
      5       2       6 1
@<TRIPOS>ALT_TYPE
CGenFF_4.0_ALT_TYPE_SET
CGenFF_4.0 1 CG331 2 OG311 3 HGA3 4 HGA3 5 HGA3 6 HGP1
@<TRIPOS>MOLECULE
methanol
 6 5 0 0 0
****
USER_CHARGES
INVALID_CHARGES
Pose:   8 Cluster:   8 Fr_nu: 9348934 TotEn:   -10.91
@<TRIPOS>ATOM
      1 C1        -77.9602  -30.3399  -52.6982 C.3    1 LIG      -0.04000
      2 O1        -77.2854  -30.2679  -53.9407 O.3    1 LIG      -0.65000
      3 H1        -77.3191  -30.8318  -51.9625 H      1 LIG       0.09000
      4 H2        -78.8903  -30.9009  -52.8196 H      1 LIG       0.09000
      5 H3        -78.1894  -29.3270  -52.3589 H      1 LIG       0.09000
      6 H4        -77.8850  -29.8263  -54.5661 H      1 LIG       0.42000
@<TRIPOS>BOND
      1       1       2 1
      2       1       3 1
      3       1       4 1
      4       1       5 1
      5       2       6 1
@<TRIPOS>ALT_TYPE
CGenFF_4.0_ALT_TYPE_SET
CGenFF_4.0 1 CG331 2 OG311 3 HGA3 4 HGA3 5 HGA3 6 HGP1
@<TRIPOS>MOLECULE
methanol
 6 5 0 0 0
****
USER_CHARGES
INVALID_CHARGES
Pose:   9 Cluster:   9 Fr_nu: 4124988 TotEn:   -10.65
@<TRIPOS>ATOM
      1 C1        -51.8777    2.0957  -34.5148 C.3    1 LIG      -0.04000
      2 O1        -50.6261    1.9227  -33.8761 O.3    1 LIG      -0.65000
      3 H1        -52.2208    3.1236  -34.3734 H      1 LIG       0.09000
      4 H2        -52.6035    1.3966  -34.0918 H      1 LIG       0.09000
      5 H3        -51.7623    1.8963  -35.5828 H      1 LIG       0.09000
      6 H4        -50.3554    1.0004  -34.0235 H      1 LIG       0.42000
@<TRIPOS>BOND
      1       1       2 1
      2       1       3 1
      3       1       4 1
      4       1       5 1
      5       2       6 1
@<TRIPOS>ALT_TYPE
CGenFF_4.0_ALT_TYPE_SET
CGenFF_4.0 1 CG331 2 OG311 3 HGA3 4 HGA3 5 HGA3 6 HGP1
@<TRIPOS>MOLECULE
methanol
 6 5 0 0 0
****
USER_CHARGES
INVALID_CHARGES
Pose:  10 Cluster:  10 Fr_nu: 4125286 TotEn:   -10.24
@<TRIPOS>ATOM
      1 C1        -51.8777    2.0957  -34.5148 C.3    1 LIG      -0.04000
      2 O1        -52.9815    2.9680  -34.6736 O.3    1 LIG      -0.65000
      3 H1        -51.1464    2.2848  -35.3046 H      1 LIG       0.09000
      4 H2        -52.2214    1.0593  -34.5624 H      1 LIG       0.09000
      5 H3        -51.4159    2.2801  -33.5421 H      1 LIG       0.09000
      6 H4        -53.6073    2.7702  -33.9559 H      1 LIG       0.42000
@<TRIPOS>BOND
      1       1       2 1
      2       1       3 1
      3       1       4 1
      4       1       5 1
      5       2       6 1
@<TRIPOS>ALT_TYPE
CGenFF_4.0_ALT_TYPE_SET
CGenFF_4.0 1 CG331 2 OG311 3 HGA3 4 HGA3 5 HGA3 6 HGP1
@<TRIPOS>MOLECULE
methanol
 6 5 0 0 0
****
USER_CHARGES
INVALID_CHARGES
Pose:  11 Cluster:  11 Fr_nu: 5345988 TotEn:   -10.11
@<TRIPOS>ATOM
      1 C1        -70.4552   -9.1921  -45.2026 C.3    1 LIG      -0.04000
      2 O1        -70.1025  -10.4471  -45.7548 O.3    1 LIG      -0.65000
      3 H1        -70.0316   -9.1027  -44.1992 H      1 LIG       0.09000
      4 H2        -71.5438   -9.1050  -45.1591 H      1 LIG       0.09000
      5 H3        -70.0532   -8.3989  -45.8372 H      1 LIG       0.09000
      6 H4        -70.4959  -10.4889  -46.6432 H      1 LIG       0.42000
@<TRIPOS>BOND
      1       1       2 1
      2       1       3 1
      3       1       4 1
      4       1       5 1
      5       2       6 1
@<TRIPOS>ALT_TYPE
CGenFF_4.0_ALT_TYPE_SET
CGenFF_4.0 1 CG331 2 OG311 3 HGA3 4 HGA3 5 HGA3 6 HGP1
@<TRIPOS>MOLECULE
methanol
 6 5 0 0 0
****
USER_CHARGES
INVALID_CHARGES
Pose:  12 Cluster:  12 Fr_nu: 366028 TotEn:   -10.03
@<TRIPOS>ATOM
      1 C1        -80.5912   -9.1365  -32.1102 C.3    1 LIG      -0.04000
      2 O1        -79.3111   -8.6756  -31.7188 O.3    1 LIG      -0.65000
      3 H1        -80.4925  -10.0957  -32.6243 H      1 LIG       0.09000
      4 H2        -81.0571   -8.4023  -32.7724 H      1 LIG       0.09000
      5 H3        -81.2103   -9.2653  -31.2193 H      1 LIG       0.09000
      6 H4        -79.4399   -7.8241  -31.2670 H      1 LIG       0.42000
@<TRIPOS>BOND
      1       1       2 1
      2       1       3 1
      3       1       4 1
      4       1       5 1
      5       2       6 1
@<TRIPOS>ALT_TYPE
CGenFF_4.0_ALT_TYPE_SET
CGenFF_4.0 1 CG331 2 OG311 3 HGA3 4 HGA3 5 HGA3 6 HGP1
@<TRIPOS>MOLECULE
methanol
 6 5 0 0 0
****
USER_CHARGES
INVALID_CHARGES
Pose:  13 Cluster:  13 Fr_nu: 2588869 TotEn:   -10.03
@<TRIPOS>ATOM
      1 C1        -71.9475  -16.2319  -56.4311 C.3    1 LIG      -0.04000
      2 O1        -72.6283  -15.0028  -56.2573 O.3    1 LIG      -0.65000
      3 H1        -70.8843  -16.0403  -56.5957 H      1 LIG       0.09000
      4 H2        -72.3693  -16.7652  -57.2869 H      1 LIG       0.09000
      5 H3        -72.0711  -16.8373  -55.5301 H      1 LIG       0.09000
      6 H4        -73.5668  -15.2139  -56.1142 H      1 LIG       0.42000
@<TRIPOS>BOND
      1       1       2 1
      2       1       3 1
      3       1       4 1
      4       1       5 1
      5       2       6 1
@<TRIPOS>ALT_TYPE
CGenFF_4.0_ALT_TYPE_SET
CGenFF_4.0 1 CG331 2 OG311 3 HGA3 4 HGA3 5 HGA3 6 HGP1
@<TRIPOS>MOLECULE
methanol
 6 5 0 0 0
****
USER_CHARGES
INVALID_CHARGES
Pose:  14 Cluster:  14 Fr_nu: 472820 TotEn:    -9.78
@<TRIPOS>ATOM
      1 C1        -69.4950   -7.4006  -47.3029 C.3    1 LIG      -0.04000
      2 O1        -68.8747   -8.6491  -47.5499 O.3    1 LIG      -0.65000
      3 H1        -68.7375   -6.6666  -47.0175 H      1 LIG       0.09000
      4 H2        -70.2309   -7.5105  -46.5023 H      1 LIG       0.09000
      5 H3        -69.9975   -7.0670  -48.2138 H      1 LIG       0.09000
      6 H4        -69.5777   -9.2728  -47.7997 H      1 LIG       0.42000
@<TRIPOS>BOND
      1       1       2 1
      2       1       3 1
      3       1       4 1
      4       1       5 1
      5       2       6 1
@<TRIPOS>ALT_TYPE
CGenFF_4.0_ALT_TYPE_SET
CGenFF_4.0 1 CG331 2 OG311 3 HGA3 4 HGA3 5 HGA3 6 HGP1
@<TRIPOS>MOLECULE
methanol
 6 5 0 0 0
****
USER_CHARGES
INVALID_CHARGES
Pose:  15 Cluster:  15 Fr_nu: 381544 TotEn:    -9.77
@<TRIPOS>ATOM
      1 C1        -50.2550  -10.0559  -44.9442 C.3    1 LIG      -0.04000
      2 O1        -49.1138   -9.7623  -44.1594 O.3    1 LIG      -0.65000
      3 H1        -50.5719  -11.0848  -44.7573 H      1 LIG       0.09000
      4 H2        -50.0145   -9.9240  -46.0022 H      1 LIG       0.09000
      5 H3        -51.0617   -9.3728  -44.6680 H      1 LIG       0.09000
      6 H4        -48.8632   -8.8428  -44.3527 H      1 LIG       0.42000
@<TRIPOS>BOND
      1       1       2 1
      2       1       3 1
      3       1       4 1
      4       1       5 1
      5       2       6 1
@<TRIPOS>ALT_TYPE
CGenFF_4.0_ALT_TYPE_SET
CGenFF_4.0 1 CG331 2 OG311 3 HGA3 4 HGA3 5 HGA3 6 HGP1
@<TRIPOS>MOLECULE
methanol
 6 5 0 0 0
****
USER_CHARGES
INVALID_CHARGES
Pose:  16 Cluster:  16 Fr_nu: 8501492 TotEn:    -9.32
@<TRIPOS>ATOM
      1 C1        -67.5381  -24.8856  -42.8217 C.3    1 LIG      -0.04000
      2 O1        -68.2681  -23.7096  -43.1189 O.3    1 LIG      -0.65000
      3 H1        -67.1797  -25.3373  -43.7499 H      1 LIG       0.09000
      4 H2        -68.1809  -25.5890  -42.2862 H      1 LIG       0.09000
      5 H3        -66.6838  -24.6243  -42.1928 H      1 LIG       0.09000
      6 H4        -68.5690  -23.3385  -42.2719 H      1 LIG       0.42000
@<TRIPOS>BOND
      1       1       2 1
      2       1       3 1
      3       1       4 1
      4       1       5 1
      5       2       6 1
@<TRIPOS>ALT_TYPE
CGenFF_4.0_ALT_TYPE_SET
CGenFF_4.0 1 CG331 2 OG311 3 HGA3 4 HGA3 5 HGA3 6 HGP1
@<TRIPOS>MOLECULE
methanol
 6 5 0 0 0
****
USER_CHARGES
INVALID_CHARGES
Pose:  17 Cluster:  17 Fr_nu: 6712578 TotEn:    -9.10
@<TRIPOS>ATOM
      1 C1        -78.4585  -12.0635  -41.6225 C.3    1 LIG      -0.04000
      2 O1        -79.2014  -13.0471  -40.9262 O.3    1 LIG      -0.65000
      3 H1        -78.5627  -11.1008  -41.1160 H      1 LIG       0.09000
      4 H2        -78.8245  -11.9883  -42.6496 H      1 LIG       0.09000
      5 H3        -77.4056  -12.3548  -41.6333 H      1 LIG       0.09000
      6 H4        -79.0844  -13.8855  -41.4050 H      1 LIG       0.42000
@<TRIPOS>BOND
      1       1       2 1
      2       1       3 1
      3       1       4 1
      4       1       5 1
      5       2       6 1
@<TRIPOS>ALT_TYPE
CGenFF_4.0_ALT_TYPE_SET
CGenFF_4.0 1 CG331 2 OG311 3 HGA3 4 HGA3 5 HGA3 6 HGP1
@<TRIPOS>MOLECULE
methanol
 6 5 0 0 0
****
USER_CHARGES
INVALID_CHARGES
Pose:  18 Cluster:  18 Fr_nu: 852082 TotEn:    -8.94
@<TRIPOS>ATOM
      1 C1        -72.1332  -16.9893  -55.3470 C.3    1 LIG      -0.04000
      2 O1        -72.5738  -15.6506  -55.4817 O.3    1 LIG      -0.65000
      3 H1        -71.1009  -16.9996  -54.9885 H      1 LIG       0.09000
      4 H2        -72.1994  -17.4947  -56.3138 H      1 LIG       0.09000
      5 H3        -72.7723  -17.5030  -54.6250 H      1 LIG       0.09000
      6 H4        -73.4918  -15.6829  -55.8011 H      1 LIG       0.42000
@<TRIPOS>BOND
      1       1       2 1
      2       1       3 1
      3       1       4 1
      4       1       5 1
      5       2       6 1
@<TRIPOS>ALT_TYPE
CGenFF_4.0_ALT_TYPE_SET
CGenFF_4.0 1 CG331 2 OG311 3 HGA3 4 HGA3 5 HGA3 6 HGP1
@<TRIPOS>MOLECULE
methanol
 6 5 0 0 0
****
USER_CHARGES
INVALID_CHARGES
Pose:  19 Cluster:  19 Fr_nu: 233363 TotEn:    -8.64
@<TRIPOS>ATOM
      1 C1        -58.5646  -17.4627  -22.7674 C.3    1 LIG      -0.04000
      2 O1        -57.2530  -16.9322  -22.7147 O.3    1 LIG      -0.65000
      3 H1        -59.2861  -16.6455  -22.8434 H      1 LIG       0.09000
      4 H2        -58.7574  -18.0504  -21.8664 H      1 LIG       0.09000
      5 H3        -58.6527  -18.1063  -23.6458 H      1 LIG       0.09000
      6 H4        -56.6425  -17.6863  -22.6476 H      1 LIG       0.42000
@<TRIPOS>BOND
      1       1       2 1
      2       1       3 1
      3       1       4 1
      4       1       5 1
      5       2       6 1
@<TRIPOS>ALT_TYPE
CGenFF_4.0_ALT_TYPE_SET
CGenFF_4.0 1 CG331 2 OG311 3 HGA3 4 HGA3 5 HGA3 6 HGP1
@<TRIPOS>MOLECULE
methanol
 6 5 0 0 0
****
USER_CHARGES
INVALID_CHARGES
Pose:  20 Cluster:  20 Fr_nu: 4300965 TotEn:    -8.64
@<TRIPOS>ATOM
      1 C1        -70.8870    3.7722  -32.8463 C.3    1 LIG      -0.04000
      2 O1        -69.9178    3.8674  -33.8739 O.3    1 LIG      -0.65000
      3 H1        -71.8830    3.9276  -33.2683 H      1 LIG       0.09000
      4 H2        -70.6827    4.5248  -32.0805 H      1 LIG       0.09000
      5 H3        -70.8345    2.7767  -32.3992 H      1 LIG       0.09000
      6 H4        -69.0490    3.7243  -33.4610 H      1 LIG       0.42000
@<TRIPOS>BOND
      1       1       2 1
      2       1       3 1
      3       1       4 1
      4       1       5 1
      5       2       6 1
@<TRIPOS>ALT_TYPE
CGenFF_4.0_ALT_TYPE_SET
CGenFF_4.0 1 CG331 2 OG311 3 HGA3 4 HGA3 5 HGA3 6 HGP1
@<TRIPOS>MOLECULE
methanol
 6 5 0 0 0
****
USER_CHARGES
INVALID_CHARGES
Pose:  21 Cluster:  21 Fr_nu: 1224961 TotEn:    -8.62
@<TRIPOS>ATOM
      1 C1        -69.2588   -8.4545  -46.5200 C.3    1 LIG      -0.04000
      2 O1        -69.2612   -9.8655  -46.4038 O.3    1 LIG      -0.65000
      3 H1        -68.6433   -8.0239  -45.7263 H      1 LIG       0.09000
      4 H2        -70.2829   -8.0801  -46.4452 H      1 LIG       0.09000
      5 H3        -68.8420   -8.1785  -47.4915 H      1 LIG       0.09000
      6 H4        -69.8167  -10.2104  -47.1237 H      1 LIG       0.42000
@<TRIPOS>BOND
      1       1       2 1
      2       1       3 1
      3       1       4 1
      4       1       5 1
      5       2       6 1
@<TRIPOS>ALT_TYPE
CGenFF_4.0_ALT_TYPE_SET
CGenFF_4.0 1 CG331 2 OG311 3 HGA3 4 HGA3 5 HGA3 6 HGP1
@<TRIPOS>MOLECULE
methanol
 6 5 0 0 0
****
USER_CHARGES
INVALID_CHARGES
Pose:  22 Cluster:  22 Fr_nu: 9671546 TotEn:    -8.62
@<TRIPOS>ATOM
      1 C1        -51.0120    2.3933  -33.5539 C.3    1 LIG      -0.04000
      2 O1        -51.4410    1.2439  -34.2605 O.3    1 LIG      -0.65000
      3 H1        -51.4154    3.2885  -34.0336 H      1 LIG       0.09000
      4 H2        -49.9197    2.4314  -33.5473 H      1 LIG       0.09000
      5 H3        -51.3789    2.3366  -32.5264 H      1 LIG       0.09000
      6 H4        -51.0635    0.4717  -33.8057 H      1 LIG       0.42000
@<TRIPOS>BOND
      1       1       2 1
      2       1       3 1
      3       1       4 1
      4       1       5 1
      5       2       6 1
@<TRIPOS>ALT_TYPE
CGenFF_4.0_ALT_TYPE_SET
CGenFF_4.0 1 CG331 2 OG311 3 HGA3 4 HGA3 5 HGA3 6 HGP1
@<TRIPOS>MOLECULE
methanol
 6 5 0 0 0
****
USER_CHARGES
INVALID_CHARGES
Pose:  23 Cluster:  23 Fr_nu: 9706783 TotEn:    -8.56
@<TRIPOS>ATOM
      1 C1        -77.1672  -15.7202  -46.2291 C.3    1 LIG      -0.04000
      2 O1        -76.5843  -16.9864  -45.9815 O.3    1 LIG      -0.65000
      3 H1        -78.1440  -15.8538  -46.7004 H      1 LIG       0.09000
      4 H2        -76.5123  -15.1380  -46.8822 H      1 LIG       0.09000
      5 H3        -77.2923  -15.1946  -45.2795 H      1 LIG       0.09000
      6 H4        -75.7207  -16.8265  -45.5638 H      1 LIG       0.42000
@<TRIPOS>BOND
      1       1       2 1
      2       1       3 1
      3       1       4 1
      4       1       5 1
      5       2       6 1
@<TRIPOS>ALT_TYPE
CGenFF_4.0_ALT_TYPE_SET
CGenFF_4.0 1 CG331 2 OG311 3 HGA3 4 HGA3 5 HGA3 6 HGP1
@<TRIPOS>MOLECULE
methanol
 6 5 0 0 0
****
USER_CHARGES
INVALID_CHARGES
Pose:  24 Cluster:  24 Fr_nu: 338622 TotEn:    -8.56
@<TRIPOS>ATOM
      1 C1        -57.5020    1.0220  -43.7618 C.3    1 LIG      -0.04000
      2 O1        -57.5119    0.2772  -42.5578 O.3    1 LIG      -0.65000
      3 H1        -58.5125    1.0595  -44.1762 H      1 LIG       0.09000
      4 H2        -56.8210    0.5525  -44.4762 H      1 LIG       0.09000
      5 H3        -57.1601    2.0375  -43.5488 H      1 LIG       0.09000
      6 H4        -56.5995    0.2664  -42.2213 H      1 LIG       0.42000
@<TRIPOS>BOND
      1       1       2 1
      2       1       3 1
      3       1       4 1
      4       1       5 1
      5       2       6 1
@<TRIPOS>ALT_TYPE
CGenFF_4.0_ALT_TYPE_SET
CGenFF_4.0 1 CG331 2 OG311 3 HGA3 4 HGA3 5 HGA3 6 HGP1
@<TRIPOS>MOLECULE
methanol
 6 5 0 0 0
****
USER_CHARGES
INVALID_CHARGES
Pose:  25 Cluster:  25 Fr_nu: 2002795 TotEn:    -8.42
@<TRIPOS>ATOM
      1 C1        -65.3170    3.4437  -45.0064 C.3    1 LIG      -0.04000
      2 O1        -65.0153    2.9905  -43.6995 O.3    1 LIG      -0.65000
      3 H1        -66.2801    3.9601  -45.0006 H      1 LIG       0.09000
      4 H2        -65.3527    2.5913  -45.6895 H      1 LIG       0.09000
      5 H3        -64.5369    4.1362  -45.3314 H      1 LIG       0.09000
      6 H4        -64.1555    2.5384  -43.7454 H      1 LIG       0.42000
@<TRIPOS>BOND
      1       1       2 1
      2       1       3 1
      3       1       4 1
      4       1       5 1
      5       2       6 1
@<TRIPOS>ALT_TYPE
CGenFF_4.0_ALT_TYPE_SET
CGenFF_4.0 1 CG331 2 OG311 3 HGA3 4 HGA3 5 HGA3 6 HGP1
@<TRIPOS>MOLECULE
methanol
 6 5 0 0 0
****
USER_CHARGES
INVALID_CHARGES
Pose:  26 Cluster:  26 Fr_nu: 514938 TotEn:    -8.42
@<TRIPOS>ATOM
      1 C1        -69.9074   -6.9989  -45.5108 C.3    1 LIG      -0.04000
      2 O1        -69.8821   -5.8015  -44.7558 O.3    1 LIG      -0.65000
      3 H1        -69.6673   -6.7780  -46.5538 H      1 LIG       0.09000
      4 H2        -70.8993   -7.4529  -45.4425 H      1 LIG       0.09000
      5 H3        -69.1639   -7.6898  -45.1066 H      1 LIG       0.09000
      6 H4        -70.0997   -6.0380  -43.8380 H      1 LIG       0.42000
@<TRIPOS>BOND
      1       1       2 1
      2       1       3 1
      3       1       4 1
      4       1       5 1
      5       2       6 1
@<TRIPOS>ALT_TYPE
CGenFF_4.0_ALT_TYPE_SET
CGenFF_4.0 1 CG331 2 OG311 3 HGA3 4 HGA3 5 HGA3 6 HGP1
@<TRIPOS>MOLECULE
methanol
 6 5 0 0 0
****
USER_CHARGES
INVALID_CHARGES
Pose:  27 Cluster:  27 Fr_nu: 232948 TotEn:    -8.23
@<TRIPOS>ATOM
      1 C1        -57.8906  -17.1965  -22.6547 C.3    1 LIG      -0.04000
      2 O1        -58.8958  -17.8632  -23.3960 O.3    1 LIG      -0.65000
      3 H1        -57.4802  -16.3774  -23.2505 H      1 LIG       0.09000
      4 H2        -57.0991  -17.9038  -22.3942 H      1 LIG       0.09000
      5 H3        -58.3318  -16.7933  -21.7402 H      1 LIG       0.09000
      6 H4        -59.2349  -18.5818  -22.8353 H      1 LIG       0.42000
@<TRIPOS>BOND
      1       1       2 1
      2       1       3 1
      3       1       4 1
      4       1       5 1
      5       2       6 1
@<TRIPOS>ALT_TYPE
CGenFF_4.0_ALT_TYPE_SET
CGenFF_4.0 1 CG331 2 OG311 3 HGA3 4 HGA3 5 HGA3 6 HGP1
@<TRIPOS>MOLECULE
methanol
 6 5 0 0 0
****
USER_CHARGES
INVALID_CHARGES
Pose:  28 Cluster:  28 Fr_nu: 514645 TotEn:    -8.23
@<TRIPOS>ATOM
      1 C1        -70.1387   -7.2206  -45.2621 C.3    1 LIG      -0.04000
      2 O1        -70.9132   -7.3365  -44.0827 O.3    1 LIG      -0.65000
      3 H1        -70.6603   -7.7058  -46.0907 H      1 LIG       0.09000
      4 H2        -69.1639   -7.6898  -45.1066 H      1 LIG       0.09000
      5 H3        -69.9987   -6.1619  -45.4928 H      1 LIG       0.09000
      6 H4        -70.4183   -6.8951  -43.3715 H      1 LIG       0.42000
@<TRIPOS>BOND
      1       1       2 1
      2       1       3 1
      3       1       4 1
      4       1       5 1
      5       2       6 1
@<TRIPOS>ALT_TYPE
CGenFF_4.0_ALT_TYPE_SET
CGenFF_4.0 1 CG331 2 OG311 3 HGA3 4 HGA3 5 HGA3 6 HGP1
@<TRIPOS>MOLECULE
methanol
 6 5 0 0 0
****
USER_CHARGES
INVALID_CHARGES
Pose:  29 Cluster:  29 Fr_nu: 199935 TotEn:    -8.18
@<TRIPOS>ATOM
      1 C1        -68.4455   -7.2430  -49.2161 C.3    1 LIG      -0.04000
      2 O1        -67.9575   -7.6525  -50.4805 O.3    1 LIG      -0.65000
      3 H1        -68.6794   -8.1234  -48.6124 H      1 LIG       0.09000
      4 H2        -69.3417   -6.6320  -49.3509 H      1 LIG       0.09000
      5 H3        -67.6766   -6.6525  -48.7125 H      1 LIG       0.09000
      6 H4        -67.7616   -6.8452  -50.9861 H      1 LIG       0.42000
@<TRIPOS>BOND
      1       1       2 1
      2       1       3 1
      3       1       4 1
      4       1       5 1
      5       2       6 1
@<TRIPOS>ALT_TYPE
CGenFF_4.0_ALT_TYPE_SET
CGenFF_4.0 1 CG331 2 OG311 3 HGA3 4 HGA3 5 HGA3 6 HGP1
@<TRIPOS>MOLECULE
methanol
 6 5 0 0 0
****
USER_CHARGES
INVALID_CHARGES
Pose:  30 Cluster:  30 Fr_nu: 354312 TotEn:    -8.10
@<TRIPOS>ATOM
      1 C1        -72.8143    2.1680  -48.8666 C.3    1 LIG      -0.04000
      2 O1        -71.6093    2.1233  -49.6085 O.3    1 LIG      -0.65000
      3 H1        -73.5402    2.7977  -49.3869 H      1 LIG       0.09000
      4 H2        -72.6150    2.5705  -47.8702 H      1 LIG       0.09000
      5 H3        -73.2133    1.1551  -48.7752 H      1 LIG       0.09000
      6 H4        -70.9915    1.5565  -49.1158 H      1 LIG       0.42000
@<TRIPOS>BOND
      1       1       2 1
      2       1       3 1
      3       1       4 1
      4       1       5 1
      5       2       6 1
@<TRIPOS>ALT_TYPE
CGenFF_4.0_ALT_TYPE_SET
CGenFF_4.0 1 CG331 2 OG311 3 HGA3 4 HGA3 5 HGA3 6 HGP1
@<TRIPOS>MOLECULE
methanol
 6 5 0 0 0
****
USER_CHARGES
INVALID_CHARGES
Pose:  31 Cluster:  31 Fr_nu: 7184544 TotEn:    -7.92
@<TRIPOS>ATOM
      1 C1        -57.1896    1.4898  -42.8380 C.3    1 LIG      -0.04000
      2 O1        -57.3104    0.8999  -41.5567 O.3    1 LIG      -0.65000
      3 H1        -58.0141    2.1892  -42.9972 H      1 LIG       0.09000
      4 H2        -57.2074    0.7091  -43.6027 H      1 LIG       0.09000
      5 H3        -56.2413    2.0295  -42.8930 H      1 LIG       0.09000
      6 H4        -56.5626    0.2869  -41.4529 H      1 LIG       0.42000
@<TRIPOS>BOND
      1       1       2 1
      2       1       3 1
      3       1       4 1
      4       1       5 1
      5       2       6 1
@<TRIPOS>ALT_TYPE
CGenFF_4.0_ALT_TYPE_SET
CGenFF_4.0 1 CG331 2 OG311 3 HGA3 4 HGA3 5 HGA3 6 HGP1
@<TRIPOS>MOLECULE
methanol
 6 5 0 0 0
****
USER_CHARGES
INVALID_CHARGES
Pose:  32 Cluster:  32 Fr_nu: 342290 TotEn:    -7.72
@<TRIPOS>ATOM
      1 C1        -68.3512   -6.7175  -50.0590 C.3    1 LIG      -0.04000
      2 O1        -68.4529   -7.2030  -48.7330 O.3    1 LIG      -0.65000
      3 H1        -67.8919   -7.4801  -50.6928 H      1 LIG       0.09000
      4 H2        -67.7463   -5.8073  -50.0694 H      1 LIG       0.09000
      5 H3        -69.3527   -6.4914  -50.4326 H      1 LIG       0.09000
      6 H4        -68.8643   -6.4996  -48.2021 H      1 LIG       0.42000
@<TRIPOS>BOND
      1       1       2 1
      2       1       3 1
      3       1       4 1
      4       1       5 1
      5       2       6 1
@<TRIPOS>ALT_TYPE
CGenFF_4.0_ALT_TYPE_SET
CGenFF_4.0 1 CG331 2 OG311 3 HGA3 4 HGA3 5 HGA3 6 HGP1
@<TRIPOS>MOLECULE
methanol
 6 5 0 0 0
****
USER_CHARGES
INVALID_CHARGES
Pose:  33 Cluster:  33 Fr_nu: 209940 TotEn:    -7.26
@<TRIPOS>ATOM
      1 C1        -57.8093  -16.6777  -22.0849 C.3    1 LIG      -0.04000
      2 O1        -57.9076  -17.2029  -23.3960 O.3    1 LIG      -0.65000
      3 H1        -57.8568  -15.5866  -22.1242 H      1 LIG       0.09000
      4 H2        -56.8660  -16.9958  -21.6338 H      1 LIG       0.09000
      5 H3        -58.6424  -17.0551  -21.4874 H      1 LIG       0.09000
      6 H4        -57.8616  -18.1713  -23.3198 H      1 LIG       0.42000
@<TRIPOS>BOND
      1       1       2 1
      2       1       3 1
      3       1       4 1
      4       1       5 1
      5       2       6 1
@<TRIPOS>ALT_TYPE
CGenFF_4.0_ALT_TYPE_SET
CGenFF_4.0 1 CG331 2 OG311 3 HGA3 4 HGA3 5 HGA3 6 HGP1
@<TRIPOS>MOLECULE
methanol
 6 5 0 0 0
****
USER_CHARGES
INVALID_CHARGES
Pose:  34 Cluster:  34 Fr_nu: 265523 TotEn:    -7.06
@<TRIPOS>ATOM
      1 C1        -63.9958  -21.7759  -26.6362 C.3    1 LIG      -0.04000
      2 O1        -63.8648  -21.3725  -27.9870 O.3    1 LIG      -0.65000
      3 H1        -64.5848  -21.0354  -26.0896 H      1 LIG       0.09000
      4 H2        -63.0046  -21.8730  -26.1862 H      1 LIG       0.09000
      5 H3        -64.5058  -22.7415  -26.6015 H      1 LIG       0.09000
      6 H4        -63.3371  -22.0534  -28.4384 H      1 LIG       0.42000
@<TRIPOS>BOND
      1       1       2 1
      2       1       3 1
      3       1       4 1
      4       1       5 1
      5       2       6 1
@<TRIPOS>ALT_TYPE
CGenFF_4.0_ALT_TYPE_SET
CGenFF_4.0 1 CG331 2 OG311 3 HGA3 4 HGA3 5 HGA3 6 HGP1
@<TRIPOS>MOLECULE
methanol
 6 5 0 0 0
****
USER_CHARGES
INVALID_CHARGES
Pose:  35 Cluster:  35 Fr_nu: 8598787 TotEn:    -6.78
@<TRIPOS>ATOM
      1 C1        -78.8133  -15.5697  -43.5240 C.3    1 LIG      -0.04000
      2 O1        -79.5400  -16.0226  -44.6514 O.3    1 LIG      -0.65000
      3 H1        -77.8167  -16.0181  -43.5277 H      1 LIG       0.09000
      4 H2        -79.3457  -15.8470  -42.6107 H      1 LIG       0.09000
      5 H3        -78.7212  -14.4822  -43.5739 H      1 LIG       0.09000
      6 H4        -80.4169  -15.6039  -44.6130 H      1 LIG       0.42000
@<TRIPOS>BOND
      1       1       2 1
      2       1       3 1
      3       1       4 1
      4       1       5 1
      5       2       6 1
@<TRIPOS>ALT_TYPE
CGenFF_4.0_ALT_TYPE_SET
CGenFF_4.0 1 CG331 2 OG311 3 HGA3 4 HGA3 5 HGA3 6 HGP1
@<TRIPOS>MOLECULE
methanol
 6 5 0 0 0
****
USER_CHARGES
INVALID_CHARGES
Pose:  36 Cluster:  36 Fr_nu: 7885750 TotEn:    -6.58
@<TRIPOS>ATOM
      1 C1        -62.1529    2.4237  -24.9175 C.3    1 LIG      -0.04000
      2 O1        -61.1869    2.6858  -23.9162 O.3    1 LIG      -0.65000
      3 H1        -62.8240    1.6306  -24.5787 H      1 LIG       0.09000
      4 H2        -61.6503    2.1212  -25.8397 H      1 LIG       0.09000
      5 H3        -62.7304    3.3328  -25.1009 H      1 LIG       0.09000
      6 H4        -60.6112    3.3935  -24.2531 H      1 LIG       0.42000
@<TRIPOS>BOND
      1       1       2 1
      2       1       3 1
      3       1       4 1
      4       1       5 1
      5       2       6 1
@<TRIPOS>ALT_TYPE
CGenFF_4.0_ALT_TYPE_SET
CGenFF_4.0 1 CG331 2 OG311 3 HGA3 4 HGA3 5 HGA3 6 HGP1
@<TRIPOS>MOLECULE
methanol
 6 5 0 0 0
****
USER_CHARGES
INVALID_CHARGES
Pose:  37 Cluster:  37 Fr_nu: 7784765 TotEn:    -4.86
@<TRIPOS>ATOM
      1 C1        -63.8464   -9.5806  -10.5204 C.3    1 LIG      -0.04000
      2 O1        -64.2247   -8.3789  -11.1663 O.3    1 LIG      -0.65000
      3 H1        -64.2187  -10.4348  -11.0912 H      1 LIG       0.09000
      4 H2        -64.2594   -9.5971   -9.5086 H      1 LIG       0.09000
      5 H3        -62.7561   -9.6278  -10.4677 H      1 LIG       0.09000
      6 H4        -63.8769   -7.6452  -10.6310 H      1 LIG       0.42000
@<TRIPOS>BOND
      1       1       2 1
      2       1       3 1
      3       1       4 1
      4       1       5 1
      5       2       6 1
@<TRIPOS>ALT_TYPE
CGenFF_4.0_ALT_TYPE_SET
CGenFF_4.0 1 CG331 2 OG311 3 HGA3 4 HGA3 5 HGA3 6 HGP1
@<TRIPOS>MOLECULE
methanol
 6 5 0 0 0
****
USER_CHARGES
INVALID_CHARGES
Pose:  38 Cluster:  38 Fr_nu: 1563616 TotEn:    -4.29
@<TRIPOS>ATOM
      1 C1        -79.9982  -11.6438  -41.0477 C.3    1 LIG      -0.04000
      2 O1        -79.2357  -12.4519  -40.1701 O.3    1 LIG      -0.65000
      3 H1        -81.0140  -11.5400  -40.6586 H      1 LIG       0.09000
      4 H2        -80.0217  -12.1029  -42.0393 H      1 LIG       0.09000
      5 H3        -79.5340  -10.6572  -41.1160 H      1 LIG       0.09000
      6 H4        -78.3426  -12.5206  -40.5487 H      1 LIG       0.42000
@<TRIPOS>BOND
      1       1       2 1
      2       1       3 1
      3       1       4 1
      4       1       5 1
      5       2       6 1
@<TRIPOS>ALT_TYPE
CGenFF_4.0_ALT_TYPE_SET
CGenFF_4.0 1 CG331 2 OG311 3 HGA3 4 HGA3 5 HGA3 6 HGP1
@<TRIPOS>MOLECULE
methanol
 6 5 0 0 0
****
USER_CHARGES
INVALID_CHARGES
Pose:  39 Cluster:  39 Fr_nu: 9040732 TotEn:    -2.83
@<TRIPOS>ATOM
      1 C1        -77.7828  -16.1956  -43.6941 C.3    1 LIG      -0.04000
      2 O1        -77.0928  -17.0885  -44.5491 O.3    1 LIG      -0.65000
      3 H1        -78.7246  -16.6493  -43.3758 H      1 LIG       0.09000
      4 H2        -77.9777  -15.2597  -44.2239 H      1 LIG       0.09000
      5 H3        -77.1636  -15.9934  -42.8170 H      1 LIG       0.09000
      6 H4        -76.2643  -16.6512  -44.8100 H      1 LIG       0.42000
@<TRIPOS>BOND
      1       1       2 1
      2       1       3 1
      3       1       4 1
      4       1       5 1
      5       2       6 1
@<TRIPOS>ALT_TYPE
CGenFF_4.0_ALT_TYPE_SET
CGenFF_4.0 1 CG331 2 OG311 3 HGA3 4 HGA3 5 HGA3 6 HGP1
@<TRIPOS>MOLECULE
methanol
 6 5 0 0 0
****
USER_CHARGES
INVALID_CHARGES
Pose:  40 Cluster:  40 Fr_nu: 9736243 TotEn:    -2.58
@<TRIPOS>ATOM
      1 C1        -45.1840    4.9035  -23.7583 C.3    1 LIG      -0.04000
      2 O1        -46.3365    5.6625  -23.4421 O.3    1 LIG      -0.65000
      3 H1        -45.4075    4.2290  -24.5885 H      1 LIG       0.09000
      4 H2        -44.8730    4.3291  -22.8820 H      1 LIG       0.09000
      5 H3        -44.3799    5.5830  -24.0503 H      1 LIG       0.09000
      6 H4        -46.0990    6.2476  -22.7025 H      1 LIG       0.42000
@<TRIPOS>BOND
      1       1       2 1
      2       1       3 1
      3       1       4 1
      4       1       5 1
      5       2       6 1
@<TRIPOS>ALT_TYPE
CGenFF_4.0_ALT_TYPE_SET
CGenFF_4.0 1 CG331 2 OG311 3 HGA3 4 HGA3 5 HGA3 6 HGP1
@<TRIPOS>MOLECULE
methanol
 6 5 0 0 0
****
USER_CHARGES
INVALID_CHARGES
Pose:  41 Cluster:  41 Fr_nu: 4666816 TotEn:    -1.07
@<TRIPOS>ATOM
      1 C1        -62.0865    0.7352  -24.4373 C.3    1 LIG      -0.04000
      2 O1        -61.0458    1.6920  -24.5140 O.3    1 LIG      -0.65000
      3 H1        -61.6879   -0.2081  -24.0561 H      1 LIG       0.09000
      4 H2        -62.5190    0.5856  -25.4299 H      1 LIG       0.09000
      5 H3        -62.8584    1.1033  -23.7574 H      1 LIG       0.09000
      6 H4        -61.4379    2.5137  -24.8558 H      1 LIG       0.42000
@<TRIPOS>BOND
      1       1       2 1
      2       1       3 1
      3       1       4 1
      4       1       5 1
      5       2       6 1
@<TRIPOS>ALT_TYPE
CGenFF_4.0_ALT_TYPE_SET
CGenFF_4.0 1 CG331 2 OG311 3 HGA3 4 HGA3 5 HGA3 6 HGP1
@<TRIPOS>MOLECULE
furan
 9 9 0 0 0
****
USER_CHARGES
INVALID_CHARGES
Pose:   1 Cluster:   1 Fr_nu: 191088 TotEn:    -9.64
@<TRIPOS>ATOM
      1 C1        -69.5070   -6.4740  -45.3068 C.2    1 LIG      -0.26000
      2 C2        -69.5070   -7.2030  -46.5200 C.2    1 LIG      -0.26000
      3 C3        -70.2837   -7.1937  -44.4288 C.2    1 LIG       0.09300
      4 C4        -70.2836   -8.3162  -46.2968 C.2    1 LIG       0.09300
      5 O1        -70.7607   -8.3180  -45.0245 O.3    1 LIG      -0.29200
      6 H1        -69.0043   -5.5407  -45.0986 H      1 LIG       0.17500
      7 H2        -69.0037   -6.9489  -47.4417 H      1 LIG       0.17500
      8 H3        -70.5777   -7.0493  -43.3993 H      1 LIG       0.13800
      9 H4        -70.5781   -9.1569  -46.9079 H      1 LIG       0.13800
@<TRIPOS>BOND
      1       1       2 1
      2       1       3 2
      3       2       4 2
      4       3       5 1
      5       4       5 1
      6       1       6 1
      7       2       7 1
      8       3       8 1
      9       4       9 1
@<TRIPOS>ALT_TYPE
CGenFF_4.0_ALT_TYPE_SET
CGenFF_4.0 1 CG2R51 2 CG2R51 3 CG2R51 4 CG2R51 5 OG2R50 6 HGR51 7 HGR51 8 HGR52 9 HGR52
@<TRIPOS>MOLECULE
furan
 9 9 0 0 0
****
USER_CHARGES
INVALID_CHARGES
Pose:   2 Cluster:   2 Fr_nu:    656 TotEn:    -9.47
@<TRIPOS>ATOM
      1 C1        -70.8249   -7.3561  -46.6846 C.2    1 LIG      -0.26000
      2 C2        -70.4932   -7.0437  -45.3446 C.2    1 LIG      -0.26000
      3 C3        -69.7428   -6.9769  -47.4443 C.2    1 LIG       0.09300
      4 C4        -69.2320   -6.4960  -45.3810 C.2    1 LIG       0.09300
      5 O1        -68.7675   -6.4518  -46.6572 O.3    1 LIG      -0.29200
      6 H1        -71.7386   -7.8014  -47.0509 H      1 LIG       0.17500
      7 H2        -71.0978   -7.1986  -44.4626 H      1 LIG       0.17500
      8 H3        -69.5217   -7.0131  -48.5011 H      1 LIG       0.13800
      9 H4        -68.5630   -6.1092  -44.6261 H      1 LIG       0.13800
@<TRIPOS>BOND
      1       1       2 1
      2       1       3 2
      3       2       4 2
      4       3       5 1
      5       4       5 1
      6       1       6 1
      7       2       7 1
      8       3       8 1
      9       4       9 1
@<TRIPOS>ALT_TYPE
CGenFF_4.0_ALT_TYPE_SET
CGenFF_4.0 1 CG2R51 2 CG2R51 3 CG2R51 4 CG2R51 5 OG2R50 6 HGR51 7 HGR51 8 HGR52 9 HGR52
@<TRIPOS>MOLECULE
furan
 9 9 0 0 0
****
USER_CHARGES
INVALID_CHARGES
Pose:   3 Cluster:   3 Fr_nu: 798106 TotEn:    -9.47
@<TRIPOS>ATOM
      1 C1        -70.1714   -7.3344  -45.2221 C.2    1 LIG      -0.26000
      2 C2        -70.2109   -8.5426  -45.9583 C.2    1 LIG      -0.26000
      3 C3        -70.5067   -7.6638  -43.9294 C.2    1 LIG       0.09300
      4 C4        -70.5673   -9.5241  -45.0630 C.2    1 LIG       0.09300
      5 O1        -70.7494   -8.9966  -43.8239 O.3    1 LIG      -0.29200
      6 H1        -69.9294   -6.3471  -45.5880 H      1 LIG       0.17500
      7 H2        -70.0050   -8.6807  -47.0099 H      1 LIG       0.17500
      8 H3        -70.6104   -7.0961  -43.0161 H      1 LIG       0.13800
      9 H4        -70.7250  -10.5896  -45.1454 H      1 LIG       0.13800
@<TRIPOS>BOND
      1       1       2 1
      2       1       3 2
      3       2       4 2
      4       3       5 1
      5       4       5 1
      6       1       6 1
      7       2       7 1
      8       3       8 1
      9       4       9 1
@<TRIPOS>ALT_TYPE
CGenFF_4.0_ALT_TYPE_SET
CGenFF_4.0 1 CG2R51 2 CG2R51 3 CG2R51 4 CG2R51 5 OG2R50 6 HGR51 7 HGR51 8 HGR52 9 HGR52
@<TRIPOS>MOLECULE
furan
 9 9 0 0 0
****
USER_CHARGES
INVALID_CHARGES
Pose:   4 Cluster:   4 Fr_nu: 870588 TotEn:    -9.46
@<TRIPOS>ATOM
      1 C1        -80.3135   -8.3656  -29.9958 C.2    1 LIG      -0.26000
      2 C2        -81.4294   -8.4629  -30.8610 C.2    1 LIG      -0.26000
      3 C3        -79.2046   -8.6018  -30.7745 C.2    1 LIG       0.09300
      4 C4        -80.9228   -8.7515  -32.1068 C.2    1 LIG       0.09300
      5 O1        -79.5673   -8.8378  -32.0626 O.3    1 LIG      -0.29200
      6 H1        -80.3171   -8.1507  -28.9369 H      1 LIG       0.17500
      7 H2        -82.4724   -8.3380  -30.6082 H      1 LIG       0.17500
      8 H3        -78.1435   -8.6346  -30.5742 H      1 LIG       0.13800
      9 H4        -81.3705   -8.9166  -33.0760 H      1 LIG       0.13800
@<TRIPOS>BOND
      1       1       2 1
      2       1       3 2
      3       2       4 2
      4       3       5 1
      5       4       5 1
      6       1       6 1
      7       2       7 1
      8       3       8 1
      9       4       9 1
@<TRIPOS>ALT_TYPE
CGenFF_4.0_ALT_TYPE_SET
CGenFF_4.0 1 CG2R51 2 CG2R51 3 CG2R51 4 CG2R51 5 OG2R50 6 HGR51 7 HGR51 8 HGR52 9 HGR52
@<TRIPOS>MOLECULE
furan
 9 9 0 0 0
****
USER_CHARGES
INVALID_CHARGES
Pose:   5 Cluster:   5 Fr_nu: 449451 TotEn:    -9.42
@<TRIPOS>ATOM
      1 C1        -69.4702   -6.5414  -45.8977 C.2    1 LIG      -0.26000
      2 C2        -69.0447   -7.1899  -47.0816 C.2    1 LIG      -0.26000
      3 C3        -69.5919   -7.5264  -44.9453 C.2    1 LIG       0.09300
      4 C4        -68.9366   -8.5249  -46.7682 C.2    1 LIG       0.09300
      5 O1        -69.2684   -8.7383  -45.4678 O.3    1 LIG      -0.29200
      6 H1        -69.6645   -5.4881  -45.7564 H      1 LIG       0.17500
      7 H2        -68.8419   -6.7404  -48.0429 H      1 LIG       0.17500
      8 H3        -69.8812   -7.5282  -43.9044 H      1 LIG       0.13800
      9 H4        -68.6512   -9.4035  -47.3282 H      1 LIG       0.13800
@<TRIPOS>BOND
      1       1       2 1
      2       1       3 2
      3       2       4 2
      4       3       5 1
      5       4       5 1
      6       1       6 1
      7       2       7 1
      8       3       8 1
      9       4       9 1
@<TRIPOS>ALT_TYPE
CGenFF_4.0_ALT_TYPE_SET
CGenFF_4.0 1 CG2R51 2 CG2R51 3 CG2R51 4 CG2R51 5 OG2R50 6 HGR51 7 HGR51 8 HGR52 9 HGR52
@<TRIPOS>MOLECULE
furan
 9 9 0 0 0
****
USER_CHARGES
INVALID_CHARGES
Pose:   6 Cluster:   6 Fr_nu:    975 TotEn:    -9.34
@<TRIPOS>ATOM
      1 C1        -69.6231   -7.9004  -46.5583 C.2    1 LIG      -0.26000
      2 C2        -70.5140   -7.9296  -45.4589 C.2    1 LIG      -0.26000
      3 C3        -68.8451   -6.7786  -46.3897 C.2    1 LIG       0.09300
      4 C4        -70.2168   -6.8237  -44.6968 C.2    1 LIG       0.09300
      5 O1        -69.2006   -6.1169  -45.2574 O.3    1 LIG      -0.29200
      6 H1        -69.5567   -8.6080  -47.3720 H      1 LIG       0.17500
      7 H2        -71.2771   -8.6649  -45.2482 H      1 LIG       0.17500
      8 H3        -68.0381   -6.3365  -46.9557 H      1 LIG       0.13800
      9 H4        -70.6149   -6.4209  -43.7769 H      1 LIG       0.13800
@<TRIPOS>BOND
      1       1       2 1
      2       1       3 2
      3       2       4 2
      4       3       5 1
      5       4       5 1
      6       1       6 1
      7       2       7 1
      8       3       8 1
      9       4       9 1
@<TRIPOS>ALT_TYPE
CGenFF_4.0_ALT_TYPE_SET
CGenFF_4.0 1 CG2R51 2 CG2R51 3 CG2R51 4 CG2R51 5 OG2R50 6 HGR51 7 HGR51 8 HGR52 9 HGR52
@<TRIPOS>MOLECULE
furan
 9 9 0 0 0
****
USER_CHARGES
INVALID_CHARGES
Pose:   7 Cluster:   7 Fr_nu: 562114 TotEn:    -9.21
@<TRIPOS>ATOM
      1 C1        -69.9557   -6.7150  -45.1793 C.2    1 LIG      -0.26000
      2 C2        -70.5555   -6.6932  -46.4611 C.2    1 LIG      -0.26000
      3 C3        -70.8258   -7.3985  -44.3621 C.2    1 LIG       0.09300
      4 C4        -71.7492   -7.3649  -46.3359 C.2    1 LIG       0.09300
      5 O1        -71.9215   -7.7981  -45.0594 O.3    1 LIG      -0.29200
      6 H1        -69.0081   -6.2859  -44.8875 H      1 LIG       0.17500
      7 H2        -70.1662   -6.2442  -47.3635 H      1 LIG       0.17500
      8 H3        -70.8117   -7.6714  -43.3169 H      1 LIG       0.13800
      9 H4        -72.5462   -7.6076  -47.0236 H      1 LIG       0.13800
@<TRIPOS>BOND
      1       1       2 1
      2       1       3 2
      3       2       4 2
      4       3       5 1
      5       4       5 1
      6       1       6 1
      7       2       7 1
      8       3       8 1
      9       4       9 1
@<TRIPOS>ALT_TYPE
CGenFF_4.0_ALT_TYPE_SET
CGenFF_4.0 1 CG2R51 2 CG2R51 3 CG2R51 4 CG2R51 5 OG2R50 6 HGR51 7 HGR51 8 HGR52 9 HGR52
@<TRIPOS>MOLECULE
furan
 9 9 0 0 0
****
USER_CHARGES
INVALID_CHARGES
Pose:   8 Cluster:   8 Fr_nu:  21134 TotEn:    -9.17
@<TRIPOS>ATOM
      1 C1        -79.4809   -7.9027  -30.3539 C.2    1 LIG      -0.26000
      2 C2        -80.6508   -8.2270  -31.0815 C.2    1 LIG      -0.26000
      3 C3        -78.6676   -9.0097  -30.4253 C.2    1 LIG       0.09300
      4 C4        -80.4690   -9.5090  -31.5457 C.2    1 LIG       0.09300
      5 O1        -79.2625   -9.9932  -31.1500 O.3    1 LIG      -0.29200
      6 H1        -79.2586   -6.9781  -29.8412 H      1 LIG       0.17500
      7 H2        -81.5180   -7.6041  -31.2471 H      1 LIG       0.17500
      8 H3        -77.6874   -9.2436  -30.0359 H      1 LIG       0.13800
      9 H4        -81.0709  -10.1815  -32.1394 H      1 LIG       0.13800
@<TRIPOS>BOND
      1       1       2 1
      2       1       3 2
      3       2       4 2
      4       3       5 1
      5       4       5 1
      6       1       6 1
      7       2       7 1
      8       3       8 1
      9       4       9 1
@<TRIPOS>ALT_TYPE
CGenFF_4.0_ALT_TYPE_SET
CGenFF_4.0 1 CG2R51 2 CG2R51 3 CG2R51 4 CG2R51 5 OG2R50 6 HGR51 7 HGR51 8 HGR52 9 HGR52
@<TRIPOS>MOLECULE
furan
 9 9 0 0 0
****
USER_CHARGES
INVALID_CHARGES
Pose:   9 Cluster:   9 Fr_nu: 806290 TotEn:    -8.77
@<TRIPOS>ATOM
      1 C1        -71.1097   -7.3519  -45.1626 C.2    1 LIG      -0.26000
      2 C2        -70.8944   -7.4915  -46.5545 C.2    1 LIG      -0.26000
      3 C3        -69.8741   -7.4749  -44.5708 C.2    1 LIG       0.09300
      4 C4        -69.5426   -7.6896  -46.7140 C.2    1 LIG       0.09300
      5 O1        -68.9135   -7.6808  -45.5095 O.3    1 LIG      -0.29200
      6 H1        -72.0481   -7.1834  -44.6543 H      1 LIG       0.17500
      7 H2        -71.6322   -7.4523  -47.3429 H      1 LIG       0.17500
      8 H3        -69.5284   -7.4405  -43.5479 H      1 LIG       0.13800
      9 H4        -68.9061   -7.8446  -47.5729 H      1 LIG       0.13800
@<TRIPOS>BOND
      1       1       2 1
      2       1       3 2
      3       2       4 2
      4       3       5 1
      5       4       5 1
      6       1       6 1
      7       2       7 1
      8       3       8 1
      9       4       9 1
@<TRIPOS>ALT_TYPE
CGenFF_4.0_ALT_TYPE_SET
CGenFF_4.0 1 CG2R51 2 CG2R51 3 CG2R51 4 CG2R51 5 OG2R50 6 HGR51 7 HGR51 8 HGR52 9 HGR52
@<TRIPOS>MOLECULE
furan
 9 9 0 0 0
****
USER_CHARGES
INVALID_CHARGES
Pose:  10 Cluster:  10 Fr_nu: 787704 TotEn:    -8.75
@<TRIPOS>ATOM
      1 C1        -69.7331   -7.2080  -44.9970 C.2    1 LIG      -0.26000
      2 C2        -70.1449   -8.5579  -45.1030 C.2    1 LIG      -0.26000
      3 C3        -68.9222   -6.9696  -46.0822 C.2    1 LIG       0.09300
      4 C4        -69.5564   -9.0483  -46.2455 C.2    1 LIG       0.09300
      5 O1        -68.8094   -8.0863  -46.8482 O.3    1 LIG      -0.29200
      6 H1        -69.9943   -6.4977  -44.2259 H      1 LIG       0.17500
      7 H2        -70.7902   -9.1050  -44.4309 H      1 LIG       0.17500
      8 H3        -68.3790   -6.1046  -46.4340 H      1 LIG       0.13800
      9 H4        -69.5694  -10.0086  -46.7400 H      1 LIG       0.13800
@<TRIPOS>BOND
      1       1       2 1
      2       1       3 2
      3       2       4 2
      4       3       5 1
      5       4       5 1
      6       1       6 1
      7       2       7 1
      8       3       8 1
      9       4       9 1
@<TRIPOS>ALT_TYPE
CGenFF_4.0_ALT_TYPE_SET
CGenFF_4.0 1 CG2R51 2 CG2R51 3 CG2R51 4 CG2R51 5 OG2R50 6 HGR51 7 HGR51 8 HGR52 9 HGR52
@<TRIPOS>MOLECULE
furan
 9 9 0 0 0
****
USER_CHARGES
INVALID_CHARGES
Pose:  11 Cluster:  11 Fr_nu: 798861 TotEn:    -8.34
@<TRIPOS>ATOM
      1 C1        -70.0373   -7.6916  -44.5479 C.2    1 LIG      -0.26000
      2 C2        -69.6314   -7.9834  -45.8720 C.2    1 LIG      -0.26000
      3 C3        -70.5063   -8.8734  -44.0230 C.2    1 LIG       0.09300
      4 C4        -69.8813   -9.3226  -46.0618 C.2    1 LIG       0.09300
      5 O1        -70.4145   -9.8725  -44.9394 O.3    1 LIG      -0.29200
      6 H1        -69.9939   -6.7391  -44.0398 H      1 LIG       0.17500
      7 H2        -69.2094   -7.3027  -46.5972 H      1 LIG       0.17500
      8 H3        -70.9162   -9.1549  -43.0639 H      1 LIG       0.13800
      9 H4        -69.7430   -9.9983  -46.8933 H      1 LIG       0.13800
@<TRIPOS>BOND
      1       1       2 1
      2       1       3 2
      3       2       4 2
      4       3       5 1
      5       4       5 1
      6       1       6 1
      7       2       7 1
      8       3       8 1
      9       4       9 1
@<TRIPOS>ALT_TYPE
CGenFF_4.0_ALT_TYPE_SET
CGenFF_4.0 1 CG2R51 2 CG2R51 3 CG2R51 4 CG2R51 5 OG2R50 6 HGR51 7 HGR51 8 HGR52 9 HGR52
@<TRIPOS>MOLECULE
furan
 9 9 0 0 0
****
USER_CHARGES
INVALID_CHARGES
Pose:  12 Cluster:  12 Fr_nu:  69198 TotEn:    -8.25
@<TRIPOS>ATOM
      1 C1        -70.5222   -9.6804  -44.3376 C.2    1 LIG      -0.26000
      2 C2        -70.3900   -8.2769  -44.2114 C.2    1 LIG      -0.26000
      3 C3        -70.0544   -9.9968  -45.5918 C.2    1 LIG       0.09300
      4 C4        -69.8507   -7.8358  -45.3974 C.2    1 LIG       0.09300
      5 O1        -69.6431   -8.8781  -46.2442 O.3    1 LIG      -0.29200
      6 H1        -70.9104  -10.3743  -43.6062 H      1 LIG       0.17500
      7 H2        -70.6544   -7.6636  -43.3621 H      1 LIG       0.17500
      8 H3        -69.9517  -10.9221  -46.1400 H      1 LIG       0.13800
      9 H4        -69.5700   -6.8634  -45.7751 H      1 LIG       0.13800
@<TRIPOS>BOND
      1       1       2 1
      2       1       3 2
      3       2       4 2
      4       3       5 1
      5       4       5 1
      6       1       6 1
      7       2       7 1
      8       3       8 1
      9       4       9 1
@<TRIPOS>ALT_TYPE
CGenFF_4.0_ALT_TYPE_SET
CGenFF_4.0 1 CG2R51 2 CG2R51 3 CG2R51 4 CG2R51 5 OG2R50 6 HGR51 7 HGR51 8 HGR52 9 HGR52
@<TRIPOS>MOLECULE
furan
 9 9 0 0 0
****
USER_CHARGES
INVALID_CHARGES
Pose:  13 Cluster:  13 Fr_nu: 1241222 TotEn:    -7.79
@<TRIPOS>ATOM
      1 C1        -70.3134   -8.5315  -44.4950 C.2    1 LIG      -0.26000
      2 C2        -69.5807   -8.6147  -45.7030 C.2    1 LIG      -0.26000
      3 C3        -70.8009   -7.2468  -44.4316 C.2    1 LIG       0.09300
      4 C4        -69.6728   -7.3749  -46.2918 C.2    1 LIG       0.09300
      5 O1        -70.4150   -6.5354  -45.5231 O.3    1 LIG      -0.29200
      6 H1        -70.4666   -9.3102  -43.7619 H      1 LIG       0.17500
      7 H2        -69.0519   -9.4712  -46.0956 H      1 LIG       0.17500
      8 H3        -71.4071   -6.7117  -43.7152 H      1 LIG       0.13800
      9 H4        -69.2876   -6.9522  -47.2083 H      1 LIG       0.13800
@<TRIPOS>BOND
      1       1       2 1
      2       1       3 2
      3       2       4 2
      4       3       5 1
      5       4       5 1
      6       1       6 1
      7       2       7 1
      8       3       8 1
      9       4       9 1
@<TRIPOS>ALT_TYPE
CGenFF_4.0_ALT_TYPE_SET
CGenFF_4.0 1 CG2R51 2 CG2R51 3 CG2R51 4 CG2R51 5 OG2R50 6 HGR51 7 HGR51 8 HGR52 9 HGR52
@<TRIPOS>MOLECULE
furan
 9 9 0 0 0
****
USER_CHARGES
INVALID_CHARGES
Pose:  14 Cluster:  14 Fr_nu:  90810 TotEn:    -7.76
@<TRIPOS>ATOM
      1 C1        -69.1903   -6.5628  -46.6168 C.2    1 LIG      -0.26000
      2 C2        -69.3219   -7.8187  -45.9774 C.2    1 LIG      -0.26000
      3 C3        -68.9707   -6.8329  -47.9476 C.2    1 LIG       0.09300
      4 C4        -69.1736   -8.7666  -46.9631 C.2    1 LIG       0.09300
      5 O1        -68.9592   -8.1739  -48.1670 O.3    1 LIG      -0.29200
      6 H1        -69.2477   -5.5835  -46.1643 H      1 LIG       0.17500
      7 H2        -69.5026   -8.0091  -44.9294 H      1 LIG       0.17500
      8 H3        -68.8129   -6.2151  -48.8197 H      1 LIG       0.13800
      9 H4        -69.1930   -9.8467  -46.9705 H      1 LIG       0.13800
@<TRIPOS>BOND
      1       1       2 1
      2       1       3 2
      3       2       4 2
      4       3       5 1
      5       4       5 1
      6       1       6 1
      7       2       7 1
      8       3       8 1
      9       4       9 1
@<TRIPOS>ALT_TYPE
CGenFF_4.0_ALT_TYPE_SET
CGenFF_4.0 1 CG2R51 2 CG2R51 3 CG2R51 4 CG2R51 5 OG2R50 6 HGR51 7 HGR51 8 HGR52 9 HGR52
@<TRIPOS>MOLECULE
furan
 9 9 0 0 0
****
USER_CHARGES
INVALID_CHARGES
Pose:  15 Cluster:  15 Fr_nu:  17312 TotEn:    -7.67
@<TRIPOS>ATOM
      1 C1        -71.1683   -8.3138  -45.3532 C.2    1 LIG      -0.26000
      2 C2        -70.8418   -7.1223  -44.6626 C.2    1 LIG      -0.26000
      3 C3        -70.3535   -8.3488  -46.4609 C.2    1 LIG       0.09300
      4 C4        -69.8507   -6.5142  -45.3974 C.2    1 LIG       0.09300
      5 O1        -69.5472   -7.2556  -46.4951 O.3    1 LIG      -0.29200
      6 H1        -71.9056   -9.0542  -45.0783 H      1 LIG       0.17500
      7 H2        -71.2746   -6.7531  -43.7441 H      1 LIG       0.17500
      8 H3        -70.2307   -9.0460  -47.2769 H      1 LIG       0.13800
      9 H4        -69.2871   -5.6001  -45.2801 H      1 LIG       0.13800
@<TRIPOS>BOND
      1       1       2 1
      2       1       3 2
      3       2       4 2
      4       3       5 1
      5       4       5 1
      6       1       6 1
      7       2       7 1
      8       3       8 1
      9       4       9 1
@<TRIPOS>ALT_TYPE
CGenFF_4.0_ALT_TYPE_SET
CGenFF_4.0 1 CG2R51 2 CG2R51 3 CG2R51 4 CG2R51 5 OG2R50 6 HGR51 7 HGR51 8 HGR52 9 HGR52
@<TRIPOS>MOLECULE
furan
 9 9 0 0 0
****
USER_CHARGES
INVALID_CHARGES
Pose:  16 Cluster:  16 Fr_nu: 181349 TotEn:    -7.56
@<TRIPOS>ATOM
      1 C1        -62.6214    0.7376  -25.6265 C.2    1 LIG      -0.26000
      2 C2        -62.7451    2.0809  -26.0549 C.2    1 LIG      -0.26000
      3 C3        -61.7146    0.7486  -24.5923 C.2    1 LIG       0.09300
      4 C4        -61.9053    2.8169  -25.2519 C.2    1 LIG       0.09300
      5 O1        -61.2734    2.0122  -24.3576 O.3    1 LIG      -0.29200
      6 H1        -63.1292   -0.1300  -26.0224 H      1 LIG       0.17500
      7 H2        -63.3687    2.4646  -26.8495 H      1 LIG       0.17500
      8 H3        -61.3002   -0.0175  -23.9532 H      1 LIG       0.13800
      9 H4        -61.6577    3.8668  -25.1927 H      1 LIG       0.13800
@<TRIPOS>BOND
      1       1       2 1
      2       1       3 2
      3       2       4 2
      4       3       5 1
      5       4       5 1
      6       1       6 1
      7       2       7 1
      8       3       8 1
      9       4       9 1
@<TRIPOS>ALT_TYPE
CGenFF_4.0_ALT_TYPE_SET
CGenFF_4.0 1 CG2R51 2 CG2R51 3 CG2R51 4 CG2R51 5 OG2R50 6 HGR51 7 HGR51 8 HGR52 9 HGR52
@<TRIPOS>MOLECULE
furan
 9 9 0 0 0
****
USER_CHARGES
INVALID_CHARGES
Pose:  17 Cluster:  17 Fr_nu: 971613 TotEn:    -7.41
@<TRIPOS>ATOM
      1 C1        -76.2174   -2.1982  -32.7029 C.2    1 LIG      -0.26000
      2 C2        -75.3542   -2.5416  -31.6351 C.2    1 LIG      -0.26000
      3 C3        -75.4279   -2.1360  -33.8275 C.2    1 LIG       0.09300
      4 C4        -74.0987   -2.6649  -32.1834 C.2    1 LIG       0.09300
      5 O1        -74.1351   -2.4194  -33.5195 O.3    1 LIG      -0.29200
      6 H1        -77.2818   -2.0180  -32.6583 H      1 LIG       0.17500
      7 H2        -75.6146   -2.6819  -30.5960 H      1 LIG       0.17500
      8 H3        -75.6234   -1.9165  -34.8671 H      1 LIG       0.13800
      9 H4        -73.1271   -2.9089  -31.7791 H      1 LIG       0.13800
@<TRIPOS>BOND
      1       1       2 1
      2       1       3 2
      3       2       4 2
      4       3       5 1
      5       4       5 1
      6       1       6 1
      7       2       7 1
      8       3       8 1
      9       4       9 1
@<TRIPOS>ALT_TYPE
CGenFF_4.0_ALT_TYPE_SET
CGenFF_4.0 1 CG2R51 2 CG2R51 3 CG2R51 4 CG2R51 5 OG2R50 6 HGR51 7 HGR51 8 HGR52 9 HGR52
@<TRIPOS>MOLECULE
furan
 9 9 0 0 0
****
USER_CHARGES
INVALID_CHARGES
Pose:  18 Cluster:  18 Fr_nu:  53573 TotEn:    -7.24
@<TRIPOS>ATOM
      1 C1        -70.2036  -17.0865  -56.1672 C.2    1 LIG      -0.26000
      2 C2        -71.3315  -17.3310  -55.3478 C.2    1 LIG      -0.26000
      3 C3        -70.5052  -15.9675  -56.9082 C.2    1 LIG       0.09300
      4 C4        -72.2418  -16.3440  -55.6463 C.2    1 LIG       0.09300
      5 O1        -71.7457  -15.5087  -56.5965 O.3    1 LIG      -0.29200
      6 H1        -69.2860  -17.6549  -56.2125 H      1 LIG       0.17500
      7 H2        -71.4641  -18.1270  -54.6293 H      1 LIG       0.17500
      8 H3        -69.9725  -15.4018  -57.6587 H      1 LIG       0.13800
      9 H4        -73.2341  -16.1095  -55.2895 H      1 LIG       0.13800
@<TRIPOS>BOND
      1       1       2 1
      2       1       3 2
      3       2       4 2
      4       3       5 1
      5       4       5 1
      6       1       6 1
      7       2       7 1
      8       3       8 1
      9       4       9 1
@<TRIPOS>ALT_TYPE
CGenFF_4.0_ALT_TYPE_SET
CGenFF_4.0 1 CG2R51 2 CG2R51 3 CG2R51 4 CG2R51 5 OG2R50 6 HGR51 7 HGR51 8 HGR52 9 HGR52
@<TRIPOS>MOLECULE
furan
 9 9 0 0 0
****
USER_CHARGES
INVALID_CHARGES
Pose:  19 Cluster:  19 Fr_nu: 156282 TotEn:    -6.91
@<TRIPOS>ATOM
      1 C1        -71.2120  -18.9778  -54.8962 C.2    1 LIG      -0.26000
      2 C2        -72.4191  -18.2428  -54.8184 C.2    1 LIG      -0.26000
      3 C3        -70.2978  -18.1478  -55.5022 C.2    1 LIG       0.09300
      4 C4        -72.1563  -17.0160  -55.3823 C.2    1 LIG       0.09300
      5 O1        -70.8654  -16.9501  -55.8016 O.3    1 LIG      -0.29200
      6 H1        -71.0311  -19.9865  -54.5538 H      1 LIG       0.17500
      7 H2        -73.3624  -18.5667  -54.4030 H      1 LIG       0.17500
      8 H3        -69.2581  -18.2538  -55.7760 H      1 LIG       0.13800
      9 H4        -72.7489  -16.1288  -55.5515 H      1 LIG       0.13800
@<TRIPOS>BOND
      1       1       2 1
      2       1       3 2
      3       2       4 2
      4       3       5 1
      5       4       5 1
      6       1       6 1
      7       2       7 1
      8       3       8 1
      9       4       9 1
@<TRIPOS>ALT_TYPE
CGenFF_4.0_ALT_TYPE_SET
CGenFF_4.0 1 CG2R51 2 CG2R51 3 CG2R51 4 CG2R51 5 OG2R50 6 HGR51 7 HGR51 8 HGR52 9 HGR52
@<TRIPOS>MOLECULE
furan
 9 9 0 0 0
****
USER_CHARGES
INVALID_CHARGES
Pose:  20 Cluster:  20 Fr_nu:  16487 TotEn:    -6.57
@<TRIPOS>ATOM
      1 C1        -71.8863  -17.8275  -56.0815 C.2    1 LIG      -0.26000
      2 C2        -71.3697  -19.1350  -55.9178 C.2    1 LIG      -0.26000
      3 C3        -72.0485  -17.3194  -54.8137 C.2    1 LIG       0.09300
      4 C4        -71.2530  -19.3326  -54.5616 C.2    1 LIG       0.09300
      5 O1        -71.6646  -18.2305  -53.8815 O.3    1 LIG      -0.29200
      6 H1        -72.1125  -17.3192  -57.0077 H      1 LIG       0.17500
      7 H2        -71.1143  -19.8445  -56.6916 H      1 LIG       0.17500
      8 H3        -72.4053  -16.3762  -54.4262 H      1 LIG       0.13800
      9 H4        -70.9122  -20.1575  -53.9530 H      1 LIG       0.13800
@<TRIPOS>BOND
      1       1       2 1
      2       1       3 2
      3       2       4 2
      4       3       5 1
      5       4       5 1
      6       1       6 1
      7       2       7 1
      8       3       8 1
      9       4       9 1
@<TRIPOS>ALT_TYPE
CGenFF_4.0_ALT_TYPE_SET
CGenFF_4.0 1 CG2R51 2 CG2R51 3 CG2R51 4 CG2R51 5 OG2R50 6 HGR51 7 HGR51 8 HGR52 9 HGR52
@<TRIPOS>MOLECULE
furan
 9 9 0 0 0
****
USER_CHARGES
INVALID_CHARGES
Pose:  21 Cluster:  21 Fr_nu:  80879 TotEn:    -6.42
@<TRIPOS>ATOM
      1 C1        -75.0730   -4.0686  -50.1264 C.2    1 LIG      -0.26000
      2 C2        -74.8740   -3.4543  -48.8669 C.2    1 LIG      -0.26000
      3 C3        -74.0095   -3.6858  -50.9103 C.2    1 LIG       0.09300
      4 C4        -73.7030   -2.7401  -48.9710 C.2    1 LIG       0.09300
      5 O1        -73.1698   -2.8760  -50.2135 O.3    1 LIG      -0.29200
      6 H1        -75.8896   -4.7096  -50.4255 H      1 LIG       0.17500
      7 H2        -75.5049   -3.5237  -47.9926 H      1 LIG       0.17500
      8 H3        -73.7193   -3.8936  -51.9300 H      1 LIG       0.13800
      9 H4        -73.1444   -2.1168  -48.2880 H      1 LIG       0.13800
@<TRIPOS>BOND
      1       1       2 1
      2       1       3 2
      3       2       4 2
      4       3       5 1
      5       4       5 1
      6       1       6 1
      7       2       7 1
      8       3       8 1
      9       4       9 1
@<TRIPOS>ALT_TYPE
CGenFF_4.0_ALT_TYPE_SET
CGenFF_4.0 1 CG2R51 2 CG2R51 3 CG2R51 4 CG2R51 5 OG2R50 6 HGR51 7 HGR51 8 HGR52 9 HGR52
@<TRIPOS>MOLECULE
furan
 9 9 0 0 0
****
USER_CHARGES
INVALID_CHARGES
Pose:  22 Cluster:  22 Fr_nu: 539789 TotEn:    -6.41
@<TRIPOS>ATOM
      1 C1        -72.0069  -19.1035  -55.2794 C.2    1 LIG      -0.26000
      2 C2        -72.1602  -18.1808  -56.3417 C.2    1 LIG      -0.26000
      3 C3        -71.3780  -18.4183  -54.2660 C.2    1 LIG       0.09300
      4 C4        -71.6141  -16.9975  -55.9016 C.2    1 LIG       0.09300
      5 O1        -71.1351  -17.1339  -54.6373 O.3    1 LIG      -0.29200
      6 H1        -72.3158  -20.1385  -55.2556 H      1 LIG       0.17500
      7 H2        -72.6123  -18.3562  -57.3072 H      1 LIG       0.17500
      8 H3        -71.0523  -18.6871  -53.2717 H      1 LIG       0.13800
      9 H4        -71.4949  -16.0191  -56.3438 H      1 LIG       0.13800
@<TRIPOS>BOND
      1       1       2 1
      2       1       3 2
      3       2       4 2
      4       3       5 1
      5       4       5 1
      6       1       6 1
      7       2       7 1
      8       3       8 1
      9       4       9 1
@<TRIPOS>ALT_TYPE
CGenFF_4.0_ALT_TYPE_SET
CGenFF_4.0 1 CG2R51 2 CG2R51 3 CG2R51 4 CG2R51 5 OG2R50 6 HGR51 7 HGR51 8 HGR52 9 HGR52
@<TRIPOS>MOLECULE
furan
 9 9 0 0 0
****
USER_CHARGES
INVALID_CHARGES
Pose:  23 Cluster:  23 Fr_nu: 479549 TotEn:    -6.29
@<TRIPOS>ATOM
      1 C1        -73.9276   -3.9304  -51.0072 C.2    1 LIG      -0.26000
      2 C2        -73.9257   -3.8832  -49.5926 C.2    1 LIG      -0.26000
      3 C3        -75.2453   -3.8367  -51.3907 C.2    1 LIG       0.09300
      4 C4        -75.2423   -3.7639  -49.2126 C.2    1 LIG       0.09300
      5 O1        -76.0530   -3.7348  -50.3027 O.3    1 LIG      -0.29200
      6 H1        -73.0754   -4.0218  -51.6648 H      1 LIG       0.17500
      7 H2        -73.0715   -3.9300  -48.9326 H      1 LIG       0.17500
      8 H3        -75.7465   -3.8272  -52.3476 H      1 LIG       0.13800
      9 H4        -75.7409   -3.6913  -48.2570 H      1 LIG       0.13800
@<TRIPOS>BOND
      1       1       2 1
      2       1       3 2
      3       2       4 2
      4       3       5 1
      5       4       5 1
      6       1       6 1
      7       2       7 1
      8       3       8 1
      9       4       9 1
@<TRIPOS>ALT_TYPE
CGenFF_4.0_ALT_TYPE_SET
CGenFF_4.0 1 CG2R51 2 CG2R51 3 CG2R51 4 CG2R51 5 OG2R50 6 HGR51 7 HGR51 8 HGR52 9 HGR52
@<TRIPOS>MOLECULE
furan
 9 9 0 0 0
****
USER_CHARGES
INVALID_CHARGES
Pose:  24 Cluster:  24 Fr_nu:  80159 TotEn:    -6.27
@<TRIPOS>ATOM
      1 C1        -69.6835   -8.1168  -45.4363 C.2    1 LIG      -0.26000
      2 C2        -68.9630   -8.5328  -46.5814 C.2    1 LIG      -0.26000
      3 C3        -70.1730   -6.8647  -45.7271 C.2    1 LIG       0.09300
      4 C4        -69.0637   -7.5052  -47.4902 C.2    1 LIG       0.09300
      5 O1        -69.7998   -6.4846  -46.9772 O.3    1 LIG      -0.29200
      6 H1        -69.8275   -8.6613  -44.5143 H      1 LIG       0.17500
      7 H2        -68.4364   -9.4650  -46.7262 H      1 LIG       0.17500
      8 H3        -70.7729   -6.1511  -45.1811 H      1 LIG       0.13800
      9 H4        -68.6889   -7.3539  -48.4920 H      1 LIG       0.13800
@<TRIPOS>BOND
      1       1       2 1
      2       1       3 2
      3       2       4 2
      4       3       5 1
      5       4       5 1
      6       1       6 1
      7       2       7 1
      8       3       8 1
      9       4       9 1
@<TRIPOS>ALT_TYPE
CGenFF_4.0_ALT_TYPE_SET
CGenFF_4.0 1 CG2R51 2 CG2R51 3 CG2R51 4 CG2R51 5 OG2R50 6 HGR51 7 HGR51 8 HGR52 9 HGR52
@<TRIPOS>MOLECULE
furan
 9 9 0 0 0
****
USER_CHARGES
INVALID_CHARGES
Pose:  25 Cluster:  25 Fr_nu: 297789 TotEn:    -6.03
@<TRIPOS>ATOM
      1 C1        -70.7438  -19.0255  -54.7202 C.2    1 LIG      -0.26000
      2 C2        -70.9801  -17.7317  -55.2431 C.2    1 LIG      -0.26000
      3 C3        -71.9645  -19.4935  -54.2926 C.2    1 LIG       0.09300
      4 C4        -72.3284  -17.5014  -55.0979 C.2    1 LIG       0.09300
      5 O1        -72.9356  -18.5706  -54.5193 O.3    1 LIG      -0.29200
      6 H1        -69.8015  -19.5510  -54.6618 H      1 LIG       0.17500
      7 H2        -70.2580  -17.0522  -55.6724 H      1 LIG       0.17500
      8 H3        -72.2925  -20.4137  -53.8313 H      1 LIG       0.13800
      9 H4        -72.9757  -16.6720  -55.3429 H      1 LIG       0.13800
@<TRIPOS>BOND
      1       1       2 1
      2       1       3 2
      3       2       4 2
      4       3       5 1
      5       4       5 1
      6       1       6 1
      7       2       7 1
      8       3       8 1
      9       4       9 1
@<TRIPOS>ALT_TYPE
CGenFF_4.0_ALT_TYPE_SET
CGenFF_4.0 1 CG2R51 2 CG2R51 3 CG2R51 4 CG2R51 5 OG2R50 6 HGR51 7 HGR51 8 HGR52 9 HGR52
@<TRIPOS>MOLECULE
pyrimidine
 10 10 0 0 0
****
USER_CHARGES
INVALID_CHARGES
Pose:   1 Cluster:   1 Fr_nu: 1215981 TotEn:   -16.40
@<TRIPOS>ATOM
      1 C1        -51.8876    2.0787  -34.4607 C.ar   1 LIG      -0.13100
      2 C2        -52.9962    2.7747  -34.8977 C.ar   1 LIG       0.28900
      3 C3        -50.6776    2.7228  -34.6189 C.ar   1 LIG       0.28900
      4 C4        -51.7021    4.5269  -35.5477 C.ar   1 LIG       0.50700
      5 N1        -52.9396    4.0053  -35.4481 N.ar   1 LIG      -0.71900
      6 N2        -50.5476    3.9516  -35.1606 N.ar   1 LIG      -0.71900
      7 H1        -51.9622    1.0923  -34.0229 H      1 LIG       0.11500
      8 H2        -53.9903    2.3491  -34.8149 H      1 LIG       0.11400
      9 H3        -49.7510    2.2541  -34.3056 H      1 LIG       0.11400
     10 H4        -51.6270    5.5140  -35.9871 H      1 LIG       0.14100
@<TRIPOS>BOND
      1       1       2 ar
      2       1       3 ar
      3       2       5 ar
      4       3       6 ar
      5       4       5 ar
      6       4       6 ar
      7       1       7 1
      8       2       8 1
      9       3       9 1
     10       4      10 1
@<TRIPOS>ALT_TYPE
CGenFF_4.0_ALT_TYPE_SET
CGenFF_4.0 1 CG2R61 2 CG2R61 3 CG2R61 4 CG2R64 5 NG2R62 6 NG2R62 7 HGR61 8 HGR62 9 HGR62 10 HGR62
@<TRIPOS>MOLECULE
pyrimidine
 10 10 0 0 0
****
USER_CHARGES
INVALID_CHARGES
Pose:   2 Cluster:   2 Fr_nu: 151429 TotEn:   -15.44
@<TRIPOS>ATOM
      1 C1        -70.5597   -7.8467  -44.2376 C.ar   1 LIG      -0.13100
      2 C2        -70.4705   -9.2087  -44.0341 C.ar   1 LIG       0.28900
      3 C3        -70.1388   -7.3988  -45.4730 C.ar   1 LIG       0.28900
      4 C4        -69.6283   -9.5163  -46.1228 C.ar   1 LIG       0.50700
      5 N1        -70.0080  -10.0759  -44.9583 N.ar   1 LIG      -0.71900
      6 N2        -69.6656   -8.2087  -46.4427 N.ar   1 LIG      -0.71900
      7 H1        -70.9348   -7.1739  -43.4780 H      1 LIG       0.11500
      8 H2        -70.7778   -9.6533  -43.0937 H      1 LIG       0.11400
      9 H3        -70.1708   -6.3442  -45.7247 H      1 LIG       0.11400
     10 H4        -69.2516  -10.1896  -46.8831 H      1 LIG       0.14100
@<TRIPOS>BOND
      1       1       2 ar
      2       1       3 ar
      3       2       5 ar
      4       3       6 ar
      5       4       5 ar
      6       4       6 ar
      7       1       7 1
      8       2       8 1
      9       3       9 1
     10       4      10 1
@<TRIPOS>ALT_TYPE
CGenFF_4.0_ALT_TYPE_SET
CGenFF_4.0 1 CG2R61 2 CG2R61 3 CG2R61 4 CG2R64 5 NG2R62 6 NG2R62 7 HGR61 8 HGR62 9 HGR62 10 HGR62
@<TRIPOS>MOLECULE
pyrimidine
 10 10 0 0 0
****
USER_CHARGES
INVALID_CHARGES
Pose:   3 Cluster:   3 Fr_nu:  11607 TotEn:   -15.08
@<TRIPOS>ATOM
      1 C1        -69.2572   -6.5172  -45.4730 C.ar   1 LIG      -0.13100
      2 C2        -69.9313   -7.4450  -44.7053 C.ar   1 LIG       0.28900
      3 C3        -68.7031   -6.9986  -46.6415 C.ar   1 LIG       0.28900
      4 C4        -69.4765   -9.0911  -46.2054 C.ar   1 LIG       0.50700
      5 N1        -70.0608   -8.7449  -45.0426 N.ar   1 LIG      -0.71900
      6 N2        -68.7936   -8.2844  -47.0400 N.ar   1 LIG      -0.71900
      7 H1        -69.1688   -5.4802  -45.1779 H      1 LIG       0.11500
      8 H2        -70.3997   -7.1598  -43.7695 H      1 LIG       0.11400
      9 H3        -68.1539   -6.3440  -47.3094 H      1 LIG       0.11400
     10 H4        -69.5640  -10.1296  -46.5005 H      1 LIG       0.14100
@<TRIPOS>BOND
      1       1       2 ar
      2       1       3 ar
      3       2       5 ar
      4       3       6 ar
      5       4       5 ar
      6       4       6 ar
      7       1       7 1
      8       2       8 1
      9       3       9 1
     10       4      10 1
@<TRIPOS>ALT_TYPE
CGenFF_4.0_ALT_TYPE_SET
CGenFF_4.0 1 CG2R61 2 CG2R61 3 CG2R61 4 CG2R64 5 NG2R62 6 NG2R62 7 HGR61 8 HGR62 9 HGR62 10 HGR62
@<TRIPOS>MOLECULE
pyrimidine
 10 10 0 0 0
****
USER_CHARGES
INVALID_CHARGES
Pose:   4 Cluster:   4 Fr_nu:  96904 TotEn:   -14.51
@<TRIPOS>ATOM
      1 C1        -81.5511   -8.6207  -30.5691 C.ar   1 LIG      -0.13100
      2 C2        -81.0161   -9.1057  -31.7451 C.ar   1 LIG       0.28900
      3 C3        -80.7456   -8.7355  -29.4547 C.ar   1 LIG       0.28900
      4 C4        -79.1022   -9.7159  -30.6814 C.ar   1 LIG       0.50700
      5 N1        -79.7903   -9.6617  -31.8377 N.ar   1 LIG      -0.71900
      6 N2        -79.5113   -9.2798  -29.4747 N.ar   1 LIG      -0.71900
      7 H1        -82.5378   -8.1796  -30.5238 H      1 LIG       0.11500
      8 H2        -81.5755   -9.0593  -32.6732 H      1 LIG       0.11400
      9 H3        -81.0808   -8.3827  -28.4854 H      1 LIG       0.11400
     10 H4        -78.1146  -10.1586  -30.7263 H      1 LIG       0.14100
@<TRIPOS>BOND
      1       1       2 ar
      2       1       3 ar
      3       2       5 ar
      4       3       6 ar
      5       4       5 ar
      6       4       6 ar
      7       1       7 1
      8       2       8 1
      9       3       9 1
     10       4      10 1
@<TRIPOS>ALT_TYPE
CGenFF_4.0_ALT_TYPE_SET
CGenFF_4.0 1 CG2R61 2 CG2R61 3 CG2R61 4 CG2R64 5 NG2R62 6 NG2R62 7 HGR61 8 HGR62 9 HGR62 10 HGR62
@<TRIPOS>MOLECULE
pyrimidine
 10 10 0 0 0
****
USER_CHARGES
INVALID_CHARGES
Pose:   5 Cluster:   5 Fr_nu: 457080 TotEn:   -14.25
@<TRIPOS>ATOM
      1 C1        -74.6198   -4.9976  -50.9981 C.ar   1 LIG      -0.13100
      2 C2        -74.1403   -5.1757  -49.7163 C.ar   1 LIG       0.28900
      3 C3        -73.6660   -4.7448  -51.9626 C.ar   1 LIG       0.28900
      4 C4        -72.0015   -4.8615  -50.4190 C.ar   1 LIG       0.50700
      5 N1        -72.8326   -5.1141  -49.3900 N.ar   1 LIG      -0.71900
      6 N2        -72.3433   -4.6695  -51.7074 N.ar   1 LIG      -0.71900
      7 H1        -75.6747   -5.0522  -51.2314 H      1 LIG       0.11500
      8 H2        -74.8149   -5.3787  -48.8918 H      1 LIG       0.11400
      9 H3        -73.9475   -4.5906  -52.9987 H      1 LIG       0.11400
     10 H4        -70.9453   -4.8055  -50.1854 H      1 LIG       0.14100
@<TRIPOS>BOND
      1       1       2 ar
      2       1       3 ar
      3       2       5 ar
      4       3       6 ar
      5       4       5 ar
      6       4       6 ar
      7       1       7 1
      8       2       8 1
      9       3       9 1
     10       4      10 1
@<TRIPOS>ALT_TYPE
CGenFF_4.0_ALT_TYPE_SET
CGenFF_4.0 1 CG2R61 2 CG2R61 3 CG2R61 4 CG2R64 5 NG2R62 6 NG2R62 7 HGR61 8 HGR62 9 HGR62 10 HGR62
@<TRIPOS>MOLECULE
pyrimidine
 10 10 0 0 0
****
USER_CHARGES
INVALID_CHARGES
Pose:   6 Cluster:   6 Fr_nu: 233328 TotEn:   -14.10
@<TRIPOS>ATOM
      1 C1        -75.6325   -3.9981  -50.1363 C.ar   1 LIG      -0.13100
      2 C2        -74.9322   -4.1010  -51.3210 C.ar   1 LIG       0.28900
      3 C3        -74.8665   -3.8080  -49.0045 C.ar   1 LIG       0.28900
      4 C4        -72.9540   -3.8385  -50.2326 C.ar   1 LIG       0.50700
      5 N1        -73.5879   -4.0254  -51.4059 N.ar   1 LIG      -0.71900
      6 N2        -73.5200   -3.7233  -49.0160 N.ar   1 LIG      -0.71900
      7 H1        -76.7117   -4.0625  -50.0974 H      1 LIG       0.11500
      8 H2        -75.4486   -4.2517  -52.2628 H      1 LIG       0.11400
      9 H3        -75.3281   -3.7164  -48.0273 H      1 LIG       0.11400
     10 H4        -71.8734   -3.7750  -50.2711 H      1 LIG       0.14100
@<TRIPOS>BOND
      1       1       2 ar
      2       1       3 ar
      3       2       5 ar
      4       3       6 ar
      5       4       5 ar
      6       4       6 ar
      7       1       7 1
      8       2       8 1
      9       3       9 1
     10       4      10 1
@<TRIPOS>ALT_TYPE
CGenFF_4.0_ALT_TYPE_SET
CGenFF_4.0 1 CG2R61 2 CG2R61 3 CG2R61 4 CG2R64 5 NG2R62 6 NG2R62 7 HGR61 8 HGR62 9 HGR62 10 HGR62
@<TRIPOS>MOLECULE
pyrimidine
 10 10 0 0 0
****
USER_CHARGES
INVALID_CHARGES
Pose:   7 Cluster:   7 Fr_nu: 217566 TotEn:   -13.75
@<TRIPOS>ATOM
      1 C1        -74.2616   -3.8838  -51.5197 C.ar   1 LIG      -0.13100
      2 C2        -73.2001   -3.4285  -50.7645 C.ar   1 LIG       0.28900
      3 C3        -75.5006   -3.8037  -50.9175 C.ar   1 LIG       0.28900
      4 C4        -74.5860   -2.9056  -49.0403 C.ar   1 LIG       0.50700
      5 N1        -73.3267   -2.9312  -49.5167 N.ar   1 LIG      -0.71900
      6 N2        -75.7000   -3.3184  -49.6746 N.ar   1 LIG      -0.71900
      7 H1        -74.1309   -4.2781  -52.5185 H      1 LIG       0.11500
      8 H2        -72.1880   -3.4520  -51.1538 H      1 LIG       0.11400
      9 H3        -76.3941   -4.1382  -51.4333 H      1 LIG       0.11400
     10 H4        -74.7170   -2.5119  -48.0398 H      1 LIG       0.14100
@<TRIPOS>BOND
      1       1       2 ar
      2       1       3 ar
      3       2       5 ar
      4       3       6 ar
      5       4       5 ar
      6       4       6 ar
      7       1       7 1
      8       2       8 1
      9       3       9 1
     10       4      10 1
@<TRIPOS>ALT_TYPE
CGenFF_4.0_ALT_TYPE_SET
CGenFF_4.0 1 CG2R61 2 CG2R61 3 CG2R61 4 CG2R64 5 NG2R62 6 NG2R62 7 HGR61 8 HGR62 9 HGR62 10 HGR62
@<TRIPOS>MOLECULE
pyrimidine
 10 10 0 0 0
****
USER_CHARGES
INVALID_CHARGES
Pose:   8 Cluster:   8 Fr_nu: 1430485 TotEn:   -13.20
@<TRIPOS>ATOM
      1 C1        -50.2971    2.2514  -33.6084 C.ar   1 LIG      -0.13100
      2 C2        -50.1148    3.5550  -34.0229 C.ar   1 LIG       0.28900
      3 C3        -51.3963    1.6053  -34.1361 C.ar   1 LIG       0.28900
      4 C4        -51.9719    3.4522  -35.3296 C.ar   1 LIG       0.50700
      5 N1        -50.9358    4.1889  -34.8856 N.ar   1 LIG      -0.71900
      6 N2        -52.2579    2.1776  -35.0023 N.ar   1 LIG      -0.71900
      7 H1        -49.6225    1.7676  -32.9148 H      1 LIG       0.11500
      8 H2        -49.2783    4.1433  -33.6615 H      1 LIG       0.11400
      9 H3        -51.6217    0.5787  -33.8683 H      1 LIG       0.11400
     10 H4        -52.6481    3.9368  -36.0232 H      1 LIG       0.14100
@<TRIPOS>BOND
      1       1       2 ar
      2       1       3 ar
      3       2       5 ar
      4       3       6 ar
      5       4       5 ar
      6       4       6 ar
      7       1       7 1
      8       2       8 1
      9       3       9 1
     10       4      10 1
@<TRIPOS>ALT_TYPE
CGenFF_4.0_ALT_TYPE_SET
CGenFF_4.0 1 CG2R61 2 CG2R61 3 CG2R61 4 CG2R64 5 NG2R62 6 NG2R62 7 HGR61 8 HGR62 9 HGR62 10 HGR62
@<TRIPOS>MOLECULE
pyrimidine
 10 10 0 0 0
****
USER_CHARGES
INVALID_CHARGES
Pose:   9 Cluster:   9 Fr_nu: 574636 TotEn:   -13.18
@<TRIPOS>ATOM
      1 C1        -70.9888   -8.1476  -46.3999 C.ar   1 LIG      -0.13100
      2 C2        -70.8373   -9.1950  -45.5142 C.ar   1 LIG       0.28900
      3 C3        -69.8979   -7.8813  -47.2018 C.ar   1 LIG       0.28900
      4 C4        -68.7193   -9.5744  -46.2471 C.ar   1 LIG       0.50700
      5 N1        -69.7122   -9.9324  -45.4109 N.ar   1 LIG      -0.71900
      6 N2        -68.7430   -8.5770  -47.1517 N.ar   1 LIG      -0.71900
      7 H1        -71.9031   -7.5727  -46.4614 H      1 LIG       0.11500
      8 H2        -71.6408   -9.4785  -44.8430 H      1 LIG       0.11400
      9 H3        -69.9228   -7.0763  -47.9282 H      1 LIG       0.11400
     10 H4        -67.8034  -10.1492  -46.1850 H      1 LIG       0.14100
@<TRIPOS>BOND
      1       1       2 ar
      2       1       3 ar
      3       2       5 ar
      4       3       6 ar
      5       4       5 ar
      6       4       6 ar
      7       1       7 1
      8       2       8 1
      9       3       9 1
     10       4      10 1
@<TRIPOS>ALT_TYPE
CGenFF_4.0_ALT_TYPE_SET
CGenFF_4.0 1 CG2R61 2 CG2R61 3 CG2R61 4 CG2R64 5 NG2R62 6 NG2R62 7 HGR61 8 HGR62 9 HGR62 10 HGR62
@<TRIPOS>MOLECULE
pyrimidine
 10 10 0 0 0
****
USER_CHARGES
INVALID_CHARGES
Pose:  10 Cluster:  10 Fr_nu:   8409 TotEn:   -12.96
@<TRIPOS>ATOM
      1 C1        -71.6320   -7.5151  -46.7671 C.ar   1 LIG      -0.13100
      2 C2        -72.1048   -7.8868  -45.5250 C.ar   1 LIG       0.28900
      3 C3        -70.4337   -6.8309  -46.7696 C.ar   1 LIG       0.28900
      4 C4        -70.3063   -6.9446  -44.5029 C.ar   1 LIG       0.50700
      5 N1        -71.4652   -7.6169  -44.3681 N.ar   1 LIG      -0.71900
      6 N2        -69.7413   -6.5275  -45.6521 N.ar   1 LIG      -0.71900
      7 H1        -72.1661   -7.7448  -47.6793 H      1 LIG       0.11500
      8 H2        -73.0391   -8.4281  -45.4231 H      1 LIG       0.11400
      9 H3        -69.9838   -6.4972  -47.6984 H      1 LIG       0.11400
     10 H4        -69.7719   -6.7134  -43.5896 H      1 LIG       0.14100
@<TRIPOS>BOND
      1       1       2 ar
      2       1       3 ar
      3       2       5 ar
      4       3       6 ar
      5       4       5 ar
      6       4       6 ar
      7       1       7 1
      8       2       8 1
      9       3       9 1
     10       4      10 1
@<TRIPOS>ALT_TYPE
CGenFF_4.0_ALT_TYPE_SET
CGenFF_4.0 1 CG2R61 2 CG2R61 3 CG2R61 4 CG2R64 5 NG2R62 6 NG2R62 7 HGR61 8 HGR62 9 HGR62 10 HGR62
@<TRIPOS>MOLECULE
pyrimidine
 10 10 0 0 0
****
USER_CHARGES
INVALID_CHARGES
Pose:  11 Cluster:  11 Fr_nu: 231276 TotEn:   -12.93
@<TRIPOS>ATOM
      1 C1        -77.8617  -10.1400  -41.8782 C.ar   1 LIG      -0.13100
      2 C2        -78.7496  -10.3078  -42.9213 C.ar   1 LIG       0.28900
      3 C3        -77.8004  -11.1798  -40.9733 C.ar   1 LIG       0.28900
      4 C4        -79.3713  -12.3461  -42.1304 C.ar   1 LIG       0.50700
      5 N1        -79.5229  -11.4021  -43.0787 N.ar   1 LIG      -0.71900
      6 N2        -78.5437  -12.3017  -41.0689 N.ar   1 LIG      -0.71900
      7 H1        -77.2536   -9.2512  -41.7766 H      1 LIG       0.11500
      8 H2        -78.8672   -9.5436  -43.6819 H      1 LIG       0.11400
      9 H3        -77.1321  -11.1381  -40.1200 H      1 LIG       0.11400
     10 H4        -79.9810  -13.2357  -42.2313 H      1 LIG       0.14100
@<TRIPOS>BOND
      1       1       2 ar
      2       1       3 ar
      3       2       5 ar
      4       3       6 ar
      5       4       5 ar
      6       4       6 ar
      7       1       7 1
      8       2       8 1
      9       3       9 1
     10       4      10 1
@<TRIPOS>ALT_TYPE
CGenFF_4.0_ALT_TYPE_SET
CGenFF_4.0 1 CG2R61 2 CG2R61 3 CG2R61 4 CG2R64 5 NG2R62 6 NG2R62 7 HGR61 8 HGR62 9 HGR62 10 HGR62
@<TRIPOS>MOLECULE
pyrimidine
 10 10 0 0 0
****
USER_CHARGES
INVALID_CHARGES
Pose:  12 Cluster:  12 Fr_nu: 233838 TotEn:   -12.91
@<TRIPOS>ATOM
      1 C1        -74.7689   -4.2141  -51.7695 C.ar   1 LIG      -0.13100
      2 C2        -73.9268   -5.0568  -52.4661 C.ar   1 LIG       0.28900
      3 C3        -74.2208   -3.6078  -50.6577 C.ar   1 LIG       0.28900
      4 C4        -72.2296   -4.6457  -51.0110 C.ar   1 LIG       0.50700
      5 N1        -72.6467   -5.2965  -52.1136 N.ar   1 LIG      -0.71900
      6 N2        -72.9501   -3.8017  -50.2479 N.ar   1 LIG      -0.71900
      7 H1        -75.7919   -4.0403  -52.0750 H      1 LIG       0.11500
      8 H2        -74.2689   -5.5783  -53.3535 H      1 LIG       0.11400
      9 H3        -74.8063   -2.9293  -50.0468 H      1 LIG       0.11400
     10 H4        -71.2056   -4.8204  -50.7043 H      1 LIG       0.14100
@<TRIPOS>BOND
      1       1       2 ar
      2       1       3 ar
      3       2       5 ar
      4       3       6 ar
      5       4       5 ar
      6       4       6 ar
      7       1       7 1
      8       2       8 1
      9       3       9 1
     10       4      10 1
@<TRIPOS>ALT_TYPE
CGenFF_4.0_ALT_TYPE_SET
CGenFF_4.0 1 CG2R61 2 CG2R61 3 CG2R61 4 CG2R64 5 NG2R62 6 NG2R62 7 HGR61 8 HGR62 9 HGR62 10 HGR62
@<TRIPOS>MOLECULE
pyrimidine
 10 10 0 0 0
****
USER_CHARGES
INVALID_CHARGES
Pose:  13 Cluster:  13 Fr_nu: 1664511 TotEn:   -12.34
@<TRIPOS>ATOM
      1 C1        -51.4235   -9.7788  -44.3193 C.ar   1 LIG      -0.13100
      2 C2        -50.1124  -10.0790  -44.0105 C.ar   1 LIG       0.28900
      3 C3        -52.2736  -10.8601  -44.4298 C.ar   1 LIG       0.28900
      4 C4        -50.5817  -12.3025  -43.9569 C.ar   1 LIG       0.50700
      5 N1        -49.6555  -11.3344  -43.8219 N.ar   1 LIG      -0.71900
      6 N2        -51.8850  -12.1401  -44.2546 N.ar   1 LIG      -0.71900
      7 H1        -51.7627   -8.7620  -44.4655 H      1 LIG       0.11500
      8 H2        -49.3711   -9.2946  -43.9033 H      1 LIG       0.11400
      9 H3        -53.3223  -10.7229  -44.6703 H      1 LIG       0.11400
     10 H4        -50.2420  -13.3207  -43.8117 H      1 LIG       0.14100
@<TRIPOS>BOND
      1       1       2 ar
      2       1       3 ar
      3       2       5 ar
      4       3       6 ar
      5       4       5 ar
      6       4       6 ar
      7       1       7 1
      8       2       8 1
      9       3       9 1
     10       4      10 1
@<TRIPOS>ALT_TYPE
CGenFF_4.0_ALT_TYPE_SET
CGenFF_4.0 1 CG2R61 2 CG2R61 3 CG2R61 4 CG2R64 5 NG2R62 6 NG2R62 7 HGR61 8 HGR62 9 HGR62 10 HGR62
@<TRIPOS>MOLECULE
pyrimidine
 10 10 0 0 0
****
USER_CHARGES
INVALID_CHARGES
Pose:  14 Cluster:  14 Fr_nu: 2578245 TotEn:   -11.66
@<TRIPOS>ATOM
      1 C1        -80.1450   -9.7556  -41.8334 C.ar   1 LIG      -0.13100
      2 C2        -80.2516  -10.5797  -40.7316 C.ar   1 LIG       0.28900
      3 C3        -79.4554  -10.2805  -42.9071 C.ar   1 LIG       0.28900
      4 C4        -79.0802  -12.2199  -41.7824 C.ar   1 LIG       0.50700
      5 N1        -79.7294  -11.8222  -40.6717 N.ar   1 LIG      -0.71900
      6 N2        -78.9077  -11.5135  -42.9160 N.ar   1 LIG      -0.71900
      7 H1        -80.5739   -8.7627  -41.8540 H      1 LIG       0.11500
      8 H2        -80.7757  -10.2534  -39.8399 H      1 LIG       0.11400
      9 H3        -79.3194   -9.7066  -43.8173 H      1 LIG       0.11400
     10 H4        -78.6497  -13.2136  -41.7617 H      1 LIG       0.14100
@<TRIPOS>BOND
      1       1       2 ar
      2       1       3 ar
      3       2       5 ar
      4       3       6 ar
      5       4       5 ar
      6       4       6 ar
      7       1       7 1
      8       2       8 1
      9       3       9 1
     10       4      10 1
@<TRIPOS>ALT_TYPE
CGenFF_4.0_ALT_TYPE_SET
CGenFF_4.0 1 CG2R61 2 CG2R61 3 CG2R61 4 CG2R64 5 NG2R62 6 NG2R62 7 HGR61 8 HGR62 9 HGR62 10 HGR62
@<TRIPOS>MOLECULE
pyrimidine
 10 10 0 0 0
****
USER_CHARGES
INVALID_CHARGES
Pose:  15 Cluster:  15 Fr_nu: 1253273 TotEn:   -11.35
@<TRIPOS>ATOM
      1 C1        -74.9307   -4.3531  -50.0161 C.ar   1 LIG      -0.13100
      2 C2        -75.7198   -3.2453  -49.7822 C.ar   1 LIG       0.28900
      3 C3        -73.5969   -4.2156  -49.6906 C.ar   1 LIG       0.28900
      4 C4        -73.9353   -2.0785  -48.9937 C.ar   1 LIG       0.50700
      5 N1        -75.2533   -2.0875  -49.2700 N.ar   1 LIG      -0.71900
      6 N2        -73.0632   -3.0885  -49.1757 N.ar   1 LIG      -0.71900
      7 H1        -75.3317   -5.2694  -50.4282 H      1 LIG       0.11500
      8 H2        -76.7807   -3.2587  -50.0070 H      1 LIG       0.11400
      9 H3        -72.8992   -5.0324  -49.8398 H      1 LIG       0.11400
     10 H4        -73.5334   -1.1608  -48.5822 H      1 LIG       0.14100
@<TRIPOS>BOND
      1       1       2 ar
      2       1       3 ar
      3       2       5 ar
      4       3       6 ar
      5       4       5 ar
      6       4       6 ar
      7       1       7 1
      8       2       8 1
      9       3       9 1
     10       4      10 1
@<TRIPOS>ALT_TYPE
CGenFF_4.0_ALT_TYPE_SET
CGenFF_4.0 1 CG2R61 2 CG2R61 3 CG2R61 4 CG2R64 5 NG2R62 6 NG2R62 7 HGR61 8 HGR62 9 HGR62 10 HGR62
@<TRIPOS>MOLECULE
pyrimidine
 10 10 0 0 0
****
USER_CHARGES
INVALID_CHARGES
Pose:  16 Cluster:  16 Fr_nu: 1955960 TotEn:   -11.09
@<TRIPOS>ATOM
      1 C1        -51.2382  -10.2830  -44.7069 C.ar   1 LIG      -0.13100
      2 C2        -50.7519  -10.8188  -43.5318 C.ar   1 LIG       0.28900
      3 C3        -51.9120  -11.1619  -45.5300 C.ar   1 LIG       0.28900
      4 C4        -51.5810  -12.8673  -44.0640 C.ar   1 LIG       0.50700
      5 N1        -50.9058  -12.1114  -43.1773 N.ar   1 LIG      -0.71900
      6 N2        -52.1024  -12.4655  -45.2389 N.ar   1 LIG      -0.71900
      7 H1        -51.1000   -9.2418  -44.9660 H      1 LIG       0.11500
      8 H2        -50.2087  -10.2048  -42.8217 H      1 LIG       0.11400
      9 H3        -52.3293  -10.8324  -46.4753 H      1 LIG       0.11400
     10 H4        -51.7185  -13.9100  -43.8053 H      1 LIG       0.14100
@<TRIPOS>BOND
      1       1       2 ar
      2       1       3 ar
      3       2       5 ar
      4       3       6 ar
      5       4       5 ar
      6       4       6 ar
      7       1       7 1
      8       2       8 1
      9       3       9 1
     10       4      10 1
@<TRIPOS>ALT_TYPE
CGenFF_4.0_ALT_TYPE_SET
CGenFF_4.0 1 CG2R61 2 CG2R61 3 CG2R61 4 CG2R64 5 NG2R62 6 NG2R62 7 HGR61 8 HGR62 9 HGR62 10 HGR62
@<TRIPOS>MOLECULE
pyrimidine
 10 10 0 0 0
****
USER_CHARGES
INVALID_CHARGES
Pose:  17 Cluster:  17 Fr_nu: 1898475 TotEn:   -10.72
@<TRIPOS>ATOM
      1 C1        -74.7283   -5.1857  -49.6499 C.ar   1 LIG      -0.13100
      2 C2        -75.1503   -4.0482  -48.9922 C.ar   1 LIG       0.28900
      3 C3        -73.5506   -5.0634  -50.3585 C.ar   1 LIG       0.28900
      4 C4        -73.3475   -2.8847  -49.7427 C.ar   1 LIG       0.50700
      5 N1        -74.4820   -2.8764  -49.0173 N.ar   1 LIG      -0.71900
      6 N2        -72.8317   -3.9237  -50.4269 N.ar   1 LIG      -0.71900
      7 H1        -75.2846   -6.1127  -49.6127 H      1 LIG       0.11500
      8 H2        -76.0651   -4.0479  -48.4096 H      1 LIG       0.11400
      9 H3        -73.1403   -5.9037  -50.9080 H      1 LIG       0.11400
     10 H4        -72.7909   -1.9563  -49.7811 H      1 LIG       0.14100
@<TRIPOS>BOND
      1       1       2 ar
      2       1       3 ar
      3       2       5 ar
      4       3       6 ar
      5       4       5 ar
      6       4       6 ar
      7       1       7 1
      8       2       8 1
      9       3       9 1
     10       4      10 1
@<TRIPOS>ALT_TYPE
CGenFF_4.0_ALT_TYPE_SET
CGenFF_4.0 1 CG2R61 2 CG2R61 3 CG2R61 4 CG2R64 5 NG2R62 6 NG2R62 7 HGR61 8 HGR62 9 HGR62 10 HGR62
@<TRIPOS>MOLECULE
pyrimidine
 10 10 0 0 0
****
USER_CHARGES
INVALID_CHARGES
Pose:  18 Cluster:  18 Fr_nu: 739463 TotEn:   -10.67
@<TRIPOS>ATOM
      1 C1        -70.9221   -7.5739  -45.5021 C.ar   1 LIG      -0.13100
      2 C2        -70.3904   -7.7304  -46.7659 C.ar   1 LIG       0.28900
      3 C3        -70.2640   -6.6784  -44.6842 C.ar   1 LIG       0.28900
      4 C4        -68.7489   -6.2236  -46.3166 C.ar   1 LIG       0.50700
      5 N1        -69.3009   -7.0688  -47.2079 N.ar   1 LIG      -0.71900
      6 N2        -69.1703   -5.9836  -45.0602 N.ar   1 LIG      -0.71900
      7 H1        -71.7976   -8.1180  -45.1738 H      1 LIG       0.11500
      8 H2        -70.8396   -8.4129  -47.4793 H      1 LIG       0.11400
      9 H3        -70.6079   -6.4896  -43.6730 H      1 LIG       0.11400
     10 H4        -67.8717   -5.6796  -46.6446 H      1 LIG       0.14100
@<TRIPOS>BOND
      1       1       2 ar
      2       1       3 ar
      3       2       5 ar
      4       3       6 ar
      5       4       5 ar
      6       4       6 ar
      7       1       7 1
      8       2       8 1
      9       3       9 1
     10       4      10 1
@<TRIPOS>ALT_TYPE
CGenFF_4.0_ALT_TYPE_SET
CGenFF_4.0 1 CG2R61 2 CG2R61 3 CG2R61 4 CG2R64 5 NG2R62 6 NG2R62 7 HGR61 8 HGR62 9 HGR62 10 HGR62
@<TRIPOS>MOLECULE
pyrimidine
 10 10 0 0 0
****
USER_CHARGES
INVALID_CHARGES
Pose:  19 Cluster:  19 Fr_nu: 817388 TotEn:   -10.40
@<TRIPOS>ATOM
      1 C1        -78.1284  -11.5079  -42.6361 C.ar   1 LIG      -0.13100
      2 C2        -78.4469  -12.5393  -41.7764 C.ar   1 LIG       0.28900
      3 C3        -78.8200  -10.3304  -42.4380 C.ar   1 LIG       0.28900
      4 C4        -79.9734  -11.2408  -40.7037 C.ar   1 LIG       0.50700
      5 N1        -79.3677  -12.4401  -40.7953 N.ar   1 LIG      -0.71900
      6 N2        -79.7528  -10.1612  -41.4780 N.ar   1 LIG      -0.71900
      7 H1        -77.3851  -11.6154  -43.4147 H      1 LIG       0.11500
      8 H2        -77.9555  -13.5030  -41.8554 H      1 LIG       0.11400
      9 H3        -78.6382   -9.4644  -43.0652 H      1 LIG       0.11400
     10 H4        -80.7185  -11.1332  -39.9249 H      1 LIG       0.14100
@<TRIPOS>BOND
      1       1       2 ar
      2       1       3 ar
      3       2       5 ar
      4       3       6 ar
      5       4       5 ar
      6       4       6 ar
      7       1       7 1
      8       2       8 1
      9       3       9 1
     10       4      10 1
@<TRIPOS>ALT_TYPE
CGenFF_4.0_ALT_TYPE_SET
CGenFF_4.0 1 CG2R61 2 CG2R61 3 CG2R61 4 CG2R64 5 NG2R62 6 NG2R62 7 HGR61 8 HGR62 9 HGR62 10 HGR62
@<TRIPOS>MOLECULE
pyrimidine
 10 10 0 0 0
****
USER_CHARGES
INVALID_CHARGES
Pose:  20 Cluster:  20 Fr_nu: 814181 TotEn:   -10.36
@<TRIPOS>ATOM
      1 C1        -72.0394   -8.3934  -47.0242 C.ar   1 LIG      -0.13100
      2 C2        -71.9192   -9.2243  -45.9289 C.ar   1 LIG       0.28900
      3 C3        -71.2975   -7.2309  -46.9760 C.ar   1 LIG       0.28900
      4 C4        -70.4643   -7.7876  -44.9357 C.ar   1 LIG       0.50700
      5 N1        -71.1378   -8.9515  -44.8634 N.ar   1 LIG      -0.71900
      6 N2        -70.4966   -6.8950  -45.9436 N.ar   1 LIG      -0.71900
      7 H1        -72.6741   -8.6373  -47.8655 H      1 LIG       0.11500
      8 H2        -72.4645  -10.1603  -45.8765 H      1 LIG       0.11400
      9 H3        -71.3280   -6.5156  -47.7907 H      1 LIG       0.11400
     10 H4        -69.8296   -7.5426  -44.0929 H      1 LIG       0.14100
@<TRIPOS>BOND
      1       1       2 ar
      2       1       3 ar
      3       2       5 ar
      4       3       6 ar
      5       4       5 ar
      6       4       6 ar
      7       1       7 1
      8       2       8 1
      9       3       9 1
     10       4      10 1
@<TRIPOS>ALT_TYPE
CGenFF_4.0_ALT_TYPE_SET
CGenFF_4.0 1 CG2R61 2 CG2R61 3 CG2R61 4 CG2R64 5 NG2R62 6 NG2R62 7 HGR61 8 HGR62 9 HGR62 10 HGR62
@<TRIPOS>MOLECULE
pyrimidine
 10 10 0 0 0
****
USER_CHARGES
INVALID_CHARGES
Pose:  21 Cluster:  21 Fr_nu: 2148327 TotEn:   -10.34
@<TRIPOS>ATOM
      1 C1        -80.9947   -9.0328  -31.5987 C.ar   1 LIG      -0.13100
      2 C2        -79.8322   -9.7683  -31.7095 C.ar   1 LIG       0.28900
      3 C3        -81.0073   -8.0832  -30.5977 C.ar   1 LIG       0.28900
      4 C4        -78.8944   -8.6413  -29.9724 C.ar   1 LIG       0.50700
      5 N1        -78.7587   -9.5982  -30.9101 N.ar   1 LIG      -0.71900
      6 N2        -79.9711   -7.8599  -29.7631 N.ar   1 LIG      -0.71900
      7 H1        -81.8409   -9.1906  -32.2539 H      1 LIG       0.11500
      8 H2        -79.7292  -10.5378  -32.4668 H      1 LIG       0.11400
      9 H3        -81.8777   -7.4572  -30.4336 H      1 LIG       0.11400
     10 H4        -78.0476   -8.4838  -29.3156 H      1 LIG       0.14100
@<TRIPOS>BOND
      1       1       2 ar
      2       1       3 ar
      3       2       5 ar
      4       3       6 ar
      5       4       5 ar
      6       4       6 ar
      7       1       7 1
      8       2       8 1
      9       3       9 1
     10       4      10 1
@<TRIPOS>ALT_TYPE
CGenFF_4.0_ALT_TYPE_SET
CGenFF_4.0 1 CG2R61 2 CG2R61 3 CG2R61 4 CG2R64 5 NG2R62 6 NG2R62 7 HGR61 8 HGR62 9 HGR62 10 HGR62
@<TRIPOS>MOLECULE
pyrimidine
 10 10 0 0 0
****
USER_CHARGES
INVALID_CHARGES
Pose:  22 Cluster:  22 Fr_nu:    108 TotEn:   -10.28
@<TRIPOS>ATOM
      1 C1        -69.2236   -6.3940  -45.3477 C.ar   1 LIG      -0.13100
      2 C2        -70.2240   -7.0006  -44.6158 C.ar   1 LIG       0.28900
      3 C3        -69.3294   -6.5149  -46.7182 C.ar   1 LIG       0.28900
      4 C4        -71.2444   -7.7224  -46.5143 C.ar   1 LIG       0.50700
      5 N1        -71.2532   -7.6754  -45.1686 N.ar   1 LIG      -0.71900
      6 N2        -70.3302   -7.1745  -47.3376 N.ar   1 LIG      -0.71900
      7 H1        -68.4093   -5.8589  -44.8777 H      1 LIG       0.11500
      8 H2        -70.2253   -6.9593  -43.5320 H      1 LIG       0.11400
      9 H3        -68.5896   -6.0718  -47.3761 H      1 LIG       0.11400
     10 H4        -72.0590   -8.2591  -46.9851 H      1 LIG       0.14100
@<TRIPOS>BOND
      1       1       2 ar
      2       1       3 ar
      3       2       5 ar
      4       3       6 ar
      5       4       5 ar
      6       4       6 ar
      7       1       7 1
      8       2       8 1
      9       3       9 1
     10       4      10 1
@<TRIPOS>ALT_TYPE
CGenFF_4.0_ALT_TYPE_SET
CGenFF_4.0 1 CG2R61 2 CG2R61 3 CG2R61 4 CG2R64 5 NG2R62 6 NG2R62 7 HGR61 8 HGR62 9 HGR62 10 HGR62
@<TRIPOS>MOLECULE
pyrimidine
 10 10 0 0 0
****
USER_CHARGES
INVALID_CHARGES
Pose:  23 Cluster:  23 Fr_nu: 252864 TotEn:    -9.64
@<TRIPOS>ATOM
      1 C1        -70.1497   -7.4016  -44.6768 C.ar   1 LIG      -0.13100
      2 C2        -70.0888   -8.7158  -45.0933 C.ar   1 LIG       0.28900
      3 C3        -69.6208   -6.4734  -45.5501 C.ar   1 LIG       0.28900
      4 C4        -69.0725   -8.1065  -47.0331 C.ar   1 LIG       0.50700
      5 N1        -69.5551   -9.1053  -46.2696 N.ar   1 LIG      -0.71900
      6 N2        -69.0721   -6.7919  -46.7409 N.ar   1 LIG      -0.71900
      7 H1        -70.5836   -7.1175  -43.7275 H      1 LIG       0.11500
      8 H2        -70.4792   -9.5158  -44.4737 H      1 LIG       0.11400
      9 H3        -69.6230   -5.4159  -45.3090 H      1 LIG       0.11400
     10 H4        -68.6370   -8.3908  -47.9832 H      1 LIG       0.14100
@<TRIPOS>BOND
      1       1       2 ar
      2       1       3 ar
      3       2       5 ar
      4       3       6 ar
      5       4       5 ar
      6       4       6 ar
      7       1       7 1
      8       2       8 1
      9       3       9 1
     10       4      10 1
@<TRIPOS>ALT_TYPE
CGenFF_4.0_ALT_TYPE_SET
CGenFF_4.0 1 CG2R61 2 CG2R61 3 CG2R61 4 CG2R64 5 NG2R62 6 NG2R62 7 HGR61 8 HGR62 9 HGR62 10 HGR62
@<TRIPOS>MOLECULE
pyrimidine
 10 10 0 0 0
****
USER_CHARGES
INVALID_CHARGES
Pose:  24 Cluster:  24 Fr_nu:  15087 TotEn:    -9.64
@<TRIPOS>ATOM
      1 C1        -72.4543  -17.7703  -56.3852 C.ar   1 LIG      -0.13100
      2 C2        -72.1840  -17.3314  -55.1051 C.ar   1 LIG       0.28900
      3 C3        -72.0669  -19.0643  -56.6670 C.ar   1 LIG       0.28900
      4 C4        -71.2530  -19.3326  -54.5616 C.ar   1 LIG       0.50700
      5 N1        -71.5825  -18.0888  -54.1645 N.ar   1 LIG      -0.71900
      6 N2        -71.4615  -19.8765  -55.7759 N.ar   1 LIG      -0.71900
      7 H1        -72.9382  -17.1409  -57.1200 H      1 LIG       0.11500
      8 H2        -72.4518  -16.3283  -54.7913 H      1 LIG       0.11400
      9 H3        -72.2370  -19.4967  -57.6470 H      1 LIG       0.11400
     10 H4        -70.7675  -19.9627  -53.8264 H      1 LIG       0.14100
@<TRIPOS>BOND
      1       1       2 ar
      2       1       3 ar
      3       2       5 ar
      4       3       6 ar
      5       4       5 ar
      6       4       6 ar
      7       1       7 1
      8       2       8 1
      9       3       9 1
     10       4      10 1
@<TRIPOS>ALT_TYPE
CGenFF_4.0_ALT_TYPE_SET
CGenFF_4.0 1 CG2R61 2 CG2R61 3 CG2R61 4 CG2R64 5 NG2R62 6 NG2R62 7 HGR61 8 HGR62 9 HGR62 10 HGR62
@<TRIPOS>MOLECULE
pyrimidine
 10 10 0 0 0
****
USER_CHARGES
INVALID_CHARGES
Pose:  25 Cluster:  25 Fr_nu:  50468 TotEn:    -9.28
@<TRIPOS>ATOM
      1 C1        -71.2682  -17.3310  -55.2608 C.ar   1 LIG      -0.13100
      2 C2        -70.1559  -17.4501  -56.0689 C.ar   1 LIG       0.28900
      3 C3        -72.1090  -16.2768  -55.5537 C.ar   1 LIG       0.28900
      4 C4        -70.7726  -15.6229  -57.2723 C.ar   1 LIG       0.50700
      5 N1        -69.8762  -16.6106  -57.0874 N.ar   1 LIG      -0.71900
      6 N2        -71.8910  -15.4001  -56.5558 N.ar   1 LIG      -0.71900
      7 H1        -71.4678  -18.0191  -54.4503 H      1 LIG       0.11500
      8 H2        -69.4374  -18.2478  -55.9148 H      1 LIG       0.11400
      9 H3        -73.0081  -16.1023  -54.9728 H      1 LIG       0.11400
     10 H4        -70.5723  -14.9331  -58.0830 H      1 LIG       0.14100
@<TRIPOS>BOND
      1       1       2 ar
      2       1       3 ar
      3       2       5 ar
      4       3       6 ar
      5       4       5 ar
      6       4       6 ar
      7       1       7 1
      8       2       8 1
      9       3       9 1
     10       4      10 1
@<TRIPOS>ALT_TYPE
CGenFF_4.0_ALT_TYPE_SET
CGenFF_4.0 1 CG2R61 2 CG2R61 3 CG2R61 4 CG2R64 5 NG2R62 6 NG2R62 7 HGR61 8 HGR62 9 HGR62 10 HGR62
@<TRIPOS>MOLECULE
pyrimidine
 10 10 0 0 0
****
USER_CHARGES
INVALID_CHARGES
Pose:  26 Cluster:  26 Fr_nu:  65518 TotEn:    -8.97
@<TRIPOS>ATOM
      1 C1        -69.3207   -9.0645  -45.7510 C.ar   1 LIG      -0.13100
      2 C2        -68.7708   -9.1342  -47.0148 C.ar   1 LIG       0.28900
      3 C3        -69.7535   -7.8151  -45.3563 C.ar   1 LIG       0.28900
      4 C4        -69.1069   -6.9095  -47.3384 C.ar   1 LIG       0.50700
      5 N1        -68.6479   -8.0726  -47.8383 N.ar   1 LIG      -0.71900
      6 N2        -69.6615   -6.7117  -46.1272 N.ar   1 LIG      -0.71900
      7 H1        -69.4068   -9.9326  -45.1113 H      1 LIG       0.11500
      8 H2        -68.4026  -10.0740  -47.4117 H      1 LIG       0.11400
      9 H3        -70.1990   -7.6620  -44.3793 H      1 LIG       0.11400
     10 H4        -69.0198   -6.0399  -47.9782 H      1 LIG       0.14100
@<TRIPOS>BOND
      1       1       2 ar
      2       1       3 ar
      3       2       5 ar
      4       3       6 ar
      5       4       5 ar
      6       4       6 ar
      7       1       7 1
      8       2       8 1
      9       3       9 1
     10       4      10 1
@<TRIPOS>ALT_TYPE
CGenFF_4.0_ALT_TYPE_SET
CGenFF_4.0 1 CG2R61 2 CG2R61 3 CG2R61 4 CG2R64 5 NG2R62 6 NG2R62 7 HGR61 8 HGR62 9 HGR62 10 HGR62
@<TRIPOS>MOLECULE
pyrimidine
 10 10 0 0 0
****
USER_CHARGES
INVALID_CHARGES
Pose:  27 Cluster:  27 Fr_nu:  21204 TotEn:    -8.97
@<TRIPOS>ATOM
      1 C1        -71.9680  -18.3131  -55.1411 C.ar   1 LIG      -0.13100
      2 C2        -70.7670  -18.5939  -55.7600 C.ar   1 LIG       0.28900
      3 C3        -72.4889  -17.0597  -55.3891 C.ar   1 LIG       0.28900
      4 C4        -70.7258  -16.5361  -56.7249 C.ar   1 LIG       0.50700
      5 N1        -70.1159  -17.7255  -56.5615 N.ar   1 LIG      -0.71900
      6 N2        -71.8922  -16.1427  -56.1786 N.ar   1 LIG      -0.71900
      7 H1        -72.4684  -19.0290  -54.5028 H      1 LIG       0.11500
      8 H2        -70.2806  -19.5537  -55.6242 H      1 LIG       0.11400
      9 H3        -73.4285  -16.7483  -54.9458 H      1 LIG       0.11400
     10 H4        -70.2244  -15.8188  -57.3630 H      1 LIG       0.14100
@<TRIPOS>BOND
      1       1       2 ar
      2       1       3 ar
      3       2       5 ar
      4       3       6 ar
      5       4       5 ar
      6       4       6 ar
      7       1       7 1
      8       2       8 1
      9       3       9 1
     10       4      10 1
@<TRIPOS>ALT_TYPE
CGenFF_4.0_ALT_TYPE_SET
CGenFF_4.0 1 CG2R61 2 CG2R61 3 CG2R61 4 CG2R64 5 NG2R62 6 NG2R62 7 HGR61 8 HGR62 9 HGR62 10 HGR62
@<TRIPOS>MOLECULE
pyrimidine
 10 10 0 0 0
****
USER_CHARGES
INVALID_CHARGES
Pose:  28 Cluster:  28 Fr_nu: 739253 TotEn:    -8.86
@<TRIPOS>ATOM
      1 C1        -70.7384   -6.6005  -47.6339 C.ar   1 LIG      -0.13100
      2 C2        -69.4666   -6.6024  -47.0980 C.ar   1 LIG       0.28900
      3 C3        -71.6944   -7.2778  -46.9051 C.ar   1 LIG       0.28900
      4 C4        -70.1621   -7.8411  -45.3235 C.ar   1 LIG       0.50700
      5 N1        -69.1420   -7.2149  -45.9406 N.ar   1 LIG      -0.71900
      6 N2        -71.4403   -7.9118  -45.7416 N.ar   1 LIG      -0.71900
      7 H1        -70.9705   -6.1007  -48.5649 H      1 LIG       0.11500
      8 H2        -68.6492   -6.0963  -47.6000 H      1 LIG       0.11400
      9 H3        -72.7223   -7.3316  -47.2473 H      1 LIG       0.11400
     10 H4        -69.9296   -8.3425  -44.3920 H      1 LIG       0.14100
@<TRIPOS>BOND
      1       1       2 ar
      2       1       3 ar
      3       2       5 ar
      4       3       6 ar
      5       4       5 ar
      6       4       6 ar
      7       1       7 1
      8       2       8 1
      9       3       9 1
     10       4      10 1
@<TRIPOS>ALT_TYPE
CGenFF_4.0_ALT_TYPE_SET
CGenFF_4.0 1 CG2R61 2 CG2R61 3 CG2R61 4 CG2R64 5 NG2R62 6 NG2R62 7 HGR61 8 HGR62 9 HGR62 10 HGR62
@<TRIPOS>MOLECULE
pyrimidine
 10 10 0 0 0
****
USER_CHARGES
INVALID_CHARGES
Pose:  29 Cluster:  29 Fr_nu:  91933 TotEn:    -8.76
@<TRIPOS>ATOM
      1 C1        -72.3166  -18.4536  -55.8497 C.ar   1 LIG      -0.13100
      2 C2        -71.7527  -17.4787  -55.0521 C.ar   1 LIG       0.28900
      3 C3        -72.4502  -18.1296  -57.1843 C.ar   1 LIG       0.28900
      4 C4        -71.5304  -16.0811  -56.8310 C.ar   1 LIG       0.50700
      5 N1        -71.3468  -16.2768  -55.5114 N.ar   1 LIG      -0.71900
      6 N2        -72.0665  -16.9483  -57.7110 N.ar   1 LIG      -0.71900
      7 H1        -72.6334  -19.4094  -55.4543 H      1 LIG       0.11500
      8 H2        -71.6076  -17.6423  -53.9898 H      1 LIG       0.11400
      9 H3        -72.8831  -18.8321  -57.8882 H      1 LIG       0.11400
     10 H4        -71.2143  -15.1238  -57.2269 H      1 LIG       0.14100
@<TRIPOS>BOND
      1       1       2 ar
      2       1       3 ar
      3       2       5 ar
      4       3       6 ar
      5       4       5 ar
      6       4       6 ar
      7       1       7 1
      8       2       8 1
      9       3       9 1
     10       4      10 1
@<TRIPOS>ALT_TYPE
CGenFF_4.0_ALT_TYPE_SET
CGenFF_4.0 1 CG2R61 2 CG2R61 3 CG2R61 4 CG2R64 5 NG2R62 6 NG2R62 7 HGR61 8 HGR62 9 HGR62 10 HGR62
@<TRIPOS>MOLECULE
pyrimidine
 10 10 0 0 0
****
USER_CHARGES
INVALID_CHARGES
Pose:  30 Cluster:  30 Fr_nu: 1632485 TotEn:    -8.45
@<TRIPOS>ATOM
      1 C1        -71.6433   -8.0778  -46.4716 C.ar   1 LIG      -0.13100
      2 C2        -70.7271   -7.1024  -46.8086 C.ar   1 LIG       0.28900
      3 C3        -71.1603   -9.1050  -45.6869 C.ar   1 LIG       0.28900
      4 C4        -69.0876   -8.1723  -45.6535 C.ar   1 LIG       0.50700
      5 N1        -69.4366   -7.1182  -46.4154 N.ar   1 LIG      -0.71900
      6 N2        -69.8835   -9.1844  -45.2583 N.ar   1 LIG      -0.71900
      7 H1        -72.6729   -8.0399  -46.8013 H      1 LIG       0.11500
      8 H2        -71.0144   -6.2558  -47.4227 H      1 LIG       0.11400
      9 H3        -71.8061   -9.9176  -45.3722 H      1 LIG       0.11400
     10 H4        -68.0565   -8.2112  -45.3242 H      1 LIG       0.14100
@<TRIPOS>BOND
      1       1       2 ar
      2       1       3 ar
      3       2       5 ar
      4       3       6 ar
      5       4       5 ar
      6       4       6 ar
      7       1       7 1
      8       2       8 1
      9       3       9 1
     10       4      10 1
@<TRIPOS>ALT_TYPE
CGenFF_4.0_ALT_TYPE_SET
CGenFF_4.0 1 CG2R61 2 CG2R61 3 CG2R61 4 CG2R64 5 NG2R62 6 NG2R62 7 HGR61 8 HGR62 9 HGR62 10 HGR62
@<TRIPOS>MOLECULE
pyrimidine
 10 10 0 0 0
****
USER_CHARGES
INVALID_CHARGES
Pose:  31 Cluster:  31 Fr_nu:  11868 TotEn:    -8.24
@<TRIPOS>ATOM
      1 C1        -69.8929   -7.2190  -45.4488 C.ar   1 LIG      -0.13100
      2 C2        -68.9418   -8.0790  -45.9589 C.ar   1 LIG       0.28900
      3 C3        -71.0107   -7.8190  -44.9061 C.ar   1 LIG       0.28900
      4 C4        -70.1974   -9.8860  -45.3889 C.ar   1 LIG       0.50700
      5 N1        -69.0621   -9.4227  -45.9454 N.ar   1 LIG      -0.71900
      6 N2        -71.1966   -9.1545  -44.8595 N.ar   1 LIG      -0.71900
      7 H1        -69.7703   -6.1444  -45.4730 H      1 LIG       0.11500
      8 H2        -68.0294   -7.6995  -46.4060 H      1 LIG       0.11400
      9 H3        -71.8124   -7.2245  -44.4815 H      1 LIG       0.11400
     10 H4        -70.3209  -10.9618  -45.3656 H      1 LIG       0.14100
@<TRIPOS>BOND
      1       1       2 ar
      2       1       3 ar
      3       2       5 ar
      4       3       6 ar
      5       4       5 ar
      6       4       6 ar
      7       1       7 1
      8       2       8 1
      9       3       9 1
     10       4      10 1
@<TRIPOS>ALT_TYPE
CGenFF_4.0_ALT_TYPE_SET
CGenFF_4.0 1 CG2R61 2 CG2R61 3 CG2R61 4 CG2R64 5 NG2R62 6 NG2R62 7 HGR61 8 HGR62 9 HGR62 10 HGR62
@<TRIPOS>MOLECULE
pyrimidine
 10 10 0 0 0
****
USER_CHARGES
INVALID_CHARGES
Pose:  32 Cluster:  32 Fr_nu: 152781 TotEn:    -8.13
@<TRIPOS>ATOM
      1 C1        -70.5604  -19.1750  -55.4204 C.ar   1 LIG      -0.13100
      2 C2        -70.1806  -17.9703  -55.9764 C.ar   1 LIG       0.28900
      3 C3        -71.8136  -19.1976  -54.8435 C.ar   1 LIG       0.28900
      4 C4        -72.1563  -17.0160  -55.3823 C.ar   1 LIG       0.50700
      5 N1        -70.9565  -16.8666  -55.9751 N.ar   1 LIG      -0.71900
      6 N2        -72.6412  -18.1327  -54.8062 N.ar   1 LIG      -0.71900
      7 H1        -69.9174  -20.0447  -55.4356 H      1 LIG       0.11500
      8 H2        -69.2128  -17.8563  -56.4523 H      1 LIG       0.11400
      9 H3        -72.1985  -20.0999  -54.3806 H      1 LIG       0.11400
     10 H4        -72.7999  -16.1450  -55.3660 H      1 LIG       0.14100
@<TRIPOS>BOND
      1       1       2 ar
      2       1       3 ar
      3       2       5 ar
      4       3       6 ar
      5       4       5 ar
      6       4       6 ar
      7       1       7 1
      8       2       8 1
      9       3       9 1
     10       4      10 1
@<TRIPOS>ALT_TYPE
CGenFF_4.0_ALT_TYPE_SET
CGenFF_4.0 1 CG2R61 2 CG2R61 3 CG2R61 4 CG2R64 5 NG2R62 6 NG2R62 7 HGR61 8 HGR62 9 HGR62 10 HGR62
@<TRIPOS>MOLECULE
pyrimidine
 10 10 0 0 0
****
USER_CHARGES
INVALID_CHARGES
Pose:  33 Cluster:  33 Fr_nu: 474049 TotEn:    -7.80
@<TRIPOS>ATOM
      1 C1        -74.1959   -4.9175  -52.5633 C.ar   1 LIG      -0.13100
      2 C2        -73.0549   -5.4393  -51.9885 C.ar   1 LIG       0.28900
      3 C3        -74.7835   -3.8719  -51.8813 C.ar   1 LIG       0.28900
      4 C4        -73.1852   -3.9601  -50.2674 C.ar   1 LIG       0.50700
      5 N1        -72.5200   -4.9831  -50.8370 N.ar   1 LIG      -0.71900
      6 N2        -74.3034   -3.3661  -50.7263 N.ar   1 LIG      -0.71900
      7 H1        -74.6032   -5.3034  -53.4882 H      1 LIG       0.11500
      8 H2        -72.5237   -6.2634  -52.4520 H      1 LIG       0.11400
      9 H3        -75.6844   -3.3978  -52.2556 H      1 LIG       0.11400
     10 H4        -72.7782   -3.5743  -49.3408 H      1 LIG       0.14100
@<TRIPOS>BOND
      1       1       2 ar
      2       1       3 ar
      3       2       5 ar
      4       3       6 ar
      5       4       5 ar
      6       4       6 ar
      7       1       7 1
      8       2       8 1
      9       3       9 1
     10       4      10 1
@<TRIPOS>ALT_TYPE
CGenFF_4.0_ALT_TYPE_SET
CGenFF_4.0 1 CG2R61 2 CG2R61 3 CG2R61 4 CG2R64 5 NG2R62 6 NG2R62 7 HGR61 8 HGR62 9 HGR62 10 HGR62
@<TRIPOS>MOLECULE
pyrimidine
 10 10 0 0 0
****
USER_CHARGES
INVALID_CHARGES
Pose:  34 Cluster:  34 Fr_nu: 1360457 TotEn:    -7.78
@<TRIPOS>ATOM
      1 C1        -74.8862   -4.7668  -52.5684 C.ar   1 LIG      -0.13100
      2 C2        -74.7768   -5.9478  -51.8629 C.ar   1 LIG       0.28900
      3 C3        -75.3179   -3.6756  -51.8427 C.ar   1 LIG       0.28900
      4 C4        -75.4748   -4.9304  -49.9538 C.ar   1 LIG       0.50700
      5 N1        -75.0639   -6.0658  -50.5499 N.ar   1 LIG      -0.71900
      6 N2        -75.6224   -3.7217  -50.5291 N.ar   1 LIG      -0.71900
      7 H1        -74.6491   -4.7009  -53.6219 H      1 LIG       0.11500
      8 H2        -74.4453   -6.8591  -52.3489 H      1 LIG       0.11400
      9 H3        -75.4352   -2.7047  -52.3117 H      1 LIG       0.11400
     10 H4        -75.7133   -4.9965  -48.8993 H      1 LIG       0.14100
@<TRIPOS>BOND
      1       1       2 ar
      2       1       3 ar
      3       2       5 ar
      4       3       6 ar
      5       4       5 ar
      6       4       6 ar
      7       1       7 1
      8       2       8 1
      9       3       9 1
     10       4      10 1
@<TRIPOS>ALT_TYPE
CGenFF_4.0_ALT_TYPE_SET
CGenFF_4.0 1 CG2R61 2 CG2R61 3 CG2R61 4 CG2R64 5 NG2R62 6 NG2R62 7 HGR61 8 HGR62 9 HGR62 10 HGR62
@<TRIPOS>MOLECULE
pyrimidine
 10 10 0 0 0
****
USER_CHARGES
INVALID_CHARGES
Pose:  35 Cluster:  35 Fr_nu: 552550 TotEn:    -7.48
@<TRIPOS>ATOM
      1 C1        -71.7263  -19.6390  -55.4329 C.ar   1 LIG      -0.13100
      2 C2        -71.6100  -18.7159  -54.4136 C.ar   1 LIG       0.28900
      3 C3        -71.7812  -19.1160  -56.7086 C.ar   1 LIG       0.28900
      4 C4        -71.6141  -16.9975  -55.9016 C.ar   1 LIG       0.50700
      5 N1        -71.5509  -17.3828  -54.6129 N.ar   1 LIG      -0.71900
      6 N2        -71.7277  -17.7955  -56.9805 N.ar   1 LIG      -0.71900
      7 H1        -71.7716  -20.7031  -55.2441 H      1 LIG       0.11500
      8 H2        -71.5598  -19.0326  -53.3775 H      1 LIG       0.11400
      9 H3        -71.8733  -19.7638  -57.5736 H      1 LIG       0.11400
     10 H4        -71.5698  -15.9320  -56.0909 H      1 LIG       0.14100
@<TRIPOS>BOND
      1       1       2 ar
      2       1       3 ar
      3       2       5 ar
      4       3       6 ar
      5       4       5 ar
      6       4       6 ar
      7       1       7 1
      8       2       8 1
      9       3       9 1
     10       4      10 1
@<TRIPOS>ALT_TYPE
CGenFF_4.0_ALT_TYPE_SET
CGenFF_4.0 1 CG2R61 2 CG2R61 3 CG2R61 4 CG2R64 5 NG2R62 6 NG2R62 7 HGR61 8 HGR62 9 HGR62 10 HGR62
@<TRIPOS>MOLECULE
pyrimidine
 10 10 0 0 0
****
USER_CHARGES
INVALID_CHARGES
Pose:  36 Cluster:  36 Fr_nu: 253286 TotEn:    -7.02
@<TRIPOS>ATOM
      1 C1        -69.2317   -8.1491  -46.6422 C.ar   1 LIG      -0.13100
      2 C2        -69.1081   -6.8500  -46.1932 C.ar   1 LIG       0.28900
      3 C3        -70.1481   -8.9293  -45.9673 C.ar   1 LIG       0.28900
      4 C4        -70.6801   -7.2014  -44.5894 C.ar   1 LIG       0.50700
      5 N1        -69.8192   -6.3412  -45.1657 N.ar   1 LIG      -0.71900
      6 N2        -70.8920   -8.4864  -44.9325 N.ar   1 LIG      -0.71900
      7 H1        -68.6481   -8.5309  -47.4691 H      1 LIG       0.11500
      8 H2        -68.4126   -6.1619  -46.6616 H      1 LIG       0.11400
      9 H3        -70.3140   -9.9637  -46.2480 H      1 LIG       0.11400
     10 H4        -71.2637   -6.8197  -43.7607 H      1 LIG       0.14100
@<TRIPOS>BOND
      1       1       2 ar
      2       1       3 ar
      3       2       5 ar
      4       3       6 ar
      5       4       5 ar
      6       4       6 ar
      7       1       7 1
      8       2       8 1
      9       3       9 1
     10       4      10 1
@<TRIPOS>ALT_TYPE
CGenFF_4.0_ALT_TYPE_SET
CGenFF_4.0 1 CG2R61 2 CG2R61 3 CG2R61 4 CG2R64 5 NG2R62 6 NG2R62 7 HGR61 8 HGR62 9 HGR62 10 HGR62
@<TRIPOS>MOLECULE
pyrimidine
 10 10 0 0 0
****
USER_CHARGES
INVALID_CHARGES
Pose:  37 Cluster:  37 Fr_nu: 2059679 TotEn:    -6.41
@<TRIPOS>ATOM
      1 C1        -63.1684    2.3663  -24.3603 C.ar   1 LIG      -0.13100
      2 C2        -61.7944    2.3683  -24.4897 C.ar   1 LIG       0.28900
      3 C3        -63.7646    1.1220  -24.3423 C.ar   1 LIG       0.28900
      4 C4        -61.7479    0.0968  -24.5633 C.ar   1 LIG       0.50700
      5 N1        -61.0499    1.2480  -24.5939 N.ar   1 LIG      -0.71900
      6 N2        -63.0824   -0.0377  -24.4420 N.ar   1 LIG      -0.71900
      7 H1        -63.7407    3.2806  -24.2787 H      1 LIG       0.11500
      8 H2        -61.2379    3.2989  -24.5139 H      1 LIG       0.11400
      9 H3        -64.8400    1.0201  -24.2448 H      1 LIG       0.11400
     10 H4        -61.1751   -0.8188  -24.6461 H      1 LIG       0.14100
@<TRIPOS>BOND
      1       1       2 ar
      2       1       3 ar
      3       2       5 ar
      4       3       6 ar
      5       4       5 ar
      6       4       6 ar
      7       1       7 1
      8       2       8 1
      9       3       9 1
     10       4      10 1
@<TRIPOS>ALT_TYPE
CGenFF_4.0_ALT_TYPE_SET
CGenFF_4.0 1 CG2R61 2 CG2R61 3 CG2R61 4 CG2R64 5 NG2R62 6 NG2R62 7 HGR61 8 HGR62 9 HGR62 10 HGR62
@<TRIPOS>MOLECULE
pyrimidine
 10 10 0 0 0
****
USER_CHARGES
INVALID_CHARGES
Pose:  38 Cluster:  38 Fr_nu: 1978579 TotEn:    -5.33
@<TRIPOS>ATOM
      1 C1        -77.1790  -14.5163  -45.9104 C.ar   1 LIG      -0.13100
      2 C2        -76.9138  -15.8258  -46.2560 C.ar   1 LIG       0.28900
      3 C3        -77.2926  -14.2669  -44.5581 C.ar   1 LIG       0.28900
      4 C4        -76.9019  -16.4526  -44.0710 C.ar   1 LIG       0.50700
      5 N1        -76.7687  -16.8230  -45.3588 N.ar   1 LIG      -0.71900
      6 N2        -77.1596  -15.2148  -43.6072 N.ar   1 LIG      -0.71900
      7 H1        -77.2908  -13.7362  -46.6515 H      1 LIG       0.11500
      8 H2        -76.8078  -16.1178  -47.2951 H      1 LIG       0.11400
      9 H3        -77.5007  -13.2679  -44.1906 H      1 LIG       0.11400
     10 H4        -76.7911  -17.2338  -43.3289 H      1 LIG       0.14100
@<TRIPOS>BOND
      1       1       2 ar
      2       1       3 ar
      3       2       5 ar
      4       3       6 ar
      5       4       5 ar
      6       4       6 ar
      7       1       7 1
      8       2       8 1
      9       3       9 1
     10       4      10 1
@<TRIPOS>ALT_TYPE
CGenFF_4.0_ALT_TYPE_SET
CGenFF_4.0 1 CG2R61 2 CG2R61 3 CG2R61 4 CG2R64 5 NG2R62 6 NG2R62 7 HGR61 8 HGR62 9 HGR62 10 HGR62
@<TRIPOS>MOLECULE
pyrimidine
 10 10 0 0 0
****
USER_CHARGES
INVALID_CHARGES
Pose:  39 Cluster:  39 Fr_nu: 888683 TotEn:    -5.21
@<TRIPOS>ATOM
      1 C1        -62.4203   -0.1594  -23.4775 C.ar   1 LIG      -0.13100
      2 C2        -63.0637    0.7455  -22.6580 C.ar   1 LIG       0.28900
      3 C3        -61.5463    0.3840  -24.3968 C.ar   1 LIG       0.28900
      4 C4        -61.9988    2.4861  -23.6596 C.ar   1 LIG       0.50700
      5 N1        -62.8759    2.0800  -22.7220 N.ar   1 LIG      -0.71900
      6 N2        -61.3107    1.7071  -24.5159 N.ar   1 LIG      -0.71900
      7 H1        -62.5901   -1.2252  -23.4043 H      1 LIG       0.11500
      8 H2        -63.7692    0.4121  -21.9047 H      1 LIG       0.11400
      9 H3        -60.9952   -0.2486  -25.0841 H      1 LIG       0.11400
     10 H4        -61.8294    3.5533  -23.7339 H      1 LIG       0.14100
@<TRIPOS>BOND
      1       1       2 ar
      2       1       3 ar
      3       2       5 ar
      4       3       6 ar
      5       4       5 ar
      6       4       6 ar
      7       1       7 1
      8       2       8 1
      9       3       9 1
     10       4      10 1
@<TRIPOS>ALT_TYPE
CGenFF_4.0_ALT_TYPE_SET
CGenFF_4.0 1 CG2R61 2 CG2R61 3 CG2R61 4 CG2R64 5 NG2R62 6 NG2R62 7 HGR61 8 HGR62 9 HGR62 10 HGR62
@<TRIPOS>MOLECULE
naphtalene
 18 19 0 0 0
****
USER_CHARGES
INVALID_CHARGES
Pose:   1 Cluster:   1 Fr_nu: 408173 TotEn:   -14.59
@<TRIPOS>ATOM
      1 C1        -41.3490  -11.7065  -37.4093 C.ar   1 LIG      -0.11500
      2 C2        -41.7062  -12.9298  -36.8499 C.ar   1 LIG      -0.11500
      3 C3        -42.5577  -13.3703  -41.8188 C.ar   1 LIG      -0.11500
      4 C4        -42.9149  -14.5936  -41.2593 C.ar   1 LIG      -0.11500
      5 C5        -41.4698  -11.5055  -38.7847 C.ar   1 LIG      -0.11700
      6 C6        -42.1855  -13.9567  -37.6635 C.ar   1 LIG      -0.11700
      7 C7        -42.0785  -12.3433  -41.0051 C.ar   1 LIG      -0.11700
      8 C8        -42.7941  -14.7947  -39.8840 C.ar   1 LIG      -0.11700
      9 C9        -41.9504  -12.5282  -39.6188 C.ar   1 LIG       0.00400
     10 C10       -42.3135  -13.7721  -39.0499 C.ar   1 LIG       0.00400
     11 H1        -40.9755  -10.9076  -36.7755 H      1 LIG       0.11500
     12 H2        -41.6121  -13.0851  -35.7791 H      1 LIG       0.11500
     13 H3        -42.6518  -13.2143  -42.8898 H      1 LIG       0.11500
     14 H4        -43.2870  -15.3926  -41.8938 H      1 LIG       0.11500
     15 H5        -41.1843  -10.5414  -39.2002 H      1 LIG       0.11500
     16 H6        -42.4593  -14.9045  -37.2047 H      1 LIG       0.11500
     17 H7        -41.8056  -11.3954  -41.4640 H      1 LIG       0.11500
     18 H8        -43.0788  -15.7591  -39.4683 H      1 LIG       0.11500
@<TRIPOS>BOND
      1       1       2 ar
      2       1       5 ar
      3       2       6 ar
      4       3       4 ar
      5       3       7 ar
      6       4       8 ar
      7       5       9 ar
      8       6      10 ar
      9       7       9 ar
     10       8      10 ar
     11       9      10 ar
     12       1      11 1
     13       2      12 1
     14       3      13 1
     15       4      14 1
     16       5      15 1
     17       6      16 1
     18       7      17 1
     19       8      18 1
@<TRIPOS>ALT_TYPE
CGenFF_4.0_ALT_TYPE_SET
CGenFF_4.0 1 CG2R61 2 CG2R61 3 CG2R61 4 CG2R61 5 CG2R61 6 CG2R61 7 CG2R61 8 CG2R61 9 CG2R61 10 CG2R61 11 HGR61 12 HGR61 13 HGR61 14 HGR61 15 HGR61 16 HGR61 17 HGR61 18 HGR61
@<TRIPOS>MOLECULE
naphtalene
 18 19 0 0 0
****
USER_CHARGES
INVALID_CHARGES
Pose:   2 Cluster:   2 Fr_nu:  85381 TotEn:   -13.80
@<TRIPOS>ATOM
      1 C1        -73.4045   -2.6921  -48.6343 C.ar   1 LIG      -0.11500
      2 C2        -74.7251   -2.4098  -48.9709 C.ar   1 LIG      -0.11500
      3 C3        -73.1053   -5.7700  -52.3906 C.ar   1 LIG      -0.11500
      4 C4        -74.4259   -5.4877  -52.7271 C.ar   1 LIG      -0.11500
      5 C5        -72.6674   -3.5978  -49.3978 C.ar   1 LIG      -0.11700
      6 C6        -75.3136   -3.0320  -50.0721 C.ar   1 LIG      -0.11700
      7 C7        -72.5167   -5.1477  -51.2893 C.ar   1 LIG      -0.11700
      8 C8        -75.1631   -4.5820  -51.9636 C.ar   1 LIG      -0.11700
      9 C9        -73.2438   -4.2335  -50.5096 C.ar   1 LIG       0.00400
     10 C10       -74.5867   -3.9464  -50.8518 C.ar   1 LIG       0.00400
     11 H1        -72.9470   -2.2078  -47.7765 H      1 LIG       0.11500
     12 H2        -75.2979   -1.7044  -48.3760 H      1 LIG       0.11500
     13 H3        -72.5317   -6.4754  -52.9852 H      1 LIG       0.11500
     14 H4        -74.8833   -5.9733  -53.5841 H      1 LIG       0.11500
     15 H5        -71.6368   -3.8036  -49.1159 H      1 LIG       0.11500
     16 H6        -76.3471   -2.7959  -50.3172 H      1 LIG       0.11500
     17 H7        -71.4830   -5.3833  -51.0449 H      1 LIG       0.11500
     18 H8        -76.1939   -4.3766  -52.2449 H      1 LIG       0.11500
@<TRIPOS>BOND
      1       1       2 ar
      2       1       5 ar
      3       2       6 ar
      4       3       4 ar
      5       3       7 ar
      6       4       8 ar
      7       5       9 ar
      8       6      10 ar
      9       7       9 ar
     10       8      10 ar
     11       9      10 ar
     12       1      11 1
     13       2      12 1
     14       3      13 1
     15       4      14 1
     16       5      15 1
     17       6      16 1
     18       7      17 1
     19       8      18 1
@<TRIPOS>ALT_TYPE
CGenFF_4.0_ALT_TYPE_SET
CGenFF_4.0 1 CG2R61 2 CG2R61 3 CG2R61 4 CG2R61 5 CG2R61 6 CG2R61 7 CG2R61 8 CG2R61 9 CG2R61 10 CG2R61 11 HGR61 12 HGR61 13 HGR61 14 HGR61 15 HGR61 16 HGR61 17 HGR61 18 HGR61
@<TRIPOS>MOLECULE
naphtalene
 18 19 0 0 0
****
USER_CHARGES
INVALID_CHARGES
Pose:   3 Cluster:   3 Fr_nu:  73208 TotEn:   -13.31
@<TRIPOS>ATOM
      1 C1        -71.6587  -11.3206  -44.0183 C.ar   1 LIG      -0.11500
      2 C2        -72.5194  -11.5391  -45.0900 C.ar   1 LIG      -0.11500
      3 C3        -70.4457   -6.9903  -45.8756 C.ar   1 LIG      -0.11500
      4 C4        -71.3063   -7.2088  -46.9472 C.ar   1 LIG      -0.11500
      5 C5        -70.9256  -10.1361  -43.9415 C.ar   1 LIG      -0.11700
      6 C6        -72.6503  -10.5740  -46.0888 C.ar   1 LIG      -0.11700
      7 C7        -70.3148   -7.9555  -44.8766 C.ar   1 LIG      -0.11700
      8 C8        -72.0394   -8.3934  -47.0242 C.ar   1 LIG      -0.11700
      9 C9        -71.0449   -9.1536  -44.9380 C.ar   1 LIG       0.00400
     10 C10       -71.9201   -9.3758  -46.0277 C.ar   1 LIG       0.00400
     11 H1        -71.5568  -12.0726  -43.2413 H      1 LIG       0.11500
     12 H2        -73.0898  -12.4615  -45.1487 H      1 LIG       0.11500
     13 H3        -69.8749   -6.0678  -45.8161 H      1 LIG       0.11500
     14 H4        -71.4068   -6.4572  -47.7246 H      1 LIG       0.11500
     15 H5        -70.2586   -9.9868  -43.0949 H      1 LIG       0.11500
     16 H6        -73.3293  -10.7656  -46.9171 H      1 LIG       0.11500
     17 H7        -69.6364   -7.7632  -44.0481 H      1 LIG       0.11500
     18 H8        -72.7060   -8.5432  -47.8711 H      1 LIG       0.11500
@<TRIPOS>BOND
      1       1       2 ar
      2       1       5 ar
      3       2       6 ar
      4       3       4 ar
      5       3       7 ar
      6       4       8 ar
      7       5       9 ar
      8       6      10 ar
      9       7       9 ar
     10       8      10 ar
     11       9      10 ar
     12       1      11 1
     13       2      12 1
     14       3      13 1
     15       4      14 1
     16       5      15 1
     17       6      16 1
     18       7      17 1
     19       8      18 1
@<TRIPOS>ALT_TYPE
CGenFF_4.0_ALT_TYPE_SET
CGenFF_4.0 1 CG2R61 2 CG2R61 3 CG2R61 4 CG2R61 5 CG2R61 6 CG2R61 7 CG2R61 8 CG2R61 9 CG2R61 10 CG2R61 11 HGR61 12 HGR61 13 HGR61 14 HGR61 15 HGR61 16 HGR61 17 HGR61 18 HGR61
@<TRIPOS>MOLECULE
naphtalene
 18 19 0 0 0
****
USER_CHARGES
INVALID_CHARGES
Pose:   4 Cluster:   4 Fr_nu:  22340 TotEn:   -12.57
@<TRIPOS>ATOM
      1 C1        -57.5383    2.2582  -41.8893 C.ar   1 LIG      -0.11500
      2 C2        -57.5539    1.1678  -42.7540 C.ar   1 LIG      -0.11500
      3 C3        -60.1259    4.8407  -45.0999 C.ar   1 LIG      -0.11500
      4 C4        -60.1414    3.7502  -45.9645 C.ar   1 LIG      -0.11500
      5 C5        -58.1728    3.4466  -42.2523 C.ar   1 LIG      -0.11700
      6 C6        -58.2040    1.2614  -43.9847 C.ar   1 LIG      -0.11700
      7 C7        -59.4758    4.7471  -43.8690 C.ar   1 LIG      -0.11700
      8 C8        -59.5069    2.5619  -45.6016 C.ar   1 LIG      -0.11700
      9 C9        -58.8320    3.5587  -43.4874 C.ar   1 LIG       0.00400
     10 C10       -58.8477    2.4498  -44.3666 C.ar   1 LIG       0.00400
     11 H1        -57.0316    2.1850  -40.9315 H      1 LIG       0.11500
     12 H2        -57.0599    0.2431  -42.4703 H      1 LIG       0.11500
     13 H3        -60.6199    5.7659  -45.3830 H      1 LIG       0.11500
     14 H4        -60.6470    3.8246  -46.9228 H      1 LIG       0.11500
     15 H5        -58.1475    4.2863  -41.5609 H      1 LIG       0.11500
     16 H6        -58.2040    0.3963  -44.6447 H      1 LIG       0.11500
     17 H7        -59.4766    5.6120  -43.2090 H      1 LIG       0.11500
     18 H8        -59.5314    1.7222  -46.2933 H      1 LIG       0.11500
@<TRIPOS>BOND
      1       1       2 ar
      2       1       5 ar
      3       2       6 ar
      4       3       4 ar
      5       3       7 ar
      6       4       8 ar
      7       5       9 ar
      8       6      10 ar
      9       7       9 ar
     10       8      10 ar
     11       9      10 ar
     12       1      11 1
     13       2      12 1
     14       3      13 1
     15       4      14 1
     16       5      15 1
     17       6      16 1
     18       7      17 1
     19       8      18 1
@<TRIPOS>ALT_TYPE
CGenFF_4.0_ALT_TYPE_SET
CGenFF_4.0 1 CG2R61 2 CG2R61 3 CG2R61 4 CG2R61 5 CG2R61 6 CG2R61 7 CG2R61 8 CG2R61 9 CG2R61 10 CG2R61 11 HGR61 12 HGR61 13 HGR61 14 HGR61 15 HGR61 16 HGR61 17 HGR61 18 HGR61
@<TRIPOS>MOLECULE
naphtalene
 18 19 0 0 0
****
USER_CHARGES
INVALID_CHARGES
Pose:   5 Cluster:   5 Fr_nu: 236717 TotEn:   -12.54
@<TRIPOS>ATOM
      1 C1        -60.8883  -20.7556  -25.0492 C.ar   1 LIG      -0.11500
      2 C2        -61.6088  -21.5052  -25.9743 C.ar   1 LIG      -0.11500
      3 C3        -57.6941  -24.3964  -24.5870 C.ar   1 LIG      -0.11500
      4 C4        -58.4147  -25.1460  -25.5121 C.ar   1 LIG      -0.11500
      5 C5        -59.7338  -21.2831  -24.4701 C.ar   1 LIG      -0.11700
      6 C6        -61.1777  -22.7851  -26.3239 C.ar   1 LIG      -0.11700
      7 C7        -58.1253  -23.1164  -24.2374 C.ar   1 LIG      -0.11700
      8 C8        -59.5693  -24.6186  -26.0911 C.ar   1 LIG      -0.11700
      9 C9        -59.2851  -22.5697  -24.8103 C.ar   1 LIG       0.00400
     10 C10       -60.0179  -23.3320  -25.7510 C.ar   1 LIG       0.00400
     11 H1        -61.2248  -19.7594  -24.7770 H      1 LIG       0.11500
     12 H2        -62.5073  -21.0935  -26.4247 H      1 LIG       0.11500
     13 H3        -56.7952  -24.8076  -24.1362 H      1 LIG       0.11500
     14 H4        -58.0786  -26.1426  -25.7829 H      1 LIG       0.11500
     15 H5        -59.1866  -20.6794  -23.7490 H      1 LIG       0.11500
     16 H6        -61.7561  -23.3530  -27.0497 H      1 LIG       0.11500
     17 H7        -57.5462  -22.5484  -23.5123 H      1 LIG       0.11500
     18 H8        -60.1171  -25.2225  -26.8118 H      1 LIG       0.11500
@<TRIPOS>BOND
      1       1       2 ar
      2       1       5 ar
      3       2       6 ar
      4       3       4 ar
      5       3       7 ar
      6       4       8 ar
      7       5       9 ar
      8       6      10 ar
      9       7       9 ar
     10       8      10 ar
     11       9      10 ar
     12       1      11 1
     13       2      12 1
     14       3      13 1
     15       4      14 1
     16       5      15 1
     17       6      16 1
     18       7      17 1
     19       8      18 1
@<TRIPOS>ALT_TYPE
CGenFF_4.0_ALT_TYPE_SET
CGenFF_4.0 1 CG2R61 2 CG2R61 3 CG2R61 4 CG2R61 5 CG2R61 6 CG2R61 7 CG2R61 8 CG2R61 9 CG2R61 10 CG2R61 11 HGR61 12 HGR61 13 HGR61 14 HGR61 15 HGR61 16 HGR61 17 HGR61 18 HGR61
@<TRIPOS>MOLECULE
naphtalene
 18 19 0 0 0
****
USER_CHARGES
INVALID_CHARGES
Pose:   6 Cluster:   6 Fr_nu: 141641 TotEn:   -12.16
@<TRIPOS>ATOM
      1 C1        -77.5365    0.8450  -34.6405 C.ar   1 LIG      -0.11500
      2 C2        -76.7635    1.9301  -34.2379 C.ar   1 LIG      -0.11500
      3 C3        -74.3261   -2.1951  -32.6098 C.ar   1 LIG      -0.11500
      4 C4        -73.5532   -1.1100  -32.2073 C.ar   1 LIG      -0.11500
      5 C5        -77.1275   -0.4542  -34.3385 C.ar   1 LIG      -0.11700
      6 C6        -75.5788    1.7202  -33.5318 C.ar   1 LIG      -0.11700
      7 C7        -75.5110   -1.9852  -33.3159 C.ar   1 LIG      -0.11700
      8 C8        -73.9620    0.1893  -32.5093 C.ar   1 LIG      -0.11700
      9 C9        -75.9377   -0.6842  -33.6286 C.ar   1 LIG       0.00400
     10 C10       -75.1518    0.4192  -33.2192 C.ar   1 LIG       0.00400
     11 H1        -78.4584    1.0090  -35.1907 H      1 LIG       0.11500
     12 H2        -77.0829    2.9411  -34.4733 H      1 LIG       0.11500
     13 H3        -74.0073   -3.2067  -32.3745 H      1 LIG       0.11500
     14 H4        -72.6307   -1.2747  -31.6584 H      1 LIG       0.11500
     15 H5        -77.7473   -1.2874  -34.6635 H      1 LIG       0.11500
     16 H6        -74.9905    2.5831  -33.2266 H      1 LIG       0.11500
     17 H7        -76.0994   -2.8482  -33.6203 H      1 LIG       0.11500
     18 H8        -73.3420    1.0226  -32.1850 H      1 LIG       0.11500
@<TRIPOS>BOND
      1       1       2 ar
      2       1       5 ar
      3       2       6 ar
      4       3       4 ar
      5       3       7 ar
      6       4       8 ar
      7       5       9 ar
      8       6      10 ar
      9       7       9 ar
     10       8      10 ar
     11       9      10 ar
     12       1      11 1
     13       2      12 1
     14       3      13 1
     15       4      14 1
     16       5      15 1
     17       6      16 1
     18       7      17 1
     19       8      18 1
@<TRIPOS>ALT_TYPE
CGenFF_4.0_ALT_TYPE_SET
CGenFF_4.0 1 CG2R61 2 CG2R61 3 CG2R61 4 CG2R61 5 CG2R61 6 CG2R61 7 CG2R61 8 CG2R61 9 CG2R61 10 CG2R61 11 HGR61 12 HGR61 13 HGR61 14 HGR61 15 HGR61 16 HGR61 17 HGR61 18 HGR61
@<TRIPOS>MOLECULE
naphtalene
 18 19 0 0 0
****
USER_CHARGES
INVALID_CHARGES
Pose:   7 Cluster:   7 Fr_nu:   3901 TotEn:   -12.08
@<TRIPOS>ATOM
      1 C1        -56.4786    2.2644  -42.6692 C.ar   1 LIG      -0.11500
      2 C2        -57.6841    1.8088  -42.1440 C.ar   1 LIG      -0.11500
      3 C3        -54.9380    3.3566  -38.1852 C.ar   1 LIG      -0.11500
      4 C4        -56.1436    2.9010  -37.6601 C.ar   1 LIG      -0.11500
      5 C5        -55.4911    2.7642  -41.8198 C.ar   1 LIG      -0.11700
      6 C6        -57.9069    1.8512  -40.7675 C.ar   1 LIG      -0.11700
      7 C7        -54.7152    3.3142  -39.5618 C.ar   1 LIG      -0.11700
      8 C8        -57.1312    2.4013  -38.5094 C.ar   1 LIG      -0.11700
      9 C9        -55.6981    2.8144  -40.4316 C.ar   1 LIG       0.00400
     10 C10       -56.9241    2.3511  -39.8976 C.ar   1 LIG       0.00400
     11 H1        -56.3059    2.2317  -43.7410 H      1 LIG       0.11500
     12 H2        -58.4522    1.4197  -42.8061 H      1 LIG       0.11500
     13 H3        -54.1693    3.7458  -37.5235 H      1 LIG       0.11500
     14 H4        -56.3163    2.9353  -36.5884 H      1 LIG       0.11500
     15 H5        -54.5565    3.1153  -42.2525 H      1 LIG       0.11500
     16 H6        -58.8565    1.4893  -40.3788 H      1 LIG       0.11500
     17 H7        -53.7653    3.6754  -39.9502 H      1 LIG       0.11500
     18 H8        -58.0662    2.0508  -38.0770 H      1 LIG       0.11500
@<TRIPOS>BOND
      1       1       2 ar
      2       1       5 ar
      3       2       6 ar
      4       3       4 ar
      5       3       7 ar
      6       4       8 ar
      7       5       9 ar
      8       6      10 ar
      9       7       9 ar
     10       8      10 ar
     11       9      10 ar
     12       1      11 1
     13       2      12 1
     14       3      13 1
     15       4      14 1
     16       5      15 1
     17       6      16 1
     18       7      17 1
     19       8      18 1
@<TRIPOS>ALT_TYPE
CGenFF_4.0_ALT_TYPE_SET
CGenFF_4.0 1 CG2R61 2 CG2R61 3 CG2R61 4 CG2R61 5 CG2R61 6 CG2R61 7 CG2R61 8 CG2R61 9 CG2R61 10 CG2R61 11 HGR61 12 HGR61 13 HGR61 14 HGR61 15 HGR61 16 HGR61 17 HGR61 18 HGR61
@<TRIPOS>MOLECULE
naphtalene
 18 19 0 0 0
****
USER_CHARGES
INVALID_CHARGES
Pose:   8 Cluster:   8 Fr_nu: 335973 TotEn:   -11.77
@<TRIPOS>ATOM
      1 C1        -52.7424  -14.6347  -45.3303 C.ar   1 LIG      -0.11500
      2 C2        -51.4421  -15.0942  -45.5172 C.ar   1 LIG      -0.11500
      3 C3        -51.0329  -10.1731  -44.4109 C.ar   1 LIG      -0.11500
      4 C4        -49.7327  -10.6328  -44.5978 C.ar   1 LIG      -0.11500
      5 C5        -52.9707  -13.2965  -45.0082 C.ar   1 LIG      -0.11700
      6 C6        -50.3652  -14.2177  -45.3828 C.ar   1 LIG      -0.11700
      7 C7        -52.1099  -11.0498  -44.5453 C.ar   1 LIG      -0.11700
      8 C8        -49.5043  -11.9710  -44.9197 C.ar   1 LIG      -0.11700
      9 C9        -51.8985  -12.4000  -44.8690 C.ar   1 LIG       0.00400
     10 C10       -50.5764  -12.8675  -45.0590 C.ar   1 LIG       0.00400
     11 H1        -53.5803  -15.3177  -45.4344 H      1 LIG       0.11500
     12 H2        -51.2655  -16.1361  -45.7681 H      1 LIG       0.11500
     13 H3        -51.2103   -9.1311  -44.1600 H      1 LIG       0.11500
     14 H4        -48.8950   -9.9497  -44.4921 H      1 LIG       0.11500
     15 H5        -53.9954  -12.9593  -44.8663 H      1 LIG       0.11500
     16 H6        -49.3573  -14.5986  -45.5339 H      1 LIG       0.11500
     17 H7        -53.1177  -10.6685  -44.3950 H      1 LIG       0.11500
     18 H8        -48.4795  -12.3086  -45.0610 H      1 LIG       0.11500
@<TRIPOS>BOND
      1       1       2 ar
      2       1       5 ar
      3       2       6 ar
      4       3       4 ar
      5       3       7 ar
      6       4       8 ar
      7       5       9 ar
      8       6      10 ar
      9       7       9 ar
     10       8      10 ar
     11       9      10 ar
     12       1      11 1
     13       2      12 1
     14       3      13 1
     15       4      14 1
     16       5      15 1
     17       6      16 1
     18       7      17 1
     19       8      18 1
@<TRIPOS>ALT_TYPE
CGenFF_4.0_ALT_TYPE_SET
CGenFF_4.0 1 CG2R61 2 CG2R61 3 CG2R61 4 CG2R61 5 CG2R61 6 CG2R61 7 CG2R61 8 CG2R61 9 CG2R61 10 CG2R61 11 HGR61 12 HGR61 13 HGR61 14 HGR61 15 HGR61 16 HGR61 17 HGR61 18 HGR61
@<TRIPOS>MOLECULE
naphtalene
 18 19 0 0 0
****
USER_CHARGES
INVALID_CHARGES
Pose:   9 Cluster:   9 Fr_nu: 326320 TotEn:   -11.64
@<TRIPOS>ATOM
      1 C1        -72.1480  -16.2631  -55.7263 C.ar   1 LIG      -0.11500
      2 C2        -71.4378  -15.8572  -56.8522 C.ar   1 LIG      -0.11500
      3 C3        -69.7245  -20.4820  -55.7187 C.ar   1 LIG      -0.11500
      4 C4        -69.0143  -20.0760  -56.8446 C.ar   1 LIG      -0.11500
      5 C5        -71.9029  -17.5141  -55.1593 C.ar   1 LIG      -0.11700
      6 C6        -70.4798  -16.7005  -57.4155 C.ar   1 LIG      -0.11700
      7 C7        -70.6825  -19.6385  -55.1554 C.ar   1 LIG      -0.11700
      8 C8        -69.2594  -18.8251  -57.4118 C.ar   1 LIG      -0.11700
      9 C9        -70.9422  -18.3760  -55.7131 C.ar   1 LIG       0.00400
     10 C10       -70.2201  -17.9632  -56.8580 C.ar   1 LIG       0.00400
     11 H1        -72.8941  -15.6063  -55.2886 H      1 LIG       0.11500
     12 H2        -71.6292  -14.8830  -57.2927 H      1 LIG       0.11500
     13 H3        -69.5335  -21.4562  -55.2776 H      1 LIG       0.11500
     14 H4        -68.2694  -20.7337  -57.2828 H      1 LIG       0.11500
     15 H5        -72.4703  -17.8107  -54.2795 H      1 LIG       0.11500
     16 H6        -69.9361  -16.3625  -58.2952 H      1 LIG       0.11500
     17 H7        -71.2255  -19.9765  -54.2752 H      1 LIG       0.11500
     18 H8        -68.6927  -18.5285  -58.2920 H      1 LIG       0.11500
@<TRIPOS>BOND
      1       1       2 ar
      2       1       5 ar
      3       2       6 ar
      4       3       4 ar
      5       3       7 ar
      6       4       8 ar
      7       5       9 ar
      8       6      10 ar
      9       7       9 ar
     10       8      10 ar
     11       9      10 ar
     12       1      11 1
     13       2      12 1
     14       3      13 1
     15       4      14 1
     16       5      15 1
     17       6      16 1
     18       7      17 1
     19       8      18 1
@<TRIPOS>ALT_TYPE
CGenFF_4.0_ALT_TYPE_SET
CGenFF_4.0 1 CG2R61 2 CG2R61 3 CG2R61 4 CG2R61 5 CG2R61 6 CG2R61 7 CG2R61 8 CG2R61 9 CG2R61 10 CG2R61 11 HGR61 12 HGR61 13 HGR61 14 HGR61 15 HGR61 16 HGR61 17 HGR61 18 HGR61
@<TRIPOS>MOLECULE
naphtalene
 18 19 0 0 0
****
USER_CHARGES
INVALID_CHARGES
Pose:  10 Cluster:  10 Fr_nu:  48432 TotEn:   -11.52
@<TRIPOS>ATOM
      1 C1        -63.3842   -1.0485  -22.6131 C.ar   1 LIG      -0.11500
      2 C2        -62.3112   -1.2965  -23.4639 C.ar   1 LIG      -0.11500
      3 C3        -65.9142    0.7897  -26.3404 C.ar   1 LIG      -0.11500
      4 C4        -64.8410    0.5417  -27.1911 C.ar   1 LIG      -0.11500
      5 C5        -64.5508   -0.4677  -23.1113 C.ar   1 LIG      -0.11700
      6 C6        -62.4004   -0.9649  -24.8160 C.ar   1 LIG      -0.11700
      7 C7        -65.8249    0.4579  -24.9882 C.ar   1 LIG      -0.11700
      8 C8        -63.6743   -0.0391  -26.6930 C.ar   1 LIG      -0.11700
      9 C9        -64.6582   -0.1273  -24.4696 C.ar   1 LIG       0.00400
     10 C10       -63.5669   -0.3795  -25.3347 C.ar   1 LIG       0.00400
     11 H1        -63.3139   -1.3064  -21.5604 H      1 LIG       0.11500
     12 H2        -61.4035   -1.7490  -23.0750 H      1 LIG       0.11500
     13 H3        -66.8223    1.2421  -26.7287 H      1 LIG       0.11500
     14 H4        -64.9113    0.8011  -28.2434 H      1 LIG       0.11500
     15 H5        -65.3770   -0.2825  -22.4279 H      1 LIG       0.11500
     16 H6        -61.5495   -1.1682  -25.4628 H      1 LIG       0.11500
     17 H7        -66.6761    0.6606  -24.3417 H      1 LIG       0.11500
     18 H8        -62.8477   -0.2237  -27.3761 H      1 LIG       0.11500
@<TRIPOS>BOND
      1       1       2 ar
      2       1       5 ar
      3       2       6 ar
      4       3       4 ar
      5       3       7 ar
      6       4       8 ar
      7       5       9 ar
      8       6      10 ar
      9       7       9 ar
     10       8      10 ar
     11       9      10 ar
     12       1      11 1
     13       2      12 1
     14       3      13 1
     15       4      14 1
     16       5      15 1
     17       6      16 1
     18       7      17 1
     19       8      18 1
@<TRIPOS>ALT_TYPE
CGenFF_4.0_ALT_TYPE_SET
CGenFF_4.0 1 CG2R61 2 CG2R61 3 CG2R61 4 CG2R61 5 CG2R61 6 CG2R61 7 CG2R61 8 CG2R61 9 CG2R61 10 CG2R61 11 HGR61 12 HGR61 13 HGR61 14 HGR61 15 HGR61 16 HGR61 17 HGR61 18 HGR61
@<TRIPOS>MOLECULE
naphtalene
 18 19 0 0 0
****
USER_CHARGES
INVALID_CHARGES
Pose:  11 Cluster:  11 Fr_nu:  37968 TotEn:   -11.39
@<TRIPOS>ATOM
      1 C1        -59.1585  -24.2982  -26.2525 C.ar   1 LIG      -0.11500
      2 C2        -58.8148  -23.1570  -25.5340 C.ar   1 LIG      -0.11500
      3 C3        -63.8257  -22.9243  -26.2017 C.ar   1 LIG      -0.11500
      4 C4        -63.4819  -21.7831  -25.4831 C.ar   1 LIG      -0.11500
      5 C5        -60.4896  -24.5299  -26.6006 C.ar   1 LIG      -0.11700
      6 C6        -59.8006  -22.2431  -25.1607 C.ar   1 LIG      -0.11700
      7 C7        -62.8398  -23.8381  -26.5750 C.ar   1 LIG      -0.11700
      8 C8        -62.1509  -21.5513  -25.1349 C.ar   1 LIG      -0.11700
      9 C9        -61.4950  -23.6208  -26.2331 C.ar   1 LIG       0.00400
     10 C10       -61.1454  -22.4604  -25.5024 C.ar   1 LIG       0.00400
     11 H1        -58.3907  -25.0095  -26.5424 H      1 LIG       0.11500
     12 H2        -57.7783  -22.9773  -25.2637 H      1 LIG       0.11500
     13 H3        -64.8623  -23.1045  -26.4724 H      1 LIG       0.11500
     14 H4        -64.2503  -21.0729  -25.1923 H      1 LIG       0.11500
     15 H5        -60.7353  -25.4289  -27.1621 H      1 LIG       0.11500
     16 H6        -59.5091  -21.3576  -24.5997 H      1 LIG       0.11500
     17 H7        -63.1314  -24.7231  -27.1367 H      1 LIG       0.11500
     18 H8        -61.9050  -20.6527  -24.5727 H      1 LIG       0.11500
@<TRIPOS>BOND
      1       1       2 ar
      2       1       5 ar
      3       2       6 ar
      4       3       4 ar
      5       3       7 ar
      6       4       8 ar
      7       5       9 ar
      8       6      10 ar
      9       7       9 ar
     10       8      10 ar
     11       9      10 ar
     12       1      11 1
     13       2      12 1
     14       3      13 1
     15       4      14 1
     16       5      15 1
     17       6      16 1
     18       7      17 1
     19       8      18 1
@<TRIPOS>ALT_TYPE
CGenFF_4.0_ALT_TYPE_SET
CGenFF_4.0 1 CG2R61 2 CG2R61 3 CG2R61 4 CG2R61 5 CG2R61 6 CG2R61 7 CG2R61 8 CG2R61 9 CG2R61 10 CG2R61 11 HGR61 12 HGR61 13 HGR61 14 HGR61 15 HGR61 16 HGR61 17 HGR61 18 HGR61
@<TRIPOS>MOLECULE
naphtalene
 18 19 0 0 0
****
USER_CHARGES
INVALID_CHARGES
Pose:  12 Cluster:  12 Fr_nu: 210436 TotEn:   -11.37
@<TRIPOS>ATOM
      1 C1        -68.2252    3.9303  -48.9211 C.ar   1 LIG      -0.11500
      2 C2        -68.1803    5.3089  -49.1069 C.ar   1 LIG      -0.11500
      3 C3        -65.4794    4.3792  -44.9297 C.ar   1 LIG      -0.11500
      4 C4        -65.4345    5.7577  -45.1156 C.ar   1 LIG      -0.11500
      5 C5        -67.5662    3.3498  -47.8370 C.ar   1 LIG      -0.11700
      6 C6        -67.4763    6.1122  -48.2096 C.ar   1 LIG      -0.11700
      7 C7        -66.1835    3.5758  -45.8271 C.ar   1 LIG      -0.11700
      8 C8        -66.0935    6.3383  -46.1996 C.ar   1 LIG      -0.11700
      9 C9        -66.8527    4.1432  -46.9238 C.ar   1 LIG       0.00400
     10 C10       -66.8070    5.5449  -47.1129 C.ar   1 LIG       0.00400
     11 H1        -68.7730    3.3054  -49.6204 H      1 LIG       0.11500
     12 H2        -68.6939    5.7598  -49.9510 H      1 LIG       0.11500
     13 H3        -64.9660    3.9275  -44.0855 H      1 LIG       0.11500
     14 H4        -64.8854    6.3820  -44.4168 H      1 LIG       0.11500
     15 H5        -67.6145    2.2701  -47.7117 H      1 LIG       0.11500
     16 H6        -67.4551    7.1875  -48.3740 H      1 LIG       0.11500
     17 H7        -66.2053    2.5007  -45.6620 H      1 LIG       0.11500
     18 H8        -66.0447    7.4180  -46.3256 H      1 LIG       0.11500
@<TRIPOS>BOND
      1       1       2 ar
      2       1       5 ar
      3       2       6 ar
      4       3       4 ar
      5       3       7 ar
      6       4       8 ar
      7       5       9 ar
      8       6      10 ar
      9       7       9 ar
     10       8      10 ar
     11       9      10 ar
     12       1      11 1
     13       2      12 1
     14       3      13 1
     15       4      14 1
     16       5      15 1
     17       6      16 1
     18       7      17 1
     19       8      18 1
@<TRIPOS>ALT_TYPE
CGenFF_4.0_ALT_TYPE_SET
CGenFF_4.0 1 CG2R61 2 CG2R61 3 CG2R61 4 CG2R61 5 CG2R61 6 CG2R61 7 CG2R61 8 CG2R61 9 CG2R61 10 CG2R61 11 HGR61 12 HGR61 13 HGR61 14 HGR61 15 HGR61 16 HGR61 17 HGR61 18 HGR61
@<TRIPOS>MOLECULE
naphtalene
 18 19 0 0 0
****
USER_CHARGES
INVALID_CHARGES
Pose:  13 Cluster:  13 Fr_nu:  25941 TotEn:   -11.19
@<TRIPOS>ATOM
      1 C1        -75.6370   -3.0885  -31.7244 C.ar   1 LIG      -0.11500
      2 C2        -74.8867   -2.4827  -32.7279 C.ar   1 LIG      -0.11500
      3 C3        -79.4841   -0.3813  -32.9671 C.ar   1 LIG      -0.11500
      4 C4        -78.7337    0.2244  -33.9705 C.ar   1 LIG      -0.11500
      5 C5        -76.9686   -2.7205  -31.5293 C.ar   1 LIG      -0.11700
      6 C6        -75.4649   -1.5068  -33.5400 C.ar   1 LIG      -0.11700
      7 C7        -78.9059   -1.3573  -32.1550 C.ar   1 LIG      -0.11700
      8 C8        -77.4021   -0.1434  -34.1657 C.ar   1 LIG      -0.11700
      9 C9        -77.5669   -1.7399  -32.3373 C.ar   1 LIG       0.00400
     10 C10       -76.8038   -1.1240  -33.3577 C.ar   1 LIG       0.00400
     11 H1        -75.1862   -3.8478  -31.0922 H      1 LIG       0.11500
     12 H2        -73.8503   -2.7700  -32.8792 H      1 LIG       0.11500
     13 H3        -80.5209   -0.0944  -32.8153 H      1 LIG       0.11500
     14 H4        -79.1846    0.9847  -34.6015 H      1 LIG       0.11500
     15 H5        -77.5360   -3.2071  -30.7385 H      1 LIG       0.11500
     16 H6        -74.8598   -1.0469  -34.3185 H      1 LIG       0.11500
     17 H7        -79.5114   -1.8177  -31.3771 H      1 LIG       0.11500
     18 H8        -76.8342    0.3436  -34.9559 H      1 LIG       0.11500
@<TRIPOS>BOND
      1       1       2 ar
      2       1       5 ar
      3       2       6 ar
      4       3       4 ar
      5       3       7 ar
      6       4       8 ar
      7       5       9 ar
      8       6      10 ar
      9       7       9 ar
     10       8      10 ar
     11       9      10 ar
     12       1      11 1
     13       2      12 1
     14       3      13 1
     15       4      14 1
     16       5      15 1
     17       6      16 1
     18       7      17 1
     19       8      18 1
@<TRIPOS>ALT_TYPE
CGenFF_4.0_ALT_TYPE_SET
CGenFF_4.0 1 CG2R61 2 CG2R61 3 CG2R61 4 CG2R61 5 CG2R61 6 CG2R61 7 CG2R61 8 CG2R61 9 CG2R61 10 CG2R61 11 HGR61 12 HGR61 13 HGR61 14 HGR61 15 HGR61 16 HGR61 17 HGR61 18 HGR61
@<TRIPOS>MOLECULE
naphtalene
 18 19 0 0 0
****
USER_CHARGES
INVALID_CHARGES
Pose:  14 Cluster:  14 Fr_nu: 233355 TotEn:   -11.13
@<TRIPOS>ATOM
      1 C1        -57.4977    2.1396  -42.3085 C.ar   1 LIG      -0.11500
      2 C2        -57.4977    3.5260  -42.4298 C.ar   1 LIG      -0.11500
      3 C3        -57.4977    2.5640  -37.4616 C.ar   1 LIG      -0.11500
      4 C4        -57.4977    3.9504  -37.5830 C.ar   1 LIG      -0.11500
      5 C5        -57.4977    1.5491  -41.0445 C.ar   1 LIG      -0.11700
      6 C6        -57.4977    4.3272  -41.2878 C.ar   1 LIG      -0.11700
      7 C7        -57.4977    1.7627  -38.6038 C.ar   1 LIG      -0.11700
      8 C8        -57.4976    4.5410  -38.8470 C.ar   1 LIG      -0.11700
      9 C9        -57.4977    2.3401  -39.8840 C.ar   1 LIG       0.00400
     10 C10       -57.4976    3.7499  -40.0075 C.ar   1 LIG       0.00400
     11 H1        -57.4971    1.5163  -43.1980 H      1 LIG       0.11500
     12 H2        -57.4980    3.9847  -43.4143 H      1 LIG       0.11500
     13 H3        -57.4976    2.1045  -36.4772 H      1 LIG       0.11500
     14 H4        -57.4968    4.5731  -36.6933 H      1 LIG       0.11500
     15 H5        -57.4973    0.4633  -40.9735 H      1 LIG       0.11500
     16 H6        -57.4982    5.4088  -41.4063 H      1 LIG       0.11500
     17 H7        -57.4980    0.6812  -38.4850 H      1 LIG       0.11500
     18 H8        -57.4973    5.6268  -38.9182 H      1 LIG       0.11500
@<TRIPOS>BOND
      1       1       2 ar
      2       1       5 ar
      3       2       6 ar
      4       3       4 ar
      5       3       7 ar
      6       4       8 ar
      7       5       9 ar
      8       6      10 ar
      9       7       9 ar
     10       8      10 ar
     11       9      10 ar
     12       1      11 1
     13       2      12 1
     14       3      13 1
     15       4      14 1
     16       5      15 1
     17       6      16 1
     18       7      17 1
     19       8      18 1
@<TRIPOS>ALT_TYPE
CGenFF_4.0_ALT_TYPE_SET
CGenFF_4.0 1 CG2R61 2 CG2R61 3 CG2R61 4 CG2R61 5 CG2R61 6 CG2R61 7 CG2R61 8 CG2R61 9 CG2R61 10 CG2R61 11 HGR61 12 HGR61 13 HGR61 14 HGR61 15 HGR61 16 HGR61 17 HGR61 18 HGR61
@<TRIPOS>MOLECULE
naphtalene
 18 19 0 0 0
****
USER_CHARGES
INVALID_CHARGES
Pose:  15 Cluster:  15 Fr_nu: 294640 TotEn:   -11.10
@<TRIPOS>ATOM
      1 C1        -57.3406    1.8202  -44.1185 C.ar   1 LIG      -0.11500
      2 C2        -56.7277    3.0306  -43.8083 C.ar   1 LIG      -0.11500
      3 C3        -61.4423    4.1847  -45.2401 C.ar   1 LIG      -0.11500
      4 C4        -60.8293    5.3950  -44.9299 C.ar   1 LIG      -0.11500
      5 C5        -58.6664    1.7996  -44.5526 C.ar   1 LIG      -0.11700
      6 C6        -57.4381    4.2249  -43.9311 C.ar   1 LIG      -0.11700
      7 C7        -60.7318    2.9902  -45.1174 C.ar   1 LIG      -0.11700
      8 C8        -59.5036    5.4157  -44.4957 C.ar   1 LIG      -0.11700
      9 C9        -59.3966    2.9922  -44.6819 C.ar   1 LIG       0.00400
     10 C10       -58.7733    4.2230  -44.3664 C.ar   1 LIG       0.00400
     11 H1        -56.7872    0.8906  -44.0222 H      1 LIG       0.11500
     12 H2        -55.6955    3.0455  -43.4707 H      1 LIG       0.11500
     13 H3        -62.4747    4.1690  -45.5780 H      1 LIG       0.11500
     14 H4        -61.3836    6.3241  -45.0250 H      1 LIG       0.11500
     15 H5        -59.1253    0.8418  -44.7891 H      1 LIG       0.11500
     16 H6        -56.9389    5.1595  -43.6836 H      1 LIG       0.11500
     17 H7        -61.2310    2.0559  -45.3657 H      1 LIG       0.11500
     18 H8        -59.0446    6.3733  -44.2585 H      1 LIG       0.11500
@<TRIPOS>BOND
      1       1       2 ar
      2       1       5 ar
      3       2       6 ar
      4       3       4 ar
      5       3       7 ar
      6       4       8 ar
      7       5       9 ar
      8       6      10 ar
      9       7       9 ar
     10       8      10 ar
     11       9      10 ar
     12       1      11 1
     13       2      12 1
     14       3      13 1
     15       4      14 1
     16       5      15 1
     17       6      16 1
     18       7      17 1
     19       8      18 1
@<TRIPOS>ALT_TYPE
CGenFF_4.0_ALT_TYPE_SET
CGenFF_4.0 1 CG2R61 2 CG2R61 3 CG2R61 4 CG2R61 5 CG2R61 6 CG2R61 7 CG2R61 8 CG2R61 9 CG2R61 10 CG2R61 11 HGR61 12 HGR61 13 HGR61 14 HGR61 15 HGR61 16 HGR61 17 HGR61 18 HGR61
@<TRIPOS>MOLECULE
naphtalene
 18 19 0 0 0
****
USER_CHARGES
INVALID_CHARGES
Pose:  16 Cluster:  16 Fr_nu:   1460 TotEn:   -10.87
@<TRIPOS>ATOM
      1 C1        -56.0826    2.5139  -41.6015 C.ar   1 LIG      -0.11500
      2 C2        -57.0980    1.5983  -41.3420 C.ar   1 LIG      -0.11500
      3 C3        -57.4803    5.1523  -37.7599 C.ar   1 LIG      -0.11500
      4 C4        -58.4957    4.2366  -37.5005 C.ar   1 LIG      -0.11500
      5 C5        -55.9199    3.6284  -40.7782 C.ar   1 LIG      -0.11700
      6 C6        -57.9546    1.7935  -40.2583 C.ar   1 LIG      -0.11700
      7 C7        -56.6236    4.9570  -38.8437 C.ar   1 LIG      -0.11700
      8 C8        -58.6586    3.1221  -38.3238 C.ar   1 LIG      -0.11700
      9 C9        -56.7729    3.8408  -39.6829 C.ar   1 LIG       0.00400
     10 C10       -57.8055    2.9097  -39.4191 C.ar   1 LIG       0.00400
     11 H1        -55.4164    2.3617  -42.4456 H      1 LIG       0.11500
     12 H2        -57.2237    0.7308  -41.9834 H      1 LIG       0.11500
     13 H3        -57.3540    6.0201  -37.1187 H      1 LIG       0.11500
     14 H4        -59.1625    4.3901  -36.6571 H      1 LIG       0.11500
     15 H5        -55.1195    4.3313  -41.0002 H      1 LIG       0.11500
     16 H6        -58.7411    1.0646  -40.0739 H      1 LIG       0.11500
     17 H7        -55.8367    5.6855  -39.0274 H      1 LIG       0.11500
     18 H8        -59.4593    2.4195  -38.1024 H      1 LIG       0.11500
@<TRIPOS>BOND
      1       1       2 ar
      2       1       5 ar
      3       2       6 ar
      4       3       4 ar
      5       3       7 ar
      6       4       8 ar
      7       5       9 ar
      8       6      10 ar
      9       7       9 ar
     10       8      10 ar
     11       9      10 ar
     12       1      11 1
     13       2      12 1
     14       3      13 1
     15       4      14 1
     16       5      15 1
     17       6      16 1
     18       7      17 1
     19       8      18 1
@<TRIPOS>ALT_TYPE
CGenFF_4.0_ALT_TYPE_SET
CGenFF_4.0 1 CG2R61 2 CG2R61 3 CG2R61 4 CG2R61 5 CG2R61 6 CG2R61 7 CG2R61 8 CG2R61 9 CG2R61 10 CG2R61 11 HGR61 12 HGR61 13 HGR61 14 HGR61 15 HGR61 16 HGR61 17 HGR61 18 HGR61
@<TRIPOS>MOLECULE
naphtalene
 18 19 0 0 0
****
USER_CHARGES
INVALID_CHARGES
Pose:  17 Cluster:  17 Fr_nu:  95154 TotEn:   -10.86
@<TRIPOS>ATOM
      1 C1        -71.7333    2.5822  -49.5511 C.ar   1 LIG      -0.11500
      2 C2        -70.3994    2.9257  -49.3525 C.ar   1 LIG      -0.11500
      3 C3        -73.0908    6.0354  -46.4038 C.ar   1 LIG      -0.11500
      4 C4        -71.7568    6.3788  -46.2053 C.ar   1 LIG      -0.11500
      5 C5        -72.7399    3.2670  -48.8696 C.ar   1 LIG      -0.11700
      6 C6        -70.0667    3.9551  -48.4717 C.ar   1 LIG      -0.11700
      7 C7        -73.4235    5.0059  -47.2847 C.ar   1 LIG      -0.11700
      8 C8        -70.7502    5.6940  -46.8867 C.ar   1 LIG      -0.11700
      9 C9        -72.4233    4.3060  -47.9791 C.ar   1 LIG       0.00400
     10 C10       -71.0668    4.6551  -47.7772 C.ar   1 LIG       0.00400
     11 H1        -71.9917    1.7804  -50.2366 H      1 LIG       0.11500
     12 H2        -69.6166    2.3921  -49.8838 H      1 LIG       0.11500
     13 H3        -73.8742    6.5688  -45.8728 H      1 LIG       0.11500
     14 H4        -71.4990    7.1798  -45.5187 H      1 LIG       0.11500
     15 H5        -73.7758    2.9813  -49.0400 H      1 LIG       0.11500
     16 H6        -69.0175    4.2071  -48.3323 H      1 LIG       0.11500
     17 H7        -74.4727    4.7547  -47.4247 H      1 LIG       0.11500
     18 H8        -69.7141    5.9791  -46.7159 H      1 LIG       0.11500
@<TRIPOS>BOND
      1       1       2 ar
      2       1       5 ar
      3       2       6 ar
      4       3       4 ar
      5       3       7 ar
      6       4       8 ar
      7       5       9 ar
      8       6      10 ar
      9       7       9 ar
     10       8      10 ar
     11       9      10 ar
     12       1      11 1
     13       2      12 1
     14       3      13 1
     15       4      14 1
     16       5      15 1
     17       6      16 1
     18       7      17 1
     19       8      18 1
@<TRIPOS>ALT_TYPE
CGenFF_4.0_ALT_TYPE_SET
CGenFF_4.0 1 CG2R61 2 CG2R61 3 CG2R61 4 CG2R61 5 CG2R61 6 CG2R61 7 CG2R61 8 CG2R61 9 CG2R61 10 CG2R61 11 HGR61 12 HGR61 13 HGR61 14 HGR61 15 HGR61 16 HGR61 17 HGR61 18 HGR61
@<TRIPOS>MOLECULE
naphtalene
 18 19 0 0 0
****
USER_CHARGES
INVALID_CHARGES
Pose:  18 Cluster:  18 Fr_nu: 109887 TotEn:   -10.79
@<TRIPOS>ATOM
      1 C1        -72.5562    2.0827  -32.2935 C.ar   1 LIG      -0.11500
      2 C2        -72.8544    0.7270  -32.1938 C.ar   1 LIG      -0.11500
      3 C3        -68.8128    1.4833  -29.2438 C.ar   1 LIG      -0.11500
      4 C4        -69.1111    0.1276  -29.1442 C.ar   1 LIG      -0.11500
      5 C5        -71.4773    2.6144  -31.5865 C.ar   1 LIG      -0.11700
      6 C6        -72.0751   -0.1023  -31.3869 C.ar   1 LIG      -0.11700
      7 C7        -69.5922    2.3126  -30.0509 C.ar   1 LIG      -0.11700
      8 C8        -70.1901   -0.4042  -29.8510 C.ar   1 LIG      -0.11700
      9 C9        -70.6820    1.7944  -30.7695 C.ar   1 LIG       0.00400
     10 C10       -70.9854    0.4158  -30.6681 C.ar   1 LIG       0.00400
     11 H1        -73.1637    2.7279  -32.9214 H      1 LIG       0.11500
     12 H2        -73.6944    0.3140  -32.7447 H      1 LIG       0.11500
     13 H3        -67.9727    1.8970  -28.6931 H      1 LIG       0.11500
     14 H4        -68.5042   -0.5168  -28.5150 H      1 LIG       0.11500
     15 H5        -71.2629    3.6771  -31.6792 H      1 LIG       0.11500
     16 H6        -72.3261   -1.1591  -31.3242 H      1 LIG       0.11500
     17 H7        -69.3405    3.3691  -30.1140 H      1 LIG       0.11500
     18 H8        -70.4051   -1.4668  -29.7579 H      1 LIG       0.11500
@<TRIPOS>BOND
      1       1       2 ar
      2       1       5 ar
      3       2       6 ar
      4       3       4 ar
      5       3       7 ar
      6       4       8 ar
      7       5       9 ar
      8       6      10 ar
      9       7       9 ar
     10       8      10 ar
     11       9      10 ar
     12       1      11 1
     13       2      12 1
     14       3      13 1
     15       4      14 1
     16       5      15 1
     17       6      16 1
     18       7      17 1
     19       8      18 1
@<TRIPOS>ALT_TYPE
CGenFF_4.0_ALT_TYPE_SET
CGenFF_4.0 1 CG2R61 2 CG2R61 3 CG2R61 4 CG2R61 5 CG2R61 6 CG2R61 7 CG2R61 8 CG2R61 9 CG2R61 10 CG2R61 11 HGR61 12 HGR61 13 HGR61 14 HGR61 15 HGR61 16 HGR61 17 HGR61 18 HGR61
@<TRIPOS>MOLECULE
naphtalene
 18 19 0 0 0
****
USER_CHARGES
INVALID_CHARGES
Pose:  19 Cluster:  19 Fr_nu: 375056 TotEn:   -10.77
@<TRIPOS>ATOM
      1 C1        -50.8026  -10.8290  -43.6320 C.ar   1 LIG      -0.11500
      2 C2        -51.0297  -12.1996  -43.5493 C.ar   1 LIG      -0.11500
      3 C3        -46.3001  -11.6742  -45.2708 C.ar   1 LIG      -0.11500
      4 C4        -46.5273  -13.0448  -45.1881 C.ar   1 LIG      -0.11500
      5 C5        -49.5710  -10.3509  -44.0803 C.ar   1 LIG      -0.11700
      6 C6        -50.0263  -13.0973  -43.9146 C.ar   1 LIG      -0.11700
      7 C7        -47.3037  -10.7765  -44.9055 C.ar   1 LIG      -0.11700
      8 C8        -47.7589  -13.5230  -44.7397 C.ar   1 LIG      -0.11700
      9 C9        -48.5494  -11.2401  -44.4521 C.ar   1 LIG       0.00400
     10 C10       -48.7804  -12.6338  -44.3679 C.ar   1 LIG       0.00400
     11 H1        -51.5840  -10.1306  -43.3470 H      1 LIG       0.11500
     12 H2        -51.9890  -12.5708  -43.2005 H      1 LIG       0.11500
     13 H3        -45.3409  -11.3023  -45.6198 H      1 LIG       0.11500
     14 H4        -45.7451  -13.7427  -45.4718 H      1 LIG       0.11500
     15 H5        -49.4155   -9.2755  -44.1364 H      1 LIG       0.11500
     16 H6        -50.2260  -14.1644  -43.8425 H      1 LIG       0.11500
     17 H7        -47.1040   -9.7095  -44.9785 H      1 LIG       0.11500
     18 H8        -47.9143  -14.5984  -44.6828 H      1 LIG       0.11500
@<TRIPOS>BOND
      1       1       2 ar
      2       1       5 ar
      3       2       6 ar
      4       3       4 ar
      5       3       7 ar
      6       4       8 ar
      7       5       9 ar
      8       6      10 ar
      9       7       9 ar
     10       8      10 ar
     11       9      10 ar
     12       1      11 1
     13       2      12 1
     14       3      13 1
     15       4      14 1
     16       5      15 1
     17       6      16 1
     18       7      17 1
     19       8      18 1
@<TRIPOS>ALT_TYPE
CGenFF_4.0_ALT_TYPE_SET
CGenFF_4.0 1 CG2R61 2 CG2R61 3 CG2R61 4 CG2R61 5 CG2R61 6 CG2R61 7 CG2R61 8 CG2R61 9 CG2R61 10 CG2R61 11 HGR61 12 HGR61 13 HGR61 14 HGR61 15 HGR61 16 HGR61 17 HGR61 18 HGR61
@<TRIPOS>MOLECULE
naphtalene
 18 19 0 0 0
****
USER_CHARGES
INVALID_CHARGES
Pose:  20 Cluster:  20 Fr_nu: 292714 TotEn:   -10.73
@<TRIPOS>ATOM
      1 C1        -58.1968    2.0242  -39.8939 C.ar   1 LIG      -0.11500
      2 C2        -58.6692    2.5274  -38.6855 C.ar   1 LIG      -0.11500
      3 C3        -53.9720    4.3372  -39.2051 C.ar   1 LIG      -0.11500
      4 C4        -54.4446    4.8403  -37.9967 C.ar   1 LIG      -0.11500
      5 C5        -56.9109    2.3457  -40.3295 C.ar   1 LIG      -0.11700
      6 C6        -57.8579    3.3540  -37.9079 C.ar   1 LIG      -0.11700
      7 C7        -54.7835    3.5104  -39.9826 C.ar   1 LIG      -0.11700
      8 C8        -55.7304    4.5189  -37.5610 C.ar   1 LIG      -0.11700
      9 C9        -56.0804    3.1765  -39.5597 C.ar   1 LIG       0.00400
     10 C10       -56.5610    3.6882  -38.3308 C.ar   1 LIG       0.00400
     11 H1        -58.8291    1.3811  -40.4991 H      1 LIG       0.11500
     12 H2        -59.6703    2.2762  -38.3472 H      1 LIG       0.11500
     13 H3        -52.9708    4.5879  -39.5440 H      1 LIG       0.11500
     14 H4        -53.8124    5.4845  -37.3926 H      1 LIG       0.11500
     15 H5        -56.5626    1.9413  -41.2777 H      1 LIG       0.11500
     16 H6        -58.2476    3.7356  -36.9665 H      1 LIG       0.11500
     17 H7        -54.3932    3.1283  -40.9236 H      1 LIG       0.11500
     18 H8        -56.0793    4.9238  -36.6132 H      1 LIG       0.11500
@<TRIPOS>BOND
      1       1       2 ar
      2       1       5 ar
      3       2       6 ar
      4       3       4 ar
      5       3       7 ar
      6       4       8 ar
      7       5       9 ar
      8       6      10 ar
      9       7       9 ar
     10       8      10 ar
     11       9      10 ar
     12       1      11 1
     13       2      12 1
     14       3      13 1
     15       4      14 1
     16       5      15 1
     17       6      16 1
     18       7      17 1
     19       8      18 1
@<TRIPOS>ALT_TYPE
CGenFF_4.0_ALT_TYPE_SET
CGenFF_4.0 1 CG2R61 2 CG2R61 3 CG2R61 4 CG2R61 5 CG2R61 6 CG2R61 7 CG2R61 8 CG2R61 9 CG2R61 10 CG2R61 11 HGR61 12 HGR61 13 HGR61 14 HGR61 15 HGR61 16 HGR61 17 HGR61 18 HGR61
@<TRIPOS>MOLECULE
naphtalene
 18 19 0 0 0
****
USER_CHARGES
INVALID_CHARGES
Pose:  21 Cluster:  21 Fr_nu: 196455 TotEn:   -10.51
@<TRIPOS>ATOM
      1 C1        -71.6948   -8.7988  -45.2532 C.ar   1 LIG      -0.11500
      2 C2        -71.0943   -9.9877  -44.8497 C.ar   1 LIG      -0.11500
      3 C3        -75.0137  -11.3256  -47.7578 C.ar   1 LIG      -0.11500
      4 C4        -74.4131  -12.5144  -47.3543 C.ar   1 LIG      -0.11500
      5 C5        -72.8201   -8.8293  -46.0774 C.ar   1 LIG      -0.11700
      6 C6        -71.6166  -11.2115  -45.2688 C.ar   1 LIG      -0.11700
      7 C7        -74.4914  -10.1016  -47.3387 C.ar   1 LIG      -0.11700
      8 C8        -73.2878  -12.4840  -46.5301 C.ar   1 LIG      -0.11700
      9 C9        -73.3593  -10.0522  -46.5089 C.ar   1 LIG       0.00400
     10 C10       -72.7485  -11.2611  -46.0986 C.ar   1 LIG       0.00400
     11 H1        -71.2875   -7.8463  -44.9271 H      1 LIG       0.11500
     12 H2        -70.2185   -9.9628  -44.2078 H      1 LIG       0.11500
     13 H3        -75.8898  -11.3497  -48.3997 H      1 LIG       0.11500
     14 H4        -74.8200  -13.4665  -47.6819 H      1 LIG       0.11500
     15 H5        -73.2729   -7.8876  -46.3808 H      1 LIG       0.11500
     16 H6        -71.1313  -12.1284  -44.9407 H      1 LIG       0.11500
     17 H7        -74.9773   -9.1849  -47.6661 H      1 LIG       0.11500
     18 H8        -72.8343  -13.4256  -46.2272 H      1 LIG       0.11500
@<TRIPOS>BOND
      1       1       2 ar
      2       1       5 ar
      3       2       6 ar
      4       3       4 ar
      5       3       7 ar
      6       4       8 ar
      7       5       9 ar
      8       6      10 ar
      9       7       9 ar
     10       8      10 ar
     11       9      10 ar
     12       1      11 1
     13       2      12 1
     14       3      13 1
     15       4      14 1
     16       5      15 1
     17       6      16 1
     18       7      17 1
     19       8      18 1
@<TRIPOS>ALT_TYPE
CGenFF_4.0_ALT_TYPE_SET
CGenFF_4.0 1 CG2R61 2 CG2R61 3 CG2R61 4 CG2R61 5 CG2R61 6 CG2R61 7 CG2R61 8 CG2R61 9 CG2R61 10 CG2R61 11 HGR61 12 HGR61 13 HGR61 14 HGR61 15 HGR61 16 HGR61 17 HGR61 18 HGR61
@<TRIPOS>MOLECULE
naphtalene
 18 19 0 0 0
****
USER_CHARGES
INVALID_CHARGES
Pose:  22 Cluster:  22 Fr_nu: 177806 TotEn:   -10.31
@<TRIPOS>ATOM
      1 C1        -77.9993   -0.2345  -33.2123 C.ar   1 LIG      -0.11500
      2 C2        -77.6955    0.5735  -32.1206 C.ar   1 LIG      -0.11500
      3 C3        -73.4383   -1.9288  -33.2268 C.ar   1 LIG      -0.11500
      4 C4        -73.1347   -1.1207  -32.1352 C.ar   1 LIG      -0.11500
      5 C5        -77.0195   -1.0607  -33.7638 C.ar   1 LIG      -0.11700
      6 C6        -76.4112    0.5586  -31.5763 C.ar   1 LIG      -0.11700
      7 C7        -74.7229   -1.9139  -33.7712 C.ar   1 LIG      -0.11700
      8 C8        -74.1143   -0.2945  -31.5836 C.ar   1 LIG      -0.11700
      9 C9        -75.7213   -1.0884  -33.2288 C.ar   1 LIG       0.00400
     10 C10       -75.4126   -0.2667  -32.1187 C.ar   1 LIG       0.00400
     11 H1        -78.9992   -0.2221  -33.6360 H      1 LIG       0.11500
     12 H2        -78.4590    1.2161  -31.6918 H      1 LIG       0.11500
     13 H3        -72.6752   -2.5718  -33.6561 H      1 LIG       0.11500
     14 H4        -72.1342   -1.1325  -31.7128 H      1 LIG       0.11500
     15 H5        -77.2793   -1.6836  -34.6173 H      1 LIG       0.11500
     16 H6        -76.1962    1.1980  -30.7226 H      1 LIG       0.11500
     17 H7        -74.9378   -2.5540  -34.6243 H      1 LIG       0.11500
     18 H8        -73.8546    0.3291  -30.7306 H      1 LIG       0.11500
@<TRIPOS>BOND
      1       1       2 ar
      2       1       5 ar
      3       2       6 ar
      4       3       4 ar
      5       3       7 ar
      6       4       8 ar
      7       5       9 ar
      8       6      10 ar
      9       7       9 ar
     10       8      10 ar
     11       9      10 ar
     12       1      11 1
     13       2      12 1
     14       3      13 1
     15       4      14 1
     16       5      15 1
     17       6      16 1
     18       7      17 1
     19       8      18 1
@<TRIPOS>ALT_TYPE
CGenFF_4.0_ALT_TYPE_SET
CGenFF_4.0 1 CG2R61 2 CG2R61 3 CG2R61 4 CG2R61 5 CG2R61 6 CG2R61 7 CG2R61 8 CG2R61 9 CG2R61 10 CG2R61 11 HGR61 12 HGR61 13 HGR61 14 HGR61 15 HGR61 16 HGR61 17 HGR61 18 HGR61
@<TRIPOS>MOLECULE
naphtalene
 18 19 0 0 0
****
USER_CHARGES
INVALID_CHARGES
Pose:  23 Cluster:  23 Fr_nu:  33904 TotEn:   -10.19
@<TRIPOS>ATOM
      1 C1        -66.1855    5.0421  -46.2073 C.ar   1 LIG      -0.11500
      2 C2        -65.8454    4.1900  -45.1609 C.ar   1 LIG      -0.11500
      3 C3        -61.5532    5.0632  -47.6953 C.ar   1 LIG      -0.11500
      4 C4        -61.2132    4.2111  -46.6488 C.ar   1 LIG      -0.11500
      5 C5        -65.2063    5.4750  -47.1019 C.ar   1 LIG      -0.11700
      6 C6        -64.5250    3.7674  -45.0049 C.ar   1 LIG      -0.11700
      7 C7        -62.8737    5.4857  -47.8512 C.ar   1 LIG      -0.11700
      8 C8        -62.1922    3.7781  -45.7541 C.ar   1 LIG      -0.11700
      9 C9        -63.8721    5.0598  -46.9601 C.ar   1 LIG       0.00400
     10 C10       -63.5264    4.1933  -45.8959 C.ar   1 LIG       0.00400
     11 H1        -67.2135    5.3711  -46.3279 H      1 LIG       0.11500
     12 H2        -66.6085    3.8533  -44.4651 H      1 LIG       0.11500
     13 H3        -60.7904    5.4002  -48.3916 H      1 LIG       0.11500
     14 H4        -60.1848    3.8836  -46.5278 H      1 LIG       0.11500
     15 H5        -65.4949    6.1413  -47.9123 H      1 LIG       0.11500
     16 H6        -64.2819    3.1009  -44.1800 H      1 LIG       0.11500
     17 H7        -63.1167    6.1516  -48.6766 H      1 LIG       0.11500
     18 H8        -61.9038    3.1124  -44.9432 H      1 LIG       0.11500
@<TRIPOS>BOND
      1       1       2 ar
      2       1       5 ar
      3       2       6 ar
      4       3       4 ar
      5       3       7 ar
      6       4       8 ar
      7       5       9 ar
      8       6      10 ar
      9       7       9 ar
     10       8      10 ar
     11       9      10 ar
     12       1      11 1
     13       2      12 1
     14       3      13 1
     15       4      14 1
     16       5      15 1
     17       6      16 1
     18       7      17 1
     19       8      18 1
@<TRIPOS>ALT_TYPE
CGenFF_4.0_ALT_TYPE_SET
CGenFF_4.0 1 CG2R61 2 CG2R61 3 CG2R61 4 CG2R61 5 CG2R61 6 CG2R61 7 CG2R61 8 CG2R61 9 CG2R61 10 CG2R61 11 HGR61 12 HGR61 13 HGR61 14 HGR61 15 HGR61 16 HGR61 17 HGR61 18 HGR61
@<TRIPOS>MOLECULE
naphtalene
 18 19 0 0 0
****
USER_CHARGES
INVALID_CHARGES
Pose:  24 Cluster:  24 Fr_nu:  76634 TotEn:   -10.16
@<TRIPOS>ATOM
      1 C1        -71.9241  -28.5532  -50.5791 C.ar   1 LIG      -0.11500
      2 C2        -72.2427  -29.5897  -49.7068 C.ar   1 LIG      -0.11500
      3 C3        -68.6918  -26.8452  -47.3685 C.ar   1 LIG      -0.11500
      4 C4        -69.0106  -27.8817  -46.4962 C.ar   1 LIG      -0.11500
      5 C5        -70.9618  -27.6090  -50.2200 C.ar   1 LIG      -0.11700
      6 C6        -71.6005  -29.6861  -48.4721 C.ar   1 LIG      -0.11700
      7 C7        -69.3341  -26.7489  -48.6033 C.ar   1 LIG      -0.11700
      8 C8        -69.9729  -28.8259  -46.8552 C.ar   1 LIG      -0.11700
      9 C9        -70.3053  -27.6905  -48.9811 C.ar   1 LIG       0.00400
     10 C10       -70.6294  -28.7445  -48.0941 C.ar   1 LIG       0.00400
     11 H1        -72.4248  -28.4784  -51.5400 H      1 LIG       0.11500
     12 H2        -72.9918  -30.3244  -49.9874 H      1 LIG       0.11500
     13 H3        -67.9426  -26.1101  -47.0885 H      1 LIG       0.11500
     14 H4        -68.5106  -27.9552  -45.5349 H      1 LIG       0.11500
     15 H5        -70.7289  -26.8070  -50.9175 H      1 LIG       0.11500
     16 H6        -71.8650  -30.5048  -47.8061 H      1 LIG       0.11500
     17 H7        -69.0689  -25.9305  -49.2694 H      1 LIG       0.11500
     18 H8        -70.2065  -29.6276  -46.1575 H      1 LIG       0.11500
@<TRIPOS>BOND
      1       1       2 ar
      2       1       5 ar
      3       2       6 ar
      4       3       4 ar
      5       3       7 ar
      6       4       8 ar
      7       5       9 ar
      8       6      10 ar
      9       7       9 ar
     10       8      10 ar
     11       9      10 ar
     12       1      11 1
     13       2      12 1
     14       3      13 1
     15       4      14 1
     16       5      15 1
     17       6      16 1
     18       7      17 1
     19       8      18 1
@<TRIPOS>ALT_TYPE
CGenFF_4.0_ALT_TYPE_SET
CGenFF_4.0 1 CG2R61 2 CG2R61 3 CG2R61 4 CG2R61 5 CG2R61 6 CG2R61 7 CG2R61 8 CG2R61 9 CG2R61 10 CG2R61 11 HGR61 12 HGR61 13 HGR61 14 HGR61 15 HGR61 16 HGR61 17 HGR61 18 HGR61
@<TRIPOS>MOLECULE
naphtalene
 18 19 0 0 0
****
USER_CHARGES
INVALID_CHARGES
Pose:  25 Cluster:  25 Fr_nu:  20732 TotEn:   -10.07
@<TRIPOS>ATOM
      1 C1        -76.1758   -7.4600  -51.4230 C.ar   1 LIG      -0.11500
      2 C2        -75.1827   -7.5011  -52.3971 C.ar   1 LIG      -0.11500
      3 C3        -73.9366   -3.6983  -49.2996 C.ar   1 LIG      -0.11500
      4 C4        -72.9436   -3.7396  -50.2738 C.ar   1 LIG      -0.11500
      5 C5        -76.1184   -6.5055  -50.4069 C.ar   1 LIG      -0.11700
      6 C6        -74.1286   -6.5882  -52.3591 C.ar   1 LIG      -0.11700
      7 C7        -74.9909   -4.6113  -49.3377 C.ar   1 LIG      -0.11700
      8 C8        -73.0008   -4.6940  -51.2898 C.ar   1 LIG      -0.11700
      9 C9        -75.0645   -5.5788  -50.3531 C.ar   1 LIG       0.00400
     10 C10       -74.0547   -5.6208  -51.3437 C.ar   1 LIG       0.00400
     11 H1        -76.9960   -8.1713  -51.4528 H      1 LIG       0.11500
     12 H2        -75.2285   -8.2444  -53.1878 H      1 LIG       0.11500
     13 H3        -73.8915   -2.9551  -48.5085 H      1 LIG       0.11500
     14 H4        -72.1229   -3.0289  -50.2427 H      1 LIG       0.11500
     15 H5        -76.9054   -6.4922  -49.6557 H      1 LIG       0.11500
     16 H6        -73.3636   -6.6384  -53.1312 H      1 LIG       0.11500
     17 H7        -75.7562   -4.5604  -48.5660 H      1 LIG       0.11500
     18 H8        -72.2135   -4.7081  -52.0407 H      1 LIG       0.11500
@<TRIPOS>BOND
      1       1       2 ar
      2       1       5 ar
      3       2       6 ar
      4       3       4 ar
      5       3       7 ar
      6       4       8 ar
      7       5       9 ar
      8       6      10 ar
      9       7       9 ar
     10       8      10 ar
     11       9      10 ar
     12       1      11 1
     13       2      12 1
     14       3      13 1
     15       4      14 1
     16       5      15 1
     17       6      16 1
     18       7      17 1
     19       8      18 1
@<TRIPOS>ALT_TYPE
CGenFF_4.0_ALT_TYPE_SET
CGenFF_4.0 1 CG2R61 2 CG2R61 3 CG2R61 4 CG2R61 5 CG2R61 6 CG2R61 7 CG2R61 8 CG2R61 9 CG2R61 10 CG2R61 11 HGR61 12 HGR61 13 HGR61 14 HGR61 15 HGR61 16 HGR61 17 HGR61 18 HGR61
@<TRIPOS>MOLECULE
naphtalene
 18 19 0 0 0
****
USER_CHARGES
INVALID_CHARGES
Pose:  26 Cluster:  26 Fr_nu:    102 TotEn:   -10.03
@<TRIPOS>ATOM
      1 C1        -70.7346  -18.0406  -60.0051 C.ar   1 LIG      -0.11500
      2 C2        -69.6099  -18.7965  -59.6881 C.ar   1 LIG      -0.11500
      3 C3        -72.1349  -18.1711  -55.3473 C.ar   1 LIG      -0.11500
      4 C4        -71.0102  -18.9270  -55.0304 C.ar   1 LIG      -0.11500
      5 C5        -71.6467  -17.6935  -59.0080 C.ar   1 LIG      -0.11700
      6 C6        -69.3929  -19.2082  -58.3730 C.ar   1 LIG      -0.11700
      7 C7        -72.3519  -17.7592  -56.6626 C.ar   1 LIG      -0.11700
      8 C8        -70.0980  -19.2741  -56.0274 C.ar   1 LIG      -0.11700
      9 C9        -71.4442  -18.0995  -57.6789 C.ar   1 LIG       0.00400
     10 C10       -70.3005  -18.8682  -57.3566 C.ar   1 LIG       0.00400
     11 H1        -70.9033  -17.7207  -61.0292 H      1 LIG       0.11500
     12 H2        -68.9003  -19.0658  -60.4650 H      1 LIG       0.11500
     13 H3        -72.8450  -17.9012  -54.5707 H      1 LIG       0.11500
     14 H4        -70.8427  -19.2477  -54.0064 H      1 LIG       0.11500
     15 H5        -72.5191  -17.1024  -59.2788 H      1 LIG       0.11500
     16 H6        -68.5067  -19.7980  -58.1478 H      1 LIG       0.11500
     17 H7        -73.2377  -17.1688  -56.8873 H      1 LIG       0.11500
     18 H8        -69.2259  -19.8659  -55.7570 H      1 LIG       0.11500
@<TRIPOS>BOND
      1       1       2 ar
      2       1       5 ar
      3       2       6 ar
      4       3       4 ar
      5       3       7 ar
      6       4       8 ar
      7       5       9 ar
      8       6      10 ar
      9       7       9 ar
     10       8      10 ar
     11       9      10 ar
     12       1      11 1
     13       2      12 1
     14       3      13 1
     15       4      14 1
     16       5      15 1
     17       6      16 1
     18       7      17 1
     19       8      18 1
@<TRIPOS>ALT_TYPE
CGenFF_4.0_ALT_TYPE_SET
CGenFF_4.0 1 CG2R61 2 CG2R61 3 CG2R61 4 CG2R61 5 CG2R61 6 CG2R61 7 CG2R61 8 CG2R61 9 CG2R61 10 CG2R61 11 HGR61 12 HGR61 13 HGR61 14 HGR61 15 HGR61 16 HGR61 17 HGR61 18 HGR61
@<TRIPOS>MOLECULE
naphtalene
 18 19 0 0 0
****
USER_CHARGES
INVALID_CHARGES
Pose:  27 Cluster:  27 Fr_nu: 165629 TotEn:    -9.99
@<TRIPOS>ATOM
      1 C1        -76.7327    5.3708  -49.0331 C.ar   1 LIG      -0.11500
      2 C2        -76.4940    5.8692  -47.7558 C.ar   1 LIG      -0.11500
      3 C3        -81.5228    5.5087  -48.1913 C.ar   1 LIG      -0.11500
      4 C4        -81.2840    6.0071  -46.9140 C.ar   1 LIG      -0.11500
      5 C5        -78.0416    5.1548  -49.4652 C.ar   1 LIG      -0.11700
      6 C6        -77.5630    6.1536  -46.9058 C.ar   1 LIG      -0.11700
      7 C7        -80.4537    5.2244  -49.0414 C.ar   1 LIG      -0.11700
      8 C8        -79.9751    6.2230  -46.4818 C.ar   1 LIG      -0.11700
      9 C9        -79.1298    5.4355  -48.6229 C.ar   1 LIG       0.00400
     10 C10       -78.8869    5.9423  -47.3241 C.ar   1 LIG       0.00400
     11 H1        -75.9001    5.1490  -49.6942 H      1 LIG       0.11500
     12 H2        -75.4747    6.0371  -47.4204 H      1 LIG       0.11500
     13 H3        -82.5421    5.3407  -48.5274 H      1 LIG       0.11500
     14 H4        -82.1169    6.2274  -46.2529 H      1 LIG       0.11500
     15 H5        -78.2046    4.7642  -50.4676 H      1 LIG       0.11500
     16 H6        -77.3530    6.5430  -45.9117 H      1 LIG       0.11500
     17 H7        -80.6639    4.8358  -50.0356 H      1 LIG       0.11500
     18 H8        -79.8118    6.6130  -45.4791 H      1 LIG       0.11500
@<TRIPOS>BOND
      1       1       2 ar
      2       1       5 ar
      3       2       6 ar
      4       3       4 ar
      5       3       7 ar
      6       4       8 ar
      7       5       9 ar
      8       6      10 ar
      9       7       9 ar
     10       8      10 ar
     11       9      10 ar
     12       1      11 1
     13       2      12 1
     14       3      13 1
     15       4      14 1
     16       5      15 1
     17       6      16 1
     18       7      17 1
     19       8      18 1
@<TRIPOS>ALT_TYPE
CGenFF_4.0_ALT_TYPE_SET
CGenFF_4.0 1 CG2R61 2 CG2R61 3 CG2R61 4 CG2R61 5 CG2R61 6 CG2R61 7 CG2R61 8 CG2R61 9 CG2R61 10 CG2R61 11 HGR61 12 HGR61 13 HGR61 14 HGR61 15 HGR61 16 HGR61 17 HGR61 18 HGR61
@<TRIPOS>MOLECULE
naphtalene
 18 19 0 0 0
****
USER_CHARGES
INVALID_CHARGES
Pose:  28 Cluster:  28 Fr_nu:  56753 TotEn:    -9.97
@<TRIPOS>ATOM
      1 C1        -63.0386  -23.0644  -24.8816 C.ar   1 LIG      -0.11500
      2 C2        -62.5164  -21.9308  -25.4975 C.ar   1 LIG      -0.11500
      3 C3        -58.6223  -25.1063  -24.8963 C.ar   1 LIG      -0.11500
      4 C4        -58.1003  -23.9727  -25.5121 C.ar   1 LIG      -0.11500
      5 C5        -62.2044  -24.1402  -24.5762 C.ar   1 LIG      -0.11700
      6 C6        -61.1583  -21.8686  -25.8102 C.ar   1 LIG      -0.11700
      7 C7        -59.9806  -25.1684  -24.5835 C.ar   1 LIG      -0.11700
      8 C8        -58.9343  -22.8968  -25.8177 C.ar   1 LIG      -0.11700
      9 C9        -60.8348  -24.0949  -24.8838 C.ar   1 LIG       0.00400
     10 C10       -60.3039  -22.9421  -25.5100 C.ar   1 LIG       0.00400
     11 H1        -64.0961  -23.1125  -24.6389 H      1 LIG       0.11500
     12 H2        -63.1666  -21.0937  -25.7346 H      1 LIG       0.11500
     13 H3        -57.9725  -25.9438  -24.6587 H      1 LIG       0.11500
     14 H4        -57.0430  -23.9257  -25.7558 H      1 LIG       0.11500
     15 H5        -62.6344  -25.0163  -24.0951 H      1 LIG       0.11500
     16 H6        -60.7716  -20.9724  -26.2909 H      1 LIG       0.11500
     17 H7        -60.3668  -26.0644  -24.1020 H      1 LIG       0.11500
     18 H8        -58.5047  -22.0208  -26.2994 H      1 LIG       0.11500
@<TRIPOS>BOND
      1       1       2 ar
      2       1       5 ar
      3       2       6 ar
      4       3       4 ar
      5       3       7 ar
      6       4       8 ar
      7       5       9 ar
      8       6      10 ar
      9       7       9 ar
     10       8      10 ar
     11       9      10 ar
     12       1      11 1
     13       2      12 1
     14       3      13 1
     15       4      14 1
     16       5      15 1
     17       6      16 1
     18       7      17 1
     19       8      18 1
@<TRIPOS>ALT_TYPE
CGenFF_4.0_ALT_TYPE_SET
CGenFF_4.0 1 CG2R61 2 CG2R61 3 CG2R61 4 CG2R61 5 CG2R61 6 CG2R61 7 CG2R61 8 CG2R61 9 CG2R61 10 CG2R61 11 HGR61 12 HGR61 13 HGR61 14 HGR61 15 HGR61 16 HGR61 17 HGR61 18 HGR61
@<TRIPOS>MOLECULE
naphtalene
 18 19 0 0 0
****
USER_CHARGES
INVALID_CHARGES
Pose:  29 Cluster:  29 Fr_nu:   1497 TotEn:    -9.97
@<TRIPOS>ATOM
      1 C1        -73.0133  -17.7035  -58.9494 C.ar   1 LIG      -0.11500
      2 C2        -72.7305  -19.0550  -59.1232 C.ar   1 LIG      -0.11500
      3 C3        -71.4348  -17.9642  -54.3545 C.ar   1 LIG      -0.11500
      4 C4        -71.1521  -19.3158  -54.5284 C.ar   1 LIG      -0.11500
      5 C5        -72.7634  -17.0898  -57.7216 C.ar   1 LIG      -0.11700
      6 C6        -72.1968  -19.7982  -58.0700 C.ar   1 LIG      -0.11700
      7 C7        -71.9685  -17.2211  -55.4078 C.ar   1 LIG      -0.11700
      8 C8        -71.4020  -19.9296  -55.7561 C.ar   1 LIG      -0.11700
      9 C9        -72.2264  -17.8225  -56.6505 C.ar   1 LIG       0.00400
     10 C10       -71.9390  -19.1969  -56.8272 C.ar   1 LIG       0.00400
     11 H1        -73.4293  -17.1256  -59.7695 H      1 LIG       0.11500
     12 H2        -72.9252  -19.5318  -60.0795 H      1 LIG       0.11500
     13 H3        -71.2402  -17.4868  -53.3983 H      1 LIG       0.11500
     14 H4        -70.7374  -19.8935  -53.7075 H      1 LIG       0.11500
     15 H5        -72.9926  -16.0322  -57.6083 H      1 LIG       0.11500
     16 H6        -71.9830  -20.8532  -58.2284 H      1 LIG       0.11500
     17 H7        -72.1814  -16.1660  -55.2494 H      1 LIG       0.11500
     18 H8        -71.1736  -20.9874  -55.8694 H      1 LIG       0.11500
@<TRIPOS>BOND
      1       1       2 ar
      2       1       5 ar
      3       2       6 ar
      4       3       4 ar
      5       3       7 ar
      6       4       8 ar
      7       5       9 ar
      8       6      10 ar
      9       7       9 ar
     10       8      10 ar
     11       9      10 ar
     12       1      11 1
     13       2      12 1
     14       3      13 1
     15       4      14 1
     16       5      15 1
     17       6      16 1
     18       7      17 1
     19       8      18 1
@<TRIPOS>ALT_TYPE
CGenFF_4.0_ALT_TYPE_SET
CGenFF_4.0 1 CG2R61 2 CG2R61 3 CG2R61 4 CG2R61 5 CG2R61 6 CG2R61 7 CG2R61 8 CG2R61 9 CG2R61 10 CG2R61 11 HGR61 12 HGR61 13 HGR61 14 HGR61 15 HGR61 16 HGR61 17 HGR61 18 HGR61
@<TRIPOS>MOLECULE
naphtalene
 18 19 0 0 0
****
USER_CHARGES
INVALID_CHARGES
Pose:  30 Cluster:  30 Fr_nu: 376009 TotEn:    -9.75
@<TRIPOS>ATOM
      1 C1        -62.4288   -0.5437  -24.8362 C.ar   1 LIG      -0.11500
      2 C2        -62.8137    0.2770  -23.7801 C.ar   1 LIG      -0.11500
      3 C3        -65.8989    1.4189  -27.6254 C.ar   1 LIG      -0.11500
      4 C4        -66.2836    2.2395  -26.5693 C.ar   1 LIG      -0.11500
      5 C5        -63.0970   -0.4684  -26.0586 C.ar   1 LIG      -0.11700
      6 C6        -63.8680    1.1760  -23.9423 C.ar   1 LIG      -0.11700
      7 C7        -64.8444    0.5198  -27.4632 C.ar   1 LIG      -0.11700
      8 C8        -65.6156    2.1642  -25.3468 C.ar   1 LIG      -0.11700
      9 C9        -64.1607    0.4307  -26.2397 C.ar   1 LIG       0.00400
     10 C10       -64.5519    1.2651  -25.1657 C.ar   1 LIG       0.00400
     11 H1        -61.6083   -1.2438  -24.7091 H      1 LIG       0.11500
     12 H2        -62.2927    0.2178  -22.8289 H      1 LIG       0.11500
     13 H3        -66.4195    1.4777  -28.5771 H      1 LIG       0.11500
     14 H4        -67.1051    2.9383  -26.6964 H      1 LIG       0.11500
     15 H5        -62.7794   -1.1199  -26.8702 H      1 LIG       0.11500
     16 H6        -64.1515    1.8082  -23.1034 H      1 LIG       0.11500
     17 H7        -64.5605   -0.1117  -28.3024 H      1 LIG       0.11500
     18 H8        -65.9335    2.8151  -24.5348 H      1 LIG       0.11500
@<TRIPOS>BOND
      1       1       2 ar
      2       1       5 ar
      3       2       6 ar
      4       3       4 ar
      5       3       7 ar
      6       4       8 ar
      7       5       9 ar
      8       6      10 ar
      9       7       9 ar
     10       8      10 ar
     11       9      10 ar
     12       1      11 1
     13       2      12 1
     14       3      13 1
     15       4      14 1
     16       5      15 1
     17       6      16 1
     18       7      17 1
     19       8      18 1
@<TRIPOS>ALT_TYPE
CGenFF_4.0_ALT_TYPE_SET
CGenFF_4.0 1 CG2R61 2 CG2R61 3 CG2R61 4 CG2R61 5 CG2R61 6 CG2R61 7 CG2R61 8 CG2R61 9 CG2R61 10 CG2R61 11 HGR61 12 HGR61 13 HGR61 14 HGR61 15 HGR61 16 HGR61 17 HGR61 18 HGR61
@<TRIPOS>MOLECULE
naphtalene
 18 19 0 0 0
****
USER_CHARGES
INVALID_CHARGES
Pose:  31 Cluster:  31 Fr_nu: 228261 TotEn:    -9.64
@<TRIPOS>ATOM
      1 C1        -58.7559    3.9595  -46.8913 C.ar   1 LIG      -0.11500
      2 C2        -57.9997    5.0082  -46.3762 C.ar   1 LIG      -0.11500
      3 C3        -57.5195    1.1970  -43.0818 C.ar   1 LIG      -0.11500
      4 C4        -56.7633    2.2457  -42.5668 C.ar   1 LIG      -0.11500
      5 C5        -58.8286    2.7475  -46.2042 C.ar   1 LIG      -0.11700
      6 C6        -57.3133    4.8489  -45.1722 C.ar   1 LIG      -0.11700
      7 C7        -58.2060    1.3563  -44.2859 C.ar   1 LIG      -0.11700
      8 C8        -56.6905    3.4578  -43.2538 C.ar   1 LIG      -0.11700
      9 C9        -58.1441    2.5694  -44.9909 C.ar   1 LIG       0.00400
     10 C10       -57.3750    3.6358  -44.4672 C.ar   1 LIG       0.00400
     11 H1        -59.2896    4.0839  -47.8290 H      1 LIG       0.11500
     12 H2        -57.9440    5.9514  -46.9118 H      1 LIG       0.11500
     13 H3        -57.5758    0.2533  -42.5465 H      1 LIG       0.11500
     14 H4        -56.2287    2.1203  -41.6298 H      1 LIG       0.11500
     15 H5        -59.4254    1.9413  -46.6258 H      1 LIG       0.11500
     16 H6        -56.7286    5.6822  -44.7880 H      1 LIG       0.11500
     17 H7        -58.7912    0.5232  -44.6695 H      1 LIG       0.11500
     18 H8        -56.0931    4.2639  -42.8328 H      1 LIG       0.11500
@<TRIPOS>BOND
      1       1       2 ar
      2       1       5 ar
      3       2       6 ar
      4       3       4 ar
      5       3       7 ar
      6       4       8 ar
      7       5       9 ar
      8       6      10 ar
      9       7       9 ar
     10       8      10 ar
     11       9      10 ar
     12       1      11 1
     13       2      12 1
     14       3      13 1
     15       4      14 1
     16       5      15 1
     17       6      16 1
     18       7      17 1
     19       8      18 1
@<TRIPOS>ALT_TYPE
CGenFF_4.0_ALT_TYPE_SET
CGenFF_4.0 1 CG2R61 2 CG2R61 3 CG2R61 4 CG2R61 5 CG2R61 6 CG2R61 7 CG2R61 8 CG2R61 9 CG2R61 10 CG2R61 11 HGR61 12 HGR61 13 HGR61 14 HGR61 15 HGR61 16 HGR61 17 HGR61 18 HGR61
@<TRIPOS>MOLECULE
naphtalene
 18 19 0 0 0
****
USER_CHARGES
INVALID_CHARGES
Pose:  32 Cluster:  32 Fr_nu: 103249 TotEn:    -9.60
@<TRIPOS>ATOM
      1 C1        -66.9481  -25.9330  -35.9493 C.ar   1 LIG      -0.11500
      2 C2        -65.6412  -25.6870  -36.3596 C.ar   1 LIG      -0.11500
      3 C3        -66.0165  -23.7749  -31.6893 C.ar   1 LIG      -0.11500
      4 C4        -64.7096  -23.5291  -32.0997 C.ar   1 LIG      -0.11500
      5 C5        -67.3729  -25.5207  -34.6859 C.ar   1 LIG      -0.11700
      6 C6        -64.7540  -25.0280  -35.5084 C.ar   1 LIG      -0.11700
      7 C7        -66.9038  -24.4340  -32.5408 C.ar   1 LIG      -0.11700
      8 C8        -64.2848  -23.9413  -33.3631 C.ar   1 LIG      -0.11700
      9 C9        -66.4933  -24.8560  -33.8158 C.ar   1 LIG       0.00400
     10 C10       -65.1643  -24.6060  -34.2332 C.ar   1 LIG       0.00400
     11 H1        -67.6382  -26.4466  -36.6123 H      1 LIG       0.11500
     12 H2        -65.3117  -26.0082  -37.3435 H      1 LIG       0.11500
     13 H3        -66.3468  -23.4539  -30.7054 H      1 LIG       0.11500
     14 H4        -64.0196  -23.0167  -31.4358 H      1 LIG       0.11500
     15 H5        -68.3988  -25.7240  -34.3860 H      1 LIG       0.11500
     16 H6        -63.7372  -24.8458  -35.8501 H      1 LIG       0.11500
     17 H7        -67.9207  -24.6153  -32.1992 H      1 LIG       0.11500
     18 H8        -63.2586  -23.7389  -33.6629 H      1 LIG       0.11500
@<TRIPOS>BOND
      1       1       2 ar
      2       1       5 ar
      3       2       6 ar
      4       3       4 ar
      5       3       7 ar
      6       4       8 ar
      7       5       9 ar
      8       6      10 ar
      9       7       9 ar
     10       8      10 ar
     11       9      10 ar
     12       1      11 1
     13       2      12 1
     14       3      13 1
     15       4      14 1
     16       5      15 1
     17       6      16 1
     18       7      17 1
     19       8      18 1
@<TRIPOS>ALT_TYPE
CGenFF_4.0_ALT_TYPE_SET
CGenFF_4.0 1 CG2R61 2 CG2R61 3 CG2R61 4 CG2R61 5 CG2R61 6 CG2R61 7 CG2R61 8 CG2R61 9 CG2R61 10 CG2R61 11 HGR61 12 HGR61 13 HGR61 14 HGR61 15 HGR61 16 HGR61 17 HGR61 18 HGR61
@<TRIPOS>MOLECULE
naphtalene
 18 19 0 0 0
****
USER_CHARGES
INVALID_CHARGES
Pose:  33 Cluster:  33 Fr_nu:  34021 TotEn:    -9.59
@<TRIPOS>ATOM
      1 C1        -56.5326    3.2189  -45.0005 C.ar   1 LIG      -0.11500
      2 C2        -57.3772    2.3750  -44.2854 C.ar   1 LIG      -0.11500
      3 C3        -60.3687    5.0551  -47.3639 C.ar   1 LIG      -0.11500
      4 C4        -61.2132    4.2111  -46.6488 C.ar   1 LIG      -0.11500
      5 C5        -57.0609    4.0982  -45.9461 C.ar   1 LIG      -0.11700
      6 C6        -58.7532    2.4071  -44.5130 C.ar   1 LIG      -0.11700
      7 C7        -58.9926    5.0229  -47.1362 C.ar   1 LIG      -0.11700
      8 C8        -60.6850    3.3317  -45.7032 C.ar   1 LIG      -0.11700
      9 C9        -58.4436    4.1441  -46.1882 C.ar   1 LIG       0.00400
     10 C10       -59.3023    3.2859  -45.4610 C.ar   1 LIG       0.00400
     11 H1        -55.4614    3.1930  -44.8232 H      1 LIG       0.11500
     12 H2        -56.9649    1.6910  -43.5493 H      1 LIG       0.11500
     13 H3        -60.7804    5.7396  -48.1002 H      1 LIG       0.11500
     14 H4        -62.2841    4.2364  -46.8274 H      1 LIG       0.11500
     15 H5        -56.3818    4.7485  -46.4937 H      1 LIG       0.11500
     16 H6        -59.3947    1.7390  -43.9421 H      1 LIG       0.11500
     17 H7        -58.3514    5.6917  -47.7066 H      1 LIG       0.11500
     18 H8        -61.3639    2.6807  -45.1560 H      1 LIG       0.11500
@<TRIPOS>BOND
      1       1       2 ar
      2       1       5 ar
      3       2       6 ar
      4       3       4 ar
      5       3       7 ar
      6       4       8 ar
      7       5       9 ar
      8       6      10 ar
      9       7       9 ar
     10       8      10 ar
     11       9      10 ar
     12       1      11 1
     13       2      12 1
     14       3      13 1
     15       4      14 1
     16       5      15 1
     17       6      16 1
     18       7      17 1
     19       8      18 1
@<TRIPOS>ALT_TYPE
CGenFF_4.0_ALT_TYPE_SET
CGenFF_4.0 1 CG2R61 2 CG2R61 3 CG2R61 4 CG2R61 5 CG2R61 6 CG2R61 7 CG2R61 8 CG2R61 9 CG2R61 10 CG2R61 11 HGR61 12 HGR61 13 HGR61 14 HGR61 15 HGR61 16 HGR61 17 HGR61 18 HGR61
@<TRIPOS>MOLECULE
naphtalene
 18 19 0 0 0
****
USER_CHARGES
INVALID_CHARGES
Pose:  34 Cluster:  34 Fr_nu:  19104 TotEn:    -9.25
@<TRIPOS>ATOM
      1 C1        -62.0919    2.6571  -24.0224 C.ar   1 LIG      -0.11500
      2 C2        -63.2214    3.4070  -24.3365 C.ar   1 LIG      -0.11500
      3 C3        -63.6898   -0.9447  -26.8765 C.ar   1 LIG      -0.11500
      4 C4        -64.8193   -0.1948  -27.1905 C.ar   1 LIG      -0.11500
      5 C5        -61.9216    1.3866  -24.5732 C.ar   1 LIG      -0.11700
      6 C6        -64.1849    2.8895  -25.2025 C.ar   1 LIG      -0.11700
      7 C7        -62.7262   -0.4271  -26.0104 C.ar   1 LIG      -0.11700
      8 C8        -64.9897    1.0757  -26.6397 C.ar   1 LIG      -0.11700
      9 C9        -62.8814    0.8498  -25.4468 C.ar   1 LIG       0.00400
     10 C10       -64.0300    1.6125  -25.7661 C.ar   1 LIG       0.00400
     11 H1        -61.3424    3.0603  -23.3477 H      1 LIG       0.11500
     12 H2        -63.3529    4.3961  -23.9074 H      1 LIG       0.11500
     13 H3        -63.5576   -1.9340  -27.3055 H      1 LIG       0.11500
     14 H4        -65.5692   -0.5990  -27.8641 H      1 LIG       0.11500
     15 H5        -61.0311    0.8181  -24.3133 H      1 LIG       0.11500
     16 H6        -65.0597    3.4935  -25.4345 H      1 LIG       0.11500
     17 H7        -61.8512   -1.0309  -25.7792 H      1 LIG       0.11500
     18 H8        -65.8806    1.6442  -26.8989 H      1 LIG       0.11500
@<TRIPOS>BOND
      1       1       2 ar
      2       1       5 ar
      3       2       6 ar
      4       3       4 ar
      5       3       7 ar
      6       4       8 ar
      7       5       9 ar
      8       6      10 ar
      9       7       9 ar
     10       8      10 ar
     11       9      10 ar
     12       1      11 1
     13       2      12 1
     14       3      13 1
     15       4      14 1
     16       5      15 1
     17       6      16 1
     18       7      17 1
     19       8      18 1
@<TRIPOS>ALT_TYPE
CGenFF_4.0_ALT_TYPE_SET
CGenFF_4.0 1 CG2R61 2 CG2R61 3 CG2R61 4 CG2R61 5 CG2R61 6 CG2R61 7 CG2R61 8 CG2R61 9 CG2R61 10 CG2R61 11 HGR61 12 HGR61 13 HGR61 14 HGR61 15 HGR61 16 HGR61 17 HGR61 18 HGR61
@<TRIPOS>MOLECULE
naphtalene
 18 19 0 0 0
****
USER_CHARGES
INVALID_CHARGES
Pose:  35 Cluster:  35 Fr_nu: 191808 TotEn:    -9.19
@<TRIPOS>ATOM
      1 C1        -52.2689  -24.5306  -32.1888 C.ar   1 LIG      -0.11500
      2 C2        -52.4585  -23.4362  -33.0273 C.ar   1 LIG      -0.11500
      3 C3        -56.9663  -25.7067  -32.6626 C.ar   1 LIG      -0.11500
      4 C4        -57.1557  -24.6123  -33.5011 C.ar   1 LIG      -0.11500
      5 C5        -53.3399  -25.3719  -31.8855 C.ar   1 LIG      -0.11700
      6 C6        -53.7194  -23.1788  -33.5659 C.ar   1 LIG      -0.11700
      7 C7        -55.7052  -25.9642  -32.1241 C.ar   1 LIG      -0.11700
      8 C8        -56.0849  -23.7709  -33.8044 C.ar   1 LIG      -0.11700
      9 C9        -54.6161  -25.1279  -32.4186 C.ar   1 LIG       0.00400
     10 C10       -54.8087  -24.0149  -33.2713 C.ar   1 LIG       0.00400
     11 H1        -51.2872  -24.7302  -31.7694 H      1 LIG       0.11500
     12 H2        -51.6240  -22.7821  -33.2630 H      1 LIG       0.11500
     13 H3        -57.8004  -26.3615  -32.4265 H      1 LIG       0.11500
     14 H4        -58.1379  -24.4124  -33.9191 H      1 LIG       0.11500
     15 H5        -53.1687  -26.2212  -31.2273 H      1 LIG       0.11500
     16 H6        -53.8444  -22.3179  -34.2194 H      1 LIG       0.11500
     17 H7        -55.5802  -26.8255  -31.4712 H      1 LIG       0.11500
     18 H8        -56.2560  -22.9210  -34.4619 H      1 LIG       0.11500
@<TRIPOS>BOND
      1       1       2 ar
      2       1       5 ar
      3       2       6 ar
      4       3       4 ar
      5       3       7 ar
      6       4       8 ar
      7       5       9 ar
      8       6      10 ar
      9       7       9 ar
     10       8      10 ar
     11       9      10 ar
     12       1      11 1
     13       2      12 1
     14       3      13 1
     15       4      14 1
     16       5      15 1
     17       6      16 1
     18       7      17 1
     19       8      18 1
@<TRIPOS>ALT_TYPE
CGenFF_4.0_ALT_TYPE_SET
CGenFF_4.0 1 CG2R61 2 CG2R61 3 CG2R61 4 CG2R61 5 CG2R61 6 CG2R61 7 CG2R61 8 CG2R61 9 CG2R61 10 CG2R61 11 HGR61 12 HGR61 13 HGR61 14 HGR61 15 HGR61 16 HGR61 17 HGR61 18 HGR61
@<TRIPOS>MOLECULE
naphtalene
 18 19 0 0 0
****
USER_CHARGES
INVALID_CHARGES
Pose:  36 Cluster:  36 Fr_nu: 185754 TotEn:    -9.15
@<TRIPOS>ATOM
      1 C1        -51.1556   -9.8437  -44.8889 C.ar   1 LIG      -0.11500
      2 C2        -51.2608  -10.6969  -43.7945 C.ar   1 LIG      -0.11500
      3 C3        -52.9624  -13.3208  -47.7730 C.ar   1 LIG      -0.11500
      4 C4        -53.0675  -14.1740  -46.6785 C.ar   1 LIG      -0.11500
      5 C5        -51.5513  -10.2786  -46.1541 C.ar   1 LIG      -0.11700
      6 C6        -51.7620  -11.9882  -43.9609 C.ar   1 LIG      -0.11700
      7 C7        -52.4611  -12.0295  -47.6065 C.ar   1 LIG      -0.11700
      8 C8        -52.6718  -13.7392  -45.4132 C.ar   1 LIG      -0.11700
      9 C9        -52.0581  -11.5751  -46.3402 C.ar   1 LIG       0.00400
     10 C10       -52.1650  -12.4427  -45.2272 C.ar   1 LIG       0.00400
     11 H1        -50.7648   -8.8388  -44.7588 H      1 LIG       0.11500
     12 H2        -50.9527  -10.3573  -42.8098 H      1 LIG       0.11500
     13 H3        -53.2705  -13.6598  -48.7581 H      1 LIG       0.11500
     14 H4        -53.4570  -15.1792  -46.8094 H      1 LIG       0.11500
     15 H5        -51.4598   -9.5947  -46.9954 H      1 LIG       0.11500
     16 H6        -51.8359  -12.6379  -43.0913 H      1 LIG       0.11500
     17 H7        -52.3881  -11.3797  -48.4760 H      1 LIG       0.11500
     18 H8        -52.7625  -14.4232  -44.5718 H      1 LIG       0.11500
@<TRIPOS>BOND
      1       1       2 ar
      2       1       5 ar
      3       2       6 ar
      4       3       4 ar
      5       3       7 ar
      6       4       8 ar
      7       5       9 ar
      8       6      10 ar
      9       7       9 ar
     10       8      10 ar
     11       9      10 ar
     12       1      11 1
     13       2      12 1
     14       3      13 1
     15       4      14 1
     16       5      15 1
     17       6      16 1
     18       7      17 1
     19       8      18 1
@<TRIPOS>ALT_TYPE
CGenFF_4.0_ALT_TYPE_SET
CGenFF_4.0 1 CG2R61 2 CG2R61 3 CG2R61 4 CG2R61 5 CG2R61 6 CG2R61 7 CG2R61 8 CG2R61 9 CG2R61 10 CG2R61 11 HGR61 12 HGR61 13 HGR61 14 HGR61 15 HGR61 16 HGR61 17 HGR61 18 HGR61
@<TRIPOS>MOLECULE
naphtalene
 18 19 0 0 0
****
USER_CHARGES
INVALID_CHARGES
Pose:  37 Cluster:  37 Fr_nu:  13063 TotEn:    -9.13
@<TRIPOS>ATOM
      1 C1        -69.5146  -17.1974  -59.1050 C.ar   1 LIG      -0.11500
      2 C2        -69.8183  -16.0461  -58.3845 C.ar   1 LIG      -0.11500
      3 C3        -71.6359  -19.9086  -55.6666 C.ar   1 LIG      -0.11500
      4 C4        -71.9395  -18.7572  -54.9462 C.ar   1 LIG      -0.11500
      5 C5        -69.8887  -18.4483  -58.6131 C.ar   1 LIG      -0.11700
      6 C6        -70.4973  -16.1411  -57.1695 C.ar   1 LIG      -0.11700
      7 C7        -70.9569  -19.8135  -56.8817 C.ar   1 LIG      -0.11700
      8 C8        -71.5654  -17.5063  -55.4379 C.ar   1 LIG      -0.11700
      9 C9        -70.5727  -18.5627  -57.3918 C.ar   1 LIG       0.00400
     10 C10       -70.8814  -17.3919  -56.6592 C.ar   1 LIG       0.00400
     11 H1        -68.9855  -17.1229  -60.0506 H      1 LIG       0.11500
     12 H2        -69.5268  -15.0728  -58.7684 H      1 LIG       0.11500
     13 H3        -71.9273  -20.8824  -55.2832 H      1 LIG       0.11500
     14 H4        -72.4673  -18.8325  -54.0000 H      1 LIG       0.11500
     15 H5        -69.6405  -19.3348  -59.1930 H      1 LIG       0.11500
     16 H6        -70.7247  -15.2280  -56.6234 H      1 LIG       0.11500
     17 H7        -70.7303  -20.7267  -57.4280 H      1 LIG       0.11500
     18 H8        -71.8128  -16.6196  -54.8578 H      1 LIG       0.11500
@<TRIPOS>BOND
      1       1       2 ar
      2       1       5 ar
      3       2       6 ar
      4       3       4 ar
      5       3       7 ar
      6       4       8 ar
      7       5       9 ar
      8       6      10 ar
      9       7       9 ar
     10       8      10 ar
     11       9      10 ar
     12       1      11 1
     13       2      12 1
     14       3      13 1
     15       4      14 1
     16       5      15 1
     17       6      16 1
     18       7      17 1
     19       8      18 1
@<TRIPOS>ALT_TYPE
CGenFF_4.0_ALT_TYPE_SET
CGenFF_4.0 1 CG2R61 2 CG2R61 3 CG2R61 4 CG2R61 5 CG2R61 6 CG2R61 7 CG2R61 8 CG2R61 9 CG2R61 10 CG2R61 11 HGR61 12 HGR61 13 HGR61 14 HGR61 15 HGR61 16 HGR61 17 HGR61 18 HGR61
@<TRIPOS>MOLECULE
naphtalene
 18 19 0 0 0
****
USER_CHARGES
INVALID_CHARGES
Pose:  38 Cluster:  38 Fr_nu: 226675 TotEn:    -9.06
@<TRIPOS>ATOM
      1 C1        -75.1978   -3.5758  -51.8712 C.ar   1 LIG      -0.11500
      2 C2        -75.5480   -3.4973  -50.5265 C.ar   1 LIG      -0.11500
      3 C3        -75.8987   -8.3895  -51.7726 C.ar   1 LIG      -0.11500
      4 C4        -76.2489   -8.3109  -50.4279 C.ar   1 LIG      -0.11500
      5 C5        -75.1961   -4.8101  -52.5216 C.ar   1 LIG      -0.11700
      6 C6        -75.8977   -4.6526  -49.8271 C.ar   1 LIG      -0.11700
      7 C7        -75.5490   -7.2340  -52.4720 C.ar   1 LIG      -0.11700
      8 C8        -76.2506   -7.0767  -49.7774 C.ar   1 LIG      -0.11700
      9 C9        -75.5453   -5.9833  -51.8332 C.ar   1 LIG       0.00400
     10 C10       -75.9014   -5.9034  -50.4658 C.ar   1 LIG       0.00400
     11 H1        -74.9251   -2.6761  -52.4150 H      1 LIG       0.11500
     12 H2        -75.5493   -2.5359  -50.0212 H      1 LIG       0.11500
     13 H3        -75.8974   -9.3508  -52.2787 H      1 LIG       0.11500
     14 H4        -76.5201   -9.2111  -49.8842 H      1 LIG       0.11500
     15 H5        -74.9185   -4.8477  -53.5730 H      1 LIG       0.11500
     16 H6        -76.1685   -4.5677  -48.7767 H      1 LIG       0.11500
     17 H7        -75.2791   -7.3191  -53.5225 H      1 LIG       0.11500
     18 H8        -76.5274   -7.0389  -48.7257 H      1 LIG       0.11500
@<TRIPOS>BOND
      1       1       2 ar
      2       1       5 ar
      3       2       6 ar
      4       3       4 ar
      5       3       7 ar
      6       4       8 ar
      7       5       9 ar
      8       6      10 ar
      9       7       9 ar
     10       8      10 ar
     11       9      10 ar
     12       1      11 1
     13       2      12 1
     14       3      13 1
     15       4      14 1
     16       5      15 1
     17       6      16 1
     18       7      17 1
     19       8      18 1
@<TRIPOS>ALT_TYPE
CGenFF_4.0_ALT_TYPE_SET
CGenFF_4.0 1 CG2R61 2 CG2R61 3 CG2R61 4 CG2R61 5 CG2R61 6 CG2R61 7 CG2R61 8 CG2R61 9 CG2R61 10 CG2R61 11 HGR61 12 HGR61 13 HGR61 14 HGR61 15 HGR61 16 HGR61 17 HGR61 18 HGR61
@<TRIPOS>MOLECULE
naphtalene
 18 19 0 0 0
****
USER_CHARGES
INVALID_CHARGES
Pose:  39 Cluster:  39 Fr_nu: 131108 TotEn:    -8.95
@<TRIPOS>ATOM
      1 C1        -58.5014    4.4725  -37.0500 C.ar   1 LIG      -0.11500
      2 C2        -58.3244    3.3418  -37.8418 C.ar   1 LIG      -0.11500
      3 C3        -53.6786    4.8782  -36.5517 C.ar   1 LIG      -0.11500
      4 C4        -53.5017    3.7474  -37.3436 C.ar   1 LIG      -0.11500
      5 C5        -57.3931    5.1408  -36.5289 C.ar   1 LIG      -0.11700
      6 C6        -57.0387    2.8749  -38.1157 C.ar   1 LIG      -0.11700
      7 C7        -54.9645    5.3451  -36.2780 C.ar   1 LIG      -0.11700
      8 C8        -54.6100    3.0791  -37.8647 C.ar   1 LIG      -0.11700
      9 C9        -56.0914    4.6848  -36.7942 C.ar   1 LIG       0.00400
     10 C10       -55.9116    3.5350  -37.5994 C.ar   1 LIG       0.00400
     11 H1        -59.5027    4.8352  -36.8368 H      1 LIG       0.11500
     12 H2        -59.1879    2.8225  -38.2473 H      1 LIG       0.11500
     13 H3        -52.8153    5.3981  -36.1460 H      1 LIG       0.11500
     14 H4        -52.5003    3.3844  -37.5553 H      1 LIG       0.11500
     15 H5        -57.5552    6.0223  -35.9121 H      1 LIG       0.11500
     16 H6        -56.9238    1.9895  -38.7374 H      1 LIG       0.11500
     17 H7        -55.0790    6.2310  -35.6569 H      1 LIG       0.11500
     18 H8        -54.4481    2.1970  -38.4809 H      1 LIG       0.11500
@<TRIPOS>BOND
      1       1       2 ar
      2       1       5 ar
      3       2       6 ar
      4       3       4 ar
      5       3       7 ar
      6       4       8 ar
      7       5       9 ar
      8       6      10 ar
      9       7       9 ar
     10       8      10 ar
     11       9      10 ar
     12       1      11 1
     13       2      12 1
     14       3      13 1
     15       4      14 1
     16       5      15 1
     17       6      16 1
     18       7      17 1
     19       8      18 1
@<TRIPOS>ALT_TYPE
CGenFF_4.0_ALT_TYPE_SET
CGenFF_4.0 1 CG2R61 2 CG2R61 3 CG2R61 4 CG2R61 5 CG2R61 6 CG2R61 7 CG2R61 8 CG2R61 9 CG2R61 10 CG2R61 11 HGR61 12 HGR61 13 HGR61 14 HGR61 15 HGR61 16 HGR61 17 HGR61 18 HGR61
@<TRIPOS>MOLECULE
naphtalene
 18 19 0 0 0
****
USER_CHARGES
INVALID_CHARGES
Pose:  40 Cluster:  40 Fr_nu: 164887 TotEn:    -8.90
@<TRIPOS>ATOM
      1 C1        -69.7316  -13.7206  -19.1775 C.ar   1 LIG      -0.11500
      2 C2        -70.6015  -13.6386  -20.2607 C.ar   1 LIG      -0.11500
      3 C3        -67.8362   -9.4019  -20.3731 C.ar   1 LIG      -0.11500
      4 C4        -68.7062   -9.3200  -21.4563 C.ar   1 LIG      -0.11500
      5 C5        -68.8244  -12.6897  -18.9306 C.ar   1 LIG      -0.11700
      6 C6        -70.5678  -12.5256  -21.1011 C.ar   1 LIG      -0.11700
      7 C7        -67.8700  -10.5150  -19.5326 C.ar   1 LIG      -0.11700
      8 C8        -69.6134  -10.3508  -21.7033 C.ar   1 LIG      -0.11700
      9 C9        -68.7766  -11.5619  -19.7662 C.ar   1 LIG       0.00400
     10 C10       -69.6612  -11.4786  -20.8677 C.ar   1 LIG       0.00400
     11 H1        -69.7579  -14.5876  -18.5239 H      1 LIG       0.11500
     12 H2        -71.3075  -14.4415  -20.4518 H      1 LIG       0.11500
     13 H3        -67.1300   -8.5990  -20.1812 H      1 LIG       0.11500
     14 H4        -68.6785   -8.4535  -22.1103 H      1 LIG       0.11500
     15 H5        -68.1535  -12.7753  -18.0783 H      1 LIG       0.11500
     16 H6        -71.2574  -12.4823  -21.9416 H      1 LIG       0.11500
     17 H7        -67.1809  -10.5576  -18.6917 H      1 LIG       0.11500
     18 H8        -70.2839  -10.2658  -22.5560 H      1 LIG       0.11500
@<TRIPOS>BOND
      1       1       2 ar
      2       1       5 ar
      3       2       6 ar
      4       3       4 ar
      5       3       7 ar
      6       4       8 ar
      7       5       9 ar
      8       6      10 ar
      9       7       9 ar
     10       8      10 ar
     11       9      10 ar
     12       1      11 1
     13       2      12 1
     14       3      13 1
     15       4      14 1
     16       5      15 1
     17       6      16 1
     18       7      17 1
     19       8      18 1
@<TRIPOS>ALT_TYPE
CGenFF_4.0_ALT_TYPE_SET
CGenFF_4.0 1 CG2R61 2 CG2R61 3 CG2R61 4 CG2R61 5 CG2R61 6 CG2R61 7 CG2R61 8 CG2R61 9 CG2R61 10 CG2R61 11 HGR61 12 HGR61 13 HGR61 14 HGR61 15 HGR61 16 HGR61 17 HGR61 18 HGR61
@<TRIPOS>MOLECULE
naphtalene
 18 19 0 0 0
****
USER_CHARGES
INVALID_CHARGES
Pose:  41 Cluster:  41 Fr_nu:  82409 TotEn:    -8.81
@<TRIPOS>ATOM
      1 C1        -74.9102  -11.0304  -45.2920 C.ar   1 LIG      -0.11500
      2 C2        -74.7517  -11.9104  -44.2256 C.ar   1 LIG      -0.11500
      3 C3        -79.0892   -9.4493  -43.3661 C.ar   1 LIG      -0.11500
      4 C4        -78.9306  -10.3294  -42.2997 C.ar   1 LIG      -0.11500
      5 C5        -76.0271  -10.1962  -45.3492 C.ar   1 LIG      -0.11700
      6 C6        -75.7093  -11.9597  -43.2123 C.ar   1 LIG      -0.11700
      7 C7        -78.1314   -9.4000  -44.3794 C.ar   1 LIG      -0.11700
      8 C8        -77.8138  -11.1637  -42.2425 C.ar   1 LIG      -0.11700
      9 C9        -77.0011  -10.2325  -44.3380 C.ar   1 LIG       0.00400
     10 C10       -76.8398  -11.1274  -43.2536 C.ar   1 LIG       0.00400
     11 H1        -74.1646  -10.9928  -46.0809 H      1 LIG       0.11500
     12 H2        -73.8818  -12.5592  -44.1819 H      1 LIG       0.11500
     13 H3        -79.9590   -8.8000  -43.4104 H      1 LIG       0.11500
     14 H4        -79.6772  -10.3675  -41.5119 H      1 LIG       0.11500
     15 H5        -76.1305   -9.5165  -46.1925 H      1 LIG       0.11500
     16 H6        -75.5648  -12.6549  -42.3879 H      1 LIG       0.11500
     17 H7        -78.2757   -8.7042  -45.2033 H      1 LIG       0.11500
     18 H8        -77.7105  -11.8441  -41.3996 H      1 LIG       0.11500
@<TRIPOS>BOND
      1       1       2 ar
      2       1       5 ar
      3       2       6 ar
      4       3       4 ar
      5       3       7 ar
      6       4       8 ar
      7       5       9 ar
      8       6      10 ar
      9       7       9 ar
     10       8      10 ar
     11       9      10 ar
     12       1      11 1
     13       2      12 1
     14       3      13 1
     15       4      14 1
     16       5      15 1
     17       6      16 1
     18       7      17 1
     19       8      18 1
@<TRIPOS>ALT_TYPE
CGenFF_4.0_ALT_TYPE_SET
CGenFF_4.0 1 CG2R61 2 CG2R61 3 CG2R61 4 CG2R61 5 CG2R61 6 CG2R61 7 CG2R61 8 CG2R61 9 CG2R61 10 CG2R61 11 HGR61 12 HGR61 13 HGR61 14 HGR61 15 HGR61 16 HGR61 17 HGR61 18 HGR61
@<TRIPOS>MOLECULE
naphtalene
 18 19 0 0 0
****
USER_CHARGES
INVALID_CHARGES
Pose:  42 Cluster:  42 Fr_nu: 189525 TotEn:    -8.73
@<TRIPOS>ATOM
      1 C1        -73.0506    4.3397  -48.0183 C.ar   1 LIG      -0.11500
      2 C2        -72.2128    3.2650  -48.3009 C.ar   1 LIG      -0.11500
      3 C3        -71.4397    6.6402  -51.9914 C.ar   1 LIG      -0.11500
      4 C4        -70.6018    5.5654  -52.2739 C.ar   1 LIG      -0.11500
      5 C5        -73.0713    5.4502  -48.8627 C.ar   1 LIG      -0.11700
      6 C6        -71.3924    3.2965  -49.4288 C.ar   1 LIG      -0.11700
      7 C7        -72.2601    6.6086  -50.8634 C.ar   1 LIG      -0.11700
      8 C8        -70.5810    4.4549  -51.4296 C.ar   1 LIG      -0.11700
      9 C9        -72.2521    5.4990  -50.0025 C.ar   1 LIG       0.00400
     10 C10       -71.4002    4.4061  -50.2898 C.ar   1 LIG       0.00400
     11 H1        -73.6886    4.3149  -47.1397 H      1 LIG       0.11500
     12 H2        -72.1976    2.4009  -47.6431 H      1 LIG       0.11500
     13 H3        -71.4554    7.5047  -52.6490 H      1 LIG       0.11500
     14 H4        -69.9630    5.5914  -53.1518 H      1 LIG       0.11500
     15 H5        -73.7338    6.2790  -48.6220 H      1 LIG       0.11500
     16 H6        -70.7458    2.4450  -49.6306 H      1 LIG       0.11500
     17 H7        -72.9072    7.4598  -50.6622 H      1 LIG       0.11500
     18 H8        -69.9180    3.6262  -51.6697 H      1 LIG       0.11500
@<TRIPOS>BOND
      1       1       2 ar
      2       1       5 ar
      3       2       6 ar
      4       3       4 ar
      5       3       7 ar
      6       4       8 ar
      7       5       9 ar
      8       6      10 ar
      9       7       9 ar
     10       8      10 ar
     11       9      10 ar
     12       1      11 1
     13       2      12 1
     14       3      13 1
     15       4      14 1
     16       5      15 1
     17       6      16 1
     18       7      17 1
     19       8      18 1
@<TRIPOS>ALT_TYPE
CGenFF_4.0_ALT_TYPE_SET
CGenFF_4.0 1 CG2R61 2 CG2R61 3 CG2R61 4 CG2R61 5 CG2R61 6 CG2R61 7 CG2R61 8 CG2R61 9 CG2R61 10 CG2R61 11 HGR61 12 HGR61 13 HGR61 14 HGR61 15 HGR61 16 HGR61 17 HGR61 18 HGR61
@<TRIPOS>MOLECULE
naphtalene
 18 19 0 0 0
****
USER_CHARGES
INVALID_CHARGES
Pose:  43 Cluster:  43 Fr_nu:  13004 TotEn:    -8.57
@<TRIPOS>ATOM
      1 C1        -69.9987  -21.7848  -57.5934 C.ar   1 LIG      -0.11500
      2 C2        -69.4570  -21.7519  -56.3119 C.ar   1 LIG      -0.11500
      3 C3        -72.1494  -17.4943  -56.7939 C.ar   1 LIG      -0.11500
      4 C4        -71.6076  -17.4615  -55.5124 C.ar   1 LIG      -0.11500
      5 C5        -70.8045  -20.7362  -58.0381 C.ar   1 LIG      -0.11700
      6 C6        -69.7188  -20.6706  -55.4702 C.ar   1 LIG      -0.11700
      7 C7        -71.8875  -18.5757  -57.6356 C.ar   1 LIG      -0.11700
      8 C8        -70.8019  -18.5100  -55.0675 C.ar   1 LIG      -0.11700
      9 C9        -71.0787  -19.6398  -57.2044 C.ar   1 LIG       0.00400
     10 C10       -70.5277  -19.6065  -55.9013 C.ar   1 LIG       0.00400
     11 H1        -69.7950  -22.6271  -58.2479 H      1 LIG       0.11500
     12 H2        -68.8296  -22.5685  -55.9667 H      1 LIG       0.11500
     13 H3        -72.7769  -16.6777  -57.1398 H      1 LIG       0.11500
     14 H4        -71.8128  -16.6196  -54.8578 H      1 LIG       0.11500
     15 H5        -71.2178  -20.7833  -59.0436 H      1 LIG       0.11500
     16 H6        -69.2844  -20.6656  -54.4727 H      1 LIG       0.11500
     17 H7        -72.3214  -18.5801  -58.6333 H      1 LIG       0.11500
     18 H8        -70.3891  -18.4636  -54.0618 H      1 LIG       0.11500
@<TRIPOS>BOND
      1       1       2 ar
      2       1       5 ar
      3       2       6 ar
      4       3       4 ar
      5       3       7 ar
      6       4       8 ar
      7       5       9 ar
      8       6      10 ar
      9       7       9 ar
     10       8      10 ar
     11       9      10 ar
     12       1      11 1
     13       2      12 1
     14       3      13 1
     15       4      14 1
     16       5      15 1
     17       6      16 1
     18       7      17 1
     19       8      18 1
@<TRIPOS>ALT_TYPE
CGenFF_4.0_ALT_TYPE_SET
CGenFF_4.0 1 CG2R61 2 CG2R61 3 CG2R61 4 CG2R61 5 CG2R61 6 CG2R61 7 CG2R61 8 CG2R61 9 CG2R61 10 CG2R61 11 HGR61 12 HGR61 13 HGR61 14 HGR61 15 HGR61 16 HGR61 17 HGR61 18 HGR61
@<TRIPOS>MOLECULE
naphtalene
 18 19 0 0 0
****
USER_CHARGES
INVALID_CHARGES
Pose:  44 Cluster:  44 Fr_nu:  12822 TotEn:    -7.90
@<TRIPOS>ATOM
      1 C1        -76.1113   -7.7977  -50.3808 C.ar   1 LIG      -0.11500
      2 C2        -76.3437   -7.1941  -51.6131 C.ar   1 LIG      -0.11500
      3 C3        -72.1319   -5.0609  -49.7913 C.ar   1 LIG      -0.11500
      4 C4        -72.3644   -4.4575  -51.0237 C.ar   1 LIG      -0.11500
      5 C5        -75.0068   -7.4212  -49.6159 C.ar   1 LIG      -0.11700
      6 C6        -75.4728   -6.2120  -52.0853 C.ar   1 LIG      -0.11700
      7 C7        -73.0030   -6.0431  -49.3190 C.ar   1 LIG      -0.11700
      8 C8        -73.4688   -4.8339  -51.7886 C.ar   1 LIG      -0.11700
      9 C9        -74.1196   -6.4344  -50.0757 C.ar   1 LIG       0.00400
     10 C10       -74.3560   -5.8207  -51.3289 C.ar   1 LIG       0.00400
     11 H1        -76.7894   -8.5626  -50.0139 H      1 LIG       0.11500
     12 H2        -77.2040   -7.4877  -52.2076 H      1 LIG       0.11500
     13 H3        -71.2717   -4.7676  -49.1961 H      1 LIG       0.11500
     14 H4        -71.6852   -3.6936  -51.3907 H      1 LIG       0.11500
     15 H5        -74.8445   -7.9068  -48.6558 H      1 LIG       0.11500
     16 H6        -75.6742   -5.7532  -53.0512 H      1 LIG       0.11500
     17 H7        -72.8018   -6.5011  -48.3529 H      1 LIG       0.11500
     18 H8        -73.6309   -4.3490  -52.7492 H      1 LIG       0.11500
@<TRIPOS>BOND
      1       1       2 ar
      2       1       5 ar
      3       2       6 ar
      4       3       4 ar
      5       3       7 ar
      6       4       8 ar
      7       5       9 ar
      8       6      10 ar
      9       7       9 ar
     10       8      10 ar
     11       9      10 ar
     12       1      11 1
     13       2      12 1
     14       3      13 1
     15       4      14 1
     16       5      15 1
     17       6      16 1
     18       7      17 1
     19       8      18 1
@<TRIPOS>ALT_TYPE
CGenFF_4.0_ALT_TYPE_SET
CGenFF_4.0 1 CG2R61 2 CG2R61 3 CG2R61 4 CG2R61 5 CG2R61 6 CG2R61 7 CG2R61 8 CG2R61 9 CG2R61 10 CG2R61 11 HGR61 12 HGR61 13 HGR61 14 HGR61 15 HGR61 16 HGR61 17 HGR61 18 HGR61
@<TRIPOS>MOLECULE
naphtalene
 18 19 0 0 0
****
USER_CHARGES
INVALID_CHARGES
Pose:  45 Cluster:  45 Fr_nu:  55458 TotEn:    -7.65
@<TRIPOS>ATOM
      1 C1        -74.6414  -10.9629  -45.5970 C.ar   1 LIG      -0.11500
      2 C2        -73.7678  -11.9882  -45.2469 C.ar   1 LIG      -0.11500
      3 C3        -70.8634   -7.9678  -46.2515 C.ar   1 LIG      -0.11500
      4 C4        -69.9899   -8.9931  -45.9014 C.ar   1 LIG      -0.11500
      5 C5        -74.1420   -9.7048  -45.9352 C.ar   1 LIG      -0.11700
      6 C6        -72.3917  -11.7595  -45.2336 C.ar   1 LIG      -0.11700
      7 C7        -72.2396   -8.1966  -46.2648 C.ar   1 LIG      -0.11700
      8 C8        -70.4892  -10.2512  -45.5631 C.ar   1 LIG      -0.11700
      9 C9        -72.7597   -9.4567  -45.9272 C.ar   1 LIG       0.00400
     10 C10       -71.8715  -10.4994  -45.5711 C.ar   1 LIG       0.00400
     11 H1        -75.7127  -11.1414  -45.6066 H      1 LIG       0.11500
     12 H2        -74.1576  -12.9673  -44.9840 H      1 LIG       0.11500
     13 H3        -70.4742   -6.9883  -46.5147 H      1 LIG       0.11500
     14 H4        -68.9189   -8.8137  -45.8905 H      1 LIG       0.11500
     15 H5        -74.8435   -8.9181  -46.2052 H      1 LIG       0.11500
     16 H6        -71.7274  -12.5756  -44.9572 H      1 LIG       0.11500
     17 H7        -72.9037   -7.3806  -46.5420 H      1 LIG       0.11500
     18 H8        -69.7879  -11.0380  -45.2923 H      1 LIG       0.11500
@<TRIPOS>BOND
      1       1       2 ar
      2       1       5 ar
      3       2       6 ar
      4       3       4 ar
      5       3       7 ar
      6       4       8 ar
      7       5       9 ar
      8       6      10 ar
      9       7       9 ar
     10       8      10 ar
     11       9      10 ar
     12       1      11 1
     13       2      12 1
     14       3      13 1
     15       4      14 1
     16       5      15 1
     17       6      16 1
     18       7      17 1
     19       8      18 1
@<TRIPOS>ALT_TYPE
CGenFF_4.0_ALT_TYPE_SET
CGenFF_4.0 1 CG2R61 2 CG2R61 3 CG2R61 4 CG2R61 5 CG2R61 6 CG2R61 7 CG2R61 8 CG2R61 9 CG2R61 10 CG2R61 11 HGR61 12 HGR61 13 HGR61 14 HGR61 15 HGR61 16 HGR61 17 HGR61 18 HGR61
# TRIPOS MOL2 file generated by SEED

@<TRIPOS>MOLECULE
pyrazole
 9 9 0 0 0
****
USER_CHARGES
INVALID_CHARGES
Pose:   1 Cluster:   1 Fr_nu: 8518344 TotEn:   -18.88
@<TRIPOS>ATOM
      1 C1        -84.7489    3.2415  -47.1941 C.2    1 LIG      -0.25100
      2 C2        -85.2862    2.6912  -46.0150 C.2    1 LIG       0.13200
      3 C3        -84.2697    2.1591  -47.8908 C.2    1 LIG      -0.03800
      4 N1        -85.1606    1.3626  -45.9622 N.2    1 LIG      -0.57800
      5 N2        -84.5391    1.0687  -47.1169 N.pl3  1 LIG      -0.05900
      6 H1        -84.7141    4.2774  -47.4977 H      1 LIG       0.15700
      7 H2        -85.7636    3.2031  -45.1917 H      1 LIG       0.15600
      8 H3        -83.7706    2.0689  -48.8448 H      1 LIG       0.15900
      9 H4        -84.3258    0.0988  -47.3133 H      1 LIG       0.32200
@<TRIPOS>BOND
      1       1       2 1
      2       1       3 2
      3       2       4 2
      4       3       5 1
      5       4       5 1
      6       1       6 1
      7       2       7 1
      8       3       8 1
      9       5       9 1
@<TRIPOS>ALT_TYPE
CGenFF_4.0_ALT_TYPE_SET
CGenFF_4.0 1 CG2R51 2 CG2R52 3 CG2R51 4 NG2R50 5 NG2R51 6 HGR51 7 HGR52 8 HGR52 9 HGP1
@<TRIPOS>MOLECULE
pyrazole
 9 9 0 0 0
****
USER_CHARGES
INVALID_CHARGES
Pose:   2 Cluster:   2 Fr_nu: 241964 TotEn:   -17.09
@<TRIPOS>ATOM
      1 C1        -71.0511   -7.8806  -44.4615 C.2    1 LIG      -0.25100
      2 C2        -70.4674   -9.0812  -44.0147 C.2    1 LIG       0.13200
      3 C3        -71.2638   -8.0808  -45.8035 C.2    1 LIG      -0.03800
      4 N1        -70.3188   -9.9778  -44.9934 N.2    1 LIG      -0.57800
      5 N2        -70.8124   -9.3404  -46.0686 N.pl3  1 LIG      -0.05900
      6 H1        -71.2858   -6.9940  -43.8911 H      1 LIG       0.15700
      7 H2        -70.1435   -9.3400  -43.0167 H      1 LIG       0.15600
      8 H3        -71.6839   -7.4539  -46.5767 H      1 LIG       0.15900
      9 H4        -70.8088   -9.8255  -46.9572 H      1 LIG       0.32200
@<TRIPOS>BOND
      1       1       2 1
      2       1       3 2
      3       2       4 2
      4       3       5 1
      5       4       5 1
      6       1       6 1
      7       2       7 1
      8       3       8 1
      9       5       9 1
@<TRIPOS>ALT_TYPE
CGenFF_4.0_ALT_TYPE_SET
CGenFF_4.0 1 CG2R51 2 CG2R52 3 CG2R51 4 NG2R50 5 NG2R51 6 HGR51 7 HGR52 8 HGR52 9 HGP1
@<TRIPOS>MOLECULE
pyrazole
 9 9 0 0 0
****
USER_CHARGES
INVALID_CHARGES
Pose:   3 Cluster:   3 Fr_nu: 8982879 TotEn:   -17.02
@<TRIPOS>ATOM
      1 C1        -83.5401  -22.6706  -48.1856 C.2    1 LIG      -0.25100
      2 C2        -83.1264  -23.2400  -46.9665 C.2    1 LIG       0.13200
      3 C3        -84.3180  -21.5999  -47.8180 C.2    1 LIG      -0.03800
      4 N1        -83.6019  -22.5853  -45.9038 N.2    1 LIG      -0.57800
      5 N2        -84.3224  -21.5932  -46.4541 N.pl3  1 LIG      -0.05900
      6 H1        -83.3070  -22.9903  -49.1905 H      1 LIG       0.15700
      7 H2        -82.4986  -24.1052  -46.8080 H      1 LIG       0.15600
      8 H3        -84.8584  -20.8604  -48.3911 H      1 LIG       0.15900
      9 H4        -84.7953  -20.9449  -45.8369 H      1 LIG       0.32200
@<TRIPOS>BOND
      1       1       2 1
      2       1       3 2
      3       2       4 2
      4       3       5 1
      5       4       5 1
      6       1       6 1
      7       2       7 1
      8       3       8 1
      9       5       9 1
@<TRIPOS>ALT_TYPE
CGenFF_4.0_ALT_TYPE_SET
CGenFF_4.0 1 CG2R51 2 CG2R52 3 CG2R51 4 NG2R50 5 NG2R51 6 HGR51 7 HGR52 8 HGR52 9 HGP1
@<TRIPOS>MOLECULE
pyrazole
 9 9 0 0 0
****
USER_CHARGES
INVALID_CHARGES
Pose:   4 Cluster:   4 Fr_nu: 8517558 TotEn:   -16.85
@<TRIPOS>ATOM
      1 C1        -85.2183    2.6713  -45.9443 C.2    1 LIG      -0.25100
      2 C2        -86.2019    2.0064  -45.1879 C.2    1 LIG       0.13200
      3 C3        -84.6767    1.6916  -46.7401 C.2    1 LIG      -0.03800
      4 N1        -86.2827    0.7050  -45.4773 N.2    1 LIG      -0.57800
      5 N2        -85.3431    0.5442  -46.4245 N.pl3  1 LIG      -0.05900
      6 H1        -84.9407    3.7147  -45.9176 H      1 LIG       0.15700
      7 H2        -86.8629    2.4158  -44.4374 H      1 LIG       0.15600
      8 H3        -83.8932    1.7068  -47.4839 H      1 LIG       0.15900
      9 H4        -85.2073   -0.3807  -46.8130 H      1 LIG       0.32200
@<TRIPOS>BOND
      1       1       2 1
      2       1       3 2
      3       2       4 2
      4       3       5 1
      5       4       5 1
      6       1       6 1
      7       2       7 1
      8       3       8 1
      9       5       9 1
@<TRIPOS>ALT_TYPE
CGenFF_4.0_ALT_TYPE_SET
CGenFF_4.0 1 CG2R51 2 CG2R52 3 CG2R51 4 NG2R50 5 NG2R51 6 HGR51 7 HGR52 8 HGR52 9 HGP1
@<TRIPOS>MOLECULE
pyrazole
 9 9 0 0 0
****
USER_CHARGES
INVALID_CHARGES
Pose:   5 Cluster:   5 Fr_nu: 2211810 TotEn:   -16.57
@<TRIPOS>ATOM
      1 C1        -70.7611   -8.2063  -45.7594 C.2    1 LIG      -0.25100
      2 C2        -70.6055   -9.4370  -45.0939 C.2    1 LIG       0.13200
      3 C3        -70.7983   -7.2735  -44.7519 C.2    1 LIG      -0.03800
      4 N1        -70.5477   -9.3017  -43.7664 N.2    1 LIG      -0.57800
      5 N2        -70.6675   -7.9749  -43.5895 N.pl3  1 LIG      -0.05900
      6 H1        -70.8352   -8.0204  -46.8207 H      1 LIG       0.15700
      7 H2        -70.5324  -10.4270  -45.5209 H      1 LIG       0.15600
      8 H3        -70.9061   -6.1984  -44.7572 H      1 LIG       0.15900
      9 H4        -70.6538   -7.6141  -42.6437 H      1 LIG       0.32200
@<TRIPOS>BOND
      1       1       2 1
      2       1       3 2
      3       2       4 2
      4       3       5 1
      5       4       5 1
      6       1       6 1
      7       2       7 1
      8       3       8 1
      9       5       9 1
@<TRIPOS>ALT_TYPE
CGenFF_4.0_ALT_TYPE_SET
CGenFF_4.0 1 CG2R51 2 CG2R52 3 CG2R51 4 NG2R50 5 NG2R51 6 HGR51 7 HGR52 8 HGR52 9 HGP1
@<TRIPOS>MOLECULE
pyrazole
 9 9 0 0 0
****
USER_CHARGES
INVALID_CHARGES
Pose:   6 Cluster:   6 Fr_nu: 1642668 TotEn:   -15.87
@<TRIPOS>ATOM
      1 C1        -70.0141   -7.9787  -46.1640 C.2    1 LIG      -0.25100
      2 C2        -69.3139   -6.7883  -46.4367 C.2    1 LIG       0.13200
      3 C3        -70.4425   -7.8357  -44.8669 C.2    1 LIG      -0.03800
      4 N1        -69.2962   -5.9507  -45.3966 N.2    1 LIG      -0.57800
      5 N2        -69.9908   -6.6155  -44.4576 N.pl3  1 LIG      -0.05900
      6 H1        -70.1855   -8.8225  -46.8160 H      1 LIG       0.15700
      7 H2        -68.8153   -6.4965  -47.3499 H      1 LIG       0.15600
      8 H3        -71.0132   -8.4785  -44.2123 H      1 LIG       0.15900
      9 H4        -70.1175   -6.1765  -43.5543 H      1 LIG       0.32200
@<TRIPOS>BOND
      1       1       2 1
      2       1       3 2
      3       2       4 2
      4       3       5 1
      5       4       5 1
      6       1       6 1
      7       2       7 1
      8       3       8 1
      9       5       9 1
@<TRIPOS>ALT_TYPE
CGenFF_4.0_ALT_TYPE_SET
CGenFF_4.0 1 CG2R51 2 CG2R52 3 CG2R51 4 NG2R50 5 NG2R51 6 HGR51 7 HGR52 8 HGR52 9 HGP1
@<TRIPOS>MOLECULE
pyrazole
 9 9 0 0 0
****
USER_CHARGES
INVALID_CHARGES
Pose:   7 Cluster:   7 Fr_nu: 499371 TotEn:   -15.68
@<TRIPOS>ATOM
      1 C1        -71.4675   -7.6907  -45.9882 C.2    1 LIG      -0.25100
      2 C2        -70.2849   -8.2155  -46.5429 C.2    1 LIG       0.13200
      3 C3        -71.0592   -7.0712  -44.8323 C.2    1 LIG      -0.03800
      4 N1        -69.2062   -7.9523  -45.8007 N.2    1 LIG      -0.57800
      5 N2        -69.7092   -7.2552  -44.7677 N.pl3  1 LIG      -0.05900
      6 H1        -72.4752   -7.7517  -46.3721 H      1 LIG       0.15700
      7 H2        -70.1642   -8.7793  -47.4569 H      1 LIG       0.15600
      8 H3        -71.5957   -6.5304  -44.0661 H      1 LIG       0.15900
      9 H4        -69.0717   -6.9354  -44.0493 H      1 LIG       0.32200
@<TRIPOS>BOND
      1       1       2 1
      2       1       3 2
      3       2       4 2
      4       3       5 1
      5       4       5 1
      6       1       6 1
      7       2       7 1
      8       3       8 1
      9       5       9 1
@<TRIPOS>ALT_TYPE
CGenFF_4.0_ALT_TYPE_SET
CGenFF_4.0 1 CG2R51 2 CG2R52 3 CG2R51 4 NG2R50 5 NG2R51 6 HGR51 7 HGR52 8 HGR52 9 HGP1
@<TRIPOS>MOLECULE
pyrazole
 9 9 0 0 0
****
USER_CHARGES
INVALID_CHARGES
Pose:   8 Cluster:   8 Fr_nu: 3127441 TotEn:   -15.54
@<TRIPOS>ATOM
      1 C1        -51.8143    2.3945  -34.7889 C.2    1 LIG      -0.25100
      2 C2        -51.3338    3.7129  -34.6761 C.2    1 LIG       0.13200
      3 C3        -50.8624    1.6274  -34.1627 C.2    1 LIG      -0.03800
      4 N1        -50.1674    3.7831  -34.0291 N.2    1 LIG      -0.57800
      5 N2        -49.9070    2.4992  -33.7295 N.pl3  1 LIG      -0.05900
      6 H1        -52.7234    2.0479  -35.2575 H      1 LIG       0.15700
      7 H2        -51.7846    4.6255  -35.0389 H      1 LIG       0.15600
      8 H3        -50.7795    0.5637  -33.9923 H      1 LIG       0.15900
      9 H4        -49.0541    2.2876  -33.2269 H      1 LIG       0.32200
@<TRIPOS>BOND
      1       1       2 1
      2       1       3 2
      3       2       4 2
      4       3       5 1
      5       4       5 1
      6       1       6 1
      7       2       7 1
      8       3       8 1
      9       5       9 1
@<TRIPOS>ALT_TYPE
CGenFF_4.0_ALT_TYPE_SET
CGenFF_4.0 1 CG2R51 2 CG2R52 3 CG2R51 4 NG2R50 5 NG2R51 6 HGR51 7 HGR52 8 HGR52 9 HGP1
@<TRIPOS>MOLECULE
pyrazole
 9 9 0 0 0
****
USER_CHARGES
INVALID_CHARGES
Pose:   9 Cluster:   9 Fr_nu: 7354103 TotEn:   -15.08
@<TRIPOS>ATOM
      1 C1        -79.5325  -12.1235  -43.1647 C.2    1 LIG      -0.25100
      2 C2        -79.9615  -12.9290  -42.0929 C.2    1 LIG       0.13200
      3 C3        -78.5644  -11.3152  -42.6206 C.2    1 LIG      -0.03800
      4 N1        -79.3186  -12.6575  -40.9541 N.2    1 LIG      -0.57800
      5 N2        -78.4756  -11.6722  -41.3072 N.pl3  1 LIG      -0.05900
      6 H1        -79.8758  -12.1279  -44.1886 H      1 LIG       0.15700
      7 H2        -80.7163  -13.7024  -42.0940 H      1 LIG       0.15600
      8 H3        -77.9464  -10.5343  -43.0396 H      1 LIG       0.15900
      9 H4        -77.8658  -11.2857  -40.5976 H      1 LIG       0.32200
@<TRIPOS>BOND
      1       1       2 1
      2       1       3 2
      3       2       4 2
      4       3       5 1
      5       4       5 1
      6       1       6 1
      7       2       7 1
      8       3       8 1
      9       5       9 1
@<TRIPOS>ALT_TYPE
CGenFF_4.0_ALT_TYPE_SET
CGenFF_4.0 1 CG2R51 2 CG2R52 3 CG2R51 4 NG2R50 5 NG2R51 6 HGR51 7 HGR52 8 HGR52 9 HGP1
@<TRIPOS>MOLECULE
pyrazole
 9 9 0 0 0
****
USER_CHARGES
INVALID_CHARGES
Pose:  10 Cluster:  10 Fr_nu: 7620917 TotEn:   -15.07
@<TRIPOS>ATOM
      1 C1        -50.7403    3.6475  -34.1201 C.2    1 LIG      -0.25100
      2 C2        -51.8928    3.2872  -34.8438 C.2    1 LIG       0.13200
      3 C3        -50.2461    2.4568  -33.6464 C.2    1 LIG      -0.03800
      4 N1        -52.1173    1.9706  -34.8339 N.2    1 LIG      -0.57800
      5 N2        -51.0991    1.4931  -34.0981 N.pl3  1 LIG      -0.05900
      6 H1        -50.3250    4.6321  -33.9637 H      1 LIG       0.15700
      7 H2        -52.5787    3.9292  -35.3778 H      1 LIG       0.15600
      8 H3        -49.3851    2.2141  -33.0405 H      1 LIG       0.15900
      9 H4        -51.0482    0.4943  -33.9411 H      1 LIG       0.32200
@<TRIPOS>BOND
      1       1       2 1
      2       1       3 2
      3       2       4 2
      4       3       5 1
      5       4       5 1
      6       1       6 1
      7       2       7 1
      8       3       8 1
      9       5       9 1
@<TRIPOS>ALT_TYPE
CGenFF_4.0_ALT_TYPE_SET
CGenFF_4.0 1 CG2R51 2 CG2R52 3 CG2R51 4 NG2R50 5 NG2R51 6 HGR51 7 HGR52 8 HGR52 9 HGP1
@<TRIPOS>MOLECULE
pyrazole
 9 9 0 0 0
****
USER_CHARGES
INVALID_CHARGES
Pose:  11 Cluster:  11 Fr_nu: 2402047 TotEn:   -14.36
@<TRIPOS>ATOM
      1 C1        -80.3564   -7.9896  -30.1461 C.2    1 LIG      -0.25100
      2 C2        -79.2339   -8.3544  -30.9133 C.2    1 LIG       0.13200
      3 C3        -81.4294   -8.4629  -30.8610 C.2    1 LIG      -0.03800
      4 N1        -79.5631   -9.0090  -32.0300 N.2    1 LIG      -0.57800
      5 N2        -80.9047   -9.0595  -31.9697 N.pl3  1 LIG      -0.05900
      6 H1        -80.3847   -7.4587  -29.2060 H      1 LIG       0.15700
      7 H2        -78.1895   -8.1700  -30.7055 H      1 LIG       0.15600
      8 H3        -82.4950   -8.4277  -30.6859 H      1 LIG       0.15900
      9 H4        -81.4016   -9.5169  -32.7238 H      1 LIG       0.32200
@<TRIPOS>BOND
      1       1       2 1
      2       1       3 2
      3       2       4 2
      4       3       5 1
      5       4       5 1
      6       1       6 1
      7       2       7 1
      8       3       8 1
      9       5       9 1
@<TRIPOS>ALT_TYPE
CGenFF_4.0_ALT_TYPE_SET
CGenFF_4.0 1 CG2R51 2 CG2R52 3 CG2R51 4 NG2R50 5 NG2R51 6 HGR51 7 HGR52 8 HGR52 9 HGP1
@<TRIPOS>MOLECULE
pyrazole
 9 9 0 0 0
****
USER_CHARGES
INVALID_CHARGES
Pose:  12 Cluster:  12 Fr_nu: 324760 TotEn:   -14.25
@<TRIPOS>ATOM
      1 C1        -70.0497   -7.3324  -46.4826 C.2    1 LIG      -0.25100
      2 C2        -70.6452   -8.4897  -45.9462 C.2    1 LIG       0.13200
      3 C3        -69.8507   -6.5142  -45.3974 C.2    1 LIG      -0.03800
      4 N1        -70.8133   -8.4173  -44.6232 N.2    1 LIG      -0.57800
      5 N2        -70.3204   -7.2046  -44.3189 N.pl3  1 LIG      -0.05900
      6 H1        -69.7988   -7.1203  -47.5114 H      1 LIG       0.15700
      7 H2        -70.9641   -9.3828  -46.4643 H      1 LIG       0.15600
      8 H3        -69.4289   -5.5245  -45.2981 H      1 LIG       0.15900
      9 H4        -70.3377   -6.9091  -43.3509 H      1 LIG       0.32200
@<TRIPOS>BOND
      1       1       2 1
      2       1       3 2
      3       2       4 2
      4       3       5 1
      5       4       5 1
      6       1       6 1
      7       2       7 1
      8       3       8 1
      9       5       9 1
@<TRIPOS>ALT_TYPE
CGenFF_4.0_ALT_TYPE_SET
CGenFF_4.0 1 CG2R51 2 CG2R52 3 CG2R51 4 NG2R50 5 NG2R51 6 HGR51 7 HGR52 8 HGR52 9 HGP1
@<TRIPOS>MOLECULE
pyrazole
 9 9 0 0 0
****
USER_CHARGES
INVALID_CHARGES
Pose:  13 Cluster:  13 Fr_nu: 1936130 TotEn:   -13.67
@<TRIPOS>ATOM
      1 C1        -51.9831  -10.8925  -44.6384 C.2    1 LIG      -0.25100
      2 C2        -51.0347  -11.7460  -44.0435 C.2    1 LIG       0.13200
      3 C3        -51.2710   -9.7656  -44.9694 C.2    1 LIG      -0.03800
      4 N1        -49.8133  -11.2076  -43.9980 N.2    1 LIG      -0.57800
      5 N2        -49.9891  -10.0036  -44.5686 N.pl3  1 LIG      -0.05900
      6 H1        -53.0355  -11.0689  -44.8050 H      1 LIG       0.15700
      7 H2        -51.1828  -12.7378  -43.6408 H      1 LIG       0.15600
      8 H3        -51.5550   -8.8360  -45.4411 H      1 LIG       0.15900
      9 H4        -49.1879   -9.3905  -44.6512 H      1 LIG       0.32200
@<TRIPOS>BOND
      1       1       2 1
      2       1       3 2
      3       2       4 2
      4       3       5 1
      5       4       5 1
      6       1       6 1
      7       2       7 1
      8       3       8 1
      9       5       9 1
@<TRIPOS>ALT_TYPE
CGenFF_4.0_ALT_TYPE_SET
CGenFF_4.0 1 CG2R51 2 CG2R52 3 CG2R51 4 NG2R50 5 NG2R51 6 HGR51 7 HGR52 8 HGR52 9 HGP1
@<TRIPOS>MOLECULE
pyrazole
 9 9 0 0 0
****
USER_CHARGES
INVALID_CHARGES
Pose:  14 Cluster:  14 Fr_nu: 908279 TotEn:   -13.16
@<TRIPOS>ATOM
      1 C1        -69.3063   -8.4700  -46.5200 C.2    1 LIG      -0.25100
      2 C2        -69.7885   -9.6637  -45.9506 C.2    1 LIG       0.13200
      3 C3        -69.3942   -7.5464  -45.5072 C.2    1 LIG      -0.03800
      4 N1        -70.1553   -9.5151  -44.6749 N.2    1 LIG      -0.57800
      5 N2        -69.9035   -8.2172  -44.4342 N.pl3  1 LIG      -0.05900
      6 H1        -68.9448   -8.3018  -47.5237 H      1 LIG       0.15700
      7 H2        -69.8884  -10.6357  -46.4121 H      1 LIG       0.15600
      8 H3        -69.1480   -6.4957  -45.4551 H      1 LIG       0.15900
      9 H4        -70.1057   -7.8526  -43.5118 H      1 LIG       0.32200
@<TRIPOS>BOND
      1       1       2 1
      2       1       3 2
      3       2       4 2
      4       3       5 1
      5       4       5 1
      6       1       6 1
      7       2       7 1
      8       3       8 1
      9       5       9 1
@<TRIPOS>ALT_TYPE
CGenFF_4.0_ALT_TYPE_SET
CGenFF_4.0 1 CG2R51 2 CG2R52 3 CG2R51 4 NG2R50 5 NG2R51 6 HGR51 7 HGR52 8 HGR52 9 HGP1
@<TRIPOS>MOLECULE
pyrazole
 9 9 0 0 0
****
USER_CHARGES
INVALID_CHARGES
Pose:  15 Cluster:  15 Fr_nu: 342815 TotEn:   -12.83
@<TRIPOS>ATOM
      1 C1        -58.4653    2.0448  -43.8233 C.2    1 LIG      -0.25100
      2 C2        -58.6717    2.4248  -42.4836 C.2    1 LIG       0.13200
      3 C3        -57.5513    1.0220  -43.7531 C.2    1 LIG      -0.03800
      4 N1        -57.9472    1.7023  -41.6252 N.2    1 LIG      -0.57800
      5 N2        -57.2767    0.8577  -42.4272 N.pl3  1 LIG      -0.05900
      6 H1        -58.9161    2.4538  -44.7154 H      1 LIG       0.15700
      7 H2        -59.3194    3.1986  -42.0971 H      1 LIG       0.15600
      8 H3        -57.0804    0.4117  -44.5102 H      1 LIG       0.15900
      9 H4        -56.6433    0.1930  -42.0011 H      1 LIG       0.32200
@<TRIPOS>BOND
      1       1       2 1
      2       1       3 2
      3       2       4 2
      4       3       5 1
      5       4       5 1
      6       1       6 1
      7       2       7 1
      8       3       8 1
      9       5       9 1
@<TRIPOS>ALT_TYPE
CGenFF_4.0_ALT_TYPE_SET
CGenFF_4.0 1 CG2R51 2 CG2R52 3 CG2R51 4 NG2R50 5 NG2R51 6 HGR51 7 HGR52 8 HGR52 9 HGP1
@<TRIPOS>MOLECULE
pyrazole
 9 9 0 0 0
****
USER_CHARGES
INVALID_CHARGES
Pose:  16 Cluster:  16 Fr_nu: 1644757 TotEn:   -12.49
@<TRIPOS>ATOM
      1 C1        -70.3631   -7.6130  -45.1792 C.2    1 LIG      -0.25100
      2 C2        -69.3411   -6.6610  -45.0032 C.2    1 LIG       0.13200
      3 C3        -70.3823   -7.8499  -46.5320 C.2    1 LIG      -0.03800
      4 N1        -68.7536   -6.3167  -46.1522 N.2    1 LIG      -0.57800
      5 N2        -69.4083   -7.0565  -47.0633 N.pl3  1 LIG      -0.05900
      6 H1        -70.9970   -8.0653  -44.4309 H      1 LIG       0.15700
      7 H2        -69.0003   -6.2033  -44.0855 H      1 LIG       0.15600
      8 H3        -70.9891   -8.4951  -47.1508 H      1 LIG       0.15900
      9 H4        -69.1391   -6.9687  -48.0352 H      1 LIG       0.32200
@<TRIPOS>BOND
      1       1       2 1
      2       1       3 2
      3       2       4 2
      4       3       5 1
      5       4       5 1
      6       1       6 1
      7       2       7 1
      8       3       8 1
      9       5       9 1
@<TRIPOS>ALT_TYPE
CGenFF_4.0_ALT_TYPE_SET
CGenFF_4.0 1 CG2R51 2 CG2R52 3 CG2R51 4 NG2R50 5 NG2R51 6 HGR51 7 HGR52 8 HGR52 9 HGP1
@<TRIPOS>MOLECULE
pyrazole
 9 9 0 0 0
****
USER_CHARGES
INVALID_CHARGES
Pose:  17 Cluster:  17 Fr_nu: 5114137 TotEn:   -12.48
@<TRIPOS>ATOM
      1 C1        -77.1285  -14.7727  -44.9394 C.2    1 LIG      -0.25100
      2 C2        -76.8993  -15.9272  -45.7116 C.2    1 LIG       0.13200
      3 C3        -77.1672  -15.2281  -43.6441 C.2    1 LIG      -0.03800
      4 N1        -76.7993  -17.0329  -44.9689 N.2    1 LIG      -0.57800
      5 N2        -76.9663  -16.5752  -43.7164 N.pl3  1 LIG      -0.05900
      6 H1        -77.2482  -13.7528  -45.2739 H      1 LIG       0.15700
      7 H2        -76.8015  -16.0091  -46.7847 H      1 LIG       0.15600
      8 H3        -77.3185  -14.7266  -42.6991 H      1 LIG       0.15900
      9 H4        -76.9333  -17.2408  -42.9544 H      1 LIG       0.32200
@<TRIPOS>BOND
      1       1       2 1
      2       1       3 2
      3       2       4 2
      4       3       5 1
      5       4       5 1
      6       1       6 1
      7       2       7 1
      8       3       8 1
      9       5       9 1
@<TRIPOS>ALT_TYPE
CGenFF_4.0_ALT_TYPE_SET
CGenFF_4.0 1 CG2R51 2 CG2R52 3 CG2R51 4 NG2R50 5 NG2R51 6 HGR51 7 HGR52 8 HGR52 9 HGP1
@<TRIPOS>MOLECULE
pyrazole
 9 9 0 0 0
****
USER_CHARGES
INVALID_CHARGES
Pose:  18 Cluster:  18 Fr_nu: 6669610 TotEn:   -12.12
@<TRIPOS>ATOM
      1 C1        -78.9289  -10.9868  -42.5562 C.2    1 LIG      -0.25100
      2 C2        -79.1549  -12.1656  -41.8207 C.2    1 LIG       0.13200
      3 C3        -79.5687  -10.0062  -41.8383 C.2    1 LIG      -0.03800
      4 N1        -79.8814  -11.9553  -40.7199 N.2    1 LIG      -0.57800
      5 N2        -80.1174  -10.6328  -40.7582 N.pl3  1 LIG      -0.05900
      6 H1        -78.3787  -10.8640  -43.4774 H      1 LIG       0.15700
      7 H2        -78.8210  -13.1694  -42.0413 H      1 LIG       0.15600
      8 H3        -79.6824   -8.9434  -41.9963 H      1 LIG       0.15900
      9 H4        -80.6646  -10.2216  -40.0123 H      1 LIG       0.32200
@<TRIPOS>BOND
      1       1       2 1
      2       1       3 2
      3       2       4 2
      4       3       5 1
      5       4       5 1
      6       1       6 1
      7       2       7 1
      8       3       8 1
      9       5       9 1
@<TRIPOS>ALT_TYPE
CGenFF_4.0_ALT_TYPE_SET
CGenFF_4.0 1 CG2R51 2 CG2R52 3 CG2R51 4 NG2R50 5 NG2R51 6 HGR51 7 HGR52 8 HGR52 9 HGP1
@<TRIPOS>MOLECULE
pyrazole
 9 9 0 0 0
****
USER_CHARGES
INVALID_CHARGES
Pose:  19 Cluster:  19 Fr_nu: 241549 TotEn:   -12.06
@<TRIPOS>ATOM
      1 C1        -69.5275   -6.8061  -45.7151 C.2    1 LIG      -0.25100
      2 C2        -69.8784   -7.8098  -44.7925 C.2    1 LIG       0.13200
      3 C3        -69.7070   -7.3918  -46.9444 C.2    1 LIG      -0.03800
      4 N1        -70.2527   -8.9468  -45.3850 N.2    1 LIG      -0.57800
      5 N2        -70.1381   -8.6612  -46.6932 N.pl3  1 LIG      -0.05900
      6 H1        -69.1920   -5.7987  -45.5176 H      1 LIG       0.15700
      7 H2        -69.8765   -7.7603  -43.7130 H      1 LIG       0.15600
      8 H3        -69.5677   -7.0287  -47.9525 H      1 LIG       0.15900
      9 H4        -70.3699   -9.3834  -47.3637 H      1 LIG       0.32200
@<TRIPOS>BOND
      1       1       2 1
      2       1       3 2
      3       2       4 2
      4       3       5 1
      5       4       5 1
      6       1       6 1
      7       2       7 1
      8       3       8 1
      9       5       9 1
@<TRIPOS>ALT_TYPE
CGenFF_4.0_ALT_TYPE_SET
CGenFF_4.0 1 CG2R51 2 CG2R52 3 CG2R51 4 NG2R50 5 NG2R51 6 HGR51 7 HGR52 8 HGR52 9 HGP1
@<TRIPOS>MOLECULE
pyrazole
 9 9 0 0 0
****
USER_CHARGES
INVALID_CHARGES
Pose:  20 Cluster:  20 Fr_nu: 324095 TotEn:   -11.78
@<TRIPOS>ATOM
      1 C1        -69.8507   -6.5142  -45.3974 C.2    1 LIG      -0.25100
      2 C2        -70.4487   -7.2386  -44.3489 C.2    1 LIG       0.13200
      3 C3        -70.6350   -6.7841  -46.4922 C.2    1 LIG      -0.03800
      4 N1        -71.5296   -7.9175  -44.7421 N.2    1 LIG      -0.57800
      5 N2        -71.6172   -7.6209  -46.0499 N.pl3  1 LIG      -0.05900
      6 H1        -68.9743   -5.8839  -45.3650 H      1 LIG       0.15700
      7 H2        -70.1416   -7.3005  -43.3147 H      1 LIG       0.15600
      8 H3        -70.5826   -6.4653  -47.5232 H      1 LIG       0.15900
      9 H4        -72.3748   -8.0277  -46.5841 H      1 LIG       0.32200
@<TRIPOS>BOND
      1       1       2 1
      2       1       3 2
      3       2       4 2
      4       3       5 1
      5       4       5 1
      6       1       6 1
      7       2       7 1
      8       3       8 1
      9       5       9 1
@<TRIPOS>ALT_TYPE
CGenFF_4.0_ALT_TYPE_SET
CGenFF_4.0 1 CG2R51 2 CG2R52 3 CG2R51 4 NG2R50 5 NG2R51 6 HGR51 7 HGR52 8 HGR52 9 HGP1
@<TRIPOS>MOLECULE
pyrazole
 9 9 0 0 0
****
USER_CHARGES
INVALID_CHARGES
Pose:  21 Cluster:  21 Fr_nu: 3865109 TotEn:   -11.11
@<TRIPOS>ATOM
      1 C1        -70.5418  -17.6540  -56.5935 C.2    1 LIG      -0.25100
      2 C2        -70.5411  -16.2463  -56.5945 C.2    1 LIG       0.13200
      3 C3        -71.8719  -17.9966  -56.5932 C.2    1 LIG      -0.03800
      4 N1        -71.7729  -15.7300  -56.5950 N.2    1 LIG      -0.57800
      5 N2        -72.5602  -16.8191  -56.5945 N.pl3  1 LIG      -0.05900
      6 H1        -69.6971  -18.3269  -56.5936 H      1 LIG       0.15700
      7 H2        -69.6942  -15.5750  -56.5943 H      1 LIG       0.15600
      8 H3        -72.3791  -18.9506  -56.5900 H      1 LIG       0.15900
      9 H4        -73.5636  -16.6853  -56.5929 H      1 LIG       0.32200
@<TRIPOS>BOND
      1       1       2 1
      2       1       3 2
      3       2       4 2
      4       3       5 1
      5       4       5 1
      6       1       6 1
      7       2       7 1
      8       3       8 1
      9       5       9 1
@<TRIPOS>ALT_TYPE
CGenFF_4.0_ALT_TYPE_SET
CGenFF_4.0 1 CG2R51 2 CG2R52 3 CG2R51 4 NG2R50 5 NG2R51 6 HGR51 7 HGR52 8 HGR52 9 HGP1
@<TRIPOS>MOLECULE
pyrazole
 9 9 0 0 0
****
USER_CHARGES
INVALID_CHARGES
Pose:  22 Cluster:  22 Fr_nu: 2658168 TotEn:   -10.54
@<TRIPOS>ATOM
      1 C1        -76.0236   -2.2168  -32.7896 C.2    1 LIG      -0.25100
      2 C2        -75.0279   -2.2142  -33.7848 C.2    1 LIG       0.13200
      3 C3        -75.3542   -2.5416  -31.6351 C.2    1 LIG      -0.03800
      4 N1        -73.8180   -2.5133  -33.3046 N.2    1 LIG      -0.57800
      5 N2        -74.0489   -2.7069  -31.9949 N.pl3  1 LIG      -0.05900
      6 H1        -77.0788   -2.0115  -32.8936 H      1 LIG       0.15700
      7 H2        -75.1336   -2.0073  -34.8402 H      1 LIG       0.15600
      8 H3        -75.6819   -2.6693  -30.6135 H      1 LIG       0.15900
      9 H4        -73.2666   -2.9528  -31.4014 H      1 LIG       0.32200
@<TRIPOS>BOND
      1       1       2 1
      2       1       3 2
      3       2       4 2
      4       3       5 1
      5       4       5 1
      6       1       6 1
      7       2       7 1
      8       3       8 1
      9       5       9 1
@<TRIPOS>ALT_TYPE
CGenFF_4.0_ALT_TYPE_SET
CGenFF_4.0 1 CG2R51 2 CG2R52 3 CG2R51 4 NG2R50 5 NG2R51 6 HGR51 7 HGR52 8 HGR52 9 HGP1
@<TRIPOS>MOLECULE
pyrazole
 9 9 0 0 0
****
USER_CHARGES
INVALID_CHARGES
Pose:  23 Cluster:  23 Fr_nu: 337913 TotEn:   -10.14
@<TRIPOS>ATOM
      1 C1        -70.8177  -18.9314  -55.0960 C.2    1 LIG      -0.25100
      2 C2        -70.5620  -17.5471  -55.1097 C.2    1 LIG       0.13200
      3 C3        -72.1846  -19.0290  -55.1881 C.2    1 LIG      -0.03800
      4 N1        -71.6770  -16.8177  -55.2035 N.2    1 LIG      -0.57800
      5 N2        -72.6466  -17.7471  -55.2496 N.pl3  1 LIG      -0.05900
      6 H1        -70.1107  -19.7451  -55.0293 H      1 LIG       0.15700
      7 H2        -69.6097  -17.0393  -55.0548 H      1 LIG       0.15600
      8 H3        -72.8551  -19.8759  -55.2127 H      1 LIG       0.15900
      9 H4        -73.6069  -17.4350  -55.3214 H      1 LIG       0.32200
@<TRIPOS>BOND
      1       1       2 1
      2       1       3 2
      3       2       4 2
      4       3       5 1
      5       4       5 1
      6       1       6 1
      7       2       7 1
      8       3       8 1
      9       5       9 1
@<TRIPOS>ALT_TYPE
CGenFF_4.0_ALT_TYPE_SET
CGenFF_4.0 1 CG2R51 2 CG2R52 3 CG2R51 4 NG2R50 5 NG2R51 6 HGR51 7 HGR52 8 HGR52 9 HGP1
@<TRIPOS>MOLECULE
pyrazole
 9 9 0 0 0
****
USER_CHARGES
INVALID_CHARGES
Pose:  24 Cluster:  24 Fr_nu: 2064636 TotEn:    -9.30
@<TRIPOS>ATOM
      1 C1        -70.5365   -8.1568  -44.5016 C.2    1 LIG      -0.25100
      2 C2        -70.1003   -6.8220  -44.5999 C.2    1 LIG       0.13200
      3 C3        -70.7765   -8.5361  -45.7997 C.2    1 LIG      -0.03800
      4 N1        -70.0641   -6.3828  -45.8608 N.2    1 LIG      -0.57800
      5 N2        -70.4806   -7.4478  -46.5668 N.pl3  1 LIG      -0.05900
      6 H1        -70.6593   -8.7605  -43.6146 H      1 LIG       0.15700
      7 H2        -69.8077   -6.1507  -43.8053 H      1 LIG       0.15600
      8 H3        -71.1256   -9.4606  -46.2366 H      1 LIG       0.15900
      9 H4        -70.5417   -7.3615  -47.5736 H      1 LIG       0.32200
@<TRIPOS>BOND
      1       1       2 1
      2       1       3 2
      3       2       4 2
      4       3       5 1
      5       4       5 1
      6       1       6 1
      7       2       7 1
      8       3       8 1
      9       5       9 1
@<TRIPOS>ALT_TYPE
CGenFF_4.0_ALT_TYPE_SET
CGenFF_4.0 1 CG2R51 2 CG2R52 3 CG2R51 4 NG2R50 5 NG2R51 6 HGR51 7 HGR52 8 HGR52 9 HGP1
@<TRIPOS>MOLECULE
pyrazole
 9 9 0 0 0
****
USER_CHARGES
INVALID_CHARGES
Pose:  25 Cluster:  25 Fr_nu: 241361 TotEn:    -9.27
@<TRIPOS>ATOM
      1 C1        -69.1001   -6.9872  -45.6952 C.2    1 LIG      -0.25100
      2 C2        -68.5707   -6.6939  -46.9662 C.2    1 LIG       0.13200
      3 C3        -69.8150   -8.1453  -45.8799 C.2    1 LIG      -0.03800
      4 N1        -68.9194   -7.5932  -47.8901 N.2    1 LIG      -0.57800
      5 N2        -69.6755   -8.4631  -47.1990 N.pl3  1 LIG      -0.05900
      6 H1        -68.9801   -6.4372  -44.7735 H      1 LIG       0.15700
      7 H2        -67.9458   -5.8619  -47.2579 H      1 LIG       0.15600
      8 H3        -70.3991   -8.7568  -45.2074 H      1 LIG       0.15900
      9 H4        -70.0687   -9.2544  -47.6929 H      1 LIG       0.32200
@<TRIPOS>BOND
      1       1       2 1
      2       1       3 2
      3       2       4 2
      4       3       5 1
      5       4       5 1
      6       1       6 1
      7       2       7 1
      8       3       8 1
      9       5       9 1
@<TRIPOS>ALT_TYPE
CGenFF_4.0_ALT_TYPE_SET
CGenFF_4.0 1 CG2R51 2 CG2R52 3 CG2R51 4 NG2R50 5 NG2R51 6 HGR51 7 HGR52 8 HGR52 9 HGP1
@<TRIPOS>MOLECULE
pyrazole
 9 9 0 0 0
****
USER_CHARGES
INVALID_CHARGES
Pose:  26 Cluster:  26 Fr_nu: 8401736 TotEn:    -6.51
@<TRIPOS>ATOM
      1 C1        -77.9519  -14.5540  -44.1100 C.2    1 LIG      -0.25100
      2 C2        -79.0814  -15.0607  -44.7804 C.2    1 LIG       0.13200
      3 C3        -77.6290  -15.5280  -43.1970 C.2    1 LIG      -0.03800
      4 N1        -79.4511  -16.2631  -44.3317 N.2    1 LIG      -0.57800
      5 N2        -78.5487  -16.5204  -43.3696 N.pl3  1 LIG      -0.05900
      6 H1        -77.4421  -13.6149  -44.2666 H      1 LIG       0.15700
      7 H2        -79.6509  -14.6035  -45.5769 H      1 LIG       0.15600
      8 H3        -76.8468  -15.6016  -42.4553 H      1 LIG       0.15900
      9 H4        -78.6208  -17.3958  -42.8663 H      1 LIG       0.32200
@<TRIPOS>BOND
      1       1       2 1
      2       1       3 2
      3       2       4 2
      4       3       5 1
      5       4       5 1
      6       1       6 1
      7       2       7 1
      8       3       8 1
      9       5       9 1
@<TRIPOS>ALT_TYPE
CGenFF_4.0_ALT_TYPE_SET
CGenFF_4.0 1 CG2R51 2 CG2R52 3 CG2R51 4 NG2R50 5 NG2R51 6 HGR51 7 HGR52 8 HGR52 9 HGP1
@<TRIPOS>MOLECULE
pyrazole
 9 9 0 0 0
****
USER_CHARGES
INVALID_CHARGES
Pose:  27 Cluster:  27 Fr_nu: 3615809 TotEn:    -6.40
@<TRIPOS>ATOM
      1 C1        -63.3422    1.5629  -24.3101 C.2    1 LIG      -0.25100
      2 C2        -62.1700    0.7834  -24.3224 C.2    1 LIG       0.13200
      3 C3        -62.8996    2.8513  -24.4856 C.2    1 LIG      -0.03800
      4 N1        -61.0658    1.5154  -24.4925 N.2    1 LIG      -0.57800
      5 N2        -61.5421    2.7683  -24.5887 N.pl3  1 LIG      -0.05900
      6 H1        -64.3651    1.2373  -24.1914 H      1 LIG       0.15700
      7 H2        -62.0743   -0.2875  -24.2141 H      1 LIG       0.15600
      8 H3        -63.4164    3.7984  -24.5427 H      1 LIG       0.15900
      9 H4        -60.8814    3.5234  -24.7230 H      1 LIG       0.32200
@<TRIPOS>BOND
      1       1       2 1
      2       1       3 2
      3       2       4 2
      4       3       5 1
      5       4       5 1
      6       1       6 1
      7       2       7 1
      8       3       8 1
      9       5       9 1
@<TRIPOS>ALT_TYPE
CGenFF_4.0_ALT_TYPE_SET
CGenFF_4.0 1 CG2R51 2 CG2R52 3 CG2R51 4 NG2R50 5 NG2R51 6 HGR51 7 HGR52 8 HGR52 9 HGP1
@<TRIPOS>MOLECULE
pyrazole
 9 9 0 0 0
****
USER_CHARGES
INVALID_CHARGES
Pose:  28 Cluster:  28 Fr_nu: 7700974 TotEn:    -4.96
@<TRIPOS>ATOM
      1 C1        -80.1460  -14.5943  -43.0236 C.2    1 LIG      -0.25100
      2 C2        -79.6399  -15.8470  -43.4188 C.2    1 LIG       0.13200
      3 C3        -80.5038  -13.9819  -44.1998 C.2    1 LIG      -0.03800
      4 N1        -79.6718  -16.0217  -44.7426 N.2    1 LIG      -0.57800
      5 N2        -80.2023  -14.8707  -45.1895 N.pl3  1 LIG      -0.05900
      6 H1        -80.2394  -14.1911  -42.0260 H      1 LIG       0.15700
      7 H2        -79.2486  -16.6398  -42.7974 H      1 LIG       0.15600
      8 H3        -80.9338  -13.0148  -44.4169 H      1 LIG       0.15900
      9 H4        -80.3298  -14.7571  -46.1873 H      1 LIG       0.32200
@<TRIPOS>BOND
      1       1       2 1
      2       1       3 2
      3       2       4 2
      4       3       5 1
      5       4       5 1
      6       1       6 1
      7       2       7 1
      8       3       8 1
      9       5       9 1
@<TRIPOS>ALT_TYPE
CGenFF_4.0_ALT_TYPE_SET
CGenFF_4.0 1 CG2R51 2 CG2R52 3 CG2R51 4 NG2R50 5 NG2R51 6 HGR51 7 HGR52 8 HGR52 9 HGP1
@<TRIPOS>MOLECULE
pyrazole
 9 9 0 0 0
****
USER_CHARGES
INVALID_CHARGES
Pose:  29 Cluster:  29 Fr_nu: 9447007 TotEn:    -4.71
@<TRIPOS>ATOM
      1 C1        -44.1772    6.2663  -23.7986 C.2    1 LIG      -0.25100
      2 C2        -45.0403    5.1763  -24.0193 C.2    1 LIG       0.13200
      3 C3        -44.9417    7.1756  -23.1094 C.2    1 LIG      -0.03800
      4 N1        -46.2598    5.3732  -23.5113 N.2    1 LIG      -0.57800
      5 N2        -46.1685    6.5974  -22.9644 N.pl3  1 LIG      -0.05900
      6 H1        -43.1450    6.3777  -24.0964 H      1 LIG       0.15700
      7 H2        -44.8317    4.2469  -24.5296 H      1 LIG       0.15600
      8 H3        -44.7289    8.1607  -22.7199 H      1 LIG       0.15900
      9 H4        -46.9864    6.9805  -22.5072 H      1 LIG       0.32200
@<TRIPOS>BOND
      1       1       2 1
      2       1       3 2
      3       2       4 2
      4       3       5 1
      5       4       5 1
      6       1       6 1
      7       2       7 1
      8       3       8 1
      9       5       9 1
@<TRIPOS>ALT_TYPE
CGenFF_4.0_ALT_TYPE_SET
CGenFF_4.0 1 CG2R51 2 CG2R52 3 CG2R51 4 NG2R50 5 NG2R51 6 HGR51 7 HGR52 8 HGR52 9 HGP1
@<TRIPOS>MOLECULE
4_lactone
 9 9 0 0 0
****
USER_CHARGES
INVALID_CHARGES
Pose:   1 Cluster:   1 Fr_nu: 5153235 TotEn:   -19.22
@<TRIPOS>ATOM
      1 C1        -51.6214    3.2075  -35.1267 C.2    1 LIG       0.04000
      2 C2        -51.8744    1.9137  -34.3323 C.3    1 LIG       0.11000
      3 C3        -50.7341    2.4378  -33.4646 C.3    1 LIG       0.08100
      4 O1        -52.0728    3.7571  -36.1057 O.2    1 LIG      -0.32000
      5 O2        -50.6113    3.6138  -34.3116 O.3    1 LIG      -0.27100
      6 H1        -52.8533    1.8698  -33.8523 H      1 LIG       0.09000
      7 H2        -51.6644    1.0000  -34.8907 H      1 LIG       0.09000
      8 H3        -51.0036    2.7057  -32.4393 H      1 LIG       0.09000
      9 H4        -49.8198    1.8381  -33.4747 H      1 LIG       0.09000
@<TRIPOS>BOND
      1       1       2 1
      2       1       4 2
      3       1       5 1
      4       2       3 1
      5       3       5 1
      6       2       6 1
      7       2       7 1
      8       3       8 1
      9       3       9 1
@<TRIPOS>ALT_TYPE
CGenFF_4.0_ALT_TYPE_SET
CGenFF_4.0 1 CG2O4 2 CG3C41 3 CG3C41 4 OG2D1 5 OG3C51 6 HGA2 7 HGA2 8 HGA2 9 HGA2
@<TRIPOS>MOLECULE
4_lactone
 9 9 0 0 0
****
USER_CHARGES
INVALID_CHARGES
Pose:   2 Cluster:   2 Fr_nu: 6547449 TotEn:   -18.06
@<TRIPOS>ATOM
      1 C1        -51.2654    3.6068  -34.8575 C.2    1 LIG       0.04000
      2 C2        -50.8794    2.9413  -33.5244 C.3    1 LIG       0.11000
      3 C3        -51.5923    1.7350  -34.1282 C.3    1 LIG       0.08100
      4 O1        -51.1301    4.6853  -35.3894 O.2    1 LIG      -0.32000
      5 O2        -51.8864    2.4943  -35.3334 O.3    1 LIG      -0.27100
      6 H1        -49.8041    2.8308  -33.3765 H      1 LIG       0.09000
      7 H2        -51.3572    3.3860  -32.6499 H      1 LIG       0.09000
      8 H3        -50.9599    0.8690  -34.3416 H      1 LIG       0.09000
      9 H4        -52.5070    1.4230  -33.6168 H      1 LIG       0.09000
@<TRIPOS>BOND
      1       1       2 1
      2       1       4 2
      3       1       5 1
      4       2       3 1
      5       3       5 1
      6       2       6 1
      7       2       7 1
      8       3       8 1
      9       3       9 1
@<TRIPOS>ALT_TYPE
CGenFF_4.0_ALT_TYPE_SET
CGenFF_4.0 1 CG2O4 2 CG3C41 3 CG3C41 4 OG2D1 5 OG3C51 6 HGA2 7 HGA2 8 HGA2 9 HGA2
@<TRIPOS>MOLECULE
4_lactone
 9 9 0 0 0
****
USER_CHARGES
INVALID_CHARGES
Pose:   3 Cluster:   3 Fr_nu: 2292333 TotEn:   -17.78
@<TRIPOS>ATOM
      1 C1        -68.3753   -9.2672  -46.4599 C.2    1 LIG       0.04000
      2 C2        -69.6064   -8.6592  -45.7643 C.3    1 LIG       0.11000
      3 C3        -69.3810   -7.5229  -46.7573 C.3    1 LIG       0.08100
      4 O1        -67.7044  -10.2704  -46.3719 O.2    1 LIG      -0.32000
      5 O2        -68.2323   -8.2192  -47.3150 O.3    1 LIG      -0.27100
      6 H1        -70.5243   -9.2330  -45.9015 H      1 LIG       0.09000
      7 H2        -69.4467   -8.4101  -44.7140 H      1 LIG       0.09000
      8 H3        -70.1683   -7.3823  -47.5029 H      1 LIG       0.09000
      9 H4        -69.0949   -6.5630  -46.3186 H      1 LIG       0.09000
@<TRIPOS>BOND
      1       1       2 1
      2       1       4 2
      3       1       5 1
      4       2       3 1
      5       3       5 1
      6       2       6 1
      7       2       7 1
      8       3       8 1
      9       3       9 1
@<TRIPOS>ALT_TYPE
CGenFF_4.0_ALT_TYPE_SET
CGenFF_4.0 1 CG2O4 2 CG3C41 3 CG3C41 4 OG2D1 5 OG3C51 6 HGA2 7 HGA2 8 HGA2 9 HGA2
@<TRIPOS>MOLECULE
4_lactone
 9 9 0 0 0
****
USER_CHARGES
INVALID_CHARGES
Pose:   4 Cluster:   4 Fr_nu: 771733 TotEn:   -16.81
@<TRIPOS>ATOM
      1 C1        -79.8268   -9.3086  -31.3643 C.2    1 LIG       0.04000
      2 C2        -81.2896   -8.8721  -31.1672 C.3    1 LIG       0.11000
      3 C3        -81.4300   -9.3228  -32.6180 C.3    1 LIG       0.08100
      4 O1        -78.8100   -9.3459  -30.7093 O.2    1 LIG      -0.32000
      5 O2        -80.0232   -9.6901  -32.6548 O.3    1 LIG      -0.27100
      6 H1        -81.8362   -9.4648  -30.4320 H      1 LIG       0.09000
      7 H2        -81.4151   -7.8030  -30.9882 H      1 LIG       0.09000
      8 H3        -82.0772  -10.1883  -32.7846 H      1 LIG       0.09000
      9 H4        -81.6577   -8.5317  -33.3377 H      1 LIG       0.09000
@<TRIPOS>BOND
      1       1       2 1
      2       1       4 2
      3       1       5 1
      4       2       3 1
      5       3       5 1
      6       2       6 1
      7       2       7 1
      8       3       8 1
      9       3       9 1
@<TRIPOS>ALT_TYPE
CGenFF_4.0_ALT_TYPE_SET
CGenFF_4.0 1 CG2O4 2 CG3C41 3 CG3C41 4 OG2D1 5 OG3C51 6 HGA2 7 HGA2 8 HGA2 9 HGA2
@<TRIPOS>MOLECULE
4_lactone
 9 9 0 0 0
****
USER_CHARGES
INVALID_CHARGES
Pose:   5 Cluster:   5 Fr_nu: 4263314 TotEn:   -16.38
@<TRIPOS>ATOM
      1 C1        -78.2972  -12.2274  -41.3614 C.2    1 LIG       0.04000
      2 C2        -77.5712  -10.8711  -41.3114 C.3    1 LIG       0.11000
      3 C3        -76.7592  -11.4679  -42.4570 C.3    1 LIG       0.08100
      4 O1        -79.2014  -12.7786  -40.7758 O.2    1 LIG      -0.32000
      5 O2        -77.5339  -12.6968  -42.3845 O.3    1 LIG      -0.27100
      6 H1        -78.2011  -10.0188  -41.5709 H      1 LIG       0.09000
      7 H2        -77.0238  -10.6930  -40.3843 H      1 LIG       0.09000
      8 H3        -76.8746  -10.9752  -43.4263 H      1 LIG       0.09000
      9 H4        -75.7019  -11.6463  -42.2428 H      1 LIG       0.09000
@<TRIPOS>BOND
      1       1       2 1
      2       1       4 2
      3       1       5 1
      4       2       3 1
      5       3       5 1
      6       2       6 1
      7       2       7 1
      8       3       8 1
      9       3       9 1
@<TRIPOS>ALT_TYPE
CGenFF_4.0_ALT_TYPE_SET
CGenFF_4.0 1 CG2O4 2 CG3C41 3 CG3C41 4 OG2D1 5 OG3C51 6 HGA2 7 HGA2 8 HGA2 9 HGA2
@<TRIPOS>MOLECULE
4_lactone
 9 9 0 0 0
****
USER_CHARGES
INVALID_CHARGES
Pose:   6 Cluster:   6 Fr_nu: 4942793 TotEn:   -16.36
@<TRIPOS>ATOM
      1 C1        -78.3535  -11.2848  -41.0219 C.2    1 LIG       0.04000
      2 C2        -76.8694  -10.9247  -41.2148 C.3    1 LIG       0.11000
      3 C3        -77.4379   -9.8384  -42.1229 C.3    1 LIG       0.08100
      4 O1        -79.0017  -12.1023  -40.4088 O.2    1 LIG      -0.32000
      5 O2        -78.7908  -10.2949  -41.8457 O.3    1 LIG      -0.27100
      6 H1        -76.3748  -10.5730  -40.3080 H      1 LIG       0.09000
      7 H2        -76.2840  -11.7001  -41.7116 H      1 LIG       0.09000
      8 H3        -77.2825   -8.8099  -41.7858 H      1 LIG       0.09000
      9 H4        -77.1912   -9.9338  -43.1839 H      1 LIG       0.09000
@<TRIPOS>BOND
      1       1       2 1
      2       1       4 2
      3       1       5 1
      4       2       3 1
      5       3       5 1
      6       2       6 1
      7       2       7 1
      8       3       8 1
      9       3       9 1
@<TRIPOS>ALT_TYPE
CGenFF_4.0_ALT_TYPE_SET
CGenFF_4.0 1 CG2O4 2 CG3C41 3 CG3C41 4 OG2D1 5 OG3C51 6 HGA2 7 HGA2 8 HGA2 9 HGA2
@<TRIPOS>MOLECULE
4_lactone
 9 9 0 0 0
****
USER_CHARGES
INVALID_CHARGES
Pose:   7 Cluster:   7 Fr_nu: 1072474 TotEn:   -16.25
@<TRIPOS>ATOM
      1 C1        -69.1565   -9.0198  -45.8134 C.2    1 LIG       0.04000
      2 C2        -69.6001   -7.5595  -46.0130 C.3    1 LIG       0.11000
      3 C3        -70.5023   -7.8604  -44.8199 C.3    1 LIG       0.08100
      4 O1        -68.3854   -9.7972  -46.3285 O.2    1 LIG      -0.32000
      5 O2        -69.9871   -9.2191  -44.7550 O.3    1 LIG      -0.27100
      6 H1        -68.8114   -6.8263  -45.8373 H      1 LIG       0.09000
      7 H2        -70.1109   -7.3746  -46.9594 H      1 LIG       0.09000
      8 H3        -70.2817   -7.3015  -43.9064 H      1 LIG       0.09000
      9 H4        -71.5762   -7.8474  -45.0255 H      1 LIG       0.09000
@<TRIPOS>BOND
      1       1       2 1
      2       1       4 2
      3       1       5 1
      4       2       3 1
      5       3       5 1
      6       2       6 1
      7       2       7 1
      8       3       8 1
      9       3       9 1
@<TRIPOS>ALT_TYPE
CGenFF_4.0_ALT_TYPE_SET
CGenFF_4.0 1 CG2O4 2 CG3C41 3 CG3C41 4 OG2D1 5 OG3C51 6 HGA2 7 HGA2 8 HGA2 9 HGA2
@<TRIPOS>MOLECULE
4_lactone
 9 9 0 0 0
****
USER_CHARGES
INVALID_CHARGES
Pose:   8 Cluster:   8 Fr_nu: 132632 TotEn:   -16.00
@<TRIPOS>ATOM
      1 C1        -52.9410  -24.7088  -23.0392 C.2    1 LIG       0.04000
      2 C2        -54.4319  -24.4062  -23.2735 C.3    1 LIG       0.11000
      3 C3        -54.0811  -24.7185  -24.7252 C.3    1 LIG       0.08100
      4 O1        -52.1708  -24.7346  -22.1062 O.2    1 LIG      -0.32000
      5 O2        -52.6987  -24.9728  -24.3512 O.3    1 LIG      -0.27100
      6 H1        -55.1108  -25.1092  -22.7885 H      1 LIG       0.09000
      7 H2        -54.7146  -23.3729  -23.0654 H      1 LIG       0.09000
      8 H3        -54.5554  -25.6094  -25.1459 H      1 LIG       0.09000
      9 H4        -54.1611  -23.8787  -25.4209 H      1 LIG       0.09000
@<TRIPOS>BOND
      1       1       2 1
      2       1       4 2
      3       1       5 1
      4       2       3 1
      5       3       5 1
      6       2       6 1
      7       2       7 1
      8       3       8 1
      9       3       9 1
@<TRIPOS>ALT_TYPE
CGenFF_4.0_ALT_TYPE_SET
CGenFF_4.0 1 CG2O4 2 CG3C41 3 CG3C41 4 OG2D1 5 OG3C51 6 HGA2 7 HGA2 8 HGA2 9 HGA2
@<TRIPOS>MOLECULE
4_lactone
 9 9 0 0 0
****
USER_CHARGES
INVALID_CHARGES
Pose:   9 Cluster:   9 Fr_nu: 698310 TotEn:   -15.76
@<TRIPOS>ATOM
      1 C1        -68.8537   -9.6051  -45.9328 C.2    1 LIG       0.04000
      2 C2        -69.9233   -8.6316  -45.4062 C.3    1 LIG       0.11000
      3 C3        -70.6272   -9.9180  -44.9846 C.3    1 LIG       0.08100
      4 O1        -67.7865   -9.5381  -46.4994 O.2    1 LIG      -0.32000
      5 O2        -69.5366  -10.7104  -45.5308 O.3    1 LIG      -0.27100
      6 H1        -69.5804   -7.9908  -44.5924 H      1 LIG       0.09000
      7 H2        -70.4206   -8.0522  -46.1857 H      1 LIG       0.09000
      8 H3        -70.7342  -10.0681  -43.9068 H      1 LIG       0.09000
      9 H4        -71.5712  -10.1281  -45.4949 H      1 LIG       0.09000
@<TRIPOS>BOND
      1       1       2 1
      2       1       4 2
      3       1       5 1
      4       2       3 1
      5       3       5 1
      6       2       6 1
      7       2       7 1
      8       3       8 1
      9       3       9 1
@<TRIPOS>ALT_TYPE
CGenFF_4.0_ALT_TYPE_SET
CGenFF_4.0 1 CG2O4 2 CG3C41 3 CG3C41 4 OG2D1 5 OG3C51 6 HGA2 7 HGA2 8 HGA2 9 HGA2
@<TRIPOS>MOLECULE
4_lactone
 9 9 0 0 0
****
USER_CHARGES
INVALID_CHARGES
Pose:  10 Cluster:  10 Fr_nu: 1369043 TotEn:   -15.31
@<TRIPOS>ATOM
      1 C1        -69.0011   -7.5511  -46.9096 C.2    1 LIG       0.04000
      2 C2        -70.4481   -7.3915  -46.4098 C.3    1 LIG       0.11000
      3 C3        -69.7867   -6.5580  -45.3162 C.3    1 LIG       0.08100
      4 O1        -68.4266   -8.1036  -47.8201 O.2    1 LIG      -0.32000
      5 O2        -68.4785   -6.7978  -45.9050 O.3    1 LIG      -0.27100
      6 H1        -71.0981   -6.8444  -47.0944 H      1 LIG       0.09000
      7 H2        -70.9112   -8.3234  -46.0814 H      1 LIG       0.09000
      8 H3        -70.0389   -5.4941  -45.3137 H      1 LIG       0.09000
      9 H4        -69.8534   -6.9686  -44.3049 H      1 LIG       0.09000
@<TRIPOS>BOND
      1       1       2 1
      2       1       4 2
      3       1       5 1
      4       2       3 1
      5       3       5 1
      6       2       6 1
      7       2       7 1
      8       3       8 1
      9       3       9 1
@<TRIPOS>ALT_TYPE
CGenFF_4.0_ALT_TYPE_SET
CGenFF_4.0 1 CG2O4 2 CG3C41 3 CG3C41 4 OG2D1 5 OG3C51 6 HGA2 7 HGA2 8 HGA2 9 HGA2
@<TRIPOS>MOLECULE
4_lactone
 9 9 0 0 0
****
USER_CHARGES
INVALID_CHARGES
Pose:  11 Cluster:  11 Fr_nu: 6569477 TotEn:   -15.29
@<TRIPOS>ATOM
      1 C1        -52.6254    2.7465  -34.7943 C.2    1 LIG       0.04000
      2 C2        -51.6954    1.7621  -34.0628 C.3    1 LIG       0.11000
      3 C3        -50.9641    3.0377  -33.6552 C.3    1 LIG       0.08100
      4 O1        -53.6175    2.6923  -35.4851 O.2    1 LIG      -0.32000
      5 O2        -51.9246    3.8414  -34.3947 O.3    1 LIG      -0.27100
      6 H1        -52.1770    1.2127  -33.2524 H      1 LIG       0.09000
      7 H2        -51.1463    1.0917  -34.7260 H      1 LIG       0.09000
      8 H3        -50.9798    3.2720  -32.5873 H      1 LIG       0.09000
      9 H4        -49.9530    3.1502  -34.0560 H      1 LIG       0.09000
@<TRIPOS>BOND
      1       1       2 1
      2       1       4 2
      3       1       5 1
      4       2       3 1
      5       3       5 1
      6       2       6 1
      7       2       7 1
      8       3       8 1
      9       3       9 1
@<TRIPOS>ALT_TYPE
CGenFF_4.0_ALT_TYPE_SET
CGenFF_4.0 1 CG2O4 2 CG3C41 3 CG3C41 4 OG2D1 5 OG3C51 6 HGA2 7 HGA2 8 HGA2 9 HGA2
@<TRIPOS>MOLECULE
4_lactone
 9 9 0 0 0
****
USER_CHARGES
INVALID_CHARGES
Pose:  12 Cluster:  12 Fr_nu: 199748 TotEn:   -15.26
@<TRIPOS>ATOM
      1 C1        -72.3007  -15.1597  -55.8263 C.2    1 LIG       0.04000
      2 C2        -71.4998  -16.0072  -56.8310 C.3    1 LIG       0.11000
      3 C3        -71.3738  -16.9630  -55.6484 C.3    1 LIG       0.08100
      4 O1        -72.8832  -14.0991  -55.8171 O.2    1 LIG      -0.32000
      5 O2        -72.1480  -16.0564  -54.8151 O.3    1 LIG      -0.27100
      6 H1        -72.0880  -16.3723  -57.6744 H      1 LIG       0.09000
      7 H2        -70.5714  -15.5417  -57.1659 H      1 LIG       0.09000
      8 H3        -71.8727  -17.9289  -55.7647 H      1 LIG       0.09000
      9 H4        -70.3613  -17.1007  -55.2591 H      1 LIG       0.09000
@<TRIPOS>BOND
      1       1       2 1
      2       1       4 2
      3       1       5 1
      4       2       3 1
      5       3       5 1
      6       2       6 1
      7       2       7 1
      8       3       8 1
      9       3       9 1
@<TRIPOS>ALT_TYPE
CGenFF_4.0_ALT_TYPE_SET
CGenFF_4.0 1 CG2O4 2 CG3C41 3 CG3C41 4 OG2D1 5 OG3C51 6 HGA2 7 HGA2 8 HGA2 9 HGA2
@<TRIPOS>MOLECULE
4_lactone
 9 9 0 0 0
****
USER_CHARGES
INVALID_CHARGES
Pose:  13 Cluster:  13 Fr_nu: 2372396 TotEn:   -14.96
@<TRIPOS>ATOM
      1 C1        -68.9579   -6.8089  -45.5235 C.2    1 LIG       0.04000
      2 C2        -70.2216   -7.2539  -44.7656 C.3    1 LIG       0.11000
      3 C3        -70.0215   -8.5439  -45.5554 C.3    1 LIG       0.08100
      4 O1        -68.2532   -5.8272  -45.5858 O.2    1 LIG      -0.32000
      5 O2        -68.8406   -7.9857  -46.1952 O.3    1 LIG      -0.27100
      6 H1        -70.0883   -7.3342  -43.6857 H      1 LIG       0.09000
      7 H2        -71.1153   -6.6792  -45.0140 H      1 LIG       0.09000
      8 H3        -69.7780   -9.4296  -44.9622 H      1 LIG       0.09000
      9 H4        -70.8020   -8.7759  -46.2852 H      1 LIG       0.09000
@<TRIPOS>BOND
      1       1       2 1
      2       1       4 2
      3       1       5 1
      4       2       3 1
      5       3       5 1
      6       2       6 1
      7       2       7 1
      8       3       8 1
      9       3       9 1
@<TRIPOS>ALT_TYPE
CGenFF_4.0_ALT_TYPE_SET
CGenFF_4.0 1 CG2O4 2 CG3C41 3 CG3C41 4 OG2D1 5 OG3C51 6 HGA2 7 HGA2 8 HGA2 9 HGA2
@<TRIPOS>MOLECULE
4_lactone
 9 9 0 0 0
****
USER_CHARGES
INVALID_CHARGES
Pose:  14 Cluster:  14 Fr_nu: 451602 TotEn:   -14.69
@<TRIPOS>ATOM
      1 C1        -73.5563   -3.8184  -51.3515 C.2    1 LIG       0.04000
      2 C2        -75.0307   -4.0939  -51.6972 C.3    1 LIG       0.11000
      3 C3        -74.4603   -4.4086  -53.0769 C.3    1 LIG       0.08100
      4 O1        -72.9153   -3.4709  -50.3857 O.2    1 LIG      -0.32000
      5 O2        -73.1169   -4.1125  -52.6045 O.3    1 LIG      -0.27100
      6 H1        -75.4639   -4.9388  -51.1598 H      1 LIG       0.09000
      7 H2        -75.6736   -3.2141  -51.6389 H      1 LIG       0.09000
      8 H3        -74.5533   -5.4484  -53.4019 H      1 LIG       0.09000
      9 H4        -74.7631   -3.7294  -53.8785 H      1 LIG       0.09000
@<TRIPOS>BOND
      1       1       2 1
      2       1       4 2
      3       1       5 1
      4       2       3 1
      5       3       5 1
      6       2       6 1
      7       2       7 1
      8       3       8 1
      9       3       9 1
@<TRIPOS>ALT_TYPE
CGenFF_4.0_ALT_TYPE_SET
CGenFF_4.0 1 CG2O4 2 CG3C41 3 CG3C41 4 OG2D1 5 OG3C51 6 HGA2 7 HGA2 8 HGA2 9 HGA2
@<TRIPOS>MOLECULE
4_lactone
 9 9 0 0 0
****
USER_CHARGES
INVALID_CHARGES
Pose:  15 Cluster:  15 Fr_nu: 5907835 TotEn:   -14.59
@<TRIPOS>ATOM
      1 C1        -79.5750   -9.7957  -30.3462 C.2    1 LIG       0.04000
      2 C2        -80.8316   -8.9542  -30.0601 C.3    1 LIG       0.11000
      3 C3        -81.1082   -9.1931  -31.5414 C.3    1 LIG       0.08100
      4 O1        -78.6172  -10.2078  -29.7321 O.2    1 LIG      -0.32000
      5 O2        -79.8830   -9.9680  -31.6597 O.3    1 LIG      -0.27100
      6 H1        -81.5321   -9.4213  -29.3661 H      1 LIG       0.09000
      7 H2        -80.6211   -7.9215  -29.7772 H      1 LIG       0.09000
      8 H3        -81.9909   -9.7976  -31.7670 H      1 LIG       0.09000
      9 H4        -81.0831   -8.3026  -32.1755 H      1 LIG       0.09000
@<TRIPOS>BOND
      1       1       2 1
      2       1       4 2
      3       1       5 1
      4       2       3 1
      5       3       5 1
      6       2       6 1
      7       2       7 1
      8       3       8 1
      9       3       9 1
@<TRIPOS>ALT_TYPE
CGenFF_4.0_ALT_TYPE_SET
CGenFF_4.0 1 CG2O4 2 CG3C41 3 CG3C41 4 OG2D1 5 OG3C51 6 HGA2 7 HGA2 8 HGA2 9 HGA2
@<TRIPOS>MOLECULE
4_lactone
 9 9 0 0 0
****
USER_CHARGES
INVALID_CHARGES
Pose:  16 Cluster:  16 Fr_nu: 517295 TotEn:   -14.37
@<TRIPOS>ATOM
      1 C1        -78.8434   -8.7826  -30.9697 C.2    1 LIG       0.04000
      2 C2        -80.2589   -8.6927  -30.3718 C.3    1 LIG       0.11000
      3 C3        -80.6837   -8.7222  -31.8369 C.3    1 LIG       0.08100
      4 O1        -77.7038   -8.8238  -30.5647 O.2    1 LIG      -0.32000
      5 O2        -79.2924   -8.8034  -32.2533 O.3    1 LIG      -0.27100
      6 H1        -80.5474   -9.5610  -29.7774 H      1 LIG       0.09000
      7 H2        -80.4587   -7.7619  -29.8384 H      1 LIG       0.09000
      8 H3        -81.2499   -9.6043  -32.1482 H      1 LIG       0.09000
      9 H4        -81.1615   -7.8113  -32.2078 H      1 LIG       0.09000
@<TRIPOS>BOND
      1       1       2 1
      2       1       4 2
      3       1       5 1
      4       2       3 1
      5       3       5 1
      6       2       6 1
      7       2       7 1
      8       3       8 1
      9       3       9 1
@<TRIPOS>ALT_TYPE
CGenFF_4.0_ALT_TYPE_SET
CGenFF_4.0 1 CG2O4 2 CG3C41 3 CG3C41 4 OG2D1 5 OG3C51 6 HGA2 7 HGA2 8 HGA2 9 HGA2
@<TRIPOS>MOLECULE
4_lactone
 9 9 0 0 0
****
USER_CHARGES
INVALID_CHARGES
Pose:  17 Cluster:  17 Fr_nu: 512345 TotEn:   -14.36
@<TRIPOS>ATOM
      1 C1        -69.0210   -8.3773  -46.5200 C.2    1 LIG       0.04000
      2 C2        -69.9189   -7.1532  -46.7742 C.3    1 LIG       0.11000
      3 C3        -69.8951   -7.0462  -45.2524 C.3    1 LIG       0.08100
      4 O1        -68.4568   -9.2227  -47.1766 O.2    1 LIG      -0.32000
      5 O2        -69.0442   -8.2229  -45.1689 O.3    1 LIG      -0.27100
      6 H1        -69.4256   -6.3432  -47.3137 H      1 LIG       0.09000
      7 H2        -70.8861   -7.3948  -47.2178 H      1 LIG       0.09000
      8 H3        -69.3986   -6.1601  -44.8475 H      1 LIG       0.09000
      9 H4        -70.8544   -7.2080  -44.7532 H      1 LIG       0.09000
@<TRIPOS>BOND
      1       1       2 1
      2       1       4 2
      3       1       5 1
      4       2       3 1
      5       3       5 1
      6       2       6 1
      7       2       7 1
      8       3       8 1
      9       3       9 1
@<TRIPOS>ALT_TYPE
CGenFF_4.0_ALT_TYPE_SET
CGenFF_4.0 1 CG2O4 2 CG3C41 3 CG3C41 4 OG2D1 5 OG3C51 6 HGA2 7 HGA2 8 HGA2 9 HGA2
@<TRIPOS>MOLECULE
4_lactone
 9 9 0 0 0
****
USER_CHARGES
INVALID_CHARGES
Pose:  18 Cluster:  18 Fr_nu: 2748409 TotEn:   -14.33
@<TRIPOS>ATOM
      1 C1        -79.6868  -11.6556  -41.2610 C.2    1 LIG       0.04000
      2 C2        -78.8847  -10.5418  -41.9575 C.3    1 LIG       0.11000
      3 C3        -77.6865  -11.3100  -41.4080 C.3    1 LIG       0.08100
      4 O1        -80.8486  -11.9578  -41.1085 O.2    1 LIG      -0.32000
      5 O2        -78.5746  -12.2893  -40.8014 O.3    1 LIG      -0.27100
      6 H1        -78.9844  -10.5338  -43.0440 H      1 LIG       0.09000
      7 H2        -79.0447   -9.5479  -41.5364 H      1 LIG       0.09000
      8 H3        -77.0332  -11.7671  -42.1563 H      1 LIG       0.09000
      9 H4        -77.0941  -10.7838  -40.6545 H      1 LIG       0.09000
@<TRIPOS>BOND
      1       1       2 1
      2       1       4 2
      3       1       5 1
      4       2       3 1
      5       3       5 1
      6       2       6 1
      7       2       7 1
      8       3       8 1
      9       3       9 1
@<TRIPOS>ALT_TYPE
CGenFF_4.0_ALT_TYPE_SET
CGenFF_4.0 1 CG2O4 2 CG3C41 3 CG3C41 4 OG2D1 5 OG3C51 6 HGA2 7 HGA2 8 HGA2 9 HGA2
@<TRIPOS>MOLECULE
4_lactone
 9 9 0 0 0
****
USER_CHARGES
INVALID_CHARGES
Pose:  19 Cluster:  19 Fr_nu: 310889 TotEn:   -14.25
@<TRIPOS>ATOM
      1 C1        -72.2310  -15.4853  -55.7032 C.2    1 LIG       0.04000
      2 C2        -72.1193  -16.9733  -55.3257 C.3    1 LIG       0.11000
      3 C3        -71.5903  -17.1086  -56.7504 C.3    1 LIG       0.08100
      4 O1        -72.5886  -14.4552  -55.1784 O.2    1 LIG      -0.32000
      5 O2        -71.7528  -15.6787  -56.9616 O.3    1 LIG      -0.27100
      6 H1        -71.3996  -17.1787  -54.5318 H      1 LIG       0.09000
      7 H2        -73.0779  -17.4557  -55.1277 H      1 LIG       0.09000
      8 H3        -70.5440  -17.4130  -56.8403 H      1 LIG       0.09000
      9 H4        -72.2168  -17.6893  -57.4330 H      1 LIG       0.09000
@<TRIPOS>BOND
      1       1       2 1
      2       1       4 2
      3       1       5 1
      4       2       3 1
      5       3       5 1
      6       2       6 1
      7       2       7 1
      8       3       8 1
      9       3       9 1
@<TRIPOS>ALT_TYPE
CGenFF_4.0_ALT_TYPE_SET
CGenFF_4.0 1 CG2O4 2 CG3C41 3 CG3C41 4 OG2D1 5 OG3C51 6 HGA2 7 HGA2 8 HGA2 9 HGA2
@<TRIPOS>MOLECULE
4_lactone
 9 9 0 0 0
****
USER_CHARGES
INVALID_CHARGES
Pose:  20 Cluster:  20 Fr_nu: 1628384 TotEn:   -14.16
@<TRIPOS>ATOM
      1 C1        -50.8905  -11.5271  -43.3045 C.2    1 LIG       0.04000
      2 C2        -51.2758  -11.1425  -44.7442 C.3    1 LIG       0.11000
      3 C3        -50.4498   -9.8964  -44.4398 C.3    1 LIG       0.08100
      4 O1        -51.0883  -12.4458  -42.5421 O.2    1 LIG      -0.32000
      5 O2        -50.1701  -10.3916  -43.1011 O.3    1 LIG      -0.27100
      6 H1        -50.8673  -11.8068  -45.5073 H      1 LIG       0.09000
      7 H2        -52.3448  -10.9791  -44.8905 H      1 LIG       0.09000
      8 H3        -49.5342   -9.7801  -45.0261 H      1 LIG       0.09000
      9 H4        -51.0073   -8.9561  -44.4120 H      1 LIG       0.09000
@<TRIPOS>BOND
      1       1       2 1
      2       1       4 2
      3       1       5 1
      4       2       3 1
      5       3       5 1
      6       2       6 1
      7       2       7 1
      8       3       8 1
      9       3       9 1
@<TRIPOS>ALT_TYPE
CGenFF_4.0_ALT_TYPE_SET
CGenFF_4.0 1 CG2O4 2 CG3C41 3 CG3C41 4 OG2D1 5 OG3C51 6 HGA2 7 HGA2 8 HGA2 9 HGA2
@<TRIPOS>MOLECULE
4_lactone
 9 9 0 0 0
****
USER_CHARGES
INVALID_CHARGES
Pose:  21 Cluster:  21 Fr_nu: 449599 TotEn:   -13.68
@<TRIPOS>ATOM
      1 C1        -79.1428  -11.2439  -41.2833 C.2    1 LIG       0.04000
      2 C2        -79.4018   -9.8171  -41.7995 C.3    1 LIG       0.11000
      3 C3        -77.9512   -9.9156  -42.2622 C.3    1 LIG       0.08100
      4 O1        -79.7578  -12.1084  -40.7014 O.2    1 LIG      -0.32000
      5 O2        -77.8555  -11.2625  -41.7217 O.3    1 LIG      -0.27100
      6 H1        -80.1489   -9.7590  -42.5926 H      1 LIG       0.09000
      7 H2        -79.6003   -9.0879  -41.0123 H      1 LIG       0.09000
      8 H3        -77.7974   -9.9036  -43.3446 H      1 LIG       0.09000
      9 H4        -77.2518   -9.2344  -41.7696 H      1 LIG       0.09000
@<TRIPOS>BOND
      1       1       2 1
      2       1       4 2
      3       1       5 1
      4       2       3 1
      5       3       5 1
      6       2       6 1
      7       2       7 1
      8       3       8 1
      9       3       9 1
@<TRIPOS>ALT_TYPE
CGenFF_4.0_ALT_TYPE_SET
CGenFF_4.0 1 CG2O4 2 CG3C41 3 CG3C41 4 OG2D1 5 OG3C51 6 HGA2 7 HGA2 8 HGA2 9 HGA2
@<TRIPOS>MOLECULE
4_lactone
 9 9 0 0 0
****
USER_CHARGES
INVALID_CHARGES
Pose:  22 Cluster:  22 Fr_nu: 684868 TotEn:   -13.61
@<TRIPOS>ATOM
      1 C1        -70.9663   -9.3456  -44.5100 C.2    1 LIG       0.04000
      2 C2        -71.2876   -8.1511  -45.4260 C.3    1 LIG       0.11000
      3 C3        -70.7365   -7.3391  -44.2577 C.3    1 LIG       0.08100
      4 O1        -71.0573  -10.5516  -44.5501 O.2    1 LIG      -0.32000
      5 O2        -70.4893   -8.5603  -43.5072 O.3    1 LIG      -0.27100
      6 H1        -70.6975   -8.1218  -46.3433 H      1 LIG       0.09000
      7 H2        -72.3511   -8.0224  -45.6334 H      1 LIG       0.09000
      8 H3        -69.8101   -6.7930  -44.4557 H      1 LIG       0.09000
      9 H4        -71.4585   -6.6944  -43.7493 H      1 LIG       0.09000
@<TRIPOS>BOND
      1       1       2 1
      2       1       4 2
      3       1       5 1
      4       2       3 1
      5       3       5 1
      6       2       6 1
      7       2       7 1
      8       3       8 1
      9       3       9 1
@<TRIPOS>ALT_TYPE
CGenFF_4.0_ALT_TYPE_SET
CGenFF_4.0 1 CG2O4 2 CG3C41 3 CG3C41 4 OG2D1 5 OG3C51 6 HGA2 7 HGA2 8 HGA2 9 HGA2
@<TRIPOS>MOLECULE
4_lactone
 9 9 0 0 0
****
USER_CHARGES
INVALID_CHARGES
Pose:  23 Cluster:  23 Fr_nu: 1026310 TotEn:   -13.43
@<TRIPOS>ATOM
      1 C1        -50.3975  -11.3945  -43.7001 C.2    1 LIG       0.04000
      2 C2        -49.6806  -10.0326  -43.6763 C.3    1 LIG       0.11000
      3 C3        -50.6111   -9.7260  -44.8459 C.3    1 LIG       0.08100
      4 O1        -50.3568  -12.4360  -43.0854 O.2    1 LIG      -0.32000
      5 O2        -51.1956  -11.0542  -44.7475 O.3    1 LIG      -0.27100
      6 H1        -49.8546   -9.4533  -42.7682 H      1 LIG       0.09000
      7 H2        -48.6175  -10.0847  -43.9168 H      1 LIG       0.09000
      8 H3        -51.3545   -8.9442  -44.6675 H      1 LIG       0.09000
      9 H4        -50.1207   -9.5734  -45.8113 H      1 LIG       0.09000
@<TRIPOS>BOND
      1       1       2 1
      2       1       4 2
      3       1       5 1
      4       2       3 1
      5       3       5 1
      6       2       6 1
      7       2       7 1
      8       3       8 1
      9       3       9 1
@<TRIPOS>ALT_TYPE
CGenFF_4.0_ALT_TYPE_SET
CGenFF_4.0 1 CG2O4 2 CG3C41 3 CG3C41 4 OG2D1 5 OG3C51 6 HGA2 7 HGA2 8 HGA2 9 HGA2
@<TRIPOS>MOLECULE
4_lactone
 9 9 0 0 0
****
USER_CHARGES
INVALID_CHARGES
Pose:  24 Cluster:  24 Fr_nu: 792475 TotEn:   -13.05
@<TRIPOS>ATOM
      1 C1        -65.9192    3.5296  -43.6413 C.2    1 LIG       0.04000
      2 C2        -65.4003    3.1785  -45.0473 C.3    1 LIG       0.11000
      3 C3        -66.0611    4.5010  -45.4242 C.3    1 LIG       0.08100
      4 O1        -65.8974    3.0423  -42.5339 O.2    1 LIG      -0.32000
      5 O2        -66.4871    4.6968  -44.0473 O.3    1 LIG      -0.27100
      6 H1        -64.3124    3.1529  -45.1271 H      1 LIG       0.09000
      7 H2        -65.8515    2.2830  -45.4777 H      1 LIG       0.09000
      8 H3        -65.3825    5.2929  -45.7527 H      1 LIG       0.09000
      9 H4        -66.9157    4.4249  -46.1021 H      1 LIG       0.09000
@<TRIPOS>BOND
      1       1       2 1
      2       1       4 2
      3       1       5 1
      4       2       3 1
      5       3       5 1
      6       2       6 1
      7       2       7 1
      8       3       8 1
      9       3       9 1
@<TRIPOS>ALT_TYPE
CGenFF_4.0_ALT_TYPE_SET
CGenFF_4.0 1 CG2O4 2 CG3C41 3 CG3C41 4 OG2D1 5 OG3C51 6 HGA2 7 HGA2 8 HGA2 9 HGA2
@<TRIPOS>MOLECULE
4_lactone
 9 9 0 0 0
****
USER_CHARGES
INVALID_CHARGES
Pose:  25 Cluster:  25 Fr_nu: 6618164 TotEn:   -12.96
@<TRIPOS>ATOM
      1 C1        -76.7945  -16.4069  -45.9777 C.2    1 LIG       0.04000
      2 C2        -76.8908  -14.9194  -46.3613 C.3    1 LIG       0.11000
      3 C3        -77.3462  -14.7620  -44.9136 C.3    1 LIG       0.08100
      4 O1        -76.4877  -17.4488  -46.5113 O.2    1 LIG      -0.32000
      5 O2        -77.2082  -16.1940  -44.6997 O.3    1 LIG      -0.27100
      6 H1        -75.9325  -14.4602  -46.6090 H      1 LIG       0.09000
      7 H2        -77.6432  -14.7034  -47.1216 H      1 LIG       0.09000
      8 H3        -76.6757  -14.1911  -44.2656 H      1 LIG       0.09000
      9 H4        -78.3802  -14.4332  -44.7776 H      1 LIG       0.09000
@<TRIPOS>BOND
      1       1       2 1
      2       1       4 2
      3       1       5 1
      4       2       3 1
      5       3       5 1
      6       2       6 1
      7       2       7 1
      8       3       8 1
      9       3       9 1
@<TRIPOS>ALT_TYPE
CGenFF_4.0_ALT_TYPE_SET
CGenFF_4.0 1 CG2O4 2 CG3C41 3 CG3C41 4 OG2D1 5 OG3C51 6 HGA2 7 HGA2 8 HGA2 9 HGA2
@<TRIPOS>MOLECULE
4_lactone
 9 9 0 0 0
****
USER_CHARGES
INVALID_CHARGES
Pose:  26 Cluster:  26 Fr_nu: 4959403 TotEn:   -12.64
@<TRIPOS>ATOM
      1 C1        -80.0136  -12.9347  -41.9347 C.2    1 LIG       0.04000
      2 C2        -78.9455  -12.2508  -42.8069 C.3    1 LIG       0.11000
      3 C3        -78.4431  -11.7285  -41.4642 C.3    1 LIG       0.08100
      4 O1        -80.9718  -13.6556  -42.0974 O.2    1 LIG      -0.32000
      5 O2        -79.5125  -12.4327  -40.7743 O.3    1 LIG      -0.27100
      6 H1        -78.2810  -12.9450  -43.3237 H      1 LIG       0.09000
      7 H2        -79.3432  -11.4984  -43.4899 H      1 LIG       0.09000
      8 H3        -77.4581  -12.0883  -41.1546 H      1 LIG       0.09000
      9 H4        -78.5168  -10.6470  -41.3214 H      1 LIG       0.09000
@<TRIPOS>BOND
      1       1       2 1
      2       1       4 2
      3       1       5 1
      4       2       3 1
      5       3       5 1
      6       2       6 1
      7       2       7 1
      8       3       8 1
      9       3       9 1
@<TRIPOS>ALT_TYPE
CGenFF_4.0_ALT_TYPE_SET
CGenFF_4.0 1 CG2O4 2 CG3C41 3 CG3C41 4 OG2D1 5 OG3C51 6 HGA2 7 HGA2 8 HGA2 9 HGA2
@<TRIPOS>MOLECULE
4_lactone
 9 9 0 0 0
****
USER_CHARGES
INVALID_CHARGES
Pose:  27 Cluster:  27 Fr_nu: 1280833 TotEn:   -12.63
@<TRIPOS>ATOM
      1 C1        -50.8816  -11.7460  -43.6740 C.2    1 LIG       0.04000
      2 C2        -50.9437  -10.2082  -43.6483 C.3    1 LIG       0.11000
      3 C3        -49.5380  -10.3222  -44.2305 C.3    1 LIG       0.08100
      4 O1        -51.5991  -12.6738  -43.3761 O.2    1 LIG      -0.32000
      5 O2        -49.6249  -11.7736  -44.1932 O.3    1 LIG      -0.27100
      6 H1        -51.6978   -9.7817  -44.3114 H      1 LIG       0.09000
      7 H2        -51.0089   -9.7819  -42.6459 H      1 LIG       0.09000
      8 H3        -49.4170   -9.9516  -45.2521 H      1 LIG       0.09000
      9 H4        -48.7315   -9.9515  -43.5919 H      1 LIG       0.09000
@<TRIPOS>BOND
      1       1       2 1
      2       1       4 2
      3       1       5 1
      4       2       3 1
      5       3       5 1
      6       2       6 1
      7       2       7 1
      8       3       8 1
      9       3       9 1
@<TRIPOS>ALT_TYPE
CGenFF_4.0_ALT_TYPE_SET
CGenFF_4.0 1 CG2O4 2 CG3C41 3 CG3C41 4 OG2D1 5 OG3C51 6 HGA2 7 HGA2 8 HGA2 9 HGA2
@<TRIPOS>MOLECULE
4_lactone
 9 9 0 0 0
****
USER_CHARGES
INVALID_CHARGES
Pose:  28 Cluster:  28 Fr_nu: 1048309 TotEn:   -12.41
@<TRIPOS>ATOM
      1 C1        -69.6402   -6.3620  -45.3353 C.2    1 LIG       0.04000
      2 C2        -70.5670   -7.4059  -44.6869 C.3    1 LIG       0.11000
      3 C3        -70.8859   -7.7578  -46.1368 C.3    1 LIG       0.08100
      4 O1        -68.8726   -5.5004  -44.9710 O.2    1 LIG      -0.32000
      5 O2        -69.9716   -6.7270  -46.6029 O.3    1 LIG      -0.27100
      6 H1        -70.0425   -8.1746  -44.1172 H      1 LIG       0.09000
      7 H2        -71.3883   -6.9758  -44.1114 H      1 LIG       0.09000
      8 H3        -70.5714   -8.7530  -46.4629 H      1 LIG       0.09000
      9 H4        -71.9126   -7.5582  -46.4558 H      1 LIG       0.09000
@<TRIPOS>BOND
      1       1       2 1
      2       1       4 2
      3       1       5 1
      4       2       3 1
      5       3       5 1
      6       2       6 1
      7       2       7 1
      8       3       8 1
      9       3       9 1
@<TRIPOS>ALT_TYPE
CGenFF_4.0_ALT_TYPE_SET
CGenFF_4.0 1 CG2O4 2 CG3C41 3 CG3C41 4 OG2D1 5 OG3C51 6 HGA2 7 HGA2 8 HGA2 9 HGA2
@<TRIPOS>MOLECULE
4_lactone
 9 9 0 0 0
****
USER_CHARGES
INVALID_CHARGES
Pose:  29 Cluster:  29 Fr_nu:  52932 TotEn:   -12.29
@<TRIPOS>ATOM
      1 C1        -71.8494  -16.4715  -55.4465 C.2    1 LIG       0.04000
      2 C2        -71.9278  -17.7817  -56.2504 C.3    1 LIG       0.11000
      3 C3        -71.6621  -18.4204  -54.8905 C.3    1 LIG       0.08100
      4 O1        -71.9416  -15.2844  -55.6624 O.2    1 LIG      -0.32000
      5 O2        -71.6140  -17.1070  -54.2673 O.3    1 LIG      -0.27100
      6 H1        -72.9093  -17.9807  -56.6835 H      1 LIG       0.09000
      7 H2        -71.1355  -17.8973  -56.9918 H      1 LIG       0.09000
      8 H3        -72.4754  -19.0290  -54.4860 H      1 LIG       0.09000
      9 H4        -70.7079  -18.9457  -54.7945 H      1 LIG       0.09000
@<TRIPOS>BOND
      1       1       2 1
      2       1       4 2
      3       1       5 1
      4       2       3 1
      5       3       5 1
      6       2       6 1
      7       2       7 1
      8       3       8 1
      9       3       9 1
@<TRIPOS>ALT_TYPE
CGenFF_4.0_ALT_TYPE_SET
CGenFF_4.0 1 CG2O4 2 CG3C41 3 CG3C41 4 OG2D1 5 OG3C51 6 HGA2 7 HGA2 8 HGA2 9 HGA2
@<TRIPOS>MOLECULE
4_lactone
 9 9 0 0 0
****
USER_CHARGES
INVALID_CHARGES
Pose:  30 Cluster:  30 Fr_nu: 1260000 TotEn:   -12.05
@<TRIPOS>ATOM
      1 C1        -72.4631  -16.0076  -55.0346 C.2    1 LIG       0.04000
      2 C2        -71.8888  -16.4200  -56.4018 C.3    1 LIG       0.11000
      3 C3        -71.9644  -17.8232  -55.8074 C.3    1 LIG       0.08100
      4 O1        -72.7913  -14.9860  -54.4752 O.2    1 LIG      -0.32000
      5 O2        -72.5019  -17.2845  -54.5679 O.3    1 LIG      -0.27100
      6 H1        -72.5564  -16.2252  -57.2426 H      1 LIG       0.09000
      7 H2        -70.8843  -16.0403  -56.5957 H      1 LIG       0.09000
      8 H3        -72.6700  -18.5048  -56.2903 H      1 LIG       0.09000
      9 H4        -71.0035  -18.3196  -55.6464 H      1 LIG       0.09000
@<TRIPOS>BOND
      1       1       2 1
      2       1       4 2
      3       1       5 1
      4       2       3 1
      5       3       5 1
      6       2       6 1
      7       2       7 1
      8       3       8 1
      9       3       9 1
@<TRIPOS>ALT_TYPE
CGenFF_4.0_ALT_TYPE_SET
CGenFF_4.0 1 CG2O4 2 CG3C41 3 CG3C41 4 OG2D1 5 OG3C51 6 HGA2 7 HGA2 8 HGA2 9 HGA2
@<TRIPOS>MOLECULE
4_lactone
 9 9 0 0 0
****
USER_CHARGES
INVALID_CHARGES
Pose:  31 Cluster:  31 Fr_nu: 2372023 TotEn:   -11.88
@<TRIPOS>ATOM
      1 C1        -69.3509   -7.0950  -46.2986 C.2    1 LIG       0.04000
      2 C2        -70.0363   -8.3157  -45.6588 C.3    1 LIG       0.11000
      3 C3        -70.5357   -7.2816  -44.6543 C.3    1 LIG       0.08100
      4 O1        -68.6403   -6.8672  -47.2513 O.2    1 LIG      -0.32000
      5 O2        -69.8306   -6.2279  -45.3671 O.3    1 LIG      -0.27100
      6 H1        -70.8020   -8.7759  -46.2852 H      1 LIG       0.09000
      7 H2        -69.3425   -9.0614  -45.2670 H      1 LIG       0.09000
      8 H3        -71.6157   -7.1109  -44.6476 H      1 LIG       0.09000
      9 H4        -70.1610   -7.3964  -43.6335 H      1 LIG       0.09000
@<TRIPOS>BOND
      1       1       2 1
      2       1       4 2
      3       1       5 1
      4       2       3 1
      5       3       5 1
      6       2       6 1
      7       2       7 1
      8       3       8 1
      9       3       9 1
@<TRIPOS>ALT_TYPE
CGenFF_4.0_ALT_TYPE_SET
CGenFF_4.0 1 CG2O4 2 CG3C41 3 CG3C41 4 OG2D1 5 OG3C51 6 HGA2 7 HGA2 8 HGA2 9 HGA2
@<TRIPOS>MOLECULE
4_lactone
 9 9 0 0 0
****
USER_CHARGES
INVALID_CHARGES
Pose:  32 Cluster:  32 Fr_nu:  71276 TotEn:   -11.53
@<TRIPOS>ATOM
      1 C1        -79.6972   -9.5182  -31.1922 C.2    1 LIG       0.04000
      2 C2        -79.9605   -8.1447  -30.5492 C.3    1 LIG       0.11000
      3 C3        -81.1772   -8.1489  -31.4697 C.3    1 LIG       0.08100
      4 O1        -78.8717  -10.3992  -31.1101 O.2    1 LIG      -0.32000
      5 O2        -80.7993   -9.4549  -31.9866 O.3    1 LIG      -0.27100
      6 H1        -80.1751   -8.1870  -29.4803 H      1 LIG       0.09000
      7 H2        -79.1993   -7.3953  -30.7723 H      1 LIG       0.09000
      8 H3        -82.1492   -8.1790  -30.9699 H      1 LIG       0.09000
      9 H4        -81.1759   -7.3897  -32.2567 H      1 LIG       0.09000
@<TRIPOS>BOND
      1       1       2 1
      2       1       4 2
      3       1       5 1
      4       2       3 1
      5       3       5 1
      6       2       6 1
      7       2       7 1
      8       3       8 1
      9       3       9 1
@<TRIPOS>ALT_TYPE
CGenFF_4.0_ALT_TYPE_SET
CGenFF_4.0 1 CG2O4 2 CG3C41 3 CG3C41 4 OG2D1 5 OG3C51 6 HGA2 7 HGA2 8 HGA2 9 HGA2
@<TRIPOS>MOLECULE
4_lactone
 9 9 0 0 0
****
USER_CHARGES
INVALID_CHARGES
Pose:  33 Cluster:  33 Fr_nu:  29561 TotEn:   -11.50
@<TRIPOS>ATOM
      1 C1        -71.5688  -17.6118  -55.2391 C.2    1 LIG       0.04000
      2 C2        -71.8531  -18.7189  -56.2700 C.3    1 LIG       0.11000
      3 C3        -71.9280  -19.6041  -55.0296 C.3    1 LIG       0.08100
      4 O1        -71.3449  -16.4226  -55.2445 O.2    1 LIG      -0.32000
      5 O2        -71.6485  -18.4587  -54.1779 O.3    1 LIG      -0.27100
      6 H1        -72.7885  -18.5891  -56.8165 H      1 LIG       0.09000
      7 H2        -71.0217  -18.9207  -56.9475 H      1 LIG       0.09000
      8 H3        -72.9091  -20.0364  -54.8148 H      1 LIG       0.09000
      9 H4        -71.1484  -20.3664  -54.9464 H      1 LIG       0.09000
@<TRIPOS>BOND
      1       1       2 1
      2       1       4 2
      3       1       5 1
      4       2       3 1
      5       3       5 1
      6       2       6 1
      7       2       7 1
      8       3       8 1
      9       3       9 1
@<TRIPOS>ALT_TYPE
CGenFF_4.0_ALT_TYPE_SET
CGenFF_4.0 1 CG2O4 2 CG3C41 3 CG3C41 4 OG2D1 5 OG3C51 6 HGA2 7 HGA2 8 HGA2 9 HGA2
@<TRIPOS>MOLECULE
4_lactone
 9 9 0 0 0
****
USER_CHARGES
INVALID_CHARGES
Pose:  34 Cluster:  34 Fr_nu: 2607597 TotEn:   -11.48
@<TRIPOS>ATOM
      1 C1        -71.9591  -15.7566  -56.4937 C.2    1 LIG       0.04000
      2 C2        -71.8739  -17.1636  -57.1119 C.3    1 LIG       0.11000
      3 C3        -70.9731  -17.4393  -55.9118 C.3    1 LIG       0.08100
      4 O1        -72.4989  -14.7026  -56.7431 O.2    1 LIG      -0.32000
      5 O2        -71.1470  -16.0714  -55.4491 O.3    1 LIG      -0.27100
      6 H1        -72.8226  -17.7023  -57.1257 H      1 LIG       0.09000
      7 H2        -71.3863  -17.1924  -58.0877 H      1 LIG       0.09000
      8 H3        -71.3577  -18.1621  -55.1870 H      1 LIG       0.09000
      9 H4        -69.9270  -17.6540  -56.1467 H      1 LIG       0.09000
@<TRIPOS>BOND
      1       1       2 1
      2       1       4 2
      3       1       5 1
      4       2       3 1
      5       3       5 1
      6       2       6 1
      7       2       7 1
      8       3       8 1
      9       3       9 1
@<TRIPOS>ALT_TYPE
CGenFF_4.0_ALT_TYPE_SET
CGenFF_4.0 1 CG2O4 2 CG3C41 3 CG3C41 4 OG2D1 5 OG3C51 6 HGA2 7 HGA2 8 HGA2 9 HGA2
@<TRIPOS>MOLECULE
4_lactone
 9 9 0 0 0
****
USER_CHARGES
INVALID_CHARGES
Pose:  35 Cluster:  35 Fr_nu: 5737711 TotEn:   -11.08
@<TRIPOS>ATOM
      1 C1        -77.3972  -16.6149  -44.3516 C.2    1 LIG       0.04000
      2 C2        -77.0620  -15.1657  -43.9559 C.3    1 LIG       0.11000
      3 C3        -78.5571  -15.0919  -43.6605 C.3    1 LIG       0.08100
      4 O1        -76.8072  -17.5868  -44.7660 O.2    1 LIG      -0.32000
      5 O2        -78.7206  -16.4783  -44.0690 O.3    1 LIG      -0.27100
      6 H1        -76.4034  -15.0814  -43.0900 H      1 LIG       0.09000
      7 H2        -76.7108  -14.5479  -44.7839 H      1 LIG       0.09000
      8 H3        -78.8259  -14.9466  -42.6107 H      1 LIG       0.09000
      9 H4        -79.1310  -14.4146  -44.2989 H      1 LIG       0.09000
@<TRIPOS>BOND
      1       1       2 1
      2       1       4 2
      3       1       5 1
      4       2       3 1
      5       3       5 1
      6       2       6 1
      7       2       7 1
      8       3       8 1
      9       3       9 1
@<TRIPOS>ALT_TYPE
CGenFF_4.0_ALT_TYPE_SET
CGenFF_4.0 1 CG2O4 2 CG3C41 3 CG3C41 4 OG2D1 5 OG3C51 6 HGA2 7 HGA2 8 HGA2 9 HGA2
@<TRIPOS>MOLECULE
4_lactone
 9 9 0 0 0
****
USER_CHARGES
INVALID_CHARGES
Pose:  36 Cluster:  36 Fr_nu: 971452 TotEn:   -10.83
@<TRIPOS>ATOM
      1 C1        -70.7452  -17.6728  -55.3915 C.2    1 LIG       0.04000
      2 C2        -70.8443  -19.2074  -55.4594 C.3    1 LIG       0.11000
      3 C3        -71.7713  -19.0198  -54.2621 C.3    1 LIG       0.08100
      4 O1        -70.1814  -16.7868  -55.9927 O.2    1 LIG      -0.32000
      5 O2        -71.5795  -17.5792  -54.3215 O.3    1 LIG      -0.27100
      6 H1        -71.3154  -19.5836  -56.3688 H      1 LIG       0.09000
      7 H2        -69.9047  -19.7237  -55.2557 H      1 LIG       0.09000
      8 H3        -72.8170  -19.2944  -54.4252 H      1 LIG       0.09000
      9 H4        -71.4105  -19.4345  -53.3168 H      1 LIG       0.09000
@<TRIPOS>BOND
      1       1       2 1
      2       1       4 2
      3       1       5 1
      4       2       3 1
      5       3       5 1
      6       2       6 1
      7       2       7 1
      8       3       8 1
      9       3       9 1
@<TRIPOS>ALT_TYPE
CGenFF_4.0_ALT_TYPE_SET
CGenFF_4.0 1 CG2O4 2 CG3C41 3 CG3C41 4 OG2D1 5 OG3C51 6 HGA2 7 HGA2 8 HGA2 9 HGA2
@<TRIPOS>MOLECULE
4_lactone
 9 9 0 0 0
****
USER_CHARGES
INVALID_CHARGES
Pose:  37 Cluster:  37 Fr_nu: 5426181 TotEn:   -10.43
@<TRIPOS>ATOM
      1 C1        -81.0679   -8.7831  -32.0199 C.2    1 LIG       0.04000
      2 C2        -81.5403   -8.5022  -30.5821 C.3    1 LIG       0.11000
      3 C3        -80.0510   -8.2906  -30.3270 C.3    1 LIG       0.08100
      4 O1        -81.5667   -9.0784  -33.0821 O.2    1 LIG      -0.32000
      5 O2        -79.7565   -8.5811  -31.7214 O.3    1 LIG      -0.27100
      6 H1        -82.1682   -7.6152  -30.4847 H      1 LIG       0.09000
      7 H2        -81.9893   -9.3634  -30.0846 H      1 LIG       0.09000
      8 H3        -79.7567   -7.2729  -30.0563 H      1 LIG       0.09000
      9 H4        -79.5796   -9.0153  -29.6575 H      1 LIG       0.09000
@<TRIPOS>BOND
      1       1       2 1
      2       1       4 2
      3       1       5 1
      4       2       3 1
      5       3       5 1
      6       2       6 1
      7       2       7 1
      8       3       8 1
      9       3       9 1
@<TRIPOS>ALT_TYPE
CGenFF_4.0_ALT_TYPE_SET
CGenFF_4.0 1 CG2O4 2 CG3C41 3 CG3C41 4 OG2D1 5 OG3C51 6 HGA2 7 HGA2 8 HGA2 9 HGA2
@<TRIPOS>MOLECULE
4_lactone
 9 9 0 0 0
****
USER_CHARGES
INVALID_CHARGES
Pose:  38 Cluster:  38 Fr_nu:  29722 TotEn:    -9.66
@<TRIPOS>ATOM
      1 C1        -72.1602  -16.7103  -55.2795 C.2    1 LIG       0.04000
      2 C2        -72.1411  -18.1689  -54.7884 C.3    1 LIG       0.11000
      3 C3        -71.6600  -18.4506  -56.2086 C.3    1 LIG       0.08100
      4 O1        -72.4324  -15.6202  -54.8301 O.2    1 LIG      -0.32000
      5 O2        -71.7294  -17.0334  -56.5283 O.3    1 LIG      -0.27100
      6 H1        -71.4167  -18.3627  -53.9957 H      1 LIG       0.09000
      7 H2        -73.1250  -18.5659  -54.5332 H      1 LIG       0.09000
      8 H3        -70.6397  -18.8341  -56.2958 H      1 LIG       0.09000
      9 H4        -72.3425  -19.0366  -56.8303 H      1 LIG       0.09000
@<TRIPOS>BOND
      1       1       2 1
      2       1       4 2
      3       1       5 1
      4       2       3 1
      5       3       5 1
      6       2       6 1
      7       2       7 1
      8       3       8 1
      9       3       9 1
@<TRIPOS>ALT_TYPE
CGenFF_4.0_ALT_TYPE_SET
CGenFF_4.0 1 CG2O4 2 CG3C41 3 CG3C41 4 OG2D1 5 OG3C51 6 HGA2 7 HGA2 8 HGA2 9 HGA2
@<TRIPOS>MOLECULE
4_lactone
 9 9 0 0 0
****
USER_CHARGES
INVALID_CHARGES
Pose:  39 Cluster:  39 Fr_nu: 4515154 TotEn:    -2.73
@<TRIPOS>ATOM
      1 C1        -61.7538    2.4066  -25.1022 C.2    1 LIG       0.04000
      2 C2        -62.4244    3.5734  -24.3552 C.3    1 LIG       0.11000
      3 C3        -61.5569    3.0923  -23.1960 C.3    1 LIG       0.08100
      4 O1        -61.7905    1.9149  -26.2073 O.2    1 LIG      -0.32000
      5 O2        -61.0100    2.0314  -24.0272 O.3    1 LIG      -0.27100
      6 H1        -62.1778    4.5585  -24.7544 H      1 LIG       0.09000
      7 H2        -63.5012    3.4568  -24.2222 H      1 LIG       0.09000
      8 H3        -60.7797    3.7870  -22.8659 H      1 LIG       0.09000
      9 H4        -62.0995    2.6898  -22.3362 H      1 LIG       0.09000
@<TRIPOS>BOND
      1       1       2 1
      2       1       4 2
      3       1       5 1
      4       2       3 1
      5       3       5 1
      6       2       6 1
      7       2       7 1
      8       3       8 1
      9       3       9 1
@<TRIPOS>ALT_TYPE
CGenFF_4.0_ALT_TYPE_SET
CGenFF_4.0 1 CG2O4 2 CG3C41 3 CG3C41 4 OG2D1 5 OG3C51 6 HGA2 7 HGA2 8 HGA2 9 HGA2
@<TRIPOS>MOLECULE
pyridine
 11 11 0 0 0
****
USER_CHARGES
INVALID_CHARGES
Pose:   1 Cluster:   1 Fr_nu: 2755550 TotEn:   -13.69
@<TRIPOS>ATOM
      1 C1        -80.8248   -9.3894  -29.7236 C.ar   1 LIG      -0.11300
      2 C2        -81.3882   -9.2289  -30.9845 C.ar   1 LIG      -0.11700
      3 C3        -79.4489   -9.2694  -29.5626 C.ar   1 LIG      -0.11700
      4 C4        -80.5391   -8.9516  -32.0438 C.ar   1 LIG       0.17700
      5 C5        -78.6866   -8.9906  -30.6855 C.ar   1 LIG       0.17700
      6 N1        -79.1981   -8.8280  -31.9264 N.ar   1 LIG      -0.60000
      7 H1        -81.4567   -9.6083  -28.8680 H      1 LIG       0.11500
      8 H2        -82.4580   -9.3177  -31.1335 H      1 LIG       0.11500
      9 H3        -78.9878   -9.3910  -28.5891 H      1 LIG       0.11500
     10 H4        -80.9295   -8.8180  -33.0472 H      1 LIG       0.12400
     11 H5        -77.6088   -8.8878  -30.6141 H      1 LIG       0.12400
@<TRIPOS>BOND
      1       1       2 ar
      2       1       3 ar
      3       2       4 ar
      4       3       5 ar
      5       4       6 ar
      6       5       6 ar
      7       1       7 1
      8       2       8 1
      9       3       9 1
     10       4      10 1
     11       5      11 1
@<TRIPOS>ALT_TYPE
CGenFF_4.0_ALT_TYPE_SET
CGenFF_4.0 1 CG2R61 2 CG2R61 3 CG2R61 4 CG2R61 5 CG2R61 6 NG2R60 7 HGR61 8 HGR61 9 HGR61 10 HGR62 11 HGR62
@<TRIPOS>MOLECULE
pyridine
 11 11 0 0 0
****
USER_CHARGES
INVALID_CHARGES
Pose:   2 Cluster:   2 Fr_nu:  48966 TotEn:   -12.96
@<TRIPOS>ATOM
      1 C1        -69.2645   -7.3049  -46.2927 C.ar   1 LIG      -0.11300
      2 C2        -69.3172   -8.6832  -46.4677 C.ar   1 LIG      -0.11700
      3 C3        -69.8883   -6.7248  -45.1938 C.ar   1 LIG      -0.11700
      4 C4        -70.0010   -9.4312  -45.5228 C.ar   1 LIG       0.17700
      5 C5        -70.5467   -7.5604  -44.3061 C.ar   1 LIG       0.17700
      6 N1        -70.6193   -8.9034  -44.4427 N.ar   1 LIG      -0.60000
      7 H1        -68.7389   -6.6838  -47.0119 H      1 LIG       0.11500
      8 H2        -68.8381   -9.1571  -47.3165 H      1 LIG       0.11500
      9 H3        -69.8606   -5.6524  -45.0375 H      1 LIG       0.11500
     10 H4        -70.0712  -10.5100  -45.6143 H      1 LIG       0.12400
     11 H5        -71.0500   -7.1580  -43.4331 H      1 LIG       0.12400
@<TRIPOS>BOND
      1       1       2 ar
      2       1       3 ar
      3       2       4 ar
      4       3       5 ar
      5       4       6 ar
      6       5       6 ar
      7       1       7 1
      8       2       8 1
      9       3       9 1
     10       4      10 1
     11       5      11 1
@<TRIPOS>ALT_TYPE
CGenFF_4.0_ALT_TYPE_SET
CGenFF_4.0 1 CG2R61 2 CG2R61 3 CG2R61 4 CG2R61 5 CG2R61 6 NG2R60 7 HGR61 8 HGR61 9 HGR61 10 HGR62 11 HGR62
@<TRIPOS>MOLECULE
pyridine
 11 11 0 0 0
****
USER_CHARGES
INVALID_CHARGES
Pose:   3 Cluster:   3 Fr_nu: 3461360 TotEn:   -12.76
@<TRIPOS>ATOM
      1 C1        -79.1986  -10.3101  -42.9636 C.ar   1 LIG      -0.11300
      2 C2        -78.7087  -11.6001  -43.1344 C.ar   1 LIG      -0.11700
      3 C3        -79.9066   -9.9882  -41.8110 C.ar   1 LIG      -0.11700
      4 C4        -78.9520  -12.5243  -42.1312 C.ar   1 LIG       0.17700
      5 C5        -80.0964  -10.9846  -40.8672 C.ar   1 LIG       0.17700
      6 N1        -79.6357  -12.2489  -40.9980 N.ar   1 LIG      -0.60000
      7 H1        -79.0294   -9.5572  -43.7276 H      1 LIG       0.11500
      8 H2        -78.1539  -11.8734  -44.0244 H      1 LIG       0.11500
      9 H3        -80.2981   -8.9892  -41.6568 H      1 LIG       0.11500
     10 H4        -78.5912  -13.5439  -42.2170 H      1 LIG       0.12400
     11 H5        -80.6426  -10.7856  -39.9510 H      1 LIG       0.12400
@<TRIPOS>BOND
      1       1       2 ar
      2       1       3 ar
      3       2       4 ar
      4       3       5 ar
      5       4       6 ar
      6       5       6 ar
      7       1       7 1
      8       2       8 1
      9       3       9 1
     10       4      10 1
     11       5      11 1
@<TRIPOS>ALT_TYPE
CGenFF_4.0_ALT_TYPE_SET
CGenFF_4.0 1 CG2R61 2 CG2R61 3 CG2R61 4 CG2R61 5 CG2R61 6 NG2R60 7 HGR61 8 HGR61 9 HGR61 10 HGR62 11 HGR62
@<TRIPOS>MOLECULE
pyridine
 11 11 0 0 0
****
USER_CHARGES
INVALID_CHARGES
Pose:   4 Cluster:   4 Fr_nu: 733106 TotEn:   -12.40
@<TRIPOS>ATOM
      1 C1        -71.1828   -6.4165  -47.8787 C.ar   1 LIG      -0.11300
      2 C2        -70.2455   -6.1801  -48.8782 C.ar   1 LIG      -0.11700
      3 C3        -70.8507   -7.2282  -46.7998 C.ar   1 LIG      -0.11700
      4 C4        -69.0001   -6.7743  -48.7530 C.ar   1 LIG       0.17700
      5 C5        -69.5783   -7.7757  -46.7678 C.ar   1 LIG       0.17700
      6 N1        -68.6410   -7.5689  -47.7199 N.ar   1 LIG      -0.60000
      7 H1        -72.1704   -5.9694  -47.9408 H      1 LIG       0.11500
      8 H2        -70.4822   -5.5505  -49.7280 H      1 LIG       0.11500
      9 H3        -71.5655   -7.4268  -46.0094 H      1 LIG       0.11500
     10 H4        -68.2343   -6.6212  -49.5062 H      1 LIG       0.12400
     11 H5        -69.2694   -8.4166  -45.9485 H      1 LIG       0.12400
@<TRIPOS>BOND
      1       1       2 ar
      2       1       3 ar
      3       2       4 ar
      4       3       5 ar
      5       4       6 ar
      6       5       6 ar
      7       1       7 1
      8       2       8 1
      9       3       9 1
     10       4      10 1
     11       5      11 1
@<TRIPOS>ALT_TYPE
CGenFF_4.0_ALT_TYPE_SET
CGenFF_4.0 1 CG2R61 2 CG2R61 3 CG2R61 4 CG2R61 5 CG2R61 6 NG2R60 7 HGR61 8 HGR61 9 HGR61 10 HGR62 11 HGR62
@<TRIPOS>MOLECULE
pyridine
 11 11 0 0 0
****
USER_CHARGES
INVALID_CHARGES
Pose:   5 Cluster:   5 Fr_nu: 370098 TotEn:   -12.39
@<TRIPOS>ATOM
      1 C1        -80.6417   -7.6006  -29.8193 C.ar   1 LIG      -0.11300
      2 C2        -79.3351   -7.2484  -29.5002 C.ar   1 LIG      -0.11700
      3 C3        -80.8780   -8.5593  -30.7983 C.ar   1 LIG      -0.11700
      4 C4        -78.3080   -7.8791  -30.1835 C.ar   1 LIG       0.17700
      5 C5        -79.7819   -9.1312  -31.4237 C.ar   1 LIG       0.17700
      6 N1        -78.4984   -8.8147  -31.1406 N.ar   1 LIG      -0.60000
      7 H1        -81.4743   -7.1283  -29.3066 H      1 LIG       0.11500
      8 H2        -79.1272   -6.5040  -28.7404 H      1 LIG       0.11500
      9 H3        -81.8883   -8.8491  -31.0638 H      1 LIG       0.11500
     10 H4        -77.2714   -7.6391  -29.9715 H      1 LIG       0.12400
     11 H5        -79.9118   -9.8835  -32.1948 H      1 LIG       0.12400
@<TRIPOS>BOND
      1       1       2 ar
      2       1       3 ar
      3       2       4 ar
      4       3       5 ar
      5       4       6 ar
      6       5       6 ar
      7       1       7 1
      8       2       8 1
      9       3       9 1
     10       4      10 1
     11       5      11 1
@<TRIPOS>ALT_TYPE
CGenFF_4.0_ALT_TYPE_SET
CGenFF_4.0 1 CG2R61 2 CG2R61 3 CG2R61 4 CG2R61 5 CG2R61 6 NG2R60 7 HGR61 8 HGR61 9 HGR61 10 HGR62 11 HGR62
@<TRIPOS>MOLECULE
pyridine
 11 11 0 0 0
****
USER_CHARGES
INVALID_CHARGES
Pose:   6 Cluster:   6 Fr_nu: 107309 TotEn:   -12.12
@<TRIPOS>ATOM
      1 C1        -70.2892   -7.3380  -45.1973 C.ar   1 LIG      -0.11300
      2 C2        -69.7232   -6.4865  -46.1395 C.ar   1 LIG      -0.11700
      3 C3        -69.9410   -8.6841  -45.1868 C.ar   1 LIG      -0.11700
      4 C4        -68.8214   -7.0262  -47.0425 C.ar   1 LIG       0.17700
      5 C5        -69.0297   -9.1254  -46.1326 C.ar   1 LIG       0.17700
      6 N1        -68.4588   -8.3283  -47.0635 N.ar   1 LIG      -0.60000
      7 H1        -71.0008   -6.9534  -44.4728 H      1 LIG       0.11500
      8 H2        -69.9796   -5.4338  -46.1662 H      1 LIG       0.11500
      9 H3        -70.3700   -9.3663  -44.4618 H      1 LIG       0.11500
     10 H4        -68.3527   -6.4037  -47.7974 H      1 LIG       0.12400
     11 H5        -68.7252  -10.1663  -46.1677 H      1 LIG       0.12400
@<TRIPOS>BOND
      1       1       2 ar
      2       1       3 ar
      3       2       4 ar
      4       3       5 ar
      5       4       6 ar
      6       5       6 ar
      7       1       7 1
      8       2       8 1
      9       3       9 1
     10       4      10 1
     11       5      11 1
@<TRIPOS>ALT_TYPE
CGenFF_4.0_ALT_TYPE_SET
CGenFF_4.0 1 CG2R61 2 CG2R61 3 CG2R61 4 CG2R61 5 CG2R61 6 NG2R60 7 HGR61 8 HGR61 9 HGR61 10 HGR62 11 HGR62
@<TRIPOS>MOLECULE
pyridine
 11 11 0 0 0
****
USER_CHARGES
INVALID_CHARGES
Pose:   7 Cluster:   7 Fr_nu: 1168405 TotEn:   -11.98
@<TRIPOS>ATOM
      1 C1        -66.2441    4.4594  -46.2852 C.ar   1 LIG      -0.11300
      2 C2        -66.1168    5.6216  -45.5328 C.ar   1 LIG      -0.11700
      3 C3        -66.0383    3.2226  -45.6842 C.ar   1 LIG      -0.11700
      4 C4        -65.7846    5.4941  -44.1937 C.ar   1 LIG       0.17700
      5 C5        -65.7093    3.2025  -44.3384 C.ar   1 LIG       0.17700
      6 N1        -65.5767    4.3103  -43.5749 N.ar   1 LIG      -0.60000
      7 H1        -66.5026    4.5174  -47.3383 H      1 LIG       0.11500
      8 H2        -66.2729    6.5964  -45.9801 H      1 LIG       0.11500
      9 H3        -66.1316    2.3036  -46.2514 H      1 LIG       0.11500
     10 H4        -65.6730    6.3706  -43.5640 H      1 LIG       0.12400
     11 H5        -65.5376    2.2636  -43.8222 H      1 LIG       0.12400
@<TRIPOS>BOND
      1       1       2 ar
      2       1       3 ar
      3       2       4 ar
      4       3       5 ar
      5       4       6 ar
      6       5       6 ar
      7       1       7 1
      8       2       8 1
      9       3       9 1
     10       4      10 1
     11       5      11 1
@<TRIPOS>ALT_TYPE
CGenFF_4.0_ALT_TYPE_SET
CGenFF_4.0 1 CG2R61 2 CG2R61 3 CG2R61 4 CG2R61 5 CG2R61 6 NG2R60 7 HGR61 8 HGR61 9 HGR61 10 HGR62 11 HGR62
@<TRIPOS>MOLECULE
pyridine
 11 11 0 0 0
****
USER_CHARGES
INVALID_CHARGES
Pose:   8 Cluster:   8 Fr_nu:  66991 TotEn:   -11.91
@<TRIPOS>ATOM
      1 C1        -74.8688   -4.4012  -50.6635 C.ar   1 LIG      -0.11300
      2 C2        -73.7470   -3.6494  -50.9946 C.ar   1 LIG      -0.11700
      3 C3        -75.4394   -4.2699  -49.4024 C.ar   1 LIG      -0.11700
      4 C4        -73.2381   -2.7875  -50.0365 C.ar   1 LIG       0.17700
      5 C5        -74.8546   -3.3805  -48.5155 C.ar   1 LIG       0.17700
      6 N1        -73.7648   -2.6332  -48.8011 N.ar   1 LIG      -0.60000
      7 H1        -75.2972   -5.0886  -51.3868 H      1 LIG       0.11500
      8 H2        -73.2858   -3.7352  -51.9716 H      1 LIG       0.11500
      9 H3        -76.3138   -4.8463  -49.1223 H      1 LIG       0.11500
     10 H4        -72.3642   -2.1795  -50.2456 H      1 LIG       0.12400
     11 H5        -75.2606   -3.2415  -47.5189 H      1 LIG       0.12400
@<TRIPOS>BOND
      1       1       2 ar
      2       1       3 ar
      3       2       4 ar
      4       3       5 ar
      5       4       6 ar
      6       5       6 ar
      7       1       7 1
      8       2       8 1
      9       3       9 1
     10       4      10 1
     11       5      11 1
@<TRIPOS>ALT_TYPE
CGenFF_4.0_ALT_TYPE_SET
CGenFF_4.0 1 CG2R61 2 CG2R61 3 CG2R61 4 CG2R61 5 CG2R61 6 NG2R60 7 HGR61 8 HGR61 9 HGR61 10 HGR62 11 HGR62
@<TRIPOS>MOLECULE
pyridine
 11 11 0 0 0
****
USER_CHARGES
INVALID_CHARGES
Pose:   9 Cluster:   9 Fr_nu: 1109505 TotEn:   -11.68
@<TRIPOS>ATOM
      1 C1        -75.6557   -3.0250  -49.6895 C.ar   1 LIG      -0.11300
      2 C2        -74.9863   -1.9286  -49.1576 C.ar   1 LIG      -0.11700
      3 C3        -74.9551   -4.1943  -49.9638 C.ar   1 LIG      -0.11700
      4 C4        -73.6268   -2.0514  -48.9201 C.ar   1 LIG       0.17700
      5 C5        -73.5969   -4.2156  -49.6906 C.ar   1 LIG       0.17700
      6 N1        -72.9122   -3.1705  -49.1739 N.ar   1 LIG      -0.60000
      7 H1        -76.7213   -2.9682  -49.8906 H      1 LIG       0.11500
      8 H2        -75.5121   -1.0073  -48.9356 H      1 LIG       0.11500
      9 H3        -75.4561   -5.0612  -50.3792 H      1 LIG       0.11500
     10 H4        -73.0591   -1.2245  -48.5063 H      1 LIG       0.12400
     11 H5        -73.0042   -5.1030  -49.8870 H      1 LIG       0.12400
@<TRIPOS>BOND
      1       1       2 ar
      2       1       3 ar
      3       2       4 ar
      4       3       5 ar
      5       4       6 ar
      6       5       6 ar
      7       1       7 1
      8       2       8 1
      9       3       9 1
     10       4      10 1
     11       5      11 1
@<TRIPOS>ALT_TYPE
CGenFF_4.0_ALT_TYPE_SET
CGenFF_4.0 1 CG2R61 2 CG2R61 3 CG2R61 4 CG2R61 5 CG2R61 6 NG2R60 7 HGR61 8 HGR61 9 HGR61 10 HGR62 11 HGR62
@<TRIPOS>MOLECULE
pyridine
 11 11 0 0 0
****
USER_CHARGES
INVALID_CHARGES
Pose:  10 Cluster:  10 Fr_nu:   3741 TotEn:   -11.55
@<TRIPOS>ATOM
      1 C1        -75.8405   -0.7880  -33.4410 C.ar   1 LIG      -0.11300
      2 C2        -75.0685    0.2513  -32.9338 C.ar   1 LIG      -0.11700
      3 C3        -75.2472   -2.0131  -33.7244 C.ar   1 LIG      -0.11700
      4 C4        -73.7184    0.0163  -32.7295 C.ar   1 LIG       0.17700
      5 C5        -73.8890   -2.1466  -33.4850 C.ar   1 LIG       0.17700
      6 N1        -73.1065   -1.1600  -32.9930 N.ar   1 LIG      -0.60000
      7 H1        -76.9024   -0.6431  -33.6158 H      1 LIG       0.11500
      8 H2        -75.5096    1.2145  -32.7053 H      1 LIG       0.11500
      9 H3        -75.8293   -2.8371  -34.1209 H      1 LIG       0.11500
     10 H4        -73.0733    0.7949  -32.3359 H      1 LIG       0.12400
     11 H5        -73.3778   -3.0815  -33.6899 H      1 LIG       0.12400
@<TRIPOS>BOND
      1       1       2 ar
      2       1       3 ar
      3       2       4 ar
      4       3       5 ar
      5       4       6 ar
      6       5       6 ar
      7       1       7 1
      8       2       8 1
      9       3       9 1
     10       4      10 1
     11       5      11 1
@<TRIPOS>ALT_TYPE
CGenFF_4.0_ALT_TYPE_SET
CGenFF_4.0 1 CG2R61 2 CG2R61 3 CG2R61 4 CG2R61 5 CG2R61 6 NG2R60 7 HGR61 8 HGR61 9 HGR61 10 HGR62 11 HGR62
@<TRIPOS>MOLECULE
pyridine
 11 11 0 0 0
****
USER_CHARGES
INVALID_CHARGES
Pose:  11 Cluster:  11 Fr_nu: 505549 TotEn:   -11.54
@<TRIPOS>ATOM
      1 C1        -71.6868   -8.4067  -45.3112 C.ar   1 LIG      -0.11300
      2 C2        -70.9193   -7.7313  -44.3690 C.ar   1 LIG      -0.11700
      3 C3        -71.5732   -8.0777  -46.6574 C.ar   1 LIG      -0.11700
      4 C4        -70.0599   -6.7427  -44.8207 C.ar   1 LIG       0.17700
      5 C5        -70.6847   -7.0734  -47.0066 C.ar   1 LIG       0.17700
      6 N1        -69.9224   -6.3951  -46.1198 N.ar   1 LIG      -0.60000
      7 H1        -72.3729   -9.1876  -44.9970 H      1 LIG       0.11500
      8 H2        -70.9912   -7.9712  -43.3145 H      1 LIG       0.11500
      9 H3        -72.1620   -8.5905  -47.4093 H      1 LIG       0.11500
     10 H4        -69.4399   -6.1866  -44.1253 H      1 LIG       0.12400
     11 H5        -70.5591   -6.7782  -48.0431 H      1 LIG       0.12400
@<TRIPOS>BOND
      1       1       2 ar
      2       1       3 ar
      3       2       4 ar
      4       3       5 ar
      5       4       6 ar
      6       5       6 ar
      7       1       7 1
      8       2       8 1
      9       3       9 1
     10       4      10 1
     11       5      11 1
@<TRIPOS>ALT_TYPE
CGenFF_4.0_ALT_TYPE_SET
CGenFF_4.0 1 CG2R61 2 CG2R61 3 CG2R61 4 CG2R61 5 CG2R61 6 NG2R60 7 HGR61 8 HGR61 9 HGR61 10 HGR62 11 HGR62
@<TRIPOS>MOLECULE
pyridine
 11 11 0 0 0
****
USER_CHARGES
INVALID_CHARGES
Pose:  12 Cluster:  12 Fr_nu: 236350 TotEn:   -11.46
@<TRIPOS>ATOM
      1 C1        -69.9053   -7.5902  -45.6686 C.ar   1 LIG      -0.11300
      2 C2        -70.5926   -8.1197  -44.5821 C.ar   1 LIG      -0.11700
      3 C3        -69.2040   -8.4367  -46.5200 C.ar   1 LIG      -0.11700
      4 C4        -70.5476   -9.4914  -44.3921 C.ar   1 LIG       0.17700
      5 C5        -69.2210   -9.7942  -46.2432 C.ar   1 LIG       0.17700
      6 N1        -69.8771  -10.3454  -45.1975 N.ar   1 LIG      -0.60000
      7 H1        -69.9156   -6.5198  -45.8511 H      1 LIG       0.11500
      8 H2        -71.1461   -7.4790  -43.9055 H      1 LIG       0.11500
      9 H3        -68.6606   -8.0461  -47.3728 H      1 LIG       0.11500
     10 H4        -71.0670   -9.9533  -43.5590 H      1 LIG       0.12400
     11 H5        -68.6892  -10.4972  -46.8760 H      1 LIG       0.12400
@<TRIPOS>BOND
      1       1       2 ar
      2       1       3 ar
      3       2       4 ar
      4       3       5 ar
      5       4       6 ar
      6       5       6 ar
      7       1       7 1
      8       2       8 1
      9       3       9 1
     10       4      10 1
     11       5      11 1
@<TRIPOS>ALT_TYPE
CGenFF_4.0_ALT_TYPE_SET
CGenFF_4.0 1 CG2R61 2 CG2R61 3 CG2R61 4 CG2R61 5 CG2R61 6 NG2R60 7 HGR61 8 HGR61 9 HGR61 10 HGR62 11 HGR62
@<TRIPOS>MOLECULE
pyridine
 11 11 0 0 0
****
USER_CHARGES
INVALID_CHARGES
Pose:  13 Cluster:  13 Fr_nu: 131651 TotEn:   -11.41
@<TRIPOS>ATOM
      1 C1        -70.4701   -9.7384  -44.1048 C.ar   1 LIG      -0.11300
      2 C2        -70.5871   -8.5335  -43.4208 C.ar   1 LIG      -0.11700
      3 C3        -70.2175   -9.7335  -45.4721 C.ar   1 LIG      -0.11700
      4 C4        -70.4445   -7.3605  -44.1444 C.ar   1 LIG       0.17700
      5 C5        -70.0917   -8.5068  -46.1039 C.ar   1 LIG       0.17700
      6 N1        -70.1990   -7.3159  -45.4730 N.ar   1 LIG      -0.60000
      7 H1        -70.5762  -10.6794  -43.5734 H      1 LIG       0.11500
      8 H2        -70.7834   -8.5132  -42.3552 H      1 LIG       0.11500
      9 H3        -70.1230  -10.6607  -46.0259 H      1 LIG       0.11500
     10 H4        -70.5274   -6.3947  -43.6570 H      1 LIG       0.12400
     11 H5        -69.8953   -8.4479  -47.1694 H      1 LIG       0.12400
@<TRIPOS>BOND
      1       1       2 ar
      2       1       3 ar
      3       2       4 ar
      4       3       5 ar
      5       4       6 ar
      6       5       6 ar
      7       1       7 1
      8       2       8 1
      9       3       9 1
     10       4      10 1
     11       5      11 1
@<TRIPOS>ALT_TYPE
CGenFF_4.0_ALT_TYPE_SET
CGenFF_4.0 1 CG2R61 2 CG2R61 3 CG2R61 4 CG2R61 5 CG2R61 6 NG2R60 7 HGR61 8 HGR61 9 HGR61 10 HGR62 11 HGR62
@<TRIPOS>MOLECULE
pyridine
 11 11 0 0 0
****
USER_CHARGES
INVALID_CHARGES
Pose:  14 Cluster:  14 Fr_nu:  17035 TotEn:   -11.07
@<TRIPOS>ATOM
      1 C1        -58.0471    4.1578  -38.8994 C.ar   1 LIG      -0.11300
      2 C2        -57.6017    3.4207  -39.9910 C.ar   1 LIG      -0.11700
      3 C3        -58.0682    3.5761  -37.6367 C.ar   1 LIG      -0.11700
      4 C4        -57.1913    2.1161  -39.7687 C.ar   1 LIG       0.17700
      5 C5        -57.6372    2.2645  -37.5198 C.ar   1 LIG       0.17700
      6 N1        -57.1977    1.5168  -38.5569 N.ar   1 LIG      -0.60000
      7 H1        -58.3778    5.1835  -39.0326 H      1 LIG       0.11500
      8 H2        -57.5762    3.8537  -40.9842 H      1 LIG       0.11500
      9 H3        -58.4119    4.1316  -36.7716 H      1 LIG       0.11500
     10 H4        -56.8356    1.4995  -40.5874 H      1 LIG       0.12400
     11 H5        -57.6346    1.7640  -36.5570 H      1 LIG       0.12400
@<TRIPOS>BOND
      1       1       2 ar
      2       1       3 ar
      3       2       4 ar
      4       3       5 ar
      5       4       6 ar
      6       5       6 ar
      7       1       7 1
      8       2       8 1
      9       3       9 1
     10       4      10 1
     11       5      11 1
@<TRIPOS>ALT_TYPE
CGenFF_4.0_ALT_TYPE_SET
CGenFF_4.0 1 CG2R61 2 CG2R61 3 CG2R61 4 CG2R61 5 CG2R61 6 NG2R60 7 HGR61 8 HGR61 9 HGR61 10 HGR62 11 HGR62
@<TRIPOS>MOLECULE
pyridine
 11 11 0 0 0
****
USER_CHARGES
INVALID_CHARGES
Pose:  15 Cluster:  15 Fr_nu: 843748 TotEn:   -11.04
@<TRIPOS>ATOM
      1 C1        -65.2717  -24.3645  -34.1840 C.ar   1 LIG      -0.11300
      2 C2        -66.6109  -24.6457  -33.9378 C.ar   1 LIG      -0.11700
      3 C3        -64.5362  -23.6410  -33.2518 C.ar   1 LIG      -0.11700
      4 C4        -67.1634  -24.1846  -32.7537 C.ar   1 LIG       0.17700
      5 C5        -65.1816  -23.2246  -32.0986 C.ar   1 LIG       0.17700
      6 N1        -66.4809  -23.4787  -31.8245 N.ar   1 LIG      -0.60000
      7 H1        -64.8022  -24.7079  -35.1009 H      1 LIG       0.11500
      8 H2        -67.2034  -25.2082  -34.6499 H      1 LIG       0.11500
      9 H3        -63.4910  -23.4097  -33.4229 H      1 LIG       0.11500
     10 H4        -68.2041  -24.3775  -32.5152 H      1 LIG       0.12400
     11 H5        -64.6531  -22.6566  -31.3401 H      1 LIG       0.12400
@<TRIPOS>BOND
      1       1       2 ar
      2       1       3 ar
      3       2       4 ar
      4       3       5 ar
      5       4       6 ar
      6       5       6 ar
      7       1       7 1
      8       2       8 1
      9       3       9 1
     10       4      10 1
     11       5      11 1
@<TRIPOS>ALT_TYPE
CGenFF_4.0_ALT_TYPE_SET
CGenFF_4.0 1 CG2R61 2 CG2R61 3 CG2R61 4 CG2R61 5 CG2R61 6 NG2R60 7 HGR61 8 HGR61 9 HGR61 10 HGR62 11 HGR62
@<TRIPOS>MOLECULE
pyridine
 11 11 0 0 0
****
USER_CHARGES
INVALID_CHARGES
Pose:  16 Cluster:  16 Fr_nu:  89001 TotEn:   -10.73
@<TRIPOS>ATOM
      1 C1        -74.0991   -4.3343  -51.6162 C.ar   1 LIG      -0.11300
      2 C2        -74.6654   -3.4173  -50.7379 C.ar   1 LIG      -0.11700
      3 C3        -72.8970   -4.9515  -51.2885 C.ar   1 LIG      -0.11700
      4 C4        -73.9953   -3.1540  -49.5540 C.ar   1 LIG       0.17700
      5 C5        -72.3059   -4.6194  -50.0801 C.ar   1 LIG       0.17700
      6 N1        -72.8260   -3.7334  -49.2013 N.ar   1 LIG      -0.60000
      7 H1        -74.5933   -4.5672  -52.5546 H      1 LIG       0.11500
      8 H2        -75.6017   -2.9244  -50.9723 H      1 LIG       0.11500
      9 H3        -72.4369   -5.6692  -51.9581 H      1 LIG       0.11500
     10 H4        -74.3956   -2.4462  -48.8357 H      1 LIG       0.12400
     11 H5        -71.3673   -5.0719  -49.7776 H      1 LIG       0.12400
@<TRIPOS>BOND
      1       1       2 ar
      2       1       3 ar
      3       2       4 ar
      4       3       5 ar
      5       4       6 ar
      6       5       6 ar
      7       1       7 1
      8       2       8 1
      9       3       9 1
     10       4      10 1
     11       5      11 1
@<TRIPOS>ALT_TYPE
CGenFF_4.0_ALT_TYPE_SET
CGenFF_4.0 1 CG2R61 2 CG2R61 3 CG2R61 4 CG2R61 5 CG2R61 6 NG2R60 7 HGR61 8 HGR61 9 HGR61 10 HGR62 11 HGR62
@<TRIPOS>MOLECULE
pyridine
 11 11 0 0 0
****
USER_CHARGES
INVALID_CHARGES
Pose:  17 Cluster:  17 Fr_nu:  84757 TotEn:   -10.68
@<TRIPOS>ATOM
      1 C1        -80.9013   -7.9363  -31.2347 C.ar   1 LIG      -0.11300
      2 C2        -80.7745   -9.0912  -31.9984 C.ar   1 LIG      -0.11700
      3 C3        -80.0511   -7.7269  -30.1545 C.ar   1 LIG      -0.11700
      4 C4        -79.7894   -9.9986  -31.6434 C.ar   1 LIG       0.17700
      5 C5        -79.0986   -8.6955  -29.8819 C.ar   1 LIG       0.17700
      6 N1        -78.9452   -9.8300  -30.6011 N.ar   1 LIG      -0.60000
      7 H1        -81.6617   -7.2010  -31.4803 H      1 LIG       0.11500
      8 H2        -81.4258   -9.2751  -32.8449 H      1 LIG       0.11500
      9 H3        -80.1321   -6.8342  -29.5449 H      1 LIG       0.11500
     10 H4        -79.6503  -10.9150  -32.2073 H      1 LIG       0.12400
     11 H5        -78.4114   -8.5807  -29.0500 H      1 LIG       0.12400
@<TRIPOS>BOND
      1       1       2 ar
      2       1       3 ar
      3       2       4 ar
      4       3       5 ar
      5       4       6 ar
      6       5       6 ar
      7       1       7 1
      8       2       8 1
      9       3       9 1
     10       4      10 1
     11       5      11 1
@<TRIPOS>ALT_TYPE
CGenFF_4.0_ALT_TYPE_SET
CGenFF_4.0 1 CG2R61 2 CG2R61 3 CG2R61 4 CG2R61 5 CG2R61 6 NG2R60 7 HGR61 8 HGR61 9 HGR61 10 HGR62 11 HGR62
@<TRIPOS>MOLECULE
pyridine
 11 11 0 0 0
****
USER_CHARGES
INVALID_CHARGES
Pose:  18 Cluster:  18 Fr_nu: 719448 TotEn:   -10.66
@<TRIPOS>ATOM
      1 C1        -72.0094   -8.5637  -46.1435 C.ar   1 LIG      -0.11300
      2 C2        -72.2652   -9.9227  -45.9995 C.ar   1 LIG      -0.11700
      3 C3        -71.1005   -7.9394  -45.2965 C.ar   1 LIG      -0.11700
      4 C4        -71.5915  -10.6072  -45.0008 C.ar   1 LIG       0.17700
      5 C5        -70.4791   -8.7126  -44.3291 C.ar   1 LIG       0.17700
      6 N1        -70.7019  -10.0351  -44.1588 N.ar   1 LIG      -0.60000
      7 H1        -72.5179   -7.9919  -46.9141 H      1 LIG       0.11500
      8 H2        -72.9693  -10.4302  -46.6485 H      1 LIG       0.11500
      9 H3        -70.8858   -6.8809  -45.3901 H      1 LIG       0.11500
     10 H4        -71.7564  -11.6685  -44.8475 H      1 LIG       0.12400
     11 H5        -69.7624   -8.2738  -43.6427 H      1 LIG       0.12400
@<TRIPOS>BOND
      1       1       2 ar
      2       1       3 ar
      3       2       4 ar
      4       3       5 ar
      5       4       6 ar
      6       5       6 ar
      7       1       7 1
      8       2       8 1
      9       3       9 1
     10       4      10 1
     11       5      11 1
@<TRIPOS>ALT_TYPE
CGenFF_4.0_ALT_TYPE_SET
CGenFF_4.0 1 CG2R61 2 CG2R61 3 CG2R61 4 CG2R61 5 CG2R61 6 NG2R60 7 HGR61 8 HGR61 9 HGR61 10 HGR62 11 HGR62
@<TRIPOS>MOLECULE
pyridine
 11 11 0 0 0
****
USER_CHARGES
INVALID_CHARGES
Pose:  19 Cluster:  19 Fr_nu: 309459 TotEn:   -10.56
@<TRIPOS>ATOM
      1 C1        -73.9513   -4.8675  -52.5529 C.ar   1 LIG      -0.11300
      2 C2        -72.9129   -5.7229  -52.2019 C.ar   1 LIG      -0.11700
      3 C3        -74.2814   -3.8050  -51.7190 C.ar   1 LIG      -0.11700
      4 C4        -72.2410   -5.4747  -51.0158 C.ar   1 LIG       0.17700
      5 C5        -73.5485   -3.6429  -50.5544 C.ar   1 LIG       0.17700
      6 N1        -72.5331   -4.4532  -50.1800 N.ar   1 LIG      -0.60000
      7 H1        -74.5027   -5.0290  -53.4744 H      1 LIG       0.11500
      8 H2        -72.6379   -6.5572  -52.8367 H      1 LIG       0.11500
      9 H3        -75.0875   -3.1259  -51.9723 H      1 LIG       0.11500
     10 H4        -71.4237   -6.1132  -50.6973 H      1 LIG       0.12400
     11 H5        -73.7664   -2.8302  -49.8692 H      1 LIG       0.12400
@<TRIPOS>BOND
      1       1       2 ar
      2       1       3 ar
      3       2       4 ar
      4       3       5 ar
      5       4       6 ar
      6       5       6 ar
      7       1       7 1
      8       2       8 1
      9       3       9 1
     10       4      10 1
     11       5      11 1
@<TRIPOS>ALT_TYPE
CGenFF_4.0_ALT_TYPE_SET
CGenFF_4.0 1 CG2R61 2 CG2R61 3 CG2R61 4 CG2R61 5 CG2R61 6 NG2R60 7 HGR61 8 HGR61 9 HGR61 10 HGR62 11 HGR62
@<TRIPOS>MOLECULE
pyridine
 11 11 0 0 0
****
USER_CHARGES
INVALID_CHARGES
Pose:  20 Cluster:  20 Fr_nu: 1157695 TotEn:   -10.42
@<TRIPOS>ATOM
      1 C1        -69.6153   -8.6746  -45.7855 C.ar   1 LIG      -0.11300
      2 C2        -69.9575   -7.9614  -44.6420 C.ar   1 LIG      -0.11700
      3 C3        -68.9088   -8.0459  -46.8047 C.ar   1 LIG      -0.11700
      4 C4        -69.5728   -6.6324  -44.5671 C.ar   1 LIG       0.17700
      5 C5        -68.5713   -6.7130  -46.6332 C.ar   1 LIG       0.17700
      6 N1        -68.8862   -5.9875  -45.5367 N.ar   1 LIG      -0.60000
      7 H1        -69.8992   -9.7182  -45.8824 H      1 LIG       0.11500
      8 H2        -70.5075   -8.4310  -43.8348 H      1 LIG       0.11500
      9 H3        -68.6319   -8.5820  -47.7053 H      1 LIG       0.11500
     10 H4        -69.8159   -6.0329  -43.6961 H      1 LIG       0.12400
     11 H5        -68.0210   -6.1760  -47.3988 H      1 LIG       0.12400
@<TRIPOS>BOND
      1       1       2 ar
      2       1       3 ar
      3       2       4 ar
      4       3       5 ar
      5       4       6 ar
      6       5       6 ar
      7       1       7 1
      8       2       8 1
      9       3       9 1
     10       4      10 1
     11       5      11 1
@<TRIPOS>ALT_TYPE
CGenFF_4.0_ALT_TYPE_SET
CGenFF_4.0 1 CG2R61 2 CG2R61 3 CG2R61 4 CG2R61 5 CG2R61 6 NG2R60 7 HGR61 8 HGR61 9 HGR61 10 HGR62 11 HGR62
@<TRIPOS>MOLECULE
pyridine
 11 11 0 0 0
****
USER_CHARGES
INVALID_CHARGES
Pose:  21 Cluster:  21 Fr_nu: 650590 TotEn:   -10.07
@<TRIPOS>ATOM
      1 C1        -71.1371   -7.0647  -46.9390 C.ar   1 LIG      -0.11300
      2 C2        -70.0402   -6.5352  -47.6096 C.ar   1 LIG      -0.11700
      3 C3        -70.9571   -7.6975  -45.7141 C.ar   1 LIG      -0.11700
      4 C4        -68.7941   -6.6638  -47.0175 C.ar   1 LIG       0.17700
      5 C5        -69.6699   -7.7743  -45.2070 C.ar   1 LIG       0.17700
      6 N1        -68.5799   -7.2720  -45.8293 N.ar   1 LIG      -0.60000
      7 H1        -72.1304   -6.9848  -47.3705 H      1 LIG       0.11500
      8 H2        -70.1569   -6.0375  -48.5652 H      1 LIG       0.11500
      9 H3        -71.7976   -8.1180  -45.1738 H      1 LIG       0.11500
     10 H4        -67.9070   -6.2680  -47.5007 H      1 LIG       0.12400
     11 H5        -69.4753   -8.2584  -44.2556 H      1 LIG       0.12400
@<TRIPOS>BOND
      1       1       2 ar
      2       1       3 ar
      3       2       4 ar
      4       3       5 ar
      5       4       6 ar
      6       5       6 ar
      7       1       7 1
      8       2       8 1
      9       3       9 1
     10       4      10 1
     11       5      11 1
@<TRIPOS>ALT_TYPE
CGenFF_4.0_ALT_TYPE_SET
CGenFF_4.0 1 CG2R61 2 CG2R61 3 CG2R61 4 CG2R61 5 CG2R61 6 NG2R60 7 HGR61 8 HGR61 9 HGR61 10 HGR62 11 HGR62
@<TRIPOS>MOLECULE
pyridine
 11 11 0 0 0
****
USER_CHARGES
INVALID_CHARGES
Pose:  22 Cluster:  22 Fr_nu: 1152959 TotEn:   -10.00
@<TRIPOS>ATOM
      1 C1        -74.9310   -4.6195  -50.1820 C.ar   1 LIG      -0.11300
      2 C2        -75.4006   -4.1348  -51.3976 C.ar   1 LIG      -0.11700
      3 C3        -73.5866   -4.9459  -50.0427 C.ar   1 LIG      -0.11700
      4 C4        -74.4926   -3.9959  -52.4349 C.ar   1 LIG       0.17700
      5 C5        -72.7598   -4.7710  -51.1407 C.ar   1 LIG       0.17700
      6 N1        -73.1796   -4.3027  -52.3375 N.ar   1 LIG      -0.60000
      7 H1        -75.6116   -4.7433  -49.3450 H      1 LIG       0.11500
      8 H2        -76.4443   -3.8736  -51.5289 H      1 LIG       0.11500
      9 H3        -73.1985   -5.3260  -49.1046 H      1 LIG       0.11500
     10 H4        -74.8093   -3.6223  -53.4030 H      1 LIG       0.12400
     11 H5        -71.7032   -5.0115  -51.0847 H      1 LIG       0.12400
@<TRIPOS>BOND
      1       1       2 ar
      2       1       3 ar
      3       2       4 ar
      4       3       5 ar
      5       4       6 ar
      6       5       6 ar
      7       1       7 1
      8       2       8 1
      9       3       9 1
     10       4      10 1
     11       5      11 1
@<TRIPOS>ALT_TYPE
CGenFF_4.0_ALT_TYPE_SET
CGenFF_4.0 1 CG2R61 2 CG2R61 3 CG2R61 4 CG2R61 5 CG2R61 6 NG2R60 7 HGR61 8 HGR61 9 HGR61 10 HGR62 11 HGR62
@<TRIPOS>MOLECULE
pyridine
 11 11 0 0 0
****
USER_CHARGES
INVALID_CHARGES
Pose:  23 Cluster:  23 Fr_nu: 650365 TotEn:    -9.89
@<TRIPOS>ATOM
      1 C1        -69.1861   -6.5519  -46.1929 C.ar   1 LIG      -0.11300
      2 C2        -69.7097   -7.4515  -47.1147 C.ar   1 LIG      -0.11700
      3 C3        -69.8313   -6.3564  -44.9769 C.ar   1 LIG      -0.11700
      4 C4        -70.8718   -8.1254  -46.7752 C.ar   1 LIG       0.17700
      5 C5        -70.9881   -7.0791  -44.7332 C.ar   1 LIG       0.17700
      6 N1        -71.5268   -7.9618  -45.6041 N.ar   1 LIG      -0.60000
      7 H1        -68.2772   -6.0037  -46.4221 H      1 LIG       0.11500
      8 H2        -69.2235   -7.6201  -48.0686 H      1 LIG       0.11500
      9 H3        -69.4415   -5.6598  -44.2435 H      1 LIG       0.11500
     10 H4        -71.3202   -8.8374  -47.4601 H      1 LIG       0.12400
     11 H5        -71.5299   -6.9628  -43.8003 H      1 LIG       0.12400
@<TRIPOS>BOND
      1       1       2 ar
      2       1       3 ar
      3       2       4 ar
      4       3       5 ar
      5       4       6 ar
      6       5       6 ar
      7       1       7 1
      8       2       8 1
      9       3       9 1
     10       4      10 1
     11       5      11 1
@<TRIPOS>ALT_TYPE
CGenFF_4.0_ALT_TYPE_SET
CGenFF_4.0 1 CG2R61 2 CG2R61 3 CG2R61 4 CG2R61 5 CG2R61 6 NG2R60 7 HGR61 8 HGR61 9 HGR61 10 HGR62 11 HGR62
@<TRIPOS>MOLECULE
pyridine
 11 11 0 0 0
****
USER_CHARGES
INVALID_CHARGES
Pose:  24 Cluster:  24 Fr_nu: 132580 TotEn:    -9.71
@<TRIPOS>ATOM
      1 C1        -71.4351  -19.2294  -55.0863 C.ar   1 LIG      -0.11300
      2 C2        -70.2206  -18.8955  -55.6750 C.ar   1 LIG      -0.11700
      3 C3        -72.4016  -18.2483  -54.8950 C.ar   1 LIG      -0.11700
      4 C4        -70.0232  -17.5768  -56.0516 C.ar   1 LIG       0.17700
      5 C5        -72.1065  -16.9585  -55.3062 C.ar   1 LIG       0.17700
      6 N1        -70.9380  -16.5962  -55.8817 N.ar   1 LIG      -0.60000
      7 H1        -71.6279  -20.2522  -54.7767 H      1 LIG       0.11500
      8 H2        -69.4529  -19.6438  -55.8343 H      1 LIG       0.11500
      9 H3        -73.3554  -18.4856  -54.4377 H      1 LIG       0.11500
     10 H4        -69.0926  -17.2656  -56.5145 H      1 LIG       0.12400
     11 H5        -72.8259  -16.1563  -55.1789 H      1 LIG       0.12400
@<TRIPOS>BOND
      1       1       2 ar
      2       1       3 ar
      3       2       4 ar
      4       3       5 ar
      5       4       6 ar
      6       5       6 ar
      7       1       7 1
      8       2       8 1
      9       3       9 1
     10       4      10 1
     11       5      11 1
@<TRIPOS>ALT_TYPE
CGenFF_4.0_ALT_TYPE_SET
CGenFF_4.0 1 CG2R61 2 CG2R61 3 CG2R61 4 CG2R61 5 CG2R61 6 NG2R60 7 HGR61 8 HGR61 9 HGR61 10 HGR62 11 HGR62
@<TRIPOS>MOLECULE
pyridine
 11 11 0 0 0
****
USER_CHARGES
INVALID_CHARGES
Pose:  25 Cluster:  25 Fr_nu:  13877 TotEn:    -9.68
@<TRIPOS>ATOM
      1 C1        -71.9516  -19.0611  -56.7537 C.ar   1 LIG      -0.11300
      2 C2        -72.2701  -17.7409  -56.4557 C.ar   1 LIG      -0.11700
      3 C3        -71.3818  -19.8704  -55.7771 C.ar   1 LIG      -0.11700
      4 C4        -72.0009  -17.2816  -55.1765 C.ar   1 LIG       0.17700
      5 C5        -71.1521  -19.3158  -54.5284 C.ar   1 LIG       0.17700
      6 N1        -71.4480  -18.0377  -54.2017 N.ar   1 LIG      -0.60000
      7 H1        -72.1465  -19.4584  -57.7453 H      1 LIG       0.11500
      8 H2        -72.7152  -17.0920  -57.2010 H      1 LIG       0.11500
      9 H3        -71.1249  -20.9024  -55.9871 H      1 LIG       0.11500
     10 H4        -72.2304  -16.2595  -54.8944 H      1 LIG       0.12400
     11 H5        -70.7089  -19.9043  -53.7318 H      1 LIG       0.12400
@<TRIPOS>BOND
      1       1       2 ar
      2       1       3 ar
      3       2       4 ar
      4       3       5 ar
      5       4       6 ar
      6       5       6 ar
      7       1       7 1
      8       2       8 1
      9       3       9 1
     10       4      10 1
     11       5      11 1
@<TRIPOS>ALT_TYPE
CGenFF_4.0_ALT_TYPE_SET
CGenFF_4.0 1 CG2R61 2 CG2R61 3 CG2R61 4 CG2R61 5 CG2R61 6 NG2R60 7 HGR61 8 HGR61 9 HGR61 10 HGR62 11 HGR62
@<TRIPOS>MOLECULE
pyridine
 11 11 0 0 0
****
USER_CHARGES
INVALID_CHARGES
Pose:  26 Cluster:  26 Fr_nu: 222975 TotEn:    -9.53
@<TRIPOS>ATOM
      1 C1        -70.3283  -18.0234  -56.4110 C.ar   1 LIG      -0.11300
      2 C2        -69.8918  -16.8920  -57.0911 C.ar   1 LIG      -0.11700
      3 C3        -71.5309  -17.9880  -55.7139 C.ar   1 LIG      -0.11700
      4 C4        -70.6882  -15.7591  -57.0435 C.ar   1 LIG       0.17700
      5 C5        -72.2537  -16.8060  -55.7277 C.ar   1 LIG       0.17700
      6 N1        -71.8620  -15.6867  -56.3769 N.ar   1 LIG      -0.60000
      7 H1        -69.7321  -18.9309  -56.4236 H      1 LIG       0.11500
      8 H2        -68.9581  -16.8968  -57.6412 H      1 LIG       0.11500
      9 H3        -71.8906  -18.8578  -55.1762 H      1 LIG       0.11500
     10 H4        -70.3916  -14.8507  -57.5573 H      1 LIG       0.12400
     11 H5        -73.1979  -16.7257  -55.1991 H      1 LIG       0.12400
@<TRIPOS>BOND
      1       1       2 ar
      2       1       3 ar
      3       2       4 ar
      4       3       5 ar
      5       4       6 ar
      6       5       6 ar
      7       1       7 1
      8       2       8 1
      9       3       9 1
     10       4      10 1
     11       5      11 1
@<TRIPOS>ALT_TYPE
CGenFF_4.0_ALT_TYPE_SET
CGenFF_4.0 1 CG2R61 2 CG2R61 3 CG2R61 4 CG2R61 5 CG2R61 6 NG2R60 7 HGR61 8 HGR61 9 HGR61 10 HGR62 11 HGR62
@<TRIPOS>MOLECULE
pyridine
 11 11 0 0 0
****
USER_CHARGES
INVALID_CHARGES
Pose:  27 Cluster:  27 Fr_nu:  88876 TotEn:    -9.53
@<TRIPOS>ATOM
      1 C1        -74.4622   -3.7490  -50.7536 C.ar   1 LIG      -0.11300
      2 C2        -74.7872   -4.4876  -51.8858 C.ar   1 LIG      -0.11700
      3 C3        -73.1466   -3.7174  -50.3049 C.ar   1 LIG      -0.11700
      4 C4        -73.7681   -5.1717  -52.5285 C.ar   1 LIG       0.17700
      5 C5        -72.2009   -4.4362  -51.0182 C.ar   1 LIG       0.17700
      6 N1        -72.4787   -5.1651  -52.1224 N.ar   1 LIG      -0.60000
      7 H1        -75.2330   -3.1996  -50.2214 H      1 LIG       0.11500
      8 H2        -75.8059   -4.5263  -52.2538 H      1 LIG       0.11500
      9 H3        -72.8703   -3.1489  -49.4243 H      1 LIG       0.11500
     10 H4        -73.9701   -5.7625  -53.4158 H      1 LIG       0.12400
     11 H5        -71.1606   -4.4453  -50.7096 H      1 LIG       0.12400
@<TRIPOS>BOND
      1       1       2 ar
      2       1       3 ar
      3       2       4 ar
      4       3       5 ar
      5       4       6 ar
      6       5       6 ar
      7       1       7 1
      8       2       8 1
      9       3       9 1
     10       4      10 1
     11       5      11 1
@<TRIPOS>ALT_TYPE
CGenFF_4.0_ALT_TYPE_SET
CGenFF_4.0 1 CG2R61 2 CG2R61 3 CG2R61 4 CG2R61 5 CG2R61 6 NG2R60 7 HGR61 8 HGR61 9 HGR61 10 HGR62 11 HGR62
@<TRIPOS>MOLECULE
pyridine
 11 11 0 0 0
****
USER_CHARGES
INVALID_CHARGES
Pose:  28 Cluster:  28 Fr_nu:  66447 TotEn:    -9.21
@<TRIPOS>ATOM
      1 C1        -71.0618   -8.0354  -45.4911 C.ar   1 LIG      -0.11300
      2 C2        -70.0472   -7.3061  -46.1008 C.ar   1 LIG      -0.11700
      3 C3        -70.9006   -9.4007  -45.2832 C.ar   1 LIG      -0.11700
      4 C4        -68.8999   -7.9836  -46.4811 C.ar   1 LIG       0.17700
      5 C5        -69.7153   -9.9845  -45.7002 C.ar   1 LIG       0.17700
      6 N1        -68.7072   -9.3088  -46.2959 N.ar   1 LIG      -0.60000
      7 H1        -71.9769   -7.5409  -45.1792 H      1 LIG       0.11500
      8 H2        -70.1509   -6.2410  -46.2727 H      1 LIG       0.11500
      9 H3        -71.6784   -9.9893  -44.8103 H      1 LIG       0.11500
     10 H4        -68.0798   -7.4598  -46.9608 H      1 LIG       0.12400
     11 H5        -69.5399  -11.0464  -45.5620 H      1 LIG       0.12400
@<TRIPOS>BOND
      1       1       2 ar
      2       1       3 ar
      3       2       4 ar
      4       3       5 ar
      5       4       6 ar
      6       5       6 ar
      7       1       7 1
      8       2       8 1
      9       3       9 1
     10       4      10 1
     11       5      11 1
@<TRIPOS>ALT_TYPE
CGenFF_4.0_ALT_TYPE_SET
CGenFF_4.0 1 CG2R61 2 CG2R61 3 CG2R61 4 CG2R61 5 CG2R61 6 NG2R60 7 HGR61 8 HGR61 9 HGR61 10 HGR62 11 HGR62
@<TRIPOS>MOLECULE
pyridine
 11 11 0 0 0
****
USER_CHARGES
INVALID_CHARGES
Pose:  29 Cluster:  29 Fr_nu: 1245177 TotEn:    -9.17
@<TRIPOS>ATOM
      1 C1        -70.2994   -7.0701  -46.2632 C.ar   1 LIG      -0.11300
      2 C2        -69.6259   -7.4836  -45.1192 C.ar   1 LIG      -0.11700
      3 C3        -71.5041   -7.6717  -46.6096 C.ar   1 LIG      -0.11700
      4 C4        -70.1947   -8.4947  -44.3616 C.ar   1 LIG       0.17700
      5 C5        -71.9887   -8.6746  -45.7855 C.ar   1 LIG       0.17700
      6 N1        -71.3629   -9.1031  -44.6663 N.ar   1 LIG      -0.60000
      7 H1        -69.8859   -6.2809  -46.8839 H      1 LIG       0.11500
      8 H2        -68.6858   -7.0288  -44.8297 H      1 LIG       0.11500
      9 H3        -72.0462   -7.3659  -47.4972 H      1 LIG       0.11500
     10 H4        -69.7083   -8.8531  -43.4604 H      1 LIG       0.12400
     11 H5        -72.9238   -9.1765  -46.0115 H      1 LIG       0.12400
@<TRIPOS>BOND
      1       1       2 ar
      2       1       3 ar
      3       2       4 ar
      4       3       5 ar
      5       4       6 ar
      6       5       6 ar
      7       1       7 1
      8       2       8 1
      9       3       9 1
     10       4      10 1
     11       5      11 1
@<TRIPOS>ALT_TYPE
CGenFF_4.0_ALT_TYPE_SET
CGenFF_4.0 1 CG2R61 2 CG2R61 3 CG2R61 4 CG2R61 5 CG2R61 6 NG2R60 7 HGR61 8 HGR61 9 HGR61 10 HGR62 11 HGR62
@<TRIPOS>MOLECULE
pyridine
 11 11 0 0 0
****
USER_CHARGES
INVALID_CHARGES
Pose:  30 Cluster:  30 Fr_nu: 204254 TotEn:    -9.10
@<TRIPOS>ATOM
      1 C1        -75.7002   -4.0458  -50.3074 C.ar   1 LIG      -0.11300
      2 C2        -75.0365   -3.7416  -49.1241 C.ar   1 LIG      -0.11700
      3 C3        -74.9823   -4.1503  -51.4935 C.ar   1 LIG      -0.11700
      4 C4        -73.6650   -3.5525  -49.1798 C.ar   1 LIG       0.17700
      5 C5        -73.6133   -3.9427  -51.4433 C.ar   1 LIG       0.17700
      6 N1        -72.9337   -3.6455  -50.3130 N.ar   1 LIG      -0.60000
      7 H1        -76.7750   -4.2006  -50.3053 H      1 LIG       0.11500
      8 H2        -75.5756   -3.6555  -48.1878 H      1 LIG       0.11500
      9 H3        -75.4787   -4.3860  -52.4279 H      1 LIG       0.11500
     10 H4        -73.1013   -3.3130  -48.2843 H      1 LIG       0.12400
     11 H5        -73.0073   -4.0119  -52.3407 H      1 LIG       0.12400
@<TRIPOS>BOND
      1       1       2 ar
      2       1       3 ar
      3       2       4 ar
      4       3       5 ar
      5       4       6 ar
      6       5       6 ar
      7       1       7 1
      8       2       8 1
      9       3       9 1
     10       4      10 1
     11       5      11 1
@<TRIPOS>ALT_TYPE
CGenFF_4.0_ALT_TYPE_SET
CGenFF_4.0 1 CG2R61 2 CG2R61 3 CG2R61 4 CG2R61 5 CG2R61 6 NG2R60 7 HGR61 8 HGR61 9 HGR61 10 HGR62 11 HGR62
@<TRIPOS>MOLECULE
pyridine
 11 11 0 0 0
****
USER_CHARGES
INVALID_CHARGES
Pose:  31 Cluster:  31 Fr_nu: 368521 TotEn:    -8.57
@<TRIPOS>ATOM
      1 C1        -72.3501  -18.4925  -57.3436 C.ar   1 LIG      -0.11300
      2 C2        -72.5991  -17.1261  -57.2799 C.ar   1 LIG      -0.11700
      3 C3        -71.5208  -19.0872  -56.3993 C.ar   1 LIG      -0.11700
      4 C4        -71.9994  -16.4045  -56.2604 C.ar   1 LIG       0.17700
      5 C5        -70.9691  -18.2778  -55.4194 C.ar   1 LIG       0.17700
      6 N1        -71.1878  -16.9470  -55.3252 N.ar   1 LIG      -0.60000
      7 H1        -72.8010  -19.0928  -58.1282 H      1 LIG       0.11500
      8 H2        -73.2425  -16.6414  -58.0049 H      1 LIG       0.11500
      9 H3        -71.3122  -20.1506  -56.4298 H      1 LIG       0.11500
     10 H4        -72.1618  -15.3357  -56.1676 H      1 LIG       0.12400
     11 H5        -70.3146  -18.6922  -54.6595 H      1 LIG       0.12400
@<TRIPOS>BOND
      1       1       2 ar
      2       1       3 ar
      3       2       4 ar
      4       3       5 ar
      5       4       6 ar
      6       5       6 ar
      7       1       7 1
      8       2       8 1
      9       3       9 1
     10       4      10 1
     11       5      11 1
@<TRIPOS>ALT_TYPE
CGenFF_4.0_ALT_TYPE_SET
CGenFF_4.0 1 CG2R61 2 CG2R61 3 CG2R61 4 CG2R61 5 CG2R61 6 NG2R60 7 HGR61 8 HGR61 9 HGR61 10 HGR62 11 HGR62
@<TRIPOS>MOLECULE
pyridine
 11 11 0 0 0
****
USER_CHARGES
INVALID_CHARGES
Pose:  32 Cluster:  32 Fr_nu: 131804 TotEn:    -7.78
@<TRIPOS>ATOM
      1 C1        -72.1065  -16.9585  -55.3062 C.ar   1 LIG      -0.11300
      2 C2        -71.6066  -16.1021  -56.2808 C.ar   1 LIG      -0.11700
      3 C3        -71.3764  -18.0822  -54.9352 C.ar   1 LIG      -0.11700
      4 C4        -70.3815  -16.4114  -56.8495 C.ar   1 LIG       0.17700
      5 C5        -70.1618  -18.3030  -55.5642 C.ar   1 LIG       0.17700
      6 N1        -69.6436  -17.4936  -56.5151 N.ar   1 LIG      -0.60000
      7 H1        -73.0637  -16.7511  -54.8372 H      1 LIG       0.11500
      8 H2        -72.1582  -15.2204  -56.5855 H      1 LIG       0.11500
      9 H3        -71.7468  -18.7640  -54.1781 H      1 LIG       0.11500
     10 H4        -69.9486  -15.7752  -57.6143 H      1 LIG       0.12400
     11 H5        -69.5537  -19.1655  -55.3117 H      1 LIG       0.12400
@<TRIPOS>BOND
      1       1       2 ar
      2       1       3 ar
      3       2       4 ar
      4       3       5 ar
      5       4       6 ar
      6       5       6 ar
      7       1       7 1
      8       2       8 1
      9       3       9 1
     10       4      10 1
     11       5      11 1
@<TRIPOS>ALT_TYPE
CGenFF_4.0_ALT_TYPE_SET
CGenFF_4.0 1 CG2R61 2 CG2R61 3 CG2R61 4 CG2R61 5 CG2R61 6 NG2R60 7 HGR61 8 HGR61 9 HGR61 10 HGR62 11 HGR62
@<TRIPOS>MOLECULE
pyridine
 11 11 0 0 0
****
USER_CHARGES
INVALID_CHARGES
Pose:  33 Cluster:  33 Fr_nu: 485974 TotEn:    -7.45
@<TRIPOS>ATOM
      1 C1        -70.3059  -18.8951  -56.3470 C.ar   1 LIG      -0.11300
      2 C2        -70.5950  -19.3509  -55.0657 C.ar   1 LIG      -0.11700
      3 C3        -70.7859  -17.6585  -56.7638 C.ar   1 LIG      -0.11700
      4 C4        -71.3622  -18.5387  -54.2461 C.ar   1 LIG       0.17700
      5 C5        -71.5447  -16.9222  -55.8684 C.ar   1 LIG       0.17700
      6 N1        -71.8463  -17.3319  -54.6158 N.ar   1 LIG      -0.60000
      7 H1        -69.7081  -19.5027  -57.0198 H      1 LIG       0.11500
      8 H2        -70.2311  -20.3112  -54.7193 H      1 LIG       0.11500
      9 H3        -70.5734  -17.2833  -57.7584 H      1 LIG       0.11500
     10 H4        -71.6155  -18.8492  -53.2379 H      1 LIG       0.12400
     11 H5        -71.9436  -15.9516  -56.1444 H      1 LIG       0.12400
@<TRIPOS>BOND
      1       1       2 ar
      2       1       3 ar
      3       2       4 ar
      4       3       5 ar
      5       4       6 ar
      6       5       6 ar
      7       1       7 1
      8       2       8 1
      9       3       9 1
     10       4      10 1
     11       5      11 1
@<TRIPOS>ALT_TYPE
CGenFF_4.0_ALT_TYPE_SET
CGenFF_4.0 1 CG2R61 2 CG2R61 3 CG2R61 4 CG2R61 5 CG2R61 6 NG2R60 7 HGR61 8 HGR61 9 HGR61 10 HGR62 11 HGR62
@<TRIPOS>MOLECULE
pyridine
 11 11 0 0 0
****
USER_CHARGES
INVALID_CHARGES
Pose:  34 Cluster:  34 Fr_nu: 1228412 TotEn:    -6.75
@<TRIPOS>ATOM
      1 C1        -63.9339    2.1664  -24.6307 C.ar   1 LIG      -0.11300
      2 C2        -63.0756    3.2469  -24.4603 C.ar   1 LIG      -0.11700
      3 C3        -63.4216    0.8738  -24.6425 C.ar   1 LIG      -0.11700
      4 C4        -61.7239    2.9835  -24.3071 C.ar   1 LIG       0.17700
      5 C5        -62.0544    0.7167  -24.4815 C.ar   1 LIG       0.17700
      6 N1        -61.1893    1.7419  -24.3134 N.ar   1 LIG      -0.60000
      7 H1        -65.0000    2.3313  -24.7547 H      1 LIG       0.11500
      8 H2        -63.4526    4.2629  -24.4475 H      1 LIG       0.11500
      9 H3        -64.0719    0.0165  -24.7744 H      1 LIG       0.11500
     10 H4        -61.0133    3.7921  -24.1715 H      1 LIG       0.12400
     11 H5        -61.6043   -0.2706  -24.4840 H      1 LIG       0.12400
@<TRIPOS>BOND
      1       1       2 ar
      2       1       3 ar
      3       2       4 ar
      4       3       5 ar
      5       4       6 ar
      6       5       6 ar
      7       1       7 1
      8       2       8 1
      9       3       9 1
     10       4      10 1
     11       5      11 1
@<TRIPOS>ALT_TYPE
CGenFF_4.0_ALT_TYPE_SET
CGenFF_4.0 1 CG2R61 2 CG2R61 3 CG2R61 4 CG2R61 5 CG2R61 6 NG2R60 7 HGR61 8 HGR61 9 HGR61 10 HGR62 11 HGR62
@<TRIPOS>MOLECULE
pyridine
 11 11 0 0 0
****
USER_CHARGES
INVALID_CHARGES
Pose:  35 Cluster:  35 Fr_nu:  69208 TotEn:    -6.44
@<TRIPOS>ATOM
      1 C1        -74.1117   -5.4906  -51.6784 C.ar   1 LIG      -0.11300
      2 C2        -74.4113   -5.5656  -50.3227 C.ar   1 LIG      -0.11700
      3 C3        -74.5943   -4.4276  -52.4336 C.ar   1 LIG      -0.11700
      4 C4        -75.1913   -4.5602  -49.7744 C.ar   1 LIG       0.17700
      5 C5        -75.3663   -3.4734  -51.7909 C.ar   1 LIG       0.17700
      6 N1        -75.6784   -3.5124  -50.4760 N.ar   1 LIG      -0.60000
      7 H1        -73.5038   -6.2596  -52.1456 H      1 LIG       0.11500
      8 H2        -74.0457   -6.3847  -49.7146 H      1 LIG       0.11500
      9 H3        -74.3738   -4.3490  -53.4921 H      1 LIG       0.11500
     10 H4        -75.4532   -4.5733  -48.7216 H      1 LIG       0.12400
     11 H5        -75.7678   -2.6246  -52.3349 H      1 LIG       0.12400
@<TRIPOS>BOND
      1       1       2 ar
      2       1       3 ar
      3       2       4 ar
      4       3       5 ar
      5       4       6 ar
      6       5       6 ar
      7       1       7 1
      8       2       8 1
      9       3       9 1
     10       4      10 1
     11       5      11 1
@<TRIPOS>ALT_TYPE
CGenFF_4.0_ALT_TYPE_SET
CGenFF_4.0 1 CG2R61 2 CG2R61 3 CG2R61 4 CG2R61 5 CG2R61 6 NG2R60 7 HGR61 8 HGR61 9 HGR61 10 HGR62 11 HGR62
@<TRIPOS>MOLECULE
pyridine
 11 11 0 0 0
****
USER_CHARGES
INVALID_CHARGES
Pose:  36 Cluster:  36 Fr_nu: 3365471 TotEn:    -4.44
@<TRIPOS>ATOM
      1 C1        -77.3300  -14.4093  -43.8328 C.ar   1 LIG      -0.11300
      2 C2        -78.0031  -14.0781  -45.0035 C.ar   1 LIG      -0.11700
      3 C3        -77.7197  -15.5290  -43.1064 C.ar   1 LIG      -0.11700
      4 C4        -79.0509  -14.8925  -45.4017 C.ar   1 LIG       0.17700
      5 C5        -78.7803  -16.2784  -43.5894 C.ar   1 LIG       0.17700
      6 N1        -79.4584  -15.9880  -44.7224 N.ar   1 LIG      -0.60000
      7 H1        -76.5037  -13.7955  -43.4869 H      1 LIG       0.11500
      8 H2        -77.7165  -13.2102  -45.5859 H      1 LIG       0.11500
      9 H3        -77.2098  -15.8060  -42.1907 H      1 LIG       0.11500
     10 H4        -79.6079  -14.6767  -46.3074 H      1 LIG       0.12400
     11 H5        -79.1241  -17.1608  -43.0598 H      1 LIG       0.12400
@<TRIPOS>BOND
      1       1       2 ar
      2       1       3 ar
      3       2       4 ar
      4       3       5 ar
      5       4       6 ar
      6       5       6 ar
      7       1       7 1
      8       2       8 1
      9       3       9 1
     10       4      10 1
     11       5      11 1
@<TRIPOS>ALT_TYPE
CGenFF_4.0_ALT_TYPE_SET
CGenFF_4.0 1 CG2R61 2 CG2R61 3 CG2R61 4 CG2R61 5 CG2R61 6 NG2R60 7 HGR61 8 HGR61 9 HGR61 10 HGR62 11 HGR62
@<TRIPOS>MOLECULE
pyridine
 11 11 0 0 0
****
USER_CHARGES
INVALID_CHARGES
Pose:  37 Cluster:  37 Fr_nu: 155160 TotEn:    -4.37
@<TRIPOS>ATOM
      1 C1        -63.2507    0.7814  -26.0340 C.ar   1 LIG      -0.11300
      2 C2        -62.6104   -0.1934  -25.2770 C.ar   1 LIG      -0.11700
      3 C3        -62.6904    2.0493  -26.1420 C.ar   1 LIG      -0.11700
      4 C4        -61.4214    0.1474  -24.6526 C.ar   1 LIG       0.17700
      5 C5        -61.4979    2.2898  -25.4787 C.ar   1 LIG       0.17700
      6 N1        -60.8466    1.3683  -24.7341 N.ar   1 LIG      -0.60000
      7 H1        -64.1850    0.5535  -26.5382 H      1 LIG       0.11500
      8 H2        -63.0286   -1.1885  -25.1790 H      1 LIG       0.11500
      9 H3        -63.1722    2.8249  -26.7263 H      1 LIG       0.11500
     10 H4        -60.8835   -0.5773  -24.0504 H      1 LIG       0.12400
     11 H5        -61.0197    3.2625  -25.5301 H      1 LIG       0.12400
@<TRIPOS>BOND
      1       1       2 ar
      2       1       3 ar
      3       2       4 ar
      4       3       5 ar
      5       4       6 ar
      6       5       6 ar
      7       1       7 1
      8       2       8 1
      9       3       9 1
     10       4      10 1
     11       5      11 1
@<TRIPOS>ALT_TYPE
CGenFF_4.0_ALT_TYPE_SET
CGenFF_4.0 1 CG2R61 2 CG2R61 3 CG2R61 4 CG2R61 5 CG2R61 6 NG2R60 7 HGR61 8 HGR61 9 HGR61 10 HGR62 11 HGR62
@<TRIPOS>MOLECULE
cyclopropane
 9 9 0 0 0
****
USER_CHARGES
INVALID_CHARGES
Pose:   1 Cluster:   1 Fr_nu:   3585 TotEn:    -8.80
@<TRIPOS>ATOM
      1 C1        -58.8086  -16.8339  -22.0648 C.3    1 LIG      -0.18000
      2 C2        -57.6978  -17.0765  -23.0441 C.3    1 LIG      -0.18000
      3 C3        -59.0360  -17.7230  -23.2520 C.3    1 LIG      -0.18000
      4 H1        -58.7346  -17.3012  -21.0909 H      1 LIG       0.09000
      5 H2        -59.2797  -15.8593  -22.0669 H      1 LIG       0.09000
      6 H3        -57.4211  -16.2650  -23.7055 H      1 LIG       0.09000
      7 H4        -56.8756  -17.7071  -22.7299 H      1 LIG       0.09000
      8 H5        -59.1146  -18.7886  -23.0773 H      1 LIG       0.09000
      9 H6        -59.6599  -17.3462  -24.0527 H      1 LIG       0.09000
@<TRIPOS>BOND
      1       1       2 1
      2       1       3 1
      3       2       3 1
      4       1       4 1
      5       1       5 1
      6       2       6 1
      7       2       7 1
      8       3       8 1
      9       3       9 1
@<TRIPOS>ALT_TYPE
CGenFF_4.0_ALT_TYPE_SET
CGenFF_4.0 1 CG3C31 2 CG3C31 3 CG3C31 4 HGA2 5 HGA2 6 HGA2 7 HGA2 8 HGA2 9 HGA2
@<TRIPOS>MOLECULE
cyclopropane
 9 9 0 0 0
****
USER_CHARGES
INVALID_CHARGES
Pose:   2 Cluster:   2 Fr_nu: 305003 TotEn:    -7.90
@<TRIPOS>ATOM
      1 C1        -73.6704   -3.1552  -49.3680 C.3    1 LIG      -0.18000
      2 C2        -73.6041   -1.7788  -48.7739 C.3    1 LIG      -0.18000
      3 C3        -74.8292   -2.6229  -48.5773 C.3    1 LIG      -0.18000
      4 H1        -73.7867   -3.2372  -50.4414 H      1 LIG       0.09000
      5 H2        -73.0646   -3.9300  -48.9158 H      1 LIG       0.09000
      6 H3        -72.9536   -1.6272  -47.9217 H      1 LIG       0.09000
      7 H4        -73.6759   -0.9337  -49.4470 H      1 LIG       0.09000
      8 H5        -75.7253   -2.3462  -49.1183 H      1 LIG       0.09000
      9 H6        -75.0026   -3.0396  -47.5930 H      1 LIG       0.09000
@<TRIPOS>BOND
      1       1       2 1
      2       1       3 1
      3       2       3 1
      4       1       4 1
      5       1       5 1
      6       2       6 1
      7       2       7 1
      8       3       8 1
      9       3       9 1
@<TRIPOS>ALT_TYPE
CGenFF_4.0_ALT_TYPE_SET
CGenFF_4.0 1 CG3C31 2 CG3C31 3 CG3C31 4 HGA2 5 HGA2 6 HGA2 7 HGA2 8 HGA2 9 HGA2
@<TRIPOS>MOLECULE
cyclopropane
 9 9 0 0 0
****
USER_CHARGES
INVALID_CHARGES
Pose:   3 Cluster:   3 Fr_nu: 344343 TotEn:    -6.79
@<TRIPOS>ATOM
      1 C1        -80.9943   -8.9700  -32.3112 C.3    1 LIG      -0.18000
      2 C2        -81.3362   -8.5019  -30.9270 C.3    1 LIG      -0.18000
      3 C3        -79.9202   -8.8625  -31.2690 C.3    1 LIG      -0.18000
      4 H1        -81.3169   -9.9615  -32.6033 H      1 LIG       0.09000
      5 H2        -80.9996   -8.2370  -33.1077 H      1 LIG       0.09000
      6 H3        -81.5715   -7.4536  -30.7919 H      1 LIG       0.09000
      7 H4        -81.8889   -9.1780  -30.2869 H      1 LIG       0.09000
      8 H5        -79.5200   -9.7814  -30.8594 H      1 LIG       0.09000
      9 H6        -79.2030   -8.0569  -31.3645 H      1 LIG       0.09000
@<TRIPOS>BOND
      1       1       2 1
      2       1       3 1
      3       2       3 1
      4       1       4 1
      5       1       5 1
      6       2       6 1
      7       2       7 1
      8       3       8 1
      9       3       9 1
@<TRIPOS>ALT_TYPE
CGenFF_4.0_ALT_TYPE_SET
CGenFF_4.0 1 CG3C31 2 CG3C31 3 CG3C31 4 HGA2 5 HGA2 6 HGA2 7 HGA2 8 HGA2 9 HGA2
@<TRIPOS>MOLECULE
cyclopropane
 9 9 0 0 0
****
USER_CHARGES
INVALID_CHARGES
Pose:   4 Cluster:   4 Fr_nu:  61105 TotEn:    -6.68
@<TRIPOS>ATOM
      1 C1        -69.1892   -7.9440  -46.7526 C.3    1 LIG      -0.18000
      2 C2        -69.6056   -8.3458  -45.3681 C.3    1 LIG      -0.18000
      3 C3        -68.7682   -9.2735  -46.1988 C.3    1 LIG      -0.18000
      4 H1        -69.9470   -7.9362  -47.5260 H      1 LIG       0.09000
      5 H2        -68.4329   -7.1755  -46.8494 H      1 LIG       0.09000
      6 H3        -69.1295   -7.8476  -44.5328 H      1 LIG       0.09000
      7 H4        -70.6438   -8.6087  -45.2088 H      1 LIG       0.09000
      8 H5        -69.2428  -10.1605  -46.5990 H      1 LIG       0.09000
      9 H6        -67.7288   -9.3991  -45.9229 H      1 LIG       0.09000
@<TRIPOS>BOND
      1       1       2 1
      2       1       3 1
      3       2       3 1
      4       1       4 1
      5       1       5 1
      6       2       6 1
      7       2       7 1
      8       3       8 1
      9       3       9 1
@<TRIPOS>ALT_TYPE
CGenFF_4.0_ALT_TYPE_SET
CGenFF_4.0 1 CG3C31 2 CG3C31 3 CG3C31 4 HGA2 5 HGA2 6 HGA2 7 HGA2 8 HGA2 9 HGA2
@<TRIPOS>MOLECULE
cyclopropane
 9 9 0 0 0
****
USER_CHARGES
INVALID_CHARGES
Pose:   5 Cluster:   5 Fr_nu: 115550 TotEn:    -6.67
@<TRIPOS>ATOM
      1 C1        -71.9176  -19.3161  -54.2467 C.3    1 LIG      -0.18000
      2 C2        -71.1794  -19.4449  -55.5468 C.3    1 LIG      -0.18000
      3 C3        -71.5362  -18.0867  -55.0178 C.3    1 LIG      -0.18000
      4 H1        -72.9632  -19.5971  -54.2294 H      1 LIG       0.09000
      5 H2        -71.3746  -19.5282  -53.3346 H      1 LIG       0.09000
      6 H3        -70.1393  -19.7437  -55.5097 H      1 LIG       0.09000
      7 H4        -71.7276  -19.8125  -56.4051 H      1 LIG       0.09000
      8 H5        -72.3248  -17.5403  -55.5197 H      1 LIG       0.09000
      9 H6        -70.7364  -17.4720  -54.6243 H      1 LIG       0.09000
@<TRIPOS>BOND
      1       1       2 1
      2       1       3 1
      3       2       3 1
      4       1       4 1
      5       1       5 1
      6       2       6 1
      7       2       7 1
      8       3       8 1
      9       3       9 1
@<TRIPOS>ALT_TYPE
CGenFF_4.0_ALT_TYPE_SET
CGenFF_4.0 1 CG3C31 2 CG3C31 3 CG3C31 4 HGA2 5 HGA2 6 HGA2 7 HGA2 8 HGA2 9 HGA2
@<TRIPOS>MOLECULE
cyclopropane
 9 9 0 0 0
****
USER_CHARGES
INVALID_CHARGES
Pose:   6 Cluster:   6 Fr_nu: 461978 TotEn:    -6.51
@<TRIPOS>ATOM
      1 C1        -50.8933  -10.4161  -43.2315 C.3    1 LIG      -0.18000
      2 C2        -51.1893   -9.8151  -44.5743 C.3    1 LIG      -0.18000
      3 C3        -49.7802  -10.1808  -44.2098 C.3    1 LIG      -0.18000
      4 H1        -50.9491   -9.7692  -42.3650 H      1 LIG       0.09000
      5 H2        -51.2034  -11.4384  -43.0564 H      1 LIG       0.09000
      6 H3        -51.6987  -10.4330  -45.3031 H      1 LIG       0.09000
      7 H4        -51.4443   -8.7635  -44.6123 H      1 LIG       0.09000
      8 H5        -49.0870   -9.3754  -44.0022 H      1 LIG       0.09000
      9 H6        -49.3418  -11.0449  -44.6930 H      1 LIG       0.09000
@<TRIPOS>BOND
      1       1       2 1
      2       1       3 1
      3       2       3 1
      4       1       4 1
      5       1       5 1
      6       2       6 1
      7       2       7 1
      8       3       8 1
      9       3       9 1
@<TRIPOS>ALT_TYPE
CGenFF_4.0_ALT_TYPE_SET
CGenFF_4.0 1 CG3C31 2 CG3C31 3 CG3C31 4 HGA2 5 HGA2 6 HGA2 7 HGA2 8 HGA2 9 HGA2
@<TRIPOS>MOLECULE
cyclopropane
 9 9 0 0 0
****
USER_CHARGES
INVALID_CHARGES
Pose:   7 Cluster:   7 Fr_nu: 477790 TotEn:    -6.21
@<TRIPOS>ATOM
      1 C1        -69.3099   -7.8876  -46.2172 C.3    1 LIG      -0.18000
      2 C2        -70.1831   -7.3385  -45.1273 C.3    1 LIG      -0.18000
      3 C3        -69.3955   -6.4055  -45.9997 C.3    1 LIG      -0.18000
      4 H1        -68.3947   -8.3884  -45.9273 H      1 LIG       0.09000
      5 H2        -69.7945   -8.2977  -47.0940 H      1 LIG       0.09000
      6 H3        -71.2556   -7.3790  -45.2706 H      1 LIG       0.09000
      7 H4        -69.8561   -7.4694  -44.1034 H      1 LIG       0.09000
      8 H5        -68.5383   -5.9086  -45.5632 H      1 LIG       0.09000
      9 H6        -69.9380   -5.8186  -46.7303 H      1 LIG       0.09000
@<TRIPOS>BOND
      1       1       2 1
      2       1       3 1
      3       2       3 1
      4       1       4 1
      5       1       5 1
      6       2       6 1
      7       2       7 1
      8       3       8 1
      9       3       9 1
@<TRIPOS>ALT_TYPE
CGenFF_4.0_ALT_TYPE_SET
CGenFF_4.0 1 CG3C31 2 CG3C31 3 CG3C31 4 HGA2 5 HGA2 6 HGA2 7 HGA2 8 HGA2 9 HGA2
@<TRIPOS>MOLECULE
cyclopropane
 9 9 0 0 0
****
USER_CHARGES
INVALID_CHARGES
Pose:   8 Cluster:   8 Fr_nu: 295166 TotEn:    -6.16
@<TRIPOS>ATOM
      1 C1        -68.9214   -6.8190  -46.2348 C.3    1 LIG      -0.18000
      2 C2        -70.0730   -6.9583  -47.1867 C.3    1 LIG      -0.18000
      3 C3        -68.8553   -7.8199  -47.3507 C.3    1 LIG      -0.18000
      4 H1        -68.3045   -5.9327  -46.3143 H      1 LIG       0.09000
      5 H2        -69.0507   -7.1941  -45.2276 H      1 LIG       0.09000
      6 H3        -70.9775   -7.4274  -46.8202 H      1 LIG       0.09000
      7 H4        -70.2318   -6.1661  -47.9074 H      1 LIG       0.09000
      8 H5        -68.1943   -7.6073  -48.1814 H      1 LIG       0.09000
      9 H6        -68.9404   -8.8684  -47.0940 H      1 LIG       0.09000
@<TRIPOS>BOND
      1       1       2 1
      2       1       3 1
      3       2       3 1
      4       1       4 1
      5       1       5 1
      6       2       6 1
      7       2       7 1
      8       3       8 1
      9       3       9 1
@<TRIPOS>ALT_TYPE
CGenFF_4.0_ALT_TYPE_SET
CGenFF_4.0 1 CG3C31 2 CG3C31 3 CG3C31 4 HGA2 5 HGA2 6 HGA2 7 HGA2 8 HGA2 9 HGA2
@<TRIPOS>MOLECULE
cyclopropane
 9 9 0 0 0
****
USER_CHARGES
INVALID_CHARGES
Pose:   9 Cluster:   9 Fr_nu: 697580 TotEn:    -4.69
@<TRIPOS>ATOM
      1 C1        -69.6516   -7.4327  -44.9395 C.3    1 LIG      -0.18000
      2 C2        -70.7316   -8.1253  -44.1612 C.3    1 LIG      -0.18000
      3 C3        -70.8899   -7.9122  -45.6382 C.3    1 LIG      -0.18000
      4 H1        -69.5323   -6.3658  -44.7987 H      1 LIG       0.09000
      5 H2        -68.7308   -7.9737  -45.1167 H      1 LIG       0.09000
      6 H3        -70.5377   -9.1327  -43.8145 H      1 LIG       0.09000
      7 H4        -71.3397   -7.5250  -43.4963 H      1 LIG       0.09000
      8 H5        -71.6042   -7.1682  -45.9674 H      1 LIG       0.09000
      9 H6        -70.8020   -8.7759  -46.2852 H      1 LIG       0.09000
@<TRIPOS>BOND
      1       1       2 1
      2       1       3 1
      3       2       3 1
      4       1       4 1
      5       1       5 1
      6       2       6 1
      7       2       7 1
      8       3       8 1
      9       3       9 1
@<TRIPOS>ALT_TYPE
CGenFF_4.0_ALT_TYPE_SET
CGenFF_4.0 1 CG3C31 2 CG3C31 3 CG3C31 4 HGA2 5 HGA2 6 HGA2 7 HGA2 8 HGA2 9 HGA2
@<TRIPOS>MOLECULE
pyrrole
 10 10 0 0 0
****
USER_CHARGES
INVALID_CHARGES
Pose:   1 Cluster:   1 Fr_nu: 3387289 TotEn:   -16.96
@<TRIPOS>ATOM
      1 C1        -84.6028    3.4895  -46.9235 C.2    1 LIG      -0.25700
      2 C2        -85.2183    2.6713  -45.9443 C.2    1 LIG      -0.25700
      3 C3        -84.0500    2.6542  -47.8691 C.2    1 LIG      -0.04700
      4 C4        -85.0228    1.3610  -46.3213 C.2    1 LIG      -0.04700
      5 N1        -84.3112    1.3627  -47.4925 N.pl3  1 LIG      -0.36000
      6 H1        -84.5671    4.5697  -46.9379 H      1 LIG       0.15400
      7 H2        -85.7463    2.9994  -45.0601 H      1 LIG       0.15400
      8 H3        -83.4952    2.8626  -48.7730 H      1 LIG       0.14000
      9 H4        -85.3271    0.4306  -45.8626 H      1 LIG       0.14000
     10 H5        -84.0236    0.5379  -48.0010 H      1 LIG       0.38000
@<TRIPOS>BOND
      1       1       2 1
      2       1       3 2
      3       2       4 2
      4       3       5 1
      5       4       5 1
      6       1       6 1
      7       2       7 1
      8       3       8 1
      9       4       9 1
     10       5      10 1
@<TRIPOS>ALT_TYPE
CGenFF_4.0_ALT_TYPE_SET
CGenFF_4.0 1 CG2R51 2 CG2R51 3 CG2R51 4 CG2R51 5 NG2R51 6 HGR51 7 HGR51 8 HGR52 9 HGR52 10 HGP1
@<TRIPOS>MOLECULE
pyrrole
 10 10 0 0 0
****
USER_CHARGES
INVALID_CHARGES
Pose:   2 Cluster:   2 Fr_nu: 1526474 TotEn:   -16.55
@<TRIPOS>ATOM
      1 C1        -50.6120    3.9061  -34.0467 C.2    1 LIG      -0.25700
      2 C2        -51.8773    3.4876  -34.5273 C.2    1 LIG      -0.25700
      3 C3        -49.8692    2.7721  -33.8023 C.2    1 LIG      -0.04700
      4 C4        -51.8692    2.1106  -34.5618 C.2    1 LIG      -0.04700
      5 N1        -50.6436    1.6866  -34.1187 N.pl3  1 LIG      -0.36000
      6 H1        -50.2787    4.9232  -33.8959 H      1 LIG       0.15400
      7 H2        -52.7053    4.1192  -34.8166 H      1 LIG       0.15400
      8 H3        -48.8622    2.6409  -33.4320 H      1 LIG       0.14000
      9 H4        -52.6234    1.3971  -34.8628 H      1 LIG       0.14000
     10 H5        -50.3548    0.7215  -34.0381 H      1 LIG       0.38000
@<TRIPOS>BOND
      1       1       2 1
      2       1       3 2
      3       2       4 2
      4       3       5 1
      5       4       5 1
      6       1       6 1
      7       2       7 1
      8       3       8 1
      9       4       9 1
     10       5      10 1
@<TRIPOS>ALT_TYPE
CGenFF_4.0_ALT_TYPE_SET
CGenFF_4.0 1 CG2R51 2 CG2R51 3 CG2R51 4 CG2R51 5 NG2R51 6 HGR51 7 HGR51 8 HGR52 9 HGR52 10 HGP1
@<TRIPOS>MOLECULE
pyrrole
 10 10 0 0 0
****
USER_CHARGES
INVALID_CHARGES
Pose:   3 Cluster:   3 Fr_nu: 901896 TotEn:   -14.42
@<TRIPOS>ATOM
      1 C1        -69.2843   -6.7360  -46.4540 C.2    1 LIG      -0.25700
      2 C2        -69.9672   -7.9408  -46.1555 C.2    1 LIG      -0.25700
      3 C3        -69.3630   -5.9313  -45.3388 C.2    1 LIG      -0.04700
      4 C4        -70.4425   -7.8357  -44.8669 C.2    1 LIG      -0.04700
      5 N1        -70.0695   -6.6099  -44.3805 N.pl3  1 LIG      -0.36000
      6 H1        -68.7888   -6.4830  -47.3808 H      1 LIG       0.15400
      7 H2        -70.0996   -8.7928  -46.8072 H      1 LIG       0.15400
      8 H3        -68.9813   -4.9394  -45.1423 H      1 LIG       0.14000
      9 H4        -71.0097   -8.5224  -44.2544 H      1 LIG       0.14000
     10 H5        -70.2824   -6.2602  -43.4565 H      1 LIG       0.38000
@<TRIPOS>BOND
      1       1       2 1
      2       1       3 2
      3       2       4 2
      4       3       5 1
      5       4       5 1
      6       1       6 1
      7       2       7 1
      8       3       8 1
      9       4       9 1
     10       5      10 1
@<TRIPOS>ALT_TYPE
CGenFF_4.0_ALT_TYPE_SET
CGenFF_4.0 1 CG2R51 2 CG2R51 3 CG2R51 4 CG2R51 5 NG2R51 6 HGR51 7 HGR51 8 HGR52 9 HGR52 10 HGP1
@<TRIPOS>MOLECULE
pyrrole
 10 10 0 0 0
****
USER_CHARGES
INVALID_CHARGES
Pose:   4 Cluster:   4 Fr_nu: 3679650 TotEn:   -14.03
@<TRIPOS>ATOM
      1 C1        -83.6431    4.5303  -51.8813 C.2    1 LIG      -0.25700
      2 C2        -82.9994    4.7418  -50.6371 C.2    1 LIG      -0.25700
      3 C3        -83.8525    3.1751  -52.0110 C.2    1 LIG      -0.04700
      4 C4        -82.8349    3.5093  -50.0444 C.2    1 LIG      -0.04700
      5 N1        -83.3570    2.5644  -50.8887 N.pl3  1 LIG      -0.36000
      6 H1        -83.9237    5.2840  -52.6035 H      1 LIG       0.15400
      7 H2        -82.6883    5.6881  -50.2175 H      1 LIG       0.15400
      8 H3        -84.3077    2.5924  -52.7994 H      1 LIG       0.14000
      9 H4        -82.3957    3.2218  -49.0995 H      1 LIG       0.14000
     10 H5        -83.3744    1.5697  -50.7107 H      1 LIG       0.38000
@<TRIPOS>BOND
      1       1       2 1
      2       1       3 2
      3       2       4 2
      4       3       5 1
      5       4       5 1
      6       1       6 1
      7       2       7 1
      8       3       8 1
      9       4       9 1
     10       5      10 1
@<TRIPOS>ALT_TYPE
CGenFF_4.0_ALT_TYPE_SET
CGenFF_4.0 1 CG2R51 2 CG2R51 3 CG2R51 4 CG2R51 5 NG2R51 6 HGR51 7 HGR51 8 HGR52 9 HGR52 10 HGP1
@<TRIPOS>MOLECULE
pyrrole
 10 10 0 0 0
****
USER_CHARGES
INVALID_CHARGES
Pose:   5 Cluster:   5 Fr_nu: 1139430 TotEn:   -13.57
@<TRIPOS>ATOM
      1 C1        -70.2557   -8.4931  -45.9833 C.2    1 LIG      -0.25700
      2 C2        -70.5673   -9.5241  -45.0630 C.2    1 LIG      -0.25700
      3 C3        -70.0746   -7.3357  -45.2588 C.2    1 LIG      -0.04700
      4 C4        -70.5673   -8.9652  -43.8040 C.2    1 LIG      -0.04700
      5 N1        -70.2668   -7.6346  -43.9352 N.pl3  1 LIG      -0.36000
      6 H1        -70.1719   -8.5848  -47.0571 H      1 LIG       0.15400
      7 H2        -70.7705  -10.5609  -45.2910 H      1 LIG       0.15400
      8 H3        -69.8277   -6.3292  -45.5657 H      1 LIG       0.14000
      9 H4        -70.7523   -9.3950  -42.8295 H      1 LIG       0.14000
     10 H5        -70.1971   -6.9749  -43.1728 H      1 LIG       0.38000
@<TRIPOS>BOND
      1       1       2 1
      2       1       3 2
      3       2       4 2
      4       3       5 1
      5       4       5 1
      6       1       6 1
      7       2       7 1
      8       3       8 1
      9       4       9 1
     10       5      10 1
@<TRIPOS>ALT_TYPE
CGenFF_4.0_ALT_TYPE_SET
CGenFF_4.0 1 CG2R51 2 CG2R51 3 CG2R51 4 CG2R51 5 NG2R51 6 HGR51 7 HGR51 8 HGR52 9 HGR52 10 HGP1
@<TRIPOS>MOLECULE
pyrrole
 10 10 0 0 0
****
USER_CHARGES
INVALID_CHARGES
Pose:   6 Cluster:   6 Fr_nu:  78757 TotEn:   -13.46
@<TRIPOS>ATOM
      1 C1        -78.2857  -11.2734  -42.0252 C.2    1 LIG      -0.25700
      2 C2        -78.1343  -10.2369  -42.9791 C.2    1 LIG      -0.25700
      3 C3        -77.3718  -11.0444  -41.0203 C.2    1 LIG      -0.04700
      4 C4        -77.1323   -9.4062  -42.5282 C.2    1 LIG      -0.04700
      5 N1        -76.6760   -9.9069  -41.3369 N.pl3  1 LIG      -0.36000
      6 H1        -78.9851  -12.0965  -42.0662 H      1 LIG       0.15400
      7 H2        -78.6931  -10.1087  -43.8953 H      1 LIG       0.15400
      8 H3        -77.1544  -11.5878  -40.1116 H      1 LIG       0.14000
      9 H4        -76.7060   -8.5054  -42.9469 H      1 LIG       0.14000
     10 H5        -75.9396   -9.4995  -40.7772 H      1 LIG       0.38000
@<TRIPOS>BOND
      1       1       2 1
      2       1       3 2
      3       2       4 2
      4       3       5 1
      5       4       5 1
      6       1       6 1
      7       2       7 1
      8       3       8 1
      9       4       9 1
     10       5      10 1
@<TRIPOS>ALT_TYPE
CGenFF_4.0_ALT_TYPE_SET
CGenFF_4.0 1 CG2R51 2 CG2R51 3 CG2R51 4 CG2R51 5 NG2R51 6 HGR51 7 HGR51 8 HGR52 9 HGR52 10 HGP1
@<TRIPOS>MOLECULE
pyrrole
 10 10 0 0 0
****
USER_CHARGES
INVALID_CHARGES
Pose:   7 Cluster:   7 Fr_nu: 3658013 TotEn:   -13.36
@<TRIPOS>ATOM
      1 C1        -82.0639    4.6022  -49.7648 C.2    1 LIG      -0.25700
      2 C2        -82.8793    4.7896  -48.6215 C.2    1 LIG      -0.25700
      3 C3        -82.2432    3.3042  -50.1897 C.2    1 LIG      -0.04700
      4 C4        -83.5319    3.6003  -48.3824 C.2    1 LIG      -0.04700
      5 N1        -83.1374    2.7046  -49.3417 N.pl3  1 LIG      -0.36000
      6 H1        -81.4171    5.3340  -50.2280 H      1 LIG       0.15400
      7 H2        -82.9806    5.6917  -48.0348 H      1 LIG       0.15400
      8 H3        -81.8153    2.7551  -51.0165 H      1 LIG       0.14000
      9 H4        -84.2408    3.3132  -47.6185 H      1 LIG       0.14000
     10 H5        -83.4572    1.7486  -49.4133 H      1 LIG       0.38000
@<TRIPOS>BOND
      1       1       2 1
      2       1       3 2
      3       2       4 2
      4       3       5 1
      5       4       5 1
      6       1       6 1
      7       2       7 1
      8       3       8 1
      9       4       9 1
     10       5      10 1
@<TRIPOS>ALT_TYPE
CGenFF_4.0_ALT_TYPE_SET
CGenFF_4.0 1 CG2R51 2 CG2R51 3 CG2R51 4 CG2R51 5 NG2R51 6 HGR51 7 HGR51 8 HGR52 9 HGR52 10 HGP1
@<TRIPOS>MOLECULE
pyrrole
 10 10 0 0 0
****
USER_CHARGES
INVALID_CHARGES
Pose:   8 Cluster:   8 Fr_nu: 617233 TotEn:   -13.16
@<TRIPOS>ATOM
      1 C1        -48.3640    3.5970  -29.5881 C.2    1 LIG      -0.25700
      2 C2        -49.4710    2.9164  -29.0238 C.2    1 LIG      -0.25700
      3 C3        -48.1059    3.0190  -30.8115 C.2    1 LIG      -0.04700
      4 C4        -49.8555    1.9431  -29.9195 C.2    1 LIG      -0.04700
      5 N1        -49.0186    2.0146  -31.0023 N.pl3  1 LIG      -0.36000
      6 H1        -47.8154    4.4191  -29.1505 H      1 LIG       0.15400
      7 H2        -49.9379    3.1123  -28.0688 H      1 LIG       0.15400
      8 H3        -47.3563    3.2314  -31.5607 H      1 LIG       0.14000
      9 H4        -50.6487    1.2096  -29.8834 H      1 LIG       0.14000
     10 H5        -49.0672    1.4184  -31.8169 H      1 LIG       0.38000
@<TRIPOS>BOND
      1       1       2 1
      2       1       3 2
      3       2       4 2
      4       3       5 1
      5       4       5 1
      6       1       6 1
      7       2       7 1
      8       3       8 1
      9       4       9 1
     10       5      10 1
@<TRIPOS>ALT_TYPE
CGenFF_4.0_ALT_TYPE_SET
CGenFF_4.0 1 CG2R51 2 CG2R51 3 CG2R51 4 CG2R51 5 NG2R51 6 HGR51 7 HGR51 8 HGR52 9 HGR52 10 HGP1
@<TRIPOS>MOLECULE
pyrrole
 10 10 0 0 0
****
USER_CHARGES
INVALID_CHARGES
Pose:   9 Cluster:   9 Fr_nu: 1526730 TotEn:   -12.99
@<TRIPOS>ATOM
      1 C1        -51.1082    3.7799  -35.4435 C.2    1 LIG      -0.25700
      2 C2        -52.4891    3.6547  -35.7343 C.2    1 LIG      -0.25700
      3 C3        -50.7779    2.7663  -34.5711 C.2    1 LIG      -0.04700
      4 C4        -52.9607    2.5686  -35.0306 C.2    1 LIG      -0.04700
      5 N1        -51.9119    2.0365  -34.3269 N.pl3  1 LIG      -0.36000
      6 H1        -50.4287    4.5271  -35.8286 H      1 LIG       0.15400
      7 H2        -53.0773    4.2865  -36.3846 H      1 LIG       0.15400
      8 H3        -49.8406    2.5004  -34.1031 H      1 LIG       0.14000
      9 H4        -53.9457    2.1275  -34.9694 H      1 LIG       0.14000
     10 H5        -51.9662    1.2293  -33.7212 H      1 LIG       0.38000
@<TRIPOS>BOND
      1       1       2 1
      2       1       3 2
      3       2       4 2
      4       3       5 1
      5       4       5 1
      6       1       6 1
      7       2       7 1
      8       3       8 1
      9       4       9 1
     10       5      10 1
@<TRIPOS>ALT_TYPE
CGenFF_4.0_ALT_TYPE_SET
CGenFF_4.0 1 CG2R51 2 CG2R51 3 CG2R51 4 CG2R51 5 NG2R51 6 HGR51 7 HGR51 8 HGR52 9 HGR52 10 HGP1
@<TRIPOS>MOLECULE
pyrrole
 10 10 0 0 0
****
USER_CHARGES
INVALID_CHARGES
Pose:  10 Cluster:  10 Fr_nu: 3216774 TotEn:   -12.20
@<TRIPOS>ATOM
      1 C1        -80.2073   -9.7027  -32.0876 C.2    1 LIG      -0.25700
      2 C2        -79.3380   -9.2425  -31.0680 C.2    1 LIG      -0.25700
      3 C3        -81.4251   -9.0872  -31.8987 C.2    1 LIG      -0.04700
      4 C4        -80.0510   -8.3599  -30.2870 C.2    1 LIG      -0.04700
      5 N1        -81.3184   -8.2735  -30.8011 N.pl3  1 LIG      -0.36000
      6 H1        -79.9710  -10.4057  -32.8740 H      1 LIG       0.15400
      7 H2        -78.3051   -9.5230  -30.9175 H      1 LIG       0.15400
      8 H3        -82.3552   -9.1558  -32.4449 H      1 LIG       0.14000
      9 H4        -79.7697   -7.7864  -29.4150 H      1 LIG       0.14000
     10 H5        -82.0606   -7.6976  -30.4284 H      1 LIG       0.38000
@<TRIPOS>BOND
      1       1       2 1
      2       1       3 2
      3       2       4 2
      4       3       5 1
      5       4       5 1
      6       1       6 1
      7       2       7 1
      8       3       8 1
      9       4       9 1
     10       5      10 1
@<TRIPOS>ALT_TYPE
CGenFF_4.0_ALT_TYPE_SET
CGenFF_4.0 1 CG2R51 2 CG2R51 3 CG2R51 4 CG2R51 5 NG2R51 6 HGR51 7 HGR51 8 HGR52 9 HGR52 10 HGP1
@<TRIPOS>MOLECULE
pyrrole
 10 10 0 0 0
****
USER_CHARGES
INVALID_CHARGES
Pose:  11 Cluster:  11 Fr_nu: 872431 TotEn:   -11.93
@<TRIPOS>ATOM
      1 C1        -51.1846  -11.4552  -44.3749 C.2    1 LIG      -0.25700
      2 C2        -49.8331  -11.7863  -44.1087 C.2    1 LIG      -0.25700
      3 C3        -51.2433  -10.0932  -44.5726 C.2    1 LIG      -0.04700
      4 C4        -49.1071  -10.6165  -44.1516 C.2    1 LIG      -0.04700
      5 N1        -49.9746   -9.5939  -44.4341 N.pl3  1 LIG      -0.36000
      6 H1        -52.0234  -12.1356  -44.4183 H      1 LIG       0.15400
      7 H2        -49.4312  -12.7691  -43.9069 H      1 LIG       0.15400
      8 H3        -52.0718   -9.4367  -44.7979 H      1 LIG       0.14000
      9 H4        -48.0535  -10.4218  -44.0083 H      1 LIG       0.14000
     10 H5        -49.7181   -8.6208  -44.5267 H      1 LIG       0.38000
@<TRIPOS>BOND
      1       1       2 1
      2       1       3 2
      3       2       4 2
      4       3       5 1
      5       4       5 1
      6       1       6 1
      7       2       7 1
      8       3       8 1
      9       4       9 1
     10       5      10 1
@<TRIPOS>ALT_TYPE
CGenFF_4.0_ALT_TYPE_SET
CGenFF_4.0 1 CG2R51 2 CG2R51 3 CG2R51 4 CG2R51 5 NG2R51 6 HGR51 7 HGR51 8 HGR52 9 HGR52 10 HGP1
@<TRIPOS>MOLECULE
pyrrole
 10 10 0 0 0
****
USER_CHARGES
INVALID_CHARGES
Pose:  12 Cluster:  12 Fr_nu: 2411481 TotEn:   -11.64
@<TRIPOS>ATOM
      1 C1        -79.8096   -9.7890  -31.6797 C.2    1 LIG      -0.25700
      2 C2        -78.8219   -9.8298  -30.6649 C.2    1 LIG      -0.25700
      3 C3        -80.4554   -8.5767  -31.5766 C.2    1 LIG      -0.04700
      4 C4        -78.8944   -8.6413  -29.9724 C.2    1 LIG      -0.04700
      5 N1        -79.8910   -7.8875  -30.5352 N.pl3  1 LIG      -0.36000
      6 H1        -80.0259  -10.5592  -32.4066 H      1 LIG       0.15400
      7 H2        -78.1327  -10.6366  -30.4592 H      1 LIG       0.15400
      8 H3        -81.2641   -8.1445  -32.1489 H      1 LIG       0.14000
      9 H4        -78.3262   -8.2655  -29.1331 H      1 LIG       0.14000
     10 H5        -80.1671   -6.9646  -30.2296 H      1 LIG       0.38000
@<TRIPOS>BOND
      1       1       2 1
      2       1       3 2
      3       2       4 2
      4       3       5 1
      5       4       5 1
      6       1       6 1
      7       2       7 1
      8       3       8 1
      9       4       9 1
     10       5      10 1
@<TRIPOS>ALT_TYPE
CGenFF_4.0_ALT_TYPE_SET
CGenFF_4.0 1 CG2R51 2 CG2R51 3 CG2R51 4 CG2R51 5 NG2R51 6 HGR51 7 HGR51 8 HGR52 9 HGR52 10 HGP1
@<TRIPOS>MOLECULE
pyrrole
 10 10 0 0 0
****
USER_CHARGES
INVALID_CHARGES
Pose:  13 Cluster:  13 Fr_nu: 1961015 TotEn:   -11.60
@<TRIPOS>ATOM
      1 C1        -50.6295  -10.9218  -43.6431 C.2    1 LIG      -0.25700
      2 C2        -50.5817  -12.3025  -43.9569 C.2    1 LIG      -0.25700
      3 C3        -51.8432  -10.4417  -44.0833 C.2    1 LIG      -0.04700
      4 C4        -51.7676  -12.6241  -44.5794 C.2    1 LIG      -0.04700
      5 N1        -52.5266  -11.4852  -44.6510 N.pl3  1 LIG      -0.36000
      6 H1        -49.8628  -10.3412  -43.1496 H      1 LIG       0.15400
      7 H2        -49.7720  -12.9889  -43.7529 H      1 LIG       0.15400
      8 H3        -52.2801   -9.4539  -44.0441 H      1 LIG       0.14000
      9 H4        -52.1384  -13.5592  -44.9750 H      1 LIG       0.14000
     10 H5        -53.4490  -11.4242  -45.0593 H      1 LIG       0.38000
@<TRIPOS>BOND
      1       1       2 1
      2       1       3 2
      3       2       4 2
      4       3       5 1
      5       4       5 1
      6       1       6 1
      7       2       7 1
      8       3       8 1
      9       4       9 1
     10       5      10 1
@<TRIPOS>ALT_TYPE
CGenFF_4.0_ALT_TYPE_SET
CGenFF_4.0 1 CG2R51 2 CG2R51 3 CG2R51 4 CG2R51 5 NG2R51 6 HGR51 7 HGR51 8 HGR52 9 HGR52 10 HGP1
@<TRIPOS>MOLECULE
pyrrole
 10 10 0 0 0
****
USER_CHARGES
INVALID_CHARGES
Pose:  14 Cluster:  14 Fr_nu: 2448830 TotEn:   -11.04
@<TRIPOS>ATOM
      1 C1        -76.4568   -2.2337  -32.0110 C.2    1 LIG      -0.25700
      2 C2        -75.1458   -2.7109  -31.7650 C.2    1 LIG      -0.25700
      3 C3        -76.5358   -1.9197  -33.3499 C.2    1 LIG      -0.04700
      4 C4        -74.4635   -2.6738  -32.9610 C.2    1 LIG      -0.04700
      5 N1        -75.3182   -2.1910  -33.9173 N.pl3  1 LIG      -0.36000
      6 H1        -77.2562   -2.1308  -31.2907 H      1 LIG       0.15400
      7 H2        -74.7411   -3.0449  -30.8201 H      1 LIG       0.15400
      8 H3        -77.3467   -1.5280  -33.9476 H      1 LIG       0.14000
      9 H4        -73.4496   -2.9487  -33.2161 H      1 LIG       0.14000
     10 H5        -75.0864   -2.0561  -34.8917 H      1 LIG       0.38000
@<TRIPOS>BOND
      1       1       2 1
      2       1       3 2
      3       2       4 2
      4       3       5 1
      5       4       5 1
      6       1       6 1
      7       2       7 1
      8       3       8 1
      9       4       9 1
     10       5      10 1
@<TRIPOS>ALT_TYPE
CGenFF_4.0_ALT_TYPE_SET
CGenFF_4.0 1 CG2R51 2 CG2R51 3 CG2R51 4 CG2R51 5 NG2R51 6 HGR51 7 HGR51 8 HGR52 9 HGR52 10 HGP1
@<TRIPOS>MOLECULE
pyrrole
 10 10 0 0 0
****
USER_CHARGES
INVALID_CHARGES
Pose:  15 Cluster:  15 Fr_nu:  79121 TotEn:   -10.77
@<TRIPOS>ATOM
      1 C1        -64.6910    5.0788  -45.7959 C.2    1 LIG      -0.25700
      2 C2        -65.8869    4.3647  -45.5373 C.2    1 LIG      -0.25700
      3 C3        -63.6630    4.3941  -45.1861 C.2    1 LIG      -0.04700
      4 C4        -65.5533    3.2654  -44.7772 C.2    1 LIG      -0.04700
      5 N1        -64.1990    3.2937  -44.5697 N.pl3  1 LIG      -0.36000
      6 H1        -64.5903    5.9922  -46.3651 H      1 LIG       0.15400
      7 H2        -66.8834    4.6222  -45.8675 H      1 LIG       0.15400
      8 H3        -62.6015    4.5912  -45.1352 H      1 LIG       0.14000
      9 H4        -66.1570    2.4674  -44.3682 H      1 LIG       0.14000
     10 H5        -63.6756    2.6080  -44.0432 H      1 LIG       0.38000
@<TRIPOS>BOND
      1       1       2 1
      2       1       3 2
      3       2       4 2
      4       3       5 1
      5       4       5 1
      6       1       6 1
      7       2       7 1
      8       3       8 1
      9       4       9 1
     10       5      10 1
@<TRIPOS>ALT_TYPE
CGenFF_4.0_ALT_TYPE_SET
CGenFF_4.0 1 CG2R51 2 CG2R51 3 CG2R51 4 CG2R51 5 NG2R51 6 HGR51 7 HGR51 8 HGR52 9 HGR52 10 HGP1
@<TRIPOS>MOLECULE
pyrrole
 10 10 0 0 0
****
USER_CHARGES
INVALID_CHARGES
Pose:  16 Cluster:  16 Fr_nu: 155317 TotEn:   -10.59
@<TRIPOS>ATOM
      1 C1        -71.8893    4.5065  -49.6137 C.2    1 LIG      -0.25700
      2 C2        -71.3291    3.2067  -49.5516 C.2    1 LIG      -0.25700
      3 C3        -73.1792    4.4216  -49.1380 C.2    1 LIG      -0.04700
      4 C4        -72.2938    2.3671  -49.0399 C.2    1 LIG      -0.04700
      5 N1        -73.4142    3.1164  -48.7924 N.pl3  1 LIG      -0.36000
      6 H1        -71.4049    5.4062  -49.9663 H      1 LIG       0.15400
      7 H2        -70.3320    2.9127  -49.8476 H      1 LIG       0.15400
      8 H3        -73.9487    5.1707  -49.0155 H      1 LIG       0.14000
      9 H4        -72.2821    1.3070  -48.8291 H      1 LIG       0.14000
     10 H5        -74.2809    2.7612  -48.4127 H      1 LIG       0.38000
@<TRIPOS>BOND
      1       1       2 1
      2       1       3 2
      3       2       4 2
      4       3       5 1
      5       4       5 1
      6       1       6 1
      7       2       7 1
      8       3       8 1
      9       4       9 1
     10       5      10 1
@<TRIPOS>ALT_TYPE
CGenFF_4.0_ALT_TYPE_SET
CGenFF_4.0 1 CG2R51 2 CG2R51 3 CG2R51 4 CG2R51 5 NG2R51 6 HGR51 7 HGR51 8 HGR52 9 HGR52 10 HGP1
@<TRIPOS>MOLECULE
pyrrole
 10 10 0 0 0
****
USER_CHARGES
INVALID_CHARGES
Pose:  17 Cluster:  17 Fr_nu: 544108 TotEn:   -10.49
@<TRIPOS>ATOM
      1 C1        -58.1185    2.9116  -43.8445 C.2    1 LIG      -0.25700
      2 C2        -59.0164    3.5567  -44.7304 C.2    1 LIG      -0.25700
      3 C3        -58.1606    1.5638  -44.1253 C.2    1 LIG      -0.04700
      4 C4        -59.5799    2.5833  -45.5256 C.2    1 LIG      -0.04700
      5 N1        -59.0525    1.3758  -45.1487 N.pl3  1 LIG      -0.36000
      6 H1        -57.5075    3.3790  -43.0850 H      1 LIG       0.15400
      7 H2        -59.2306    4.6147  -44.7840 H      1 LIG       0.15400
      8 H3        -57.6379    0.7241  -43.6894 H      1 LIG       0.14000
      9 H4        -60.3057    2.6425  -46.3244 H      1 LIG       0.14000
     10 H5        -59.2852    0.4836  -45.5624 H      1 LIG       0.38000
@<TRIPOS>BOND
      1       1       2 1
      2       1       3 2
      3       2       4 2
      4       3       5 1
      5       4       5 1
      6       1       6 1
      7       2       7 1
      8       3       8 1
      9       4       9 1
     10       5      10 1
@<TRIPOS>ALT_TYPE
CGenFF_4.0_ALT_TYPE_SET
CGenFF_4.0 1 CG2R51 2 CG2R51 3 CG2R51 4 CG2R51 5 NG2R51 6 HGR51 7 HGR51 8 HGR52 9 HGR52 10 HGP1
@<TRIPOS>MOLECULE
pyrrole
 10 10 0 0 0
****
USER_CHARGES
INVALID_CHARGES
Pose:  18 Cluster:  18 Fr_nu: 320240 TotEn:   -10.22
@<TRIPOS>ATOM
      1 C1        -49.8557  -11.5510  -44.8440 C.2    1 LIG      -0.25700
      2 C2        -51.2165  -11.9434  -44.8823 C.2    1 LIG      -0.25700
      3 C3        -49.8210  -10.1771  -44.9360 C.2    1 LIG      -0.04700
      4 C4        -51.9719  -10.7972  -44.9967 C.2    1 LIG      -0.04700
      5 N1        -51.1130   -9.7297  -45.0287 N.pl3  1 LIG      -0.36000
      6 H1        -48.9952  -12.1995  -44.7582 H      1 LIG       0.15400
      7 H2        -51.6053  -12.9506  -44.8327 H      1 LIG       0.15400
      8 H3        -48.9950   -9.4800  -44.9446 H      1 LIG       0.14000
      9 H4        -53.0406  -10.6467  -45.0564 H      1 LIG       0.14000
     10 H5        -51.3900   -8.7610  -45.1079 H      1 LIG       0.38000
@<TRIPOS>BOND
      1       1       2 1
      2       1       3 2
      3       2       4 2
      4       3       5 1
      5       4       5 1
      6       1       6 1
      7       2       7 1
      8       3       8 1
      9       4       9 1
     10       5      10 1
@<TRIPOS>ALT_TYPE
CGenFF_4.0_ALT_TYPE_SET
CGenFF_4.0 1 CG2R51 2 CG2R51 3 CG2R51 4 CG2R51 5 NG2R51 6 HGR51 7 HGR51 8 HGR52 9 HGR52 10 HGP1
@<TRIPOS>MOLECULE
pyrrole
 10 10 0 0 0
****
USER_CHARGES
INVALID_CHARGES
Pose:  19 Cluster:  19 Fr_nu: 239836 TotEn:   -10.21
@<TRIPOS>ATOM
      1 C1        -70.5682   -8.9126  -43.9031 C.2    1 LIG      -0.25700
      2 C2        -71.0708   -7.7508  -44.5393 C.2    1 LIG      -0.25700
      3 C3        -70.4176   -9.8798  -44.8723 C.2    1 LIG      -0.04700
      4 C4        -71.2122   -8.0435  -45.8778 C.2    1 LIG      -0.04700
      5 N1        -70.8124   -9.3404  -46.0686 N.pl3  1 LIG      -0.36000
      6 H1        -70.3403   -9.0309  -42.8531 H      1 LIG       0.15400
      7 H2        -71.3053   -6.8037  -44.0742 H      1 LIG       0.15400
      8 H3        -70.0666  -10.9007  -44.8177 H      1 LIG       0.14000
      9 H4        -71.5591   -7.4457  -46.7090 H      1 LIG       0.14000
     10 H5        -70.8088   -9.8247  -46.9557 H      1 LIG       0.38000
@<TRIPOS>BOND
      1       1       2 1
      2       1       3 2
      3       2       4 2
      4       3       5 1
      5       4       5 1
      6       1       6 1
      7       2       7 1
      8       3       8 1
      9       4       9 1
     10       5      10 1
@<TRIPOS>ALT_TYPE
CGenFF_4.0_ALT_TYPE_SET
CGenFF_4.0 1 CG2R51 2 CG2R51 3 CG2R51 4 CG2R51 5 NG2R51 6 HGR51 7 HGR51 8 HGR52 9 HGR52 10 HGP1
@<TRIPOS>MOLECULE
pyrrole
 10 10 0 0 0
****
USER_CHARGES
INVALID_CHARGES
Pose:  20 Cluster:  20 Fr_nu: 294449 TotEn:   -10.12
@<TRIPOS>ATOM
      1 C1        -68.8353   -8.4283  -46.7152 C.2    1 LIG      -0.25700
      2 C2        -68.7204   -7.0163  -46.6998 C.2    1 LIG      -0.25700
      3 C3        -69.3519   -8.8123  -45.4974 C.2    1 LIG      -0.04700
      4 C4        -69.1702   -6.5805  -45.4730 C.2    1 LIG      -0.04700
      5 N1        -69.5513   -7.6807  -44.7503 N.pl3  1 LIG      -0.36000
      6 H1        -68.5708   -9.0925  -47.5259 H      1 LIG       0.15400
      7 H2        -68.3500   -6.3846  -47.4948 H      1 LIG       0.15400
      8 H3        -69.5941   -9.7864  -45.0965 H      1 LIG       0.14000
      9 H4        -69.2541   -5.5884  -45.0520 H      1 LIG       0.14000
     10 H5        -69.9228   -7.6608  -43.8107 H      1 LIG       0.38000
@<TRIPOS>BOND
      1       1       2 1
      2       1       3 2
      3       2       4 2
      4       3       5 1
      5       4       5 1
      6       1       6 1
      7       2       7 1
      8       3       8 1
      9       4       9 1
     10       5      10 1
@<TRIPOS>ALT_TYPE
CGenFF_4.0_ALT_TYPE_SET
CGenFF_4.0 1 CG2R51 2 CG2R51 3 CG2R51 4 CG2R51 5 NG2R51 6 HGR51 7 HGR51 8 HGR52 9 HGR52 10 HGP1
@<TRIPOS>MOLECULE
pyrrole
 10 10 0 0 0
****
USER_CHARGES
INVALID_CHARGES
Pose:  21 Cluster:  21 Fr_nu:  79496 TotEn:   -10.09
@<TRIPOS>ATOM
      1 C1        -59.6210    3.4482  -46.4626 C.2    1 LIG      -0.25700
      2 C2        -60.3415    4.6110  -46.0940 C.2    1 LIG      -0.25700
      3 C3        -60.1252    2.4005  -45.7240 C.2    1 LIG      -0.04700
      4 C4        -61.2640    4.2385  -45.1413 C.2    1 LIG      -0.04700
      5 N1        -61.1232    2.8927  -44.9241 N.pl3  1 LIG      -0.36000
      6 H1        -58.8221    3.3819  -47.1877 H      1 LIG       0.15400
      7 H2        -60.2040    5.6115  -46.4792 H      1 LIG       0.15400
      8 H3        -59.8634    1.3522  -45.6956 H      1 LIG       0.14000
      9 H4        -62.0066    4.8092  -44.6016 H      1 LIG       0.14000
     10 H5        -61.6717    2.3467  -44.2741 H      1 LIG       0.38000
@<TRIPOS>BOND
      1       1       2 1
      2       1       3 2
      3       2       4 2
      4       3       5 1
      5       4       5 1
      6       1       6 1
      7       2       7 1
      8       3       8 1
      9       4       9 1
     10       5      10 1
@<TRIPOS>ALT_TYPE
CGenFF_4.0_ALT_TYPE_SET
CGenFF_4.0 1 CG2R51 2 CG2R51 3 CG2R51 4 CG2R51 5 NG2R51 6 HGR51 7 HGR51 8 HGR52 9 HGR52 10 HGP1
@<TRIPOS>MOLECULE
pyrrole
 10 10 0 0 0
****
USER_CHARGES
INVALID_CHARGES
Pose:  22 Cluster:  22 Fr_nu: 385093 TotEn:    -9.59
@<TRIPOS>ATOM
      1 C1        -70.8818  -17.9506  -55.7567 C.2    1 LIG      -0.25700
      2 C2        -70.4432  -16.8917  -56.5894 C.2    1 LIG      -0.25700
      3 C3        -72.2237  -17.7550  -55.5148 C.2    1 LIG      -0.04700
      4 C4        -71.5304  -16.0811  -56.8310 C.2    1 LIG      -0.04700
      5 N1        -72.6071  -16.6155  -56.1727 N.pl3  1 LIG      -0.36000
      6 H1        -70.2845  -18.7668  -55.3754 H      1 LIG       0.15400
      7 H2        -69.4444  -16.7349  -56.9717 H      1 LIG       0.15400
      8 H3        -72.9377  -18.3225  -54.9348 H      1 LIG       0.14000
      9 H4        -71.6337  -15.1756  -57.4122 H      1 LIG       0.14000
     10 H5        -73.5409  -16.2289  -56.1727 H      1 LIG       0.38000
@<TRIPOS>BOND
      1       1       2 1
      2       1       3 2
      3       2       4 2
      4       3       5 1
      5       4       5 1
      6       1       6 1
      7       2       7 1
      8       3       8 1
      9       4       9 1
     10       5      10 1
@<TRIPOS>ALT_TYPE
CGenFF_4.0_ALT_TYPE_SET
CGenFF_4.0 1 CG2R51 2 CG2R51 3 CG2R51 4 CG2R51 5 NG2R51 6 HGR51 7 HGR51 8 HGR52 9 HGR52 10 HGP1
@<TRIPOS>MOLECULE
pyrrole
 10 10 0 0 0
****
USER_CHARGES
INVALID_CHARGES
Pose:  23 Cluster:  23 Fr_nu: 2150763 TotEn:    -9.54
@<TRIPOS>ATOM
      1 C1        -57.3996    1.8811  -42.2674 C.2    1 LIG      -0.25700
      2 C2        -58.1546    2.8403  -42.9864 C.2    1 LIG      -0.25700
      3 C3        -57.2858    0.7644  -43.0658 C.2    1 LIG      -0.04700
      4 C4        -58.4793    2.2805  -44.2024 C.2    1 LIG      -0.04700
      5 N1        -57.9462    1.0185  -44.2395 N.pl3  1 LIG      -0.36000
      6 H1        -56.9838    1.9927  -41.2758 H      1 LIG       0.15400
      7 H2        -58.4328    3.8309  -42.6556 H      1 LIG       0.15400
      8 H3        -56.7962   -0.1855  -42.9041 H      1 LIG       0.14000
      9 H4        -59.0391    2.6672  -45.0424 H      1 LIG       0.14000
     10 H5        -58.0272    0.3741  -45.0138 H      1 LIG       0.38000
@<TRIPOS>BOND
      1       1       2 1
      2       1       3 2
      3       2       4 2
      4       3       5 1
      5       4       5 1
      6       1       6 1
      7       2       7 1
      8       3       8 1
      9       4       9 1
     10       5      10 1
@<TRIPOS>ALT_TYPE
CGenFF_4.0_ALT_TYPE_SET
CGenFF_4.0 1 CG2R51 2 CG2R51 3 CG2R51 4 CG2R51 5 NG2R51 6 HGR51 7 HGR51 8 HGR52 9 HGR52 10 HGP1
@<TRIPOS>MOLECULE
pyrrole
 10 10 0 0 0
****
USER_CHARGES
INVALID_CHARGES
Pose:  24 Cluster:  24 Fr_nu: 280633 TotEn:    -9.45
@<TRIPOS>ATOM
      1 C1        -69.2647   -7.2178  -46.5996 C.2    1 LIG      -0.25700
      2 C2        -69.2320   -6.4960  -45.3810 C.2    1 LIG      -0.25700
      3 C3        -70.4878   -7.8471  -46.6723 C.2    1 LIG      -0.04700
      4 C4        -70.4362   -6.7063  -44.7460 C.2    1 LIG      -0.04700
      5 N1        -71.1915   -7.5292  -45.5400 N.pl3  1 LIG      -0.36000
      6 H1        -68.4820   -7.2724  -47.3431 H      1 LIG       0.15400
      7 H2        -68.4203   -5.8893  -45.0052 H      1 LIG       0.15400
      8 H3        -70.9189   -8.4912  -47.4257 H      1 LIG       0.14000
      9 H4        -70.8221   -6.3434  -43.8037 H      1 LIG       0.14000
     10 H5        -72.1245   -7.8519  -45.3240 H      1 LIG       0.38000
@<TRIPOS>BOND
      1       1       2 1
      2       1       3 2
      3       2       4 2
      4       3       5 1
      5       4       5 1
      6       1       6 1
      7       2       7 1
      8       3       8 1
      9       4       9 1
     10       5      10 1
@<TRIPOS>ALT_TYPE
CGenFF_4.0_ALT_TYPE_SET
CGenFF_4.0 1 CG2R51 2 CG2R51 3 CG2R51 4 CG2R51 5 NG2R51 6 HGR51 7 HGR51 8 HGR52 9 HGR52 10 HGP1
@<TRIPOS>MOLECULE
pyrrole
 10 10 0 0 0
****
USER_CHARGES
INVALID_CHARGES
Pose:  25 Cluster:  25 Fr_nu: 239517 TotEn:    -9.31
@<TRIPOS>ATOM
      1 C1        -69.2630   -6.8315  -45.7886 C.2    1 LIG      -0.25700
      2 C2        -70.0502   -7.4872  -44.8101 C.2    1 LIG      -0.25700
      3 C3        -69.3354   -7.5790  -46.9433 C.2    1 LIG      -0.04700
      4 C4        -70.5796   -8.6155  -45.3966 C.2    1 LIG      -0.04700
      5 N1        -70.1381   -8.6612  -46.6932 N.pl3  1 LIG      -0.36000
      6 H1        -68.7048   -5.9141  -45.6649 H      1 LIG       0.15400
      7 H2        -70.2141   -7.1732  -43.7889 H      1 LIG       0.15400
      8 H3        -68.8884   -7.4385  -47.9173 H      1 LIG       0.14000
      9 H4        -71.2302   -9.3865  -45.0084 H      1 LIG       0.14000
     10 H5        -70.3695   -9.3822  -47.3626 H      1 LIG       0.38000
@<TRIPOS>BOND
      1       1       2 1
      2       1       3 2
      3       2       4 2
      4       3       5 1
      5       4       5 1
      6       1       6 1
      7       2       7 1
      8       3       8 1
      9       4       9 1
     10       5      10 1
@<TRIPOS>ALT_TYPE
CGenFF_4.0_ALT_TYPE_SET
CGenFF_4.0 1 CG2R51 2 CG2R51 3 CG2R51 4 CG2R51 5 NG2R51 6 HGR51 7 HGR51 8 HGR52 9 HGR52 10 HGP1
@<TRIPOS>MOLECULE
pyrrole
 10 10 0 0 0
****
USER_CHARGES
INVALID_CHARGES
Pose:  26 Cluster:  26 Fr_nu: 651952 TotEn:    -9.26
@<TRIPOS>ATOM
      1 C1        -73.8972   -3.7401  -51.2857 C.2    1 LIG      -0.25700
      2 C2        -72.7339   -4.4861  -50.9737 C.2    1 LIG      -0.25700
      3 C3        -74.4967   -4.3461  -52.3677 C.2    1 LIG      -0.04700
      4 C4        -72.6579   -5.5252  -51.8748 C.2    1 LIG      -0.04700
      5 N1        -73.7345   -5.4300  -52.7174 N.pl3  1 LIG      -0.36000
      6 H1        -74.2586   -2.8577  -50.7765 H      1 LIG       0.15400
      7 H2        -72.0273   -4.2888  -50.1800 H      1 LIG       0.15400
      8 H3        -75.3943   -4.1033  -52.9188 H      1 LIG       0.14000
      9 H4        -71.9368   -6.3222  -51.9898 H      1 LIG       0.14000
     10 H5        -73.9358   -6.0623  -53.4797 H      1 LIG       0.38000
@<TRIPOS>BOND
      1       1       2 1
      2       1       3 2
      3       2       4 2
      4       3       5 1
      5       4       5 1
      6       1       6 1
      7       2       7 1
      8       3       8 1
      9       4       9 1
     10       5      10 1
@<TRIPOS>ALT_TYPE
CGenFF_4.0_ALT_TYPE_SET
CGenFF_4.0 1 CG2R51 2 CG2R51 3 CG2R51 4 CG2R51 5 NG2R51 6 HGR51 7 HGR51 8 HGR52 9 HGR52 10 HGP1
@<TRIPOS>MOLECULE
pyrrole
 10 10 0 0 0
****
USER_CHARGES
INVALID_CHARGES
Pose:  27 Cluster:  27 Fr_nu: 765715 TotEn:    -9.22
@<TRIPOS>ATOM
      1 C1        -69.6988   -8.2338  -45.1969 C.2    1 LIG      -0.25700
      2 C2        -69.2356   -8.4335  -46.5208 C.2    1 LIG      -0.25700
      3 C3        -69.7769   -6.8744  -44.9890 C.2    1 LIG      -0.04700
      4 C4        -69.0447   -7.1899  -47.0816 C.2    1 LIG      -0.04700
      5 N1        -69.3766   -6.2498  -46.1413 N.pl3  1 LIG      -0.36000
      6 H1        -69.9486   -8.9979  -44.4742 H      1 LIG       0.15400
      7 H2        -69.0593   -9.3794  -47.0131 H      1 LIG       0.15400
      8 H3        -70.0799   -6.2974  -44.1267 H      1 LIG       0.14000
      9 H4        -68.7048   -6.8914  -48.0633 H      1 LIG       0.14000
     10 H5        -69.3334   -5.2492  -46.2769 H      1 LIG       0.38000
@<TRIPOS>BOND
      1       1       2 1
      2       1       3 2
      3       2       4 2
      4       3       5 1
      5       4       5 1
      6       1       6 1
      7       2       7 1
      8       3       8 1
      9       4       9 1
     10       5      10 1
@<TRIPOS>ALT_TYPE
CGenFF_4.0_ALT_TYPE_SET
CGenFF_4.0 1 CG2R51 2 CG2R51 3 CG2R51 4 CG2R51 5 NG2R51 6 HGR51 7 HGR51 8 HGR52 9 HGR52 10 HGP1
@<TRIPOS>MOLECULE
pyrrole
 10 10 0 0 0
****
[truncated: 3,646,436 more chars]
