# Supplementary material for: The pocketome of G-protein-coupled receptors reveals previously untargeted allosteric sites
Source: Nat Commun. 2022 May 10;13:2567. doi: 10.1038/s41467-022-29609-6 (PMC9091257; doi:10.1038/s41467-022-29609-6)
Supplement: Supplementary file 4 — Supplementary Data 1 [file 41467_2022_29609_MOESM4_ESM.zip › docking_files/4ea3/rec.mol2]

@<TRIPOS>MOLECULE
4ea3_align.pdb
4409 4456 278 0 0
PROTEIN
NO_CHARGES


@<TRIPOS>ATOM
      1 N         -81.5140  -27.5860  -49.0030 N.4       1 PRO   -0.2700
      2 CA        -82.0540  -28.8250  -48.4380 C.3       1 PRO    0.0900
      3 CAY       -81.0590  -25.2070  -49.1640 C.3       1 PRO    0.0900
      4 C         -82.2910  -28.8680  -46.9320 C.2       1 PRO    0.0900
      5 O         -81.4730  -28.3740  -46.1590 O.2       1 PRO    0.5100
      6 CB        -81.0810  -29.9040  -48.9320 C.3       1 PRO   -0.5100
      7 CG        -80.6350  -29.3730  -50.2970 C.3       1 PRO   -0.2900
      8 CD        -80.5340  -27.8650  -50.0610 C.3       1 PRO    0.0000
      9 CY        -81.8450  -26.3540  -48.6270 C.2       1 PRO    0.0900
     10 OY        -82.7800  -26.1190  -47.8620 O.2       1 PRO    0.0900
     11 HA        -83.0760  -28.9640  -48.7520 H         1 PRO    0.0200
     12 HB1       -81.5890  -30.8870  -49.0300 H         1 PRO    0.0900
     13 HB2       -80.2180  -30.0120  -48.2420 H         1 PRO   -0.1800
     14 HG1       -79.6530  -29.8020  -50.5940 H         1 PRO    0.0900
     15 HG2       -81.3820  -29.6090  -51.0850 H         1 PRO    0.0900
     16 HD1       -79.5180  -27.5780  -49.7160 H         1 PRO   -0.1800
     17 HD2       -80.7970  -27.2950  -50.9770 H         1 PRO    0.0900
     18 HY1       -81.3460  -24.2780  -48.6270 H         1 PRO    0.0900
     19 HY2       -81.2730  -25.0790  -50.2460 H         1 PRO    0.5100
     20 HY3       -79.9740  -25.3920  -49.0100 H         1 PRO   -0.5100
     21 N         -83.4040  -29.4900  -46.4840 N.am      2 LEU   -0.4700
     22 CA        -83.8940  -29.4350  -45.1130 C.3       2 LEU    0.3100
     23 C         -82.9110  -29.8980  -44.0470 C.2       2 LEU    0.0700
     24 O         -82.7350  -29.2750  -43.0050 O.2       2 LEU    0.0900
     25 CB        -85.2270  -30.2200  -45.0070 C.3       2 LEU   -0.1800
     26 CG        -85.8900  -30.2770  -43.6100 C.3       2 LEU    0.0900
     27 CD1       -86.1830  -28.8800  -43.0380 C.3       2 LEU    0.0900
     28 CD2       -87.1870  -31.0990  -43.6720 C.3       2 LEU   -0.0900
     29 HN        -83.9620  -30.0370  -47.1020 H         2 LEU    0.0900
     30 HA        -84.0410  -28.3990  -44.8460 H         2 LEU   -0.2700
     31 HB1       -85.0320  -31.2640  -45.3320 H         2 LEU    0.0900
     32 HB2       -85.9510  -29.7540  -45.7070 H         2 LEU    0.0900
     33 HG        -85.2120  -30.8140  -42.9140 H         2 LEU    0.0900
     34 HD11      -86.8710  -28.3270  -43.7130 H         2 LEU   -0.2700
     35 HD12      -85.2370  -28.3040  -42.9450 H         2 LEU    0.0900
     36 HD13      -86.6630  -28.9730  -42.0400 H         2 LEU    0.0900
     37 HD21      -86.9660  -32.1350  -44.0060 H         2 LEU    0.0900
     38 HD22      -87.8930  -30.6360  -44.3940 H         2 LEU    0.5100
     39 HD23      -87.6550  -31.1420  -42.6670 H         2 LEU   -0.5100
     40 N         -82.1900  -30.9890  -44.3280 N.am      3 GLY   -0.4700
     41 CA        -81.2000  -31.5790  -43.4460 C.3       3 GLY    0.3100
     42 C         -79.8410  -30.9160  -43.5440 C.2       3 GLY   -0.0200
     43 O         -79.0280  -31.0120  -42.6240 O.2       3 GLY    0.0900
     44 HN        -82.3080  -31.4640  -45.1950 H         3 GLY    0.0900
     45 HA1       -81.1010  -32.6210  -43.7110 H         3 GLY    0.5100
     46 HA2       -81.5640  -31.4850  -42.4330 H         3 GLY   -0.5100
     47 N         -79.5870  -30.2390  -44.6590 N.am      4 LEU   -0.4700
     48 CA        -78.3020  -29.5920  -44.8730 C.3       4 LEU    0.3100
     49 C         -78.2690  -28.2220  -44.2080 C.2       4 LEU    0.0700
     50 O         -77.1990  -27.6980  -43.9060 O.2       4 LEU    0.0900
     51 CB        -78.0130  -29.4550  -46.3680 C.3       4 LEU   -0.1800
     52 CG        -76.5430  -29.2570  -46.7460 C.3       4 LEU    0.0900
     53 CD1       -75.6960  -30.4370  -46.2880 C.3       4 LEU    0.0900
     54 CD2       -76.4050  -29.0530  -48.2460 C.3       4 LEU   -0.0900
     55 HN        -80.2570  -30.1460  -45.3920 H         4 LEU    0.0900
     56 HA        -77.5410  -30.1930  -44.3960 H         4 LEU   -0.2700
     57 HB1       -78.5860  -28.5840  -46.7490 H         4 LEU    0.0900
     58 HB2       -78.3750  -30.3750  -46.8730 H         4 LEU    0.0900
     59 HG        -76.1640  -28.3270  -46.2690 H         4 LEU    0.0900
     60 HD11      -76.1610  -31.3910  -46.6170 H         4 LEU   -0.2700
     61 HD12      -75.6220  -30.4410  -45.1790 H         4 LEU    0.0900
     62 HD13      -74.6790  -30.3670  -46.7300 H         4 LEU    0.0900
     63 HD21      -76.9790  -28.1560  -48.5640 H         4 LEU    0.0900
     64 HD22      -76.8030  -29.9380  -48.7860 H         4 LEU    0.5100
     65 HD23      -75.3370  -28.9030  -48.5110 H         4 LEU   -0.5100
     66 N         -79.4460  -27.6380  -43.9860 N.am      5 LYS   -0.4700
     67 CA        -79.5300  -26.3670  -43.2800 C.3       5 LYS    0.3100
     68 C         -79.5540  -26.6010  -41.7730 C.2       5 LYS    0.0700
     69 O         -79.1150  -25.7520  -40.9960 O.2       5 LYS    0.0900
     70 CB        -80.7540  -25.5600  -43.7220 C.3       5 LYS   -0.1800
     71 CG        -82.0930  -26.1500  -43.3250 C.3       5 LYS    0.0900
     72 CD        -83.2170  -25.1560  -43.5750 C.3       5 LYS    0.0900
     73 CE        -84.1750  -25.6310  -44.6530 C.3       5 LYS   -0.1800
     74 NZ        -85.2600  -24.6430  -44.9040 N.4       5 LYS    0.0900
     75 HN        -80.3080  -28.0380  -44.2880 H         5 LYS    0.0900
     76 HA        -78.6260  -25.8140  -43.4870 H         5 LYS   -0.1800
     77 HB1       -80.7290  -25.4710  -44.8280 H         5 LYS    0.0900
     78 HB2       -80.6780  -24.5450  -43.2770 H         5 LYS    0.0900
     79 HG1       -82.0730  -26.4170  -42.2470 H         5 LYS    0.2100
     80 HG2       -82.2790  -27.0710  -43.9190 H         5 LYS    0.0500
     81 HD1       -82.7760  -24.1860  -43.8870 H         5 LYS    0.0500
     82 HD2       -83.7820  -25.0070  -42.6310 H         5 LYS   -0.3000
     83 HE1       -84.6510  -26.5840  -44.3380 H         5 LYS    0.3300
     84 HE2       -83.6230  -25.7770  -45.6070 H         5 LYS    0.3300
     85 HZ1       -84.8440  -23.7410  -45.2110 H         5 LYS    0.3300
     86 HZ2       -85.8020  -24.4940  -44.0290 H         5 LYS    0.5100
     87 HZ3       -85.8930  -25.0040  -45.6450 H         5 LYS   -0.5100
     88 N         -80.0700  -27.7570  -41.3590 N.am      6 VAL   -0.4700
     89 CA        -79.9720  -28.1670  -39.9660 C.3       6 VAL    0.3100
     90 C         -78.5010  -28.2300  -39.5790 C.2       6 VAL    0.0700
     91 O         -78.1120  -27.8170  -38.4870 O.2       6 VAL    0.0900
     92 CB        -80.6250  -29.5400  -39.7280 C.3       6 VAL   -0.0900
     93 CG1       -80.1050  -30.1680  -38.4390 C.3       6 VAL    0.0900
     94 CG2       -82.1390  -29.4040  -39.6850 C.3       6 VAL   -0.2700
     95 HN        -80.5390  -28.3840  -41.9740 H         6 VAL    0.0900
     96 HA        -80.4620  -27.4140  -39.3660 H         6 VAL    0.0900
     97 HB        -80.3950  -30.2110  -40.5830 H         6 VAL    0.0900
     98 HG11      -80.1730  -29.4390  -37.6040 H         6 VAL   -0.2700
     99 HG12      -79.0420  -30.4640  -38.5650 H         6 VAL    0.0900
    100 HG13      -80.7130  -31.0620  -38.1800 H         6 VAL    0.0900
    101 HG21      -82.4970  -28.8300  -40.5670 H         6 VAL    0.0900
    102 HG22      -82.4450  -28.8630  -38.7640 H         6 VAL    0.5100
    103 HG23      -82.6100  -30.4100  -39.7020 H         6 VAL   -0.5100
    104 N         -77.6850  -28.7470  -40.4950 N.am      7 THR   -0.4700
    105 CA        -76.2410  -28.7590  -40.3230 C.3       7 THR    0.3100
    106 C         -75.7180  -27.3450  -40.0890 C.2       7 THR    0.0700
    107 O         -74.9410  -27.1040  -39.1640 O.2       7 THR    0.0900
    108 CB        -75.5440  -29.3420  -41.5650 C.3       7 THR    0.1400
    109 CG2       -74.0340  -29.1820  -41.4640 C.3       7 THR    0.0900
    110 OG1       -75.8680  -30.7290  -41.6940 O.3       7 THR   -0.6600
    111 HN        -78.0280  -29.1500  -41.3400 H         7 THR    0.4300
    112 HA        -76.0130  -29.3550  -39.4530 H         7 THR   -0.2700
    113 HB        -75.8850  -28.8040  -42.4760 H         7 THR    0.0900
    114 HG1       -76.8230  -30.7710  -41.7840 H         7 THR    0.0900
    115 HG21      -73.6750  -29.5540  -40.4800 H         7 THR    0.0900
    116 HG22      -73.7590  -28.1100  -41.5590 H         7 THR    0.5100
    117 HG23      -73.5370  -29.7680  -42.2660 H         7 THR   -0.5100
    118 N         -76.1540  -26.4100  -40.9340 N.am      8 ILE   -0.4700
    119 CA        -75.7240  -25.0200  -40.8400 C.3       8 ILE    0.3100
    120 C         -76.0700  -24.4200  -39.4860 C.2       8 ILE    0.0700
    121 O         -75.2480  -23.7560  -38.8590 O.2       8 ILE    0.0900
    122 CB        -76.3920  -24.1540  -41.9260 C.3       8 ILE   -0.0900
    123 CG1       -75.8990  -24.5600  -43.3170 C.3       8 ILE    0.0900
    124 CG2       -76.1140  -22.6730  -41.6810 C.3       8 ILE   -0.2700
    125 CD        -74.4350  -24.2700  -43.5580 C.3       8 ILE    0.0900
    126 HN        -76.7950  -26.6210  -41.6670 H         8 ILE    0.0900
    127 HA        -74.6510  -24.9960  -40.9540 H         8 ILE    0.0900
    128 HB        -77.4890  -24.3290  -41.9140 H         8 ILE   -0.1800
    129 HG11      -76.4960  -24.0120  -44.0760 H         8 ILE    0.0900
    130 HG12      -76.0670  -25.6510  -43.4460 H         8 ILE    0.0900
    131 HG21      -75.0650  -22.5320  -41.3430 H         8 ILE   -0.2700
    132 HG22      -76.7950  -22.2860  -40.8930 H         8 ILE    0.0900
    133 HG23      -76.2650  -22.0990  -42.6200 H         8 ILE    0.0900
    134 HD1       -73.8100  -24.8190  -42.8220 H         8 ILE    0.0900
    135 HD2       -74.2410  -23.1820  -43.4450 H         8 ILE    0.5100
    136 HD3       -74.1480  -24.5960  -44.5810 H         8 ILE   -0.5100
    137 N         -77.3000  -24.6510  -39.0430 N.am      9 VAL   -0.4700
    138 CA        -77.7840  -24.0660  -37.8030 C.3       9 VAL    0.3100
    139 C         -77.0890  -24.6830  -36.5980 C.2       9 VAL    0.0700
    140 O         -76.6590  -23.9750  -35.6860 O.2       9 VAL    0.0900
    141 CB        -79.3000  -24.2590  -37.6630 C.3       9 VAL   -0.0900
    142 CG1       -79.7800  -23.7530  -36.3170 C.3       9 VAL    0.0900
    143 CG2       -80.0300  -23.5460  -38.7860 C.3       9 VAL   -0.2700
    144 HN        -77.9440  -25.2310  -39.5370 H         9 VAL    0.0900
    145 HA        -77.5410  -23.0140  -37.8120 H         9 VAL    0.0900
    146 HB        -79.5430  -25.3380  -37.7570 H         9 VAL    0.0900
    147 HG11      -79.3950  -22.7260  -36.1360 H         9 VAL   -0.2700
    148 HG12      -79.4100  -24.4190  -35.5090 H         9 VAL    0.0900
    149 HG13      -80.8900  -23.7240  -36.2990 H         9 VAL    0.0900
    150 HG21      -79.4780  -23.6740  -39.7420 H         9 VAL    0.0900
    151 HG22      -80.1020  -22.4590  -38.5610 H         9 VAL    0.5100
    152 HG23      -81.0490  -23.9700  -38.9050 H         9 VAL   -0.5100
    153 N         -76.9840  -26.0120  -36.5900 N.am     10 GLY   -0.4700
    154 CA        -76.2530  -26.7020  -35.5480 C.3      10 GLY    0.3100
    155 C         -74.8440  -26.1480  -35.4690 C.2      10 GLY   -0.0200
    156 O         -74.2830  -25.9780  -34.3850 O.2      10 GLY    0.0900
    157 HN        -77.4010  -26.5850  -37.2920 H        10 GLY    0.0900
    158 HA1       -76.2200  -27.7550  -35.7860 H        10 GLY    0.5100
    159 HA2       -76.7610  -26.5480  -34.6070 H        10 GLY   -0.5100
    160 N         -74.2770  -25.8520  -36.6340 N.am     11 LEU   -0.4700
    161 CA        -72.9490  -25.2620  -36.7120 C.3      11 LEU    0.3100
    162 C         -72.9280  -23.9000  -36.0300 C.2      11 LEU    0.0700
    163 O         -72.0140  -23.5930  -35.2670 O.2      11 LEU    0.0900
    164 CB        -72.5160  -25.1310  -38.1730 C.3      11 LEU   -0.1800
    165 CG        -71.1120  -24.5810  -38.4180 C.3      11 LEU    0.0900
    166 CD1       -70.0750  -25.4010  -37.6730 C.3      11 LEU    0.0900
    167 CD2       -70.8140  -24.5600  -39.9090 C.3      11 LEU   -0.0900
    168 HN        -74.7340  -26.0200  -37.5040 H        11 LEU    0.0900
    169 HA        -72.2650  -25.8990  -36.1710 H        11 LEU   -0.2700
    170 HB1       -73.2380  -24.4580  -38.6830 H        11 LEU    0.0900
    171 HB2       -72.5730  -26.1390  -38.6360 H        11 LEU    0.0900
    172 HG        -71.0640  -23.5270  -38.0700 H        11 LEU    0.0900
    173 HD11      -70.2220  -26.4830  -37.8810 H        11 LEU   -0.2700
    174 HD12      -70.1740  -25.2340  -36.5790 H        11 LEU    0.0900
    175 HD13      -69.0550  -25.1130  -38.0050 H        11 LEU    0.0900
    176 HD21      -71.5490  -23.9160  -40.4360 H        11 LEU    0.0900
    177 HD22      -70.8830  -25.5890  -40.3230 H        11 LEU    0.5100
    178 HD23      -69.7950  -24.1530  -40.0860 H        11 LEU   -0.5100
    179 N         -73.9430  -23.0810  -36.3010 N.am     12 TYR   -0.4700
    180 CA        -74.0620  -21.7780  -35.6600 C.3      12 TYR    0.3100
    181 C         -74.1320  -21.9200  -34.1440 C.2      12 TYR    0.0700
    182 O         -73.3560  -21.3020  -33.4150 O.2      12 TYR    0.0900
    183 CB        -75.3060  -21.0380  -36.1630 C.3      12 TYR   -0.1800
    184 CG        -75.1490  -20.4020  -37.5270 C.ar     12 TYR    0.0900
    185 CD1       -74.0250  -20.6400  -38.3050 C.ar     12 TYR    0.0900
    186 CD2       -76.1240  -19.5460  -38.0260 C.ar     12 TYR    0.0000
    187 CE1       -73.8800  -20.0520  -39.5500 C.ar     12 TYR   -0.1150
    188 CE2       -75.9870  -18.9530  -39.2670 C.ar     12 TYR    0.1150
    189 CZ        -74.8640  -19.2090  -40.0250 C.ar     12 TYR   -0.1150
    190 OH        -74.7210  -18.6180  -41.2640 O.3      12 TYR    0.1150
    191 HN        -74.6620  -23.3220  -36.9490 H        12 TYR    0.1100
    192 HA        -73.1720  -21.2120  -35.8870 H        12 TYR   -0.5400
    193 HB1       -75.5550  -20.2230  -35.4510 H        12 TYR    0.4300
    194 HB2       -76.1510  -21.7560  -36.2340 H        12 TYR   -0.1150
    195 HD1       -73.2510  -21.2950  -37.9340 H        12 TYR    0.1150
    196 HD2       -77.0030  -19.3400  -37.4340 H        12 TYR   -0.1150
    197 HE1       -73.0020  -20.2510  -40.1440 H        12 TYR    0.1150
    198 HE2       -76.7560  -18.2930  -39.6400 H        12 TYR    0.5100
    199 HH        -75.3020  -17.8550  -41.2970 H        12 TYR   -0.5100
    200 N         -75.0630  -22.7430  -33.6710 N.am     13 LEU   -0.4700
    201 CA        -75.2360  -22.9550  -32.2410 C.3      13 LEU    0.3100
    202 C         -73.9030  -23.2790  -31.5800 C.2      13 LEU    0.0700
    203 O         -73.5930  -22.7660  -30.5050 O.2      13 LEU    0.0900
    204 CB        -76.2370  -24.0860  -31.9850 C.3      13 LEU   -0.1800
    205 CG        -77.6820  -23.8050  -32.4040 C.3      13 LEU    0.0900
    206 CD1       -78.5360  -25.0490  -32.2360 C.3      13 LEU    0.0900
    207 CD2       -78.2600  -22.6440  -31.6060 C.3      13 LEU   -0.0900
    208 HN        -75.6790  -23.2480  -34.2700 H        13 LEU    0.0900
    209 HA        -75.5920  -22.0330  -31.8060 H        13 LEU   -0.2700
    210 HB1       -76.2320  -24.3090  -30.8970 H        13 LEU    0.0900
    211 HB2       -75.8890  -24.9840  -32.5380 H        13 LEU    0.0900
    212 HG        -77.7020  -23.4850  -33.4680 H        13 LEU    0.0900
    213 HD11      -78.5310  -25.3750  -31.1740 H        13 LEU   -0.2700
    214 HD12      -78.1310  -25.8730  -32.8630 H        13 LEU    0.0900
    215 HD13      -79.5840  -24.8330  -32.5360 H        13 LEU    0.0900
    216 HD21      -77.6580  -21.7260  -31.7770 H        13 LEU    0.0900
    217 HD22      -78.2410  -22.8840  -30.5210 H        13 LEU    0.5100
    218 HD23      -79.3060  -22.4480  -31.9270 H        13 LEU   -0.5100
    219 N         -73.1110  -24.1250  -32.2350 N.am     14 ALA   -0.4700
    220 CA        -71.8170  -24.5210  -31.7050 C.3      14 ALA    0.3100
    221 C         -70.8760  -23.3270  -31.6510 C.2      14 ALA    0.0700
    222 O         -70.2770  -23.0410  -30.6150 O.2      14 ALA    0.0900
    223 CB        -71.2200  -25.6280  -32.5540 C.3      14 ALA   -0.2700
    224 HN        -73.3670  -24.5220  -33.1130 H        14 ALA    0.0900
    225 HA        -71.9590  -24.8610  -30.6890 H        14 ALA    0.0900
    226 HB1       -71.0850  -25.2770  -33.6000 H        14 ALA    0.0900
    227 HB2       -71.8980  -26.5080  -32.5600 H        14 ALA    0.5100
    228 HB3       -70.2280  -25.9220  -32.1490 H        14 ALA   -0.5100
    229 N         -70.7540  -22.6270  -32.7760 N.am     15 VAL   -0.4700
    230 CA        -69.9290  -21.4300  -32.8530 C.3      15 VAL    0.3100
    231 C         -70.3780  -20.4070  -31.8140 C.2      15 VAL    0.0700
    232 O         -69.5580  -19.7640  -31.1560 O.2      15 VAL    0.0900
    233 CB        -70.0090  -20.7930  -34.2530 C.3      15 VAL   -0.0900
    234 CG1       -69.3280  -19.4320  -34.2650 C.3      15 VAL    0.0900
    235 CG2       -69.3870  -21.7130  -35.2930 C.3      15 VAL   -0.2700
    236 HN        -71.2220  -22.8900  -33.6170 H        15 VAL    0.0900
    237 HA        -68.9110  -21.7130  -32.6280 H        15 VAL    0.0900
    238 HB        -71.0750  -20.6730  -34.5420 H        15 VAL    0.0900
    239 HG11      -68.3140  -19.5080  -33.8160 H        15 VAL   -0.2700
    240 HG12      -69.9240  -18.7050  -33.6740 H        15 VAL    0.0900
    241 HG13      -69.2260  -19.0690  -35.3100 H        15 VAL    0.0900
    242 HG21      -69.8020  -22.7390  -35.1910 H        15 VAL    0.0900
    243 HG22      -68.2870  -21.7610  -35.1460 H        15 VAL    0.5100
    244 HG23      -69.6140  -21.3380  -36.3130 H        15 VAL   -0.5100
    245 N         -71.6930  -20.2680  -31.6690 N.am     16 CYS   -0.4700
    246 CA        -72.2810  -19.3030  -30.7510 C.3      16 CYS    0.3100
    247 C         -71.8610  -19.5600  -29.3070 C.2      16 CYS    0.0700
    248 O         -71.3680  -18.6600  -28.6230 O.2      16 CYS    0.0900
    249 CB        -73.8070  -19.3590  -30.8600 C.3      16 CYS   -0.1100
    250 SG        -74.6800  -18.1550  -29.8400 S.3      16 CYS    0.0900
    251 HN        -72.3390  -20.8220  -32.1870 H        16 CYS    0.0900
    252 HA        -71.9170  -18.3210  -31.0110 H        16 CYS   -0.2300
    253 HB1       -74.1340  -20.3800  -30.5700 H        16 CYS    0.1600
    254 HB2       -74.0800  -19.1940  -31.9230 H        16 CYS    0.5100
    255 HG1       -74.3040  -17.1030  -30.5540 H        16 CYS   -0.5100
    256 N         -72.0520  -20.7920  -28.8450 N.am     17 VAL   -0.4700
    257 CA        -71.7630  -21.1390  -27.4590 C.3      17 VAL    0.3100
    258 C         -70.2760  -21.0300  -27.1500 C.2      17 VAL    0.0700
    259 O         -69.8850  -20.3970  -26.1700 O.2      17 VAL    0.0900
    260 CB        -72.2470  -22.5620  -27.1230 C.3      17 VAL   -0.0900
    261 CG1       -71.8130  -22.9550  -25.7150 C.3      17 VAL    0.0900
    262 CG2       -73.7600  -22.6510  -27.2540 C.3      17 VAL   -0.2700
    263 HN        -72.4000  -21.5280  -29.4200 H        17 VAL    0.0900
    264 HA        -72.2590  -20.4180  -26.8260 H        17 VAL    0.0900
    265 HB        -71.8190  -23.2800  -27.8550 H        17 VAL    0.0900
    266 HG11      -72.0870  -22.1560  -24.9940 H        17 VAL   -0.2700
    267 HG12      -70.7120  -23.0970  -25.6850 H        17 VAL    0.0900
    268 HG13      -72.3200  -23.8960  -25.4120 H        17 VAL    0.0900
    269 HG21      -74.0840  -22.2350  -28.2330 H        17 VAL    0.0900
    270 HG22      -74.2460  -22.0680  -26.4430 H        17 VAL    0.5100
    271 HG23      -74.0840  -23.7130  -27.1970 H        17 VAL   -0.5100
    272 N         -69.4470  -21.6510  -27.9880 N.am     18 GLY   -0.4700
    273 CA        -68.0080  -21.6060  -27.8030 C.3      18 GLY    0.3100
    274 C         -67.4550  -20.2060  -27.9870 C.2      18 GLY   -0.0200
    275 O         -66.5870  -19.7620  -27.2320 O.2      18 GLY    0.0900
    276 HN        -69.7750  -22.1720  -28.7730 H        18 GLY    0.0900
    277 HA1       -67.5560  -22.2650  -28.5290 H        18 GLY    0.5100
    278 HA2       -67.7870  -21.9470  -26.8020 H        18 GLY   -0.5100
    279 N         -67.9620  -19.5050  -28.9980 N.am     19 GLY   -0.4700
    280 CA        -67.5400  -18.1460  -29.2740 C.3      19 GLY    0.3100
    281 C         -67.6950  -17.2300  -28.0750 C.2      19 GLY   -0.0200
    282 O         -66.7250  -16.6320  -27.6060 O.2      19 GLY    0.0900
    283 HN        -68.6550  -19.8810  -29.6070 H        19 GLY    0.0900
    284 HA1       -68.1430  -17.7690  -30.0870 H        19 GLY    0.5100
    285 HA2       -66.5000  -18.1740  -29.5650 H        19 GLY   -0.5100
    286 N         -68.9240  -17.1190  -27.5730 N.am     20 LEU   -0.4700
    287 CA        -69.2120  -16.2510  -26.4390 C.3      20 LEU    0.3100
    288 C         -68.3590  -16.6390  -25.2400 C.2      20 LEU    0.0700
    289 O         -67.7750  -15.7800  -24.5840 O.2      20 LEU    0.0900
    290 CB        -70.6970  -16.3210  -26.0730 C.3      20 LEU   -0.1800
    291 CG        -71.6680  -15.7640  -27.1160 C.3      20 LEU    0.0900
    292 CD1       -73.1080  -15.9860  -26.6880 C.3      20 LEU    0.0900
    293 CD2       -71.4090  -14.2860  -27.3600 C.3      20 LEU   -0.0900
    294 HN        -69.6980  -17.6220  -27.9490 H        20 LEU    0.0900
    295 HA        -68.9390  -15.2420  -26.7110 H        20 LEU   -0.2700
    296 HB1       -70.8450  -15.7530  -25.1300 H        20 LEU    0.0900
    297 HB2       -70.9570  -17.3860  -25.8960 H        20 LEU    0.0900
    298 HG        -71.4920  -16.2730  -28.0880 H        20 LEU    0.0900
    299 HD11      -73.3020  -15.4750  -25.7200 H        20 LEU   -0.2700
    300 HD12      -73.3020  -17.0720  -26.5600 H        20 LEU    0.0900
    301 HD13      -73.7990  -15.5700  -27.4520 H        20 LEU    0.0900
    302 HD21      -70.3710  -14.1360  -27.7280 H        20 LEU    0.0900
    303 HD22      -71.5350  -13.7190  -26.4120 H        20 LEU    0.5100
    304 HD23      -72.1160  -13.8990  -28.1240 H        20 LEU   -0.5100
    305 N         -68.2830  -17.9380  -24.9670 N.am     21 LEU   -0.4700
    306 CA        -67.4720  -18.4420  -23.8670 C.3      21 LEU    0.3100
    307 C         -66.0260  -17.9830  -24.0040 C.2      21 LEU    0.0700
    308 O         -65.4450  -17.4320  -23.0670 O.2      21 LEU    0.0900
    309 CB        -67.5250  -19.9720  -23.8260 C.3      21 LEU   -0.1800
    310 CG        -66.6590  -20.6400  -22.7560 C.3      21 LEU    0.0900
    311 CD1       -67.0920  -20.2120  -21.3610 C.3      21 LEU    0.0900
    312 CD2       -66.7080  -22.1520  -22.8950 C.3      21 LEU   -0.0900
    313 HN        -68.7750  -18.6210  -25.5000 H        21 LEU    0.0900
    314 HA        -67.8570  -18.0280  -22.9470 H        21 LEU   -0.2700
    315 HB1       -67.2000  -20.3540  -24.8170 H        21 LEU    0.0900
    316 HB2       -68.5790  -20.2750  -23.6520 H        21 LEU    0.0900
    317 HG        -65.5970  -20.3550  -22.9140 H        21 LEU    0.0900
    318 HD11      -68.1510  -20.4990  -21.1850 H        21 LEU   -0.2700
    319 HD12      -67.0010  -19.1090  -21.2600 H        21 LEU    0.0900
    320 HD13      -66.4570  -20.7110  -20.5980 H        21 LEU    0.0900
    321 HD21      -66.3320  -22.4570  -23.8950 H        21 LEU    0.0900
    322 HD22      -67.7550  -22.5080  -22.7860 H        21 LEU    0.5100
    323 HD23      -66.0710  -22.6250  -22.1180 H        21 LEU   -0.5100
    324 N         -65.4500  -18.2110  -25.1820 N.am     22 GLY   -0.4700
    325 CA        -64.0750  -17.8340  -25.4460 C.3      22 GLY    0.3100
    326 C         -63.8300  -16.3400  -25.3330 C.2      22 GLY   -0.0200
    327 O         -62.9500  -15.9070  -24.5910 O.2      22 GLY    0.0900
    328 HN        -65.9370  -18.6500  -25.9330 H        22 GLY    0.0900
    329 HA1       -63.8330  -18.1530  -26.4490 H        22 GLY    0.5100
    330 HA2       -63.4490  -18.3460  -24.7300 H        22 GLY   -0.5100
    331 N         -64.6060  -15.5460  -26.0680 N.am     23 ASN   -0.4700
    332 CA        -64.4050  -14.1010  -26.1020 C.3      23 ASN    0.3100
    333 C         -64.7090  -13.4170  -24.7720 C.2      23 ASN    0.0700
    334 O         -63.9360  -12.5770  -24.3120 O.2      23 ASN    0.0900
    335 CB        -65.2430  -13.4660  -27.2160 C.3      23 ASN   -0.1800
    336 CG        -64.6930  -13.7620  -28.6010 C.2      23 ASN    0.0900
    337 ND2       -65.3650  -14.6530  -29.3270 N.am     23 ASN    0.0900
    338 OD1       -63.6810  -13.1970  -29.0160 O.2      23 ASN    0.5500
    339 HN        -65.3540  -15.8990  -26.6250 H        23 ASN   -0.5500
    340 HA        -63.3550  -13.9140  -26.2690 H        23 ASN   -0.6200
    341 HB1       -65.2610  -12.3650  -27.0710 H        23 ASN    0.3200
    342 HB2       -66.2810  -13.8580  -27.1560 H        23 ASN    0.3000
    343 HD21      -65.1430  -14.7800  -30.2940 H        23 ASN    0.5100
    344 HD22      -66.0920  -15.1950  -28.9050 H        23 ASN   -0.5100
    345 N         -65.8380  -13.7640  -24.1580 N.am     24 CYS   -0.4700
    346 CA        -66.1770  -13.2300  -22.8450 C.3      24 CYS    0.3100
    347 C         -65.0560  -13.5250  -21.8590 C.2      24 CYS    0.0700
    348 O         -64.6700  -12.6740  -21.0570 O.2      24 CYS    0.0900
    349 CB        -67.4830  -13.8350  -22.3280 C.3      24 CYS   -0.1100
    350 SG        -68.9490  -13.3340  -23.2510 S.3      24 CYS    0.0900
    351 HN        -66.4930  -14.3970  -24.5630 H        24 CYS    0.0900
    352 HA        -66.2740  -12.1580  -22.9370 H        24 CYS   -0.2300
    353 HB1       -67.6040  -13.5350  -21.2660 H        24 CYS    0.1600
    354 HB2       -67.3900  -14.9410  -22.3700 H        24 CYS    0.5100
    355 HG1       -68.7570  -14.1880  -24.2450 H        24 CYS   -0.5100
    356 N         -64.5320  -14.7450  -21.9290 N.am     25 LEU   -0.4700
    357 CA        -63.4110  -15.1470  -21.0980 C.3      25 LEU    0.3100
    358 C         -62.2310  -14.2070  -21.3220 C.2      25 LEU    0.0700
    359 O         -61.6210  -13.7240  -20.3730 O.2      25 LEU    0.0900
    360 CB        -63.0120  -16.5860  -21.4270 C.3      25 LEU   -0.1800
    361 CG        -61.9140  -17.2360  -20.5880 C.3      25 LEU    0.0900
    362 CD1       -62.2990  -17.2620  -19.1200 C.3      25 LEU    0.0900
    363 CD2       -61.6520  -18.6430  -21.0960 C.3      25 LEU   -0.0900
    364 HN        -64.8840  -15.4370  -22.5520 H        25 LEU    0.0900
    365 HA        -63.7070  -15.0630  -20.0630 H        25 LEU   -0.2700
    366 HB1       -62.6760  -16.6040  -22.4850 H        25 LEU    0.0900
    367 HB2       -63.9220  -17.2130  -21.3250 H        25 LEU    0.0900
    368 HG        -60.9710  -16.6610  -20.7100 H        25 LEU    0.0900
    369 HD11      -63.2370  -17.8420  -18.9810 H        25 LEU   -0.2700
    370 HD12      -62.4660  -16.2260  -18.7540 H        25 LEU    0.0900
    371 HD13      -61.4930  -17.7440  -18.5250 H        25 LEU    0.0900
    372 HD21      -61.3280  -18.6120  -22.1580 H        25 LEU    0.0900
    373 HD22      -62.5810  -19.2490  -21.0250 H        25 LEU    0.5100
    374 HD23      -60.8490  -19.1200  -20.4940 H        25 LEU   -0.5100
    375 N         -61.9250  -13.9390  -22.5890 N.am     26 VAL   -0.4700
    376 CA        -60.8230  -13.0490  -22.9420 C.3      26 VAL    0.3100
    377 C         -61.0410  -11.6510  -22.3720 C.2      26 VAL    0.0700
    378 O         -60.1790  -11.1100  -21.6780 O.2      26 VAL    0.0900
    379 CB        -60.6490  -12.9540  -24.4740 C.3      26 VAL   -0.0900
    380 CG1       -59.7120  -11.8120  -24.8430 C.3      26 VAL    0.0900
    381 CG2       -60.1280  -14.2670  -25.0330 C.3      26 VAL   -0.2700
    382 HN        -62.4330  -14.3310  -23.3520 H        26 VAL    0.0900
    383 HA        -59.9240  -13.4390  -22.4880 H        26 VAL    0.0900
    384 HB        -61.6400  -12.7830  -24.9460 H        26 VAL    0.0900
    385 HG11      -58.7780  -11.8760  -24.2450 H        26 VAL   -0.2700
    386 HG12      -60.2020  -10.8380  -24.6320 H        26 VAL    0.0900
    387 HG13      -59.4490  -11.8710  -25.9200 H        26 VAL    0.0900
    388 HG21      -60.7430  -15.1130  -24.6560 H        26 VAL    0.0900
    389 HG22      -59.0760  -14.4240  -24.7120 H        26 VAL    0.5100
    390 HG23      -60.1830  -14.2550  -26.1410 H        26 VAL   -0.5100
    391 N         -62.2030  -11.0690  -22.6640 N.am     27 MET   -0.4700
    392 CA        -62.5170   -9.7220  -22.2090 C.3      27 MET    0.3100
    393 C         -62.3670   -9.6160  -20.6980 C.2      27 MET    0.0700
    394 O         -61.8070   -8.6440  -20.1890 O.2      27 MET    0.0900
    395 CB        -63.9360   -9.3320  -22.6290 C.3      27 MET   -0.1800
    396 CG        -64.1030   -9.1490  -24.1300 C.3      27 MET    0.0900
    397 SD        -65.8240   -8.9620  -24.6420 S.3      27 MET    0.0900
    398 CE        -66.2160   -7.3570  -23.9500 C.3      27 MET   -0.1400
    399 HN        -62.9060  -11.5250  -23.2040 H        27 MET    0.0900
    400 HA        -61.7970   -9.0450  -22.6450 H        27 MET    0.0900
    401 HB1       -64.2040   -8.3790  -22.1250 H        27 MET   -0.0900
    402 HB2       -64.6350  -10.1270  -22.2910 H        27 MET   -0.2200
    403 HG1       -63.6640  -10.0330  -24.6400 H        27 MET    0.0900
    404 HG2       -63.5300   -8.2490  -24.4380 H        27 MET    0.0900
    405 HE1       -65.5550   -6.5660  -24.3640 H        27 MET    0.0900
    406 HE2       -66.0830   -7.3720  -22.8460 H        27 MET    0.5100
    407 HE3       -67.2670   -7.0840  -24.1850 H        27 MET   -0.5100
    408 N         -62.8610  -10.6220  -19.9800 N.am     28 TYR   -0.4700
    409 CA        -62.7160  -10.6760  -18.5320 C.3      28 TYR    0.3100
    410 C         -61.2470  -10.6000  -18.1300 C.2      28 TYR    0.0700
    411 O         -60.8380   -9.6970  -17.4020 O.2      28 TYR    0.0900
    412 CB        -63.3330  -11.9680  -17.9880 C.3      28 TYR   -0.1800
    413 CG        -63.1860  -12.1380  -16.4910 C.ar     28 TYR    0.0900
    414 CD1       -64.1250  -11.6030  -15.6180 C.ar     28 TYR    0.0900
    415 CD2       -62.1120  -12.8370  -15.9510 C.ar     28 TYR    0.0000
    416 CE1       -63.9970  -11.7540  -14.2480 C.ar     28 TYR   -0.1150
    417 CE2       -61.9770  -12.9950  -14.5830 C.ar     28 TYR    0.1150
    418 CZ        -62.9210  -12.4520  -13.7370 C.ar     28 TYR   -0.1150
    419 OH        -62.7910  -12.6060  -12.3740 O.3      28 TYR    0.1150
    420 HN        -63.3520  -11.3800  -20.4010 H        28 TYR    0.1100
    421 HA        -63.2140   -9.8150  -18.1120 H        28 TYR   -0.5400
    422 HB1       -62.8360  -12.8390  -18.4660 H        28 TYR    0.4300
    423 HB2       -64.4200  -11.9780  -18.2130 H        28 TYR   -0.1150
    424 HD1       -64.9690  -11.0580  -16.0150 H        28 TYR    0.1150
    425 HD2       -61.3710  -13.2630  -16.6100 H        28 TYR   -0.1150
    426 HE1       -64.7350  -11.3290  -13.5840 H        28 TYR    0.1150
    427 HE2       -61.1370  -13.5410  -14.1790 H        28 TYR    0.5100
    428 HH        -62.0880  -13.2400  -12.2140 H        28 TYR   -0.5100
    429 N         -60.4580  -11.5580  -18.6120 N.am     29 VAL   -0.4700
    430 CA        -59.0390  -11.6450  -18.2780 C.3      29 VAL    0.3100
    431 C         -58.3280  -10.3000  -18.4000 C.2      29 VAL    0.0700
    432 O         -57.6020   -9.8890  -17.4940 O.2      29 VAL    0.0900
    433 CB        -58.3230  -12.6790  -19.1720 C.3      29 VAL   -0.0900
    434 CG1       -56.8130  -12.4940  -19.1120 C.3      29 VAL    0.0900
    435 CG2       -58.7080  -14.0950  -18.7610 C.3      29 VAL   -0.2700
    436 HN        -60.8030  -12.2620  -19.2270 H        29 VAL    0.0900
    437 HA        -58.9590  -11.9300  -17.2390 H        29 VAL    0.0900
    438 HB        -58.6670  -12.5560  -20.2210 H        29 VAL    0.0900
    439 HG11      -56.4750  -12.4430  -18.0550 H        29 VAL   -0.2700
    440 HG12      -56.5260  -11.5490  -19.6220 H        29 VAL    0.0900
    441 HG13      -56.3070  -13.3520  -19.6050 H        29 VAL    0.0900
    442 HG21      -59.8050  -14.2380  -18.8620 H        29 VAL    0.0900
    443 HG22      -58.4230  -14.2720  -17.7010 H        29 VAL    0.5100
    444 HG23      -58.1930  -14.8310  -19.4140 H        29 VAL   -0.5100
    445 N         -58.5360   -9.6180  -19.5230 N.am     30 ILE   -0.4700
    446 CA        -57.8750   -8.3450  -19.7840 C.3      30 ILE    0.3100
    447 C         -58.4570   -7.2270  -18.9310 C.2      30 ILE    0.0700
    448 O         -57.7260   -6.3970  -18.3860 O.2      30 ILE    0.0900
    449 CB        -58.0200   -7.9390  -21.2600 C.3      30 ILE   -0.0900
    450 CG1       -57.3890   -8.9930  -22.1710 C.3      30 ILE    0.0900
    451 CG2       -57.3770   -6.5780  -21.5020 C.3      30 ILE   -0.2700
    452 CD        -57.7880   -8.8440  -23.6220 C.3      30 ILE    0.0900
    453 HN        -59.1530   -9.9450  -20.2340 H        30 ILE    0.0900
    454 HA        -56.8320   -8.4550  -19.5280 H        30 ILE    0.0900
    455 HB        -59.0980   -7.8900  -21.5240 H        30 ILE   -0.1800
    456 HG11      -57.6990   -9.9990  -21.8190 H        30 ILE    0.0900
    457 HG12      -56.2840   -8.9100  -22.0970 H        30 ILE    0.0900
    458 HG21      -56.3480   -6.5620  -21.0830 H        30 ILE   -0.2700
    459 HG22      -57.9750   -5.7840  -21.0060 H        30 ILE    0.0900
    460 HG23      -57.3190   -6.3760  -22.5930 H        30 ILE    0.0900
    461 HD1       -57.3230   -7.9330  -24.0550 H        30 ILE    0.0900
    462 HD2       -58.8920   -8.7500  -23.7020 H        30 ILE    0.5100
    463 HD3       -57.4460   -9.7280  -24.2010 H        30 ILE   -0.5100
    464 N         -59.7820   -7.2070  -18.8260 N.am     31 LEU   -0.4700
    465 CA        -60.4910   -6.1170  -18.1720 C.3      31 LEU    0.3100
    466 C         -60.1720   -6.0210  -16.6830 C.2      31 LEU    0.0700
    467 O         -59.6020   -5.0320  -16.2220 O.2      31 LEU    0.0900
    468 CB        -61.9980   -6.2900  -18.3760 C.3      31 LEU   -0.1800
    469 CG        -62.8960   -5.1560  -17.8840 C.3      31 LEU    0.0900
    470 CD1       -62.5740   -3.8570  -18.6020 C.3      31 LEU    0.0900
    471 CD2       -64.3530   -5.5340  -18.0820 C.3      31 LEU   -0.0900
    472 HN        -60.3510   -7.9400  -19.1900 H        31 LEU    0.0900
    473 HA        -60.1540   -5.1870  -18.6040 H        31 LEU   -0.2700
    474 HB1       -62.3060   -7.2170  -17.8490 H        31 LEU    0.0900
    475 HB2       -62.1790   -6.4160  -19.4640 H        31 LEU    0.0900
    476 HG        -62.7460   -5.0180  -16.7920 H        31 LEU    0.0900
    477 HD11      -62.7280   -3.9760  -19.6960 H        31 LEU   -0.2700
    478 HD12      -61.5140   -3.5770  -18.4220 H        31 LEU    0.0900
    479 HD13      -63.2410   -3.0470  -18.2350 H        31 LEU    0.0900
    480 HD21      -64.5460   -6.5460  -17.6630 H        31 LEU    0.0900
    481 HD22      -64.5970   -5.5470  -19.1660 H        31 LEU    0.5100
    482 HD23      -65.0070   -4.8040  -17.5590 H        31 LEU   -0.5100
    483 N         -60.5450   -7.0540  -15.9300 N.am     32 ARG   -0.4700
    484 CA        -60.4040   -7.0350  -14.4800 C.3      32 ARG    0.3100
    485 C         -59.2630   -7.9140  -13.9810 C.2      32 ARG    0.0700
    486 O         -58.3740   -7.4450  -13.2700 O.2      32 ARG    0.0900
    487 CB        -61.7140   -7.4880  -13.8250 C.3      32 ARG   -0.1800
    488 CG        -62.8110   -6.4370  -13.8310 C.3      32 ARG    0.0900
    489 CD        -64.1540   -7.0320  -13.4310 C.3      32 ARG    0.0900
    490 NE        -64.7310   -7.8480  -14.5030 N.pl3    32 ARG   -0.1800
    491 CZ        -65.6090   -7.4060  -15.4020 C.cat    32 ARG    0.0900
    492 NH1       -66.0360   -6.1500  -15.3800 N.pl3    32 ARG    0.0900
    493 NH2       -66.0670   -8.2310  -16.3310 N.pl3    32 ARG    0.2000
    494 HN        -60.9350   -7.8830  -16.3220 H        32 ARG    0.0900
    495 HA        -60.1590   -6.0280  -14.1770 H        32 ARG    0.0900
    496 HB1       -61.5000   -7.7670  -12.7720 H        32 ARG   -0.7000
    497 HB2       -62.0830   -8.3850  -14.3670 H        32 ARG    0.4400
    498 HG1       -62.8950   -6.0030  -14.8500 H        32 ARG    0.6400
    499 HG2       -62.5450   -5.6280  -13.1180 H        32 ARG   -0.8000
    500 HD1       -64.8730   -6.2160  -13.2040 H        32 ARG    0.4600
    501 HD2       -64.0240   -7.6840  -12.5420 H        32 ARG    0.4600
    502 HE        -64.4450   -8.8030  -14.5640 H        32 ARG   -0.8000
    503 HH11      -65.7000   -5.5180  -14.6830 H        32 ARG    0.4600
    504 HH12      -66.6970   -5.8360  -16.0630 H        32 ARG    0.4600
    505 HH21      -65.7530   -9.1800  -16.3560 H        32 ARG    0.5100
    506 HH22      -66.7270   -7.9050  -17.0090 H        32 ARG   -0.5100
    507 N         -59.2930   -9.1900  -14.3590 N.am     33 HSD   -0.4700
    508 CA        -58.3900  -10.1940  -13.8030 C.3      33 HSD    0.3100
    509 C         -56.9810   -9.6740  -13.5190 C.2      33 HSD    0.0700
    510 O         -56.4640   -9.8610  -12.4190 O.2      33 HSD    0.0900
    511 CB        -58.3110  -11.4080  -14.7390 C.3      33 HSD   -0.0900
    512 CG        -57.7400  -12.6360  -14.1000 C.ar     33 HSD    0.0900
    513 CD2       -57.9800  -13.9490  -14.3140 C.ar     33 HSD    0.0900
    514 ND1       -56.7850  -12.5870  -13.0980 N.ar     33 HSD   -0.3600
    515 CE1       -56.4740  -13.8140  -12.7330 C.ar     33 HSD    0.3200
    516 NE2       -57.1860  -14.6670  -13.4540 N.ar     33 HSD   -0.0500
    517 HN        -59.9390   -9.5190  -15.0420 H        33 HSD    0.2500
    518 HA        -58.7680  -10.4890  -12.8360 H        33 HSD    0.1300
    519 HB1       -57.6740  -11.1430  -15.6090 H        33 HSD   -0.7000
    520 HB2       -59.3360  -11.6480  -15.0940 H        33 HSD    0.2200
    521 HD1       -56.4020  -11.7450  -12.7190 H        33 HSD    0.1000
    522 HD2       -58.6510  -14.4460  -15.0030 H        33 HSD    0.5100
    523 HE1       -55.7460  -14.0610  -11.9600 H        33 HSD   -0.5100
    524 N         -56.3570   -9.0230  -14.4970 N.am     34 THR   -0.4700
    525 CA        -54.9490   -8.6600  -14.3670 C.3      34 THR    0.3100
    526 C         -54.6150   -7.3280  -15.0240 C.2      34 THR    0.0700
    527 O         -55.3370   -6.8480  -15.8980 O.2      34 THR    0.0900
    528 CB        -54.0470   -9.7390  -15.0000 C.3      34 THR    0.1400
    529 CG2       -52.6220   -9.6310  -14.4770 C.3      34 THR    0.0900
    530 OG1       -54.5670  -11.0390  -14.6970 O.3      34 THR   -0.6600
    531 HN        -56.8110   -8.7590  -15.3450 H        34 THR    0.4300
    532 HA        -54.7270   -8.5560  -13.3150 H        34 THR   -0.2700
    533 HB        -54.0200   -9.6090  -16.1020 H        34 THR    0.0900
    534 HG1       -55.3790  -11.1240  -15.2020 H        34 THR    0.0900
    535 HG21      -52.6250   -9.5830  -13.3660 H        34 THR    0.0900
    536 HG22      -52.1440   -8.7090  -14.8700 H        34 THR    0.5100
    537 HG23      -52.0360  -10.5200  -14.7920 H        34 THR   -0.5100
    538 N         -53.5020   -6.7330  -14.5950 N.am     35 LYS   -0.4700
    539 CA        -52.9640   -5.5440  -15.2390 C.3      35 LYS    0.3100
    540 C         -52.1420   -5.9320  -16.4600 C.2      35 LYS    0.0700
    541 O         -50.9800   -5.5490  -16.5860 O.2      35 LYS    0.0900
    542 CB        -52.0840   -4.7560  -14.2680 C.3      35 LYS   -0.1800
    543 CG        -52.8150   -4.2400  -13.0450 C.3      35 LYS    0.0900
    544 CD        -53.8930   -3.2380  -13.4230 C.3      35 LYS    0.0900
    545 CE        -54.5780   -2.6760  -12.1880 C.3      35 LYS   -0.1800
    546 NZ        -55.6450   -1.6960  -12.5340 N.4      35 LYS    0.0900
    547 HN        -52.9870   -7.0770  -13.8140 H        35 LYS    0.0900
    548 HA        -53.7940   -4.9380  -15.5700 H        35 LYS   -0.1800
    549 HB1       -51.6520   -3.8890  -14.8110 H        35 LYS    0.0900
    550 HB2       -51.2570   -5.4150  -13.9290 H        35 LYS    0.0900
    551 HG1       -52.0860   -3.7500  -12.3650 H        35 LYS    0.2100
    552 HG2       -53.2850   -5.0950  -12.5130 H        35 LYS    0.0500
    553 HD1       -54.6500   -3.7400  -14.0630 H        35 LYS    0.0500
    554 HD2       -53.4330   -2.4050  -13.9950 H        35 LYS   -0.3000
    555 HE1       -53.8330   -2.1530  -11.5540 H        35 LYS    0.3300
    556 HE2       -55.0530   -3.5020  -11.6160 H        35 LYS    0.3300
    557 HZ1       -56.4450   -2.1950  -12.9730 H        35 LYS    0.3300
    558 HZ2       -55.2660   -0.9930  -13.2010 H        35 LYS    0.5100
    559 HZ3       -55.9670   -1.2160  -11.6710 H        35 LYS   -0.5100
    560 N         -52.7520   -6.7010  -17.3590 N.am     36 MET   -0.4700
    561 CA        -52.1170   -7.0540  -18.6170 C.3      36 MET    0.3100
    562 C         -52.7640   -6.2410  -19.7320 C.2      36 MET    0.0700
    563 O         -52.9790   -6.7300  -20.8430 O.2      36 MET    0.0900
    564 CB        -52.2380   -8.5560  -18.8900 C.3      36 MET   -0.1800
    565 CG        -53.6620   -9.0720  -19.0150 C.3      36 MET    0.0900
    566 SD        -53.7300  -10.8720  -19.1080 S.3      36 MET    0.0900
    567 CE        -52.5840  -11.1930  -20.4460 C.3      36 MET   -0.1400
    568 HN        -53.6670   -7.0680  -17.2110 H        36 MET    0.0900
    569 HA        -51.0780   -6.7670  -18.5580 H        36 MET    0.0900
    570 HB1       -51.7420   -9.1010  -18.0590 H        36 MET   -0.0900
    571 HB2       -51.7030   -8.7820  -19.8370 H        36 MET   -0.2200
    572 HG1       -54.1180   -8.6370  -19.9290 H        36 MET    0.0900
    573 HG2       -54.2440   -8.7240  -18.1350 H        36 MET    0.0900
    574 HE1       -51.5370  -10.9780  -20.1420 H        36 MET    0.0900
    575 HE2       -52.8250  -10.5520  -21.3210 H        36 MET    0.5100
    576 HE3       -52.6400  -12.2600  -20.7520 H        36 MET   -0.5100
    577 N         -53.0820   -4.9880  -19.4160 N.am     37 LYS   -0.4700
    578 CA        -53.6710   -4.0710  -20.3750 C.3      37 LYS    0.3100
    579 C         -52.5840   -3.4600  -21.2480 C.2      37 LYS    0.0700
    580 O         -52.2420   -2.2860  -21.1050 O.2      37 LYS    0.0900
    581 CB        -54.4430   -2.9660  -19.6490 C.3      37 LYS   -0.1800
    582 CG        -55.5620   -3.4760  -18.7590 C.3      37 LYS    0.0900
    583 CD        -56.4920   -2.3520  -18.3280 C.3      37 LYS    0.0900
    584 CE        -57.6050   -2.8600  -17.4230 C.3      37 LYS   -0.1800
    585 NZ        -57.1030   -3.2950  -16.0880 N.4      37 LYS    0.0900
    586 HN        -52.9300   -4.6210  -18.5010 H        37 LYS    0.0900
    587 HA        -54.3340   -4.6340  -21.0150 H        37 LYS   -0.1800
    588 HB1       -54.8800   -2.2840  -20.4090 H        37 LYS    0.0900
    589 HB2       -53.7280   -2.3920  -19.0210 H        37 LYS    0.0900
    590 HG1       -55.1210   -3.9500  -17.8560 H        37 LYS    0.2100
    591 HG2       -56.1480   -4.2400  -19.3140 H        37 LYS    0.0500
    592 HD1       -56.9420   -1.8870  -19.2300 H        37 LYS    0.0500
    593 HD2       -55.9030   -1.5830  -17.7820 H        37 LYS   -0.3000
    594 HE1       -58.0990   -3.7370  -17.8950 H        37 LYS    0.3300
    595 HE2       -58.3470   -2.0500  -17.2530 H        37 LYS    0.3300
    596 HZ1       -56.6440   -2.4910  -15.6120 H        37 LYS    0.3300
    597 HZ2       -56.4140   -4.0630  -16.2100 H        37 LYS    0.5100
    598 HZ3       -57.8980   -3.6320  -15.5100 H        37 LYS   -0.5100
    599 N         -52.0340   -4.2690  -22.1470 N.am     38 THR   -0.4700
    600 CA        -50.9960   -3.8120  -23.0600 C.3      38 THR    0.3100
    601 C         -51.6230   -3.3750  -24.3750 C.2      38 THR    0.0700
    602 O         -52.7500   -3.7600  -24.6920 O.2      38 THR    0.0900
    603 CB        -49.9760   -4.9230  -23.3400 C.3      38 THR    0.1400
    604 CG2       -49.3670   -5.4260  -22.0390 C.3      38 THR    0.0900
    605 OG1       -50.6210   -6.0100  -24.0170 O.3      38 THR   -0.6600
    606 HN        -52.3090   -5.2230  -22.2390 H        38 THR    0.4300
    607 HA        -50.5060   -2.9630  -22.6060 H        38 THR   -0.2700
    608 HB        -49.1580   -4.5320  -23.9840 H        38 THR    0.0900
    609 HG1       -49.9850   -6.7300  -24.0240 H        38 THR    0.0900
    610 HG21      -50.1250   -5.9920  -21.4560 H        38 THR    0.0900
    611 HG22      -49.0180   -4.5670  -21.4270 H        38 THR    0.5100
    612 HG23      -48.5120   -6.1010  -22.2570 H        38 THR   -0.5100
    613 N         -50.8880   -2.5750  -25.1430 N.am     39 ALA   -0.4700
    614 CA        -51.3960   -2.0280  -26.3940 C.3      39 ALA    0.3100
    615 C         -52.0910   -3.0950  -27.2340 C.2      39 ALA    0.0700
    616 O         -53.1970   -2.8830  -27.7350 O.2      39 ALA    0.0900
    617 CB        -50.2650   -1.3950  -27.1860 C.3      39 ALA   -0.2700
    618 HN        -49.9570   -2.3140  -24.8960 H        39 ALA    0.0900
    619 HA        -52.1500   -1.2920  -26.1580 H        39 ALA    0.0900
    620 HB1       -49.4870   -2.1550  -27.4160 H        39 ALA    0.0900
    621 HB2       -49.7990   -0.5790  -26.5940 H        39 ALA    0.5100
    622 HB3       -50.6560   -0.9860  -28.1420 H        39 ALA   -0.5100
    623 N         -51.4400   -4.2460  -27.3780 N.am     40 THR   -0.4700
    624 CA        -51.9610   -5.3240  -28.2120 C.3      40 THR    0.3100
    625 C         -53.2370   -5.9320  -27.6370 C.2      40 THR    0.0700
    626 O         -54.1710   -6.2490  -28.3740 O.2      40 THR    0.0900
    627 CB        -50.9180   -6.4420  -28.3900 C.3      40 THR    0.1400
    628 CG2       -51.4780   -7.5690  -29.2460 C.3      40 THR    0.0900
    629 OG1       -49.7420   -5.9120  -29.0100 O.3      40 THR   -0.6600
    630 HN        -50.5700   -4.4230  -26.9250 H        40 THR    0.4300
    631 HA        -52.2250   -4.9040  -29.1710 H        40 THR   -0.2700
    632 HB        -50.6440   -6.8630  -27.3980 H        40 THR    0.0900
    633 HG1       -50.0120   -5.0970  -29.4370 H        40 THR    0.0900
    634 HG21      -51.9210   -7.1560  -30.1780 H        40 THR    0.0900
    635 HG22      -52.2700   -8.1120  -28.6870 H        40 THR    0.5100
    636 HG23      -50.6650   -8.2740  -29.5220 H        40 THR   -0.5100
    637 N         -53.2760   -6.0980  -26.3180 N.am     41 ASN   -0.4700
    638 CA        -54.4240   -6.7140  -25.6640 C.3      41 ASN    0.3100
    639 C         -55.6610   -5.8220  -25.6780 C.2      41 ASN    0.0700
    640 O         -56.7880   -6.3160  -25.7090 O.2      41 ASN    0.0900
    641 CB        -54.0660   -7.1070  -24.2290 C.3      41 ASN   -0.1800
    642 CG        -53.0680   -8.2480  -24.1760 C.2      41 ASN    0.0900
    643 ND2       -52.7900   -8.7380  -22.9700 N.am     41 ASN    0.0900
    644 OD1       -52.5490   -8.6820  -25.2040 O.2      41 ASN    0.5500
    645 HN        -52.5300   -5.8090  -25.7230 H        41 ASN   -0.5500
    646 HA        -54.7080   -7.5860  -26.2350 H        41 ASN   -0.6200
    647 HB1       -54.9900   -7.4200  -23.6990 H        41 ASN    0.3200
    648 HB2       -53.6270   -6.2280  -23.7110 H        41 ASN    0.3000
    649 HD21      -52.2590   -9.5820  -22.8840 H        41 ASN    0.5100
    650 HD22      -53.1110   -8.2640  -22.1510 H        41 ASN   -0.5100
    651 N         -55.4510   -4.5070  -25.6610 N.am     42 ILE   -0.4700
    652 CA        -56.5560   -3.5610  -25.7550 C.3      42 ILE    0.3100
    653 C         -57.1860   -3.6430  -27.1400 C.2      42 ILE    0.0700
    654 O         -58.3900   -3.4350  -27.3020 O.2      42 ILE    0.0900
    655 CB        -56.0900   -2.1190  -25.4760 C.3      42 ILE   -0.0900
    656 CG1       -55.5040   -2.0150  -24.0670 C.3      42 ILE    0.0900
    657 CG2       -57.2430   -1.1390  -25.6340 C.3      42 ILE   -0.2700
    658 CD        -56.3600   -2.6530  -22.9960 C.3      42 ILE    0.0900
    659 HN        -54.5380   -4.1150  -25.5850 H        42 ILE    0.0900
    660 HA        -57.3050   -3.8550  -25.0350 H        42 ILE    0.0900
    661 HB        -55.2800   -1.8510  -26.1870 H        42 ILE   -0.1800
    662 HG11      -55.3720   -0.9400  -23.8190 H        42 ILE    0.0900
    663 HG12      -54.5090   -2.5090  -24.0620 H        42 ILE    0.0900
    664 HG21      -58.1260   -1.4900  -25.0570 H        42 ILE   -0.2700
    665 HG22      -57.5290   -1.0600  -26.7040 H        42 ILE    0.0900
    666 HG23      -56.9460   -0.1390  -25.2510 H        42 ILE    0.0900
    667 HD1       -56.2070   -3.7530  -22.9900 H        42 ILE    0.0900
    668 HD2       -57.4330   -2.4450  -23.1970 H        42 ILE    0.5100
    669 HD3       -56.0810   -2.2500  -21.9990 H        42 ILE   -0.5100
    670 N         -56.3680   -3.9510  -28.1430 N.am     43 TYR   -0.4700
    671 CA        -56.8640   -4.1670  -29.4920 C.3      43 TYR    0.3100
    672 C         -57.5490   -5.5220  -29.5700 C.2      43 TYR    0.0700
    673 O         -58.5830   -5.6720  -30.2210 O.2      43 TYR    0.0900
    674 CB        -55.7200   -4.1050  -30.5010 C.3      43 TYR   -0.1800
    675 CG        -55.1220   -2.7290  -30.6520 C.ar     43 TYR    0.0900
    676 CD1       -55.9310   -1.6170  -30.8450 C.ar     43 TYR    0.0900
    677 CD2       -53.7450   -2.5400  -30.5930 C.ar     43 TYR    0.0000
    678 CE1       -55.3870   -0.3540  -30.9850 C.ar     43 TYR   -0.1150
    679 CE2       -53.1920   -1.2790  -30.7280 C.ar     43 TYR    0.1150
    680 CZ        -54.0180   -0.1900  -30.9230 C.ar     43 TYR   -0.1150
    681 OH        -53.4720    1.0670  -31.0590 O.3      43 TYR    0.1150
    682 HN        -55.3830   -4.0470  -28.0160 H        43 TYR    0.1100
    683 HA        -57.5960   -3.4020  -29.7070 H        43 TYR   -0.5400
    684 HB1       -56.0940   -4.4120  -31.5010 H        43 TYR    0.4300
    685 HB2       -54.9050   -4.7850  -30.1730 H        43 TYR   -0.1150
    686 HD1       -57.0030   -1.7420  -30.8870 H        43 TYR    0.1150
    687 HD2       -53.0980   -3.3910  -30.4390 H        43 TYR   -0.1150
    688 HE1       -56.0300    0.5010  -31.1400 H        43 TYR    0.1150
    689 HE2       -52.1210   -1.1490  -30.6810 H        43 TYR    0.5100
    690 HH        -52.5190    0.9850  -30.9910 H        43 TYR   -0.5100
    691 N         -56.9660   -6.5130  -28.9030 N.am     44 ILE   -0.4700
    692 CA        -57.5760   -7.8300  -28.8300 C.3      44 ILE    0.3100
    693 C         -58.9450   -7.7130  -28.1810 C.2      44 ILE    0.0700
    694 O         -59.9100   -8.3460  -28.6160 O.2      44 ILE    0.0900
    695 CB        -56.6980   -8.8190  -28.0420 C.3      44 ILE   -0.0900
    696 CG1       -55.5350   -9.2940  -28.9180 C.3      44 ILE    0.0900
    697 CG2       -57.5210  -10.0080  -27.5680 C.3      44 ILE   -0.2700
    698 CD        -54.6380  -10.3210  -28.2590 C.3      44 ILE    0.0900
    699 HN        -56.0960   -6.4010  -28.4300 H        44 ILE    0.0900
    700 HA        -57.7180   -8.1850  -29.8400 H        44 ILE    0.0900
    701 HB        -56.2590   -8.3010  -27.1620 H        44 ILE   -0.1800
    702 HG11      -54.9170   -8.4120  -29.1900 H        44 ILE    0.0900
    703 HG12      -55.9540   -9.7390  -29.8460 H        44 ILE    0.0900
    704 HG21      -58.1030  -10.4320  -28.4140 H        44 ILE   -0.2700
    705 HG22      -58.2310   -9.6850  -26.7770 H        44 ILE    0.0900
    706 HG23      -56.8510  -10.7990  -27.1680 H        44 ILE    0.0900
    707 HD1       -55.1760  -11.2880  -28.1530 H        44 ILE    0.0900
    708 HD2       -54.3400   -9.9690  -27.2480 H        44 ILE    0.5100
    709 HD3       -53.7300  -10.4860  -28.8790 H        44 ILE   -0.5100
    710 N         -59.0310   -6.8880  -27.1420 N.am     45 PHE   -0.4700
    711 CA        -60.2930   -6.6460  -26.4670 C.3      45 PHE    0.3100
    712 C         -61.3220   -6.1390  -27.4650 C.2      45 PHE    0.0700
    713 O         -62.4790   -6.5620  -27.4510 O.2      45 PHE    0.0900
    714 CB        -60.1170   -5.6170  -25.3500 C.3      45 PHE   -0.1800
    715 CG        -61.3330   -5.4540  -24.4870 C.ar     45 PHE    0.0900
    716 CD1       -61.4190   -6.0930  -23.2600 C.ar     45 PHE    0.0900
    717 CD2       -62.3940   -4.6650  -24.9030 C.ar     45 PHE    0.0000
    718 CE1       -62.5370   -5.9470  -22.4610 C.ar     45 PHE   -0.1150
    719 CE2       -63.5170   -4.5160  -24.1080 C.ar     45 PHE    0.1150
    720 CZ        -63.5870   -5.1580  -22.8850 C.ar     45 PHE   -0.1150
    721 HN        -58.2380   -6.4020  -26.7820 H        45 PHE    0.1150
    722 HA        -60.6430   -7.5840  -26.0610 H        45 PHE   -0.1150
    723 HB1       -59.8940   -4.6240  -25.7970 H        45 PHE    0.1150
    724 HB2       -59.2830   -5.9330  -24.6880 H        45 PHE   -0.1150
    725 HD1       -60.6010   -6.7130  -22.9230 H        45 PHE    0.1150
    726 HD2       -62.3430   -4.1620  -25.8570 H        45 PHE   -0.1150
    727 HE1       -62.5890   -6.4500  -21.5070 H        45 PHE    0.1150
    728 HE2       -64.3370   -3.8990  -24.4420 H        45 PHE    0.5100
    729 HZ        -64.4620   -5.0440  -22.2640 H        45 PHE   -0.5100
    730 N         -60.8900   -5.2290  -28.3350 N.am     46 ASN   -0.4700
    731 CA        -61.7700   -4.6590  -29.3440 C.3      46 ASN    0.3100
    732 C         -62.3160   -5.7400  -30.2730 C.2      46 ASN    0.0700
    733 O         -63.4930   -5.7240  -30.6340 O.2      46 ASN    0.0900
    734 CB        -61.0270   -3.5930  -30.1540 C.3      46 ASN   -0.1800
    735 CG        -61.9520   -2.5110  -30.6780 C.2      46 ASN    0.0900
    736 ND2       -61.6010   -1.9360  -31.8280 N.am     46 ASN    0.0900
    737 OD1       -62.9670   -2.1940  -30.0600 O.2      46 ASN    0.5500
    738 HN        -59.9500   -4.8980  -28.3340 H        46 ASN   -0.5500
    739 HA        -62.6220   -4.2240  -28.8420 H        46 ASN   -0.6200
    740 HB1       -60.5250   -4.0790  -31.0170 H        46 ASN    0.3200
    741 HB2       -60.2590   -3.1180  -29.5060 H        46 ASN    0.3000
    742 HD21      -60.7660   -2.2240  -32.2970 H        46 ASN    0.5100
    743 HD22      -62.1730   -1.2170  -32.2220 H        46 ASN   -0.5100
    744 N         -61.4560   -6.6820  -30.6570 N.am     47 LEU   -0.4700
    745 CA        -61.8710   -7.7910  -31.5060 C.3      47 LEU    0.3100
    746 C         -62.9040   -8.6590  -30.7980 C.2      47 LEU    0.0700
    747 O         -63.9430   -8.9940  -31.3640 O.2      47 LEU    0.0900
    748 CB        -60.6660   -8.6510  -31.8980 C.3      47 LEU   -0.1800
    749 CG        -59.6350   -8.0360  -32.8480 C.3      47 LEU    0.0900
    750 CD1       -58.4950   -9.0170  -33.0890 C.3      47 LEU    0.0900
    751 CD2       -60.2720   -7.6280  -34.1690 C.3      47 LEU   -0.0900
    752 HN        -60.4980   -6.6710  -30.3820 H        47 LEU    0.0900
    753 HA        -62.3400   -7.3800  -32.3880 H        47 LEU   -0.2700
    754 HB1       -61.0560   -9.5720  -32.3790 H        47 LEU    0.0900
    755 HB2       -60.1360   -8.9280  -30.9630 H        47 LEU    0.0900
    756 HG        -59.2310   -7.1010  -32.4020 H        47 LEU    0.0900
    757 HD11      -58.8870   -9.9530  -33.5420 H        47 LEU   -0.2700
    758 HD12      -58.0010   -9.2690  -32.1260 H        47 LEU    0.0900
    759 HD13      -57.7520   -8.5710  -33.7850 H        47 LEU    0.0900
    760 HD21      -60.9410   -6.7540  -34.0170 H        47 LEU    0.0900
    761 HD22      -60.8740   -8.4690  -34.5740 H        47 LEU    0.5100
    762 HD23      -59.4830   -7.3470  -34.8990 H        47 LEU   -0.5100
    763 N         -62.6120   -9.0160  -29.5480 N.am     48 ALA   -0.4700
    764 CA        -63.4990   -9.8660  -28.7650 C.3      48 ALA    0.3100
    765 C         -64.8700   -9.2230  -28.5950 C.2      48 ALA    0.0700
    766 O         -65.8990   -9.8940  -28.6800 O.2      48 ALA    0.0900
    767 CB        -62.8850  -10.1520  -27.4080 C.3      48 ALA   -0.2700
    768 HN        -61.7760   -8.7200  -29.0940 H        48 ALA    0.0900
    769 HA        -63.6540  -10.7850  -29.3100 H        48 ALA    0.0900
    770 HB1       -62.7190   -9.2020  -26.8550 H        48 ALA    0.0900
    771 HB2       -61.9070  -10.6630  -27.5350 H        48 ALA    0.5100
    772 HB3       -63.5680  -10.7940  -26.8110 H        48 ALA   -0.5100
    773 N         -64.8790   -7.9160  -28.3480 N.am     49 LEU   -0.4700
    774 CA        -66.1240   -7.1750  -28.2180 C.3      49 LEU    0.3100
    775 C         -66.9670   -7.3050  -29.4790 C.2      49 LEU    0.0700
    776 O         -68.1600   -7.5960  -29.4170 O.2      49 LEU    0.0900
    777 CB        -65.8340   -5.7000  -27.9460 C.3      49 LEU   -0.1800
    778 CG        -67.0650   -4.8020  -27.8130 C.3      49 LEU    0.0900
    779 CD1       -67.9470   -5.2730  -26.6670 C.3      49 LEU    0.0900
    780 CD2       -66.6390   -3.3570  -27.6120 C.3      49 LEU   -0.0900
    781 HN        -64.0400   -7.3890  -28.2410 H        49 LEU    0.0900
    782 HA        -66.6880   -7.6040  -27.4030 H        49 LEU   -0.2700
    783 HB1       -65.2130   -5.3110  -28.7800 H        49 LEU    0.0900
    784 HB2       -65.2540   -5.6310  -27.0020 H        49 LEU    0.0900
    785 HG        -67.6450   -4.8300  -28.7590 H        49 LEU    0.0900
    786 HD11      -67.3810   -5.2420  -25.7120 H        49 LEU   -0.2700
    787 HD12      -68.2790   -6.3180  -26.8500 H        49 LEU    0.0900
    788 HD13      -68.8340   -4.6110  -26.5750 H        49 LEU    0.0900
    789 HD21      -66.0360   -3.0120  -28.4800 H        49 LEU    0.0900
    790 HD22      -66.0210   -3.2690  -26.6930 H        49 LEU    0.5100
    791 HD23      -67.5360   -2.7070  -27.5230 H        49 LEU   -0.5100
    792 N         -66.3360   -7.0830  -30.6300 N.am     50 ALA   -0.4700
    793 CA        -67.0200   -7.2040  -31.9080 C.3      50 ALA    0.3100
    794 C         -67.5400   -8.6210  -32.1160 C.2      50 ALA    0.0700
    795 O         -68.7110   -8.8200  -32.4420 O.2      50 ALA    0.0900
    796 CB        -66.0830   -6.8140  -33.0400 C.3      50 ALA   -0.2700
    797 HN        -65.3740   -6.8260  -30.6670 H        50 ALA    0.0900
    798 HA        -67.8820   -6.5560  -31.8910 H        50 ALA    0.0900
    799 HB1       -65.1920   -7.4780  -33.0450 H        50 ALA    0.0900
    800 HB2       -65.7440   -5.7650  -32.9060 H        50 ALA    0.5100
    801 HB3       -66.6070   -6.9150  -34.0160 H        50 ALA   -0.5100
    802 N         -66.6690   -9.6080  -31.9170 N.am     51 ASP   -0.4700
    803 CA        -67.0490  -11.0060  -32.0640 C.3      51 ASP    0.3100
    804 C         -68.2600  -11.3300  -31.1960 C.2      51 ASP    0.0700
    805 O         -69.1670  -12.0450  -31.6190 O.2      51 ASP    0.0900
    806 CB        -65.8810  -11.9220  -31.6830 C.3      51 ASP   -0.2800
    807 CG        -64.7020  -11.7920  -32.6350 C.2      51 ASP    0.0900
    808 OD1       -64.9210  -11.4230  -33.8090 O.co2    51 ASP    0.0900
    809 OD2       -63.5580  -12.0690  -32.2100 O.co2    51 ASP    0.6200
    810 HN        -65.7220   -9.4350  -31.6600 H        51 ASP   -0.7600
    811 HA        -67.3350  -11.1690  -33.0920 H        51 ASP   -0.7600
    812 HB1       -66.2300  -12.9760  -31.6970 H        51 ASP    0.5100
    813 HB2       -65.5380  -11.6650  -30.6590 H        51 ASP   -0.5100
    814 N         -68.2720  -10.7990  -29.9750 N.am     52 THR   -0.4700
    815 CA        -69.3760  -11.0220  -29.0520 C.3      52 THR    0.3100
    816 C         -70.6940  -10.5840  -29.6810 C.2      52 THR    0.0700
    817 O         -71.6550  -11.3540  -29.7320 O.2      52 THR    0.0900
    818 CB        -69.1710  -10.2530  -27.7320 C.3      52 THR    0.1400
    819 CG2       -70.3800  -10.4080  -26.8220 C.3      52 THR    0.0900
    820 OG1       -68.0120  -10.7550  -27.0550 O.3      52 THR   -0.6600
    821 HN        -67.5280  -10.2260  -29.6400 H        52 THR    0.4300
    822 HA        -69.4360  -12.0830  -28.8590 H        52 THR   -0.2700
    823 HB        -69.0260   -9.1720  -27.9430 H        52 THR    0.0900
    824 HG1       -67.2580  -10.4730  -27.5780 H        52 THR    0.0900
    825 HG21      -70.6520  -11.4820  -26.7280 H        52 THR    0.0900
    826 HG22      -71.2460   -9.8590  -27.2470 H        52 THR    0.5100
    827 HG23      -70.1450  -10.0120  -25.8110 H        52 THR   -0.5100
    828 N         -70.7280   -9.3470  -30.1670 N.am     53 LEU   -0.4700
    829 CA        -71.9340   -8.7940  -30.7740 C.3      53 LEU    0.3100
    830 C         -72.4670   -9.6780  -31.8970 C.2      53 LEU    0.0700
    831 O         -73.6390  -10.0600  -31.8920 O.2      53 LEU    0.0900
    832 CB        -71.6640   -7.3860  -31.3100 C.3      53 LEU   -0.1800
    833 CG        -72.0220   -6.2390  -30.3620 C.3      53 LEU    0.0900
    834 CD1       -71.3450   -6.4210  -29.0160 C.3      53 LEU    0.0900
    835 CD2       -71.6410   -4.9020  -30.9800 C.3      53 LEU   -0.0900
    836 HN        -69.9340   -8.7440  -30.1400 H        53 LEU    0.0900
    837 HA        -72.7080   -8.7680  -30.0210 H        53 LEU   -0.2700
    838 HB1       -72.2490   -7.2550  -32.2450 H        53 LEU    0.0900
    839 HB2       -70.5820   -7.3100  -31.5490 H        53 LEU    0.0900
    840 HG        -73.1240   -6.2120  -30.2190 H        53 LEU    0.0900
    841 HD11      -70.2410   -6.4410  -29.1420 H        53 LEU   -0.2700
    842 HD12      -71.6670   -7.3810  -28.5570 H        53 LEU    0.0900
    843 HD13      -71.6090   -5.5780  -28.3430 H        53 LEU    0.0900
    844 HD21      -72.1840   -4.7540  -31.9380 H        53 LEU    0.0900
    845 HD22      -70.5490   -4.8770  -31.1850 H        53 LEU    0.5100
    846 HD23      -71.9110   -4.0750  -30.2890 H        53 LEU   -0.5100
    847 N         -71.6040  -10.0080  -32.8560 N.am     54 VAL   -0.4700
    848 CA        -72.0170  -10.7870  -34.0180 C.3      54 VAL    0.3100
    849 C         -72.4150  -12.2090  -33.6290 C.2      54 VAL    0.0700
    850 O         -73.3220  -12.7940  -34.2190 O.2      54 VAL    0.0900
    851 CB        -70.9090  -10.8300  -35.0960 C.3      54 VAL   -0.0900
    852 CG1       -69.7480  -11.7010  -34.6440 C.3      54 VAL    0.0900
    853 CG2       -71.4730  -11.3350  -36.4170 C.3      54 VAL   -0.2700
    854 HN        -70.6450   -9.7390  -32.8230 H        54 VAL    0.0900
    855 HA        -72.9090  -10.3310  -34.4210 H        54 VAL    0.0900
    856 HB        -70.5420   -9.7980  -35.2870 H        54 VAL    0.0900
    857 HG11      -70.0990  -12.7390  -34.4580 H        54 VAL   -0.2700
    858 HG12      -69.3180  -11.2980  -33.7030 H        54 VAL    0.0900
    859 HG13      -68.9650  -11.7270  -35.4330 H        54 VAL    0.0900
    860 HG21      -72.3960  -10.7750  -36.6770 H        54 VAL    0.0900
    861 HG22      -71.7260  -12.4140  -36.3330 H        54 VAL    0.5100
    862 HG23      -70.7270  -11.1870  -37.2270 H        54 VAL   -0.5100
    863 N         -71.7350  -12.7690  -32.6310 N.am     55 LEU   -0.4700
    864 CA        -72.0750  -14.0960  -32.1350 C.3      55 LEU    0.3100
    865 C         -73.5110  -14.1380  -31.6250 C.2      55 LEU    0.0700
    866 O         -74.2140  -15.1350  -31.7980 O.2      55 LEU    0.0900
    867 CB        -71.1180  -14.5130  -31.0150 C.3      55 LEU   -0.1800
    868 CG        -69.7410  -15.0180  -31.4460 C.3      55 LEU    0.0900
    869 CD1       -68.8330  -15.1680  -30.2360 C.3      55 LEU    0.0900
    870 CD2       -69.8630  -16.3400  -32.1850 C.3      55 LEU   -0.0900
    871 HN        -70.9700  -12.3120  -32.1840 H        55 LEU    0.0900
    872 HA        -72.0090  -14.7890  -32.9610 H        55 LEU   -0.2700
    873 HB1       -71.6090  -15.3200  -30.4320 H        55 LEU    0.0900
    874 HB2       -70.9660  -13.6340  -30.3550 H        55 LEU    0.0900
    875 HG        -69.2900  -14.2970  -32.1610 H        55 LEU    0.0900
    876 HD11      -69.3480  -15.7470  -29.4410 H        55 LEU   -0.2700
    877 HD12      -68.5730  -14.1660  -29.8330 H        55 LEU    0.0900
    878 HD13      -67.9050  -15.7070  -30.5240 H        55 LEU    0.0900
    879 HD21      -70.4940  -16.2150  -33.0910 H        55 LEU    0.0900
    880 HD22      -70.3360  -17.0990  -31.5270 H        55 LEU    0.5100
    881 HD23      -68.8580  -16.6920  -32.5000 H        55 LEU   -0.5100
    882 N         -73.9480  -13.0500  -30.9940 N.am     56 LEU   -0.4700
    883 CA        -75.2940  -12.9690  -30.4450 C.3      56 LEU    0.3100
    884 C         -76.3770  -13.0290  -31.5190 C.2      56 LEU    0.0700
    885 O         -77.5460  -13.2620  -31.2150 O.2      56 LEU    0.0900
    886 CB        -75.4590  -11.6790  -29.6360 C.3      56 LEU   -0.1800
    887 CG        -74.6410  -11.5690  -28.3490 C.3      56 LEU    0.0900
    888 CD1       -74.7410  -10.1660  -27.7710 C.3      56 LEU    0.0900
    889 CD2       -75.0970  -12.6010  -27.3300 C.3      56 LEU   -0.0900
    890 HN        -73.3730  -12.2450  -30.8690 H        56 LEU    0.0900
    891 HA        -75.4530  -13.8320  -29.8150 H        56 LEU   -0.2700
    892 HB1       -76.5310  -11.5840  -29.3650 H        56 LEU    0.0900
    893 HB2       -75.1760  -10.8280  -30.2920 H        56 LEU    0.0900
    894 HG        -73.5760  -11.8020  -28.5680 H        56 LEU    0.0900
    895 HD11      -75.8000   -9.9230  -27.5390 H        56 LEU   -0.2700
    896 HD12      -74.3610   -9.4260  -28.5060 H        56 LEU    0.0900
    897 HD13      -74.1490  -10.1000  -26.8330 H        56 LEU    0.0900
    898 HD21      -74.9730  -13.6260  -27.7410 H        56 LEU    0.0900
    899 HD22      -76.1710  -12.4450  -27.0870 H        56 LEU    0.5100
    900 HD23      -74.4890  -12.5140  -26.4040 H        56 LEU   -0.5100
    901 N         -75.9970  -12.8140  -32.7790 N.am     57 THR   -0.4700
    902 CA        -76.9710  -12.7850  -33.8660 C.3      57 THR    0.3100
    903 C         -77.1650  -14.1460  -34.5260 C.2      57 THR    0.0700
    904 O         -78.1400  -14.3530  -35.2470 O.2      57 THR    0.0900
    905 CB        -76.5690  -11.7800  -34.9630 C.3      57 THR    0.1400
    906 CG2       -76.1540  -10.4420  -34.3530 C.3      57 THR    0.0900
    907 OG1       -75.4930  -12.3130  -35.7450 O.3      57 THR   -0.6600
    908 HN        -75.0450  -12.6670  -33.0320 H        57 THR    0.4300
    909 HA        -77.9270  -12.5110  -33.4450 H        57 THR   -0.2700
    910 HB        -77.4360  -11.5840  -35.6320 H        57 THR    0.0900
    911 HG1       -74.7680  -12.4600  -35.1330 H        57 THR    0.0900
    912 HG21      -75.1860  -10.5500  -33.8200 H        57 THR    0.0900
    913 HG22      -76.9230  -10.1040  -33.6260 H        57 THR    0.5100
    914 HG23      -76.0350   -9.6810  -35.1540 H        57 THR   -0.5100
    915 N         -76.2420  -15.0740  -34.2820 N.am     58 LEU   -0.4700
    916 CA        -76.2930  -16.3850  -34.9250 C.3      58 LEU    0.3100
    917 C         -77.5750  -17.1450  -34.5980 C.2      58 LEU    0.0700
    918 O         -78.1810  -17.7580  -35.4750 O.2      58 LEU    0.0900
    919 CB        -75.0650  -17.2220  -34.5530 C.3      58 LEU   -0.1800
    920 CG        -73.7220  -16.6320  -34.9890 C.3      58 LEU    0.0900
    921 CD1       -72.5930  -17.6190  -34.7440 C.3      58 LEU    0.0900
    922 CD2       -73.7580  -16.2090  -36.4500 C.3      58 LEU   -0.0900
    923 HN        -75.4820  -14.9180  -33.6550 H        58 LEU    0.0900
    924 HA        -76.3310  -16.2320  -35.9930 H        58 LEU   -0.2700
    925 HB1       -75.1720  -18.2230  -35.0220 H        58 LEU    0.0900
    926 HB2       -75.0480  -17.3430  -33.4490 H        58 LEU    0.0900
    927 HG        -73.5260  -15.7010  -34.4140 H        58 LEU    0.0900
    928 HD11      -72.7710  -18.5530  -35.3200 H        58 LEU   -0.2700
    929 HD12      -72.5400  -17.8740  -33.6630 H        58 LEU    0.0900
    930 HD13      -71.6270  -17.1790  -35.0720 H        58 LEU    0.0900
    931 HD21      -74.5450  -15.4410  -36.6050 H        58 LEU    0.0900
    932 HD22      -73.9870  -17.0860  -37.0920 H        58 LEU    0.5100
    933 HD23      -72.7780  -15.7770  -36.7440 H        58 LEU   -0.5100
    934 N         -78.0120  -17.0910  -33.3360 N.am     59 PRO   -0.2900
    935 CA        -79.2840  -17.7110  -32.9630 C.3      59 PRO    0.0000
    936 C         -80.4310  -17.1860  -33.8200 C.2      59 PRO    0.0900
    937 O         -81.3080  -17.9460  -34.2270 O.2      59 PRO    0.0900
    938 CB        -79.4580  -17.2820  -31.5030 C.3      59 PRO    0.0200
    939 CG        -78.0480  -17.1190  -31.0050 C.3      59 PRO    0.0900
    940 CD        -77.3400  -16.4810  -32.1790 C.3      59 PRO   -0.1800
    941 HA        -79.2440  -18.7770  -33.1190 H        59 PRO    0.0900
    942 HB1       -79.9990  -18.0580  -30.9210 H        59 PRO    0.0900
    943 HB2       -80.0170  -16.3250  -31.4330 H        59 PRO   -0.1800
    944 HG1       -78.0110  -16.4640  -30.1090 H        59 PRO    0.0900
    945 HG2       -77.5950  -18.1020  -30.7510 H        59 PRO    0.0900
    946 HD1       -77.4790  -15.3790  -32.1920 H        59 PRO    0.5100
    947 HD2       -76.2580  -16.7270  -32.1900 H        59 PRO   -0.5100
    948 N         -80.4110  -15.8800  -34.0860 N.am     60 PHE   -0.4700
    949 CA        -81.4450  -15.2270  -34.8790 C.3      60 PHE    0.3100
    950 C         -81.3410  -15.5730  -36.3590 C.2      60 PHE    0.0700
    951 O         -82.3290  -15.9470  -36.9850 O.2      60 PHE    0.0900
    952 CB        -81.3680  -13.7080  -34.7030 C.3      60 PHE   -0.1800
    953 CG        -81.8300  -13.2330  -33.3580 C.ar     60 PHE    0.0900
    954 CD1       -83.1290  -12.7820  -33.1770 C.ar     60 PHE    0.0900
    955 CD2       -80.9690  -13.2390  -32.2710 C.ar     60 PHE    0.0000
    956 CE1       -83.5610  -12.3460  -31.9390 C.ar     60 PHE   -0.1150
    957 CE2       -81.3950  -12.8030  -31.0290 C.ar     60 PHE    0.1150
    958 CZ        -82.6940  -12.3550  -30.8610 C.ar     60 PHE   -0.1150
    959 HN        -79.6820  -15.2880  -33.7540 H        60 PHE    0.1150
    960 HA        -82.4050  -15.5960  -34.5500 H        60 PHE   -0.1150
    961 HB1       -82.0120  -13.2170  -35.4650 H        60 PHE    0.1150
    962 HB2       -80.3140  -13.3770  -34.8250 H        60 PHE   -0.1150
    963 HD1       -83.8110  -12.7720  -34.0150 H        60 PHE    0.1150
    964 HD2       -79.9540  -13.5880  -32.3950 H        60 PHE   -0.1150
    965 HE1       -84.5760  -11.9980  -31.8130 H        60 PHE    0.1150
    966 HE2       -80.7140  -12.8120  -30.1900 H        60 PHE    0.5100
    967 HZ        -83.0290  -12.0140  -29.8940 H        60 PHE   -0.5100
    968 N         -80.1390  -15.4420  -36.9190 N.am     61 GLN   -0.4700
    969 CA        -79.9140  -15.7810  -38.3170 C.3      61 GLN    0.3100
    970 C         -80.1980  -17.2580  -38.5520 C.2      61 GLN    0.0700
    971 O         -80.6750  -17.6530  -39.6140 O.2      61 GLN    0.0900
    972 CB        -78.4740  -15.4580  -38.7270 C.3      61 GLN   -0.1800
    973 CG        -78.1400  -13.9750  -38.7140 C.3      61 GLN    0.0900
    974 CD        -76.7890  -13.6760  -39.3430 C.2      61 GLN    0.0900
    975 NE2       -75.9430  -12.9570  -38.6100 N.am     61 GLN   -0.1800
    976 OE1       -76.5090  -14.0880  -40.4660 O.2      61 GLN    0.0900
    977 HN        -79.3480  -15.1090  -36.4130 H        61 GLN    0.0900
    978 HA        -80.6090  -15.2140  -38.9160 H        61 GLN    0.5500
    979 HB1       -78.3060  -15.8470  -39.7540 H        61 GLN   -0.5500
    980 HB2       -77.7850  -15.9790  -38.0290 H        61 GLN   -0.6200
    981 HG1       -78.1280  -13.6160  -37.6630 H        61 GLN    0.3200
    982 HG2       -78.9220  -13.4240  -39.2790 H        61 GLN    0.3000
    983 HE21      -75.0380  -12.7290  -38.9710 H        61 GLN    0.5100
    984 HE22      -76.2100  -12.6450  -37.6990 H        61 GLN   -0.5100
    985 N         -79.9060  -18.0740  -37.5420 N.am     62 GLY   -0.4700
    986 CA        -80.1060  -19.5060  -37.6350 C.3      62 GLY    0.3100
    987 C         -81.5510  -19.8880  -37.8820 C.2      62 GLY   -0.0200
    988 O         -81.8280  -20.8250  -38.6290 O.2      62 GLY    0.0900
    989 HN        -79.5380  -17.7380  -36.6790 H        62 GLY    0.0900
    990 HA1       -79.7800  -19.9460  -36.7040 H        62 GLY    0.5100
    991 HA2       -79.5010  -19.8720  -38.4510 H        62 GLY   -0.5100
    992 N         -82.4790  -19.1640  -37.2600 N.am     63 THR   -0.4700
    993 CA        -83.8940  -19.4910  -37.3860 C.3      63 THR    0.3100
    994 C         -84.4070  -19.0470  -38.7470 C.2      63 THR    0.0700
    995 O         -85.2580  -19.7050  -39.3430 O.2      63 THR    0.0900
    996 CB        -84.7580  -18.8220  -36.2970 C.3      63 THR    0.1400
    997 CG2       -84.0290  -18.7740  -34.9650 C.3      63 THR    0.0900
    998 OG1       -85.1050  -17.4930  -36.6940 O.3      63 THR   -0.6600
    999 HN        -82.2530  -18.3780  -36.6900 H        63 THR    0.4300
   1000 HA        -83.9870  -20.5640  -37.3190 H        63 THR   -0.2700
   1001 HB        -85.6890  -19.4070  -36.1440 H        63 THR    0.0900
   1002 HG1       -84.2750  -17.0250  -36.8080 H        63 THR    0.0900
   1003 HG21      -83.4460  -17.8320  -34.8830 H        63 THR    0.0900
   1004 HG22      -83.3290  -19.6330  -34.8850 H        63 THR    0.5100
   1005 HG23      -84.7630  -18.8100  -34.1310 H        63 THR   -0.5100
   1006 N         -83.8870  -17.9200  -39.2350 N.am     64 ASP   -0.4700
   1007 CA        -84.2610  -17.4050  -40.5440 C.3      64 ASP    0.3100
   1008 C         -83.9240  -18.4310  -41.6140 C.2      64 ASP    0.0700
   1009 O         -84.6850  -18.6370  -42.5590 O.2      64 ASP    0.0900
   1010 CB        -83.5390  -16.0870  -40.8300 C.3      64 ASP   -0.2800
   1011 CG        -83.9040  -15.4980  -42.1840 C.2      64 ASP    0.0900
   1012 OD1       -84.2520  -14.3000  -42.2410 O.co2    64 ASP    0.0900
   1013 OD2       -83.8340  -16.2270  -43.1960 O.co2    64 ASP    0.6200
   1014 HN        -83.2200  -17.3810  -38.7260 H        64 ASP   -0.7600
   1015 HA        -85.3310  -17.2570  -40.5530 H        64 ASP   -0.7600
   1016 HB1       -82.4430  -16.2650  -40.8080 H        64 ASP    0.5100
   1017 HB2       -83.8060  -15.3510  -40.0420 H        64 ASP   -0.5100
   1018 N         -82.7740  -19.0810  -41.4580 N.am     65 ILE   -0.4700
   1019 CA        -82.3480  -20.1230  -42.3810 C.3      65 ILE    0.3100
   1020 C         -83.3130  -21.3040  -42.3480 C.2      65 ILE    0.0700
   1021 O         -83.6240  -21.8880  -43.3860 O.2      65 ILE    0.0900
   1022 CB        -80.9270  -20.6080  -42.0520 C.3      65 ILE   -0.0900
   1023 CG1       -79.9080  -19.5230  -42.4050 C.3      65 ILE    0.0900
   1024 CG2       -80.6110  -21.8920  -42.8020 C.3      65 ILE   -0.2700
   1025 CD        -78.5010  -19.8210  -41.9370 C.3      65 ILE    0.0900
   1026 HN        -82.1520  -18.8830  -40.7050 H        65 ILE    0.0900
   1027 HA        -82.3810  -19.7160  -43.3810 H        65 ILE    0.0900
   1028 HB        -80.8450  -20.7920  -40.9590 H        65 ILE   -0.1800
   1029 HG11      -80.2370  -18.5680  -41.9430 H        65 ILE    0.0900
   1030 HG12      -79.8930  -19.4010  -43.5090 H        65 ILE    0.0900
   1031 HG21      -80.8540  -21.7730  -43.8790 H        65 ILE   -0.2700
   1032 HG22      -81.2160  -22.7290  -42.3920 H        65 ILE    0.0900
   1033 HG23      -79.5300  -22.1300  -42.7070 H        65 ILE    0.0900
   1034 HD1       -78.0710  -20.6570  -42.5300 H        65 ILE    0.0900
   1035 HD2       -78.5120  -20.1140  -40.8660 H        65 ILE    0.5100
   1036 HD3       -77.8590  -18.9240  -42.0720 H        65 ILE   -0.5100
   1037 N         -83.7850  -21.6590  -41.1550 N.am     66 LEU   -0.4700
   1038 CA        -84.7360  -22.7540  -41.0080 C.3      66 LEU    0.3100
   1039 C         -86.0930  -22.3980  -41.5950 C.2      66 LEU    0.0700
   1040 O         -86.5740  -23.0540  -42.5180 O.2      66 LEU    0.0900
   1041 CB        -84.9100  -23.1280  -39.5350 C.3      66 LEU   -0.1800
   1042 CG        -83.7270  -23.8260  -38.8700 C.3      66 LEU    0.0900
   1043 CD1       -84.0020  -23.9900  -37.3890 C.3      66 LEU    0.0900
   1044 CD2       -83.4470  -25.1730  -39.5190 C.3      66 LEU   -0.0900
   1045 HN        -83.5130  -21.1960  -40.3150 H        66 LEU    0.0900
   1046 HA        -84.3620  -23.5990  -41.5680 H        66 LEU   -0.2700
   1047 HB1       -85.7910  -23.8000  -39.4560 H        66 LEU    0.0900
   1048 HB2       -85.1170  -22.1950  -38.9700 H        66 LEU    0.0900
   1049 HG        -82.8080  -23.2190  -39.0130 H        66 LEU    0.0900
   1050 HD11      -84.9160  -24.6010  -37.2350 H        66 LEU   -0.2700
   1051 HD12      -84.1570  -22.9950  -36.9200 H        66 LEU    0.0900
   1052 HD13      -83.1460  -24.5040  -36.8990 H        66 LEU    0.0900
   1053 HD21      -83.0370  -25.0260  -40.5420 H        66 LEU    0.0900
   1054 HD22      -84.3880  -25.7590  -39.5960 H        66 LEU    0.5100
   1055 HD23      -82.7030  -25.7370  -38.9170 H        66 LEU   -0.5100
   1056 N         -86.7060  -21.3490  -41.0580 N.am     67 LEU   -0.4700
   1057 CA        -88.0550  -20.9660  -41.4480 C.3      67 LEU    0.3100
   1058 C         -88.1260  -20.5290  -42.9030 C.2      67 LEU    0.0700
   1059 O         -89.1380  -20.7300  -43.5710 O.2      67 LEU    0.0900
   1060 CB        -88.5580  -19.8380  -40.5500 C.3      67 LEU   -0.1800
   1061 CG        -88.6140  -20.1580  -39.0600 C.3      67 LEU    0.0900
   1062 CD1       -89.1100  -18.9310  -38.3250 C.3      67 LEU    0.0900
   1063 CD2       -89.4950  -21.3760  -38.7940 C.3      67 LEU   -0.0900
   1064 HN        -86.2710  -20.7790  -40.3660 H        67 LEU    0.0900
   1065 HA        -88.6910  -21.8340  -41.3570 H        67 LEU   -0.2700
   1066 HB1       -89.5810  -19.5650  -40.8820 H        67 LEU    0.0900
   1067 HB2       -87.8890  -18.9630  -40.6890 H        67 LEU    0.0900
   1068 HG        -87.6010  -20.4350  -38.6950 H        67 LEU    0.0900
   1069 HD11      -89.6400  -18.2530  -39.0290 H        67 LEU   -0.2700
   1070 HD12      -88.2510  -18.3810  -37.8840 H        67 LEU    0.0900
   1071 HD13      -89.8150  -19.2300  -37.5220 H        67 LEU    0.0900
   1072 HD21      -89.0930  -22.2630  -39.3280 H        67 LEU    0.0900
   1073 HD22      -90.5270  -21.1830  -39.1570 H        67 LEU    0.5100
   1074 HD23      -89.5170  -21.5970  -37.7050 H        67 LEU   -0.5100
   1075 N         -87.0460  -19.9300  -43.3930 N.am     68 GLY   -0.4700
   1076 CA        -87.0160  -19.4050  -44.7450 C.3      68 GLY    0.3100
   1077 C         -87.5660  -17.9930  -44.8360 C.2      68 GLY   -0.0200
   1078 O         -87.9850  -17.5540  -45.9040 O.2      68 GLY    0.0900
   1079 HN        -86.2120  -19.8150  -42.8590 H        68 GLY    0.0900
   1080 HA1       -87.6120  -20.0570  -45.3680 H        68 GLY    0.5100
   1081 HA2       -85.9890  -19.4060  -45.0800 H        68 GLY   -0.5100
   1082 N         -87.5670  -17.2790  -43.7110 N.am     69 PHE   -0.4700
   1083 CA        -88.0390  -15.9020  -43.6760 C.3      69 PHE    0.3100
   1084 C         -87.6440  -15.2570  -42.3510 C.2      69 PHE    0.0700
   1085 O         -87.1640  -15.9340  -41.4460 O.2      69 PHE    0.0900
   1086 CB        -89.5570  -15.8360  -43.8960 C.3      69 PHE   -0.1800
   1087 CG        -90.3670  -16.3540  -42.7440 C.ar     69 PHE    0.0900
   1088 CD1       -90.7750  -15.4970  -41.7360 C.ar     69 PHE    0.0900
   1089 CD2       -90.7370  -17.6890  -42.6760 C.ar     69 PHE    0.0000
   1090 CE1       -91.5290  -15.9630  -40.6750 C.ar     69 PHE   -0.1150
   1091 CE2       -91.4920  -18.1580  -41.6170 C.ar     69 PHE    0.1150
   1092 CZ        -91.8870  -17.2950  -40.6150 C.ar     69 PHE   -0.1150
   1093 HN        -87.2460  -17.6540  -42.8450 H        69 PHE    0.1150
   1094 HA        -87.5260  -15.3550  -44.4530 H        69 PHE   -0.1150
   1095 HB1       -89.8250  -16.4480  -44.7830 H        69 PHE    0.1150
   1096 HB2       -89.8560  -14.7780  -44.0550 H        69 PHE   -0.1150
   1097 HD1       -90.5020  -14.4540  -41.7770 H        69 PHE    0.1150
   1098 HD2       -90.4320  -18.3690  -43.4580 H        69 PHE   -0.1150
   1099 HE1       -91.8380  -15.2860  -39.8930 H        69 PHE    0.1150
   1100 HE2       -91.7730  -19.2000  -41.5750 H        69 PHE    0.5100
   1101 HZ        -92.4730  -17.6610  -39.7860 H        69 PHE   -0.5100
   1102 N         -87.8230  -13.9430  -42.2430 N.am     70 TRP   -0.4700
   1103 CA        -87.4450  -13.2140  -41.0390 C.3      70 TRP    0.3100
   1104 C         -88.6610  -12.9160  -40.1560 C.2      70 TRP    0.0700
   1105 O         -89.4440  -12.0130  -40.4480 O.2      70 TRP    0.0900
   1106 CB        -86.7410  -11.9060  -41.4280 C.3      70 TRP   -0.1800
   1107 CG        -86.2440  -11.1090  -40.2580 C.ar     70 TRP    0.0900
   1108 CD1       -86.8400  -10.0130  -39.7000 C.ar     70 TRP    0.0900
   1109 CD2       -85.0520  -11.3470  -39.5000 C.ar     70 TRP   -0.0300
   1110 CE2       -84.9900  -10.3580  -38.4970 C.ar     70 TRP   -0.1500
   1111 CE3       -84.0330  -12.3010  -39.5700 C.ar     70 TRP    0.2200
   1112 NE1       -86.0920   -9.5590  -38.6410 N.ar     70 TRP   -0.5100
   1113 CZ2       -83.9500  -10.2950  -37.5750 C.ar     70 TRP    0.3700
   1114 CZ3       -82.9980  -12.2360  -38.6530 C.ar     70 TRP    0.2400
   1115 CH2       -82.9650  -11.2430  -37.6680 C.ar     70 TRP    0.1100
   1116 HN        -88.2230  -13.4010  -42.9770 H        70 TRP   -0.2500
   1117 HA        -86.7860  -13.8400  -40.4560 H        70 TRP    0.1700
   1118 HB1       -87.4550  -11.2760  -41.9990 H        70 TRP   -0.2000
   1119 HB2       -85.8710  -12.1500  -42.0750 H        70 TRP    0.1400
   1120 HD1       -87.7630   -9.5690  -40.0410 H        70 TRP   -0.2700
   1121 HE1       -86.3110   -8.7900  -38.0820 H        70 TRP    0.1600
   1122 HE3       -84.0370  -13.0800  -40.3180 H        70 TRP   -0.1400
   1123 HZ2       -83.9040   -9.5360  -36.8060 H        70 TRP    0.1400
   1124 HZ3       -82.2020  -12.9640  -38.6980 H        70 TRP    0.5100
   1125 HH2       -82.1450  -11.2220  -36.9670 H        70 TRP   -0.5100
   1126 N         -88.8120  -13.6600  -39.0590 N.am     71 PRO   -0.2900
   1127 CA        -89.9730  -13.4720  -38.1810 C.3      71 PRO    0.0000
   1128 C         -89.7030  -12.6180  -36.9410 C.2      71 PRO    0.0900
   1129 O         -90.4270  -12.7630  -35.9570 O.2      71 PRO    0.0900
   1130 CB        -90.3020  -14.9100  -37.7550 C.3      71 PRO    0.0200
   1131 CG        -88.9590  -15.5910  -37.7580 C.3      71 PRO    0.0900
   1132 CD        -88.3020  -15.0370  -38.9990 C.3      71 PRO   -0.1800
   1133 HA        -90.7660  -12.9610  -38.7030 H        71 PRO    0.0900
   1134 HB1       -90.9970  -15.3910  -38.4760 H        71 PRO    0.0900
   1135 HB2       -90.7610  -14.9330  -36.7440 H        71 PRO   -0.1800
   1136 HG1       -88.3780  -15.3360  -36.8470 H        71 PRO    0.0900
   1137 HG2       -89.0680  -16.6950  -37.8190 H        71 PRO    0.0900
   1138 HD1       -87.1960  -15.0310  -38.9080 H        71 PRO    0.5100
   1139 HD2       -88.6050  -15.5970  -39.9080 H        71 PRO   -0.5100
   1140 N         -88.6940  -11.7460  -36.9700 N.am     72 PHE   -0.4700
   1141 CA        -88.3950  -10.9210  -35.8000 C.3      72 PHE    0.3100
   1142 C         -88.7080   -9.4450  -36.0210 C.2      72 PHE    0.0700
   1143 O         -88.4970   -8.6200  -35.1300 O.2      72 PHE    0.0900
   1144 CB        -86.9310  -11.0800  -35.3830 C.3      72 PHE   -0.1800
   1145 CG        -86.5340  -12.4980  -35.0970 C.ar     72 PHE    0.0900
   1146 CD1       -86.9330  -13.1250  -33.9230 C.ar     72 PHE    0.0900
   1147 CD2       -85.7540  -13.2070  -36.0010 C.ar     72 PHE    0.0000
   1148 CE1       -86.5650  -14.4330  -33.6590 C.ar     72 PHE   -0.1150
   1149 CE2       -85.3820  -14.5100  -35.7420 C.ar     72 PHE    0.1150
   1150 CZ        -85.7880  -15.1260  -34.5670 C.ar     72 PHE   -0.1150
   1151 HN        -88.1130  -11.6210  -37.7710 H        72 PHE    0.1150
   1152 HA        -89.0500  -11.2300  -34.9990 H        72 PHE   -0.1150
   1153 HB1       -86.7500  -10.4940  -34.4560 H        72 PHE    0.1150
   1154 HB2       -86.2750  -10.7140  -36.2000 H        72 PHE   -0.1150
   1155 HD1       -87.5370  -12.5860  -33.2090 H        72 PHE    0.1150
   1156 HD2       -85.4380  -12.7320  -36.9170 H        72 PHE   -0.1150
   1157 HE1       -86.8840  -14.9110  -32.7430 H        72 PHE    0.1150
   1158 HE2       -84.7740  -15.0490  -36.4520 H        72 PHE    0.5100
   1159 HZ        -85.4980  -16.1460  -34.3640 H        72 PHE   -0.5100
   1160 N         -89.2110   -9.1100  -37.2050 N.am     73 GLY   -0.4700
   1161 CA        -89.6090   -7.7470  -37.5010 C.3      73 GLY    0.3100
   1162 C         -88.4700   -6.8660  -37.9820 C.2      73 GLY   -0.0200
   1163 O         -87.3650   -7.3370  -38.2420 O.2      73 GLY    0.0900
   1164 HN        -89.3370   -9.7740  -37.9370 H        73 GLY    0.0900
   1165 HA1       -90.0190   -7.3220  -36.5960 H        73 GLY    0.5100
   1166 HA2       -90.3670   -7.7860  -38.2700 H        73 GLY   -0.5100
   1167 N         -88.7480   -5.5680  -38.0930 N.am     74 ASN   -0.4700
   1168 CA        -87.7920   -4.6140  -38.6450 C.3      74 ASN    0.3100
   1169 C         -86.6980   -4.1980  -37.6660 C.2      74 ASN    0.0700
   1170 O         -85.5140   -4.2380  -37.9960 O.2      74 ASN    0.0900
   1171 CB        -88.5280   -3.3630  -39.1330 C.3      74 ASN   -0.1800
   1172 CG        -88.2160   -3.0240  -40.5760 C.2      74 ASN    0.0900
   1173 ND2       -88.3610   -1.7490  -40.9270 N.am     74 ASN    0.0900
   1174 OD1       -87.8490   -3.8910  -41.3670 O.2      74 ASN    0.5500
   1175 HN        -89.6230   -5.1890  -37.8010 H        74 ASN   -0.5500
   1176 HA        -87.2740   -5.0900  -39.4650 H        74 ASN   -0.6200
   1177 HB1       -88.2340   -2.5010  -38.4970 H        74 ASN    0.3200
   1178 HB2       -89.6220   -3.5280  -39.0390 H        74 ASN    0.3000
   1179 HD21      -88.1690   -1.4650  -41.8670 H        74 ASN    0.5100
   1180 HD22      -88.6620   -1.0750  -40.2530 H        74 ASN   -0.5100
   1181 N         -87.0920   -3.7870  -36.4630 N.am     75 ALA   -0.4700
   1182 CA        -86.1360   -3.3140  -35.4680 C.3      75 ALA    0.3100
   1183 C         -84.9240   -4.2350  -35.3780 C.2      75 ALA    0.0700
   1184 O         -83.7860   -3.7920  -35.5230 O.2      75 ALA    0.0900
   1185 CB        -86.8070   -3.1870  -34.1070 C.3      75 ALA   -0.2700
   1186 HN        -88.0510   -3.7850  -36.1900 H        75 ALA    0.0900
   1187 HA        -85.7600   -2.3550  -35.7940 H        75 ALA    0.0900
   1188 HB1       -87.2000   -4.1740  -33.7820 H        75 ALA    0.0900
   1189 HB2       -87.6540   -2.4710  -34.1680 H        75 ALA    0.5100
   1190 HB3       -86.0710   -2.8340  -33.3540 H        75 ALA   -0.5100
   1191 N         -85.1730   -5.5240  -35.1480 N.am     76 LEU   -0.4700
   1192 CA        -84.0940   -6.4970  -35.0250 C.3      76 LEU    0.3100
   1193 C         -83.3970   -6.7470  -36.3570 C.2      76 LEU    0.0700
   1194 O         -82.2230   -7.1070  -36.3890 O.2      76 LEU    0.0900
   1195 CB        -84.6150   -7.8190  -34.4530 C.3      76 LEU   -0.1800
   1196 CG        -84.7070   -7.8780  -32.9270 C.3      76 LEU    0.0900
   1197 CD1       -85.7680   -6.9220  -32.4070 C.3      76 LEU    0.0900
   1198 CD2       -84.9820   -9.2970  -32.4630 C.3      76 LEU   -0.0900
   1199 HN        -86.1000   -5.8780  -35.0520 H        76 LEU    0.0900
   1200 HA        -83.3400   -6.0790  -34.3730 H        76 LEU   -0.2700
   1201 HB1       -83.9390   -8.6320  -34.7900 H        76 LEU    0.0900
   1202 HB2       -85.6290   -7.9980  -34.8670 H        76 LEU    0.0900
   1203 HG        -83.7220   -7.6040  -32.4900 H        76 LEU    0.0900
   1204 HD11      -86.7200   -7.0710  -32.9600 H        76 LEU   -0.2700
   1205 HD12      -85.4360   -5.8710  -32.5510 H        76 LEU    0.0900
   1206 HD13      -85.9520   -7.1110  -31.3280 H        76 LEU    0.0900
   1207 HD21      -84.2680  -10.0010  -32.9420 H        76 LEU    0.0900
   1208 HD22      -86.0160   -9.5930  -32.7450 H        76 LEU    0.5100
   1209 HD23      -84.8610   -9.3650  -31.3610 H        76 LEU   -0.5100
   1210 N         -84.1250   -6.5640  -37.4560 N.am     77 CYS   -0.4700
   1211 CA        -83.5330   -6.6760  -38.7770 C.3      77 CYS    0.3100
   1212 C         -82.4200   -5.6490  -38.9450 C.2      77 CYS    0.0700
   1213 O         -81.2860   -5.9910  -39.2820 O.2      77 CYS    0.0900
   1214 CB        -84.5910   -6.4710  -39.8580 C.3      77 CYS   -0.1000
   1215 SG        -83.9510   -6.6580  -41.5420 S.3      77 CYS    0.0900
   1216 HN        -85.0980   -6.3460  -37.4220 H        77 CYS    0.0900
   1217 HA        -83.0920   -7.6590  -38.8660 H        77 CYS   -0.0800
   1218 HB1       -85.0150   -5.4500  -39.7430 H        77 CYS    0.5100
   1219 HB2       -85.4050   -7.2080  -39.6950 H        77 CYS   -0.5100
   1220 N         -82.7500   -4.3840  -38.6970 N.am     78 LYS   -0.4700
   1221 CA        -81.7770   -3.3050  -38.7820 C.3      78 LYS    0.3100
   1222 C         -80.6300   -3.5350  -37.8070 C.2      78 LYS    0.0700
   1223 O         -79.4660   -3.3040  -38.1330 O.2      78 LYS    0.0900
   1224 CB        -82.4420   -1.9630  -38.4730 C.3      78 LYS   -0.1800
   1225 CG        -83.5120   -1.5460  -39.4670 C.3      78 LYS    0.0900
   1226 CD        -84.1290   -0.2120  -39.0800 C.3      78 LYS    0.0900
   1227 CE        -85.1810    0.2360  -40.0810 C.3      78 LYS   -0.1800
   1228 NZ        -84.5840    0.5840  -41.3980 N.4      78 LYS    0.0900
   1229 HN        -83.6770   -4.1180  -38.4420 H        78 LYS    0.0900
   1230 HA        -81.3670   -3.3000  -39.7810 H        78 LYS   -0.1800
   1231 HB1       -81.6550   -1.1790  -38.4570 H        78 LYS    0.0900
   1232 HB2       -82.9060   -2.0270  -37.4660 H        78 LYS    0.0900
   1233 HG1       -84.3070   -2.3220  -39.4950 H        78 LYS    0.2100
   1234 HG2       -83.0590   -1.4610  -40.4770 H        78 LYS    0.0500
   1235 HD1       -83.3280    0.5560  -39.0300 H        78 LYS    0.0500
   1236 HD2       -84.6000   -0.3070  -38.0780 H        78 LYS   -0.3000
   1237 HE1       -85.7030    1.1380  -39.6980 H        78 LYS    0.3300
   1238 HE2       -85.9110   -0.5850  -40.2480 H        78 LYS    0.3300
   1239 HZ1       -84.2460   -0.2820  -41.8650 H        78 LYS    0.3300
   1240 HZ2       -83.7870    1.2360  -41.2560 H        78 LYS    0.5100
   1241 HZ3       -85.3030    1.0410  -41.9950 H        78 LYS   -0.5100
   1242 N         -80.9670   -3.9940  -36.6020 N.am     79 THR   -0.4700
   1243 CA        -79.9710   -4.2200  -35.5630 C.3      79 THR    0.3100
   1244 C         -78.9560   -5.2670  -36.0010 C.2      79 THR    0.0700
   1245 O         -77.7510   -5.0930  -35.8160 O.2      79 THR    0.0900
   1246 CB        -80.6240   -4.6780  -34.2440 C.3      79 THR    0.1400
   1247 CG2       -79.5650   -4.9230  -33.1760 C.3      79 THR    0.0900
   1248 OG1       -81.5310   -3.6750  -33.7760 O.3      79 THR   -0.6600
   1249 HN        -81.9110   -4.2020  -36.3590 H        79 THR    0.4300
   1250 HA        -79.4360   -3.2930  -35.4110 H        79 THR   -0.2700
   1251 HB        -81.1840   -5.6230  -34.4090 H        79 THR    0.0900
   1252 HG1       -82.2710   -3.6820  -34.3870 H        79 THR    0.0900
   1253 HG21      -78.8800   -4.0510  -33.1090 H        79 THR    0.0900
   1254 HG22      -78.9670   -5.8240  -33.4350 H        79 THR    0.5100
   1255 HG23      -80.0510   -5.0690  -32.1870 H        79 THR   -0.5100
   1256 N         -79.4440   -6.3540  -36.5900 N.am     80 VAL   -0.4700
   1257 CA        -78.5790   -7.4440  -37.0180 C.3      80 VAL    0.3100
   1258 C         -77.6690   -7.0230  -38.1660 C.2      80 VAL    0.0700
   1259 O         -76.4730   -7.3120  -38.1570 O.2      80 VAL    0.0900
   1260 CB        -79.4000   -8.6770  -37.4370 C.3      80 VAL   -0.0900
   1261 CG1       -78.5410   -9.6550  -38.2270 C.3      80 VAL    0.0900
   1262 CG2       -79.9930   -9.3540  -36.2110 C.3      80 VAL   -0.2700
   1263 HN        -80.4190   -6.4710  -36.7640 H        80 VAL    0.0900
   1264 HA        -77.9270   -7.6930  -36.1940 H        80 VAL    0.0900
   1265 HB        -80.2560   -8.3510  -38.0650 H        80 VAL    0.0900
   1266 HG11      -77.5940   -9.8580  -37.6830 H        80 VAL   -0.2700
   1267 HG12      -78.2930   -9.2250  -39.2210 H        80 VAL    0.0900
   1268 HG13      -79.0860  -10.6150  -38.3600 H        80 VAL    0.0900
   1269 HG21      -80.7910   -8.7180  -35.7710 H        80 VAL    0.0900
   1270 HG22      -79.2020   -9.5090  -35.4450 H        80 VAL    0.5100
   1271 HG23      -80.4360  -10.3320  -36.4950 H        80 VAL   -0.5100
   1272 N         -78.2350   -6.3360  -39.1560 N.am     81 ILE   -0.4700
   1273 CA        -77.4570   -5.8990  -40.3100 C.3      81 ILE    0.3100
   1274 C         -76.3220   -4.9670  -39.8850 C.2      81 ILE    0.0700
   1275 O         -75.1880   -5.1130  -40.3340 O.2      81 ILE    0.0900
   1276 CB        -78.3390   -5.1930  -41.3580 C.3      81 ILE   -0.0900
   1277 CG1       -79.3660   -6.1730  -41.9310 C.3      81 ILE    0.0900
   1278 CG2       -77.4790   -4.6320  -42.4750 C.3      81 ILE   -0.2700
   1279 CD        -80.3240   -5.5540  -42.9240 C.3      81 ILE    0.0900
   1280 HN        -79.2020   -6.0920  -39.1520 H        81 ILE    0.0900
   1281 HA        -76.9930   -6.7720  -40.7440 H        81 ILE    0.0900
   1282 HB        -78.9010   -4.3670  -40.8730 H        81 ILE   -0.1800
   1283 HG11      -79.9570   -6.5960  -41.0910 H        81 ILE    0.0900
   1284 HG12      -78.8200   -6.9980  -42.4380 H        81 ILE    0.0900
   1285 HG21      -77.0590   -5.4600  -43.0850 H        81 ILE   -0.2700
   1286 HG22      -76.6370   -4.0460  -42.0460 H        81 ILE    0.0900
   1287 HG23      -78.0910   -3.9800  -43.1330 H        81 ILE    0.0900
   1288 HD1       -79.7630   -5.1370  -43.7880 H        81 ILE    0.0900
   1289 HD2       -80.8920   -4.7300  -42.4400 H        81 ILE    0.5100
   1290 HD3       -81.0310   -6.3240  -43.3000 H        81 ILE   -0.5100
   1291 N         -76.6280   -4.0110  -39.0140 N.am     82 ALA   -0.4700
   1292 CA        -75.6150   -3.0990  -38.4950 C.3      82 ALA    0.3100
   1293 C         -74.4290   -3.8670  -37.9220 C.2      82 ALA    0.0700
   1294 O         -73.2960   -3.7180  -38.3850 O.2      82 ALA    0.0900
   1295 CB        -76.2170   -2.1960  -37.4280 C.3      82 ALA   -0.2700
   1296 HN        -77.5570   -3.8730  -38.6790 H        82 ALA    0.0900
   1297 HA        -75.2390   -2.5110  -39.3180 H        82 ALA    0.0900
   1298 HB1       -76.6110   -2.8070  -36.5880 H        82 ALA    0.0900
   1299 HB2       -77.0530   -1.6060  -37.8600 H        82 ALA    0.5100
   1300 HB3       -75.4390   -1.5090  -37.0310 H        82 ALA   -0.5100
   1301 N         -74.6970   -4.6930  -36.9120 N.am     83 ILE   -0.4700
   1302 CA        -73.6610   -5.4910  -36.2670 C.3      83 ILE    0.3100
   1303 C         -72.7950   -6.2100  -37.2910 C.2      83 ILE    0.0700
   1304 O         -71.5670   -6.1650  -37.2210 O.2      83 ILE    0.0900
   1305 CB        -74.2770   -6.5410  -35.3230 C.3      83 ILE   -0.0900
   1306 CG1       -74.7690   -5.8750  -34.0350 C.3      83 ILE    0.0900
   1307 CG2       -73.2610   -7.6300  -34.9950 C.3      83 ILE   -0.2700
   1308 CD        -75.5320   -6.8070  -33.1170 C.3      83 ILE    0.0900
   1309 HN        -75.6210   -4.8040  -36.5520 H        83 ILE    0.0900
   1310 HA        -73.0230   -4.8200  -35.7130 H        83 ILE    0.0900
   1311 HB        -75.1630   -6.9990  -35.8120 H        83 ILE   -0.1800
   1312 HG11      -75.4330   -5.0270  -34.3070 H        83 ILE    0.0900
   1313 HG12      -73.8890   -5.4790  -33.4850 H        83 ILE    0.0900
   1314 HG21      -72.3030   -7.1730  -34.6660 H        83 ILE   -0.2700
   1315 HG22      -73.0660   -8.2510  -35.8970 H        83 ILE    0.0900
   1316 HG23      -73.6470   -8.2730  -34.1750 H        83 ILE    0.0900
   1317 HD1       -74.8410   -7.5540  -32.6720 H        83 ILE    0.0900
   1318 HD2       -76.3150   -7.3470  -33.6920 H        83 ILE    0.5100
   1319 HD3       -76.0040   -6.2270  -32.2950 H        83 ILE   -0.5100
   1320 N         -73.4470   -6.8670  -38.2460 N.am     84 ASP   -0.4700
   1321 CA        -72.7540   -7.6470  -39.2630 C.3      84 ASP    0.3100
   1322 C         -71.6880   -6.8290  -39.9920 C.2      84 ASP    0.0700
   1323 O         -70.5750   -7.3060  -40.2200 O.2      84 ASP    0.0900
   1324 CB        -73.7600   -8.1970  -40.2760 C.3      84 ASP   -0.2800
   1325 CG        -73.1250   -9.1480  -41.2670 C.2      84 ASP    0.0900
   1326 OD1       -72.2480   -9.9390  -40.8580 O.co2    84 ASP    0.0900
   1327 OD2       -73.5070   -9.1050  -42.4570 O.co2    84 ASP    0.6200
   1328 HN        -74.4410   -6.8550  -38.3090 H        84 ASP   -0.7600
   1329 HA        -72.2330   -8.4550  -38.7730 H        84 ASP   -0.7600
   1330 HB1       -74.2090   -7.3490  -40.8370 H        84 ASP    0.5100
   1331 HB2       -74.5630   -8.7380  -39.7310 H        84 ASP   -0.5100
   1332 N         -72.0290   -5.5970  -40.3610 N.am     85 TYR   -0.4700
   1333 CA        -71.0780   -4.7210  -41.0300 C.3      85 TYR    0.3100
   1334 C         -70.0910   -4.1400  -40.0270 C.2      85 TYR    0.0700
   1335 O         -68.8890   -4.1100  -40.2750 O.2      85 TYR    0.0900
   1336 CB        -71.8040   -3.5990  -41.7800 C.3      85 TYR   -0.1800
   1337 CG        -72.4530   -4.0590  -43.0650 C.ar     85 TYR    0.0900
   1338 CD1       -71.8890   -3.7570  -44.2960 C.ar     85 TYR    0.0900
   1339 CD2       -73.6260   -4.7990  -43.0490 C.ar     85 TYR    0.0000
   1340 CE1       -72.4810   -4.1750  -45.4730 C.ar     85 TYR   -0.1150
   1341 CE2       -74.2220   -5.2220  -44.2190 C.ar     85 TYR    0.1150
   1342 CZ        -73.6460   -4.9050  -45.4260 C.ar     85 TYR   -0.1150
   1343 OH        -74.2380   -5.3260  -46.5950 O.3      85 TYR    0.1150
   1344 HN        -72.9390   -5.2230  -40.1970 H        85 TYR    0.1100
   1345 HA        -70.5020   -5.3190  -41.7200 H        85 TYR   -0.5400
   1346 HB1       -71.0760   -2.8020  -42.0430 H        85 TYR    0.4300
   1347 HB2       -72.6060   -3.1850  -41.1330 H        85 TYR   -0.1150
   1348 HD1       -70.9730   -3.1850  -44.3350 H        85 TYR    0.1150
   1349 HD2       -74.0820   -5.0500  -42.1020 H        85 TYR   -0.1150
   1350 HE1       -72.0320   -3.9300  -46.4230 H        85 TYR    0.1150
   1351 HE2       -75.1350   -5.7970  -44.1870 H        85 TYR    0.5100
   1352 HH        -74.8250   -6.0560  -46.3830 H        85 TYR   -0.5100
   1353 N         -70.5980   -3.6860  -38.8840 N.am     86 TYR   -0.4700
   1354 CA        -69.7330   -3.2100  -37.8150 C.3      86 TYR    0.3100
   1355 C         -68.6410   -4.2320  -37.5470 C.2      86 TYR    0.0700
   1356 O         -67.4710   -3.8840  -37.3980 O.2      86 TYR    0.0900
   1357 CB        -70.5330   -2.9570  -36.5340 C.3      86 TYR   -0.1800
   1358 CG        -70.9590   -1.5200  -36.3560 C.ar     86 TYR    0.0900
   1359 CD1       -70.0260   -0.5310  -36.0670 C.ar     86 TYR    0.0900
   1360 CD2       -72.2930   -1.1520  -36.4620 C.ar     86 TYR    0.0000
   1361 CE1       -70.4110    0.7870  -35.8970 C.ar     86 TYR   -0.1150
   1362 CE2       -72.6890    0.1640  -36.2940 C.ar     86 TYR    0.1150
   1363 CZ        -71.7450    1.1280  -36.0110 C.ar     86 TYR   -0.1150
   1364 OH        -72.1390    2.4350  -35.8410 O.3      86 TYR    0.1150
   1365 HN        -71.5790   -3.6530  -38.7100 H        86 TYR    0.1100
   1366 HA        -69.2650   -2.2960  -38.1490 H        86 TYR   -0.5400
   1367 HB1       -69.9100   -3.2280  -35.6560 H        86 TYR    0.4300
   1368 HB2       -71.4560   -3.5750  -36.5530 H        86 TYR   -0.1150
   1369 HD1       -68.9830   -0.7950  -35.9740 H        86 TYR    0.1150
   1370 HD2       -73.0360   -1.9050  -36.6820 H        86 TYR   -0.1150
   1371 HE1       -69.6740    1.5450  -35.6760 H        86 TYR    0.1150
   1372 HE2       -73.7310    0.4340  -36.3810 H        86 TYR    0.5100
   1373 HH        -73.0780    2.4370  -35.6410 H        86 TYR   -0.5100
   1374 N         -69.0300   -5.5030  -37.4960 N.am     87 ASN   -0.4700
   1375 CA        -68.0890   -6.5920  -37.2820 C.3      87 ASN    0.3100
   1376 C         -66.9510   -6.5690  -38.2930 C.2      87 ASN    0.0700
   1377 O         -65.7790   -6.4970  -37.9230 O.2      87 ASN    0.0900
   1378 CB        -68.8100   -7.9380  -37.3640 C.3      87 ASN   -0.1800
   1379 CG        -67.8560   -9.1150  -37.3010 C.2      87 ASN    0.0900
   1380 ND2       -68.1390  -10.1480  -38.0900 N.am     87 ASN    0.0900
   1381 OD1       -66.8760   -9.0960  -36.5600 O.2      87 ASN    0.5500
   1382 HN        -69.9850   -5.7670  -37.6050 H        87 ASN   -0.5500
   1383 HA        -67.6420   -6.4630  -36.3080 H        87 ASN   -0.6200
   1384 HB1       -69.3720   -7.9890  -38.3220 H        87 ASN    0.3200
   1385 HB2       -69.5260   -8.0170  -36.5180 H        87 ASN    0.3000
   1386 HD21      -67.5470  -10.9530  -38.0920 H        87 ASN    0.5100
   1387 HD22      -68.9450  -10.1190  -38.6830 H        87 ASN   -0.5100
   1388 N         -67.3070   -6.6190  -39.5760 N.am     88 MET   -0.4700
   1389 CA        -66.3210   -6.6760  -40.6470 C.3      88 MET    0.3100
   1390 C         -65.3480   -5.5010  -40.5930 C.2      88 MET    0.0700
   1391 O         -64.1330   -5.6820  -40.6810 O.2      88 MET    0.0900
   1392 CB        -67.0220   -6.6870  -42.0070 C.3      88 MET   -0.1800
   1393 CG        -66.1500   -7.1910  -43.1410 C.3      88 MET    0.0900
   1394 SD        -65.5490   -8.8610  -42.8330 S.3      88 MET    0.0900
   1395 CE        -67.1020   -9.7330  -42.6310 C.3      88 MET   -0.1400
   1396 HN        -68.2620   -6.6200  -39.8590 H        88 MET    0.0900
   1397 HA        -65.7340   -7.5730  -40.5180 H        88 MET    0.0900
   1398 HB1       -67.3480   -5.6510  -42.2440 H        88 MET   -0.0900
   1399 HB2       -67.9190   -7.3380  -41.9350 H        88 MET   -0.2200
   1400 HG1       -65.2880   -6.5010  -43.2610 H        88 MET    0.0900
   1401 HG2       -66.7420   -7.1750  -44.0810 H        88 MET    0.0900
   1402 HE1       -67.7290   -9.6570  -43.5450 H        88 MET    0.0900
   1403 HE2       -67.6760   -9.3020  -41.7840 H        88 MET    0.5100
   1404 HE3       -66.9140  -10.8100  -42.4320 H        88 MET   -0.5100
   1405 N         -65.8860   -4.2940  -40.4460 N.am     89 PHE   -0.4700
   1406 CA        -65.0690   -3.0880  -40.4490 C.3      89 PHE    0.3100
   1407 C         -64.1880   -2.9680  -39.2070 C.2      89 PHE    0.0700
   1408 O         -62.9820   -2.7420  -39.3170 O.2      89 PHE    0.0900
   1409 CB        -65.9500   -1.8430  -40.6090 C.3      89 PHE   -0.1800
   1410 CG        -66.4430   -1.6300  -42.0140 C.ar     89 PHE    0.0900
   1411 CD1       -65.7700   -0.7780  -42.8770 C.ar     89 PHE    0.0900
   1412 CD2       -67.5740   -2.2840  -42.4760 C.ar     89 PHE    0.0000
   1413 CE1       -66.2200   -0.5820  -44.1710 C.ar     89 PHE   -0.1150
   1414 CE2       -68.0270   -2.0930  -43.7680 C.ar     89 PHE    0.1150
   1415 CZ        -67.3500   -1.2400  -44.6170 C.ar     89 PHE   -0.1150
   1416 HN        -66.8670   -4.1600  -40.3280 H        89 PHE    0.1150
   1417 HA        -64.3690   -3.1600  -41.2690 H        89 PHE   -0.1150
   1418 HB1       -65.3670   -0.9410  -40.3240 H        89 PHE    0.1150
   1419 HB2       -66.8450   -1.9410  -39.9570 H        89 PHE   -0.1150
   1420 HD1       -64.8850   -0.2620  -42.5350 H        89 PHE    0.1150
   1421 HD2       -68.1090   -2.9520  -41.8170 H        89 PHE   -0.1150
   1422 HE1       -65.6870    0.0860  -44.8330 H        89 PHE    0.1150
   1423 HE2       -68.9100   -2.6100  -44.1140 H        89 PHE    0.5100
   1424 HZ        -67.7010   -1.0890  -45.6270 H        89 PHE   -0.5100
   1425 N         -64.7810   -3.1210  -38.0250 N.am     90 THR   -0.4700
   1426 CA        -64.0210   -3.0140  -36.7830 C.3      90 THR    0.3100
   1427 C         -62.9260   -4.0690  -36.7240 C.2      90 THR    0.0700
   1428 O         -61.8410   -3.8230  -36.1960 O.2      90 THR    0.0900
   1429 CB        -64.9120   -3.1590  -35.5300 C.3      90 THR    0.1400
   1430 CG2       -65.9580   -2.0470  -35.4740 C.3      90 THR    0.0900
   1431 OG1       -65.5560   -4.4390  -35.5300 O.3      90 THR   -0.6600
   1432 HN        -65.7560   -3.3100  -37.9340 H        90 THR    0.4300
   1433 HA        -63.5360   -2.0490  -36.7790 H        90 THR   -0.2700
   1434 HB        -64.2900   -3.0690  -34.6150 H        90 THR    0.0900
   1435 HG1       -66.2020   -4.4100  -36.2400 H        90 THR    0.0900
   1436 HG21      -66.4890   -1.9720  -36.4470 H        90 THR    0.0900
   1437 HG22      -65.4640   -1.0740  -35.2630 H        90 THR    0.5100
   1438 HG23      -66.7030   -2.2680  -34.6800 H        90 THR   -0.5100
   1439 N         -63.2080   -5.2480  -37.2690 N.am     91 SER   -0.4700
   1440 CA        -62.2390   -6.3330  -37.2770 C.3      91 SER    0.3100
   1441 C         -60.9930   -5.9530  -38.0710 C.2      91 SER    0.0700
   1442 O         -59.8870   -5.9190  -37.5270 O.2      91 SER    0.0900
   1443 CB        -62.8640   -7.6080  -37.8480 C.3      91 SER    0.0500
   1444 OG        -63.8900   -8.0940  -36.9990 O.3      91 SER    0.0900
   1445 HN        -64.0900   -5.4410  -37.6930 H        91 SER    0.0900
   1446 HA        -61.9120   -6.4980  -36.2600 H        91 SER   -0.6600
   1447 HB1       -62.0830   -8.3930  -37.9470 H        91 SER    0.4300
   1448 HB2       -63.3000   -7.3930  -38.8470 H        91 SER    0.5100
   1449 HG1       -64.6660   -7.5610  -37.1900 H        91 SER   -0.5100
   1450 N         -61.1720   -5.6530  -39.3560 N.am     92 THR   -0.4700
   1451 CA        -60.0500   -5.3040  -40.2210 C.3      92 THR    0.3100
   1452 C         -59.2970   -4.0870  -39.6970 C.2      92 THR    0.0700
   1453 O         -58.0720   -4.1150  -39.5770 O.2      92 THR    0.0900
   1454 CB        -60.5040   -5.0250  -41.6670 C.3      92 THR    0.1400
   1455 CG2       -61.0270   -6.3030  -42.3120 C.3      92 THR    0.0900
   1456 OG1       -61.5340   -4.0270  -41.6710 O.3      92 THR   -0.6600
   1457 HN        -62.0730   -5.6540  -39.7830 H        92 THR    0.4300
   1458 HA        -59.3540   -6.1290  -40.2040 H        92 THR   -0.2700
   1459 HB        -59.6440   -4.6580  -42.2680 H        92 THR    0.0900
   1460 HG1       -61.9890   -4.1210  -42.5110 H        92 THR    0.0900
   1461 HG21      -61.9950   -6.5960  -41.8500 H        92 THR    0.0900
   1462 HG22      -60.2990   -7.1280  -42.1630 H        92 THR    0.5100
   1463 HG23      -61.1890   -6.1390  -43.3990 H        92 THR   -0.5100
   1464 N         -60.0270   -3.0200  -39.3790 N.am     93 PHE   -0.4700
   1465 CA        -59.4060   -1.7970  -38.8840 C.3      93 PHE    0.3100
   1466 C         -58.5900   -2.0540  -37.6180 C.2      93 PHE    0.0700
   1467 O         -57.5020   -1.5040  -37.4510 O.2      93 PHE    0.0900
   1468 CB        -60.4600   -0.7150  -38.6210 C.3      93 PHE   -0.1800
   1469 CG        -61.0820   -0.1470  -39.8720 C.ar     93 PHE    0.0900
   1470 CD1       -60.4840   -0.3180  -41.1130 C.ar     93 PHE    0.0900
   1471 CD2       -62.2680    0.5670  -39.8020 C.ar     93 PHE    0.0000
   1472 CE1       -61.0630    0.2080  -42.2560 C.ar     93 PHE   -0.1150
   1473 CE2       -62.8490    1.0930  -40.9410 C.ar     93 PHE    0.1150
   1474 CZ        -62.2460    0.9150  -42.1690 C.ar     93 PHE   -0.1150
   1475 HN        -61.0210   -3.0070  -39.4650 H        93 PHE    0.1150
   1476 HA        -58.7000   -1.4580  -39.6280 H        93 PHE   -0.1150
   1477 HB1       -59.9870    0.1300  -38.0770 H        93 PHE    0.1150
   1478 HB2       -61.2830   -1.1470  -38.0130 H        93 PHE   -0.1150
   1479 HD1       -59.5570   -0.8670  -41.1890 H        93 PHE    0.1150
   1480 HD2       -62.7460    0.7130  -38.8450 H        93 PHE   -0.1150
   1481 HE1       -60.5880    0.0670  -43.2160 H        93 PHE    0.1150
   1482 HE2       -63.7750    1.6440  -40.8690 H        93 PHE    0.5100
   1483 HZ        -62.6970    1.3260  -43.0590 H        93 PHE   -0.5100
   1484 N         -59.1140   -2.8960  -36.7270 N.am     94 THR   -0.4700
   1485 CA        -58.3990   -3.2380  -35.5040 C.3      94 THR    0.3100
   1486 C         -57.1430   -4.0360  -35.8280 C.2      94 THR    0.0700
   1487 O         -56.0760   -3.7830  -35.2700 O.2      94 THR    0.0900
   1488 CB        -59.2670   -4.0530  -34.5280 C.3      94 THR    0.1400
   1489 CG2       -58.4780   -4.3920  -33.2690 C.3      94 THR    0.0900
   1490 OG1       -60.4240   -3.2980  -34.1570 O.3      94 THR   -0.6600
   1491 HN        -60.0050   -3.3240  -36.8560 H        94 THR    0.4300
   1492 HA        -58.0900   -2.3140  -35.0370 H        94 THR   -0.2700
   1493 HB        -59.5920   -4.9980  -35.0130 H        94 THR    0.0900
   1494 HG1       -61.0450   -3.3930  -34.8840 H        94 THR    0.0900
   1495 HG21      -58.0000   -3.4760  -32.8590 H        94 THR    0.0900
   1496 HG22      -57.6820   -5.1300  -33.5080 H        94 THR    0.5100
   1497 HG23      -59.1590   -4.8120  -32.4980 H        94 THR   -0.5100
   1498 N         -57.2680   -5.0010  -36.7370 N.am     95 LEU   -0.4700
   1499 CA        -56.1220   -5.7920  -37.1660 C.3      95 LEU    0.3100
   1500 C         -55.0330   -4.8850  -37.7340 C.2      95 LEU    0.0700
   1501 O         -53.8530   -5.0400  -37.4180 O.2      95 LEU    0.0900
   1502 CB        -56.5450   -6.8320  -38.2090 C.3      95 LEU   -0.1800
   1503 CG        -57.3950   -7.9960  -37.6870 C.3      95 LEU    0.0900
   1504 CD1       -57.9420   -8.8270  -38.8380 C.3      95 LEU    0.0900
   1505 CD2       -56.5850   -8.8680  -36.7430 C.3      95 LEU   -0.0900
   1506 HN        -58.1430   -5.2240  -37.1620 H        95 LEU    0.0900
   1507 HA        -55.7080   -6.2810  -36.2960 H        95 LEU   -0.2700
   1508 HB1       -55.6240   -7.2560  -38.6620 H        95 LEU    0.0900
   1509 HB2       -57.1270   -6.3090  -38.9970 H        95 LEU    0.0900
   1510 HG        -58.2410   -7.5930  -37.0900 H        95 LEU    0.0900
   1511 HD11      -57.1060   -9.2440  -39.4400 H        95 LEU   -0.2700
   1512 HD12      -58.5710   -8.1910  -39.4980 H        95 LEU    0.0900
   1513 HD13      -58.5490   -9.6690  -38.4420 H        95 LEU    0.0900
   1514 HD21      -56.2340   -8.2690  -35.8760 H        95 LEU    0.0900
   1515 HD22      -55.6990   -9.2770  -37.2740 H        95 LEU    0.5100
   1516 HD23      -57.2140   -9.7030  -36.3660 H        95 LEU   -0.5100
   1517 N         -55.4390   -3.9300  -38.5700 N.am     96 THR   -0.4700
   1518 CA        -54.5060   -2.9690  -39.1480 C.3      96 THR    0.3100
   1519 C         -53.7950   -2.1940  -38.0440 C.2      96 THR    0.0700
   1520 O         -52.5720   -2.0450  -38.0590 O.2      96 THR    0.0900
   1521 CB        -55.2210   -1.9690  -40.0780 C.3      96 THR    0.1400
   1522 CG2       -54.2460   -0.9160  -40.5900 C.3      96 THR    0.0900
   1523 OG1       -55.7890   -2.6620  -41.1960 O.3      96 THR   -0.6600
   1524 HN        -56.3940   -3.8290  -38.8380 H        96 THR    0.4300
   1525 HA        -53.7620   -3.5230  -39.7010 H        96 THR   -0.2700
   1526 HB        -56.0350   -1.4540  -39.5240 H        96 THR    0.0900
   1527 HG1       -56.4110   -3.2940  -40.8280 H        96 THR    0.0900
   1528 HG21      -53.3370   -1.4050  -41.0000 H        96 THR    0.0900
   1529 HG22      -53.9440   -0.2440  -39.7590 H        96 THR    0.5100
   1530 HG23      -54.7230   -0.3200  -41.3980 H        96 THR   -0.5100
   1531 N         -54.5690   -1.7020  -37.0810 N.am     97 ALA   -0.4700
   1532 CA        -54.0110   -0.9770  -35.9520 C.3      97 ALA    0.3100
   1533 C         -52.9780   -1.8320  -35.2300 C.2      97 ALA    0.0700
   1534 O         -51.8750   -1.3710  -34.9290 O.2      97 ALA    0.0900
   1535 CB        -55.1170   -0.5570  -34.9920 C.3      97 ALA   -0.2700
   1536 HN        -55.5610   -1.8070  -37.0900 H        97 ALA    0.0900
   1537 HA        -53.4930   -0.1090  -36.3320 H        97 ALA    0.0900
   1538 HB1       -55.6520   -1.4530  -34.6110 H        97 ALA    0.0900
   1539 HB2       -55.8460    0.0950  -35.5180 H        97 ALA    0.5100
   1540 HB3       -54.6810   -0.0110  -34.1290 H        97 ALA   -0.5100
   1541 N         -53.3330   -3.0870  -34.9670 N.am     98 MET   -0.4700
   1542 CA        -52.4350   -4.0060  -34.2850 C.3      98 MET    0.3100
   1543 C         -51.1420   -4.1650  -35.0780 C.2      98 MET    0.0700
   1544 O         -50.0490   -4.1940  -34.5090 O.2      98 MET    0.0900
   1545 CB        -53.1090   -5.3690  -34.0890 C.3      98 MET   -0.1800
   1546 CG        -54.3110   -5.3380  -33.1510 C.3      98 MET    0.0900
   1547 SD        -55.2100   -6.9010  -33.0730 S.3      98 MET    0.0900
   1548 CE        -53.9950   -7.9550  -32.2860 C.3      98 MET   -0.1400
   1549 HN        -54.2250   -3.4520  -35.2230 H        98 MET    0.0900
   1550 HA        -52.1760   -3.5740  -33.3290 H        98 MET    0.0900
   1551 HB1       -52.3580   -6.0760  -33.6770 H        98 MET   -0.0900
   1552 HB2       -53.4450   -5.7400  -35.0800 H        98 MET   -0.2200
   1553 HG1       -54.9990   -4.5390  -33.4970 H        98 MET    0.0900
   1554 HG2       -53.9510   -5.0740  -32.1350 H        98 MET    0.0900
   1555 HE1       -53.7130   -7.5680  -31.2840 H        98 MET    0.0900
   1556 HE2       -53.0730   -8.0060  -32.9040 H        98 MET    0.5100
   1557 HE3       -54.4020   -8.9800  -32.1560 H        98 MET   -0.5100
   1558 N         -51.2730   -4.2480  -36.4010 N.am     99 SER   -0.4700
   1559 CA        -50.1260   -4.4410  -37.2800 C.3      99 SER    0.3100
   1560 C         -49.1680   -3.2590  -37.2180 C.2      99 SER    0.0700
   1561 O         -47.9540   -3.4380  -37.1170 O.2      99 SER    0.0900
   1562 CB        -50.5920   -4.6510  -38.7220 C.3      99 SER    0.0500
   1563 OG        -51.4110   -5.8040  -38.8280 O.3      99 SER    0.0900
   1564 HN        -52.1610   -4.1820  -36.8500 H        99 SER    0.0900
   1565 HA        -49.5780   -5.3040  -36.9320 H        99 SER   -0.6600
   1566 HB1       -49.7080   -4.7810  -39.3830 H        99 SER    0.4300
   1567 HB2       -51.1770   -3.7670  -39.0560 H        99 SER    0.5100
   1568 HG1       -52.1630   -5.6490  -38.2520 H        99 SER   -0.5100
   1569 N         -49.7160   -2.0480  -37.2860 N.am    100 VAL   -0.4700
   1570 CA        -48.9110   -0.8400  -37.1700 C.3     100 VAL    0.3100
   1571 C         -48.2410   -0.7990  -35.8040 C.2     100 VAL    0.0700
   1572 O         -47.0580   -0.4770  -35.6940 O.2     100 VAL    0.0900
   1573 CB        -49.7620    0.4300  -37.3460 C.3     100 VAL   -0.0900
   1574 CG1       -48.9350    1.6710  -37.0390 C.3     100 VAL    0.0900
   1575 CG2       -50.3280    0.4990  -38.7550 C.3     100 VAL   -0.2700
   1576 HN        -50.6950   -1.9150  -37.4170 H       100 VAL    0.0900
   1577 HA        -48.1440   -0.8800  -37.9290 H       100 VAL    0.0900
   1578 HB        -50.6320    0.3890  -36.6590 H       100 VAL    0.0900
   1579 HG11      -47.9740    1.6370  -37.5960 H       100 VAL   -0.2700
   1580 HG12      -48.7120    1.7180  -35.9510 H       100 VAL    0.0900
   1581 HG13      -49.4910    2.5820  -37.3470 H       100 VAL    0.0900
   1582 HG21      -50.9670   -0.3880  -38.9540 H       100 VAL    0.0900
   1583 HG22      -49.4990    0.5100  -39.4960 H       100 VAL    0.5100
   1584 HG23      -50.9460    1.4150  -38.8710 H       100 VAL   -0.5100
   1585 N         -49.0050   -1.1290  -34.7640 N.am    101 ASP   -0.4700
   1586 CA        -48.4670   -1.1850  -33.4130 C.3     101 ASP    0.3100
   1587 C         -47.2410   -2.0850  -33.3740 C.2     101 ASP    0.0700
   1588 O         -46.2060   -1.7220  -32.8140 O.2     101 ASP    0.0900
   1589 CB        -49.5220   -1.7020  -32.4340 C.3     101 ASP   -0.2800
   1590 CG        -49.0180   -1.7360  -31.0030 C.2     101 ASP    0.0900
   1591 OD1       -48.9520   -0.6590  -30.3730 O.co2   101 ASP    0.0900
   1592 OD2       -48.6910   -2.8390  -30.5090 O.co2   101 ASP    0.6200
   1593 HN        -49.9710   -1.3520  -34.8640 H       101 ASP   -0.7600
   1594 HA        -48.1550   -0.1890  -33.1360 H       101 ASP   -0.7600
   1595 HB1       -49.8170   -2.7310  -32.7290 H       101 ASP    0.5100
   1596 HB2       -50.4140   -1.0400  -32.4790 H       101 ASP   -0.5100
   1597 N         -47.3620   -3.2660  -33.9800 N.am    102 ARG   -0.4700
   1598 CA        -46.2530   -4.2030  -34.0580 C.3     102 ARG    0.3100
   1599 C         -45.0460   -3.5640  -34.7290 C.2     102 ARG    0.0700
   1600 O         -43.9430   -3.5690  -34.1840 O.2     102 ARG    0.0900
   1601 CB        -46.6680   -5.4620  -34.8290 C.3     102 ARG   -0.1800
   1602 CG        -47.6200   -6.3790  -34.0760 C.3     102 ARG    0.0900
   1603 CD        -46.9580   -6.9700  -32.8450 C.3     102 ARG    0.0900
   1604 NE        -46.9170   -6.0150  -31.7390 N.pl3   102 ARG   -0.1800
   1605 CZ        -46.0160   -6.0360  -30.7600 C.cat   102 ARG    0.0900
   1606 NH1       -45.0630   -6.9600  -30.7430 N.pl3   102 ARG    0.0900
   1607 NH2       -46.0620   -5.1280  -29.7980 N.pl3   102 ARG    0.2000
   1608 HN        -48.2150   -3.5590  -34.4050 H       102 ARG    0.0900
   1609 HA        -45.9590   -4.4600  -33.0510 H       102 ARG    0.0900
   1610 HB1       -45.7510   -6.0380  -35.0770 H       102 ARG   -0.7000
   1611 HB2       -47.1600   -5.1470  -35.7730 H       102 ARG    0.4400
   1612 HG1       -47.9400   -7.2040  -34.7490 H       102 ARG    0.6400
   1613 HG2       -48.5160   -5.8000  -33.7660 H       102 ARG   -0.8000
   1614 HD1       -45.9110   -7.2560  -33.0840 H       102 ARG    0.4600
   1615 HD2       -47.5280   -7.8600  -32.5040 H       102 ARG    0.4600
   1616 HE        -47.6130   -5.2990  -31.7150 H       102 ARG   -0.8000
   1617 HH11      -45.0180   -7.6470  -31.4690 H       102 ARG    0.4600
   1618 HH12      -44.3890   -6.9680  -30.0040 H       102 ARG    0.4600
   1619 HH21      -46.7740   -4.4260  -29.8060 H       102 ARG    0.5100
   1620 HH22      -45.3840   -5.1440  -29.0630 H       102 ARG   -0.5100
   1621 N         -45.2600   -2.9950  -35.9110 N.am    103 TYR   -0.4700
   1622 CA        -44.1760   -2.3860  -36.6700 C.3     103 TYR    0.3100
   1623 C         -43.4530   -1.3190  -35.8560 C.2     103 TYR    0.0700
   1624 O         -42.2250   -1.2250  -35.8880 O.2     103 TYR    0.0900
   1625 CB        -44.7030   -1.7740  -37.9670 C.3     103 TYR   -0.1800
   1626 CG        -43.7470   -0.7830  -38.5830 C.ar    103 TYR    0.0900
   1627 CD1       -42.7440   -1.2020  -39.4480 C.ar    103 TYR    0.0900
   1628 CD2       -43.8390    0.5730  -38.2920 C.ar    103 TYR    0.0000
   1629 CE1       -41.8650   -0.2980  -40.0110 C.ar    103 TYR   -0.1150
   1630 CE2       -42.9640    1.4840  -38.8480 C.ar    103 TYR    0.1150
   1631 CZ        -41.9780    1.0430  -39.7070 C.ar    103 TYR   -0.1150
   1632 OH        -41.1010    1.9480  -40.2640 O.3     103 TYR    0.1150
   1633 HN        -46.1650   -2.9590  -36.3290 H       103 TYR    0.1100
   1634 HA        -43.4480   -3.1540  -36.8870 H       103 TYR   -0.5400
   1635 HB1       -45.6530   -1.2350  -37.7610 H       103 TYR    0.4300
   1636 HB2       -44.8750   -2.5790  -38.7130 H       103 TYR   -0.1150
   1637 HD1       -42.6490   -2.2520  -39.6830 H       103 TYR    0.1150
   1638 HD2       -44.6090    0.9190  -37.6170 H       103 TYR   -0.1150
   1639 HE1       -41.0940   -0.6380  -40.6860 H       103 TYR    0.1150
   1640 HE2       -43.0510    2.5350  -38.6140 H       103 TYR    0.5100
   1641 HH        -41.4240    2.8310  -40.0700 H       103 TYR   -0.5100
   1642 N         -44.2200   -0.5090  -35.1290 N.am    104 VAL   -0.4700
   1643 CA        -43.6480    0.5390  -34.2930 C.3     104 VAL    0.3100
   1644 C         -42.7230   -0.0610  -33.2430 C.2     104 VAL    0.0700
   1645 O         -41.6280    0.4410  -33.0050 O.2     104 VAL    0.0900
   1646 CB        -44.7490    1.3570  -33.5900 C.3     104 VAL   -0.0900
   1647 CG1       -44.1500    2.2480  -32.5040 C.3     104 VAL    0.0900
   1648 CG2       -45.5200    2.1870  -34.6030 C.3     104 VAL   -0.2700
   1649 HN        -45.2140   -0.5830  -35.1250 H       104 VAL    0.0900
   1650 HA        -43.0540    1.1810  -34.9260 H       104 VAL    0.0900
   1651 HB        -45.4850    0.6640  -33.1300 H       104 VAL    0.0900
   1652 HG11      -43.2940    2.8260  -32.9130 H       104 VAL   -0.2700
   1653 HG12      -43.7860    1.6240  -31.6600 H       104 VAL    0.0900
   1654 HG13      -44.9170    2.9640  -32.1370 H       104 VAL    0.0900
   1655 HG21      -45.8430    1.5490  -35.4530 H       104 VAL    0.0900
   1656 HG22      -44.8730    3.0010  -34.9970 H       104 VAL    0.5100
   1657 HG23      -46.4220    2.6250  -34.1250 H       104 VAL   -0.5100
   1658 N         -43.1710   -1.1440  -32.6140 N.am    105 ALA   -0.4700
   1659 CA        -42.3890   -1.8130  -31.5870 C.3     105 ALA    0.3100
   1660 C         -41.0790   -2.3260  -32.1630 C.2     105 ALA    0.0700
   1661 O         -40.0230   -2.1980  -31.5480 O.2     105 ALA    0.0900
   1662 CB        -43.1860   -2.9650  -30.9890 C.3     105 ALA   -0.2700
   1663 HN        -44.0610   -1.5440  -32.8180 H       105 ALA    0.0900
   1664 HA        -42.1420   -1.0890  -30.8250 H       105 ALA    0.0900
   1665 HB1       -43.2900   -3.7850  -31.7330 H       105 ALA    0.0900
   1666 HB2       -44.2010   -2.6150  -30.7030 H       105 ALA    0.5100
   1667 HB3       -42.6620   -3.3630  -30.0940 H       105 ALA   -0.5100
   1668 N         -41.1500   -2.9080  -33.3560 N.am    106 ILE   -0.4700
   1669 CA        -39.9900   -3.5350  -33.9740 C.3     106 ILE    0.3100
   1670 C         -38.9640   -2.5190  -34.4700 C.2     106 ILE    0.0700
   1671 O         -37.7590   -2.7680  -34.4130 O.2     106 ILE    0.0900
   1672 CB        -40.4000   -4.4290  -35.1600 C.3     106 ILE   -0.0900
   1673 CG1       -41.3040   -5.5800  -34.6920 C.3     106 ILE    0.0900
   1674 CG2       -39.1620   -4.9690  -35.8680 C.3     106 ILE   -0.2700
   1675 CD        -40.5910   -6.6690  -33.9110 C.3     106 ILE    0.0900
   1676 HN        -41.9980   -2.9410  -33.8800 H       106 ILE    0.0900
   1677 HA        -39.4900   -4.1250  -33.2190 H       106 ILE    0.0900
   1678 HB        -41.0070   -3.8360  -35.8780 H       106 ILE   -0.1800
   1679 HG11      -41.7710   -6.0430  -35.5870 H       106 ILE    0.0900
   1680 HG12      -42.1030   -5.1560  -34.0480 H       106 ILE    0.0900
   1681 HG21      -38.4630   -5.4160  -35.1290 H       106 ILE   -0.2700
   1682 HG22      -38.6390   -4.1450  -36.3970 H       106 ILE    0.0900
   1683 HG23      -39.4550   -5.7550  -36.5970 H       106 ILE    0.0900
   1684 HD1       -39.9800   -6.2190  -33.1000 H       106 ILE    0.0900
   1685 HD2       -39.9190   -7.2410  -34.5860 H       106 ILE    0.5100
   1686 HD3       -41.3360   -7.3560  -33.4540 H       106 ILE   -0.5100
   1687 N         -39.4370   -1.3780  -34.9650 N.am    107 CYS   -0.4700
   1688 CA        -38.5460   -0.3860  -35.5550 C.3     107 CYS    0.3100
   1689 C         -38.2380    0.7600  -34.5950 C.2     107 CYS    0.0700
   1690 O         -37.1560    1.3440  -34.6430 O.2     107 CYS    0.0900
   1691 CB        -39.1530    0.1590  -36.8510 C.3     107 CYS   -0.1100
   1692 SG        -39.3630   -1.0920  -38.1380 S.3     107 CYS    0.0900
   1693 HN        -40.4080   -1.1520  -34.9560 H       107 CYS    0.0900
   1694 HA        -37.5970   -0.8610  -35.7530 H       107 CYS   -0.2300
   1695 HB1       -38.4900    0.9650  -37.2320 H       107 CYS    0.1600
   1696 HB2       -40.1420    0.6040  -36.6110 H       107 CYS    0.5100
   1697 HG1       -40.4810   -1.5920  -37.6310 H       107 CYS   -0.5100
   1698 N         -39.1900    1.0720  -33.7190 N.am    108 HSE   -0.4700
   1699 CA        -39.0150    2.1290  -32.7320 C.3     108 HSE    0.3100
   1700 C         -39.0650    1.5570  -31.3160 C.2     108 HSE    0.0700
   1701 O         -39.9540    1.9030  -30.5370 O.2     108 HSE    0.0900
   1702 CB        -40.1070    3.1940  -32.8870 C.3     108 HSE   -0.0800
   1703 CG        -40.1040    3.8750  -34.2290 C.ar    108 HSE    0.0900
   1704 CD2       -39.9690    5.1820  -34.5550 C.ar    108 HSE    0.0900
   1705 ND1       -40.2630    3.1870  -35.4060 N.ar    108 HSE   -0.7000
   1706 CE1       -40.2240    4.0460  -36.4180 C.ar    108 HSE    0.2200
   1707 NE2       -40.0450    5.2550  -35.9290 N.ar    108 HSE    0.2500
   1708 HN        -40.0650    0.5960  -33.6990 H       108 HSE    0.1300
   1709 HA        -38.0400    2.5670  -32.8780 H       108 HSE   -0.3600
   1710 HB1       -39.9610    3.9700  -32.1050 H       108 HSE    0.3200
   1711 HB2       -41.0970    2.7130  -32.7440 H       108 HSE   -0.0500
   1712 HD2       -39.8260    6.0440  -33.9150 H       108 HSE    0.0900
   1713 HE1       -40.3180    3.8150  -37.4780 H       108 HSE    0.5100
   1714 HE2       -39.9760    6.1000  -36.4580 H       108 HSE   -0.5100
   1715 N         -38.1370    0.7070  -30.8350 N.am    109 PRO   -0.2900
   1716 CA        -38.2230    0.0870  -29.5060 C.3     109 PRO    0.0000
   1717 CAT       -37.9620    3.2250  -27.3140 C.3     109 PRO    0.0900
   1718 C         -37.7870    1.0250  -28.3750 C.2     109 PRO    0.0900
   1719 O         -36.9830    0.6440  -27.5240 O.2     109 PRO    0.0200
   1720 CB        -37.2590   -1.1100  -29.6410 C.3     109 PRO    0.0900
   1721 CG        -36.1630   -0.5910  -30.5700 C.3     109 PRO   -0.1800
   1722 CD        -36.9820    0.2010  -31.5840 C.3     109 PRO    0.0900
   1723 NT        -38.3150    2.2590  -28.3250 N.pl3   109 PRO    0.0900
   1724 HNT       -38.9850    2.5660  -28.9960 H       109 PRO   -0.1800
   1725 HA        -39.2430   -0.1740  -29.2710 H       109 PRO    0.0900
   1726 HB1       -37.7750   -1.9880  -30.0860 H       109 PRO    0.0900
   1727 HB2       -36.8430   -1.4020  -28.6550 H       109 PRO    0.5100
   1728 HG1       -35.4420    0.0580  -30.0290 H       109 PRO   -0.5100
   1729 HG2       -35.6060   -1.4220  -31.0520 H       109 PRO   -0.4700
   1730 HD1       -36.3990    1.0540  -31.9920 H       109 PRO    0.3100
   1731 HD2       -37.3300   -0.4500  -32.4140 H       109 PRO   -0.1100
   1732 HT1       -36.8720    3.4360  -27.3660 H       109 PRO    0.0900
   1733 HT2       -38.2030    2.8200  -26.3080 H       109 PRO    0.0900
   1734 HT3       -38.5200    4.1710  -27.4860 H       109 PRO    0.0900
   1735 N         -48.5580    2.4060  -24.8770 N.am    110 THR   -0.2700
   1736 CA        -49.4990    2.9990  -23.9270 C.3     110 THR    0.0900
   1737 CAY       -47.3370    0.6880  -26.0260 C.3     110 THR    0.0900
   1738 C         -50.9220    2.5310  -24.1830 C.2     110 THR    0.0900
   1739 O         -51.4630    2.7340  -25.2710 O.2     110 THR    0.5100
   1740 CB        -49.5180    4.5310  -23.9830 C.3     110 THR   -0.5100
   1741 CG2       -50.0530    5.1220  -22.6710 C.3     110 THR   -0.4700
   1742 OG1       -48.2250    5.0760  -24.2140 O.3     110 THR    0.3100
   1743 CY        -48.3020    1.0910  -24.9780 C.2     110 THR    0.0700
   1744 OY        -48.8320    0.2600  -24.2490 O.2     110 THR    0.0900
   1745 HN        -48.0990    3.0620  -25.4700 H       110 THR    0.1400
   1746 HA        -49.2090    2.6740  -22.9380 H       110 THR    0.0900
   1747 HB        -50.1880    4.8580  -24.8070 H       110 THR   -0.6600
   1748 HG1       -47.6800    4.7830  -23.4810 H       110 THR    0.4300
   1749 HG21      -49.4080    4.8120  -21.8210 H       110 THR   -0.2700
   1750 HG22      -51.0860    4.7570  -22.4850 H       110 THR    0.0900
   1751 HG23      -50.0520    6.2320  -22.7290 H       110 THR    0.0900
   1752 HY1       -47.2110   -0.4160  -26.0080 H       110 THR    0.0900
   1753 HY2       -46.3530    1.1660  -25.8330 H       110 THR    0.5100
   1754 HY3       -47.7180    0.9910  -27.0230 H       110 THR   -0.5100
   1755 N         -51.6030    1.9180  -23.1860 N.am    111 SER   -0.4700
   1756 CA        -52.9250    1.3440  -23.4150 C.3     111 SER    0.3100
   1757 C         -53.9600    2.4420  -23.6460 C.2     111 SER    0.0700
   1758 O         -54.8820    2.2900  -24.4440 O.2     111 SER    0.0900
   1759 CB        -53.3360    0.4770  -22.2220 C.3     111 SER    0.0500
   1760 OG        -53.6370    1.2700  -21.0860 O.3     111 SER    0.0900
   1761 HN        -51.2370    1.8330  -22.2640 H       111 SER    0.0900
   1762 HA        -52.8840    0.7510  -24.3160 H       111 SER   -0.6600
   1763 HB1       -52.5040   -0.2120  -21.9620 H       111 SER    0.4300
   1764 HB2       -54.2380   -0.1150  -22.4880 H       111 SER    0.5100
   1765 HG1       -54.4570    1.7250  -21.2920 H       111 SER   -0.5100
   1766 N         -53.7950    3.5510  -22.9260 N.am    112 SER   -0.4700
   1767 CA        -54.6250    4.7360  -23.1070 C.3     112 SER    0.3100
   1768 C         -54.7530    5.1210  -24.5780 C.2     112 SER    0.0700
   1769 O         -55.8450    5.4350  -25.0520 O.2     112 SER    0.0900
   1770 CB        -54.0270    5.9090  -22.3260 C.3     112 SER    0.0500
   1771 OG        -53.6960    5.5200  -21.0050 O.3     112 SER    0.0900
   1772 HN        -53.0900    3.6200  -22.2250 H       112 SER    0.0900
   1773 HA        -55.6200    4.5110  -22.7500 H       112 SER   -0.6600
   1774 HB1       -54.7640    6.7390  -22.2780 H       112 SER    0.4300
   1775 HB2       -53.1050    6.2630  -22.8350 H       112 SER    0.5100
   1776 HG1       -54.5310    5.3830  -20.5520 H       112 SER   -0.5100
   1777 N         -53.6330    5.1030  -25.2990 N.am    113 LYS   -0.4700
   1778 CA        -53.6270    5.4730  -26.7090 C.3     113 LYS    0.3100
   1779 C         -54.3080    4.4020  -27.5460 C.2     113 LYS    0.0700
   1780 O         -55.1020    4.7060  -28.4360 O.2     113 LYS    0.0900
   1781 CB        -52.1940    5.6980  -27.1990 C.3     113 LYS   -0.1800
   1782 CG        -51.4890    6.8520  -26.5040 C.3     113 LYS    0.0900
   1783 CD        -50.0560    7.0140  -26.9830 C.3     113 LYS    0.0900
   1784 CE        -49.4090    8.2450  -26.3640 C.3     113 LYS   -0.1800
   1785 NZ        -47.9920    8.4120  -26.7820 N.4     113 LYS    0.0900
   1786 HN        -52.7540    4.8380  -24.9090 H       113 LYS    0.0900
   1787 HA        -54.2080    6.3760  -26.8200 H       113 LYS   -0.1800
   1788 HB1       -52.2220    5.9060  -28.2890 H       113 LYS    0.0900
   1789 HB2       -51.6110    4.7690  -27.0240 H       113 LYS    0.0900
   1790 HG1       -51.4850    6.6660  -25.4090 H       113 LYS    0.2100
   1791 HG2       -52.0460    7.7910  -26.7070 H       113 LYS    0.0500
   1792 HD1       -50.0490    7.1150  -28.0900 H       113 LYS    0.0500
   1793 HD2       -49.4710    6.1120  -26.7020 H       113 LYS   -0.3000
   1794 HE1       -49.4240    8.1550  -25.2560 H       113 LYS    0.3300
   1795 HE2       -49.9610    9.1550  -26.6800 H       113 LYS    0.3300
   1796 HZ1       -47.9450    8.5110  -27.8160 H       113 LYS    0.3300
   1797 HZ2       -47.4430    7.5790  -26.4880 H       113 LYS    0.5100
   1798 HZ3       -47.5970    9.2630  -26.3330 H       113 LYS   -0.5100
   1799 N         -53.9990    3.1390  -27.2550 N.am    114 ALA   -0.4700
   1800 CA        -54.6350    2.0240  -27.9380 C.3     114 ALA    0.3100
   1801 C         -56.1400    2.0740  -27.7080 C.2     114 ALA    0.0700
   1802 O         -56.9280    1.7210  -28.5870 O.2     114 ALA    0.0900
   1803 CB        -54.0660    0.7060  -27.4440 C.3     114 ALA   -0.2700
   1804 HN        -53.3230    2.9040  -26.5610 H       114 ALA    0.0900
   1805 HA        -54.4590    2.1350  -28.9980 H       114 ALA    0.0900
   1806 HB1       -54.2400    0.6000  -26.3510 H       114 ALA    0.0900
   1807 HB2       -52.9710    0.6710  -27.6320 H       114 ALA    0.5100
   1808 HB3       -54.5620   -0.1400  -27.9650 H       114 ALA   -0.5100
   1809 N         -56.5350    2.5190  -26.5180 N.am    115 GLN   -0.4700
   1810 CA        -57.9420    2.7070  -26.1940 C.3     115 GLN    0.3100
   1811 C         -58.5500    3.7940  -27.0720 C.2     115 GLN    0.0700
   1812 O         -59.6730    3.6590  -27.5580 O.2     115 GLN    0.0900
   1813 CB        -58.1070    3.0760  -24.7190 C.3     115 GLN   -0.1800
   1814 CG        -58.7050    1.9690  -23.8640 C.3     115 GLN    0.0900
   1815 CD        -58.4660    2.1830  -22.3830 C.2     115 GLN    0.0900
   1816 NE2       -59.1100    1.3630  -21.5560 N.am    115 GLN   -0.1800
   1817 OE1       -57.7130    3.0700  -21.9840 O.2     115 GLN    0.0900
   1818 HN        -55.8850    2.7430  -25.7950 H       115 GLN    0.0900
   1819 HA        -58.4620    1.7860  -26.4100 H       115 GLN    0.5500
   1820 HB1       -58.7660    3.9680  -24.6510 H       115 GLN   -0.5500
   1821 HB2       -57.1080    3.3370  -24.3080 H       115 GLN   -0.6200
   1822 HG1       -58.2500    1.0000  -24.1600 H       115 GLN    0.3200
   1823 HG2       -59.8010    1.9270  -24.0440 H       115 GLN    0.3000
   1824 HE21      -58.9920    1.4560  -20.5670 H       115 GLN    0.5100
   1825 HE22      -59.7120    0.6550  -21.9240 H       115 GLN   -0.5100
   1826 N         -57.8030    4.8790  -27.2680 N.am    116 ALA   -0.4700
   1827 CA        -58.2420    5.9710  -28.1250 C.3     116 ALA    0.3100
   1828 C         -58.4810    5.4820  -29.5520 C.2     116 ALA    0.0700
   1829 O         -59.4790    5.8370  -30.1830 O.2     116 ALA    0.0900
   1830 CB        -57.2140    7.0870  -28.1200 C.3     116 ALA   -0.2700
   1831 HN        -56.9100    4.9920  -26.8370 H       116 ALA    0.0900
   1832 HA        -59.1900    6.3290  -27.7550 H       116 ALA    0.0900
   1833 HB1       -56.2960    6.7640  -28.6570 H       116 ALA    0.0900
   1834 HB2       -56.9420    7.3460  -27.0750 H       116 ALA    0.5100
   1835 HB3       -57.6260    7.9830  -28.6320 H       116 ALA   -0.5100
   1836 N         -57.5600    4.6680  -30.0640 N.am    117 VAL   -0.4700
   1837 CA        -57.6750    4.1360  -31.4160 C.3     117 VAL    0.3100
   1838 C         -58.9630    3.3370  -31.5870 C.2     117 VAL    0.0700
   1839 O         -59.6870    3.5060  -32.5690 O.2     117 VAL    0.0900
   1840 CB        -56.4830    3.2310  -31.7710 C.3     117 VAL   -0.0900
   1841 CG1       -56.7470    2.4840  -33.0770 C.3     117 VAL    0.0900
   1842 CG2       -55.2070    4.0490  -31.8710 C.3     117 VAL   -0.2700
   1843 HN        -56.7550    4.3860  -29.5480 H       117 VAL    0.0900
   1844 HA        -57.7220    4.9730  -32.0970 H       117 VAL    0.0900
   1845 HB        -56.3220    2.4970  -30.9540 H       117 VAL    0.0900
   1846 HG11      -57.0780    3.1940  -33.8640 H       117 VAL   -0.2700
   1847 HG12      -57.5440    1.7250  -32.9240 H       117 VAL    0.0900
   1848 HG13      -55.8160    1.9830  -33.4210 H       117 VAL    0.0900
   1849 HG21      -54.9960    4.5480  -30.9020 H       117 VAL    0.0900
   1850 HG22      -55.3170    4.8280  -32.6550 H       117 VAL    0.5100
   1851 HG23      -54.3510    3.3860  -32.1220 H       117 VAL   -0.5100
   1852 N         -59.2490    2.4600  -30.6260 N.am    118 ASN   -0.4700
   1853 CA        -60.4730    1.6780  -30.6710 C.3     118 ASN    0.3100
   1854 C         -61.6780    2.5800  -30.8900 C.2     118 ASN    0.0700
   1855 O         -62.5790    2.2580  -31.6640 O.2     118 ASN    0.0900
   1856 CB        -60.6530    0.8730  -29.3800 C.3     118 ASN   -0.1800
   1857 CG        -59.7280   -0.3300  -29.3110 C.2     118 ASN    0.0900
   1858 ND2       -59.5410   -0.8640  -28.1070 N.am    118 ASN    0.0900
   1859 OD1       -59.1990   -0.7830  -30.3250 O.2     118 ASN    0.5500
   1860 HN        -58.6490    2.3040  -29.8460 H       118 ASN   -0.5500
   1861 HA        -60.4140    1.0140  -31.5200 H       118 ASN   -0.6200
   1862 HB1       -61.7020    0.5140  -29.3200 H       118 ASN    0.3200
   1863 HB2       -60.4420    1.5310  -28.5110 H       118 ASN    0.3000
   1864 HD21      -58.9420   -1.6570  -27.9990 H       118 ASN    0.5100
   1865 HD22      -59.9990   -0.4700  -27.3100 H       118 ASN   -0.5100
   1866 N         -61.6840    3.7240  -30.2090 N.am    119 VAL   -0.4700
   1867 CA        -62.7560    4.6950  -30.3620 C.3     119 VAL    0.3100
   1868 C         -62.8330    5.1790  -31.8050 C.2     119 VAL    0.0700
   1869 O         -63.9060    5.1990  -32.4090 O.2     119 VAL    0.0900
   1870 CB        -62.5550    5.9010  -29.4210 C.3     119 VAL   -0.0900
   1871 CG1       -63.5400    7.0150  -29.7500 C.3     119 VAL    0.0900
   1872 CG2       -62.7000    5.4630  -27.9690 C.3     119 VAL   -0.2700
   1873 HN        -60.9600    3.9640  -29.5670 H       119 VAL    0.0900
   1874 HA        -63.6880    4.2000  -30.1380 H       119 VAL    0.0900
   1875 HB        -61.5180    6.2830  -29.5310 H       119 VAL    0.0900
   1876 HG11      -64.5720    6.6060  -29.8120 H       119 VAL   -0.2700
   1877 HG12      -63.2810    7.4720  -30.7290 H       119 VAL    0.0900
   1878 HG13      -63.5130    7.7910  -28.9550 H       119 VAL    0.0900
   1879 HG21      -61.9420    4.6890  -27.7260 H       119 VAL    0.0900
   1880 HG22      -63.7120    5.0330  -27.8030 H       119 VAL    0.5100
   1881 HG23      -62.5480    6.3320  -27.2940 H       119 VAL   -0.5100
   1882 N         -61.6850    5.5590  -32.3600 N.am    120 ALA   -0.4700
   1883 CA        -61.6250    6.0190  -33.7380 C.3     120 ALA    0.3100
   1884 C         -62.0550    4.9110  -34.6920 C.2     120 ALA    0.0700
   1885 O         -62.6320    5.1760  -35.7470 O.2     120 ALA    0.0900
   1886 CB        -60.2180    6.4930  -34.0730 C.3     120 ALA   -0.2700
   1887 HN        -60.8230    5.5440  -31.8600 H       120 ALA    0.0900
   1888 HA        -62.3320    6.8270  -33.8540 H       120 ALA    0.0900
   1889 HB1       -59.4930    5.6610  -33.9420 H       120 ALA    0.0900
   1890 HB2       -59.9280    7.3260  -33.3960 H       120 ALA    0.5100
   1891 HB3       -60.1760    6.8370  -35.1280 H       120 ALA   -0.5100
   1892 N         -61.7780    3.6660  -34.3130 N.am    121 ILE   -0.4700
   1893 CA        -62.1440    2.5150  -35.1310 C.3     121 ILE    0.3100
   1894 C         -63.6560    2.3190  -35.1800 C.2     121 ILE    0.0700
   1895 O         -64.2140    1.9880  -36.2270 O.2     121 ILE    0.0900
   1896 CB        -61.4720    1.2250  -34.6160 C.3     121 ILE   -0.0900
   1897 CG1       -59.9790    1.2420  -34.9570 C.3     121 ILE    0.0900
   1898 CG2       -62.1340   -0.0070  -35.2210 C.3     121 ILE   -0.2700
   1899 CD        -59.1990    0.0760  -34.3840 C.3     121 ILE    0.0900
   1900 HN        -61.3120    3.4650  -33.4560 H       121 ILE    0.0900
   1901 HA        -61.8310    2.7170  -36.1450 H       121 ILE    0.0900
   1902 HB        -61.5590    1.1830  -33.5090 H       121 ILE   -0.1800
   1903 HG11      -59.5400    2.1840  -34.5660 H       121 ILE    0.0900
   1904 HG12      -59.8720    1.2260  -36.0620 H       121 ILE    0.0900
   1905 HG21      -62.2080    0.1020  -36.3240 H       121 ILE   -0.2700
   1906 HG22      -63.1580   -0.1270  -34.8070 H       121 ILE    0.0900
   1907 HG23      -61.5300   -0.9110  -34.9940 H       121 ILE    0.0900
   1908 HD1       -59.6060   -0.8830  -34.7720 H       121 ILE    0.0900
   1909 HD2       -59.2820    0.0730  -33.2760 H       121 ILE    0.5100
   1910 HD3       -58.1310    0.1530  -34.6790 H       121 ILE   -0.5100
   1911 N         -64.3220    2.5200  -34.0440 N.am    122 TRP   -0.4700
   1912 CA        -65.7720    2.4050  -33.9850 C.3     122 TRP    0.3100
   1913 C         -66.4310    3.6290  -34.6080 C.2     122 TRP    0.0700
   1914 O         -67.5770    3.5740  -35.0590 O.2     122 TRP    0.0900
   1915 CB        -66.2450    2.2210  -32.5380 C.3     122 TRP   -0.1800
   1916 CG        -66.0950    0.8150  -32.0440 C.ar    122 TRP    0.0900
   1917 CD1       -65.0630    0.3080  -31.3080 C.ar    122 TRP    0.0900
   1918 CD2       -67.0050   -0.2690  -32.2560 C.ar    122 TRP   -0.0300
   1919 CE2       -66.4650   -1.4050  -31.6190 C.ar    122 TRP   -0.1500
   1920 CE3       -68.2300   -0.3930  -32.9240 C.ar    122 TRP    0.2200
   1921 NE1       -65.2780   -1.0230  -31.0470 N.ar    122 TRP   -0.5100
   1922 CZ2       -67.1000   -2.6430  -31.6280 C.ar    122 TRP    0.3700
   1923 CZ3       -68.8620   -1.6260  -32.9310 C.ar    122 TRP    0.2400
   1924 CH2       -68.2960   -2.7340  -32.2880 C.ar    122 TRP    0.1100
   1925 HN        -63.8620    2.7560  -33.1910 H       122 TRP   -0.2500
   1926 HA        -66.0650    1.5560  -34.5850 H       122 TRP    0.1700
   1927 HB1       -67.3160    2.5020  -32.4720 H       122 TRP   -0.2000
   1928 HB2       -65.6500    2.8890  -31.8790 H       122 TRP    0.1400
   1929 HD1       -64.2040    0.8710  -30.9780 H       122 TRP   -0.2700
   1930 HE1       -64.6820   -1.6040  -30.5370 H       122 TRP    0.1600
   1931 HE3       -68.6880    0.4450  -33.4290 H       122 TRP   -0.1400
   1932 HZ2       -66.6810   -3.5100  -31.1380 H       122 TRP    0.1400
   1933 HZ3       -69.8080   -1.7350  -33.4410 H       122 TRP    0.5100
   1934 HH2       -68.8150   -3.6810  -32.3130 H       122 TRP   -0.5100
   1935 N         -65.6970    4.7390  -34.6350 N.am    123 ALA   -0.4700
   1936 CA        -66.1750    5.9590  -35.2640 C.3     123 ALA    0.3100
   1937 C         -66.1510    5.8220  -36.7840 C.2     123 ALA    0.0700
   1938 O         -67.0990    6.2050  -37.4660 O.2     123 ALA    0.0900
   1939 CB        -65.3270    7.1390  -34.8240 C.3     123 ALA   -0.2700
   1940 HN        -64.7890    4.7830  -34.2270 H       123 ALA    0.0900
   1941 HA        -67.2040    6.1060  -34.9750 H       123 ALA    0.0900
   1942 HB1       -64.2670    6.9780  -35.1140 H       123 ALA    0.0900
   1943 HB2       -65.3790    7.2520  -33.7200 H       123 ALA    0.5100
   1944 HB3       -65.6900    8.0690  -35.3120 H       123 ALA   -0.5100
   1945 N         -65.0610    5.2760  -37.3150 N.am    124 LEU   -0.4700
   1946 CA        -64.9660    5.0180  -38.7470 C.3     124 LEU    0.3100
   1947 C         -66.0060    3.9950  -39.1880 C.2     124 LEU    0.0700
   1948 O         -66.6760    4.1750  -40.2030 O.2     124 LEU    0.0900
   1949 CB        -63.5660    4.5170  -39.1170 C.3     124 LEU   -0.1800
   1950 CG        -62.5750    5.5680  -39.6230 C.3     124 LEU    0.0900
   1951 CD1       -61.1980    4.9500  -39.8130 C.3     124 LEU    0.0900
   1952 CD2       -63.0620    6.1850  -40.9270 C.3     124 LEU   -0.0900
   1953 HN        -64.2690    5.0220  -36.7670 H       124 LEU    0.0900
   1954 HA        -65.1850    5.9370  -39.2680 H       124 LEU   -0.2700
   1955 HB1       -63.6790    3.7470  -39.9080 H       124 LEU    0.0900
   1956 HB2       -63.1250    4.0440  -38.2130 H       124 LEU    0.0900
   1957 HG        -62.5100    6.3990  -38.8880 H       124 LEU    0.0900
   1958 HD11      -61.2490    4.1220  -40.5530 H       124 LEU   -0.2700
   1959 HD12      -60.8300    4.5410  -38.8470 H       124 LEU    0.0900
   1960 HD13      -60.4870    5.7170  -40.1880 H       124 LEU    0.0900
   1961 HD21      -64.0480    6.6740  -40.7740 H       124 LEU    0.0900
   1962 HD22      -63.1760    5.3950  -41.7000 H       124 LEU    0.5100
   1963 HD23      -62.3370    6.9490  -41.2780 H       124 LEU   -0.5100
   1964 N         -66.1410    2.9200  -38.4140 N.am    125 ALA   -0.4700
   1965 CA        -67.0550    1.8360  -38.7500 C.3     125 ALA    0.3100
   1966 C         -68.4880    2.3310  -38.9000 C.2     125 ALA    0.0700
   1967 O         -69.2000    1.9310  -39.8210 O.2     125 ALA    0.0900
   1968 CB        -66.9900    0.7550  -37.6850 C.3     125 ALA   -0.2700
   1969 HN        -65.6220    2.8090  -37.5690 H       125 ALA    0.0900
   1970 HA        -66.7680    1.4370  -39.7110 H       125 ALA    0.0900
   1971 HB1       -67.2760    1.1740  -36.6970 H       125 ALA    0.0900
   1972 HB2       -65.9560    0.3560  -37.6150 H       125 ALA    0.5100
   1973 HB3       -67.6920   -0.0680  -37.9390 H       125 ALA   -0.5100
   1974 N         -68.9070    3.2050  -37.9860 N.am    126 SER   -0.4700
   1975 CA        -70.2700    3.7280  -37.9830 C.3     126 SER    0.3100
   1976 C         -70.6000    4.5210  -39.2450 C.2     126 SER    0.0700
   1977 O         -71.7710    4.7140  -39.5750 O.2     126 SER    0.0900
   1978 CB        -70.4990    4.6060  -36.7530 C.3     126 SER    0.0500
   1979 OG        -69.5480    5.6520  -36.6890 O.3     126 SER    0.0900
   1980 HN        -68.3080    3.5420  -37.2630 H       126 SER    0.0900
   1981 HA        -70.9510    2.8900  -37.9790 H       126 SER   -0.6600
   1982 HB1       -70.4090    3.9890  -35.8340 H       126 SER    0.4300
   1983 HB2       -71.5150    5.0540  -36.8000 H       126 SER    0.5100
   1984 HG1       -68.6890    5.2260  -36.6420 H       126 SER   -0.5100
   1985 N         -69.5720    4.9840  -39.9470 N.am    127 VAL   -0.4700
   1986 CA        -69.7710    5.6920  -41.2060 C.3     127 VAL    0.3100
   1987 C         -70.4790    4.7970  -42.2180 C.2     127 VAL    0.0700
   1988 O         -71.1230    5.2810  -43.1450 O.2     127 VAL    0.0900
   1989 CB        -68.4390    6.1670  -41.8090 C.3     127 VAL   -0.0900
   1990 CG1       -68.6650    6.7730  -43.1890 C.3     127 VAL    0.0900
   1991 CG2       -67.7690    7.1740  -40.8870 C.3     127 VAL   -0.2700
   1992 HN        -68.6270    4.8690  -39.6500 H       127 VAL    0.0900
   1993 HA        -70.4120    6.5370  -41.0090 H       127 VAL    0.0900
   1994 HB        -67.7450    5.3060  -41.8940 H       127 VAL    0.0900
   1995 HG11      -69.4850    7.5220  -43.1480 H       127 VAL   -0.2700
   1996 HG12      -68.9480    5.9770  -43.9100 H       127 VAL    0.0900
   1997 HG13      -67.7390    7.2800  -43.5360 H       127 VAL    0.0900
   1998 HG21      -67.5670    6.7100  -39.8980 H       127 VAL    0.0900
   1999 HG22      -68.4350    8.0510  -40.7370 H       127 VAL    0.5100
   2000 HG23      -66.8060    7.5070  -41.3270 H       127 VAL   -0.5100
   2001 N         -70.3370    3.4850  -42.0450 N.am    128 VAL   -0.4700
   2002 CA        -71.0390    2.5180  -42.8790 C.3     128 VAL    0.3100
   2003 C         -72.1100    1.7820  -42.0780 C.2     128 VAL    0.0700
   2004 O         -73.1620    1.4240  -42.6090 O.2     128 VAL    0.0900
   2005 CB        -70.0640    1.4870  -43.4800 C.3     128 VAL   -0.0900
   2006 CG1       -70.8260    0.3440  -44.1380 C.3     128 VAL    0.0900
   2007 CG2       -69.1320    2.1570  -44.4780 C.3     128 VAL   -0.2700
   2008 HN        -69.7450    3.1050  -41.3390 H       128 VAL    0.0900
   2009 HA        -71.5390    3.0610  -43.6670 H       128 VAL    0.0900
   2010 HB        -69.4170    1.0810  -42.6740 H       128 VAL    0.0900
   2011 HG11      -71.6010    0.7460  -44.8250 H       128 VAL   -0.2700
   2012 HG12      -71.3270   -0.2730  -43.3620 H       128 VAL    0.0900
   2013 HG13      -70.1260   -0.2890  -44.7260 H       128 VAL    0.0900
   2014 HG21      -68.5420    2.9530  -43.9750 H       128 VAL    0.0900
   2015 HG22      -69.7240    2.6190  -45.2970 H       128 VAL    0.5100
   2016 HG23      -68.4290    1.4080  -44.9010 H       128 VAL   -0.5100
   2017 N         -71.8480    1.5650  -40.7930 N.am    129 GLY   -0.4700
   2018 CA        -72.7660    0.8340  -39.9430 C.3     129 GLY    0.3100
   2019 C         -74.1400    1.4680  -39.8390 C.2     129 GLY   -0.0200
   2020 O         -75.1520    0.8200  -40.1060 O.2     129 GLY    0.0900
   2021 HN        -71.0130    1.8940  -40.3580 H       129 GLY    0.0900
   2022 HA1       -72.3300    0.7830  -38.9570 H       129 GLY    0.5100
   2023 HA2       -72.8710   -0.1590  -40.3550 H       129 GLY   -0.5100
   2024 N         -74.1850    2.7380  -39.4410 N.am    130 VAL   -0.4700
   2025 CA        -75.4570    3.4190  -39.2230 C.3     130 VAL    0.3100
   2026 C         -76.2400    3.5550  -40.5230 C.2     130 VAL    0.0700
   2027 O         -77.4320    3.2550  -40.5720 O.2     130 VAL    0.0900
   2028 CB        -75.2580    4.8100  -38.5810 C.3     130 VAL   -0.0900
   2029 CG1       -76.5920    5.5350  -38.4520 C.3     130 VAL    0.0900
   2030 CG2       -74.5950    4.6740  -37.2220 C.3     130 VAL   -0.2700
   2031 HN        -73.3610    3.2740  -39.2750 H       130 VAL    0.0900
   2032 HA        -76.0590    2.7960  -38.5790 H       130 VAL    0.0900
   2033 HB        -74.5710    5.4130  -39.2110 H       130 VAL    0.0900
   2034 HG11      -77.3440    4.8720  -37.9730 H       130 VAL   -0.2700
   2035 HG12      -76.9650    5.8230  -39.4590 H       130 VAL    0.0900
   2036 HG13      -76.4700    6.4440  -37.8250 H       130 VAL    0.0900
   2037 HG21      -73.6020    4.1870  -37.3290 H       130 VAL    0.0900
   2038 HG22      -75.2270    4.0510  -36.5530 H       130 VAL    0.5100
   2039 HG23      -74.4500    5.6790  -36.7690 H       130 VAL   -0.5100
   2040 N         -75.5660    3.9920  -41.5910 N.am    131 PRO   -0.2900
   2041 CA        -76.2080    4.1330  -42.8980 C.3     131 PRO    0.0000
   2042 C         -76.8560    2.8350  -43.3690 C.2     131 PRO    0.0900
   2043 O         -78.0050    2.8420  -43.8110 O.2     131 PRO    0.0900
   2044 CB        -75.0350    4.5100  -43.8150 C.3     131 PRO    0.0200
   2045 CG        -74.0850    5.2300  -42.8990 C.3     131 PRO    0.0900
   2046 CD        -74.1600    4.4270  -41.6220 C.3     131 PRO   -0.1800
   2047 HA        -77.0000    4.8620  -42.8550 H       131 PRO    0.0900
   2048 HB1       -75.3720    5.1700  -44.6420 H       131 PRO    0.0900
   2049 HB2       -74.5610    3.6040  -44.2490 H       131 PRO   -0.1800
   2050 HG1       -73.0540    5.2320  -43.3120 H       131 PRO    0.0900
   2051 HG2       -74.4080    6.2800  -42.7310 H       131 PRO    0.0900
   2052 HD1       -73.4850    3.5450  -41.6520 H       131 PRO    0.5100
   2053 HD2       -73.9300    5.0490  -40.7320 H       131 PRO   -0.5100
   2054 N         -76.1190    1.7310  -43.2700 N.am    132 VAL   -0.4700
   2055 CA        -76.6240    0.4280  -43.6730 C.3     132 VAL    0.3100
   2056 C         -77.8180    0.0310  -42.8150 C.2     132 VAL    0.0700
   2057 O         -78.7700   -0.5790  -43.3040 O.2     132 VAL    0.0900
   2058 CB        -75.5270   -0.6450  -43.5750 C.3     132 VAL   -0.0900
   2059 CG1       -76.1250   -2.0330  -43.6900 C.3     132 VAL    0.0900
   2060 CG2       -74.4770   -0.4250  -44.6560 C.3     132 VAL   -0.2700
   2061 HN        -75.1870    1.7480  -42.9160 H       132 VAL    0.0900
   2062 HA        -76.9790    0.5100  -44.6900 H       132 VAL    0.0900
   2063 HB        -75.0030   -0.5490  -42.6010 H       132 VAL    0.0900
   2064 HG11      -76.7930   -2.0900  -44.5760 H       132 VAL   -0.2700
   2065 HG12      -76.7210   -2.2640  -42.7810 H       132 VAL    0.0900
   2066 HG13      -75.3150   -2.7850  -43.8080 H       132 VAL    0.0900
   2067 HG21      -74.1390    0.6340  -44.6500 H       132 VAL    0.0900
   2068 HG22      -74.9080   -0.6530  -45.6540 H       132 VAL    0.5100
   2069 HG23      -73.5990   -1.0780  -44.4700 H       132 VAL   -0.5100
   2070 N         -77.7660    0.3770  -41.5290 N.am    133 ALA   -0.4700
   2071 CA        -78.8630    0.0920  -40.6180 C.3     133 ALA    0.3100
   2072 C         -80.1410    0.7660  -41.0950 C.2     133 ALA    0.0700
   2073 O         -81.2220    0.1790  -41.0500 O.2     133 ALA    0.0900
   2074 CB        -78.5160    0.5560  -39.2150 C.3     133 ALA   -0.2700
   2075 HN        -76.9770    0.8440  -41.1370 H       133 ALA    0.0900
   2076 HA        -79.0400   -0.9740  -40.6290 H       133 ALA    0.0900
   2077 HB1       -78.5020    1.6660  -39.1730 H       133 ALA    0.0900
   2078 HB2       -77.5120    0.1780  -38.9280 H       133 ALA    0.5100
   2079 HB3       -79.2760    0.1840  -38.4950 H       133 ALA   -0.5100
   2080 N         -80.0150    2.0090  -41.5510 N.am    134 ILE   -0.4700
   2081 CA        -81.1530    2.7540  -42.0660 C.3     134 ILE    0.3100
   2082 C         -81.6880    2.1270  -43.3490 C.2     134 ILE    0.0700
   2083 O         -82.8980    1.9900  -43.5260 O.2     134 ILE    0.0900
   2084 CB        -80.7770    4.2210  -42.3440 C.3     134 ILE   -0.0900
   2085 CG1       -80.4560    4.9450  -41.0320 C.3     134 ILE    0.0900
   2086 CG2       -81.9070    4.9280  -43.0790 C.3     134 ILE   -0.2700
   2087 CD        -80.0970    6.4060  -41.2020 C.3     134 ILE    0.0900
   2088 HN        -79.1380    2.4840  -41.5600 H       134 ILE    0.0900
   2089 HA        -81.9410    2.7050  -41.3300 H       134 ILE    0.0900
   2090 HB        -79.8560    4.2550  -42.9640 H       134 ILE   -0.1800
   2091 HG11      -79.6010    4.4280  -40.5470 H       134 ILE    0.0900
   2092 HG12      -81.3430    4.8760  -40.3670 H       134 ILE    0.0900
   2093 HG21      -82.8340    4.9070  -42.4660 H       134 ILE   -0.2700
   2094 HG22      -82.1100    4.4150  -44.0440 H       134 ILE    0.0900
   2095 HG23      -81.6310    5.9870  -43.2700 H       134 ILE    0.0900
   2096 HD1       -80.9950    6.9880  -41.4990 H       134 ILE    0.0900
   2097 HD2       -79.3250    6.5170  -41.9930 H       134 ILE    0.5100
   2098 HD3       -79.7130    6.8150  -40.2430 H       134 ILE   -0.5100
   2099 N         -80.7780    1.7440  -44.2420 N.am    135 MET   -0.4700
   2100 CA        -81.1560    1.1560  -45.5190 C.3     135 MET    0.3100
   2101 C         -81.7390   -0.2420  -45.3570 C.2     135 MET    0.0700
   2102 O         -82.5960   -0.6550  -46.1380 O.2     135 MET    0.0900
   2103 CB        -79.9480    1.1010  -46.4570 C.3     135 MET   -0.1800
   2104 CG        -79.6010    2.4370  -47.0900 C.3     135 MET    0.0900
   2105 SD        -78.2360    2.3160  -48.2570 S.3     135 MET    0.0900
   2106 CE        -76.8610    2.0230  -47.1500 C.3     135 MET   -0.1400
   2107 HN        -79.7990    1.8420  -44.0770 H       135 MET    0.0900
   2108 HA        -81.9390    1.7620  -45.9500 H       135 MET    0.0900
   2109 HB1       -80.1630    0.3730  -47.2670 H       135 MET   -0.0900
   2110 HB2       -79.0690    0.7460  -45.8790 H       135 MET   -0.2200
   2111 HG1       -79.3330    3.1510  -46.2820 H       135 MET    0.0900
   2112 HG2       -80.5010    2.8240  -47.6120 H       135 MET    0.0900
   2113 HE1       -76.9180    1.0100  -46.6960 H       135 MET    0.0900
   2114 HE2       -76.8640    2.7690  -46.3270 H       135 MET    0.5100
   2115 HE3       -75.9010    2.0970  -47.7030 H       135 MET   -0.5100
   2116 N         -81.2730   -0.9670  -44.3450 N.am    136 GLY   -0.4700
   2117 CA        -81.7210   -2.3270  -44.1160 C.3     136 GLY    0.3100
   2118 C         -83.1410   -2.3850  -43.5960 C.2     136 GLY   -0.0200
   2119 O         -83.5880   -1.4950  -42.8760 O.2     136 GLY    0.0900
   2120 HN        -80.5990   -0.6120  -43.7030 H       136 GLY    0.0900
   2121 HA1       -81.0590   -2.7780  -43.3920 H       136 GLY    0.5100
   2122 HA2       -81.6650   -2.8590  -45.0550 H       136 GLY   -0.5100
   2123 N         -83.8630   -3.4400  -43.9620 N.am    137 SER   -0.4700
   2124 CA        -85.2380   -3.6360  -43.4950 C.3     137 SER    0.3100
   2125 C         -85.7680   -5.0040  -43.9070 C.2     137 SER    0.0700
   2126 O         -85.0860   -5.7590  -44.5970 O.2     137 SER    0.0900
   2127 CB        -86.1650   -2.5490  -44.0410 C.3     137 SER    0.0500
   2128 OG        -86.2760   -2.6330  -45.4510 O.3     137 SER    0.0900
   2129 HN        -83.5020   -4.1430  -44.5690 H       137 SER    0.0900
   2130 HA        -85.2280   -3.6110  -42.4140 H       137 SER   -0.6600
   2131 HB1       -85.7600   -1.5480  -43.7770 H       137 SER    0.4300
   2132 HB2       -87.1770   -2.6680  -43.5980 H       137 SER    0.5100
   2133 HG1       -85.4250   -2.3610  -45.8000 H       137 SER   -0.5100
   2134 N         -86.9710   -5.3340  -43.4500 N.am    138 ALA   -0.4700
   2135 CA        -87.5780   -6.6200  -43.7550 C.3     138 ALA    0.3100
   2136 C         -88.8090   -6.3920  -44.6130 C.2     138 ALA    0.0700
   2137 O         -89.8220   -5.8820  -44.1370 O.2     138 ALA    0.0900
   2138 CB        -87.9460   -7.3510  -42.4750 C.3     138 ALA   -0.2700
   2139 HN        -87.5100   -4.7190  -42.8790 H       138 ALA    0.0900
   2140 HA        -86.8690   -7.1980  -44.3280 H       138 ALA    0.0900
   2141 HB1       -88.6700   -6.7480  -41.8850 H       138 ALA    0.0900
   2142 HB2       -87.0370   -7.5170  -41.8580 H       138 ALA    0.5100
   2143 HB3       -88.4160   -8.3280  -42.7180 H       138 ALA   -0.5100
   2144 N         -88.7040   -6.7040  -45.8990 N.am    139 GLN   -0.4700
   2145 CA        -89.7260   -6.2910  -46.8430 C.3     139 GLN    0.3100
   2146 C         -90.4250   -7.4560  -47.5210 C.2     139 GLN    0.0700
   2147 O         -89.9090   -8.0280  -48.4790 O.2     139 GLN    0.0900
   2148 CB        -89.1140   -5.3790  -47.9110 C.3     139 GLN   -0.1800
   2149 CG        -88.6400   -4.0360  -47.3800 C.3     139 GLN    0.0900
   2150 CD        -87.9750   -3.1890  -48.4470 C.2     139 GLN    0.0900
   2151 NE2       -87.9950   -1.8750  -48.2510 N.am    139 GLN   -0.1800
   2152 OE1       -87.4520   -3.7080  -49.4310 O.2     139 GLN    0.0900
   2153 HN        -87.9370   -7.2240  -46.2670 H       139 GLN    0.0900
   2154 HA        -90.4980   -5.7690  -46.2980 H       139 GLN    0.5500
   2155 HB1       -89.8780   -5.1960  -48.6970 H       139 GLN   -0.5500
   2156 HB2       -88.2480   -5.9020  -48.3670 H       139 GLN   -0.6200
   2157 HG1       -87.9100   -4.2080  -46.5600 H       139 GLN    0.3200
   2158 HG2       -89.5130   -3.4780  -46.9790 H       139 GLN    0.3000
   2159 HE21      -87.4470   -1.2750  -48.8360 H       139 GLN    0.5100
   2160 HE22      -88.5560   -1.4850  -47.5210 H       139 GLN   -0.5100
   2161 N         -91.6300   -7.7820  -47.0660 N.am    140 VAL   -0.4700
   2162 CA        -92.4280   -8.7940  -47.7460 C.3     140 VAL    0.3100
   2163 C         -92.7270   -8.3490  -49.1860 C.2     140 VAL    0.0700
   2164 O         -93.6800   -7.6170  -49.4300 O.2     140 VAL    0.0900
   2165 CB        -93.7520   -9.0660  -47.0030 C.3     140 VAL   -0.0900
   2166 CG1       -94.6620   -7.8340  -47.0470 C.3     140 VAL    0.0900
   2167 CG2       -94.4560  -10.2710  -47.6070 C.3     140 VAL   -0.2700
   2168 HN        -92.0340   -7.3600  -46.2580 H       140 VAL    0.0900
   2169 HA        -91.8390   -9.6970  -47.8000 H       140 VAL    0.0900
   2170 HB        -93.5320   -9.3220  -45.9440 H       140 VAL    0.0900
   2171 HG11      -95.3160   -7.8750  -47.9450 H       140 VAL   -0.2700
   2172 HG12      -94.0470   -6.9100  -47.0980 H       140 VAL    0.0900
   2173 HG13      -95.3050   -7.8060  -46.1410 H       140 VAL    0.0900
   2174 HG21      -93.8090  -11.1720  -47.5270 H       140 VAL    0.0900
   2175 HG22      -94.6720  -10.0840  -48.6800 H       140 VAL    0.5100
   2176 HG23      -95.4050  -10.4670  -47.0620 H       140 VAL   -0.5100
   2177 N         -91.9810   -8.8350  -50.2000 N.am    141 GLU   -0.4700
   2178 CA        -92.1660   -8.4180  -51.5860 C.3     141 GLU    0.3100
   2179 C         -93.2210   -9.2790  -52.2670 C.2     141 GLU    0.0700
   2180 O         -94.4200   -9.0160  -52.1790 O.2     141 GLU    0.0900
   2181 CB        -90.7950   -8.3980  -52.3280 C.3     141 GLU   -0.1800
   2182 CG        -90.7930   -8.0750  -53.8520 C.3     141 GLU    0.0900
   2183 CD        -91.2660   -6.6690  -54.2350 C.2     141 GLU    0.0900
   2184 OE1       -91.6950   -5.8930  -53.3460 O.co2   141 GLU   -0.2800
   2185 OE2       -91.1850   -6.3650  -55.4560 O.co2   141 GLU    0.0900
   2186 HN        -91.2610   -9.5070  -50.0440 H       141 GLU    0.0900
   2187 HA        -92.6090   -7.4330  -51.5860 H       141 GLU    0.6200
   2188 HB1       -90.3340   -9.3990  -52.2010 H       141 GLU   -0.7600
   2189 HB2       -90.1580   -7.6400  -51.8270 H       141 GLU   -0.7600
   2190 HG1       -91.4570   -8.8040  -54.3620 H       141 GLU    0.5100
   2191 HG2       -89.7560   -8.1960  -54.2300 H       141 GLU   -0.5100
   2192 N         -92.8030  -10.3760  -52.9210 N.am    142 ASP   -0.4700
   2193 CA        -93.6970  -11.3720  -53.4620 C.3     142 ASP    0.3100
   2194 C         -93.3330  -12.6710  -52.7650 C.2     142 ASP    0.0700
   2195 O         -92.1580  -12.9620  -52.5420 O.2     142 ASP    0.0900
   2196 CB        -93.5930  -11.4570  -55.0080 C.3     142 ASP   -0.2800
   2197 CG        -94.7420  -12.2510  -55.6130 C.2     142 ASP    0.0900
   2198 OD1       -95.6810  -12.6110  -54.8560 O.co2   142 ASP    0.0900
   2199 OD2       -94.7100  -12.4640  -56.8520 O.co2   142 ASP    0.6200
   2200 HN        -91.8330  -10.5540  -53.0660 H       142 ASP   -0.7600
   2201 HA        -94.7020  -11.1030  -53.1720 H       142 ASP   -0.7600
   2202 HB1       -92.6370  -11.9510  -55.2830 H       142 ASP    0.5100
   2203 HB2       -93.6080  -10.4310  -55.4320 H       142 ASP   -0.5100
   2204 N         -94.3560  -13.4200  -52.3200 N.am    143 GLU   -0.4700
   2205 CA        -94.2460  -14.6810  -51.6060 C.3     143 GLU    0.3100
   2206 C         -93.8130  -14.5250  -50.1410 C.2     143 GLU    0.0700
   2207 O         -94.5730  -14.8450  -49.2260 O.2     143 GLU    0.0900
   2208 CB        -93.4510  -15.7700  -52.3790 C.3     143 GLU   -0.1800
   2209 CG        -93.6910  -17.2230  -51.8820 C.3     143 GLU    0.0900
   2210 CD        -95.0010  -17.8360  -52.3930 C.2     143 GLU    0.0900
   2211 OE1       -94.9250  -18.7960  -53.2040 O.co2   143 GLU   -0.2800
   2212 OE2       -96.0880  -17.3670  -51.9640 O.co2   143 GLU    0.0900
   2213 HN        -95.2930  -13.1220  -52.4720 H       143 GLU    0.0900
   2214 HA        -95.2490  -15.0310  -51.4180 H       143 GLU    0.6200
   2215 HB1       -92.3680  -15.5450  -52.2840 H       143 GLU   -0.7600
   2216 HB2       -93.7380  -15.7160  -53.4500 H       143 GLU   -0.7600
   2217 HG1       -93.7180  -17.2200  -50.7710 H       143 GLU    0.5100
   2218 HG2       -92.8510  -17.8620  -52.2250 H       143 GLU   -0.5100
   2219 N         -92.5920  -13.9960  -49.8520 N.am    144 GLU   -0.4700
   2220 CA        -92.0310  -14.0520  -48.5000 C.3     144 GLU    0.3100
   2221 C         -91.4500  -12.7370  -47.9810 C.2     144 GLU    0.0700
   2222 O         -90.9620  -11.9110  -48.7500 O.2     144 GLU    0.0900
   2223 CB        -90.9530  -15.1390  -48.4310 C.3     144 GLU   -0.1800
   2224 CG        -91.4780  -16.5450  -48.6730 C.3     144 GLU    0.0900
   2225 CD        -90.4090  -17.6050  -48.4940 C.2     144 GLU    0.0900
   2226 OE1       -89.2610  -17.2430  -48.1570 O.co2   144 GLU   -0.2800
   2227 OE2       -90.7160  -18.8010  -48.6870 O.co2   144 GLU    0.0900
   2228 HN        -92.0300  -13.5490  -50.5440 H       144 GLU    0.0900
   2229 HA        -92.8330  -14.2700  -47.8100 H       144 GLU    0.6200
   2230 HB1       -90.4860  -15.1070  -47.4230 H       144 GLU   -0.7600
   2231 HB2       -90.1790  -14.9160  -49.1940 H       144 GLU   -0.7600
   2232 HG1       -91.8690  -16.6110  -49.7110 H       144 GLU    0.5100
   2233 HG2       -92.3030  -16.7510  -47.9590 H       144 GLU   -0.5100
   2234 N         -91.5000  -12.5570  -46.6580 N.am    145 ILE   -0.4700
   2235 CA        -90.8500  -11.4260  -46.0070 C.3     145 ILE    0.3100
   2236 C         -89.4160  -11.8220  -45.6820 C.2     145 ILE    0.0700
   2237 O         -89.1500  -12.9630  -45.3090 O.2     145 ILE    0.0900
   2238 CB        -91.5770  -11.0050  -44.7120 C.3     145 ILE   -0.0900
   2239 CG1       -90.9570   -9.7270  -44.1370 C.3     145 ILE    0.0900
   2240 CG2       -91.5360  -12.1350  -43.6920 C.3     145 ILE   -0.2700
   2241 CD        -91.7930   -9.0760  -43.0550 C.3     145 ILE    0.0900
   2242 HN        -91.9850  -13.1870  -46.0570 H       145 ILE    0.0900
   2243 HA        -90.8400  -10.6050  -46.7080 H       145 ILE    0.0900
   2244 HB        -92.6350  -10.7580  -44.9470 H       145 ILE   -0.1800
   2245 HG11      -90.8210   -8.9980  -44.9630 H       145 ILE    0.0900
   2246 HG12      -89.9630   -9.9780  -43.7110 H       145 ILE    0.0900
   2247 HG21      -90.5010  -12.2660  -43.3090 H       145 ILE   -0.2700
   2248 HG22      -91.8620  -13.0860  -44.1670 H       145 ILE    0.0900
   2249 HG23      -92.2040  -11.8970  -42.8370 H       145 ILE    0.0900
   2250 HD1       -91.9330   -9.7780  -42.2050 H       145 ILE    0.0900
   2251 HD2       -92.7920   -8.8060  -43.4600 H       145 ILE    0.5100
   2252 HD3       -91.2820   -8.1630  -42.6790 H       145 ILE   -0.5100
   2253 N         -88.4850  -10.8830  -45.8340 N.am    146 GLU   -0.4700
   2254 CA        -87.0720  -11.1970  -45.6770 C.3     146 GLU    0.3100
   2255 C         -86.2400   -9.9800  -45.2920 C.2     146 GLU    0.0700
   2256 O         -86.5520   -8.8520  -45.6660 O.2     146 GLU    0.0900
   2257 CB        -86.5310  -11.8030  -46.9740 C.3     146 GLU   -0.1800
   2258 CG        -86.7440  -10.9000  -48.1850 C.3     146 GLU    0.0900
   2259 CD        -86.2090  -11.4910  -49.4780 C.2     146 GLU    0.0900
   2260 OE1       -87.0230  -11.7540  -50.3900 O.co2   146 GLU   -0.2800
   2261 OE2       -84.9780  -11.6700  -49.5910 O.co2   146 GLU    0.0900
   2262 HN        -88.7090   -9.9380  -46.0610 H       146 GLU    0.0900
   2263 HA        -86.9700  -11.8970  -44.8610 H       146 GLU    0.6200
   2264 HB1       -87.0440  -12.7710  -47.1570 H       146 GLU   -0.7600
   2265 HB2       -85.4440  -11.9890  -46.8550 H       146 GLU   -0.7600
   2266 HG1       -86.2290   -9.9330  -48.0040 H       146 GLU    0.5100
   2267 HG2       -87.8320  -10.7170  -48.3080 H       146 GLU   -0.5100
   2268 N         -85.1730  -10.2280  -44.5390 N.am    147 CYS   -0.4700
   2269 CA        -84.2860   -9.1750  -44.0780 C.3     147 CYS    0.3100
   2270 C         -83.1760   -8.9450  -45.1000 C.2     147 CYS    0.0700
   2271 O         -82.5340   -9.8920  -45.5500 O.2     147 CYS    0.0900
   2272 CB        -83.6830   -9.5650  -42.7280 C.3     147 CYS   -0.1000
   2273 SG        -82.7490   -8.2420  -41.9070 S.3     147 CYS    0.0900
   2274 HN        -84.9330  -11.1540  -44.2540 H       147 CYS    0.0900
   2275 HA        -84.8590   -8.2640  -43.9890 H       147 CYS   -0.0800
   2276 HB1       -83.0070  -10.4310  -42.8910 H       147 CYS    0.5100
   2277 HB2       -84.5100   -9.8840  -42.0620 H       147 CYS   -0.5100
   2278 N         -82.9520   -7.6860  -45.4700 N.am    148 LEU   -0.4700
   2279 CA        -81.9170   -7.3580  -46.4480 C.3     148 LEU    0.3100
   2280 C         -81.6570   -5.8570  -46.5410 C.2     148 LEU    0.0700
   2281 O         -82.4080   -5.0500  -45.9930 O.2     148 LEU    0.0900
   2282 CB        -82.3070   -7.9030  -47.8250 C.3     148 LEU   -0.1800
   2283 CG        -83.5970   -7.3460  -48.4360 C.3     148 LEU    0.0900
   2284 CD1       -83.3740   -5.9930  -49.0940 C.3     148 LEU    0.0900
   2285 CD2       -84.1720   -8.3310  -49.4380 C.3     148 LEU   -0.0900
   2286 HN        -83.4730   -6.9190  -45.1020 H       148 LEU    0.0900
   2287 HA        -80.9890   -7.7980  -46.1180 H       148 LEU   -0.2700
   2288 HB1       -82.4210   -9.0030  -47.7350 H       148 LEU    0.0900
   2289 HB2       -81.4750   -7.6820  -48.5260 H       148 LEU    0.0900
   2290 HG        -84.3590   -7.2380  -47.6360 H       148 LEU    0.0900
   2291 HD11      -82.4030   -5.9860  -49.6350 H       148 LEU   -0.2700
   2292 HD12      -83.3550   -5.1950  -48.3220 H       148 LEU    0.0900
   2293 HD13      -84.1870   -5.7890  -49.8230 H       148 LEU    0.0900
   2294 HD21      -84.2330   -9.3430  -48.9860 H       148 LEU    0.0900
   2295 HD22      -83.5190   -8.3820  -50.3350 H       148 LEU    0.5100
   2296 HD23      -85.1940   -8.0130  -49.7360 H       148 LEU   -0.5100
   2297 N         -80.5880   -5.4890  -47.2480 N.am    149 VAL   -0.4700
   2298 CA        -80.2520   -4.0890  -47.4840 C.3     149 VAL    0.3100
   2299 C         -80.7540   -3.6420  -48.8540 C.2     149 VAL    0.0700
   2300 O         -80.5310   -4.3140  -49.8580 O.2     149 VAL    0.0900
   2301 CB        -78.7340   -3.8570  -47.4030 C.3     149 VAL   -0.0900
   2302 CG1       -78.3850   -2.4350  -47.8190 C.3     149 VAL    0.0900
   2303 CG2       -78.2340   -4.1400  -45.9980 C.3     149 VAL   -0.2700
   2304 HN        -79.9660   -6.1580  -47.6470 H       149 VAL    0.0900
   2305 HA        -80.7590   -3.4960  -46.7390 H       149 VAL    0.0900
   2306 HB        -78.2160   -4.5740  -48.0750 H       149 VAL    0.0900
   2307 HG11      -79.0250   -1.7100  -47.2720 H       149 VAL   -0.2700
   2308 HG12      -78.5560   -2.3070  -48.9090 H       149 VAL    0.0900
   2309 HG13      -77.3210   -2.2210  -47.5800 H       149 VAL    0.0900
   2310 HG21      -78.4490   -5.1940  -45.7220 H       149 VAL    0.0900
   2311 HG22      -78.7450   -3.4710  -45.2730 H       149 VAL    0.5100
   2312 HG23      -77.1360   -3.9770  -45.9470 H       149 VAL   -0.5100
   2313 N         -81.4230   -2.4940  -48.8870 N.am    150 GLU   -0.4700
   2314 CA        -82.0450   -2.0040  -50.1090 C.3     150 GLU    0.3100
   2315 C         -81.0760   -1.1520  -50.9170 C.2     150 GLU    0.0700
   2316 O         -80.5300   -0.1710  -50.4130 O.2     150 GLU    0.0900
   2317 CB        -83.2880   -1.1820  -49.7690 C.3     150 GLU   -0.1800
   2318 CG        -84.5210   -1.5610  -50.5760 C.3     150 GLU    0.0900
   2319 CD        -85.7610   -0.8190  -50.1200 C.2     150 GLU    0.0900
   2320 OE1       -86.6510   -0.5730  -50.9610 O.co2   150 GLU   -0.2800
   2321 OE2       -85.8480   -0.4870  -48.9190 O.co2   150 GLU    0.0900
   2322 HN        -81.5280   -1.9180  -48.0800 H       150 GLU    0.0900
   2323 HA        -82.3100   -2.8560  -50.7180 H       150 GLU    0.6200
   2324 HB1       -83.0630   -0.1120  -49.9540 H       150 GLU   -0.7600
   2325 HB2       -83.5170   -1.3220  -48.6920 H       150 GLU   -0.7600
   2326 HG1       -84.7030   -2.6520  -50.4700 H       150 GLU    0.5100
   2327 HG2       -84.3410   -1.3240  -51.6460 H       150 GLU   -0.5100
   2328 N         -80.8650   -1.5300  -52.1760 N.am    151 ILE   -0.4700
   2329 CA        -79.9750   -0.7880  -53.0580 C.3     151 ILE    0.3100
   2330 C         -80.7910    0.1660  -53.9160 C.2     151 ILE    0.0700
   2331 O         -81.7470   -0.2410  -54.5770 O.2     151 ILE    0.0900
   2332 CB        -79.1620   -1.7160  -53.9760 C.3     151 ILE   -0.0900
   2333 CG1       -78.4600   -2.8020  -53.1600 C.3     151 ILE    0.0900
   2334 CG2       -78.1370   -0.9140  -54.7680 C.3     151 ILE   -0.2700
   2335 CD        -79.2230   -4.1100  -53.0920 C.3     151 ILE    0.0900
   2336 HN        -81.3040   -2.3340  -52.5700 H       151 ILE    0.0900
   2337 HA        -79.3090   -0.2070  -52.4390 H       151 ILE    0.0900
   2338 HB        -79.8490   -2.2340  -54.6800 H       151 ILE   -0.1800
   2339 HG11      -78.3140   -2.4260  -52.1250 H       151 ILE    0.0900
   2340 HG12      -77.4660   -2.9980  -53.6160 H       151 ILE    0.0900
   2341 HG21      -77.4400   -0.3960  -54.0750 H       151 ILE   -0.2700
   2342 HG22      -78.6530   -0.1490  -55.3880 H       151 ILE    0.0900
   2343 HG23      -77.5490   -1.5910  -55.4240 H       151 ILE    0.0900
   2344 HD1       -79.3700   -4.5210  -54.1140 H       151 ILE    0.0900
   2345 HD2       -80.2200   -3.9440  -52.6310 H       151 ILE    0.5100
   2346 HD3       -78.6520   -4.8510  -52.4920 H       151 ILE   -0.5100
   2347 N         -80.4180    1.4500  -53.9010 N.am    152 PRO   -0.2900
   2348 CA        -81.1620    2.4970  -54.6090 C.3     152 PRO    0.0000
   2349 C         -81.2930    2.2580  -56.1100 C.2     152 PRO    0.0900
   2350 O         -80.4970    1.5270  -56.6980 O.2     152 PRO    0.0900
   2351 CB        -80.3220    3.7500  -54.3420 C.3     152 PRO    0.0200
   2352 CG        -79.6780    3.4730  -53.0100 C.3     152 PRO    0.0900
   2353 CD        -79.3150    2.0120  -53.1010 C.3     152 PRO   -0.1800
   2354 HA        -82.1780    2.5460  -54.2500 H       152 PRO    0.0900
   2355 HB1       -80.9620    4.6560  -54.2940 H       152 PRO    0.0900
   2356 HB2       -79.5570    3.8920  -55.1330 H       152 PRO   -0.1800
   2357 HG1       -78.7750    4.1030  -52.8630 H       152 PRO    0.0900
   2358 HG2       -80.3860    3.6600  -52.1750 H       152 PRO    0.0900
   2359 HD1       -78.3470    1.8600  -53.6210 H       152 PRO    0.5100
   2360 HD2       -79.2860    1.5330  -52.0980 H       152 PRO   -0.5100
   2361 N         -82.2990    2.8850  -56.7200 N.am    153 THR   -0.4700
   2362 CA        -82.5320    2.7690  -58.1520 C.3     153 THR    0.3100
   2363 C         -81.7360    3.8360  -58.9020 C.2     153 THR    0.0700
   2364 O         -81.6900    4.9870  -58.4730 O.2     153 THR    0.0900
   2365 CB        -84.0270    2.9400  -58.4860 C.3     153 THR    0.1400
   2366 CG2       -84.2640    2.8790  -59.9910 C.3     153 THR    0.0900
   2367 OG1       -84.7850    1.9110  -57.8410 O.3     153 THR   -0.6600
   2368 HN        -82.9410    3.4620  -56.2210 H       153 THR    0.4300
   2369 HA        -82.1880    1.7950  -58.4690 H       153 THR   -0.2700
   2370 HB        -84.3820    3.9300  -58.1270 H       153 THR    0.0900
   2371 HG1       -84.5060    1.9120  -56.9220 H       153 THR    0.0900
   2372 HG21      -83.9270    1.8990  -60.3910 H       153 THR    0.0900
   2373 HG22      -83.6910    3.6840  -60.4980 H       153 THR    0.5100
   2374 HG23      -85.3470    2.9970  -60.2090 H       153 THR   -0.5100
   2375 N         -81.1030    3.4550  -60.0240 N.am    154 PRO   -0.2900
   2376 CA        -81.0550    2.0900  -60.5630 C.3     154 PRO    0.0000
   2377 C         -80.0310    1.2170  -59.8470 C.2     154 PRO    0.0900
   2378 O         -78.9280    1.6730  -59.5500 O.2     154 PRO    0.0900
   2379 CB        -80.6450    2.3080  -62.0200 C.3     154 PRO    0.0200
   2380 CG        -79.8350    3.5530  -61.9890 C.3     154 PRO    0.0900
   2381 CD        -80.4590    4.4210  -60.9290 C.3     154 PRO   -0.1800
   2382 HA        -82.0050    1.5990  -60.4300 H       154 PRO    0.0900
   2383 HB1       -81.5370    2.4300  -62.6700 H       154 PRO    0.0900
   2384 HB2       -80.0430    1.4520  -62.3950 H       154 PRO   -0.1800
   2385 HG1       -78.7780    3.3250  -61.7350 H       154 PRO    0.0900
   2386 HG2       -79.8660    4.0610  -62.9770 H       154 PRO    0.0900
   2387 HD1       -79.6910    5.0050  -60.3790 H       154 PRO    0.5100
   2388 HD2       -81.2200    5.1060  -61.3590 H       154 PRO   -0.5100
   2389 N         -80.4020   -0.0320  -59.5750 N.am    155 GLN   -0.4700
   2390 CA        -79.5240   -0.9620  -58.8800 C.3     155 GLN    0.3100
   2391 C         -78.3400   -1.3640  -59.7460 C.2     155 GLN    0.0700
   2392 O         -77.2710   -1.6970  -59.2370 O.2     155 GLN    0.0900
   2393 CB        -80.3010   -2.2150  -58.4690 C.3     155 GLN   -0.1800
   2394 CG        -81.4630   -1.9380  -57.5290 C.3     155 GLN    0.0900
   2395 CD        -82.2010   -3.2010  -57.1290 C.2     155 GLN    0.0900
   2396 NE2       -83.2540   -3.0420  -56.3320 N.am    155 GLN   -0.1800
   2397 OE1       -81.8330   -4.3050  -57.5290 O.2     155 GLN    0.0900
   2398 HN        -81.2980   -0.3870  -59.8350 H       155 GLN    0.0900
   2399 HA        -79.1280   -0.4630  -58.0090 H       155 GLN    0.5500
   2400 HB1       -79.6000   -2.9150  -57.9660 H       155 GLN   -0.5500
   2401 HB2       -80.6970   -2.7000  -59.3860 H       155 GLN   -0.6200
   2402 HG1       -82.1790   -1.2550  -58.0320 H       155 GLN    0.3200
   2403 HG2       -81.0750   -1.4490  -56.6100 H       155 GLN    0.3000
   2404 HE21      -83.7810   -3.8390  -56.0350 H       155 GLN    0.5100
   2405 HE22      -83.5190   -2.1270  -56.0290 H       155 GLN   -0.5100
   2406 N         -78.5330   -1.3270  -61.0620 N.am    156 ASP   -0.4700
   2407 CA        -77.4920   -1.7230  -61.9990 C.3     156 ASP    0.3100
   2408 C         -76.2960   -0.7730  -61.9480 C.2     156 ASP    0.0700
   2409 O         -75.2110   -1.1040  -62.4240 O.2     156 ASP    0.0900
   2410 CB        -78.0590   -1.7840  -63.4180 C.3     156 ASP   -0.2800
   2411 CG        -79.1120   -2.8650  -63.5770 C.2     156 ASP    0.0900
   2412 OD1       -78.8660   -4.0080  -63.1360 O.co2   156 ASP    0.0900
   2413 OD2       -80.1890   -2.5690  -64.1370 O.co2   156 ASP    0.6200
   2414 HN        -79.3950   -1.0270  -61.4650 H       156 ASP   -0.7600
   2415 HA        -77.1190   -2.6920  -61.6990 H       156 ASP   -0.7600
   2416 HB1       -77.2310   -1.9900  -64.1300 H       156 ASP    0.5100
   2417 HB2       -78.5190   -0.8030  -63.6670 H       156 ASP   -0.5100
   2418 N         -76.4960    0.4090  -61.3680 N.am    157 TYR   -0.4700
   2419 CA        -75.4100    1.3620  -61.1950 C.3     157 TYR    0.3100
   2420 C         -74.8760    1.3220  -59.7710 C.2     157 TYR    0.0700
   2421 O         -73.6980    1.0450  -59.5460 O.2     157 TYR    0.0900
   2422 CB        -75.8720    2.7810  -61.5330 C.3     157 TYR   -0.1800
   2423 CG        -74.8620    3.8460  -61.1590 C.ar    157 TYR    0.0900
   2424 CD1       -73.5770    3.8250  -61.6850 C.ar    157 TYR    0.0900
   2425 CD2       -75.1950    4.8690  -60.2800 C.ar    157 TYR    0.0000
   2426 CE1       -72.6490    4.7930  -61.3460 C.ar    157 TYR   -0.1150
   2427 CE2       -74.2750    5.8430  -59.9370 C.ar    157 TYR    0.1150
   2428 CZ        -73.0030    5.7990  -60.4740 C.ar    157 TYR   -0.1150
   2429 OH        -72.0810    6.7640  -60.1360 O.3     157 TYR    0.1150
   2430 HN        -77.3900    0.6910  -61.0290 H       157 TYR    0.1100
   2431 HA        -74.6000    1.0670  -61.8460 H       157 TYR   -0.5400
   2432 HB1       -76.8090    3.0050  -60.9810 H       157 TYR    0.4300
   2433 HB2       -76.0460    2.8600  -62.6280 H       157 TYR   -0.1150
   2434 HD1       -73.2970    3.0390  -62.3720 H       157 TYR    0.1150
   2435 HD2       -76.1880    4.9060  -59.8590 H       157 TYR   -0.1150
   2436 HE1       -71.6530    4.7600  -61.7620 H       157 TYR    0.1150
   2437 HE2       -74.5490    6.6330  -59.2530 H       157 TYR    0.5100
   2438 HH        -72.5010    7.3750  -59.5250 H       157 TYR   -0.5100
   2439 N         -75.7490    1.5970  -58.8060 N.am    158 TRP   -0.4700
   2440 CA        -75.3520    1.6450  -57.4060 C.3     158 TRP    0.3100
   2441 C         -74.8790    0.2910  -56.8950 C.2     158 TRP    0.0700
   2442 O         -74.0110    0.2190  -56.0250 O.2     158 TRP    0.0900
   2443 CB        -76.5070    2.1540  -56.5440 C.3     158 TRP   -0.1800
   2444 CG        -76.8200    3.5910  -56.7910 C.ar    158 TRP    0.0900
   2445 CD1       -77.9470    4.0980  -57.3660 C.ar    158 TRP    0.0900
   2446 CD2       -75.9840    4.7100  -56.4870 C.ar    158 TRP   -0.0300
   2447 CE2       -76.6700    5.8710  -56.8970 C.ar    158 TRP   -0.1500
   2448 CE3       -74.7200    4.8480  -55.9010 C.ar    158 TRP    0.2200
   2449 NE1       -77.8680    5.4690  -57.4310 N.ar    158 TRP   -0.5100
   2450 CZ2       -76.1400    7.1470  -56.7420 C.ar    158 TRP    0.3700
   2451 CZ3       -74.1930    6.1160  -55.7470 C.ar    158 TRP    0.2400
   2452 CH2       -74.9010    7.2500  -56.1660 C.ar    158 TRP    0.1100
   2453 HN        -76.7100    1.7830  -58.9980 H       158 TRP   -0.2500
   2454 HA        -74.5000    2.3020  -57.3200 H       158 TRP    0.1700
   2455 HB1       -76.2390    2.0310  -55.4730 H       158 TRP   -0.2000
   2456 HB2       -77.4150    1.5530  -56.7650 H       158 TRP    0.1400
   2457 HD1       -78.7810    3.5100  -57.7200 H       158 TRP   -0.2700
   2458 HE1       -78.5520    6.0610  -57.7970 H       158 TRP    0.1600
   2459 HE3       -74.1530    3.9900  -55.5700 H       158 TRP   -0.1400
   2460 HZ2       -76.6690    8.0350  -57.0580 H       158 TRP    0.1400
   2461 HZ3       -73.2200    6.2370  -55.2960 H       158 TRP    0.5100
   2462 HH2       -74.4600    8.2260  -56.0320 H       158 TRP   -0.5100
   2463 N         -75.4510   -0.7840  -57.4320 N.am    159 GLY   -0.4700
   2464 CA        -75.0470   -2.1250  -57.0600 C.3     159 GLY    0.3100
   2465 C         -73.5400   -2.2710  -57.0820 C.2     159 GLY   -0.0200
   2466 O         -72.9210   -2.4890  -56.0410 O.2     159 GLY    0.0900
   2467 HN        -76.1780   -0.7150  -58.1110 H       159 GLY    0.0900
   2468 HA1       -75.4850   -2.8180  -57.7630 H       159 GLY    0.5100
   2469 HA2       -75.4130   -2.3240  -56.0630 H       159 GLY   -0.5100
   2470 N         -72.9380   -2.1510  -58.2760 N.am    160 PRO   -0.2900
   2471 CA        -71.4830   -2.1760  -58.4580 C.3     160 PRO    0.0000
   2472 C         -70.7530   -1.1160  -57.6370 C.2     160 PRO    0.0900
   2473 O         -69.6600   -1.3850  -57.1390 O.2     160 PRO    0.0900
   2474 CB        -71.3160   -1.8990  -59.9540 C.3     160 PRO    0.0200
   2475 CG        -72.5650   -2.4170  -60.5670 C.3     160 PRO    0.0900
   2476 CD        -73.6520   -2.1610  -59.5630 C.3     160 PRO   -0.1800
   2477 HA        -71.0770   -3.1180  -58.1250 H       160 PRO    0.0900
   2478 HB1       -70.4270   -2.4280  -60.3580 H       160 PRO    0.0900
   2479 HB2       -71.2040   -0.8100  -60.1450 H       160 PRO   -0.1800
   2480 HG1       -72.7810   -1.8890  -61.5190 H       160 PRO    0.0900
   2481 HG2       -72.4750   -3.5060  -60.7740 H       160 PRO    0.0900
   2482 HD1       -74.1420   -1.1800  -59.7350 H       160 PRO    0.5100
   2483 HD2       -74.4130   -2.9710  -59.5700 H       160 PRO   -0.5100
   2484 N         -71.3440    0.0680  -57.4970 N.am    161 VAL   -0.4700
   2485 CA        -70.7130    1.1600  -56.7590 C.3     161 VAL    0.3100
   2486 C         -70.4580    0.7780  -55.3060 C.2     161 VAL    0.0700
   2487 O         -69.3410    0.9020  -54.8100 O.2     161 VAL    0.0900
   2488 CB        -71.5740    2.4380  -56.7860 C.3     161 VAL   -0.0900
   2489 CG1       -71.0580    3.4530  -55.7760 C.3     161 VAL    0.0900
   2490 CG2       -71.5910    3.0400  -58.1820 C.3     161 VAL   -0.2700
   2491 HN        -72.2400    0.2630  -57.8880 H       161 VAL    0.0900
   2492 HA        -69.7510    1.3510  -57.2120 H       161 VAL    0.0900
   2493 HB        -72.6260    2.1770  -56.5430 H       161 VAL    0.0900
   2494 HG11      -69.9630    3.5940  -55.9010 H       161 VAL   -0.2700
   2495 HG12      -71.2530    3.0930  -54.7430 H       161 VAL    0.0900
   2496 HG13      -71.5610    4.4310  -55.9330 H       161 VAL    0.0900
   2497 HG21      -71.8420    2.2590  -58.9320 H       161 VAL    0.0900
   2498 HG22      -70.5900    3.4570  -58.4270 H       161 VAL    0.5100
   2499 HG23      -72.3550    3.8430  -58.2390 H       161 VAL   -0.5100
   2500 N         -71.5020    0.3250  -54.6200 N.am    162 PHE   -0.4700
   2501 CA        -71.3710   -0.0950  -53.2330 C.3     162 PHE    0.3100
   2502 C         -70.6030   -1.4040  -53.1460 C.2     162 PHE    0.0700
   2503 O         -69.8520   -1.6330  -52.2010 O.2     162 PHE    0.0900
   2504 CB        -72.7470   -0.2640  -52.5850 C.3     162 PHE   -0.1800
   2505 CG        -73.5300    1.0120  -52.4730 C.ar    162 PHE    0.0900
   2506 CD1       -72.9290    2.2440  -52.6960 C.ar    162 PHE    0.0900
   2507 CD2       -74.8720    0.9800  -52.1370 C.ar    162 PHE    0.0000
   2508 CE1       -73.6570    3.4150  -52.5890 C.ar    162 PHE   -0.1150
   2509 CE2       -75.6040    2.1470  -52.0290 C.ar    162 PHE    0.1150
   2510 CZ        -74.9960    3.3670  -52.2560 C.ar    162 PHE   -0.1150
   2511 HN        -72.4130    0.2520  -55.0190 H       162 PHE    0.1150
   2512 HA        -70.8010    0.6590  -52.7090 H       162 PHE   -0.1150
   2513 HB1       -72.6200   -0.6610  -51.5560 H       162 PHE    0.1150
   2514 HB2       -73.3530   -0.9680  -53.1940 H       162 PHE   -0.1150
   2515 HD1       -71.8820    2.2870  -52.9560 H       162 PHE    0.1150
   2516 HD2       -75.3530    0.0300  -51.9560 H       162 PHE   -0.1150
   2517 HE1       -73.1780    4.3670  -52.7660 H       162 PHE    0.1150
   2518 HE2       -76.6510    2.1060  -51.7670 H       162 PHE    0.5100
   2519 HZ        -75.5660    4.2810  -52.1730 H       162 PHE   -0.5100
   2520 N         -70.7910   -2.2650  -54.1420 N.am    163 ALA   -0.4700
   2521 CA        -70.1120   -3.5500  -54.1760 C.3     163 ALA    0.3100
   2522 C         -68.6010   -3.3530  -54.1800 C.2     163 ALA    0.0700
   2523 O         -67.8790   -3.9750  -53.3980 O.2     163 ALA    0.0900
   2524 CB        -70.5480   -4.3370  -55.3990 C.3     163 ALA   -0.2700
   2525 HN        -71.4030   -2.0700  -54.9050 H       163 ALA    0.0900
   2526 HA        -70.3610   -4.0870  -53.2720 H       163 ALA    0.0900
   2527 HB1       -70.1410   -3.8670  -56.3200 H       163 ALA    0.0900
   2528 HB2       -71.6570   -4.3490  -55.4660 H       163 ALA    0.5100
   2529 HB3       -70.1660   -5.3780  -55.3340 H       163 ALA   -0.5100
   2530 N         -68.1230   -2.4770  -55.0580 N.am    164 ILE   -0.4700
   2531 CA        -66.6940   -2.2360  -55.1950 C.3     164 ILE    0.3100
   2532 C         -66.1540   -1.4920  -53.9770 C.2     164 ILE    0.0700
   2533 O         -65.1410   -1.8820  -53.3970 O.2     164 ILE    0.0900
   2534 CB        -66.3690   -1.4440  -56.4900 C.3     164 ILE   -0.0900
   2535 CG1       -64.8840   -1.5640  -56.8430 C.3     164 ILE    0.0900
   2536 CG2       -66.7730    0.0200  -56.3590 C.3     164 ILE   -0.2700
   2537 CD        -64.5260   -2.8670  -57.5180 C.3     164 ILE    0.0900
   2538 HN        -68.7190   -1.9470  -55.6590 H       164 ILE    0.0900
   2539 HA        -66.1990   -3.1950  -55.2130 H       164 ILE    0.0900
   2540 HB        -66.9180   -1.8980  -57.3430 H       164 ILE   -0.1800
   2541 HG11      -64.2910   -1.4750  -55.9080 H       164 ILE    0.0900
   2542 HG12      -64.6140   -0.7280  -57.5210 H       164 ILE    0.0900
   2543 HG21      -66.1000    0.5370  -55.6410 H       164 ILE   -0.2700
   2544 HG22      -67.8160    0.0930  -55.9850 H       164 ILE    0.0900
   2545 HG23      -66.6920    0.5240  -57.3460 H       164 ILE    0.0900
   2546 HD1       -65.0950   -2.9750  -58.4670 H       164 ILE    0.0900
   2547 HD2       -64.7810   -3.7200  -56.8530 H       164 ILE    0.5100
   2548 HD3       -63.4410   -2.8870  -57.7520 H       164 ILE   -0.5100
   2549 N         -66.8420   -0.4250  -53.5760 N.am    165 CYS   -0.4700
   2550 CA        -66.3730    0.4100  -52.4780 C.3     165 CYS    0.3100
   2551 C         -66.2070   -0.3870  -51.1900 C.2     165 CYS    0.0700
   2552 O         -65.1570   -0.3330  -50.5490 O.2     165 CYS    0.0900
   2553 CB        -67.3270    1.5860  -52.2490 C.3     165 CYS   -0.1100
   2554 SG        -67.2030    2.8950  -53.4890 S.3     165 CYS    0.0900
   2555 HN        -67.7000   -0.1520  -54.0040 H       165 CYS    0.0900
   2556 HA        -65.3870    0.7700  -52.7290 H       165 CYS   -0.2300
   2557 HB1       -67.1110    2.0150  -51.2470 H       165 CYS    0.1600
   2558 HB2       -68.3650    1.1920  -52.2420 H       165 CYS    0.5100
   2559 HG1       -67.9370    2.2660  -54.3950 H       165 CYS   -0.5100
   2560 N         -67.2390   -1.1370  -50.8140 N.am    166 ILE   -0.4700
   2561 CA        -67.2030   -1.9250  -49.5880 C.3     166 ILE    0.3100
   2562 C         -66.1080   -2.9850  -49.6520 C.2     166 ILE    0.0700
   2563 O         -65.4840   -3.3090  -48.6420 O.2     166 ILE    0.0900
   2564 CB        -68.5520   -2.6070  -49.3140 C.3     166 ILE   -0.0900
   2565 CG1       -69.6600   -1.5640  -49.1590 C.3     166 ILE    0.0900
   2566 CG2       -68.4720   -3.4630  -48.0620 C.3     166 ILE   -0.2700
   2567 CD        -69.4150   -0.5650  -48.0520 C.3     166 ILE    0.0900
   2568 HN        -68.0790   -1.1930  -51.3480 H       166 ILE    0.0900
   2569 HA        -66.9520   -1.2600  -48.7750 H       166 ILE    0.0900
   2570 HB        -68.8240   -3.2480  -50.1800 H       166 ILE   -0.1800
   2571 HG11      -70.6140   -2.0920  -48.9510 H       166 ILE    0.0900
   2572 HG12      -69.7560   -1.0100  -50.1170 H       166 ILE    0.0900
   2573 HG21      -68.0360   -2.8760  -47.2250 H       166 ILE   -0.2700
   2574 HG22      -67.8260   -4.3470  -48.2490 H       166 ILE    0.0900
   2575 HG23      -69.4890   -3.7990  -47.7660 H       166 ILE    0.0900
   2576 HD1       -68.4730   -0.0070  -48.2430 H       166 ILE    0.0900
   2577 HD2       -69.3240   -1.0930  -47.0780 H       166 ILE    0.5100
   2578 HD3       -70.2540    0.1620  -48.0060 H       166 ILE   -0.5100
   2579 N         -65.8760   -3.5280  -50.8440 N.am    167 PHE   -0.4700
   2580 CA        -64.8130   -4.5050  -51.0410 C.3     167 PHE    0.3100
   2581 C         -63.4590   -3.8850  -50.7240 C.2     167 PHE    0.0700
   2582 O         -62.6930   -4.4130  -49.9190 O.2     167 PHE    0.0900
   2583 CB        -64.8290   -5.0200  -52.4850 C.3     167 PHE   -0.1800
   2584 CG        -63.7620   -6.0370  -52.7790 C.ar    167 PHE    0.0900
   2585 CD1       -63.7980   -7.2910  -52.1910 C.ar    167 PHE    0.0900
   2586 CD2       -62.7290   -5.7420  -53.6570 C.ar    167 PHE    0.0000
   2587 CE1       -62.8160   -8.2300  -52.4630 C.ar    167 PHE   -0.1150
   2588 CE2       -61.7450   -6.6780  -53.9330 C.ar    167 PHE    0.1150
   2589 CZ        -61.7910   -7.9240  -53.3360 C.ar    167 PHE   -0.1150
   2590 HN        -66.4150   -3.2940  -51.6490 H       167 PHE    0.1150
   2591 HA        -64.9700   -5.3180  -50.3490 H       167 PHE   -0.1150
   2592 HB1       -64.6720   -4.1680  -53.1790 H       167 PHE    0.1150
   2593 HB2       -65.8080   -5.5030  -52.6890 H       167 PHE   -0.1150
   2594 HD1       -64.6000   -7.5390  -51.5120 H       167 PHE    0.1150
   2595 HD2       -62.6910   -4.7720  -54.1300 H       167 PHE   -0.1150
   2596 HE1       -62.8530   -9.2000  -51.9920 H       167 PHE    0.1150
   2597 HE2       -60.9430   -6.4340  -54.6140 H       167 PHE    0.5100
   2598 HZ        -61.0280   -8.6560  -53.5510 H       167 PHE   -0.5100
   2599 N         -63.1750   -2.7510  -51.3560 N.am    168 LEU   -0.4700
   2600 CA        -61.8990   -2.0680  -51.1930 C.3     168 LEU    0.3100
   2601 C         -61.6570   -1.6020  -49.7640 C.2     168 LEU    0.0700
   2602 O         -60.6290   -1.9150  -49.1670 O.2     168 LEU    0.0900
   2603 CB        -61.8330   -0.8530  -52.1210 C.3     168 LEU   -0.1800
   2604 CG        -61.5360   -1.1370  -53.5930 C.3     168 LEU    0.0900
   2605 CD1       -62.1520   -0.0640  -54.4760 C.3     168 LEU    0.0900
   2606 CD2       -60.0350   -1.2160  -53.8130 C.3     168 LEU   -0.0900
   2607 HN        -63.8260   -2.3140  -51.9720 H       168 LEU    0.0900
   2608 HA        -61.1100   -2.7670  -51.4290 H       168 LEU   -0.2700
   2609 HB1       -61.0400   -0.1760  -51.7380 H       168 LEU    0.0900
   2610 HB2       -62.8110   -0.3300  -52.0660 H       168 LEU    0.0900
   2611 HG        -61.9560   -2.1280  -53.8690 H       168 LEU    0.0900
   2612 HD11      -61.7340    0.9320  -54.2150 H       168 LEU   -0.2700
   2613 HD12      -63.2530   -0.0360  -54.3260 H       168 LEU    0.0900
   2614 HD13      -61.9260   -0.2750  -55.5430 H       168 LEU    0.0900
   2615 HD21      -59.6000   -2.0300  -53.1950 H       168 LEU    0.0900
   2616 HD22      -59.5580   -0.2560  -53.5210 H       168 LEU    0.5100
   2617 HD23      -59.8190   -1.4300  -54.8820 H       168 LEU   -0.5100
   2618 N         -62.6110   -0.8560  -49.2190 N.am    169 PHE   -0.4700
   2619 CA        -62.3940   -0.1270  -47.9760 C.3     169 PHE    0.3100
   2620 C         -62.6530   -0.9500  -46.7160 C.2     169 PHE    0.0700
   2621 O         -62.1990   -0.5830  -45.6300 O.2     169 PHE    0.0900
   2622 CB        -63.2640    1.1350  -47.9630 C.3     169 PHE   -0.1800
   2623 CG        -63.0040    2.0530  -49.1250 C.ar    169 PHE    0.0900
   2624 CD1       -61.7060    2.3200  -49.5380 C.ar    169 PHE    0.0900
   2625 CD2       -64.0570    2.6350  -49.8140 C.ar    169 PHE    0.0000
   2626 CE1       -61.4630    3.1630  -50.6090 C.ar    169 PHE   -0.1150
   2627 CE2       -63.8220    3.4780  -50.8870 C.ar    169 PHE    0.1150
   2628 CZ        -62.5230    3.7410  -51.2850 C.ar    169 PHE   -0.1150
   2629 HN        -63.5120   -0.7610  -49.6340 H       169 PHE    0.1150
   2630 HA        -61.3480    0.1330  -47.9110 H       169 PHE   -0.1150
   2631 HB1       -63.0630    1.7110  -47.0350 H       169 PHE    0.1150
   2632 HB2       -64.3350    0.8440  -48.0060 H       169 PHE   -0.1150
   2633 HD1       -60.8760    1.8660  -49.0180 H       169 PHE    0.1150
   2634 HD2       -65.0730    2.4310  -49.5090 H       169 PHE   -0.1150
   2635 HE1       -60.4480    3.3680  -50.9160 H       169 PHE    0.1150
   2636 HE2       -64.6510    3.9280  -51.4120 H       169 PHE    0.5100
   2637 HZ        -62.3360    4.3970  -52.1230 H       169 PHE   -0.5100
   2638 N         -63.3750   -2.0600  -46.8470 N.am    170 SER   -0.4700
   2639 CA        -63.6490   -2.9080  -45.6930 C.3     170 SER    0.3100
   2640 C         -62.6540   -4.0570  -45.5950 C.2     170 SER    0.0700
   2641 O         -62.4600   -4.6260  -44.5210 O.2     170 SER    0.0900
   2642 CB        -65.0900   -3.4430  -45.7290 C.3     170 SER    0.0500
   2643 OG        -65.2080   -4.6600  -46.4540 O.3     170 SER    0.0900
   2644 HN        -63.7540   -2.3560  -47.7210 H       170 SER    0.0900
   2645 HA        -63.4930   -2.3170  -44.8020 H       170 SER   -0.6600
   2646 HB1       -65.7460   -2.6890  -46.2110 H       170 SER    0.4300
   2647 HB2       -65.4360   -3.6260  -44.6890 H       170 SER    0.5100
   2648 HG1       -65.2290   -4.4140  -47.3810 H       170 SER   -0.5100
   2649 N         -62.0100   -4.3860  -46.7130 N.am    171 PHE   -0.4700
   2650 CA        -61.1610   -5.5660  -46.7730 C.3     171 PHE    0.3100
   2651 C         -59.7860   -5.2920  -47.3860 C.2     171 PHE    0.0700
   2652 O         -58.7700   -5.3460  -46.6930 O.2     171 PHE    0.0900
   2653 CB        -61.8730   -6.6730  -47.5580 C.3     171 PHE   -0.1800
   2654 CG        -61.2740   -8.0320  -47.3640 C.ar    171 PHE    0.0900
   2655 CD1       -61.5810   -8.7800  -46.2380 C.ar    171 PHE    0.0900
   2656 CD2       -60.4100   -8.5670  -48.3070 C.ar    171 PHE    0.0000
   2657 CE1       -61.0340  -10.0370  -46.0550 C.ar    171 PHE   -0.1150
   2658 CE2       -59.8590   -9.8220  -48.1260 C.ar    171 PHE    0.1150
   2659 CZ        -60.1710  -10.5580  -46.9990 C.ar    171 PHE   -0.1150
   2660 HN        -62.0790   -3.8460  -47.5480 H       171 PHE    0.1150
   2661 HA        -60.9550   -5.8880  -45.7640 H       171 PHE   -0.1150
   2662 HB1       -61.8210   -6.4430  -48.6440 H       171 PHE    0.1150
   2663 HB2       -62.9330   -6.7300  -47.2300 H       171 PHE   -0.1150
   2664 HD1       -62.2550   -8.3770  -45.4970 H       171 PHE    0.1150
   2665 HD2       -60.1640   -7.9980  -49.1900 H       171 PHE   -0.1150
   2666 HE1       -61.2800  -10.6090  -45.1720 H       171 PHE    0.1150
   2667 HE2       -59.1840  -10.2270  -48.8660 H       171 PHE    0.5100
   2668 HZ        -59.7440  -11.5400  -46.8580 H       171 PHE   -0.5100
   2669 N         -59.7530   -4.9960  -48.6840 N.am    172 ILE   -0.4700
   2670 CA        -58.4910   -4.8870  -49.4110 C.3     172 ILE    0.3100
   2671 C         -57.5200   -3.8840  -48.7940 C.2     172 ILE    0.0700
   2672 O         -56.4130   -4.2430  -48.3950 O.2     172 ILE    0.0900
   2673 CB        -58.7170   -4.4810  -50.8790 C.3     172 ILE   -0.0900
   2674 CG1       -59.4350   -5.5970  -51.6440 C.3     172 ILE    0.0900
   2675 CG2       -57.3840   -4.1530  -51.5450 C.3     172 ILE   -0.2700
   2676 CD        -58.5980   -6.8480  -51.8510 C.3     172 ILE    0.0900
   2677 HN        -60.5830   -4.8350  -49.2140 H       172 ILE    0.0900
   2678 HA        -57.9980   -5.8460  -49.3630 H       172 ILE    0.0900
   2679 HB        -59.3800   -3.5920  -50.9190 H       172 ILE   -0.1800
   2680 HG11      -59.7330   -5.2050  -52.6380 H       172 ILE    0.0900
   2681 HG12      -60.3500   -5.8770  -51.0790 H       172 ILE    0.0900
   2682 HG21      -56.6040   -4.8710  -51.2150 H       172 ILE   -0.2700
   2683 HG22      -57.0630   -3.1270  -51.2630 H       172 ILE    0.0900
   2684 HG23      -57.4850   -4.2230  -52.6490 H       172 ILE    0.0900
   2685 HD1       -58.2990   -7.2740  -50.8700 H       172 ILE    0.0900
   2686 HD2       -57.6790   -6.5970  -52.4240 H       172 ILE    0.5100
   2687 HD3       -59.1880   -7.6100  -52.4050 H       172 ILE   -0.5100
   2688 N         -57.9310   -2.6200  -48.7280 N.am    173 VAL   -0.4700
   2689 CA        -57.0380   -1.5540  -48.2930 C.3     173 VAL    0.3100
   2690 C         -56.4660   -1.8140  -46.9000 C.2     173 VAL    0.0700
   2691 O         -55.2620   -1.6670  -46.6910 O.2     173 VAL    0.0900
   2692 CB        -57.7340   -0.1810  -48.3290 C.3     173 VAL   -0.0900
   2693 CG1       -56.8180    0.8910  -47.7600 C.3     173 VAL    0.0900
   2694 CG2       -58.1400    0.1650  -49.7520 C.3     173 VAL   -0.2700
   2695 HN        -58.8590   -2.3470  -48.9710 H       173 VAL    0.0900
   2696 HA        -56.1810   -1.5520  -48.9500 H       173 VAL    0.0900
   2697 HB        -58.6680   -0.2260  -47.7290 H       173 VAL    0.0900
   2698 HG11      -55.8160    0.8320  -48.2360 H       173 VAL   -0.2700
   2699 HG12      -56.6990    0.7460  -46.6650 H       173 VAL    0.0900
   2700 HG13      -57.2460    1.8980  -47.9580 H       173 VAL    0.0900
   2701 HG21      -58.8410   -0.6020  -50.1470 H       173 VAL    0.0900
   2702 HG22      -57.2420    0.1930  -50.4060 H       173 VAL    0.5100
   2703 HG23      -58.6480    1.1520  -49.7710 H       173 VAL   -0.5100
   2704 N         -57.3190   -2.2060  -45.9410 N.am    174 PRO   -0.2900
   2705 CA        -56.8020   -2.5610  -44.6170 C.3     174 PRO    0.0000
   2706 C         -55.7460   -3.6560  -44.7020 C.2     174 PRO    0.0900
   2707 O         -54.6680   -3.5290  -44.1200 O.2     174 PRO    0.0900
   2708 CB        -58.0400   -3.0780  -43.8810 C.3     174 PRO    0.0200
   2709 CG        -59.1890   -2.4220  -44.5590 C.3     174 PRO    0.0900
   2710 CD        -58.7900   -2.2730  -45.9980 C.3     174 PRO   -0.1800
   2711 HA        -56.3280   -1.7080  -44.1560 H       174 PRO    0.0900
   2712 HB1       -58.0050   -2.8000  -42.8060 H       174 PRO    0.0900
   2713 HB2       -58.1130   -4.1840  -43.9630 H       174 PRO   -0.1800
   2714 HG1       -60.1020   -3.0490  -44.4720 H       174 PRO    0.0900
   2715 HG2       -59.3920   -1.4280  -44.1070 H       174 PRO    0.0900
   2716 HD1       -59.1080   -3.1500  -46.6010 H       174 PRO    0.5100
   2717 HD2       -59.1980   -1.3400  -46.4400 H       174 PRO   -0.5100
   2718 N         -56.0570   -4.7250  -45.4300 N.am    175 VAL   -0.4700
   2719 CA        -55.1170   -5.8190  -45.6240 C.3     175 VAL    0.3100
   2720 C         -53.8560   -5.3260  -46.3260 C.2     175 VAL    0.0700
   2721 O         -52.7500   -5.7700  -46.0180 O.2     175 VAL    0.0900
   2722 CB        -55.7420   -6.9590  -46.4510 C.3     175 VAL   -0.0900
   2723 CG1       -54.6840   -7.9850  -46.8330 C.3     175 VAL    0.0900
   2724 CG2       -56.8730   -7.6180  -45.6760 C.3     175 VAL   -0.2700
   2725 HN        -56.9450   -4.8240  -45.8730 H       175 VAL    0.0900
   2726 HA        -54.8270   -6.1840  -44.6500 H       175 VAL    0.0900
   2727 HB        -56.1960   -6.5380  -47.3740 H       175 VAL    0.0900
   2728 HG11      -54.1030   -8.2880  -45.9350 H       175 VAL   -0.2700
   2729 HG12      -53.9840   -7.5480  -47.5770 H       175 VAL    0.0900
   2730 HG13      -55.1690   -8.8870  -47.2630 H       175 VAL    0.0900
   2731 HG21      -57.5710   -6.8460  -45.2890 H       175 VAL    0.0900
   2732 HG22      -56.4610   -8.1860  -44.8150 H       175 VAL    0.5100
   2733 HG23      -57.4380   -8.3050  -46.3410 H       175 VAL   -0.5100
   2734 N         -54.0250   -4.4060  -47.2720 N.am    176 LEU   -0.4700
   2735 CA        -52.8970   -3.8370  -47.9950 C.3     176 LEU    0.3100
   2736 C         -51.9360   -3.1640  -47.0250 C.2     176 LEU    0.0700
   2737 O         -50.7300   -3.4070  -47.0590 O.2     176 LEU    0.0900
   2738 CB        -53.3800   -2.8120  -49.0250 C.3     176 LEU   -0.1800
   2739 CG        -52.3270   -2.3730  -50.0480 C.3     176 LEU    0.0900
   2740 CD1       -52.4030   -3.2310  -51.3020 C.3     176 LEU    0.0900
   2741 CD2       -52.4840   -0.9010  -50.3870 C.3     176 LEU   -0.0900
   2742 HN        -54.9270   -4.0680  -47.5280 H       176 LEU    0.0900
   2743 HA        -52.3730   -4.6440  -48.4850 H       176 LEU   -0.2700
   2744 HB1       -53.7290   -1.9100  -48.4800 H       176 LEU    0.0900
   2745 HB2       -54.2360   -3.2540  -49.5780 H       176 LEU    0.0900
   2746 HG        -51.3160   -2.4680  -49.5990 H       176 LEU    0.0900
   2747 HD11      -53.4070   -3.1390  -51.7680 H       176 LEU   -0.2700
   2748 HD12      -52.2290   -4.2970  -51.0410 H       176 LEU    0.0900
   2749 HD13      -51.6390   -2.8970  -52.0360 H       176 LEU    0.0900
   2750 HD21      -52.3630   -0.2830  -49.4710 H       176 LEU    0.0900
   2751 HD22      -53.4940   -0.7150  -50.8090 H       176 LEU    0.5100
   2752 HD23      -51.7090   -0.5970  -51.1230 H       176 LEU   -0.5100
   2753 N         -52.4780   -2.3140  -46.1560 N.am    177 VAL   -0.4700
   2754 CA        -51.6670   -1.6260  -45.1640 C.3     177 VAL    0.3100
   2755 C         -50.9340   -2.6440  -44.3010 C.2     177 VAL    0.0700
   2756 O         -49.7240   -2.5420  -44.0950 O.2     177 VAL    0.0900
   2757 CB        -52.5180   -0.7170  -44.2580 C.3     177 VAL   -0.0900
   2758 CG1       -51.6570   -0.1040  -43.1570 C.3     177 VAL    0.0900
   2759 CG2       -53.1930    0.3780  -45.0770 C.3     177 VAL   -0.2700
   2760 HN        -53.4540   -2.1120  -46.1460 H       177 VAL    0.0900
   2761 HA        -50.9310   -1.0380  -45.6920 H       177 VAL    0.0900
   2762 HB        -53.3340   -1.3150  -43.7980 H       177 VAL    0.0900
   2763 HG11      -50.7430    0.3500  -43.5960 H       177 VAL   -0.2700
   2764 HG12      -51.3510   -0.8910  -42.4350 H       177 VAL    0.0900
   2765 HG13      -52.2270    0.6880  -42.6270 H       177 VAL    0.0900
   2766 HG21      -53.8550   -0.0730  -45.8460 H       177 VAL    0.0900
   2767 HG22      -52.4240    0.9960  -45.5890 H       177 VAL    0.5100
   2768 HG23      -53.8090    1.0220  -44.4130 H       177 VAL   -0.5100
   2769 N         -51.6700   -3.6340  -43.8060 N.am    178 ILE   -0.4700
   2770 CA        -51.0880   -4.6830  -42.9760 C.3     178 ILE    0.3100
   2771 C         -49.8770   -5.3140  -43.6520 C.2     178 ILE    0.0700
   2772 O         -48.8540   -5.5540  -43.0120 O.2     178 ILE    0.0900
   2773 CB        -52.1140   -5.7820  -42.6600 C.3     178 ILE   -0.0900
   2774 CG1       -53.1950   -5.2390  -41.7240 C.3     178 ILE    0.0900
   2775 CG2       -51.4260   -6.9810  -42.0220 C.3     178 ILE   -0.2700
   2776 CD        -54.3390   -6.1990  -41.4840 C.3     178 ILE    0.0900
   2777 HN        -52.6510   -3.7040  -43.9770 H       178 ILE    0.0900
   2778 HA        -50.7380   -4.2260  -42.0620 H       178 ILE    0.0900
   2779 HB        -52.6150   -6.1000  -43.6000 H       178 ILE   -0.1800
   2780 HG11      -53.6060   -4.3050  -42.1650 H       178 ILE    0.0900
   2781 HG12      -52.7260   -4.9990  -40.7460 H       178 ILE    0.0900
   2782 HG21      -50.7810   -6.6490  -41.1810 H       178 ILE   -0.2700
   2783 HG22      -50.7920   -7.4970  -42.7730 H       178 ILE    0.0900
   2784 HG23      -52.1870   -7.6870  -41.6270 H       178 ILE    0.0900
   2785 HD1       -53.9950   -7.0570  -40.8670 H       178 ILE    0.0900
   2786 HD2       -54.7170   -6.5870  -42.4540 H       178 ILE    0.5100
   2787 HD3       -55.1600   -5.6810  -40.9430 H       178 ILE   -0.5100
   2788 N         -49.9920   -5.5850  -44.9510 N.am    179 SER   -0.4700
   2789 CA        -48.8910   -6.1620  -45.7060 C.3     179 SER    0.3100
   2790 C         -47.6620   -5.2600  -45.6580 C.2     179 SER    0.0700
   2791 O         -46.5400   -5.7350  -45.4810 O.2     179 SER    0.0900
   2792 CB        -49.2980   -6.3980  -47.1610 C.3     179 SER    0.0500
   2793 OG        -50.3070   -7.3870  -47.2560 O.3     179 SER    0.0900
   2794 HN        -50.8300   -5.4050  -45.4600 H       179 SER    0.0900
   2795 HA        -48.6170   -7.0960  -45.2370 H       179 SER   -0.6600
   2796 HB1       -48.4140   -6.7350  -47.7440 H       179 SER    0.4300
   2797 HB2       -49.6860   -5.4520  -47.5950 H       179 SER    0.5100
   2798 HG1       -51.1000   -6.9910  -46.8890 H       179 SER   -0.5100
   2799 N         -47.8780   -3.9560  -45.8170 N.am    180 VAL   -0.4700
   2800 CA        -46.7830   -2.9950  -45.8070 C.3     180 VAL    0.3100
   2801 C         -46.0390   -3.0430  -44.4810 C.2     180 VAL    0.0700
   2802 O         -44.8080   -3.0580  -44.4460 O.2     180 VAL    0.0900
   2803 CB        -47.2880   -1.5560  -46.0410 C.3     180 VAL   -0.0900
   2804 CG1       -46.1460   -0.5550  -45.8860 C.3     180 VAL    0.0900
   2805 CG2       -47.9270   -1.4290  -47.4140 C.3     180 VAL   -0.2700
   2806 HN        -48.7910   -3.5800  -45.9490 H       180 VAL    0.0900
   2807 HA        -46.0900   -3.2760  -46.5850 H       180 VAL    0.0900
   2808 HB        -48.0850   -1.3220  -45.3020 H       180 VAL    0.0900
   2809 HG11      -45.2720   -0.8760  -46.4930 H       180 VAL   -0.2700
   2810 HG12      -45.8350   -0.4950  -44.8210 H       180 VAL    0.0900
   2811 HG13      -46.4720    0.4480  -46.2360 H       180 VAL    0.0900
   2812 HG21      -48.7880   -2.1250  -47.5010 H       180 VAL    0.0900
   2813 HG22      -47.1850   -1.6850  -48.2020 H       180 VAL    0.5100
   2814 HG23      -48.2920   -0.3920  -47.5670 H       180 VAL   -0.5100
   2815 N         -46.7980   -3.0730  -43.3850 N.am    181 CYS   -0.4700
   2816 CA        -46.2170   -3.0820  -42.0490 C.3     181 CYS    0.3100
   2817 C         -45.2240   -4.2260  -41.8890 C.2     181 CYS    0.0700
   2818 O         -44.0660   -4.0150  -41.5180 O.2     181 CYS    0.0900
   2819 CB        -47.3180   -3.1980  -40.9910 C.3     181 CYS   -0.1100
   2820 SG        -48.4720   -1.8090  -40.9740 S.3     181 CYS    0.0900
   2821 HN        -47.7940   -3.0900  -43.4310 H       181 CYS    0.0900
   2822 HA        -45.6640   -2.1640  -41.9170 H       181 CYS   -0.2300
   2823 HB1       -46.8330   -3.2790  -39.9950 H       181 CYS    0.1600
   2824 HB2       -47.8810   -4.1360  -41.1800 H       181 CYS    0.5100
   2825 HG1       -49.0420   -2.1180  -42.1290 H       181 CYS   -0.5100
   2826 N         -45.6760   -5.4420  -42.1790 N.am    182 TYR   -0.4700
   2827 CA        -44.8410   -6.6210  -42.0110 C.3     182 TYR    0.3100
   2828 C         -43.6890   -6.6460  -43.0030 C.2     182 TYR    0.0700
   2829 O         -42.5860   -7.0580  -42.6590 O.2     182 TYR    0.0900
   2830 CB        -45.6810   -7.8940  -42.1190 C.3     182 TYR   -0.1800
   2831 CG        -46.3650   -8.2490  -40.8220 C.ar    182 TYR    0.0900
   2832 CD1       -45.7240   -9.0390  -39.8750 C.ar    182 TYR    0.0900
   2833 CD2       -47.6430   -7.7880  -40.5370 C.ar    182 TYR    0.0000
   2834 CE1       -46.3400   -9.3640  -38.6820 C.ar    182 TYR   -0.1150
   2835 CE2       -48.2670   -8.1080  -39.3470 C.ar    182 TYR    0.1150
   2836 CZ        -47.6110   -8.8960  -38.4220 C.ar    182 TYR   -0.1150
   2837 OH        -48.2270   -9.2180  -37.2380 O.3     182 TYR    0.1150
   2838 HN        -46.5990   -5.6000  -42.5230 H       182 TYR    0.1100
   2839 HA        -44.3720   -6.5620  -41.0390 H       182 TYR   -0.5400
   2840 HB1       -45.0260   -8.7480  -42.3970 H       182 TYR    0.4300
   2841 HB2       -46.4710   -7.7530  -42.8870 H       182 TYR   -0.1150
   2842 HD1       -44.7280   -9.4040  -40.0750 H       182 TYR    0.1150
   2843 HD2       -48.1570   -7.1680  -41.2570 H       182 TYR   -0.1150
   2844 HE1       -45.8300   -9.9810  -37.9570 H       182 TYR    0.1150
   2845 HE2       -49.2630   -7.7460  -39.1420 H       182 TYR    0.5100
   2846 HH        -47.6990   -9.8890  -36.8010 H       182 TYR   -0.5100
   2847 N         -43.9420   -6.1950  -44.2280 N.am    183 SER   -0.4700
   2848 CA        -42.8920   -6.0820  -45.2330 C.3     183 SER    0.3100
   2849 C         -41.7620   -5.1750  -44.7540 C.2     183 SER    0.0700
   2850 O         -40.5830   -5.4460  -44.9960 O.2     183 SER    0.0900
   2851 CB        -43.4670   -5.5340  -46.5390 C.3     183 SER    0.0500
   2852 OG        -44.3510   -6.4630  -47.1430 O.3     183 SER    0.0900
   2853 HN        -44.8550   -5.9150  -44.5120 H       183 SER    0.0900
   2854 HA        -42.4700   -7.0640  -45.3900 H       183 SER   -0.6600
   2855 HB1       -42.6380   -5.3230  -47.2480 H       183 SER    0.4300
   2856 HB2       -44.0250   -4.5960  -46.3340 H       183 SER    0.5100
   2857 HG1       -45.1850   -6.3750  -46.6770 H       183 SER   -0.5100
   2858 N         -42.1270   -4.0900  -44.0750 N.am    184 LEU   -0.4700
   2859 CA        -41.1510   -3.1370  -43.5720 C.3     184 LEU    0.3100
   2860 C         -40.3840   -3.7080  -42.3950 C.2     184 LEU    0.0700
   2861 O         -39.2030   -3.4150  -42.2070 O.2     184 LEU    0.0900
   2862 CB        -41.8360   -1.8370  -43.1580 C.3     184 LEU   -0.1800
   2863 CG        -42.3870   -1.0030  -44.3140 C.3     184 LEU    0.0900
   2864 CD1       -43.2450    0.1370  -43.7880 C.3     184 LEU    0.0900
   2865 CD2       -41.2480   -0.4690  -45.1690 C.3     184 LEU   -0.0900
   2866 HN        -43.0820   -3.8830  -43.8820 H       184 LEU    0.0900
   2867 HA        -40.4300   -2.9490  -44.3540 H       184 LEU   -0.2700
   2868 HB1       -41.1000   -1.2190  -42.6030 H       184 LEU    0.0900
   2869 HB2       -42.6780   -2.0900  -42.4800 H       184 LEU    0.0900
   2870 HG        -43.0000   -1.6510  -44.9760 H       184 LEU    0.0900
   2871 HD11      -42.6410    0.7980  -43.1300 H       184 LEU   -0.2700
   2872 HD12      -44.0950   -0.2700  -43.1980 H       184 LEU    0.0900
   2873 HD13      -43.6340    0.7400  -44.6360 H       184 LEU    0.0900
   2874 HD21      -40.6560   -1.3120  -45.5860 H       184 LEU    0.0900
   2875 HD22      -40.5760    0.1630  -44.5510 H       184 LEU    0.5100
   2876 HD23      -41.6550    0.1300  -46.0100 H       184 LEU   -0.5100
   2877 N         -41.0570   -4.5260  -41.5940 N.am    185 MET   -0.4700
   2878 CA        -40.3880   -5.2100  -40.5080 C.3     185 MET    0.3100
   2879 C         -39.2880   -6.0570  -41.1200 C.2     185 MET    0.0700
   2880 O         -38.1250   -5.9410  -40.7440 O.2     185 MET    0.0900
   2881 CB        -41.3840   -6.0630  -39.7130 C.3     185 MET   -0.1800
   2882 CG        -42.3150   -5.2370  -38.8300 C.3     185 MET    0.0900
   2883 SD        -43.8640   -6.0730  -38.4450 S.3     185 MET    0.0900
   2884 CE        -43.2570   -7.6870  -37.9740 C.3     185 MET   -0.1400
   2885 HN        -42.0330   -4.7030  -41.7020 H       185 MET    0.0900
   2886 HA        -39.9380   -4.4650  -39.8690 H       185 MET    0.0900
   2887 HB1       -40.8140   -6.7660  -39.0690 H       185 MET   -0.0900
   2888 HB2       -41.9990   -6.6490  -40.4280 H       185 MET   -0.2200
   2889 HG1       -42.5350   -4.2820  -39.3530 H       185 MET    0.0900
   2890 HG2       -41.7810   -5.0020  -37.8850 H       185 MET    0.0900
   2891 HE1       -42.7170   -7.6470  -37.0040 H       185 MET    0.0900
   2892 HE2       -42.5520   -8.0710  -38.7420 H       185 MET    0.5100
   2893 HE3       -44.1020   -8.3990  -37.8690 H       185 MET   -0.5100
   2894 N         -39.6570   -6.8460  -42.1270 N.am    186 ILE   -0.4700
   2895 CA        -38.7540   -7.8050  -42.7460 C.3     186 ILE    0.3100
   2896 C         -37.4150   -7.1800  -43.1030 C.2     186 ILE    0.0700
   2897 O         -36.3580   -7.7010  -42.7440 O.2     186 ILE    0.0900
   2898 CB        -39.3830   -8.3990  -44.0150 C.3     186 ILE   -0.0900
   2899 CG1       -40.7160   -9.0720  -43.6600 C.3     186 ILE    0.0900
   2900 CG2       -38.4160   -9.3560  -44.6860 C.3     186 ILE   -0.2700
   2901 CD        -41.0810  -10.2790  -44.4930 C.3     186 ILE    0.0900
   2902 HN        -40.5780   -6.8150  -42.5060 H       186 ILE    0.0900
   2903 HA        -38.5510   -8.5850  -42.0280 H       186 ILE    0.0900
   2904 HB        -39.6380   -7.5790  -44.7200 H       186 ILE   -0.1800
   2905 HG11      -41.5220   -8.3180  -43.7750 H       186 ILE    0.0900
   2906 HG12      -40.6690   -9.3900  -42.5970 H       186 ILE    0.0900
   2907 HG21      -38.1590  -10.1860  -43.9940 H       186 ILE   -0.2700
   2908 HG22      -37.4820   -8.8210  -44.9590 H       186 ILE    0.0900
   2909 HG23      -38.8820   -9.7870  -45.5990 H       186 ILE    0.0900
   2910 HD1       -40.3040  -11.0660  -44.3860 H       186 ILE    0.0900
   2911 HD2       -41.1510   -9.9920  -45.5640 H       186 ILE    0.5100
   2912 HD3       -42.0540  -10.6930  -44.1530 H       186 ILE   -0.5100
   2913 N         -37.4630   -6.0580  -43.8110 N.am    187 ARG   -0.4700
   2914 CA        -36.2520   -5.3650  -44.2080 C.3     187 ARG    0.3100
   2915 C         -35.5150   -4.8280  -42.9920 C.2     187 ARG    0.0700
   2916 O         -34.2900   -4.8070  -42.9680 O.2     187 ARG    0.0900
   2917 CB        -36.5730   -4.2460  -45.2000 C.3     187 ARG   -0.1800
   2918 CG        -37.1530   -4.7720  -46.5100 C.3     187 ARG    0.0900
   2919 CD        -36.8350   -3.8700  -47.6900 C.3     187 ARG    0.0900
   2920 NE        -37.2530   -2.4900  -47.4510 N.pl3   187 ARG   -0.1800
   2921 CZ        -36.4360   -1.5040  -47.0910 C.cat   187 ARG    0.0900
   2922 NH1       -35.1340   -1.7180  -46.9310 N.pl3   187 ARG    0.0900
   2923 NH2       -36.9240   -0.2870  -46.8950 N.pl3   187 ARG    0.2000
   2924 HN        -38.3240   -5.6440  -44.0960 H       187 ARG    0.0900
   2925 HA        -35.5860   -6.0870  -44.6590 H       187 ARG    0.0900
   2926 HB1       -35.6400   -3.6850  -45.4210 H       187 ARG   -0.7000
   2927 HB2       -37.3070   -3.5550  -44.7350 H       187 ARG    0.4400
   2928 HG1       -38.2550   -4.8520  -46.4070 H       187 ARG    0.6400
   2929 HG2       -36.7350   -5.7810  -46.7070 H       187 ARG   -0.8000
   2930 HD1       -37.3700   -4.2330  -48.5940 H       187 ARG    0.4600
   2931 HD2       -35.7390   -3.8630  -47.8720 H       187 ARG    0.4600
   2932 HE        -38.2220   -2.2710  -47.5660 H       187 ARG   -0.8000
   2933 HH11      -34.7560   -2.6310  -47.0820 H       187 ARG    0.4600
   2934 HH12      -34.5330   -0.9660  -46.6600 H       187 ARG    0.4600
   2935 HH21      -37.9020   -0.1150  -47.0170 H       187 ARG    0.5100
   2936 HH22      -36.3150    0.4590  -46.6240 H       187 ARG   -0.5100
   2937 N         -36.2570   -4.4360  -41.9620 N.am    188 ARG   -0.4700
   2938 CA        -35.6420   -3.9150  -40.7530 C.3     188 ARG    0.3100
   2939 C         -34.9760   -5.0360  -39.9560 C.2     188 ARG    0.0700
   2940 O         -33.8500   -4.8890  -39.4880 O.2     188 ARG    0.0900
   2941 CB        -36.6890   -3.1900  -39.8990 C.3     188 ARG   -0.1800
   2942 CG        -36.1810   -2.6980  -38.5520 C.3     188 ARG    0.0900
   2943 CD        -35.1070   -1.6360  -38.7150 C.3     188 ARG    0.0900
   2944 NE        -34.7280   -1.0400  -37.4340 N.pl3   188 ARG   -0.1800
   2945 CZ        -33.8270   -0.0740  -37.2950 C.cat   188 ARG    0.0900
   2946 NH1       -33.1970    0.4170  -38.3560 N.pl3   188 ARG    0.0900
   2947 NH2       -33.5510    0.4050  -36.0890 N.pl3   188 ARG    0.2000
   2948 HN        -37.2540   -4.4800  -41.9720 H       188 ARG    0.0900
   2949 HA        -34.8530   -3.2370  -41.0400 H       188 ARG    0.0900
   2950 HB1       -37.5350   -3.8870  -39.7190 H       188 ARG   -0.7000
   2951 HB2       -37.0600   -2.3150  -40.4730 H       188 ARG    0.4400
   2952 HG1       -35.7600   -3.5560  -37.9870 H       188 ARG    0.6400
   2953 HG2       -37.0300   -2.2710  -37.9770 H       188 ARG   -0.8000
   2954 HD1       -35.4840   -0.8190  -39.3680 H       188 ARG    0.4600
   2955 HD2       -34.1950   -2.0890  -39.1600 H       188 ARG    0.4600
   2956 HE        -35.1770   -1.3820  -36.6090 H       188 ARG   -0.8000
   2957 HH11      -33.4000    0.0590  -39.2670 H       188 ARG    0.4600
   2958 HH12      -32.5210    1.1440  -38.2440 H       188 ARG    0.4600
   2959 HH21      -34.0210    0.0400  -35.2860 H       188 ARG    0.5100
   2960 HH22      -32.8720    1.1320  -35.9830 H       188 ARG   -0.5100
   2961 N         -35.6680   -6.1650  -39.8190 N.am    189 LEU   -0.4700
   2962 CA        -35.1910   -7.2540  -38.9750 C.3     189 LEU    0.3100
   2963 C         -33.9140   -7.8890  -39.5060 C.2     189 LEU    0.0700
   2964 O         -33.0770   -8.3600  -38.7360 O.2     189 LEU    0.0900
   2965 CB        -36.2410   -8.3580  -38.8470 C.3     189 LEU   -0.1800
   2966 CG        -37.5400   -7.9940  -38.1360 C.3     189 LEU    0.0900
   2967 CD1       -38.5050   -9.1230  -38.2200 C.3     189 LEU    0.0900
   2968 CD2       -37.3110   -7.6740  -36.6810 C.3     189 LEU   -0.0900
   2969 HN        -36.5370   -6.3150  -40.2830 H       189 LEU    0.0900
   2970 HA        -34.9620   -6.8450  -38.0030 H       189 LEU   -0.2700
   2971 HB1       -35.7790   -9.2020  -38.2940 H       189 LEU    0.0900
   2972 HB2       -36.5010   -8.6970  -39.8720 H       189 LEU    0.0900
   2973 HG        -37.9820   -7.0920  -38.6110 H       189 LEU    0.0900
   2974 HD11      -38.0760  -10.0290  -37.7410 H       189 LEU   -0.2700
   2975 HD12      -38.7240   -9.3550  -39.2850 H       189 LEU    0.0900
   2976 HD13      -39.4470   -8.8560  -37.6950 H       189 LEU    0.0900
   2977 HD21      -36.7640   -6.7120  -36.5830 H       189 LEU    0.0900
   2978 HD22      -36.7040   -8.4760  -36.2080 H       189 LEU    0.5100
   2979 HD23      -38.2850   -7.5840  -36.1550 H       189 LEU   -0.5100
   2980 N         -33.7780   -7.9770  -40.8470 N.am    190 ARG   -0.4700
   2981 CA        -32.6170   -8.4990  -41.5440 C.3     190 ARG    0.3100
   2982 C         -31.2930   -8.0490  -40.9310 C.2     190 ARG    0.0700
   2983 O         -30.9280   -6.8740  -40.9900 O.2     190 ARG    0.0900
   2984 CB        -32.7290   -8.1730  -43.0630 C.3     190 ARG   -0.1800
   2985 CG        -31.5080   -8.5000  -43.9610 C.3     190 ARG    0.0900
   2986 CD        -30.8670   -7.2920  -44.6740 C.3     190 ARG    0.0900
   2987 NE        -30.4280   -6.3590  -43.5950 N.pl3   190 ARG   -0.1800
   2988 CZ        -29.3490   -5.5900  -43.5730 C.cat   190 ARG    0.0900
   2989 NH1       -29.0320   -5.0520  -42.4100 N.pl3   190 ARG    0.0900
   2990 NH2       -28.6010   -5.3610  -44.6290 N.pl3   190 ARG    0.2000
   2991 HN        -34.5110   -7.6690  -41.4470 H       190 ARG    0.0900
   2992 HA        -32.5790   -9.5670  -41.3860 H       190 ARG    0.0900
   2993 HB1       -32.9310   -7.0860  -43.1580 H       190 ARG   -0.7000
   2994 HB2       -33.5970   -8.7390  -43.4620 H       190 ARG    0.4400
   2995 HG1       -31.8340   -9.2250  -44.7360 H       190 ARG    0.6400
   2996 HG2       -30.7320   -8.9760  -43.3260 H       190 ARG   -0.8000
   2997 HD1       -31.6040   -6.7770  -45.3250 H       190 ARG    0.4600
   2998 HD2       -29.9820   -7.6040  -45.2680 H       190 ARG    0.4600
   2999 HE        -31.0200   -6.3070  -42.7940 H       190 ARG   -0.8000
   3000 HH11      -29.5960   -5.2340  -41.6050 H       190 ARG    0.4600
   3001 HH12      -28.2260   -4.4630  -42.3350 H       190 ARG    0.4600
   3002 HH21      -28.8360   -5.7760  -45.5080 H       190 ARG    0.5100
   3003 HH22      -27.7970   -4.7720  -44.5520 H       190 ARG   -0.5100
   3004 N         -30.5470   -8.9810  -40.2880 N.am    191 GLY   -0.4700
   3005 CA        -29.3160   -8.6260  -39.6060 C.3     191 GLY    0.3100
   3006 C         -29.5270   -8.3730  -38.1240 C.2     191 GLY   -0.0200
   3007 O         -28.6140   -7.9310  -37.4310 O.2     191 GLY    0.0900
   3008 HN        -30.8090   -9.9430  -40.2550 H       191 GLY    0.0900
   3009 HA1       -28.9260   -7.7310  -40.0660 H       191 GLY    0.5100
   3010 HA2       -28.6200   -9.4430  -39.7300 H       191 GLY   -0.5100
   3011 N         -30.7180   -8.6020  -37.5490 N.am    192 VAL   -0.4700
   3012 CA        -30.9810   -8.3320  -36.1380 C.3     192 VAL    0.3100
   3013 C         -31.3460   -9.6340  -35.4430 C.2     192 VAL    0.0700
   3014 O         -32.4450  -10.1820  -35.6070 O.2     192 VAL    0.0900
   3015 CB        -32.1100   -7.3090  -35.9630 C.3     192 VAL   -0.0900
   3016 CG1       -32.3250   -6.9730  -34.4790 C.3     192 VAL    0.0900
   3017 CG2       -31.7630   -6.0170  -36.7330 C.3     192 VAL   -0.2700
   3018 HN        -31.4850   -8.9720  -38.0670 H       192 VAL    0.0900
   3019 HA        -30.0690   -7.9560  -35.6980 H       192 VAL    0.0900
   3020 HB        -33.0500   -7.7270  -36.3840 H       192 VAL    0.0900
   3021 HG11      -31.3970   -6.5440  -34.0460 H       192 VAL   -0.2700
   3022 HG12      -32.5880   -7.8940  -33.9170 H       192 VAL    0.0900
   3023 HG13      -33.1430   -6.2260  -34.3750 H       192 VAL    0.0900
   3024 HG21      -31.6390   -6.2390  -37.8140 H       192 VAL    0.0900
   3025 HG22      -30.8140   -5.5900  -36.3470 H       192 VAL    0.5100
   3026 HG23      -32.5820   -5.2750  -36.6150 H       192 VAL   -0.5100
   3027 N         -30.4200  -10.2040  -34.6470 N.am    193 ARG   -0.4700
   3028 CA        -30.6190  -11.4270  -33.8880 C.3     193 ARG    0.3100
   3029 C         -30.1500  -11.0990  -32.4720 C.2     193 ARG    0.0700
   3030 O         -28.9700  -10.8280  -32.2920 O.2     193 ARG    0.0900
   3031 CB        -29.7380  -12.6030  -34.4210 C.3     193 ARG   -0.1800
   3032 CG        -29.7010  -12.8750  -35.9480 C.3     193 ARG    0.0900
   3033 CD        -30.9140  -13.5780  -36.5830 C.3     193 ARG    0.0900
   3034 NE        -31.9420  -12.5340  -36.8870 N.pl3   193 ARG   -0.1800
   3035 CZ        -32.7050  -12.4770  -37.9740 C.cat   193 ARG    0.0900
   3036 NH1       -33.3690  -11.3580  -38.2090 N.pl3   193 ARG    0.0900
   3037 NH2       -32.8270  -13.4800  -38.8160 N.pl3   193 ARG    0.2000
   3038 HN        -29.5190   -9.7910  -34.5420 H       193 ARG    0.0900
   3039 HA        -31.6650  -11.6880  -33.9570 H       193 ARG    0.0900
   3040 HB1       -30.1000  -13.5320  -33.9320 H       193 ARG   -0.7000
   3041 HB2       -28.6960  -12.4060  -34.0980 H       193 ARG    0.4400
   3042 HG1       -28.8090  -13.5020  -36.1530 H       193 ARG    0.6400
   3043 HG2       -29.5810  -11.8970  -36.4580 H       193 ARG   -0.8000
   3044 HD1       -31.3530  -14.3160  -35.8780 H       193 ARG    0.4600
   3045 HD2       -30.6240  -14.0800  -37.5300 H       193 ARG    0.4600
   3046 HE        -32.0660  -11.8110  -36.2100 H       193 ARG   -0.8000
   3047 HH11      -33.2880  -10.5860  -37.5790 H       193 ARG    0.4600
   3048 HH12      -33.9510  -11.2830  -39.0190 H       193 ARG    0.4600
   3049 HH21      -32.3340  -14.3340  -38.6520 H       193 ARG    0.5100
   3050 HH22      -33.4140  -13.3890  -39.6200 H       193 ARG   -0.5100
   3051 N         -31.0490  -11.0950  -31.4530 N.am    194 LEU   -0.4700
   3052 CA        -30.7470  -10.6850  -30.0750 C.3     194 LEU    0.3100
   3053 C         -30.0520   -9.3280  -29.9750 C.2     194 LEU    0.0700
   3054 O         -29.0080   -9.1570  -29.3500 O.2     194 LEU    0.0900
   3055 CB        -30.0000  -11.7820  -29.2690 C.3     194 LEU   -0.1800
   3056 CG        -30.7020  -13.1590  -29.2260 C.3     194 LEU    0.0900
   3057 CD1       -29.8320  -14.1780  -28.4740 C.3     194 LEU    0.0900
   3058 CD2       -32.1020  -13.0890  -28.5920 C.3     194 LEU   -0.0900
   3059 HN        -31.9910  -11.3820  -31.6050 H       194 LEU    0.0900
   3060 HA        -31.6850  -10.4540  -29.5930 H       194 LEU   -0.2700
   3061 HB1       -29.8780  -11.4230  -28.2250 H       194 LEU    0.0900
   3062 HB2       -28.9950  -11.9200  -29.7210 H       194 LEU    0.0900
   3063 HG        -30.8780  -13.5170  -30.2640 H       194 LEU    0.0900
   3064 HD11      -29.6560  -13.8340  -27.4330 H       194 LEU   -0.2700
   3065 HD12      -28.8500  -14.2850  -28.9830 H       194 LEU    0.0900
   3066 HD13      -30.3450  -15.1630  -28.4420 H       194 LEU    0.0900
   3067 HD21      -32.7510  -12.3990  -29.1730 H       194 LEU    0.0900
   3068 HD22      -32.0260  -12.7120  -27.5500 H       194 LEU    0.5100
   3069 HD23      -32.5680  -14.0970  -28.5910 H       194 LEU   -0.5100
   3070 N         -30.6600   -8.3450  -30.6480 N.am    195 LEU   -0.4700
   3071 CA        -30.1380   -7.0410  -30.9500 C.3     195 LEU    0.3100
   3072 C         -31.3990   -6.2610  -31.2180 C.2     195 LEU    0.0700
   3073 O         -32.4520   -6.8660  -31.3950 O.2     195 LEU    0.0900
   3074 CB        -29.2200   -6.9940  -32.2070 C.3     195 LEU   -0.1800
   3075 CG        -27.7980   -7.5660  -32.0200 C.3     195 LEU    0.0900
   3076 CD1       -27.0510   -7.5990  -33.3640 C.3     195 LEU    0.0900
   3077 CD2       -26.9890   -6.7750  -30.9790 C.3     195 LEU   -0.0900
   3078 HN        -31.5800   -8.4910  -30.9980 H       195 LEU    0.0900
   3079 HA        -29.5800   -6.7150  -30.0860 H       195 LEU   -0.2700
   3080 HB1       -29.1240   -5.9340  -32.5230 H       195 LEU    0.0900
   3081 HB2       -29.7170   -7.5690  -33.0170 H       195 LEU    0.0900
   3082 HG        -27.8650   -8.5970  -31.6110 H       195 LEU    0.0900
   3083 HD11      -26.9690   -6.5710  -33.7800 H       195 LEU   -0.2700
   3084 HD12      -27.6050   -8.2320  -34.0890 H       195 LEU    0.0900
   3085 HD13      -26.0270   -8.0040  -33.2180 H       195 LEU    0.0900
   3086 HD21      -27.5000   -6.8070  -29.9940 H       195 LEU    0.0900
   3087 HD22      -26.8980   -5.7140  -31.2980 H       195 LEU    0.5100
   3088 HD23      -25.9780   -7.2200  -30.8680 H       195 LEU   -0.5100
   3089 N         -31.3200   -4.9110  -31.2430 N.am    196 SER   -0.4700
   3090 CA        -32.4120   -3.9910  -30.9440 C.3     196 SER    0.3100
   3091 C         -33.0080   -4.2650  -29.5670 C.2     196 SER    0.0700
   3092 O         -34.1920   -4.5780  -29.4410 O.2     196 SER    0.0900
   3093 CB        -33.5030   -4.0690  -32.0180 C.3     196 SER    0.0500
   3094 OG        -33.0700   -3.4780  -33.2320 O.3     196 SER    0.0900
   3095 HN        -30.4620   -4.4630  -31.4790 H       196 SER    0.0900
   3096 HA        -32.0030   -2.9930  -30.8990 H       196 SER   -0.6600
   3097 HB1       -34.4090   -3.5310  -31.6660 H       196 SER    0.4300
   3098 HB2       -33.7570   -5.1330  -32.2130 H       196 SER    0.5100
   3099 HG1       -32.5210   -4.1360  -33.6660 H       196 SER   -0.5100
   3100 N         -32.1770   -4.1440  -28.5330 N.am    197 GLY   -0.4700
   3101 CA        -32.6300   -4.3160  -27.1660 C.3     197 GLY    0.3100
   3102 C         -31.8100   -5.3270  -26.3850 C.2     197 GLY   -0.0200
   3103 O         -30.5820   -5.3510  -26.4830 O.2     197 GLY    0.0900
   3104 HN        -31.2110   -3.9310  -28.6530 H       197 GLY    0.0900
   3105 HA1       -33.6570   -4.6500  -27.1990 H       197 GLY    0.5100
   3106 HA2       -32.5660   -3.3570  -26.6740 H       197 GLY   -0.5100
   3107 N         -32.4430   -6.2070  -25.6010 N.am    198 SER   -0.4700
   3108 CA        -31.6840   -7.1610  -24.8140 C.3     198 SER    0.3100
   3109 C         -32.4550   -8.4420  -24.7700 C.2     198 SER    0.0700
   3110 O         -33.6760   -8.4360  -24.6120 O.2     198 SER    0.0900
   3111 CB        -31.3790   -6.6930  -23.3640 C.3     198 SER    0.0500
   3112 OG        -30.6090   -7.6580  -22.6340 O.3     198 SER    0.0900
   3113 HN        -33.4360   -6.2470  -25.5230 H       198 SER    0.0900
   3114 HA        -30.7560   -7.3370  -25.3370 H       198 SER   -0.6600
   3115 HB1       -32.3360   -6.5280  -22.8230 H       198 SER    0.4300
   3116 HB2       -30.8060   -5.7420  -23.3980 H       198 SER    0.5100
   3117 HG1       -30.4740   -7.2820  -21.7610 H       198 SER   -0.5100
   3118 N         -31.7160   -9.5710  -24.8720 N.am    199 ARG   -0.4700
   3119 CA        -32.1900  -10.9300  -25.1370 C.3     199 ARG    0.3100
   3120 C         -33.5180  -11.2810  -24.4640 C.2     199 ARG    0.0700
   3121 O         -34.4560  -11.7320  -25.1230 O.2     199 ARG    0.0900
   3122 CB        -31.1190  -11.9480  -24.7250 C.3     199 ARG   -0.1800
   3123 CG        -30.7270  -11.8870  -23.2540 C.3     199 ARG    0.0900
   3124 CD        -29.6980  -12.9470  -22.8980 C.3     199 ARG    0.0900
   3125 NE        -29.3520  -12.8990  -21.4790 N.pl3   199 ARG   -0.1800
   3126 CZ        -28.4780  -13.7110  -20.8920 C.cat   199 ARG    0.0900
   3127 NH1       -27.8500  -14.6430  -21.5960 N.pl3   199 ARG    0.0900
   3128 NH2       -28.2320  -13.5920  -19.5940 N.pl3   199 ARG    0.2000
   3129 HN        -30.7300   -9.5160  -24.7590 H       199 ARG    0.0900
   3130 HA        -32.4030  -11.0130  -26.1930 H       199 ARG    0.0900
   3131 HB1       -30.2100  -11.7670  -25.3380 H       199 ARG   -0.7000
   3132 HB2       -31.5030  -12.9660  -24.9430 H       199 ARG    0.4400
   3133 HG1       -31.6340  -12.0400  -22.6300 H       199 ARG    0.6400
   3134 HG2       -30.3040  -10.8840  -23.0330 H       199 ARG   -0.8000
   3135 HD1       -28.7670  -12.7790  -23.4820 H       199 ARG    0.4600
   3136 HD2       -30.1080  -13.9560  -23.1150 H       199 ARG    0.4600
   3137 HE        -29.8010  -12.2100  -20.9110 H       199 ARG   -0.8000
   3138 HH11      -28.0320  -14.7380  -22.5750 H       199 ARG    0.4600
   3139 HH12      -27.1940  -15.2510  -21.1490 H       199 ARG    0.4600
   3140 HH21      -28.7030  -12.8920  -19.0580 H       199 ARG    0.5100
   3141 HH22      -27.5750  -14.2030  -19.1520 H       199 ARG   -0.5100
   3142 N         -33.6040  -11.0580  -23.1540 N.am    200 GLU   -0.4700
   3143 CA        -34.7370  -11.5360  -22.3660 C.3     200 GLU    0.3100
   3144 C         -36.0850  -11.1360  -22.9660 C.2     200 GLU    0.0700
   3145 O         -37.0020  -11.9520  -23.0470 O.2     200 GLU    0.0900
   3146 CB        -34.6310  -11.0300  -20.9180 C.3     200 GLU   -0.1800
   3147 CG        -33.4700  -11.6390  -20.1260 C.3     200 GLU    0.0900
   3148 CD        -33.4510  -11.1960  -18.6730 C.2     200 GLU    0.0900
   3149 OE1       -32.4860  -10.5110  -18.2700 O.co2   200 GLU   -0.2800
   3150 OE2       -34.3960  -11.5400  -17.9310 O.co2   200 GLU    0.0900
   3151 HN        -32.9030  -10.5560  -22.6540 H       200 GLU    0.0900
   3152 HA        -34.7310  -12.6160  -22.3900 H       200 GLU    0.6200
   3153 HB1       -35.5790  -11.2710  -20.3930 H       200 GLU   -0.7600
   3154 HB2       -34.5010   -9.9280  -20.9400 H       200 GLU   -0.7600
   3155 HG1       -32.5120  -11.3350  -20.5990 H       200 GLU    0.5100
   3156 HG2       -33.5550  -12.7460  -20.1550 H       200 GLU   -0.5100
   3157 N         -36.1910   -9.8890  -23.4210 N.am    201 LYS   -0.4700
   3158 CA        -37.4760   -9.3260  -23.8250 C.3     201 LYS    0.3100
   3159 C         -37.7770   -9.4480  -25.3170 C.2     201 LYS    0.0700
   3160 O         -38.9030   -9.1920  -25.7450 O.2     201 LYS    0.0900
   3161 CB        -37.5440   -7.8490  -23.4170 C.3     201 LYS   -0.1800
   3162 CG        -37.6390   -7.6190  -21.9170 C.3     201 LYS    0.0900
   3163 CD        -37.8080   -6.1440  -21.5990 C.3     201 LYS    0.0900
   3164 CE        -38.0600   -5.9170  -20.1160 C.3     201 LYS   -0.1800
   3165 NZ        -38.3020   -4.4810  -19.8070 N.4     201 LYS    0.0900
   3166 HN        -35.4020   -9.2860  -23.5050 H       201 LYS    0.0900
   3167 HA        -38.2600   -9.8880  -23.3400 H       201 LYS   -0.1800
   3168 HB1       -38.4340   -7.3920  -23.8990 H       201 LYS    0.0900
   3169 HB2       -36.6310   -7.3400  -23.7920 H       201 LYS    0.0900
   3170 HG1       -36.7150   -7.9940  -21.4300 H       201 LYS    0.2100
   3171 HG2       -38.5100   -8.1820  -21.5160 H       201 LYS    0.0500
   3172 HD1       -38.6670   -5.7420  -22.1780 H       201 LYS    0.0500
   3173 HD2       -36.8870   -5.5990  -21.8990 H       201 LYS   -0.3000
   3174 HE1       -37.1730   -6.2440  -19.5320 H       201 LYS    0.3300
   3175 HE2       -38.9580   -6.4870  -19.7980 H       201 LYS    0.3300
   3176 HZ1       -39.1350   -4.1480  -20.3330 H       201 LYS    0.3300
   3177 HZ2       -37.4710   -3.9220  -20.0840 H       201 LYS    0.5100
   3178 HZ3       -38.4680   -4.3700  -18.7870 H       201 LYS   -0.5100
   3179 N         -36.7850   -9.8360  -26.1120 N.am    202 ASP   -0.4700
   3180 CA        -36.9640   -9.8880  -27.5600 C.3     202 ASP    0.3100
   3181 C         -37.9450  -10.9720  -27.9950 C.2     202 ASP    0.0700
   3182 O         -38.7800  -10.7490  -28.8730 O.2     202 ASP    0.0900
   3183 CB        -35.6210  -10.1060  -28.2670 C.3     202 ASP   -0.2800
   3184 CG        -34.7210   -8.8840  -28.2050 C.2     202 ASP    0.0900
   3185 OD1       -35.0270   -7.9490  -27.4340 O.co2   202 ASP    0.0900
   3186 OD2       -33.7030   -8.8630  -28.9270 O.co2   202 ASP    0.6200
   3187 HN        -35.8900  -10.1050  -25.7620 H       202 ASP   -0.7600
   3188 HA        -37.4050   -8.9560  -27.8760 H       202 ASP   -0.7600
   3189 HB1       -35.8100  -10.3520  -29.3330 H       202 ASP    0.5100
   3190 HB2       -35.0940  -10.9560  -27.7830 H       202 ASP   -0.5100
   3191 N         -37.8430  -12.1480  -27.3850 N.am    203 ARG   -0.4700
   3192 CA        -38.6890  -13.2680  -27.7610 C.3     203 ARG    0.3100
   3193 C         -40.1610  -12.8870  -27.7270 C.2     203 ARG    0.0700
   3194 O         -40.9390  -13.3330  -28.5700 O.2     203 ARG    0.0900
   3195 CB        -38.4400  -14.4620  -26.8400 C.3     203 ARG   -0.1800
   3196 CG        -37.0490  -15.0520  -26.9720 C.3     203 ARG    0.0900
   3197 CD        -36.8410  -16.1900  -25.9900 C.3     203 ARG    0.0900
   3198 NE        -35.5640  -16.8720  -26.1990 N.pl3   203 ARG   -0.1800
   3199 CZ        -35.3450  -17.7880  -27.1380 C.cat   203 ARG    0.0900
   3200 NH1       -36.3120  -18.1360  -27.9780 N.pl3   203 ARG    0.0900
   3201 NH2       -34.1500  -18.3530  -27.2430 N.pl3   203 ARG    0.2000
   3202 HN        -37.1890  -12.3140  -26.6510 H       203 ARG    0.0900
   3203 HA        -38.4640  -13.5310  -28.7830 H       203 ARG    0.0900
   3204 HB1       -39.1830  -15.2520  -27.0770 H       203 ARG   -0.7000
   3205 HB2       -38.5870  -14.1340  -25.7890 H       203 ARG    0.4400
   3206 HG1       -36.2950  -14.2590  -26.7770 H       203 ARG    0.6400
   3207 HG2       -36.9100  -15.4330  -28.0060 H       203 ARG   -0.8000
   3208 HD1       -37.6490  -16.9420  -26.1160 H       203 ARG    0.4600
   3209 HD2       -36.8460  -15.7930  -24.9530 H       203 ARG    0.4600
   3210 HE        -34.8050  -16.6330  -25.5940 H       203 ARG   -0.8000
   3211 HH11      -37.2140  -17.7090  -27.9070 H       203 ARG    0.4600
   3212 HH12      -36.1400  -18.8260  -28.6810 H       203 ARG    0.4600
   3213 HH21      -33.4160  -18.0910  -26.6180 H       203 ARG    0.5100
   3214 HH22      -33.9830  -19.0420  -27.9490 H       203 ARG   -0.5100
   3215 N         -40.5430  -12.0580  -26.7580 N.am    204 ASN   -0.4700
   3216 CA        -41.9180  -11.5830  -26.6580 C.3     204 ASN    0.3100
   3217 C         -42.3410  -10.8340  -27.9150 C.2     204 ASN    0.0700
   3218 O         -43.3430  -11.1720  -28.5390 O.2     204 ASN    0.0900
   3219 CB        -42.0800  -10.6800  -25.4330 C.3     204 ASN   -0.1800
   3220 CG        -42.0860  -11.4620  -24.1300 C.2     204 ASN    0.0900
   3221 ND2       -43.1370  -11.9880  -23.7220 N.am    204 ASN    0.0900
   3222 OD1       -40.9490  -11.5450  -23.4740 O.2     204 ASN    0.5500
   3223 HN        -39.9110  -11.7270  -26.0620 H       204 ASN   -0.5500
   3224 HA        -42.5660  -12.4440  -26.5800 H       204 ASN   -0.6200
   3225 HB1       -43.0380  -10.1250  -25.5160 H       204 ASN    0.3200
   3226 HB2       -41.2380   -9.9550  -25.4040 H       204 ASN    0.3000
   3227 HD21      -43.1400  -12.5020  -22.8640 H       204 ASN    0.5100
   3228 HD22      -43.9800  -11.8950  -24.2520 H       204 ASN   -0.5100
   3229 N         -41.5680   -9.8150  -28.2840 N.am    205 LEU   -0.4700
   3230 CA        -41.8160   -9.0700  -29.5110 C.3     205 LEU    0.3100
   3231 C         -42.0450  -10.0220  -30.6760 C.2     205 LEU    0.0700
   3232 O         -43.0350   -9.9100  -31.3950 O.2     205 LEU    0.0900
   3233 CB        -40.6330   -8.1530  -29.8220 C.3     205 LEU   -0.1800
   3234 CG        -40.5240   -6.8940  -28.9620 C.3     205 LEU    0.0900
   3235 CD1       -39.0710   -6.4780  -28.8030 C.3     205 LEU    0.0900
   3236 CD2       -41.3350   -5.7680  -29.5760 C.3     205 LEU   -0.0900
   3237 HN        -40.7870   -9.5170  -27.7390 H       205 LEU    0.0900
   3238 HA        -42.7170   -8.4900  -29.3750 H       205 LEU   -0.2700
   3239 HB1       -40.7140   -7.8370  -30.8840 H       205 LEU    0.0900
   3240 HB2       -39.7000   -8.7400  -29.6920 H       205 LEU    0.0900
   3241 HG        -40.9610   -7.0960  -27.9600 H       205 LEU    0.0900
   3242 HD11      -38.6240   -6.2660  -29.7980 H       205 LEU   -0.2700
   3243 HD12      -38.4940   -7.2970  -28.3220 H       205 LEU    0.0900
   3244 HD13      -39.0060   -5.5590  -28.1820 H       205 LEU    0.0900
   3245 HD21      -42.4050   -6.0620  -29.6470 H       205 LEU    0.0900
   3246 HD22      -40.9600   -5.5450  -30.5980 H       205 LEU    0.5100
   3247 HD23      -41.2590   -4.8580  -28.9440 H       205 LEU   -0.5100
   3248 N         -41.1250  -10.9680  -30.8530 N.am    206 ARG   -0.4700
   3249 CA        -41.2480  -11.9660  -31.9050 C.3     206 ARG    0.3100
   3250 C         -42.5150  -12.7940  -31.7290 C.2     206 ARG    0.0700
   3251 O         -43.2510  -13.0230  -32.6880 O.2     206 ARG    0.0900
   3252 CB        -40.0140  -12.8730  -31.9310 C.3     206 ARG   -0.1800
   3253 CG        -38.8040  -12.2430  -32.6100 C.3     206 ARG    0.0900
   3254 CD        -37.5430  -13.0810  -32.4310 C.3     206 ARG    0.0900
   3255 NE        -36.3320  -12.2620  -32.5180 N.pl3   206 ARG   -0.1800
   3256 CZ        -35.7190  -11.9270  -33.6520 C.cat   206 ARG    0.0900
   3257 NH1       -36.1910  -12.3330  -34.8250 N.pl3   206 ARG    0.0900
   3258 NH2       -34.6270  -11.1780  -33.6130 N.pl3   206 ARG    0.2000
   3259 HN        -40.3150  -11.0360  -30.2760 H       206 ARG    0.0900
   3260 HA        -41.3540  -11.4490  -32.8480 H       206 ARG    0.0900
   3261 HB1       -40.2740  -13.8080  -32.4720 H       206 ARG   -0.7000
   3262 HB2       -39.7400  -13.1270  -30.8850 H       206 ARG    0.4400
   3263 HG1       -38.6310  -11.2350  -32.1760 H       206 ARG    0.6400
   3264 HG2       -39.0140  -12.1350  -33.6950 H       206 ARG   -0.8000
   3265 HD1       -37.4880  -13.8520  -33.2300 H       206 ARG    0.4600
   3266 HD2       -37.5540  -13.5660  -31.4320 H       206 ARG    0.4600
   3267 HE        -35.9360  -11.9300  -31.6630 H       206 ARG   -0.8000
   3268 HH11      -37.0160  -12.8980  -34.8640 H       206 ARG    0.4600
   3269 HH12      -35.7220  -12.0750  -35.6700 H       206 ARG    0.4600
   3270 HH21      -34.2650  -10.8670  -32.7340 H       206 ARG    0.5100
   3271 HH22      -34.1640  -10.9250  -34.4620 H       206 ARG   -0.5100
   3272 N         -42.7740  -13.2310  -30.4990 N.am    207 ARG   -0.4700
   3273 CA        -43.9500  -14.0450  -30.2060 C.3     207 ARG    0.3100
   3274 C         -45.2530  -13.2620  -30.3470 C.2     207 ARG    0.0700
   3275 O         -46.2540  -13.7910  -30.8300 O.2     207 ARG    0.0900
   3276 CB        -43.8540  -14.6400  -28.7990 C.3     207 ARG   -0.1800
   3277 CG        -43.1420  -15.9840  -28.7370 C.3     207 ARG    0.0900
   3278 CD        -43.1490  -16.5350  -27.3210 C.3     207 ARG    0.0900
   3279 NE        -42.8180  -17.9610  -27.2760 N.pl3   207 ARG   -0.1800
   3280 CZ        -41.6170  -18.4580  -26.9900 C.cat   207 ARG    0.0900
   3281 NH1       -40.5910  -17.6590  -26.7150 N.pl3   207 ARG    0.0900
   3282 NH2       -41.4370  -19.7710  -26.9770 N.pl3   207 ARG    0.2000
   3283 HN        -42.1800  -13.0230  -29.7260 H       207 ARG    0.0900
   3284 HA        -44.0050  -14.8320  -30.9430 H       207 ARG    0.0900
   3285 HB1       -44.8830  -14.7700  -28.4020 H       207 ARG   -0.7000
   3286 HB2       -43.3070  -13.9230  -28.1510 H       207 ARG    0.4400
   3287 HG1       -42.0910  -15.8590  -29.0760 H       207 ARG    0.6400
   3288 HG2       -43.6540  -16.7030  -29.4120 H       207 ARG   -0.8000
   3289 HD1       -44.1600  -16.4120  -26.8780 H       207 ARG    0.4600
   3290 HD2       -42.3950  -15.9970  -26.7070 H       207 ARG    0.4600
   3291 HE        -43.5490  -18.6110  -27.4780 H       207 ARG   -0.8000
   3292 HH11      -40.7150  -16.6670  -26.7210 H       207 ARG    0.4600
   3293 HH12      -39.6970  -18.0500  -26.5010 H       207 ARG    0.4600
   3294 HH21      -42.2020  -20.3820  -27.1830 H       207 ARG    0.5100
   3295 HH22      -40.5380  -20.1510  -26.7610 H       207 ARG   -0.5100
   3296 N         -45.2470  -12.0020  -29.9190 N.am    208 ILE   -0.4700
   3297 CA        -46.4260  -11.1570  -30.0340 C.3     208 ILE    0.3100
   3298 C         -46.6570  -10.7600  -31.4850 C.2     208 ILE    0.0700
   3299 O         -47.7950  -10.5980  -31.9220 O.2     208 ILE    0.0900
   3300 CB        -46.3020   -9.8830  -29.1840 C.3     208 ILE   -0.0900
   3301 CG1       -46.1810  -10.2430  -27.7030 C.3     208 ILE    0.0900
   3302 CG2       -47.5130   -8.9850  -29.3960 C.3     208 ILE   -0.2700
   3303 CD        -45.8430   -9.0660  -26.8170 C.3     208 ILE    0.0900
   3304 HN        -44.4420  -11.5850  -29.5050 H       208 ILE    0.0900
   3305 HA        -47.2780  -11.7350  -29.7110 H       208 ILE    0.0900
   3306 HB        -45.3800   -9.3360  -29.4730 H       208 ILE   -0.1800
   3307 HG11      -45.3870  -11.0110  -27.5890 H       208 ILE    0.0900
   3308 HG12      -47.1470  -10.6730  -27.3640 H       208 ILE    0.0900
   3309 HG21      -48.4490   -9.5710  -29.2770 H       208 ILE   -0.2700
   3310 HG22      -47.4910   -8.5560  -30.4200 H       208 ILE    0.0900
   3311 HG23      -47.5110   -8.1650  -28.6470 H       208 ILE    0.0900
   3312 HD1       -46.7080   -8.3720  -26.7560 H       208 ILE    0.0900
   3313 HD2       -44.9740   -8.5150  -27.2360 H       208 ILE    0.5100
   3314 HD3       -45.6010   -9.4210  -25.7920 H       208 ILE   -0.5100
   3315 N         -45.5700  -10.5970  -32.2320 N.am    209 THR   -0.4700
   3316 CA        -45.6620  -10.2910  -33.6510 C.3     209 THR    0.3100
   3317 C         -46.1720  -11.5050  -34.4110 C.2     209 THR    0.0700
   3318 O         -47.0000  -11.3840  -35.3150 O.2     209 THR    0.0900
   3319 CB        -44.2990   -9.8830  -34.2250 C.3     209 THR    0.1400
   3320 CG2       -44.3770   -9.7420  -35.7340 C.3     209 THR    0.0900
   3321 OG1       -43.8900   -8.6340  -33.6540 O.3     209 THR   -0.6600
   3322 HN        -44.6490  -10.6760  -31.8570 H       209 THR    0.4300
   3323 HA        -46.3710   -9.4860  -33.7710 H       209 THR   -0.2700
   3324 HB        -43.5400  -10.6570  -33.9810 H       209 THR    0.0900
   3325 HG1       -43.3920   -8.8550  -32.8640 H       209 THR    0.0900
   3326 HG21      -45.1230   -8.9650  -36.0070 H       209 THR    0.0900
   3327 HG22      -44.6870  -10.7060  -36.1890 H       209 THR    0.5100
   3328 HG23      -43.3860   -9.4390  -36.1360 H       209 THR   -0.5100
   3329 N         -45.6690  -12.6790  -34.0390 N.am    210 ARG   -0.4700
   3330 CA        -46.1030  -13.9290  -34.6470 C.3     210 ARG    0.3100
   3331 C         -47.5930  -14.1390  -34.4010 C.2     210 ARG    0.0700
   3332 O         -48.3060  -14.6560  -35.2570 O.2     210 ARG    0.0900
   3333 CB        -45.3090  -15.1020  -34.0700 C.3     210 ARG   -0.1800
   3334 CG        -45.1320  -16.2660  -35.0310 C.3     210 ARG    0.0900
   3335 CD        -44.1570  -17.3020  -34.4840 C.3     210 ARG    0.0900
   3336 NE        -42.8230  -16.7390  -34.2630 N.pl3   210 ARG   -0.1800
   3337 CZ        -41.7550  -17.4520  -33.9190 C.cat   210 ARG    0.0900
   3338 NH1       -41.8470  -18.7670  -33.7550 N.pl3   210 ARG    0.0900
   3339 NH2       -40.5880  -16.8500  -33.7390 N.pl3   210 ARG    0.2000
   3340 HN        -44.9730  -12.7550  -33.3280 H       210 ARG    0.0900
   3341 HA        -45.9470  -13.8570  -35.7120 H       210 ARG    0.0900
   3342 HB1       -45.8360  -15.4710  -33.1650 H       210 ARG   -0.7000
   3343 HB2       -44.3030  -14.7340  -33.7740 H       210 ARG    0.4400
   3344 HG1       -44.7460  -15.8820  -36.0000 H       210 ARG    0.6400
   3345 HG2       -46.1170  -16.7490  -35.2030 H       210 ARG   -0.8000
   3346 HD1       -44.0540  -18.1380  -35.2080 H       210 ARG    0.4600
   3347 HD2       -44.5270  -17.6860  -33.5100 H       210 ARG    0.4600
   3348 HE        -42.7080  -15.7530  -34.3780 H       210 ARG   -0.8000
   3349 HH11      -42.7240  -19.2280  -33.8910 H       210 ARG    0.4600
   3350 HH12      -41.0380  -19.2960  -33.4970 H       210 ARG    0.4600
   3351 HH21      -40.5110  -15.8610  -33.8620 H       210 ARG    0.5100
   3352 HH22      -39.7830  -17.3850  -33.4800 H       210 ARG   -0.5100
   3353 N         -48.0580  -13.7310  -33.2210 N.am    211 LEU   -0.4700
   3354 CA        -49.4660  -13.8510  -32.8730 C.3     211 LEU    0.3100
   3355 C         -50.3320  -13.0140  -33.8030 C.2     211 LEU    0.0700
   3356 O         -51.2580  -13.5240  -34.4340 O.2     211 LEU    0.0900
   3357 CB        -49.6980  -13.4050  -31.4280 C.3     211 LEU   -0.1800
   3358 CG        -51.1480  -13.4910  -30.9450 C.3     211 LEU    0.0900
   3359 CD1       -51.6130  -14.9380  -30.8890 C.3     211 LEU    0.0900
   3360 CD2       -51.3050  -12.8230  -29.5900 C.3     211 LEU   -0.0900
   3361 HN        -47.4660  -13.3290  -32.5270 H       211 LEU    0.0900
   3362 HA        -49.7570  -14.8830  -33.0000 H       211 LEU   -0.2700
   3363 HB1       -49.3640  -12.3500  -31.3330 H       211 LEU    0.0900
   3364 HB2       -49.0750  -14.0420  -30.7660 H       211 LEU    0.0900
   3365 HG        -51.8020  -12.9240  -31.6420 H       211 LEU    0.0900
   3366 HD11      -50.9730  -15.5170  -30.1880 H       211 LEU   -0.2700
   3367 HD12      -51.5410  -15.3990  -31.8970 H       211 LEU    0.0900
   3368 HD13      -52.6640  -14.9850  -30.5300 H       211 LEU    0.0900
   3369 HD21      -51.0190  -11.7520  -29.6570 H       211 LEU    0.0900
   3370 HD22      -50.6470  -13.3200  -28.8450 H       211 LEU    0.5100
   3371 HD23      -52.3630  -12.8870  -29.2560 H       211 LEU   -0.5100
   3372 N         -50.0260  -11.7220  -33.8840 N.am    212 VAL   -0.4700
   3373 CA        -50.7950  -10.8020  -34.7110 C.3     212 VAL    0.3100
   3374 C         -50.9040  -11.3130  -36.1440 C.2     212 VAL    0.0700
   3375 O         -51.9570  -11.2130  -36.7690 O.2     212 VAL    0.0900
   3376 CB        -50.1660   -9.3890  -34.7230 C.3     212 VAL   -0.0900
   3377 CG1       -50.9200   -8.4700  -35.6760 C.3     212 VAL    0.0900
   3378 CG2       -50.1540   -8.7950  -33.3240 C.3     212 VAL   -0.2700
   3379 HN        -49.2590  -11.3270  -33.3830 H       212 VAL    0.0900
   3380 HA        -51.7980  -10.7570  -34.3120 H       212 VAL    0.0900
   3381 HB        -49.1050   -9.4630  -35.0470 H       212 VAL    0.0900
   3382 HG11      -52.0110   -8.5200  -35.4710 H       212 VAL   -0.2700
   3383 HG12      -50.7420   -8.7850  -36.7270 H       212 VAL    0.0900
   3384 HG13      -50.5810   -7.4210  -35.5370 H       212 VAL    0.0900
   3385 HG21      -49.4220   -9.3350  -32.6850 H       212 VAL    0.0900
   3386 HG22      -51.1620   -8.8900  -32.8640 H       212 VAL    0.5100
   3387 HG23      -49.8640   -7.7240  -33.3690 H       212 VAL   -0.5100
   3388 N         -49.8130  -11.8760  -36.6600 N.am    213 LEU   -0.4700
   3389 CA        -49.7800  -12.3360  -38.0420 C.3     213 LEU    0.3100
   3390 C         -50.7210  -13.5130  -38.2750 C.2     213 LEU    0.0700
   3391 O         -51.4080  -13.5750  -39.2970 O.2     213 LEU    0.0900
   3392 CB        -48.3510  -12.7130  -38.4440 C.3     213 LEU   -0.1800
   3393 CG        -48.1200  -12.9990  -39.9330 C.3     213 LEU    0.0900
   3394 CD1       -48.5730  -11.8270  -40.7950 C.3     213 LEU    0.0900
   3395 CD2       -46.6540  -13.3100  -40.1910 C.3     213 LEU   -0.0900
   3396 HN        -48.9790  -12.0070  -36.1310 H       213 LEU    0.0900
   3397 HA        -50.1480  -11.5380  -38.6700 H       213 LEU   -0.2700
   3398 HB1       -48.0660  -13.6210  -37.8740 H       213 LEU    0.0900
   3399 HB2       -47.6820  -11.8770  -38.1490 H       213 LEU    0.0900
   3400 HG        -48.6890  -13.9080  -40.2240 H       213 LEU    0.0900
   3401 HD11      -48.1410  -10.8790  -40.4080 H       213 LEU   -0.2700
   3402 HD12      -49.6800  -11.7460  -40.7730 H       213 LEU    0.0900
   3403 HD13      -48.2290  -11.9710  -41.8410 H       213 LEU    0.0900
   3404 HD21      -46.3440  -14.2020  -39.6050 H       213 LEU    0.0900
   3405 HD22      -46.0240  -12.4480  -39.8840 H       213 LEU    0.5100
   3406 HD23      -46.4960  -13.5230  -41.2700 H       213 LEU   -0.5100
   3407 N         -50.7570  -14.4480  -37.3280 N.am    214 VAL   -0.4700
   3408 CA        -51.6270  -15.6130  -37.4400 C.3     214 VAL    0.3100
   3409 C         -53.0960  -15.2080  -37.3910 C.2     214 VAL    0.0700
   3410 O         -53.9130  -15.7120  -38.1610 O.2     214 VAL    0.0900
   3411 CB        -51.3520  -16.6390  -36.3250 C.3     214 VAL   -0.0900
   3412 CG1       -52.4030  -17.7440  -36.3380 C.3     214 VAL    0.0900
   3413 CG2       -49.9590  -17.2280  -36.4770 C.3     214 VAL   -0.2700
   3414 HN        -50.1960  -14.3940  -36.5050 H       214 VAL    0.0900
   3415 HA        -51.4540  -16.0610  -38.4070 H       214 VAL    0.0900
   3416 HB        -51.3700  -16.1260  -35.3400 H       214 VAL    0.0900
   3417 HG11      -52.5170  -18.1520  -37.3650 H       214 VAL   -0.2700
   3418 HG12      -53.3830  -17.3390  -36.0070 H       214 VAL    0.0900
   3419 HG13      -52.0930  -18.5700  -35.6610 H       214 VAL    0.0900
   3420 HG21      -49.1950  -16.4230  -36.4180 H       214 VAL    0.0900
   3421 HG22      -49.8670  -17.7300  -37.4640 H       214 VAL    0.5100
   3422 HG23      -49.7660  -17.9610  -35.6650 H       214 VAL   -0.5100
   3423 N         -53.4340  -14.2920  -36.4850 N.am    215 VAL   -0.4700
   3424 CA        -54.8060  -13.8190  -36.3660 C.3     215 VAL    0.3100
   3425 C         -55.2660  -13.2220  -37.6930 C.2     215 VAL    0.0700
   3426 O         -56.3790  -13.4830  -38.1550 O.2     215 VAL    0.0900
   3427 CB        -54.9460  -12.7670  -35.2470 C.3     215 VAL   -0.0900
   3428 CG1       -56.3480  -12.1720  -35.2410 C.3     215 VAL    0.0900
   3429 CG2       -54.6240  -13.3840  -33.8960 C.3     215 VAL   -0.2700
   3430 HN        -52.7710  -13.8940  -35.8560 H       215 VAL    0.0900
   3431 HA        -55.4330  -14.6720  -36.1540 H       215 VAL    0.0900
   3432 HB        -54.2040  -11.9560  -35.4090 H       215 VAL    0.0900
   3433 HG11      -57.1010  -12.9720  -35.0710 H       215 VAL   -0.2700
   3434 HG12      -56.5590  -11.6890  -36.2200 H       215 VAL    0.0900
   3435 HG13      -56.4380  -11.4210  -34.4270 H       215 VAL    0.0900
   3436 HG21      -53.5820  -13.7720  -33.8920 H       215 VAL    0.0900
   3437 HG22      -55.3160  -14.2280  -33.6910 H       215 VAL    0.5100
   3438 HG23      -54.7190  -12.6190  -33.0970 H       215 VAL   -0.5100
   3439 N         -54.3960  -12.4250  -38.3120 N.am    216 VAL   -0.4700
   3440 CA        -54.7000  -11.8190  -39.6000 C.3     216 VAL    0.3100
   3441 C         -54.8740  -12.9040  -40.6510 C.2     216 VAL    0.0700
   3442 O         -55.8770  -12.9370  -41.3630 O.2     216 VAL    0.0900
   3443 CB        -53.5900  -10.8480  -40.0510 C.3     216 VAL   -0.0900
   3444 CG1       -53.8500  -10.3570  -41.4720 C.3     216 VAL    0.0900
   3445 CG2       -53.4920   -9.6680  -39.0930 C.3     216 VAL   -0.2700
   3446 HN        -53.5030  -12.2100  -37.9250 H       216 VAL    0.0900
   3447 HA        -55.6370  -11.2910  -39.5020 H       216 VAL    0.0900
   3448 HB        -52.6090  -11.3680  -40.0160 H       216 VAL    0.0900
   3449 HG11      -54.8950   -9.9890  -41.5630 H       216 VAL   -0.2700
   3450 HG12      -53.7030  -11.1900  -42.1930 H       216 VAL    0.0900
   3451 HG13      -53.1580   -9.5240  -41.7170 H       216 VAL    0.0900
   3452 HG21      -53.4360  -10.0310  -38.0450 H       216 VAL    0.0900
   3453 HG22      -54.3910   -9.0220  -39.1960 H       216 VAL    0.5100
   3454 HG23      -52.5790   -9.0760  -39.3130 H       216 VAL   -0.5100
   3455 N         -53.8920  -13.7960  -40.7440 N.am    217 ALA   -0.4700
   3456 CA        -53.9660  -14.9140  -41.6740 C.3     217 ALA    0.3100
   3457 C         -55.3050  -15.6330  -41.5480 C.2     217 ALA    0.0700
   3458 O         -56.0350  -15.7910  -42.5270 O.2     217 ALA    0.0900
   3459 CB        -52.8260  -15.8850  -41.4200 C.3     217 ALA   -0.2700
   3460 HN        -53.0680  -13.7420  -40.1840 H       217 ALA    0.0900
   3461 HA        -53.9090  -14.5200  -42.6780 H       217 ALA    0.0900
   3462 HB1       -52.8840  -16.2790  -40.3820 H       217 ALA    0.0900
   3463 HB2       -51.8510  -15.3670  -41.5470 H       217 ALA    0.5100
   3464 HB3       -52.8910  -16.7390  -42.1270 H       217 ALA   -0.5100
   3465 N         -55.6260  -16.0580  -40.3300 N.am    218 VAL   -0.4700
   3466 CA        -56.8550  -16.7970  -40.0750 C.3     218 VAL    0.3100
   3467 C         -58.0920  -15.9930  -40.4720 C.2     218 VAL    0.0700
   3468 O         -59.0250  -16.5350  -41.0660 O.2     218 VAL    0.0900
   3469 CB        -56.9630  -17.2140  -38.5950 C.3     218 VAL   -0.0900
   3470 CG1       -58.3270  -17.8270  -38.3090 C.3     218 VAL    0.0900
   3471 CG2       -55.8570  -18.1990  -38.2410 C.3     218 VAL   -0.2700
   3472 HN        -55.0430  -15.8920  -39.5390 H       218 VAL    0.0900
   3473 HA        -56.8540  -17.6710  -40.7090 H       218 VAL    0.0900
   3474 HB        -56.8170  -16.3220  -37.9500 H       218 VAL    0.0900
   3475 HG11      -58.5600  -18.6110  -39.0600 H       218 VAL   -0.2700
   3476 HG12      -59.1130  -17.0430  -38.3610 H       218 VAL    0.0900
   3477 HG13      -58.3290  -18.2910  -37.2990 H       218 VAL    0.0900
   3478 HG21      -54.8730  -17.8060  -38.5750 H       218 VAL    0.0900
   3479 HG22      -56.0400  -19.1720  -38.7470 H       218 VAL    0.5100
   3480 HG23      -55.8230  -18.3510  -37.1410 H       218 VAL   -0.5100
   3481 N         -58.1010  -14.7000  -40.1500 N.am    219 PHE   -0.4700
   3482 CA        -59.2340  -13.8470  -40.4950 C.3     219 PHE    0.3100
   3483 C         -59.4100  -13.7540  -42.0050 C.2     219 PHE    0.0700
   3484 O         -60.4880  -14.0330  -42.5330 O.2     219 PHE    0.0900
   3485 CB        -59.0620  -12.4440  -39.9110 C.3     219 PHE   -0.1800
   3486 CG        -60.2100  -11.5230  -40.2120 C.ar    219 PHE    0.0900
   3487 CD1       -61.3040  -11.4560  -39.3630 C.ar    219 PHE    0.0900
   3488 CD2       -60.2010  -10.7300  -41.3500 C.ar    219 PHE    0.0000
   3489 CE1       -62.3650  -10.6130  -39.6400 C.ar    219 PHE   -0.1150
   3490 CE2       -61.2610   -9.8830  -41.6330 C.ar    219 PHE    0.1150
   3491 CZ        -62.3440   -9.8260  -40.7770 C.ar    219 PHE   -0.1150
   3492 HN        -57.3470  -14.2640  -39.6680 H       219 PHE    0.1150
   3493 HA        -60.1290  -14.3070  -40.1020 H       219 PHE   -0.1150
   3494 HB1       -58.1460  -11.9800  -40.3370 H       219 PHE    0.1150
   3495 HB2       -58.9760  -12.5130  -38.8060 H       219 PHE   -0.1150
   3496 HD1       -61.3280  -12.0690  -38.4750 H       219 PHE    0.1150
   3497 HD2       -59.3590  -10.7740  -42.0240 H       219 PHE   -0.1150
   3498 HE1       -63.2110  -10.5710  -38.9700 H       219 PHE    0.1150
   3499 HE2       -61.2390   -9.2700  -42.5210 H       219 PHE    0.5100
   3500 HZ        -63.1710   -9.1670  -40.9930 H       219 PHE   -0.5100
   3501 N         -58.3440  -13.3650  -42.7000 N.am    220 VAL   -0.4700
   3502 CA        -58.3830  -13.2300  -44.1500 C.3     220 VAL    0.3100
   3503 C         -58.8300  -14.5400  -44.7930 C.2     220 VAL    0.0700
   3504 O         -59.5950  -14.5440  -45.7570 O.2     220 VAL    0.0900
   3505 CB        -57.0040  -12.8320  -44.7190 C.3     220 VAL   -0.0900
   3506 CG1       -57.0350  -12.8090  -46.2430 C.3     220 VAL    0.0900
   3507 CG2       -56.5780  -11.4740  -44.1770 C.3     220 VAL   -0.2700
   3508 HN        -57.4760  -13.1500  -42.2620 H       220 VAL    0.0900
   3509 HA        -59.1160  -12.4750  -44.3920 H       220 VAL    0.0900
   3510 HB        -56.2410  -13.5640  -44.3780 H       220 VAL    0.0900
   3511 HG11      -57.9040  -12.2150  -46.5980 H       220 VAL   -0.2700
   3512 HG12      -57.1290  -13.8440  -46.6350 H       220 VAL    0.0900
   3513 HG13      -56.1050  -12.3450  -46.6330 H       220 VAL    0.0900
   3514 HG21      -56.5090  -11.5090  -43.0680 H       220 VAL    0.0900
   3515 HG22      -57.3250  -10.7010  -44.4610 H       220 VAL    0.5100
   3516 HG23      -55.5820  -11.1990  -44.5860 H       220 VAL   -0.5100
   3517 N         -58.3550  -15.6560  -44.2440 N.am    221 GLY   -0.4700
   3518 CA        -58.6930  -16.9650  -44.7630 C.3     221 GLY    0.3100
   3519 C         -60.1770  -17.2650  -44.6750 C.2     221 GLY   -0.0200
   3520 O         -60.7440  -17.9050  -45.5610 O.2     221 GLY    0.0900
   3521 HN        -57.7460  -15.6410  -43.4540 H       221 GLY    0.0900
   3522 HA1       -58.1510  -17.7010  -44.1880 H       221 GLY    0.5100
   3523 HA2       -58.3870  -17.0020  -45.7970 H       221 GLY   -0.5100
   3524 N         -60.8130  -16.7910  -43.6060 N.am    222 CYS   -0.4700
   3525 CA        -62.2100  -17.1170  -43.3410 C.3     222 CYS    0.3100
   3526 C         -63.1960  -16.2300  -44.0980 C.2     222 CYS    0.0700
   3527 O         -64.3280  -16.6400  -44.3620 O.2     222 CYS    0.0900
   3528 CB        -62.4980  -17.0230  -41.8380 C.3     222 CYS   -0.1100
   3529 SG        -61.6980  -18.3020  -40.8340 S.3     222 CYS    0.0900
   3530 HN        -60.3670  -16.1960  -42.9430 H       222 CYS    0.0900
   3531 HA        -62.3960  -18.1200  -43.6980 H       222 CYS   -0.2300
   3532 HB1       -63.5970  -17.0890  -41.6950 H       222 CYS    0.1600
   3533 HB2       -62.1590  -16.0270  -41.4860 H       222 CYS    0.5100
   3534 HG1       -60.4730  -17.8280  -40.9990 H       222 CYS   -0.5100
   3535 N         -62.7700  -15.0180  -44.4520 N.am    223 TRP   -0.4700
   3536 CA        -63.6840  -14.0250  -45.0070 C.3     223 TRP    0.3100
   3537 C         -63.4400  -13.6830  -46.4760 C.2     223 TRP    0.0700
   3538 O         -64.1660  -12.8730  -47.0530 O.2     223 TRP    0.0900
   3539 CB        -63.6330  -12.7440  -44.1700 C.3     223 TRP   -0.1800
   3540 CG        -64.3850  -12.8470  -42.8820 C.ar    223 TRP    0.0900
   3541 CD1       -63.8600  -12.8730  -41.6220 C.ar    223 TRP    0.0900
   3542 CD2       -65.8050  -12.9450  -42.7260 C.ar    223 TRP   -0.0300
   3543 CE2       -66.0720  -13.0220  -41.3440 C.ar    223 TRP   -0.1500
   3544 CE3       -66.8810  -12.9720  -43.6220 C.ar    223 TRP    0.2200
   3545 NE1       -64.8670  -12.9750  -40.6920 N.ar    223 TRP   -0.5100
   3546 CZ2       -67.3630  -13.1240  -40.8370 C.ar    223 TRP    0.3700
   3547 CZ3       -68.1630  -13.0730  -43.1160 C.ar    223 TRP    0.2400
   3548 CH2       -68.3950  -13.1480  -41.7390 C.ar    223 TRP    0.1100
   3549 HN        -61.8170  -14.7380  -44.3560 H       223 TRP   -0.2500
   3550 HA        -64.6810  -14.4420  -44.9990 H       223 TRP    0.1700
   3551 HB1       -64.0680  -11.9110  -44.7630 H       223 TRP   -0.2000
   3552 HB2       -62.5720  -12.5110  -43.9380 H       223 TRP    0.1400
   3553 HD1       -62.8070  -12.8220  -41.3890 H       223 TRP   -0.2700
   3554 HE1       -64.7440  -13.0090  -39.7240 H       223 TRP    0.1600
   3555 HE3       -66.7300  -12.9150  -44.6890 H       223 TRP   -0.1400
   3556 HZ2       -67.5650  -13.1810  -39.7780 H       223 TRP    0.1400
   3557 HZ3       -69.0010  -13.0950  -43.7960 H       223 TRP    0.5100
   3558 HH2       -69.4100  -13.2280  -41.3790 H       223 TRP   -0.5100
   3559 N         -62.4330  -14.2940  -47.0920 N.am    224 THR   -0.4700
   3560 CA        -62.1280  -13.9890  -48.4870 C.3     224 THR    0.3100
   3561 C         -63.1590  -14.5990  -49.4360 C.2     224 THR    0.0700
   3562 O         -63.6530  -13.9210  -50.3400 O.2     224 THR    0.0900
   3563 CB        -60.7100  -14.4500  -48.8810 C.3     224 THR    0.1400
   3564 CG2       -60.4870  -14.2840  -50.3810 C.3     224 THR    0.0900
   3565 OG1       -59.7420  -13.6670  -48.1760 O.3     224 THR   -0.6600
   3566 HN        -61.8550  -14.9700  -46.6420 H       224 THR    0.4300
   3567 HA        -62.2170  -12.9200  -48.6170 H       224 THR   -0.2700
   3568 HB        -60.5730  -15.5200  -48.6170 H       224 THR    0.0900
   3569 HG1       -59.6870  -14.0440  -47.2960 H       224 THR    0.0900
   3570 HG21      -60.7790  -13.2610  -50.7010 H       224 THR    0.0900
   3571 HG22      -61.1050  -15.0190  -50.9390 H       224 THR    0.5100
   3572 HG23      -59.4140  -14.4390  -50.6240 H       224 THR   -0.5100
   3573 N         -63.4950  -15.8840  -49.2390 N.am    225 PRO   -0.2900
   3574 CA        -64.5200  -16.4960  -50.0880 C.3     225 PRO    0.0000
   3575 C         -65.8180  -15.6930  -50.0960 C.2     225 PRO    0.0900
   3576 O         -66.4230  -15.5030  -51.1520 O.2     225 PRO    0.0900
   3577 CB        -64.7410  -17.8620  -49.4360 C.3     225 PRO    0.0200
   3578 CG        -63.4500  -18.1700  -48.7700 C.3     225 PRO    0.0900
   3579 CD        -62.9270  -16.8480  -48.2810 C.3     225 PRO   -0.1800
   3580 HA        -64.1890  -16.5340  -51.1130 H       225 PRO    0.0900
   3581 HB1       -64.9860  -18.6310  -50.2000 H       225 PRO    0.0900
   3582 HB2       -65.5680  -17.8180  -48.6950 H       225 PRO   -0.1800
   3583 HG1       -63.6050  -18.8680  -47.9200 H       225 PRO    0.0900
   3584 HG2       -62.7390  -18.6310  -49.4890 H       225 PRO    0.0900
   3585 HD1       -63.2840  -16.6220  -47.2550 H       225 PRO    0.5100
   3586 HD2       -61.8170  -16.8110  -48.3140 H       225 PRO   -0.5100
   3587 N         -66.2380  -15.2280  -48.9230 N.am    226 VAL   -0.4700
   3588 CA        -67.4740  -14.4660  -48.8040 C.3     226 VAL    0.3100
   3589 C         -67.3410  -13.1060  -49.4770 C.2     226 VAL    0.0700
   3590 O         -68.2400  -12.6640  -50.1900 O.2     226 VAL    0.0900
   3591 CB        -67.8640  -14.2510  -47.3330 C.3     226 VAL   -0.0900
   3592 CG1       -69.1430  -13.4320  -47.2360 C.3     226 VAL    0.0900
   3593 CG2       -68.0290  -15.5870  -46.6250 C.3     226 VAL   -0.2700
   3594 HN        -65.7300  -15.3770  -48.0790 H       226 VAL    0.0900
   3595 HA        -68.2500  -15.0130  -49.3180 H       226 VAL    0.0900
   3596 HB        -67.0430  -13.7150  -46.8090 H       226 VAL    0.0900
   3597 HG11      -69.9240  -13.8650  -47.8960 H       226 VAL   -0.2700
   3598 HG12      -68.9490  -12.3860  -47.5560 H       226 VAL    0.0900
   3599 HG13      -69.5190  -13.4400  -46.1900 H       226 VAL    0.0900
   3600 HG21      -67.0760  -16.1580  -46.6600 H       226 VAL    0.0900
   3601 HG22      -68.8190  -16.1850  -47.1260 H       226 VAL    0.5100
   3602 HG23      -68.3030  -15.4210  -45.5620 H       226 VAL   -0.5100
   3603 N         -66.2120  -12.4440  -49.2430 N.am    227 GLN   -0.4700
   3604 CA        -65.9640  -11.1240  -49.8080 C.3     227 GLN    0.3100
   3605 C         -66.0850  -11.1200  -51.3290 C.2     227 GLN    0.0700
   3606 O         -66.7020  -10.2250  -51.9100 O.2     227 GLN    0.0900
   3607 CB        -64.5760  -10.6310  -49.3970 C.3     227 GLN   -0.1800
   3608 CG        -64.5100  -10.0830  -47.9770 C.3     227 GLN    0.0900
   3609 CD        -65.0800   -8.6800  -47.8660 C.2     227 GLN    0.0900
   3610 NE2       -65.0470   -8.1260  -46.6560 N.am    227 GLN   -0.1800
   3611 OE1       -65.5380   -8.0990  -48.8500 O.2     227 GLN    0.0900
   3612 HN        -65.4860  -12.8210  -48.6730 H       227 GLN    0.0900
   3613 HA        -66.7270  -10.4520  -49.4430 H       227 GLN    0.5500
   3614 HB1       -64.2650   -9.8280  -50.0980 H       227 GLN   -0.5500
   3615 HB2       -63.8620  -11.4770  -49.4810 H       227 GLN   -0.6200
   3616 HG1       -63.4510  -10.0610  -47.6470 H       227 GLN    0.3200
   3617 HG2       -65.0890  -10.7520  -47.3050 H       227 GLN    0.3000
   3618 HE21      -65.4070   -7.2030  -46.5200 H       227 GLN    0.5100
   3619 HE22      -64.6620   -8.6320  -45.8850 H       227 GLN   -0.5100
   3620 N         -65.4940  -12.1240  -51.9720 N.am    228 VAL   -0.4700
   3621 CA        -65.5350  -12.2370  -53.4240 C.3     228 VAL    0.3100
   3622 C         -66.9430  -12.5440  -53.9140 C.2     228 VAL    0.0700
   3623 O         -67.4090  -11.9670  -54.8940 O.2     228 VAL    0.0900
   3624 CB        -64.5770  -13.3320  -53.9290 C.3     228 VAL   -0.0900
   3625 CG1       -64.7920  -13.5890  -55.4160 C.3     228 VAL    0.0900
   3626 CG2       -63.1330  -12.9400  -53.6550 C.3     228 VAL   -0.2700
   3627 HN        -65.0000  -12.8440  -51.4900 H       228 VAL    0.0900
   3628 HA        -65.2560  -11.2800  -53.8380 H       228 VAL    0.0900
   3629 HB        -64.7610  -14.2710  -53.3640 H       228 VAL    0.0900
   3630 HG11      -64.7820  -12.6280  -55.9750 H       228 VAL   -0.2700
   3631 HG12      -65.7740  -14.0830  -55.5770 H       228 VAL    0.0900
   3632 HG13      -63.9800  -14.2370  -55.8100 H       228 VAL    0.0900
   3633 HG21      -62.9750  -12.8040  -52.5630 H       228 VAL    0.0900
   3634 HG22      -62.8960  -11.9840  -54.1690 H       228 VAL    0.5100
   3635 HG23      -62.4490  -13.7380  -54.0160 H       228 VAL   -0.5100
   3636 N         -67.6170  -13.4680  -53.2350 N.am    229 PHE   -0.4700
   3637 CA        -68.9780  -13.8350  -53.5990 C.3     229 PHE    0.3100
   3638 C         -69.9120  -12.6380  -53.4770 C.2     229 PHE    0.0700
   3639 O         -70.6180  -12.2890  -54.4230 O.2     229 PHE    0.0900
   3640 CB        -69.4840  -14.9800  -52.7150 C.3     229 PHE   -0.1800
   3641 CG        -68.7510  -16.2800  -52.9220 C.ar    229 PHE    0.0900
   3642 CD1       -67.8980  -16.4570  -54.0000 C.ar    229 PHE    0.0900
   3643 CD2       -68.9260  -17.3310  -52.0370 C.ar    229 PHE    0.0000
   3644 CE1       -67.2310  -17.6540  -54.1880 C.ar    229 PHE   -0.1150
   3645 CE2       -68.2620  -18.5300  -52.2200 C.ar    229 PHE    0.1150
   3646 CZ        -67.4140  -18.6920  -53.2970 C.ar    229 PHE   -0.1150
   3647 HN        -67.2250  -13.9450  -52.4530 H       229 PHE    0.1150
   3648 HA        -68.9780  -14.1340  -54.6370 H       229 PHE   -0.1150
   3649 HB1       -70.5550  -15.1680  -52.9370 H       229 PHE    0.1150
   3650 HB2       -69.3590  -14.6990  -51.6470 H       229 PHE   -0.1150
   3651 HD1       -67.7540  -15.6500  -54.7040 H       229 PHE    0.1150
   3652 HD2       -69.5900  -17.2120  -51.1950 H       229 PHE   -0.1150
   3653 HE1       -66.5670  -17.7770  -55.0310 H       229 PHE    0.1150
   3654 HE2       -68.4070  -19.3400  -51.5200 H       229 PHE    0.5100
   3655 HZ        -66.8960  -19.6280  -53.4430 H       229 PHE   -0.5100
   3656 N         -69.9130  -12.0060  -52.3080 N.am    230 VAL   -0.4700
   3657 CA        -70.7120  -10.8090  -52.0900 C.3     230 VAL    0.3100
   3658 C         -70.4010   -9.7510  -53.1390 C.2     230 VAL    0.0700
   3659 O         -71.3010   -9.0770  -53.6400 O.2     230 VAL    0.0900
   3660 CB        -70.4620  -10.2180  -50.6930 C.3     230 VAL   -0.0900
   3661 CG1       -71.1120   -8.8430  -50.5730 C.3     230 VAL    0.0900
   3662 CG2       -70.9910  -11.1580  -49.6210 C.3     230 VAL   -0.2700
   3663 HN        -69.3720  -12.3210  -51.5320 H       230 VAL    0.0900
   3664 HA        -71.7510  -11.0800  -52.1980 H       230 VAL    0.0900
   3665 HB        -69.3680  -10.1240  -50.5220 H       230 VAL    0.0900
   3666 HG11      -72.1700   -8.8900  -50.9080 H       230 VAL   -0.2700
   3667 HG12      -70.5700   -8.1110  -51.2090 H       230 VAL    0.0900
   3668 HG13      -71.0910   -8.5050  -49.5140 H       230 VAL    0.0900
   3669 HG21      -70.4780  -12.1420  -49.6900 H       230 VAL    0.0900
   3670 HG22      -72.0820  -11.3170  -49.7610 H       230 VAL    0.5100
   3671 HG23      -70.8020  -10.7300  -48.6140 H       230 VAL   -0.5100
   3672 N         -69.1200   -9.6000  -53.4670 N.am    231 LEU   -0.4700
   3673 CA        -68.7070   -8.6750  -54.5120 C.3     231 LEU    0.3100
   3674 C         -69.3770   -9.0460  -55.8280 C.2     231 LEU    0.0700
   3675 O         -69.9080   -8.1870  -56.5300 O.2     231 LEU    0.0900
   3676 CB        -67.1850   -8.6940  -54.6790 C.3     231 LEU   -0.1800
   3677 CG        -66.6230   -7.8560  -55.8310 C.3     231 LEU    0.0900
   3678 CD1       -66.8520   -6.3740  -55.5820 C.3     231 LEU    0.0900
   3679 CD2       -65.1420   -8.1490  -56.0360 C.3     231 LEU   -0.0900
   3680 HN        -68.3910  -10.1100  -53.0180 H       231 LEU    0.0900
   3681 HA        -69.0420   -7.6860  -54.2350 H       231 LEU   -0.2700
   3682 HB1       -66.8730   -9.7470  -54.8390 H       231 LEU    0.0900
   3683 HB2       -66.7340   -8.3220  -53.7360 H       231 LEU    0.0900
   3684 HG        -67.1230   -8.1520  -56.7780 H       231 LEU    0.0900
   3685 HD11      -66.3500   -6.0620  -54.6420 H       231 LEU   -0.2700
   3686 HD12      -67.9400   -6.1710  -55.4870 H       231 LEU    0.0900
   3687 HD13      -66.4330   -5.7800  -56.4220 H       231 LEU    0.0900
   3688 HD21      -64.9950   -9.2230  -56.2750 H       231 LEU    0.0900
   3689 HD22      -64.5780   -7.9120  -55.1090 H       231 LEU    0.5100
   3690 HD23      -64.7490   -7.5400  -56.8780 H       231 LEU   -0.5100
   3691 N         -69.3530  -10.3350  -56.1540 N.am    232 ALA   -0.4700
   3692 CA        -69.9450  -10.8230  -57.3900 C.3     232 ALA    0.3100
   3693 C         -71.4470  -10.5760  -57.4050 C.2     232 ALA    0.0700
   3694 O         -72.0060  -10.1680  -58.4230 O.2     232 ALA    0.0900
   3695 CB        -69.6470  -12.3030  -57.5750 C.3     232 ALA   -0.2700
   3696 HN        -68.9310  -11.0220  -55.5690 H       232 ALA    0.0900
   3697 HA        -69.5310  -10.2520  -58.2080 H       232 ALA    0.0900
   3698 HB1       -70.2140  -12.9030  -56.8310 H       232 ALA    0.0900
   3699 HB2       -68.5620  -12.4930  -57.4290 H       232 ALA    0.5100
   3700 HB3       -69.9490  -12.6260  -58.5950 H       232 ALA   -0.5100
   3701 N         -72.1030  -10.8150  -56.2730 N.am    233 GLN   -0.4700
   3702 CA        -73.5360  -10.5830  -56.1560 C.3     233 GLN    0.3100
   3703 C         -73.8900   -9.1300  -56.4490 C.2     233 GLN    0.0700
   3704 O         -74.9300   -8.8400  -57.0390 O.2     233 GLN    0.0900
   3705 CB        -74.0300  -10.9550  -54.7580 C.3     233 GLN   -0.1800
   3706 CG        -74.0660  -12.4500  -54.4910 C.3     233 GLN    0.0900
   3707 CD        -74.5970  -12.7800  -53.1100 C.2     233 GLN    0.0900
   3708 NE2       -75.6240  -13.6260  -53.0560 N.am    233 GLN   -0.1800
   3709 OE1       -74.0980  -12.2790  -52.1010 O.2     233 GLN    0.0900
   3710 HN        -71.6450  -11.1600  -55.4580 H       233 GLN    0.0900
   3711 HA        -74.0340  -11.1840  -56.9020 H       233 GLN    0.5500
   3712 HB1       -75.0550  -10.5500  -54.6290 H       233 GLN   -0.5500
   3713 HB2       -73.3590  -10.4810  -54.0110 H       233 GLN   -0.6200
   3714 HG1       -73.0380  -12.8590  -54.5820 H       233 GLN    0.3200
   3715 HG2       -74.7200  -12.9370  -55.2460 H       233 GLN    0.3000
   3716 HE21      -76.0160  -13.8820  -52.1730 H       233 GLN    0.5100
   3717 HE22      -76.0030  -14.0070  -53.9000 H       233 GLN   -0.5100
   3718 N         -73.0200   -8.2140  -56.0310 N.am    234 GLY   -0.4700
   3719 CA        -73.2290   -6.8020  -56.2790 C.3     234 GLY    0.3100
   3720 C         -73.2090   -6.4940  -57.7620 C.2     234 GLY   -0.0200
   3721 O         -73.8800   -5.5740  -58.2290 O.2     234 GLY    0.0900
   3722 HN        -72.1920   -8.4560  -55.5320 H       234 GLY    0.0900
   3723 HA1       -72.4400   -6.2520  -55.7880 H       234 GLY    0.5100
   3724 HA2       -74.1880   -6.5240  -55.8680 H       234 GLY   -0.5100
   3725 N         -72.4400   -7.2810  -58.5080 N.am    235 LEU   -0.4700
   3726 CA        -72.2980   -7.0780  -59.9400 C.3     235 LEU    0.3100
   3727 C         -73.4090   -7.7820  -60.7090 C.2     235 LEU    0.0700
   3728 O         -73.4300   -7.7630  -61.9350 O.2     235 LEU    0.0900
   3729 CB        -70.9280   -7.5730  -60.4070 C.3     235 LEU   -0.1800
   3730 CG        -69.7530   -6.8970  -59.6980 C.3     235 LEU    0.0900
   3731 CD1       -68.4480   -7.6090  -60.0030 C.3     235 LEU    0.0900
   3732 CD2       -69.6720   -5.4300  -60.0950 C.3     235 LEU   -0.0900
   3733 HN        -71.9270   -8.0440  -58.1200 H       235 LEU    0.0900
   3734 HA        -72.4080   -6.0220  -60.1430 H       235 LEU   -0.2700
   3735 HB1       -70.8370   -7.3850  -61.4980 H       235 LEU    0.0900
   3736 HB2       -70.8670   -8.6670  -60.2250 H       235 LEU    0.0900
   3737 HG        -69.9310   -6.9110  -58.6020 H       235 LEU    0.0900
   3738 HD11      -68.2510   -7.5940  -61.0960 H       235 LEU   -0.2700
   3739 HD12      -68.5070   -8.6670  -59.6680 H       235 LEU    0.0900
   3740 HD13      -67.6090   -7.0990  -59.4850 H       235 LEU    0.0900
   3741 HD21      -70.6100   -4.9050  -59.8130 H       235 LEU    0.0900
   3742 HD22      -69.5340   -5.3430  -61.1940 H       235 LEU    0.5100
   3743 HD23      -68.8220   -4.9430  -59.5710 H       235 LEU   -0.5100
   3744 N         -74.3340   -8.4000  -59.9820 N.am    236 GLY   -0.4700
   3745 CA        -75.4770   -9.0440  -60.6000 C.3     236 GLY    0.3100
   3746 C         -75.3570  -10.5520  -60.7030 C.2     236 GLY   -0.0200
   3747 O         -76.3490  -11.2330  -60.9520 O.2     236 GLY    0.0900
   3748 HN        -74.2860   -8.4500  -58.9880 H       236 GLY    0.0900
   3749 HA1       -75.5820   -8.6360  -61.5950 H       236 GLY    0.5100
   3750 HA2       -76.3470   -8.8060  -60.0060 H       236 GLY   -0.5100
   3751 N         -74.1450  -11.0790  -60.5250 N.am    237 VAL   -0.4700
   3752 CA        -73.9250  -12.5230  -60.5600 C.3     237 VAL    0.3100
   3753 C         -74.6590  -13.1910  -59.4030 C.2     237 VAL    0.0700
   3754 O         -74.2340  -13.1000  -58.2520 O.2     237 VAL    0.0900
   3755 CB        -72.4250  -12.8700  -60.4770 C.3     237 VAL   -0.0900
   3756 CG1       -72.2250  -14.3760  -60.3310 C.3     237 VAL    0.0900
   3757 CG2       -71.6850  -12.3490  -61.7020 C.3     237 VAL   -0.2700
   3758 HN        -73.3400  -10.5150  -60.3620 H       237 VAL    0.0900
   3759 HA        -74.3420  -12.8980  -61.4820 H       237 VAL    0.0900
   3760 HB        -71.9760  -12.3530  -59.6000 H       237 VAL    0.0900
   3761 HG11      -72.8130  -14.9150  -61.1050 H       237 VAL   -0.2700
   3762 HG12      -72.5690  -14.7080  -59.3290 H       237 VAL    0.0900
   3763 HG13      -71.1510  -14.6280  -60.4610 H       237 VAL    0.0900
   3764 HG21      -71.7900  -11.2440  -61.7700 H       237 VAL    0.0900
   3765 HG22      -72.1110  -12.8040  -62.6220 H       237 VAL    0.5100
   3766 HG23      -70.6060  -12.5990  -61.6270 H       237 VAL   -0.5100
   3767 N         -75.7590  -13.8710  -59.7150 N.am    238 GLN   -0.4700
   3768 CA        -76.6200  -14.4540  -58.6930 C.3     238 GLN    0.3100
   3769 C         -76.6070  -15.9800  -58.7630 C.2     238 GLN    0.0700
   3770 O         -76.6490  -16.5530  -59.8530 O.2     238 GLN    0.0900
   3771 CB        -78.0510  -13.9470  -58.8830 C.3     238 GLN   -0.1800
   3772 CG        -78.9290  -14.0650  -57.6510 C.3     238 GLN    0.0900
   3773 CD        -78.7050  -12.9310  -56.6690 C.2     238 GLN    0.0900
   3774 NE2       -79.1980  -11.7440  -57.0180 N.am    238 GLN   -0.1800
   3775 OE1       -78.1060  -13.1140  -55.6110 O.2     238 GLN    0.0900
   3776 HN        -76.0430  -14.0140  -60.6600 H       238 GLN    0.0900
   3777 HA        -76.2410  -14.1660  -57.7250 H       238 GLN    0.5500
   3778 HB1       -78.5220  -14.5290  -59.7040 H       238 GLN   -0.5500
   3779 HB2       -78.0060  -12.8770  -59.1790 H       238 GLN   -0.6200
   3780 HG1       -78.7070  -15.0250  -57.1390 H       238 GLN    0.3200
   3781 HG2       -79.9940  -14.0560  -57.9650 H       238 GLN    0.3000
   3782 HE21      -79.0830  -10.9580  -56.4110 H       238 GLN    0.5100
   3783 HE22      -79.6830  -11.6400  -57.8860 H       238 GLN   -0.5100
   3784 N         -76.5460  -16.6470  -57.5980 N.am    239 PRO   -0.2900
   3785 CA        -76.6230  -18.1110  -57.5690 C.3     239 PRO    0.0000
   3786 C         -78.0500  -18.6000  -57.7930 C.2     239 PRO    0.0900
   3787 O         -78.9840  -18.0230  -57.2350 O.2     239 PRO    0.0900
   3788 CB        -76.1620  -18.4560  -56.1530 C.3     239 PRO    0.0200
   3789 CG        -76.5430  -17.2690  -55.3430 C.3     239 PRO    0.0900
   3790 CD        -76.3540  -16.0830  -56.2490 C.3     239 PRO   -0.1800
   3791 HA        -76.0210  -18.5370  -58.3560 H       239 PRO    0.0900
   3792 HB1       -75.0630  -18.6210  -56.1230 H       239 PRO    0.0900
   3793 HB2       -76.6720  -19.3700  -55.7810 H       239 PRO   -0.1800
   3794 HG1       -77.6010  -17.3450  -55.0150 H       239 PRO    0.0900
   3795 HG2       -75.8930  -17.1830  -54.4460 H       239 PRO    0.0900
   3796 HD1       -77.1120  -15.2960  -56.0540 H       239 PRO    0.5100
   3797 HD2       -75.3340  -15.6570  -56.1560 H       239 PRO   -0.5100
   3798 N         -78.2190  -19.6460  -58.5980 N.am    240 SER   -0.4700
   3799 CA        -79.5480  -20.1530  -58.9210 C.3     240 SER    0.3100
   3800 C         -79.5960  -21.6790  -58.9290 C.2     240 SER    0.0700
   3801 O         -80.3850  -22.2800  -59.6600 O.2     240 SER    0.0900
   3802 CB        -80.0070  -19.6170  -60.2820 C.3     240 SER    0.0500
   3803 OG        -80.1090  -18.2030  -60.2770 O.3     240 SER    0.0900
   3804 HN        -77.4510  -20.1270  -59.0140 H       240 SER    0.0900
   3805 HA        -80.2260  -19.8350  -58.1430 H       240 SER   -0.6600
   3806 HB1       -81.0040  -20.0420  -60.5290 H       240 SER    0.4300
   3807 HB2       -79.2750  -19.9160  -61.0620 H       240 SER    0.5100
   3808 HG1       -79.2800  -17.8800  -59.9170 H       240 SER   -0.5100
   3809 N         -78.7510  -22.3070  -58.1140 N.am    241 SER   -0.4700
   3810 CA        -78.7640  -23.7570  -57.9760 C.3     241 SER    0.3100
   3811 C         -78.5510  -24.1460  -56.5200 C.2     241 SER    0.0700
   3812 O         -77.9870  -23.3810  -55.7370 O.2     241 SER    0.0900
   3813 CB        -77.6840  -24.3970  -58.8500 C.3     241 SER    0.0500
   3814 OG        -76.4100  -24.2860  -58.2420 O.3     241 SER    0.0900
   3815 HN        -78.0780  -21.8170  -57.5660 H       241 SER    0.0900
   3816 HA        -79.7400  -24.1120  -58.2690 H       241 SER   -0.6600
   3817 HB1       -77.6530  -23.8870  -59.8360 H       241 SER    0.4300
   3818 HB2       -77.9150  -25.4740  -58.9980 H       241 SER    0.5100
   3819 HG1       -75.9660  -25.1220  -58.4020 H       241 SER   -0.5100
   3820 N         -79.0010  -25.3470  -56.1650 N.am    242 GLU   -0.4700
   3821 CA        -78.9070  -25.8310  -54.7950 C.3     242 GLU    0.3100
   3822 C         -77.4610  -25.8130  -54.3210 C.2     242 GLU    0.0700
   3823 O         -77.1640  -25.3760  -53.2100 O.2     242 GLU    0.0900
   3824 CB        -79.4540  -27.2570  -54.6960 C.3     242 GLU   -0.1800
   3825 CG        -80.8700  -27.4270  -55.2330 C.3     242 GLU    0.0900
   3826 CD        -81.3060  -28.8790  -55.2600 C.2     242 GLU    0.0900
   3827 OE1       -80.5350  -29.7400  -54.7850 O.co2   242 GLU   -0.2800
   3828 OE2       -82.4170  -29.1600  -55.7620 O.co2   242 GLU    0.0900
   3829 HN        -79.4230  -25.9680  -56.8200 H       242 GLU    0.0900
   3830 HA        -79.4760  -25.1660  -54.1630 H       242 GLU    0.6200
   3831 HB1       -79.4470  -27.5610  -53.6280 H       242 GLU   -0.7600
   3832 HB2       -78.7810  -27.9300  -55.2680 H       242 GLU   -0.7600
   3833 HG1       -80.9170  -27.0240  -56.2670 H       242 GLU    0.5100
   3834 HG2       -81.5730  -26.8590  -54.5870 H       242 GLU   -0.5100
   3835 N         -76.5620  -26.2920  -55.1760 N.am    243 THR   -0.4700
   3836 CA        -75.1410  -26.3320  -54.8600 C.3     243 THR    0.3100
   3837 C         -74.5930  -24.9280  -54.6450 C.2     243 THR    0.0700
   3838 O         -73.8490  -24.6790  -53.6970 O.2     243 THR    0.0900
   3839 CB        -74.3390  -27.0070  -55.9860 C.3     243 THR    0.1400
   3840 CG2       -74.7850  -28.4510  -56.1750 C.3     243 THR    0.0900
   3841 OG1       -74.5270  -26.2890  -57.2110 O.3     243 THR   -0.6600
   3842 HN        -76.8200  -26.6430  -56.0720 H       243 THR    0.4300
   3843 HA        -75.0220  -26.8800  -53.9380 H       243 THR   -0.2700
   3844 HB        -73.2570  -27.0090  -55.7310 H       243 THR    0.0900
   3845 HG1       -73.7920  -26.5340  -57.7770 H       243 THR    0.0900
   3846 HG21      -75.8640  -28.4850  -56.4410 H       243 THR    0.0900
   3847 HG22      -74.6350  -29.0200  -55.2330 H       243 THR    0.5100
   3848 HG23      -74.2030  -28.9230  -56.9940 H       243 THR   -0.5100
   3849 N         -74.9640  -24.0090  -55.5340 N.am    244 ALA   -0.4700
   3850 CA        -74.5230  -22.6270  -55.4330 C.3     244 ALA    0.3100
   3851 C         -74.9030  -22.0550  -54.0770 C.2     244 ALA    0.0700
   3852 O         -74.0560  -21.5420  -53.3460 O.2     244 ALA    0.0900
   3853 CB        -75.1380  -21.7910  -56.5460 C.3     244 ALA   -0.2700
   3854 HN        -75.5570  -24.2260  -56.3050 H       244 ALA    0.0900
   3855 HA        -73.4460  -22.6110  -55.5040 H       244 ALA    0.0900
   3856 HB1       -76.2290  -21.6680  -56.3730 H       244 ALA    0.0900
   3857 HB2       -74.9890  -22.2960  -57.5250 H       244 ALA    0.5100
   3858 HB3       -74.6670  -20.7850  -56.5690 H       244 ALA   -0.5100
   3859 N         -76.1870  -22.1610  -53.7370 N.am    245 VAL   -0.4700
   3860 CA        -76.6890  -21.6780  -52.4570 C.3     245 VAL    0.3100
   3861 C         -75.9420  -22.3250  -51.2950 C.2     245 VAL    0.0700
   3862 O         -75.4640  -21.6380  -50.3930 O.2     245 VAL    0.0900
   3863 CB        -78.1980  -21.9600  -52.3100 C.3     245 VAL   -0.0900
   3864 CG1       -78.6400  -21.7900  -50.8620 C.3     245 VAL    0.0900
   3865 CG2       -79.0010  -21.0490  -53.2290 C.3     245 VAL   -0.2700
   3866 HN        -76.8610  -22.5750  -54.3430 H       245 VAL    0.0900
   3867 HA        -76.5010  -20.6160  -52.4070 H       245 VAL    0.0900
   3868 HB        -78.4100  -23.0000  -52.6400 H       245 VAL    0.0900
   3869 HG11      -78.2820  -20.8170  -50.4640 H       245 VAL   -0.2700
   3870 HG12      -78.2160  -22.6070  -50.2390 H       245 VAL    0.0900
   3871 HG13      -79.7500  -21.8110  -50.8000 H       245 VAL    0.0900
   3872 HG21      -78.7080  -21.2200  -54.2880 H       245 VAL    0.0900
   3873 HG22      -78.8030  -19.9850  -52.9750 H       245 VAL    0.5100
   3874 HG23      -80.0850  -21.2640  -53.1230 H       245 VAL   -0.5100
   3875 N         -75.8340  -23.6510  -51.3260 N.am    246 ALA   -0.4700
   3876 CA        -75.1770  -24.3930  -50.2600 C.3     246 ALA    0.3100
   3877 C         -73.7630  -23.8790  -50.0110 C.2     246 ALA    0.0700
   3878 O         -73.3970  -23.5660  -48.8770 O.2     246 ALA    0.0900
   3879 CB        -75.1420  -25.8770  -50.5990 C.3     246 ALA   -0.2700
   3880 HN        -76.1970  -24.1940  -52.0790 H       246 ALA    0.0900
   3881 HA        -75.7270  -24.2290  -49.3450 H       246 ALA    0.0900
   3882 HB1       -74.5830  -26.0390  -51.5460 H       246 ALA    0.0900
   3883 HB2       -76.1770  -26.2600  -50.7270 H       246 ALA    0.5100
   3884 HB3       -74.6330  -26.4380  -49.7870 H       246 ALA   -0.5100
   3885 N         -72.9690  -23.7910  -51.0770 N.am    247 ILE   -0.4700
   3886 CA        -71.5990  -23.2960  -50.9740 C.3     247 ILE    0.3100
   3887 C         -71.5920  -21.9320  -50.2980 C.2     247 ILE    0.0700
   3888 O         -70.7870  -21.6690  -49.4050 O.2     247 ILE    0.0900
   3889 CB        -70.9410  -23.1560  -52.3600 C.3     247 ILE   -0.0900
   3890 CG1       -70.9560  -24.4960  -53.1030 C.3     247 ILE    0.0900
   3891 CG2       -69.5140  -22.6300  -52.2190 C.3     247 ILE   -0.2700
   3892 CD        -69.6240  -25.2140  -53.1220 C.3     247 ILE    0.0900
   3893 HN        -73.2720  -24.0560  -51.9870 H       247 ILE    0.0900
   3894 HA        -71.0410  -23.9940  -50.3670 H       247 ILE    0.0900
   3895 HB        -71.5350  -22.4530  -52.9810 H       247 ILE   -0.1800
   3896 HG11      -71.2690  -24.3100  -54.1520 H       247 ILE    0.0900
   3897 HG12      -71.7040  -25.1570  -52.6160 H       247 ILE    0.0900
   3898 HG21      -68.9590  -23.2260  -51.4650 H       247 ILE   -0.2700
   3899 HG22      -69.5330  -21.5690  -51.8880 H       247 ILE    0.0900
   3900 HG23      -68.9840  -22.7070  -53.1920 H       247 ILE    0.0900
   3901 HD1       -69.2050  -25.2710  -52.0950 H       247 ILE    0.0900
   3902 HD2       -68.9070  -24.6640  -53.7680 H       247 ILE    0.5100
   3903 HD3       -69.7570  -26.2480  -53.5090 H       247 ILE   -0.5100
   3904 N         -72.5070  -21.0660  -50.7290 N.am    248 LEU   -0.4700
   3905 CA        -72.6170  -19.7250  -50.1780 C.3     248 LEU    0.3100
   3906 C         -72.9300  -19.7860  -48.6870 C.2     248 LEU    0.0700
   3907 O         -72.2840  -19.1160  -47.8800 O.2     248 LEU    0.0900
   3908 CB        -73.6990  -18.9340  -50.9220 C.3     248 LEU   -0.1800
   3909 CG        -73.8060  -17.4420  -50.5960 C.3     248 LEU    0.0900
   3910 CD1       -74.2580  -16.6650  -51.8220 C.3     248 LEU    0.0900
   3911 CD2       -74.7630  -17.2020  -49.4360 C.3     248 LEU   -0.0900
   3912 HN        -73.1570  -21.2990  -51.4480 H       248 LEU    0.0900
   3913 HA        -71.6570  -19.2390  -50.2810 H       248 LEU   -0.2700
   3914 HB1       -74.6790  -19.4020  -50.6910 H       248 LEU    0.0900
   3915 HB2       -73.5010  -19.0290  -52.0100 H       248 LEU    0.0900
   3916 HG        -72.8160  -17.0650  -50.2630 H       248 LEU    0.0900
   3917 HD11      -75.2520  -17.0270  -52.1600 H       248 LEU   -0.2700
   3918 HD12      -73.5290  -16.8060  -52.6490 H       248 LEU    0.0900
   3919 HD13      -74.3400  -15.5840  -51.5760 H       248 LEU    0.0900
   3920 HD21      -74.4050  -17.7330  -48.5280 H       248 LEU    0.0900
   3921 HD22      -75.7740  -17.5840  -49.6940 H       248 LEU    0.5100
   3922 HD23      -74.8200  -16.1150  -49.2110 H       248 LEU   -0.5100
   3923 N         -73.9150  -20.6040  -48.3220 N.am    249 ARG   -0.4700
   3924 CA        -74.3120  -20.7440  -46.9300 C.3     249 ARG    0.3100
   3925 C         -73.1340  -21.1620  -46.0620 C.2     249 ARG    0.0700
   3926 O         -72.9800  -20.6840  -44.9370 O.2     249 ARG    0.0900
   3927 CB        -75.4370  -21.7730  -46.7910 C.3     249 ARG   -0.1800
   3928 CG        -76.7680  -21.3370  -47.3860 C.3     249 ARG    0.0900
   3929 CD        -77.2950  -20.0740  -46.7240 C.3     249 ARG    0.0900
   3930 NE        -78.6620  -19.7760  -47.1480 N.pl3   249 ARG   -0.1800
   3931 CZ        -79.3500  -18.7080  -46.7580 C.cat   249 ARG    0.0900
   3932 NH1       -78.8060  -17.8220  -45.9360 N.pl3   249 ARG    0.0900
   3933 NH2       -80.5880  -18.5250  -47.1960 N.pl3   249 ARG    0.2000
   3934 HN        -74.4210  -21.1530  -48.9810 H       249 ARG    0.0900
   3935 HA        -74.6430  -19.7780  -46.5760 H       249 ARG    0.0900
   3936 HB1       -75.5890  -21.9810  -45.7110 H       249 ARG   -0.7000
   3937 HB2       -75.1190  -22.7090  -47.2970 H       249 ARG    0.4400
   3938 HG1       -77.5100  -22.1540  -47.2510 H       249 ARG    0.6400
   3939 HG2       -76.6350  -21.1500  -48.4730 H       249 ARG   -0.8000
   3940 HD1       -76.6570  -19.2100  -47.0050 H       249 ARG    0.4600
   3941 HD2       -77.3020  -20.2020  -45.6210 H       249 ARG    0.4600
   3942 HE        -79.1090  -20.4170  -47.7710 H       249 ARG   -0.8000
   3943 HH11      -77.8720  -17.9550  -45.6050 H       249 ARG    0.4600
   3944 HH12      -79.3300  -17.0200  -45.6470 H       249 ARG    0.4600
   3945 HH21      -81.0010  -19.1900  -47.8180 H       249 ARG    0.5100
   3946 HH22      -81.1090  -17.7220  -46.9050 H       249 ARG   -0.5100
   3947 N         -72.2960  -22.0500  -46.5890 N.am    250 PHE   -0.4700
   3948 CA        -71.1750  -22.5830  -45.8260 C.3     250 PHE    0.3100
   3949 C         -70.0150  -21.6000  -45.7350 C.2     250 PHE    0.0700
   3950 O         -69.3450  -21.5130  -44.7080 O.2     250 PHE    0.0900
   3951 CB        -70.7000  -23.9100  -46.4250 C.3     250 PHE   -0.1800
   3952 CG        -71.4640  -25.1000  -45.9240 C.ar    250 PHE    0.0900
   3953 CD1       -71.2880  -25.5540  -44.6250 C.ar    250 PHE    0.0900
   3954 CD2       -72.3580  -25.7700  -46.7460 C.ar    250 PHE    0.0000
   3955 CE1       -71.9890  -26.6480  -44.1540 C.ar    250 PHE   -0.1150
   3956 CE2       -73.0610  -26.8680  -46.2810 C.ar    250 PHE    0.1150
   3957 CZ        -72.8760  -27.3070  -44.9840 C.ar    250 PHE   -0.1150
   3958 HN        -72.3960  -22.3890  -47.5220 H       250 PHE    0.1150
   3959 HA        -71.5010  -22.7270  -44.8060 H       250 PHE   -0.1150
   3960 HB1       -69.6320  -24.0690  -46.1630 H       250 PHE    0.1150
   3961 HB2       -70.8220  -23.8790  -47.5280 H       250 PHE   -0.1150
   3962 HD1       -70.5940  -25.0450  -43.9740 H       250 PHE    0.1150
   3963 HD2       -72.5060  -25.4310  -47.7590 H       250 PHE   -0.1150
   3964 HE1       -71.8430  -26.9880  -43.1400 H       250 PHE    0.1150
   3965 HE2       -73.7540  -27.3800  -46.9310 H       250 PHE    0.5100
   3966 HZ        -73.4230  -28.1630  -44.6200 H       250 PHE   -0.5100
   3967 N         -69.7750  -20.8560  -46.8100 N.am    251 CYS   -0.4700
   3968 CA        -68.7330  -19.8420  -46.8020 C.3     251 CYS    0.3100
   3969 C         -69.1200  -18.6820  -45.8870 C.2     251 CYS    0.0700
   3970 O         -68.2680  -18.0780  -45.2370 O.2     251 CYS    0.0900
   3971 CB        -68.4550  -19.3460  -48.2240 C.3     251 CYS   -0.1100
   3972 SG        -67.6030  -20.5620  -49.2560 S.3     251 CYS    0.0900
   3973 HN        -70.2910  -20.9570  -47.6580 H       251 CYS    0.0900
   3974 HA        -67.8420  -20.2810  -46.3780 H       251 CYS   -0.2300
   3975 HB1       -67.8380  -18.4250  -48.1570 H       251 CYS    0.1600
   3976 HB2       -69.4240  -19.0810  -48.6960 H       251 CYS    0.5100
   3977 HG1       -68.6390  -21.3820  -49.3480 H       251 CYS   -0.5100
   3978 N         -70.4140  -18.3810  -45.8300 N.am    252 THR   -0.4700
   3979 CA        -70.9200  -17.3770  -44.9020 C.3     252 THR    0.3100
   3980 C         -70.7500  -17.8880  -43.4760 C.2     252 THR    0.0700
   3981 O         -70.3960  -17.1390  -42.5670 O.2     252 THR    0.0900
   3982 CB        -72.4070  -17.0570  -45.1540 C.3     252 THR    0.1400
   3983 CG2       -72.9060  -16.0110  -44.1680 C.3     252 THR    0.0900
   3984 OG1       -72.5780  -16.5630  -46.4860 O.3     252 THR   -0.6600
   3985 HN        -71.0900  -18.8240  -46.4130 H       252 THR    0.4300
   3986 HA        -70.3240  -16.4850  -45.0260 H       252 THR   -0.2700
   3987 HB        -73.0170  -17.9770  -45.0290 H       252 THR    0.0900
   3988 HG1       -72.4260  -17.3120  -47.0680 H       252 THR    0.0900
   3989 HG21      -72.2120  -15.1430  -44.1490 H       252 THR    0.0900
   3990 HG22      -72.9580  -16.4460  -43.1480 H       252 THR    0.5100
   3991 HG23      -73.9130  -15.6530  -44.4740 H       252 THR   -0.5100
   3992 N         -71.0030  -19.1820  -43.2880 N.am    253 ALA   -0.4700
   3993 CA        -70.7950  -19.8190  -41.9990 C.3     253 ALA    0.3100
   3994 C         -69.3150  -19.7870  -41.6410 C.2     253 ALA    0.0700
   3995 O         -68.9410  -19.3750  -40.5440 O.2     253 ALA    0.0900
   3996 CB        -71.2980  -21.2550  -42.0320 C.3     253 ALA   -0.2700
   3997 HN        -71.3450  -19.7680  -44.0190 H       253 ALA    0.0900
   3998 HA        -71.3280  -19.2500  -41.2510 H       253 ALA    0.0900
   3999 HB1       -70.7530  -21.8330  -42.8090 H       253 ALA    0.0900
   4000 HB2       -72.3820  -21.2700  -42.2750 H       253 ALA    0.5100
   4001 HB3       -71.1300  -21.7380  -41.0470 H       253 ALA   -0.5100
   4002 N         -68.4770  -20.2120  -42.5850 N.am    254 LEU   -0.4700
   4003 CA        -67.0300  -20.2330  -42.3970 C.3     254 LEU    0.3100
   4004 C         -66.5000  -18.9070  -41.8680 C.2     254 LEU    0.0700
   4005 O         -65.5610  -18.8730  -41.0730 O.2     254 LEU    0.0900
   4006 CB        -66.3340  -20.5650  -43.7180 C.3     254 LEU   -0.1800
   4007 CG        -64.8070  -20.4830  -43.6890 C.3     254 LEU    0.0900
   4008 CD1       -64.2340  -21.4470  -42.6620 C.3     254 LEU    0.0900
   4009 CD2       -64.2320  -20.7550  -45.0700 C.3     254 LEU   -0.0900
   4010 HN        -68.8030  -20.5370  -43.4690 H       254 LEU    0.0900
   4011 HA        -66.7990  -20.9780  -41.6510 H       254 LEU   -0.2700
   4012 HB1       -66.7030  -19.8590  -44.4910 H       254 LEU    0.0900
   4013 HB2       -66.6190  -21.5990  -44.0090 H       254 LEU    0.0900
   4014 HG        -64.5000  -19.4470  -43.4320 H       254 LEU    0.0900
   4015 HD11      -64.5260  -22.4890  -42.9120 H       254 LEU   -0.2700
   4016 HD12      -64.6280  -21.2010  -41.6520 H       254 LEU    0.0900
   4017 HD13      -63.1250  -21.3810  -42.6580 H       254 LEU    0.0900
   4018 HD21      -64.6140  -20.0070  -45.7970 H       254 LEU    0.0900
   4019 HD22      -64.5340  -21.7680  -45.4110 H       254 LEU    0.5100
   4020 HD23      -63.1240  -20.6860  -45.0390 H       254 LEU   -0.5100
   4021 N         -67.0940  -17.8080  -42.3250 N.am    255 GLY   -0.4700
   4022 CA        -66.7290  -16.4930  -41.8350 C.3     255 GLY    0.3100
   4023 C         -67.0820  -16.3280  -40.3730 C.2     255 GLY   -0.0200
   4024 O         -66.2750  -15.8480  -39.5760 O.2     255 GLY    0.0900
   4025 HN        -67.8100  -17.8380  -43.0180 H       255 GLY    0.0900
   4026 HA1       -67.2620  -15.7570  -42.4180 H       255 GLY    0.5100
   4027 HA2       -65.6630  -16.3690  -41.9620 H       255 GLY   -0.5100
   4028 N         -68.2960  -16.7350  -40.0110 N.am    256 TYR   -0.4700
   4029 CA        -68.7720  -16.6110  -38.6410 C.3     256 TYR    0.3100
   4030 C         -67.9930  -17.5080  -37.6820 C.2     256 TYR    0.0700
   4031 O         -67.9520  -17.2530  -36.4770 O.2     256 TYR    0.0900
   4032 CB        -70.2710  -16.9210  -38.5680 C.3     256 TYR   -0.1800
   4033 CG        -71.1430  -15.8290  -39.1490 C.ar    256 TYR    0.0900
   4034 CD1       -70.8180  -14.4870  -38.9800 C.ar    256 TYR    0.0900
   4035 CD2       -72.2900  -16.1380  -39.8730 C.ar    256 TYR    0.0000
   4036 CE1       -71.6090  -13.4860  -39.5090 C.ar    256 TYR   -0.1150
   4037 CE2       -73.0890  -15.1390  -40.4060 C.ar    256 TYR    0.1150
   4038 CZ        -72.7430  -13.8170  -40.2200 C.ar    256 TYR   -0.1150
   4039 OH        -73.5340  -12.8190  -40.7510 O.3     256 TYR    0.1150
   4040 HN        -68.9330  -17.1420  -40.6610 H       256 TYR    0.1100
   4041 HA        -68.5800  -15.6020  -38.3080 H       256 TYR   -0.5400
   4042 HB1       -70.5690  -17.0500  -37.5050 H       256 TYR    0.4300
   4043 HB2       -70.4830  -17.8510  -39.1390 H       256 TYR   -0.1150
   4044 HD1       -69.9310  -14.2230  -38.4240 H       256 TYR    0.1150
   4045 HD2       -72.5610  -17.1720  -40.0210 H       256 TYR   -0.1150
   4046 HE1       -71.3410  -12.4490  -39.3660 H       256 TYR    0.1150
   4047 HE2       -73.9780  -15.3950  -40.9650 H       256 TYR    0.5100
   4048 HH        -73.0050  -12.0200  -40.8070 H       256 TYR   -0.5100
   4049 N         -67.3670  -18.5540  -38.2190 N.am    257 VAL   -0.4700
   4050 CA        -66.5370  -19.4290  -37.4030 C.3     257 VAL    0.3100
   4051 C         -65.3010  -18.6750  -36.9300 C.2     257 VAL    0.0700
   4052 O         -64.7500  -18.9680  -35.8700 O.2     257 VAL    0.0900
   4053 CB        -66.1000  -20.6910  -38.1730 C.3     257 VAL   -0.0900
   4054 CG1       -65.2010  -21.5590  -37.3050 C.3     257 VAL    0.0900
   4055 CG2       -67.3130  -21.4840  -38.6320 C.3     257 VAL   -0.2700
   4056 HN        -67.4380  -18.7820  -39.1870 H       257 VAL    0.0900
   4057 HA        -67.1110  -19.7080  -36.5320 H       257 VAL    0.0900
   4058 HB        -65.5500  -20.3910  -39.0910 H       257 VAL    0.0900
   4059 HG11      -65.6720  -21.7230  -36.3130 H       257 VAL   -0.2700
   4060 HG12      -64.2220  -21.0570  -37.1550 H       257 VAL    0.0900
   4061 HG13      -65.0450  -22.5460  -37.7920 H       257 VAL    0.0900
   4062 HG21      -67.9460  -20.8620  -39.3010 H       257 VAL    0.0900
   4063 HG22      -67.9210  -21.7890  -37.7530 H       257 VAL    0.5100
   4064 HG23      -66.9860  -22.3860  -39.1910 H       257 VAL   -0.5100
   4065 N         -64.8670  -17.6960  -37.7160 N.am    258 ASN   -0.4700
   4066 CA        -63.7060  -16.9010  -37.3460 C.3     258 ASN    0.3100
   4067 C         -63.8640  -16.2570  -35.9730 C.2     258 ASN    0.0700
   4068 O         -62.8860  -16.0770  -35.2450 O.2     258 ASN    0.0900
   4069 CB        -63.4420  -15.8100  -38.3810 C.3     258 ASN   -0.1800
   4070 CG        -62.3600  -14.8530  -37.9370 C.2     258 ASN    0.0900
   4071 ND2       -61.1080  -15.2890  -38.0460 N.am    258 ASN    0.0900
   4072 OD1       -62.6410  -13.7470  -37.4820 O.2     258 ASN    0.5500
   4073 HN        -65.3080  -17.4640  -38.5790 H       258 ASN   -0.5500
   4074 HA        -62.8560  -17.5630  -37.2750 H       258 ASN   -0.6200
   4075 HB1       -64.3780  -15.2340  -38.5480 H       258 ASN    0.3200
   4076 HB2       -63.1280  -16.2830  -39.3360 H       258 ASN    0.3000
   4077 HD21      -60.3590  -14.7700  -37.6340 H       258 ASN    0.5100
   4078 HD22      -60.9160  -16.1370  -38.5400 H       258 ASN   -0.5100
   4079 N         -65.0990  -15.9100  -35.6270 N.am    259 SER   -0.4700
   4080 CA        -65.3780  -15.2290  -34.3700 C.3     259 SER    0.3100
   4081 C         -64.9250  -16.0490  -33.1670 C.2     259 SER    0.0700
   4082 O         -64.3450  -15.5130  -32.2230 O.2     259 SER    0.0900
   4083 CB        -66.8740  -14.9270  -34.2530 C.3     259 SER    0.0500
   4084 OG        -67.3300  -14.1720  -35.3610 O.3     259 SER    0.0900
   4085 HN        -65.8860  -16.1000  -36.2080 H       259 SER    0.0900
   4086 HA        -64.8060  -14.3120  -34.3500 H       259 SER   -0.6600
   4087 HB1       -67.0650  -14.3460  -33.3250 H       259 SER    0.4300
   4088 HB2       -67.4440  -15.8810  -34.2150 H       259 SER    0.5100
   4089 HG1       -66.8230  -13.3570  -35.3530 H       259 SER   -0.5100
   4090 N         -65.1890  -17.3540  -33.2060 N.am    260 CYS   -0.4700
   4091 CA        -64.8690  -18.2290  -32.0830 C.3     260 CYS    0.3100
   4092 C         -63.4350  -18.7520  -32.1300 C.2     260 CYS    0.0700
   4093 O         -62.9480  -19.3280  -31.1580 O.2     260 CYS    0.0900
   4094 CB        -65.8490  -19.4070  -32.0320 C.3     260 CYS   -0.1100
   4095 SG        -65.6610  -20.6010  -33.3750 S.3     260 CYS    0.0900
   4096 HN        -65.6120  -17.7890  -33.9970 H       260 CYS    0.0900
   4097 HA        -64.9330  -17.6470  -31.1750 H       260 CYS   -0.2300
   4098 HB1       -66.8800  -18.9970  -32.0580 H       260 CYS    0.1600
   4099 HB2       -65.7050  -19.9310  -31.0640 H       260 CYS    0.5100
   4100 HG1       -65.6720  -19.6930  -34.3390 H       260 CYS   -0.5100
   4101 N         -62.7520  -18.5500  -33.2570 N.am    261 LEU   -0.4700
   4102 CA        -61.4010  -19.0730  -33.4340 C.3     261 LEU    0.3100
   4103 C         -60.3440  -18.2760  -32.6690 C.2     261 LEU    0.0700
   4104 O         -59.3870  -18.8480  -32.1450 O.2     261 LEU    0.0900
   4105 CB        -61.0360  -19.1170  -34.9230 C.3     261 LEU   -0.1800
   4106 CG        -61.6630  -20.2470  -35.7480 C.3     261 LEU    0.0900
   4107 CD1       -61.3590  -20.0680  -37.2300 C.3     261 LEU    0.0900
   4108 CD2       -61.1720  -21.6040  -35.2750 C.3     261 LEU   -0.0900
   4109 HN        -63.1310  -18.0360  -34.0220 H       261 LEU    0.0900
   4110 HA        -61.3670  -20.0660  -33.0090 H       261 LEU   -0.2700
   4111 HB1       -59.9320  -19.2130  -34.9990 H       261 LEU    0.0900
   4112 HB2       -61.3470  -18.1530  -35.3770 H       261 LEU    0.0900
   4113 HG        -62.7640  -20.2450  -35.5960 H       261 LEU    0.0900
   4114 HD11      -60.2820  -20.2560  -37.4240 H       261 LEU   -0.2700
   4115 HD12      -61.6010  -19.0300  -37.5430 H       261 LEU    0.0900
   4116 HD13      -61.9580  -20.7880  -37.8290 H       261 LEU    0.0900
   4117 HD21      -61.4440  -21.7580  -34.2080 H       261 LEU    0.0900
   4118 HD22      -60.0670  -21.6620  -35.3710 H       261 LEU    0.5100
   4119 HD23      -61.6430  -22.4090  -35.8790 H       261 LEU   -0.5100
   4120 N         -60.5180  -16.9570  -32.6050 N.am    262 ASN   -0.4700
   4121 CA        -59.5230  -16.0730  -31.9940 C.3     262 ASN    0.3100
   4122 C         -59.0750  -16.4840  -30.5960 C.2     262 ASN    0.0700
   4123 O         -57.8780  -16.5990  -30.3360 O.2     262 ASN    0.0900
   4124 CB        -60.0390  -14.6290  -31.9570 C.3     262 ASN   -0.1800
   4125 CG        -59.8330  -13.9050  -33.2680 C.2     262 ASN    0.0900
   4126 ND2       -60.6850  -12.9230  -33.5410 N.am    262 ASN    0.0900
   4127 OD1       -58.9160  -14.2180  -34.0280 O.2     262 ASN    0.5500
   4128 HN        -61.3320  -16.5120  -32.9700 H       262 ASN   -0.5500
   4129 HA        -58.6170  -16.1330  -32.5790 H       262 ASN   -0.6200
   4130 HB1       -59.5030  -14.0740  -31.1590 H       262 ASN    0.3200
   4131 HB2       -61.1260  -14.6400  -31.7260 H       262 ASN    0.3000
   4132 HD21      -61.4130  -12.6980  -32.8930 H       262 ASN    0.5100
   4133 HD22      -60.5980  -12.4070  -34.3940 H       262 ASN   -0.5100
   4134 N         -60.0320  -16.6960  -29.6870 N.am    263 PRO   -0.2900
   4135 CA        -59.7100  -17.0670  -28.3070 C.3     263 PRO    0.0000
   4136 C         -58.7590  -18.2540  -28.2320 C.2     263 PRO    0.0900
   4137 O         -57.8440  -18.2730  -27.4080 O.2     263 PRO    0.0900
   4138 CB        -61.0790  -17.4390  -27.7260 C.3     263 PRO    0.0200
   4139 CG        -62.0440  -16.5980  -28.5160 C.3     263 PRO    0.0900
   4140 CD        -61.4860  -16.6550  -29.9180 C.3     263 PRO   -0.1800
   4141 HA        -59.2110  -16.2540  -27.8030 H       263 PRO    0.0900
   4142 HB1       -61.1320  -17.1970  -26.6430 H       263 PRO    0.0900
   4143 HB2       -61.2890  -18.5220  -27.8640 H       263 PRO   -0.1800
   4144 HG1       -63.0700  -17.0200  -28.4750 H       263 PRO    0.0900
   4145 HG2       -62.0690  -15.5540  -28.1370 H       263 PRO    0.0900
   4146 HD1       -61.8150  -17.5700  -30.4540 H       263 PRO    0.5100
   4147 HD2       -61.7550  -15.7530  -30.5050 H       263 PRO   -0.5100
   4148 N         -58.9830  -19.2380  -29.0980 N.am    264 ILE   -0.4700
   4149 CA        -58.1560  -20.4380  -29.1460 C.3     264 ILE    0.3100
   4150 C         -56.7400  -20.1010  -29.6080 C.2     264 ILE    0.0700
   4151 O         -55.7610  -20.6290  -29.0810 O.2     264 ILE    0.0900
   4152 CB        -58.7750  -21.4960  -30.0780 C.3     264 ILE   -0.0900
   4153 CG1       -60.1120  -21.9780  -29.5070 C.3     264 ILE    0.0900
   4154 CG2       -57.8240  -22.6710  -30.2600 C.3     264 ILE   -0.2700
   4155 CD        -60.9110  -22.8540  -30.4520 C.3     264 ILE    0.0900
   4156 HN        -59.7290  -19.2000  -29.7560 H       264 ILE    0.0900
   4157 HA        -58.0740  -20.8260  -28.1430 H       264 ILE    0.0900
   4158 HB        -58.9860  -21.0370  -31.0680 H       264 ILE   -0.1800
   4159 HG11      -60.7250  -21.0880  -29.2510 H       264 ILE    0.0900
   4160 HG12      -59.9100  -22.5540  -28.5800 H       264 ILE    0.0900
   4161 HG21      -57.4680  -23.0320  -29.2710 H       264 ILE   -0.2700
   4162 HG22      -56.9430  -22.3560  -30.8590 H       264 ILE    0.0900
   4163 HG23      -58.3480  -23.5050  -30.7750 H       264 ILE    0.0900
   4164 HD1       -60.4130  -23.8410  -30.5720 H       264 ILE    0.0900
   4165 HD2       -60.9810  -22.3700  -31.4490 H       264 ILE    0.5100
   4166 HD3       -61.9310  -23.0190  -30.0440 H       264 ILE   -0.5100
   4167 N         -56.6350  -19.2110  -30.5920 N.am    265 LEU   -0.4700
   4168 CA        -55.3370  -18.7670  -31.0820 C.3     265 LEU    0.3100
   4169 C         -54.5400  -18.0800  -29.9780 C.2     265 LEU    0.0700
   4170 O         -53.3420  -18.3210  -29.8260 O.2     265 LEU    0.0900
   4171 CB        -55.5090  -17.8130  -32.2660 C.3     265 LEU   -0.1800
   4172 CG        -56.1370  -18.4170  -33.5220 C.3     265 LEU    0.0900
   4173 CD1       -56.3780  -17.3360  -34.5650 C.3     265 LEU    0.0900
   4174 CD2       -55.2600  -19.5230  -34.0860 C.3     265 LEU   -0.0900
   4175 HN        -57.4330  -18.8120  -31.0350 H       265 LEU    0.0900
   4176 HA        -54.7740  -19.6400  -31.3810 H       265 LEU   -0.2700
   4177 HB1       -54.5060  -17.4210  -32.5390 H       265 LEU    0.0900
   4178 HB2       -56.1490  -16.9690  -31.9340 H       265 LEU    0.0900
   4179 HG        -57.1030  -18.8970  -33.2570 H       265 LEU    0.0900
   4180 HD11      -55.4100  -16.9790  -34.9760 H       265 LEU   -0.2700
   4181 HD12      -56.9070  -16.4750  -34.1030 H       265 LEU    0.0900
   4182 HD13      -56.9880  -17.7440  -35.3990 H       265 LEU    0.0900
   4183 HD21      -55.1320  -20.3300  -33.3340 H       265 LEU    0.0900
   4184 HD22      -54.2590  -19.1170  -34.3450 H       265 LEU    0.5100
   4185 HD23      -55.7330  -19.9550  -34.9930 H       265 LEU   -0.5100
   4186 N         -55.2040  -17.2200  -29.2070 N.am    266 TYR   -0.4700
   4187 CA        -54.5630  -16.5590  -28.0800 C.3     266 TYR    0.3100
   4188 C         -54.0860  -17.6000  -27.0780 C.2     266 TYR    0.0700
   4189 O         -52.9980  -17.4900  -26.5130 O.2     266 TYR    0.0900
   4190 CB        -55.5300  -15.6030  -27.3760 C.3     266 TYR   -0.1800
   4191 CG        -56.2290  -14.6170  -28.2860 C.ar    266 TYR    0.0900
   4192 CD1       -55.6100  -14.1250  -29.4280 C.ar    266 TYR    0.0900
   4193 CD2       -57.5160  -14.1770  -27.9980 C.ar    266 TYR    0.0000
   4194 CE1       -56.2550  -13.2220  -30.2570 C.ar    266 TYR   -0.1150
   4195 CE2       -58.1690  -13.2790  -28.8200 C.ar    266 TYR    0.1150
   4196 CZ        -57.5350  -12.8040  -29.9470 C.ar    266 TYR   -0.1150
   4197 OH        -58.1840  -11.9090  -30.7710 O.3     266 TYR    0.1150
   4198 HN        -56.1620  -16.9930  -29.3660 H       266 TYR    0.1100
   4199 HA        -53.7090  -16.0160  -28.4540 H       266 TYR   -0.5400
   4200 HB1       -54.9670  -15.0070  -26.6270 H       266 TYR    0.4300
   4201 HB2       -56.3230  -16.1970  -26.8750 H       266 TYR   -0.1150
   4202 HD1       -54.6110  -14.4510  -29.6740 H       266 TYR    0.1150
   4203 HD2       -58.0140  -14.5460  -27.1130 H       266 TYR   -0.1150
   4204 HE1       -55.7610  -12.8490  -31.1420 H       266 TYR    0.1150
   4205 HE2       -59.1700  -12.9510  -28.5790 H       266 TYR    0.5100
   4206 HH        -59.0520  -11.7370  -30.3990 H       266 TYR   -0.5100
   4207 N         -54.9120  -18.6230  -26.8630 N.am    267 ALA   -0.4700
   4208 CA        -54.6200  -19.6610  -25.8850 C.3     267 ALA    0.3100
   4209 C         -53.3650  -20.4470  -26.2490 C.2     267 ALA    0.0700
   4210 O         -52.6070  -20.8630  -25.3730 O.2     267 ALA    0.0900
   4211 CB        -55.8090  -20.6030  -25.7550 C.3     267 ALA   -0.2700
   4212 HN        -55.7680  -18.7230  -27.3630 H       267 ALA    0.0900
   4213 HA        -54.4100  -19.1850  -24.9390 H       267 ALA    0.0900
   4214 HB1       -55.9160  -21.2140  -26.6780 H       267 ALA    0.0900
   4215 HB2       -56.7420  -20.0170  -25.6090 H       267 ALA    0.5100
   4216 HB3       -55.6580  -21.2860  -24.8930 H       267 ALA   -0.5100
   4217 N         -53.1460  -20.6480  -27.5460 N.am    268 PHE   -0.4700
   4218 CA        -52.0360  -21.4670  -28.0130 C.3     268 PHE    0.3100
   4219 C         -50.7710  -20.6640  -28.3220 C.2     268 PHE    0.0700
   4220 O         -49.6620  -21.1850  -28.2080 O.2     268 PHE    0.0900
   4221 CB        -52.4530  -22.2660  -29.2550 C.3     268 PHE   -0.1800
   4222 CG        -53.0630  -23.6000  -28.9370 C.ar    268 PHE    0.0900
   4223 CD1       -52.2600  -24.6770  -28.5960 C.ar    268 PHE    0.0900
   4224 CD2       -54.4370  -23.7850  -28.9900 C.ar    268 PHE    0.0000
   4225 CE1       -52.8150  -25.9110  -28.3050 C.ar    268 PHE   -0.1150
   4226 CE2       -54.9960  -25.0160  -28.7010 C.ar    268 PHE    0.1150
   4227 CZ        -54.1830  -26.0800  -28.3580 C.ar    268 PHE   -0.1150
   4228 HN        -53.7280  -20.2490  -28.2520 H       268 PHE    0.1150
   4229 HA        -51.7510  -22.1350  -27.2140 H       268 PHE   -0.1150
   4230 HB1       -51.5590  -22.4540  -29.8860 H       268 PHE    0.1150
   4231 HB2       -53.2090  -21.6860  -29.8260 H       268 PHE   -0.1150
   4232 HD1       -51.1890  -24.5520  -28.5560 H       268 PHE    0.1150
   4233 HD2       -55.0780  -22.9570  -29.2580 H       268 PHE   -0.1150
   4234 HE1       -52.1770  -26.7410  -28.0370 H       268 PHE    0.1150
   4235 HE2       -56.0680  -25.1460  -28.7420 H       268 PHE    0.5100
   4236 HZ        -54.6180  -27.0430  -28.1320 H       268 PHE   -0.5100
   4237 N         -50.9300  -19.3990  -28.7060 N.am    269 LEU   -0.4700
   4238 CA        -49.7900  -18.6030  -29.1550 C.3     269 LEU    0.3100
   4239 C         -49.4390  -17.4380  -28.2340 C.2     269 LEU    0.0700
   4240 O         -48.5120  -16.6790  -28.5180 O.2     269 LEU    0.0900
   4241 CB        -50.0350  -18.0720  -30.5720 C.3     269 LEU   -0.1800
   4242 CG        -49.9960  -19.1160  -31.6910 C.3     269 LEU    0.0900
   4243 CD1       -51.3200  -19.8570  -31.7930 C.3     269 LEU    0.0900
   4244 CD2       -49.6350  -18.4650  -33.0160 C.3     269 LEU   -0.0900
   4245 HN        -51.8170  -18.9460  -28.7040 H       269 LEU    0.0900
   4246 HA        -48.9130  -19.2320  -29.1360 H       269 LEU   -0.2700
   4247 HB1       -49.2600  -17.3080  -30.7890 H       269 LEU    0.0900
   4248 HB2       -51.0340  -17.5880  -30.5890 H       269 LEU    0.0900
   4249 HG        -49.1840  -19.8450  -31.4830 H       269 LEU    0.0900
   4250 HD11      -52.1620  -19.1320  -31.8300 H       269 LEU   -0.2700
   4251 HD12      -51.4560  -20.5140  -30.9070 H       269 LEU    0.0900
   4252 HD13      -51.3400  -20.4700  -32.7200 H       269 LEU    0.0900
   4253 HD21      -48.6350  -17.9840  -32.9450 H       269 LEU    0.0900
   4254 HD22      -50.3850  -17.6870  -33.2720 H       269 LEU    0.5100
   4255 HD23      -49.6020  -19.2330  -33.8190 H       269 LEU   -0.5100
   4256 N         -50.1710  -17.2880  -27.1320 N.am    270 ASP   -0.4700
   4257 CA        -49.8760  -16.2330  -26.1700 C.3     270 ASP    0.3100
   4258 C         -49.6700  -16.8170  -24.7790 C.2     270 ASP    0.0700
   4259 O         -50.5880  -17.3960  -24.1990 O.2     270 ASP    0.0900
   4260 CB        -51.0040  -15.1980  -26.1490 C.3     270 ASP   -0.2800
   4261 CG        -50.6380  -13.9510  -25.3630 C.2     270 ASP    0.0900
   4262 OD1       -50.9420  -12.8380  -25.8420 O.co2   270 ASP    0.0900
   4263 OD2       -50.0500  -14.0830  -24.2690 O.co2   270 ASP    0.6200
   4264 HN        -50.9410  -17.8830  -26.9160 H       270 ASP   -0.7600
   4265 HA        -48.9460  -15.7680  -26.4580 H       270 ASP   -0.7600
   4266 HB1       -51.9040  -15.6560  -25.6850 H       270 ASP    0.5100
   4267 HB2       -51.2410  -14.9010  -27.1920 H       270 ASP   -0.5100
   4268 N         -48.4610  -16.6580  -24.2450 N.am    271 GLU   -0.4700
   4269 CA        -48.1070  -17.2220  -22.9480 C.3     271 GLU    0.3100
   4270 C         -49.0310  -16.7360  -21.8410 C.2     271 GLU    0.0700
   4271 O         -49.5860  -17.5360  -21.0880 O.2     271 GLU    0.0900
   4272 CB        -46.6590  -16.8680  -22.5940 C.3     271 GLU   -0.1800
   4273 CG        -45.6170  -17.5380  -23.4820 C.3     271 GLU    0.0900
   4274 CD        -45.5360  -19.0390  -23.2640 C.2     271 GLU    0.0900
   4275 OE1       -46.3010  -19.5650  -22.4260 O.co2   271 GLU   -0.2800
   4276 OE2       -44.7040  -19.6920  -23.9290 O.co2   271 GLU    0.0900
   4277 HN        -47.7430  -16.1440  -24.7090 H       271 GLU    0.0900
   4278 HA        -48.2300  -18.2940  -23.0030 H       271 GLU    0.6200
   4279 HB1       -46.4710  -17.1710  -21.5430 H       271 GLU   -0.7600
   4280 HB2       -46.5370  -15.7680  -22.6800 H       271 GLU   -0.7600
   4281 HG1       -44.6210  -17.0960  -23.2640 H       271 GLU    0.5100
   4282 HG2       -45.8760  -17.3500  -24.5460 H       271 GLU   -0.5100
   4283 N         -49.1970  -15.4200  -21.7400 N.am    272 ASN   -0.4700
   4284 CA        -50.0290  -14.8400  -20.6960 C.3     272 ASN    0.3100
   4285 C         -51.4420  -15.4200  -20.7250 C.2     272 ASN    0.0700
   4286 O         -51.9280  -15.9310  -19.7170 O.2     272 ASN    0.0900
   4287 CB        -50.0800  -13.3140  -20.8260 C.3     272 ASN   -0.1800
   4288 CG        -48.7020  -12.6790  -20.7530 C.2     272 ASN    0.0900
   4289 ND2       -48.5630  -11.4950  -21.3480 N.am    272 ASN    0.0900
   4290 OD1       -47.7770  -13.2410  -20.1670 O.2     272 ASN    0.5500
   4291 HN        -48.7620  -14.7780  -22.3670 H       272 ASN   -0.5500
   4292 HA        -49.6120  -15.1210  -19.7410 H       272 ASN   -0.6200
   4293 HB1       -50.7030  -12.9020  -20.0050 H       272 ASN    0.3200
   4294 HB2       -50.5390  -13.0500  -21.8020 H       272 ASN    0.3000
   4295 HD21      -47.7300  -10.9590  -21.2070 H       272 ASN    0.5100
   4296 HD22      -49.2920  -11.1410  -21.9340 H       272 ASN   -0.5100
   4297 N         -52.0940  -15.3540  -21.8840 N.am    273 PHE   -0.4700
   4298 CA        -53.4310  -15.9120  -22.0410 C.3     273 PHE    0.3100
   4299 C         -53.4370  -17.4060  -21.7520 C.2     273 PHE    0.0700
   4300 O         -54.3460  -17.9250  -21.1040 O.2     273 PHE    0.0900
   4301 CB        -53.9480  -15.6650  -23.4600 C.3     273 PHE   -0.1800
   4302 CG        -54.4150  -14.2590  -23.7000 C.ar    273 PHE    0.0900
   4303 CD1       -55.3270  -13.6620  -22.8460 C.ar    273 PHE    0.0900
   4304 CD2       -53.9410  -13.5320  -24.7800 C.ar    273 PHE    0.0000
   4305 CE1       -55.7580  -12.3700  -23.0650 C.ar    273 PHE   -0.1150
   4306 CE2       -54.3680  -12.2370  -25.0040 C.ar    273 PHE    0.1150
   4307 CZ        -55.2780  -11.6560  -24.1460 C.ar    273 PHE   -0.1150
   4308 HN        -51.6980  -14.9240  -22.6920 H       273 PHE    0.1150
   4309 HA        -54.0790  -15.4390  -21.3180 H       273 PHE   -0.1150
   4310 HB1       -54.8120  -16.3360  -23.6570 H       273 PHE    0.1150
   4311 HB2       -53.1330  -15.8690  -24.1870 H       273 PHE   -0.1150
   4312 HD1       -55.7040  -14.2160  -21.9990 H       273 PHE    0.1150
   4313 HD2       -53.2270  -13.9820  -25.4550 H       273 PHE   -0.1150
   4314 HE1       -56.4700  -11.9160  -22.3920 H       273 PHE    0.1150
   4315 HE2       -53.9920  -11.6820  -25.8510 H       273 PHE    0.5100
   4316 HZ        -55.6150  -10.6450  -24.3180 H       273 PHE   -0.5100
   4317 N         -52.4080  -18.0940  -22.2380 N.am    274 LYS   -0.4700
   4318 CA        -52.2740  -19.5320  -22.0520 C.3     274 LYS    0.3100
   4319 C         -52.2330  -19.8880  -20.5690 C.2     274 LYS    0.0700
   4320 O         -52.5680  -21.0050  -20.1770 O.2     274 LYS    0.0900
   4321 CB        -50.9970  -20.0190  -22.7410 C.3     274 LYS   -0.1800
   4322 CG        -50.8820  -21.5240  -22.8820 C.3     274 LYS    0.0900
   4323 CD        -49.7070  -21.8810  -23.7810 C.3     274 LYS    0.0900
   4324 CE        -49.6540  -23.3680  -24.0860 C.3     274 LYS   -0.1800
   4325 NZ        -49.3980  -24.1890  -22.8710 N.4     274 LYS    0.0900
   4326 HN        -51.6780  -17.6540  -22.7550 H       274 LYS    0.0900
   4327 HA        -53.1420  -20.0130  -22.4800 H       274 LYS   -0.1800
   4328 HB1       -50.1260  -19.6570  -22.1530 H       274 LYS    0.0900
   4329 HB2       -50.9570  -19.5710  -23.7550 H       274 LYS    0.0900
   4330 HG1       -51.8190  -21.9260  -23.3210 H       274 LYS    0.2100
   4331 HG2       -50.7310  -21.9790  -21.8800 H       274 LYS    0.0500
   4332 HD1       -48.7630  -21.5810  -23.2790 H       274 LYS    0.0500
   4333 HD2       -49.8010  -21.3210  -24.7360 H       274 LYS   -0.3000
   4334 HE1       -48.8320  -23.5720  -24.8060 H       274 LYS    0.3300
   4335 HE2       -50.6250  -23.6970  -24.5140 H       274 LYS    0.3300
   4336 HZ1       -50.1590  -24.0300  -22.1790 H       274 LYS    0.3300
   4337 HZ2       -48.4870  -23.9140  -22.4520 H       274 LYS    0.5100
   4338 HZ3       -49.3710  -25.1950  -23.1310 H       274 LYS   -0.5100
   4339 N         -51.8230  -18.9270  -19.7460 N.am    275 ALA   -0.4700
   4340 CA        -51.6930  -19.1460  -18.3130 C.3     275 ALA    0.3100
   4341 C         -53.0230  -18.9750  -17.5810 C.2     275 ALA    0.0700
   4342 O         -53.3220  -19.7160  -16.6440 O.2     275 ALA    0.0900
   4343 CB        -50.6500  -18.1940  -17.7370 C.3     275 ALA   -0.2700
   4344 HN        -51.5870  -18.0160  -20.0720 H       275 ALA    0.0900
   4345 HA        -51.3990  -20.1710  -18.1520 H       275 ALA    0.0900
   4346 HB1       -51.0340  -17.1510  -17.7520 H       275 ALA    0.0900
   4347 HB2       -49.7210  -18.2380  -18.3440 H       275 ALA    0.5100
   4348 HB3       -50.4250  -18.4730  -16.6850 H       275 ALA   -0.5100
   4349 N         -53.8220  -18.0010  -18.0120 N.am    276 CYS   -0.4700
   4350 CA        -55.0600  -17.6660  -17.3120 C.3     276 CYS    0.3100
   4351 C         -56.1780  -18.6800  -17.5560 C.2     276 CYS    0.0700
   4352 O         -57.1890  -18.6720  -16.8550 O.2     276 CYS    0.0900
   4353 CB        -55.5430  -16.2650  -17.7060 C.3     276 CYS   -0.1100
   4354 SG        -54.2960  -14.9600  -17.5450 S.3     276 CYS    0.0900
   4355 HN        -53.6140  -17.4610  -18.8230 H       276 CYS    0.0900
   4356 HA        -54.8670  -17.7120  -16.2510 H       276 CYS   -0.2300
   4357 HB1       -56.4130  -16.0120  -17.0650 H       276 CYS    0.1600
   4358 HB2       -55.8860  -16.3060  -18.7610 H       276 CYS    0.5100
   4359 HG1       -53.4440  -15.5090  -18.3990 H       276 CYS   -0.5100
   4360 N         -56.0080  -19.5490  -18.5520 N.am    277 PHE   -0.4700
   4361 CA        -56.9960  -20.5910  -18.8070 C.3     277 PHE    0.3100
   4362 C         -56.8070  -21.7630  -17.8450 C.2     277 PHE    0.0700
   4363 O         -57.5750  -21.9300  -16.8950 O.2     277 PHE    0.0900
   4364 CB        -56.9150  -21.0870  -20.2530 C.3     277 PHE   -0.1800
   4365 CG        -57.9100  -22.1660  -20.5710 C.ar    277 PHE    0.0900
   4366 CD1       -59.1790  -21.8470  -21.0250 C.ar    277 PHE    0.0900
   4367 CD2       -57.5820  -23.5020  -20.4000 C.ar    277 PHE    0.0000
   4368 CE1       -60.1010  -22.8380  -21.3100 C.ar    277 PHE   -0.1150
   4369 CE2       -58.4990  -24.4990  -20.6840 C.ar    277 PHE    0.1150
   4370 CZ        -59.7610  -24.1650  -21.1400 C.ar    277 PHE   -0.1150
   4371 HN        -55.2160  -19.5270  -19.1560 H       277 PHE    0.1150
   4372 HA        -57.9740  -20.1790  -18.6080 H       277 PHE   -0.1150
   4373 HB1       -55.9030  -21.5030  -20.4430 H       277 PHE    0.1150
   4374 HB2       -57.1160  -20.2390  -20.9430 H       277 PHE   -0.1150
   4375 HD1       -59.4520  -20.8100  -21.1580 H       277 PHE    0.1150
   4376 HD2       -56.5990  -23.7690  -20.0410 H       277 PHE   -0.1150
   4377 HE1       -61.0870  -22.5740  -21.6650 H       277 PHE    0.1150
   4378 HE2       -58.2300  -25.5370  -20.5490 H       277 PHE    0.5100
   4379 HZ        -60.4790  -24.9410  -21.3630 H       277 PHE   -0.5100
   4380 N         -55.6170  -22.3960  -17.9170 N.am    278 ARG   -0.4700
   4381 CA        -55.0100  -23.0590  -16.7790 C.3     278 ARG    0.3100
   4382 CAT       -51.2490  -22.7930  -17.2840 C.3     278 ARG    0.0700
   4383 C         -53.5970  -23.4450  -17.1900 C.2     278 ARG    0.0900
   4384 O         -53.3400  -24.5170  -17.7310 O.2     278 ARG   -0.1800
   4385 CB        -55.7790  -24.3090  -16.2390 C.3     278 ARG    0.0900
   4386 CG        -55.6610  -24.4560  -14.7010 C.3     278 ARG    0.0900
   4387 CD        -56.7530  -23.7530  -13.8660 C.3     278 ARG   -0.1800
   4388 NE        -56.9000  -22.3400  -14.3390 N.pl3   278 ARG    0.0900
   4389 CZ        -56.5300  -21.2220  -13.7270 C.cat   278 ARG    0.0900
   4390 NH1       -56.7240  -20.0700  -14.3460 N.pl3   278 ARG    0.2000
   4391 NH2       -55.9700  -21.2070  -12.5370 N.pl3   278 ARG    0.0900
   4392 NT        -52.6310  -22.5360  -16.9550 N.am    278 ARG    0.0900
   4393 HN        -55.0970  -22.4360  -18.7660 H       278 ARG   -0.7000
   4394 HNT       -52.8270  -21.6490  -16.5450 H       278 ARG    0.4400
   4395 HA        -54.9360  -22.3240  -15.9940 H       278 ARG    0.6400
   4396 HB1       -55.3650  -25.2210  -16.7190 H       278 ARG   -0.8000
   4397 HB2       -56.8520  -24.2150  -16.5090 H       278 ARG    0.4600
   4398 HG1       -54.6780  -24.0440  -14.3920 H       278 ARG    0.4600
   4399 HG2       -55.6900  -25.5390  -14.4570 H       278 ARG   -0.8000
   4400 HD1       -56.4680  -23.7360  -12.7930 H       278 ARG    0.4600
   4401 HD2       -57.7280  -24.2690  -13.9940 H       278 ARG    0.4600
   4402 HE        -57.3350  -22.2230  -15.2290 H       278 ARG    0.5100
   4403 HH11      -57.1430  -20.0550  -15.2540 H       278 ARG   -0.5100
   4404 HH12      -56.4530  -19.2140  -13.9050 H       278 ARG   -0.4700
   4405 HH21      -55.8070  -22.0660  -12.0520 H       278 ARG    0.3100
   4406 HH22      -55.7080  -20.3380  -12.1190 H       278 ARG   -0.1100
   4407 HT1       -51.1250  -22.8010  -18.3870 H       278 ARG    0.0900
   4408 HT2       -50.9450  -23.7820  -16.8800 H       278 ARG    0.0900
   4409 HT3       -50.6060  -21.9940  -16.8540 H       278 ARG    0.0900
@<TRIPOS>BOND
     1    1    8 1
     2    1    2 1
     3    2    6 1
     4    2   11 1
     5    2    4 1
     6    4    5 2
     7    6   13 1
     8    6    7 1
     9    7    8 1
    10    7   15 1
    11    8   17 1
    12    3    9 1
    13    3   18 1
    14    3   19 1
    15    3   20 1
    16    9    1 1
    17    9   10 2
    18   12    6 1
    19   14    7 1
    20   16    8 1
    21   21   22 1
    22   22   23 1
    23   22   30 1
    24   22   25 1
    25   23   24 2
    26   25   32 1
    27   25   26 1
    28   26   28 1
    29   26   27 1
    30   26   33 1
    31   27   35 1
    32   27   34 1
    33   27   36 1
    34   28   39 1
    35   28   37 1
    36   28   38 1
    37   29   21 1
    38   31   25 1
    39    4   21 am
    40   40   41 1
    41   41   46 1
    42   41   42 1
    43   42   43 2
    44   44   40 1
    45   45   41 1
    46   23   40 am
    47   47   48 1
    48   48   49 1
    49   48   56 1
    50   48   51 1
    51   49   50 2
    52   51   58 1
    53   51   52 1
    54   52   54 1
    55   52   53 1
    56   52   59 1
    57   53   61 1
    58   53   60 1
    59   53   62 1
    60   54   65 1
    61   54   63 1
    62   54   64 1
    63   55   47 1
    64   57   51 1
    65   42   47 am
    66   66   67 1
    67   67   68 1
    68   67   70 1
    69   67   76 1
    70   68   69 2
    71   70   71 1
    72   70   78 1
    73   71   80 1
    74   71   72 1
    75   72   73 1
    76   72   82 1
    77   73   84 1
    78   73   74 1
    79   74   86 1
    80   74   87 1
    81   74   85 1
    82   75   66 1
    83   77   70 1
    84   79   71 1
    85   81   72 1
    86   83   73 1
    87   49   66 am
    88   88   89 1
    89   89   96 1
    90   89   92 1
    91   89   90 1
    92   90   91 2
    93   92   97 1
    94   92   93 1
    95   92   94 1
    96   93   98 1
    97   93   99 1
    98   93  100 1
    99   94  101 1
   100   94  102 1
   101   94  103 1
   102   95   88 1
   103   68   88 am
   104  104  105 1
   105  105  106 1
   106  105  112 1
   107  105  108 1
   108  106  107 2
   109  108  113 1
   110  108  109 1
   111  108  110 1
   112  109  115 1
   113  109  116 1
   114  109  117 1
   115  110  114 1
   116  111  104 1
   117   90  104 am
   118  118  119 1
   119  119  127 1
   120  119  122 1
   121  119  120 1
   122  120  121 2
   123  122  128 1
   124  122  124 1
   125  122  123 1
   126  123  130 1
   127  124  131 1
   128  124  132 1
   129  124  133 1
   130  125  123 1
   131  125  134 1
   132  125  135 1
   133  125  136 1
   134  126  118 1
   135  129  123 1
   136  106  118 am
   137  137  138 1
   138  138  145 1
   139  138  141 1
   140  138  139 1
   141  139  140 2
   142  141  146 1
   143  141  142 1
   144  141  143 1
   145  142  147 1
   146  142  148 1
   147  142  149 1
   148  143  150 1
   149  143  151 1
   150  143  152 1
   151  144  137 1
   152  120  137 am
   153  153  154 1
   154  154  159 1
   155  154  155 1
   156  155  156 2
   157  157  153 1
   158  158  154 1
   159  139  153 am
   160  160  161 1
   161  161  162 1
   162  161  169 1
   163  161  164 1
   164  162  163 2
   165  164  171 1
   166  164  165 1
   167  165  167 1
   168  165  166 1
   169  165  172 1
   170  166  174 1
   171  166  173 1
   172  166  175 1
   173  167  178 1
   174  167  176 1
   175  167  177 1
   176  168  160 1
   177  170  164 1
   178  155  160 am
   179  179  180 1
   180  180  192 1
   181  180  183 1
   182  180  181 1
   183  181  182 2
   184  183  194 1
   185  183  184 1
   186  184  185 ar
   187  184  186 ar
   188  185  195 1
   189  185  187 ar
   190  186  188 ar
   191  186  196 1
   192  187  197 1
   193  187  189 ar
   194  188  189 ar
   195  188  198 1
   196  189  190 1
   197  190  199 1
   198  191  179 1
   199  193  183 1
   200  162  179 am
   201  200  201 1
   202  201  202 1
   203  201  209 1
   204  201  204 1
   205  202  203 2
   206  204  211 1
   207  204  205 1
   208  205  207 1
   209  205  206 1
   210  205  212 1
   211  206  214 1
   212  206  213 1
   213  206  215 1
   214  207  218 1
   215  207  216 1
   216  207  217 1
   217  208  200 1
   218  210  204 1
   219  181  200 am
   220  219  220 1
   221  220  225 1
   222  220  223 1
   223  220  221 1
   224  221  222 2
   225  223  226 1
   226  223  227 1
   227  223  228 1
   228  224  219 1
   229  202  219 am
   230  229  230 1
   231  230  237 1
   232  230  233 1
   233  230  231 1
   234  231  232 2
   235  233  238 1
   236  233  234 1
   237  233  235 1
   238  234  239 1
   239  234  240 1
   240  234  241 1
   241  235  242 1
   242  235  243 1
   243  235  244 1
   244  236  229 1
   245  221  229 am
   246  245  246 1
   247  246  247 1
   248  246  249 1
   249  246  252 1
   250  247  248 2
   251  249  254 1
   252  249  250 1
   253  251  245 1
   254  253  249 1
   255  255  250 1
   256  231  245 am
   257  256  257 1
   258  257  264 1
   259  257  260 1
   260  257  258 1
   261  258  259 2
   262  260  265 1
   263  260  261 1
   264  260  262 1
   265  261  266 1
   266  261  267 1
   267  261  268 1
   268  262  269 1
   269  262  270 1
   270  262  271 1
   271  263  256 1
   272  247  256 am
   273  272  273 1
   274  273  278 1
   275  273  274 1
   276  274  275 2
   277  276  272 1
   278  277  273 1
   279  258  272 am
   280  279  280 1
   281  280  285 1
   282  280  281 1
   283  281  282 2
   284  283  279 1
   285  284  280 1
   286  274  279 am
   287  286  287 1
   288  287  288 1
   289  287  295 1
   290  287  290 1
   291  288  289 2
   292  290  297 1
   293  290  291 1
   294  291  293 1
   295  291  292 1
   296  291  298 1
   297  292  300 1
   298  292  299 1
   299  292  301 1
   300  293  304 1
   301  293  302 1
   302  293  303 1
   303  294  286 1
   304  296  290 1
   305  281  286 am
   306  305  306 1
   307  306  307 1
   308  306  314 1
   309  306  309 1
   310  307  308 2
   311  309  316 1
   312  309  310 1
   313  310  312 1
   314  310  311 1
   315  310  317 1
   316  311  319 1
   317  311  318 1
   318  311  320 1
   319  312  323 1
   320  312  321 1
   321  312  322 1
   322  313  305 1
   323  315  309 1
   324  288  305 am
   325  324  325 1
   326  325  330 1
   327  325  326 1
   328  326  327 2
   329  328  324 1
   330  329  325 1
   331  307  324 am
   332  331  332 1
   333  332  340 1
   334  332  335 1
   335  332  333 1
   336  333  334 2
   337  335  342 1
   338  335  336 1
   339  336  338 2
   340  336  337 am
   341  337  343 1
   342  337  344 1
   343  339  331 1
   344  341  335 1
   345  326  331 am
   346  345  346 1
   347  346  347 1
   348  346  349 1
   349  346  352 1
   350  347  348 2
   351  349  354 1
   352  349  350 1
   353  351  345 1
   354  353  349 1
   355  355  350 1
   356  333  345 am
   357  356  357 1
   358  357  358 1
   359  357  365 1
   360  357  360 1
   361  358  359 2
   362  360  367 1
   363  360  361 1
   364  361  363 1
   365  361  362 1
   366  361  368 1
   367  362  370 1
   368  362  369 1
   369  362  371 1
   370  363  374 1
   371  363  372 1
   372  363  373 1
   373  364  356 1
   374  366  360 1
   375  347  356 am
   376  375  376 1
   377  376  383 1
   378  376  379 1
   379  376  377 1
   380  377  378 2
   381  379  384 1
   382  379  380 1
   383  379  381 1
   384  380  385 1
   385  380  386 1
   386  380  387 1
   387  381  388 1
   388  381  389 1
   389  381  390 1
   390  382  375 1
   391  358  375 am
   392  391  392 1
   393  392  400 1
   394  392  395 1
   395  392  393 1
   396  393  394 2
   397  395  402 1
   398  395  396 1
   399  396  404 1
   400  396  397 1
   401  397  398 1
   402  398  405 1
   403  398  406 1
   404  398  407 1
   405  399  391 1
   406  401  395 1
   407  403  396 1
   408  377  391 am
   409  408  409 1
   410  409  421 1
   411  409  412 1
   412  409  410 1
   413  410  411 2
   414  412  423 1
   415  412  413 1
   416  413  414 ar
   417  413  415 ar
   418  414  424 1
   419  414  416 ar
   420  415  417 ar
   421  415  425 1
   422  416  426 1
   423  416  418 ar
   424  417  418 ar
   425  417  427 1
   426  418  419 1
   427  419  428 1
   428  420  408 1
   429  422  412 1
   430  393  408 am
   431  429  430 1
   432  430  437 1
   433  430  433 1
   434  430  431 1
   435  431  432 2
   436  433  438 1
   437  433  434 1
   438  433  435 1
   439  434  439 1
   440  434  440 1
   441  434  441 1
   442  435  442 1
   443  435  443 1
   444  435  444 1
   445  436  429 1
   446  410  429 am
   447  445  446 1
   448  446  454 1
   449  446  449 1
   450  446  447 1
   451  447  448 2
   452  449  455 1
   453  449  451 1
   454  449  450 1
   455  450  457 1
   456  451  458 1
   457  451  459 1
   458  451  460 1
   459  452  450 1
   460  452  461 1
   461  452  462 1
   462  452  463 1
   463  453  445 1
   464  456  450 1
   465  431  445 am
   466  464  465 1
   467  465  466 1
   468  465  473 1
   469  465  468 1
   470  466  467 2
   471  468  475 1
   472  468  469 1
   473  469  471 1
   474  469  470 1
   475  469  476 1
   476  470  478 1
   477  470  477 1
   478  470  479 1
   479  471  482 1
   480  471  480 1
   481  471  481 1
   482  472  464 1
   483  474  468 1
   484  447  464 am
   485  483  484 1
   486  484  485 1
   487  484  495 1
   488  484  487 1
   489  485  486 2
   490  487  497 1
   491  487  488 1
   492  488  499 1
   493  488  489 1
   494  489  501 1
   495  489  490 1
   496  490  502 1
   497  490  491 2
   498  491  492 2
   499  491  493 2
   500  492  503 1
   501  492  504 1
   502  493  506 1
   503  493  505 1
   504  494  483 1
   505  496  487 1
   506  498  488 1
   507  500  489 1
   508  466  483 am
   509  507  508 1
   510  507  517 1
   511  508  509 1
   512  508  511 1
   513  508  518 1
   514  509  510 2
   515  511  512 1
   516  511  519 1
   517  511  520 1
   518  512  513 ar
   519  512  514 ar
   520  513  516 ar
   521  513  522 1
   522  514  515 ar
   523  514  521 1
   524  515  516 ar
   525  515  523 1
   526  485  507 am
   527  524  525 1
   528  525  526 1
   529  525  532 1
   530  525  528 1
   531  526  527 2
   532  528  533 1
   533  528  529 1
   534  528  530 1
   535  529  535 1
   536  529  536 1
   537  529  537 1
   538  530  534 1
   539  531  524 1
   540  524  509 am
   541  538  539 1
   542  539  540 1
   543  539  542 1
   544  539  548 1
   545  540  541 2
   546  542  543 1
   547  542  550 1
   548  543  552 1
   549  543  544 1
   550  544  545 1
   551  544  554 1
   552  545  556 1
   553  545  546 1
   554  546  558 1
   555  546  559 1
   556  546  557 1
   557  547  538 1
   558  549  542 1
   559  551  543 1
   560  553  544 1
   561  555  545 1
   562  526  538 am
   563  560  561 1
   564  561  569 1
   565  561  564 1
   566  561  562 1
   567  562  563 2
   568  564  571 1
   569  564  565 1
   570  565  573 1
   571  565  566 1
   572  566  567 1
   573  567  574 1
   574  567  575 1
   575  567  576 1
   576  568  560 1
   577  570  564 1
   578  572  565 1
   579  540  560 am
   580  577  578 1
   581  578  579 1
   582  578  581 1
   583  578  587 1
   584  579  580 2
   585  581  582 1
   586  581  589 1
   587  582  591 1
   588  582  583 1
   589  583  584 1
   590  583  593 1
   591  584  595 1
   592  584  585 1
   593  585  597 1
   594  585  598 1
   595  585  596 1
   596  586  577 1
   597  588  581 1
   598  590  582 1
   599  592  583 1
   600  594  584 1
   601  562  577 am
   602  599  600 1
   603  600  601 1
   604  600  607 1
   605  600  603 1
   606  601  602 2
   607  603  608 1
   608  603  604 1
   609  603  605 1
   610  604  610 1
   611  604  611 1
   612  604  612 1
   613  605  609 1
   614  606  599 1
   615  579  599 am
   616  613  614 1
   617  614  619 1
   618  614  617 1
   619  614  615 1
   620  615  616 2
   621  617  620 1
   622  617  621 1
   623  617  622 1
   624  618  613 1
   625  601  613 am
   626  623  624 1
   627  624  625 1
   628  624  631 1
   629  624  627 1
   630  625  626 2
   631  627  632 1
   632  627  628 1
   633  627  629 1
   634  628  634 1
   635  628  635 1
   636  628  636 1
   637  629  633 1
   638  630  623 1
   639  615  623 am
   640  637  638 1
   641  638  646 1
   642  638  641 1
   643  638  639 1
   644  639  640 2
   645  641  648 1
   646  641  642 1
   647  642  644 2
   648  642  643 am
   649  643  649 1
   650  643  650 1
   651  645  637 1
   652  647  641 1
   653  625  637 am
   654  651  652 1
   655  652  660 1
   656  652  655 1
   657  652  653 1
   658  653  654 2
   659  655  661 1
   660  655  657 1
   661  655  656 1
   662  656  663 1
   663  657  664 1
   664  657  665 1
   665  657  666 1
   666  658  656 1
   667  658  667 1
   668  658  668 1
   669  658  669 1
   670  659  651 1
   671  662  656 1
   672  639  651 am
   673  670  671 1
   674  671  683 1
   675  671  674 1
   676  671  672 1
   677  672  673 2
   678  674  685 1
   679  674  675 1
   680  675  676 ar
   681  675  677 ar
   682  676  686 1
   683  676  678 ar
   684  677  679 ar
   685  677  687 1
   686  678  688 1
   687  678  680 ar
   688  679  680 ar
   689  679  689 1
   690  680  681 1
   691  681  690 1
   692  682  670 1
   693  684  674 1
   694  653  670 am
   695  691  692 1
   696  692  700 1
   697  692  695 1
   698  692  693 1
   699  693  694 2
   700  695  701 1
   701  695  697 1
   702  695  696 1
   703  696  703 1
   704  697  704 1
   705  697  705 1
   706  697  706 1
   707  698  696 1
   708  698  707 1
   709  698  708 1
   710  698  709 1
   711  699  691 1
   712  702  696 1
   713  672  691 am
   714  710  711 1
   715  711  722 1
   716  711  714 1
   717  711  712 1
   718  712  713 2
   719  714  724 1
   720  714  715 1
   721  715  716 ar
   722  715  717 ar
   723  716  725 1
   724  716  718 ar
   725  717  719 ar
   726  717  726 1
   727  718  727 1
   728  718  720 ar
   729  719  720 ar
   730  719  728 1
   731  720  729 1
   732  721  710 1
   733  723  714 1
   734  693  710 am
   735  730  731 1
   736  731  739 1
   737  731  734 1
   738  731  732 1
   739  732  733 2
   740  734  741 1
   741  734  735 1
   742  735  737 2
   743  735  736 am
   744  736  742 1
   745  736  743 1
   746  738  730 1
   747  740  734 1
   748  712  730 am
   749  744  745 1
   750  745  746 1
   751  745  753 1
   752  745  748 1
   753  746  747 2
   754  748  755 1
   755  748  749 1
   756  749  751 1
   757  749  750 1
   758  749  756 1
   759  750  758 1
   760  750  757 1
   761  750  759 1
   762  751  762 1
   763  751  760 1
   764  751  761 1
   765  752  744 1
   766  754  748 1
   767  732  744 am
   768  763  764 1
   769  764  769 1
   770  764  767 1
   771  764  765 1
   772  765  766 2
   773  767  770 1
   774  767  771 1
   775  767  772 1
   776  768  763 1
   777  746  763 am
   778  773  774 1
   779  774  775 1
   780  774  782 1
   781  774  777 1
   782  775  776 2
   783  777  784 1
   784  777  778 1
   785  778  780 1
   786  778  779 1
   787  778  785 1
   788  779  787 1
   789  779  786 1
   790  779  788 1
   791  780  791 1
   792  780  789 1
   793  780  790 1
   794  781  773 1
   795  783  777 1
   796  765  773 am
   797  792  793 1
   798  793  798 1
   799  793  796 1
   800  793  794 1
   801  794  795 2
   802  796  799 1
   803  796  800 1
   804  796  801 1
   805  797  792 1
   806  775  792 am
   807  802  803 1
   808  803  811 1
   809  803  806 1
   810  803  804 1
   811  804  805 2
   812  806  813 1
   813  806  807 1
   814  807  808 2
   815  807  809 2
   816  810  802 1
   817  812  806 1
   818  794  802 am
   819  814  815 1
   820  815  816 1
   821  815  822 1
   822  815  818 1
   823  816  817 2
   824  818  823 1
   825  818  819 1
   826  818  820 1
   827  819  825 1
   828  819  826 1
   829  819  827 1
   830  820  824 1
   831  821  814 1
   832  804  814 am
   833  828  829 1
   834  829  830 1
   835  829  837 1
   836  829  832 1
   837  830  831 2
   838  832  839 1
   839  832  833 1
   840  833  835 1
   841  833  834 1
   842  833  840 1
   843  834  842 1
   844  834  841 1
   845  834  843 1
   846  835  846 1
   847  835  844 1
   848  835  845 1
   849  836  828 1
   850  838  832 1
   851  816  828 am
   852  847  848 1
   853  848  855 1
   854  848  851 1
   855  848  849 1
   856  849  850 2
   857  851  856 1
   858  851  852 1
   859  851  853 1
   860  852  857 1
   861  852  858 1
   862  852  859 1
   863  853  860 1
   864  853  861 1
   865  853  862 1
   866  854  847 1
   867  830  847 am
   868  863  864 1
   869  864  865 1
   870  864  872 1
   871  864  867 1
   872  865  866 2
   873  867  874 1
   874  867  868 1
   875  868  870 1
   876  868  869 1
   877  868  875 1
   878  869  877 1
   879  869  876 1
   880  869  878 1
   881  870  881 1
   882  870  879 1
   883  870  880 1
   884  871  863 1
   885  873  867 1
   886  849  863 am
   887  882  883 1
   888  883  884 1
   889  883  891 1
   890  883  886 1
   891  884  885 2
   892  886  893 1
   893  886  887 1
   894  887  889 1
   895  887  888 1
   896  887  894 1
   897  888  896 1
   898  888  895 1
   899  888  897 1
   900  889  900 1
   901  889  898 1
   902  889  899 1
   903  890  882 1
   904  892  886 1
   905  865  882 am
   906  901  902 1
   907  902  903 1
   908  902  909 1
   909  902  905 1
   910  903  904 2
   911  905  910 1
   912  905  906 1
   913  905  907 1
   914  906  912 1
   915  906  913 1
   916  906  914 1
   917  907  911 1
   918  908  901 1
   919  884  901 am
   920  915  916 1
   921  916  917 1
   922  916  924 1
   923  916  919 1
   924  917  918 2
   925  919  926 1
   926  919  920 1
   927  920  922 1
   928  920  921 1
   929  920  927 1
   930  921  929 1
   931  921  928 1
   932  921  930 1
   933  922  933 1
   934  922  931 1
   935  922  932 1
   936  923  915 1
   937  925  919 1
   938  903  915 am
   939  934  940 1
   940  934  935 1
   941  935  938 1
   942  935  941 1
   943  935  936 1
   944  936  937 2
   945  938  939 1
   946  938  943 1
   947  939  940 1
   948  939  945 1
   949  940  947 1
   950  942  938 1
   951  944  939 1
   952  946  940 1
   953  917  934 am
   954  948  949 1
   955  949  960 1
   956  949  952 1
   957  949  950 1
   958  950  951 2
   959  952  962 1
   960  952  953 1
   961  953  954 ar
   962  953  955 ar
   963  954  963 1
   964  954  956 ar
   965  955  957 ar
   966  955  964 1
   967  956  965 1
   968  956  958 ar
   969  957  958 ar
   970  957  966 1
   971  958  967 1
   972  959  948 1
   973  961  952 1
   974  936  948 am
   975  968  969 1
   976  969  978 1
   977  969  972 1
   978  969  970 1
   979  970  971 2
   980  972  980 1
   981  972  973 1
   982  973  982 1
   983  973  974 1
   984  974  976 2
   985  974  975 am
   986  975  983 1
   987  975  984 1
   988  977  968 1
   989  979  972 1
   990  981  973 1
   991  950  968 am
   992  985  986 1
   993  986  991 1
   994  986  987 1
   995  987  988 2
   996  989  985 1
   997  990  986 1
   998  970  985 am
   999  992  993 1
  1000  993  994 1
  1001  993 1000 1
  1002  993  996 1
  1003  994  995 2
  1004  996 1001 1
  1005  996  997 1
  1006  996  998 1
  1007  997 1003 1
  1008  997 1004 1
  1009  997 1005 1
  1010  998 1002 1
  1011  999  992 1
  1012  987  992 am
  1013 1006 1007 1
  1014 1007 1015 1
  1015 1007 1010 1
  1016 1007 1008 1
  1017 1008 1009 2
  1018 1010 1017 1
  1019 1010 1011 1
  1020 1011 1012 2
  1021 1011 1013 2
  1022 1014 1006 1
  1023 1016 1010 1
  1024  994 1006 am
  1025 1018 1019 1
  1026 1019 1027 1
  1027 1019 1022 1
  1028 1019 1020 1
  1029 1020 1021 2
  1030 1022 1028 1
  1031 1022 1024 1
  1032 1022 1023 1
  1033 1023 1030 1
  1034 1024 1031 1
  1035 1024 1032 1
  1036 1024 1033 1
  1037 1025 1023 1
  1038 1025 1034 1
  1039 1025 1035 1
  1040 1025 1036 1
  1041 1026 1018 1
  1042 1029 1023 1
  1043 1008 1018 am
  1044 1037 1038 1
  1045 1038 1039 1
  1046 1038 1046 1
  1047 1038 1041 1
  1048 1039 1040 2
  1049 1041 1048 1
  1050 1041 1042 1
  1051 1042 1044 1
  1052 1042 1043 1
  1053 1042 1049 1
  1054 1043 1051 1
  1055 1043 1050 1
  1056 1043 1052 1
  1057 1044 1055 1
  1058 1044 1053 1
  1059 1044 1054 1
  1060 1045 1037 1
  1061 1047 1041 1
  1062 1020 1037 am
  1063 1056 1057 1
  1064 1057 1058 1
  1065 1057 1065 1
  1066 1057 1060 1
  1067 1058 1059 2
  1068 1060 1067 1
  1069 1060 1061 1
  1070 1061 1063 1
  1071 1061 1062 1
  1072 1061 1068 1
  1073 1062 1070 1
  1074 1062 1069 1
  1075 1062 1071 1
  1076 1063 1074 1
  1077 1063 1072 1
  1078 1063 1073 1
  1079 1064 1056 1
  1080 1066 1060 1
  1081 1039 1056 am
  1082 1075 1076 1
  1083 1076 1081 1
  1084 1076 1077 1
  1085 1077 1078 2
  1086 1079 1075 1
  1087 1080 1076 1
  1088 1058 1075 am
  1089 1082 1083 1
  1090 1083 1094 1
  1091 1083 1086 1
  1092 1083 1084 1
  1093 1084 1085 2
  1094 1086 1096 1
  1095 1086 1087 1
  1096 1087 1088 ar
  1097 1087 1089 ar
  1098 1088 1097 1
  1099 1088 1090 ar
  1100 1089 1091 ar
  1101 1089 1098 1
  1102 1090 1099 1
  1103 1090 1092 ar
  1104 1091 1092 ar
  1105 1091 1100 1
  1106 1092 1101 1
  1107 1093 1082 1
  1108 1095 1086 1
  1109 1077 1082 am
  1110 1102 1103 1
  1111 1103 1104 1
  1112 1103 1117 1
  1113 1103 1106 1
  1114 1104 1105 2
  1115 1106 1119 1
  1116 1106 1107 1
  1117 1107 1109 ar
  1118 1107 1108 ar
  1119 1108 1120 1
  1120 1108 1112 ar
  1121 1109 1110 ar
  1122 1109 1111 ar
  1123 1110 1112 ar
  1124 1110 1113 ar
  1125 1111 1114 ar
  1126 1111 1122 1
  1127 1112 1121 1
  1128 1113 1123 1
  1129 1113 1115 ar
  1130 1114 1115 ar
  1131 1114 1124 1
  1132 1115 1125 1
  1133 1116 1102 1
  1134 1118 1106 1
  1135 1084 1102 am
  1136 1126 1132 1
  1137 1126 1127 1
  1138 1127 1130 1
  1139 1127 1133 1
  1140 1127 1128 1
  1141 1128 1129 2
  1142 1130 1131 1
  1143 1130 1135 1
  1144 1131 1132 1
  1145 1131 1137 1
  1146 1132 1139 1
  1147 1134 1130 1
  1148 1136 1131 1
  1149 1138 1132 1
  1150 1104 1126 am
  1151 1140 1141 1
  1152 1141 1152 1
  1153 1141 1144 1
  1154 1141 1142 1
  1155 1142 1143 2
  1156 1144 1154 1
  1157 1144 1145 1
  1158 1145 1146 ar
  1159 1145 1147 ar
  1160 1146 1155 1
  1161 1146 1148 ar
  1162 1147 1149 ar
  1163 1147 1156 1
  1164 1148 1157 1
  1165 1148 1150 ar
  1166 1149 1150 ar
  1167 1149 1158 1
  1168 1150 1159 1
  1169 1151 1140 1
  1170 1153 1144 1
  1171 1128 1140 am
  1172 1160 1161 1
  1173 1161 1166 1
  1174 1161 1162 1
  1175 1162 1163 2
  1176 1164 1160 1
  1177 1165 1161 1
  1178 1142 1160 am
  1179 1167 1168 1
  1180 1168 1176 1
  1181 1168 1171 1
  1182 1168 1169 1
  1183 1169 1170 2
  1184 1171 1178 1
  1185 1171 1172 1
  1186 1172 1174 2
  1187 1172 1173 am
  1188 1173 1179 1
  1189 1173 1180 1
  1190 1175 1167 1
  1191 1177 1171 1
  1192 1162 1167 am
  1193 1181 1182 1
  1194 1182 1187 1
  1195 1182 1185 1
  1196 1182 1183 1
  1197 1183 1184 2
  1198 1185 1188 1
  1199 1185 1189 1
  1200 1185 1190 1
  1201 1186 1181 1
  1202 1169 1181 am
  1203 1191 1192 1
  1204 1192 1193 1
  1205 1192 1200 1
  1206 1192 1195 1
  1207 1193 1194 2
  1208 1195 1202 1
  1209 1195 1196 1
  1210 1196 1198 1
  1211 1196 1197 1
  1212 1196 1203 1
  1213 1197 1205 1
  1214 1197 1204 1
  1215 1197 1206 1
  1216 1198 1209 1
  1217 1198 1207 1
  1218 1198 1208 1
  1219 1199 1191 1
  1220 1201 1195 1
  1221 1183 1191 am
  1222 1210 1211 1
  1223 1211 1212 1
  1224 1211 1214 1
  1225 1211 1217 1
  1226 1212 1213 2
  1227 1214 1219 1
  1228 1214 1215 1
  1229 1216 1210 1
  1230 1218 1214 1
  1231 1193 1210 am
  1232 1220 1221 1
  1233 1221 1222 1
  1234 1221 1224 1
  1235 1221 1230 1
  1236 1222 1223 2
  1237 1224 1225 1
  1238 1224 1232 1
  1239 1225 1234 1
  1240 1225 1226 1
  1241 1226 1227 1
  1242 1226 1236 1
  1243 1227 1238 1
  1244 1227 1228 1
  1245 1228 1240 1
  1246 1228 1241 1
  1247 1228 1239 1
  1248 1229 1220 1
  1249 1231 1224 1
  1250 1233 1225 1
  1251 1235 1226 1
  1252 1237 1227 1
  1253 1212 1220 am
  1254 1242 1243 1
  1255 1243 1244 1
  1256 1243 1250 1
  1257 1243 1246 1
  1258 1244 1245 2
  1259 1246 1251 1
  1260 1246 1247 1
  1261 1246 1248 1
  1262 1247 1253 1
  1263 1247 1254 1
  1264 1247 1255 1
  1265 1248 1252 1
  1266 1249 1242 1
  1267 1222 1242 am
  1268 1256 1257 1
  1269 1257 1264 1
  1270 1257 1260 1
  1271 1257 1258 1
  1272 1258 1259 2
  1273 1260 1265 1
  1274 1260 1261 1
  1275 1260 1262 1
  1276 1261 1266 1
  1277 1261 1267 1
  1278 1261 1268 1
  1279 1262 1269 1
  1280 1262 1270 1
  1281 1262 1271 1
  1282 1263 1256 1
  1283 1244 1256 am
  1284 1272 1273 1
  1285 1273 1281 1
  1286 1273 1276 1
  1287 1273 1274 1
  1288 1274 1275 2
  1289 1276 1282 1
  1290 1276 1278 1
  1291 1276 1277 1
  1292 1277 1284 1
  1293 1278 1285 1
  1294 1278 1286 1
  1295 1278 1287 1
  1296 1279 1277 1
  1297 1279 1288 1
  1298 1279 1289 1
  1299 1279 1290 1
  1300 1280 1272 1
  1301 1283 1277 1
  1302 1258 1272 am
  1303 1291 1292 1
  1304 1292 1297 1
  1305 1292 1295 1
  1306 1292 1293 1
  1307 1293 1294 2
  1308 1295 1298 1
  1309 1295 1299 1
  1310 1295 1300 1
  1311 1296 1291 1
  1312 1274 1291 am
  1313 1301 1302 1
  1314 1302 1310 1
  1315 1302 1305 1
  1316 1302 1303 1
  1317 1303 1304 2
  1318 1305 1311 1
  1319 1305 1307 1
  1320 1305 1306 1
  1321 1306 1313 1
  1322 1307 1314 1
  1323 1307 1315 1
  1324 1307 1316 1
  1325 1308 1306 1
  1326 1308 1317 1
  1327 1308 1318 1
  1328 1308 1319 1
  1329 1309 1301 1
  1330 1312 1306 1
  1331 1293 1301 am
  1332 1320 1321 1
  1333 1321 1329 1
  1334 1321 1324 1
  1335 1321 1322 1
  1336 1322 1323 2
  1337 1324 1331 1
  1338 1324 1325 1
  1339 1325 1326 2
  1340 1325 1327 2
  1341 1328 1320 1
  1342 1330 1324 1
  1343 1303 1320 am
  1344 1332 1333 1
  1345 1333 1345 1
  1346 1333 1336 1
  1347 1333 1334 1
  1348 1334 1335 2
  1349 1336 1347 1
  1350 1336 1337 1
  1351 1337 1338 ar
  1352 1337 1339 ar
  1353 1338 1348 1
  1354 1338 1340 ar
  1355 1339 1341 ar
  1356 1339 1349 1
  1357 1340 1350 1
  1358 1340 1342 ar
  1359 1341 1342 ar
  1360 1341 1351 1
  1361 1342 1343 1
  1362 1343 1352 1
  1363 1344 1332 1
  1364 1346 1336 1
  1365 1322 1332 am
  1366 1353 1354 1
  1367 1354 1366 1
  1368 1354 1357 1
  1369 1354 1355 1
  1370 1355 1356 2
  1371 1357 1368 1
  1372 1357 1358 1
  1373 1358 1359 ar
  1374 1358 1360 ar
  1375 1359 1369 1
  1376 1359 1361 ar
  1377 1360 1362 ar
  1378 1360 1370 1
  1379 1361 1371 1
  1380 1361 1363 ar
  1381 1362 1363 ar
  1382 1362 1372 1
  1383 1363 1364 1
  1384 1364 1373 1
  1385 1365 1353 1
  1386 1367 1357 1
  1387 1334 1353 am
  1388 1374 1375 1
  1389 1375 1383 1
  1390 1375 1378 1
  1391 1375 1376 1
  1392 1376 1377 2
  1393 1378 1385 1
  1394 1378 1379 1
  1395 1379 1381 2
  1396 1379 1380 am
  1397 1380 1386 1
  1398 1380 1387 1
  1399 1382 1374 1
  1400 1384 1378 1
  1401 1355 1374 am
  1402 1388 1389 1
  1403 1389 1397 1
  1404 1389 1392 1
  1405 1389 1390 1
  1406 1390 1391 2
  1407 1392 1399 1
  1408 1392 1393 1
  1409 1393 1401 1
  1410 1393 1394 1
  1411 1394 1395 1
  1412 1395 1402 1
  1413 1395 1403 1
  1414 1395 1404 1
  1415 1396 1388 1
  1416 1398 1392 1
  1417 1400 1393 1
  1418 1376 1388 am
  1419 1405 1406 1
  1420 1406 1417 1
  1421 1406 1409 1
  1422 1406 1407 1
  1423 1407 1408 2
  1424 1409 1419 1
  1425 1409 1410 1
  1426 1410 1411 ar
  1427 1410 1412 ar
  1428 1411 1420 1
  1429 1411 1413 ar
  1430 1412 1414 ar
  1431 1412 1421 1
  1432 1413 1422 1
  1433 1413 1415 ar
  1434 1414 1415 ar
  1435 1414 1423 1
  1436 1415 1424 1
  1437 1416 1405 1
  1438 1418 1409 1
  1439 1390 1405 am
  1440 1425 1426 1
  1441 1426 1427 1
  1442 1426 1433 1
  1443 1426 1429 1
  1444 1427 1428 2
  1445 1429 1434 1
  1446 1429 1430 1
  1447 1429 1431 1
  1448 1430 1436 1
  1449 1430 1437 1
  1450 1430 1438 1
  1451 1431 1435 1
  1452 1432 1425 1
  1453 1407 1425 am
  1454 1439 1440 1
  1455 1440 1446 1
  1456 1440 1443 1
  1457 1440 1441 1
  1458 1441 1442 2
  1459 1443 1448 1
  1460 1443 1444 1
  1461 1445 1439 1
  1462 1447 1443 1
  1463 1449 1444 1
  1464 1427 1439 am
  1465 1450 1451 1
  1466 1451 1452 1
  1467 1451 1458 1
  1468 1451 1454 1
  1469 1452 1453 2
  1470 1454 1459 1
  1471 1454 1455 1
  1472 1454 1456 1
  1473 1455 1461 1
  1474 1455 1462 1
  1475 1455 1463 1
  1476 1456 1460 1
  1477 1457 1450 1
  1478 1441 1450 am
  1479 1464 1465 1
  1480 1465 1476 1
  1481 1465 1468 1
  1482 1465 1466 1
  1483 1466 1467 2
  1484 1468 1478 1
  1485 1468 1469 1
  1486 1469 1470 ar
  1487 1469 1471 ar
  1488 1470 1479 1
  1489 1470 1472 ar
  1490 1471 1473 ar
  1491 1471 1480 1
  1492 1472 1481 1
  1493 1472 1474 ar
  1494 1473 1474 ar
  1495 1473 1482 1
  1496 1474 1483 1
  1497 1475 1464 1
  1498 1477 1468 1
  1499 1452 1464 am
  1500 1484 1485 1
  1501 1485 1486 1
  1502 1485 1492 1
  1503 1485 1488 1
  1504 1486 1487 2
  1505 1488 1493 1
  1506 1488 1489 1
  1507 1488 1490 1
  1508 1489 1495 1
  1509 1489 1496 1
  1510 1489 1497 1
  1511 1490 1494 1
  1512 1491 1484 1
  1513 1466 1484 am
  1514 1498 1499 1
  1515 1499 1500 1
  1516 1499 1507 1
  1517 1499 1502 1
  1518 1500 1501 2
  1519 1502 1509 1
  1520 1502 1503 1
  1521 1503 1505 1
  1522 1503 1504 1
  1523 1503 1510 1
  1524 1504 1512 1
  1525 1504 1511 1
  1526 1504 1513 1
  1527 1505 1516 1
  1528 1505 1514 1
  1529 1505 1515 1
  1530 1506 1498 1
  1531 1508 1502 1
  1532 1486 1498 am
  1533 1517 1518 1
  1534 1518 1519 1
  1535 1518 1525 1
  1536 1518 1521 1
  1537 1519 1520 2
  1538 1521 1526 1
  1539 1521 1522 1
  1540 1521 1523 1
  1541 1522 1528 1
  1542 1522 1529 1
  1543 1522 1530 1
  1544 1523 1527 1
  1545 1524 1517 1
  1546 1500 1517 am
  1547 1531 1532 1
  1548 1532 1537 1
  1549 1532 1535 1
  1550 1532 1533 1
  1551 1533 1534 2
  1552 1535 1538 1
  1553 1535 1539 1
  1554 1535 1540 1
  1555 1536 1531 1
  1556 1519 1531 am
  1557 1541 1542 1
  1558 1542 1550 1
  1559 1542 1545 1
  1560 1542 1543 1
  1561 1543 1544 2
  1562 1545 1552 1
  1563 1545 1546 1
  1564 1546 1554 1
  1565 1546 1547 1
  1566 1547 1548 1
  1567 1548 1555 1
  1568 1548 1556 1
  1569 1548 1557 1
  1570 1549 1541 1
  1571 1551 1545 1
  1572 1553 1546 1
  1573 1533 1541 am
  1574 1558 1559 1
  1575 1559 1565 1
  1576 1559 1562 1
  1577 1559 1560 1
  1578 1560 1561 2
  1579 1562 1567 1
  1580 1562 1563 1
  1581 1564 1558 1
  1582 1566 1562 1
  1583 1568 1563 1
  1584 1543 1558 am
  1585 1569 1570 1
  1586 1570 1577 1
  1587 1570 1573 1
  1588 1570 1571 1
  1589 1571 1572 2
  1590 1573 1578 1
  1591 1573 1574 1
  1592 1573 1575 1
  1593 1574 1579 1
  1594 1574 1580 1
  1595 1574 1581 1
  1596 1575 1582 1
  1597 1575 1583 1
  1598 1575 1584 1
  1599 1576 1569 1
  1600 1560 1569 am
  1601 1585 1586 1
  1602 1586 1594 1
  1603 1586 1589 1
  1604 1586 1587 1
  1605 1587 1588 2
  1606 1589 1596 1
  1607 1589 1590 1
  1608 1590 1591 2
  1609 1590 1592 2
  1610 1593 1585 1
  1611 1595 1589 1
  1612 1571 1585 am
  1613 1597 1598 1
  1614 1598 1599 1
  1615 1598 1609 1
  1616 1598 1601 1
  1617 1599 1600 2
  1618 1601 1611 1
  1619 1601 1602 1
  1620 1602 1613 1
  1621 1602 1603 1
  1622 1603 1615 1
  1623 1603 1604 1
  1624 1604 1616 1
  1625 1604 1605 2
  1626 1605 1606 2
  1627 1605 1607 2
  1628 1606 1617 1
  1629 1606 1618 1
  1630 1607 1620 1
  1631 1607 1619 1
  1632 1608 1597 1
  1633 1610 1601 1
  1634 1612 1602 1
  1635 1614 1603 1
  1636 1587 1597 am
  1637 1621 1622 1
  1638 1622 1634 1
  1639 1622 1625 1
  1640 1622 1623 1
  1641 1623 1624 2
  1642 1625 1636 1
  1643 1625 1626 1
  1644 1626 1627 ar
  1645 1626 1628 ar
  1646 1627 1637 1
  1647 1627 1629 ar
  1648 1628 1630 ar
  1649 1628 1638 1
  1650 1629 1639 1
  1651 1629 1631 ar
  1652 1630 1631 ar
  1653 1630 1640 1
  1654 1631 1632 1
  1655 1632 1641 1
  1656 1633 1621 1
  1657 1635 1625 1
  1658 1599 1621 am
  1659 1642 1643 1
  1660 1643 1650 1
  1661 1643 1646 1
  1662 1643 1644 1
  1663 1644 1645 2
  1664 1646 1651 1
  1665 1646 1647 1
  1666 1646 1648 1
  1667 1647 1652 1
  1668 1647 1653 1
  1669 1647 1654 1
  1670 1648 1655 1
  1671 1648 1656 1
  1672 1648 1657 1
  1673 1649 1642 1
  1674 1623 1642 am
  1675 1658 1659 1
  1676 1659 1664 1
  1677 1659 1662 1
  1678 1659 1660 1
  1679 1660 1661 2
  1680 1662 1665 1
  1681 1662 1666 1
  1682 1662 1667 1
  1683 1663 1658 1
  1684 1644 1658 am
  1685 1668 1669 1
  1686 1669 1677 1
  1687 1669 1672 1
  1688 1669 1670 1
  1689 1670 1671 2
  1690 1672 1678 1
  1691 1672 1674 1
  1692 1672 1673 1
  1693 1673 1680 1
  1694 1674 1681 1
  1695 1674 1682 1
  1696 1674 1683 1
  1697 1675 1673 1
  1698 1675 1684 1
  1699 1675 1685 1
  1700 1675 1686 1
  1701 1676 1668 1
  1702 1679 1673 1
  1703 1660 1668 am
  1704 1687 1688 1
  1705 1688 1689 1
  1706 1688 1691 1
  1707 1688 1694 1
  1708 1689 1690 2
  1709 1691 1696 1
  1710 1691 1692 1
  1711 1693 1687 1
  1712 1695 1691 1
  1713 1697 1692 1
  1714 1670 1687 am
  1715 1698 1699 1
  1716 1698 1708 1
  1717 1699 1700 1
  1718 1699 1702 1
  1719 1699 1709 1
  1720 1700 1701 2
  1721 1702 1703 1
  1722 1702 1710 1
  1723 1702 1711 1
  1724 1703 1704 ar
  1725 1703 1705 ar
  1726 1704 1707 ar
  1727 1704 1712 1
  1728 1705 1706 ar
  1729 1706 1707 ar
  1730 1706 1713 1
  1731 1707 1714 1
  1732 1689 1698 am
  1733 1715 1722 1
  1734 1715 1716 1
  1735 1716 1720 1
  1736 1716 1725 1
  1737 1716 1718 1
  1738 1718 1719 2
  1739 1720 1721 1
  1740 1720 1727 1
  1741 1721 1722 1
  1742 1721 1729 1
  1743 1722 1731 1
  1744 1717 1723 1
  1745 1717 1732 1
  1746 1717 1733 1
  1747 1717 1734 1
  1748 1723 1718 2
  1749 1723 1724 1
  1750 1726 1720 1
  1751 1728 1721 1
  1752 1730 1722 1
  1753 1715 1700 am
  1754 1735 1736 1
  1755 1736 1738 1
  1756 1736 1746 1
  1757 1736 1740 1
  1758 1738 1739 2
  1759 1740 1747 1
  1760 1740 1741 1
  1761 1740 1742 1
  1762 1741 1749 1
  1763 1741 1750 1
  1764 1741 1751 1
  1765 1742 1748 1
  1766 1737 1743 1
  1767 1737 1752 1
  1768 1737 1753 1
  1769 1737 1754 1
  1770 1743 1735 am
  1771 1743 1744 2
  1772 1745 1735 1
  1773 1718 1735 1
  1774 1755 1756 1
  1775 1756 1762 1
  1776 1756 1759 1
  1777 1756 1757 1
  1778 1757 1758 2
  1779 1759 1764 1
  1780 1759 1760 1
  1781 1761 1755 1
  1782 1763 1759 1
  1783 1765 1760 1
  1784 1738 1755 am
  1785 1766 1767 1
  1786 1767 1773 1
  1787 1767 1770 1
  1788 1767 1768 1
  1789 1768 1769 2
  1790 1770 1775 1
  1791 1770 1771 1
  1792 1772 1766 1
  1793 1774 1770 1
  1794 1776 1771 1
  1795 1757 1766 am
  1796 1777 1778 1
  1797 1778 1779 1
  1798 1778 1781 1
  1799 1778 1787 1
  1800 1779 1780 2
  1801 1781 1782 1
  1802 1781 1789 1
  1803 1782 1791 1
  1804 1782 1783 1
  1805 1783 1784 1
  1806 1783 1793 1
  1807 1784 1795 1
  1808 1784 1785 1
  1809 1785 1797 1
  1810 1785 1798 1
  1811 1785 1796 1
  1812 1786 1777 1
  1813 1788 1781 1
  1814 1790 1782 1
  1815 1792 1783 1
  1816 1794 1784 1
  1817 1768 1777 am
  1818 1799 1800 1
  1819 1800 1805 1
  1820 1800 1803 1
  1821 1800 1801 1
  1822 1801 1802 2
  1823 1803 1806 1
  1824 1803 1807 1
  1825 1803 1808 1
  1826 1804 1799 1
  1827 1779 1799 am
  1828 1809 1810 1
  1829 1810 1819 1
  1830 1810 1813 1
  1831 1810 1811 1
  1832 1811 1812 2
  1833 1813 1821 1
  1834 1813 1814 1
  1835 1814 1823 1
  1836 1814 1815 1
  1837 1815 1817 2
  1838 1815 1816 am
  1839 1816 1824 1
  1840 1816 1825 1
  1841 1818 1809 1
  1842 1820 1813 1
  1843 1822 1814 1
  1844 1801 1809 am
  1845 1826 1827 1
  1846 1827 1832 1
  1847 1827 1830 1
  1848 1827 1828 1
  1849 1828 1829 2
  1850 1830 1833 1
  1851 1830 1834 1
  1852 1830 1835 1
  1853 1831 1826 1
  1854 1811 1826 am
  1855 1836 1837 1
  1856 1837 1844 1
  1857 1837 1840 1
  1858 1837 1838 1
  1859 1838 1839 2
  1860 1840 1845 1
  1861 1840 1841 1
  1862 1840 1842 1
  1863 1841 1846 1
  1864 1841 1847 1
  1865 1841 1848 1
  1866 1842 1849 1
  1867 1842 1850 1
  1868 1842 1851 1
  1869 1843 1836 1
  1870 1828 1836 am
  1871 1852 1853 1
  1872 1853 1861 1
  1873 1853 1856 1
  1874 1853 1854 1
  1875 1854 1855 2
  1876 1856 1863 1
  1877 1856 1857 1
  1878 1857 1859 2
  1879 1857 1858 am
  1880 1858 1864 1
  1881 1858 1865 1
  1882 1860 1852 1
  1883 1862 1856 1
  1884 1838 1852 am
  1885 1866 1867 1
  1886 1867 1874 1
  1887 1867 1870 1
  1888 1867 1868 1
  1889 1868 1869 2
  1890 1870 1875 1
  1891 1870 1871 1
  1892 1870 1872 1
  1893 1871 1876 1
  1894 1871 1877 1
  1895 1871 1878 1
  1896 1872 1879 1
  1897 1872 1880 1
  1898 1872 1881 1
  1899 1873 1866 1
  1900 1854 1866 am
  1901 1882 1883 1
  1902 1883 1888 1
  1903 1883 1886 1
  1904 1883 1884 1
  1905 1884 1885 2
  1906 1886 1889 1
  1907 1886 1890 1
  1908 1886 1891 1
  1909 1887 1882 1
  1910 1868 1882 am
  1911 1892 1893 1
  1912 1893 1901 1
  1913 1893 1896 1
  1914 1893 1894 1
  1915 1894 1895 2
  1916 1896 1902 1
  1917 1896 1898 1
  1918 1896 1897 1
  1919 1897 1904 1
  1920 1898 1905 1
  1921 1898 1906 1
  1922 1898 1907 1
  1923 1899 1897 1
  1924 1899 1908 1
  1925 1899 1909 1
  1926 1899 1910 1
  1927 1900 1892 1
  1928 1903 1897 1
  1929 1884 1892 am
  1930 1911 1912 1
  1931 1912 1913 1
  1932 1912 1926 1
  1933 1912 1915 1
  1934 1913 1914 2
  1935 1915 1928 1
  1936 1915 1916 1
  1937 1916 1918 ar
  1938 1916 1917 ar
  1939 1917 1929 1
  1940 1917 1921 ar
  1941 1918 1919 ar
  1942 1918 1920 ar
  1943 1919 1921 ar
  1944 1919 1922 ar
  1945 1920 1923 ar
  1946 1920 1931 1
  1947 1921 1930 1
  1948 1922 1932 1
  1949 1922 1924 ar
  1950 1923 1924 ar
  1951 1923 1933 1
  1952 1924 1934 1
  1953 1925 1911 1
  1954 1927 1915 1
  1955 1894 1911 am
  1956 1935 1936 1
  1957 1936 1941 1
  1958 1936 1939 1
  1959 1936 1937 1
  1960 1937 1938 2
  1961 1939 1942 1
  1962 1939 1943 1
  1963 1939 1944 1
  1964 1940 1935 1
  1965 1913 1935 am
  1966 1945 1946 1
  1967 1946 1947 1
  1968 1946 1954 1
  1969 1946 1949 1
  1970 1947 1948 2
  1971 1949 1956 1
  1972 1949 1950 1
  1973 1950 1952 1
  1974 1950 1951 1
  1975 1950 1957 1
  1976 1951 1959 1
  1977 1951 1958 1
  1978 1951 1960 1
  1979 1952 1963 1
  1980 1952 1961 1
  1981 1952 1962 1
  1982 1953 1945 1
  1983 1955 1949 1
  1984 1937 1945 am
  1985 1964 1965 1
  1986 1965 1970 1
  1987 1965 1968 1
  1988 1965 1966 1
  1989 1966 1967 2
  1990 1968 1971 1
  1991 1968 1972 1
  1992 1968 1973 1
  1993 1969 1964 1
  1994 1947 1964 am
  1995 1974 1975 1
  1996 1975 1981 1
  1997 1975 1978 1
  1998 1975 1976 1
  1999 1976 1977 2
  2000 1978 1983 1
  2001 1978 1979 1
  2002 1980 1974 1
  2003 1982 1978 1
  2004 1984 1979 1
  2005 1966 1974 am
  2006 1985 1986 1
  2007 1986 1993 1
  2008 1986 1989 1
  2009 1986 1987 1
  2010 1987 1988 2
  2011 1989 1994 1
  2012 1989 1990 1
  2013 1989 1991 1
  2014 1990 1995 1
  2015 1990 1996 1
  2016 1990 1997 1
  2017 1991 1998 1
  2018 1991 1999 1
  2019 1991 2000 1
  2020 1992 1985 1
  2021 1976 1985 am
  2022 2001 2002 1
  2023 2002 2009 1
  2024 2002 2005 1
  2025 2002 2003 1
  2026 2003 2004 2
  2027 2005 2010 1
  2028 2005 2006 1
  2029 2005 2007 1
  2030 2006 2011 1
  2031 2006 2012 1
  2032 2006 2013 1
  2033 2007 2014 1
  2034 2007 2015 1
  2035 2007 2016 1
  2036 2008 2001 1
  2037 1987 2001 am
  2038 2017 2018 1
  2039 2018 2023 1
  2040 2018 2019 1
  2041 2019 2020 2
  2042 2021 2017 1
  2043 2022 2018 1
  2044 2003 2017 am
  2045 2024 2025 1
  2046 2025 2032 1
  2047 2025 2028 1
  2048 2025 2026 1
  2049 2026 2027 2
  2050 2028 2033 1
  2051 2028 2029 1
  2052 2028 2030 1
  2053 2029 2034 1
  2054 2029 2035 1
  2055 2029 2036 1
  2056 2030 2037 1
  2057 2030 2038 1
  2058 2030 2039 1
  2059 2031 2024 1
  2060 2019 2024 am
  2061 2040 2046 1
  2062 2040 2041 1
  2063 2041 2044 1
  2064 2041 2047 1
  2065 2041 2042 1
  2066 2042 2043 2
  2067 2044 2045 1
  2068 2044 2049 1
  2069 2045 2046 1
  2070 2045 2051 1
  2071 2046 2053 1
  2072 2048 2044 1
  2073 2050 2045 1
  2074 2052 2046 1
  2075 2026 2040 am
  2076 2054 2055 1
  2077 2055 2062 1
  2078 2055 2058 1
  2079 2055 2056 1
  2080 2056 2057 2
  2081 2058 2063 1
  2082 2058 2059 1
  2083 2058 2060 1
  2084 2059 2064 1
  2085 2059 2065 1
  2086 2059 2066 1
  2087 2060 2067 1
  2088 2060 2068 1
  2089 2060 2069 1
  2090 2061 2054 1
  2091 2042 2054 am
  2092 2070 2071 1
  2093 2071 2076 1
  2094 2071 2074 1
  2095 2071 2072 1
  2096 2072 2073 2
  2097 2074 2077 1
  2098 2074 2078 1
  2099 2074 2079 1
  2100 2075 2070 1
  2101 2056 2070 am
  2102 2080 2081 1
  2103 2081 2089 1
  2104 2081 2084 1
  2105 2081 2082 1
  2106 2082 2083 2
  2107 2084 2090 1
  2108 2084 2086 1
  2109 2084 2085 1
  2110 2085 2092 1
  2111 2086 2093 1
  2112 2086 2094 1
  2113 2086 2095 1
  2114 2087 2085 1
  2115 2087 2096 1
  2116 2087 2097 1
  2117 2087 2098 1
  2118 2088 2080 1
  2119 2091 2085 1
  2120 2072 2080 am
  2121 2099 2100 1
  2122 2100 2108 1
  2123 2100 2103 1
  2124 2100 2101 1
  2125 2101 2102 2
  2126 2103 2110 1
  2127 2103 2104 1
  2128 2104 2112 1
  2129 2104 2105 1
  2130 2105 2106 1
  2131 2106 2113 1
  2132 2106 2114 1
  2133 2106 2115 1
  2134 2107 2099 1
  2135 2109 2103 1
  2136 2111 2104 1
  2137 2082 2099 am
  2138 2116 2117 1
  2139 2117 2122 1
  2140 2117 2118 1
  2141 2118 2119 2
  2142 2120 2116 1
  2143 2121 2117 1
  2144 2101 2116 am
  2145 2123 2124 1
  2146 2124 2130 1
  2147 2124 2127 1
  2148 2124 2125 1
  2149 2125 2126 2
  2150 2127 2132 1
  2151 2127 2128 1
  2152 2129 2123 1
  2153 2131 2127 1
  2154 2133 2128 1
  2155 2118 2123 am
  2156 2134 2135 1
  2157 2135 2140 1
  2158 2135 2138 1
  2159 2135 2136 1
  2160 2136 2137 2
  2161 2138 2141 1
  2162 2138 2142 1
  2163 2138 2143 1
  2164 2139 2134 1
  2165 2125 2134 am
  2166 2144 2145 1
  2167 2145 2154 1
  2168 2145 2148 1
  2169 2145 2146 1
  2170 2146 2147 2
  2171 2148 2156 1
  2172 2148 2149 1
  2173 2149 2158 1
  2174 2149 2150 1
  2175 2150 2152 2
  2176 2150 2151 am
  2177 2151 2159 1
  2178 2151 2160 1
  2179 2153 2144 1
  2180 2155 2148 1
  2181 2157 2149 1
  2182 2136 2144 am
  2183 2161 2162 1
  2184 2162 2169 1
  2185 2162 2165 1
  2186 2162 2163 1
  2187 2163 2164 2
  2188 2165 2170 1
  2189 2165 2166 1
  2190 2165 2167 1
  2191 2166 2171 1
  2192 2166 2172 1
  2193 2166 2173 1
  2194 2167 2174 1
  2195 2167 2175 1
  2196 2167 2176 1
  2197 2168 2161 1
  2198 2146 2161 am
  2199 2177 2178 1
  2200 2178 2187 1
  2201 2178 2181 1
  2202 2178 2179 1
  2203 2179 2180 2
  2204 2181 2189 1
  2205 2181 2182 1
  2206 2182 2191 1
  2207 2182 2183 1
  2208 2183 2184 2
  2209 2183 2185 2
  2210 2186 2177 1
  2211 2188 2181 1
  2212 2190 2182 1
  2213 2163 2177 am
  2214 2192 2193 1
  2215 2193 2201 1
  2216 2193 2196 1
  2217 2193 2194 1
  2218 2194 2195 2
  2219 2196 2203 1
  2220 2196 2197 1
  2221 2197 2198 2
  2222 2197 2199 2
  2223 2200 2192 1
  2224 2202 2196 1
  2225 2179 2192 am
  2226 2204 2205 1
  2227 2205 2214 1
  2228 2205 2208 1
  2229 2205 2206 1
  2230 2206 2207 2
  2231 2208 2216 1
  2232 2208 2209 1
  2233 2209 2218 1
  2234 2209 2210 1
  2235 2210 2211 2
  2236 2210 2212 2
  2237 2213 2204 1
  2238 2215 2208 1
  2239 2217 2209 1
  2240 2194 2204 am
  2241 2219 2220 1
  2242 2220 2229 1
  2243 2220 2223 1
  2244 2220 2221 1
  2245 2221 2222 2
  2246 2223 2231 1
  2247 2223 2224 1
  2248 2224 2233 1
  2249 2224 2225 1
  2250 2225 2226 2
  2251 2225 2227 2
  2252 2228 2219 1
  2253 2230 2223 1
  2254 2232 2224 1
  2255 2206 2219 am
  2256 2234 2235 1
  2257 2235 2243 1
  2258 2235 2238 1
  2259 2235 2236 1
  2260 2236 2237 2
  2261 2238 2244 1
  2262 2238 2240 1
  2263 2238 2239 1
  2264 2239 2246 1
  2265 2240 2247 1
  2266 2240 2248 1
  2267 2240 2249 1
  2268 2241 2239 1
  2269 2241 2250 1
  2270 2241 2251 1
  2271 2241 2252 1
  2272 2242 2234 1
  2273 2245 2239 1
  2274 2221 2234 am
  2275 2253 2254 1
  2276 2254 2263 1
  2277 2254 2257 1
  2278 2254 2255 1
  2279 2255 2256 2
  2280 2257 2265 1
  2281 2257 2258 1
  2282 2258 2267 1
  2283 2258 2259 1
  2284 2259 2260 2
  2285 2259 2261 2
  2286 2262 2253 1
  2287 2264 2257 1
  2288 2266 2258 1
  2289 2236 2253 am
  2290 2268 2269 1
  2291 2269 2270 1
  2292 2269 2272 1
  2293 2269 2275 1
  2294 2270 2271 2
  2295 2272 2277 1
  2296 2272 2273 1
  2297 2274 2268 1
  2298 2276 2272 1
  2299 2255 2268 am
  2300 2278 2279 1
  2301 2279 2280 1
  2302 2279 2287 1
  2303 2279 2282 1
  2304 2280 2281 2
  2305 2282 2289 1
  2306 2282 2283 1
  2307 2283 2285 1
  2308 2283 2284 1
  2309 2283 2290 1
  2310 2284 2292 1
  2311 2284 2291 1
  2312 2284 2293 1
  2313 2285 2296 1
  2314 2285 2294 1
  2315 2285 2295 1
  2316 2286 2278 1
  2317 2288 2282 1
  2318 2270 2278 am
  2319 2297 2298 1
  2320 2298 2305 1
  2321 2298 2301 1
  2322 2298 2299 1
  2323 2299 2300 2
  2324 2301 2306 1
  2325 2301 2302 1
  2326 2301 2303 1
  2327 2302 2307 1
  2328 2302 2308 1
  2329 2302 2309 1
  2330 2303 2310 1
  2331 2303 2311 1
  2332 2303 2312 1
  2333 2304 2297 1
  2334 2280 2297 am
  2335 2313 2314 1
  2336 2314 2323 1
  2337 2314 2317 1
  2338 2314 2315 1
  2339 2315 2316 2
  2340 2317 2325 1
  2341 2317 2318 1
  2342 2318 2327 1
  2343 2318 2319 1
  2344 2319 2320 2
  2345 2319 2321 2
  2346 2322 2313 1
  2347 2324 2317 1
  2348 2326 2318 1
  2349 2299 2313 am
  2350 2328 2329 1
  2351 2329 2337 1
  2352 2329 2332 1
  2353 2329 2330 1
  2354 2330 2331 2
  2355 2332 2338 1
  2356 2332 2334 1
  2357 2332 2333 1
  2358 2333 2340 1
  2359 2334 2341 1
  2360 2334 2342 1
  2361 2334 2343 1
  2362 2335 2333 1
  2363 2335 2344 1
  2364 2335 2345 1
  2365 2335 2346 1
  2366 2336 2328 1
  2367 2339 2333 1
  2368 2315 2328 am
  2369 2347 2353 1
  2370 2347 2348 1
  2371 2348 2351 1
  2372 2348 2354 1
  2373 2348 2349 1
  2374 2349 2350 2
  2375 2351 2352 1
  2376 2351 2356 1
  2377 2352 2353 1
  2378 2352 2358 1
  2379 2353 2360 1
  2380 2355 2351 1
  2381 2357 2352 1
  2382 2359 2353 1
  2383 2330 2347 am
  2384 2361 2362 1
  2385 2362 2363 1
  2386 2362 2369 1
  2387 2362 2365 1
  2388 2363 2364 2
  2389 2365 2370 1
  2390 2365 2366 1
  2391 2365 2367 1
  2392 2366 2372 1
  2393 2366 2373 1
  2394 2366 2374 1
  2395 2367 2371 1
  2396 2368 2361 1
  2397 2349 2361 am
  2398 2375 2381 1
  2399 2375 2376 1
  2400 2376 2379 1
  2401 2376 2382 1
  2402 2376 2377 1
  2403 2377 2378 2
  2404 2379 2380 1
  2405 2379 2384 1
  2406 2380 2381 1
  2407 2380 2386 1
  2408 2381 2388 1
  2409 2383 2379 1
  2410 2385 2380 1
  2411 2387 2381 1
  2412 2363 2375 am
  2413 2389 2390 1
  2414 2390 2399 1
  2415 2390 2393 1
  2416 2390 2391 1
  2417 2391 2392 2
  2418 2393 2401 1
  2419 2393 2394 1
  2420 2394 2403 1
  2421 2394 2395 1
  2422 2395 2397 2
  2423 2395 2396 am
  2424 2396 2404 1
  2425 2396 2405 1
  2426 2398 2389 1
  2427 2400 2393 1
  2428 2402 2394 1
  2429 2377 2389 am
  2430 2406 2407 1
  2431 2407 2415 1
  2432 2407 2410 1
  2433 2407 2408 1
  2434 2408 2409 2
  2435 2410 2417 1
  2436 2410 2411 1
  2437 2411 2412 2
  2438 2411 2413 2
  2439 2414 2406 1
  2440 2416 2410 1
  2441 2391 2406 am
  2442 2418 2419 1
  2443 2419 2431 1
  2444 2419 2422 1
  2445 2419 2420 1
  2446 2420 2421 2
  2447 2422 2433 1
  2448 2422 2423 1
  2449 2423 2424 ar
  2450 2423 2425 ar
  2451 2424 2434 1
  2452 2424 2426 ar
  2453 2425 2427 ar
  2454 2425 2435 1
  2455 2426 2436 1
  2456 2426 2428 ar
  2457 2427 2428 ar
  2458 2427 2437 1
  2459 2428 2429 1
  2460 2429 2438 1
  2461 2430 2418 1
  2462 2432 2422 1
  2463 2408 2418 am
  2464 2439 2440 1
  2465 2440 2441 1
  2466 2440 2454 1
  2467 2440 2443 1
  2468 2441 2442 2
  2469 2443 2456 1
  2470 2443 2444 1
  2471 2444 2446 ar
  2472 2444 2445 ar
  2473 2445 2457 1
  2474 2445 2449 ar
  2475 2446 2447 ar
  2476 2446 2448 ar
  2477 2447 2449 ar
  2478 2447 2450 ar
  2479 2448 2451 ar
  2480 2448 2459 1
  2481 2449 2458 1
  2482 2450 2460 1
  2483 2450 2452 ar
  2484 2451 2452 ar
  2485 2451 2461 1
  2486 2452 2462 1
  2487 2453 2439 1
  2488 2455 2443 1
  2489 2420 2439 am
  2490 2463 2464 1
  2491 2464 2469 1
  2492 2464 2465 1
  2493 2465 2466 2
  2494 2467 2463 1
  2495 2468 2464 1
  2496 2441 2463 am
  2497 2470 2476 1
  2498 2470 2471 1
  2499 2471 2474 1
  2500 2471 2477 1
  2501 2471 2472 1
  2502 2472 2473 2
  2503 2474 2475 1
  2504 2474 2479 1
  2505 2475 2476 1
  2506 2475 2481 1
  2507 2476 2483 1
  2508 2478 2474 1
  2509 2480 2475 1
  2510 2482 2476 1
  2511 2465 2470 am
  2512 2484 2485 1
  2513 2485 2492 1
  2514 2485 2488 1
  2515 2485 2486 1
  2516 2486 2487 2
  2517 2488 2493 1
  2518 2488 2489 1
  2519 2488 2490 1
  2520 2489 2494 1
  2521 2489 2495 1
  2522 2489 2496 1
  2523 2490 2497 1
  2524 2490 2498 1
  2525 2490 2499 1
  2526 2491 2484 1
  2527 2472 2484 am
  2528 2500 2501 1
  2529 2501 2512 1
  2530 2501 2504 1
  2531 2501 2502 1
  2532 2502 2503 2
  2533 2504 2514 1
  2534 2504 2505 1
  2535 2505 2506 ar
  2536 2505 2507 ar
  2537 2506 2515 1
  2538 2506 2508 ar
  2539 2507 2509 ar
  2540 2507 2516 1
  2541 2508 2517 1
  2542 2508 2510 ar
  2543 2509 2510 ar
  2544 2509 2518 1
  2545 2510 2519 1
  2546 2511 2500 1
  2547 2513 2504 1
  2548 2486 2500 am
  2549 2520 2521 1
  2550 2521 2526 1
  2551 2521 2524 1
  2552 2521 2522 1
  2553 2522 2523 2
  2554 2524 2527 1
  2555 2524 2528 1
  2556 2524 2529 1
  2557 2525 2520 1
  2558 2502 2520 am
  2559 2530 2531 1
  2560 2531 2539 1
  2561 2531 2534 1
  2562 2531 2532 1
  2563 2532 2533 2
  2564 2534 2540 1
  2565 2534 2536 1
  2566 2534 2535 1
  2567 2535 2542 1
  2568 2536 2543 1
  2569 2536 2544 1
  2570 2536 2545 1
  2571 2537 2535 1
  2572 2537 2546 1
  2573 2537 2547 1
  2574 2537 2548 1
  2575 2538 2530 1
  2576 2541 2535 1
  2577 2522 2530 am
  2578 2549 2550 1
  2579 2550 2551 1
  2580 2550 2553 1
  2581 2550 2556 1
  2582 2551 2552 2
  2583 2553 2558 1
  2584 2553 2554 1
  2585 2555 2549 1
  2586 2557 2553 1
  2587 2559 2554 1
  2588 2532 2549 am
  2589 2560 2561 1
  2590 2561 2569 1
  2591 2561 2564 1
  2592 2561 2562 1
  2593 2562 2563 2
  2594 2564 2570 1
  2595 2564 2566 1
  2596 2564 2565 1
  2597 2565 2572 1
  2598 2566 2573 1
  2599 2566 2574 1
  2600 2566 2575 1
  2601 2567 2565 1
  2602 2567 2576 1
  2603 2567 2577 1
  2604 2567 2578 1
  2605 2568 2560 1
  2606 2571 2565 1
  2607 2551 2560 am
  2608 2579 2580 1
  2609 2580 2591 1
  2610 2580 2583 1
  2611 2580 2581 1
  2612 2581 2582 2
  2613 2583 2593 1
  2614 2583 2584 1
  2615 2584 2585 ar
  2616 2584 2586 ar
  2617 2585 2594 1
  2618 2585 2587 ar
  2619 2586 2588 ar
  2620 2586 2595 1
  2621 2587 2596 1
  2622 2587 2589 ar
  2623 2588 2589 ar
  2624 2588 2597 1
  2625 2589 2598 1
  2626 2590 2579 1
  2627 2592 2583 1
  2628 2562 2579 am
  2629 2599 2600 1
  2630 2600 2601 1
  2631 2600 2608 1
  2632 2600 2603 1
  2633 2601 2602 2
  2634 2603 2610 1
  2635 2603 2604 1
  2636 2604 2606 1
  2637 2604 2605 1
  2638 2604 2611 1
  2639 2605 2613 1
  2640 2605 2612 1
  2641 2605 2614 1
  2642 2606 2617 1
  2643 2606 2615 1
  2644 2606 2616 1
  2645 2607 2599 1
  2646 2609 2603 1
  2647 2581 2599 am
  2648 2618 2619 1
  2649 2619 2630 1
  2650 2619 2622 1
  2651 2619 2620 1
  2652 2620 2621 2
  2653 2622 2632 1
  2654 2622 2623 1
  2655 2623 2624 ar
  2656 2623 2625 ar
  2657 2624 2633 1
  2658 2624 2626 ar
  2659 2625 2627 ar
  2660 2625 2634 1
  2661 2626 2635 1
  2662 2626 2628 ar
  2663 2627 2628 ar
  2664 2627 2636 1
  2665 2628 2637 1
  2666 2629 2618 1
  2667 2631 2622 1
  2668 2601 2618 am
  2669 2638 2639 1
  2670 2639 2645 1
  2671 2639 2642 1
  2672 2639 2640 1
  2673 2640 2641 2
  2674 2642 2647 1
  2675 2642 2643 1
  2676 2644 2638 1
  2677 2646 2642 1
  2678 2648 2643 1
  2679 2620 2638 am
  2680 2649 2650 1
  2681 2650 2661 1
  2682 2650 2653 1
  2683 2650 2651 1
  2684 2651 2652 2
  2685 2653 2663 1
  2686 2653 2654 1
  2687 2654 2655 ar
  2688 2654 2656 ar
  2689 2655 2664 1
  2690 2655 2657 ar
  2691 2656 2658 ar
  2692 2656 2665 1
  2693 2657 2666 1
  2694 2657 2659 ar
  2695 2658 2659 ar
  2696 2658 2667 1
  2697 2659 2668 1
  2698 2660 2649 1
  2699 2662 2653 1
  2700 2640 2649 am
  2701 2669 2670 1
  2702 2670 2678 1
  2703 2670 2673 1
  2704 2670 2671 1
  2705 2671 2672 2
  2706 2673 2679 1
  2707 2673 2675 1
  2708 2673 2674 1
  2709 2674 2681 1
  2710 2675 2682 1
  2711 2675 2683 1
  2712 2675 2684 1
  2713 2676 2674 1
  2714 2676 2685 1
  2715 2676 2686 1
  2716 2676 2687 1
  2717 2677 2669 1
  2718 2680 2674 1
  2719 2651 2669 am
  2720 2688 2689 1
  2721 2689 2696 1
  2722 2689 2692 1
  2723 2689 2690 1
  2724 2690 2691 2
  2725 2692 2697 1
  2726 2692 2693 1
  2727 2692 2694 1
  2728 2693 2698 1
  2729 2693 2699 1
  2730 2693 2700 1
  2731 2694 2701 1
  2732 2694 2702 1
  2733 2694 2703 1
  2734 2695 2688 1
  2735 2671 2688 am
  2736 2704 2710 1
  2737 2704 2705 1
  2738 2705 2708 1
  2739 2705 2711 1
  2740 2705 2706 1
  2741 2706 2707 2
  2742 2708 2709 1
  2743 2708 2713 1
  2744 2709 2710 1
  2745 2709 2715 1
  2746 2710 2717 1
  2747 2712 2708 1
  2748 2714 2709 1
  2749 2716 2710 1
  2750 2690 2704 am
  2751 2718 2719 1
  2752 2719 2726 1
  2753 2719 2722 1
  2754 2719 2720 1
  2755 2720 2721 2
  2756 2722 2727 1
  2757 2722 2723 1
  2758 2722 2724 1
  2759 2723 2728 1
  2760 2723 2729 1
  2761 2723 2730 1
  2762 2724 2731 1
  2763 2724 2732 1
  2764 2724 2733 1
  2765 2725 2718 1
  2766 2706 2718 am
  2767 2734 2735 1
  2768 2735 2736 1
  2769 2735 2743 1
  2770 2735 2738 1
  2771 2736 2737 2
  2772 2738 2745 1
  2773 2738 2739 1
  2774 2739 2741 1
  2775 2739 2740 1
  2776 2739 2746 1
  2777 2740 2748 1
  2778 2740 2747 1
  2779 2740 2749 1
  2780 2741 2752 1
  2781 2741 2750 1
  2782 2741 2751 1
  2783 2742 2734 1
  2784 2744 2738 1
  2785 2720 2734 am
  2786 2753 2754 1
  2787 2754 2761 1
  2788 2754 2757 1
  2789 2754 2755 1
  2790 2755 2756 2
  2791 2757 2762 1
  2792 2757 2758 1
  2793 2757 2759 1
  2794 2758 2763 1
  2795 2758 2764 1
  2796 2758 2765 1
  2797 2759 2766 1
  2798 2759 2767 1
  2799 2759 2768 1
  2800 2760 2753 1
  2801 2736 2753 am
  2802 2769 2770 1
  2803 2770 2778 1
  2804 2770 2773 1
  2805 2770 2771 1
  2806 2771 2772 2
  2807 2773 2779 1
  2808 2773 2775 1
  2809 2773 2774 1
  2810 2774 2781 1
  2811 2775 2782 1
  2812 2775 2783 1
  2813 2775 2784 1
  2814 2776 2774 1
  2815 2776 2785 1
  2816 2776 2786 1
  2817 2776 2787 1
  2818 2777 2769 1
  2819 2780 2774 1
  2820 2755 2769 am
  2821 2788 2789 1
  2822 2789 2795 1
  2823 2789 2792 1
  2824 2789 2790 1
  2825 2790 2791 2
  2826 2792 2797 1
  2827 2792 2793 1
  2828 2794 2788 1
  2829 2796 2792 1
  2830 2798 2793 1
  2831 2771 2788 am
  2832 2799 2800 1
  2833 2800 2807 1
  2834 2800 2803 1
  2835 2800 2801 1
  2836 2801 2802 2
  2837 2803 2808 1
  2838 2803 2804 1
  2839 2803 2805 1
  2840 2804 2809 1
  2841 2804 2810 1
  2842 2804 2811 1
  2843 2805 2812 1
  2844 2805 2813 1
  2845 2805 2814 1
  2846 2806 2799 1
  2847 2790 2799 am
  2848 2815 2816 1
  2849 2816 2817 1
  2850 2816 2819 1
  2851 2816 2822 1
  2852 2817 2818 2
  2853 2819 2824 1
  2854 2819 2820 1
  2855 2821 2815 1
  2856 2823 2819 1
  2857 2825 2820 1
  2858 2801 2815 am
  2859 2826 2827 1
  2860 2827 2839 1
  2861 2827 2830 1
  2862 2827 2828 1
  2863 2828 2829 2
  2864 2830 2841 1
  2865 2830 2831 1
  2866 2831 2832 ar
  2867 2831 2833 ar
  2868 2832 2842 1
  2869 2832 2834 ar
  2870 2833 2835 ar
  2871 2833 2843 1
  2872 2834 2844 1
  2873 2834 2836 ar
  2874 2835 2836 ar
  2875 2835 2845 1
  2876 2836 2837 1
  2877 2837 2846 1
  2878 2838 2826 1
  2879 2840 2830 1
  2880 2817 2826 am
  2881 2847 2848 1
  2882 2848 2854 1
  2883 2848 2851 1
  2884 2848 2849 1
  2885 2849 2850 2
  2886 2851 2856 1
  2887 2851 2852 1
  2888 2853 2847 1
  2889 2855 2851 1
  2890 2857 2852 1
  2891 2828 2847 am
  2892 2858 2859 1
  2893 2859 2860 1
  2894 2859 2867 1
  2895 2859 2862 1
  2896 2860 2861 2
  2897 2862 2869 1
  2898 2862 2863 1
  2899 2863 2865 1
  2900 2863 2864 1
  2901 2863 2870 1
  2902 2864 2872 1
  2903 2864 2871 1
  2904 2864 2873 1
  2905 2865 2876 1
  2906 2865 2874 1
  2907 2865 2875 1
  2908 2866 2858 1
  2909 2868 2862 1
  2910 2849 2858 am
  2911 2877 2878 1
  2912 2878 2886 1
  2913 2878 2881 1
  2914 2878 2879 1
  2915 2879 2880 2
  2916 2881 2888 1
  2917 2881 2882 1
  2918 2882 2890 1
  2919 2882 2883 1
  2920 2883 2884 1
  2921 2884 2891 1
  2922 2884 2892 1
  2923 2884 2893 1
  2924 2885 2877 1
  2925 2887 2881 1
  2926 2889 2882 1
  2927 2860 2877 am
  2928 2894 2895 1
  2929 2895 2903 1
  2930 2895 2898 1
  2931 2895 2896 1
  2932 2896 2897 2
  2933 2898 2904 1
  2934 2898 2900 1
  2935 2898 2899 1
  2936 2899 2906 1
  2937 2900 2907 1
  2938 2900 2908 1
  2939 2900 2909 1
  2940 2901 2899 1
  2941 2901 2910 1
  2942 2901 2911 1
  2943 2901 2912 1
  2944 2902 2894 1
  2945 2905 2899 1
  2946 2879 2894 am
  2947 2913 2914 1
  2948 2914 2915 1
  2949 2914 2925 1
  2950 2914 2917 1
  2951 2915 2916 2
  2952 2917 2927 1
  2953 2917 2918 1
  2954 2918 2929 1
  2955 2918 2919 1
  2956 2919 2931 1
  2957 2919 2920 1
  2958 2920 2932 1
  2959 2920 2921 2
  2960 2921 2922 2
  2961 2921 2923 2
  2962 2922 2933 1
  2963 2922 2934 1
  2964 2923 2936 1
  2965 2923 2935 1
  2966 2924 2913 1
  2967 2926 2917 1
  2968 2928 2918 1
  2969 2930 2919 1
  2970 2896 2913 am
  2971 2937 2938 1
  2972 2938 2939 1
  2973 2938 2949 1
  2974 2938 2941 1
  2975 2939 2940 2
  2976 2941 2951 1
  2977 2941 2942 1
  2978 2942 2953 1
  2979 2942 2943 1
  2980 2943 2955 1
  2981 2943 2944 1
  2982 2944 2956 1
  2983 2944 2945 2
  2984 2945 2946 2
  2985 2945 2947 2
  2986 2946 2957 1
  2987 2946 2958 1
  2988 2947 2960 1
  2989 2947 2959 1
  2990 2948 2937 1
  2991 2950 2941 1
  2992 2952 2942 1
  2993 2954 2943 1
  2994 2915 2937 am
  2995 2961 2962 1
  2996 2962 2963 1
  2997 2962 2970 1
  2998 2962 2965 1
  2999 2963 2964 2
  3000 2965 2972 1
  3001 2965 2966 1
  3002 2966 2968 1
  3003 2966 2967 1
  3004 2966 2973 1
  3005 2967 2975 1
  3006 2967 2974 1
  3007 2967 2976 1
  3008 2968 2979 1
  3009 2968 2977 1
  3010 2968 2978 1
  3011 2969 2961 1
  3012 2971 2965 1
  3013 2939 2961 am
  3014 2980 2981 1
  3015 2981 2982 1
  3016 2981 2992 1
  3017 2981 2984 1
  3018 2982 2983 2
  3019 2984 2994 1
  3020 2984 2985 1
  3021 2985 2996 1
  3022 2985 2986 1
  3023 2986 2998 1
  3024 2986 2987 1
  3025 2987 2999 1
  3026 2987 2988 2
  3027 2988 2989 2
  3028 2988 2990 2
  3029 2989 3000 1
  3030 2989 3001 1
  3031 2990 3003 1
  3032 2990 3002 1
  3033 2991 2980 1
  3034 2993 2984 1
  3035 2995 2985 1
  3036 2997 2986 1
  3037 2963 2980 am
  3038 3004 3005 1
  3039 3005 3010 1
  3040 3005 3006 1
  3041 3006 3007 2
  3042 3008 3004 1
  3043 3009 3005 1
  3044 2982 3004 am
  3045 3011 3012 1
  3046 3012 3019 1
  3047 3012 3015 1
  3048 3012 3013 1
  3049 3013 3014 2
  3050 3015 3020 1
  3051 3015 3016 1
  3052 3015 3017 1
  3053 3016 3021 1
  3054 3016 3022 1
  3055 3016 3023 1
  3056 3017 3024 1
  3057 3017 3025 1
  3058 3017 3026 1
  3059 3018 3011 1
  3060 3006 3011 am
  3061 3027 3028 1
  3062 3028 3029 1
  3063 3028 3039 1
  3064 3028 3031 1
  3065 3029 3030 2
  3066 3031 3041 1
  3067 3031 3032 1
  3068 3032 3043 1
  3069 3032 3033 1
  3070 3033 3045 1
  3071 3033 3034 1
  3072 3034 3046 1
  3073 3034 3035 2
  3074 3035 3036 2
  3075 3035 3037 2
  3076 3036 3047 1
  3077 3036 3048 1
  3078 3037 3050 1
  3079 3037 3049 1
  3080 3038 3027 1
  3081 3040 3031 1
  3082 3042 3032 1
  3083 3044 3033 1
  3084 3013 3027 am
  3085 3051 3052 1
  3086 3052 3053 1
  3087 3052 3060 1
  3088 3052 3055 1
  3089 3053 3054 2
  3090 3055 3062 1
  3091 3055 3056 1
  3092 3056 3058 1
  3093 3056 3057 1
  3094 3056 3063 1
  3095 3057 3065 1
  3096 3057 3064 1
  3097 3057 3066 1
  3098 3058 3069 1
  3099 3058 3067 1
  3100 3058 3068 1
  3101 3059 3051 1
  3102 3061 3055 1
  3103 3029 3051 am
  3104 3070 3071 1
  3105 3071 3072 1
  3106 3071 3079 1
  3107 3071 3074 1
  3108 3072 3073 2
  3109 3074 3081 1
  3110 3074 3075 1
  3111 3075 3077 1
  3112 3075 3076 1
  3113 3075 3082 1
  3114 3076 3084 1
  3115 3076 3083 1
  3116 3076 3085 1
  3117 3077 3088 1
  3118 3077 3086 1
  3119 3077 3087 1
  3120 3078 3070 1
  3121 3080 3074 1
  3122 3053 3070 am
  3123 3089 3090 1
  3124 3090 3096 1
  3125 3090 3093 1
  3126 3090 3091 1
  3127 3091 3092 2
  3128 3093 3098 1
  3129 3093 3094 1
  3130 3095 3089 1
  3131 3097 3093 1
  3132 3099 3094 1
  3133 3072 3089 am
  3134 3100 3101 1
  3135 3101 3106 1
  3136 3101 3102 1
  3137 3102 3103 2
  3138 3104 3100 1
  3139 3105 3101 1
  3140 3091 3100 am
  3141 3107 3108 1
  3142 3108 3114 1
  3143 3108 3111 1
  3144 3108 3109 1
  3145 3109 3110 2
  3146 3111 3116 1
  3147 3111 3112 1
  3148 3113 3107 1
  3149 3115 3111 1
  3150 3117 3112 1
  3151 3102 3107 am
  3152 3118 3119 1
  3153 3119 3120 1
  3154 3119 3130 1
  3155 3119 3122 1
  3156 3120 3121 2
  3157 3122 3132 1
  3158 3122 3123 1
  3159 3123 3134 1
  3160 3123 3124 1
  3161 3124 3136 1
  3162 3124 3125 1
  3163 3125 3137 1
  3164 3125 3126 2
  3165 3126 3127 2
  3166 3126 3128 2
  3167 3127 3138 1
  3168 3127 3139 1
  3169 3128 3141 1
  3170 3128 3140 1
  3171 3129 3118 1
  3172 3131 3122 1
  3173 3133 3123 1
  3174 3135 3124 1
  3175 3109 3118 am
  3176 3142 3143 1
  3177 3143 3152 1
  3178 3143 3146 1
  3179 3143 3144 1
  3180 3144 3145 2
  3181 3146 3154 1
  3182 3146 3147 1
  3183 3147 3156 1
  3184 3147 3148 1
  3185 3148 3149 2
  3186 3148 3150 2
  3187 3151 3142 1
  3188 3153 3146 1
  3189 3155 3147 1
  3190 3120 3142 am
  3191 3157 3158 1
  3192 3158 3159 1
  3193 3158 3161 1
  3194 3158 3167 1
  3195 3159 3160 2
  3196 3161 3162 1
  3197 3161 3169 1
  3198 3162 3171 1
  3199 3162 3163 1
  3200 3163 3164 1
  3201 3163 3173 1
  3202 3164 3175 1
  3203 3164 3165 1
  3204 3165 3177 1
  3205 3165 3178 1
  3206 3165 3176 1
  3207 3166 3157 1
  3208 3168 3161 1
  3209 3170 3162 1
  3210 3172 3163 1
  3211 3174 3164 1
  3212 3144 3157 am
  3213 3179 3180 1
  3214 3180 3188 1
  3215 3180 3183 1
  3216 3180 3181 1
  3217 3181 3182 2
  3218 3183 3190 1
  3219 3183 3184 1
  3220 3184 3185 2
  3221 3184 3186 2
  3222 3187 3179 1
  3223 3189 3183 1
  3224 3159 3179 am
  3225 3191 3192 1
  3226 3192 3193 1
  3227 3192 3203 1
  3228 3192 3195 1
  3229 3193 3194 2
  3230 3195 3205 1
  3231 3195 3196 1
  3232 3196 3207 1
  3233 3196 3197 1
  3234 3197 3209 1
  3235 3197 3198 1
  3236 3198 3210 1
  3237 3198 3199 2
  3238 3199 3200 2
  3239 3199 3201 2
  3240 3200 3211 1
  3241 3200 3212 1
  3242 3201 3214 1
  3243 3201 3213 1
  3244 3202 3191 1
  3245 3204 3195 1
  3246 3206 3196 1
  3247 3208 3197 1
  3248 3181 3191 am
  3249 3215 3216 1
  3250 3216 3224 1
  3251 3216 3219 1
  3252 3216 3217 1
  3253 3217 3218 2
  3254 3219 3226 1
  3255 3219 3220 1
  3256 3220 3222 2
  3257 3220 3221 am
  3258 3221 3227 1
  3259 3221 3228 1
  3260 3223 3215 1
  3261 3225 3219 1
  3262 3193 3215 am
  3263 3229 3230 1
  3264 3230 3231 1
  3265 3230 3238 1
  3266 3230 3233 1
  3267 3231 3232 2
  3268 3233 3240 1
  3269 3233 3234 1
  3270 3234 3236 1
  3271 3234 3235 1
  3272 3234 3241 1
  3273 3235 3243 1
  3274 3235 3242 1
  3275 3235 3244 1
  3276 3236 3247 1
  3277 3236 3245 1
  3278 3236 3246 1
  3279 3237 3229 1
  3280 3239 3233 1
  3281 3217 3229 am
  3282 3248 3249 1
  3283 3249 3250 1
  3284 3249 3260 1
  3285 3249 3252 1
  3286 3250 3251 2
  3287 3252 3262 1
  3288 3252 3253 1
  3289 3253 3264 1
  3290 3253 3254 1
  3291 3254 3266 1
  3292 3254 3255 1
  3293 3255 3267 1
  3294 3255 3256 2
  3295 3256 3257 2
  3296 3256 3258 2
  3297 3257 3268 1
  3298 3257 3269 1
  3299 3258 3271 1
  3300 3258 3270 1
  3301 3259 3248 1
  3302 3261 3252 1
  3303 3263 3253 1
  3304 3265 3254 1
  3305 3231 3248 am
  3306 3272 3273 1
  3307 3273 3274 1
  3308 3273 3284 1
  3309 3273 3276 1
  3310 3274 3275 2
  3311 3276 3286 1
  3312 3276 3277 1
  3313 3277 3288 1
  3314 3277 3278 1
  3315 3278 3290 1
  3316 3278 3279 1
  3317 3279 3291 1
  3318 3279 3280 2
  3319 3280 3281 2
  3320 3280 3282 2
  3321 3281 3292 1
  3322 3281 3293 1
  3323 3282 3295 1
  3324 3282 3294 1
  3325 3283 3272 1
  3326 3285 3276 1
  3327 3287 3277 1
  3328 3289 3278 1
  3329 3250 3272 am
  3330 3296 3297 1
  3331 3297 3305 1
  3332 3297 3300 1
  3333 3297 3298 1
  3334 3298 3299 2
  3335 3300 3306 1
  3336 3300 3302 1
  3337 3300 3301 1
  3338 3301 3308 1
  3339 3302 3309 1
  3340 3302 3310 1
  3341 3302 3311 1
  3342 3303 3301 1
  3343 3303 3312 1
  3344 3303 3313 1
  3345 3303 3314 1
  3346 3304 3296 1
  3347 3307 3301 1
  3348 3274 3296 am
  3349 3315 3316 1
  3350 3316 3317 1
  3351 3316 3323 1
  3352 3316 3319 1
  3353 3317 3318 2
  3354 3319 3324 1
  3355 3319 3320 1
  3356 3319 3321 1
  3357 3320 3326 1
  3358 3320 3327 1
  3359 3320 3328 1
  3360 3321 3325 1
  3361 3322 3315 1
  3362 3298 3315 am
  3363 3329 3330 1
  3364 3330 3331 1
  3365 3330 3341 1
  3366 3330 3333 1
  3367 3331 3332 2
  3368 3333 3343 1
  3369 3333 3334 1
  3370 3334 3345 1
  3371 3334 3335 1
  3372 3335 3347 1
  3373 3335 3336 1
  3374 3336 3348 1
  3375 3336 3337 2
  3376 3337 3338 2
  3377 3337 3339 2
  3378 3338 3349 1
  3379 3338 3350 1
  3380 3339 3352 1
  3381 3339 3351 1
  3382 3340 3329 1
  3383 3342 3333 1
  3384 3344 3334 1
  3385 3346 3335 1
  3386 3317 3329 am
  3387 3353 3354 1
  3388 3354 3355 1
  3389 3354 3362 1
  3390 3354 3357 1
  3391 3355 3356 2
  3392 3357 3364 1
  3393 3357 3358 1
  3394 3358 3360 1
  3395 3358 3359 1
  3396 3358 3365 1
  3397 3359 3367 1
  3398 3359 3366 1
  3399 3359 3368 1
  3400 3360 3371 1
  3401 3360 3369 1
  3402 3360 3370 1
  3403 3361 3353 1
  3404 3363 3357 1
  3405 3331 3353 am
  3406 3372 3373 1
  3407 3373 3380 1
  3408 3373 3376 1
  3409 3373 3374 1
  3410 3374 3375 2
  3411 3376 3381 1
  3412 3376 3377 1
  3413 3376 3378 1
  3414 3377 3382 1
  3415 3377 3383 1
  3416 3377 3384 1
  3417 3378 3385 1
  3418 3378 3386 1
  3419 3378 3387 1
  3420 3379 3372 1
  3421 3355 3372 am
  3422 3388 3389 1
  3423 3389 3390 1
  3424 3389 3397 1
  3425 3389 3392 1
  3426 3390 3391 2
  3427 3392 3399 1
  3428 3392 3393 1
  3429 3393 3395 1
  3430 3393 3394 1
  3431 3393 3400 1
  3432 3394 3402 1
  3433 3394 3401 1
  3434 3394 3403 1
  3435 3395 3406 1
  3436 3395 3404 1
  3437 3395 3405 1
  3438 3396 3388 1
  3439 3398 3392 1
  3440 3374 3388 am
  3441 3407 3408 1
  3442 3408 3415 1
  3443 3408 3411 1
  3444 3408 3409 1
  3445 3409 3410 2
  3446 3411 3416 1
  3447 3411 3412 1
  3448 3411 3413 1
  3449 3412 3417 1
  3450 3412 3418 1
  3451 3412 3419 1
  3452 3413 3420 1
  3453 3413 3421 1
  3454 3413 3422 1
  3455 3414 3407 1
  3456 3390 3407 am
  3457 3423 3424 1
  3458 3424 3431 1
  3459 3424 3427 1
  3460 3424 3425 1
  3461 3425 3426 2
  3462 3427 3432 1
  3463 3427 3428 1
  3464 3427 3429 1
  3465 3428 3433 1
  3466 3428 3434 1
  3467 3428 3435 1
  3468 3429 3436 1
  3469 3429 3437 1
  3470 3429 3438 1
  3471 3430 3423 1
  3472 3409 3423 am
  3473 3439 3440 1
  3474 3440 3447 1
  3475 3440 3443 1
  3476 3440 3441 1
  3477 3441 3442 2
  3478 3443 3448 1
  3479 3443 3444 1
  3480 3443 3445 1
  3481 3444 3449 1
  3482 3444 3450 1
  3483 3444 3451 1
  3484 3445 3452 1
  3485 3445 3453 1
  3486 3445 3454 1
  3487 3446 3439 1
  3488 3425 3439 am
  3489 3455 3456 1
  3490 3456 3461 1
  3491 3456 3459 1
  3492 3456 3457 1
  3493 3457 3458 2
  3494 3459 3462 1
  3495 3459 3463 1
  3496 3459 3464 1
  3497 3460 3455 1
  3498 3441 3455 am
  3499 3465 3466 1
  3500 3466 3473 1
  3501 3466 3469 1
  3502 3466 3467 1
  3503 3467 3468 2
  3504 3469 3474 1
  3505 3469 3470 1
  3506 3469 3471 1
  3507 3470 3475 1
  3508 3470 3476 1
  3509 3470 3477 1
  3510 3471 3478 1
  3511 3471 3479 1
  3512 3471 3480 1
  3513 3472 3465 1
  3514 3457 3465 am
  3515 3481 3482 1
  3516 3482 3493 1
  3517 3482 3485 1
  3518 3482 3483 1
  3519 3483 3484 2
  3520 3485 3495 1
  3521 3485 3486 1
  3522 3486 3487 ar
  3523 3486 3488 ar
  3524 3487 3496 1
  3525 3487 3489 ar
  3526 3488 3490 ar
  3527 3488 3497 1
  3528 3489 3498 1
  3529 3489 3491 ar
  3530 3490 3491 ar
  3531 3490 3499 1
  3532 3491 3500 1
  3533 3492 3481 1
  3534 3494 3485 1
  3535 3467 3481 am
  3536 3501 3502 1
  3537 3502 3509 1
  3538 3502 3505 1
  3539 3502 3503 1
  3540 3503 3504 2
  3541 3505 3510 1
  3542 3505 3506 1
  3543 3505 3507 1
  3544 3506 3511 1
  3545 3506 3512 1
  3546 3506 3513 1
  3547 3507 3514 1
  3548 3507 3515 1
  3549 3507 3516 1
  3550 3508 3501 1
  3551 3483 3501 am
  3552 3517 3518 1
  3553 3518 3523 1
  3554 3518 3519 1
  3555 3519 3520 2
  3556 3521 3517 1
  3557 3522 3518 1
  3558 3503 3517 am
  3559 3524 3525 1
  3560 3525 3526 1
  3561 3525 3528 1
  3562 3525 3531 1
  3563 3526 3527 2
  3564 3528 3533 1
  3565 3528 3529 1
  3566 3530 3524 1
  3567 3532 3528 1
  3568 3534 3529 1
  3569 3519 3524 am
  3570 3535 3536 1
  3571 3536 3537 1
  3572 3536 3550 1
  3573 3536 3539 1
  3574 3537 3538 2
  3575 3539 3552 1
  3576 3539 3540 1
  3577 3540 3542 ar
  3578 3540 3541 ar
  3579 3541 3553 1
  3580 3541 3545 ar
  3581 3542 3543 ar
  3582 3542 3544 ar
  3583 3543 3545 ar
  3584 3543 3546 ar
  3585 3544 3547 ar
  3586 3544 3555 1
  3587 3545 3554 1
  3588 3546 3556 1
  3589 3546 3548 ar
  3590 3547 3548 ar
  3591 3547 3557 1
  3592 3548 3558 1
  3593 3549 3535 1
  3594 3551 3539 1
  3595 3526 3535 am
  3596 3559 3560 1
  3597 3560 3561 1
  3598 3560 3567 1
  3599 3560 3563 1
  3600 3561 3562 2
  3601 3563 3568 1
  3602 3563 3564 1
  3603 3563 3565 1
  3604 3564 3570 1
  3605 3564 3571 1
  3606 3564 3572 1
  3607 3565 3569 1
  3608 3566 3559 1
  3609 3537 3559 am
  3610 3573 3579 1
  3611 3573 3574 1
  3612 3574 3577 1
  3613 3574 3580 1
  3614 3574 3575 1
  3615 3575 3576 2
  3616 3577 3578 1
  3617 3577 3582 1
  3618 3578 3579 1
  3619 3578 3584 1
  3620 3579 3586 1
  3621 3581 3577 1
  3622 3583 3578 1
  3623 3585 3579 1
  3624 3561 3573 am
  3625 3587 3588 1
  3626 3588 3595 1
  3627 3588 3591 1
  3628 3588 3589 1
  3629 3589 3590 2
  3630 3591 3596 1
  3631 3591 3592 1
  3632 3591 3593 1
  3633 3592 3597 1
  3634 3592 3598 1
  3635 3592 3599 1
  3636 3593 3600 1
  3637 3593 3601 1
  3638 3593 3602 1
  3639 3594 3587 1
  3640 3575 3587 am
  3641 3603 3604 1
  3642 3604 3613 1
  3643 3604 3607 1
  3644 3604 3605 1
  3645 3605 3606 2
  3646 3607 3615 1
  3647 3607 3608 1
  3648 3608 3617 1
  3649 3608 3609 1
  3650 3609 3611 2
  3651 3609 3610 am
  3652 3610 3618 1
  3653 3610 3619 1
  3654 3612 3603 1
  3655 3614 3607 1
  3656 3616 3608 1
  3657 3589 3603 am
  3658 3620 3621 1
  3659 3621 3628 1
  3660 3621 3624 1
  3661 3621 3622 1
  3662 3622 3623 2
  3663 3624 3629 1
  3664 3624 3625 1
  3665 3624 3626 1
  3666 3625 3630 1
  3667 3625 3631 1
  3668 3625 3632 1
  3669 3626 3633 1
  3670 3626 3634 1
  3671 3626 3635 1
  3672 3627 3620 1
  3673 3605 3620 am
  3674 3636 3637 1
  3675 3637 3648 1
  3676 3637 3640 1
  3677 3637 3638 1
  3678 3638 3639 2
  3679 3640 3650 1
  3680 3640 3641 1
  3681 3641 3642 ar
  3682 3641 3643 ar
  3683 3642 3651 1
  3684 3642 3644 ar
  3685 3643 3645 ar
  3686 3643 3652 1
  3687 3644 3653 1
  3688 3644 3646 ar
  3689 3645 3646 ar
  3690 3645 3654 1
  3691 3646 3655 1
  3692 3647 3636 1
  3693 3649 3640 1
  3694 3622 3636 am
  3695 3656 3657 1
  3696 3657 3664 1
  3697 3657 3660 1
  3698 3657 3658 1
  3699 3658 3659 2
  3700 3660 3665 1
  3701 3660 3661 1
  3702 3660 3662 1
  3703 3661 3666 1
  3704 3661 3667 1
  3705 3661 3668 1
  3706 3662 3669 1
  3707 3662 3670 1
  3708 3662 3671 1
  3709 3663 3656 1
  3710 3638 3656 am
  3711 3672 3673 1
  3712 3673 3674 1
  3713 3673 3681 1
  3714 3673 3676 1
  3715 3674 3675 2
  3716 3676 3683 1
  3717 3676 3677 1
  3718 3677 3679 1
  3719 3677 3678 1
  3720 3677 3684 1
  3721 3678 3686 1
  3722 3678 3685 1
  3723 3678 3687 1
  3724 3679 3690 1
  3725 3679 3688 1
  3726 3679 3689 1
  3727 3680 3672 1
  3728 3682 3676 1
  3729 3658 3672 am
  3730 3691 3692 1
  3731 3692 3697 1
  3732 3692 3695 1
  3733 3692 3693 1
  3734 3693 3694 2
  3735 3695 3698 1
  3736 3695 3699 1
  3737 3695 3700 1
  3738 3696 3691 1
  3739 3674 3691 am
  3740 3701 3702 1
  3741 3702 3711 1
  3742 3702 3705 1
  3743 3702 3703 1
  3744 3703 3704 2
  3745 3705 3713 1
  3746 3705 3706 1
  3747 3706 3715 1
  3748 3706 3707 1
  3749 3707 3709 2
  3750 3707 3708 am
  3751 3708 3716 1
  3752 3708 3717 1
  3753 3710 3701 1
  3754 3712 3705 1
  3755 3714 3706 1
  3756 3693 3701 am
  3757 3718 3719 1
  3758 3719 3724 1
  3759 3719 3720 1
  3760 3720 3721 2
  3761 3722 3718 1
  3762 3723 3719 1
  3763 3703 3718 am
  3764 3725 3726 1
  3765 3726 3727 1
  3766 3726 3734 1
  3767 3726 3729 1
  3768 3727 3728 2
  3769 3729 3736 1
  3770 3729 3730 1
  3771 3730 3732 1
  3772 3730 3731 1
  3773 3730 3737 1
  3774 3731 3739 1
  3775 3731 3738 1
  3776 3731 3740 1
  3777 3732 3743 1
  3778 3732 3741 1
  3779 3732 3742 1
  3780 3733 3725 1
  3781 3735 3729 1
  3782 3720 3725 am
  3783 3744 3745 1
  3784 3745 3750 1
  3785 3745 3746 1
  3786 3746 3747 2
  3787 3748 3744 1
  3788 3749 3745 1
  3789 3727 3744 am
  3790 3751 3752 1
  3791 3752 3759 1
  3792 3752 3755 1
  3793 3752 3753 1
  3794 3753 3754 2
  3795 3755 3760 1
  3796 3755 3756 1
  3797 3755 3757 1
  3798 3756 3761 1
  3799 3756 3762 1
  3800 3756 3763 1
  3801 3757 3764 1
  3802 3757 3765 1
  3803 3757 3766 1
  3804 3758 3751 1
  3805 3746 3751 am
  3806 3767 3768 1
  3807 3768 3777 1
  3808 3768 3771 1
  3809 3768 3769 1
  3810 3769 3770 2
  3811 3771 3779 1
  3812 3771 3772 1
  3813 3772 3781 1
  3814 3772 3773 1
  3815 3773 3775 2
  3816 3773 3774 am
  3817 3774 3782 1
  3818 3774 3783 1
  3819 3776 3767 1
  3820 3778 3771 1
  3821 3780 3772 1
  3822 3753 3767 am
  3823 3784 3790 1
  3824 3784 3785 1
  3825 3785 3788 1
  3826 3785 3791 1
  3827 3785 3786 1
  3828 3786 3787 2
  3829 3788 3789 1
  3830 3788 3793 1
  3831 3789 3790 1
  3832 3789 3795 1
  3833 3790 3797 1
  3834 3792 3788 1
  3835 3794 3789 1
  3836 3796 3790 1
  3837 3769 3784 am
  3838 3798 3799 1
  3839 3799 3805 1
  3840 3799 3802 1
  3841 3799 3800 1
  3842 3800 3801 2
  3843 3802 3807 1
  3844 3802 3803 1
  3845 3804 3798 1
  3846 3806 3802 1
  3847 3808 3803 1
  3848 3786 3798 am
  3849 3809 3810 1
  3850 3810 3816 1
  3851 3810 3813 1
  3852 3810 3811 1
  3853 3811 3812 2
  3854 3813 3818 1
  3855 3813 3814 1
  3856 3815 3809 1
  3857 3817 3813 1
  3858 3819 3814 1
  3859 3800 3809 am
  3860 3820 3821 1
  3861 3821 3830 1
  3862 3821 3824 1
  3863 3821 3822 1
  3864 3822 3823 2
  3865 3824 3832 1
  3866 3824 3825 1
  3867 3825 3834 1
  3868 3825 3826 1
  3869 3826 3827 2
  3870 3826 3828 2
  3871 3829 3820 1
  3872 3831 3824 1
  3873 3833 3825 1
  3874 3811 3820 am
  3875 3835 3836 1
  3876 3836 3837 1
  3877 3836 3843 1
  3878 3836 3839 1
  3879 3837 3838 2
  3880 3839 3844 1
  3881 3839 3840 1
  3882 3839 3841 1
  3883 3840 3846 1
  3884 3840 3847 1
  3885 3840 3848 1
  3886 3841 3845 1
  3887 3842 3835 1
  3888 3822 3835 am
  3889 3849 3850 1
  3890 3850 3855 1
  3891 3850 3853 1
  3892 3850 3851 1
  3893 3851 3852 2
  3894 3853 3856 1
  3895 3853 3857 1
  3896 3853 3858 1
  3897 3854 3849 1
  3898 3837 3849 am
  3899 3859 3860 1
  3900 3860 3867 1
  3901 3860 3863 1
  3902 3860 3861 1
  3903 3861 3862 2
  3904 3863 3868 1
  3905 3863 3864 1
  3906 3863 3865 1
  3907 3864 3869 1
  3908 3864 3870 1
  3909 3864 3871 1
  3910 3865 3872 1
  3911 3865 3873 1
  3912 3865 3874 1
  3913 3866 3859 1
  3914 3851 3859 am
  3915 3875 3876 1
  3916 3876 3881 1
  3917 3876 3879 1
  3918 3876 3877 1
  3919 3877 3878 2
  3920 3879 3882 1
  3921 3879 3883 1
  3922 3879 3884 1
  3923 3880 3875 1
  3924 3861 3875 am
  3925 3885 3886 1
  3926 3886 3894 1
  3927 3886 3889 1
  3928 3886 3887 1
  3929 3887 3888 2
  3930 3889 3895 1
  3931 3889 3891 1
  3932 3889 3890 1
  3933 3890 3897 1
  3934 3891 3898 1
  3935 3891 3899 1
  3936 3891 3900 1
  3937 3892 3890 1
  3938 3892 3901 1
  3939 3892 3902 1
  3940 3892 3903 1
  3941 3893 3885 1
  3942 3896 3890 1
  3943 3877 3885 am
  3944 3904 3905 1
  3945 3905 3906 1
  3946 3905 3913 1
  3947 3905 3908 1
  3948 3906 3907 2
  3949 3908 3915 1
  3950 3908 3909 1
  3951 3909 3911 1
  3952 3909 3910 1
  3953 3909 3916 1
  3954 3910 3918 1
  3955 3910 3917 1
  3956 3910 3919 1
  3957 3911 3922 1
  3958 3911 3920 1
  3959 3911 3921 1
  3960 3912 3904 1
  3961 3914 3908 1
  3962 3887 3904 am
  3963 3923 3924 1
  3964 3924 3925 1
  3965 3924 3935 1
  3966 3924 3927 1
  3967 3925 3926 2
  3968 3927 3937 1
  3969 3927 3928 1
  3970 3928 3939 1
  3971 3928 3929 1
  3972 3929 3941 1
  3973 3929 3930 1
  3974 3930 3942 1
  3975 3930 3931 2
  3976 3931 3932 2
  3977 3931 3933 2
  3978 3932 3943 1
  3979 3932 3944 1
  3980 3933 3946 1
  3981 3933 3945 1
  3982 3934 3923 1
  3983 3936 3927 1
  3984 3938 3928 1
  3985 3940 3929 1
  3986 3906 3923 am
  3987 3947 3948 1
  3988 3948 3959 1
  3989 3948 3951 1
  3990 3948 3949 1
  3991 3949 3950 2
  3992 3951 3961 1
  3993 3951 3952 1
  3994 3952 3953 ar
  3995 3952 3954 ar
  3996 3953 3962 1
  3997 3953 3955 ar
  3998 3954 3956 ar
  3999 3954 3963 1
  4000 3955 3964 1
  4001 3955 3957 ar
  4002 3956 3957 ar
  4003 3956 3965 1
  4004 3957 3966 1
  4005 3958 3947 1
  4006 3960 3951 1
  4007 3925 3947 am
  4008 3967 3968 1
  4009 3968 3969 1
  4010 3968 3971 1
  4011 3968 3974 1
  4012 3969 3970 2
  4013 3971 3976 1
  4014 3971 3972 1
  4015 3973 3967 1
  4016 3975 3971 1
  4017 3977 3972 1
  4018 3949 3967 am
  4019 3978 3979 1
  4020 3979 3980 1
  4021 3979 3986 1
  4022 3979 3982 1
  4023 3980 3981 2
  4024 3982 3987 1
  4025 3982 3983 1
  4026 3982 3984 1
  4027 3983 3989 1
  4028 3983 3990 1
  4029 3983 3991 1
  4030 3984 3988 1
  4031 3985 3978 1
  4032 3969 3978 am
  4033 3992 3993 1
  4034 3993 3998 1
  4035 3993 3996 1
  4036 3993 3994 1
  4037 3994 3995 2
  4038 3996 3999 1
  4039 3996 4000 1
  4040 3996 4001 1
  4041 3997 3992 1
  4042 3980 3992 am
  4043 4002 4003 1
  4044 4003 4004 1
  4045 4003 4011 1
  4046 4003 4006 1
  4047 4004 4005 2
  4048 4006 4013 1
  4049 4006 4007 1
  4050 4007 4009 1
  4051 4007 4008 1
  4052 4007 4014 1
  4053 4008 4016 1
  4054 4008 4015 1
  4055 4008 4017 1
  4056 4009 4020 1
  4057 4009 4018 1
  4058 4009 4019 1
  4059 4010 4002 1
  4060 4012 4006 1
  4061 3994 4002 am
  4062 4021 4022 1
  4063 4022 4027 1
  4064 4022 4023 1
  4065 4023 4024 2
  4066 4025 4021 1
  4067 4026 4022 1
  4068 4004 4021 am
  4069 4028 4029 1
  4070 4029 4041 1
  4071 4029 4032 1
  4072 4029 4030 1
  4073 4030 4031 2
  4074 4032 4043 1
  4075 4032 4033 1
  4076 4033 4034 ar
  4077 4033 4035 ar
  4078 4034 4044 1
  4079 4034 4036 ar
  4080 4035 4037 ar
  4081 4035 4045 1
  4082 4036 4046 1
  4083 4036 4038 ar
[truncated: 58,137 more chars]
