# Supplementary material for: The pocketome of G-protein-coupled receptors reveals previously untargeted allosteric sites
Source: Nat Commun. 2022 May 10;13:2567. doi: 10.1038/s41467-022-29609-6 (PMC9091257; doi:10.1038/s41467-022-29609-6)
Supplement: Supplementary file 4 — Supplementary Data 1 [file 41467_2022_29609_MOESM4_ESM.zip › docking_files/4eiy/mols.mol2]

# TRIPOS MOL2 file generated by SEED

@<TRIPOS>MOLECULE
methanamine
 8 7 0 0 0
****
USER_CHARGES
INVALID_CHARGES
Pose:   1 Cluster:   1 Fr_nu: 983733 TotEn:    -4.11
@<TRIPOS>ATOM
      1 C1        -51.9559    2.8662  -32.4132 C.3    1 LIG       0.04000
      2 N1        -52.0996    1.4280  -32.7100 N.4    1 LIG      -0.30000
      3 H1        -52.2474    3.0233  -31.3731 H      1 LIG       0.09000
      4 H2        -50.9108    3.1377  -32.5735 H      1 LIG       0.09000
      5 H3        -52.6124    3.4144  -33.0917 H      1 LIG       0.09000
      6 H4        -51.8377    1.2177  -33.6820 H      1 LIG       0.33000
      7 H5        -53.0697    1.1131  -32.5760 H      1 LIG       0.33000
      8 H6        -51.5015    0.8573  -32.0979 H      1 LIG       0.33000
@<TRIPOS>BOND
      1       1       2 1
      2       1       3 1
      3       1       4 1
      4       1       5 1
      5       2       6 1
      6       2       7 1
      7       2       8 1
@<TRIPOS>ALT_TYPE
CGenFF_4.0_ALT_TYPE_SET
CGenFF_4.0 1 CG334 2 NG3P3 3 HGA3 4 HGA3 5 HGA3 6 HGP2 7 HGP2 8 HGP2
@<TRIPOS>MOLECULE
methanamine
 8 7 0 0 0
****
USER_CHARGES
INVALID_CHARGES
Pose:   2 Cluster:   2 Fr_nu: 995633 TotEn:    -3.05
@<TRIPOS>ATOM
      1 C1        -79.1320   -9.8390  -56.6165 C.3    1 LIG       0.04000
      2 N1        -80.0605  -10.6989  -55.8577 N.4    1 LIG      -0.30000
      3 H1        -78.1689  -10.3502  -56.6668 H      1 LIG       0.09000
      4 H2        -79.5514   -9.6926  -57.6137 H      1 LIG       0.09000
      5 H3        -79.0450   -8.8900  -56.0840 H      1 LIG       0.09000
      6 H4        -80.9903  -10.2669  -55.7768 H      1 LIG       0.33000
      7 H5        -79.7158  -10.8722  -54.9042 H      1 LIG       0.33000
      8 H6        -80.1824  -11.6128  -56.3138 H      1 LIG       0.33000
@<TRIPOS>BOND
      1       1       2 1
      2       1       3 1
      3       1       4 1
      4       1       5 1
      5       2       6 1
      6       2       7 1
      7       2       8 1
@<TRIPOS>ALT_TYPE
CGenFF_4.0_ALT_TYPE_SET
CGenFF_4.0 1 CG334 2 NG3P3 3 HGA3 4 HGA3 5 HGA3 6 HGP2 7 HGP2 8 HGP2
@<TRIPOS>MOLECULE
methanol
 6 5 0 0 0
****
USER_CHARGES
INVALID_CHARGES
Pose:   1 Cluster:   1 Fr_nu: 10654721 TotEn:   -16.47
@<TRIPOS>ATOM
      1 C1        -52.0106    1.9831  -32.5110 C.3    1 LIG      -0.04000
      2 O1        -53.3186    2.5171  -32.4199 O.3    1 LIG      -0.65000
      3 H1        -51.3623    2.6919  -33.0320 H      1 LIG       0.09000
      4 H2        -52.0403    1.0342  -33.0525 H      1 LIG       0.09000
      5 H3        -51.6251    1.8132  -31.5029 H      1 LIG       0.09000
      6 H4        -53.8632    1.8607  -31.9526 H      1 LIG       0.42000
@<TRIPOS>BOND
      1       1       2 1
      2       1       3 1
      3       1       4 1
      4       1       5 1
      5       2       6 1
@<TRIPOS>ALT_TYPE
CGenFF_4.0_ALT_TYPE_SET
CGenFF_4.0 1 CG331 2 OG311 3 HGA3 4 HGA3 5 HGA3 6 HGP1
@<TRIPOS>MOLECULE
methanol
 6 5 0 0 0
****
USER_CHARGES
INVALID_CHARGES
Pose:   2 Cluster:   2 Fr_nu: 10760801 TotEn:   -16.32
@<TRIPOS>ATOM
      1 C1        -45.3764    2.0890  -42.3502 C.3    1 LIG      -0.04000
      2 O1        -44.8820    0.8369  -41.9116 O.3    1 LIG      -0.65000
      3 H1        -45.0648    2.2631  -43.3831 H      1 LIG       0.09000
      4 H2        -44.9902    2.8810  -41.7035 H      1 LIG       0.09000
      5 H3        -46.4676    2.0783  -42.2981 H      1 LIG       0.09000
      6 H4        -45.1785    0.7187  -40.9930 H      1 LIG       0.42000
@<TRIPOS>BOND
      1       1       2 1
      2       1       3 1
      3       1       4 1
      4       1       5 1
      5       2       6 1
@<TRIPOS>ALT_TYPE
CGenFF_4.0_ALT_TYPE_SET
CGenFF_4.0 1 CG331 2 OG311 3 HGA3 4 HGA3 5 HGA3 6 HGP1
@<TRIPOS>MOLECULE
methanol
 6 5 0 0 0
****
USER_CHARGES
INVALID_CHARGES
Pose:   3 Cluster:   3 Fr_nu: 8824256 TotEn:   -16.28
@<TRIPOS>ATOM
      1 C1        -52.6519    1.9724  -32.5762 C.3    1 LIG      -0.04000
      2 O1        -51.2604    2.2089  -32.4658 O.3    1 LIG      -0.65000
      3 H1        -53.1692    2.9170  -32.7616 H      1 LIG       0.09000
      4 H2        -53.0198    1.5185  -31.6525 H      1 LIG       0.09000
      5 H3        -52.8316    1.2913  -33.4113 H      1 LIG       0.09000
      6 H4        -50.8368    1.3490  -32.3018 H      1 LIG       0.42000
@<TRIPOS>BOND
      1       1       2 1
      2       1       3 1
      3       1       4 1
      4       1       5 1
      5       2       6 1
@<TRIPOS>ALT_TYPE
CGenFF_4.0_ALT_TYPE_SET
CGenFF_4.0 1 CG331 2 OG311 3 HGA3 4 HGA3 5 HGA3 6 HGP1
@<TRIPOS>MOLECULE
methanol
 6 5 0 0 0
****
USER_CHARGES
INVALID_CHARGES
Pose:   4 Cluster:   4 Fr_nu: 7746849 TotEn:   -14.46
@<TRIPOS>ATOM
      1 C1        -52.1115    2.2005  -32.1221 C.3    1 LIG      -0.04000
      2 O1        -51.7201    3.2807  -32.9493 O.3    1 LIG      -0.65000
      3 H1        -52.8884    2.5338  -31.4296 H      1 LIG       0.09000
      4 H2        -51.2452    1.8341  -31.5654 H      1 LIG       0.09000
      5 H3        -52.5056    1.3973  -32.7490 H      1 LIG       0.09000
      6 H4        -51.0309    2.9464  -33.5485 H      1 LIG       0.42000
@<TRIPOS>BOND
      1       1       2 1
      2       1       3 1
      3       1       4 1
      4       1       5 1
      5       2       6 1
@<TRIPOS>ALT_TYPE
CGenFF_4.0_ALT_TYPE_SET
CGenFF_4.0 1 CG331 2 OG311 3 HGA3 4 HGA3 5 HGA3 6 HGP1
@<TRIPOS>MOLECULE
methanol
 6 5 0 0 0
****
USER_CHARGES
INVALID_CHARGES
Pose:   5 Cluster:   5 Fr_nu:  47544 TotEn:   -13.89
@<TRIPOS>ATOM
      1 C1        -66.3605  -13.3185  -37.5175 C.3    1 LIG      -0.04000
      2 O1        -67.7574  -13.4307  -37.3161 O.3    1 LIG      -0.65000
      3 H1        -66.0611  -13.9483  -38.3589 H      1 LIG       0.09000
      4 H2        -65.8347  -13.6290  -36.6110 H      1 LIG       0.09000
      5 H3        -66.1159  -12.2771  -37.7397 H      1 LIG       0.09000
      6 H4        -67.9842  -12.8588  -36.5629 H      1 LIG       0.42000
@<TRIPOS>BOND
      1       1       2 1
      2       1       3 1
      3       1       4 1
      4       1       5 1
      5       2       6 1
@<TRIPOS>ALT_TYPE
CGenFF_4.0_ALT_TYPE_SET
CGenFF_4.0 1 CG331 2 OG311 3 HGA3 4 HGA3 5 HGA3 6 HGP1
@<TRIPOS>MOLECULE
methanol
 6 5 0 0 0
****
USER_CHARGES
INVALID_CHARGES
Pose:   6 Cluster:   6 Fr_nu: 10636480 TotEn:   -13.76
@<TRIPOS>ATOM
      1 C1        -51.7213    2.5152  -32.1120 C.3    1 LIG      -0.04000
      2 O1        -52.6486    2.9182  -31.1209 O.3    1 LIG      -0.65000
      3 H1        -50.9776    3.3026  -32.2579 H      1 LIG       0.09000
      4 H2        -52.2495    2.3203  -33.0488 H      1 LIG       0.09000
      5 H3        -51.2215    1.6019  -31.7809 H      1 LIG       0.09000
      6 H4        -53.2910    2.1951  -31.0201 H      1 LIG       0.42000
@<TRIPOS>BOND
      1       1       2 1
      2       1       3 1
      3       1       4 1
      4       1       5 1
      5       2       6 1
@<TRIPOS>ALT_TYPE
CGenFF_4.0_ALT_TYPE_SET
CGenFF_4.0 1 CG331 2 OG311 3 HGA3 4 HGA3 5 HGA3 6 HGP1
@<TRIPOS>MOLECULE
methanol
 6 5 0 0 0
****
USER_CHARGES
INVALID_CHARGES
Pose:   7 Cluster:   7 Fr_nu: 105843 TotEn:   -13.69
@<TRIPOS>ATOM
      1 C1        -77.2729   -4.2087  -57.2894 C.3    1 LIG      -0.04000
      2 O1        -77.0228   -3.1237  -56.4149 O.3    1 LIG      -0.65000
      3 H1        -78.2732   -4.1091  -57.7180 H      1 LIG       0.09000
      4 H2        -77.1935   -5.1486  -56.7372 H      1 LIG       0.09000
      5 H3        -76.5321   -4.1962  -58.0922 H      1 LIG       0.09000
      6 H4        -76.1278   -3.2473  -56.0551 H      1 LIG       0.42000
@<TRIPOS>BOND
      1       1       2 1
      2       1       3 1
      3       1       4 1
      4       1       5 1
      5       2       6 1
@<TRIPOS>ALT_TYPE
CGenFF_4.0_ALT_TYPE_SET
CGenFF_4.0 1 CG331 2 OG311 3 HGA3 4 HGA3 5 HGA3 6 HGP1
@<TRIPOS>MOLECULE
methanol
 6 5 0 0 0
****
USER_CHARGES
INVALID_CHARGES
Pose:   8 Cluster:   8 Fr_nu: 10791155 TotEn:   -12.95
@<TRIPOS>ATOM
      1 C1        -50.8249    8.1540  -30.4582 C.3    1 LIG      -0.04000
      2 O1        -51.1876    9.0326  -29.4090 O.3    1 LIG      -0.65000
      3 H1        -49.9281    7.5974  -30.1749 H      1 LIG       0.09000
      4 H2        -50.6369    8.7297  -31.3681 H      1 LIG       0.09000
      5 H3        -51.6447    7.4539  -30.6351 H      1 LIG       0.09000
      6 H4        -51.9856    9.5077  -29.6974 H      1 LIG       0.42000
@<TRIPOS>BOND
      1       1       2 1
      2       1       3 1
      3       1       4 1
      4       1       5 1
      5       2       6 1
@<TRIPOS>ALT_TYPE
CGenFF_4.0_ALT_TYPE_SET
CGenFF_4.0 1 CG331 2 OG311 3 HGA3 4 HGA3 5 HGA3 6 HGP1
@<TRIPOS>MOLECULE
methanol
 6 5 0 0 0
****
USER_CHARGES
INVALID_CHARGES
Pose:   9 Cluster:   9 Fr_nu: 10789991 TotEn:   -12.91
@<TRIPOS>ATOM
      1 C1        -50.9877    7.6931  -30.5118 C.3    1 LIG      -0.04000
      2 O1        -50.8745    7.3287  -29.1484 O.3    1 LIG      -0.65000
      3 H1        -49.9964    7.9172  -30.9133 H      1 LIG       0.09000
      4 H2        -51.6360    8.5683  -30.6034 H      1 LIG       0.09000
      5 H3        -51.4234    6.8595  -31.0676 H      1 LIG       0.09000
      6 H4        -51.7728    7.1379  -28.8283 H      1 LIG       0.42000
@<TRIPOS>BOND
      1       1       2 1
      2       1       3 1
      3       1       4 1
      4       1       5 1
      5       2       6 1
@<TRIPOS>ALT_TYPE
CGenFF_4.0_ALT_TYPE_SET
CGenFF_4.0 1 CG331 2 OG311 3 HGA3 4 HGA3 5 HGA3 6 HGP1
@<TRIPOS>MOLECULE
methanol
 6 5 0 0 0
****
USER_CHARGES
INVALID_CHARGES
Pose:  10 Cluster:  10 Fr_nu: 1506161 TotEn:   -12.60
@<TRIPOS>ATOM
      1 C1        -66.5174  -10.8233  -37.2808 C.3    1 LIG      -0.04000
      2 O1        -65.3875  -10.9245  -36.4337 O.3    1 LIG      -0.65000
      3 H1        -66.1925  -10.5789  -38.2952 H      1 LIG       0.09000
      4 H2        -67.1877  -10.0463  -36.9044 H      1 LIG       0.09000
      5 H3        -67.0421  -11.7815  -37.2896 H      1 LIG       0.09000
      6 H4        -65.7159  -11.1418  -35.5445 H      1 LIG       0.42000
@<TRIPOS>BOND
      1       1       2 1
      2       1       3 1
      3       1       4 1
      4       1       5 1
      5       2       6 1
@<TRIPOS>ALT_TYPE
CGenFF_4.0_ALT_TYPE_SET
CGenFF_4.0 1 CG331 2 OG311 3 HGA3 4 HGA3 5 HGA3 6 HGP1
@<TRIPOS>MOLECULE
methanol
 6 5 0 0 0
****
USER_CHARGES
INVALID_CHARGES
Pose:  11 Cluster:  11 Fr_nu: 7750167 TotEn:   -12.09
@<TRIPOS>ATOM
      1 C1        -52.0350    2.4291  -32.4523 C.3    1 LIG      -0.04000
      2 O1        -51.0574    3.2388  -31.8254 O.3    1 LIG      -0.65000
      3 H1        -52.7779    3.0651  -32.9399 H      1 LIG       0.09000
      4 H2        -52.5177    1.7943  -31.7047 H      1 LIG       0.09000
      5 H3        -51.5486    1.8005  -33.2019 H      1 LIG       0.09000
      6 H4        -50.4173    2.6395  -31.4047 H      1 LIG       0.42000
@<TRIPOS>BOND
      1       1       2 1
      2       1       3 1
      3       1       4 1
      4       1       5 1
      5       2       6 1
@<TRIPOS>ALT_TYPE
CGenFF_4.0_ALT_TYPE_SET
CGenFF_4.0 1 CG331 2 OG311 3 HGA3 4 HGA3 5 HGA3 6 HGP1
@<TRIPOS>MOLECULE
methanol
 6 5 0 0 0
****
USER_CHARGES
INVALID_CHARGES
Pose:  12 Cluster:  12 Fr_nu: 10757865 TotEn:   -12.06
@<TRIPOS>ATOM
      1 C1        -52.4065  -24.9832  -24.9307 C.3    1 LIG      -0.04000
      2 O1        -51.1208  -24.3921  -24.9750 O.3    1 LIG      -0.65000
      3 H1        -52.8044  -24.9162  -23.9151 H      1 LIG       0.09000
      4 H2        -52.3382  -26.0297  -25.2383 H      1 LIG       0.09000
      5 H3        -53.0681  -24.4467  -25.6149 H      1 LIG       0.09000
      6 H4        -50.8015  -24.4711  -25.8902 H      1 LIG       0.42000
@<TRIPOS>BOND
      1       1       2 1
      2       1       3 1
      3       1       4 1
      4       1       5 1
      5       2       6 1
@<TRIPOS>ALT_TYPE
CGenFF_4.0_ALT_TYPE_SET
CGenFF_4.0 1 CG331 2 OG311 3 HGA3 4 HGA3 5 HGA3 6 HGP1
@<TRIPOS>MOLECULE
methanol
 6 5 0 0 0
****
USER_CHARGES
INVALID_CHARGES
Pose:  13 Cluster:  13 Fr_nu: 150932 TotEn:   -11.83
@<TRIPOS>ATOM
      1 C1        -49.6994   -9.8437  -27.7660 C.3    1 LIG      -0.04000
      2 O1        -51.0473  -10.1939  -28.0208 O.3    1 LIG      -0.65000
      3 H1        -49.5227   -9.8327  -26.6876 H      1 LIG       0.09000
      4 H2        -49.4916   -8.8580  -28.1900 H      1 LIG       0.09000
      5 H3        -49.0455  -10.5842  -28.2325 H      1 LIG       0.09000
      6 H4        -51.1650  -10.1928  -28.9862 H      1 LIG       0.42000
@<TRIPOS>BOND
      1       1       2 1
      2       1       3 1
      3       1       4 1
      4       1       5 1
      5       2       6 1
@<TRIPOS>ALT_TYPE
CGenFF_4.0_ALT_TYPE_SET
CGenFF_4.0 1 CG331 2 OG311 3 HGA3 4 HGA3 5 HGA3 6 HGP1
@<TRIPOS>MOLECULE
methanol
 6 5 0 0 0
****
USER_CHARGES
INVALID_CHARGES
Pose:  14 Cluster:  14 Fr_nu:  47431 TotEn:   -11.41
@<TRIPOS>ATOM
      1 C1        -65.4503  -10.6804  -36.4755 C.3    1 LIG      -0.04000
      2 O1        -66.3239  -11.6839  -36.9595 O.3    1 LIG      -0.65000
      3 H1        -64.5969  -10.5824  -37.1509 H      1 LIG       0.09000
      4 H2        -65.1064  -10.9479  -35.4731 H      1 LIG       0.09000
      5 H3        -65.9889   -9.7308  -36.4325 H      1 LIG       0.09000
      6 H4        -67.0670  -11.7412  -36.3347 H      1 LIG       0.42000
@<TRIPOS>BOND
      1       1       2 1
      2       1       3 1
      3       1       4 1
      4       1       5 1
      5       2       6 1
@<TRIPOS>ALT_TYPE
CGenFF_4.0_ALT_TYPE_SET
CGenFF_4.0 1 CG331 2 OG311 3 HGA3 4 HGA3 5 HGA3 6 HGP1
@<TRIPOS>MOLECULE
methanol
 6 5 0 0 0
****
USER_CHARGES
INVALID_CHARGES
Pose:  15 Cluster:  15 Fr_nu: 9759693 TotEn:   -11.36
@<TRIPOS>ATOM
      1 C1        -51.9418    2.7178  -31.7242 C.3    1 LIG      -0.04000
      2 O1        -52.0177    2.1621  -33.0242 O.3    1 LIG      -0.65000
      3 H1        -52.3500    3.7314  -31.7360 H      1 LIG       0.09000
      4 H2        -50.8995    2.7372  -31.3956 H      1 LIG       0.09000
      5 H3        -52.5265    2.0999  -31.0387 H      1 LIG       0.09000
      6 H4        -51.6468    1.2646  -32.9732 H      1 LIG       0.42000
@<TRIPOS>BOND
      1       1       2 1
      2       1       3 1
      3       1       4 1
      4       1       5 1
      5       2       6 1
@<TRIPOS>ALT_TYPE
CGenFF_4.0_ALT_TYPE_SET
CGenFF_4.0 1 CG331 2 OG311 3 HGA3 4 HGA3 5 HGA3 6 HGP1
@<TRIPOS>MOLECULE
methanol
 6 5 0 0 0
****
USER_CHARGES
INVALID_CHARGES
Pose:  16 Cluster:  16 Fr_nu: 10814656 TotEn:   -11.24
@<TRIPOS>ATOM
      1 C1        -48.6639  -22.1090  -35.5935 C.3    1 LIG      -0.04000
      2 O1        -47.9858  -21.3780  -34.5884 O.3    1 LIG      -0.65000
      3 H1        -48.7804  -21.4850  -36.4830 H      1 LIG       0.09000
      4 H2        -49.6440  -22.4185  -35.2217 H      1 LIG       0.09000
      5 H3        -48.0762  -22.9944  -35.8467 H      1 LIG       0.09000
      6 H4        -47.9018  -21.9638  -33.8167 H      1 LIG       0.42000
@<TRIPOS>BOND
      1       1       2 1
      2       1       3 1
      3       1       4 1
      4       1       5 1
      5       2       6 1
@<TRIPOS>ALT_TYPE
CGenFF_4.0_ALT_TYPE_SET
CGenFF_4.0 1 CG331 2 OG311 3 HGA3 4 HGA3 5 HGA3 6 HGP1
@<TRIPOS>MOLECULE
methanol
 6 5 0 0 0
****
USER_CHARGES
INVALID_CHARGES
Pose:  17 Cluster:  17 Fr_nu: 341904 TotEn:   -10.94
@<TRIPOS>ATOM
      1 C1        -74.6328  -12.8841  -47.3702 C.3    1 LIG      -0.04000
      2 O1        -74.0294  -12.7419  -48.6430 O.3    1 LIG      -0.65000
      3 H1        -74.8629  -11.8966  -46.9628 H      1 LIG       0.09000
      4 H2        -73.9524  -13.4166  -46.7008 H      1 LIG       0.09000
      5 H3        -75.5575  -13.4561  -47.4770 H      1 LIG       0.09000
      6 H4        -73.8403  -13.6377  -48.9711 H      1 LIG       0.42000
@<TRIPOS>BOND
      1       1       2 1
      2       1       3 1
      3       1       4 1
      4       1       5 1
      5       2       6 1
@<TRIPOS>ALT_TYPE
CGenFF_4.0_ALT_TYPE_SET
CGenFF_4.0 1 CG331 2 OG311 3 HGA3 4 HGA3 5 HGA3 6 HGP1
@<TRIPOS>MOLECULE
methanol
 6 5 0 0 0
****
USER_CHARGES
INVALID_CHARGES
Pose:  18 Cluster:  18 Fr_nu: 499762 TotEn:   -10.78
@<TRIPOS>ATOM
      1 C1        -80.6782  -23.1982  -45.3910 C.3    1 LIG      -0.04000
      2 O1        -80.5931  -22.2200  -44.3710 O.3    1 LIG      -0.65000
      3 H1        -80.4117  -22.7489  -46.3508 H      1 LIG       0.09000
      4 H2        -81.6957  -23.5951  -45.4325 H      1 LIG       0.09000
      5 H3        -79.9817  -24.0090  -45.1650 H      1 LIG       0.09000
      6 H4        -80.8364  -22.6559  -43.5364 H      1 LIG       0.42000
@<TRIPOS>BOND
      1       1       2 1
      2       1       3 1
      3       1       4 1
      4       1       5 1
      5       2       6 1
@<TRIPOS>ALT_TYPE
CGenFF_4.0_ALT_TYPE_SET
CGenFF_4.0 1 CG331 2 OG311 3 HGA3 4 HGA3 5 HGA3 6 HGP1
@<TRIPOS>MOLECULE
methanol
 6 5 0 0 0
****
USER_CHARGES
INVALID_CHARGES
Pose:  19 Cluster:  19 Fr_nu: 9759865 TotEn:   -10.33
@<TRIPOS>ATOM
      1 C1        -52.0264    2.7696  -32.1414 C.3    1 LIG      -0.04000
      2 O1        -51.1389    2.1469  -31.2309 O.3    1 LIG      -0.65000
      3 H1        -52.3500    3.7314  -31.7360 H      1 LIG       0.09000
      4 H2        -52.8915    2.1229  -32.3084 H      1 LIG       0.09000
      5 H3        -51.5072    2.9323  -33.0889 H      1 LIG       0.09000
      6 H4        -50.8745    1.2981  -31.6251 H      1 LIG       0.42000
@<TRIPOS>BOND
      1       1       2 1
      2       1       3 1
      3       1       4 1
      4       1       5 1
      5       2       6 1
@<TRIPOS>ALT_TYPE
CGenFF_4.0_ALT_TYPE_SET
CGenFF_4.0 1 CG331 2 OG311 3 HGA3 4 HGA3 5 HGA3 6 HGP1
@<TRIPOS>MOLECULE
methanol
 6 5 0 0 0
****
USER_CHARGES
INVALID_CHARGES
Pose:  20 Cluster:  20 Fr_nu: 992147 TotEn:   -10.21
@<TRIPOS>ATOM
      1 C1        -74.3534  -12.6152  -47.1420 C.3    1 LIG      -0.04000
      2 O1        -73.5138  -11.5068  -46.8758 O.3    1 LIG      -0.65000
      3 H1        -74.0785  -13.0593  -48.1019 H      1 LIG       0.09000
      4 H2        -75.3956  -12.2867  -47.1656 H      1 LIG       0.09000
      5 H3        -74.2250  -13.3567  -46.3500 H      1 LIG       0.09000
      6 H4        -73.7880  -11.1403  -46.0178 H      1 LIG       0.42000
@<TRIPOS>BOND
      1       1       2 1
      2       1       3 1
      3       1       4 1
      4       1       5 1
      5       2       6 1
@<TRIPOS>ALT_TYPE
CGenFF_4.0_ALT_TYPE_SET
CGenFF_4.0 1 CG331 2 OG311 3 HGA3 4 HGA3 5 HGA3 6 HGP1
@<TRIPOS>MOLECULE
methanol
 6 5 0 0 0
****
USER_CHARGES
INVALID_CHARGES
Pose:  21 Cluster:  21 Fr_nu: 8233537 TotEn:   -10.12
@<TRIPOS>ATOM
      1 C1        -55.8261    9.8353  -30.1190 C.3    1 LIG      -0.04000
      2 O1        -56.2193    9.0133  -29.0354 O.3    1 LIG      -0.65000
      3 H1        -56.6646    9.9551  -30.8095 H      1 LIG       0.09000
      4 H2        -54.9779    9.3783  -30.6351 H      1 LIG       0.09000
      5 H3        -55.5314   10.8143  -29.7339 H      1 LIG       0.09000
      6 H4        -55.4502    8.9306  -28.4460 H      1 LIG       0.42000
@<TRIPOS>BOND
      1       1       2 1
      2       1       3 1
      3       1       4 1
      4       1       5 1
      5       2       6 1
@<TRIPOS>ALT_TYPE
CGenFF_4.0_ALT_TYPE_SET
CGenFF_4.0 1 CG331 2 OG311 3 HGA3 4 HGA3 5 HGA3 6 HGP1
@<TRIPOS>MOLECULE
methanol
 6 5 0 0 0
****
USER_CHARGES
INVALID_CHARGES
Pose:  22 Cluster:  22 Fr_nu: 537866 TotEn:   -10.07
@<TRIPOS>ATOM
      1 C1        -74.3572  -13.0936  -47.9870 C.3    1 LIG      -0.04000
      2 O1        -73.3133  -12.5071  -47.2315 O.3    1 LIG      -0.65000
      3 H1        -74.5142  -12.5170  -48.9019 H      1 LIG       0.09000
      4 H2        -75.2740  -13.1099  -47.3921 H      1 LIG       0.09000
      5 H3        -74.0760  -14.1166  -48.2476 H      1 LIG       0.09000
      6 H4        -73.2041  -13.0457  -46.4292 H      1 LIG       0.42000
@<TRIPOS>BOND
      1       1       2 1
      2       1       3 1
      3       1       4 1
      4       1       5 1
      5       2       6 1
@<TRIPOS>ALT_TYPE
CGenFF_4.0_ALT_TYPE_SET
CGenFF_4.0 1 CG331 2 OG311 3 HGA3 4 HGA3 5 HGA3 6 HGP1
@<TRIPOS>MOLECULE
methanol
 6 5 0 0 0
****
USER_CHARGES
INVALID_CHARGES
Pose:  23 Cluster:  23 Fr_nu: 106155 TotEn:    -9.99
@<TRIPOS>ATOM
      1 C1        -69.5005  -10.5307  -46.6828 C.3    1 LIG      -0.04000
      2 O1        -69.8153   -9.6459  -45.6233 O.3    1 LIG      -0.65000
      3 H1        -68.9038  -11.3620  -46.2992 H      1 LIG       0.09000
      4 H2        -68.9427   -9.9933  -47.4540 H      1 LIG       0.09000
      5 H3        -70.4284  -10.9179  -47.1102 H      1 LIG       0.09000
      6 H4        -70.3439   -8.9231  -46.0025 H      1 LIG       0.42000
@<TRIPOS>BOND
      1       1       2 1
      2       1       3 1
      3       1       4 1
      4       1       5 1
      5       2       6 1
@<TRIPOS>ALT_TYPE
CGenFF_4.0_ALT_TYPE_SET
CGenFF_4.0 1 CG331 2 OG311 3 HGA3 4 HGA3 5 HGA3 6 HGP1
@<TRIPOS>MOLECULE
methanol
 6 5 0 0 0
****
USER_CHARGES
INVALID_CHARGES
Pose:  24 Cluster:  24 Fr_nu: 2674680 TotEn:    -9.61
@<TRIPOS>ATOM
      1 C1        -74.7548  -25.1335  -43.8260 C.3    1 LIG      -0.04000
      2 O1        -74.5278  -23.7685  -43.5265 O.3    1 LIG      -0.65000
      3 H1        -75.5610  -25.2172  -44.5591 H      1 LIG       0.09000
      4 H2        -75.0228  -25.6685  -42.9114 H      1 LIG       0.09000
      5 H3        -73.8406  -25.5628  -44.2425 H      1 LIG       0.09000
      6 H4        -73.8074  -23.7353  -42.8741 H      1 LIG       0.42000
@<TRIPOS>BOND
      1       1       2 1
      2       1       3 1
      3       1       4 1
      4       1       5 1
      5       2       6 1
@<TRIPOS>ALT_TYPE
CGenFF_4.0_ALT_TYPE_SET
CGenFF_4.0 1 CG331 2 OG311 3 HGA3 4 HGA3 5 HGA3 6 HGP1
@<TRIPOS>MOLECULE
methanol
 6 5 0 0 0
****
USER_CHARGES
INVALID_CHARGES
Pose:  25 Cluster:  25 Fr_nu:  63114 TotEn:    -9.43
@<TRIPOS>ATOM
      1 C1        -72.1888   -3.1987  -29.4788 C.3    1 LIG      -0.04000
      2 O1        -71.6344   -3.7646  -30.6522 O.3    1 LIG      -0.65000
      3 H1        -71.3971   -2.7262  -28.8921 H      1 LIG       0.09000
      4 H2        -72.6753   -3.9810  -28.8907 H      1 LIG       0.09000
      5 H3        -72.9279   -2.4457  -29.7622 H      1 LIG       0.09000
      6 H4        -72.3662   -4.1735  -31.1452 H      1 LIG       0.42000
@<TRIPOS>BOND
      1       1       2 1
      2       1       3 1
      3       1       4 1
      4       1       5 1
      5       2       6 1
@<TRIPOS>ALT_TYPE
CGenFF_4.0_ALT_TYPE_SET
CGenFF_4.0 1 CG331 2 OG311 3 HGA3 4 HGA3 5 HGA3 6 HGP1
@<TRIPOS>MOLECULE
methanol
 6 5 0 0 0
****
USER_CHARGES
INVALID_CHARGES
Pose:  26 Cluster:  26 Fr_nu: 6140597 TotEn:    -9.29
@<TRIPOS>ATOM
      1 C1        -73.7670  -25.8707  -42.7226 C.3    1 LIG      -0.04000
      2 O1        -74.8025  -24.9510  -43.0165 O.3    1 LIG      -0.65000
      3 H1        -73.1222  -25.9862  -43.5973 H      1 LIG       0.09000
      4 H2        -74.2021  -26.8349  -42.4476 H      1 LIG       0.09000
      5 H3        -73.1777  -25.4872  -41.8864 H      1 LIG       0.09000
      6 H4        -75.3524  -24.8754  -42.2180 H      1 LIG       0.42000
@<TRIPOS>BOND
      1       1       2 1
      2       1       3 1
      3       1       4 1
      4       1       5 1
      5       2       6 1
@<TRIPOS>ALT_TYPE
CGenFF_4.0_ALT_TYPE_SET
CGenFF_4.0 1 CG331 2 OG311 3 HGA3 4 HGA3 5 HGA3 6 HGP1
@<TRIPOS>MOLECULE
methanol
 6 5 0 0 0
****
USER_CHARGES
INVALID_CHARGES
Pose:  27 Cluster:  27 Fr_nu: 10813763 TotEn:    -9.15
@<TRIPOS>ATOM
      1 C1        -49.3873  -25.2528  -25.2431 C.3    1 LIG      -0.04000
      2 O1        -50.3054  -25.1346  -24.1718 O.3    1 LIG      -0.65000
      3 H1        -48.6891  -24.4125  -25.2200 H      1 LIG       0.09000
      4 H2        -49.9313  -25.2623  -26.1910 H      1 LIG       0.09000
      5 H3        -48.8325  -26.1876  -25.1342 H      1 LIG       0.09000
      6 H4        -50.9072  -25.8966  -24.2260 H      1 LIG       0.42000
@<TRIPOS>BOND
      1       1       2 1
      2       1       3 1
      3       1       4 1
      4       1       5 1
      5       2       6 1
@<TRIPOS>ALT_TYPE
CGenFF_4.0_ALT_TYPE_SET
CGenFF_4.0 1 CG331 2 OG311 3 HGA3 4 HGA3 5 HGA3 6 HGP1
@<TRIPOS>MOLECULE
methanol
 6 5 0 0 0
****
USER_CHARGES
INVALID_CHARGES
Pose:  28 Cluster:  28 Fr_nu: 907014 TotEn:    -9.11
@<TRIPOS>ATOM
      1 C1        -74.8501  -12.4869  -46.5737 C.3    1 LIG      -0.04000
      2 O1        -75.0468  -13.5174  -47.5244 O.3    1 LIG      -0.65000
      3 H1        -74.4362  -11.6060  -47.0705 H      1 LIG       0.09000
      4 H2        -74.1663  -12.8341  -45.7949 H      1 LIG       0.09000
      5 H3        -75.8119  -12.2303  -46.1234 H      1 LIG       0.09000
      6 H4        -75.4141  -14.2806  -47.0464 H      1 LIG       0.42000
@<TRIPOS>BOND
      1       1       2 1
      2       1       3 1
      3       1       4 1
      4       1       5 1
      5       2       6 1
@<TRIPOS>ALT_TYPE
CGenFF_4.0_ALT_TYPE_SET
CGenFF_4.0 1 CG331 2 OG311 3 HGA3 4 HGA3 5 HGA3 6 HGP1
@<TRIPOS>MOLECULE
methanol
 6 5 0 0 0
****
USER_CHARGES
INVALID_CHARGES
Pose:  29 Cluster:  29 Fr_nu: 861166 TotEn:    -9.02
@<TRIPOS>ATOM
      1 C1        -73.0742  -10.9760  -44.4655 C.3    1 LIG      -0.04000
      2 O1        -72.1977  -10.4287  -45.4333 O.3    1 LIG      -0.65000
      3 H1        -73.2868  -12.0188  -44.7136 H      1 LIG       0.09000
      4 H2        -74.0022  -10.3988  -44.4452 H      1 LIG       0.09000
      5 H3        -72.5956  -10.9275  -43.4846 H      1 LIG       0.09000
      6 H4        -72.0332   -9.5045  -45.1794 H      1 LIG       0.42000
@<TRIPOS>BOND
      1       1       2 1
      2       1       3 1
      3       1       4 1
      4       1       5 1
      5       2       6 1
@<TRIPOS>ALT_TYPE
CGenFF_4.0_ALT_TYPE_SET
CGenFF_4.0 1 CG331 2 OG311 3 HGA3 4 HGA3 5 HGA3 6 HGP1
@<TRIPOS>MOLECULE
methanol
 6 5 0 0 0
****
USER_CHARGES
INVALID_CHARGES
Pose:  30 Cluster:  30 Fr_nu: 9180574 TotEn:    -8.93
@<TRIPOS>ATOM
      1 C1        -79.6104   -8.8727  -55.7348 C.3    1 LIG      -0.04000
      2 O1        -79.1878  -10.1733  -56.1013 O.3    1 LIG      -0.65000
      3 H1        -79.8017   -8.2838  -56.6352 H      1 LIG       0.09000
      4 H2        -78.8356   -8.3935  -55.1310 H      1 LIG       0.09000
      5 H3        -80.5300   -8.9493  -55.1500 H      1 LIG       0.09000
      6 H4        -79.0281  -10.6645  -55.2772 H      1 LIG       0.42000
@<TRIPOS>BOND
      1       1       2 1
      2       1       3 1
      3       1       4 1
      4       1       5 1
      5       2       6 1
@<TRIPOS>ALT_TYPE
CGenFF_4.0_ALT_TYPE_SET
CGenFF_4.0 1 CG331 2 OG311 3 HGA3 4 HGA3 5 HGA3 6 HGP1
@<TRIPOS>MOLECULE
methanol
 6 5 0 0 0
****
USER_CHARGES
INVALID_CHARGES
Pose:  31 Cluster:  31 Fr_nu: 207046 TotEn:    -8.88
@<TRIPOS>ATOM
      1 C1        -76.6255  -10.5892  -39.8893 C.3    1 LIG      -0.04000
      2 O1        -76.6483  -10.4852  -41.3011 O.3    1 LIG      -0.65000
      3 H1        -76.5158   -9.5939  -39.4516 H      1 LIG       0.09000
      4 H2        -75.7924  -11.2271  -39.5834 H      1 LIG       0.09000
      5 H3        -77.5648  -11.0323  -39.5503 H      1 LIG       0.09000
      6 H4        -76.7464  -11.3868  -41.6522 H      1 LIG       0.42000
@<TRIPOS>BOND
      1       1       2 1
      2       1       3 1
      3       1       4 1
      4       1       5 1
      5       2       6 1
@<TRIPOS>ALT_TYPE
CGenFF_4.0_ALT_TYPE_SET
CGenFF_4.0 1 CG331 2 OG311 3 HGA3 4 HGA3 5 HGA3 6 HGP1
@<TRIPOS>MOLECULE
methanol
 6 5 0 0 0
****
USER_CHARGES
INVALID_CHARGES
Pose:  32 Cluster:  32 Fr_nu: 216580 TotEn:    -8.81
@<TRIPOS>ATOM
      1 C1        -76.3424  -10.8829  -40.7895 C.3    1 LIG      -0.04000
      2 O1        -76.0434  -10.9303  -39.4065 O.3    1 LIG      -0.65000
      3 H1        -77.4116  -10.7029  -40.9259 H      1 LIG       0.09000
      4 H2        -76.0590  -11.8292  -41.2571 H      1 LIG       0.09000
      5 H3        -75.7767  -10.0684  -41.2478 H      1 LIG       0.09000
      6 H4        -75.0877  -11.0914  -39.3263 H      1 LIG       0.42000
@<TRIPOS>BOND
      1       1       2 1
      2       1       3 1
      3       1       4 1
      4       1       5 1
      5       2       6 1
@<TRIPOS>ALT_TYPE
CGenFF_4.0_ALT_TYPE_SET
CGenFF_4.0 1 CG331 2 OG311 3 HGA3 4 HGA3 5 HGA3 6 HGP1
@<TRIPOS>MOLECULE
methanol
 6 5 0 0 0
****
USER_CHARGES
INVALID_CHARGES
Pose:  33 Cluster:  33 Fr_nu: 863059 TotEn:    -8.72
@<TRIPOS>ATOM
      1 C1        -73.0268  -10.9671  -45.1391 C.3    1 LIG      -0.04000
      2 O1        -72.2792  -11.3308  -46.2851 O.3    1 LIG      -0.65000
      3 H1        -73.3545   -9.9287  -45.2314 H      1 LIG       0.09000
      4 H2        -72.4082  -11.0872  -44.2461 H      1 LIG       0.09000
      5 H3        -73.9015  -11.6175  -45.0642 H      1 LIG       0.09000
      6 H4        -72.0066  -12.2567  -46.1662 H      1 LIG       0.42000
@<TRIPOS>BOND
      1       1       2 1
      2       1       3 1
      3       1       4 1
      4       1       5 1
      5       2       6 1
@<TRIPOS>ALT_TYPE
CGenFF_4.0_ALT_TYPE_SET
CGenFF_4.0 1 CG331 2 OG311 3 HGA3 4 HGA3 5 HGA3 6 HGP1
@<TRIPOS>MOLECULE
methanol
 6 5 0 0 0
****
USER_CHARGES
INVALID_CHARGES
Pose:  34 Cluster:  34 Fr_nu:  16781 TotEn:    -8.70
@<TRIPOS>ATOM
      1 C1        -77.0951  -17.2298  -29.1560 C.3    1 LIG      -0.04000
      2 O1        -76.0868  -18.1486  -28.7770 O.3    1 LIG      -0.65000
      3 H1        -77.9933  -17.4069  -28.5593 H      1 LIG       0.09000
      4 H2        -77.3205  -17.3525  -30.2184 H      1 LIG       0.09000
      5 H3        -76.7357  -16.2138  -28.9767 H      1 LIG       0.09000
      6 H4        -75.3074  -17.9604  -29.3274 H      1 LIG       0.42000
@<TRIPOS>BOND
      1       1       2 1
      2       1       3 1
      3       1       4 1
      4       1       5 1
      5       2       6 1
@<TRIPOS>ALT_TYPE
CGenFF_4.0_ALT_TYPE_SET
CGenFF_4.0 1 CG331 2 OG311 3 HGA3 4 HGA3 5 HGA3 6 HGP1
@<TRIPOS>MOLECULE
methanol
 6 5 0 0 0
****
USER_CHARGES
INVALID_CHARGES
Pose:  35 Cluster:  35 Fr_nu: 338523 TotEn:    -8.66
@<TRIPOS>ATOM
      1 C1        -51.0798  -10.7189  -42.6759 C.3    1 LIG      -0.04000
      2 O1        -51.2042  -11.8896  -41.8895 O.3    1 LIG      -0.65000
      3 H1        -51.9930  -10.5710  -43.2576 H      1 LIG       0.09000
      4 H2        -50.2211  -10.8177  -43.3447 H      1 LIG       0.09000
      5 H3        -50.9283   -9.8616  -42.0157 H      1 LIG       0.09000
      6 H4        -50.3761  -11.9867  -41.3890 H      1 LIG       0.42000
@<TRIPOS>BOND
      1       1       2 1
      2       1       3 1
      3       1       4 1
      4       1       5 1
      5       2       6 1
@<TRIPOS>ALT_TYPE
CGenFF_4.0_ALT_TYPE_SET
CGenFF_4.0 1 CG331 2 OG311 3 HGA3 4 HGA3 5 HGA3 6 HGP1
@<TRIPOS>MOLECULE
methanol
 6 5 0 0 0
****
USER_CHARGES
INVALID_CHARGES
Pose:  36 Cluster:  36 Fr_nu: 9034563 TotEn:    -8.50
@<TRIPOS>ATOM
      1 C1        -52.2425    2.6738  -32.6095 C.3    1 LIG      -0.04000
      2 O1        -53.1774    2.2230  -33.5725 O.3    1 LIG      -0.65000
      3 H1        -51.7972    3.6136  -32.9450 H      1 LIG       0.09000
      4 H2        -51.4649    1.9179  -32.4735 H      1 LIG       0.09000
      5 H3        -52.7597    2.8365  -31.6610 H      1 LIG       0.09000
      6 H4        -53.5502    1.3887  -33.2398 H      1 LIG       0.42000
@<TRIPOS>BOND
      1       1       2 1
      2       1       3 1
      3       1       4 1
      4       1       5 1
      5       2       6 1
@<TRIPOS>ALT_TYPE
CGenFF_4.0_ALT_TYPE_SET
CGenFF_4.0 1 CG331 2 OG311 3 HGA3 4 HGA3 5 HGA3 6 HGP1
@<TRIPOS>MOLECULE
methanol
 6 5 0 0 0
****
USER_CHARGES
INVALID_CHARGES
Pose:  37 Cluster:  37 Fr_nu:  58238 TotEn:    -8.38
@<TRIPOS>ATOM
      1 C1        -76.7371  -14.2352  -43.0684 C.3    1 LIG      -0.04000
      2 O1        -77.4063  -15.4114  -42.6524 O.3    1 LIG      -0.65000
      3 H1        -76.9428  -14.0528  -44.1261 H      1 LIG       0.09000
      4 H2        -75.6619  -14.3512  -42.9101 H      1 LIG       0.09000
      5 H3        -77.1015  -13.3912  -42.4780 H      1 LIG       0.09000
      6 H4        -77.1998  -15.5395  -41.7107 H      1 LIG       0.42000
@<TRIPOS>BOND
      1       1       2 1
      2       1       3 1
      3       1       4 1
      4       1       5 1
      5       2       6 1
@<TRIPOS>ALT_TYPE
CGenFF_4.0_ALT_TYPE_SET
CGenFF_4.0 1 CG331 2 OG311 3 HGA3 4 HGA3 5 HGA3 6 HGP1
@<TRIPOS>MOLECULE
methanol
 6 5 0 0 0
****
USER_CHARGES
INVALID_CHARGES
Pose:  38 Cluster:  38 Fr_nu: 9179883 TotEn:    -8.05
@<TRIPOS>ATOM
      1 C1        -80.4345   -8.5136  -55.8906 C.3    1 LIG      -0.04000
      2 O1        -79.2398   -8.5248  -55.1310 O.3    1 LIG      -0.65000
      3 H1        -80.5050   -7.5754  -56.4464 H      1 LIG       0.09000
      4 H2        -81.2931   -8.6191  -55.2226 H      1 LIG       0.09000
      5 H3        -80.4169   -9.3501  -56.5931 H      1 LIG       0.09000
      6 H4        -79.2133   -9.3712  -54.6529 H      1 LIG       0.42000
@<TRIPOS>BOND
      1       1       2 1
      2       1       3 1
      3       1       4 1
      4       1       5 1
      5       2       6 1
@<TRIPOS>ALT_TYPE
CGenFF_4.0_ALT_TYPE_SET
CGenFF_4.0 1 CG331 2 OG311 3 HGA3 4 HGA3 5 HGA3 6 HGP1
@<TRIPOS>MOLECULE
methanol
 6 5 0 0 0
****
USER_CHARGES
INVALID_CHARGES
Pose:  39 Cluster:  39 Fr_nu:  47329 TotEn:    -7.87
@<TRIPOS>ATOM
      1 C1        -65.6009  -10.8139  -36.8736 C.3    1 LIG      -0.04000
      2 O1        -66.9359  -10.3475  -36.9419 O.3    1 LIG      -0.65000
      3 H1        -64.9758  -10.2333  -37.5565 H      1 LIG       0.09000
      4 H2        -65.5694  -11.8723  -37.1447 H      1 LIG       0.09000
      5 H3        -65.2329  -10.6903  -35.8523 H      1 LIG       0.09000
      6 H4        -67.4585  -10.8862  -36.3235 H      1 LIG       0.42000
@<TRIPOS>BOND
      1       1       2 1
      2       1       3 1
      3       1       4 1
      4       1       5 1
      5       2       6 1
@<TRIPOS>ALT_TYPE
CGenFF_4.0_ALT_TYPE_SET
CGenFF_4.0 1 CG331 2 OG311 3 HGA3 4 HGA3 5 HGA3 6 HGP1
@<TRIPOS>MOLECULE
methanol
 6 5 0 0 0
****
USER_CHARGES
INVALID_CHARGES
Pose:  40 Cluster:  40 Fr_nu: 211806 TotEn:    -6.98
@<TRIPOS>ATOM
      1 C1        -76.6258  -10.9630  -40.4446 C.3    1 LIG      -0.04000
      2 O1        -76.3502   -9.6782  -39.9175 O.3    1 LIG      -0.65000
      3 H1        -76.8582  -10.8788  -41.5090 H      1 LIG       0.09000
      4 H2        -77.4713  -11.4034  -39.9100 H      1 LIG       0.09000
      5 H3        -75.7453  -11.5967  -40.3151 H      1 LIG       0.09000
      6 H4        -76.1492   -9.7941  -38.9731 H      1 LIG       0.42000
@<TRIPOS>BOND
      1       1       2 1
      2       1       3 1
      3       1       4 1
      4       1       5 1
      5       2       6 1
@<TRIPOS>ALT_TYPE
CGenFF_4.0_ALT_TYPE_SET
CGenFF_4.0 1 CG331 2 OG311 3 HGA3 4 HGA3 5 HGA3 6 HGP1
@<TRIPOS>MOLECULE
methanol
 6 5 0 0 0
****
USER_CHARGES
INVALID_CHARGES
Pose:  41 Cluster:  41 Fr_nu: 10816246 TotEn:    -6.94
@<TRIPOS>ATOM
      1 C1        -48.2480  -21.7756  -35.3820 C.3    1 LIG      -0.04000
      2 O1        -49.0720  -20.8785  -34.6604 O.3    1 LIG      -0.65000
      3 H1        -47.4444  -21.2199  -35.8715 H      1 LIG       0.09000
      4 H2        -48.8478  -22.3028  -36.1282 H      1 LIG       0.09000
      5 H3        -47.8164  -22.4994  -34.6868 H      1 LIG       0.09000
      6 H4        -49.7718  -21.4079  -34.2411 H      1 LIG       0.42000
@<TRIPOS>BOND
      1       1       2 1
      2       1       3 1
      3       1       4 1
      4       1       5 1
      5       2       6 1
@<TRIPOS>ALT_TYPE
CGenFF_4.0_ALT_TYPE_SET
CGenFF_4.0 1 CG331 2 OG311 3 HGA3 4 HGA3 5 HGA3 6 HGP1
@<TRIPOS>MOLECULE
methanol
 6 5 0 0 0
****
USER_CHARGES
INVALID_CHARGES
Pose:  42 Cluster:  42 Fr_nu: 9868375 TotEn:    -6.87
@<TRIPOS>ATOM
      1 C1        -51.9982    2.8272  -32.9115 C.3    1 LIG      -0.04000
      2 O1        -52.2060    1.9607  -31.8113 O.3    1 LIG      -0.65000
      3 H1        -52.5641    3.7499  -32.7616 H      1 LIG       0.09000
      4 H2        -52.3225    2.3338  -33.8313 H      1 LIG       0.09000
      5 H3        -50.9337    3.0627  -32.9824 H      1 LIG       0.09000
      6 H4        -51.6890    1.1548  -31.9808 H      1 LIG       0.42000
@<TRIPOS>BOND
      1       1       2 1
      2       1       3 1
      3       1       4 1
      4       1       5 1
      5       2       6 1
@<TRIPOS>ALT_TYPE
CGenFF_4.0_ALT_TYPE_SET
CGenFF_4.0 1 CG331 2 OG311 3 HGA3 4 HGA3 5 HGA3 6 HGP1
@<TRIPOS>MOLECULE
methanol
 6 5 0 0 0
****
USER_CHARGES
INVALID_CHARGES
Pose:  43 Cluster:  43 Fr_nu: 805518 TotEn:    -6.84
@<TRIPOS>ATOM
      1 C1        -50.9694  -10.8975  -42.4283 C.3    1 LIG      -0.04000
      2 O1        -51.7913  -10.0957  -43.2564 O.3    1 LIG      -0.65000
      3 H1        -51.5223  -11.7871  -42.1166 H      1 LIG       0.09000
      4 H2        -50.6612  -10.3215  -41.5520 H      1 LIG       0.09000
      5 H3        -50.0842  -11.2005  -42.9924 H      1 LIG       0.09000
      6 H4        -51.2668   -9.3176  -43.5119 H      1 LIG       0.42000
@<TRIPOS>BOND
      1       1       2 1
      2       1       3 1
      3       1       4 1
      4       1       5 1
      5       2       6 1
@<TRIPOS>ALT_TYPE
CGenFF_4.0_ALT_TYPE_SET
CGenFF_4.0 1 CG331 2 OG311 3 HGA3 4 HGA3 5 HGA3 6 HGP1
@<TRIPOS>MOLECULE
methanol
 6 5 0 0 0
****
USER_CHARGES
INVALID_CHARGES
Pose:  44 Cluster:  44 Fr_nu: 207230 TotEn:    -5.90
@<TRIPOS>ATOM
      1 C1        -76.6255  -10.5892  -39.8893 C.3    1 LIG      -0.04000
      2 O1        -77.9049  -10.8611  -40.4311 O.3    1 LIG      -0.65000
      3 H1        -75.9074  -10.4495  -40.7011 H      1 LIG       0.09000
      4 H2        -76.3142  -11.4211  -39.2524 H      1 LIG       0.09000
      5 H3        -76.6791   -9.6759  -39.2922 H      1 LIG       0.09000
      6 H4        -78.5133  -10.9789  -39.6816 H      1 LIG       0.42000
@<TRIPOS>BOND
      1       1       2 1
      2       1       3 1
      3       1       4 1
      4       1       5 1
      5       2       6 1
@<TRIPOS>ALT_TYPE
CGenFF_4.0_ALT_TYPE_SET
CGenFF_4.0 1 CG331 2 OG311 3 HGA3 4 HGA3 5 HGA3 6 HGP1
@<TRIPOS>MOLECULE
furan
 9 9 0 0 0
****
USER_CHARGES
INVALID_CHARGES
Pose:   1 Cluster:   1 Fr_nu:  51982 TotEn:   -10.86
@<TRIPOS>ATOM
      1 C1        -74.9038  -12.1321  -44.6665 C.2    1 LIG      -0.26000
      2 C2        -75.1081  -12.8306  -43.4526 C.2    1 LIG      -0.26000
      3 C3        -73.6923  -11.4931  -44.5402 C.2    1 LIG       0.09300
      4 C4        -74.0068  -12.5688  -42.6711 C.2    1 LIG       0.09300
      5 O1        -73.1390  -11.7542  -43.3269 O.3    1 LIG      -0.29200
      6 H1        -75.5580  -12.0982  -45.5257 H      1 LIG       0.17500
      7 H2        -75.9523  -13.4480  -43.1813 H      1 LIG       0.17500
      8 H3        -73.1148  -10.8507  -45.1889 H      1 LIG       0.13800
      9 H4        -73.7059  -12.8702  -41.6784 H      1 LIG       0.13800
@<TRIPOS>BOND
      1       1       2 1
      2       1       3 2
      3       2       4 2
      4       3       5 1
      5       4       5 1
      6       1       6 1
      7       2       7 1
      8       3       8 1
      9       4       9 1
@<TRIPOS>ALT_TYPE
CGenFF_4.0_ALT_TYPE_SET
CGenFF_4.0 1 CG2R51 2 CG2R51 3 CG2R51 4 CG2R51 5 OG2R50 6 HGR51 7 HGR51 8 HGR52 9 HGR52
@<TRIPOS>MOLECULE
furan
 9 9 0 0 0
****
USER_CHARGES
INVALID_CHARGES
Pose:   2 Cluster:   2 Fr_nu:  52826 TotEn:   -10.39
@<TRIPOS>ATOM
      1 C1        -75.5191  -12.0268  -41.7526 C.2    1 LIG      -0.26000
      2 C2        -76.5228  -11.8354  -42.7320 C.2    1 LIG      -0.26000
      3 C3        -74.5684  -12.8340  -42.3328 C.2    1 LIG       0.09300
      4 C4        -76.1138  -12.5391  -43.8408 C.2    1 LIG       0.09300
      5 O1        -74.9233  -13.1507  -43.6056 O.3    1 LIG      -0.29200
      6 H1        -75.4922  -11.6270  -40.7493 H      1 LIG       0.17500
      7 H2        -77.4306  -11.2566  -42.6411 H      1 LIG       0.17500
      8 H3        -73.6312  -13.2494  -41.9917 H      1 LIG       0.13800
      9 H4        -76.5342  -12.6962  -44.8234 H      1 LIG       0.13800
@<TRIPOS>BOND
      1       1       2 1
      2       1       3 2
      3       2       4 2
      4       3       5 1
      5       4       5 1
      6       1       6 1
      7       2       7 1
      8       3       8 1
      9       4       9 1
@<TRIPOS>ALT_TYPE
CGenFF_4.0_ALT_TYPE_SET
CGenFF_4.0 1 CG2R51 2 CG2R51 3 CG2R51 4 CG2R51 5 OG2R50 6 HGR51 7 HGR51 8 HGR52 9 HGR52
@<TRIPOS>MOLECULE
furan
 9 9 0 0 0
****
USER_CHARGES
INVALID_CHARGES
Pose:   3 Cluster:   3 Fr_nu: 391676 TotEn:   -10.37
@<TRIPOS>ATOM
      1 C1        -52.6812  -10.8197  -44.0284 C.2    1 LIG      -0.26000
      2 C2        -53.3467  -11.5270  -45.0580 C.2    1 LIG      -0.26000
      3 C3        -52.8637   -9.4842  -44.3028 C.2    1 LIG       0.09300
      4 C4        -53.8885  -10.5733  -45.8881 C.2    1 LIG       0.09300
      5 O1        -53.5987   -9.3256  -45.4346 O.3    1 LIG      -0.29200
      6 H1        -52.1363  -11.2317  -43.1914 H      1 LIG       0.17500
      7 H2        -53.4222  -12.5979  -45.1797 H      1 LIG       0.17500
      8 H3        -52.5522   -8.5716  -43.8158 H      1 LIG       0.13800
      9 H4        -54.4760  -10.6171  -46.7936 H      1 LIG       0.13800
@<TRIPOS>BOND
      1       1       2 1
      2       1       3 2
      3       2       4 2
      4       3       5 1
      5       4       5 1
      6       1       6 1
      7       2       7 1
      8       3       8 1
      9       4       9 1
@<TRIPOS>ALT_TYPE
CGenFF_4.0_ALT_TYPE_SET
CGenFF_4.0 1 CG2R51 2 CG2R51 3 CG2R51 4 CG2R51 5 OG2R50 6 HGR51 7 HGR51 8 HGR52 9 HGR52
@<TRIPOS>MOLECULE
furan
 9 9 0 0 0
****
USER_CHARGES
INVALID_CHARGES
Pose:   4 Cluster:   4 Fr_nu: 594979 TotEn:   -10.31
@<TRIPOS>ATOM
      1 C1        -69.4277   -2.2018  -28.6920 C.2    1 LIG      -0.26000
      2 C2        -70.6982   -2.0317  -29.2922 C.2    1 LIG      -0.26000
      3 C3        -69.2305   -3.5595  -28.5935 C.2    1 LIG       0.09300
      4 C4        -71.1867   -3.2976  -29.5178 C.2    1 LIG       0.09300
      5 O1        -70.2980   -4.2346  -29.0947 O.3    1 LIG      -0.29200
      6 H1        -68.7419   -1.4312  -28.3709 H      1 LIG       0.17500
      7 H2        -71.1955   -1.1026  -29.5307 H      1 LIG       0.17500
      8 H3        -68.4265   -4.1725  -28.2128 H      1 LIG       0.13800
      9 H4        -72.1007   -3.6805  -29.9479 H      1 LIG       0.13800
@<TRIPOS>BOND
      1       1       2 1
      2       1       3 2
      3       2       4 2
      4       3       5 1
      5       4       5 1
      6       1       6 1
      7       2       7 1
      8       3       8 1
      9       4       9 1
@<TRIPOS>ALT_TYPE
CGenFF_4.0_ALT_TYPE_SET
CGenFF_4.0 1 CG2R51 2 CG2R51 3 CG2R51 4 CG2R51 5 OG2R50 6 HGR51 7 HGR51 8 HGR52 9 HGR52
@<TRIPOS>MOLECULE
furan
 9 9 0 0 0
****
USER_CHARGES
INVALID_CHARGES
Pose:   5 Cluster:   5 Fr_nu: 598524 TotEn:   -10.11
@<TRIPOS>ATOM
      1 C1        -71.0999   -4.0733  -29.4623 C.2    1 LIG      -0.26000
      2 C2        -69.9471   -3.8759  -28.6653 C.2    1 LIG      -0.26000
      3 C3        -71.3932   -2.8502  -30.0192 C.2    1 LIG       0.09300
      4 C4        -69.6180   -2.5464  -28.7921 C.2    1 LIG       0.09300
      5 O1        -70.4946   -1.9142  -29.6158 O.3    1 LIG      -0.29200
      6 H1        -71.6487   -4.9918  -29.6117 H      1 LIG       0.17500
      7 H2        -69.4217   -4.6109  -28.0727 H      1 LIG       0.17500
      8 H3        -72.1651   -2.4993  -30.6886 H      1 LIG       0.13800
      9 H4        -68.8317   -1.9287  -28.3832 H      1 LIG       0.13800
@<TRIPOS>BOND
      1       1       2 1
      2       1       3 2
      3       2       4 2
      4       3       5 1
      5       4       5 1
      6       1       6 1
      7       2       7 1
      8       3       8 1
      9       4       9 1
@<TRIPOS>ALT_TYPE
CGenFF_4.0_ALT_TYPE_SET
CGenFF_4.0 1 CG2R51 2 CG2R51 3 CG2R51 4 CG2R51 5 OG2R50 6 HGR51 7 HGR51 8 HGR52 9 HGR52
@<TRIPOS>MOLECULE
furan
 9 9 0 0 0
****
USER_CHARGES
INVALID_CHARGES
Pose:   6 Cluster:   6 Fr_nu: 808533 TotEn:   -10.02
@<TRIPOS>ATOM
      1 C1        -52.3404    2.0310  -32.9119 C.2    1 LIG      -0.26000
      2 C2        -53.2022    2.9919  -33.4926 C.2    1 LIG      -0.26000
      3 C3        -51.3662    2.7419  -32.2504 C.2    1 LIG       0.09300
      4 C4        -52.6933    4.2214  -33.1444 C.2    1 LIG       0.09300
      5 O1        -51.5742    4.0777  -32.3871 O.3    1 LIG      -0.29200
      6 H1        -52.4191    0.9550  -32.9689 H      1 LIG       0.17500
      7 H2        -54.0841    2.8108  -34.0900 H      1 LIG       0.17500
      8 H3        -50.5027    2.4607  -31.6654 H      1 LIG       0.13800
      9 H4        -52.9946    5.2392  -33.3452 H      1 LIG       0.13800
@<TRIPOS>BOND
      1       1       2 1
      2       1       3 2
      3       2       4 2
      4       3       5 1
      5       4       5 1
      6       1       6 1
      7       2       7 1
      8       3       8 1
      9       4       9 1
@<TRIPOS>ALT_TYPE
CGenFF_4.0_ALT_TYPE_SET
CGenFF_4.0 1 CG2R51 2 CG2R51 3 CG2R51 4 CG2R51 5 OG2R50 6 HGR51 7 HGR51 8 HGR52 9 HGR52
@<TRIPOS>MOLECULE
furan
 9 9 0 0 0
****
USER_CHARGES
INVALID_CHARGES
Pose:   7 Cluster:   7 Fr_nu: 3313103 TotEn:    -9.95
@<TRIPOS>ATOM
      1 C1        -51.2587    2.4300  -32.0160 C.2    1 LIG      -0.26000
      2 C2        -51.2802    3.6148  -32.7899 C.2    1 LIG      -0.26000
      3 C3        -52.5044    1.8626  -32.1515 C.2    1 LIG       0.09300
      4 C4        -52.5374    3.6870  -33.3432 C.2    1 LIG       0.09300
      5 O1        -53.2898    2.6226  -32.9590 O.3    1 LIG      -0.29200
      6 H1        -50.4382    2.0388  -31.4321 H      1 LIG       0.17500
      7 H2        -50.4794    4.3270  -32.9273 H      1 LIG       0.17500
      8 H3        -52.9647    0.9671  -31.7599 H      1 LIG       0.13800
      9 H4        -53.0269    4.3938  -33.9973 H      1 LIG       0.13800
@<TRIPOS>BOND
      1       1       2 1
      2       1       3 2
      3       2       4 2
      4       3       5 1
      5       4       5 1
      6       1       6 1
      7       2       7 1
      8       3       8 1
      9       4       9 1
@<TRIPOS>ALT_TYPE
CGenFF_4.0_ALT_TYPE_SET
CGenFF_4.0 1 CG2R51 2 CG2R51 3 CG2R51 4 CG2R51 5 OG2R50 6 HGR51 7 HGR51 8 HGR52 9 HGR52
@<TRIPOS>MOLECULE
furan
 9 9 0 0 0
****
USER_CHARGES
INVALID_CHARGES
Pose:   8 Cluster:   8 Fr_nu:  64908 TotEn:    -9.87
@<TRIPOS>ATOM
      1 C1        -75.6406  -12.9641  -42.4596 C.2    1 LIG      -0.26000
      2 C2        -74.6275  -12.3590  -43.2412 C.2    1 LIG      -0.26000
      3 C3        -76.4634  -11.9431  -42.0440 C.2    1 LIG       0.09300
      4 C4        -74.9035  -11.0115  -43.2475 C.2    1 LIG       0.09300
      5 O1        -76.0211  -10.7498  -42.5201 O.3    1 LIG      -0.29200
      6 H1        -75.7563  -14.0130  -42.2278 H      1 LIG       0.17500
      7 H2        -73.7999  -12.8445  -43.7379 H      1 LIG       0.17500
      8 H3        -77.3574  -11.9027  -41.4389 H      1 LIG       0.13800
      9 H4        -74.4273  -10.1531  -43.6984 H      1 LIG       0.13800
@<TRIPOS>BOND
      1       1       2 1
      2       1       3 2
      3       2       4 2
      4       3       5 1
      5       4       5 1
      6       1       6 1
      7       2       7 1
      8       3       8 1
      9       4       9 1
@<TRIPOS>ALT_TYPE
CGenFF_4.0_ALT_TYPE_SET
CGenFF_4.0 1 CG2R51 2 CG2R51 3 CG2R51 4 CG2R51 5 OG2R50 6 HGR51 7 HGR51 8 HGR52 9 HGR52
@<TRIPOS>MOLECULE
furan
 9 9 0 0 0
****
USER_CHARGES
INVALID_CHARGES
Pose:   9 Cluster:   9 Fr_nu: 140098 TotEn:    -9.65
@<TRIPOS>ATOM
      1 C1        -74.4512  -12.7741  -43.3858 C.2    1 LIG      -0.26000
      2 C2        -75.6000  -12.8031  -44.2120 C.2    1 LIG      -0.26000
      3 C3        -74.8981  -12.4711  -42.1207 C.2    1 LIG       0.09300
      4 C4        -76.6670  -12.5159  -43.3929 C.2    1 LIG       0.09300
      5 O1        -76.2476  -12.3123  -42.1164 O.3    1 LIG      -0.29200
      6 H1        -73.4257  -12.9514  -43.6762 H      1 LIG       0.17500
      7 H2        -75.6447  -13.0080  -45.2719 H      1 LIG       0.17500
      8 H3        -74.4090  -12.3405  -41.1663 H      1 LIG       0.13800
      9 H4        -77.7309  -12.4237  -43.5558 H      1 LIG       0.13800
@<TRIPOS>BOND
      1       1       2 1
      2       1       3 2
      3       2       4 2
      4       3       5 1
      5       4       5 1
      6       1       6 1
      7       2       7 1
      8       3       8 1
      9       4       9 1
@<TRIPOS>ALT_TYPE
CGenFF_4.0_ALT_TYPE_SET
CGenFF_4.0 1 CG2R51 2 CG2R51 3 CG2R51 4 CG2R51 5 OG2R50 6 HGR51 7 HGR51 8 HGR52 9 HGR52
@<TRIPOS>MOLECULE
furan
 9 9 0 0 0
****
USER_CHARGES
INVALID_CHARGES
Pose:  10 Cluster:  10 Fr_nu: 468275 TotEn:    -9.43
@<TRIPOS>ATOM
      1 C1        -53.5005   -9.8279  -44.8700 C.2    1 LIG      -0.26000
      2 C2        -53.4693  -11.2424  -44.8313 C.2    1 LIG      -0.26000
      3 C3        -52.7045   -9.3998  -43.8331 C.2    1 LIG       0.09300
      4 C4        -52.6564  -11.5777  -43.7736 C.2    1 LIG       0.09300
      5 O1        -52.1861  -10.4602  -43.1600 O.3    1 LIG      -0.29200
      6 H1        -54.0365   -9.1992  -45.5662 H      1 LIG       0.17500
      7 H2        -53.9758  -11.9313  -45.4918 H      1 LIG       0.17500
      8 H3        -52.4194   -8.4259  -43.4624 H      1 LIG       0.13800
      9 H4        -52.3298  -12.5163  -43.3501 H      1 LIG       0.13800
@<TRIPOS>BOND
      1       1       2 1
      2       1       3 2
      3       2       4 2
      4       3       5 1
      5       4       5 1
      6       1       6 1
      7       2       7 1
      8       3       8 1
      9       4       9 1
@<TRIPOS>ALT_TYPE
CGenFF_4.0_ALT_TYPE_SET
CGenFF_4.0 1 CG2R51 2 CG2R51 3 CG2R51 4 CG2R51 5 OG2R50 6 HGR51 7 HGR51 8 HGR52 9 HGR52
@<TRIPOS>MOLECULE
furan
 9 9 0 0 0
****
USER_CHARGES
INVALID_CHARGES
Pose:  11 Cluster:  11 Fr_nu: 307319 TotEn:    -9.32
@<TRIPOS>ATOM
      1 C1        -76.2496  -13.9907  -43.0350 C.2    1 LIG      -0.26000
      2 C2        -75.2375  -13.1293  -42.5482 C.2    1 LIG      -0.26000
      3 C3        -76.6644  -13.4546  -44.2319 C.2    1 LIG       0.09300
      4 C4        -75.1059  -12.1283  -43.4824 C.2    1 LIG       0.09300
      5 O1        -75.9721  -12.3193  -44.5119 O.3    1 LIG      -0.29200
      6 H1        -76.6295  -14.8895  -42.5712 H      1 LIG       0.17500
      7 H2        -74.6742  -13.2261  -41.6313 H      1 LIG       0.17500
      8 H3        -77.4016  -13.7457  -44.9659 H      1 LIG       0.13800
      9 H4        -74.4753  -11.2545  -43.5579 H      1 LIG       0.13800
@<TRIPOS>BOND
      1       1       2 1
      2       1       3 2
      3       2       4 2
      4       3       5 1
      5       4       5 1
      6       1       6 1
      7       2       7 1
      8       3       8 1
      9       4       9 1
@<TRIPOS>ALT_TYPE
CGenFF_4.0_ALT_TYPE_SET
CGenFF_4.0 1 CG2R51 2 CG2R51 3 CG2R51 4 CG2R51 5 OG2R50 6 HGR51 7 HGR51 8 HGR52 9 HGR52
@<TRIPOS>MOLECULE
furan
 9 9 0 0 0
****
USER_CHARGES
INVALID_CHARGES
Pose:  12 Cluster:  12 Fr_nu:  24141 TotEn:    -8.66
@<TRIPOS>ATOM
      1 C1        -74.4516  -11.9831  -43.5112 C.2    1 LIG      -0.26000
      2 C2        -75.7655  -12.3086  -43.9247 C.2    1 LIG      -0.26000
      3 C3        -74.1942  -12.7630  -42.4078 C.2    1 LIG       0.09300
      4 C4        -76.2172  -13.2643  -43.0446 C.2    1 LIG       0.09300
      5 O1        -75.2653  -13.5469  -42.1169 O.3    1 LIG      -0.29200
      6 H1        -73.7769  -11.2690  -43.9608 H      1 LIG       0.17500
      7 H2        -76.3144  -11.8981  -44.7599 H      1 LIG       0.17500
      8 H3        -73.3425  -12.8731  -41.7523 H      1 LIG       0.13800
      9 H4        -77.1422  -13.8139  -42.9479 H      1 LIG       0.13800
@<TRIPOS>BOND
      1       1       2 1
      2       1       3 2
      3       2       4 2
      4       3       5 1
      5       4       5 1
      6       1       6 1
      7       2       7 1
      8       3       8 1
      9       4       9 1
@<TRIPOS>ALT_TYPE
CGenFF_4.0_ALT_TYPE_SET
CGenFF_4.0 1 CG2R51 2 CG2R51 3 CG2R51 4 CG2R51 5 OG2R50 6 HGR51 7 HGR51 8 HGR52 9 HGR52
@<TRIPOS>MOLECULE
furan
 9 9 0 0 0
****
USER_CHARGES
INVALID_CHARGES
Pose:  13 Cluster:  13 Fr_nu: 140808 TotEn:    -8.58
@<TRIPOS>ATOM
      1 C1        -74.0372  -12.4837  -42.6524 C.2    1 LIG      -0.26000
      2 C2        -75.1780  -13.2536  -42.9828 C.2    1 LIG      -0.26000
      3 C3        -73.8434  -11.6177  -43.7034 C.2    1 LIG       0.09300
      4 C4        -75.6000  -12.8031  -44.2120 C.2    1 LIG       0.09300
      5 O1        -74.7918  -11.8059  -44.6581 O.3    1 LIG      -0.29200
      6 H1        -73.4317  -12.5519  -41.7603 H      1 LIG       0.17500
      7 H2        -75.6354  -14.0385  -42.3980 H      1 LIG       0.17500
      8 H3        -73.1162  -10.8467  -43.9124 H      1 LIG       0.13800
      9 H4        -76.4146  -13.0735  -44.8679 H      1 LIG       0.13800
@<TRIPOS>BOND
      1       1       2 1
      2       1       3 2
      3       2       4 2
      4       3       5 1
      5       4       5 1
      6       1       6 1
      7       2       7 1
      8       3       8 1
      9       4       9 1
@<TRIPOS>ALT_TYPE
CGenFF_4.0_ALT_TYPE_SET
CGenFF_4.0 1 CG2R51 2 CG2R51 3 CG2R51 4 CG2R51 5 OG2R50 6 HGR51 7 HGR51 8 HGR52 9 HGR52
@<TRIPOS>MOLECULE
furan
 9 9 0 0 0
****
USER_CHARGES
INVALID_CHARGES
Pose:  14 Cluster:  14 Fr_nu: 173990 TotEn:    -8.46
@<TRIPOS>ATOM
      1 C1        -74.5221  -12.4428  -44.5994 C.2    1 LIG      -0.26000
      2 C2        -73.6963  -11.3394  -44.2773 C.2    1 LIG      -0.26000
      3 C3        -74.3097  -12.7023  -45.9334 C.2    1 LIG       0.09300
      4 C4        -73.0381  -11.0033  -45.4375 C.2    1 LIG       0.09300
      5 O1        -73.4064  -11.8294  -46.4516 O.3    1 LIG      -0.29200
      6 H1        -75.1890  -12.9813  -43.9417 H      1 LIG       0.17500
      7 H2        -73.5936  -10.8504  -43.3194 H      1 LIG       0.17500
      8 H3        -74.7019  -13.4343  -46.6244 H      1 LIG       0.13800
      9 H4        -72.3145  -10.2430  -45.6930 H      1 LIG       0.13800
@<TRIPOS>BOND
      1       1       2 1
      2       1       3 2
      3       2       4 2
      4       3       5 1
      5       4       5 1
      6       1       6 1
      7       2       7 1
      8       3       8 1
      9       4       9 1
@<TRIPOS>ALT_TYPE
CGenFF_4.0_ALT_TYPE_SET
CGenFF_4.0 1 CG2R51 2 CG2R51 3 CG2R51 4 CG2R51 5 OG2R50 6 HGR51 7 HGR51 8 HGR52 9 HGR52
@<TRIPOS>MOLECULE
furan
 9 9 0 0 0
****
USER_CHARGES
INVALID_CHARGES
Pose:  15 Cluster:  15 Fr_nu:  17197 TotEn:    -8.41
@<TRIPOS>ATOM
      1 C1        -75.3574  -11.0484  -42.9185 C.2    1 LIG      -0.26000
      2 C2        -75.3574  -12.4217  -43.2609 C.2    1 LIG      -0.26000
      3 C3        -76.1341  -10.9364  -41.7888 C.2    1 LIG       0.09300
      4 C4        -76.1340  -13.0510  -42.3160 C.2    1 LIG       0.09300
      5 O1        -76.6112  -12.1526  -41.4150 O.3    1 LIG      -0.29200
      6 H1        -74.8547  -10.2411  -43.4313 H      1 LIG       0.17500
      7 H2        -74.8541  -12.8938  -44.0923 H      1 LIG       0.17500
      8 H3        -76.4281  -10.1064  -41.1629 H      1 LIG       0.13800
      9 H4        -76.4285  -14.0776  -42.1536 H      1 LIG       0.13800
@<TRIPOS>BOND
      1       1       2 1
      2       1       3 2
      3       2       4 2
      4       3       5 1
      5       4       5 1
      6       1       6 1
      7       2       7 1
      8       3       8 1
      9       4       9 1
@<TRIPOS>ALT_TYPE
CGenFF_4.0_ALT_TYPE_SET
CGenFF_4.0 1 CG2R51 2 CG2R51 3 CG2R51 4 CG2R51 5 OG2R50 6 HGR51 7 HGR51 8 HGR52 9 HGR52
@<TRIPOS>MOLECULE
furan
 9 9 0 0 0
****
USER_CHARGES
INVALID_CHARGES
Pose:  16 Cluster:  16 Fr_nu:  18044 TotEn:    -8.28
@<TRIPOS>ATOM
      1 C1        -76.2651  -12.0313  -43.1602 C.2    1 LIG      -0.26000
      2 C2        -75.5375  -13.2388  -43.0343 C.2    1 LIG      -0.26000
      3 C3        -75.3281  -11.0282  -43.2488 C.2    1 LIG       0.09300
      4 C4        -74.2078  -12.8875  -43.0552 C.2    1 LIG       0.09300
      5 O1        -74.0716  -11.5418  -43.1857 O.3    1 LIG      -0.29200
      6 H1        -77.3381  -11.9075  -43.1829 H      1 LIG       0.17500
      7 H2        -75.9329  -14.2399  -42.9404 H      1 LIG       0.17500
      8 H3        -75.3896   -9.9550  -43.3558 H      1 LIG       0.13800
      9 H4        -73.2858  -13.4468  -42.9911 H      1 LIG       0.13800
@<TRIPOS>BOND
      1       1       2 1
      2       1       3 2
      3       2       4 2
      4       3       5 1
      5       4       5 1
      6       1       6 1
      7       2       7 1
      8       3       8 1
      9       4       9 1
@<TRIPOS>ALT_TYPE
CGenFF_4.0_ALT_TYPE_SET
CGenFF_4.0 1 CG2R51 2 CG2R51 3 CG2R51 4 CG2R51 5 OG2R50 6 HGR51 7 HGR51 8 HGR52 9 HGR52
@<TRIPOS>MOLECULE
furan
 9 9 0 0 0
****
USER_CHARGES
INVALID_CHARGES
Pose:  17 Cluster:  17 Fr_nu:  94547 TotEn:    -8.13
@<TRIPOS>ATOM
      1 C1        -75.6363  -12.6829  -44.5023 C.2    1 LIG      -0.26000
      2 C2        -76.1731  -12.9828  -43.2275 C.2    1 LIG      -0.26000
      3 C3        -74.2755  -12.5805  -44.3293 C.2    1 LIG       0.09300
      4 C4        -75.1021  -13.0424  -42.3664 C.2    1 LIG       0.09300
      5 O1        -73.9417  -12.7984  -43.0303 O.3    1 LIG      -0.29200
      6 H1        -76.1740  -12.5567  -45.4309 H      1 LIG       0.17500
      7 H2        -77.2108  -13.1365  -42.9687 H      1 LIG       0.17500
      8 H3        -73.4510  -12.3707  -44.9950 H      1 LIG       0.13800
      9 H4        -75.0035  -13.2372  -41.3085 H      1 LIG       0.13800
@<TRIPOS>BOND
      1       1       2 1
      2       1       3 2
      3       2       4 2
      4       3       5 1
      5       4       5 1
      6       1       6 1
      7       2       7 1
      8       3       8 1
      9       4       9 1
@<TRIPOS>ALT_TYPE
CGenFF_4.0_ALT_TYPE_SET
CGenFF_4.0 1 CG2R51 2 CG2R51 3 CG2R51 4 CG2R51 5 OG2R50 6 HGR51 7 HGR51 8 HGR52 9 HGR52
@<TRIPOS>MOLECULE
furan
 9 9 0 0 0
****
USER_CHARGES
INVALID_CHARGES
Pose:  18 Cluster:  18 Fr_nu:  32481 TotEn:    -8.10
@<TRIPOS>ATOM
      1 C1        -74.7570  -12.3357  -45.5073 C.2    1 LIG      -0.26000
      2 C2        -75.6779  -13.1110  -46.2516 C.2    1 LIG      -0.26000
      3 C3        -73.7769  -11.9523  -46.3930 C.2    1 LIG       0.09300
      4 C4        -75.1950  -13.1461  -47.5390 C.2    1 LIG       0.09300
      5 O1        -74.0365  -12.4421  -47.6336 O.3    1 LIG      -0.29200
      6 H1        -74.8017  -12.0878  -44.4567 H      1 LIG       0.17500
      7 H2        -76.5808  -13.5848  -45.8943 H      1 LIG       0.17500
      8 H3        -72.8772  -11.3612  -46.3026 H      1 LIG       0.13800
      9 H4        -75.5401  -13.6039  -48.4546 H      1 LIG       0.13800
@<TRIPOS>BOND
      1       1       2 1
      2       1       3 2
      3       2       4 2
      4       3       5 1
      5       4       5 1
      6       1       6 1
      7       2       7 1
      8       3       8 1
      9       4       9 1
@<TRIPOS>ALT_TYPE
CGenFF_4.0_ALT_TYPE_SET
CGenFF_4.0 1 CG2R51 2 CG2R51 3 CG2R51 4 CG2R51 5 OG2R50 6 HGR51 7 HGR51 8 HGR52 9 HGR52
@<TRIPOS>MOLECULE
furan
 9 9 0 0 0
****
USER_CHARGES
INVALID_CHARGES
Pose:  19 Cluster:  19 Fr_nu: 1134519 TotEn:    -8.10
@<TRIPOS>ATOM
      1 C1        -52.9422  -10.8833  -44.9606 C.2    1 LIG      -0.26000
      2 C2        -53.3477  -11.8937  -45.8650 C.2    1 LIG      -0.26000
      3 C3        -53.5480   -9.7240  -45.3863 C.2    1 LIG       0.09300
      4 C4        -54.1725  -11.2799  -46.7787 C.2    1 LIG       0.09300
      5 O1        -54.2998   -9.9573  -46.4939 O.3    1 LIG      -0.29200
      6 H1        -52.2896  -10.9869  -44.1058 H      1 LIG       0.17500
      7 H2        -53.0733  -12.9386  -45.8522 H      1 LIG       0.17500
      8 H3        -53.5462   -8.7047  -45.0286 H      1 LIG       0.13800
      9 H4        -54.7183  -11.6265  -47.6441 H      1 LIG       0.13800
@<TRIPOS>BOND
      1       1       2 1
      2       1       3 2
      3       2       4 2
      4       3       5 1
      5       4       5 1
      6       1       6 1
      7       2       7 1
      8       3       8 1
      9       4       9 1
@<TRIPOS>ALT_TYPE
CGenFF_4.0_ALT_TYPE_SET
CGenFF_4.0 1 CG2R51 2 CG2R51 3 CG2R51 4 CG2R51 5 OG2R50 6 HGR51 7 HGR51 8 HGR52 9 HGR52
@<TRIPOS>MOLECULE
furan
 9 9 0 0 0
****
USER_CHARGES
INVALID_CHARGES
Pose:  20 Cluster:  20 Fr_nu:  94902 TotEn:    -7.97
@<TRIPOS>ATOM
      1 C1        -75.0326  -11.5371  -43.1977 C.2    1 LIG      -0.26000
      2 C2        -76.1710  -11.9261  -42.4520 C.2    1 LIG      -0.26000
      3 C3        -74.8682  -12.4950  -44.1711 C.2    1 LIG       0.09300
      4 C4        -76.6210  -13.0938  -43.0229 C.2    1 LIG       0.09300
      5 O1        -75.8323  -13.4473  -44.0715 O.3    1 LIG      -0.29200
      6 H1        -74.4097  -10.6678  -43.0445 H      1 LIG       0.17500
      7 H2        -76.6088  -11.4186  -41.6045 H      1 LIG       0.17500
      8 H3        -74.1534  -12.6350  -44.9690 H      1 LIG       0.13800
      9 H4        -77.4449  -13.7599  -42.8120 H      1 LIG       0.13800
@<TRIPOS>BOND
      1       1       2 1
      2       1       3 2
      3       2       4 2
      4       3       5 1
      5       4       5 1
      6       1       6 1
      7       2       7 1
      8       3       8 1
      9       4       9 1
@<TRIPOS>ALT_TYPE
CGenFF_4.0_ALT_TYPE_SET
CGenFF_4.0 1 CG2R51 2 CG2R51 3 CG2R51 4 CG2R51 5 OG2R50 6 HGR51 7 HGR51 8 HGR52 9 HGR52
@<TRIPOS>MOLECULE
furan
 9 9 0 0 0
****
USER_CHARGES
INVALID_CHARGES
Pose:  21 Cluster:  21 Fr_nu: 198693 TotEn:    -7.82
@<TRIPOS>ATOM
      1 C1        -52.4582  -12.1620  -44.2290 C.2    1 LIG      -0.26000
      2 C2        -51.6539  -11.6224  -43.1969 C.2    1 LIG      -0.26000
      3 C3        -53.0819  -11.0914  -44.8265 C.2    1 LIG       0.09300
      4 C4        -51.8432  -10.2606  -43.2374 C.2    1 LIG       0.09300
      5 O1        -52.7122   -9.9288  -44.2281 O.3    1 LIG      -0.29200
      6 H1        -52.5699  -13.2011  -44.5027 H      1 LIG       0.17500
      7 H2        -51.0158  -12.1590  -42.5097 H      1 LIG       0.17500
      8 H3        -53.7791  -10.9943  -45.6459 H      1 LIG       0.13800
      9 H4        -51.4535   -9.4342  -42.6610 H      1 LIG       0.13800
@<TRIPOS>BOND
      1       1       2 1
      2       1       3 2
      3       2       4 2
      4       3       5 1
      5       4       5 1
      6       1       6 1
      7       2       7 1
      8       3       8 1
      9       4       9 1
@<TRIPOS>ALT_TYPE
CGenFF_4.0_ALT_TYPE_SET
CGenFF_4.0 1 CG2R51 2 CG2R51 3 CG2R51 4 CG2R51 5 OG2R50 6 HGR51 7 HGR51 8 HGR52 9 HGR52
@<TRIPOS>MOLECULE
furan
 9 9 0 0 0
****
USER_CHARGES
INVALID_CHARGES
Pose:  22 Cluster:  22 Fr_nu:  17959 TotEn:    -7.69
@<TRIPOS>ATOM
      1 C1        -74.7701  -12.1323  -42.5983 C.2    1 LIG      -0.26000
      2 C2        -75.5375  -13.2388  -43.0343 C.2    1 LIG      -0.26000
      3 C3        -75.6545  -11.0894  -42.4485 C.2    1 LIG       0.09300
      4 C4        -76.8360  -12.7932  -43.1198 C.2    1 LIG       0.09300
      5 O1        -76.9158  -11.4841  -42.7643 O.3    1 LIG      -0.29200
      6 H1        -73.7057  -12.0990  -42.4165 H      1 LIG       0.17500
      7 H2        -75.1879  -14.2363  -43.2581 H      1 LIG       0.17500
      8 H3        -75.5502  -10.0592  -42.1406 H      1 LIG       0.13800
      9 H4        -77.7691  -13.2588  -43.4020 H      1 LIG       0.13800
@<TRIPOS>BOND
      1       1       2 1
      2       1       3 2
      3       2       4 2
      4       3       5 1
      5       4       5 1
      6       1       6 1
      7       2       7 1
      8       3       8 1
      9       4       9 1
@<TRIPOS>ALT_TYPE
CGenFF_4.0_ALT_TYPE_SET
CGenFF_4.0 1 CG2R51 2 CG2R51 3 CG2R51 4 CG2R51 5 OG2R50 6 HGR51 7 HGR51 8 HGR52 9 HGR52
@<TRIPOS>MOLECULE
furan
 9 9 0 0 0
****
USER_CHARGES
INVALID_CHARGES
Pose:  23 Cluster:  23 Fr_nu:  63853 TotEn:    -7.64
@<TRIPOS>ATOM
      1 C1        -75.0915  -12.4418  -44.5882 C.2    1 LIG      -0.26000
      2 C2        -74.3934  -12.5986  -43.3670 C.2    1 LIG      -0.26000
      3 C3        -76.2663  -13.1437  -44.4494 C.2    1 LIG       0.09300
      4 C4        -75.1914  -13.3851  -42.5690 C.2    1 LIG       0.09300
      5 O1        -76.3350  -13.7215  -43.2214 O.3    1 LIG      -0.29200
      6 H1        -74.7775  -11.8870  -45.4605 H      1 LIG       0.17500
      7 H2        -73.4293  -12.1894  -43.1016 H      1 LIG       0.17500
      8 H3        -77.1132  -13.3193  -45.0967 H      1 LIG       0.13800
      9 H4        -75.0939  -13.7733  -41.5657 H      1 LIG       0.13800
@<TRIPOS>BOND
      1       1       2 1
      2       1       3 2
      3       2       4 2
      4       3       5 1
      5       4       5 1
      6       1       6 1
      7       2       7 1
      8       3       8 1
      9       4       9 1
@<TRIPOS>ALT_TYPE
CGenFF_4.0_ALT_TYPE_SET
CGenFF_4.0 1 CG2R51 2 CG2R51 3 CG2R51 4 CG2R51 5 OG2R50 6 HGR51 7 HGR51 8 HGR52 9 HGR52
@<TRIPOS>MOLECULE
furan
 9 9 0 0 0
****
USER_CHARGES
INVALID_CHARGES
Pose:  24 Cluster:  24 Fr_nu:  67802 TotEn:    -7.56
@<TRIPOS>ATOM
      1 C1        -75.9844  -13.2172  -43.5191 C.2    1 LIG      -0.26000
      2 C2        -74.7626  -12.5123  -43.4023 C.2    1 LIG      -0.26000
      3 C3        -76.2143  -13.3621  -44.8675 C.2    1 LIG       0.09300
      4 C4        -74.3331  -12.2768  -44.6876 C.2    1 LIG       0.09300
      5 O1        -75.2124  -12.7917  -45.5867 O.3    1 LIG      -0.29200
      6 H1        -76.6182  -13.5745  -42.7205 H      1 LIG       0.17500
      7 H2        -74.2582  -12.2134  -42.4948 H      1 LIG       0.17500
      8 H3        -77.0018  -13.8224  -45.4464 H      1 LIG       0.13800
      9 H4        -73.4692  -11.7832  -45.1085 H      1 LIG       0.13800
@<TRIPOS>BOND
      1       1       2 1
      2       1       3 2
      3       2       4 2
      4       3       5 1
      5       4       5 1
      6       1       6 1
      7       2       7 1
      8       3       8 1
      9       4       9 1
@<TRIPOS>ALT_TYPE
CGenFF_4.0_ALT_TYPE_SET
CGenFF_4.0 1 CG2R51 2 CG2R51 3 CG2R51 4 CG2R51 5 OG2R50 6 HGR51 7 HGR51 8 HGR52 9 HGR52
@<TRIPOS>MOLECULE
furan
 9 9 0 0 0
****
USER_CHARGES
INVALID_CHARGES
Pose:  25 Cluster:  25 Fr_nu: 137036 TotEn:    -7.20
@<TRIPOS>ATOM
      1 C1        -76.1055  -13.0695  -44.1232 C.2    1 LIG      -0.26000
      2 C2        -74.8696  -12.5781  -44.6071 C.2    1 LIG      -0.26000
      3 C3        -76.3814  -12.3523  -42.9824 C.2    1 LIG       0.09300
      4 C4        -74.4784  -11.5955  -43.7276 C.2    1 LIG       0.09300
      5 O1        -75.3946  -11.4517  -42.7344 O.3    1 LIG      -0.29200
      6 H1        -76.7182  -13.8493  -44.5519 H      1 LIG       0.17500
      7 H2        -74.3314  -12.8997  -45.4871 H      1 LIG       0.17500
      8 H3        -77.1955  -12.3611  -42.2723 H      1 LIG       0.13800
      9 H4        -73.6212  -10.9405  -43.6715 H      1 LIG       0.13800
@<TRIPOS>BOND
      1       1       2 1
      2       1       3 2
      3       2       4 2
      4       3       5 1
      5       4       5 1
      6       1       6 1
      7       2       7 1
      8       3       8 1
      9       4       9 1
@<TRIPOS>ALT_TYPE
CGenFF_4.0_ALT_TYPE_SET
CGenFF_4.0 1 CG2R51 2 CG2R51 3 CG2R51 4 CG2R51 5 OG2R50 6 HGR51 7 HGR51 8 HGR52 9 HGR52
@<TRIPOS>MOLECULE
furan
 9 9 0 0 0
****
USER_CHARGES
INVALID_CHARGES
Pose:  26 Cluster:  26 Fr_nu: 220487 TotEn:    -6.90
@<TRIPOS>ATOM
      1 C1        -75.9872  -13.0902  -44.3909 C.2    1 LIG      -0.26000
      2 C2        -75.4435  -12.0654  -43.5801 C.2    1 LIG      -0.26000
      3 C3        -76.9212  -13.7362  -43.6147 C.2    1 LIG       0.09300
      4 C4        -76.0842  -12.1581  -42.3664 C.2    1 LIG       0.09300
      5 O1        -76.9865  -13.1740  -42.3794 O.3    1 LIG      -0.29200
      6 H1        -75.7300  -13.3286  -45.4128 H      1 LIG       0.17500
      7 H2        -74.6804  -11.3486  -43.8471 H      1 LIG       0.17500
      8 H3        -77.5883  -14.5686  -43.7854 H      1 LIG       0.13800
      9 H4        -76.0157  -11.6053  -41.4408 H      1 LIG       0.13800
@<TRIPOS>BOND
      1       1       2 1
      2       1       3 2
      3       2       4 2
      4       3       5 1
      5       4       5 1
      6       1       6 1
      7       2       7 1
      8       3       8 1
      9       4       9 1
@<TRIPOS>ALT_TYPE
CGenFF_4.0_ALT_TYPE_SET
CGenFF_4.0 1 CG2R51 2 CG2R51 3 CG2R51 4 CG2R51 5 OG2R50 6 HGR51 7 HGR51 8 HGR52 9 HGR52
@<TRIPOS>MOLECULE
pyrimidine
 10 10 0 0 0
****
USER_CHARGES
INVALID_CHARGES
Pose:   1 Cluster:   1 Fr_nu: 2870310 TotEn:   -15.98
@<TRIPOS>ATOM
      1 C1        -52.7349    2.3113  -32.1434 C.ar   1 LIG      -0.13100
      2 C2        -53.4642    2.7129  -33.2441 C.ar   1 LIG       0.28900
      3 C3        -51.6390    3.0916  -31.8363 C.ar   1 LIG       0.28900
      4 C4        -52.0653    4.4703  -33.5926 C.ar   1 LIG       0.50700
      5 N1        -53.1567    3.7913  -33.9941 N.ar   1 LIG      -0.71900
      6 N2        -51.2737    4.1820  -32.5419 N.ar   1 LIG      -0.71900
      7 H1        -53.0045    1.4414  -31.5597 H      1 LIG       0.11500
      8 H2        -54.3423    2.1616  -33.5626 H      1 LIG       0.11400
      9 H3        -51.0049    2.8540  -30.9891 H      1 LIG       0.11400
     10 H4        -51.7945    5.3407  -34.1776 H      1 LIG       0.14100
@<TRIPOS>BOND
      1       1       2 ar
      2       1       3 ar
      3       2       5 ar
      4       3       6 ar
      5       4       5 ar
      6       4       6 ar
      7       1       7 1
      8       2       8 1
      9       3       9 1
     10       4      10 1
@<TRIPOS>ALT_TYPE
CGenFF_4.0_ALT_TYPE_SET
CGenFF_4.0 1 CG2R61 2 CG2R61 3 CG2R61 4 CG2R64 5 NG2R62 6 NG2R62 7 HGR61 8 HGR62 9 HGR62 10 HGR62
@<TRIPOS>MOLECULE
pyrimidine
 10 10 0 0 0
****
USER_CHARGES
INVALID_CHARGES
Pose:   2 Cluster:   2 Fr_nu: 3244867 TotEn:   -15.39
@<TRIPOS>ATOM
      1 C1        -51.8636    2.5274  -32.9079 C.ar   1 LIG      -0.13100
      2 C2        -51.4176    3.2621  -31.8282 C.ar   1 LIG       0.28900
      3 C3        -52.0656    3.2397  -34.0723 C.ar   1 LIG       0.28900
      4 C4        -51.4176    5.1706  -33.0630 C.ar   1 LIG       0.50700
      5 N1        -51.1833    4.5901  -31.8707 N.ar   1 LIG      -0.71900
      6 N2        -51.8520    4.5671  -34.1858 N.ar   1 LIG      -0.71900
      7 H1        -52.0434    1.4625  -32.8455 H      1 LIG       0.11500
      8 H2        -51.2308    2.7887  -30.8705 H      1 LIG       0.11400
      9 H3        -52.4161    2.7481  -34.9734 H      1 LIG       0.11400
     10 H4        -51.2387    6.2371  -33.1255 H      1 LIG       0.14100
@<TRIPOS>BOND
      1       1       2 ar
      2       1       3 ar
      3       2       5 ar
      4       3       6 ar
      5       4       5 ar
      6       4       6 ar
      7       1       7 1
      8       2       8 1
      9       3       9 1
     10       4      10 1
@<TRIPOS>ALT_TYPE
CGenFF_4.0_ALT_TYPE_SET
CGenFF_4.0 1 CG2R61 2 CG2R61 3 CG2R61 4 CG2R64 5 NG2R62 6 NG2R62 7 HGR61 8 HGR62 9 HGR62 10 HGR62
@<TRIPOS>MOLECULE
pyrimidine
 10 10 0 0 0
****
USER_CHARGES
INVALID_CHARGES
Pose:   3 Cluster:   3 Fr_nu: 817794 TotEn:   -14.53
@<TRIPOS>ATOM
      1 C1        -59.1529  -22.6459  -24.6696 C.ar   1 LIG      -0.13100
      2 C2        -58.7473  -23.3484  -25.7861 C.ar   1 LIG       0.28900
      3 C3        -58.3219  -22.7380  -23.5719 C.ar   1 LIG       0.28900
      4 C4        -56.8939  -24.0969  -24.7036 C.ar   1 LIG       0.50700
      5 N1        -57.6193  -24.0869  -25.8381 N.ar   1 LIG      -0.71900
      6 N2        -57.1806  -23.4572  -23.5538 N.ar   1 LIG      -0.71900
      7 H1        -60.0630  -22.0614  -24.6558 H      1 LIG       0.11500
      8 H2        -59.3361  -23.3364  -26.6969 H      1 LIG       0.11400
      9 H3        -58.5584  -22.2207  -22.6483 H      1 LIG       0.11400
     10 H4        -55.9831  -24.6830  -24.7168 H      1 LIG       0.14100
@<TRIPOS>BOND
      1       1       2 ar
      2       1       3 ar
      3       2       5 ar
      4       3       6 ar
      5       4       5 ar
      6       4       6 ar
      7       1       7 1
      8       2       8 1
      9       3       9 1
     10       4      10 1
@<TRIPOS>ALT_TYPE
CGenFF_4.0_ALT_TYPE_SET
CGenFF_4.0 1 CG2R61 2 CG2R61 3 CG2R61 4 CG2R64 5 NG2R62 6 NG2R62 7 HGR61 8 HGR62 9 HGR62 10 HGR62
@<TRIPOS>MOLECULE
pyrimidine
 10 10 0 0 0
****
USER_CHARGES
INVALID_CHARGES
Pose:   4 Cluster:   4 Fr_nu:  10406 TotEn:   -13.84
@<TRIPOS>ATOM
      1 C1        -76.4191  -13.4435  -42.9980 C.ar   1 LIG      -0.13100
      2 C2        -75.5073  -13.1359  -43.9871 C.ar   1 LIG       0.28900
      3 C3        -76.6988  -12.4277  -42.1069 C.ar   1 LIG       0.28900
      4 C4        -75.2648  -11.0259  -43.1772 C.ar   1 LIG       0.50700
      5 N1        -74.9087  -11.9327  -44.1068 N.ar   1 LIG      -0.71900
      6 N2        -76.1378  -11.2022  -42.1670 N.ar   1 LIG      -0.71900
      7 H1        -76.8841  -14.4176  -42.9257 H      1 LIG       0.11500
      8 H2        -75.2245  -13.8708  -44.7330 H      1 LIG       0.11400
      9 H3        -77.4026  -12.5759  -41.2951 H      1 LIG       0.11400
     10 H4        -74.7985  -10.0509  -43.2487 H      1 LIG       0.14100
@<TRIPOS>BOND
      1       1       2 ar
      2       1       3 ar
      3       2       5 ar
      4       3       6 ar
      5       4       5 ar
      6       4       6 ar
      7       1       7 1
      8       2       8 1
      9       3       9 1
     10       4      10 1
@<TRIPOS>ALT_TYPE
CGenFF_4.0_ALT_TYPE_SET
CGenFF_4.0 1 CG2R61 2 CG2R61 3 CG2R61 4 CG2R64 5 NG2R62 6 NG2R62 7 HGR61 8 HGR62 9 HGR62 10 HGR62
@<TRIPOS>MOLECULE
pyrimidine
 10 10 0 0 0
****
USER_CHARGES
INVALID_CHARGES
Pose:   5 Cluster:   5 Fr_nu: 818998 TotEn:   -13.76
@<TRIPOS>ATOM
      1 C1        -73.6383  -25.7820  -42.4878 C.ar   1 LIG      -0.13100
      2 C2        -73.8619  -27.1086  -42.7956 C.ar   1 LIG       0.28900
      3 C3        -74.2444  -24.8652  -43.3221 C.ar   1 LIG       0.28900
      4 C4        -75.1542  -26.5302  -44.5738 C.ar   1 LIG       0.50700
      5 N1        -74.6173  -27.5198  -43.8350 N.ar   1 LIG      -0.71900
      6 N2        -75.0118  -25.2054  -44.3783 N.ar   1 LIG      -0.71900
      7 H1        -73.0274  -25.4805  -41.6475 H      1 LIG       0.11500
      8 H2        -73.4264  -27.9010  -42.1966 H      1 LIG       0.11400
      9 H3        -74.1257  -23.7994  -43.1598 H      1 LIG       0.11400
     10 H4        -75.7650  -26.8319  -45.4160 H      1 LIG       0.14100
@<TRIPOS>BOND
      1       1       2 ar
      2       1       3 ar
      3       2       5 ar
      4       3       6 ar
      5       4       5 ar
      6       4       6 ar
      7       1       7 1
      8       2       8 1
      9       3       9 1
     10       4      10 1
@<TRIPOS>ALT_TYPE
CGenFF_4.0_ALT_TYPE_SET
CGenFF_4.0 1 CG2R61 2 CG2R61 3 CG2R61 4 CG2R64 5 NG2R62 6 NG2R62 7 HGR61 8 HGR62 9 HGR62 10 HGR62
@<TRIPOS>MOLECULE
pyrimidine
 10 10 0 0 0
****
USER_CHARGES
INVALID_CHARGES
Pose:   6 Cluster:   6 Fr_nu: 1935243 TotEn:   -13.33
@<TRIPOS>ATOM
      1 C1        -51.8199    3.6003  -33.6116 C.ar   1 LIG      -0.13100
      2 C2        -51.8098    4.7700  -34.3438 C.ar   1 LIG       0.28900
      3 C3        -53.0133    2.9077  -33.6093 C.ar   1 LIG       0.28900
      4 C4        -53.9814    4.4714  -34.9452 C.ar   1 LIG       0.50700
      5 N1        -52.8765    5.2369  -35.0253 N.ar   1 LIG      -0.71900
      6 N2        -54.1182    3.3157  -34.2674 N.ar   1 LIG      -0.71900
      7 H1        -50.9491    3.2494  -33.0741 H      1 LIG       0.11500
      8 H2        -50.9166    5.3823  -34.4043 H      1 LIG       0.11400
      9 H3        -53.1175    1.9776  -33.0611 H      1 LIG       0.11400
     10 H4        -54.8538    4.8231  -35.4823 H      1 LIG       0.14100
@<TRIPOS>BOND
      1       1       2 ar
      2       1       3 ar
      3       2       5 ar
      4       3       6 ar
      5       4       5 ar
      6       4       6 ar
      7       1       7 1
      8       2       8 1
      9       3       9 1
     10       4      10 1
@<TRIPOS>ALT_TYPE
CGenFF_4.0_ALT_TYPE_SET
CGenFF_4.0 1 CG2R61 2 CG2R61 3 CG2R61 4 CG2R64 5 NG2R62 6 NG2R62 7 HGR61 8 HGR62 9 HGR62 10 HGR62
@<TRIPOS>MOLECULE
pyrimidine
 10 10 0 0 0
****
USER_CHARGES
INVALID_CHARGES
Pose:   7 Cluster:   7 Fr_nu: 4318175 TotEn:   -13.31
@<TRIPOS>ATOM
      1 C1        -51.8049    2.8219  -32.5706 C.ar   1 LIG      -0.13100
      2 C2        -52.7691    2.1700  -33.3122 C.ar   1 LIG       0.28900
      3 C3        -51.6701    4.1720  -32.8216 C.ar   1 LIG       0.28900
      4 C4        -53.3200    4.0977  -34.3834 C.ar   1 LIG       0.50700
      5 N1        -53.5475    2.7793  -34.2304 N.ar   1 LIG      -0.71900
      6 N2        -52.4136    4.8446  -33.7245 N.ar   1 LIG      -0.71900
      7 H1        -51.1944    2.3078  -31.8404 H      1 LIG       0.11500
      8 H2        -52.9475    1.1079  -33.1844 H      1 LIG       0.11400
      9 H3        -50.9378    4.7682  -32.2880 H      1 LIG       0.11400
     10 H4        -53.9304    4.6124  -35.1153 H      1 LIG       0.14100
@<TRIPOS>BOND
      1       1       2 ar
      2       1       3 ar
      3       2       5 ar
      4       3       6 ar
      5       4       5 ar
      6       4       6 ar
      7       1       7 1
      8       2       8 1
      9       3       9 1
     10       4      10 1
@<TRIPOS>ALT_TYPE
CGenFF_4.0_ALT_TYPE_SET
CGenFF_4.0 1 CG2R61 2 CG2R61 3 CG2R61 4 CG2R64 5 NG2R62 6 NG2R62 7 HGR61 8 HGR62 9 HGR62 10 HGR62
@<TRIPOS>MOLECULE
pyrimidine
 10 10 0 0 0
****
USER_CHARGES
INVALID_CHARGES
Pose:   8 Cluster:   8 Fr_nu: 463230 TotEn:   -12.85
@<TRIPOS>ATOM
      1 C1        -77.9278   -5.0422  -57.5012 C.ar   1 LIG      -0.13100
      2 C2        -77.1403   -3.9487  -57.2034 C.ar   1 LIG       0.28900
      3 C3        -79.2750   -4.7846  -57.6515 C.ar   1 LIG       0.28900
      4 C4        -78.9505   -2.5742  -57.2320 C.ar   1 LIG       0.50700
      5 N1        -77.6204   -2.6959  -57.0611 N.ar   1 LIG      -0.71900
      6 N2        -79.8227   -3.5582  -57.5232 N.ar   1 LIG      -0.71900
      7 H1        -77.5158   -6.0366  -57.6095 H      1 LIG       0.11500
      8 H2        -76.0695   -4.0533  -57.0667 H      1 LIG       0.11400
      9 H3        -79.9726   -5.5814  -57.8856 H      1 LIG       0.11400
     10 H4        -79.3634   -1.5789  -57.1225 H      1 LIG       0.14100
@<TRIPOS>BOND
      1       1       2 ar
      2       1       3 ar
      3       2       5 ar
      4       3       6 ar
      5       4       5 ar
      6       4       6 ar
      7       1       7 1
      8       2       8 1
      9       3       9 1
     10       4      10 1
@<TRIPOS>ALT_TYPE
CGenFF_4.0_ALT_TYPE_SET
CGenFF_4.0 1 CG2R61 2 CG2R61 3 CG2R61 4 CG2R64 5 NG2R62 6 NG2R62 7 HGR61 8 HGR62 9 HGR62 10 HGR62
@<TRIPOS>MOLECULE
pyrimidine
 10 10 0 0 0
****
USER_CHARGES
INVALID_CHARGES
Pose:   9 Cluster:   9 Fr_nu:  45479 TotEn:   -12.71
@<TRIPOS>ATOM
      1 C1        -80.3218  -14.7977  -50.1316 C.ar   1 LIG      -0.13100
      2 C2        -80.2650  -14.4595  -48.7949 C.ar   1 LIG       0.28900
      3 C3        -79.4103  -15.7468  -50.5466 C.ar   1 LIG       0.28900
      4 C4        -78.5530  -15.9140  -48.4480 C.ar   1 LIG       0.50700
      5 N1        -79.3900  -14.9999  -47.9216 N.ar   1 LIG      -0.71900
      6 N2        -78.5081  -16.3278  -49.7288 N.ar   1 LIG      -0.71900
      7 H1        -81.0344  -14.3479  -50.8100 H      1 LIG       0.11500
      8 H2        -80.9419  -13.7223  -48.3769 H      1 LIG       0.11400
      9 H3        -79.3787  -16.0758  -51.5796 H      1 LIG       0.11400
     10 H4        -77.8387  -16.3637  -47.7692 H      1 LIG       0.14100
@<TRIPOS>BOND
      1       1       2 ar
      2       1       3 ar
      3       2       5 ar
      4       3       6 ar
      5       4       5 ar
      6       4       6 ar
      7       1       7 1
      8       2       8 1
      9       3       9 1
     10       4      10 1
@<TRIPOS>ALT_TYPE
CGenFF_4.0_ALT_TYPE_SET
CGenFF_4.0 1 CG2R61 2 CG2R61 3 CG2R61 4 CG2R64 5 NG2R62 6 NG2R62 7 HGR61 8 HGR62 9 HGR62 10 HGR62
@<TRIPOS>MOLECULE
pyrimidine
 10 10 0 0 0
****
USER_CHARGES
INVALID_CHARGES
Pose:  10 Cluster:  10 Fr_nu:  14937 TotEn:   -12.53
@<TRIPOS>ATOM
      1 C1        -60.9296  -22.8680  -25.1576 C.ar   1 LIG      -0.13100
      2 C2        -60.3209  -23.6478  -24.1954 C.ar   1 LIG       0.28900
      3 C3        -60.1380  -21.8878  -25.7204 C.ar   1 LIG       0.28900
      4 C4        -58.3715  -22.5019  -24.4283 C.ar   1 LIG       0.50700
      5 N1        -59.0389  -23.4917  -23.8051 N.ar   1 LIG      -0.71900
      6 N2        -58.8503  -21.6759  -25.3782 N.ar   1 LIG      -0.71900
      7 H1        -61.9602  -23.0153  -25.4514 H      1 LIG       0.11500
      8 H2        -60.8638  -24.4434  -23.6969 H      1 LIG       0.11400
      9 H3        -60.5294  -21.2252  -26.4847 H      1 LIG       0.11400
     10 H4        -57.3399  -22.3535  -24.1336 H      1 LIG       0.14100
@<TRIPOS>BOND
      1       1       2 ar
      2       1       3 ar
      3       2       5 ar
      4       3       6 ar
      5       4       5 ar
      6       4       6 ar
      7       1       7 1
      8       2       8 1
      9       3       9 1
     10       4      10 1
@<TRIPOS>ALT_TYPE
CGenFF_4.0_ALT_TYPE_SET
CGenFF_4.0 1 CG2R61 2 CG2R61 3 CG2R61 4 CG2R64 5 NG2R62 6 NG2R62 7 HGR61 8 HGR62 9 HGR62 10 HGR62
@<TRIPOS>MOLECULE
pyrimidine
 10 10 0 0 0
****
USER_CHARGES
INVALID_CHARGES
Pose:  11 Cluster:  11 Fr_nu:  37905 TotEn:   -12.34
@<TRIPOS>ATOM
      1 C1        -74.4960  -25.5745  -43.7902 C.ar   1 LIG      -0.13100
      2 C2        -75.6718  -26.2074  -43.4417 C.ar   1 LIG       0.28900
      3 C3        -74.0612  -25.7917  -45.0816 C.ar   1 LIG       0.28900
      4 C4        -75.8495  -27.1270  -45.5129 C.ar   1 LIG       0.50700
      5 N1        -76.3770  -26.9938  -44.2811 N.ar   1 LIG      -0.71900
      6 N2        -74.7153  -26.5650  -45.9729 N.ar   1 LIG      -0.71900
      7 H1        -73.9507  -24.9492  -43.0961 H      1 LIG       0.11500
      8 H2        -76.0916  -26.0963  -42.4478 H      1 LIG       0.11400
      9 H3        -73.1467  -25.3366  -45.4463 H      1 LIG       0.11400
     10 H4        -76.3948  -27.7540  -46.2076 H      1 LIG       0.14100
@<TRIPOS>BOND
      1       1       2 ar
      2       1       3 ar
      3       2       5 ar
      4       3       6 ar
      5       4       5 ar
      6       4       6 ar
      7       1       7 1
      8       2       8 1
      9       3       9 1
     10       4      10 1
@<TRIPOS>ALT_TYPE
CGenFF_4.0_ALT_TYPE_SET
CGenFF_4.0 1 CG2R61 2 CG2R61 3 CG2R61 4 CG2R64 5 NG2R62 6 NG2R62 7 HGR61 8 HGR62 9 HGR62 10 HGR62
@<TRIPOS>MOLECULE
pyrimidine
 10 10 0 0 0
****
USER_CHARGES
INVALID_CHARGES
Pose:  12 Cluster:  12 Fr_nu: 997453 TotEn:   -12.34
@<TRIPOS>ATOM
      1 C1        -55.5231  -10.8306  -48.1687 C.ar   1 LIG      -0.13100
      2 C2        -54.9632  -11.7640  -47.3202 C.ar   1 LIG       0.28900
      3 C3        -55.0152   -9.5516  -48.0680 C.ar   1 LIG       0.28900
      4 C4        -53.5724  -10.1989  -46.4351 C.ar   1 LIG       0.50700
      5 N1        -53.9825  -11.4816  -46.4376 N.ar   1 LIG      -0.71900
      6 N2        -54.0363   -9.1991  -47.2090 N.ar   1 LIG      -0.71900
      7 H1        -56.3091  -11.0851  -48.8670 H      1 LIG       0.11500
      8 H2        -55.2981  -12.7955  -47.3269 H      1 LIG       0.11400
      9 H3        -55.3932   -8.7504  -48.6937 H      1 LIG       0.11400
     10 H4        -52.7862   -9.9437  -45.7352 H      1 LIG       0.14100
@<TRIPOS>BOND
      1       1       2 ar
      2       1       3 ar
      3       2       5 ar
      4       3       6 ar
      5       4       5 ar
      6       4       6 ar
      7       1       7 1
      8       2       8 1
      9       3       9 1
     10       4      10 1
@<TRIPOS>ALT_TYPE
CGenFF_4.0_ALT_TYPE_SET
CGenFF_4.0 1 CG2R61 2 CG2R61 3 CG2R61 4 CG2R64 5 NG2R62 6 NG2R62 7 HGR61 8 HGR62 9 HGR62 10 HGR62
@<TRIPOS>MOLECULE
pyrimidine
 10 10 0 0 0
****
USER_CHARGES
INVALID_CHARGES
Pose:  13 Cluster:  13 Fr_nu: 632851 TotEn:   -12.27
@<TRIPOS>ATOM
      1 C1        -68.6490   -2.9454  -28.4185 C.ar   1 LIG      -0.13100
      2 C2        -69.1680   -4.1985  -28.6731 C.ar   1 LIG       0.28900
      3 C3        -69.4563   -1.8824  -28.7684 C.ar   1 LIG       0.28900
      4 C4        -71.0719   -3.2925  -29.5225 C.ar   1 LIG       0.50700
      5 N1        -70.3805   -4.4094  -29.2261 N.ar   1 LIG      -0.71900
      6 N2        -70.6778   -2.0200  -29.3245 N.ar   1 LIG      -0.71900
      7 H1        -67.6728   -2.8055  -27.9739 H      1 LIG       0.11500
      8 H2        -68.6060   -5.0943  -28.4323 H      1 LIG       0.11400
      9 H3        -69.1332   -0.8597  -28.6069 H      1 LIG       0.11400
     10 H4        -72.0489   -3.4323  -29.9688 H      1 LIG       0.14100
@<TRIPOS>BOND
      1       1       2 ar
      2       1       3 ar
      3       2       5 ar
      4       3       6 ar
      5       4       5 ar
      6       4       6 ar
      7       1       7 1
      8       2       8 1
      9       3       9 1
     10       4      10 1
@<TRIPOS>ALT_TYPE
CGenFF_4.0_ALT_TYPE_SET
CGenFF_4.0 1 CG2R61 2 CG2R61 3 CG2R61 4 CG2R64 5 NG2R62 6 NG2R62 7 HGR61 8 HGR62 9 HGR62 10 HGR62
@<TRIPOS>MOLECULE
pyrimidine
 10 10 0 0 0
****
USER_CHARGES
INVALID_CHARGES
Pose:  14 Cluster:  14 Fr_nu: 2846445 TotEn:   -12.23
@<TRIPOS>ATOM
      1 C1        -71.9653   -3.2834  -29.1895 C.ar   1 LIG      -0.13100
      2 C2        -71.0289   -4.1748  -29.6723 C.ar   1 LIG       0.28900
      3 C3        -71.5712   -2.5361  -28.0985 C.ar   1 LIG       0.28900
      4 C4        -69.5349   -3.5462  -28.0787 C.ar   1 LIG       0.50700
      5 N1        -69.7996   -4.3327  -29.1392 N.ar   1 LIG      -0.71900
      6 N2        -70.3591   -2.6422  -27.5155 N.ar   1 LIG      -0.71900
      7 H1        -72.9445   -3.1777  -29.6369 H      1 LIG       0.11500
      8 H2        -71.2483   -4.8057  -30.5269 H      1 LIG       0.11400
      9 H3        -72.2397   -1.8098  -27.6490 H      1 LIG       0.11400
     10 H4        -68.5550   -3.6527  -27.6298 H      1 LIG       0.14100
@<TRIPOS>BOND
      1       1       2 ar
      2       1       3 ar
      3       2       5 ar
      4       3       6 ar
      5       4       5 ar
      6       4       6 ar
      7       1       7 1
      8       2       8 1
      9       3       9 1
     10       4      10 1
@<TRIPOS>ALT_TYPE
CGenFF_4.0_ALT_TYPE_SET
CGenFF_4.0 1 CG2R61 2 CG2R61 3 CG2R61 4 CG2R64 5 NG2R62 6 NG2R62 7 HGR61 8 HGR62 9 HGR62 10 HGR62
@<TRIPOS>MOLECULE
pyrimidine
 10 10 0 0 0
****
USER_CHARGES
INVALID_CHARGES
Pose:  15 Cluster:  15 Fr_nu: 581502 TotEn:   -12.15
@<TRIPOS>ATOM
      1 C1        -74.4386  -25.2395  -43.7004 C.ar   1 LIG      -0.13100
      2 C2        -74.5300  -26.3374  -42.8692 C.ar   1 LIG       0.28900
      3 C3        -74.1759  -25.5150  -45.0267 C.ar   1 LIG       0.28900
      4 C4        -74.1259  -27.7481  -44.6052 C.ar   1 LIG       0.50700
      5 N1        -74.3785  -27.6104  -43.2897 N.ar   1 LIG      -0.71900
      6 N2        -74.0131  -26.7619  -45.5154 N.ar   1 LIG      -0.71900
      7 H1        -74.5644  -24.2288  -43.3358 H      1 LIG       0.11500
      8 H2        -74.7335  -26.2199  -41.8104 H      1 LIG       0.11400
      9 H3        -74.0857  -24.7164  -45.7550 H      1 LIG       0.11400
     10 H4        -73.9988  -28.7599  -44.9703 H      1 LIG       0.14100
@<TRIPOS>BOND
      1       1       2 ar
      2       1       3 ar
      3       2       5 ar
      4       3       6 ar
      5       4       5 ar
      6       4       6 ar
      7       1       7 1
      8       2       8 1
      9       3       9 1
     10       4      10 1
@<TRIPOS>ALT_TYPE
CGenFF_4.0_ALT_TYPE_SET
CGenFF_4.0 1 CG2R61 2 CG2R61 3 CG2R61 4 CG2R64 5 NG2R62 6 NG2R62 7 HGR61 8 HGR62 9 HGR62 10 HGR62
@<TRIPOS>MOLECULE
pyrimidine
 10 10 0 0 0
****
USER_CHARGES
INVALID_CHARGES
Pose:  16 Cluster:  16 Fr_nu:  46801 TotEn:   -11.92
@<TRIPOS>ATOM
      1 C1        -75.0584  -12.9167  -43.4937 C.ar   1 LIG      -0.13100
      2 C2        -75.1939  -12.3886  -44.7615 C.ar   1 LIG       0.28900
      3 C3        -73.9032  -12.5706  -42.8231 C.ar   1 LIG       0.28900
      4 C4        -73.1958  -11.3195  -44.5842 C.ar   1 LIG       0.50700
      5 N1        -74.2787  -11.5834  -45.3398 N.ar   1 LIG      -0.71900
      6 N2        -72.9471  -11.7713  -43.3401 N.ar   1 LIG      -0.71900
      7 H1        -75.8087  -13.5604  -43.0545 H      1 LIG       0.11500
      8 H2        -76.0685  -12.6051  -45.3653 H      1 LIG       0.11400
      9 H3        -73.7083  -12.9380  -41.8214 H      1 LIG       0.11400
     10 H4        -72.4438  -10.6760  -45.0242 H      1 LIG       0.14100
@<TRIPOS>BOND
      1       1       2 ar
      2       1       3 ar
      3       2       5 ar
      4       3       6 ar
      5       4       5 ar
      6       4       6 ar
      7       1       7 1
      8       2       8 1
      9       3       9 1
     10       4      10 1
@<TRIPOS>ALT_TYPE
CGenFF_4.0_ALT_TYPE_SET
CGenFF_4.0 1 CG2R61 2 CG2R61 3 CG2R61 4 CG2R64 5 NG2R62 6 NG2R62 7 HGR61 8 HGR62 9 HGR62 10 HGR62
@<TRIPOS>MOLECULE
pyrimidine
 10 10 0 0 0
****
USER_CHARGES
INVALID_CHARGES
Pose:  17 Cluster:  17 Fr_nu: 197626 TotEn:   -11.85
@<TRIPOS>ATOM
      1 C1        -76.0627  -13.1937  -43.7233 C.ar   1 LIG      -0.13100
      2 C2        -75.7232  -13.0968  -45.0574 C.ar   1 LIG       0.28900
      3 C3        -75.3932  -12.3376  -42.8732 C.ar   1 LIG       0.28900
      4 C4        -74.2197  -11.4525  -44.6071 C.ar   1 LIG       0.50700
      5 N1        -74.8027  -12.2342  -45.5358 N.ar   1 LIG      -0.71900
      6 N2        -74.4621  -11.4510  -43.2824 N.ar   1 LIG      -0.71900
      7 H1        -76.8051  -13.8953  -43.3672 H      1 LIG       0.11500
      8 H2        -76.1963  -13.7294  -45.8006 H      1 LIG       0.11400
      9 H3        -75.5925  -12.3413  -41.8070 H      1 LIG       0.11400
     10 H4        -73.4756  -10.7508  -44.9633 H      1 LIG       0.14100
@<TRIPOS>BOND
      1       1       2 ar
      2       1       3 ar
      3       2       5 ar
      4       3       6 ar
      5       4       5 ar
      6       4       6 ar
      7       1       7 1
      8       2       8 1
      9       3       9 1
     10       4      10 1
@<TRIPOS>ALT_TYPE
CGenFF_4.0_ALT_TYPE_SET
CGenFF_4.0 1 CG2R61 2 CG2R61 3 CG2R61 4 CG2R64 5 NG2R62 6 NG2R62 7 HGR61 8 HGR62 9 HGR62 10 HGR62
@<TRIPOS>MOLECULE
pyrimidine
 10 10 0 0 0
****
USER_CHARGES
INVALID_CHARGES
Pose:  18 Cluster:  18 Fr_nu: 563124 TotEn:   -11.47
@<TRIPOS>ATOM
      1 C1        -58.3412    3.8121  -36.9549 C.ar   1 LIG      -0.13100
      2 C2        -58.1907    4.2259  -38.2628 C.ar   1 LIG       0.28900
      3 C3        -57.2940    3.0781  -36.4367 C.ar   1 LIG       0.28900
      4 C4        -56.1530    3.2274  -38.3970 C.ar   1 LIG       0.50700
      5 N1        -57.1057    3.9504  -39.0159 N.ar   1 LIG      -0.71900
      6 N2        -56.1807    2.7661  -37.1320 N.ar   1 LIG      -0.71900
      7 H1        -59.2229    4.0475  -36.3740 H      1 LIG       0.11500
      8 H2        -58.9617    4.8079  -38.7558 H      1 LIG       0.11400
      9 H3        -57.3223    2.7088  -35.4172 H      1 LIG       0.11400
     10 H4        -55.2707    2.9906  -38.9788 H      1 LIG       0.14100
@<TRIPOS>BOND
      1       1       2 ar
      2       1       3 ar
      3       2       5 ar
      4       3       6 ar
      5       4       5 ar
      6       4       6 ar
      7       1       7 1
      8       2       8 1
      9       3       9 1
     10       4      10 1
@<TRIPOS>ALT_TYPE
CGenFF_4.0_ALT_TYPE_SET
CGenFF_4.0 1 CG2R61 2 CG2R61 3 CG2R61 4 CG2R64 5 NG2R62 6 NG2R62 7 HGR61 8 HGR62 9 HGR62 10 HGR62
@<TRIPOS>MOLECULE
pyrimidine
 10 10 0 0 0
****
USER_CHARGES
INVALID_CHARGES
Pose:  19 Cluster:  19 Fr_nu:  47053 TotEn:   -11.43
@<TRIPOS>ATOM
      1 C1        -75.2890  -12.7434  -43.0787 C.ar   1 LIG      -0.13100
      2 C2        -76.3630  -11.9891  -43.5055 C.ar   1 LIG       0.28900
      3 C3        -74.9264  -12.5724  -41.7584 C.ar   1 LIG       0.28900
      4 C4        -76.5884  -11.0535  -41.4462 C.ar   1 LIG       0.50700
      5 N1        -77.0384  -11.1311  -42.7130 N.ar   1 LIG      -0.71900
      6 N2        -75.5562  -11.7328  -40.9107 N.ar   1 LIG      -0.71900
      7 H1        -74.7654  -13.4242  -43.7364 H      1 LIG       0.11500
      8 H2        -76.7205  -12.0560  -44.5273 H      1 LIG       0.11400
      9 H3        -74.0938  -13.1220  -41.3329 H      1 LIG       0.11400
     10 H4        -77.1119  -10.3711  -40.7877 H      1 LIG       0.14100
@<TRIPOS>BOND
      1       1       2 ar
      2       1       3 ar
      3       2       5 ar
      4       3       6 ar
      5       4       5 ar
      6       4       6 ar
      7       1       7 1
      8       2       8 1
      9       3       9 1
     10       4      10 1
@<TRIPOS>ALT_TYPE
CGenFF_4.0_ALT_TYPE_SET
CGenFF_4.0 1 CG2R61 2 CG2R61 3 CG2R61 4 CG2R64 5 NG2R62 6 NG2R62 7 HGR61 8 HGR62 9 HGR62 10 HGR62
@<TRIPOS>MOLECULE
pyrimidine
 10 10 0 0 0
****
USER_CHARGES
INVALID_CHARGES
Pose:  20 Cluster:  20 Fr_nu:  89354 TotEn:   -11.39
@<TRIPOS>ATOM
      1 C1        -54.3994  -12.1973  -46.6506 C.ar   1 LIG      -0.13100
      2 C2        -54.8772  -11.1554  -47.4192 C.ar   1 LIG       0.28900
      3 C3        -53.5396  -11.8420  -45.6315 C.ar   1 LIG       0.28900
      4 C4        -53.7018   -9.6452  -46.1926 C.ar   1 LIG       0.50700
      5 N1        -54.5480   -9.8627  -47.2174 N.ar   1 LIG      -0.71900
      6 N2        -53.1679  -10.5710  -45.3732 N.ar   1 LIG      -0.71900
      7 H1        -54.6803  -13.2255  -46.8352 H      1 LIG       0.11500
      8 H2        -55.5584  -11.3372  -48.2434 H      1 LIG       0.11400
      9 H3        -53.1124  -12.5922  -44.9751 H      1 LIG       0.11400
     10 H4        -53.4195   -8.6159  -46.0083 H      1 LIG       0.14100
@<TRIPOS>BOND
      1       1       2 ar
      2       1       3 ar
      3       2       5 ar
      4       3       6 ar
      5       4       5 ar
      6       4       6 ar
      7       1       7 1
      8       2       8 1
      9       3       9 1
     10       4      10 1
@<TRIPOS>ALT_TYPE
CGenFF_4.0_ALT_TYPE_SET
CGenFF_4.0 1 CG2R61 2 CG2R61 3 CG2R61 4 CG2R64 5 NG2R62 6 NG2R62 7 HGR61 8 HGR62 9 HGR62 10 HGR62
@<TRIPOS>MOLECULE
pyrimidine
 10 10 0 0 0
****
USER_CHARGES
INVALID_CHARGES
Pose:  21 Cluster:  21 Fr_nu: 293662 TotEn:   -11.27
@<TRIPOS>ATOM
      1 C1        -52.1752  -10.6299  -43.6657 C.ar   1 LIG      -0.13100
      2 C2        -52.6503   -9.4672  -44.2376 C.ar   1 LIG       0.28900
      3 C3        -52.4852  -11.7951  -44.3366 C.ar   1 LIG       0.28900
      4 C4        -53.6089  -10.6349  -45.9360 C.ar   1 LIG       0.50700
      5 N1        -53.3731   -9.4330  -45.3763 N.ar   1 LIG      -0.71900
      6 N2        -53.2028  -11.8346  -45.4784 N.ar   1 LIG      -0.71900
      7 H1        -51.5977  -10.6279  -42.7510 H      1 LIG       0.11500
      8 H2        -52.4571   -8.5022  -43.7818 H      1 LIG       0.11400
      9 H3        -52.1556  -12.7585  -43.9629 H      1 LIG       0.11400
     10 H4        -54.1881  -10.6372  -46.8512 H      1 LIG       0.14100
@<TRIPOS>BOND
      1       1       2 ar
      2       1       3 ar
      3       2       5 ar
      4       3       6 ar
      5       4       5 ar
      6       4       6 ar
      7       1       7 1
      8       2       8 1
      9       3       9 1
     10       4      10 1
@<TRIPOS>ALT_TYPE
CGenFF_4.0_ALT_TYPE_SET
CGenFF_4.0 1 CG2R61 2 CG2R61 3 CG2R61 4 CG2R64 5 NG2R62 6 NG2R62 7 HGR61 8 HGR62 9 HGR62 10 HGR62
@<TRIPOS>MOLECULE
pyrimidine
 10 10 0 0 0
****
USER_CHARGES
INVALID_CHARGES
Pose:  22 Cluster:  22 Fr_nu:  32328 TotEn:   -10.84
@<TRIPOS>ATOM
      1 C1        -78.7204  -15.4017  -46.6050 C.ar   1 LIG      -0.13100
      2 C2        -79.8971  -14.7175  -46.8326 C.ar   1 LIG       0.28900
      3 C3        -78.2130  -16.0927  -47.6862 C.ar   1 LIG       0.28900
      4 C4        -79.9425  -15.4140  -48.9958 C.ar   1 LIG       0.50700
      5 N1        -80.5375  -14.7019  -48.0200 N.ar   1 LIG      -0.71900
      6 N2        -78.8001  -16.1209  -48.9006 N.ar   1 LIG      -0.71900
      7 H1        -78.2282  -15.3969  -45.6418 H      1 LIG       0.11500
      8 H2        -80.3715  -14.1458  -46.0423 H      1 LIG       0.11400
      9 H3        -77.2927  -16.6607  -47.6032 H      1 LIG       0.11400
     10 H4        -80.4358  -15.4199  -49.9601 H      1 LIG       0.14100
@<TRIPOS>BOND
      1       1       2 ar
      2       1       3 ar
      3       2       5 ar
      4       3       6 ar
      5       4       5 ar
      6       4       6 ar
      7       1       7 1
      8       2       8 1
      9       3       9 1
     10       4      10 1
@<TRIPOS>ALT_TYPE
CGenFF_4.0_ALT_TYPE_SET
CGenFF_4.0 1 CG2R61 2 CG2R61 3 CG2R61 4 CG2R64 5 NG2R62 6 NG2R62 7 HGR61 8 HGR62 9 HGR62 10 HGR62
@<TRIPOS>MOLECULE
pyrimidine
 10 10 0 0 0
****
USER_CHARGES
INVALID_CHARGES
Pose:  23 Cluster:  23 Fr_nu: 3061469 TotEn:   -10.77
@<TRIPOS>ATOM
      1 C1        -72.4115   -4.3181  -28.6904 C.ar   1 LIG      -0.13100
      2 C2        -71.7436   -3.6266  -29.6805 C.ar   1 LIG       0.28900
      3 C3        -71.6166   -4.8642  -27.7035 C.ar   1 LIG       0.28900
      4 C4        -69.7396   -4.0525  -28.6959 C.ar   1 LIG       0.50700
      5 N1        -70.4036   -3.4737  -29.7145 N.ar   1 LIG      -0.71900
      6 N2        -70.2726   -4.7505  -27.6749 N.ar   1 LIG      -0.71900
      7 H1        -73.4879   -4.4252  -28.6883 H      1 LIG       0.11500
      8 H2        -72.2841   -3.1628  -30.4985 H      1 LIG       0.11400
      9 H3        -72.0517   -5.4258  -26.8839 H      1 LIG       0.11400
     10 H4        -68.6617   -3.9463  -28.6984 H      1 LIG       0.14100
@<TRIPOS>BOND
      1       1       2 ar
      2       1       3 ar
      3       2       5 ar
      4       3       6 ar
      5       4       5 ar
      6       4       6 ar
      7       1       7 1
      8       2       8 1
      9       3       9 1
     10       4      10 1
@<TRIPOS>ALT_TYPE
CGenFF_4.0_ALT_TYPE_SET
CGenFF_4.0 1 CG2R61 2 CG2R61 3 CG2R61 4 CG2R64 5 NG2R62 6 NG2R62 7 HGR61 8 HGR62 9 HGR62 10 HGR62
@<TRIPOS>MOLECULE
pyrimidine
 10 10 0 0 0
****
USER_CHARGES
INVALID_CHARGES
Pose:  24 Cluster:  24 Fr_nu:  89892 TotEn:   -10.65
@<TRIPOS>ATOM
      1 C1        -76.0690  -13.0323  -44.7536 C.ar   1 LIG      -0.13100
      2 C2        -76.6078  -13.2555  -43.5029 C.ar   1 LIG       0.28900
      3 C3        -74.7943  -12.5043  -44.7690 C.ar   1 LIG       0.28900
      4 C4        -74.7244  -12.4756  -42.4972 C.ar   1 LIG       0.50700
      5 N1        -75.9610  -12.9878  -42.3495 N.ar   1 LIG      -0.71900
      6 N2        -74.0901  -12.2126  -43.6557 N.ar   1 LIG      -0.71900
      7 H1        -76.6107  -13.2564  -45.6628 H      1 LIG       0.11500
      8 H2        -77.6046  -13.6680  -43.3906 H      1 LIG       0.11400
      9 H3        -74.2887  -12.2941  -45.7053 H      1 LIG       0.11400
     10 H4        -74.1822  -12.2501  -41.5870 H      1 LIG       0.14100
@<TRIPOS>BOND
      1       1       2 ar
      2       1       3 ar
      3       2       5 ar
      4       3       6 ar
      5       4       5 ar
      6       4       6 ar
      7       1       7 1
      8       2       8 1
      9       3       9 1
     10       4      10 1
@<TRIPOS>ALT_TYPE
CGenFF_4.0_ALT_TYPE_SET
CGenFF_4.0 1 CG2R61 2 CG2R61 3 CG2R61 4 CG2R64 5 NG2R62 6 NG2R62 7 HGR61 8 HGR62 9 HGR62 10 HGR62
@<TRIPOS>MOLECULE
pyrimidine
 10 10 0 0 0
****
USER_CHARGES
INVALID_CHARGES
Pose:  25 Cluster:  25 Fr_nu: 233159 TotEn:   -10.42
@<TRIPOS>ATOM
      1 C1        -80.6170  -25.1064  -47.9421 C.ar   1 LIG      -0.13100
      2 C2        -81.7937  -24.6977  -47.3481 C.ar   1 LIG       0.28900
      3 C3        -79.4690  -24.8796  -47.2110 C.ar   1 LIG       0.28900
      4 C4        -80.6691  -23.9458  -45.5214 C.ar   1 LIG       0.50700
      5 N1        -81.8566  -24.1119  -46.1344 N.ar   1 LIG      -0.71900
      6 N2        -79.4582  -24.2994  -45.9929 N.ar   1 LIG      -0.71900
      7 H1        -80.5960  -25.5739  -48.9174 H      1 LIG       0.11500
      8 H2        -82.7470  -24.8342  -47.8471 H      1 LIG       0.11400
      9 H3        -78.4965  -25.1662  -47.5963 H      1 LIG       0.11400
     10 H4        -80.6899  -23.4768  -44.5453 H      1 LIG       0.14100
@<TRIPOS>BOND
      1       1       2 ar
      2       1       3 ar
      3       2       5 ar
      4       3       6 ar
      5       4       5 ar
      6       4       6 ar
      7       1       7 1
      8       2       8 1
      9       3       9 1
     10       4      10 1
@<TRIPOS>ALT_TYPE
CGenFF_4.0_ALT_TYPE_SET
CGenFF_4.0 1 CG2R61 2 CG2R61 3 CG2R61 4 CG2R64 5 NG2R62 6 NG2R62 7 HGR61 8 HGR62 9 HGR62 10 HGR62
@<TRIPOS>MOLECULE
pyrimidine
 10 10 0 0 0
****
USER_CHARGES
INVALID_CHARGES
Pose:  26 Cluster:  26 Fr_nu: 265788 TotEn:   -10.41
@<TRIPOS>ATOM
      1 C1        -76.6215  -17.1881  -28.6862 C.ar   1 LIG      -0.13100
      2 C2        -76.9713  -16.1630  -27.8310 C.ar   1 LIG       0.28900
      3 C3        -76.1091  -18.3191  -28.0843 C.ar   1 LIG       0.28900
      4 C4        -76.3248  -17.3820  -26.0246 C.ar   1 LIG       0.50700
      5 N1        -76.8359  -16.2264  -26.4901 N.ar   1 LIG      -0.71900
      6 N2        -75.9463  -18.4507  -26.7515 N.ar   1 LIG      -0.71900
      7 H1        -76.7408  -17.1099  -29.7585 H      1 LIG       0.11500
      8 H2        -77.3824  -15.2345  -28.2122 H      1 LIG       0.11400
      9 H3        -75.8055  -19.1765  -28.6751 H      1 LIG       0.11400
     10 H4        -76.2041  -17.4601  -24.9511 H      1 LIG       0.14100
@<TRIPOS>BOND
      1       1       2 ar
      2       1       3 ar
      3       2       5 ar
      4       3       6 ar
      5       4       5 ar
      6       4       6 ar
      7       1       7 1
      8       2       8 1
      9       3       9 1
     10       4      10 1
@<TRIPOS>ALT_TYPE
CGenFF_4.0_ALT_TYPE_SET
CGenFF_4.0 1 CG2R61 2 CG2R61 3 CG2R61 4 CG2R64 5 NG2R62 6 NG2R62 7 HGR61 8 HGR62 9 HGR62 10 HGR62
@<TRIPOS>MOLECULE
pyrimidine
 10 10 0 0 0
****
USER_CHARGES
INVALID_CHARGES
Pose:  27 Cluster:  27 Fr_nu: 134771 TotEn:   -10.38
@<TRIPOS>ATOM
      1 C1        -73.6754  -12.8804  -42.7873 C.ar   1 LIG      -0.13100
      2 C2        -74.4956  -12.4428  -41.7674 C.ar   1 LIG       0.28900
      3 C3        -74.2883  -13.0624  -44.0101 C.ar   1 LIG       0.28900
      4 C4        -76.2933  -12.4133  -43.1583 C.ar   1 LIG       0.50700
      5 N1        -75.8139  -12.1984  -41.9184 N.ar   1 LIG      -0.71900
      6 N2        -75.6000  -12.8377  -44.2320 N.ar   1 LIG      -0.71900
      7 H1        -72.6207  -13.0688  -42.6378 H      1 LIG       0.11500
      8 H2        -74.1034  -12.2717  -40.7708 H      1 LIG       0.11400
      9 H3        -73.7247  -13.4049  -44.8711 H      1 LIG       0.11400
     10 H4        -77.3495  -12.2258  -43.3079 H      1 LIG       0.14100
@<TRIPOS>BOND
      1       1       2 ar
      2       1       3 ar
      3       2       5 ar
      4       3       6 ar
      5       4       5 ar
      6       4       6 ar
      7       1       7 1
      8       2       8 1
      9       3       9 1
     10       4      10 1
@<TRIPOS>ALT_TYPE
CGenFF_4.0_ALT_TYPE_SET
CGenFF_4.0 1 CG2R61 2 CG2R61 3 CG2R61 4 CG2R64 5 NG2R62 6 NG2R62 7 HGR61 8 HGR62 9 HGR62 10 HGR62
@<TRIPOS>MOLECULE
pyrimidine
 10 10 0 0 0
****
USER_CHARGES
INVALID_CHARGES
Pose:  28 Cluster:  28 Fr_nu: 4394227 TotEn:   -10.12
@<TRIPOS>ATOM
      1 C1        -51.0410    7.6737  -31.8042 C.ar   1 LIG      -0.13100
      2 C2        -50.8325    7.8011  -30.4459 C.ar   1 LIG       0.28900
      3 C3        -51.5635    8.7842  -32.4348 C.ar   1 LIG       0.28900
      4 C4        -51.6145    9.9353  -30.4753 C.ar   1 LIG       0.50700
      5 N1        -51.1090    8.9216  -29.7471 N.ar   1 LIG      -0.71900
      6 N2        -51.8633    9.9358  -31.7989 N.ar   1 LIG      -0.71900
      7 H1        -50.8101    6.7625  -32.3396 H      1 LIG       0.11500
      8 H2        -50.4252    6.9808  -29.8649 H      1 LIG       0.11400
      9 H3        -51.7622    8.7784  -33.5010 H      1 LIG       0.11400
     10 H4        -51.8468   10.8473  -29.9393 H      1 LIG       0.14100
@<TRIPOS>BOND
      1       1       2 ar
      2       1       3 ar
      3       2       5 ar
      4       3       6 ar
      5       4       5 ar
      6       4       6 ar
      7       1       7 1
      8       2       8 1
      9       3       9 1
     10       4      10 1
@<TRIPOS>ALT_TYPE
CGenFF_4.0_ALT_TYPE_SET
CGenFF_4.0 1 CG2R61 2 CG2R61 3 CG2R61 4 CG2R64 5 NG2R62 6 NG2R62 7 HGR61 8 HGR62 9 HGR62 10 HGR62
@<TRIPOS>MOLECULE
pyrimidine
 10 10 0 0 0
****
USER_CHARGES
INVALID_CHARGES
Pose:  29 Cluster:  29 Fr_nu: 141698 TotEn:   -10.05
@<TRIPOS>ATOM
      1 C1        -74.3243  -11.6330  -44.9414 C.ar   1 LIG      -0.13100
      2 C2        -73.4262  -11.3380  -45.9469 C.ar   1 LIG       0.28900
      3 C3        -75.3867  -12.4345  -45.3061 C.ar   1 LIG       0.28900
      4 C4        -74.6244  -12.5586  -47.4440 C.ar   1 LIG       0.50700
      5 N1        -73.5460  -11.7856  -47.2140 N.ar   1 LIG      -0.71900
      6 N2        -75.5686  -12.9167  -46.5530 N.ar   1 LIG      -0.71900
      7 H1        -74.2034  -11.2600  -43.9332 H      1 LIG       0.11500
      8 H2        -72.5595  -10.7147  -45.7553 H      1 LIG       0.11400
      9 H3        -76.1443  -12.7192  -44.5840 H      1 LIG       0.11400
     10 H4        -74.7463  -12.9312  -48.4537 H      1 LIG       0.14100
@<TRIPOS>BOND
      1       1       2 ar
      2       1       3 ar
      3       2       5 ar
      4       3       6 ar
      5       4       5 ar
      6       4       6 ar
      7       1       7 1
      8       2       8 1
      9       3       9 1
     10       4      10 1
@<TRIPOS>ALT_TYPE
CGenFF_4.0_ALT_TYPE_SET
CGenFF_4.0 1 CG2R61 2 CG2R61 3 CG2R61 4 CG2R64 5 NG2R62 6 NG2R62 7 HGR61 8 HGR62 9 HGR62 10 HGR62
@<TRIPOS>MOLECULE
pyrimidine
 10 10 0 0 0
****
USER_CHARGES
INVALID_CHARGES
Pose:  30 Cluster:  30 Fr_nu: 978587 TotEn:    -9.95
@<TRIPOS>ATOM
      1 C1        -53.5000  -11.9010  -45.9027 C.ar   1 LIG      -0.13100
      2 C2        -53.0845  -11.5906  -44.6239 C.ar   1 LIG       0.28900
      3 C3        -53.7662  -10.8232  -46.7221 C.ar   1 LIG       0.28900
      4 C4        -53.2271   -9.3650  -45.0638 C.ar   1 LIG       0.50700
      5 N1        -52.9366  -10.3289  -44.1694 N.ar   1 LIG      -0.71900
      6 N2        -53.6401   -9.5372  -46.3340 N.ar   1 LIG      -0.71900
      7 H1        -53.6101  -12.9227  -46.2407 H      1 LIG       0.11500
      8 H2        -52.8522  -12.3715  -43.9080 H      1 LIG       0.11400
      9 H3        -54.0991  -10.9682  -47.7442 H      1 LIG       0.11400
     10 H4        -53.1180   -8.3419  -44.7253 H      1 LIG       0.14100
@<TRIPOS>BOND
      1       1       2 ar
      2       1       3 ar
      3       2       5 ar
      4       3       6 ar
      5       4       5 ar
      6       4       6 ar
      7       1       7 1
      8       2       8 1
      9       3       9 1
     10       4      10 1
@<TRIPOS>ALT_TYPE
CGenFF_4.0_ALT_TYPE_SET
CGenFF_4.0 1 CG2R61 2 CG2R61 3 CG2R61 4 CG2R64 5 NG2R62 6 NG2R62 7 HGR61 8 HGR62 9 HGR62 10 HGR62
@<TRIPOS>MOLECULE
pyrimidine
 10 10 0 0 0
****
USER_CHARGES
INVALID_CHARGES
Pose:  31 Cluster:  31 Fr_nu: 120575 TotEn:    -9.86
@<TRIPOS>ATOM
      1 C1        -73.8483  -12.6224  -43.4064 C.ar   1 LIG      -0.13100
      2 C2        -74.8185  -13.2474  -42.6497 C.ar   1 LIG       0.28900
      3 C3        -74.2107  -12.3079  -44.7001 C.ar   1 LIG       0.28900
      4 C4        -76.2826  -13.1893  -44.3875 C.ar   1 LIG       0.50700
      5 N1        -76.0508  -13.5469  -43.1101 N.ar   1 LIG      -0.71900
      6 N2        -75.4237  -12.5779  -45.2256 N.ar   1 LIG      -0.71900
      7 H1        -72.8676  -12.3941  -43.0111 H      1 LIG       0.11500
      8 H2        -74.6256  -13.5331  -41.6213 H      1 LIG       0.11400
      9 H3        -73.5144  -11.8159  -45.3705 H      1 LIG       0.11400
     10 H4        -77.2641  -13.4188  -44.7838 H      1 LIG       0.14100
@<TRIPOS>BOND
      1       1       2 ar
      2       1       3 ar
      3       2       5 ar
      4       3       6 ar
      5       4       5 ar
      6       4       6 ar
      7       1       7 1
      8       2       8 1
      9       3       9 1
     10       4      10 1
@<TRIPOS>ALT_TYPE
CGenFF_4.0_ALT_TYPE_SET
CGenFF_4.0 1 CG2R61 2 CG2R61 3 CG2R61 4 CG2R64 5 NG2R62 6 NG2R62 7 HGR61 8 HGR62 9 HGR62 10 HGR62
@<TRIPOS>MOLECULE
pyrimidine
 10 10 0 0 0
****
USER_CHARGES
INVALID_CHARGES
Pose:  32 Cluster:  32 Fr_nu:  89777 TotEn:    -9.85
@<TRIPOS>ATOM
      1 C1        -74.7943  -12.5043  -44.7690 C.ar   1 LIG      -0.13100
      2 C2        -74.3406  -12.1990  -46.0361 C.ar   1 LIG       0.28900
      3 C3        -74.1422  -11.8688  -43.7322 C.ar   1 LIG       0.28900
      4 C4        -72.7745  -10.7857  -45.1893 C.ar   1 LIG       0.50700
      5 N1        -73.3292  -11.3410  -46.2835 N.ar   1 LIG      -0.71900
      6 N2        -73.1244  -11.0005  -43.9067 N.ar   1 LIG      -0.71900
      7 H1        -75.6079  -13.1968  -44.5996 H      1 LIG       0.11500
      8 H2        -74.7914  -12.6498  -46.9135 H      1 LIG       0.11400
      9 H3        -74.4283  -12.0462  -42.7011 H      1 LIG       0.11400
     10 H4        -71.9591  -10.0931  -45.3586 H      1 LIG       0.14100
@<TRIPOS>BOND
      1       1       2 ar
      2       1       3 ar
      3       2       5 ar
      4       3       6 ar
      5       4       5 ar
      6       4       6 ar
      7       1       7 1
      8       2       8 1
      9       3       9 1
     10       4      10 1
@<TRIPOS>ALT_TYPE
CGenFF_4.0_ALT_TYPE_SET
CGenFF_4.0 1 CG2R61 2 CG2R61 3 CG2R61 4 CG2R64 5 NG2R62 6 NG2R62 7 HGR61 8 HGR62 9 HGR62 10 HGR62
@<TRIPOS>MOLECULE
pyrimidine
 10 10 0 0 0
****
USER_CHARGES
INVALID_CHARGES
Pose:  33 Cluster:  33 Fr_nu:  48349 TotEn:    -9.07
@<TRIPOS>ATOM
      1 C1        -63.6357  -10.2775  -15.2325 C.ar   1 LIG      -0.13100
      2 C2        -64.1491  -11.5476  -15.3993 C.ar   1 LIG       0.28900
      3 C3        -63.7426   -9.4420  -16.3254 C.ar   1 LIG       0.28900
      4 C4        -64.7690  -11.0710  -17.5337 C.ar   1 LIG       0.50700
      5 N1        -64.7247  -11.9793  -16.5405 N.ar   1 LIG      -0.71900
      6 N2        -64.3052   -9.8072  -17.4960 N.ar   1 LIG      -0.71900
      7 H1        -63.1790   -9.9578  -14.3054 H      1 LIG       0.11500
      8 H2        -64.1102  -12.2747  -14.5955 H      1 LIG       0.11400
      9 H3        -63.3668   -8.4252  -16.2892 H      1 LIG       0.11400
     10 H4        -65.2252  -11.3912  -18.4624 H      1 LIG       0.14100
@<TRIPOS>BOND
      1       1       2 ar
      2       1       3 ar
      3       2       5 ar
      4       3       6 ar
      5       4       5 ar
      6       4       6 ar
      7       1       7 1
      8       2       8 1
      9       3       9 1
     10       4      10 1
@<TRIPOS>ALT_TYPE
CGenFF_4.0_ALT_TYPE_SET
CGenFF_4.0 1 CG2R61 2 CG2R61 3 CG2R61 4 CG2R64 5 NG2R62 6 NG2R62 7 HGR61 8 HGR62 9 HGR62 10 HGR62
@<TRIPOS>MOLECULE
pyrimidine
 10 10 0 0 0
****
USER_CHARGES
INVALID_CHARGES
Pose:  34 Cluster:  34 Fr_nu: 232663 TotEn:    -8.98
@<TRIPOS>ATOM
      1 C1        -78.9247  -24.7486  -46.0656 C.ar   1 LIG      -0.13100
      2 C2        -79.8507  -23.8952  -45.5010 C.ar   1 LIG       0.28900
      3 C3        -79.3029  -25.3376  -47.2548 C.ar   1 LIG       0.28900
      4 C4        -81.3068  -24.2656  -47.2067 C.ar   1 LIG       0.50700
      5 N1        -81.0558  -23.6298  -46.0465 N.ar   1 LIG      -0.71900
      6 N2        -80.4907  -25.1180  -47.8557 N.ar   1 LIG      -0.71900
      7 H1        -77.9651  -24.9433  -45.6059 H      1 LIG       0.11500
      8 H2        -79.6426  -23.3862  -44.5661 H      1 LIG       0.11400
      9 H3        -78.6415  -26.0237  -47.7726 H      1 LIG       0.11400
     10 H4        -82.2680  -24.0716  -47.6667 H      1 LIG       0.14100
@<TRIPOS>BOND
      1       1       2 ar
      2       1       3 ar
      3       2       5 ar
      4       3       6 ar
      5       4       5 ar
      6       4       6 ar
      7       1       7 1
      8       2       8 1
      9       3       9 1
     10       4      10 1
@<TRIPOS>ALT_TYPE
CGenFF_4.0_ALT_TYPE_SET
CGenFF_4.0 1 CG2R61 2 CG2R61 3 CG2R61 4 CG2R64 5 NG2R62 6 NG2R62 7 HGR61 8 HGR62 9 HGR62 10 HGR62
@<TRIPOS>MOLECULE
pyrimidine
 10 10 0 0 0
****
USER_CHARGES
INVALID_CHARGES
Pose:  35 Cluster:  35 Fr_nu:  10171 TotEn:    -8.61
@<TRIPOS>ATOM
      1 C1        -74.1961  -12.7178  -43.3229 C.ar   1 LIG      -0.13100
      2 C2        -74.2937  -11.3566  -43.5285 C.ar   1 LIG       0.28900
      3 C3        -75.1458  -13.2645  -42.4844 C.ar   1 LIG       0.28900
      4 C4        -76.1096  -11.2304  -42.1670 C.ar   1 LIG       0.50700
      5 N1        -75.2414  -10.5795  -42.9644 N.ar   1 LIG      -0.71900
      6 N2        -76.1204  -12.5477  -41.8871 N.ar   1 LIG      -0.71900
      7 H1        -73.4251  -13.3170  -43.7884 H      1 LIG       0.11500
      8 H2        -73.5912  -10.8380  -44.1719 H      1 LIG       0.11400
      9 H3        -75.1491  -14.3262  -42.2624 H      1 LIG       0.11400
     10 H4        -76.8809  -10.6305  -41.6999 H      1 LIG       0.14100
@<TRIPOS>BOND
      1       1       2 ar
      2       1       3 ar
      3       2       5 ar
      4       3       6 ar
      5       4       5 ar
      6       4       6 ar
      7       1       7 1
      8       2       8 1
      9       3       9 1
     10       4      10 1
@<TRIPOS>ALT_TYPE
CGenFF_4.0_ALT_TYPE_SET
CGenFF_4.0 1 CG2R61 2 CG2R61 3 CG2R61 4 CG2R64 5 NG2R62 6 NG2R62 7 HGR61 8 HGR62 9 HGR62 10 HGR62
@<TRIPOS>MOLECULE
pyrimidine
 10 10 0 0 0
****
USER_CHARGES
INVALID_CHARGES
Pose:  36 Cluster:  36 Fr_nu: 196974 TotEn:    -8.43
@<TRIPOS>ATOM
      1 C1        -51.3545  -10.8068  -42.7294 C.ar   1 LIG      -0.13100
      2 C2        -52.1263   -9.9987  -43.5392 C.ar   1 LIG       0.28900
      3 C3        -51.4234  -12.1590  -42.9955 C.ar   1 LIG       0.28900
      4 C4        -52.8899  -11.8010  -44.6950 C.ar   1 LIG       0.50700
      5 N1        -52.9086  -10.4640  -44.5351 N.ar   1 LIG      -0.71900
      6 N2        -52.1836  -12.6927  -43.9741 N.ar   1 LIG      -0.71900
      7 H1        -50.7360  -10.4063  -41.9374 H      1 LIG       0.11500
      8 H2        -52.1372   -8.9225  -43.4053 H      1 LIG       0.11400
      9 H3        -50.8525  -12.8724  -42.4111 H      1 LIG       0.11400
     10 H4        -53.5100  -12.2023  -45.4872 H      1 LIG       0.14100
@<TRIPOS>BOND
      1       1       2 ar
      2       1       3 ar
      3       2       5 ar
      4       3       6 ar
      5       4       5 ar
      6       4       6 ar
      7       1       7 1
      8       2       8 1
      9       3       9 1
     10       4      10 1
@<TRIPOS>ALT_TYPE
CGenFF_4.0_ALT_TYPE_SET
CGenFF_4.0 1 CG2R61 2 CG2R61 3 CG2R61 4 CG2R64 5 NG2R62 6 NG2R62 7 HGR61 8 HGR62 9 HGR62 10 HGR62
@<TRIPOS>MOLECULE
pyrimidine
 10 10 0 0 0
****
USER_CHARGES
INVALID_CHARGES
Pose:  37 Cluster:  37 Fr_nu: 121031 TotEn:    -8.08
@<TRIPOS>ATOM
      1 C1        -73.0202  -10.9850  -44.4477 C.ar   1 LIG      -0.13100
      2 C2        -73.8537  -11.8065  -43.7163 C.ar   1 LIG       0.28900
      3 C3        -73.1632  -11.0572  -45.8182 C.ar   1 LIG       0.28900
      4 C4        -74.8041  -12.6172  -45.6154 C.ar   1 LIG       0.50700
      5 N1        -74.7606  -12.6381  -44.2696 N.ar   1 LIG      -0.71900
      6 N2        -74.0482  -11.8653  -46.4381 N.ar   1 LIG      -0.71900
      7 H1        -72.3014  -10.3276  -43.9773 H      1 LIG       0.11500
      8 H2        -73.8137  -11.8189  -42.6325 H      1 LIG       0.11400
      9 H3        -72.5512  -10.4494  -46.4758 H      1 LIG       0.11400
     10 H4        -75.5229  -13.2763  -46.0867 H      1 LIG       0.14100
@<TRIPOS>BOND
      1       1       2 ar
      2       1       3 ar
      3       2       5 ar
      4       3       6 ar
      5       4       5 ar
      6       4       6 ar
      7       1       7 1
      8       2       8 1
      9       3       9 1
     10       4      10 1
@<TRIPOS>ALT_TYPE
CGenFF_4.0_ALT_TYPE_SET
CGenFF_4.0 1 CG2R61 2 CG2R61 3 CG2R61 4 CG2R64 5 NG2R62 6 NG2R62 7 HGR61 8 HGR62 9 HGR62 10 HGR62
@<TRIPOS>MOLECULE
pyrimidine
 10 10 0 0 0
****
USER_CHARGES
INVALID_CHARGES
Pose:  38 Cluster:  38 Fr_nu: 168717 TotEn:    -7.51
@<TRIPOS>ATOM
      1 C1        -75.8637  -12.6889  -44.8710 C.ar   1 LIG      -0.13100
      2 C2        -74.8873  -11.9388  -44.2477 C.ar   1 LIG       0.28900
      3 C3        -75.6064  -13.0326  -46.1823 C.ar   1 LIG       0.28900
      4 C4        -73.6101  -11.9470  -46.1280 C.ar   1 LIG       0.50700
      5 N1        -73.7439  -11.5489  -44.8486 N.ar   1 LIG      -0.71900
      6 N2        -74.4859  -12.6772  -46.8445 N.ar   1 LIG      -0.71900
      7 H1        -76.7717  -12.9877  -44.3646 H      1 LIG       0.11500
      8 H2        -75.0011  -11.6211  -43.2169 H      1 LIG       0.11400
      9 H3        -76.3160  -13.6205  -46.7544 H      1 LIG       0.11400
     10 H4        -72.7015  -11.6469  -46.6356 H      1 LIG       0.14100
@<TRIPOS>BOND
      1       1       2 ar
      2       1       3 ar
      3       2       5 ar
      4       3       6 ar
      5       4       5 ar
      6       4       6 ar
      7       1       7 1
      8       2       8 1
      9       3       9 1
     10       4      10 1
@<TRIPOS>ALT_TYPE
CGenFF_4.0_ALT_TYPE_SET
CGenFF_4.0 1 CG2R61 2 CG2R61 3 CG2R61 4 CG2R64 5 NG2R62 6 NG2R62 7 HGR61 8 HGR62 9 HGR62 10 HGR62
@<TRIPOS>MOLECULE
pyrimidine
 10 10 0 0 0
****
USER_CHARGES
INVALID_CHARGES
Pose:  39 Cluster:  39 Fr_nu:  61264 TotEn:    -6.62
@<TRIPOS>ATOM
      1 C1        -74.3482  -12.0685  -46.0178 C.ar   1 LIG      -0.13100
      2 C2        -75.4505  -12.7577  -45.5549 C.ar   1 LIG       0.28900
      3 C3        -73.4729  -11.6221  -45.0490 C.ar   1 LIG       0.28900
      4 C4        -74.7626  -12.5123  -43.4023 C.ar   1 LIG       0.50700
      5 N1        -75.6899  -12.9985  -44.2491 N.ar   1 LIG      -0.71900
      6 N2        -73.6498  -11.8269  -43.7272 N.ar   1 LIG      -0.71900
      7 H1        -74.1813  -11.8896  -47.0716 H      1 LIG       0.11500
      8 H2        -76.1940  -13.1468  -46.2421 H      1 LIG       0.11400
      9 H3        -72.5785  -11.0702  -45.3168 H      1 LIG       0.11400
     10 H4        -74.9301  -12.6903  -42.3471 H      1 LIG       0.14100
@<TRIPOS>BOND
      1       1       2 ar
      2       1       3 ar
      3       2       5 ar
      4       3       6 ar
      5       4       5 ar
      6       4       6 ar
      7       1       7 1
      8       2       8 1
      9       3       9 1
     10       4      10 1
@<TRIPOS>ALT_TYPE
CGenFF_4.0_ALT_TYPE_SET
CGenFF_4.0 1 CG2R61 2 CG2R61 3 CG2R61 4 CG2R64 5 NG2R62 6 NG2R62 7 HGR61 8 HGR62 9 HGR62 10 HGR62
@<TRIPOS>MOLECULE
pyrimidine
 10 10 0 0 0
****
USER_CHARGES
INVALID_CHARGES
Pose:  40 Cluster:  40 Fr_nu:  89663 TotEn:    -6.27
@<TRIPOS>ATOM
      1 C1        -74.7943  -12.5043  -44.7690 C.ar   1 LIG      -0.13100
      2 C2        -74.4450  -11.8980  -43.5795 C.ar   1 LIG       0.28900
      3 C3        -75.9870  -13.1980  -44.7579 C.ar   1 LIG       0.28900
      4 C4        -76.3353  -12.6640  -42.5760 C.ar   1 LIG       0.50700
      5 N1        -75.1948  -11.9577  -42.4594 N.ar   1 LIG      -0.71900
      6 N2        -76.7855  -13.2990  -43.6751 N.ar   1 LIG      -0.71900
      7 H1        -74.1733  -12.4401  -45.6525 H      1 LIG       0.11500
      8 H2        -73.5248  -11.3306  -43.4919 H      1 LIG       0.11400
      9 H3        -76.3441  -13.7079  -45.6461 H      1 LIG       0.11400
     10 H4        -76.9567  -12.7294  -41.6912 H      1 LIG       0.14100
@<TRIPOS>BOND
      1       1       2 ar
      2       1       3 ar
      3       2       5 ar
      4       3       6 ar
      5       4       5 ar
      6       4       6 ar
      7       1       7 1
      8       2       8 1
      9       3       9 1
     10       4      10 1
@<TRIPOS>ALT_TYPE
CGenFF_4.0_ALT_TYPE_SET
CGenFF_4.0 1 CG2R61 2 CG2R61 3 CG2R61 4 CG2R64 5 NG2R62 6 NG2R62 7 HGR61 8 HGR62 9 HGR62 10 HGR62
@<TRIPOS>MOLECULE
pyrimidine
 10 10 0 0 0
****
USER_CHARGES
INVALID_CHARGES
Pose:  41 Cluster:  41 Fr_nu:  43607 TotEn:    -4.65
@<TRIPOS>ATOM
      1 C1        -74.3003  -11.8116  -43.8393 C.ar   1 LIG      -0.13100
      2 C2        -74.3003  -12.4807  -42.6323 C.ar   1 LIG       0.28900
      3 C3        -75.3067  -12.1617  -44.7159 C.ar   1 LIG       0.28900
      4 C4        -76.1390  -13.6730  -43.2360 C.ar   1 LIG       0.50700
      5 N1        -75.2080  -13.4206  -42.2964 N.ar   1 LIG      -0.71900
      6 N2        -76.2462  -13.0917  -44.4461 N.ar   1 LIG      -0.71900
      7 H1        -73.5594  -11.0618  -44.0824 H      1 LIG       0.11500
      8 H2        -73.5475  -12.2730  -41.8795 H      1 LIG       0.11400
      9 H3        -75.3876  -11.6903  -45.6894 H      1 LIG       0.11400
     10 H4        -76.8802  -14.4245  -42.9932 H      1 LIG       0.14100
@<TRIPOS>BOND
      1       1       2 ar
      2       1       3 ar
      3       2       5 ar
      4       3       6 ar
      5       4       5 ar
      6       4       6 ar
      7       1       7 1
      8       2       8 1
      9       3       9 1
     10       4      10 1
@<TRIPOS>ALT_TYPE
CGenFF_4.0_ALT_TYPE_SET
CGenFF_4.0 1 CG2R61 2 CG2R61 3 CG2R61 4 CG2R64 5 NG2R62 6 NG2R62 7 HGR61 8 HGR62 9 HGR62 10 HGR62
@<TRIPOS>MOLECULE
pyrimidine
 10 10 0 0 0
****
USER_CHARGES
INVALID_CHARGES
Pose:  42 Cluster:  42 Fr_nu:   9817 TotEn:    -3.80
@<TRIPOS>ATOM
      1 C1        -74.7069  -11.5982  -43.3778 C.ar   1 LIG      -0.13100
      2 C2        -75.8166  -11.2289  -42.6452 C.ar   1 LIG       0.28900
      3 C3        -74.7455  -12.8655  -43.9221 C.ar   1 LIG       0.28900
      4 C4        -76.8045  -13.2388  -43.0343 C.ar   1 LIG       0.50700
      5 N1        -76.8871  -12.0271  -42.4526 N.ar   1 LIG      -0.71900
      6 N2        -75.7820  -13.7156  -43.7698 N.ar   1 LIG      -0.71900
      7 H1        -73.8617  -10.9373  -43.5161 H      1 LIG       0.11500
      8 H2        -75.8770  -10.2515  -42.1789 H      1 LIG       0.11400
      9 H3        -73.9187  -13.2442  -44.5132 H      1 LIG       0.11400
     10 H4        -77.6501  -13.9011  -42.8951 H      1 LIG       0.14100
@<TRIPOS>BOND
      1       1       2 ar
      2       1       3 ar
      3       2       5 ar
      4       3       6 ar
      5       4       5 ar
      6       4       6 ar
      7       1       7 1
      8       2       8 1
      9       3       9 1
     10       4      10 1
@<TRIPOS>ALT_TYPE
CGenFF_4.0_ALT_TYPE_SET
CGenFF_4.0 1 CG2R61 2 CG2R61 3 CG2R61 4 CG2R64 5 NG2R62 6 NG2R62 7 HGR61 8 HGR62 9 HGR62 10 HGR62
@<TRIPOS>MOLECULE
naphtalene
 18 19 0 0 0
****
USER_CHARGES
INVALID_CHARGES
Pose:   1 Cluster:   1 Fr_nu:   1337 TotEn:   -15.51
@<TRIPOS>ATOM
      1 C1        -55.5927  -11.3530  -49.2186 C.ar   1 LIG      -0.11500
      2 C2        -55.5365   -9.9666  -49.1104 C.ar   1 LIG      -0.11500
      3 C3        -52.9826  -11.7774  -45.1345 C.ar   1 LIG      -0.11500
      4 C4        -52.9265  -10.3910  -45.0264 C.ar   1 LIG      -0.11500
      5 C5        -54.9730  -12.1542  -48.2591 C.ar   1 LIG      -0.11700
      6 C6        -54.8605   -9.3761  -48.0424 C.ar   1 LIG      -0.11700
      7 C7        -53.6587  -12.3679  -46.2025 C.ar   1 LIG      -0.11700
      8 C8        -53.5461   -9.5897  -45.9858 C.ar   1 LIG      -0.11700
      9 C9        -54.2881  -11.5768  -47.1774 C.ar   1 LIG       0.00400
     10 C10       -54.2310  -10.1671  -47.0675 C.ar   1 LIG       0.00400
     11 H1        -56.1186  -11.8121  -50.0506 H      1 LIG       0.11500
     12 H2        -56.0195   -9.3438  -49.8577 H      1 LIG       0.11500
     13 H3        -52.4999  -12.4009  -44.3872 H      1 LIG       0.11500
     14 H4        -52.3992   -9.9324  -44.1950 H      1 LIG       0.11500
     15 H5        -55.0294  -13.2357  -48.3641 H      1 LIG       0.11500
     16 H6        -54.8298   -8.2904  -47.9775 H      1 LIG       0.11500
     17 H7        -53.6900  -13.4536  -46.2668 H      1 LIG       0.11500
     18 H8        -53.4891   -8.5081  -45.8815 H      1 LIG       0.11500
@<TRIPOS>BOND
      1       1       2 ar
      2       1       5 ar
      3       2       6 ar
      4       3       4 ar
      5       3       7 ar
      6       4       8 ar
      7       5       9 ar
      8       6      10 ar
      9       7       9 ar
     10       8      10 ar
     11       9      10 ar
     12       1      11 1
     13       2      12 1
     14       3      13 1
     15       4      14 1
     16       5      15 1
     17       6      16 1
     18       7      17 1
     19       8      18 1
@<TRIPOS>ALT_TYPE
CGenFF_4.0_ALT_TYPE_SET
CGenFF_4.0 1 CG2R61 2 CG2R61 3 CG2R61 4 CG2R61 5 CG2R61 6 CG2R61 7 CG2R61 8 CG2R61 9 CG2R61 10 CG2R61 11 HGR61 12 HGR61 13 HGR61 14 HGR61 15 HGR61 16 HGR61 17 HGR61 18 HGR61
@<TRIPOS>MOLECULE
naphtalene
 18 19 0 0 0
****
USER_CHARGES
INVALID_CHARGES
Pose:   2 Cluster:   2 Fr_nu:  42205 TotEn:   -15.21
@<TRIPOS>ATOM
      1 C1        -50.5049  -13.1053  -43.1021 C.ar   1 LIG      -0.11500
      2 C2        -50.9202  -13.9876  -44.0950 C.ar   1 LIG      -0.11500
      3 C3        -53.3928   -9.6576  -44.9585 C.ar   1 LIG      -0.11500
      4 C4        -53.8081  -10.5400  -45.9513 C.ar   1 LIG      -0.11500
      5 C5        -51.0133  -11.8066  -43.0646 C.ar   1 LIG      -0.11700
      6 C6        -51.8454  -13.5749  -45.0541 C.ar   1 LIG      -0.11700
      7 C7        -52.4676  -10.0704  -43.9993 C.ar   1 LIG      -0.11700
      8 C8        -53.2997  -11.8387  -45.9890 C.ar   1 LIG      -0.11700
      9 C9        -51.9454  -11.3740  -44.0220 C.ar   1 LIG       0.00400
     10 C10       -52.3676  -12.2713  -45.0316 C.ar   1 LIG       0.00400
     11 H1        -49.7842  -13.4270  -42.3561 H      1 LIG       0.11500
     12 H2        -50.5240  -14.9985  -44.1232 H      1 LIG       0.11500
     13 H3        -53.7889   -8.6464  -44.9297 H      1 LIG       0.11500
     14 H4        -54.5277  -10.2173  -46.6979 H      1 LIG       0.11500
     15 H5        -50.6742  -11.1337  -42.2796 H      1 LIG       0.11500
     16 H6        -52.1563  -14.2816  -45.8207 H      1 LIG       0.11500
     17 H7        -52.1575   -9.3639  -43.2323 H      1 LIG       0.11500
     18 H8        -53.6381  -12.5116  -46.7744 H      1 LIG       0.11500
@<TRIPOS>BOND
      1       1       2 ar
      2       1       5 ar
      3       2       6 ar
      4       3       4 ar
      5       3       7 ar
      6       4       8 ar
      7       5       9 ar
      8       6      10 ar
      9       7       9 ar
     10       8      10 ar
     11       9      10 ar
     12       1      11 1
     13       2      12 1
     14       3      13 1
     15       4      14 1
     16       5      15 1
     17       6      16 1
     18       7      17 1
     19       8      18 1
@<TRIPOS>ALT_TYPE
CGenFF_4.0_ALT_TYPE_SET
CGenFF_4.0 1 CG2R61 2 CG2R61 3 CG2R61 4 CG2R61 5 CG2R61 6 CG2R61 7 CG2R61 8 CG2R61 9 CG2R61 10 CG2R61 11 HGR61 12 HGR61 13 HGR61 14 HGR61 15 HGR61 16 HGR61 17 HGR61 18 HGR61
@<TRIPOS>MOLECULE
naphtalene
 18 19 0 0 0
****
USER_CHARGES
INVALID_CHARGES
Pose:   3 Cluster:   3 Fr_nu:  10976 TotEn:   -14.36
@<TRIPOS>ATOM
      1 C1        -82.7913  -22.5317  -45.8631 C.ar   1 LIG      -0.11500
      2 C2        -81.6928  -22.3447  -45.0293 C.ar   1 LIG      -0.11500
      3 C3        -80.4327  -26.1099  -48.1669 C.ar   1 LIG      -0.11500
      4 C4        -79.3344  -25.9227  -47.3330 C.ar   1 LIG      -0.11500
      5 C5        -82.7572  -23.5139  -46.8535 C.ar   1 LIG      -0.11700
      6 C6        -80.5561  -23.1388  -45.1825 C.ar   1 LIG      -0.11700
      7 C7        -81.5696  -25.3157  -48.0136 C.ar   1 LIG      -0.11700
      8 C8        -79.3683  -24.9406  -46.3426 C.ar   1 LIG      -0.11700
      9 C9        -81.6212  -24.3224  -47.0220 C.ar   1 LIG       0.00400
     10 C10       -80.5043  -24.1320  -46.1741 C.ar   1 LIG       0.00400
     11 H1        -83.6757  -21.9128  -45.7437 H      1 LIG       0.11500
     12 H2        -81.7205  -21.5800  -44.2584 H      1 LIG       0.11500
     13 H3        -80.4058  -26.8746  -48.9380 H      1 LIG       0.11500
     14 H4        -78.4497  -26.5409  -47.4538 H      1 LIG       0.11500
     15 H5        -83.6272  -23.6422  -47.4942 H      1 LIG       0.11500
     16 H6        -79.7093  -22.9754  -44.5192 H      1 LIG       0.11500
     17 H7        -82.4165  -25.4798  -48.6764 H      1 LIG       0.11500
     18 H8        -78.4981  -24.8115  -45.7023 H      1 LIG       0.11500
@<TRIPOS>BOND
      1       1       2 ar
      2       1       5 ar
      3       2       6 ar
      4       3       4 ar
      5       3       7 ar
      6       4       8 ar
      7       5       9 ar
      8       6      10 ar
      9       7       9 ar
     10       8      10 ar
     11       9      10 ar
     12       1      11 1
     13       2      12 1
     14       3      13 1
     15       4      14 1
     16       5      15 1
     17       6      16 1
     18       7      17 1
     19       8      18 1
@<TRIPOS>ALT_TYPE
CGenFF_4.0_ALT_TYPE_SET
CGenFF_4.0 1 CG2R61 2 CG2R61 3 CG2R61 4 CG2R61 5 CG2R61 6 CG2R61 7 CG2R61 8 CG2R61 9 CG2R61 10 CG2R61 11 HGR61 12 HGR61 13 HGR61 14 HGR61 15 HGR61 16 HGR61 17 HGR61 18 HGR61
@<TRIPOS>MOLECULE
naphtalene
 18 19 0 0 0
****
USER_CHARGES
INVALID_CHARGES
Pose:   4 Cluster:   4 Fr_nu: 111898 TotEn:   -13.68
@<TRIPOS>ATOM
      1 C1        -72.0349   -2.8721  -29.5319 C.ar   1 LIG      -0.11500
      2 C2        -71.3555   -4.0434  -29.2105 C.ar   1 LIG      -0.11500
      3 C3        -68.2043   -0.2503  -28.0742 C.ar   1 LIG      -0.11500
      4 C4        -67.5249   -1.4216  -27.7528 C.ar   1 LIG      -0.11500
      5 C5        -71.4251   -1.6334  -29.3314 C.ar   1 LIG      -0.11700
      6 C6        -70.0637   -3.9806  -28.6874 C.ar   1 LIG      -0.11700
      7 C7        -69.4961   -0.3131  -28.5974 C.ar   1 LIG      -0.11700
      8 C8        -68.1347   -2.6604  -27.9532 C.ar   1 LIG      -0.11700
      9 C9        -70.1253   -1.5513  -28.8057 C.ar   1 LIG       0.00400
     10 C10       -69.4345   -2.7424  -28.4789 C.ar   1 LIG       0.00400
     11 H1        -73.0408   -2.9216  -29.9386 H      1 LIG       0.11500
     12 H2        -71.8310   -5.0072  -29.3672 H      1 LIG       0.11500
     13 H3        -67.7291    0.7141  -27.9178 H      1 LIG       0.11500
     14 H4        -66.5197   -1.3715  -27.3448 H      1 LIG       0.11500
     15 H5        -71.9752   -0.7308  -29.5894 H      1 LIG       0.11500
     16 H6        -69.5512   -4.9089  -28.4438 H      1 LIG       0.11500
     17 H7        -70.0081    0.6153  -28.8417 H      1 LIG       0.11500
     18 H8        -67.5850   -3.5631  -27.6946 H      1 LIG       0.11500
@<TRIPOS>BOND
      1       1       2 ar
      2       1       5 ar
      3       2       6 ar
      4       3       4 ar
      5       3       7 ar
      6       4       8 ar
      7       5       9 ar
      8       6      10 ar
      9       7       9 ar
     10       8      10 ar
     11       9      10 ar
     12       1      11 1
     13       2      12 1
     14       3      13 1
     15       4      14 1
     16       5      15 1
     17       6      16 1
     18       7      17 1
     19       8      18 1
@<TRIPOS>ALT_TYPE
CGenFF_4.0_ALT_TYPE_SET
CGenFF_4.0 1 CG2R61 2 CG2R61 3 CG2R61 4 CG2R61 5 CG2R61 6 CG2R61 7 CG2R61 8 CG2R61 9 CG2R61 10 CG2R61 11 HGR61 12 HGR61 13 HGR61 14 HGR61 15 HGR61 16 HGR61 17 HGR61 18 HGR61
@<TRIPOS>MOLECULE
naphtalene
 18 19 0 0 0
****
USER_CHARGES
INVALID_CHARGES
Pose:   5 Cluster:   5 Fr_nu:   1767 TotEn:   -13.01
@<TRIPOS>ATOM
      1 C1        -73.9996  -12.4265  -47.7320 C.ar   1 LIG      -0.11500
      2 C2        -75.2569  -12.9768  -47.9626 C.ar   1 LIG      -0.11500
      3 C3        -74.7893  -12.6331  -42.9355 C.ar   1 LIG      -0.11500
      4 C4        -76.0465  -13.1835  -43.1662 C.ar   1 LIG      -0.11500
      5 C5        -73.5646  -12.2015  -46.4256 C.ar   1 LIG      -0.11700
      6 C6        -76.0839  -13.3044  -46.8879 C.ar   1 LIG      -0.11700
      7 C7        -73.9622  -12.3056  -44.0102 C.ar   1 LIG      -0.11700
      8 C8        -76.4817  -13.4084  -44.4725 C.ar   1 LIG      -0.11700
      9 C9        -74.3839  -12.5251  -45.3317 C.ar   1 LIG       0.00400
     10 C10       -75.6624  -13.0848  -45.5664 C.ar   1 LIG       0.00400
     11 H1        -73.3564  -12.1711  -48.5690 H      1 LIG       0.11500
     12 H2        -75.5945  -13.1518  -48.9800 H      1 LIG       0.11500
     13 H3        -74.4509  -12.4580  -41.9181 H      1 LIG       0.11500
     14 H4        -76.6899  -13.4373  -42.3288 H      1 LIG       0.11500
     15 H5        -72.5781  -11.7699  -46.2689 H      1 LIG       0.11500
     16 H6        -77.0626  -13.7341  -47.0916 H      1 LIG       0.11500
     17 H7        -72.9833  -11.8767  -43.8063 H      1 LIG       0.11500
     18 H8        -77.4685  -13.8393  -44.6295 H      1 LIG       0.11500
@<TRIPOS>BOND
      1       1       2 ar
      2       1       5 ar
      3       2       6 ar
      4       3       4 ar
      5       3       7 ar
      6       4       8 ar
      7       5       9 ar
      8       6      10 ar
      9       7       9 ar
     10       8      10 ar
     11       9      10 ar
     12       1      11 1
     13       2      12 1
     14       3      13 1
     15       4      14 1
     16       5      15 1
     17       6      16 1
     18       7      17 1
     19       8      18 1
@<TRIPOS>ALT_TYPE
CGenFF_4.0_ALT_TYPE_SET
CGenFF_4.0 1 CG2R61 2 CG2R61 3 CG2R61 4 CG2R61 5 CG2R61 6 CG2R61 7 CG2R61 8 CG2R61 9 CG2R61 10 CG2R61 11 HGR61 12 HGR61 13 HGR61 14 HGR61 15 HGR61 16 HGR61 17 HGR61 18 HGR61
@<TRIPOS>MOLECULE
naphtalene
 18 19 0 0 0
****
USER_CHARGES
INVALID_CHARGES
Pose:   6 Cluster:   6 Fr_nu:  76458 TotEn:   -12.63
@<TRIPOS>ATOM
      1 C1        -64.4382  -13.1864  -60.7898 C.ar   1 LIG      -0.11500
      2 C2        -64.8043  -11.9627  -61.3426 C.ar   1 LIG      -0.11500
      3 C3        -62.4235  -10.8763  -57.0113 C.ar   1 LIG      -0.11500
      4 C4        -62.7896   -9.6527  -57.5641 C.ar   1 LIG      -0.11500
      5 C5        -63.7543  -13.2271  -59.5744 C.ar   1 LIG      -0.11700
      6 C6        -64.4881  -10.7752  -60.6822 C.ar   1 LIG      -0.11700
      7 C7        -62.7398  -12.0639  -57.6717 C.ar   1 LIG      -0.11700
      8 C8        -63.4735   -9.6119  -58.7796 C.ar   1 LIG      -0.11700
      9 C9        -63.4277  -12.0416  -58.8959 C.ar   1 LIG       0.00400
     10 C10       -63.8001  -10.7974  -59.4581 C.ar   1 LIG       0.00400
     11 H1        -64.6842  -14.1105  -61.3046 H      1 LIG       0.11500
     12 H2        -65.3369  -11.9321  -62.2887 H      1 LIG       0.11500
     13 H3        -61.8908  -10.9076  -56.0650 H      1 LIG       0.11500
     14 H4        -62.5422   -8.7289  -57.0496 H      1 LIG       0.11500
     15 H5        -63.4777  -14.1949  -59.1612 H      1 LIG       0.11500
     16 H6        -64.7846   -9.8301  -61.1325 H      1 LIG       0.11500
     17 H7        -62.4439  -13.0089  -57.2209 H      1 LIG       0.11500
     18 H8        -63.7496   -8.6441  -59.1934 H      1 LIG       0.11500
@<TRIPOS>BOND
      1       1       2 ar
      2       1       5 ar
      3       2       6 ar
      4       3       4 ar
      5       3       7 ar
      6       4       8 ar
      7       5       9 ar
      8       6      10 ar
      9       7       9 ar
     10       8      10 ar
     11       9      10 ar
     12       1      11 1
     13       2      12 1
     14       3      13 1
     15       4      14 1
     16       5      15 1
     17       6      16 1
     18       7      17 1
     19       8      18 1
@<TRIPOS>ALT_TYPE
CGenFF_4.0_ALT_TYPE_SET
CGenFF_4.0 1 CG2R61 2 CG2R61 3 CG2R61 4 CG2R61 5 CG2R61 6 CG2R61 7 CG2R61 8 CG2R61 9 CG2R61 10 CG2R61 11 HGR61 12 HGR61 13 HGR61 14 HGR61 15 HGR61 16 HGR61 17 HGR61 18 HGR61
@<TRIPOS>MOLECULE
naphtalene
 18 19 0 0 0
****
USER_CHARGES
INVALID_CHARGES
Pose:   7 Cluster:   7 Fr_nu: 135011 TotEn:   -11.67
@<TRIPOS>ATOM
      1 C1        -65.9627    2.1831  -54.0550 C.ar   1 LIG      -0.11500
      2 C2        -67.1860    2.5403  -54.6144 C.ar   1 LIG      -0.11500
      3 C3        -64.2995    0.9746  -58.4648 C.ar   1 LIG      -0.11500
      4 C4        -65.5228    1.3318  -59.0240 C.ar   1 LIG      -0.11500
      5 C5        -64.9359    1.7039  -54.8689 C.ar   1 LIG      -0.11700
      6 C6        -67.3872    2.4197  -55.9896 C.ar   1 LIG      -0.11700
      7 C7        -64.0983    1.0953  -57.0894 C.ar   1 LIG      -0.11700
      8 C8        -66.5497    1.8110  -58.2102 C.ar   1 LIG      -0.11700
      9 C9        -65.1208    1.5758  -56.2552 C.ar   1 LIG       0.00400
     10 C10       -66.3648    1.9390  -56.8239 C.ar   1 LIG       0.00400
     11 H1        -65.8068    2.2767  -52.9843 H      1 LIG       0.11500
     12 H2        -67.9846    2.9135  -53.9799 H      1 LIG       0.11500
     13 H3        -63.5002    0.6013  -59.0988 H      1 LIG       0.11500
     14 H4        -65.6786    1.2366  -60.0946 H      1 LIG       0.11500
     15 H5        -63.9880    1.4302  -54.4099 H      1 LIG       0.11500
     16 H6        -68.3513    2.7052  -56.4053 H      1 LIG       0.11500
     17 H7        -63.1339    0.8105  -56.6741 H      1 LIG       0.11500
     18 H8        -67.4979    2.0840  -58.6689 H      1 LIG       0.11500
@<TRIPOS>BOND
      1       1       2 ar
      2       1       5 ar
      3       2       6 ar
      4       3       4 ar
      5       3       7 ar
      6       4       8 ar
      7       5       9 ar
      8       6      10 ar
      9       7       9 ar
     10       8      10 ar
     11       9      10 ar
     12       1      11 1
     13       2      12 1
     14       3      13 1
     15       4      14 1
     16       5      15 1
     17       6      16 1
     18       7      17 1
     19       8      18 1
@<TRIPOS>ALT_TYPE
CGenFF_4.0_ALT_TYPE_SET
CGenFF_4.0 1 CG2R61 2 CG2R61 3 CG2R61 4 CG2R61 5 CG2R61 6 CG2R61 7 CG2R61 8 CG2R61 9 CG2R61 10 CG2R61 11 HGR61 12 HGR61 13 HGR61 14 HGR61 15 HGR61 16 HGR61 17 HGR61 18 HGR61
@<TRIPOS>MOLECULE
naphtalene
 18 19 0 0 0
****
USER_CHARGES
INVALID_CHARGES
Pose:   8 Cluster:   8 Fr_nu: 443495 TotEn:   -11.23
@<TRIPOS>ATOM
      1 C1        -63.8160   -9.0821  -18.0907 C.ar   1 LIG      -0.11500
      2 C2        -65.0562   -9.6594  -18.3464 C.ar   1 LIG      -0.11500
      3 C3        -64.4112   -6.1163  -21.9016 C.ar   1 LIG      -0.11500
      4 C4        -65.6514   -6.6937  -22.1572 C.ar   1 LIG      -0.11500
      5 C5        -63.3412   -8.0561  -18.9083 C.ar   1 LIG      -0.11700
      6 C6        -65.8264   -9.2131  -19.4205 C.ar   1 LIG      -0.11700
      7 C7        -63.6409   -6.5626  -20.8273 C.ar   1 LIG      -0.11700
      8 C8        -66.1262   -7.7197  -21.3397 C.ar   1 LIG      -0.11700
      9 C9        -64.1031   -7.5943  -19.9940 C.ar   1 LIG       0.00400
     10 C10       -65.3643   -8.1815  -20.2540 C.ar   1 LIG       0.00400
     11 H1        -63.2165   -9.4303  -17.2547 H      1 LIG       0.11500
     12 H2        -65.4250  -10.4579  -17.7092 H      1 LIG       0.11500
     13 H3        -64.0418   -5.3175  -22.5385 H      1 LIG       0.11500
     14 H4        -66.2497   -6.3460  -22.9942 H      1 LIG       0.11500
     15 H5        -62.3687   -7.6197  -18.6900 H      1 LIG       0.11500
     16 H6        -66.7931   -9.6785  -19.6015 H      1 LIG       0.11500
     17 H7        -62.6747   -6.0965  -20.6461 H      1 LIG       0.11500
     18 H8        -67.0984   -8.1568  -21.5583 H      1 LIG       0.11500
@<TRIPOS>BOND
      1       1       2 ar
      2       1       5 ar
      3       2       6 ar
      4       3       4 ar
      5       3       7 ar
      6       4       8 ar
      7       5       9 ar
      8       6      10 ar
      9       7       9 ar
     10       8      10 ar
     11       9      10 ar
     12       1      11 1
     13       2      12 1
     14       3      13 1
     15       4      14 1
     16       5      15 1
     17       6      16 1
     18       7      17 1
     19       8      18 1
@<TRIPOS>ALT_TYPE
CGenFF_4.0_ALT_TYPE_SET
CGenFF_4.0 1 CG2R61 2 CG2R61 3 CG2R61 4 CG2R61 5 CG2R61 6 CG2R61 7 CG2R61 8 CG2R61 9 CG2R61 10 CG2R61 11 HGR61 12 HGR61 13 HGR61 14 HGR61 15 HGR61 16 HGR61 17 HGR61 18 HGR61
@<TRIPOS>MOLECULE
naphtalene
 18 19 0 0 0
****
USER_CHARGES
INVALID_CHARGES
Pose:   9 Cluster:   9 Fr_nu: 209866 TotEn:   -11.20
@<TRIPOS>ATOM
      1 C1        -63.3313  -11.0279  -57.9513 C.ar   1 LIG      -0.11500
      2 C2        -62.9658   -9.7137  -57.6757 C.ar   1 LIG      -0.11500
      3 C3        -59.9560  -12.6210  -54.8301 C.ar   1 LIG      -0.11500
      4 C4        -59.5906  -11.3067  -54.5545 C.ar   1 LIG      -0.11500
      5 C5        -62.6769  -12.0831  -57.3149 C.ar   1 LIG      -0.11700
      6 C6        -61.9446   -9.4494  -56.7627 C.ar   1 LIG      -0.11700
      7 C7        -60.9773  -12.8853  -55.7431 C.ar   1 LIG      -0.11700
      8 C8        -60.2448  -10.2515  -55.1910 C.ar   1 LIG      -0.11700
      9 C9        -61.6467  -11.8356  -56.3930 C.ar   1 LIG       0.00400
     10 C10       -61.2750  -10.4991  -56.1128 C.ar   1 LIG       0.00400
     11 H1        -64.1260  -11.2331  -58.6626 H      1 LIG       0.11500
     12 H2        -63.4760   -8.8930  -58.1715 H      1 LIG       0.11500
     13 H3        -59.4461  -13.4423  -54.3344 H      1 LIG       0.11500
     14 H4        -58.7949  -11.1022  -53.8442 H      1 LIG       0.11500
     15 H5        -62.9790  -13.1025  -57.5460 H      1 LIG       0.11500
     16 H6        -61.6758   -8.4143  -56.5621 H      1 LIG       0.11500
     17 H7        -61.2465  -13.9203  -55.9429 H      1 LIG       0.11500
     18 H8        -59.9424   -9.2320  -54.9606 H      1 LIG       0.11500
@<TRIPOS>BOND
      1       1       2 ar
      2       1       5 ar
      3       2       6 ar
      4       3       4 ar
      5       3       7 ar
      6       4       8 ar
      7       5       9 ar
      8       6      10 ar
      9       7       9 ar
     10       8      10 ar
     11       9      10 ar
     12       1      11 1
     13       2      12 1
     14       3      13 1
     15       4      14 1
     16       5      15 1
     17       6      16 1
     18       7      17 1
     19       8      18 1
@<TRIPOS>ALT_TYPE
CGenFF_4.0_ALT_TYPE_SET
CGenFF_4.0 1 CG2R61 2 CG2R61 3 CG2R61 4 CG2R61 5 CG2R61 6 CG2R61 7 CG2R61 8 CG2R61 9 CG2R61 10 CG2R61 11 HGR61 12 HGR61 13 HGR61 14 HGR61 15 HGR61 16 HGR61 17 HGR61 18 HGR61
@<TRIPOS>MOLECULE
naphtalene
 18 19 0 0 0
****
USER_CHARGES
INVALID_CHARGES
Pose:  10 Cluster:  10 Fr_nu: 479720 TotEn:   -11.09
@<TRIPOS>ATOM
      1 C1        -71.1031  -19.5189  -58.9244 C.ar   1 LIG      -0.11500
      2 C2        -71.2157  -20.9054  -58.9674 C.ar   1 LIG      -0.11500
      3 C3        -66.9335  -19.9343  -56.4517 C.ar   1 LIG      -0.11500
      4 C4        -67.0462  -21.3208  -56.4947 C.ar   1 LIG      -0.11500
      5 C5        -70.0116  -18.9261  -58.2891 C.ar   1 LIG      -0.11700
      6 C6        -70.2374  -21.7044  -58.3752 C.ar   1 LIG      -0.11700
      7 C7        -67.9119  -19.1352  -57.0439 C.ar   1 LIG      -0.11700
      8 C8        -68.1377  -21.9137  -57.1299 C.ar   1 LIG      -0.11700
      9 C9        -69.0173  -19.7149  -57.6877 C.ar   1 LIG       0.00400
     10 C10       -69.1320  -21.1248  -57.7313 C.ar   1 LIG       0.00400
     11 H1        -71.8654  -18.8973  -59.3851 H      1 LIG       0.11500
     12 H2        -72.0657  -21.3658  -59.4625 H      1 LIG       0.11500
     13 H3        -66.0835  -19.4731  -55.9568 H      1 LIG       0.11500
     14 H4        -66.2844  -21.9418  -56.0326 H      1 LIG       0.11500
     15 H5        -69.9443  -17.8403  -58.2673 H      1 LIG       0.11500
     16 H6        -70.3455  -22.7861  -58.4213 H      1 LIG       0.11500
     17 H7        -67.8032  -18.0537  -56.9984 H      1 LIG       0.11500
     18 H8        -68.2056  -22.9995  -57.1511 H      1 LIG       0.11500
@<TRIPOS>BOND
      1       1       2 ar
      2       1       5 ar
      3       2       6 ar
      4       3       4 ar
      5       3       7 ar
      6       4       8 ar
      7       5       9 ar
      8       6      10 ar
      9       7       9 ar
     10       8      10 ar
     11       9      10 ar
     12       1      11 1
     13       2      12 1
     14       3      13 1
     15       4      14 1
     16       5      15 1
     17       6      16 1
     18       7      17 1
     19       8      18 1
@<TRIPOS>ALT_TYPE
CGenFF_4.0_ALT_TYPE_SET
CGenFF_4.0 1 CG2R61 2 CG2R61 3 CG2R61 4 CG2R61 5 CG2R61 6 CG2R61 7 CG2R61 8 CG2R61 9 CG2R61 10 CG2R61 11 HGR61 12 HGR61 13 HGR61 14 HGR61 15 HGR61 16 HGR61 17 HGR61 18 HGR61
@<TRIPOS>MOLECULE
naphtalene
 18 19 0 0 0
****
USER_CHARGES
INVALID_CHARGES
Pose:  11 Cluster:  11 Fr_nu: 288558 TotEn:   -11.03
@<TRIPOS>ATOM
      1 C1        -58.6673  -22.8828  -35.7707 C.ar   1 LIG      -0.11500
      2 C2        -59.5362  -23.1102  -36.8338 C.ar   1 LIG      -0.11500
      3 C3        -62.2409  -23.9055  -32.6313 C.ar   1 LIG      -0.11500
      4 C4        -63.1098  -24.1328  -33.6944 C.ar   1 LIG      -0.11500
      5 C5        -59.1182  -23.0226  -34.4578 C.ar   1 LIG      -0.11700
      6 C6        -60.8593  -23.4781  -36.5882 C.ar   1 LIG      -0.11700
      7 C7        -60.9177  -23.5376  -32.8769 C.ar   1 LIG      -0.11700
      8 C8        -62.6590  -23.9931  -35.0073 C.ar   1 LIG      -0.11700
      9 C9        -60.4468  -23.3923  -34.1920 C.ar   1 LIG       0.00400
     10 C10       -61.3304  -23.6234  -35.2731 C.ar   1 LIG       0.00400
     11 H1        -57.6375  -22.5958  -35.9625 H      1 LIG       0.11500
     12 H2        -59.1841  -23.0014  -37.8555 H      1 LIG       0.11500
     13 H3        -62.5924  -24.0143  -31.6091 H      1 LIG       0.11500
     14 H4        -64.1398  -24.4184  -33.5020 H      1 LIG       0.11500
     15 H5        -58.4215  -22.8394  -33.6424 H      1 LIG       0.11500
     16 H6        -61.5209  -23.6514  -37.4345 H      1 LIG       0.11500
     17 H7        -60.2561  -23.3652  -32.0306 H      1 LIG       0.11500
     18 H8        -63.3557  -24.1754  -35.8230 H      1 LIG       0.11500
@<TRIPOS>BOND
      1       1       2 ar
      2       1       5 ar
      3       2       6 ar
      4       3       4 ar
      5       3       7 ar
      6       4       8 ar
      7       5       9 ar
      8       6      10 ar
      9       7       9 ar
     10       8      10 ar
     11       9      10 ar
     12       1      11 1
     13       2      12 1
     14       3      13 1
     15       4      14 1
     16       5      15 1
     17       6      16 1
     18       7      17 1
     19       8      18 1
@<TRIPOS>ALT_TYPE
CGenFF_4.0_ALT_TYPE_SET
CGenFF_4.0 1 CG2R61 2 CG2R61 3 CG2R61 4 CG2R61 5 CG2R61 6 CG2R61 7 CG2R61 8 CG2R61 9 CG2R61 10 CG2R61 11 HGR61 12 HGR61 13 HGR61 14 HGR61 15 HGR61 16 HGR61 17 HGR61 18 HGR61
@<TRIPOS>MOLECULE
naphtalene
 18 19 0 0 0
****
USER_CHARGES
INVALID_CHARGES
Pose:  12 Cluster:  12 Fr_nu: 191374 TotEn:   -10.89
@<TRIPOS>ATOM
      1 C1        -66.0778  -19.1684  -56.2960 C.ar   1 LIG      -0.11500
      2 C2        -66.9142  -19.2061  -55.1843 C.ar   1 LIG      -0.11500
      3 C3        -62.1915  -19.4326  -53.3807 C.ar   1 LIG      -0.11500
      4 C4        -63.0279  -19.4703  -52.2690 C.ar   1 LIG      -0.11500
      5 C5        -64.6933  -19.2150  -56.1303 C.ar   1 LIG      -0.11700
      6 C6        -66.3695  -19.2907  -53.9027 C.ar   1 LIG      -0.11700
      7 C7        -62.7363  -19.3481  -54.6623 C.ar   1 LIG      -0.11700
      8 C8        -64.4125  -19.4236  -52.4346 C.ar   1 LIG      -0.11700
      9 C9        -64.1276  -19.3001  -54.8476 C.ar   1 LIG       0.00400
     10 C10       -64.9782  -19.3385  -53.7172 C.ar   1 LIG       0.00400
     11 H1        -66.5025  -19.1020  -57.2934 H      1 LIG       0.11500
     12 H2        -67.9919  -19.1700  -55.3143 H      1 LIG       0.11500
     13 H3        -61.1134  -19.4688  -53.2512 H      1 LIG       0.11500
     14 H4        -62.6027  -19.5352  -51.2718 H      1 LIG       0.11500
     15 H5        -64.0587  -19.1838  -57.0136 H      1 LIG       0.11500
     16 H6        -67.0423  -19.3194  -53.0481 H      1 LIG       0.11500
     17 H7        -62.0634  -19.3202  -55.5168 H      1 LIG       0.11500
     18 H8        -65.0473  -19.4540  -51.5514 H      1 LIG       0.11500
@<TRIPOS>BOND
      1       1       2 ar
      2       1       5 ar
      3       2       6 ar
      4       3       4 ar
      5       3       7 ar
      6       4       8 ar
      7       5       9 ar
      8       6      10 ar
      9       7       9 ar
     10       8      10 ar
     11       9      10 ar
     12       1      11 1
     13       2      12 1
     14       3      13 1
     15       4      14 1
     16       5      15 1
     17       6      16 1
     18       7      17 1
     19       8      18 1
@<TRIPOS>ALT_TYPE
CGenFF_4.0_ALT_TYPE_SET
CGenFF_4.0 1 CG2R61 2 CG2R61 3 CG2R61 4 CG2R61 5 CG2R61 6 CG2R61 7 CG2R61 8 CG2R61 9 CG2R61 10 CG2R61 11 HGR61 12 HGR61 13 HGR61 14 HGR61 15 HGR61 16 HGR61 17 HGR61 18 HGR61
@<TRIPOS>MOLECULE
naphtalene
 18 19 0 0 0
****
USER_CHARGES
INVALID_CHARGES
Pose:  13 Cluster:  13 Fr_nu:  70492 TotEn:   -10.78
@<TRIPOS>ATOM
      1 C1        -64.8207   -8.1465  -19.2427 C.ar   1 LIG      -0.11500
      2 C2        -65.8787   -8.9152  -19.7187 C.ar   1 LIG      -0.11500
      3 C3        -64.2292  -11.2516  -15.5439 C.ar   1 LIG      -0.11500
      4 C4        -65.2872  -12.0202  -16.0200 C.ar   1 LIG      -0.11500
      5 C5        -64.1428   -8.5314  -18.0856 C.ar   1 LIG      -0.11700
      6 C6        -66.2630  -10.0716  -19.0397 C.ar   1 LIG      -0.11700
      7 C7        -63.8449  -10.0951  -16.2231 C.ar   1 LIG      -0.11700
      8 C8        -65.9652  -11.6353  -17.1770 C.ar   1 LIG      -0.11700
      9 C9        -64.5161   -9.6926  -17.3892 C.ar   1 LIG       0.00400
     10 C10       -65.5920  -10.4742  -17.8734 C.ar   1 LIG       0.00400
     11 H1        -64.5224   -7.2459  -19.7714 H      1 LIG       0.11500
     12 H2        -66.4057   -8.6147  -20.6197 H      1 LIG       0.11500
     13 H3        -63.7016  -11.5517  -14.6429 H      1 LIG       0.11500
     14 H4        -65.5860  -12.9199  -15.4901 H      1 LIG       0.11500
     15 H5        -63.3191   -7.9151  -17.7315 H      1 LIG       0.11500
     16 H6        -67.0925  -10.6576  -19.4301 H      1 LIG       0.11500
     17 H7        -63.0149   -9.5098  -15.8329 H      1 LIG       0.11500
     18 H8        -66.7896  -12.2511  -17.5309 H      1 LIG       0.11500
@<TRIPOS>BOND
      1       1       2 ar
      2       1       5 ar
      3       2       6 ar
      4       3       4 ar
      5       3       7 ar
      6       4       8 ar
      7       5       9 ar
      8       6      10 ar
      9       7       9 ar
     10       8      10 ar
     11       9      10 ar
     12       1      11 1
     13       2      12 1
     14       3      13 1
     15       4      14 1
     16       5      15 1
     17       6      16 1
     18       7      17 1
     19       8      18 1
@<TRIPOS>ALT_TYPE
CGenFF_4.0_ALT_TYPE_SET
CGenFF_4.0 1 CG2R61 2 CG2R61 3 CG2R61 4 CG2R61 5 CG2R61 6 CG2R61 7 CG2R61 8 CG2R61 9 CG2R61 10 CG2R61 11 HGR61 12 HGR61 13 HGR61 14 HGR61 15 HGR61 16 HGR61 17 HGR61 18 HGR61
@<TRIPOS>MOLECULE
naphtalene
 18 19 0 0 0
****
USER_CHARGES
INVALID_CHARGES
Pose:  14 Cluster:  14 Fr_nu:    817 TotEn:   -10.58
@<TRIPOS>ATOM
      1 C1        -68.4942  -20.7463  -59.9703 C.ar   1 LIG      -0.11500
      2 C2        -69.6104  -20.0047  -59.5950 C.ar   1 LIG      -0.11500
      3 C3        -66.1833  -19.3093  -55.9370 C.ar   1 LIG      -0.11500
      4 C4        -67.2996  -18.5676  -55.5618 C.ar   1 LIG      -0.11500
      5 C5        -67.3603  -20.7619  -59.1575 C.ar   1 LIG      -0.11700
      6 C6        -69.5971  -19.2757  -58.4056 C.ar   1 LIG      -0.11700
      7 C7        -66.1967  -20.0383  -57.1265 C.ar   1 LIG      -0.11700
      8 C8        -68.4335  -18.5519  -56.3745 C.ar   1 LIG      -0.11700
      9 C9        -67.3294  -20.0340  -57.9568 C.ar   1 LIG       0.00400
     10 C10       -68.4644  -19.2798  -57.5752 C.ar   1 LIG       0.00400
     11 H1        -68.5049  -21.3132  -60.8967 H      1 LIG       0.11500
     12 H2        -70.4927  -19.9934  -60.2283 H      1 LIG       0.11500
     13 H3        -65.3006  -19.3210  -55.3039 H      1 LIG       0.11500
     14 H4        -67.2878  -17.9998  -54.6361 H      1 LIG       0.11500
     15 H5        -66.4991  -21.3484  -59.4709 H      1 LIG       0.11500
     16 H6        -70.4810  -18.7034  -58.1316 H      1 LIG       0.11500
     17 H7        -65.3130  -20.6111  -57.3998 H      1 LIG       0.11500
     18 H8        -69.2946  -17.9649  -56.0617 H      1 LIG       0.11500
@<TRIPOS>BOND
      1       1       2 ar
      2       1       5 ar
      3       2       6 ar
      4       3       4 ar
      5       3       7 ar
      6       4       8 ar
      7       5       9 ar
      8       6      10 ar
      9       7       9 ar
     10       8      10 ar
     11       9      10 ar
     12       1      11 1
     13       2      12 1
     14       3      13 1
     15       4      14 1
     16       5      15 1
     17       6      16 1
     18       7      17 1
     19       8      18 1
@<TRIPOS>ALT_TYPE
CGenFF_4.0_ALT_TYPE_SET
CGenFF_4.0 1 CG2R61 2 CG2R61 3 CG2R61 4 CG2R61 5 CG2R61 6 CG2R61 7 CG2R61 8 CG2R61 9 CG2R61 10 CG2R61 11 HGR61 12 HGR61 13 HGR61 14 HGR61 15 HGR61 16 HGR61 17 HGR61 18 HGR61
@<TRIPOS>MOLECULE
naphtalene
 18 19 0 0 0
****
USER_CHARGES
INVALID_CHARGES
Pose:  15 Cluster:  15 Fr_nu: 222904 TotEn:   -10.51
@<TRIPOS>ATOM
      1 C1        -58.2728  -24.8713  -24.9090 C.ar   1 LIG      -0.11500
      2 C2        -57.9569  -23.5808  -25.3235 C.ar   1 LIG      -0.11500
      3 C3        -62.9512  -23.5967  -24.5076 C.ar   1 LIG      -0.11500
      4 C4        -62.6351  -22.3063  -24.9221 C.ar   1 LIG      -0.11500
      5 C5        -59.5927  -25.2026  -24.6014 C.ar   1 LIG      -0.11700
      6 C6        -58.9594  -22.6168  -25.4319 C.ar   1 LIG      -0.11700
      7 C7        -61.9486  -24.5608  -24.3993 C.ar   1 LIG      -0.11700
      8 C8        -61.3153  -21.9748  -25.2297 C.ar   1 LIG      -0.11700
      9 C9        -60.6147  -24.2448  -24.7048 C.ar   1 LIG       0.00400
     10 C10       -60.2933  -22.9326  -25.1262 C.ar   1 LIG       0.00400
     11 H1        -57.4918  -25.6212  -24.8243 H      1 LIG       0.11500
     12 H2        -56.9291  -23.3240  -25.5630 H      1 LIG       0.11500
     13 H3        -63.9790  -23.8543  -24.2680 H      1 LIG       0.11500
     14 H4        -63.4163  -21.5564  -25.0053 H      1 LIG       0.11500
     15 H5        -59.8166  -26.2174  -24.2790 H      1 LIG       0.11500
     16 H6        -58.6897  -21.6145  -25.7583 H      1 LIG       0.11500
     17 H7        -62.2186  -25.5632  -24.0736 H      1 LIG       0.11500
     18 H8        -61.0911  -20.9598  -25.5514 H      1 LIG       0.11500
@<TRIPOS>BOND
      1       1       2 ar
      2       1       5 ar
      3       2       6 ar
      4       3       4 ar
      5       3       7 ar
      6       4       8 ar
      7       5       9 ar
      8       6      10 ar
      9       7       9 ar
     10       8      10 ar
     11       9      10 ar
     12       1      11 1
     13       2      12 1
     14       3      13 1
     15       4      14 1
     16       5      15 1
     17       6      16 1
     18       7      17 1
     19       8      18 1
@<TRIPOS>ALT_TYPE
CGenFF_4.0_ALT_TYPE_SET
CGenFF_4.0 1 CG2R61 2 CG2R61 3 CG2R61 4 CG2R61 5 CG2R61 6 CG2R61 7 CG2R61 8 CG2R61 9 CG2R61 10 CG2R61 11 HGR61 12 HGR61 13 HGR61 14 HGR61 15 HGR61 16 HGR61 17 HGR61 18 HGR61
@<TRIPOS>MOLECULE
naphtalene
 18 19 0 0 0
****
USER_CHARGES
INVALID_CHARGES
Pose:  16 Cluster:  16 Fr_nu: 354420 TotEn:   -10.36
@<TRIPOS>ATOM
      1 C1        -76.6099  -17.7950  -28.7862 C.ar   1 LIG      -0.11500
      2 C2        -76.8829  -16.4395  -28.6284 C.ar   1 LIG      -0.11500
      3 C3        -76.1282  -18.2587  -23.9669 C.ar   1 LIG      -0.11500
      4 C4        -76.4011  -16.9031  -23.8092 C.ar   1 LIG      -0.11500
      5 C5        -76.3534  -18.5905  -27.6691 C.ar   1 LIG      -0.11700
      6 C6        -76.9003  -15.8742  -27.3532 C.ar   1 LIG      -0.11700
      7 C7        -76.1108  -18.8240  -25.2423 C.ar   1 LIG      -0.11700
      8 C8        -76.6576  -16.1075  -24.9263 C.ar   1 LIG      -0.11700
      9 C9        -76.3668  -18.0383  -26.3778 C.ar   1 LIG       0.00400
     10 C10       -76.6443  -16.6598  -26.2175 C.ar   1 LIG       0.00400
     11 H1        -76.5959  -18.2345  -29.7793 H      1 LIG       0.11500
     12 H2        -77.0827  -15.8212  -29.4987 H      1 LIG       0.11500
     13 H3        -75.9284  -18.8777  -23.0968 H      1 LIG       0.11500
     14 H4        -76.4136  -16.4639  -22.8160 H      1 LIG       0.11500
     15 H5        -76.1420  -19.6477  -27.8161 H      1 LIG       0.11500
     16 H6        -77.1165  -14.8125  -27.2534 H      1 LIG       0.11500
     17 H7        -75.8954  -19.8858  -25.3418 H      1 LIG       0.11500
     18 H8        -76.8683  -15.0502  -24.7795 H      1 LIG       0.11500
@<TRIPOS>BOND
      1       1       2 ar
      2       1       5 ar
      3       2       6 ar
      4       3       4 ar
      5       3       7 ar
      6       4       8 ar
      7       5       9 ar
      8       6      10 ar
      9       7       9 ar
     10       8      10 ar
     11       9      10 ar
     12       1      11 1
     13       2      12 1
     14       3      13 1
     15       4      14 1
     16       5      15 1
     17       6      16 1
     18       7      17 1
     19       8      18 1
@<TRIPOS>ALT_TYPE
CGenFF_4.0_ALT_TYPE_SET
CGenFF_4.0 1 CG2R61 2 CG2R61 3 CG2R61 4 CG2R61 5 CG2R61 6 CG2R61 7 CG2R61 8 CG2R61 9 CG2R61 10 CG2R61 11 HGR61 12 HGR61 13 HGR61 14 HGR61 15 HGR61 16 HGR61 17 HGR61 18 HGR61
@<TRIPOS>MOLECULE
naphtalene
 18 19 0 0 0
****
USER_CHARGES
INVALID_CHARGES
Pose:  17 Cluster:  17 Fr_nu: 228607 TotEn:   -10.36
@<TRIPOS>ATOM
      1 C1        -63.3189  -24.4569  -25.4870 C.ar   1 LIG      -0.11500
      2 C2        -63.7490  -23.1384  -25.6024 C.ar   1 LIG      -0.11500
      3 C3        -63.3190  -24.0326  -20.6401 C.ar   1 LIG      -0.11500
      4 C4        -63.7490  -22.7140  -20.7556 C.ar   1 LIG      -0.11500
      5 C5        -63.1031  -25.0134  -24.2260 C.ar   1 LIG      -0.11700
      6 C6        -63.9649  -22.3712  -24.4574 C.ar   1 LIG      -0.11700
      7 C7        -63.1031  -24.7998  -21.7852 C.ar   1 LIG      -0.11700
      8 C8        -63.9648  -22.1574  -22.0166 C.ar   1 LIG      -0.11700
      9 C9        -63.3153  -24.2558  -23.0626 C.ar   1 LIG       0.00400
     10 C10       -63.7526  -22.9150  -23.1800 C.ar   1 LIG       0.00400
     11 H1        -63.1504  -25.0535  -26.3788 H      1 LIG       0.11500
     12 H2        -63.9169  -22.7062  -26.5846 H      1 LIG       0.11500
     13 H3        -63.1509  -24.4655  -19.6580 H      1 LIG       0.11500
     14 H4        -63.9160  -22.1175  -19.8635 H      1 LIG       0.11500
     15 H5        -62.7665  -26.0460  -24.1597 H      1 LIG       0.11500
     16 H6        -64.3015  -21.3429  -24.5712 H      1 LIG       0.11500
     17 H7        -62.7673  -25.8283  -21.6711 H      1 LIG       0.11500
     18 H8        -64.3007  -21.1246  -22.0832 H      1 LIG       0.11500
@<TRIPOS>BOND
      1       1       2 ar
      2       1       5 ar
      3       2       6 ar
      4       3       4 ar
      5       3       7 ar
      6       4       8 ar
      7       5       9 ar
      8       6      10 ar
      9       7       9 ar
     10       8      10 ar
     11       9      10 ar
     12       1      11 1
     13       2      12 1
     14       3      13 1
     15       4      14 1
     16       5      15 1
     17       6      16 1
     18       7      17 1
     19       8      18 1
@<TRIPOS>ALT_TYPE
CGenFF_4.0_ALT_TYPE_SET
CGenFF_4.0 1 CG2R61 2 CG2R61 3 CG2R61 4 CG2R61 5 CG2R61 6 CG2R61 7 CG2R61 8 CG2R61 9 CG2R61 10 CG2R61 11 HGR61 12 HGR61 13 HGR61 14 HGR61 15 HGR61 16 HGR61 17 HGR61 18 HGR61
@<TRIPOS>MOLECULE
naphtalene
 18 19 0 0 0
****
USER_CHARGES
INVALID_CHARGES
Pose:  18 Cluster:  18 Fr_nu:  35961 TotEn:   -10.32
@<TRIPOS>ATOM
      1 C1        -63.5331   -7.6420  -61.5432 C.ar   1 LIG      -0.11500
      2 C2        -64.2210   -8.3695  -62.5099 C.ar   1 LIG      -0.11500
      3 C3        -63.7667  -11.4441  -58.5162 C.ar   1 LIG      -0.11500
      4 C4        -64.4546  -12.1714  -59.4829 C.ar   1 LIG      -0.11500
      5 C5        -63.2458   -8.2207  -60.3066 C.ar   1 LIG      -0.11700
      6 C6        -64.6242   -9.6782  -62.2438 C.ar   1 LIG      -0.11700
      7 C7        -63.3634  -10.1352  -58.7823 C.ar   1 LIG      -0.11700
      8 C8        -64.7420  -11.5929  -60.7195 C.ar   1 LIG      -0.11700
      9 C9        -63.6441   -9.5370  -60.0215 C.ar   1 LIG       0.00400
     10 C10       -64.3437  -10.2766  -61.0046 C.ar   1 LIG       0.00400
     11 H1        -63.2199   -6.6230  -61.7507 H      1 LIG       0.11500
     12 H2        -64.4440   -7.9182  -63.4723 H      1 LIG       0.11500
     13 H3        -63.5432  -11.8950  -57.5534 H      1 LIG       0.11500
     14 H4        -64.7687  -13.1899  -59.2744 H      1 LIG       0.11500
     15 H5        -62.7073   -7.6332  -59.5658 H      1 LIG       0.11500
     16 H6        -65.1603  -10.2284  -63.0144 H      1 LIG       0.11500
     17 H7        -62.8266   -9.5855  -58.0120 H      1 LIG       0.11500
     18 H8        -65.2811  -12.1799  -61.4603 H      1 LIG       0.11500
@<TRIPOS>BOND
      1       1       2 ar
      2       1       5 ar
      3       2       6 ar
      4       3       4 ar
      5       3       7 ar
      6       4       8 ar
      7       5       9 ar
      8       6      10 ar
      9       7       9 ar
     10       8      10 ar
     11       9      10 ar
     12       1      11 1
     13       2      12 1
     14       3      13 1
     15       4      14 1
     16       5      15 1
     17       6      16 1
     18       7      17 1
     19       8      18 1
@<TRIPOS>ALT_TYPE
CGenFF_4.0_ALT_TYPE_SET
CGenFF_4.0 1 CG2R61 2 CG2R61 3 CG2R61 4 CG2R61 5 CG2R61 6 CG2R61 7 CG2R61 8 CG2R61 9 CG2R61 10 CG2R61 11 HGR61 12 HGR61 13 HGR61 14 HGR61 15 HGR61 16 HGR61 17 HGR61 18 HGR61
@<TRIPOS>MOLECULE
naphtalene
 18 19 0 0 0
****
USER_CHARGES
INVALID_CHARGES
Pose:  19 Cluster:  19 Fr_nu:  30737 TotEn:   -10.31
@<TRIPOS>ATOM
      1 C1        -63.0157  -23.8729  -22.2826 C.ar   1 LIG      -0.11500
      2 C2        -63.7991  -23.2762  -23.2660 C.ar   1 LIG      -0.11500
      3 C3        -59.0084  -22.8041  -24.8266 C.ar   1 LIG      -0.11500
      4 C4        -59.7919  -22.2073  -25.8100 C.ar   1 LIG      -0.11500
      5 C5        -61.6278  -23.9071  -22.4205 C.ar   1 LIG      -0.11700
      6 C6        -63.1978  -22.7113  -24.3910 C.ar   1 LIG      -0.11700
      7 C7        -59.6099  -23.3689  -23.7015 C.ar   1 LIG      -0.11700
      8 C8        -61.1798  -22.1731  -25.6722 C.ar   1 LIG      -0.11700
      9 C9        -61.0055  -23.3435  -23.5464 C.ar   1 LIG       0.00400
     10 C10       -61.8022  -22.7367  -24.5463 C.ar   1 LIG       0.00400
     11 H1        -63.4845  -24.3130  -21.4073 H      1 LIG       0.11500
     12 H2        -64.8795  -23.2498  -23.1575 H      1 LIG       0.11500
     13 H3        -57.9277  -22.8306  -24.9344 H      1 LIG       0.11500
     14 H4        -59.3227  -21.7687  -26.6857 H      1 LIG       0.11500
     15 H5        -61.0352  -24.3792  -21.6396 H      1 LIG       0.11500
     16 H6        -63.8296  -22.2496  -25.1469 H      1 LIG       0.11500
     17 H7        -58.9778  -23.8298  -22.9454 H      1 LIG       0.11500
     18 H8        -61.7727  -21.7017  -26.4534 H      1 LIG       0.11500
@<TRIPOS>BOND
      1       1       2 ar
      2       1       5 ar
      3       2       6 ar
      4       3       4 ar
      5       3       7 ar
      6       4       8 ar
      7       5       9 ar
      8       6      10 ar
      9       7       9 ar
     10       8      10 ar
     11       9      10 ar
     12       1      11 1
     13       2      12 1
     14       3      13 1
     15       4      14 1
     16       5      15 1
     17       6      16 1
     18       7      17 1
     19       8      18 1
@<TRIPOS>ALT_TYPE
CGenFF_4.0_ALT_TYPE_SET
CGenFF_4.0 1 CG2R61 2 CG2R61 3 CG2R61 4 CG2R61 5 CG2R61 6 CG2R61 7 CG2R61 8 CG2R61 9 CG2R61 10 CG2R61 11 HGR61 12 HGR61 13 HGR61 14 HGR61 15 HGR61 16 HGR61 17 HGR61 18 HGR61
@<TRIPOS>MOLECULE
naphtalene
 18 19 0 0 0
****
USER_CHARGES
INVALID_CHARGES
Pose:  20 Cluster:  20 Fr_nu: 151516 TotEn:   -10.23
@<TRIPOS>ATOM
      1 C1        -80.0049  -26.1127  -49.0888 C.ar   1 LIG      -0.11500
      2 C2        -79.9540  -27.4867  -49.3040 C.ar   1 LIG      -0.11500
      3 C3        -77.5323  -26.6717  -44.9359 C.ar   1 LIG      -0.11500
      4 C4        -77.4814  -28.0457  -45.1512 C.ar   1 LIG      -0.11500
      5 C5        -79.4167  -25.5618  -47.9499 C.ar   1 LIG      -0.11700
      6 C6        -79.3147  -28.3151  -48.3814 C.ar   1 LIG      -0.11700
      7 C7        -78.1716  -25.8433  -45.8587 C.ar   1 LIG      -0.11700
      8 C8        -78.0697  -28.5967  -46.2900 C.ar   1 LIG      -0.11700
      9 C9        -78.7690  -26.3806  -47.0105 C.ar   1 LIG       0.00400
     10 C10       -78.7173  -27.7779  -47.2294 C.ar   1 LIG       0.00400
     11 H1        -80.5032  -25.4683  -49.8071 H      1 LIG       0.11500
     12 H2        -80.4120  -27.9145  -50.1911 H      1 LIG       0.11500
     13 H3        -77.0743  -26.2432  -44.0489 H      1 LIG       0.11500
     14 H4        -76.9843  -28.6898  -44.4318 H      1 LIG       0.11500
     15 H5        -79.4691  -24.4851  -47.8019 H      1 LIG       0.11500
     16 H6        -79.2865  -29.3863  -48.5701 H      1 LIG       0.11500
     17 H7        -78.1989  -24.7721  -45.6701 H      1 LIG       0.11500
     18 H8        -78.0181  -29.6735  -46.4379 H      1 LIG       0.11500
@<TRIPOS>BOND
      1       1       2 ar
      2       1       5 ar
      3       2       6 ar
      4       3       4 ar
      5       3       7 ar
      6       4       8 ar
      7       5       9 ar
      8       6      10 ar
      9       7       9 ar
     10       8      10 ar
     11       9      10 ar
     12       1      11 1
     13       2      12 1
     14       3      13 1
     15       4      14 1
     16       5      15 1
     17       6      16 1
     18       7      17 1
     19       8      18 1
@<TRIPOS>ALT_TYPE
CGenFF_4.0_ALT_TYPE_SET
CGenFF_4.0 1 CG2R61 2 CG2R61 3 CG2R61 4 CG2R61 5 CG2R61 6 CG2R61 7 CG2R61 8 CG2R61 9 CG2R61 10 CG2R61 11 HGR61 12 HGR61 13 HGR61 14 HGR61 15 HGR61 16 HGR61 17 HGR61 18 HGR61
@<TRIPOS>MOLECULE
naphtalene
 18 19 0 0 0
****
USER_CHARGES
INVALID_CHARGES
Pose:  21 Cluster:  21 Fr_nu:  60313 TotEn:   -10.14
@<TRIPOS>ATOM
      1 C1        -74.5449  -30.1141  -45.0556 C.ar   1 LIG      -0.11500
      2 C2        -75.0365  -29.4028  -46.1461 C.ar   1 LIG      -0.11500
      3 C3        -73.9469  -25.9508  -42.6098 C.ar   1 LIG      -0.11500
      4 C4        -74.4386  -25.2395  -43.7004 C.ar   1 LIG      -0.11500
      5 C5        -74.1497  -29.4376  -43.9011 C.ar   1 LIG      -0.11700
      6 C6        -75.1349  -28.0125  -46.0864 C.ar   1 LIG      -0.11700
      7 C7        -73.8486  -27.3412  -42.6695 C.ar   1 LIG      -0.11700
      8 C8        -74.8337  -25.9159  -44.8549 C.ar   1 LIG      -0.11700
      9 C9        -74.2418  -28.0384  -43.8235 C.ar   1 LIG       0.00400
     10 C10       -74.7417  -27.3151  -44.9325 C.ar   1 LIG       0.00400
     11 H1        -74.4680  -31.1964  -45.1028 H      1 LIG       0.11500
     12 H2        -75.3442  -29.9303  -47.0443 H      1 LIG       0.11500
     13 H3        -73.6392  -25.4237  -41.7111 H      1 LIG       0.11500
     14 H4        -74.5139  -24.1571  -43.6531 H      1 LIG       0.11500
     15 H5        -73.7680  -30.0141  -43.0610 H      1 LIG       0.11500
     16 H6        -75.5226  -27.4769  -46.9505 H      1 LIG       0.11500
     17 H7        -73.4617  -27.8766  -41.8050 H      1 LIG       0.11500
     18 H8        -75.2148  -25.3395  -45.6955 H      1 LIG       0.11500
@<TRIPOS>BOND
      1       1       2 ar
      2       1       5 ar
      3       2       6 ar
      4       3       4 ar
      5       3       7 ar
      6       4       8 ar
      7       5       9 ar
      8       6      10 ar
      9       7       9 ar
     10       8      10 ar
     11       9      10 ar
     12       1      11 1
     13       2      12 1
     14       3      13 1
     15       4      14 1
     16       5      15 1
     17       6      16 1
     18       7      17 1
     19       8      18 1
@<TRIPOS>ALT_TYPE
CGenFF_4.0_ALT_TYPE_SET
CGenFF_4.0 1 CG2R61 2 CG2R61 3 CG2R61 4 CG2R61 5 CG2R61 6 CG2R61 7 CG2R61 8 CG2R61 9 CG2R61 10 CG2R61 11 HGR61 12 HGR61 13 HGR61 14 HGR61 15 HGR61 16 HGR61 17 HGR61 18 HGR61
@<TRIPOS>MOLECULE
naphtalene
 18 19 0 0 0
****
USER_CHARGES
INVALID_CHARGES
Pose:  22 Cluster:  22 Fr_nu: 394134 TotEn:   -10.02
@<TRIPOS>ATOM
      1 C1        -63.8667  -10.9703  -15.2261 C.ar   1 LIG      -0.11500
      2 C2        -64.2174  -11.6038  -16.4145 C.ar   1 LIG      -0.11500
      3 C3        -64.8657   -6.6522  -17.2334 C.ar   1 LIG      -0.11500
      4 C4        -65.2163   -7.2859  -18.4218 C.ar   1 LIG      -0.11500
      5 C5        -63.9386   -9.5804  -15.1278 C.ar   1 LIG      -0.11700
      6 C6        -64.6414  -10.8502  -17.5092 C.ar   1 LIG      -0.11700
      7 C7        -64.4417   -7.4060  -16.1386 C.ar   1 LIG      -0.11700
      8 C8        -65.1444   -8.6757  -18.5202 C.ar   1 LIG      -0.11700
      9 C9        -64.3632   -8.8059  -16.2198 C.ar   1 LIG       0.00400
     10 C10       -64.7198   -9.4503  -17.4283 C.ar   1 LIG       0.00400
     11 H1        -63.5362  -11.5575  -14.3743 H      1 LIG       0.11500
     12 H2        -64.1613  -12.6859  -16.4899 H      1 LIG       0.11500
     13 H3        -64.9217   -5.5700  -17.1574 H      1 LIG       0.11500
     14 H4        -65.5454   -6.6981  -19.2737 H      1 LIG       0.11500
     15 H5        -63.6592   -9.1064  -14.1891 H      1 LIG       0.11500
     16 H6        -64.9112  -11.3665  -18.4282 H      1 LIG       0.11500
     17 H7        -64.1728   -6.8896  -15.2196 H      1 LIG       0.11500
     18 H8        -65.4231   -9.1499  -19.4591 H      1 LIG       0.11500
@<TRIPOS>BOND
      1       1       2 ar
      2       1       5 ar
      3       2       6 ar
      4       3       4 ar
      5       3       7 ar
      6       4       8 ar
      7       5       9 ar
      8       6      10 ar
      9       7       9 ar
     10       8      10 ar
     11       9      10 ar
     12       1      11 1
     13       2      12 1
     14       3      13 1
     15       4      14 1
     16       5      15 1
     17       6      16 1
     18       7      17 1
     19       8      18 1
@<TRIPOS>ALT_TYPE
CGenFF_4.0_ALT_TYPE_SET
CGenFF_4.0 1 CG2R61 2 CG2R61 3 CG2R61 4 CG2R61 5 CG2R61 6 CG2R61 7 CG2R61 8 CG2R61 9 CG2R61 10 CG2R61 11 HGR61 12 HGR61 13 HGR61 14 HGR61 15 HGR61 16 HGR61 17 HGR61 18 HGR61
@<TRIPOS>MOLECULE
naphtalene
 18 19 0 0 0
****
USER_CHARGES
INVALID_CHARGES
Pose:  23 Cluster:  23 Fr_nu:  47713 TotEn:    -9.94
@<TRIPOS>ATOM
      1 C1        -53.8805  -11.6977  -49.0680 C.ar   1 LIG      -0.11500
      2 C2        -54.3567  -10.5102  -48.5203 C.ar   1 LIG      -0.11500
      3 C3        -52.2165  -13.0454  -44.6991 C.ar   1 LIG      -0.11500
      4 C4        -52.6927  -11.8579  -44.1514 C.ar   1 LIG      -0.11500
      5 C5        -53.2285  -12.6283  -48.2584 C.ar   1 LIG      -0.11700
      6 C6        -54.1828  -10.2487  -47.1610 C.ar   1 LIG      -0.11700
      7 C7        -52.3906  -13.3070  -46.0584 C.ar   1 LIG      -0.11700
      8 C8        -53.3447  -10.9272  -44.9609 C.ar   1 LIG      -0.11700
      9 C9        -53.0445  -12.3815  -46.8881 C.ar   1 LIG       0.00400
     10 C10       -53.5287  -11.1740  -46.3312 C.ar   1 LIG       0.00400
     11 H1        -54.0157  -11.9005  -50.1264 H      1 LIG       0.11500
     12 H2        -54.8644   -9.7866  -49.1513 H      1 LIG       0.11500
     13 H3        -51.7088  -13.7697  -44.0684 H      1 LIG       0.11500
     14 H4        -52.5560  -11.6550  -43.0933 H      1 LIG       0.11500
     15 H5        -52.8641  -13.5496  -48.7082 H      1 LIG       0.11500
     16 H6        -54.5635   -9.3142  -46.7541 H      1 LIG       0.11500
     17 H7        -52.0105  -14.2418  -46.4649 H      1 LIG       0.11500
     18 H8        -53.7085  -10.0054  -44.5115 H      1 LIG       0.11500
@<TRIPOS>BOND
      1       1       2 ar
      2       1       5 ar
      3       2       6 ar
      4       3       4 ar
      5       3       7 ar
      6       4       8 ar
      7       5       9 ar
      8       6      10 ar
      9       7       9 ar
     10       8      10 ar
     11       9      10 ar
     12       1      11 1
     13       2      12 1
     14       3      13 1
     15       4      14 1
     16       5      15 1
     17       6      16 1
     18       7      17 1
     19       8      18 1
@<TRIPOS>ALT_TYPE
CGenFF_4.0_ALT_TYPE_SET
CGenFF_4.0 1 CG2R61 2 CG2R61 3 CG2R61 4 CG2R61 5 CG2R61 6 CG2R61 7 CG2R61 8 CG2R61 9 CG2R61 10 CG2R61 11 HGR61 12 HGR61 13 HGR61 14 HGR61 15 HGR61 16 HGR61 17 HGR61 18 HGR61
@<TRIPOS>MOLECULE
naphtalene
 18 19 0 0 0
****
USER_CHARGES
INVALID_CHARGES
Pose:  24 Cluster:  24 Fr_nu: 140866 TotEn:    -9.71
@<TRIPOS>ATOM
      1 C1        -51.5197    4.0794  -33.2456 C.ar   1 LIG      -0.11500
      2 C2        -52.4932    3.2674  -32.6712 C.ar   1 LIG      -0.11500
      3 C3        -54.4821    4.9747  -37.0000 C.ar   1 LIG      -0.11500
      4 C4        -55.4555    4.1628  -36.4255 C.ar   1 LIG      -0.11500
      5 C5        -51.7665    4.7091  -34.4659 C.ar   1 LIG      -0.11700
      6 C6        -53.7171    3.0822  -33.3147 C.ar   1 LIG      -0.11700
      7 C7        -53.2582    5.1601  -36.3565 C.ar   1 LIG      -0.11700
      8 C8        -55.2089    3.5329  -35.2053 C.ar   1 LIG      -0.11700
      9 C9        -52.9928    4.5339  -35.1277 C.ar   1 LIG       0.00400
     10 C10       -53.9826    3.7082  -34.5435 C.ar   1 LIG       0.00400
     11 H1        -50.5669    4.2228  -32.7445 H      1 LIG       0.11500
     12 H2        -52.3003    2.7778  -31.7211 H      1 LIG       0.11500
     13 H3        -54.6746    5.4649  -37.9503 H      1 LIG       0.11500
     14 H4        -56.4076    4.0186  -36.9278 H      1 LIG       0.11500
     15 H5        -50.9908    5.3390  -34.8966 H      1 LIG       0.11500
     16 H6        -54.4637    2.4436  -32.8471 H      1 LIG       0.11500
     17 H7        -52.5121    5.7993  -36.8238 H      1 LIG       0.11500
     18 H8        -55.9842    2.9023  -34.7748 H      1 LIG       0.11500
@<TRIPOS>BOND
      1       1       2 ar
      2       1       5 ar
      3       2       6 ar
      4       3       4 ar
      5       3       7 ar
      6       4       8 ar
      7       5       9 ar
      8       6      10 ar
      9       7       9 ar
     10       8      10 ar
     11       9      10 ar
     12       1      11 1
     13       2      12 1
     14       3      13 1
     15       4      14 1
     16       5      15 1
     17       6      16 1
     18       7      17 1
     19       8      18 1
@<TRIPOS>ALT_TYPE
CGenFF_4.0_ALT_TYPE_SET
CGenFF_4.0 1 CG2R61 2 CG2R61 3 CG2R61 4 CG2R61 5 CG2R61 6 CG2R61 7 CG2R61 8 CG2R61 9 CG2R61 10 CG2R61 11 HGR61 12 HGR61 13 HGR61 14 HGR61 15 HGR61 16 HGR61 17 HGR61 18 HGR61
@<TRIPOS>MOLECULE
naphtalene
 18 19 0 0 0
****
USER_CHARGES
INVALID_CHARGES
Pose:  25 Cluster:  25 Fr_nu: 412353 TotEn:    -9.60
@<TRIPOS>ATOM
      1 C1        -64.4765  -10.8108  -17.1856 C.ar   1 LIG      -0.11500
      2 C2        -63.8004   -9.9559  -16.3203 C.ar   1 LIG      -0.11500
      3 C3        -65.7311  -13.6277  -13.4221 C.ar   1 LIG      -0.11500
      4 C4        -65.0549  -12.7727  -12.5569 C.ar   1 LIG      -0.11500
      5 C5        -65.1273  -11.9391  -16.6858 C.ar   1 LIG      -0.11700
      6 C6        -63.7724  -10.2259  -14.9519 C.ar   1 LIG      -0.11700
      7 C7        -65.7591  -13.3576  -14.7906 C.ar   1 LIG      -0.11700
      8 C8        -64.4040  -11.6444  -13.0566 C.ar   1 LIG      -0.11700
      9 C9        -65.1095  -12.2265  -15.3111 C.ar   1 LIG       0.00400
     10 C10       -64.4219  -11.3571  -14.4313 C.ar   1 LIG       0.00400
     11 H1        -64.4975  -10.6004  -18.2509 H      1 LIG       0.11500
     12 H2        -63.2943   -9.0777  -16.7104 H      1 LIG       0.11500
     13 H3        -66.2376  -14.5062  -13.0325 H      1 LIG       0.11500
     14 H4        -65.0331  -12.9844  -11.4919 H      1 LIG       0.11500
     15 H5        -65.6493  -12.5937  -17.3807 H      1 LIG       0.11500
     16 H6        -63.2382   -9.5436  -14.2938 H      1 LIG       0.11500
     17 H7        -66.2940  -14.0395  -15.4483 H      1 LIG       0.11500
     18 H8        -63.8813  -10.9901  -12.3619 H      1 LIG       0.11500
@<TRIPOS>BOND
      1       1       2 ar
      2       1       5 ar
      3       2       6 ar
      4       3       4 ar
      5       3       7 ar
      6       4       8 ar
      7       5       9 ar
      8       6      10 ar
      9       7       9 ar
     10       8      10 ar
     11       9      10 ar
     12       1      11 1
     13       2      12 1
     14       3      13 1
     15       4      14 1
     16       5      15 1
     17       6      16 1
     18       7      17 1
     19       8      18 1
@<TRIPOS>ALT_TYPE
CGenFF_4.0_ALT_TYPE_SET
CGenFF_4.0 1 CG2R61 2 CG2R61 3 CG2R61 4 CG2R61 5 CG2R61 6 CG2R61 7 CG2R61 8 CG2R61 9 CG2R61 10 CG2R61 11 HGR61 12 HGR61 13 HGR61 14 HGR61 15 HGR61 16 HGR61 17 HGR61 18 HGR61
@<TRIPOS>MOLECULE
naphtalene
 18 19 0 0 0
****
USER_CHARGES
INVALID_CHARGES
Pose:  26 Cluster:  26 Fr_nu:   8977 TotEn:    -9.58
@<TRIPOS>ATOM
      1 C1        -86.0588  -22.0193  -48.3615 C.ar   1 LIG      -0.11500
      2 C2        -85.9768  -20.7558  -47.7836 C.ar   1 LIG      -0.11500
      3 C3        -82.1139  -23.4114  -45.8771 C.ar   1 LIG      -0.11500
      4 C4        -82.0319  -22.1479  -45.2993 C.ar   1 LIG      -0.11500
      5 C5        -85.1207  -22.9990  -48.0348 C.ar   1 LIG      -0.11700
      6 C6        -84.9565  -20.4672  -46.8770 C.ar   1 LIG      -0.11700
      7 C7        -83.1342  -23.7000  -46.7837 C.ar   1 LIG      -0.11700
      8 C8        -82.9699  -21.1681  -45.6260 C.ar   1 LIG      -0.11700
      9 C9        -84.0870  -22.7259  -47.1241 C.ar   1 LIG       0.00400
     10 C10       -84.0036  -21.4411  -46.5366 C.ar   1 LIG       0.00400
     11 H1        -86.8530  -22.2432  -49.0676 H      1 LIG       0.11500
     12 H2        -86.7077  -19.9939  -48.0384 H      1 LIG       0.11500
     13 H3        -81.3832  -24.1739  -45.6225 H      1 LIG       0.11500
     14 H4        -81.2367  -21.9241  -44.5943 H      1 LIG       0.11500
     15 H5        -85.2040  -23.9795  -48.4990 H      1 LIG       0.11500
     16 H6        -84.9120  -19.4730  -46.4371 H      1 LIG       0.11500
     17 H7        -83.1791  -24.6944  -47.2228 H      1 LIG       0.11500
     18 H8        -82.8863  -20.1872  -45.1625 H      1 LIG       0.11500
@<TRIPOS>BOND
      1       1       2 ar
      2       1       5 ar
      3       2       6 ar
      4       3       4 ar
      5       3       7 ar
      6       4       8 ar
      7       5       9 ar
      8       6      10 ar
      9       7       9 ar
     10       8      10 ar
     11       9      10 ar
     12       1      11 1
     13       2      12 1
     14       3      13 1
     15       4      14 1
     16       5      15 1
     17       6      16 1
     18       7      17 1
     19       8      18 1
@<TRIPOS>ALT_TYPE
CGenFF_4.0_ALT_TYPE_SET
CGenFF_4.0 1 CG2R61 2 CG2R61 3 CG2R61 4 CG2R61 5 CG2R61 6 CG2R61 7 CG2R61 8 CG2R61 9 CG2R61 10 CG2R61 11 HGR61 12 HGR61 13 HGR61 14 HGR61 15 HGR61 16 HGR61 17 HGR61 18 HGR61
@<TRIPOS>MOLECULE
naphtalene
 18 19 0 0 0
****
USER_CHARGES
INVALID_CHARGES
Pose:  27 Cluster:  27 Fr_nu:  53981 TotEn:    -9.25
@<TRIPOS>ATOM
      1 C1        -77.7986  -28.2229  -45.6005 C.ar   1 LIG      -0.11500
      2 C2        -77.9736  -26.8428  -45.6416 C.ar   1 LIG      -0.11500
      3 C3        -73.7976  -27.6345  -42.8952 C.ar   1 LIG      -0.11500
      4 C4        -73.9727  -26.2545  -42.9364 C.ar   1 LIG      -0.11500
      5 C5        -76.7175  -28.7695  -44.9083 C.ar   1 LIG      -0.11700
      6 C6        -77.0685  -26.0041  -44.9908 C.ar   1 LIG      -0.11700
      7 C7        -74.7028  -28.4733  -43.5460 C.ar   1 LIG      -0.11700
      8 C8        -75.0537  -25.7077  -43.6286 C.ar   1 LIG      -0.11700
      9 C9        -75.7966  -27.9403  -44.2475 C.ar   1 LIG       0.00400
     10 C10       -75.9747  -26.5369  -44.2894 C.ar   1 LIG       0.00400
     11 H1        -78.5032  -28.8753  -46.1078 H      1 LIG       0.11500
     12 H2        -78.8157  -26.4183  -46.1805 H      1 LIG       0.11500
     13 H3        -72.9556  -28.0598  -42.3562 H      1 LIG       0.11500
     14 H4        -73.2670  -25.6025  -42.4301 H      1 LIG       0.11500
     15 H5        -76.6001  -29.8511  -44.8899 H      1 LIG       0.11500
     16 H6        -77.2252  -24.9283  -45.0357 H      1 LIG       0.11500
     17 H7        -74.5464  -29.5490  -43.5003 H      1 LIG       0.11500
     18 H8        -75.1708  -24.6261  -43.6478 H      1 LIG       0.11500
@<TRIPOS>BOND
      1       1       2 ar
      2       1       5 ar
      3       2       6 ar
      4       3       4 ar
      5       3       7 ar
      6       4       8 ar
      7       5       9 ar
      8       6      10 ar
      9       7       9 ar
     10       8      10 ar
     11       9      10 ar
     12       1      11 1
     13       2      12 1
     14       3      13 1
     15       4      14 1
     16       5      15 1
     17       6      16 1
     18       7      17 1
     19       8      18 1
@<TRIPOS>ALT_TYPE
CGenFF_4.0_ALT_TYPE_SET
CGenFF_4.0 1 CG2R61 2 CG2R61 3 CG2R61 4 CG2R61 5 CG2R61 6 CG2R61 7 CG2R61 8 CG2R61 9 CG2R61 10 CG2R61 11 HGR61 12 HGR61 13 HGR61 14 HGR61 15 HGR61 16 HGR61 17 HGR61 18 HGR61
@<TRIPOS>MOLECULE
naphtalene
 18 19 0 0 0
****
USER_CHARGES
INVALID_CHARGES
Pose:  28 Cluster:  28 Fr_nu: 627469 TotEn:    -9.16
@<TRIPOS>ATOM
      1 C1        -53.6125    6.8665  -35.0663 C.ar   1 LIG      -0.11500
      2 C2        -54.6058    5.9428  -35.3775 C.ar   1 LIG      -0.11500
      3 C3        -51.4479    3.5760  -32.2097 C.ar   1 LIG      -0.11500
      4 C4        -52.4413    2.6524  -32.5210 C.ar   1 LIG      -0.11500
      5 C5        -52.5766    6.5133  -34.2010 C.ar   1 LIG      -0.11700
      6 C6        -54.5672    4.6624  -34.8248 C.ar   1 LIG      -0.11700
      7 C7        -51.4865    4.8564  -32.7626 C.ar   1 LIG      -0.11700
      8 C8        -53.4772    3.0054  -33.3862 C.ar   1 LIG      -0.11700
      9 C9        -52.5218    5.2290  -33.6354 C.ar   1 LIG       0.00400
     10 C10       -53.5320    4.2898  -33.9519 C.ar   1 LIG       0.00400
     11 H1        -53.6434    7.8633  -35.4965 H      1 LIG       0.11500
     12 H2        -55.4116    6.2186  -36.0515 H      1 LIG       0.11500
     13 H3        -50.6415    3.3007  -31.5358 H      1 LIG       0.11500
     14 H4        -52.4106    1.6562  -32.0894 H      1 LIG       0.11500
     15 H5        -51.8110    7.2517  -33.9715 H      1 LIG       0.11500
     16 H6        -55.3539    3.9563  -35.0824 H      1 LIG       0.11500
     17 H7        -50.6993    5.5620  -32.5055 H      1 LIG       0.11500
     18 H8        -54.2433    2.2674  -33.6153 H      1 LIG       0.11500
@<TRIPOS>BOND
      1       1       2 ar
      2       1       5 ar
      3       2       6 ar
      4       3       4 ar
      5       3       7 ar
      6       4       8 ar
      7       5       9 ar
      8       6      10 ar
      9       7       9 ar
     10       8      10 ar
     11       9      10 ar
     12       1      11 1
     13       2      12 1
     14       3      13 1
     15       4      14 1
     16       5      15 1
     17       6      16 1
     18       7      17 1
     19       8      18 1
@<TRIPOS>ALT_TYPE
CGenFF_4.0_ALT_TYPE_SET
CGenFF_4.0 1 CG2R61 2 CG2R61 3 CG2R61 4 CG2R61 5 CG2R61 6 CG2R61 7 CG2R61 8 CG2R61 9 CG2R61 10 CG2R61 11 HGR61 12 HGR61 13 HGR61 14 HGR61 15 HGR61 16 HGR61 17 HGR61 18 HGR61
@<TRIPOS>MOLECULE
naphtalene
 18 19 0 0 0
****
USER_CHARGES
INVALID_CHARGES
Pose:  29 Cluster:  29 Fr_nu:  28950 TotEn:    -7.71
@<TRIPOS>ATOM
      1 C1        -64.3204  -23.9421  -25.3631 C.ar   1 LIG      -0.11500
      2 C2        -63.9045  -22.8404  -26.1048 C.ar   1 LIG      -0.11500
      3 C3        -59.9234  -24.2109  -23.2974 C.ar   1 LIG      -0.11500
      4 C4        -59.5076  -23.1092  -24.0392 C.ar   1 LIG      -0.11500
      5 C5        -63.4377  -24.5618  -24.4780 C.ar   1 LIG      -0.11700
      6 C6        -62.6045  -22.3541  -25.9644 C.ar   1 LIG      -0.11700
      7 C7        -61.2236  -24.6972  -23.4378 C.ar   1 LIG      -0.11700
      8 C8        -60.3902  -22.4895  -24.9243 C.ar   1 LIG      -0.11700
      9 C9        -62.1254  -24.0858  -24.3240 C.ar   1 LIG       0.00400
     10 C10       -61.7026  -22.9655  -25.0783 C.ar   1 LIG       0.00400
     11 H1        -65.3324  -24.3206  -25.4732 H      1 LIG       0.11500
     12 H2        -64.5926  -22.3585  -26.7933 H      1 LIG       0.11500
     13 H3        -59.2358  -24.6933  -22.6084 H      1 LIG       0.11500
     14 H4        -58.4951  -22.7321  -23.9297 H      1 LIG       0.11500
     15 H5        -63.7843  -25.4219  -23.9088 H      1 LIG       0.11500
     16 H6        -62.3011  -21.4913  -26.5538 H      1 LIG       0.11500
     17 H7        -61.5270  -25.5594  -22.8477 H      1 LIG       0.11500
     18 H8        -60.0436  -21.6298  -25.4942 H      1 LIG       0.11500
@<TRIPOS>BOND
      1       1       2 ar
      2       1       5 ar
      3       2       6 ar
      4       3       4 ar
      5       3       7 ar
      6       4       8 ar
      7       5       9 ar
      8       6      10 ar
      9       7       9 ar
     10       8      10 ar
     11       9      10 ar
     12       1      11 1
     13       2      12 1
     14       3      13 1
     15       4      14 1
     16       5      15 1
     17       6      16 1
     18       7      17 1
     19       8      18 1
@<TRIPOS>ALT_TYPE
CGenFF_4.0_ALT_TYPE_SET
CGenFF_4.0 1 CG2R61 2 CG2R61 3 CG2R61 4 CG2R61 5 CG2R61 6 CG2R61 7 CG2R61 8 CG2R61 9 CG2R61 10 CG2R61 11 HGR61 12 HGR61 13 HGR61 14 HGR61 15 HGR61 16 HGR61 17 HGR61 18 HGR61
# TRIPOS MOL2 file generated by SEED

@<TRIPOS>MOLECULE
pyrazole
 9 9 0 0 0
****
USER_CHARGES
INVALID_CHARGES
Pose:   1 Cluster:   1 Fr_nu: 164122 TotEn:   -19.56
@<TRIPOS>ATOM
      1 C1        -79.0470   -4.1035  -57.5813 C.2    1 LIG      -0.25100
      2 C2        -78.9955   -2.7243  -57.3037 C.2    1 LIG       0.13200
      3 C3        -77.8468   -4.5907  -57.1246 C.2    1 LIG      -0.03800
      4 N1        -77.8531   -2.3589  -56.7161 N.2    1 LIG      -0.57800
      5 N2        -77.1756   -3.5156  -56.6206 N.pl3  1 LIG      -0.05900
      6 H1        -79.8426   -4.6665  -58.0465 H      1 LIG       0.15700
      7 H2        -79.7426   -1.9701  -57.5056 H      1 LIG       0.15600
      8 H3        -77.4185   -5.5826  -57.1153 H      1 LIG       0.15900
      9 H4        -76.2549   -3.4986  -56.2001 H      1 LIG       0.32200
@<TRIPOS>BOND
      1       1       2 1
      2       1       3 2
      3       2       4 2
      4       3       5 1
      5       4       5 1
      6       1       6 1
      7       2       7 1
      8       3       8 1
      9       5       9 1
@<TRIPOS>ALT_TYPE
CGenFF_4.0_ALT_TYPE_SET
CGenFF_4.0 1 CG2R51 2 CG2R52 3 CG2R51 4 NG2R50 5 NG2R51 6 HGR51 7 HGR52 8 HGR52 9 HGP1
@<TRIPOS>MOLECULE
pyrazole
 9 9 0 0 0
****
USER_CHARGES
INVALID_CHARGES
Pose:   2 Cluster:   2 Fr_nu: 2243449 TotEn:   -18.64
@<TRIPOS>ATOM
      1 C1        -53.1285    2.9477  -33.6058 C.2    1 LIG      -0.25100
      2 C2        -52.3010    4.0866  -33.6058 C.2    1 LIG       0.13200
      3 C3        -52.4490    2.0297  -32.8430 C.2    1 LIG      -0.03800
      4 N1        -51.1815    3.9106  -32.8990 N.2    1 LIG      -0.57800
      5 N2        -51.3007    2.6505  -32.4475 N.pl3  1 LIG      -0.05900
      6 H1        -54.0841    2.8108  -34.0900 H      1 LIG       0.15700
      7 H2        -52.4669    5.0374  -34.0919 H      1 LIG       0.15600
      8 H3        -52.6729    1.0128  -32.5545 H      1 LIG       0.15900
      9 H4        -50.5566    2.2745  -31.8733 H      1 LIG       0.32200
@<TRIPOS>BOND
      1       1       2 1
      2       1       3 2
      3       2       4 2
      4       3       5 1
      5       4       5 1
      6       1       6 1
      7       2       7 1
      8       3       8 1
      9       5       9 1
@<TRIPOS>ALT_TYPE
CGenFF_4.0_ALT_TYPE_SET
CGenFF_4.0 1 CG2R51 2 CG2R52 3 CG2R51 4 NG2R50 5 NG2R51 6 HGR51 7 HGR52 8 HGR52 9 HGP1
@<TRIPOS>MOLECULE
pyrazole
 9 9 0 0 0
****
USER_CHARGES
INVALID_CHARGES
Pose:   3 Cluster:   3 Fr_nu: 6792064 TotEn:   -18.57
@<TRIPOS>ATOM
      1 C1        -52.7102    3.2024  -32.8902 C.2    1 LIG      -0.25100
      2 C2        -52.0000    4.3813  -32.5943 C.2    1 LIG       0.13200
      3 C3        -52.0829    2.2291  -32.1515 C.2    1 LIG      -0.03800
      4 N1        -50.9983    4.1778  -31.7345 N.2    1 LIG      -0.57800
      5 N2        -51.0746    2.8598  -31.4837 N.pl3  1 LIG      -0.05900
      6 H1        -53.5586    3.0751  -33.5463 H      1 LIG       0.15700
      7 H2        -52.1703    5.3802  -32.9698 H      1 LIG       0.15600
      8 H3        -52.2577    1.1682  -32.0450 H      1 LIG       0.15900
      9 H4        -50.4023    2.4536  -30.8450 H      1 LIG       0.32200
@<TRIPOS>BOND
      1       1       2 1
      2       1       3 2
      3       2       4 2
      4       3       5 1
      5       4       5 1
      6       1       6 1
      7       2       7 1
      8       3       8 1
      9       5       9 1
@<TRIPOS>ALT_TYPE
CGenFF_4.0_ALT_TYPE_SET
CGenFF_4.0 1 CG2R51 2 CG2R52 3 CG2R51 4 NG2R50 5 NG2R51 6 HGR51 7 HGR52 8 HGR52 9 HGP1
@<TRIPOS>MOLECULE
pyrazole
 9 9 0 0 0
****
USER_CHARGES
INVALID_CHARGES
Pose:   4 Cluster:   4 Fr_nu: 9610956 TotEn:   -18.20
@<TRIPOS>ATOM
      1 C1        -51.4211    3.6070  -32.4834 C.2    1 LIG      -0.25100
      2 C2        -52.5684    3.7617  -33.2844 C.2    1 LIG       0.13200
      3 C3        -51.5629    2.3638  -31.9171 C.2    1 LIG      -0.03800
      4 N1        -53.3791    2.7015  -33.2343 N.2    1 LIG      -0.57800
      5 N2        -52.7405    1.8685  -32.3950 N.pl3  1 LIG      -0.05900
      6 H1        -50.6049    4.2989  -32.3370 H      1 LIG       0.15700
      7 H2        -52.8478    4.6031  -33.9023 H      1 LIG       0.15600
      8 H3        -50.9471    1.8006  -31.2308 H      1 LIG       0.15900
      9 H4        -53.1680    0.9741  -32.1897 H      1 LIG       0.32200
@<TRIPOS>BOND
      1       1       2 1
      2       1       3 2
      3       2       4 2
      4       3       5 1
      5       4       5 1
      6       1       6 1
      7       2       7 1
      8       3       8 1
      9       5       9 1
@<TRIPOS>ALT_TYPE
CGenFF_4.0_ALT_TYPE_SET
CGenFF_4.0 1 CG2R51 2 CG2R52 3 CG2R51 4 NG2R50 5 NG2R51 6 HGR51 7 HGR52 8 HGR52 9 HGP1
@<TRIPOS>MOLECULE
pyrazole
 9 9 0 0 0
****
USER_CHARGES
INVALID_CHARGES
Pose:   5 Cluster:   5 Fr_nu: 6792736 TotEn:   -18.19
@<TRIPOS>ATOM
      1 C1        -51.1847    3.7193  -33.0141 C.2    1 LIG      -0.25100
      2 C2        -52.0447    4.1770  -31.9979 C.2    1 LIG       0.13200
      3 C3        -51.3251    2.3532  -32.9932 C.2    1 LIG      -0.03800
      4 N1        -52.6842    3.1824  -31.3768 N.2    1 LIG      -0.57800
      5 N2        -52.2259    2.0861  -32.0045 N.pl3  1 LIG      -0.05900
      6 H1        -50.5519    4.2980  -33.6707 H      1 LIG       0.15700
      7 H2        -52.2317    5.1939  -31.6836 H      1 LIG       0.15600
      8 H3        -50.8737    1.5648  -33.5780 H      1 LIG       0.15900
      9 H4        -52.5703    1.1827  -31.7045 H      1 LIG       0.32200
@<TRIPOS>BOND
      1       1       2 1
      2       1       3 2
      3       2       4 2
      4       3       5 1
      5       4       5 1
      6       1       6 1
      7       2       7 1
      8       3       8 1
      9       5       9 1
@<TRIPOS>ALT_TYPE
CGenFF_4.0_ALT_TYPE_SET
CGenFF_4.0 1 CG2R51 2 CG2R52 3 CG2R51 4 NG2R50 5 NG2R51 6 HGR51 7 HGR52 8 HGR52 9 HGP1
@<TRIPOS>MOLECULE
pyrazole
 9 9 0 0 0
****
USER_CHARGES
INVALID_CHARGES
Pose:   6 Cluster:   6 Fr_nu: 9108304 TotEn:   -17.35
@<TRIPOS>ATOM
      1 C1        -52.3567    3.4737  -31.5205 C.2    1 LIG      -0.25100
      2 C2        -52.2242    4.4431  -32.5327 C.2    1 LIG       0.13200
      3 C3        -51.9553    2.3015  -32.1131 C.2    1 LIG      -0.03800
      4 N1        -51.7737    3.9312  -33.6811 N.2    1 LIG      -0.57800
      5 N2        -51.6194    2.6274  -33.3943 N.pl3  1 LIG      -0.05900
      6 H1        -52.6949    3.6054  -30.5033 H      1 LIG       0.15700
      7 H2        -52.4377    5.5012  -32.4815 H      1 LIG       0.15600
      8 H3        -51.8822    1.2874  -31.7476 H      1 LIG       0.15900
      9 H4        -51.2811    2.0127  -34.1240 H      1 LIG       0.32200
@<TRIPOS>BOND
      1       1       2 1
      2       1       3 2
      3       2       4 2
      4       3       5 1
      5       4       5 1
      6       1       6 1
      7       2       7 1
      8       3       8 1
      9       5       9 1
@<TRIPOS>ALT_TYPE
CGenFF_4.0_ALT_TYPE_SET
CGenFF_4.0 1 CG2R51 2 CG2R52 3 CG2R51 4 NG2R50 5 NG2R51 6 HGR51 7 HGR52 8 HGR52 9 HGP1
@<TRIPOS>MOLECULE
pyrazole
 9 9 0 0 0
****
USER_CHARGES
INVALID_CHARGES
Pose:   7 Cluster:   7 Fr_nu: 6934787 TotEn:   -16.09
@<TRIPOS>ATOM
      1 C1        -70.9889   -3.0711  -28.1451 C.2    1 LIG      -0.25100
      2 C2        -69.8429   -3.7720  -28.5663 C.2    1 LIG       0.13200
      3 C3        -71.9307   -3.3433  -29.1070 C.2    1 LIG      -0.03800
      4 N1        -70.0369   -4.4395  -29.7068 N.2    1 LIG      -0.57800
      5 N2        -71.3157   -4.1594  -30.0105 N.pl3  1 LIG      -0.05900
      6 H1        -71.1155   -2.4551  -27.2671 H      1 LIG       0.15700
      7 H2        -68.8743   -3.8238  -28.0899 H      1 LIG       0.15600
      8 H3        -72.9591   -3.0351  -29.2285 H      1 LIG       0.15900
      9 H4        -71.7066   -4.5589  -30.8545 H      1 LIG       0.32200
@<TRIPOS>BOND
      1       1       2 1
      2       1       3 2
      3       2       4 2
      4       3       5 1
      5       4       5 1
      6       1       6 1
      7       2       7 1
      8       3       8 1
      9       5       9 1
@<TRIPOS>ALT_TYPE
CGenFF_4.0_ALT_TYPE_SET
CGenFF_4.0 1 CG2R51 2 CG2R52 3 CG2R51 4 NG2R50 5 NG2R51 6 HGR51 7 HGR52 8 HGR52 9 HGP1
@<TRIPOS>MOLECULE
pyrazole
 9 9 0 0 0
****
USER_CHARGES
INVALID_CHARGES
Pose:   8 Cluster:   8 Fr_nu: 851811 TotEn:   -15.73
@<TRIPOS>ATOM
      1 C1        -79.4780  -15.1100  -48.1889 C.2    1 LIG      -0.25100
      2 C2        -78.7361  -16.1865  -48.7111 C.2    1 LIG       0.13200
      3 C3        -80.0515  -14.5223  -49.2899 C.2    1 LIG      -0.03800
      4 N1        -78.8283  -16.2797  -50.0402 N.2    1 LIG      -0.57800
      5 N2        -79.6349  -15.2543  -50.3628 N.pl3  1 LIG      -0.05900
      6 H1        -79.5833  -14.8028  -47.1589 H      1 LIG       0.15700
      7 H2        -78.1317  -16.9068  -48.1784 H      1 LIG       0.15600
      8 H3        -80.7019  -13.6671  -49.4042 H      1 LIG       0.15900
      9 H4        -79.8597  -15.1098  -51.3392 H      1 LIG       0.32200
@<TRIPOS>BOND
      1       1       2 1
      2       1       3 2
      3       2       4 2
      4       3       5 1
      5       4       5 1
      6       1       6 1
      7       2       7 1
      8       3       8 1
      9       5       9 1
@<TRIPOS>ALT_TYPE
CGenFF_4.0_ALT_TYPE_SET
CGenFF_4.0 1 CG2R51 2 CG2R52 3 CG2R51 4 NG2R50 5 NG2R51 6 HGR51 7 HGR52 8 HGR52 9 HGP1
@<TRIPOS>MOLECULE
pyrazole
 9 9 0 0 0
****
USER_CHARGES
INVALID_CHARGES
Pose:   9 Cluster:   9 Fr_nu: 1722031 TotEn:   -15.06
@<TRIPOS>ATOM
      1 C1        -70.1431   -4.1455  -28.9939 C.2    1 LIG      -0.25100
      2 C2        -69.8601   -2.7919  -28.7304 C.2    1 LIG       0.13200
      3 C3        -71.0914   -4.1110  -29.9869 C.2    1 LIG      -0.03800
      4 N1        -70.5709   -1.9583  -29.4944 N.2    1 LIG      -0.57800
      5 N2        -71.3099   -2.7902  -30.2480 N.pl3  1 LIG      -0.05900
      6 H1        -69.7191   -5.0238  -28.5301 H      1 LIG       0.15700
      7 H2        -69.1659   -2.3781  -28.0130 H      1 LIG       0.15600
      8 H3        -71.6201   -4.8896  -30.5177 H      1 LIG       0.15900
      9 H4        -71.9478   -2.3869  -30.9227 H      1 LIG       0.32200
@<TRIPOS>BOND
      1       1       2 1
      2       1       3 2
      3       2       4 2
      4       3       5 1
      5       4       5 1
      6       1       6 1
      7       2       7 1
      8       3       8 1
      9       5       9 1
@<TRIPOS>ALT_TYPE
CGenFF_4.0_ALT_TYPE_SET
CGenFF_4.0 1 CG2R51 2 CG2R52 3 CG2R51 4 NG2R50 5 NG2R51 6 HGR51 7 HGR52 8 HGR52 9 HGP1
@<TRIPOS>MOLECULE
pyrazole
 9 9 0 0 0
****
USER_CHARGES
INVALID_CHARGES
Pose:  10 Cluster:  10 Fr_nu: 10648459 TotEn:   -15.01
@<TRIPOS>ATOM
      1 C1        -58.3169   -3.1103  -16.7559 C.2    1 LIG      -0.25100
      2 C2        -57.9612   -4.1522  -17.6331 C.2    1 LIG       0.13200
      3 C3        -57.1255   -2.5025  -16.4436 C.2    1 LIG      -0.03800
      4 N1        -56.6467   -4.2060  -17.8636 N.2    1 LIG      -0.57800
      5 N2        -56.1659   -3.1902  -17.1267 N.pl3  1 LIG      -0.05900
      6 H1        -59.2992   -2.8370  -16.3997 H      1 LIG       0.15700
      7 H2        -58.6050   -4.8749  -18.1138 H      1 LIG       0.15600
      8 H3        -56.8793   -1.6630  -15.8095 H      1 LIG       0.15900
      9 H4        -55.1675   -3.0229  -17.1343 H      1 LIG       0.32200
@<TRIPOS>BOND
      1       1       2 1
      2       1       3 2
      3       2       4 2
      4       3       5 1
      5       4       5 1
      6       1       6 1
      7       2       7 1
      8       3       8 1
      9       5       9 1
@<TRIPOS>ALT_TYPE
CGenFF_4.0_ALT_TYPE_SET
CGenFF_4.0 1 CG2R51 2 CG2R52 3 CG2R51 4 NG2R50 5 NG2R51 6 HGR51 7 HGR52 8 HGR52 9 HGP1
@<TRIPOS>MOLECULE
pyrazole
 9 9 0 0 0
****
USER_CHARGES
INVALID_CHARGES
Pose:  11 Cluster:  11 Fr_nu: 10729954 TotEn:   -14.78
@<TRIPOS>ATOM
      1 C1        -51.5913    8.8355  -31.8229 C.2    1 LIG      -0.25100
      2 C2        -50.9152    8.3401  -30.6918 C.2    1 LIG       0.13200
      3 C3        -52.3513    9.8733  -31.3414 C.2    1 LIG      -0.03800
      4 N1        -51.2188    9.0083  -29.5759 N.2    1 LIG      -0.57800
      5 N2        -52.0939    9.9343  -30.0033 N.pl3  1 LIG      -0.05900
      6 H1        -51.5355    8.4898  -32.8445 H      1 LIG       0.15700
      7 H2        -50.2143    7.5196  -30.6340 H      1 LIG       0.15600
      8 H3        -53.0382   10.5569  -31.8191 H      1 LIG       0.15900
      9 H4        -52.4802   10.5784  -29.3245 H      1 LIG       0.32200
@<TRIPOS>BOND
      1       1       2 1
      2       1       3 2
      3       2       4 2
      4       3       5 1
      5       4       5 1
      6       1       6 1
      7       2       7 1
      8       3       8 1
      9       5       9 1
@<TRIPOS>ALT_TYPE
CGenFF_4.0_ALT_TYPE_SET
CGenFF_4.0 1 CG2R51 2 CG2R52 3 CG2R51 4 NG2R50 5 NG2R51 6 HGR51 7 HGR52 8 HGR52 9 HGP1
@<TRIPOS>MOLECULE
pyrazole
 9 9 0 0 0
****
USER_CHARGES
INVALID_CHARGES
Pose:  12 Cluster:  12 Fr_nu: 451551 TotEn:   -14.55
@<TRIPOS>ATOM
      1 C1        -79.0089  -15.0001  -47.2079 C.2    1 LIG      -0.25100
      2 C2        -78.0967  -15.6933  -48.0260 C.2    1 LIG       0.13200
      3 C3        -80.0042  -14.6001  -48.0657 C.2    1 LIG      -0.03800
      4 N1        -78.4787  -15.7334  -49.3052 N.2    1 LIG      -0.57800
      5 N2        -79.6420  -15.0605  -49.2975 N.pl3  1 LIG      -0.05900
      6 H1        -78.9538  -14.8163  -46.1450 H      1 LIG       0.15700
      7 H2        -77.1693  -16.1705  -47.7434 H      1 LIG       0.15600
      8 H3        -80.9157  -14.0401  -47.9144 H      1 LIG       0.15900
      9 H4        -80.1381  -14.9505  -50.1730 H      1 LIG       0.32200
@<TRIPOS>BOND
      1       1       2 1
      2       1       3 2
      3       2       4 2
      4       3       5 1
      5       4       5 1
      6       1       6 1
      7       2       7 1
      8       3       8 1
      9       5       9 1
@<TRIPOS>ALT_TYPE
CGenFF_4.0_ALT_TYPE_SET
CGenFF_4.0 1 CG2R51 2 CG2R52 3 CG2R51 4 NG2R50 5 NG2R51 6 HGR51 7 HGR52 8 HGR52 9 HGP1
@<TRIPOS>MOLECULE
pyrazole
 9 9 0 0 0
****
USER_CHARGES
INVALID_CHARGES
Pose:  13 Cluster:  13 Fr_nu: 4269250 TotEn:   -14.41
@<TRIPOS>ATOM
      1 C1        -78.4872   -5.1040  -58.1754 C.2    1 LIG      -0.25100
      2 C2        -78.1780   -3.8405  -58.7137 C.2    1 LIG       0.13200
      3 C3        -77.6073   -5.2573  -57.1320 C.2    1 LIG      -0.03800
      4 N1        -77.1798   -3.2342  -58.0657 N.2    1 LIG      -0.57800
      5 N2        -76.8541   -4.1203  -57.1093 N.pl3  1 LIG      -0.05900
      6 H1        -79.2424   -5.8056  -58.4975 H      1 LIG       0.15700
      7 H2        -78.6382   -3.3365  -59.5516 H      1 LIG       0.15600
      8 H3        -77.4512   -6.0558  -56.4211 H      1 LIG       0.15900
      9 H4        -76.1030   -3.8846  -56.4730 H      1 LIG       0.32200
@<TRIPOS>BOND
      1       1       2 1
      2       1       3 2
      3       2       4 2
      4       3       5 1
      5       4       5 1
      6       1       6 1
      7       2       7 1
      8       3       8 1
      9       5       9 1
@<TRIPOS>ALT_TYPE
CGenFF_4.0_ALT_TYPE_SET
CGenFF_4.0 1 CG2R51 2 CG2R52 3 CG2R51 4 NG2R50 5 NG2R51 6 HGR51 7 HGR52 8 HGR52 9 HGP1
@<TRIPOS>MOLECULE
pyrazole
 9 9 0 0 0
****
USER_CHARGES
INVALID_CHARGES
Pose:  14 Cluster:  14 Fr_nu: 9501397 TotEn:   -14.15
@<TRIPOS>ATOM
      1 C1        -77.5591  -13.1243  -61.3329 C.2    1 LIG      -0.25100
      2 C2        -77.9638  -13.4682  -60.0292 C.2    1 LIG       0.13200
      3 C3        -77.1271  -14.3070  -61.8815 C.2    1 LIG      -0.03800
      4 N1        -77.8033  -14.7677  -59.7653 N.2    1 LIG      -0.57800
      5 N2        -77.2932  -15.2508  -60.9109 N.pl3  1 LIG      -0.05900
      6 H1        -77.5783  -12.1553  -61.8093 H      1 LIG       0.15700
      7 H2        -78.3684  -12.8260  -59.2600 H      1 LIG       0.15600
      8 H3        -76.7234  -14.5561  -62.8523 H      1 LIG       0.15900
      9 H4        -77.0784  -16.2388  -60.9610 H      1 LIG       0.32200
@<TRIPOS>BOND
      1       1       2 1
      2       1       3 2
      3       2       4 2
      4       3       5 1
      5       4       5 1
      6       1       6 1
      7       2       7 1
      8       3       8 1
      9       5       9 1
@<TRIPOS>ALT_TYPE
CGenFF_4.0_ALT_TYPE_SET
CGenFF_4.0 1 CG2R51 2 CG2R52 3 CG2R51 4 NG2R50 5 NG2R51 6 HGR51 7 HGR52 8 HGR52 9 HGP1
@<TRIPOS>MOLECULE
pyrazole
 9 9 0 0 0
****
USER_CHARGES
INVALID_CHARGES
Pose:  15 Cluster:  15 Fr_nu: 292433 TotEn:   -13.65
@<TRIPOS>ATOM
      1 C1        -75.0013  -11.9895  -43.8735 C.2    1 LIG      -0.25100
      2 C2        -73.6541  -11.5872  -43.9442 C.2    1 LIG       0.13200
      3 C3        -75.0656  -12.7780  -42.7508 C.2    1 LIG      -0.03800
      4 N1        -72.9159  -12.0793  -42.9459 N.2    1 LIG      -0.57800
      5 N2        -73.8023  -12.7989  -42.2370 N.pl3  1 LIG      -0.05900
      6 H1        -75.8128  -11.7423  -44.5419 H      1 LIG       0.15700
      7 H2        -73.1793  -10.9563  -44.6820 H      1 LIG       0.15600
      8 H3        -75.8777  -13.3158  -42.2830 H      1 LIG       0.15900
      9 H4        -73.4751  -13.2831  -41.4104 H      1 LIG       0.32200
@<TRIPOS>BOND
      1       1       2 1
      2       1       3 2
      3       2       4 2
      4       3       5 1
      5       4       5 1
      6       1       6 1
      7       2       7 1
      8       3       8 1
      9       5       9 1
@<TRIPOS>ALT_TYPE
CGenFF_4.0_ALT_TYPE_SET
CGenFF_4.0 1 CG2R51 2 CG2R52 3 CG2R51 4 NG2R50 5 NG2R51 6 HGR51 7 HGR52 8 HGR52 9 HGP1
@<TRIPOS>MOLECULE
pyrazole
 9 9 0 0 0
****
USER_CHARGES
INVALID_CHARGES
Pose:  16 Cluster:  16 Fr_nu: 341072 TotEn:   -13.15
@<TRIPOS>ATOM
      1 C1        -59.7551  -23.5623  -24.5814 C.2    1 LIG      -0.25100
      2 C2        -58.7444  -22.5947  -24.4265 C.2    1 LIG       0.13200
      3 C3        -60.5822  -23.0432  -25.5473 C.2    1 LIG      -0.03800
      4 N1        -58.9120  -21.5408  -25.2297 N.2    1 LIG      -0.57800
      5 N2        -60.0376  -21.8431  -25.8988 N.pl3  1 LIG      -0.05900
      6 H1        -59.8686  -24.5047  -24.0661 H      1 LIG       0.15700
      7 H2        -57.8929  -22.6134  -23.7614 H      1 LIG       0.15600
      8 H3        -61.4899  -23.4102  -26.0041 H      1 LIG       0.15900
      9 H4        -60.3809  -21.1810  -26.5833 H      1 LIG       0.32200
@<TRIPOS>BOND
      1       1       2 1
      2       1       3 2
      3       2       4 2
      4       3       5 1
      5       4       5 1
      6       1       6 1
      7       2       7 1
      8       3       8 1
      9       5       9 1
@<TRIPOS>ALT_TYPE
CGenFF_4.0_ALT_TYPE_SET
CGenFF_4.0 1 CG2R51 2 CG2R52 3 CG2R51 4 NG2R50 5 NG2R51 6 HGR51 7 HGR52 8 HGR52 9 HGP1
@<TRIPOS>MOLECULE
pyrazole
 9 9 0 0 0
****
USER_CHARGES
INVALID_CHARGES
Pose:  17 Cluster:  17 Fr_nu: 1219704 TotEn:   -12.60
@<TRIPOS>ATOM
      1 C1        -53.2447  -11.5538  -45.0784 C.2    1 LIG      -0.25100
      2 C2        -53.9632  -10.6043  -45.8293 C.2    1 LIG       0.13200
      3 C3        -52.6038  -10.8151  -44.1140 C.2    1 LIG      -0.03800
      4 N1        -53.7951   -9.3576  -45.3805 N.2    1 LIG      -0.57800
      5 N2        -52.9637   -9.5185  -44.3370 N.pl3  1 LIG      -0.05900
      6 H1        -53.1979  -12.6240  -45.2157 H      1 LIG       0.15700
      7 H2        -54.6020  -10.7688  -46.6853 H      1 LIG       0.15600
      8 H3        -51.9373  -11.0888  -43.3088 H      1 LIG       0.15900
      9 H4        -52.6791   -8.6964  -43.8195 H      1 LIG       0.32200
@<TRIPOS>BOND
      1       1       2 1
      2       1       3 2
      3       2       4 2
      4       3       5 1
      5       4       5 1
      6       1       6 1
      7       2       7 1
      8       3       8 1
      9       5       9 1
@<TRIPOS>ALT_TYPE
CGenFF_4.0_ALT_TYPE_SET
CGenFF_4.0 1 CG2R51 2 CG2R52 3 CG2R51 4 NG2R50 5 NG2R51 6 HGR51 7 HGR52 8 HGR52 9 HGP1
@<TRIPOS>MOLECULE
pyrazole
 9 9 0 0 0
****
USER_CHARGES
INVALID_CHARGES
Pose:  18 Cluster:  18 Fr_nu: 5589406 TotEn:   -12.60
@<TRIPOS>ATOM
      1 C1        -79.6546   -7.7333  -57.0129 C.2    1 LIG      -0.25100
      2 C2        -78.7901   -8.6617  -57.6232 C.2    1 LIG       0.13200
      3 C3        -79.7591   -8.1645  -55.7130 C.2    1 LIG      -0.03800
      4 N1        -78.3748   -9.6109  -56.7804 N.2    1 LIG      -0.57800
      5 N2        -78.9807   -9.2813  -55.6270 N.pl3  1 LIG      -0.05900
      6 H1        -80.1347   -6.8716  -57.4526 H      1 LIG       0.15700
      7 H2        -78.4458   -8.6864  -58.6472 H      1 LIG       0.15600
      8 H3        -80.3066   -7.7872  -54.8614 H      1 LIG       0.15900
      9 H4        -78.8199   -9.8663  -54.8167 H      1 LIG       0.32200
@<TRIPOS>BOND
      1       1       2 1
      2       1       3 2
      3       2       4 2
      4       3       5 1
      5       4       5 1
      6       1       6 1
      7       2       7 1
      8       3       8 1
      9       5       9 1
@<TRIPOS>ALT_TYPE
CGenFF_4.0_ALT_TYPE_SET
CGenFF_4.0 1 CG2R51 2 CG2R52 3 CG2R51 4 NG2R50 5 NG2R51 6 HGR51 7 HGR52 8 HGR52 9 HGP1
@<TRIPOS>MOLECULE
pyrazole
 9 9 0 0 0
****
USER_CHARGES
INVALID_CHARGES
Pose:  19 Cluster:  19 Fr_nu: 379502 TotEn:   -12.59
@<TRIPOS>ATOM
      1 C1        -74.5588  -12.3767  -45.8634 C.2    1 LIG      -0.25100
      2 C2        -73.6375  -12.1611  -46.9058 C.2    1 LIG       0.13200
      3 C3        -75.5621  -13.1168  -46.4395 C.2    1 LIG      -0.03800
      4 N1        -74.0215  -12.7192  -48.0569 N.2    1 LIG      -0.57800
      5 N2        -75.1950  -13.2930  -47.7413 N.pl3  1 LIG      -0.05900
      6 H1        -74.5036  -12.0434  -44.8376 H      1 LIG       0.15700
      7 H2        -72.7026  -11.6201  -46.8748 H      1 LIG       0.15600
      8 H3        -76.4845  -13.5228  -46.0499 H      1 LIG       0.15900
      9 H4        -75.6962  -13.7901  -48.4669 H      1 LIG       0.32200
@<TRIPOS>BOND
      1       1       2 1
      2       1       3 2
      3       2       4 2
      4       3       5 1
      5       4       5 1
      6       1       6 1
      7       2       7 1
      8       3       8 1
      9       5       9 1
@<TRIPOS>ALT_TYPE
CGenFF_4.0_ALT_TYPE_SET
CGenFF_4.0 1 CG2R51 2 CG2R52 3 CG2R51 4 NG2R50 5 NG2R51 6 HGR51 7 HGR52 8 HGR52 9 HGP1
@<TRIPOS>MOLECULE
pyrazole
 9 9 0 0 0
****
USER_CHARGES
INVALID_CHARGES
Pose:  20 Cluster:  20 Fr_nu: 609395 TotEn:   -12.50
@<TRIPOS>ATOM
      1 C1        -74.1740  -26.7947  -44.0796 C.2    1 LIG      -0.25100
      2 C2        -74.9162  -25.7732  -44.7020 C.2    1 LIG       0.13200
      3 C3        -73.8605  -26.2865  -42.8428 C.2    1 LIG      -0.03800
      4 N1        -75.0654  -24.6974  -43.9247 N.2    1 LIG      -0.57800
      5 N2        -74.4128  -25.0400  -42.8010 N.pl3  1 LIG      -0.05900
      6 H1        -73.9043  -27.7643  -44.4716 H      1 LIG       0.15700
      7 H2        -75.3542  -25.7676  -45.6899 H      1 LIG       0.15600
      8 H3        -73.3047  -26.6894  -42.0084 H      1 LIG       0.15900
      9 H4        -74.3816  -24.3712  -42.0417 H      1 LIG       0.32200
@<TRIPOS>BOND
      1       1       2 1
      2       1       3 2
      3       2       4 2
      4       3       5 1
      5       4       5 1
      6       1       6 1
      7       2       7 1
      8       3       8 1
      9       5       9 1
@<TRIPOS>ALT_TYPE
CGenFF_4.0_ALT_TYPE_SET
CGenFF_4.0 1 CG2R51 2 CG2R52 3 CG2R51 4 NG2R50 5 NG2R51 6 HGR51 7 HGR52 8 HGR52 9 HGP1
@<TRIPOS>MOLECULE
pyrazole
 9 9 0 0 0
****
USER_CHARGES
INVALID_CHARGES
Pose:  21 Cluster:  21 Fr_nu: 1433482 TotEn:   -12.35
@<TRIPOS>ATOM
      1 C1        -75.9145  -26.3887  -44.4403 C.2    1 LIG      -0.25100
      2 C2        -75.5109  -26.6758  -45.7580 C.2    1 LIG       0.13200
      3 C3        -74.8670  -25.6778  -43.9075 C.2    1 LIG      -0.03800
      4 N1        -74.3015  -26.1870  -46.0450 N.2    1 LIG      -0.57800
      5 N2        -73.9360  -25.5855  -44.9001 N.pl3  1 LIG      -0.05900
      6 H1        -76.8358  -26.6583  -43.9453 H      1 LIG       0.15700
      7 H2        -76.0475  -27.2213  -46.5211 H      1 LIG       0.15600
      8 H3        -74.7029  -25.2412  -42.9330 H      1 LIG       0.15900
      9 H4        -73.0325  -25.1305  -44.8648 H      1 LIG       0.32200
@<TRIPOS>BOND
      1       1       2 1
      2       1       3 2
      3       2       4 2
      4       3       5 1
      5       4       5 1
      6       1       6 1
      7       2       7 1
      8       3       8 1
      9       5       9 1
@<TRIPOS>ALT_TYPE
CGenFF_4.0_ALT_TYPE_SET
CGenFF_4.0 1 CG2R51 2 CG2R52 3 CG2R51 4 NG2R50 5 NG2R51 6 HGR51 7 HGR52 8 HGR52 9 HGP1
@<TRIPOS>MOLECULE
pyrazole
 9 9 0 0 0
****
USER_CHARGES
INVALID_CHARGES
Pose:  22 Cluster:  22 Fr_nu: 456750 TotEn:   -12.24
@<TRIPOS>ATOM
      1 C1        -75.4187  -13.0639  -42.5804 C.2    1 LIG      -0.25100
      2 C2        -76.1618  -11.9136  -42.2541 C.2    1 LIG       0.13200
      3 C3        -74.3934  -12.5986  -43.3670 C.2    1 LIG      -0.03800
      4 N1        -75.6518  -10.8013  -42.7895 N.2    1 LIG      -0.57800
      5 N2        -74.5773  -11.2503  -43.4601 N.pl3  1 LIG      -0.05900
      6 H1        -75.5998  -14.0872  -42.2865 H      1 LIG       0.15700
      7 H2        -77.0540  -11.8396  -41.6489 H      1 LIG       0.15600
      8 H3        -73.5695  -13.0945  -43.8597 H      1 LIG       0.15900
      9 H4        -74.0116  -10.5789  -43.9640 H      1 LIG       0.32200
@<TRIPOS>BOND
      1       1       2 1
      2       1       3 2
      3       2       4 2
      4       3       5 1
      5       4       5 1
      6       1       6 1
      7       2       7 1
      8       3       8 1
      9       5       9 1
@<TRIPOS>ALT_TYPE
CGenFF_4.0_ALT_TYPE_SET
CGenFF_4.0 1 CG2R51 2 CG2R52 3 CG2R51 4 NG2R50 5 NG2R51 6 HGR51 7 HGR52 8 HGR52 9 HGP1
@<TRIPOS>MOLECULE
pyrazole
 9 9 0 0 0
****
USER_CHARGES
INVALID_CHARGES
Pose:  23 Cluster:  23 Fr_nu: 9480254 TotEn:   -12.22
@<TRIPOS>ATOM
      1 C1        -78.8145   -9.0437  -57.7452 C.2    1 LIG      -0.25100
      2 C2        -78.4686  -10.3268  -58.2098 C.2    1 LIG       0.13200
      3 C3        -79.0838   -9.2230  -56.4103 C.2    1 LIG      -0.03800
      4 N1        -78.5131  -11.2527  -57.2482 N.2    1 LIG      -0.57800
      5 N2        -78.8900  -10.5508  -56.1660 N.pl3  1 LIG      -0.05900
      6 H1        -78.8616   -8.1179  -58.2993 H      1 LIG       0.15700
      7 H2        -78.1865  -10.6258  -59.2092 H      1 LIG       0.15600
      8 H3        -79.3912   -8.5412  -55.6305 H      1 LIG       0.15900
      9 H4        -78.9983  -11.0439  -55.2886 H      1 LIG       0.32200
@<TRIPOS>BOND
      1       1       2 1
      2       1       3 2
      3       2       4 2
      4       3       5 1
      5       4       5 1
      6       1       6 1
      7       2       7 1
      8       3       8 1
      9       5       9 1
@<TRIPOS>ALT_TYPE
CGenFF_4.0_ALT_TYPE_SET
CGenFF_4.0 1 CG2R51 2 CG2R52 3 CG2R51 4 NG2R50 5 NG2R51 6 HGR51 7 HGR52 8 HGR52 9 HGP1
@<TRIPOS>MOLECULE
pyrazole
 9 9 0 0 0
****
USER_CHARGES
INVALID_CHARGES
Pose:  24 Cluster:  24 Fr_nu: 654366 TotEn:   -12.08
@<TRIPOS>ATOM
      1 C1        -75.3444  -12.8567  -46.2506 C.2    1 LIG      -0.25100
      2 C2        -74.6952  -12.4878  -47.4440 C.2    1 LIG       0.13200
      3 C3        -74.5820  -12.2935  -45.2567 C.2    1 LIG      -0.03800
      4 N1        -73.6043  -11.7475  -47.2300 N.2    1 LIG      -0.57800
      5 N2        -73.5622  -11.6463  -45.8906 N.pl3  1 LIG      -0.05900
      6 H1        -76.2401  -13.4474  -46.1272 H      1 LIG       0.15700
      7 H2        -74.9711  -12.7282  -48.4608 H      1 LIG       0.15600
      8 H3        -74.6698  -12.2967  -44.1798 H      1 LIG       0.15900
      9 H4        -72.8050  -11.1199  -45.4731 H      1 LIG       0.32200
@<TRIPOS>BOND
      1       1       2 1
      2       1       3 2
      3       2       4 2
      4       3       5 1
      5       4       5 1
      6       1       6 1
      7       2       7 1
      8       3       8 1
      9       5       9 1
@<TRIPOS>ALT_TYPE
CGenFF_4.0_ALT_TYPE_SET
CGenFF_4.0 1 CG2R51 2 CG2R52 3 CG2R51 4 NG2R50 5 NG2R51 6 HGR51 7 HGR52 8 HGR52 9 HGP1
@<TRIPOS>MOLECULE
pyrazole
 9 9 0 0 0
****
USER_CHARGES
INVALID_CHARGES
Pose:  25 Cluster:  25 Fr_nu: 585496 TotEn:   -12.02
@<TRIPOS>ATOM
      1 C1        -74.1040  -11.7275  -44.4732 C.2    1 LIG      -0.25100
      2 C2        -73.6010  -11.3715  -45.7389 C.2    1 LIG       0.13200
      3 C3        -74.7216  -12.9372  -44.6771 C.2    1 LIG      -0.03800
      4 N1        -73.8750  -12.2815  -46.6774 N.2    1 LIG      -0.57800
      5 N2        -74.5569  -13.2214  -46.0009 N.pl3  1 LIG      -0.05900
      6 H1        -74.0293  -11.1842  -43.5428 H      1 LIG       0.15700
      7 H2        -73.0465  -10.4865  -46.0168 H      1 LIG       0.15600
      8 H3        -75.2533  -13.6052  -44.0150 H      1 LIG       0.15900
      9 H4        -74.8841  -14.0343  -46.5078 H      1 LIG       0.32200
@<TRIPOS>BOND
      1       1       2 1
      2       1       3 2
      3       2       4 2
      4       3       5 1
      5       4       5 1
      6       1       6 1
      7       2       7 1
      8       3       8 1
      9       5       9 1
@<TRIPOS>ALT_TYPE
CGenFF_4.0_ALT_TYPE_SET
CGenFF_4.0 1 CG2R51 2 CG2R52 3 CG2R51 4 NG2R50 5 NG2R51 6 HGR51 7 HGR52 8 HGR52 9 HGP1
@<TRIPOS>MOLECULE
pyrazole
 9 9 0 0 0
****
USER_CHARGES
INVALID_CHARGES
Pose:  26 Cluster:  26 Fr_nu: 1493937 TotEn:   -11.69
@<TRIPOS>ATOM
      1 C1        -79.9723  -14.9012  -48.8313 C.2    1 LIG      -0.25100
      2 C2        -79.6266  -16.0700  -49.5356 C.2    1 LIG       0.13200
      3 C3        -79.1279  -14.8906  -47.7481 C.2    1 LIG      -0.03800
      4 N1        -78.6393  -16.7523  -48.9493 N.2    1 LIG      -0.57800
      5 N2        -78.3573  -16.0099  -47.8651 N.pl3  1 LIG      -0.05900
      6 H1        -80.7272  -14.1681  -49.0743 H      1 LIG       0.15700
      7 H2        -80.0532  -16.4533  -50.4514 H      1 LIG       0.15600
      8 H3        -79.0100  -14.2041  -46.9220 H      1 LIG       0.15900
      9 H4        -77.6249  -16.3285  -47.2432 H      1 LIG       0.32200
@<TRIPOS>BOND
      1       1       2 1
      2       1       3 2
      3       2       4 2
      4       3       5 1
      5       4       5 1
      6       1       6 1
      7       2       7 1
      8       3       8 1
      9       5       9 1
@<TRIPOS>ALT_TYPE
CGenFF_4.0_ALT_TYPE_SET
CGenFF_4.0 1 CG2R51 2 CG2R52 3 CG2R51 4 NG2R50 5 NG2R51 6 HGR51 7 HGR52 8 HGR52 9 HGP1
@<TRIPOS>MOLECULE
pyrazole
 9 9 0 0 0
****
USER_CHARGES
INVALID_CHARGES
Pose:  27 Cluster:  27 Fr_nu: 458415 TotEn:   -11.58
@<TRIPOS>ATOM
      1 C1        -76.1558  -13.0730  -42.6166 C.2    1 LIG      -0.25100
      2 C2        -76.2435  -12.5598  -43.9245 C.2    1 LIG       0.13200
      3 C3        -74.8075  -13.1408  -42.3640 C.2    1 LIG      -0.03800
      4 N1        -75.0462  -12.3185  -44.4651 N.2    1 LIG      -0.57800
      5 N2        -74.1934  -12.6815  -43.4920 N.pl3  1 LIG      -0.05900
      6 H1        -76.9572  -13.3541  -41.9494 H      1 LIG       0.15700
      7 H2        -77.1300  -12.3521  -44.5066 H      1 LIG       0.15600
      8 H3        -74.2423  -13.4691  -41.5037 H      1 LIG       0.15900
      9 H4        -73.2003  -12.5911  -43.6665 H      1 LIG       0.32200
@<TRIPOS>BOND
      1       1       2 1
      2       1       3 2
      3       2       4 2
      4       3       5 1
      5       4       5 1
      6       1       6 1
      7       2       7 1
      8       3       8 1
      9       5       9 1
@<TRIPOS>ALT_TYPE
CGenFF_4.0_ALT_TYPE_SET
CGenFF_4.0 1 CG2R51 2 CG2R52 3 CG2R51 4 NG2R50 5 NG2R51 6 HGR51 7 HGR52 8 HGR52 9 HGP1
@<TRIPOS>MOLECULE
pyrazole
 9 9 0 0 0
****
USER_CHARGES
INVALID_CHARGES
Pose:  28 Cluster:  28 Fr_nu:  14862 TotEn:   -11.52
@<TRIPOS>ATOM
      1 C1        -74.3118  -25.6340  -44.1731 C.2    1 LIG      -0.25100
      2 C2        -74.2008  -27.0362  -44.2300 C.2    1 LIG       0.13200
      3 C3        -74.2562  -25.3393  -42.8328 C.2    1 LIG      -0.03800
      4 N1        -74.0834  -27.5936  -43.0220 N.2    1 LIG      -0.57800
      5 N2        -74.1202  -26.5363  -42.1932 N.pl3  1 LIG      -0.05900
      6 H1        -74.4167  -24.9341  -44.9889 H      1 LIG       0.15700
      7 H2        -74.2011  -27.6752  -45.1015 H      1 LIG       0.15600
      8 H3        -74.3025  -24.4070  -42.2887 H      1 LIG       0.15900
      9 H4        -74.0489  -26.7048  -41.1976 H      1 LIG       0.32200
@<TRIPOS>BOND
      1       1       2 1
      2       1       3 2
      3       2       4 2
      4       3       5 1
      5       4       5 1
      6       1       6 1
      7       2       7 1
      8       3       8 1
      9       5       9 1
@<TRIPOS>ALT_TYPE
CGenFF_4.0_ALT_TYPE_SET
CGenFF_4.0 1 CG2R51 2 CG2R52 3 CG2R51 4 NG2R50 5 NG2R51 6 HGR51 7 HGR52 8 HGR52 9 HGP1
@<TRIPOS>MOLECULE
pyrazole
 9 9 0 0 0
****
USER_CHARGES
INVALID_CHARGES
Pose:  29 Cluster:  29 Fr_nu: 825195 TotEn:   -11.38
@<TRIPOS>ATOM
      1 C1        -76.8812  -17.7999  -27.2980 C.2    1 LIG      -0.25100
      2 C2        -77.6138  -16.6025  -27.1913 C.2    1 LIG       0.13200
      3 C3        -76.4119  -17.8014  -28.5888 C.2    1 LIG      -0.03800
      4 N1        -77.6127  -15.8947  -28.3240 N.2    1 LIG      -0.57800
      5 N2        -76.8735  -16.6494  -29.1547 N.pl3  1 LIG      -0.05900
      6 H1        -76.7155  -18.5561  -26.5450 H      1 LIG       0.15700
      7 H2        -78.1489  -16.2164  -26.3356 H      1 LIG       0.15600
      8 H3        -75.8066  -18.5036  -29.1438 H      1 LIG       0.15900
      9 H4        -76.7249  -16.3177  -30.0995 H      1 LIG       0.32200
@<TRIPOS>BOND
      1       1       2 1
      2       1       3 2
      3       2       4 2
      4       3       5 1
      5       4       5 1
      6       1       6 1
      7       2       7 1
      8       3       8 1
      9       5       9 1
@<TRIPOS>ALT_TYPE
CGenFF_4.0_ALT_TYPE_SET
CGenFF_4.0 1 CG2R51 2 CG2R52 3 CG2R51 4 NG2R50 5 NG2R51 6 HGR51 7 HGR52 8 HGR52 9 HGP1
@<TRIPOS>MOLECULE
pyrazole
 9 9 0 0 0
****
USER_CHARGES
INVALID_CHARGES
Pose:  30 Cluster:  30 Fr_nu: 10820143 TotEn:   -11.30
@<TRIPOS>ATOM
      1 C1        -48.9510  -23.2531  -33.6218 C.2    1 LIG      -0.25100
      2 C2        -47.8448  -22.3865  -33.5385 C.2    1 LIG       0.13200
      3 C3        -49.6159  -22.8531  -34.7551 C.2    1 LIG      -0.03800
      4 N1        -47.8055  -21.5027  -34.5392 N.2    1 LIG      -0.57800
      5 N2        -48.8953  -21.8119  -35.2622 N.pl3  1 LIG      -0.05900
      6 H1        -49.2281  -24.0560  -32.9547 H      1 LIG       0.15700
      7 H2        -47.0658  -22.3617  -32.7899 H      1 LIG       0.15600
      8 H3        -50.5177  -23.2059  -35.2343 H      1 LIG       0.15900
      9 H4        -49.0896  -21.2676  -36.0933 H      1 LIG       0.32200
@<TRIPOS>BOND
      1       1       2 1
      2       1       3 2
      3       2       4 2
      4       3       5 1
      5       4       5 1
      6       1       6 1
      7       2       7 1
      8       3       8 1
      9       5       9 1
@<TRIPOS>ALT_TYPE
CGenFF_4.0_ALT_TYPE_SET
CGenFF_4.0 1 CG2R51 2 CG2R52 3 CG2R51 4 NG2R50 5 NG2R51 6 HGR51 7 HGR52 8 HGR52 9 HGP1
@<TRIPOS>MOLECULE
pyrazole
 9 9 0 0 0
****
USER_CHARGES
INVALID_CHARGES
Pose:  31 Cluster:  31 Fr_nu:  24104 TotEn:   -11.07
@<TRIPOS>ATOM
      1 C1        -78.3478  -16.9773  -27.9758 C.2    1 LIG      -0.25100
      2 C2        -77.8939  -18.2226  -27.5014 C.2    1 LIG       0.13200
      3 C3        -77.3630  -16.5582  -28.8367 C.2    1 LIG      -0.03800
      4 N1        -76.7129  -18.5719  -28.0182 N.2    1 LIG      -0.57800
      5 N2        -76.4162  -17.5400  -28.8263 N.pl3  1 LIG      -0.05900
      6 H1        -79.2610  -16.4561  -27.7294 H      1 LIG       0.15700
      7 H2        -78.3743  -18.8900  -26.8003 H      1 LIG       0.15600
      8 H3        -77.2521  -15.6689  -29.4402 H      1 LIG       0.15900
      9 H4        -75.5459  -17.5700  -29.3425 H      1 LIG       0.32200
@<TRIPOS>BOND
      1       1       2 1
      2       1       3 2
      3       2       4 2
      4       3       5 1
      5       4       5 1
      6       1       6 1
      7       2       7 1
      8       3       8 1
      9       5       9 1
@<TRIPOS>ALT_TYPE
CGenFF_4.0_ALT_TYPE_SET
CGenFF_4.0 1 CG2R51 2 CG2R52 3 CG2R51 4 NG2R50 5 NG2R51 6 HGR51 7 HGR52 8 HGR52 9 HGP1
@<TRIPOS>MOLECULE
pyrazole
 9 9 0 0 0
****
USER_CHARGES
INVALID_CHARGES
Pose:  32 Cluster:  32 Fr_nu: 328408 TotEn:   -11.07
@<TRIPOS>ATOM
      1 C1        -75.2300  -12.5774  -43.5011 C.2    1 LIG      -0.25100
      2 C2        -75.3747  -11.2279  -43.1274 C.2    1 LIG       0.13200
      3 C3        -76.1214  -13.2521  -42.7032 C.2    1 LIG      -0.03800
      4 N1        -76.2863  -11.0537  -42.1670 N.2    1 LIG      -0.57800
      5 N2        -76.7227  -12.3025  -41.9304 N.pl3  1 LIG      -0.05900
      6 H1        -74.5725  -13.0024  -44.2450 H      1 LIG       0.15700
      7 H2        -74.8534  -10.3641  -43.5146 H      1 LIG       0.15600
      8 H3        -76.3747  -14.2988  -42.6159 H      1 LIG       0.15900
      9 H4        -77.4345  -12.4357  -41.2230 H      1 LIG       0.32200
@<TRIPOS>BOND
      1       1       2 1
      2       1       3 2
      3       2       4 2
      4       3       5 1
      5       4       5 1
      6       1       6 1
      7       2       7 1
      8       3       8 1
      9       5       9 1
@<TRIPOS>ALT_TYPE
CGenFF_4.0_ALT_TYPE_SET
CGenFF_4.0 1 CG2R51 2 CG2R52 3 CG2R51 4 NG2R50 5 NG2R51 6 HGR51 7 HGR52 8 HGR52 9 HGP1
@<TRIPOS>MOLECULE
pyrazole
 9 9 0 0 0
****
USER_CHARGES
INVALID_CHARGES
Pose:  33 Cluster:  33 Fr_nu: 231777 TotEn:   -11.05
@<TRIPOS>ATOM
      1 C1        -52.1782  -10.4088  -43.7133 C.2    1 LIG      -0.25100
      2 C2        -52.2021  -11.8042  -43.8983 C.2    1 LIG       0.13200
      3 C3        -51.3157  -10.2167  -42.6618 C.2    1 LIG      -0.03800
      4 N1        -51.4172  -12.4525  -43.0337 N.2    1 LIG      -0.57800
      5 N2        -50.8917  -11.4602  -42.2953 N.pl3  1 LIG      -0.05900
      6 H1        -52.7106   -9.6481  -44.2649 H      1 LIG       0.15700
      7 H2        -52.7593  -12.3757  -44.6267 H      1 LIG       0.15600
      8 H3        -50.9750   -9.3274  -42.1513 H      1 LIG       0.15900
      9 H4        -50.2488  -11.7041  -41.5524 H      1 LIG       0.32200
@<TRIPOS>BOND
      1       1       2 1
      2       1       3 2
      3       2       4 2
      4       3       5 1
      5       4       5 1
      6       1       6 1
      7       2       7 1
      8       3       8 1
      9       5       9 1
@<TRIPOS>ALT_TYPE
CGenFF_4.0_ALT_TYPE_SET
CGenFF_4.0 1 CG2R51 2 CG2R52 3 CG2R51 4 NG2R50 5 NG2R51 6 HGR51 7 HGR52 8 HGR52 9 HGP1
@<TRIPOS>MOLECULE
pyrazole
 9 9 0 0 0
****
USER_CHARGES
INVALID_CHARGES
Pose:  34 Cluster:  34 Fr_nu: 456939 TotEn:   -10.93
@<TRIPOS>ATOM
      1 C1        -75.6008  -12.3741  -43.9819 C.2    1 LIG      -0.25100
      2 C2        -76.5030  -12.1678  -42.9211 C.2    1 LIG       0.13200
      3 C3        -74.3934  -12.5986  -43.3670 C.2    1 LIG      -0.03800
      4 N1        -75.9187  -12.2539  -41.7232 N.2    1 LIG      -0.57800
      5 N2        -74.6364  -12.5168  -42.0273 N.pl3  1 LIG      -0.05900
      6 H1        -75.7975  -12.3625  -45.0438 H      1 LIG       0.15700
      7 H2        -77.5619  -11.9579  -42.9711 H      1 LIG       0.15600
      8 H3        -73.4051  -12.8023  -43.7533 H      1 LIG       0.15900
      9 H4        -73.9764  -12.6272  -41.2678 H      1 LIG       0.32200
@<TRIPOS>BOND
      1       1       2 1
      2       1       3 2
      3       2       4 2
      4       3       5 1
      5       4       5 1
      6       1       6 1
      7       2       7 1
      8       3       8 1
      9       5       9 1
@<TRIPOS>ALT_TYPE
CGenFF_4.0_ALT_TYPE_SET
CGenFF_4.0 1 CG2R51 2 CG2R52 3 CG2R51 4 NG2R50 5 NG2R51 6 HGR51 7 HGR52 8 HGR52 9 HGP1
@<TRIPOS>MOLECULE
pyrazole
 9 9 0 0 0
****
USER_CHARGES
INVALID_CHARGES
Pose:  35 Cluster:  35 Fr_nu: 527528 TotEn:   -10.58
@<TRIPOS>ATOM
      1 C1        -74.6545  -12.9080  -43.7055 C.2    1 LIG      -0.25100
      2 C2        -75.1483  -13.1224  -42.4047 C.2    1 LIG       0.13200
      3 C3        -75.7619  -13.0009  -44.5127 C.2    1 LIG      -0.03800
      4 N1        -76.4666  -13.3353  -42.3822 N.2    1 LIG      -0.57800
      5 N2        -76.8108  -13.2551  -43.6787 N.pl3  1 LIG      -0.05900
      6 H1        -73.6386  -12.7126  -44.0154 H      1 LIG       0.15700
      7 H2        -74.6023  -13.1328  -41.4722 H      1 LIG       0.15600
      8 H3        -75.8946  -12.9135  -45.5814 H      1 LIG       0.15900
      9 H4        -77.7838  -13.3866  -43.9255 H      1 LIG       0.32200
@<TRIPOS>BOND
      1       1       2 1
      2       1       3 2
      3       2       4 2
      4       3       5 1
      5       4       5 1
      6       1       6 1
      7       2       7 1
      8       3       8 1
      9       5       9 1
@<TRIPOS>ALT_TYPE
CGenFF_4.0_ALT_TYPE_SET
CGenFF_4.0 1 CG2R51 2 CG2R52 3 CG2R51 4 NG2R50 5 NG2R51 6 HGR51 7 HGR52 8 HGR52 9 HGP1
@<TRIPOS>MOLECULE
pyrazole
 9 9 0 0 0
****
USER_CHARGES
INVALID_CHARGES
Pose:  36 Cluster:  36 Fr_nu: 389879 TotEn:   -10.52
@<TRIPOS>ATOM
      1 C1        -51.5617  -12.0953  -43.7019 C.2    1 LIG      -0.25100
      2 C2        -52.6659  -11.7120  -44.4864 C.2    1 LIG       0.13200
      3 C3        -51.1653  -10.9377  -43.0780 C.2    1 LIG      -0.03800
      4 N1        -52.9529  -10.4125  -44.3728 N.2    1 LIG      -0.57800
      5 N2        -52.0232   -9.9691  -43.5095 N.pl3  1 LIG      -0.05900
      6 H1        -51.1153  -13.0736  -43.6016 H      1 LIG       0.15700
      7 H2        -53.2733  -12.3253  -45.1365 H      1 LIG       0.15600
      8 H3        -50.3668  -10.7203  -42.3833 H      1 LIG       0.15900
      9 H4        -52.0309   -8.9884  -43.2585 H      1 LIG       0.32200
@<TRIPOS>BOND
      1       1       2 1
      2       1       3 2
      3       2       4 2
      4       3       5 1
      5       4       5 1
      6       1       6 1
      7       2       7 1
      8       3       8 1
      9       5       9 1
@<TRIPOS>ALT_TYPE
CGenFF_4.0_ALT_TYPE_SET
CGenFF_4.0 1 CG2R51 2 CG2R52 3 CG2R51 4 NG2R50 5 NG2R51 6 HGR51 7 HGR52 8 HGR52 9 HGP1
@<TRIPOS>MOLECULE
pyrazole
 9 9 0 0 0
****
USER_CHARGES
INVALID_CHARGES
Pose:  37 Cluster:  37 Fr_nu: 584739 TotEn:   -10.17
@<TRIPOS>ATOM
      1 C1        -74.4532  -12.3745  -45.1846 C.2    1 LIG      -0.25100
      2 C2        -73.5872  -12.0654  -46.2505 C.2    1 LIG       0.13200
      3 C3        -74.1712  -11.4301  -44.2281 C.2    1 LIG      -0.03800
      4 N1        -72.8131  -11.0072  -45.9957 N.2    1 LIG      -0.57800
      5 N2        -73.1918  -10.6430  -44.7588 N.pl3  1 LIG      -0.05900
      6 H1        -75.1808  -13.1699  -45.1184 H      1 LIG       0.15700
      7 H2        -73.4874  -12.5675  -47.2023 H      1 LIG       0.15600
      8 H3        -74.5686  -11.2525  -43.2392 H      1 LIG       0.15900
      9 H4        -72.7365   -9.8451  -44.3335 H      1 LIG       0.32200
@<TRIPOS>BOND
      1       1       2 1
      2       1       3 2
      3       2       4 2
      4       3       5 1
      5       4       5 1
      6       1       6 1
      7       2       7 1
      8       3       8 1
      9       5       9 1
@<TRIPOS>ALT_TYPE
CGenFF_4.0_ALT_TYPE_SET
CGenFF_4.0 1 CG2R51 2 CG2R52 3 CG2R51 4 NG2R50 5 NG2R51 6 HGR51 7 HGR52 8 HGR52 9 HGP1
@<TRIPOS>MOLECULE
pyrazole
 9 9 0 0 0
****
USER_CHARGES
INVALID_CHARGES
Pose:  38 Cluster:  38 Fr_nu: 770070 TotEn:   -10.07
@<TRIPOS>ATOM
      1 C1        -75.1377  -13.2051  -43.6484 C.2    1 LIG      -0.25100
      2 C2        -75.4082  -13.1488  -45.0287 C.2    1 LIG       0.13200
      3 C3        -74.2371  -12.1907  -43.4333 C.2    1 LIG      -0.03800
      4 N1        -74.7341  -12.1755  -45.6470 N.2    1 LIG      -0.57800
      5 N2        -74.0311  -11.6108  -44.6505 N.pl3  1 LIG      -0.05900
      6 H1        -75.5395  -13.8850  -42.9116 H      1 LIG       0.15700
      7 H2        -76.0681  -13.7768  -45.6101 H      1 LIG       0.15600
      8 H3        -73.7338  -11.8388  -42.5444 H      1 LIG       0.15900
      9 H4        -73.4257  -10.8307  -44.8732 H      1 LIG       0.32200
@<TRIPOS>BOND
      1       1       2 1
      2       1       3 2
      3       2       4 2
      4       3       5 1
      5       4       5 1
      6       1       6 1
      7       2       7 1
      8       3       8 1
      9       5       9 1
@<TRIPOS>ALT_TYPE
CGenFF_4.0_ALT_TYPE_SET
CGenFF_4.0 1 CG2R51 2 CG2R52 3 CG2R51 4 NG2R50 5 NG2R51 6 HGR51 7 HGR52 8 HGR52 9 HGP1
@<TRIPOS>MOLECULE
pyrazole
 9 9 0 0 0
****
USER_CHARGES
INVALID_CHARGES
Pose:  39 Cluster:  39 Fr_nu: 983351 TotEn:   -10.07
@<TRIPOS>ATOM
      1 C1        -52.6740   -9.7096  -44.1654 C.2    1 LIG      -0.25100
      2 C2        -53.4860   -9.5480  -45.3040 C.2    1 LIG       0.13200
      3 C3        -52.5305  -11.0695  -44.0363 C.2    1 LIG      -0.03800
      4 N1        -53.8338  -10.7121  -45.8587 N.2    1 LIG      -0.57800
      5 N2        -53.2375  -11.6183  -45.0655 N.pl3  1 LIG      -0.05900
      6 H1        -52.2509   -8.9477  -43.5275 H      1 LIG       0.15700
      7 H2        -53.8392   -8.6304  -45.7523 H      1 LIG       0.15600
      8 H3        -52.0030  -11.6822  -43.3196 H      1 LIG       0.15900
      9 H4        -53.3568  -12.5994  -45.2844 H      1 LIG       0.32200
@<TRIPOS>BOND
      1       1       2 1
      2       1       3 2
      3       2       4 2
      4       3       5 1
      5       4       5 1
      6       1       6 1
      7       2       7 1
      8       3       8 1
      9       5       9 1
@<TRIPOS>ALT_TYPE
CGenFF_4.0_ALT_TYPE_SET
CGenFF_4.0 1 CG2R51 2 CG2R52 3 CG2R51 4 NG2R50 5 NG2R51 6 HGR51 7 HGR52 8 HGR52 9 HGP1
@<TRIPOS>MOLECULE
pyrazole
 9 9 0 0 0
****
USER_CHARGES
INVALID_CHARGES
Pose:  40 Cluster:  40 Fr_nu: 451898 TotEn:    -9.37
@<TRIPOS>ATOM
      1 C1        -74.9660  -12.2489  -42.4520 C.2    1 LIG      -0.25100
      2 C2        -75.8401  -11.1999  -42.1095 C.2    1 LIG       0.13200
      3 C3        -75.7193  -13.0777  -43.2471 C.2    1 LIG      -0.03800
      4 N1        -77.0556  -11.3464  -42.6434 N.2    1 LIG      -0.57800
      5 N2        -76.9507  -12.4971  -43.3296 N.pl3  1 LIG      -0.05900
      6 H1        -73.9342  -12.3856  -42.1639 H      1 LIG       0.15700
      7 H2        -75.6423  -10.3350  -41.4926 H      1 LIG       0.15600
      8 H3        -75.4957  -14.0084  -43.7483 H      1 LIG       0.15900
      9 H4        -77.7632  -12.8310  -43.8329 H      1 LIG       0.32200
@<TRIPOS>BOND
      1       1       2 1
      2       1       3 2
      3       2       4 2
      4       3       5 1
      5       4       5 1
      6       1       6 1
      7       2       7 1
      8       3       8 1
      9       5       9 1
@<TRIPOS>ALT_TYPE
CGenFF_4.0_ALT_TYPE_SET
CGenFF_4.0 1 CG2R51 2 CG2R52 3 CG2R51 4 NG2R50 5 NG2R51 6 HGR51 7 HGR52 8 HGR52 9 HGP1
@<TRIPOS>MOLECULE
pyrazole
 9 9 0 0 0
****
USER_CHARGES
INVALID_CHARGES
Pose:  41 Cluster:  41 Fr_nu: 417443 TotEn:    -9.23
@<TRIPOS>ATOM
      1 C1        -74.9622  -13.0750  -42.8566 C.2    1 LIG      -0.25100
      2 C2        -74.5485  -12.3584  -43.9955 C.2    1 LIG       0.13200
      3 C3        -76.1390  -13.6730  -43.2360 C.2    1 LIG      -0.03800
      4 N1        -75.3936  -12.4882  -45.0216 N.2    1 LIG      -0.57800
      5 N2        -76.3502  -13.2934  -44.5289 N.pl3  1 LIG      -0.05900
      6 H1        -74.4758  -13.1488  -41.8952 H      1 LIG       0.15700
      7 H2        -73.6665  -11.7465  -44.1204 H      1 LIG       0.15600
      8 H3        -76.8307  -14.3180  -42.7136 H      1 LIG       0.15900
      9 H4        -77.1237  -13.5437  -45.1321 H      1 LIG       0.32200
@<TRIPOS>BOND
      1       1       2 1
      2       1       3 2
      3       2       4 2
      4       3       5 1
      5       4       5 1
      6       1       6 1
      7       2       7 1
      8       3       8 1
      9       5       9 1
@<TRIPOS>ALT_TYPE
CGenFF_4.0_ALT_TYPE_SET
CGenFF_4.0 1 CG2R51 2 CG2R52 3 CG2R51 4 NG2R50 5 NG2R51 6 HGR51 7 HGR52 8 HGR52 9 HGP1
@<TRIPOS>MOLECULE
pyrazole
 9 9 0 0 0
****
USER_CHARGES
INVALID_CHARGES
Pose:  42 Cluster:  42 Fr_nu: 633432 TotEn:    -8.98
@<TRIPOS>ATOM
      1 C1        -74.4610  -11.9197  -44.3844 C.2    1 LIG      -0.25100
      2 C2        -75.6000  -12.7165  -44.1620 C.2    1 LIG       0.13200
      3 C3        -73.6540  -12.1641  -43.3002 C.2    1 LIG      -0.03800
      4 N1        -75.5269  -13.4150  -43.0259 N.2    1 LIG      -0.57800
      5 N2        -74.3322  -13.0580  -42.5247 N.pl3  1 LIG      -0.05900
      6 H1        -74.2528  -11.2608  -45.2144 H      1 LIG       0.15700
      7 H2        -76.4806  -12.8169  -44.7802 H      1 LIG       0.15600
      8 H3        -72.6813  -11.7893  -43.0159 H      1 LIG       0.15900
      9 H4        -74.0414  -13.4633  -41.6438 H      1 LIG       0.32200
@<TRIPOS>BOND
      1       1       2 1
      2       1       3 2
      3       2       4 2
      4       3       5 1
      5       4       5 1
      6       1       6 1
      7       2       7 1
      8       3       8 1
      9       5       9 1
@<TRIPOS>ALT_TYPE
CGenFF_4.0_ALT_TYPE_SET
CGenFF_4.0 1 CG2R51 2 CG2R52 3 CG2R51 4 NG2R50 5 NG2R51 6 HGR51 7 HGR52 8 HGR52 9 HGP1
@<TRIPOS>MOLECULE
pyrazole
 9 9 0 0 0
****
USER_CHARGES
INVALID_CHARGES
Pose:  43 Cluster:  43 Fr_nu: 10814809 TotEn:    -5.51
@<TRIPOS>ATOM
      1 C1        -51.2355  -26.6306  -25.2106 C.2    1 LIG      -0.25100
      2 C2        -51.6597  -25.7391  -24.2071 C.2    1 LIG       0.13200
      3 C3        -49.8692  -26.6737  -25.0763 C.2    1 LIG      -0.03800
      4 N1        -50.6452  -25.2512  -23.4882 N.2    1 LIG      -0.57800
      5 N2        -49.5699  -25.8382  -24.0405 N.pl3  1 LIG      -0.05900
      6 H1        -51.8353  -27.1677  -25.9304 H      1 LIG       0.15700
      7 H2        -52.6659  -25.4242  -23.9699 H      1 LIG       0.15600
      8 H3        -49.1003  -27.2096  -25.6138 H      1 LIG       0.15900
      9 H4        -48.6571  -25.6211  -23.6606 H      1 LIG       0.32200
@<TRIPOS>BOND
      1       1       2 1
      2       1       3 2
      3       2       4 2
      4       3       5 1
      5       4       5 1
      6       1       6 1
      7       2       7 1
      8       3       8 1
      9       5       9 1
@<TRIPOS>ALT_TYPE
CGenFF_4.0_ALT_TYPE_SET
CGenFF_4.0 1 CG2R51 2 CG2R52 3 CG2R51 4 NG2R50 5 NG2R51 6 HGR51 7 HGR52 8 HGR52 9 HGP1
@<TRIPOS>MOLECULE
4_lactone
 9 9 0 0 0
****
USER_CHARGES
INVALID_CHARGES
Pose:   1 Cluster:   1 Fr_nu: 7526639 TotEn:   -23.21
@<TRIPOS>ATOM
      1 C1        -44.9491    1.6296  -42.3288 C.2    1 LIG       0.04000
      2 C2        -46.1139    2.6197  -42.5082 C.3    1 LIG       0.11000
      3 C3        -45.0811    3.4101  -43.3061 C.3    1 LIG       0.08100
      4 O1        -44.7562    0.5671  -41.7829 O.2    1 LIG      -0.32000
      5 O2        -44.0799    2.3862  -43.0512 O.3    1 LIG      -0.27100
      6 H1        -46.9523    2.2219  -43.0820 H      1 LIG       0.09000
      7 H2        -46.4519    3.0827  -41.5797 H      1 LIG       0.09000
      8 H3        -45.2873    3.5152  -44.3747 H      1 LIG       0.09000
      9 H4        -44.7895    4.3727  -42.8770 H      1 LIG       0.09000
@<TRIPOS>BOND
      1       1       2 1
      2       1       4 2
      3       1       5 1
      4       2       3 1
      5       3       5 1
      6       2       6 1
      7       2       7 1
      8       3       8 1
      9       3       9 1
@<TRIPOS>ALT_TYPE
CGenFF_4.0_ALT_TYPE_SET
CGenFF_4.0 1 CG2O4 2 CG3C41 3 CG3C41 4 OG2D1 5 OG3C51 6 HGA2 7 HGA2 8 HGA2 9 HGA2
@<TRIPOS>MOLECULE
4_lactone
 9 9 0 0 0
****
USER_CHARGES
INVALID_CHARGES
Pose:   2 Cluster:   2 Fr_nu: 1459543 TotEn:   -23.16
@<TRIPOS>ATOM
      1 C1        -53.0751    2.9182  -33.2053 C.2    1 LIG       0.04000
      2 C2        -52.2986    1.7426  -32.5855 C.3    1 LIG       0.11000
      3 C3        -51.7253    2.8322  -31.6844 C.3    1 LIG       0.08100
      4 O1        -53.8832    3.0874  -34.0900 O.2    1 LIG      -0.32000
      5 O2        -52.5230    3.8376  -32.3688 O.3    1 LIG      -0.27100
      6 H1        -52.9301    1.0028  -32.0911 H      1 LIG       0.09000
      7 H2        -51.5900    1.2686  -33.2666 H      1 LIG       0.09000
      8 H3        -51.9899    2.7594  -30.6260 H      1 LIG       0.09000
      9 H4        -50.6546    3.0232  -31.7980 H      1 LIG       0.09000
@<TRIPOS>BOND
      1       1       2 1
      2       1       4 2
      3       1       5 1
      4       2       3 1
      5       3       5 1
      6       2       6 1
      7       2       7 1
      8       3       8 1
      9       3       9 1
@<TRIPOS>ALT_TYPE
CGenFF_4.0_ALT_TYPE_SET
CGenFF_4.0 1 CG2O4 2 CG3C41 3 CG3C41 4 OG2D1 5 OG3C51 6 HGA2 7 HGA2 8 HGA2 9 HGA2
@<TRIPOS>MOLECULE
4_lactone
 9 9 0 0 0
****
USER_CHARGES
INVALID_CHARGES
Pose:   3 Cluster:   3 Fr_nu: 4616204 TotEn:   -22.89
@<TRIPOS>ATOM
      1 C1        -51.8037    3.4942  -32.8765 C.2    1 LIG       0.04000
      2 C2        -52.0967    2.0113  -32.5863 C.3    1 LIG       0.11000
      3 C3        -51.6849    2.3944  -31.1680 C.3    1 LIG       0.08100
      4 O1        -51.8365    4.2415  -33.8277 O.2    1 LIG      -0.32000
      5 O2        -51.4478    3.7653  -31.5921 O.3    1 LIG      -0.27100
      6 H1        -53.1430    1.7302  -32.7161 H      1 LIG       0.09000
      7 H2        -51.4318    1.3167  -33.1022 H      1 LIG       0.09000
      8 H3        -52.4743    2.3366  -30.4136 H      1 LIG       0.09000
      9 H4        -50.7693    1.9239  -30.7994 H      1 LIG       0.09000
@<TRIPOS>BOND
      1       1       2 1
      2       1       4 2
      3       1       5 1
      4       2       3 1
      5       3       5 1
      6       2       6 1
      7       2       7 1
      8       3       8 1
      9       3       9 1
@<TRIPOS>ALT_TYPE
CGenFF_4.0_ALT_TYPE_SET
CGenFF_4.0 1 CG2O4 2 CG3C41 3 CG3C41 4 OG2D1 5 OG3C51 6 HGA2 7 HGA2 8 HGA2 9 HGA2
@<TRIPOS>MOLECULE
4_lactone
 9 9 0 0 0
****
USER_CHARGES
INVALID_CHARGES
Pose:   4 Cluster:   4 Fr_nu: 7068243 TotEn:   -19.41
@<TRIPOS>ATOM
      1 C1        -45.0071    2.5127  -42.1158 C.2    1 LIG       0.04000
      2 C2        -45.3861    3.9532  -42.5039 C.3    1 LIG       0.11000
      3 C3        -46.5397    3.7186  -41.5333 C.3    1 LIG       0.08100
      4 O1        -44.1418    1.7123  -42.3897 O.2    1 LIG      -0.32000
      5 O2        -46.0596    2.3719  -41.2660 O.3    1 LIG      -0.27100
      6 H1        -44.6554    4.7038  -42.1985 H      1 LIG       0.09000
      7 H2        -45.6648    4.0733  -43.5521 H      1 LIG       0.09000
      8 H3        -46.5324    4.3358  -40.6308 H      1 LIG       0.09000
      9 H4        -47.5375    3.7080  -41.9805 H      1 LIG       0.09000
@<TRIPOS>BOND
      1       1       2 1
      2       1       4 2
      3       1       5 1
      4       2       3 1
      5       3       5 1
      6       2       6 1
      7       2       7 1
      8       3       8 1
      9       3       9 1
@<TRIPOS>ALT_TYPE
CGenFF_4.0_ALT_TYPE_SET
CGenFF_4.0 1 CG2O4 2 CG3C41 3 CG3C41 4 OG2D1 5 OG3C51 6 HGA2 7 HGA2 8 HGA2 9 HGA2
@<TRIPOS>MOLECULE
4_lactone
 9 9 0 0 0
****
USER_CHARGES
INVALID_CHARGES
Pose:   5 Cluster:   5 Fr_nu: 4488623 TotEn:   -19.13
@<TRIPOS>ATOM
      1 C1        -52.0998    3.9744  -31.7638 C.2    1 LIG       0.04000
      2 C2        -51.9599    2.5323  -32.2835 C.3    1 LIG       0.11000
      3 C3        -52.6768    3.0959  -33.5067 C.3    1 LIG       0.08100
      4 O1        -51.8040    4.5982  -30.7700 O.2    1 LIG      -0.32000
      5 O2        -52.7364    4.4092  -32.8843 O.3    1 LIG      -0.27100
      6 H1        -50.9284    2.2146  -32.4437 H      1 LIG       0.09000
      7 H2        -52.5177    1.7943  -31.7047 H      1 LIG       0.09000
      8 H3        -52.0933    3.1140  -34.4312 H      1 LIG       0.09000
      9 H4        -53.6765    2.6944  -33.6940 H      1 LIG       0.09000
@<TRIPOS>BOND
      1       1       2 1
      2       1       4 2
      3       1       5 1
      4       2       3 1
      5       3       5 1
      6       2       6 1
      7       2       7 1
      8       3       8 1
      9       3       9 1
@<TRIPOS>ALT_TYPE
CGenFF_4.0_ALT_TYPE_SET
CGenFF_4.0 1 CG2O4 2 CG3C41 3 CG3C41 4 OG2D1 5 OG3C51 6 HGA2 7 HGA2 8 HGA2 9 HGA2
@<TRIPOS>MOLECULE
4_lactone
 9 9 0 0 0
****
USER_CHARGES
INVALID_CHARGES
Pose:   6 Cluster:   6 Fr_nu: 7395835 TotEn:   -18.27
@<TRIPOS>ATOM
      1 C1        -45.8002    2.0422  -42.6921 C.2    1 LIG       0.04000
      2 C2        -46.9604    2.4237  -43.6289 C.3    1 LIG       0.11000
      3 C3        -46.6771    3.8306  -43.1109 C.3    1 LIG       0.08100
      4 O1        -45.2069    1.0385  -42.3682 O.2    1 LIG      -0.32000
      5 O2        -45.6034    3.3209  -42.2725 O.3    1 LIG      -0.27100
      6 H1        -46.7518    2.2576  -44.6869 H      1 LIG       0.09000
      7 H2        -47.9230    1.9973  -43.3420 H      1 LIG       0.09000
      8 H3        -46.3059    4.5427  -43.8529 H      1 LIG       0.09000
      9 H4        -47.4736    4.2823  -42.5131 H      1 LIG       0.09000
@<TRIPOS>BOND
      1       1       2 1
      2       1       4 2
      3       1       5 1
      4       2       3 1
      5       3       5 1
      6       2       6 1
      7       2       7 1
      8       3       8 1
      9       3       9 1
@<TRIPOS>ALT_TYPE
CGenFF_4.0_ALT_TYPE_SET
CGenFF_4.0 1 CG2O4 2 CG3C41 3 CG3C41 4 OG2D1 5 OG3C51 6 HGA2 7 HGA2 8 HGA2 9 HGA2
@<TRIPOS>MOLECULE
4_lactone
 9 9 0 0 0
****
USER_CHARGES
INVALID_CHARGES
Pose:   7 Cluster:   7 Fr_nu: 584361 TotEn:   -18.20
@<TRIPOS>ATOM
      1 C1        -59.1291   -0.9985  -22.8505 C.2    1 LIG       0.04000
      2 C2        -60.0012   -2.2477  -22.6311 C.3    1 LIG       0.11000
      3 C3        -60.4819   -1.9385  -24.0458 C.3    1 LIG       0.08100
      4 O1        -58.3095   -0.3611  -22.2289 O.2    1 LIG      -0.32000
      5 O2        -59.6029   -0.7813  -24.1067 O.3    1 LIG      -0.27100
      6 H1        -59.4337   -3.1724  -22.5152 H      1 LIG       0.09000
      7 H2        -60.7467   -2.1375  -21.8419 H      1 LIG       0.09000
      8 H3        -60.2246   -2.6808  -24.8063 H      1 LIG       0.09000
      9 H4        -61.5329   -1.6499  -24.1342 H      1 LIG       0.09000
@<TRIPOS>BOND
      1       1       2 1
      2       1       4 2
      3       1       5 1
      4       2       3 1
      5       3       5 1
      6       2       6 1
      7       2       7 1
      8       3       8 1
      9       3       9 1
@<TRIPOS>ALT_TYPE
CGenFF_4.0_ALT_TYPE_SET
CGenFF_4.0 1 CG2O4 2 CG3C41 3 CG3C41 4 OG2D1 5 OG3C51 6 HGA2 7 HGA2 8 HGA2 9 HGA2
@<TRIPOS>MOLECULE
4_lactone
 9 9 0 0 0
****
USER_CHARGES
INVALID_CHARGES
Pose:   8 Cluster:   8 Fr_nu: 7105445 TotEn:   -17.93
@<TRIPOS>ATOM
      1 C1        -51.0700    9.1321  -30.0036 C.2    1 LIG       0.04000
      2 C2        -51.2701    8.5150  -31.3994 C.3    1 LIG       0.11000
      3 C3        -50.7494    7.2533  -30.7175 C.3    1 LIG       0.08100
      4 O1        -51.2214   10.2092  -29.4733 O.2    1 LIG      -0.32000
      5 O2        -50.6121    7.9722  -29.4606 O.3    1 LIG      -0.27100
      6 H1        -52.3104    8.4815  -31.7267 H      1 LIG       0.09000
      7 H2        -50.6244    8.9386  -32.1703 H      1 LIG       0.09000
      8 H3        -51.4642    6.4300  -30.6351 H      1 LIG       0.09000
      9 H4        -49.7844    6.8864  -31.0780 H      1 LIG       0.09000
@<TRIPOS>BOND
      1       1       2 1
      2       1       4 2
      3       1       5 1
      4       2       3 1
      5       3       5 1
      6       2       6 1
      7       2       7 1
      8       3       8 1
      9       3       9 1
@<TRIPOS>ALT_TYPE
CGenFF_4.0_ALT_TYPE_SET
CGenFF_4.0 1 CG2O4 2 CG3C41 3 CG3C41 4 OG2D1 5 OG3C51 6 HGA2 7 HGA2 8 HGA2 9 HGA2
@<TRIPOS>MOLECULE
4_lactone
 9 9 0 0 0
****
USER_CHARGES
INVALID_CHARGES
Pose:   9 Cluster:   9 Fr_nu: 7247813 TotEn:   -17.54
@<TRIPOS>ATOM
      1 C1        -75.9656  -15.1958  -60.0765 C.2    1 LIG       0.04000
      2 C2        -76.3717  -15.0606  -61.5550 C.3    1 LIG       0.11000
      3 C3        -77.4438  -14.1347  -60.9883 C.3    1 LIG       0.08100
      4 O1        -75.1269  -15.7823  -59.4307 O.2    1 LIG      -0.32000
      5 O2        -76.9465  -14.3608  -59.6402 O.3    1 LIG      -0.27100
      6 H1        -75.6172  -14.5834  -62.1823 H      1 LIG       0.09000
      7 H2        -76.7337  -15.9869  -62.0039 H      1 LIG       0.09000
      8 H3        -77.3625  -13.0833  -61.2769 H      1 LIG       0.09000
      9 H4        -78.4744  -14.4827  -61.0999 H      1 LIG       0.09000
@<TRIPOS>BOND
      1       1       2 1
      2       1       4 2
      3       1       5 1
      4       2       3 1
      5       3       5 1
      6       2       6 1
      7       2       7 1
      8       3       8 1
      9       3       9 1
@<TRIPOS>ALT_TYPE
CGenFF_4.0_ALT_TYPE_SET
CGenFF_4.0 1 CG2O4 2 CG3C41 3 CG3C41 4 OG2D1 5 OG3C51 6 HGA2 7 HGA2 8 HGA2 9 HGA2
@<TRIPOS>MOLECULE
4_lactone
 9 9 0 0 0
****
USER_CHARGES
INVALID_CHARGES
Pose:  10 Cluster:  10 Fr_nu: 163923 TotEn:   -16.85
@<TRIPOS>ATOM
      1 C1        -58.9240  -22.9389  -25.6796 C.2    1 LIG       0.04000
      2 C2        -60.3373  -23.0772  -25.0856 C.3    1 LIG       0.11000
      3 C3        -60.6044  -21.8105  -25.8930 C.3    1 LIG       0.08100
      4 O1        -57.8708  -23.5324  -25.6260 O.2    1 LIG      -0.32000
      5 O2        -59.2314  -21.8101  -26.3732 O.3    1 LIG      -0.27100
      6 H1        -60.8729  -23.9695  -25.4134 H      1 LIG       0.09000
      7 H2        -60.3773  -22.9658  -24.0008 H      1 LIG       0.09000
      8 H3        -61.3187  -21.9140  -26.7143 H      1 LIG       0.09000
      9 H4        -60.8248  -20.9147  -25.3059 H      1 LIG       0.09000
@<TRIPOS>BOND
      1       1       2 1
      2       1       4 2
      3       1       5 1
      4       2       3 1
      5       3       5 1
      6       2       6 1
      7       2       7 1
      8       3       8 1
      9       3       9 1
@<TRIPOS>ALT_TYPE
CGenFF_4.0_ALT_TYPE_SET
CGenFF_4.0 1 CG2O4 2 CG3C41 3 CG3C41 4 OG2D1 5 OG3C51 6 HGA2 7 HGA2 8 HGA2 9 HGA2
@<TRIPOS>MOLECULE
4_lactone
 9 9 0 0 0
****
USER_CHARGES
INVALID_CHARGES
Pose:  11 Cluster:  11 Fr_nu: 2309563 TotEn:   -16.76
@<TRIPOS>ATOM
      1 C1        -59.1244   -1.3822  -22.5099 C.2    1 LIG       0.04000
      2 C2        -59.9572   -2.6218  -22.8830 C.3    1 LIG       0.11000
      3 C3        -59.2133   -3.2512  -21.7090 C.3    1 LIG       0.08100
      4 O1        -58.9892   -0.2457  -22.9030 O.2    1 LIG      -0.32000
      5 O2        -58.4975   -2.0065  -21.4770 O.3    1 LIG      -0.27100
      6 H1        -61.0323   -2.4932  -22.7484 H      1 LIG       0.09000
      7 H2        -59.7263   -3.0337  -23.8668 H      1 LIG       0.09000
      8 H3        -59.8309   -3.5272  -20.8500 H      1 LIG       0.09000
      9 H4        -58.5302   -4.0656  -21.9655 H      1 LIG       0.09000
@<TRIPOS>BOND
      1       1       2 1
      2       1       4 2
      3       1       5 1
      4       2       3 1
      5       3       5 1
      6       2       6 1
      7       2       7 1
      8       3       8 1
      9       3       9 1
@<TRIPOS>ALT_TYPE
CGenFF_4.0_ALT_TYPE_SET
CGenFF_4.0 1 CG2O4 2 CG3C41 3 CG3C41 4 OG2D1 5 OG3C51 6 HGA2 7 HGA2 8 HGA2 9 HGA2
@<TRIPOS>MOLECULE
4_lactone
 9 9 0 0 0
****
USER_CHARGES
INVALID_CHARGES
Pose:  12 Cluster:  12 Fr_nu: 4795819 TotEn:   -16.60
@<TRIPOS>ATOM
      1 C1        -50.6933    7.7313  -30.4486 C.2    1 LIG       0.04000
      2 C2        -50.9025    7.4914  -31.9545 C.3    1 LIG       0.11000
      3 C3        -50.7538    6.0257  -31.5575 C.3    1 LIG       0.08100
      4 O1        -50.6382    8.6756  -29.6939 O.2    1 LIG      -0.32000
      5 O2        -50.5689    6.4067  -30.1660 O.3    1 LIG      -0.27100
      6 H1        -51.8877    7.7855  -32.3198 H      1 LIG       0.09000
      7 H2        -50.1083    7.8953  -32.5844 H      1 LIG       0.09000
      8 H3        -51.6447    5.4061  -31.6909 H      1 LIG       0.09000
      9 H4        -49.8716    5.5166  -31.9552 H      1 LIG       0.09000
@<TRIPOS>BOND
      1       1       2 1
      2       1       4 2
      3       1       5 1
      4       2       3 1
      5       3       5 1
      6       2       6 1
      7       2       7 1
      8       3       8 1
      9       3       9 1
@<TRIPOS>ALT_TYPE
CGenFF_4.0_ALT_TYPE_SET
CGenFF_4.0 1 CG2O4 2 CG3C41 3 CG3C41 4 OG2D1 5 OG3C51 6 HGA2 7 HGA2 8 HGA2 9 HGA2
@<TRIPOS>MOLECULE
4_lactone
 9 9 0 0 0
****
USER_CHARGES
INVALID_CHARGES
Pose:  13 Cluster:  13 Fr_nu: 5001701 TotEn:   -16.60
@<TRIPOS>ATOM
      1 C1        -52.9582    3.5566  -33.9563 C.2    1 LIG       0.04000
      2 C2        -51.8172    3.4344  -32.9304 C.3    1 LIG       0.11000
      3 C3        -52.4218    2.0539  -32.6927 C.3    1 LIG       0.08100
      4 O1        -53.3666    4.3795  -34.7439 O.2    1 LIG      -0.32000
      5 O2        -53.4453    2.3144  -33.6928 O.3    1 LIG      -0.27100
      6 H1        -50.8190    3.4449  -33.3709 H      1 LIG       0.09000
      7 H2        -51.8910    4.1347  -32.0968 H      1 LIG       0.09000
      8 H3        -51.7910    1.2059  -32.9728 H      1 LIG       0.09000
      9 H4        -52.8586    1.8944  -31.7030 H      1 LIG       0.09000
@<TRIPOS>BOND
      1       1       2 1
      2       1       4 2
      3       1       5 1
      4       2       3 1
      5       3       5 1
      6       2       6 1
      7       2       7 1
      8       3       8 1
      9       3       9 1
@<TRIPOS>ALT_TYPE
CGenFF_4.0_ALT_TYPE_SET
CGenFF_4.0 1 CG2O4 2 CG3C41 3 CG3C41 4 OG2D1 5 OG3C51 6 HGA2 7 HGA2 8 HGA2 9 HGA2
@<TRIPOS>MOLECULE
4_lactone
 9 9 0 0 0
****
USER_CHARGES
INVALID_CHARGES
Pose:  14 Cluster:  14 Fr_nu: 5304048 TotEn:   -16.46
@<TRIPOS>ATOM
      1 C1        -51.6479    4.1526  -33.2004 C.2    1 LIG       0.04000
      2 C2        -51.5701    2.9775  -32.2093 C.3    1 LIG       0.11000
      3 C3        -52.7489    2.4501  -33.0218 C.3    1 LIG       0.08100
      4 O1        -51.0631    5.1931  -33.3996 O.2    1 LIG      -0.32000
      5 O2        -52.7009    3.6238  -33.8795 O.3    1 LIG      -0.27100
      6 H1        -50.6492    2.3964  -32.2787 H      1 LIG       0.09000
      7 H2        -51.7904    3.2510  -31.1761 H      1 LIG       0.09000
      8 H3        -52.5628    1.5314  -33.5848 H      1 LIG       0.09000
      9 H4        -53.6993    2.3832  -32.4852 H      1 LIG       0.09000
@<TRIPOS>BOND
      1       1       2 1
      2       1       4 2
      3       1       5 1
      4       2       3 1
      5       3       5 1
      6       2       6 1
      7       2       7 1
      8       3       8 1
      9       3       9 1
@<TRIPOS>ALT_TYPE
CGenFF_4.0_ALT_TYPE_SET
CGenFF_4.0 1 CG2O4 2 CG3C41 3 CG3C41 4 OG2D1 5 OG3C51 6 HGA2 7 HGA2 8 HGA2 9 HGA2
@<TRIPOS>MOLECULE
4_lactone
 9 9 0 0 0
****
USER_CHARGES
INVALID_CHARGES
Pose:  15 Cluster:  15 Fr_nu: 7593663 TotEn:   -16.31
@<TRIPOS>ATOM
      1 C1        -50.1833  -25.8005  -23.8725 C.2    1 LIG       0.04000
      2 C2        -50.0422  -26.9447  -24.8923 C.3    1 LIG       0.11000
      3 C3        -49.7059  -25.8064  -25.8510 C.3    1 LIG       0.08100
      4 O1        -50.4559  -25.6778  -22.6999 O.2    1 LIG      -0.32000
      5 O2        -49.8764  -24.8360  -24.7810 O.3    1 LIG      -0.27100
      6 H1        -49.2275  -27.6372  -24.6750 H      1 LIG       0.09000
      7 H2        -50.9727  -27.4772  -25.0957 H      1 LIG       0.09000
      8 H3        -48.6844  -25.8015  -26.2407 H      1 LIG       0.09000
      9 H4        -50.4238  -25.6431  -26.6595 H      1 LIG       0.09000
@<TRIPOS>BOND
      1       1       2 1
      2       1       4 2
      3       1       5 1
      4       2       3 1
      5       3       5 1
      6       2       6 1
      7       2       7 1
      8       3       8 1
      9       3       9 1
@<TRIPOS>ALT_TYPE
CGenFF_4.0_ALT_TYPE_SET
CGenFF_4.0 1 CG2O4 2 CG3C41 3 CG3C41 4 OG2D1 5 OG3C51 6 HGA2 7 HGA2 8 HGA2 9 HGA2
@<TRIPOS>MOLECULE
4_lactone
 9 9 0 0 0
****
USER_CHARGES
INVALID_CHARGES
Pose:  16 Cluster:  16 Fr_nu: 109799 TotEn:   -15.81
@<TRIPOS>ATOM
      1 C1        -60.0840   -0.8893  -24.0454 C.2    1 LIG       0.04000
      2 C2        -60.6442   -2.2418  -24.5210 C.3    1 LIG       0.11000
      3 C3        -61.9784   -1.5037  -24.4653 C.3    1 LIG       0.08100
      4 O1        -59.0046   -0.4173  -23.7688 O.2    1 LIG      -0.32000
      5 O2        -61.3065   -0.2939  -24.0174 O.3    1 LIG      -0.27100
      6 H1        -60.3080   -2.5382  -25.5158 H      1 LIG       0.09000
      7 H2        -60.5203   -3.0529  -23.8016 H      1 LIG       0.09000
      8 H3        -62.4779   -1.3550  -25.4265 H      1 LIG       0.09000
      9 H4        -62.6885   -1.8688  -23.7184 H      1 LIG       0.09000
@<TRIPOS>BOND
      1       1       2 1
      2       1       4 2
      3       1       5 1
      4       2       3 1
      5       3       5 1
      6       2       6 1
      7       2       7 1
      8       3       8 1
      9       3       9 1
@<TRIPOS>ALT_TYPE
CGenFF_4.0_ALT_TYPE_SET
CGenFF_4.0 1 CG2O4 2 CG3C41 3 CG3C41 4 OG2D1 5 OG3C51 6 HGA2 7 HGA2 8 HGA2 9 HGA2
@<TRIPOS>MOLECULE
4_lactone
 9 9 0 0 0
****
USER_CHARGES
INVALID_CHARGES
Pose:  17 Cluster:  17 Fr_nu: 4485224 TotEn:   -15.48
@<TRIPOS>ATOM
      1 C1        -58.6758   -0.8388  -22.2464 C.2    1 LIG       0.04000
      2 C2        -59.2361   -2.0217  -21.4364 C.3    1 LIG       0.11000
      3 C3        -58.5224   -1.3318  -20.2777 C.3    1 LIG       0.08100
      4 O1        -58.6995   -0.4500  -23.3921 O.2    1 LIG      -0.32000
      5 O2        -58.0627   -0.2786  -21.1694 O.3    1 LIG      -0.27100
      6 H1        -60.3253   -2.0441  -21.3759 H      1 LIG       0.09000
      7 H2        -58.8343   -2.9927  -21.7304 H      1 LIG       0.09000
      8 H3        -59.1700   -0.9384  -19.4894 H      1 LIG       0.09000
      9 H4        -57.6849   -1.8845  -19.8434 H      1 LIG       0.09000
@<TRIPOS>BOND
      1       1       2 1
      2       1       4 2
      3       1       5 1
      4       2       3 1
      5       3       5 1
      6       2       6 1
      7       2       7 1
      8       3       8 1
      9       3       9 1
@<TRIPOS>ALT_TYPE
CGenFF_4.0_ALT_TYPE_SET
CGenFF_4.0 1 CG2O4 2 CG3C41 3 CG3C41 4 OG2D1 5 OG3C51 6 HGA2 7 HGA2 8 HGA2 9 HGA2
@<TRIPOS>MOLECULE
4_lactone
 9 9 0 0 0
****
USER_CHARGES
INVALID_CHARGES
Pose:  18 Cluster:  18 Fr_nu: 4488684 TotEn:   -15.24
@<TRIPOS>ATOM
      1 C1        -51.0807    4.1194  -32.3250 C.2    1 LIG       0.04000
      2 C2        -52.0258    3.3274  -33.2463 C.3    1 LIG       0.11000
      3 C3        -51.6867    2.1765  -32.3038 C.3    1 LIG       0.08100
      4 O1        -50.6550    5.2490  -32.2406 O.2    1 LIG      -0.32000
      5 O2        -50.8217    3.0497  -31.5260 O.3    1 LIG      -0.27100
      6 H1        -53.0615    3.6697  -33.2224 H      1 LIG       0.09000
      7 H2        -51.6651    3.2236  -34.2710 H      1 LIG       0.09000
      8 H3        -52.5177    1.7943  -31.7047 H      1 LIG       0.09000
      9 H4        -51.1265    1.3505  -32.7506 H      1 LIG       0.09000
@<TRIPOS>BOND
      1       1       2 1
      2       1       4 2
      3       1       5 1
      4       2       3 1
      5       3       5 1
      6       2       6 1
      7       2       7 1
      8       3       8 1
      9       3       9 1
@<TRIPOS>ALT_TYPE
CGenFF_4.0_ALT_TYPE_SET
CGenFF_4.0 1 CG2O4 2 CG3C41 3 CG3C41 4 OG2D1 5 OG3C51 6 HGA2 7 HGA2 8 HGA2 9 HGA2
@<TRIPOS>MOLECULE
4_lactone
 9 9 0 0 0
****
USER_CHARGES
INVALID_CHARGES
Pose:  19 Cluster:  19 Fr_nu: 7526199 TotEn:   -15.13
@<TRIPOS>ATOM
      1 C1        -50.9120  -25.1278  -24.8301 C.2    1 LIG       0.04000
      2 C2        -51.4270  -25.6827  -26.1703 C.3    1 LIG       0.11000
      3 C3        -52.7333  -25.0267  -25.7330 C.3    1 LIG       0.08100
      4 O1        -49.8768  -25.1250  -24.2034 O.2    1 LIG      -0.32000
      5 O2        -52.1074  -24.5680  -24.5027 O.3    1 LIG      -0.27100
      6 H1        -50.9477  -25.2452  -27.0474 H      1 LIG       0.09000
      7 H2        -51.4388  -26.7725  -26.2260 H      1 LIG       0.09000
      8 H3        -53.0724  -24.1896  -26.3492 H      1 LIG       0.09000
      9 H4        -53.5609  -25.7122  -25.5313 H      1 LIG       0.09000
@<TRIPOS>BOND
      1       1       2 1
      2       1       4 2
      3       1       5 1
      4       2       3 1
      5       3       5 1
      6       2       6 1
      7       2       7 1
      8       3       8 1
      9       3       9 1
@<TRIPOS>ALT_TYPE
CGenFF_4.0_ALT_TYPE_SET
CGenFF_4.0 1 CG2O4 2 CG3C41 3 CG3C41 4 OG2D1 5 OG3C51 6 HGA2 7 HGA2 8 HGA2 9 HGA2
@<TRIPOS>MOLECULE
4_lactone
 9 9 0 0 0
****
USER_CHARGES
INVALID_CHARGES
Pose:  20 Cluster:  20 Fr_nu: 2138704 TotEn:   -14.72
@<TRIPOS>ATOM
      1 C1        -60.0698   -1.5083  -23.6745 C.2    1 LIG       0.04000
      2 C2        -60.8602   -2.7492  -23.2222 C.3    1 LIG       0.11000
      3 C3        -61.4563   -2.6568  -24.6237 C.3    1 LIG       0.08100
      4 O1        -59.2405   -0.7594  -23.2100 O.2    1 LIG      -0.32000
      5 O2        -60.6430   -1.4849  -24.9077 O.3    1 LIG      -0.27100
      6 H1        -60.2403   -3.6258  -23.0280 H      1 LIG       0.09000
      7 H2        -61.5516   -2.5611  -22.3992 H      1 LIG       0.09000
      8 H3        -61.2176   -3.4857  -25.2955 H      1 LIG       0.09000
      9 H4        -62.5240   -2.4250  -24.6677 H      1 LIG       0.09000
@<TRIPOS>BOND
      1       1       2 1
      2       1       4 2
      3       1       5 1
      4       2       3 1
      5       3       5 1
      6       2       6 1
      7       2       7 1
      8       3       8 1
      9       3       9 1
@<TRIPOS>ALT_TYPE
CGenFF_4.0_ALT_TYPE_SET
CGenFF_4.0 1 CG2O4 2 CG3C41 3 CG3C41 4 OG2D1 5 OG3C51 6 HGA2 7 HGA2 8 HGA2 9 HGA2
@<TRIPOS>MOLECULE
4_lactone
 9 9 0 0 0
****
USER_CHARGES
INVALID_CHARGES
Pose:  21 Cluster:  21 Fr_nu:   1975 TotEn:   -14.43
@<TRIPOS>ATOM
      1 C1        -54.5934   -9.6574  -47.5888 C.2    1 LIG       0.04000
      2 C2        -55.1141  -11.0056  -48.1183 C.3    1 LIG       0.11000
      3 C3        -56.1262  -10.1241  -48.8439 C.3    1 LIG       0.08100
      4 O1        -53.7134   -9.2652  -46.8567 O.2    1 LIG      -0.32000
      5 O2        -55.5260   -8.9330  -48.2636 O.3    1 LIG      -0.27100
      6 H1        -54.4060  -11.5373  -48.7559 H      1 LIG       0.09000
      7 H2        -55.5221  -11.6597  -47.3460 H      1 LIG       0.09000
      8 H3        -56.0550  -10.1207  -49.9350 H      1 LIG       0.09000
      9 H4        -57.1666  -10.2436  -48.5296 H      1 LIG       0.09000
@<TRIPOS>BOND
      1       1       2 1
      2       1       4 2
      3       1       5 1
      4       2       3 1
      5       3       5 1
      6       2       6 1
      7       2       7 1
      8       3       8 1
      9       3       9 1
@<TRIPOS>ALT_TYPE
CGenFF_4.0_ALT_TYPE_SET
CGenFF_4.0 1 CG2O4 2 CG3C41 3 CG3C41 4 OG2D1 5 OG3C51 6 HGA2 7 HGA2 8 HGA2 9 HGA2
@<TRIPOS>MOLECULE
4_lactone
 9 9 0 0 0
****
USER_CHARGES
INVALID_CHARGES
Pose:  22 Cluster:  22 Fr_nu: 6438023 TotEn:   -14.29
@<TRIPOS>ATOM
      1 C1        -49.9334  -25.3549  -25.0339 C.2    1 LIG       0.04000
      2 C2        -50.0523  -26.2770  -26.2606 C.3    1 LIG       0.11000
      3 C3        -48.7065  -25.6599  -26.6289 C.3    1 LIG       0.08100
      4 O1        -50.5825  -25.0939  -24.0465 O.2    1 LIG      -0.32000
      5 O2        -48.7340  -24.8458  -25.4239 O.3    1 LIG      -0.27100
      6 H1        -50.0357  -27.3414  -26.0211 H      1 LIG       0.09000
      7 H2        -50.8841  -26.0317  -26.9230 H      1 LIG       0.09000
      8 H3        -47.8556  -26.3465  -26.6323 H      1 LIG       0.09000
      9 H4        -48.7021  -25.0420  -27.5311 H      1 LIG       0.09000
@<TRIPOS>BOND
      1       1       2 1
      2       1       4 2
      3       1       5 1
      4       2       3 1
      5       3       5 1
      6       2       6 1
      7       2       7 1
      8       3       8 1
      9       3       9 1
@<TRIPOS>ALT_TYPE
CGenFF_4.0_ALT_TYPE_SET
CGenFF_4.0 1 CG2O4 2 CG3C41 3 CG3C41 4 OG2D1 5 OG3C51 6 HGA2 7 HGA2 8 HGA2 9 HGA2
@<TRIPOS>MOLECULE
4_lactone
 9 9 0 0 0
****
USER_CHARGES
INVALID_CHARGES
Pose:  23 Cluster:  23 Fr_nu:  35520 TotEn:   -14.28
@<TRIPOS>ATOM
      1 C1        -74.0552  -12.4759  -47.5127 C.2    1 LIG       0.04000
      2 C2        -74.9205  -12.7439  -46.2683 C.3    1 LIG       0.11000
      3 C3        -73.8975  -11.8411  -45.5854 C.3    1 LIG       0.08100
      4 O1        -74.0495  -12.7905  -48.6812 O.2    1 LIG      -0.32000
      5 O2        -73.1799  -11.6811  -46.8404 O.3    1 LIG      -0.27100
      6 H1        -75.9338  -12.3449  -46.3360 H      1 LIG       0.09000
      7 H2        -74.9245  -13.7860  -45.9448 H      1 LIG       0.09000
      8 H3        -74.2807  -10.8862  -45.2154 H      1 LIG       0.09000
      9 H4        -73.2759  -12.3231  -44.8258 H      1 LIG       0.09000
@<TRIPOS>BOND
      1       1       2 1
      2       1       4 2
      3       1       5 1
      4       2       3 1
      5       3       5 1
      6       2       6 1
      7       2       7 1
      8       3       8 1
      9       3       9 1
@<TRIPOS>ALT_TYPE
CGenFF_4.0_ALT_TYPE_SET
CGenFF_4.0 1 CG2O4 2 CG3C41 3 CG3C41 4 OG2D1 5 OG3C51 6 HGA2 7 HGA2 8 HGA2 9 HGA2
@<TRIPOS>MOLECULE
4_lactone
 9 9 0 0 0
****
USER_CHARGES
INVALID_CHARGES
Pose:  24 Cluster:  24 Fr_nu: 7597354 TotEn:   -14.28
@<TRIPOS>ATOM
      1 C1        -48.2480  -21.5591  -35.5070 C.2    1 LIG       0.04000
      2 C2        -49.2943  -22.2250  -36.4186 C.3    1 LIG       0.11000
      3 C3        -48.1434  -22.2462  -37.4200 C.3    1 LIG       0.08100
      4 O1        -48.1954  -21.1187  -34.3811 O.2    1 LIG      -0.32000
      5 O2        -47.2679  -21.6092  -36.4486 O.3    1 LIG      -0.27100
      6 H1        -49.6348  -23.2004  -36.0676 H      1 LIG       0.09000
      7 H2        -50.1356  -21.5796  -36.6763 H      1 LIG       0.09000
      8 H3        -47.7790  -23.2378  -37.7019 H      1 LIG       0.09000
      9 H4        -48.2792  -21.6227  -38.3079 H      1 LIG       0.09000
@<TRIPOS>BOND
      1       1       2 1
      2       1       4 2
      3       1       5 1
      4       2       3 1
      5       3       5 1
      6       2       6 1
      7       2       7 1
      8       3       8 1
      9       3       9 1
@<TRIPOS>ALT_TYPE
CGenFF_4.0_ALT_TYPE_SET
CGenFF_4.0 1 CG2O4 2 CG3C41 3 CG3C41 4 OG2D1 5 OG3C51 6 HGA2 7 HGA2 8 HGA2 9 HGA2
@<TRIPOS>MOLECULE
4_lactone
 9 9 0 0 0
****
USER_CHARGES
INVALID_CHARGES
Pose:  25 Cluster:  25 Fr_nu:  78279 TotEn:   -14.06
@<TRIPOS>ATOM
      1 C1        -78.8608  -16.3606  -48.8203 C.2    1 LIG       0.04000
      2 C2        -79.8870  -15.3834  -48.2193 C.3    1 LIG       0.11000
      3 C3        -78.8810  -15.3148  -47.0743 C.3    1 LIG       0.08100
      4 O1        -78.7432  -17.0267  -49.8237 O.2    1 LIG      -0.32000
      5 O2        -78.0098  -16.2527  -47.7649 O.3    1 LIG      -0.27100
      6 H1        -80.0155  -14.4640  -48.7927 H      1 LIG       0.09000
      7 H2        -80.8488  -15.8396  -47.9792 H      1 LIG       0.09000
      8 H3        -78.3953  -14.3461  -46.9280 H      1 LIG       0.09000
      9 H4        -79.2266  -15.7169  -46.1181 H      1 LIG       0.09000
@<TRIPOS>BOND
      1       1       2 1
      2       1       4 2
      3       1       5 1
      4       2       3 1
      5       3       5 1
      6       2       6 1
      7       2       7 1
      8       3       8 1
      9       3       9 1
@<TRIPOS>ALT_TYPE
CGenFF_4.0_ALT_TYPE_SET
CGenFF_4.0 1 CG2O4 2 CG3C41 3 CG3C41 4 OG2D1 5 OG3C51 6 HGA2 7 HGA2 8 HGA2 9 HGA2
@<TRIPOS>MOLECULE
4_lactone
 9 9 0 0 0
****
USER_CHARGES
INVALID_CHARGES
Pose:  26 Cluster:  26 Fr_nu: 3392600 TotEn:   -13.40
@<TRIPOS>ATOM
      1 C1        -74.1267  -25.6312  -44.9765 C.2    1 LIG       0.04000
      2 C2        -74.5088  -24.9764  -43.6369 C.3    1 LIG       0.11000
      3 C3        -73.6608  -26.1019  -43.0520 C.3    1 LIG       0.08100
      4 O1        -74.3385  -25.4462  -46.1535 O.2    1 LIG      -0.32000
      5 O2        -73.3865  -26.6084  -44.3876 O.3    1 LIG      -0.27100
      6 H1        -74.1135  -23.9680  -43.5052 H      1 LIG       0.09000
      7 H2        -75.5751  -25.0181  -43.4090 H      1 LIG       0.09000
      8 H3        -72.7447  -25.7894  -42.5433 H      1 LIG       0.09000
      9 H4        -74.2021  -26.8349  -42.4476 H      1 LIG       0.09000
@<TRIPOS>BOND
      1       1       2 1
      2       1       4 2
      3       1       5 1
      4       2       3 1
      5       3       5 1
      6       2       6 1
      7       2       7 1
      8       3       8 1
      9       3       9 1
@<TRIPOS>ALT_TYPE
CGenFF_4.0_ALT_TYPE_SET
CGenFF_4.0 1 CG2O4 2 CG3C41 3 CG3C41 4 OG2D1 5 OG3C51 6 HGA2 7 HGA2 8 HGA2 9 HGA2
@<TRIPOS>MOLECULE
4_lactone
 9 9 0 0 0
****
USER_CHARGES
INVALID_CHARGES
Pose:  27 Cluster:  27 Fr_nu: 7594697 TotEn:   -13.20
@<TRIPOS>ATOM
      1 C1        -49.0103  -21.8821  -34.5277 C.2    1 LIG       0.04000
      2 C2        -49.3821  -23.3092  -34.0870 C.3    1 LIG       0.11000
      3 C3        -50.5719  -23.0921  -35.0172 C.3    1 LIG       0.08100
      4 O1        -48.1302  -21.0808  -34.3094 O.2    1 LIG      -0.32000
      5 O2        -50.0947  -21.7563  -35.3388 O.3    1 LIG      -0.27100
      6 H1        -48.6686  -24.0726  -34.4009 H      1 LIG       0.09000
      7 H2        -49.6198  -23.3998  -33.0258 H      1 LIG       0.09000
      8 H3        -50.6039  -23.7328  -35.9026 H      1 LIG       0.09000
      9 H4        -51.5511  -23.0628  -34.5315 H      1 LIG       0.09000
@<TRIPOS>BOND
      1       1       2 1
      2       1       4 2
      3       1       5 1
      4       2       3 1
      5       3       5 1
      6       2       6 1
      7       2       7 1
      8       3       8 1
      9       3       9 1
@<TRIPOS>ALT_TYPE
CGenFF_4.0_ALT_TYPE_SET
CGenFF_4.0 1 CG2O4 2 CG3C41 3 CG3C41 4 OG2D1 5 OG3C51 6 HGA2 7 HGA2 8 HGA2 9 HGA2
@<TRIPOS>MOLECULE
4_lactone
 9 9 0 0 0
****
USER_CHARGES
INVALID_CHARGES
Pose:  28 Cluster:  28 Fr_nu: 196231 TotEn:   -12.77
@<TRIPOS>ATOM
      1 C1        -73.6009  -11.8514  -46.3386 C.2    1 LIG       0.04000
      2 C2        -74.5577  -12.0868  -45.1562 C.3    1 LIG       0.11000
      3 C3        -73.6373  -11.0968  -44.4487 C.3    1 LIG       0.08100
      4 O1        -73.4811  -12.2340  -47.4804 O.2    1 LIG      -0.32000
      5 O2        -72.8219  -10.9768  -45.6472 O.3    1 LIG      -0.27100
      6 H1        -75.5777  -11.7421  -45.3330 H      1 LIG       0.09000
      7 H2        -74.5446  -13.1070  -44.7690 H      1 LIG       0.09000
      8 H3        -74.0917  -10.1414  -44.1729 H      1 LIG       0.09000
      9 H4        -73.0631  -11.5024  -43.6112 H      1 LIG       0.09000
@<TRIPOS>BOND
      1       1       2 1
      2       1       4 2
      3       1       5 1
      4       2       3 1
      5       3       5 1
      6       2       6 1
      7       2       7 1
      8       3       8 1
      9       3       9 1
@<TRIPOS>ALT_TYPE
CGenFF_4.0_ALT_TYPE_SET
CGenFF_4.0 1 CG2O4 2 CG3C41 3 CG3C41 4 OG2D1 5 OG3C51 6 HGA2 7 HGA2 8 HGA2 9 HGA2
@<TRIPOS>MOLECULE
4_lactone
 9 9 0 0 0
****
USER_CHARGES
INVALID_CHARGES
Pose:  29 Cluster:  29 Fr_nu: 6133942 TotEn:   -12.58
@<TRIPOS>ATOM
      1 C1        -74.4603  -26.0654  -45.1538 C.2    1 LIG       0.04000
      2 C2        -74.2279  -26.9516  -43.9170 C.3    1 LIG       0.11000
      3 C3        -74.5598  -25.6692  -43.1599 C.3    1 LIG       0.08100
      4 O1        -74.4302  -26.1863  -46.3575 O.2    1 LIG      -0.32000
      5 O2        -74.7452  -24.9591  -44.4157 O.3    1 LIG      -0.27100
      6 H1        -74.9477  -27.7646  -43.8099 H      1 LIG       0.09000
      7 H2        -73.2031  -27.3120  -43.8135 H      1 LIG       0.09000
      8 H3        -75.4802  -25.6920  -42.5701 H      1 LIG       0.09000
      9 H4        -73.7413  -25.2421  -42.5740 H      1 LIG       0.09000
@<TRIPOS>BOND
      1       1       2 1
      2       1       4 2
      3       1       5 1
      4       2       3 1
      5       3       5 1
      6       2       6 1
      7       2       7 1
      8       3       8 1
      9       3       9 1
@<TRIPOS>ALT_TYPE
CGenFF_4.0_ALT_TYPE_SET
CGenFF_4.0 1 CG2O4 2 CG3C41 3 CG3C41 4 OG2D1 5 OG3C51 6 HGA2 7 HGA2 8 HGA2 9 HGA2
@<TRIPOS>MOLECULE
4_lactone
 9 9 0 0 0
****
USER_CHARGES
INVALID_CHARGES
Pose:  30 Cluster:  30 Fr_nu:   6425 TotEn:   -12.05
@<TRIPOS>ATOM
      1 C1        -76.8298  -11.1001  -41.2114 C.2    1 LIG       0.04000
      2 C2        -76.0315  -12.2597  -41.8334 C.3    1 LIG       0.11000
      3 C3        -75.9182  -11.3065  -43.0193 C.3    1 LIG       0.08100
      4 O1        -77.4050  -10.8680  -40.1723 O.2    1 LIG      -0.32000
      5 O2        -76.6907  -10.3027  -42.3043 O.3    1 LIG      -0.27100
      6 H1        -75.0976  -12.4855  -41.3163 H      1 LIG       0.09000
      7 H2        -76.6190  -13.1631  -42.0052 H      1 LIG       0.09000
      8 H3        -74.9093  -10.9519  -43.2473 H      1 LIG       0.09000
      9 H4        -76.4254  -11.6281  -43.9331 H      1 LIG       0.09000
@<TRIPOS>BOND
      1       1       2 1
      2       1       4 2
      3       1       5 1
      4       2       3 1
      5       3       5 1
      6       2       6 1
      7       2       7 1
      8       3       8 1
      9       3       9 1
@<TRIPOS>ALT_TYPE
CGenFF_4.0_ALT_TYPE_SET
CGenFF_4.0 1 CG2O4 2 CG3C41 3 CG3C41 4 OG2D1 5 OG3C51 6 HGA2 7 HGA2 8 HGA2 9 HGA2
@<TRIPOS>MOLECULE
4_lactone
 9 9 0 0 0
****
USER_CHARGES
INVALID_CHARGES
Pose:  31 Cluster:  31 Fr_nu: 7526413 TotEn:   -11.96
@<TRIPOS>ATOM
      1 C1        -50.9578  -25.2522  -23.9571 C.2    1 LIG       0.04000
      2 C2        -52.2037  -26.0654  -24.3518 C.3    1 LIG       0.11000
      3 C3        -52.2134  -25.1260  -25.5540 C.3    1 LIG       0.08100
      4 O1        -50.1515  -25.2349  -23.0550 O.2    1 LIG      -0.32000
      5 O2        -51.0276  -24.4493  -25.0526 O.3    1 LIG      -0.27100
      6 H1        -51.9996  -27.1144  -24.5720 H      1 LIG       0.09000
      7 H2        -53.0415  -25.9602  -23.6606 H      1 LIG       0.09000
      8 H3        -52.0295  -25.5961  -26.5240 H      1 LIG       0.09000
      9 H4        -53.0681  -24.4467  -25.6149 H      1 LIG       0.09000
@<TRIPOS>BOND
      1       1       2 1
      2       1       4 2
      3       1       5 1
      4       2       3 1
      5       3       5 1
      6       2       6 1
      7       2       7 1
      8       3       8 1
      9       3       9 1
@<TRIPOS>ALT_TYPE
CGenFF_4.0_ALT_TYPE_SET
CGenFF_4.0 1 CG2O4 2 CG3C41 3 CG3C41 4 OG2D1 5 OG3C51 6 HGA2 7 HGA2 8 HGA2 9 HGA2
@<TRIPOS>MOLECULE
4_lactone
 9 9 0 0 0
****
USER_CHARGES
INVALID_CHARGES
Pose:  32 Cluster:  32 Fr_nu: 7549259 TotEn:   -11.44
@<TRIPOS>ATOM
      1 C1        -49.4114  -21.6009  -35.6632 C.2    1 LIG       0.04000
      2 C2        -48.8642  -22.1979  -36.9721 C.3    1 LIG       0.11000
      3 C3        -50.1665  -22.9922  -36.9425 C.3    1 LIG       0.08100
      4 O1        -49.0612  -20.7892  -34.8369 O.2    1 LIG      -0.32000
      5 O2        -50.5511  -22.3422  -35.6994 O.3    1 LIG      -0.27100
      6 H1        -48.7679  -21.4763  -37.7849 H      1 LIG       0.09000
      7 H2        -47.9500  -22.7807  -36.8478 H      1 LIG       0.09000
      8 H3        -50.8734  -22.7731  -37.7474 H      1 LIG       0.09000
      9 H4        -50.0572  -24.0725  -36.8138 H      1 LIG       0.09000
@<TRIPOS>BOND
      1       1       2 1
      2       1       4 2
      3       1       5 1
      4       2       3 1
      5       3       5 1
      6       2       6 1
      7       2       7 1
      8       3       8 1
      9       3       9 1
@<TRIPOS>ALT_TYPE
CGenFF_4.0_ALT_TYPE_SET
CGenFF_4.0 1 CG2O4 2 CG3C41 3 CG3C41 4 OG2D1 5 OG3C51 6 HGA2 7 HGA2 8 HGA2 9 HGA2
@<TRIPOS>MOLECULE
4_lactone
 9 9 0 0 0
****
USER_CHARGES
INVALID_CHARGES
Pose:  33 Cluster:  33 Fr_nu: 112878 TotEn:   -11.31
@<TRIPOS>ATOM
      1 C1        -76.3969  -12.2088  -42.0996 C.2    1 LIG       0.04000
      2 C2        -76.3366  -13.5198  -42.9039 C.3    1 LIG       0.11000
      3 C3        -75.0711  -12.8947  -43.4832 C.3    1 LIG       0.08100
      4 O1        -77.1181  -11.7021  -41.2705 O.2    1 LIG      -0.32000
      5 O2        -75.2610  -11.7117  -42.6584 O.3    1 LIG      -0.27100
      6 H1        -76.1875  -14.4111  -42.2925 H      1 LIG       0.09000
      7 H2        -77.1638  -13.6516  -43.6033 H      1 LIG       0.09000
      8 H3        -74.1363  -13.4082  -43.2426 H      1 LIG       0.09000
      9 H4        -75.1101  -12.6520  -44.5487 H      1 LIG       0.09000
@<TRIPOS>BOND
      1       1       2 1
      2       1       4 2
      3       1       5 1
      4       2       3 1
      5       3       5 1
      6       2       6 1
      7       2       7 1
      8       3       8 1
      9       3       9 1
@<TRIPOS>ALT_TYPE
CGenFF_4.0_ALT_TYPE_SET
CGenFF_4.0 1 CG2O4 2 CG3C41 3 CG3C41 4 OG2D1 5 OG3C51 6 HGA2 7 HGA2 8 HGA2 9 HGA2
@<TRIPOS>MOLECULE
4_lactone
 9 9 0 0 0
****
USER_CHARGES
INVALID_CHARGES
Pose:  34 Cluster:  34 Fr_nu:  25735 TotEn:   -10.84
@<TRIPOS>ATOM
      1 C1        -76.2173  -11.9264  -42.8566 C.2    1 LIG       0.04000
      2 C2        -76.0969  -13.4482  -42.6595 C.3    1 LIG       0.11000
      3 C3        -75.9169  -13.4480  -44.1745 C.3    1 LIG       0.08100
      4 O1        -76.3924  -10.9476  -42.1670 O.2    1 LIG      -0.32000
      5 O2        -76.0514  -12.0001  -44.2045 O.3    1 LIG      -0.27100
      6 H1        -75.2254  -13.7546  -42.0790 H      1 LIG       0.09000
      7 H2        -77.0074  -13.9227  -42.2898 H      1 LIG       0.09000
      8 H3        -74.9359  -13.7694  -44.5350 H      1 LIG       0.09000
      9 H4        -76.7119  -13.9372  -44.7440 H      1 LIG       0.09000
@<TRIPOS>BOND
      1       1       2 1
      2       1       4 2
      3       1       5 1
      4       2       3 1
      5       3       5 1
      6       2       6 1
      7       2       7 1
      8       3       8 1
      9       3       9 1
@<TRIPOS>ALT_TYPE
CGenFF_4.0_ALT_TYPE_SET
CGenFF_4.0 1 CG2O4 2 CG3C41 3 CG3C41 4 OG2D1 5 OG3C51 6 HGA2 7 HGA2 8 HGA2 9 HGA2
@<TRIPOS>MOLECULE
4_lactone
 9 9 0 0 0
****
USER_CHARGES
INVALID_CHARGES
Pose:  35 Cluster:  35 Fr_nu: 4854979 TotEn:   -10.58
@<TRIPOS>ATOM
      1 C1        -49.1128  -21.9202  -34.2234 C.2    1 LIG       0.04000
      2 C2        -50.0543  -23.0797  -33.8514 C.3    1 LIG       0.11000
      3 C3        -48.7468  -23.8041  -33.5458 C.3    1 LIG       0.08100
      4 O1        -49.2119  -20.7840  -34.6280 O.2    1 LIG      -0.32000
      5 O2        -47.9870  -22.6257  -33.9327 O.3    1 LIG      -0.27100
      6 H1        -50.6947  -22.8754  -32.9920 H      1 LIG       0.09000
      7 H2        -50.6297  -23.4730  -34.6911 H      1 LIG       0.09000
      8 H3        -48.5827  -24.0628  -32.4962 H      1 LIG       0.09000
      9 H4        -48.5191  -24.6582  -34.1896 H      1 LIG       0.09000
@<TRIPOS>BOND
      1       1       2 1
      2       1       4 2
      3       1       5 1
      4       2       3 1
      5       3       5 1
      6       2       6 1
      7       2       7 1
      8       3       8 1
      9       3       9 1
@<TRIPOS>ALT_TYPE
CGenFF_4.0_ALT_TYPE_SET
CGenFF_4.0 1 CG2O4 2 CG3C41 3 CG3C41 4 OG2D1 5 OG3C51 6 HGA2 7 HGA2 8 HGA2 9 HGA2
@<TRIPOS>MOLECULE
4_lactone
 9 9 0 0 0
****
USER_CHARGES
INVALID_CHARGES
Pose:  36 Cluster:  36 Fr_nu:  70439 TotEn:   -10.18
@<TRIPOS>ATOM
      1 C1        -74.8525  -12.9581  -46.7819 C.2    1 LIG       0.04000
      2 C2        -75.4669  -12.7919  -45.3804 C.3    1 LIG       0.11000
      3 C3        -74.0978  -12.2064  -45.0476 C.3    1 LIG       0.08100
      4 O1        -75.1950  -13.3812  -47.8626 O.2    1 LIG      -0.32000
      5 O2        -73.6554  -12.4267  -46.4156 O.3    1 LIG      -0.27100
      6 H1        -76.3034  -12.0926  -45.3407 H      1 LIG       0.09000
      7 H2        -75.7126  -13.7339  -44.8873 H      1 LIG       0.09000
      8 H3        -74.0874  -11.1447  -44.7865 H      1 LIG       0.09000
      9 H4        -73.4999  -12.7807  -44.3346 H      1 LIG       0.09000
@<TRIPOS>BOND
      1       1       2 1
      2       1       4 2
      3       1       5 1
      4       2       3 1
      5       3       5 1
      6       2       6 1
      7       2       7 1
      8       3       8 1
      9       3       9 1
@<TRIPOS>ALT_TYPE
CGenFF_4.0_ALT_TYPE_SET
CGenFF_4.0 1 CG2O4 2 CG3C41 3 CG3C41 4 OG2D1 5 OG3C51 6 HGA2 7 HGA2 8 HGA2 9 HGA2
@<TRIPOS>MOLECULE
4_lactone
 9 9 0 0 0
****
USER_CHARGES
INVALID_CHARGES
Pose:  37 Cluster:  37 Fr_nu: 141657 TotEn:   -10.08
@<TRIPOS>ATOM
      1 C1        -75.7480  -11.5305  -42.8965 C.2    1 LIG       0.04000
      2 C2        -74.7321  -12.5819  -43.3776 C.3    1 LIG       0.11000
      3 C3        -75.9520  -13.4983  -43.3746 C.3    1 LIG       0.08100
      4 O1        -75.7440  -10.3604  -42.5880 O.2    1 LIG      -0.32000
      5 O2        -76.7914  -12.4026  -42.9160 O.3    1 LIG      -0.27100
      6 H1        -74.3015  -12.3697  -44.3574 H      1 LIG       0.09000
      7 H2        -73.9578  -12.8203  -42.6465 H      1 LIG       0.09000
      8 H3        -76.2697  -13.8671  -44.3537 H      1 LIG       0.09000
      9 H4        -75.9261  -14.3156  -42.6488 H      1 LIG       0.09000
@<TRIPOS>BOND
      1       1       2 1
      2       1       4 2
      3       1       5 1
      4       2       3 1
      5       3       5 1
      6       2       6 1
      7       2       7 1
      8       3       8 1
      9       3       9 1
@<TRIPOS>ALT_TYPE
CGenFF_4.0_ALT_TYPE_SET
CGenFF_4.0 1 CG2O4 2 CG3C41 3 CG3C41 4 OG2D1 5 OG3C51 6 HGA2 7 HGA2 8 HGA2 9 HGA2
@<TRIPOS>MOLECULE
4_lactone
 9 9 0 0 0
****
USER_CHARGES
INVALID_CHARGES
Pose:  38 Cluster:  38 Fr_nu:  25417 TotEn:    -9.95
@<TRIPOS>ATOM
      1 C1        -76.0676  -10.7391  -40.6938 C.2    1 LIG       0.04000
      2 C2        -76.1661  -11.1739  -42.1670 C.3    1 LIG       0.11000
      3 C3        -75.3773  -12.3835  -41.6745 C.3    1 LIG       0.08100
      4 O1        -76.4289   -9.8072  -40.0116 O.2    1 LIG      -0.32000
      5 O2        -75.3647  -11.8432  -40.3241 O.3    1 LIG      -0.27100
      6 H1        -77.1836  -11.3773  -42.5044 H      1 LIG       0.09000
      7 H2        -75.6413  -10.5159  -42.8615 H      1 LIG       0.09000
      8 H3        -75.9019  -13.3417  -41.7205 H      1 LIG       0.09000
      9 H4        -74.3655  -12.4824  -42.0770 H      1 LIG       0.09000
@<TRIPOS>BOND
      1       1       2 1
      2       1       4 2
      3       1       5 1
      4       2       3 1
      5       3       5 1
      6       2       6 1
      7       2       7 1
      8       3       8 1
      9       3       9 1
@<TRIPOS>ALT_TYPE
CGenFF_4.0_ALT_TYPE_SET
CGenFF_4.0 1 CG2O4 2 CG3C41 3 CG3C41 4 OG2D1 5 OG3C51 6 HGA2 7 HGA2 8 HGA2 9 HGA2
@<TRIPOS>MOLECULE
4_lactone
 9 9 0 0 0
****
USER_CHARGES
INVALID_CHARGES
Pose:  39 Cluster:  39 Fr_nu:   1453 TotEn:    -9.76
@<TRIPOS>ATOM
      1 C1        -76.2040  -11.5087  -41.6162 C.2    1 LIG       0.04000
      2 C2        -75.0343  -12.0482  -42.4588 C.3    1 LIG       0.11000
      3 C3        -76.0217  -13.1646  -42.7855 C.3    1 LIG       0.08100
      4 O1        -76.4242  -10.5602  -40.8976 O.2    1 LIG      -0.32000
      5 O2        -77.0315  -12.5355  -41.9487 O.3    1 LIG      -0.27100
      6 H1        -74.7532  -11.4051  -43.2942 H      1 LIG       0.09000
      7 H2        -74.1621  -12.3425  -41.8729 H      1 LIG       0.09000
      8 H3        -76.3422  -13.2230  -43.8292 H      1 LIG       0.09000
      9 H4        -75.7521  -14.1566  -42.4127 H      1 LIG       0.09000
@<TRIPOS>BOND
      1       1       2 1
      2       1       4 2
      3       1       5 1
      4       2       3 1
      5       3       5 1
      6       2       6 1
      7       2       7 1
      8       3       8 1
      9       3       9 1
@<TRIPOS>ALT_TYPE
CGenFF_4.0_ALT_TYPE_SET
CGenFF_4.0 1 CG2O4 2 CG3C41 3 CG3C41 4 OG2D1 5 OG3C51 6 HGA2 7 HGA2 8 HGA2 9 HGA2
@<TRIPOS>MOLECULE
4_lactone
 9 9 0 0 0
****
USER_CHARGES
INVALID_CHARGES
Pose:  40 Cluster:  40 Fr_nu:   8149 TotEn:    -9.09
@<TRIPOS>ATOM
      1 C1        -52.6319  -10.4201  -44.1816 C.2    1 LIG       0.04000
      2 C2        -51.9384  -11.7907  -44.0843 C.3    1 LIG       0.11000
      3 C3        -51.3322  -11.1919  -42.8186 C.3    1 LIG       0.08100
      4 O1        -53.4042   -9.8609  -44.9266 O.2    1 LIG      -0.32000
      5 O2        -52.0544   -9.9495  -43.0437 O.3    1 LIG      -0.27100
      6 H1        -52.6229  -12.6266  -43.9319 H      1 LIG       0.09000
      7 H2        -51.2376  -11.9939  -44.8958 H      1 LIG       0.09000
      8 H3        -51.6302  -11.6671  -41.8800 H      1 LIG       0.09000
      9 H4        -50.2500  -11.0373  -42.8415 H      1 LIG       0.09000
@<TRIPOS>BOND
      1       1       2 1
      2       1       4 2
      3       1       5 1
      4       2       3 1
      5       3       5 1
      6       2       6 1
      7       2       7 1
      8       3       8 1
      9       3       9 1
@<TRIPOS>ALT_TYPE
CGenFF_4.0_ALT_TYPE_SET
CGenFF_4.0 1 CG2O4 2 CG3C41 3 CG3C41 4 OG2D1 5 OG3C51 6 HGA2 7 HGA2 8 HGA2 9 HGA2
@<TRIPOS>MOLECULE
4_lactone
 9 9 0 0 0
****
USER_CHARGES
INVALID_CHARGES
Pose:  41 Cluster:  41 Fr_nu:  63142 TotEn:    -8.76
@<TRIPOS>ATOM
      1 C1        -73.6717  -11.7646  -45.7136 C.2    1 LIG       0.04000
      2 C2        -73.0461  -11.1387  -44.4542 C.3    1 LIG       0.11000
      3 C3        -73.9555  -12.1278  -43.7312 C.3    1 LIG       0.08100
      4 O1        -73.5844  -11.6338  -46.9134 O.2    1 LIG      -0.32000
      5 O2        -74.4569  -12.6195  -45.0049 O.3    1 LIG      -0.27100
      6 H1        -71.9748  -11.3187  -44.3524 H      1 LIG       0.09000
      7 H2        -73.2868  -10.0836  -44.3147 H      1 LIG       0.09000
      8 H3        -73.4465  -12.9144  -43.1675 H      1 LIG       0.09000
      9 H4        -74.7532  -11.6826  -43.1302 H      1 LIG       0.09000
@<TRIPOS>BOND
      1       1       2 1
      2       1       4 2
      3       1       5 1
      4       2       3 1
      5       3       5 1
      6       2       6 1
      7       2       7 1
      8       3       8 1
      9       3       9 1
@<TRIPOS>ALT_TYPE
CGenFF_4.0_ALT_TYPE_SET
CGenFF_4.0 1 CG2O4 2 CG3C41 3 CG3C41 4 OG2D1 5 OG3C51 6 HGA2 7 HGA2 8 HGA2 9 HGA2
@<TRIPOS>MOLECULE
4_lactone
 9 9 0 0 0
****
USER_CHARGES
INVALID_CHARGES
Pose:  42 Cluster:  42 Fr_nu:  80695 TotEn:    -8.57
@<TRIPOS>ATOM
      1 C1        -75.4052  -11.4482  -42.2408 C.2    1 LIG       0.04000
      2 C2        -74.4155  -12.4940  -42.7847 C.3    1 LIG       0.11000
      3 C3        -74.1768  -11.4419  -43.8636 C.3    1 LIG       0.08100
      4 O1        -76.1710  -11.3426  -41.3098 O.2    1 LIG      -0.32000
      5 O2        -75.1443  -10.5568  -43.2343 O.3    1 LIG      -0.27100
      6 H1        -73.5710  -12.6944  -42.1235 H      1 LIG       0.09000
      7 H2        -74.8857  -13.4197  -43.1205 H      1 LIG       0.09000
      8 H3        -73.1770  -10.9995  -43.8807 H      1 LIG       0.09000
      9 H4        -74.4871  -11.7233  -44.8736 H      1 LIG       0.09000
@<TRIPOS>BOND
      1       1       2 1
      2       1       4 2
      3       1       5 1
      4       2       3 1
      5       3       5 1
      6       2       6 1
      7       2       7 1
      8       3       8 1
      9       3       9 1
@<TRIPOS>ALT_TYPE
CGenFF_4.0_ALT_TYPE_SET
CGenFF_4.0 1 CG2O4 2 CG3C41 3 CG3C41 4 OG2D1 5 OG3C51 6 HGA2 7 HGA2 8 HGA2 9 HGA2
@<TRIPOS>MOLECULE
4_lactone
 9 9 0 0 0
****
USER_CHARGES
INVALID_CHARGES
Pose:  43 Cluster:  43 Fr_nu: 7596224 TotEn:    -7.57
@<TRIPOS>ATOM
      1 C1        -48.9095  -21.7680  -35.2814 C.2    1 LIG       0.04000
      2 C2        -50.3276  -22.1752  -34.8425 C.3    1 LIG       0.11000
      3 C3        -50.2087  -23.1587  -36.0029 C.3    1 LIG       0.08100
      4 O1        -48.0616  -20.9756  -34.9387 O.2    1 LIG      -0.32000
      5 O2        -48.8722  -22.6680  -36.3004 O.3    1 LIG      -0.27100
      6 H1        -50.3754  -22.6202  -33.8474 H      1 LIG       0.09000
      7 H2        -51.0739  -21.3881  -34.9621 H      1 LIG       0.09000
      8 H3        -50.1977  -24.2168  -35.7277 H      1 LIG       0.09000
      9 H4        -50.8943  -22.9884  -36.8375 H      1 LIG       0.09000
@<TRIPOS>BOND
      1       1       2 1
      2       1       4 2
      3       1       5 1
      4       2       3 1
      5       3       5 1
      6       2       6 1
      7       2       7 1
      8       3       8 1
      9       3       9 1
@<TRIPOS>ALT_TYPE
CGenFF_4.0_ALT_TYPE_SET
CGenFF_4.0 1 CG2O4 2 CG3C41 3 CG3C41 4 OG2D1 5 OG3C51 6 HGA2 7 HGA2 8 HGA2 9 HGA2
@<TRIPOS>MOLECULE
4_lactone
 9 9 0 0 0
****
USER_CHARGES
INVALID_CHARGES
Pose:  44 Cluster:  44 Fr_nu: 145230 TotEn:    -7.41
@<TRIPOS>ATOM
      1 C1        -47.3913   -8.0610  -28.4696 C.2    1 LIG       0.04000
      2 C2        -48.0322   -9.3940  -28.0436 C.3    1 LIG       0.11000
      3 C3        -48.1634   -8.6919  -26.6953 C.3    1 LIG       0.08100
      4 O1        -46.9077   -7.5821  -29.4702 O.2    1 LIG      -0.32000
      5 O2        -47.5387   -7.4970  -27.2408 O.3    1 LIG      -0.27100
      6 H1        -48.9702   -9.6202  -28.5530 H      1 LIG       0.09000
      7 H2        -47.3498  -10.2451  -28.0710 H      1 LIG       0.09000
      8 H3        -49.1857   -8.4956  -26.3610 H      1 LIG       0.09000
      9 H4        -47.5709   -9.1191  -25.8816 H      1 LIG       0.09000
@<TRIPOS>BOND
      1       1       2 1
      2       1       4 2
      3       1       5 1
      4       2       3 1
      5       3       5 1
      6       2       6 1
      7       2       7 1
      8       3       8 1
      9       3       9 1
@<TRIPOS>ALT_TYPE
CGenFF_4.0_ALT_TYPE_SET
CGenFF_4.0 1 CG2O4 2 CG3C41 3 CG3C41 4 OG2D1 5 OG3C51 6 HGA2 7 HGA2 8 HGA2 9 HGA2
@<TRIPOS>MOLECULE
4_lactone
 9 9 0 0 0
****
USER_CHARGES
INVALID_CHARGES
Pose:  45 Cluster:  45 Fr_nu:  33316 TotEn:    -7.35
@<TRIPOS>ATOM
      1 C1        -75.5902  -11.5969  -42.6672 C.2    1 LIG       0.04000
      2 C2        -74.4385  -11.3429  -43.6563 C.3    1 LIG       0.11000
      3 C3        -73.8065  -12.5365  -42.9466 C.3    1 LIG       0.08100
      4 O1        -76.6714  -11.1166  -42.4130 O.2    1 LIG      -0.32000
      5 O2        -74.9677  -12.6532  -42.0785 O.3    1 LIG      -0.27100
      6 H1        -74.7064  -11.5011  -44.7021 H      1 LIG       0.09000
      7 H2        -73.9339  -10.3856  -43.5159 H      1 LIG       0.09000
      8 H3        -73.6685  -13.4324  -43.5580 H      1 LIG       0.09000
      9 H4        -72.8989  -12.3198  -42.3766 H      1 LIG       0.09000
@<TRIPOS>BOND
      1       1       2 1
      2       1       4 2
      3       1       5 1
      4       2       3 1
      5       3       5 1
      6       2       6 1
      7       2       7 1
      8       3       8 1
      9       3       9 1
@<TRIPOS>ALT_TYPE
CGenFF_4.0_ALT_TYPE_SET
CGenFF_4.0 1 CG2O4 2 CG3C41 3 CG3C41 4 OG2D1 5 OG3C51 6 HGA2 7 HGA2 8 HGA2 9 HGA2
@<TRIPOS>MOLECULE
4_lactone
 9 9 0 0 0
****
USER_CHARGES
INVALID_CHARGES
Pose:  46 Cluster:  46 Fr_nu: 190801 TotEn:    -7.29
@<TRIPOS>ATOM
      1 C1        -76.5103  -11.5521  -42.4759 C.2    1 LIG       0.04000
      2 C2        -75.5801  -12.1797  -43.5295 C.3    1 LIG       0.11000
      3 C3        -75.0651  -12.9783  -42.3358 C.3    1 LIG       0.08100
      4 O1        -77.3858  -10.7174  -42.4414 O.2    1 LIG      -0.32000
      5 O2        -76.0031  -12.2971  -41.4574 O.3    1 LIG      -0.27100
      6 H1        -76.1002  -12.7561  -44.2962 H      1 LIG       0.09000
      7 H2        -74.8713  -11.4780  -43.9723 H      1 LIG       0.09000
      8 H3        -75.2534  -14.0549  -42.3695 H      1 LIG       0.09000
      9 H4        -74.0289  -12.7808  -42.0478 H      1 LIG       0.09000
@<TRIPOS>BOND
      1       1       2 1
      2       1       4 2
      3       1       5 1
      4       2       3 1
      5       3       5 1
      6       2       6 1
      7       2       7 1
      8       3       8 1
      9       3       9 1
@<TRIPOS>ALT_TYPE
CGenFF_4.0_ALT_TYPE_SET
CGenFF_4.0 1 CG2O4 2 CG3C41 3 CG3C41 4 OG2D1 5 OG3C51 6 HGA2 7 HGA2 8 HGA2 9 HGA2
@<TRIPOS>MOLECULE
4_lactone
 9 9 0 0 0
****
USER_CHARGES
INVALID_CHARGES
Pose:  47 Cluster:  47 Fr_nu: 7125951 TotEn:    -6.39
@<TRIPOS>ATOM
      1 C1        -49.6638  -21.5427  -34.6862 C.2    1 LIG       0.04000
      2 C2        -50.5833  -21.9978  -35.8337 C.3    1 LIG       0.11000
      3 C3        -51.2573  -22.8081  -34.7306 C.3    1 LIG       0.08100
      4 O1        -48.7087  -20.8137  -34.5426 O.2    1 LIG      -0.32000
      5 O2        -50.3115  -22.2916  -33.7538 O.3    1 LIG      -0.27100
      6 H1        -51.1840  -21.1969  -36.2675 H      1 LIG       0.09000
      7 H2        -50.0768  -22.5780  -36.6067 H      1 LIG       0.09000
      8 H3        -52.2839  -22.5185  -34.4900 H      1 LIG       0.09000
      9 H4        -51.1802  -23.8944  -34.8291 H      1 LIG       0.09000
@<TRIPOS>BOND
      1       1       2 1
      2       1       4 2
      3       1       5 1
      4       2       3 1
      5       3       5 1
      6       2       6 1
      7       2       7 1
      8       3       8 1
      9       3       9 1
@<TRIPOS>ALT_TYPE
CGenFF_4.0_ALT_TYPE_SET
CGenFF_4.0 1 CG2O4 2 CG3C41 3 CG3C41 4 OG2D1 5 OG3C51 6 HGA2 7 HGA2 8 HGA2 9 HGA2
@<TRIPOS>MOLECULE
4_lactone
 9 9 0 0 0
****
USER_CHARGES
INVALID_CHARGES
Pose:  48 Cluster:  48 Fr_nu: 7591471 TotEn:    -6.18
@<TRIPOS>ATOM
      1 C1        -51.0331  -26.0009  -23.7878 C.2    1 LIG       0.04000
      2 C2        -51.1131  -26.2710  -25.3010 C.3    1 LIG       0.11000
      3 C3        -51.9219  -27.4866  -24.8580 C.3    1 LIG       0.08100
      4 O1        -50.5452  -25.1724  -23.0530 O.2    1 LIG      -0.32000
      5 O2        -51.7605  -27.1036  -23.4641 O.3    1 LIG      -0.27100
      6 H1        -51.6644  -25.5135  -25.8602 H      1 LIG       0.09000
      7 H2        -50.1498  -26.4860  -25.7665 H      1 LIG       0.09000
      8 H3        -52.9739  -27.4898  -25.1561 H      1 LIG       0.09000
      9 H4        -51.4639  -28.4580  -25.0633 H      1 LIG       0.09000
@<TRIPOS>BOND
      1       1       2 1
      2       1       4 2
      3       1       5 1
      4       2       3 1
      5       3       5 1
      6       2       6 1
      7       2       7 1
      8       3       8 1
      9       3       9 1
@<TRIPOS>ALT_TYPE
CGenFF_4.0_ALT_TYPE_SET
CGenFF_4.0 1 CG2O4 2 CG3C41 3 CG3C41 4 OG2D1 5 OG3C51 6 HGA2 7 HGA2 8 HGA2 9 HGA2
@<TRIPOS>MOLECULE
4_lactone
 9 9 0 0 0
****
USER_CHARGES
INVALID_CHARGES
Pose:  49 Cluster:  49 Fr_nu: 7460837 TotEn:    -5.70
@<TRIPOS>ATOM
      1 C1        -51.3719    8.3509  -30.2931 C.2    1 LIG       0.04000
      2 C2        -52.0073    9.3515  -31.2750 C.3    1 LIG       0.11000
      3 C3        -52.0939   10.2362  -30.0350 C.3    1 LIG       0.08100
      4 O1        -50.9170    7.2301  -30.3296 O.2    1 LIG      -0.32000
      5 O2        -51.4813    9.1915  -29.2295 O.3    1 LIG      -0.27100
      6 H1        -51.3309    9.6981  -32.0579 H      1 LIG       0.09000
      7 H2        -52.9611    9.0227  -31.6909 H      1 LIG       0.09000
      8 H3        -51.4809   11.1414  -30.0552 H      1 LIG       0.09000
      9 H4        -53.1055   10.4678  -29.6906 H      1 LIG       0.09000
@<TRIPOS>BOND
      1       1       2 1
      2       1       4 2
      3       1       5 1
      4       2       3 1
      5       3       5 1
      6       2       6 1
      7       2       7 1
      8       3       8 1
      9       3       9 1
@<TRIPOS>ALT_TYPE
CGenFF_4.0_ALT_TYPE_SET
CGenFF_4.0 1 CG2O4 2 CG3C41 3 CG3C41 4 OG2D1 5 OG3C51 6 HGA2 7 HGA2 8 HGA2 9 HGA2
@<TRIPOS>MOLECULE
pyridine
 11 11 0 0 0
****
USER_CHARGES
INVALID_CHARGES
Pose:   1 Cluster:   1 Fr_nu: 772866 TotEn:   -14.71
@<TRIPOS>ATOM
      1 C1        -53.2368    3.1391  -33.4955 C.ar   1 LIG      -0.11300
      2 C2        -52.4022    2.2039  -32.8938 C.ar   1 LIG      -0.11700
      3 C3        -52.9827    4.4963  -33.3322 C.ar   1 LIG      -0.11700
      4 C4        -51.3354    2.6736  -32.1447 C.ar   1 LIG       0.17700
      5 C5        -51.8900    4.8635  -32.5633 C.ar   1 LIG       0.17700
      6 N1        -51.0568    3.9840  -31.9633 N.ar   1 LIG      -0.60000
      7 H1        -54.0841    2.8108  -34.0900 H      1 LIG       0.11500
      8 H2        -52.5809    1.1410  -33.0077 H      1 LIG       0.11500
      9 H3        -53.6202    5.2431  -33.7915 H      1 LIG       0.11500
     10 H4        -50.6554    1.9845  -31.6550 H      1 LIG       0.12400
     11 H5        -51.6486    5.9093  -32.4042 H      1 LIG       0.12400
@<TRIPOS>BOND
      1       1       2 ar
      2       1       3 ar
      3       2       4 ar
      4       3       5 ar
      5       4       6 ar
      6       5       6 ar
      7       1       7 1
      8       2       8 1
      9       3       9 1
     10       4      10 1
     11       5      11 1
@<TRIPOS>ALT_TYPE
CGenFF_4.0_ALT_TYPE_SET
CGenFF_4.0 1 CG2R61 2 CG2R61 3 CG2R61 4 CG2R61 5 CG2R61 6 NG2R60 7 HGR61 8 HGR61 9 HGR61 10 HGR62 11 HGR62
@<TRIPOS>MOLECULE
pyridine
 11 11 0 0 0
****
USER_CHARGES
INVALID_CHARGES
Pose:   2 Cluster:   2 Fr_nu: 132914 TotEn:   -14.07
@<TRIPOS>ATOM
      1 C1        -74.3266  -12.5677  -45.0313 C.ar   1 LIG      -0.11300
      2 C2        -73.6672  -11.5040  -45.6370 C.ar   1 LIG      -0.11700
      3 C3        -74.0207  -12.9117  -43.7193 C.ar   1 LIG      -0.11700
      4 C4        -72.7177  -10.8216  -44.8937 C.ar   1 LIG       0.17700
      5 C5        -73.0552  -12.1665  -43.0619 C.ar   1 LIG       0.17700
      6 N1        -72.3935  -11.1265  -43.6172 N.ar   1 LIG      -0.60000
      7 H1        -75.0770  -13.1280  -45.5809 H      1 LIG       0.11500
      8 H2        -73.8897  -11.2179  -46.6584 H      1 LIG       0.11500
      9 H3        -74.5217  -13.7375  -43.2271 H      1 LIG       0.11500
     10 H4        -72.1754   -9.9846  -45.3210 H      1 LIG       0.12400
     11 H5        -72.7792  -12.3943  -42.0375 H      1 LIG       0.12400
@<TRIPOS>BOND
      1       1       2 ar
      2       1       3 ar
      3       2       4 ar
      4       3       5 ar
      5       4       6 ar
      6       5       6 ar
      7       1       7 1
      8       2       8 1
      9       3       9 1
     10       4      10 1
     11       5      11 1
@<TRIPOS>ALT_TYPE
CGenFF_4.0_ALT_TYPE_SET
CGenFF_4.0 1 CG2R61 2 CG2R61 3 CG2R61 4 CG2R61 5 CG2R61 6 NG2R60 7 HGR61 8 HGR61 9 HGR61 10 HGR62 11 HGR62
@<TRIPOS>MOLECULE
pyridine
 11 11 0 0 0
****
USER_CHARGES
INVALID_CHARGES
Pose:   3 Cluster:   3 Fr_nu: 179177 TotEn:   -13.98
@<TRIPOS>ATOM
      1 C1        -75.4583  -12.9031  -44.0536 C.ar   1 LIG      -0.11300
      2 C2        -76.5631  -12.8082  -43.2147 C.ar   1 LIG      -0.11700
      3 C3        -74.5286  -11.8699  -44.0893 C.ar   1 LIG      -0.11700
      4 C4        -76.6913  -11.6681  -42.4377 C.ar   1 LIG       0.17700
      5 C5        -74.7481  -10.7717  -43.2734 C.ar   1 LIG       0.17700
      6 N1        -75.8092  -10.6438  -42.4455 N.ar   1 LIG      -0.60000
      7 H1        -75.3224  -13.7805  -44.6788 H      1 LIG       0.11500
      8 H2        -77.3002  -13.6014  -43.1703 H      1 LIG       0.11500
      9 H3        -73.6601  -11.9221  -44.7359 H      1 LIG       0.11500
     10 H4        -77.5356  -11.5460  -41.7673 H      1 LIG       0.12400
     11 H5        -74.0533   -9.9383  -43.2643 H      1 LIG       0.12400
@<TRIPOS>BOND
      1       1       2 ar
      2       1       3 ar
      3       2       4 ar
      4       3       5 ar
      5       4       6 ar
      6       5       6 ar
      7       1       7 1
      8       2       8 1
      9       3       9 1
     10       4      10 1
     11       5      11 1
@<TRIPOS>ALT_TYPE
CGenFF_4.0_ALT_TYPE_SET
CGenFF_4.0 1 CG2R61 2 CG2R61 3 CG2R61 4 CG2R61 5 CG2R61 6 NG2R60 7 HGR61 8 HGR61 9 HGR61 10 HGR62 11 HGR62
@<TRIPOS>MOLECULE
pyridine
 11 11 0 0 0
****
USER_CHARGES
INVALID_CHARGES
Pose:   4 Cluster:   4 Fr_nu: 275807 TotEn:   -13.74
@<TRIPOS>ATOM
      1 C1        -79.9026  -14.6950  -47.5249 C.ar   1 LIG      -0.11300
      2 C2        -80.3645  -14.4810  -48.8188 C.ar   1 LIG      -0.11700
      3 C3        -78.9120  -15.6430  -47.2942 C.ar   1 LIG      -0.11700
      4 C4        -79.8077  -15.2350  -49.8392 C.ar   1 LIG       0.17700
      5 C5        -78.4203  -16.3451  -48.3828 C.ar   1 LIG       0.17700
      6 N1        -78.8442  -16.1649  -49.6539 N.ar   1 LIG      -0.60000
      7 H1        -80.3144  -14.1245  -46.6978 H      1 LIG       0.11500
      8 H2        -81.1357  -13.7472  -49.0221 H      1 LIG       0.11500
      9 H3        -78.5371  -15.8269  -46.2938 H      1 LIG       0.11500
     10 H4        -80.1341  -15.1059  -50.8658 H      1 LIG       0.12400
     11 H5        -77.6475  -17.0962  -48.2568 H      1 LIG       0.12400
@<TRIPOS>BOND
      1       1       2 ar
      2       1       3 ar
      3       2       4 ar
      4       3       5 ar
      5       4       6 ar
      6       5       6 ar
      7       1       7 1
      8       2       8 1
      9       3       9 1
     10       4      10 1
     11       5      11 1
@<TRIPOS>ALT_TYPE
CGenFF_4.0_ALT_TYPE_SET
CGenFF_4.0 1 CG2R61 2 CG2R61 3 CG2R61 4 CG2R61 5 CG2R61 6 NG2R60 7 HGR61 8 HGR61 9 HGR61 10 HGR62 11 HGR62
@<TRIPOS>MOLECULE
pyridine
 11 11 0 0 0
****
USER_CHARGES
INVALID_CHARGES
Pose:   5 Cluster:   5 Fr_nu: 132540 TotEn:   -13.02
@<TRIPOS>ATOM
      1 C1        -74.3325  -11.9823  -44.3541 C.ar   1 LIG      -0.11300
      2 C2        -73.1704  -11.2355  -44.5121 C.ar   1 LIG      -0.11700
      3 C3        -74.9686  -12.5129  -45.4708 C.ar   1 LIG      -0.11700
      4 C4        -72.6889  -11.0495  -45.7979 C.ar   1 LIG       0.17700
      5 C5        -74.4067  -12.2696  -46.7137 C.ar   1 LIG       0.17700
      6 N1        -73.2792  -11.5490  -46.9068 N.ar   1 LIG      -0.60000
      7 H1        -74.7421  -12.1499  -43.3625 H      1 LIG       0.11500
      8 H2        -72.6577  -10.8126  -43.6560 H      1 LIG       0.11500
      9 H3        -75.8759  -13.0978  -45.3715 H      1 LIG       0.11500
     10 H4        -71.7860  -10.4743  -45.9743 H      1 LIG       0.12400
     11 H5        -74.8642  -12.6604  -47.6167 H      1 LIG       0.12400
@<TRIPOS>BOND
      1       1       2 ar
      2       1       3 ar
      3       2       4 ar
      4       3       5 ar
      5       4       6 ar
      6       5       6 ar
      7       1       7 1
      8       2       8 1
      9       3       9 1
     10       4      10 1
     11       5      11 1
@<TRIPOS>ALT_TYPE
CGenFF_4.0_ALT_TYPE_SET
CGenFF_4.0 1 CG2R61 2 CG2R61 3 CG2R61 4 CG2R61 5 CG2R61 6 NG2R60 7 HGR61 8 HGR61 9 HGR61 10 HGR62 11 HGR62
@<TRIPOS>MOLECULE
pyridine
 11 11 0 0 0
****
USER_CHARGES
INVALID_CHARGES
Pose:   6 Cluster:   6 Fr_nu: 2591966 TotEn:   -12.97
@<TRIPOS>ATOM
      1 C1        -51.1879    3.8487  -32.6792 C.ar   1 LIG      -0.11300
      2 C2        -51.3741    2.5235  -32.3017 C.ar   1 LIG      -0.11700
      3 C3        -52.0038    4.4088  -33.6558 C.ar   1 LIG      -0.11700
      4 C4        -52.3821    1.8068  -32.9263 C.ar   1 LIG       0.17700
      5 C5        -52.9834    3.6076  -34.2200 C.ar   1 LIG       0.17700
      6 N1        -53.1944    2.3165  -33.8791 N.ar   1 LIG      -0.60000
      7 H1        -50.4078    4.4436  -32.2136 H      1 LIG       0.11500
      8 H2        -50.7503    2.0662  -31.5425 H      1 LIG       0.11500
      9 H3        -51.8764    5.4396  -33.9662 H      1 LIG       0.11500
     10 H4        -52.5674    0.7696  -32.6674 H      1 LIG       0.12400
     11 H5        -53.6458    3.9961  -34.9866 H      1 LIG       0.12400
@<TRIPOS>BOND
      1       1       2 ar
      2       1       3 ar
      3       2       4 ar
      4       3       5 ar
      5       4       6 ar
      6       5       6 ar
      7       1       7 1
      8       2       8 1
      9       3       9 1
     10       4      10 1
     11       5      11 1
@<TRIPOS>ALT_TYPE
CGenFF_4.0_ALT_TYPE_SET
CGenFF_4.0 1 CG2R61 2 CG2R61 3 CG2R61 4 CG2R61 5 CG2R61 6 NG2R60 7 HGR61 8 HGR61 9 HGR61 10 HGR62 11 HGR62
@<TRIPOS>MOLECULE
pyridine
 11 11 0 0 0
****
USER_CHARGES
INVALID_CHARGES
Pose:   7 Cluster:   7 Fr_nu: 4141556 TotEn:   -12.60
@<TRIPOS>ATOM
      1 C1        -52.0033   10.0595  -32.1969 C.ar   1 LIG      -0.11300
      2 C2        -51.9552   11.0954  -31.2707 C.ar   1 LIG      -0.11700
      3 C3        -51.6724    8.7674  -31.8042 C.ar   1 LIG      -0.11700
      4 C4        -51.5730   10.7893  -29.9746 C.ar   1 LIG       0.17700
      5 C5        -51.3027    8.5655  -30.4842 C.ar   1 LIG       0.17700
      6 N1        -51.2443    9.5467  -29.5559 N.ar   1 LIG      -0.60000
      7 H1        -52.2973   10.2589  -33.2230 H      1 LIG       0.11500
      8 H2        -52.2091   12.1102  -31.5543 H      1 LIG       0.11500
      9 H3        -51.7023    7.9445  -32.5092 H      1 LIG       0.11500
     10 H4        -51.5195   11.5622  -29.2150 H      1 LIG       0.12400
     11 H5        -51.0344    7.5766  -30.1272 H      1 LIG       0.12400
@<TRIPOS>BOND
      1       1       2 ar
      2       1       3 ar
      3       2       4 ar
      4       3       5 ar
      5       4       6 ar
      6       5       6 ar
      7       1       7 1
      8       2       8 1
      9       3       9 1
     10       4      10 1
     11       5      11 1
@<TRIPOS>ALT_TYPE
CGenFF_4.0_ALT_TYPE_SET
CGenFF_4.0 1 CG2R61 2 CG2R61 3 CG2R61 4 CG2R61 5 CG2R61 6 NG2R60 7 HGR61 8 HGR61 9 HGR61 10 HGR62 11 HGR62
@<TRIPOS>MOLECULE
pyridine
 11 11 0 0 0
****
USER_CHARGES
INVALID_CHARGES
Pose:   8 Cluster:   8 Fr_nu: 359486 TotEn:   -12.37
@<TRIPOS>ATOM
      1 C1        -52.2600  -11.7739  -44.6333 C.ar   1 LIG      -0.11300
      2 C2        -52.0944  -10.6505  -43.8310 C.ar   1 LIG      -0.11700
      3 C3        -53.1312  -11.7259  -45.7158 C.ar   1 LIG      -0.11700
      4 C4        -52.8174   -9.5127  -44.1510 C.ar   1 LIG       0.17700
      5 C5        -53.8081  -10.5400  -45.9513 C.ar   1 LIG       0.17700
      6 N1        -53.6731   -9.4282  -45.1941 N.ar   1 LIG      -0.60000
      7 H1        -51.7117  -12.6854  -44.4149 H      1 LIG       0.11500
      8 H2        -51.4205  -10.6649  -42.9823 H      1 LIG       0.11500
      9 H3        -53.2765  -12.5896  -46.3546 H      1 LIG       0.11500
     10 H4        -52.7237   -8.6103  -43.5559 H      1 LIG       0.12400
     11 H5        -54.4998  -10.4505  -46.7825 H      1 LIG       0.12400
@<TRIPOS>BOND
      1       1       2 ar
      2       1       3 ar
      3       2       4 ar
      4       3       5 ar
      5       4       6 ar
      6       5       6 ar
      7       1       7 1
      8       2       8 1
      9       3       9 1
     10       4      10 1
     11       5      11 1
@<TRIPOS>ALT_TYPE
CGenFF_4.0_ALT_TYPE_SET
CGenFF_4.0 1 CG2R61 2 CG2R61 3 CG2R61 4 CG2R61 5 CG2R61 6 NG2R60 7 HGR61 8 HGR61 9 HGR61 10 HGR62 11 HGR62
@<TRIPOS>MOLECULE
pyridine
 11 11 0 0 0
****
USER_CHARGES
INVALID_CHARGES
Pose:   9 Cluster:   9 Fr_nu: 1242841 TotEn:   -12.30
@<TRIPOS>ATOM
      1 C1        -54.0246  -12.0354  -46.0241 C.ar   1 LIG      -0.11300
      2 C2        -53.3042  -11.1869  -45.1909 C.ar   1 LIG      -0.11700
      3 C3        -54.7182  -11.5111  -47.1091 C.ar   1 LIG      -0.11700
      4 C4        -53.3092   -9.8325  -45.4835 C.ar   1 LIG       0.17700
      5 C5        -54.6602  -10.1423  -47.3157 C.ar   1 LIG       0.17700
      6 N1        -53.9710   -9.2864  -46.5281 N.ar   1 LIG      -0.60000
      7 H1        -54.0460  -13.1032  -45.8278 H      1 LIG       0.11500
      8 H2        -52.7559  -11.5733  -44.3396 H      1 LIG       0.11500
      9 H3        -55.2869  -12.1536  -47.7717 H      1 LIG       0.11500
     10 H4        -52.7629   -9.1292  -44.8638 H      1 LIG       0.12400
     11 H5        -55.1842   -9.6830  -48.1475 H      1 LIG       0.12400
@<TRIPOS>BOND
      1       1       2 ar
      2       1       3 ar
      3       2       4 ar
      4       3       5 ar
      5       4       6 ar
      6       5       6 ar
      7       1       7 1
      8       2       8 1
      9       3       9 1
     10       4      10 1
     11       5      11 1
@<TRIPOS>ALT_TYPE
CGenFF_4.0_ALT_TYPE_SET
CGenFF_4.0 1 CG2R61 2 CG2R61 3 CG2R61 4 CG2R61 5 CG2R61 6 NG2R60 7 HGR61 8 HGR61 9 HGR61 10 HGR62 11 HGR62
@<TRIPOS>MOLECULE
pyridine
 11 11 0 0 0
****
USER_CHARGES
INVALID_CHARGES
Pose:  10 Cluster:  10 Fr_nu: 763887 TotEn:   -12.18
@<TRIPOS>ATOM
      1 C1        -68.9597   -1.8558  -28.5525 C.ar   1 LIG      -0.11300
      2 C2        -68.4015   -3.0998  -28.2805 C.ar   1 LIG      -0.11700
      3 C3        -70.2285   -1.7774  -29.1159 C.ar   1 LIG      -0.11700
      4 C4        -69.1471   -4.2265  -28.5881 C.ar   1 LIG       0.17700
      5 C5        -70.8921   -2.9633  -29.3864 C.ar   1 LIG       0.17700
      6 N1        -70.3824   -4.1901  -29.1361 N.ar   1 LIG      -0.60000
      7 H1        -68.4067   -0.9490  -28.3266 H      1 LIG       0.11500
      8 H2        -67.4144   -3.1849  -27.8413 H      1 LIG       0.11500
      9 H3        -70.6831   -0.8185  -29.3370 H      1 LIG       0.11500
     10 H4        -68.7559   -5.2200  -28.3954 H      1 LIG       0.12400
     11 H5        -71.8839   -2.9572  -29.8265 H      1 LIG       0.12400
@<TRIPOS>BOND
      1       1       2 ar
      2       1       3 ar
      3       2       4 ar
      4       3       5 ar
      5       4       6 ar
      6       5       6 ar
      7       1       7 1
      8       2       8 1
      9       3       9 1
     10       4      10 1
     11       5      11 1
@<TRIPOS>ALT_TYPE
CGenFF_4.0_ALT_TYPE_SET
CGenFF_4.0 1 CG2R61 2 CG2R61 3 CG2R61 4 CG2R61 5 CG2R61 6 NG2R60 7 HGR61 8 HGR61 9 HGR61 10 HGR62 11 HGR62
@<TRIPOS>MOLECULE
pyridine
 11 11 0 0 0
****
USER_CHARGES
INVALID_CHARGES
Pose:  11 Cluster:  11 Fr_nu:  56664 TotEn:   -11.79
@<TRIPOS>ATOM
      1 C1        -74.7215  -12.6060  -43.3691 C.ar   1 LIG      -0.11300
      2 C2        -73.7408  -11.7164  -43.7932 C.ar   1 LIG      -0.11700
      3 C3        -75.5762  -13.1854  -44.3002 C.ar   1 LIG      -0.11700
      4 C4        -73.6568  -11.4414  -45.1486 C.ar   1 LIG       0.17700
      5 C5        -75.4103  -12.8446  -45.6329 C.ar   1 LIG       0.17700
      6 N1        -74.4692  -11.9845  -46.0827 N.ar   1 LIG      -0.60000
      7 H1        -74.8200  -12.8468  -42.3148 H      1 LIG       0.11500
      8 H2        -73.0633  -11.2530  -43.0853 H      1 LIG       0.11500
      9 H3        -76.3484  -13.8812  -43.9923 H      1 LIG       0.11500
     10 H4        -72.9090  -10.7540  -45.5298 H      1 LIG       0.12400
     11 H5        -76.0516  -13.2681  -46.3989 H      1 LIG       0.12400
@<TRIPOS>BOND
      1       1       2 ar
      2       1       3 ar
      3       2       4 ar
      4       3       5 ar
      5       4       6 ar
      6       5       6 ar
      7       1       7 1
      8       2       8 1
      9       3       9 1
     10       4      10 1
     11       5      11 1
@<TRIPOS>ALT_TYPE
CGenFF_4.0_ALT_TYPE_SET
CGenFF_4.0 1 CG2R61 2 CG2R61 3 CG2R61 4 CG2R61 5 CG2R61 6 NG2R60 7 HGR61 8 HGR61 9 HGR61 10 HGR62 11 HGR62
@<TRIPOS>MOLECULE
pyridine
 11 11 0 0 0
****
USER_CHARGES
INVALID_CHARGES
Pose:  12 Cluster:  12 Fr_nu: 121694 TotEn:   -11.59
@<TRIPOS>ATOM
      1 C1        -75.6000  -12.8963  -44.2658 C.ar   1 LIG      -0.11300
      2 C2        -75.2336  -13.0521  -42.9336 C.ar   1 LIG      -0.11700
      3 C3        -74.7352  -12.2598  -45.1491 C.ar   1 LIG      -0.11700
      4 C4        -74.0013  -12.5575  -42.5378 C.ar   1 LIG       0.17700
      5 C5        -73.5253  -11.8005  -44.6541 C.ar   1 LIG       0.17700
      6 N1        -73.1346  -11.9334  -43.3667 N.ar   1 LIG      -0.60000
      7 H1        -76.5581  -13.2696  -44.6149 H      1 LIG       0.11500
      8 H2        -75.8915  -13.5452  -42.2276 H      1 LIG       0.11500
      9 H3        -75.0001  -12.1267  -46.1918 H      1 LIG       0.11500
     10 H4        -73.6694  -12.6538  -41.5094 H      1 LIG       0.12400
     11 H5        -72.8153  -11.2964  -45.3015 H      1 LIG       0.12400
@<TRIPOS>BOND
      1       1       2 ar
      2       1       3 ar
      3       2       4 ar
      4       3       5 ar
      5       4       6 ar
      6       5       6 ar
      7       1       7 1
      8       2       8 1
      9       3       9 1
     10       4      10 1
     11       5      11 1
@<TRIPOS>ALT_TYPE
CGenFF_4.0_ALT_TYPE_SET
CGenFF_4.0 1 CG2R61 2 CG2R61 3 CG2R61 4 CG2R61 5 CG2R61 6 NG2R60 7 HGR61 8 HGR61 9 HGR61 10 HGR62 11 HGR62
@<TRIPOS>MOLECULE
pyridine
 11 11 0 0 0
****
USER_CHARGES
INVALID_CHARGES
Pose:  13 Cluster:  13 Fr_nu: 2914356 TotEn:   -11.22
@<TRIPOS>ATOM
      1 C1        -69.9667   -4.2085  -28.6667 C.ar   1 LIG      -0.11300
      2 C2        -71.0608   -3.8968  -29.4661 C.ar   1 LIG      -0.11700
      3 C3        -69.1573   -3.1892  -28.1776 C.ar   1 LIG      -0.11700
      4 C4        -71.3005   -2.5610  -29.7453 C.ar   1 LIG       0.17700
      5 C5        -69.4820   -1.8851  -28.5146 C.ar   1 LIG       0.17700
      6 N1        -70.5366   -1.5435  -29.2886 N.ar   1 LIG      -0.60000
      7 H1        -69.7449   -5.2438  -28.4258 H      1 LIG       0.11500
      8 H2        -71.7056   -4.6748  -29.8581 H      1 LIG       0.11500
      9 H3        -68.2989   -3.4088  -27.5531 H      1 LIG       0.11500
     10 H4        -72.1411   -2.2660  -30.3645 H      1 LIG       0.12400
     11 H5        -68.8823   -1.0535  -28.1595 H      1 LIG       0.12400
@<TRIPOS>BOND
      1       1       2 ar
      2       1       3 ar
      3       2       4 ar
      4       3       5 ar
      5       4       6 ar
      6       5       6 ar
      7       1       7 1
      8       2       8 1
      9       3       9 1
     10       4      10 1
     11       5      11 1
@<TRIPOS>ALT_TYPE
CGenFF_4.0_ALT_TYPE_SET
CGenFF_4.0 1 CG2R61 2 CG2R61 3 CG2R61 4 CG2R61 5 CG2R61 6 NG2R60 7 HGR61 8 HGR61 9 HGR61 10 HGR62 11 HGR62
@<TRIPOS>MOLECULE
pyridine
 11 11 0 0 0
****
USER_CHARGES
INVALID_CHARGES
Pose:  14 Cluster:  14 Fr_nu: 4174132 TotEn:   -10.97
@<TRIPOS>ATOM
      1 C1        -50.3199    8.8215  -32.4760 C.ar   1 LIG      -0.11300
      2 C2        -50.3134   10.0028  -31.7428 C.ar   1 LIG      -0.11700
      3 C3        -50.6895    7.6303  -31.8614 C.ar   1 LIG      -0.11700
      4 C4        -50.6820    9.9401  -30.4086 C.ar   1 LIG       0.17700
      5 C5        -51.0410    7.6737  -30.5218 C.ar   1 LIG       0.17700
      6 N1        -51.0468    8.8019  -29.7769 N.ar   1 LIG      -0.60000
      7 H1        -50.0367    8.8290  -33.5242 H      1 LIG       0.11500
      8 H2        -50.0292   10.9429  -32.2011 H      1 LIG       0.11500
      9 H3        -50.7013    6.6973  -32.4132 H      1 LIG       0.11500
     10 H4        -50.6929   10.8338  -29.7936 H      1 LIG       0.12400
     11 H5        -51.3364    6.7721  -29.9952 H      1 LIG       0.12400
@<TRIPOS>BOND
      1       1       2 ar
      2       1       3 ar
      3       2       4 ar
      4       3       5 ar
      5       4       6 ar
      6       5       6 ar
      7       1       7 1
      8       2       8 1
      9       3       9 1
     10       4      10 1
     11       5      11 1
@<TRIPOS>ALT_TYPE
CGenFF_4.0_ALT_TYPE_SET
CGenFF_4.0 1 CG2R61 2 CG2R61 3 CG2R61 4 CG2R61 5 CG2R61 6 NG2R60 7 HGR61 8 HGR61 9 HGR61 10 HGR62 11 HGR62
@<TRIPOS>MOLECULE
pyridine
 11 11 0 0 0
****
USER_CHARGES
INVALID_CHARGES
Pose:  15 Cluster:  15 Fr_nu: 238791 TotEn:   -10.96
@<TRIPOS>ATOM
      1 C1        -77.0901  -16.1530  -28.0450 C.ar   1 LIG      -0.11300
      2 C2        -76.9507  -16.1483  -26.6616 C.ar   1 LIG      -0.11700
      3 C3        -76.6640  -17.2554  -28.7774 C.ar   1 LIG      -0.11700
      4 C4        -76.3832  -17.2617  -26.0632 C.ar   1 LIG       0.17700
      5 C5        -76.1091  -18.3191  -28.0843 C.ar   1 LIG       0.17700
      6 N1        -75.9572  -18.3508  -26.7413 N.ar   1 LIG      -0.60000
      7 H1        -77.5295  -15.2988  -28.5515 H      1 LIG       0.11500
      8 H2        -77.2761  -15.3002  -26.0705 H      1 LIG       0.11500
      9 H3        -76.7623  -17.2808  -29.8567 H      1 LIG       0.11500
     10 H4        -76.2522  -17.3068  -24.9871 H      1 LIG       0.12400
     11 H5        -75.7602  -19.2027  -28.6087 H      1 LIG       0.12400
@<TRIPOS>BOND
      1       1       2 ar
      2       1       3 ar
      3       2       4 ar
      4       3       5 ar
      5       4       6 ar
      6       5       6 ar
      7       1       7 1
      8       2       8 1
      9       3       9 1
     10       4      10 1
     11       5      11 1
@<TRIPOS>ALT_TYPE
CGenFF_4.0_ALT_TYPE_SET
CGenFF_4.0 1 CG2R61 2 CG2R61 3 CG2R61 4 CG2R61 5 CG2R61 6 NG2R60 7 HGR61 8 HGR61 9 HGR61 10 HGR62 11 HGR62
@<TRIPOS>MOLECULE
pyridine
 11 11 0 0 0
****
USER_CHARGES
INVALID_CHARGES
Pose:  16 Cluster:  16 Fr_nu: 152062 TotEn:   -10.91
@<TRIPOS>ATOM
      1 C1        -75.2908  -12.2509  -44.6240 C.ar   1 LIG      -0.11300
      2 C2        -75.9999  -12.9542  -45.5913 C.ar   1 LIG      -0.11700
      3 C3        -74.0444  -11.7181  -44.9338 C.ar   1 LIG      -0.11700
      4 C4        -75.4234  -13.0959  -46.8432 C.ar   1 LIG       0.17700
      5 C5        -73.5553  -11.9153  -46.2151 C.ar   1 LIG       0.17700
      6 N1        -74.2150  -12.5929  -47.1813 N.ar   1 LIG      -0.60000
      7 H1        -75.7084  -12.1187  -43.6304 H      1 LIG       0.11500
      8 H2        -76.9732  -13.3779  -45.3723 H      1 LIG       0.11500
      9 H3        -73.4736  -11.1667  -44.1955 H      1 LIG       0.11500
     10 H4        -75.9362  -13.6362  -47.6320 H      1 LIG       0.12400
     11 H5        -72.5877  -11.5209  -46.5075 H      1 LIG       0.12400
@<TRIPOS>BOND
      1       1       2 ar
      2       1       3 ar
      3       2       4 ar
      4       3       5 ar
      5       4       6 ar
      6       5       6 ar
      7       1       7 1
      8       2       8 1
      9       3       9 1
     10       4      10 1
     11       5      11 1
@<TRIPOS>ALT_TYPE
CGenFF_4.0_ALT_TYPE_SET
CGenFF_4.0 1 CG2R61 2 CG2R61 3 CG2R61 4 CG2R61 5 CG2R61 6 NG2R60 7 HGR61 8 HGR61 9 HGR61 10 HGR62 11 HGR62
@<TRIPOS>MOLECULE
pyridine
 11 11 0 0 0
****
USER_CHARGES
INVALID_CHARGES
Pose:  17 Cluster:  17 Fr_nu:  83282 TotEn:   -10.82
@<TRIPOS>ATOM
      1 C1        -74.7943  -12.5043  -44.7690 C.ar   1 LIG      -0.11300
      2 C2        -74.1520  -12.2382  -43.5649 C.ar   1 LIG      -0.11700
      3 C3        -76.0788  -13.0363  -44.7626 C.ar   1 LIG      -0.11700
      4 C4        -74.8320  -12.5200  -42.3910 C.ar   1 LIG       0.17700
      5 C5        -76.6725  -13.2826  -43.5352 C.ar   1 LIG       0.17700
      6 N1        -76.0802  -13.0372  -42.3449 N.ar   1 LIG      -0.60000
      7 H1        -74.2944  -12.2980  -45.7107 H      1 LIG       0.11500
      8 H2        -73.1510  -11.8232  -43.5458 H      1 LIG       0.11500
      9 H3        -76.5985  -13.2522  -45.6892 H      1 LIG       0.11500
     10 H4        -74.3742  -12.3307  -41.4257 H      1 LIG       0.12400
     11 H5        -77.6732  -13.6980  -43.4751 H      1 LIG       0.12400
@<TRIPOS>BOND
      1       1       2 ar
      2       1       3 ar
      3       2       4 ar
      4       3       5 ar
      5       4       6 ar
      6       5       6 ar
      7       1       7 1
      8       2       8 1
      9       3       9 1
     10       4      10 1
     11       5      11 1
@<TRIPOS>ALT_TYPE
CGenFF_4.0_ALT_TYPE_SET
CGenFF_4.0 1 CG2R61 2 CG2R61 3 CG2R61 4 CG2R61 5 CG2R61 6 NG2R60 7 HGR61 8 HGR61 9 HGR61 10 HGR62 11 HGR62
@<TRIPOS>MOLECULE
pyridine
 11 11 0 0 0
****
USER_CHARGES
INVALID_CHARGES
Pose:  18 Cluster:  18 Fr_nu: 3945976 TotEn:   -10.80
@<TRIPOS>ATOM
      1 C1        -61.8163    3.1586  -46.2128 C.ar   1 LIG      -0.11300
      2 C2        -62.5588    3.1240  -45.0378 C.ar   1 LIG      -0.11700
      3 C3        -60.5132    2.6735  -46.2198 C.ar   1 LIG      -0.11700
      4 C4        -61.9571    2.5987  -43.9056 C.ar   1 LIG       0.17700
      5 C5        -60.0030    2.1686  -45.0347 C.ar   1 LIG       0.17700
      6 N1        -60.6938    2.1184  -43.8736 N.ar   1 LIG      -0.60000
      7 H1        -62.2521    3.5634  -47.1213 H      1 LIG       0.11500
      8 H2        -63.5762    3.4962  -45.0090 H      1 LIG       0.11500
      9 H3        -59.9157    2.6909  -47.1241 H      1 LIG       0.11500
     10 H4        -62.4941    2.5498  -42.9641 H      1 LIG       0.12400
     11 H5        -58.9915    1.7787  -44.9864 H      1 LIG       0.12400
@<TRIPOS>BOND
      1       1       2 ar
      2       1       3 ar
      3       2       4 ar
      4       3       5 ar
      5       4       6 ar
      6       5       6 ar
      7       1       7 1
      8       2       8 1
      9       3       9 1
     10       4      10 1
     11       5      11 1
@<TRIPOS>ALT_TYPE
CGenFF_4.0_ALT_TYPE_SET
CGenFF_4.0 1 CG2R61 2 CG2R61 3 CG2R61 4 CG2R61 5 CG2R61 6 NG2R60 7 HGR61 8 HGR61 9 HGR61 10 HGR62 11 HGR62
@<TRIPOS>MOLECULE
pyridine
 11 11 0 0 0
****
USER_CHARGES
INVALID_CHARGES
Pose:  19 Cluster:  19 Fr_nu: 2851338 TotEn:   -10.51
@<TRIPOS>ATOM
      1 C1        -51.6310    3.5564  -32.1692 C.ar   1 LIG      -0.11300
      2 C2        -51.4658    4.6226  -33.0461 C.ar   1 LIG      -0.11700
      3 C3        -52.6927    2.6762  -32.3459 C.ar   1 LIG      -0.11700
      4 C4        -52.3824    4.7638  -34.0755 C.ar   1 LIG       0.17700
      5 C5        -53.5546    2.9046  -33.4064 C.ar   1 LIG       0.17700
      6 N1        -53.4264    3.9293  -34.2790 N.ar   1 LIG      -0.60000
      7 H1        -50.9340    3.4120  -31.3491 H      1 LIG       0.11500
      8 H2        -50.6454    5.3209  -32.9278 H      1 LIG       0.11500
      9 H3        -52.8414    1.8384  -31.6742 H      1 LIG       0.11500
     10 H4        -52.2974    5.5794  -34.7859 H      1 LIG       0.12400
     11 H5        -54.3991    2.2478  -33.5878 H      1 LIG       0.12400
@<TRIPOS>BOND
      1       1       2 ar
      2       1       3 ar
      3       2       4 ar
      4       3       5 ar
      5       4       6 ar
      6       5       6 ar
      7       1       7 1
      8       2       8 1
      9       3       9 1
     10       4      10 1
     11       5      11 1
@<TRIPOS>ALT_TYPE
CGenFF_4.0_ALT_TYPE_SET
CGenFF_4.0 1 CG2R61 2 CG2R61 3 CG2R61 4 CG2R61 5 CG2R61 6 NG2R60 7 HGR61 8 HGR61 9 HGR61 10 HGR62 11 HGR62
@<TRIPOS>MOLECULE
pyridine
 11 11 0 0 0
****
USER_CHARGES
INVALID_CHARGES
Pose:  20 Cluster:  20 Fr_nu:  73090 TotEn:   -10.42
@<TRIPOS>ATOM
      1 C1        -55.0953  -10.9656  -48.3642 C.ar   1 LIG      -0.11300
      2 C2        -54.7644  -12.0493  -47.5584 C.ar   1 LIG      -0.11700
      3 C3        -54.7990   -9.6750  -47.9403 C.ar   1 LIG      -0.11700
      4 C4        -54.1431  -11.7910  -46.3471 C.ar   1 LIG       0.17700
      5 C5        -54.1763   -9.5229  -46.7119 C.ar   1 LIG       0.17700
      6 N1        -53.8395  -10.5513  -45.9015 N.ar   1 LIG      -0.60000
      7 H1        -55.5839  -11.1266  -49.3205 H      1 LIG       0.11500
      8 H2        -54.9855  -13.0639  -47.8686 H      1 LIG       0.11500
      9 H3        -55.0482   -8.8153  -48.5517 H      1 LIG       0.11500
     10 H4        -53.8650  -12.6021  -45.6824 H      1 LIG       0.12400
     11 H5        -53.9243   -8.5372  -46.3347 H      1 LIG       0.12400
@<TRIPOS>BOND
      1       1       2 ar
      2       1       3 ar
      3       2       4 ar
      4       3       5 ar
      5       4       6 ar
      6       5       6 ar
      7       1       7 1
      8       2       8 1
      9       3       9 1
     10       4      10 1
     11       5      11 1
@<TRIPOS>ALT_TYPE
CGenFF_4.0_ALT_TYPE_SET
CGenFF_4.0 1 CG2R61 2 CG2R61 3 CG2R61 4 CG2R61 5 CG2R61 6 NG2R60 7 HGR61 8 HGR61 9 HGR61 10 HGR62 11 HGR62
@<TRIPOS>MOLECULE
pyridine
 11 11 0 0 0
****
USER_CHARGES
INVALID_CHARGES
Pose:  21 Cluster:  21 Fr_nu: 869104 TotEn:   -10.41
@<TRIPOS>ATOM
      1 C1        -53.7601  -10.7944  -46.7034 C.ar   1 LIG      -0.11300
      2 C2        -53.5923   -9.5146  -46.1867 C.ar   1 LIG      -0.11700
      3 C3        -53.5000  -11.9010  -45.9027 C.ar   1 LIG      -0.11700
      4 C4        -53.1656   -9.3960  -44.8738 C.ar   1 LIG       0.17700
      5 C5        -53.0772  -11.6756  -44.6026 C.ar   1 LIG       0.17700
      6 N1        -52.9027  -10.4473  -44.0656 N.ar   1 LIG      -0.60000
      7 H1        -54.0925  -10.9292  -47.7283 H      1 LIG       0.11500
      8 H2        -53.7894   -8.6376  -46.7923 H      1 LIG       0.11500
      9 H3        -53.6235  -12.9080  -46.2845 H      1 LIG       0.11500
     10 H4        -53.0192   -8.4194  -44.4242 H      1 LIG       0.12400
     11 H5        -52.8601  -12.5047  -43.9371 H      1 LIG       0.12400
@<TRIPOS>BOND
      1       1       2 ar
      2       1       3 ar
      3       2       4 ar
      4       3       5 ar
      5       4       6 ar
      6       5       6 ar
      7       1       7 1
      8       2       8 1
      9       3       9 1
     10       4      10 1
     11       5      11 1
@<TRIPOS>ALT_TYPE
CGenFF_4.0_ALT_TYPE_SET
CGenFF_4.0 1 CG2R61 2 CG2R61 3 CG2R61 4 CG2R61 5 CG2R61 6 NG2R60 7 HGR61 8 HGR61 9 HGR61 10 HGR62 11 HGR62
@<TRIPOS>MOLECULE
pyridine
 11 11 0 0 0
****
USER_CHARGES
INVALID_CHARGES
Pose:  22 Cluster:  22 Fr_nu:   1485 TotEn:   -10.36
@<TRIPOS>ATOM
      1 C1        -81.6020  -23.9371  -46.6933 C.ar   1 LIG      -0.11300
      2 C2        -82.4592  -22.9923  -46.1406 C.ar   1 LIG      -0.11700
      3 C3        -80.3144  -24.0793  -46.1883 C.ar   1 LIG      -0.11700
      4 C4        -81.9844  -22.2203  -45.0925 C.ar   1 LIG       0.17700
      5 C5        -79.9355  -23.2585  -45.1383 C.ar   1 LIG       0.17700
      6 N1        -80.7402  -22.3294  -44.5753 N.ar   1 LIG      -0.60000
      7 H1        -81.9365  -24.5611  -47.5167 H      1 LIG       0.11500
      8 H2        -83.4671  -22.8643  -46.5179 H      1 LIG       0.11500
      9 H3        -79.6288  -24.8089  -46.6040 H      1 LIG       0.11500
     10 H4        -82.6141  -21.4692  -44.6273 H      1 LIG       0.12400
     11 H5        -78.9416  -23.3288  -44.7085 H      1 LIG       0.12400
@<TRIPOS>BOND
      1       1       2 ar
      2       1       3 ar
      3       2       4 ar
      4       3       5 ar
      5       4       6 ar
      6       5       6 ar
      7       1       7 1
      8       2       8 1
      9       3       9 1
     10       4      10 1
     11       5      11 1
@<TRIPOS>ALT_TYPE
CGenFF_4.0_ALT_TYPE_SET
CGenFF_4.0 1 CG2R61 2 CG2R61 3 CG2R61 4 CG2R61 5 CG2R61 6 NG2R60 7 HGR61 8 HGR61 9 HGR61 10 HGR62 11 HGR62
@<TRIPOS>MOLECULE
pyridine
 11 11 0 0 0
****
USER_CHARGES
INVALID_CHARGES
Pose:  23 Cluster:  23 Fr_nu: 759961 TotEn:   -10.31
@<TRIPOS>ATOM
      1 C1        -50.7700  -11.8319  -42.9881 C.ar   1 LIG      -0.11300
      2 C2        -51.1183  -10.5235  -42.6716 C.ar   1 LIG      -0.11700
      3 C3        -51.3713  -12.4629  -44.0713 C.ar   1 LIG      -0.11700
      4 C4        -52.0660   -9.8951  -43.4634 C.ar   1 LIG       0.17700
      5 C5        -52.3079  -11.7479  -44.8002 C.ar   1 LIG       0.17700
      6 N1        -52.6720  -10.4757  -44.5232 N.ar   1 LIG      -0.60000
      7 H1        -50.0317  -12.3589  -42.3912 H      1 LIG       0.11500
      8 H2        -50.6624  -10.0118  -41.8321 H      1 LIG       0.11500
      9 H3        -51.1157  -13.4826  -44.3361 H      1 LIG       0.11500
     10 H4        -52.3722   -8.8748  -43.2577 H      1 LIG       0.12400
     11 H5        -52.8067  -12.1946  -45.6540 H      1 LIG       0.12400
@<TRIPOS>BOND
      1       1       2 ar
      2       1       3 ar
      3       2       4 ar
      4       3       5 ar
      5       4       6 ar
      6       5       6 ar
      7       1       7 1
      8       2       8 1
      9       3       9 1
     10       4      10 1
     11       5      11 1
@<TRIPOS>ALT_TYPE
CGenFF_4.0_ALT_TYPE_SET
CGenFF_4.0 1 CG2R61 2 CG2R61 3 CG2R61 4 CG2R61 5 CG2R61 6 NG2R60 7 HGR61 8 HGR61 9 HGR61 10 HGR62 11 HGR62
@<TRIPOS>MOLECULE
pyridine
 11 11 0 0 0
****
USER_CHARGES
INVALID_CHARGES
Pose:  24 Cluster:  24 Fr_nu: 169335 TotEn:   -10.23
@<TRIPOS>ATOM
      1 C1        -74.7537  -12.5160  -45.8063 C.ar   1 LIG      -0.11300
      2 C2        -75.4100  -12.6025  -44.5837 C.ar   1 LIG      -0.11700
      3 C3        -73.6822  -11.6422  -45.9537 C.ar   1 LIG      -0.11700
      4 C4        -74.9597  -11.8001  -43.5477 C.ar   1 LIG       0.17700
      5 C5        -73.3094  -10.8826  -44.8565 C.ar   1 LIG       0.17700
      6 N1        -73.9227  -10.9392  -43.6530 N.ar   1 LIG      -0.60000
      7 H1        -75.0770  -13.1280  -46.6431 H      1 LIG       0.11500
      8 H2        -76.2472  -13.2768  -44.4458 H      1 LIG       0.11500
      9 H3        -73.1561  -11.5578  -46.8977 H      1 LIG       0.11500
     10 H4        -75.4383  -11.8303  -42.5745 H      1 LIG       0.12400
     11 H5        -72.4806  -10.1851  -44.9191 H      1 LIG       0.12400
@<TRIPOS>BOND
      1       1       2 ar
      2       1       3 ar
      3       2       4 ar
      4       3       5 ar
      5       4       6 ar
      6       5       6 ar
      7       1       7 1
      8       2       8 1
      9       3       9 1
     10       4      10 1
     11       5      11 1
@<TRIPOS>ALT_TYPE
CGenFF_4.0_ALT_TYPE_SET
CGenFF_4.0 1 CG2R61 2 CG2R61 3 CG2R61 4 CG2R61 5 CG2R61 6 NG2R60 7 HGR61 8 HGR61 9 HGR61 10 HGR62 11 HGR62
@<TRIPOS>MOLECULE
pyridine
 11 11 0 0 0
****
USER_CHARGES
INVALID_CHARGES
Pose:  25 Cluster:  25 Fr_nu: 178639 TotEn:    -9.96
@<TRIPOS>ATOM
      1 C1        -52.5219   -9.8066  -44.0605 C.ar   1 LIG      -0.11300
      2 C2        -52.8185  -10.5858  -45.1732 C.ar   1 LIG      -0.11700
      3 C3        -51.8048  -10.3573  -43.0042 C.ar   1 LIG      -0.11700
      4 C4        -52.3788  -11.8998  -45.1807 C.ar   1 LIG       0.17700
      5 C5        -51.4107  -11.6815  -43.1087 C.ar   1 LIG       0.17700
      6 N1        -51.6802  -12.4698  -44.1735 N.ar   1 LIG      -0.60000
      7 H1        -52.8496   -8.7723  -44.0163 H      1 LIG       0.11500
      8 H2        -53.3759  -10.1776  -46.0082 H      1 LIG       0.11500
      9 H3        -51.5627   -9.7688  -42.1266 H      1 LIG       0.11500
     10 H4        -52.5850  -12.5488  -46.0253 H      1 LIG       0.12400
     11 H5        -50.8498  -12.1590  -42.3119 H      1 LIG       0.12400
@<TRIPOS>BOND
      1       1       2 ar
      2       1       3 ar
      3       2       4 ar
      4       3       5 ar
      5       4       6 ar
      6       5       6 ar
      7       1       7 1
      8       2       8 1
      9       3       9 1
     10       4      10 1
     11       5      11 1
@<TRIPOS>ALT_TYPE
CGenFF_4.0_ALT_TYPE_SET
CGenFF_4.0 1 CG2R61 2 CG2R61 3 CG2R61 4 CG2R61 5 CG2R61 6 NG2R60 7 HGR61 8 HGR61 9 HGR61 10 HGR62 11 HGR62
@<TRIPOS>MOLECULE
pyridine
 11 11 0 0 0
****
USER_CHARGES
INVALID_CHARGES
Pose:  26 Cluster:  26 Fr_nu: 122237 TotEn:    -9.78
@<TRIPOS>ATOM
      1 C1        -75.1688  -12.4007  -41.6177 C.ar   1 LIG      -0.11300
      2 C2        -76.4584  -12.6277  -42.0854 C.ar   1 LIG      -0.11700
      3 C3        -74.0945  -12.4653  -42.4980 C.ar   1 LIG      -0.11700
      4 C4        -76.6191  -12.9134  -43.4316 C.ar   1 LIG       0.17700
      5 C5        -74.3610  -12.7585  -43.8257 C.ar   1 LIG       0.17700
      6 N1        -75.6000  -12.9850  -44.3170 N.ar   1 LIG      -0.60000
      7 H1        -75.0013  -12.1745  -40.5689 H      1 LIG       0.11500
      8 H2        -77.3107  -12.5822  -41.4175 H      1 LIG       0.11500
      9 H3        -73.0806  -12.2924  -42.1555 H      1 LIG       0.11500
     10 H4        -77.6047  -13.0985  -43.8455 H      1 LIG       0.12400
     11 H5        -73.5582  -12.8214  -44.5530 H      1 LIG       0.12400
@<TRIPOS>BOND
      1       1       2 ar
      2       1       3 ar
      3       2       4 ar
      4       3       5 ar
      5       4       6 ar
      6       5       6 ar
      7       1       7 1
      8       2       8 1
      9       3       9 1
     10       4      10 1
     11       5      11 1
@<TRIPOS>ALT_TYPE
CGenFF_4.0_ALT_TYPE_SET
CGenFF_4.0 1 CG2R61 2 CG2R61 3 CG2R61 4 CG2R61 5 CG2R61 6 NG2R60 7 HGR61 8 HGR61 9 HGR61 10 HGR62 11 HGR62
@<TRIPOS>MOLECULE
pyridine
 11 11 0 0 0
****
USER_CHARGES
INVALID_CHARGES
Pose:  27 Cluster:  27 Fr_nu: 407346 TotEn:    -9.68
@<TRIPOS>ATOM
      1 C1        -74.4907  -25.9083  -42.7472 C.ar   1 LIG      -0.11300
      2 C2        -74.2922  -27.2483  -43.0604 C.ar   1 LIG      -0.11700
      3 C3        -74.6003  -24.9704  -43.7678 C.ar   1 LIG      -0.11700
      4 C4        -74.2108  -27.5963  -44.3991 C.ar   1 LIG       0.17700
      5 C5        -74.5049  -25.4203  -45.0748 C.ar   1 LIG       0.17700
      6 N1        -74.3123  -26.7137  -45.4180 N.ar   1 LIG      -0.60000
      7 H1        -74.5592  -25.5954  -41.7096 H      1 LIG       0.11500
      8 H2        -74.2042  -27.9967  -42.2814 H      1 LIG       0.11500
      9 H3        -74.7548  -23.9204  -43.5471 H      1 LIG       0.11500
     10 H4        -74.0562  -28.6285  -44.6954 H      1 LIG       0.12400
     11 H5        -74.5829  -24.7291  -45.9076 H      1 LIG       0.12400
@<TRIPOS>BOND
      1       1       2 ar
      2       1       3 ar
      3       2       4 ar
      4       3       5 ar
      5       4       6 ar
      6       5       6 ar
      7       1       7 1
      8       2       8 1
      9       3       9 1
     10       4      10 1
     11       5      11 1
@<TRIPOS>ALT_TYPE
CGenFF_4.0_ALT_TYPE_SET
CGenFF_4.0 1 CG2R61 2 CG2R61 3 CG2R61 4 CG2R61 5 CG2R61 6 NG2R60 7 HGR61 8 HGR61 9 HGR61 10 HGR62 11 HGR62
@<TRIPOS>MOLECULE
pyridine
 11 11 0 0 0
****
USER_CHARGES
INVALID_CHARGES
Pose:  28 Cluster:  28 Fr_nu: 225788 TotEn:    -9.60
@<TRIPOS>ATOM
      1 C1        -55.6449  -11.2345  -49.2625 C.ar   1 LIG      -0.11300
      2 C2        -55.2691  -11.9481  -48.1299 C.ar   1 LIG      -0.11700
      3 C3        -55.4354   -9.8609  -49.3133 C.ar   1 LIG      -0.11700
      4 C4        -54.6924  -11.2468  -47.0833 C.ar   1 LIG       0.17700
      5 C5        -54.8515   -9.2530  -48.2136 C.ar   1 LIG       0.17700
      6 N1        -54.4732   -9.9129  -47.0959 N.ar   1 LIG      -0.60000
      7 H1        -56.1008  -11.7478  -50.1039 H      1 LIG       0.11500
      8 H2        -55.4225  -13.0192  -48.0684 H      1 LIG       0.11500
      9 H3        -55.7209   -9.2842  -50.1857 H      1 LIG       0.11500
     10 H4        -54.3823  -11.7576  -46.1777 H      1 LIG       0.12400
     11 H5        -54.6670   -8.1838  -48.2023 H      1 LIG       0.12400
@<TRIPOS>BOND
      1       1       2 ar
      2       1       3 ar
      3       2       4 ar
      4       3       5 ar
      5       4       6 ar
      6       5       6 ar
      7       1       7 1
      8       2       8 1
      9       3       9 1
     10       4      10 1
     11       5      11 1
@<TRIPOS>ALT_TYPE
CGenFF_4.0_ALT_TYPE_SET
CGenFF_4.0 1 CG2R61 2 CG2R61 3 CG2R61 4 CG2R61 5 CG2R61 6 NG2R60 7 HGR61 8 HGR61 9 HGR61 10 HGR62 11 HGR62
@<TRIPOS>MOLECULE
pyridine
 11 11 0 0 0
****
USER_CHARGES
INVALID_CHARGES
Pose:  29 Cluster:  29 Fr_nu: 746640 TotEn:    -9.46
@<TRIPOS>ATOM
      1 C1        -75.7580  -26.2130  -43.7746 C.ar   1 LIG      -0.11300
      2 C2        -76.8018  -26.5496  -44.6292 C.ar   1 LIG      -0.11700
      3 C3        -74.5034  -25.9231  -44.2991 C.ar   1 LIG      -0.11700
      4 C4        -76.5414  -26.5821  -45.9897 C.ar   1 LIG       0.17700
      5 C5        -74.3457  -25.9839  -45.6744 C.ar   1 LIG       0.17700
      6 N1        -75.3360  -26.3070  -46.5362 N.ar   1 LIG      -0.60000
      7 H1        -75.9218  -26.1772  -42.7017 H      1 LIG       0.11500
      8 H2        -77.7880  -26.7790  -44.2427 H      1 LIG       0.11500
      9 H3        -73.6749  -25.6588  -43.6519 H      1 LIG       0.11500
     10 H4        -77.3221  -26.8393  -46.6978 H      1 LIG       0.12400
     11 H5        -73.3869  -25.7675  -46.1340 H      1 LIG       0.12400
@<TRIPOS>BOND
      1       1       2 ar
      2       1       3 ar
      3       2       4 ar
      4       3       5 ar
      5       4       6 ar
      6       5       6 ar
      7       1       7 1
      8       2       8 1
      9       3       9 1
     10       4      10 1
     11       5      11 1
@<TRIPOS>ALT_TYPE
CGenFF_4.0_ALT_TYPE_SET
CGenFF_4.0 1 CG2R61 2 CG2R61 3 CG2R61 4 CG2R61 5 CG2R61 6 NG2R60 7 HGR61 8 HGR61 9 HGR61 10 HGR62 11 HGR62
@<TRIPOS>MOLECULE
pyridine
 11 11 0 0 0
****
USER_CHARGES
INVALID_CHARGES
Pose:  30 Cluster:  30 Fr_nu: 109561 TotEn:    -9.24
@<TRIPOS>ATOM
      1 C1        -74.7874  -13.3344  -42.6686 C.ar   1 LIG      -0.11300
      2 C2        -75.9315  -13.8190  -43.2927 C.ar   1 LIG      -0.11700
      3 C3        -73.8483  -12.6224  -43.4064 C.ar   1 LIG      -0.11700
      4 C4        -76.0882  -13.5667  -44.6460 C.ar   1 LIG       0.17700
      5 C5        -74.0982  -12.4239  -44.7547 C.ar   1 LIG       0.17700
      6 N1        -75.1979  -12.8792  -45.3958 N.ar   1 LIG      -0.60000
      7 H1        -74.6276  -13.5120  -41.6093 H      1 LIG       0.11500
      8 H2        -76.6770  -14.3762  -42.7374 H      1 LIG       0.11500
      9 H3        -72.9489  -12.2357  -42.9409 H      1 LIG       0.11500
     10 H4        -76.9632  -13.9237  -45.1791 H      1 LIG       0.12400
     11 H5        -73.3969  -11.8756  -45.3751 H      1 LIG       0.12400
@<TRIPOS>BOND
      1       1       2 ar
      2       1       3 ar
      3       2       4 ar
      4       3       5 ar
      5       4       6 ar
      6       5       6 ar
      7       1       7 1
      8       2       8 1
      9       3       9 1
     10       4      10 1
     11       5      11 1
@<TRIPOS>ALT_TYPE
CGenFF_4.0_ALT_TYPE_SET
CGenFF_4.0 1 CG2R61 2 CG2R61 3 CG2R61 4 CG2R61 5 CG2R61 6 NG2R60 7 HGR61 8 HGR61 9 HGR61 10 HGR62 11 HGR62
@<TRIPOS>MOLECULE
pyridine
 11 11 0 0 0
****
USER_CHARGES
INVALID_CHARGES
Pose:  31 Cluster:  31 Fr_nu: 728177 TotEn:    -9.10
@<TRIPOS>ATOM
      1 C1        -73.8599  -27.1203  -42.7929 C.ar   1 LIG      -0.11300
      2 C2        -74.6529  -27.4567  -43.8843 C.ar   1 LIG      -0.11700
      3 C3        -73.6383  -25.7820  -42.4878 C.ar   1 LIG      -0.11700
      4 C4        -75.1969  -26.4255  -44.6331 C.ar   1 LIG       0.17700
      5 C5        -74.2274  -24.8258  -43.2992 C.ar   1 LIG       0.17700
      6 N1        -75.0038  -25.1141  -44.3678 N.ar   1 LIG      -0.60000
      7 H1        -73.4150  -27.8997  -42.1816 H      1 LIG       0.11500
      8 H2        -74.8396  -28.4930  -44.1407 H      1 LIG       0.11500
      9 H3        -73.0232  -25.4964  -41.6421 H      1 LIG       0.11500
     10 H4        -75.8222  -26.6356  -45.4945 H      1 LIG       0.12400
     11 H5        -74.0852  -23.7678  -43.1048 H      1 LIG       0.12400
@<TRIPOS>BOND
      1       1       2 ar
      2       1       3 ar
      3       2       4 ar
      4       3       5 ar
      5       4       6 ar
      6       5       6 ar
      7       1       7 1
      8       2       8 1
      9       3       9 1
     10       4      10 1
     11       5      11 1
@<TRIPOS>ALT_TYPE
CGenFF_4.0_ALT_TYPE_SET
CGenFF_4.0 1 CG2R61 2 CG2R61 3 CG2R61 4 CG2R61 5 CG2R61 6 NG2R60 7 HGR61 8 HGR61 9 HGR61 10 HGR62 11 HGR62
@<TRIPOS>MOLECULE
pyridine
 11 11 0 0 0
****
USER_CHARGES
INVALID_CHARGES
Pose:  32 Cluster:  32 Fr_nu:  83990 TotEn:    -8.97
@<TRIPOS>ATOM
      1 C1        -74.9459  -12.7075  -43.8324 C.ar   1 LIG      -0.11300
      2 C2        -74.2140  -12.8465  -42.6584 C.ar   1 LIG      -0.11700
      3 C3        -76.1850  -12.0775  -43.8022 C.ar   1 LIG      -0.11700
      4 C4        -74.7612  -12.3422  -41.4895 C.ar   1 LIG       0.17700
      5 C5        -76.6440  -11.6079  -42.5822 C.ar   1 LIG       0.17700
      6 N1        -75.9617  -11.7244  -41.4209 N.ar   1 LIG      -0.60000
      7 H1        -74.5516  -13.0902  -44.7690 H      1 LIG       0.11500
      8 H2        -73.2459  -13.3337  -42.6582 H      1 LIG       0.11500
      9 H3        -76.7731  -11.9584  -44.7050 H      1 LIG       0.11500
     10 H4        -74.2299  -12.4259  -40.5472 H      1 LIG       0.12400
     11 H5        -77.6048  -11.1096  -42.5042 H      1 LIG       0.12400
@<TRIPOS>BOND
      1       1       2 ar
      2       1       3 ar
      3       2       4 ar
      4       3       5 ar
      5       4       6 ar
      6       5       6 ar
      7       1       7 1
      8       2       8 1
      9       3       9 1
     10       4      10 1
     11       5      11 1
@<TRIPOS>ALT_TYPE
CGenFF_4.0_ALT_TYPE_SET
CGenFF_4.0 1 CG2R61 2 CG2R61 3 CG2R61 4 CG2R61 5 CG2R61 6 NG2R60 7 HGR61 8 HGR61 9 HGR61 10 HGR62 11 HGR62
@<TRIPOS>MOLECULE
pyridine
 11 11 0 0 0
****
USER_CHARGES
INVALID_CHARGES
Pose:  33 Cluster:  33 Fr_nu:  44358 TotEn:    -8.90
@<TRIPOS>ATOM
      1 C1        -72.7044  -11.4727  -43.9382 C.ar   1 LIG      -0.11300
      2 C2        -72.8897  -12.1528  -42.7398 C.ar   1 LIG      -0.11700
      3 C3        -73.6711  -11.5544  -44.9343 C.ar   1 LIG      -0.11700
      4 C4        -74.0497  -12.8952  -42.5881 C.ar   1 LIG       0.17700
      5 C5        -74.7960  -12.3238  -44.6845 C.ar   1 LIG       0.17700
      6 N1        -75.0111  -12.9987  -43.5329 N.ar   1 LIG      -0.60000
      7 H1        -71.8079  -10.8805  -44.0960 H      1 LIG       0.11500
      8 H2        -72.1498  -12.1033  -41.9495 H      1 LIG       0.11500
      9 H3        -73.5475  -11.0330  -45.8766 H      1 LIG       0.11500
     10 H4        -74.2410  -13.4443  -41.6721 H      1 LIG       0.12400
     11 H5        -75.5794  -12.4210  -45.4289 H      1 LIG       0.12400
@<TRIPOS>BOND
      1       1       2 ar
      2       1       3 ar
      3       2       4 ar
      4       3       5 ar
      5       4       6 ar
      6       5       6 ar
      7       1       7 1
      8       2       8 1
      9       3       9 1
     10       4      10 1
     11       5      11 1
@<TRIPOS>ALT_TYPE
CGenFF_4.0_ALT_TYPE_SET
CGenFF_4.0 1 CG2R61 2 CG2R61 3 CG2R61 4 CG2R61 5 CG2R61 6 NG2R60 7 HGR61 8 HGR61 9 HGR61 10 HGR62 11 HGR62
@<TRIPOS>MOLECULE
pyridine
 11 11 0 0 0
****
USER_CHARGES
INVALID_CHARGES
Pose:  34 Cluster:  34 Fr_nu:  10380 TotEn:    -8.50
@<TRIPOS>ATOM
      1 C1        -74.5823  -12.2500  -43.5399 C.ar   1 LIG      -0.11300
      2 C2        -75.2119  -13.4575  -43.2589 C.ar   1 LIG      -0.11700
      3 C3        -75.0721  -11.0719  -42.9874 C.ar   1 LIG      -0.11700
      4 C4        -76.3190  -13.4332  -42.4261 C.ar   1 LIG       0.17700
      5 C5        -76.1856  -11.1544  -42.1670 C.ar   1 LIG       0.17700
      6 N1        -76.8240  -12.3088  -41.8710 N.ar   1 LIG      -0.60000
      7 H1        -73.7120  -12.2272  -44.1889 H      1 LIG       0.11500
      8 H2        -74.8474  -14.3881  -43.6781 H      1 LIG       0.11500
      9 H3        -74.5977  -10.1191  -43.1930 H      1 LIG       0.11500
     10 H4        -76.8455  -14.3485  -42.1767 H      1 LIG       0.12400
     11 H5        -76.6077  -10.2645  -41.7117 H      1 LIG       0.12400
@<TRIPOS>BOND
      1       1       2 ar
      2       1       3 ar
      3       2       4 ar
      4       3       5 ar
      5       4       6 ar
      6       5       6 ar
      7       1       7 1
      8       2       8 1
      9       3       9 1
     10       4      10 1
     11       5      11 1
@<TRIPOS>ALT_TYPE
CGenFF_4.0_ALT_TYPE_SET
CGenFF_4.0 1 CG2R61 2 CG2R61 3 CG2R61 4 CG2R61 5 CG2R61 6 NG2R60 7 HGR61 8 HGR61 9 HGR61 10 HGR62 11 HGR62
@<TRIPOS>MOLECULE
pyridine
 11 11 0 0 0
****
USER_CHARGES
INVALID_CHARGES
Pose:  35 Cluster:  35 Fr_nu: 279726 TotEn:    -7.87
@<TRIPOS>ATOM
      1 C1        -75.4288  -13.0381  -45.9016 C.ar   1 LIG      -0.11300
      2 C2        -74.3561  -12.1885  -45.6554 C.ar   1 LIG      -0.11700
      3 C3        -76.2919  -13.3772  -44.8656 C.ar   1 LIG      -0.11700
      4 C4        -74.1913  -11.7089  -44.3660 C.ar   1 LIG       0.17700
      5 C5        -76.0404  -12.8445  -43.6115 C.ar   1 LIG       0.17700
      6 N1        -75.0087  -12.0161  -43.3340 N.ar   1 LIG      -0.60000
      7 H1        -75.5915  -13.4357  -46.8989 H      1 LIG       0.11500
      8 H2        -73.6708  -11.9104  -46.4476 H      1 LIG       0.11500
      9 H3        -77.1344  -14.0382  -45.0343 H      1 LIG       0.11500
     10 H4        -73.3697  -11.0434  -44.1225 H      1 LIG       0.12400
     11 H5        -76.6832  -13.0784  -42.7692 H      1 LIG       0.12400
@<TRIPOS>BOND
      1       1       2 ar
      2       1       3 ar
      3       2       4 ar
      4       3       5 ar
      5       4       6 ar
      6       5       6 ar
      7       1       7 1
      8       2       8 1
      9       3       9 1
     10       4      10 1
     11       5      11 1
@<TRIPOS>ALT_TYPE
CGenFF_4.0_ALT_TYPE_SET
CGenFF_4.0 1 CG2R61 2 CG2R61 3 CG2R61 4 CG2R61 5 CG2R61 6 NG2R60 7 HGR61 8 HGR61 9 HGR61 10 HGR62 11 HGR62
@<TRIPOS>MOLECULE
pyridine
 11 11 0 0 0
****
USER_CHARGES
INVALID_CHARGES
Pose:  36 Cluster:  36 Fr_nu:  15302 TotEn:    -7.50
@<TRIPOS>ATOM
      1 C1        -76.1573  -12.6562  -43.0281 C.ar   1 LIG      -0.11300
      2 C2        -76.0174  -13.2473  -44.2789 C.ar   1 LIG      -0.11700
      3 C3        -75.3730  -11.5583  -42.6925 C.ar   1 LIG      -0.11700
      4 C4        -75.0863  -12.7068  -45.1511 C.ar   1 LIG       0.17700
      5 C5        -74.4706  -11.0936  -43.6356 C.ar   1 LIG       0.17700
      6 N1        -74.3065  -11.6414  -44.8607 N.ar   1 LIG      -0.60000
      7 H1        -76.8758  -13.0510  -42.3160 H      1 LIG       0.11500
      8 H2        -76.6183  -14.1036  -44.5621 H      1 LIG       0.11500
      9 H3        -75.4647  -11.0819  -41.7231 H      1 LIG       0.11500
     10 H4        -74.9391  -13.1319  -46.1384 H      1 LIG       0.12400
     11 H5        -73.8346  -10.2404  -43.4233 H      1 LIG       0.12400
@<TRIPOS>BOND
      1       1       2 ar
      2       1       3 ar
      3       2       4 ar
      4       3       5 ar
      5       4       6 ar
      6       5       6 ar
      7       1       7 1
      8       2       8 1
      9       3       9 1
     10       4      10 1
     11       5      11 1
@<TRIPOS>ALT_TYPE
CGenFF_4.0_ALT_TYPE_SET
CGenFF_4.0 1 CG2R61 2 CG2R61 3 CG2R61 4 CG2R61 5 CG2R61 6 NG2R60 7 HGR61 8 HGR61 9 HGR61 10 HGR62 11 HGR62
@<TRIPOS>MOLECULE
pyridine
 11 11 0 0 0
****
USER_CHARGES
INVALID_CHARGES
Pose:  37 Cluster:  37 Fr_nu: 4037820 TotEn:    -5.31
@<TRIPOS>ATOM
      1 C1        -49.7446  -23.4619  -34.1144 C.ar   1 LIG      -0.11300
      2 C2        -48.3670  -23.6270  -34.0255 C.ar   1 LIG      -0.11700
      3 C3        -50.2713  -22.2110  -34.4161 C.ar   1 LIG      -0.11700
      4 C4        -47.5654  -22.5183  -34.2451 C.ar   1 LIG       0.17700
      5 C5        -49.3846  -21.1656  -34.6179 C.ar   1 LIG       0.17700
      6 N1        -48.0404  -21.2875  -34.5400 N.ar   1 LIG      -0.60000
      7 H1        -50.4067  -24.3065  -33.9483 H      1 LIG       0.11500
      8 H2        -47.9342  -24.5928  -33.7920 H      1 LIG       0.11500
      9 H3        -51.3421  -22.0588  -34.4900 H      1 LIG       0.11500
     10 H4        -46.4847  -22.5950  -34.1869 H      1 LIG       0.12400
     11 H5        -49.7441  -20.1697  -34.8550 H      1 LIG       0.12400
@<TRIPOS>BOND
      1       1       2 ar
      2       1       3 ar
      3       2       4 ar
      4       3       5 ar
      5       4       6 ar
      6       5       6 ar
      7       1       7 1
      8       2       8 1
      9       3       9 1
     10       4      10 1
     11       5      11 1
@<TRIPOS>ALT_TYPE
CGenFF_4.0_ALT_TYPE_SET
CGenFF_4.0 1 CG2R61 2 CG2R61 3 CG2R61 4 CG2R61 5 CG2R61 6 NG2R60 7 HGR61 8 HGR61 9 HGR61 10 HGR62 11 HGR62
@<TRIPOS>MOLECULE
cyclopropane
 9 9 0 0 0
****
USER_CHARGES
INVALID_CHARGES
Pose:   1 Cluster:   1 Fr_nu:  15159 TotEn:    -8.21
@<TRIPOS>ATOM
      1 C1        -76.2444  -12.3038  -41.8783 C.3    1 LIG      -0.18000
      2 C2        -76.8186  -11.4126  -40.8163 C.3    1 LIG      -0.18000
      3 C3        -76.5314  -10.8628  -42.1828 C.3    1 LIG      -0.18000
      4 H1        -75.2082  -12.6026  -41.7813 H      1 LIG       0.09000
      5 H2        -76.8940  -13.0510  -42.3160 H      1 LIG       0.09000
      6 H3        -77.8549  -11.5600  -40.5391 H      1 LIG       0.09000
      7 H4        -76.1693  -11.1112  -40.0040 H      1 LIG       0.09000
      8 H5        -75.6887  -10.1917  -42.2903 H      1 LIG       0.09000
      9 H6        -77.3744  -10.6409  -42.8251 H      1 LIG       0.09000
@<TRIPOS>BOND
      1       1       2 1
      2       1       3 1
      3       2       3 1
      4       1       4 1
      5       1       5 1
      6       2       6 1
      7       2       7 1
      8       3       8 1
      9       3       9 1
@<TRIPOS>ALT_TYPE
CGenFF_4.0_ALT_TYPE_SET
CGenFF_4.0 1 CG3C31 2 CG3C31 3 CG3C31 4 HGA2 5 HGA2 6 HGA2 7 HGA2 8 HGA2 9 HGA2
@<TRIPOS>MOLECULE
cyclopropane
 9 9 0 0 0
****
USER_CHARGES
INVALID_CHARGES
Pose:   2 Cluster:   2 Fr_nu:  41050 TotEn:    -8.14
@<TRIPOS>ATOM
      1 C1        -75.1140  -12.8034  -42.7339 C.3    1 LIG      -0.18000
      2 C2        -76.5412  -12.4018  -42.5021 C.3    1 LIG      -0.18000
      3 C3        -76.2290  -13.6730  -43.2360 C.3    1 LIG      -0.18000
      4 H1        -74.5434  -12.2426  -43.4635 H      1 LIG       0.09000
      5 H2        -74.5439  -13.1549  -41.8835 H      1 LIG       0.09000
      6 H3        -76.9317  -12.4831  -41.4954 H      1 LIG       0.09000
      7 H4        -76.9319  -11.5706  -43.0755 H      1 LIG       0.09000
      8 H5        -76.4092  -13.6973  -44.3033 H      1 LIG       0.09000
      9 H6        -76.4090  -14.6094  -42.7230 H      1 LIG       0.09000
@<TRIPOS>BOND
      1       1       2 1
      2       1       3 1
      3       2       3 1
      4       1       4 1
      5       1       5 1
      6       2       6 1
      7       2       7 1
      8       3       8 1
      9       3       9 1
@<TRIPOS>ALT_TYPE
CGenFF_4.0_ALT_TYPE_SET
CGenFF_4.0 1 CG3C31 2 CG3C31 3 CG3C31 4 HGA2 5 HGA2 6 HGA2 7 HGA2 8 HGA2 9 HGA2
@<TRIPOS>MOLECULE
cyclopropane
 9 9 0 0 0
****
USER_CHARGES
INVALID_CHARGES
Pose:   3 Cluster:   3 Fr_nu:   2306 TotEn:    -7.53
@<TRIPOS>ATOM
      1 C1        -77.5072  -10.9571  -39.8993 C.3    1 LIG      -0.18000
      2 C2        -76.3695   -9.9942  -40.0740 C.3    1 LIG      -0.18000
      3 C3        -76.6526  -11.0212  -41.1310 C.3    1 LIG      -0.18000
      4 H1        -77.3943  -11.7448  -39.1650 H      1 LIG       0.09000
      5 H2        -78.5140  -10.5732  -40.0033 H      1 LIG       0.09000
      6 H3        -76.6107   -8.9621  -40.2955 H      1 LIG       0.09000
      7 H4        -75.4904  -10.1333  -39.4574 H      1 LIG       0.09000
      8 H5        -75.9643  -11.8515  -41.2257 H      1 LIG       0.09000
      9 H6        -77.0847  -10.6801  -42.0634 H      1 LIG       0.09000
@<TRIPOS>BOND
      1       1       2 1
      2       1       3 1
      3       2       3 1
      4       1       4 1
      5       1       5 1
      6       2       6 1
      7       2       7 1
      8       3       8 1
      9       3       9 1
@<TRIPOS>ALT_TYPE
CGenFF_4.0_ALT_TYPE_SET
CGenFF_4.0 1 CG3C31 2 CG3C31 3 CG3C31 4 HGA2 5 HGA2 6 HGA2 7 HGA2 8 HGA2 9 HGA2
@<TRIPOS>MOLECULE
cyclopropane
 9 9 0 0 0
****
USER_CHARGES
INVALID_CHARGES
Pose:   4 Cluster:   4 Fr_nu:  55155 TotEn:    -6.87
@<TRIPOS>ATOM
      1 C1        -75.9695  -12.4414  -43.7248 C.3    1 LIG      -0.18000
      2 C2        -75.2442  -11.3601  -42.9788 C.3    1 LIG      -0.18000
      3 C3        -74.6394  -12.7288  -43.0926 C.3    1 LIG      -0.18000
      4 H1        -76.8507  -12.8696  -43.2638 H      1 LIG       0.09000
      5 H2        -76.0102  -12.3700  -44.8042 H      1 LIG       0.09000
      6 H3        -74.7966  -10.5609  -43.5561 H      1 LIG       0.09000
      7 H4        -75.6367  -11.0601  -42.0153 H      1 LIG       0.09000
      8 H5        -74.6252  -13.3501  -42.2061 H      1 LIG       0.09000
      9 H6        -73.7853  -12.8505  -43.7470 H      1 LIG       0.09000
@<TRIPOS>BOND
      1       1       2 1
      2       1       3 1
      3       2       3 1
      4       1       4 1
      5       1       5 1
      6       2       6 1
      7       2       7 1
      8       3       8 1
      9       3       9 1
@<TRIPOS>ALT_TYPE
CGenFF_4.0_ALT_TYPE_SET
CGenFF_4.0 1 CG3C31 2 CG3C31 3 CG3C31 4 HGA2 5 HGA2 6 HGA2 7 HGA2 8 HGA2 9 HGA2
@<TRIPOS>MOLECULE
pyrrole
 10 10 0 0 0
****
USER_CHARGES
INVALID_CHARGES
Pose:   1 Cluster:   1 Fr_nu: 3809363 TotEn:   -17.10
@<TRIPOS>ATOM
      1 C1        -80.5398   -7.5415  -56.7601 C.2    1 LIG      -0.25700
      2 C2        -79.4358   -8.2398  -57.3086 C.2    1 LIG      -0.25700
      3 C3        -80.8287   -8.1191  -55.5435 C.2    1 LIG      -0.04700
      4 C4        -79.0838   -9.2230  -56.4103 C.2    1 LIG      -0.04700
      5 N1        -79.9374   -9.1403  -55.3414 N.pl3  1 LIG      -0.36000
      6 H1        -81.0662   -6.7081  -57.2037 H      1 LIG       0.15400
      7 H2        -78.9496   -8.0489  -58.2548 H      1 LIG       0.15400
      8 H3        -81.5868   -7.8960  -54.8060 H      1 LIG       0.14000
      9 H4        -78.3034   -9.9705  -56.4360 H      1 LIG       0.14000
     10 H5        -79.9131   -9.7402  -54.5284 H      1 LIG       0.38000
@<TRIPOS>BOND
      1       1       2 1
      2       1       3 2
      3       2       4 2
      4       3       5 1
      5       4       5 1
      6       1       6 1
      7       2       7 1
      8       3       8 1
      9       4       9 1
     10       5      10 1
@<TRIPOS>ALT_TYPE
CGenFF_4.0_ALT_TYPE_SET
CGenFF_4.0 1 CG2R51 2 CG2R51 3 CG2R51 4 CG2R51 5 NG2R51 6 HGR51 7 HGR51 8 HGR52 9 HGR52 10 HGP1
@<TRIPOS>MOLECULE
pyrrole
 10 10 0 0 0
****
USER_CHARGES
INVALID_CHARGES
Pose:   2 Cluster:   2 Fr_nu: 621923 TotEn:   -15.35
@<TRIPOS>ATOM
      1 C1        -79.0268  -15.7461  -48.2463 C.2    1 LIG      -0.25700
      2 C2        -79.0411  -16.1978  -49.5890 C.2    1 LIG      -0.25700
      3 C3        -79.7432  -14.5705  -48.2001 C.2    1 LIG      -0.04700
      4 C4        -79.7658  -15.2844  -50.3225 C.2    1 LIG      -0.04700
      5 N1        -80.1874  -14.2994  -49.4679 N.pl3  1 LIG      -0.36000
      6 H1        -78.5470  -16.2259  -47.4049 H      1 LIG       0.15400
      7 H2        -78.5744  -17.0906  -49.9806 H      1 LIG       0.15400
      8 H3        -79.9753  -13.9043  -47.3812 H      1 LIG       0.14000
      9 H4        -80.0194  -15.2487  -51.3727 H      1 LIG       0.14000
     10 H5        -80.7414  -13.4965  -49.7320 H      1 LIG       0.38000
@<TRIPOS>BOND
      1       1       2 1
      2       1       3 2
      3       2       4 2
      4       3       5 1
      5       4       5 1
      6       1       6 1
      7       2       7 1
      8       3       8 1
      9       4       9 1
     10       5      10 1
@<TRIPOS>ALT_TYPE
CGenFF_4.0_ALT_TYPE_SET
CGenFF_4.0 1 CG2R51 2 CG2R51 3 CG2R51 4 CG2R51 5 NG2R51 6 HGR51 7 HGR51 8 HGR52 9 HGR52 10 HGP1
@<TRIPOS>MOLECULE
pyrrole
 10 10 0 0 0
****
USER_CHARGES
INVALID_CHARGES
Pose:   3 Cluster:   3 Fr_nu: 162755 TotEn:   -14.83
@<TRIPOS>ATOM
      1 C1        -79.0314   -4.2499  -57.5945 C.2    1 LIG      -0.25700
      2 C2        -79.1488   -2.8523  -57.3943 C.2    1 LIG      -0.25700
      3 C3        -77.8017   -4.6335  -57.1067 C.2    1 LIG      -0.04700
      4 C4        -77.9872   -2.4245  -56.7903 C.2    1 LIG      -0.04700
      5 N1        -77.1756   -3.5156  -56.6206 N.pl3  1 LIG      -0.36000
      6 H1        -79.7638   -4.9051  -58.0448 H      1 LIG       0.15400
      7 H2        -79.9873   -2.2246  -57.6610 H      1 LIG       0.15400
      8 H3        -77.3174   -5.5988  -57.0628 H      1 LIG       0.14000
      9 H4        -77.6676   -1.4441  -56.4658 H      1 LIG       0.14000
     10 H5        -76.2564   -3.4987  -56.2008 H      1 LIG       0.38000
@<TRIPOS>BOND
      1       1       2 1
      2       1       3 2
      3       2       4 2
      4       3       5 1
      5       4       5 1
      6       1       6 1
      7       2       7 1
      8       3       8 1
      9       4       9 1
     10       5      10 1
@<TRIPOS>ALT_TYPE
CGenFF_4.0_ALT_TYPE_SET
CGenFF_4.0 1 CG2R51 2 CG2R51 3 CG2R51 4 CG2R51 5 NG2R51 6 HGR51 7 HGR51 8 HGR52 9 HGR52 10 HGP1
@<TRIPOS>MOLECULE
pyrrole
 10 10 0 0 0
****
USER_CHARGES
INVALID_CHARGES
Pose:   4 Cluster:   4 Fr_nu: 938649 TotEn:   -13.98
@<TRIPOS>ATOM
      1 C1        -70.3345   -4.2036  -28.8228 C.2    1 LIG      -0.25700
      2 C2        -69.9473   -2.8780  -28.5065 C.2    1 LIG      -0.25700
      3 C3        -71.3101   -4.1270  -29.7922 C.2    1 LIG      -0.04700
      4 C4        -70.6982   -2.0317  -29.2922 C.2    1 LIG      -0.04700
      5 N1        -71.5232   -2.8019  -30.0695 N.pl3  1 LIG      -0.36000
      6 H1        -69.9442   -5.1146  -28.3912 H      1 LIG       0.15400
      7 H2        -69.2033   -2.5718  -27.7848 H      1 LIG       0.15400
      8 H3        -71.8704   -4.8943  -30.3074 H      1 LIG       0.14000
      9 H4        -70.7176   -0.9536  -29.3681 H      1 LIG       0.14000
     10 H5        -72.1868   -2.4472  -30.7443 H      1 LIG       0.38000
@<TRIPOS>BOND
      1       1       2 1
      2       1       3 2
      3       2       4 2
      4       3       5 1
      5       4       5 1
      6       1       6 1
      7       2       7 1
      8       3       8 1
      9       4       9 1
     10       5      10 1
@<TRIPOS>ALT_TYPE
CGenFF_4.0_ALT_TYPE_SET
CGenFF_4.0 1 CG2R51 2 CG2R51 3 CG2R51 4 CG2R51 5 NG2R51 6 HGR51 7 HGR51 8 HGR52 9 HGR52 10 HGP1
@<TRIPOS>MOLECULE
pyrrole
 10 10 0 0 0
****
USER_CHARGES
INVALID_CHARGES
Pose:   5 Cluster:   5 Fr_nu: 3215196 TotEn:   -13.43
@<TRIPOS>ATOM
      1 C1        -51.5304    3.7615  -33.0485 C.2    1 LIG      -0.25700
      2 C2        -52.7614    3.9804  -33.7147 C.2    1 LIG      -0.25700
      3 C3        -51.6704    2.6201  -32.2901 C.2    1 LIG      -0.04700
      4 C4        -53.6162    2.9662  -33.3432 C.2    1 LIG      -0.04700
      5 N1        -52.9424    2.1454  -32.4769 N.pl3  1 LIG      -0.36000
      6 H1        -50.6391    4.3694  -33.1148 H      1 LIG       0.15400
      7 H2        -53.0008    4.7886  -34.3913 H      1 LIG       0.15400
      8 H3        -50.9812    2.1052  -31.6359 H      1 LIG       0.14000
      9 H4        -54.6400    2.7554  -33.6186 H      1 LIG       0.14000
     10 H5        -53.3247    1.3167  -32.0427 H      1 LIG       0.38000
@<TRIPOS>BOND
      1       1       2 1
      2       1       3 2
      3       2       4 2
      4       3       5 1
      5       4       5 1
      6       1       6 1
      7       2       7 1
      8       3       8 1
      9       4       9 1
     10       5      10 1
@<TRIPOS>ALT_TYPE
CGenFF_4.0_ALT_TYPE_SET
CGenFF_4.0 1 CG2R51 2 CG2R51 3 CG2R51 4 CG2R51 5 NG2R51 6 HGR51 7 HGR51 8 HGR52 9 HGR52 10 HGP1
@<TRIPOS>MOLECULE
pyrrole
 10 10 0 0 0
****
USER_CHARGES
INVALID_CHARGES
Pose:   6 Cluster:   6 Fr_nu: 4007347 TotEn:   -13.30
@<TRIPOS>ATOM
      1 C1        -79.1320   -7.5825  -56.8232 C.2    1 LIG      -0.25700
      2 C2        -79.1253   -8.6321  -57.7746 C.2    1 LIG      -0.25700
      3 C3        -78.9919   -8.1549  -55.5781 C.2    1 LIG      -0.04700
      4 C4        -78.9813   -9.8140  -57.0820 C.2    1 LIG      -0.04700
      5 N1        -78.9015   -9.5118  -55.7477 N.pl3  1 LIG      -0.36000
      6 H1        -79.2281   -6.5247  -57.0240 H      1 LIG       0.15400
      7 H2        -79.2160   -8.5388  -58.8476 H      1 LIG       0.15400
      8 H3        -78.9492   -7.7195  -54.5898 H      1 LIG       0.14000
      9 H4        -78.9272  -10.8397  -57.4190 H      1 LIG       0.14000
     10 H5        -78.7921  -10.1861  -55.0029 H      1 LIG       0.38000
@<TRIPOS>BOND
      1       1       2 1
      2       1       3 2
      3       2       4 2
      4       3       5 1
      5       4       5 1
      6       1       6 1
      7       2       7 1
      8       3       8 1
      9       4       9 1
     10       5      10 1
@<TRIPOS>ALT_TYPE
CGenFF_4.0_ALT_TYPE_SET
CGenFF_4.0 1 CG2R51 2 CG2R51 3 CG2R51 4 CG2R51 5 NG2R51 6 HGR51 7 HGR51 8 HGR52 9 HGR52 10 HGP1
@<TRIPOS>MOLECULE
pyrrole
 10 10 0 0 0
****
USER_CHARGES
INVALID_CHARGES
Pose:   7 Cluster:   7 Fr_nu: 2915284 TotEn:   -12.82
@<TRIPOS>ATOM
      1 C1        -51.9611    4.4691  -31.9590 C.2    1 LIG      -0.25700
      2 C2        -52.2903    3.2723  -31.2762 C.2    1 LIG      -0.25700
      3 C3        -51.5626    4.1209  -33.2307 C.2    1 LIG      -0.04700
      4 C4        -52.0829    2.2291  -32.1515 C.2    1 LIG      -0.04700
      5 N1        -51.6404    2.7568  -33.3363 N.pl3  1 LIG      -0.36000
      6 H1        -52.0097    5.4751  -31.5664 H      1 LIG       0.15400
      7 H2        -52.6400    3.1789  -30.2577 H      1 LIG       0.15400
      8 H3        -51.2310    4.7198  -34.0672 H      1 LIG       0.14000
      9 H4        -52.2119    1.1619  -32.0374 H      1 LIG       0.14000
     10 H5        -51.4075    2.2220  -34.1617 H      1 LIG       0.38000
@<TRIPOS>BOND
      1       1       2 1
      2       1       3 2
      3       2       4 2
      4       3       5 1
      5       4       5 1
      6       1       6 1
      7       2       7 1
      8       3       8 1
      9       4       9 1
     10       5      10 1
@<TRIPOS>ALT_TYPE
CGenFF_4.0_ALT_TYPE_SET
CGenFF_4.0 1 CG2R51 2 CG2R51 3 CG2R51 4 CG2R51 5 NG2R51 6 HGR51 7 HGR51 8 HGR52 9 HGR52 10 HGP1
@<TRIPOS>MOLECULE
pyrrole
 10 10 0 0 0
****
USER_CHARGES
INVALID_CHARGES
Pose:   8 Cluster:   8 Fr_nu:  74533 TotEn:   -12.55
@<TRIPOS>ATOM
      1 C1        -70.1200   -3.1209  -29.4905 C.2    1 LIG      -0.25700
      2 C2        -69.3082   -2.0860  -28.9642 C.2    1 LIG      -0.25700
      3 C3        -69.5884   -4.3179  -29.0640 C.2    1 LIG      -0.04700
      4 C4        -68.3051   -2.6822  -28.2321 C.2    1 LIG      -0.04700
      5 N1        -68.4854   -4.0390  -28.3000 N.pl3  1 LIG      -0.36000
      6 H1        -70.9968   -3.0058  -30.1122 H      1 LIG       0.15400
      7 H2        -69.4384   -1.0220  -29.1029 H      1 LIG       0.15400
      8 H3        -69.8950   -5.3401  -29.2358 H      1 LIG       0.14000
      9 H4        -67.4829   -2.2628  -27.6695 H      1 LIG       0.14000
     10 H5        -67.8956   -4.7283  -27.8547 H      1 LIG       0.38000
@<TRIPOS>BOND
      1       1       2 1
      2       1       3 2
      3       2       4 2
      4       3       5 1
      5       4       5 1
      6       1       6 1
      7       2       7 1
      8       3       8 1
      9       4       9 1
     10       5      10 1
@<TRIPOS>ALT_TYPE
CGenFF_4.0_ALT_TYPE_SET
CGenFF_4.0 1 CG2R51 2 CG2R51 3 CG2R51 4 CG2R51 5 NG2R51 6 HGR51 7 HGR51 8 HGR52 9 HGR52 10 HGP1
@<TRIPOS>MOLECULE
pyrrole
 10 10 0 0 0
****
USER_CHARGES
INVALID_CHARGES
Pose:   9 Cluster:   9 Fr_nu: 352695 TotEn:   -12.21
@<TRIPOS>ATOM
      1 C1        -75.9584  -11.5431  -41.8128 C.2    1 LIG      -0.25700
      2 C2        -74.8224  -12.2850  -42.2205 C.2    1 LIG      -0.25700
      3 C3        -76.9037  -11.6580  -42.8081 C.2    1 LIG      -0.04700
      4 C4        -75.1081  -12.8306  -43.4526 C.2    1 LIG      -0.04700
      5 N1        -76.3757  -12.4427  -43.7999 N.pl3  1 LIG      -0.36000
      6 H1        -76.0746  -10.9862  -40.8937 H      1 LIG       0.15400
      7 H2        -73.8963  -12.4087  -41.6772 H      1 LIG       0.15400
      8 H3        -77.9014  -11.2524  -42.8994 H      1 LIG       0.14000
      9 H4        -74.5246  -13.4597  -44.1101 H      1 LIG       0.14000
     10 H5        -76.8490  -12.6967  -44.6560 H      1 LIG       0.38000
@<TRIPOS>BOND
      1       1       2 1
      2       1       3 2
      3       2       4 2
      4       3       5 1
      5       4       5 1
      6       1       6 1
      7       2       7 1
      8       3       8 1
      9       4       9 1
     10       5      10 1
@<TRIPOS>ALT_TYPE
CGenFF_4.0_ALT_TYPE_SET
CGenFF_4.0 1 CG2R51 2 CG2R51 3 CG2R51 4 CG2R51 5 NG2R51 6 HGR51 7 HGR51 8 HGR52 9 HGR52 10 HGP1
@<TRIPOS>MOLECULE
pyrrole
 10 10 0 0 0
****
USER_CHARGES
INVALID_CHARGES
Pose:  10 Cluster:  10 Fr_nu: 341956 TotEn:   -11.87
@<TRIPOS>ATOM
      1 C1        -75.1682  -26.6791  -45.1565 C.2    1 LIG      -0.25700
      2 C2        -74.0052  -25.8773  -45.0484 C.2    1 LIG      -0.25700
      3 C3        -75.8157  -26.6306  -43.9416 C.2    1 LIG      -0.04700
      4 C4        -73.9773  -25.3634  -43.7707 C.2    1 LIG      -0.04700
      5 N1        -75.0826  -25.8281  -43.1069 N.pl3  1 LIG      -0.36000
      6 H1        -75.4979  -27.2311  -46.0254 H      1 LIG       0.15400
      7 H2        -73.2672  -25.6939  -45.8164 H      1 LIG       0.15400
      8 H3        -76.7292  -27.0944  -43.5973 H      1 LIG       0.14000
      9 H4        -73.2725  -24.7092  -43.2770 H      1 LIG       0.14000
     10 H5        -75.3208  -25.6119  -42.1489 H      1 LIG       0.38000
@<TRIPOS>BOND
      1       1       2 1
      2       1       3 2
      3       2       4 2
      4       3       5 1
      5       4       5 1
      6       1       6 1
      7       2       7 1
      8       3       8 1
      9       4       9 1
     10       5      10 1
@<TRIPOS>ALT_TYPE
CGenFF_4.0_ALT_TYPE_SET
CGenFF_4.0 1 CG2R51 2 CG2R51 3 CG2R51 4 CG2R51 5 NG2R51 6 HGR51 7 HGR51 8 HGR52 9 HGR52 10 HGP1
@<TRIPOS>MOLECULE
pyrrole
 10 10 0 0 0
****
USER_CHARGES
INVALID_CHARGES
Pose:  11 Cluster:  11 Fr_nu: 3809467 TotEn:   -11.70
@<TRIPOS>ATOM
      1 C1        -78.4812  -10.2983  -58.2945 C.2    1 LIG      -0.25700
      2 C2        -78.8393   -9.0390  -57.7534 C.2    1 LIG      -0.25700
      3 C3        -78.5179  -11.2136  -57.2658 C.2    1 LIG      -0.04700
      4 C4        -79.0838   -9.2230  -56.4103 C.2    1 LIG      -0.04700
      5 N1        -78.8852  -10.5486  -56.1251 N.pl3  1 LIG      -0.36000
      6 H1        -78.2251  -10.5143  -59.3222 H      1 LIG       0.15400
      7 H2        -78.9110   -8.0994  -58.2829 H      1 LIG       0.15400
      8 H3        -78.3156  -12.2751  -57.2432 H      1 LIG       0.14000
      9 H4        -79.3821   -8.5311  -55.6352 H      1 LIG       0.14000
     10 H5        -78.9934  -10.9712  -55.2135 H      1 LIG       0.38000
@<TRIPOS>BOND
      1       1       2 1
      2       1       3 2
      3       2       4 2
      4       3       5 1
      5       4       5 1
      6       1       6 1
      7       2       7 1
      8       3       8 1
      9       4       9 1
     10       5      10 1
@<TRIPOS>ALT_TYPE
CGenFF_4.0_ALT_TYPE_SET
CGenFF_4.0 1 CG2R51 2 CG2R51 3 CG2R51 4 CG2R51 5 NG2R51 6 HGR51 7 HGR51 8 HGR52 9 HGR52 10 HGP1
@<TRIPOS>MOLECULE
pyrrole
 10 10 0 0 0
****
USER_CHARGES
INVALID_CHARGES
Pose:  12 Cluster:  12 Fr_nu: 445721 TotEn:   -11.48
@<TRIPOS>ATOM
      1 C1        -67.9805  -26.1174  -35.4536 C.2    1 LIG      -0.25700
      2 C2        -67.1821  -25.4411  -34.4985 C.2    1 LIG      -0.25700
      3 C3        -67.9989  -25.3460  -36.5947 C.2    1 LIG      -0.04700
      4 C4        -66.7370  -24.2769  -35.0850 C.2    1 LIG      -0.04700
      5 N1        -67.2399  -24.2296  -36.3590 N.pl3  1 LIG      -0.36000
      6 H1        -68.4864  -27.0638  -35.3237 H      1 LIG       0.15400
      7 H2        -66.9557  -25.7651  -33.4926 H      1 LIG       0.15400
      8 H3        -68.4832  -25.4909  -37.5500 H      1 LIG       0.14000
      9 H4        -66.1079  -23.4814  -34.7109 H      1 LIG       0.14000
     10 H5        -67.0758  -23.4857  -37.0231 H      1 LIG       0.38000
@<TRIPOS>BOND
      1       1       2 1
      2       1       3 2
      3       2       4 2
      4       3       5 1
      5       4       5 1
      6       1       6 1
      7       2       7 1
      8       3       8 1
      9       4       9 1
     10       5      10 1
@<TRIPOS>ALT_TYPE
CGenFF_4.0_ALT_TYPE_SET
CGenFF_4.0 1 CG2R51 2 CG2R51 3 CG2R51 4 CG2R51 5 NG2R51 6 HGR51 7 HGR51 8 HGR52 9 HGR52 10 HGP1
@<TRIPOS>MOLECULE
pyrrole
 10 10 0 0 0
****
USER_CHARGES
INVALID_CHARGES
Pose:  13 Cluster:  13 Fr_nu: 365662 TotEn:   -11.32
@<TRIPOS>ATOM
      1 C1        -76.4148  -11.7303  -42.8877 C.2    1 LIG      -0.25700
      2 C2        -75.5318  -12.0762  -43.9402 C.2    1 LIG      -0.25700
      3 C3        -75.7891  -12.0517  -41.7034 C.2    1 LIG      -0.04700
      4 C4        -74.3934  -12.5986  -43.3670 C.2    1 LIG      -0.04700
      5 N1        -74.5611  -12.5790  -42.0070 N.pl3  1 LIG      -0.36000
      6 H1        -77.3991  -11.2939  -42.9830 H      1 LIG       0.15400
      7 H2        -75.7051  -11.9588  -45.0006 H      1 LIG       0.15400
      8 H3        -76.1070  -11.9533  -40.6751 H      1 LIG       0.14000
      9 H4        -73.4813  -12.9798  -43.8044 H      1 LIG       0.14000
     10 H5        -73.8830  -12.9033  -41.3314 H      1 LIG       0.38000
@<TRIPOS>BOND
      1       1       2 1
      2       1       3 2
      3       2       4 2
      4       3       5 1
      5       4       5 1
      6       1       6 1
      7       2       7 1
      8       3       8 1
      9       4       9 1
     10       5      10 1
@<TRIPOS>ALT_TYPE
CGenFF_4.0_ALT_TYPE_SET
CGenFF_4.0 1 CG2R51 2 CG2R51 3 CG2R51 4 CG2R51 5 NG2R51 6 HGR51 7 HGR51 8 HGR52 9 HGR52 10 HGP1
@<TRIPOS>MOLECULE
pyrrole
 10 10 0 0 0
****
USER_CHARGES
INVALID_CHARGES
Pose:  14 Cluster:  14 Fr_nu: 675216 TotEn:   -11.29
@<TRIPOS>ATOM
      1 C1        -69.0809   -2.4754  -28.8936 C.2    1 LIG      -0.25700
      2 C2        -70.1509   -1.6427  -29.3044 C.2    1 LIG      -0.25700
      3 C3        -69.4916   -3.7808  -29.0512 C.2    1 LIG      -0.04700
      4 C4        -71.1829   -2.4646  -29.7004 C.2    1 LIG      -0.04700
      5 N1        -70.7710   -3.7620  -29.5420 N.pl3  1 LIG      -0.36000
      6 H1        -68.1161   -2.1580  -28.5238 H      1 LIG       0.15400
      7 H2        -70.1694   -0.5620  -29.3109 H      1 LIG       0.15400
      8 H3        -68.9897   -4.7184  -28.8581 H      1 LIG       0.14000
      9 H4        -72.1699   -2.2422  -30.0811 H      1 LIG       0.14000
     10 H5        -71.3255   -4.5797  -29.7549 H      1 LIG       0.38000
@<TRIPOS>BOND
      1       1       2 1
      2       1       3 2
      3       2       4 2
      4       3       5 1
      5       4       5 1
      6       1       6 1
      7       2       7 1
      8       3       8 1
      9       4       9 1
     10       5      10 1
@<TRIPOS>ALT_TYPE
CGenFF_4.0_ALT_TYPE_SET
CGenFF_4.0 1 CG2R51 2 CG2R51 3 CG2R51 4 CG2R51 5 NG2R51 6 HGR51 7 HGR51 8 HGR52 9 HGR52 10 HGP1
@<TRIPOS>MOLECULE
pyrrole
 10 10 0 0 0
****
USER_CHARGES
INVALID_CHARGES
Pose:  15 Cluster:  15 Fr_nu: 104291 TotEn:   -11.25
@<TRIPOS>ATOM
      1 C1        -70.1186   -3.6554  -28.6421 C.2    1 LIG      -0.25700
      2 C2        -71.1804   -2.8843  -28.1082 C.2    1 LIG      -0.25700
      3 C3        -70.6027   -4.3074  -29.7548 C.2    1 LIG      -0.04700
      4 C4        -72.2811   -3.0886  -28.9108 C.2    1 LIG      -0.04700
      5 N1        -71.9183   -3.9556  -29.9083 N.pl3  1 LIG      -0.36000
      6 H1        -69.1109   -3.7270  -28.2576 H      1 LIG       0.15400
      7 H2        -71.1485   -2.2493  -27.2341 H      1 LIG       0.15400
      8 H3        -70.1304   -4.9886  -30.4484 H      1 LIG       0.14000
      9 H4        -73.2864   -2.6943  -28.8619 H      1 LIG       0.14000
     10 H5        -72.5274   -4.2847  -30.6445 H      1 LIG       0.38000
@<TRIPOS>BOND
      1       1       2 1
      2       1       3 2
      3       2       4 2
      4       3       5 1
      5       4       5 1
      6       1       6 1
      7       2       7 1
      8       3       8 1
      9       4       9 1
     10       5      10 1
@<TRIPOS>ALT_TYPE
CGenFF_4.0_ALT_TYPE_SET
CGenFF_4.0 1 CG2R51 2 CG2R51 3 CG2R51 4 CG2R51 5 NG2R51 6 HGR51 7 HGR51 8 HGR52 9 HGR52 10 HGP1
@<TRIPOS>MOLECULE
pyrrole
 10 10 0 0 0
****
USER_CHARGES
INVALID_CHARGES
Pose:  16 Cluster:  16 Fr_nu: 365480 TotEn:   -11.21
@<TRIPOS>ATOM
      1 C1        -76.4857  -11.9188  -42.8877 C.2    1 LIG      -0.25700
      2 C2        -75.1771  -11.4776  -43.2038 C.2    1 LIG      -0.25700
      3 C3        -76.4619  -13.2959  -42.8672 C.2    1 LIG      -0.04700
      4 C4        -74.3934  -12.5986  -43.3670 C.2    1 LIG      -0.04700
      5 N1        -75.1850  -13.6981  -43.1603 N.pl3  1 LIG      -0.36000
      6 H1        -77.3508  -11.2999  -42.6954 H      1 LIG       0.15400
      7 H2        -74.8408  -10.4552  -43.3027 H      1 LIG       0.15400
      8 H3        -77.2370  -14.0233  -42.6717 H      1 LIG       0.14000
      9 H4        -73.3460  -12.7113  -43.6095 H      1 LIG       0.14000
     10 H5        -74.8746  -14.6583  -43.2150 H      1 LIG       0.38000
@<TRIPOS>BOND
      1       1       2 1
      2       1       3 2
      3       2       4 2
      4       3       5 1
      5       4       5 1
      6       1       6 1
      7       2       7 1
      8       3       8 1
      9       4       9 1
     10       5      10 1
@<TRIPOS>ALT_TYPE
CGenFF_4.0_ALT_TYPE_SET
CGenFF_4.0 1 CG2R51 2 CG2R51 3 CG2R51 4 CG2R51 5 NG2R51 6 HGR51 7 HGR51 8 HGR52 9 HGR52 10 HGP1
@<TRIPOS>MOLECULE
pyrrole
 10 10 0 0 0
****
USER_CHARGES
INVALID_CHARGES
Pose:  17 Cluster:  17 Fr_nu:  14769 TotEn:   -11.19
@<TRIPOS>ATOM
      1 C1        -74.1503  -26.8733  -44.3882 C.2    1 LIG      -0.25700
      2 C2        -74.3874  -25.4990  -44.1388 C.2    1 LIG      -0.25700
      3 C3        -73.9888  -27.4910  -43.1676 C.2    1 LIG      -0.04700
      4 C4        -74.3635  -25.3188  -42.7734 C.2    1 LIG      -0.04700
      5 N1        -74.1202  -26.5363  -42.1932 N.pl3  1 LIG      -0.36000
      6 H1        -74.1029  -27.3595  -45.3524 H      1 LIG       0.15400
      7 H2        -74.5567  -24.7239  -44.8727 H      1 LIG       0.15400
      8 H3        -73.7920  -28.5211  -42.9061 H      1 LIG       0.14000
      9 H4        -74.4992  -24.4356  -42.1650 H      1 LIG       0.14000
     10 H5        -74.0490  -26.7045  -41.1992 H      1 LIG       0.38000
@<TRIPOS>BOND
      1       1       2 1
      2       1       3 2
      3       2       4 2
      4       3       5 1
      5       4       5 1
      6       1       6 1
      7       2       7 1
      8       3       8 1
      9       4       9 1
     10       5      10 1
@<TRIPOS>ALT_TYPE
CGenFF_4.0_ALT_TYPE_SET
CGenFF_4.0 1 CG2R51 2 CG2R51 3 CG2R51 4 CG2R51 5 NG2R51 6 HGR51 7 HGR51 8 HGR52 9 HGR52 10 HGP1
@<TRIPOS>MOLECULE
pyrrole
 10 10 0 0 0
****
USER_CHARGES
INVALID_CHARGES
Pose:  18 Cluster:  18 Fr_nu: 1273247 TotEn:   -10.96
@<TRIPOS>ATOM
      1 C1        -53.8203   -9.7619  -46.4265 C.2    1 LIG      -0.25700
      2 C2        -53.3831   -9.8361  -45.0810 C.2    1 LIG      -0.25700
      3 C3        -53.9685  -11.0532  -46.8827 C.2    1 LIG      -0.04700
      4 C4        -53.2774  -11.1705  -44.7559 C.2    1 LIG      -0.04700
      5 N1        -53.6354  -11.9010  -45.8587 N.pl3  1 LIG      -0.36000
      6 H1        -54.0071   -8.8650  -47.0000 H      1 LIG       0.15400
      7 H2        -53.1678   -9.0086  -44.4199 H      1 LIG       0.15400
      8 H3        -54.2795  -11.4434  -47.8414 H      1 LIG       0.14000
      9 H4        -52.9817  -11.6634  -43.8404 H      1 LIG       0.14000
     10 H5        -53.6519  -12.9103  -45.9091 H      1 LIG       0.38000
@<TRIPOS>BOND
      1       1       2 1
      2       1       3 2
      3       2       4 2
      4       3       5 1
      5       4       5 1
      6       1       6 1
      7       2       7 1
      8       3       8 1
      9       4       9 1
     10       5      10 1
@<TRIPOS>ALT_TYPE
CGenFF_4.0_ALT_TYPE_SET
CGenFF_4.0 1 CG2R51 2 CG2R51 3 CG2R51 4 CG2R51 5 NG2R51 6 HGR51 7 HGR51 8 HGR52 9 HGR52 10 HGP1
@<TRIPOS>MOLECULE
pyrrole
 10 10 0 0 0
****
USER_CHARGES
INVALID_CHARGES
Pose:  19 Cluster:  19 Fr_nu: 608654 TotEn:   -10.89
@<TRIPOS>ATOM
      1 C1        -53.0921  -11.5764  -45.0121 C.2    1 LIG      -0.25700
      2 C2        -53.6089  -10.6349  -45.9360 C.2    1 LIG      -0.25700
      3 C3        -52.5576  -10.8681  -43.9585 C.2    1 LIG      -0.04700
      4 C4        -53.3745   -9.3799  -45.4188 C.2    1 LIG      -0.04700
      5 N1        -52.7347   -9.5339  -44.2167 N.pl3  1 LIG      -0.36000
      6 H1        -53.1083  -12.6532  -45.1048 H      1 LIG       0.15400
      7 H2        -54.0983  -10.8465  -46.8762 H      1 LIG       0.15400
      8 H3        -52.0679  -11.1931  -43.0514 H      1 LIG       0.14000
      9 H4        -53.6067   -8.3944  -45.7973 H      1 LIG       0.14000
     10 H5        -52.4392   -8.7793  -43.6128 H      1 LIG       0.38000
@<TRIPOS>BOND
      1       1       2 1
      2       1       3 2
      3       2       4 2
      4       3       5 1
      5       4       5 1
      6       1       6 1
      7       2       7 1
      8       3       8 1
      9       4       9 1
     10       5      10 1
@<TRIPOS>ALT_TYPE
CGenFF_4.0_ALT_TYPE_SET
CGenFF_4.0 1 CG2R51 2 CG2R51 3 CG2R51 4 CG2R51 5 NG2R51 6 HGR51 7 HGR51 8 HGR52 9 HGR52 10 HGP1
@<TRIPOS>MOLECULE
pyrrole
 10 10 0 0 0
****
USER_CHARGES
INVALID_CHARGES
Pose:  20 Cluster:  20 Fr_nu: 2152387 TotEn:   -10.69
@<TRIPOS>ATOM
      1 C1        -52.1112    4.3272  -34.1254 C.2    1 LIG      -0.25700
      2 C2        -53.4165    4.4327  -34.6660 C.2    1 LIG      -0.25700
      3 C3        -52.0667    3.1692  -33.3807 C.2    1 LIG      -0.04700
      4 C4        -54.1300    3.3361  -34.2350 C.2    1 LIG      -0.04700
      5 N1        -53.2995    2.5751  -33.4543 N.pl3  1 LIG      -0.36000
      6 H1        -51.2929    5.0196  -34.2644 H      1 LIG       0.15400
      7 H2        -53.7969    5.2213  -35.2997 H      1 LIG       0.15400
      8 H3        -51.2709    2.7166  -32.8062 H      1 LIG       0.14000
      9 H4        -55.1508    3.0297  -34.4152 H      1 LIG       0.14000
     10 H5        -53.5566    1.7085  -33.0024 H      1 LIG       0.38000
@<TRIPOS>BOND
      1       1       2 1
      2       1       3 2
      3       2       4 2
      4       3       5 1
      5       4       5 1
      6       1       6 1
      7       2       7 1
      8       3       8 1
      9       4       9 1
     10       5      10 1
@<TRIPOS>ALT_TYPE
CGenFF_4.0_ALT_TYPE_SET
CGenFF_4.0 1 CG2R51 2 CG2R51 3 CG2R51 4 CG2R51 5 NG2R51 6 HGR51 7 HGR51 8 HGR52 9 HGR52 10 HGP1
@<TRIPOS>MOLECULE
pyrrole
 10 10 0 0 0
****
USER_CHARGES
INVALID_CHARGES
Pose:  21 Cluster:  21 Fr_nu: 331365 TotEn:   -10.27
@<TRIPOS>ATOM
      1 C1        -73.4100  -11.9392  -46.8857 C.2    1 LIG      -0.25700
      2 C2        -74.0171  -12.5905  -47.9876 C.2    1 LIG      -0.25700
      3 C3        -74.2354  -12.1166  -45.7972 C.2    1 LIG      -0.04700
      4 C4        -75.1950  -13.1461  -47.5390 C.2    1 LIG      -0.04700
      5 N1        -75.3175  -12.8514  -46.2063 N.pl3  1 LIG      -0.36000
      6 H1        -72.4731  -11.4001  -46.8857 H      1 LIG       0.15400
      7 H2        -73.6389  -12.6489  -48.9985 H      1 LIG       0.15400
      8 H3        -74.1502  -11.7861  -44.7717 H      1 LIG       0.14000
      9 H4        -75.9536  -13.7243  -48.0476 H      1 LIG       0.14000
     10 H5        -76.0874  -13.1332  -45.6154 H      1 LIG       0.38000
@<TRIPOS>BOND
      1       1       2 1
      2       1       3 2
      3       2       4 2
      4       3       5 1
      5       4       5 1
      6       1       6 1
      7       2       7 1
      8       3       8 1
      9       4       9 1
     10       5      10 1
@<TRIPOS>ALT_TYPE
CGenFF_4.0_ALT_TYPE_SET
CGenFF_4.0 1 CG2R51 2 CG2R51 3 CG2R51 4 CG2R51 5 NG2R51 6 HGR51 7 HGR51 8 HGR52 9 HGR52 10 HGP1
@<TRIPOS>MOLECULE
pyrrole
 10 10 0 0 0
****
USER_CHARGES
INVALID_CHARGES
Pose:  22 Cluster:  22 Fr_nu: 401213 TotEn:   -10.02
@<TRIPOS>ATOM
      1 C1        -76.0138  -12.0567  -42.8822 C.2    1 LIG      -0.25700
      2 C2        -74.9155  -11.6017  -43.6528 C.2    1 LIG      -0.25700
      3 C3        -76.5715  -13.1240  -43.5510 C.2    1 LIG      -0.04700
      4 C4        -74.8354  -12.4049  -44.7690 C.2    1 LIG      -0.04700
      5 N1        -75.8471  -13.3265  -44.6966 N.pl3  1 LIG      -0.36000
      6 H1        -76.3600  -11.6507  -41.9422 H      1 LIG       0.15400
      7 H2        -74.2543  -10.7785  -43.4214 H      1 LIG       0.15400
      8 H3        -77.4166  -13.7551  -43.3152 H      1 LIG       0.14000
      9 H4        -74.1498  -12.4035  -45.6047 H      1 LIG       0.14000
     10 H5        -76.0307  -14.0455  -45.3826 H      1 LIG       0.38000
@<TRIPOS>BOND
      1       1       2 1
      2       1       3 2
      3       2       4 2
      4       3       5 1
      5       4       5 1
      6       1       6 1
      7       2       7 1
      8       3       8 1
      9       4       9 1
     10       5      10 1
@<TRIPOS>ALT_TYPE
CGenFF_4.0_ALT_TYPE_SET
CGenFF_4.0 1 CG2R51 2 CG2R51 3 CG2R51 4 CG2R51 5 NG2R51 6 HGR51 7 HGR51 8 HGR52 9 HGR52 10 HGP1
@<TRIPOS>MOLECULE
pyrrole
 10 10 0 0 0
****
USER_CHARGES
INVALID_CHARGES
Pose:  23 Cluster:  23 Fr_nu: 1155227 TotEn:    -9.81
@<TRIPOS>ATOM
      1 C1        -53.1496   -9.7463  -44.7271 C.2    1 LIG      -0.25700
      2 C2        -53.8102  -10.4644  -45.7542 C.2    1 LIG      -0.25700
      3 C3        -52.2801  -10.6181  -44.1095 C.2    1 LIG      -0.04700
      4 C4        -53.3244  -11.7532  -45.7329 C.2    1 LIG      -0.04700
      5 N1        -52.3951  -11.8351  -44.7290 N.pl3  1 LIG      -0.36000
      6 H1        -53.2919   -8.7070  -44.4666 H      1 LIG       0.15400
      7 H2        -54.5589  -10.0856  -46.4355 H      1 LIG       0.15400
      8 H3        -51.5925  -10.4819  -43.2867 H      1 LIG       0.14000
      9 H4        -53.5554  -12.6160  -46.3418 H      1 LIG       0.14000
     10 H5        -51.8740  -12.6655  -44.4834 H      1 LIG       0.38000
@<TRIPOS>BOND
      1       1       2 1
      2       1       3 2
      3       2       4 2
      4       3       5 1
      5       4       5 1
      6       1       6 1
      7       2       7 1
      8       3       8 1
      9       4       9 1
     10       5      10 1
@<TRIPOS>ALT_TYPE
CGenFF_4.0_ALT_TYPE_SET
CGenFF_4.0 1 CG2R51 2 CG2R51 3 CG2R51 4 CG2R51 5 NG2R51 6 HGR51 7 HGR51 8 HGR52 9 HGR52 10 HGP1
@<TRIPOS>MOLECULE
pyrrole
 10 10 0 0 0
****
USER_CHARGES
INVALID_CHARGES
Pose:  24 Cluster:  24 Fr_nu: 626311 TotEn:    -9.71
@<TRIPOS>ATOM
      1 C1        -75.3130  -12.9958  -42.3817 C.2    1 LIG      -0.25700
      2 C2        -75.1059  -12.1283  -43.4824 C.2    1 LIG      -0.25700
      3 C3        -76.3008  -13.8864  -42.7399 C.2    1 LIG      -0.04700
      4 C4        -75.9736  -12.5152  -44.4798 C.2    1 LIG      -0.04700
      5 N1        -76.6951  -13.5846  -44.0173 N.pl3  1 LIG      -0.36000
      6 H1        -74.7977  -12.9738  -41.4317 H      1 LIG       0.15400
      7 H2        -74.4023  -11.3102  -43.5432 H      1 LIG       0.15400
      8 H3        -76.7575  -14.7049  -42.2017 H      1 LIG       0.14000
      9 H4        -76.1402  -12.1269  -45.4748 H      1 LIG       0.14000
     10 H5        -77.4083  -14.0758  -44.5383 H      1 LIG       0.38000
@<TRIPOS>BOND
      1       1       2 1
      2       1       3 2
      3       2       4 2
      4       3       5 1
      5       4       5 1
      6       1       6 1
      7       2       7 1
      8       3       8 1
      9       4       9 1
     10       5      10 1
@<TRIPOS>ALT_TYPE
CGenFF_4.0_ALT_TYPE_SET
CGenFF_4.0 1 CG2R51 2 CG2R51 3 CG2R51 4 CG2R51 5 NG2R51 6 HGR51 7 HGR51 8 HGR52 9 HGR52 10 HGP1
@<TRIPOS>MOLECULE
pyrrole
 10 10 0 0 0
****
USER_CHARGES
INVALID_CHARGES
Pose:  25 Cluster:  25 Fr_nu: 249238 TotEn:    -9.51
@<TRIPOS>ATOM
      1 C1        -75.4845  -12.5567  -42.6617 C.2    1 LIG      -0.25700
      2 C2        -76.1015  -12.7690  -43.9192 C.2    1 LIG      -0.25700
      3 C3        -74.1391  -12.8090  -42.8159 C.2    1 LIG      -0.04700
      4 C4        -75.1144  -13.1447  -44.8035 C.2    1 LIG      -0.04700
      5 N1        -73.9258  -13.1658  -44.1217 N.pl3  1 LIG      -0.36000
      6 H1        -75.9682  -12.2526  -41.7442 H      1 LIG       0.15400
      7 H2        -77.1505  -12.6611  -44.1562 H      1 LIG       0.15400
      8 H3        -73.3172  -12.7673  -42.1152 H      1 LIG       0.14000
      9 H4        -75.1518  -13.3964  -45.8540 H      1 LIG       0.14000
     10 H5        -73.0292  -13.4070  -44.5209 H      1 LIG       0.38000
@<TRIPOS>BOND
      1       1       2 1
      2       1       3 2
      3       2       4 2
      4       3       5 1
      5       4       5 1
      6       1       6 1
      7       2       7 1
      8       3       8 1
      9       4       9 1
     10       5      10 1
@<TRIPOS>ALT_TYPE
CGenFF_4.0_ALT_TYPE_SET
CGenFF_4.0 1 CG2R51 2 CG2R51 3 CG2R51 4 CG2R51 5 NG2R51 6 HGR51 7 HGR51 8 HGR52 9 HGR52 10 HGP1
@<TRIPOS>MOLECULE
pyrrole
 10 10 0 0 0
****
USER_CHARGES
INVALID_CHARGES
Pose:  26 Cluster:  26 Fr_nu:  23683 TotEn:    -9.35
@<TRIPOS>ATOM
      1 C1        -77.9399  -16.4593  -27.4671 C.2    1 LIG      -0.25700
      2 C2        -78.6321  -17.0064  -28.5755 C.2    1 LIG      -0.25700
      3 C3        -76.5929  -16.5351  -27.7452 C.2    1 LIG      -0.04700
      4 C4        -77.6871  -17.3999  -29.4972 C.2    1 LIG      -0.04700
      5 N1        -76.4511  -17.1088  -28.9817 N.pl3  1 LIG      -0.36000
      6 H1        -78.3759  -16.0539  -26.5649 H      1 LIG       0.15400
      7 H2        -79.7023  -17.1043  -28.6909 H      1 LIG       0.15400
      8 H3        -75.7253  -16.2337  -27.1754 H      1 LIG       0.14000
      9 H4        -77.7840  -17.8582  -30.4714 H      1 LIG       0.14000
     10 H5        -75.5701  -17.2890  -29.4429 H      1 LIG       0.38000
@<TRIPOS>BOND
      1       1       2 1
      2       1       3 2
      3       2       4 2
      4       3       5 1
      5       4       5 1
      6       1       6 1
      7       2       7 1
      8       3       8 1
      9       4       9 1
     10       5      10 1
@<TRIPOS>ALT_TYPE
CGenFF_4.0_ALT_TYPE_SET
CGenFF_4.0 1 CG2R51 2 CG2R51 3 CG2R51 4 CG2R51 5 NG2R51 6 HGR51 7 HGR51 8 HGR52 9 HGR52 10 HGP1
@<TRIPOS>MOLECULE
pyrrole
 10 10 0 0 0
****
USER_CHARGES
INVALID_CHARGES
Pose:  27 Cluster:  27 Fr_nu: 365520 TotEn:    -9.04
@<TRIPOS>ATOM
      1 C1        -76.1931  -11.8424  -42.2451 C.2    1 LIG      -0.25700
      2 C2        -75.4143  -12.9911  -42.5297 C.2    1 LIG      -0.25700
      3 C3        -75.6245  -10.7830  -42.9172 C.2    1 LIG      -0.04700
      4 C4        -74.3934  -12.5986  -43.3670 C.2    1 LIG      -0.04700
      5 N1        -74.5310  -11.2544  -43.5956 N.pl3  1 LIG      -0.36000
      6 H1        -77.0728  -11.7932  -41.6188 H      1 LIG       0.15400
      7 H2        -75.5777  -13.9953  -42.1647 H      1 LIG       0.15400
      8 H3        -75.8989   -9.7390  -42.9727 H      1 LIG       0.14000
      9 H4        -73.5849  -13.1548  -43.8203 H      1 LIG       0.14000
     10 H5        -73.9202  -10.6963  -44.1758 H      1 LIG       0.38000
@<TRIPOS>BOND
      1       1       2 1
      2       1       3 2
      3       2       4 2
      4       3       5 1
      5       4       5 1
      6       1       6 1
      7       2       7 1
      8       3       8 1
      9       4       9 1
     10       5      10 1
@<TRIPOS>ALT_TYPE
CGenFF_4.0_ALT_TYPE_SET
CGenFF_4.0 1 CG2R51 2 CG2R51 3 CG2R51 4 CG2R51 5 NG2R51 6 HGR51 7 HGR51 8 HGR52 9 HGR52 10 HGP1
@<TRIPOS>MOLECULE
pyrrole
 10 10 0 0 0
****
USER_CHARGES
INVALID_CHARGES
Pose:  28 Cluster:  28 Fr_nu: 447034 TotEn:    -8.83
@<TRIPOS>ATOM
      1 C1        -74.5536  -12.0687  -44.8226 C.2    1 LIG      -0.25700
      2 C2        -75.6000  -12.8031  -44.2120 C.2    1 LIG      -0.25700
      3 C3        -73.5132  -12.0087  -43.9219 C.2    1 LIG      -0.04700
      4 C4        -75.1671  -13.1695  -42.9567 C.2    1 LIG      -0.04700
      5 N1        -73.8974  -12.6810  -42.7912 N.pl3  1 LIG      -0.36000
      6 H1        -74.5581  -11.6317  -45.8112 H      1 LIG       0.15400
      7 H2        -76.5645  -13.0396  -44.6387 H      1 LIG       0.15400
      8 H3        -72.5371  -11.5486  -43.9839 H      1 LIG       0.14000
      9 H4        -75.6474  -13.7339  -42.1698 H      1 LIG       0.14000
     10 H5        -73.3310  -12.7988  -41.9625 H      1 LIG       0.38000
@<TRIPOS>BOND
      1       1       2 1
      2       1       3 2
      3       2       4 2
      4       3       5 1
      5       4       5 1
      6       1       6 1
      7       2       7 1
      8       3       8 1
      9       4       9 1
     10       5      10 1
@<TRIPOS>ALT_TYPE
CGenFF_4.0_ALT_TYPE_SET
CGenFF_4.0 1 CG2R51 2 CG2R51 3 CG2R51 4 CG2R51 5 NG2R51 6 HGR51 7 HGR51 8 HGR52 9 HGR52 10 HGP1
@<TRIPOS>MOLECULE
pyrrole
 10 10 0 0 0
****
USER_CHARGES
INVALID_CHARGES
Pose:  29 Cluster:  29 Fr_nu: 308456 TotEn:    -8.74
@<TRIPOS>ATOM
      1 C1        -75.1717  -11.7963  -43.0655 C.2    1 LIG      -0.25700
      2 C2        -76.1096  -11.2304  -42.1670 C.2    1 LIG      -0.25700
      3 C3        -75.4923  -13.1281  -43.2102 C.2    1 LIG      -0.04700
      4 C4        -76.9747  -12.2338  -41.7898 C.2    1 LIG      -0.04700
      5 N1        -76.5898  -13.3828  -42.4299 N.pl3  1 LIG      -0.36000
      6 H1        -74.3523  -11.2880  -43.5541 H      1 LIG       0.15400
      7 H2        -76.1511  -10.2043  -41.8300 H      1 LIG       0.15400
      8 H3        -75.0388  -13.9150  -43.7961 H      1 LIG       0.14000
      9 H4        -77.8281  -12.2318  -41.1264 H      1 LIG       0.14000
     10 H5        -77.0457  -14.2804  -42.3406 H      1 LIG       0.38000
@<TRIPOS>BOND
      1       1       2 1
      2       1       3 2
      3       2       4 2
      4       3       5 1
      5       4       5 1
      6       1       6 1
      7       2       7 1
      8       3       8 1
      9       4       9 1
     10       5      10 1
@<TRIPOS>ALT_TYPE
CGenFF_4.0_ALT_TYPE_SET
CGenFF_4.0 1 CG2R51 2 CG2R51 3 CG2R51 4 CG2R51 5 NG2R51 6 HGR51 7 HGR51 8 HGR52 9 HGR52 10 HGP1
@<TRIPOS>MOLECULE
pyrrole
 10 10 0 0 0
****
USER_CHARGES
INVALID_CHARGES
Pose:  30 Cluster:  30 Fr_nu: 229646 TotEn:    -8.28
@<TRIPOS>ATOM
      1 C1        -52.1959  -11.6166  -44.0860 C.2    1 LIG      -0.25700
      2 C2        -52.2617  -10.2898  -43.5937 C.2    1 LIG      -0.25700
      3 C3        -51.3419  -12.3185  -43.2642 C.2    1 LIG      -0.04700
      4 C4        -51.4457  -10.2213  -42.4861 C.2    1 LIG      -0.04700
      5 N1        -50.8917  -11.4602  -42.2953 N.pl3  1 LIG      -0.36000
      6 H1        -52.7150  -12.0167  -44.9456 H      1 LIG       0.15400
      7 H2        -52.8395   -9.4722  -44.0010 H      1 LIG       0.15400
      8 H3        -51.0148  -13.3485  -43.2825 H      1 LIG       0.14000
      9 H4        -51.2121   -9.4043  -41.8179 H      1 LIG       0.14000
     10 H5        -50.2499  -11.7037  -41.5536 H      1 LIG       0.38000
@<TRIPOS>BOND
      1       1       2 1
      2       1       3 2
      3       2       4 2
      4       3       5 1
      5       4       5 1
      6       1       6 1
      7       2       7 1
      8       3       8 1
      9       4       9 1
     10       5      10 1
@<TRIPOS>ALT_TYPE
CGenFF_4.0_ALT_TYPE_SET
CGenFF_4.0 1 CG2R51 2 CG2R51 3 CG2R51 4 CG2R51 5 NG2R51 6 HGR51 7 HGR51 8 HGR52 9 HGR52 10 HGP1
@<TRIPOS>MOLECULE
pyrrole
 10 10 0 0 0
****
USER_CHARGES
INVALID_CHARGES
Pose:  31 Cluster:  31 Fr_nu: 348369 TotEn:    -6.09
@<TRIPOS>ATOM
      1 C1        -75.0757  -12.9786  -42.6081 C.2    1 LIG      -0.25700
      2 C2        -76.1390  -13.6730  -43.2360 C.2    1 LIG      -0.25700
      3 C3        -74.3607  -12.3397  -43.5971 C.2    1 LIG      -0.04700
      4 C4        -76.0413  -13.4375  -44.5897 C.2    1 LIG      -0.04700
      5 N1        -74.9566  -12.6260  -44.7975 N.pl3  1 LIG      -0.36000
      6 H1        -74.8557  -12.9473  -41.5502 H      1 LIG       0.15400
      7 H2        -76.8939  -14.2794  -42.7559 H      1 LIG       0.15400
      8 H3        -73.4836  -11.7096  -43.5542 H      1 LIG       0.14000
      9 H4        -76.6461  -13.7727  -45.4205 H      1 LIG       0.14000
     10 H5        -74.6443  -12.2898  -45.6980 H      1 LIG       0.38000
@<TRIPOS>BOND
      1       1       2 1
      2       1       3 2
      3       2       4 2
      4       3       5 1
      5       4       5 1
      6       1       6 1
      7       2       7 1
      8       3       8 1
      9       4       9 1
     10       5      10 1
@<TRIPOS>ALT_TYPE
CGenFF_4.0_ALT_TYPE_SET
CGenFF_4.0 1 CG2R51 2 CG2R51 3 CG2R51 4 CG2R51 5 NG2R51 6 HGR51 7 HGR51 8 HGR52 9 HGR52 10 HGP1
# TRIPOS MOL2 file generated by SEED

@<TRIPOS>MOLECULE
morpholine
 16 16 0 0 0
****
USER_CHARGES
INVALID_CHARGES
Pose:   1 Cluster:   1 Fr_nu: 1092329 TotEn:    -3.72
@<TRIPOS>ATOM
      1 C1        -78.9071   -8.8655  -56.0142 C.3    1 LIG       0.20900
      2 C2        -79.2570  -11.0810  -57.0820 C.3    1 LIG       0.20900
      3 C3        -80.3711   -8.5710  -56.2872 C.3    1 LIG      -0.03300
      4 C4        -80.7041  -10.6781  -57.3019 C.3    1 LIG      -0.03300
      5 N1        -78.7429  -10.3455  -55.8870 N.4    1 LIG      -0.45600
      6 O1        -80.8127   -9.2615  -57.4583 O.3    1 LIG      -0.27400
      7 H1        -78.2651   -8.5493  -56.8429 H      1 LIG       0.09000
      8 H2        -78.5614   -8.4154  -55.0798 H      1 LIG       0.09000
      9 H3        -79.1501  -12.1501  -56.8807 H      1 LIG       0.09000
     10 H4        -78.6206  -10.7929  -57.9246 H      1 LIG       0.09000
     11 H5        -81.0062   -8.8453  -55.4365 H      1 LIG       0.09000
     12 H6        -80.5055   -7.4994  -56.4655 H      1 LIG       0.09000
     13 H7        -81.0823  -11.1416  -58.2185 H      1 LIG       0.09000
     14 H8        -81.3460  -11.0072  -56.4759 H      1 LIG       0.09000
     15 H9        -77.7489  -10.5709  -55.7446 H      1 LIG       0.32900
     16 H10       -79.2295  -10.6760  -55.0418 H      1 LIG       0.32900
@<TRIPOS>BOND
      1       1       3 1
      2       1       5 1
      3       2       4 1
      4       2       5 1
      5       3       6 1
      6       4       6 1
      7       1       7 1
      8       1       8 1
      9       2       9 1
     10       2      10 1
     11       3      11 1
     12       3      12 1
     13       4      13 1
     14       4      14 1
     15       5      15 1
     16       5      16 1
@<TRIPOS>ALT_TYPE
CGenFF_4.0_ALT_TYPE_SET
CGenFF_4.0 1 CG324 2 CG324 3 CG321 4 CG321 5 NG3P2 6 OG3C61 7 HGA2 8 HGA2 9 HGA2 10 HGA2 11 HGA2 12 HGA2 13 HGA2 14 HGA2 15 HGP2 16 HGP2
@<TRIPOS>MOLECULE
morpholine
 16 16 0 0 0
****
USER_CHARGES
INVALID_CHARGES
Pose:   2 Cluster:   2 Fr_nu: 1092343 TotEn:    -3.18
@<TRIPOS>ATOM
      1 C1        -80.5441  -11.0605  -56.6395 C.3    1 LIG       0.20900
      2 C2        -80.1602   -8.7439  -55.8290 C.3    1 LIG       0.20900
      3 C3        -79.0920  -11.0810  -57.0820 C.3    1 LIG      -0.03300
      4 C4        -78.7267   -8.8783  -56.3105 C.3    1 LIG      -0.03300
      5 N1        -80.6715  -10.1079  -55.4951 N.4    1 LIG      -0.45600
      6 O1        -78.6538   -9.7654  -57.4289 O.3    1 LIG      -0.27400
      7 H1        -81.2068  -10.6918  -57.4293 H      1 LIG       0.09000
      8 H2        -80.8847  -12.0393  -56.2914 H      1 LIG       0.09000
      9 H3        -80.2389   -8.1335  -54.9256 H      1 LIG       0.09000
     10 H4        -80.8170   -8.3456  -56.6087 H      1 LIG       0.09000
     11 H5        -78.4368  -11.4948  -56.3063 H      1 LIG       0.09000
     12 H6        -78.9855  -11.7096  -57.9717 H      1 LIG       0.09000
     13 H7        -78.3530   -7.9029  -56.6375 H      1 LIG       0.09000
     14 H8        -78.0638   -9.2360  -55.5135 H      1 LIG       0.09000
     15 H9        -81.6576  -10.0456  -55.2069 H      1 LIG       0.32900
     16 H10       -80.1635  -10.4775  -54.6792 H      1 LIG       0.32900
@<TRIPOS>BOND
      1       1       3 1
      2       1       5 1
      3       2       4 1
      4       2       5 1
      5       3       6 1
      6       4       6 1
      7       1       7 1
      8       1       8 1
      9       2       9 1
     10       2      10 1
     11       3      11 1
     12       3      12 1
     13       4      13 1
     14       4      14 1
     15       5      15 1
     16       5      16 1
@<TRIPOS>ALT_TYPE
CGenFF_4.0_ALT_TYPE_SET
CGenFF_4.0 1 CG324 2 CG324 3 CG321 4 CG321 5 NG3P2 6 OG3C61 7 HGA2 8 HGA2 9 HGA2 10 HGA2 11 HGA2 12 HGA2 13 HGA2 14 HGA2 15 HGP2 16 HGP2
@<TRIPOS>MOLECULE
morpholine
 16 16 0 0 0
****
USER_CHARGES
INVALID_CHARGES
Pose:   3 Cluster:   3 Fr_nu: 794679 TotEn:    -3.01
@<TRIPOS>ATOM
      1 C1        -79.6629  -10.3366  -56.7809 C.3    1 LIG       0.20900
      2 C2        -79.6603   -8.1632  -55.5778 C.3    1 LIG       0.20900
      3 C3        -79.4277   -9.5578  -58.0627 C.3    1 LIG      -0.03300
      4 C4        -79.4245   -7.4910  -56.9185 C.3    1 LIG      -0.03300
      5 N1        -79.1004   -9.5473  -55.6434 N.4    1 LIG      -0.45600
      6 O1        -80.0112   -8.2559  -57.9738 O.3    1 LIG      -0.27400
      7 H1        -80.7297  -10.4690  -56.5731 H      1 LIG       0.09000
      8 H2        -79.1594  -11.3070  -56.7878 H      1 LIG       0.09000
      9 H3        -79.1563   -7.6435  -54.7588 H      1 LIG       0.09000
     10 H4        -80.7270   -8.2673  -55.3555 H      1 LIG       0.09000
     11 H5        -78.3595   -9.4676  -58.2930 H      1 LIG       0.09000
     12 H6        -79.9023  -10.0756  -58.9022 H      1 LIG       0.09000
     13 H7        -79.8954   -6.5030  -56.9253 H      1 LIG       0.09000
     14 H8        -78.3555   -7.3490  -57.1177 H      1 LIG       0.09000
     15 H9        -79.2878  -10.0374  -54.7580 H      1 LIG       0.32900
     16 H10       -78.0752   -9.5018  -55.7275 H      1 LIG       0.32900
@<TRIPOS>BOND
      1       1       3 1
      2       1       5 1
      3       2       4 1
      4       2       5 1
      5       3       6 1
      6       4       6 1
      7       1       7 1
      8       1       8 1
      9       2       9 1
     10       2      10 1
     11       3      11 1
     12       3      12 1
     13       4      13 1
     14       4      14 1
     15       5      15 1
     16       5      16 1
@<TRIPOS>ALT_TYPE
CGenFF_4.0_ALT_TYPE_SET
CGenFF_4.0 1 CG324 2 CG324 3 CG321 4 CG321 5 NG3P2 6 OG3C61 7 HGA2 8 HGA2 9 HGA2 10 HGA2 11 HGA2 12 HGA2 13 HGA2 14 HGA2 15 HGP2 16 HGP2
@<TRIPOS>MOLECULE
morpholine
 16 16 0 0 0
****
USER_CHARGES
INVALID_CHARGES
Pose:   4 Cluster:   4 Fr_nu: 808369 TotEn:    -1.81
@<TRIPOS>ATOM
      1 C1        -76.5514  -14.6790  -61.1805 C.3    1 LIG       0.20900
      2 C2        -77.8009  -15.6073  -63.1165 C.3    1 LIG       0.20900
      3 C3        -77.2694  -13.3640  -61.4258 C.3    1 LIG      -0.03300
      4 C4        -78.4582  -14.2470  -63.2663 C.3    1 LIG      -0.03300
      5 N1        -77.4192  -15.7871  -61.6828 N.4    1 LIG      -0.45600
      6 O1        -77.5818  -13.2131  -62.8124 O.3    1 LIG      -0.27400
[truncated: 3,438,572 more chars]
