# Supplementary material for: The pocketome of G-protein-coupled receptors reveals previously untargeted allosteric sites
Source: Nat Commun. 2022 May 10;13:2567. doi: 10.1038/s41467-022-29609-6 (PMC9091257; doi:10.1038/s41467-022-29609-6)
Supplement: Supplementary file 4 — Supplementary Data 1 [file 41467_2022_29609_MOESM4_ESM.zip › docking_files/4eiy/rec.mol2]

@<TRIPOS>MOLECULE
4eiy_align.pdb
4709 4767 296 0 0
PROTEIN
NO_CHARGES


@<TRIPOS>ATOM
      1 N         -87.4320  -27.5430  -46.8300 N.4       1 PRO   -0.2700
      2 CA        -86.7350  -26.3750  -46.2810 C.3       1 PRO    0.0900
      3 CAY       -87.9020  -29.9010  -47.2390 C.3       1 PRO    0.0900
      4 C         -86.3190  -26.4400  -44.8230 C.2       1 PRO    0.0900
      5 O         -85.1990  -26.0530  -44.4930 O.2       1 PRO    0.5100
      6 CB        -87.6750  -25.2040  -46.5950 C.3       1 PRO   -0.5100
      7 CG        -88.3240  -25.6250  -47.9170 C.3       1 PRO   -0.2900
      8 CD        -88.4980  -27.1390  -47.7530 C.3       1 PRO    0.0000
      9 CY        -87.0990  -28.8160  -46.6150 C.2       1 PRO    0.0900
     10 OY        -86.1490  -29.1270  -45.9020 O.2       1 PRO    0.0900
     11 HA        -85.7520  -26.2890  -46.7150 H         1 PRO    0.0200
     12 HB1       -87.1090  -24.2540  -46.7100 H         1 PRO    0.0900
     13 HB2       -88.4360  -25.0740  -45.7970 H         1 PRO   -0.1800
     14 HG1       -89.3040  -25.1210  -48.0610 H         1 PRO    0.0900
     15 HG2       -87.6660  -25.3880  -48.7800 H         1 PRO    0.0900
     16 HD1       -89.4880  -27.3850  -47.3150 H         1 PRO   -0.1800
     17 HD2       -88.3730  -27.6650  -48.7240 H         1 PRO    0.0900
     18 HY1       -87.4880  -30.8880  -46.9410 H         1 PRO    0.0900
     19 HY2       -87.8590  -29.8110  -48.3460 H         1 PRO    0.5100
     20 HY3       -88.9560  -29.8330  -46.8930 H         1 PRO   -0.5100
     21 N         -87.1970  -26.9370  -43.9240 N.am      2 ILE   -0.4700
     22 CA        -86.8810  -27.0340  -42.4940 C.3       2 ILE    0.3100
     23 C         -85.7340  -28.0300  -42.2110 C.2       2 ILE    0.0700
     24 O         -85.0470  -27.9080  -41.1950 O.2       2 ILE    0.0900
     25 CB        -88.1210  -27.4300  -41.6640 C.3       2 ILE   -0.0900
     26 CG1       -87.9390  -27.2010  -40.1720 C.3       2 ILE    0.0900
     27 CG2       -88.4580  -28.9150  -41.8770 C.3       2 ILE   -0.2700
     28 CD        -89.2160  -27.5460  -39.3660 C.3       2 ILE    0.0900
     29 HN        -88.1000  -27.2590  -44.1930 H         2 ILE    0.0900
     30 HA        -86.5100  -26.0730  -42.1710 H         2 ILE    0.0900
     31 HB        -88.9860  -26.8080  -41.9760 H         2 ILE   -0.1800
     32 HG11      -87.6830  -26.1340  -40.0010 H         2 ILE    0.0900
     33 HG12      -87.1030  -27.8350  -39.8100 H         2 ILE    0.0900
     34 HG21      -87.6850  -29.5550  -41.3990 H         2 ILE   -0.2700
     35 HG22      -88.4870  -29.1450  -42.9640 H         2 ILE    0.0900
     36 HG23      -89.4430  -29.1480  -41.4200 H         2 ILE    0.0900
     37 HD1       -89.3810  -28.6440  -39.3660 H         2 ILE    0.0900
     38 HD2       -90.0980  -27.0530  -39.8270 H         2 ILE    0.5100
     39 HD3       -89.1030  -27.2040  -38.3150 H         2 ILE   -0.5100
     40 N         -85.4950  -29.0000  -43.0940 N.am      3 MET   -0.4700
     41 CA        -84.4300  -29.9670  -42.8200 C.3       3 MET    0.3100
     42 C         -83.0450  -29.2910  -42.9090 C.2       3 MET    0.0700
     43 O         -82.2760  -29.3450  -41.9650 O.2       3 MET    0.0900
     44 CB        -84.5330  -31.1580  -43.7480 C.3       3 MET   -0.1800
     45 CG        -85.7860  -31.9470  -43.5180 C.3       3 MET    0.0900
     46 SD        -85.9540  -33.3740  -44.5870 S.3       3 MET    0.0900
     47 CE        -84.7490  -34.5240  -43.8330 C.3       3 MET   -0.1400
     48 HN        -86.0070  -29.1090  -43.9430 H         3 MET    0.0900
     49 HA        -84.5230  -30.2840  -41.7920 H         3 MET    0.0900
     50 HB1       -83.6550  -31.8190  -43.5840 H         3 MET   -0.0900
     51 HB2       -84.5220  -30.7980  -44.7990 H         3 MET   -0.2200
     52 HG1       -86.6520  -31.2720  -43.6760 H         3 MET    0.0900
     53 HG2       -85.7920  -32.2840  -42.4610 H         3 MET    0.0900
     54 HE1       -85.0090  -34.7460  -42.7760 H         3 MET    0.0900
     55 HE2       -83.7320  -34.0790  -43.8510 H         3 MET    0.5100
     56 HE3       -84.7350  -35.4830  -44.3910 H         3 MET   -0.5100
     57 N         -82.7430  -28.6290  -44.0360 N.am      4 GLY   -0.4700
     58 CA        -81.4880  -27.8760  -44.1710 C.3       4 GLY    0.3100
     59 C         -81.3950  -26.7330  -43.1680 C.2       4 GLY   -0.0200
     60 O         -80.3320  -26.4610  -42.5950 O.2       4 GLY    0.0900
     61 HN        -83.3510  -28.6180  -44.8260 H         4 GLY    0.0900
     62 HA1       -81.4450  -27.4750  -45.1730 H         4 GLY    0.5100
     63 HA2       -80.6680  -28.5600  -44.0080 H         4 GLY   -0.5100
     64 N         -82.5210  -26.0750  -42.9160 N.am      5 SER   -0.4700
     65 CA        -82.5560  -24.9640  -41.9740 C.3       5 SER    0.3100
     66 C         -82.1950  -25.4330  -40.5680 C.2       5 SER    0.0700
     67 O         -81.4500  -24.7570  -39.8670 O.2       5 SER    0.0900
     68 CB        -83.9300  -24.2830  -41.9650 C.3       5 SER    0.0500
     69 OG        -83.9940  -23.3060  -40.9380 O.3       5 SER    0.0900
     70 HN        -83.3850  -26.3100  -43.3550 H         5 SER    0.0900
     71 HA        -81.7930  -24.2580  -42.2670 H         5 SER   -0.6600
     72 HB1       -84.7230  -25.0410  -41.7860 H         5 SER    0.4300
     73 HB2       -84.1080  -23.7840  -42.9420 H         5 SER    0.5100
     74 HG1       -83.4160  -22.5930  -41.2160 H         5 SER   -0.5100
     75 N         -82.7080  -26.5940  -40.1680 N.am      6 SER   -0.4700
     76 CA        -82.3700  -27.1720  -38.8590 C.3       6 SER    0.3100
     77 C         -80.8530  -27.4260  -38.6940 C.2       6 SER    0.0700
     78 O         -80.2790  -27.1550  -37.6260 O.2       6 SER    0.0900
     79 CB        -83.1450  -28.4570  -38.6190 C.3       6 SER    0.0500
     80 OG        -84.5420  -28.1850  -38.5160 O.3       6 SER    0.0900
     81 HN        -83.3390  -27.1210  -40.7330 H         6 SER    0.0900
     82 HA        -82.6120  -26.4420  -38.1000 H         6 SER   -0.6600
     83 HB1       -82.8030  -28.9310  -37.6740 H         6 SER    0.4300
     84 HB2       -82.9800  -29.1590  -39.4640 H         6 SER    0.5100
     85 HG1       -84.8290  -27.9350  -39.3970 H         6 SER   -0.5100
     86 N         -80.2050  -27.9330  -39.7510 N.am      7 VAL   -0.4700
     87 CA        -78.7680  -28.1470  -39.7370 C.3       7 VAL    0.3100
     88 C         -78.0460  -26.8080  -39.5750 C.2       7 VAL    0.0700
     89 O         -77.1730  -26.6490  -38.6940 O.2       7 VAL    0.0900
     90 CB        -78.3140  -28.9170  -40.9810 C.3       7 VAL   -0.0900
     91 CG1       -76.7830  -28.8710  -41.1480 C.3       7 VAL    0.0900
     92 CG2       -78.8540  -30.3620  -40.8970 C.3       7 VAL   -0.2700
     93 HN        -80.6780  -28.1860  -40.5920 H         7 VAL    0.0900
     94 HA        -78.5230  -28.7030  -38.8440 H         7 VAL    0.0900
     95 HB        -78.7910  -28.4700  -41.8790 H         7 VAL    0.0900
     96 HG11      -76.2870  -29.1550  -40.1950 H         7 VAL   -0.2700
     97 HG12      -76.4640  -27.8420  -41.4220 H         7 VAL    0.0900
     98 HG13      -76.4680  -29.5840  -41.9390 H         7 VAL    0.0900
     99 HG21      -79.9650  -30.3520  -40.8520 H         7 VAL    0.0900
    100 HG22      -78.4660  -30.8580  -39.9820 H         7 VAL    0.5100
    101 HG23      -78.5410  -30.9350  -41.7950 H         7 VAL   -0.5100
    102 N         -78.4630  -25.8150  -40.3650 N.am      8 TYR   -0.4700
    103 CA        -77.8120  -24.5140  -40.3760 C.3       8 TYR    0.3100
    104 C         -77.9040  -23.8190  -39.0030 C.2       8 TYR    0.0700
    105 O         -76.9170  -23.3360  -38.4700 O.2       8 TYR    0.0900
    106 CB        -78.3900  -23.6440  -41.4870 C.3       8 TYR   -0.1800
    107 CG        -78.0070  -22.2110  -41.3750 C.ar      8 TYR    0.0900
    108 CD1       -76.6470  -21.7870  -41.4420 C.ar      8 TYR    0.0900
    109 CD2       -78.9730  -21.2420  -41.1450 C.ar      8 TYR    0.0000
    110 CE1       -76.3140  -20.4190  -41.3130 C.ar      8 TYR   -0.1150
    111 CE2       -78.6260  -19.9060  -41.0020 C.ar      8 TYR    0.1150
    112 CZ        -77.3210  -19.4960  -41.0920 C.ar      8 TYR   -0.1150
    113 OH        -77.0300  -18.1400  -40.9470 O.3       8 TYR    0.1150
    114 HN        -79.2380  -25.9210  -40.9820 H         8 TYR    0.1100
    115 HA        -76.7540  -24.6690  -40.5290 H         8 TYR   -0.5400
    116 HB1       -79.5000  -23.6920  -41.4510 H         8 TYR    0.4300
    117 HB2       -78.0230  -24.0090  -42.4690 H         8 TYR   -0.1150
    118 HD1       -75.8650  -22.5180  -41.5920 H         8 TYR    0.1150
    119 HD2       -80.0110  -21.5300  -41.0760 H         8 TYR   -0.1150
    120 HE1       -75.2850  -20.0980  -41.3870 H         8 TYR    0.1150
    121 HE2       -79.3980  -19.1750  -40.8160 H         8 TYR    0.5100
    122 HH        -76.3270  -18.0550  -40.3000 H         8 TYR   -0.5100
    123 N         -79.1130  -23.7940  -38.4520 N.am      9 ILE   -0.4700
    124 CA        -79.3830  -23.1890  -37.1780 C.3       9 ILE    0.3100
    125 C         -78.6510  -23.8510  -36.0400 C.2       9 ILE    0.0700
    126 O         -78.0920  -23.1700  -35.1550 O.2       9 ILE    0.0900
    127 CB        -80.8940  -23.1340  -36.9420 C.3       9 ILE   -0.0900
    128 CG1       -81.4840  -22.1680  -37.9690 C.3       9 ILE    0.0900
    129 CG2       -81.1900  -22.6740  -35.5120 C.3       9 ILE   -0.2700
    130 CD        -83.0220  -22.1490  -38.0590 C.3       9 ILE    0.0900
    131 HN        -79.9010  -24.2010  -38.9080 H         9 ILE    0.0900
    132 HA        -78.9630  -22.1950  -37.1810 H         9 ILE    0.0900
    133 HB        -81.3300  -24.1430  -37.1030 H         9 ILE   -0.1800
    134 HG11      -81.0850  -22.4420  -38.9680 H         9 ILE    0.0900
    135 HG12      -81.1420  -21.1430  -37.7130 H         9 ILE    0.0900
    136 HG21      -80.6180  -21.7500  -35.2820 H         9 ILE   -0.2700
    137 HG22      -80.8940  -23.4640  -34.7900 H         9 ILE    0.0900
    138 HG23      -82.2740  -22.4560  -35.4030 H         9 ILE    0.0900
    139 HD1       -83.4580  -21.8570  -37.0790 H         9 ILE    0.0900
    140 HD2       -83.3970  -23.1600  -38.3270 H         9 ILE    0.5100
    141 HD3       -83.3460  -21.4140  -38.8250 H         9 ILE   -0.5100
    142 N         -78.6370  -25.1770  -36.0570 N.am     10 THR   -0.4700
    143 CA        -77.8880  -25.9380  -35.0580 C.3      10 THR    0.3100
    144 C         -76.3850  -25.6110  -35.0600 C.2      10 THR    0.0700
    145 O         -75.7790  -25.4100  -34.0060 O.2      10 THR    0.0900
    146 CB        -78.1770  -27.4390  -35.1920 C.3      10 THR    0.1400
    147 CG2       -77.4110  -28.2580  -34.1300 C.3      10 THR    0.0900
    148 OG1       -79.5840  -27.6560  -35.0210 O.3      10 THR   -0.6600
    149 HN        -79.1280  -25.7070  -36.7420 H        10 THR    0.4300
    150 HA        -78.1820  -25.5860  -34.0800 H        10 THR   -0.2700
    151 HB        -77.8730  -27.7980  -36.1980 H        10 THR    0.0900
    152 HG1       -79.9890  -27.4350  -35.8620 H        10 THR    0.0900
    153 HG21      -77.5720  -27.8210  -33.1210 H        10 THR    0.0900
    154 HG22      -76.3220  -28.2420  -34.3530 H        10 THR    0.5100
    155 HG23      -77.7770  -29.3060  -34.1240 H        10 THR   -0.5100
    156 N         -75.7900  -25.5350  -36.2460 N.am     11 VAL   -0.4700
    157 CA        -74.3960  -25.2170  -36.3990 C.3      11 VAL    0.3100
    158 C         -74.1270  -23.7800  -35.9290 C.2      11 VAL    0.0700
    159 O         -73.1580  -23.5230  -35.1890 O.2      11 VAL    0.0900
    160 CB        -73.9860  -25.4170  -37.8580 C.3      11 VAL   -0.0900
    161 CG1       -72.6160  -24.8830  -38.1210 C.3      11 VAL    0.0900
    162 CG2       -74.0320  -26.9070  -38.2420 C.3      11 VAL   -0.2700
    163 HN        -76.2890  -25.6990  -37.0930 H        11 VAL    0.0900
    164 HA        -73.8270  -25.8650  -35.7510 H        11 VAL    0.0900
    165 HB        -74.7130  -24.8930  -38.5140 H        11 VAL    0.0900
    166 HG11      -71.9030  -25.2700  -37.3610 H        11 VAL   -0.2700
    167 HG12      -72.6240  -23.7740  -38.0670 H        11 VAL    0.0900
    168 HG13      -72.2710  -25.2060  -39.1260 H        11 VAL    0.0900
    169 HG21      -75.0050  -27.3500  -37.9410 H        11 VAL    0.0900
    170 HG22      -73.2170  -27.4560  -37.7220 H        11 VAL    0.5100
    171 HG23      -73.9160  -27.0190  -39.3410 H        11 VAL   -0.5100
    172 N         -75.0060  -22.8520  -36.3210 N.am     12 GLU   -0.4700
    173 CA        -74.8970  -21.4400  -35.9010 C.3      12 GLU    0.3100
    174 C         -74.9000  -21.3260  -34.3930 C.2      12 GLU    0.0700
    175 O         -74.0980  -20.6090  -33.8520 O.2      12 GLU    0.0900
    176 CB        -75.9790  -20.5320  -36.5070 C.3      12 GLU   -0.1800
    177 CG        -75.8270  -20.2250  -38.0220 C.3      12 GLU    0.0900
    178 CD        -74.8260  -19.1340  -38.3580 C.2      12 GLU    0.0900
    179 OE1       -75.1630  -18.2270  -39.1370 O.co2    12 GLU   -0.2800
    180 OE2       -73.6980  -19.1490  -37.8330 O.co2    12 GLU    0.0900
    181 HN        -75.7750  -23.0710  -36.9150 H        12 GLU    0.0900
    182 HA        -73.9210  -21.0900  -36.2020 H        12 GLU    0.6200
    183 HB1       -75.9640  -19.5660  -35.9590 H        12 GLU   -0.7600
    184 HB2       -76.9640  -21.0190  -36.3510 H        12 GLU   -0.7600
    185 HG1       -76.8180  -19.9140  -38.4180 H        12 GLU    0.5100
    186 HG2       -75.5050  -21.1550  -38.5360 H        12 GLU   -0.5100
    187 N         -75.7720  -22.0650  -33.7170 N.am     13 LEU   -0.4700
    188 CA        -75.8520  -21.9980  -32.2780 C.3      13 LEU    0.3100
    189 C         -74.6000  -22.5590  -31.6100 C.2      13 LEU    0.0700
    190 O         -74.1340  -21.9880  -30.6390 O.2      13 LEU    0.0900
    191 CB        -77.1050  -22.6620  -31.7720 C.3      13 LEU   -0.1800
    192 CG        -78.3950  -21.9190  -32.1420 C.3      13 LEU    0.0900
    193 CD1       -79.6490  -22.7340  -31.7990 C.3      13 LEU    0.0900
    194 CD2       -78.4490  -20.5350  -31.5380 C.3      13 LEU   -0.0900
    195 HN        -76.4030  -22.6910  -34.1670 H        13 LEU    0.0900
    196 HA        -75.8410  -20.9560  -31.9930 H        13 LEU   -0.2700
    197 HB1       -77.0440  -22.7300  -30.6650 H        13 LEU    0.0900
    198 HB2       -77.1550  -23.6870  -32.1940 H        13 LEU    0.0900
    199 HG        -78.3890  -21.7090  -33.2330 H        13 LEU    0.0900
    200 HD11      -79.6800  -22.9450  -30.7090 H        13 LEU   -0.2700
    201 HD12      -79.6330  -23.7000  -32.3480 H        13 LEU    0.0900
    202 HD13      -80.5600  -22.1610  -32.0760 H        13 LEU    0.0900
    203 HD21      -77.5920  -19.9270  -31.8990 H        13 LEU    0.0900
    204 HD22      -78.3930  -20.6030  -30.4310 H        13 LEU    0.5100
    205 HD23      -79.3920  -20.0290  -31.8350 H        13 LEU   -0.5100
    206 N         -74.0730  -23.6660  -32.1360 N.am     14 ALA   -0.4700
    207 CA        -72.8130  -24.2580  -31.6690 C.3      14 ALA    0.3100
    208 C         -71.6790  -23.2210  -31.7480 C.2      14 ALA    0.0700
    209 O         -70.9350  -23.0150  -30.7970 O.2      14 ALA    0.0900
    210 CB        -72.4520  -25.4990  -32.5240 C.3      14 ALA   -0.2700
    211 HN        -74.5200  -24.1490  -32.8830 H        14 ALA    0.0900
    212 HA        -72.9360  -24.5380  -30.6330 H        14 ALA    0.0900
    213 HB1       -72.3360  -25.2070  -33.5900 H        14 ALA    0.0900
    214 HB2       -73.2610  -26.2570  -32.4500 H        14 ALA    0.5100
    215 HB3       -71.4950  -25.9370  -32.1700 H        14 ALA   -0.5100
    216 N         -71.5970  -22.5250  -32.8770 N.am     15 ILE   -0.4700
    217 CA        -70.5710  -21.5270  -33.0850 C.3      15 ILE    0.3100
    218 C         -70.7400  -20.3670  -32.1040 C.2      15 ILE    0.0700
    219 O         -69.7560  -19.8590  -31.5420 O.2      15 ILE    0.0900
    220 CB        -70.5700  -21.0110  -34.5490 C.3      15 ILE   -0.0900
    221 CG1       -70.1680  -22.1440  -35.5050 C.3      15 ILE    0.0900
    222 CG2       -69.6840  -19.7640  -34.6760 C.3      15 ILE   -0.2700
    223 CD        -70.4250  -21.8460  -36.9900 C.3      15 ILE    0.0900
    224 HN        -72.2350  -22.6610  -33.6310 H        15 ILE    0.0900
    225 HA        -69.6170  -21.9770  -32.8490 H        15 ILE    0.0900
    226 HB        -71.6080  -20.7590  -34.8510 H        15 ILE   -0.1800
    227 HG11      -70.7390  -23.0550  -35.2280 H        15 ILE    0.0900
    228 HG12      -69.0840  -22.3450  -35.3730 H        15 ILE    0.0900
    229 HG21      -68.6900  -19.9530  -34.2170 H        15 ILE   -0.2700
    230 HG22      -70.1590  -18.9070  -34.1530 H        15 ILE    0.0900
    231 HG23      -69.5370  -19.5120  -35.7480 H        15 ILE    0.0900
    232 HD1       -69.8520  -20.9490  -37.3050 H        15 ILE    0.0900
    233 HD2       -71.5060  -21.6520  -37.1550 H        15 ILE    0.5100
    234 HD3       -70.1020  -22.7090  -37.6100 H        15 ILE   -0.5100
    235 N         -71.9860  -19.9520  -31.8750 N.am     16 ALA   -0.4700
    236 CA        -72.2370  -18.8400  -30.9860 C.3      16 ALA    0.3100
    237 C         -71.7630  -19.1420  -29.5730 C.2      16 ALA    0.0700
    238 O         -71.1520  -18.3070  -28.9260 O.2      16 ALA    0.0900
    239 CB        -73.7360  -18.4770  -30.9950 C.3      16 ALA   -0.2700
    240 HN        -72.7820  -20.3790  -32.2960 H        16 ALA    0.0900
    241 HA        -71.6440  -18.0020  -31.3210 H        16 ALA    0.0900
    242 HB1       -74.3410  -19.3460  -30.6600 H        16 ALA    0.0900
    243 HB2       -74.0520  -18.2000  -32.0240 H        16 ALA    0.5100
    244 HB3       -73.9230  -17.6260  -30.3050 H        16 ALA   -0.5100
    245 N         -72.0770  -20.3390  -29.0900 N.am     17 VAL   -0.4700
    246 CA        -71.6490  -20.7800  -27.7640 C.3      17 VAL    0.3100
    247 C         -70.1290  -20.7290  -27.6570 C.2      17 VAL    0.0700
    248 O         -69.5820  -20.1800  -26.7170 O.2      17 VAL    0.0900
    249 CB        -72.0650  -22.2150  -27.4720 C.3      17 VAL   -0.0900
    250 CG1       -71.3630  -22.7230  -26.1800 C.3      17 VAL    0.0900
    251 CG2       -73.6090  -22.2980  -27.2970 C.3      17 VAL   -0.2700
    252 HN        -72.6200  -20.9920  -29.6130 H        17 VAL    0.0900
    253 HA        -72.0920  -20.1130  -27.0400 H        17 VAL    0.0900
    254 HB        -71.7810  -22.8650  -28.3270 H        17 VAL    0.0900
    255 HG11      -71.4980  -21.9880  -25.3580 H        17 VAL   -0.2700
    256 HG12      -70.2760  -22.8510  -26.3660 H        17 VAL    0.0900
    257 HG13      -71.8060  -23.6920  -25.8640 H        17 VAL    0.0900
    258 HG21      -74.1180  -21.9590  -28.2240 H        17 VAL    0.0900
    259 HG22      -73.9300  -21.6450  -26.4580 H        17 VAL    0.5100
    260 HG23      -73.9100  -23.3470  -27.0910 H        17 VAL   -0.5100
    261 N         -69.4510  -21.2590  -28.6530 N.am     18 LEU   -0.4700
    262 CA        -67.9940  -21.3310  -28.6060 C.3      18 LEU    0.3100
    263 C         -67.3250  -19.9550  -28.7040 C.2      18 LEU    0.0700
    264 O         -66.3580  -19.6860  -28.0010 O.2      18 LEU    0.0900
    265 CB        -67.4590  -22.2960  -29.6550 C.3      18 LEU   -0.1800
    266 CG        -67.8900  -23.7700  -29.4450 C.3      18 LEU    0.0900
    267 CD1       -67.6850  -24.5900  -30.7460 C.3      18 LEU    0.0900
    268 CD2       -67.1780  -24.4310  -28.2850 C.3      18 LEU   -0.0900
    269 HN        -69.8920  -21.6270  -29.4680 H        18 LEU    0.0900
    270 HA        -67.7090  -21.6600  -27.6180 H        18 LEU   -0.2700
    271 HB1       -66.3500  -22.2500  -29.6400 H        18 LEU    0.0900
    272 HB2       -67.8200  -21.9650  -30.6520 H        18 LEU    0.0900
    273 HG        -68.9620  -23.8010  -29.1550 H        18 LEU    0.0900
    274 HD11      -66.6150  -24.5730  -31.0430 H        18 LEU   -0.2700
    275 HD12      -68.2890  -24.1510  -31.5690 H        18 LEU    0.0900
    276 HD13      -67.9900  -25.6450  -30.5810 H        18 LEU    0.0900
    277 HD21      -67.3930  -23.8830  -27.3430 H        18 LEU    0.0900
    278 HD22      -66.0810  -24.4190  -28.4600 H        18 LEU    0.5100
    279 HD23      -67.5280  -25.4790  -28.1750 H        18 LEU   -0.5100
    280 N         -67.8830  -19.0740  -29.5280 N.am     19 ALA   -0.4700
    281 CA        -67.3960  -17.7200  -29.6750 C.3      19 ALA    0.3100
    282 C         -67.5300  -16.9540  -28.3640 C.2      19 ALA    0.0700
    283 O         -66.6000  -16.2450  -27.9600 O.2      19 ALA    0.0900
    284 CB        -68.1240  -16.9770  -30.7860 C.3      19 ALA   -0.2700
    285 HN        -68.6730  -19.3120  -30.0890 H        19 ALA    0.0900
    286 HA        -66.3400  -17.7720  -29.8940 H        19 ALA    0.0900
    287 HB1       -69.2110  -16.9290  -30.5640 H        19 ALA    0.0900
    288 HB2       -67.9830  -17.5080  -31.7520 H        19 ALA    0.5100
    289 HB3       -67.7310  -15.9410  -30.8680 H        19 ALA   -0.5100
    290 N         -68.6820  -17.0440  -27.7280 N.am     20 ILE   -0.4700
    291 CA        -68.8760  -16.4350  -26.4430 C.3      20 ILE    0.3100
    292 C         -67.8950  -16.9970  -25.4020 C.2      20 ILE    0.0700
    293 O         -67.1920  -16.2260  -24.7650 O.2      20 ILE    0.0900
    294 CB        -70.2970  -16.5320  -25.9590 C.3      20 ILE   -0.0900
    295 CG1       -71.2380  -15.7280  -26.8970 C.3      20 ILE    0.0900
    296 CG2       -70.4180  -15.9220  -24.5300 C.3      20 ILE   -0.2700
    297 CD        -72.7140  -16.2250  -26.8840 C.3      20 ILE    0.0900
    298 HN        -69.4640  -17.5340  -28.1070 H        20 ILE    0.0900
    299 HA        -68.5890  -15.3980  -26.5290 H        20 ILE    0.0900
    300 HB        -70.6080  -17.5990  -25.9340 H        20 ILE   -0.1800
    301 HG11      -70.8500  -15.8030  -27.9350 H        20 ILE    0.0900
    302 HG12      -71.2220  -14.6630  -26.5840 H        20 ILE    0.0900
    303 HG21      -69.9490  -14.9150  -24.5040 H        20 ILE   -0.2700
    304 HG22      -69.8980  -16.5740  -23.7950 H        20 ILE    0.0900
    305 HG23      -71.4880  -15.8230  -24.2510 H        20 ILE    0.0900
    306 HD1       -73.1330  -16.1460  -25.8590 H        20 ILE    0.0900
    307 HD2       -72.7570  -17.2880  -27.2030 H        20 ILE    0.5100
    308 HD3       -73.3290  -15.6040  -27.5680 H        20 ILE   -0.5100
    309 N         -67.8110  -18.3170  -25.2360 N.am     21 LEU   -0.4700
    310 CA        -66.9760  -18.8410  -24.1470 C.3      21 LEU    0.3100
    311 C         -65.4960  -18.4750  -24.2970 C.2      21 LEU    0.0700
    312 O         -64.8310  -18.0530  -23.3340 O.2      21 LEU    0.0900
    313 CB        -67.1360  -20.3740  -24.0430 C.3      21 LEU   -0.1800
    314 CG        -68.4990  -20.8880  -23.6270 C.3      21 LEU    0.0900
    315 CD1       -68.5620  -22.4250  -23.8070 C.3      21 LEU    0.0900
    316 CD2       -68.8470  -20.4330  -22.2150 C.3      21 LEU   -0.0900
    317 HN        -68.2850  -18.9780  -25.8120 H        21 LEU    0.0900
    318 HA        -67.2840  -18.3670  -23.2270 H        21 LEU   -0.2700
    319 HB1       -66.3950  -20.7430  -23.3040 H        21 LEU    0.0900
    320 HB2       -66.9010  -20.8070  -25.0370 H        21 LEU    0.0900
    321 HG        -69.2830  -20.4080  -24.2510 H        21 LEU    0.0900
    322 HD11      -67.7850  -22.9150  -23.1800 H        21 LEU   -0.2700
    323 HD12      -68.3780  -22.6890  -24.8710 H        21 LEU    0.0900
    324 HD13      -69.5590  -22.8020  -23.4950 H        21 LEU    0.0900
    325 HD21      -68.8610  -19.3240  -22.1630 H        21 LEU    0.0900
    326 HD22      -68.0880  -20.8120  -21.4970 H        21 LEU    0.5100
    327 HD23      -69.8520  -20.8140  -21.9320 H        21 LEU   -0.5100
    328 N         -64.9570  -18.6420  -25.5090 N.am     22 GLY   -0.4700
    329 CA        -63.5510  -18.4230  -25.7400 C.3      22 GLY    0.3100
    330 C         -63.1600  -16.9640  -25.5700 C.2      22 GLY   -0.0200
    331 O         -62.1150  -16.6530  -24.9980 O.2      22 GLY    0.0900
    332 HN        -65.4960  -18.9220  -26.2990 H        22 GLY    0.0900
    333 HA1       -63.3250  -18.7360  -26.7480 H        22 GLY    0.5100
    334 HA2       -62.9980  -19.0240  -25.0310 H        22 GLY   -0.5100
    335 N         -63.9960  -16.0530  -26.0550 N.am     23 ASN   -0.4700
    336 CA        -63.6720  -14.6640  -25.9800 C.3      23 ASN    0.3100
    337 C         -63.9240  -14.0350  -24.6070 C.2      23 ASN    0.0700
    338 O         -63.2290  -13.0720  -24.2640 O.2      23 ASN    0.0900
    339 CB        -64.3460  -13.9180  -27.1060 C.3      23 ASN   -0.1800
    340 CG        -63.6680  -14.2230  -28.4270 C.2      23 ASN    0.0900
    341 ND2       -64.3000  -15.0640  -29.2580 N.am     23 ASN    0.0900
    342 OD1       -62.5480  -13.7560  -28.6700 O.2      23 ASN    0.5500
    343 HN        -64.8640  -16.2900  -26.4830 H        23 ASN   -0.5500
    344 HA        -62.6000  -14.5630  -26.0490 H        23 ASN   -0.6200
    345 HB1       -64.2900  -12.8250  -26.9120 H        23 ASN    0.3200
    346 HB2       -65.4130  -14.2220  -27.1660 H        23 ASN    0.3000
    347 HD21      -63.8920  -15.2950  -30.1400 H        23 ASN    0.5100
    348 HD22      -65.1800  -15.4610  -28.9940 H        23 ASN   -0.5100
    349 N         -64.9080  -14.5530  -23.8610 N.am     24 VAL   -0.4700
    350 CA        -65.0670  -14.1990  -22.4510 C.3      24 VAL    0.3100
    351 C         -63.7990  -14.5950  -21.6890 C.2      24 VAL    0.0700
    352 O         -63.2680  -13.7900  -20.8970 O.2      24 VAL    0.0900
    353 CB        -66.3340  -14.7940  -21.8350 C.3      24 VAL   -0.0900
    354 CG1       -66.3030  -14.6960  -20.3150 C.3      24 VAL    0.0900
    355 CG2       -67.5900  -14.1090  -22.4080 C.3      24 VAL   -0.2700
    356 HN        -65.5710  -15.1990  -24.2300 H        24 VAL    0.0900
    357 HA        -65.0990  -13.1220  -22.3880 H        24 VAL    0.0900
    358 HB        -66.4190  -15.8620  -22.1300 H        24 VAL    0.0900
    359 HG11      -66.0480  -13.6600  -20.0030 H        24 VAL   -0.2700
    360 HG12      -65.5350  -15.3870  -19.9070 H        24 VAL    0.0900
    361 HG13      -67.2990  -14.9560  -19.8980 H        24 VAL    0.0900
    362 HG21      -67.5430  -14.0910  -23.5170 H        24 VAL    0.0900
    363 HG22      -67.6510  -13.0620  -22.0390 H        24 VAL    0.5100
    364 HG23      -68.5000  -14.6670  -22.1000 H        24 VAL   -0.5100
    365 N         -63.2450  -15.7780  -22.0010 N.am     25 LEU   -0.4700
    366 CA        -61.9840  -16.2190  -21.3910 C.3      25 LEU    0.3100
    367 C         -60.8580  -15.2260  -21.6580 C.2      25 LEU    0.0700
    368 O         -60.0690  -14.9000  -20.7470 O.2      25 LEU    0.0900
    369 CB        -61.6110  -17.6380  -21.8860 C.3      25 LEU   -0.1800
    370 CG        -60.4800  -18.3730  -21.1980 C.3      25 LEU    0.0900
    371 CD1       -60.8500  -18.6510  -19.7620 C.3      25 LEU    0.0900
    372 CD2       -60.1530  -19.6960  -21.9250 C.3      25 LEU   -0.0900
    373 HN        -63.6610  -16.4040  -22.6550 H        25 LEU    0.0900
    374 HA        -62.1110  -16.2170  -20.3190 H        25 LEU   -0.2700
    375 HB1       -61.3400  -17.5500  -22.9590 H        25 LEU    0.0900
    376 HB2       -62.5180  -18.2680  -21.7910 H        25 LEU    0.0900
    377 HG        -59.5580  -17.7530  -21.2300 H        25 LEU    0.0900
    378 HD11      -61.7680  -19.2760  -19.7170 H        25 LEU   -0.2700
    379 HD12      -61.0470  -17.6950  -19.2300 H        25 LEU    0.0900
    380 HD13      -60.0240  -19.1960  -19.2560 H        25 LEU    0.0900
    381 HD21      -59.8490  -19.4890  -22.9740 H        25 LEU    0.0900
    382 HD22      -61.0500  -20.3520  -21.9390 H        25 LEU    0.5100
    383 HD23      -59.3170  -20.2160  -21.4090 H        25 LEU   -0.5100
    384 N         -60.7630  -14.7500  -22.8940 N.am     26 VAL   -0.4700
    385 CA        -59.7740  -13.7230  -23.2430 C.3      26 VAL    0.3100
    386 C         -59.8970  -12.4460  -22.4160 C.2      26 VAL    0.0700
    387 O         -58.8900  -11.9260  -21.8920 O.2      26 VAL    0.0900
    388 CB        -59.8660  -13.3270  -24.7520 C.3      26 VAL   -0.0900
    389 CG1       -58.9860  -12.0910  -25.0650 C.3      26 VAL    0.0900
    390 CG2       -59.4490  -14.4990  -25.6270 C.3      26 VAL   -0.2700
    391 HN        -61.3520  -15.0650  -23.6340 H        26 VAL    0.0900
    392 HA        -58.7940  -14.1190  -23.0220 H        26 VAL    0.0900
    393 HB        -60.9220  -13.0960  -25.0050 H        26 VAL    0.0900
    394 HG11      -57.9610  -12.2410  -24.6630 H        26 VAL   -0.2700
    395 HG12      -59.4240  -11.1860  -24.5930 H        26 VAL    0.0900
    396 HG13      -58.9180  -11.9450  -26.1650 H        26 VAL    0.0900
    397 HG21      -60.1170  -15.3690  -25.4430 H        26 VAL    0.0900
    398 HG22      -58.4060  -14.7970  -25.3890 H        26 VAL    0.5100
    399 HG23      -59.5220  -14.2170  -26.6980 H        26 VAL   -0.5100
    400 N         -61.1240  -11.9090  -22.3380 N.am     27 CYS   -0.4700
    401 CA        -61.3790  -10.7190  -21.5360 C.3      27 CYS    0.3100
    402 C         -61.0650  -10.9310  -20.0640 C.2      27 CYS    0.0700
    403 O         -60.5000  -10.0430  -19.4260 O.2      27 CYS    0.0900
    404 CB        -62.8180  -10.2430  -21.7180 C.3      27 CYS   -0.1100
    405 SG        -63.1700   -9.7200  -23.4590 S.3      27 CYS    0.0900
    406 HN        -61.9070  -12.2950  -22.8190 H        27 CYS    0.0900
    407 HA        -60.6880   -9.9510  -21.8510 H        27 CYS   -0.2300
    408 HB1       -62.9990   -9.3910  -21.0310 H        27 CYS    0.1600
    409 HB2       -63.5020  -11.0710  -21.4330 H        27 CYS    0.5100
    410 HG1       -63.1150  -10.9440  -23.9610 H        27 CYS   -0.5100
    411 N         -61.4590  -12.0900  -19.5240 N.am     28 TRP   -0.4700
    412 CA        -61.2090  -12.4460  -18.1260 C.3      28 TRP    0.3100
    413 C         -59.6950  -12.5040  -17.8740 C.2      28 TRP    0.0700
    414 O         -59.2220  -12.0160  -16.8700 O.2      28 TRP    0.0900
    415 CB        -61.8810  -13.8010  -17.8460 C.3      28 TRP   -0.1800
    416 CG        -62.0860  -14.1910  -16.4730 C.ar     28 TRP    0.0900
    417 CD1       -61.4880  -13.6810  -15.3600 C.ar     28 TRP    0.0900
    418 CD2       -62.9450  -15.2440  -16.0200 C.ar     28 TRP   -0.0300
    419 CE2       -62.8280  -15.2980  -14.6190 C.ar     28 TRP   -0.1500
    420 CE3       -63.8230  -16.1290  -16.6630 C.ar     28 TRP    0.2200
    421 NE1       -61.9290  -14.3330  -14.2440 N.ar     28 TRP   -0.5100
    422 CZ2       -63.5400  -16.2060  -13.8480 C.ar     28 TRP    0.3700
    423 CZ3       -64.5370  -17.0300  -15.8920 C.ar     28 TRP    0.2400
    424 CH2       -64.3880  -17.0630  -14.5020 C.ar     28 TRP    0.1100
    425 HN        -61.9470  -12.7740  -20.0600 H        28 TRP   -0.2500
    426 HA        -61.6230  -11.6730  -17.4940 H        28 TRP    0.1700
    427 HB1       -61.2540  -14.5870  -18.3150 H        28 TRP   -0.2000
    428 HB2       -62.8780  -13.7860  -18.3310 H        28 TRP    0.1400
    429 HD1       -60.7670  -12.8760  -15.3590 H        28 TRP   -0.2700
    430 HE1       -61.6510  -14.1430  -13.3280 H        28 TRP    0.1600
    431 HE3       -63.9510  -16.1230  -17.7350 H        28 TRP   -0.1400
    432 HZ2       -63.4430  -16.2520  -12.7730 H        28 TRP    0.1400
    433 HZ3       -65.2200  -17.7170  -16.3700 H        28 TRP    0.5100
    434 HH2       -64.9550  -17.7810  -13.9290 H        28 TRP   -0.5100
    435 N         -58.9290  -13.0860  -18.7930 N.am     29 ALA   -0.4700
    436 CA        -57.4800  -13.1780  -18.6100 C.3      29 ALA    0.3100
    437 C         -56.8300  -11.8040  -18.5670 C.2      29 ALA    0.0700
    438 O         -55.9500  -11.5610  -17.7250 O.2      29 ALA    0.0900
    439 CB        -56.8340  -14.0340  -19.6880 C.3      29 ALA   -0.2700
    440 HN        -59.2990  -13.4780  -19.6310 H        29 ALA    0.0900
    441 HA        -57.2960  -13.6080  -17.6370 H        29 ALA    0.0900
    442 HB1       -57.0290  -13.5970  -20.6910 H        29 ALA    0.0900
    443 HB2       -57.2600  -15.0600  -19.6620 H        29 ALA    0.5100
    444 HB3       -55.7360  -14.0800  -19.5280 H        29 ALA   -0.5100
    445 N         -57.2320  -10.8950  -19.4710 N.am     30 VAL   -0.4700
    446 CA        -56.6890   -9.5260  -19.4250 C.3      30 VAL    0.3100
    447 C         -57.0760   -8.8230  -18.1290 C.2      30 VAL    0.0700
    448 O         -56.2530   -8.1260  -17.5330 O.2      30 VAL    0.0900
    449 CB        -57.0900   -8.6880  -20.6560 C.3      30 VAL   -0.0900
    450 CG1       -56.6740   -7.2020  -20.5500 C.3      30 VAL    0.0900
    451 CG2       -56.5000   -9.3170  -21.9500 C.3      30 VAL   -0.2700
    452 HN        -57.8920  -11.0970  -20.1900 H        30 VAL    0.0900
    453 HA        -55.6140   -9.6040  -19.3680 H        30 VAL    0.0900
    454 HB        -58.1930   -8.7400  -20.7770 H        30 VAL    0.0900
    455 HG11      -55.6030   -7.1250  -20.2640 H        30 VAL   -0.2700
    456 HG12      -57.2850   -6.6940  -19.7740 H        30 VAL    0.0900
    457 HG13      -56.8160   -6.6980  -21.5290 H        30 VAL    0.0900
    458 HG21      -56.8850  -10.3510  -22.0800 H        30 VAL    0.0900
    459 HG22      -55.3920   -9.3560  -21.8790 H        30 VAL    0.5100
    460 HG23      -56.7980   -8.7140  -22.8340 H        30 VAL   -0.5100
    461 N         -58.3260   -8.9830  -17.7010 N.am     31 TRP   -0.4700
    462 CA        -58.7760   -8.4130  -16.4350 C.3      31 TRP    0.3100
    463 C         -57.9430   -8.8810  -15.2210 C.2      31 TRP    0.0700
    464 O         -57.5890   -8.0830  -14.3480 O.2      31 TRP    0.0900
    465 CB        -60.2690   -8.7490  -16.2170 C.3      31 TRP   -0.1800
    466 CG        -60.7640   -8.2900  -14.9180 C.ar     31 TRP    0.0900
    467 CD1       -60.7530   -8.9800  -13.7440 C.ar     31 TRP    0.0900
    468 CD2       -61.3070   -7.0070  -14.6290 C.ar     31 TRP   -0.0300
    469 CE2       -61.6150   -6.9820  -13.2510 C.ar     31 TRP   -0.1500
    470 CE3       -61.5700   -5.8760  -15.3990 C.ar     31 TRP    0.2200
    471 NE1       -61.2700   -8.1980  -12.7310 N.ar     31 TRP   -0.5100
    472 CZ2       -62.1630   -5.8640  -12.6330 C.ar     31 TRP    0.3700
    473 CZ3       -62.1190   -4.7610  -14.7800 C.ar     31 TRP    0.2400
    474 CH2       -62.4170   -4.7670  -13.4150 C.ar     31 TRP    0.1100
    475 HN        -59.0050   -9.4950  -18.2200 H        31 TRP   -0.2500
    476 HA        -58.6300   -7.3430  -16.4740 H        31 TRP    0.1700
    477 HB1       -60.4040   -9.8500  -16.2780 H        31 TRP   -0.2000
    478 HB2       -60.8700   -8.2640  -17.0150 H        31 TRP    0.1400
    479 HD1       -60.3930   -9.9910  -13.6240 H        31 TRP   -0.2700
    480 HE1       -61.3720   -8.4690  -11.7990 H        31 TRP    0.1600
    481 HE3       -61.3570   -5.8490  -16.4580 H        31 TRP   -0.1400
    482 HZ2       -62.3890   -5.8430  -11.5770 H        31 TRP    0.1400
    483 HZ3       -62.3200   -3.8740  -15.3620 H        31 TRP    0.5100
    484 HH2       -62.8540   -3.8870  -12.9660 H        31 TRP   -0.5100
    485 N         -57.6390  -10.1750  -15.1680 N.am     32 LEU   -0.4700
    486 CA        -57.0050  -10.7460  -13.9910 C.3      32 LEU    0.3100
    487 C         -55.5090  -10.4460  -13.9130 C.2      32 LEU    0.0700
    488 O         -55.0060  -10.0650  -12.8570 O.2      32 LEU    0.0900
    489 CB        -57.2550  -12.2540  -13.9350 C.3      32 LEU   -0.1800
    490 CG        -58.6700  -12.6750  -13.5340 C.3      32 LEU    0.0900
    491 CD1       -58.7660  -14.1970  -13.5360 C.3      32 LEU    0.0900
    492 CD2       -59.0770  -12.1080  -12.1770 C.3      32 LEU   -0.0900
    493 HN        -57.8280  -10.8010  -15.9200 H        32 LEU    0.0900
    494 HA        -57.4190  -10.2630  -13.1180 H        32 LEU   -0.2700
    495 HB1       -56.5450  -12.6920  -13.2030 H        32 LEU    0.0900
    496 HB2       -57.0420  -12.6750  -14.9400 H        32 LEU    0.0900
    497 HG        -59.4030  -12.2540  -14.2550 H        32 LEU    0.0900
    498 HD11      -57.9250  -14.6330  -12.9550 H        32 LEU   -0.2700
    499 HD12      -58.7120  -14.5780  -14.5780 H        32 LEU    0.0900
    500 HD13      -59.7220  -14.5160  -13.0690 H        32 LEU    0.0900
    501 HD21      -59.0480  -10.9970  -12.2020 H        32 LEU    0.0900
    502 HD22      -58.3750  -12.4630  -11.3930 H        32 LEU    0.5100
    503 HD23      -60.1110  -12.4300  -11.9270 H        32 LEU   -0.5100
    504 N         -54.8270  -10.5400  -15.0460 N.am     33 ASN   -0.4700
    505 CA        -53.3720  -10.5790  -15.1060 C.3      33 ASN    0.3100
    506 C         -52.7940   -9.2520  -15.5910 C.2      33 ASN    0.0700
    507 O         -52.9410   -8.9090  -16.7720 O.2      33 ASN    0.0900
    508 CB        -52.9630  -11.6920  -16.0770 C.3      33 ASN   -0.1800
    509 CG        -51.4580  -11.9530  -16.0740 C.2      33 ASN    0.0900
    510 ND2       -51.0360  -13.0210  -16.7520 N.am     33 ASN    0.0900
    511 OD1       -50.6880  -11.2010  -15.4670 O.2      33 ASN    0.5500
    512 HN        -55.2910  -10.5890  -15.9260 H        33 ASN   -0.5500
    513 HA        -52.9900  -10.7730  -14.1150 H        33 ASN   -0.6200
    514 HB1       -53.2680  -11.4040  -17.1060 H        33 ASN    0.3200
    515 HB2       -53.4830  -12.6310  -15.7910 H        33 ASN    0.3000
    516 HD21      -50.0590  -13.1580  -16.9110 H        33 ASN    0.5100
    517 HD22      -51.6980  -13.6850  -17.1030 H        33 ASN   -0.5100
    518 N         -52.1330   -8.5240  -14.6930 N.am     34 SER   -0.4700
    519 CA        -51.5170   -7.2370  -15.0260 C.3      34 SER    0.3100
    520 C         -50.4300   -7.3590  -16.0980 C.2      34 SER    0.0700
    521 O         -50.1650   -6.3960  -16.8240 O.2      34 SER    0.0900
    522 CB        -50.9660   -6.5360  -13.7690 C.3      34 SER    0.0500
    523 OG        -49.9260   -7.2700  -13.1450 O.3      34 SER    0.0900
    524 HN        -52.0280   -8.8240  -13.7480 H        34 SER    0.0900
    525 HA        -52.2710   -6.6210  -15.4950 H        34 SER   -0.6600
    526 HB1       -51.7890   -6.4070  -13.0330 H        34 SER    0.4300
    527 HB2       -50.5650   -5.5400  -14.0540 H        34 SER    0.5100
    528 HG1       -49.1720   -7.2170  -13.7370 H        34 SER   -0.5100
    529 N         -49.8200   -8.5430  -16.2190 N.am     35 ASN   -0.4700
    530 CA        -48.8590   -8.8150  -17.3050 C.3      35 ASN    0.3100
    531 C         -49.5070   -8.7770  -18.6920 C.2      35 ASN    0.0700
    532 O         -48.8290   -8.5830  -19.6820 O.2      35 ASN    0.0900
    533 CB        -48.1260  -10.1670  -17.1140 C.3      35 ASN   -0.1800
    534 CG        -47.2750  -10.2160  -15.8510 C.2      35 ASN    0.0900
    535 ND2       -47.1200  -11.4150  -15.2870 N.am     35 ASN    0.0900
    536 OD1       -46.7380   -9.2100  -15.4050 O.2      35 ASN    0.5500
    537 HN        -49.9860   -9.2920  -15.5840 H        35 ASN   -0.5500
    538 HA        -48.1430   -8.0070  -17.3180 H        35 ASN   -0.6200
    539 HB1       -47.4650  -10.3440  -17.9890 H        35 ASN    0.3200
    540 HB2       -48.8820  -10.9790  -17.0580 H        35 ASN    0.3000
    541 HD21      -47.5530  -12.2190  -15.6940 H        35 ASN    0.5100
    542 HD22      -46.5720  -11.5100  -14.4550 H        35 ASN   -0.5100
    543 N         -50.8230   -8.9860  -18.7740 N.am     36 LEU   -0.4700
    544 CA        -51.5540   -8.8390  -20.0200 C.3      36 LEU    0.3100
    545 C         -52.2180   -7.4570  -20.2270 C.2      36 LEU    0.0700
    546 O         -52.8550   -7.2400  -21.2620 O.2      36 LEU    0.0900
    547 CB        -52.6330   -9.9400  -20.1430 C.3      36 LEU   -0.1800
    548 CG        -52.1690  -11.4090  -20.2380 C.3      36 LEU    0.0900
    549 CD1       -53.3460  -12.3890  -19.9660 C.3      36 LEU    0.0900
    550 CD2       -51.5100  -11.6870  -21.5570 C.3      36 LEU   -0.0900
    551 HN        -51.3640   -9.2530  -17.9810 H        36 LEU    0.0900
    552 HA        -50.8480   -8.9110  -20.8340 H        36 LEU   -0.2700
    553 HB1       -53.2260   -9.7210  -21.0550 H        36 LEU    0.0900
    554 HB2       -53.2910   -9.8580  -19.2540 H        36 LEU    0.0900
    555 HG        -51.3660  -11.5870  -19.4910 H        36 LEU    0.0900
    556 HD11      -54.1550  -12.2310  -20.7120 H        36 LEU   -0.2700
    557 HD12      -53.7600  -12.2120  -18.9510 H        36 LEU    0.0900
    558 HD13      -52.9900  -13.4390  -20.0470 H        36 LEU    0.0900
    559 HD21      -50.6210  -11.0330  -21.6850 H        36 LEU    0.0900
    560 HD22      -52.2220  -11.4850  -22.3860 H        36 LEU    0.5100
    561 HD23      -51.1790  -12.7470  -21.5990 H        36 LEU   -0.5100
    562 N         -52.0940   -6.5580  -19.2460 N.am     37 GLN   -0.4700
    563 CA        -52.6600   -5.2010  -19.3140 C.3      37 GLN    0.3100
    564 C         -51.6550   -4.2350  -19.9660 C.2      37 GLN    0.0700
    565 O         -50.8390   -3.6000  -19.3170 O.2      37 GLN    0.0900
    566 CB        -53.0990   -4.7360  -17.9170 C.3      37 GLN   -0.1800
    567 CG        -54.3280   -5.4950  -17.4240 C.3      37 GLN    0.0900
    568 CD        -54.5980   -5.3330  -15.9590 C.2      37 GLN    0.0900
    569 NE2       -55.2610   -6.3210  -15.3840 N.am     37 GLN   -0.1800
    570 OE1       -54.2110   -4.3450  -15.3360 O.2      37 GLN    0.0900
    571 HN        -51.6030   -6.7720  -18.4060 H        37 GLN    0.0900
    572 HA        -53.5050   -5.2210  -19.9870 H        37 GLN    0.5500
    573 HB1       -53.3360   -3.6510  -17.9550 H        37 GLN   -0.5500
    574 HB2       -52.2640   -4.8980  -17.2030 H        37 GLN   -0.6200
    575 HG1       -54.1840   -6.5770  -17.6320 H        37 GLN    0.3200
    576 HG2       -55.2170   -5.1320  -17.9820 H        37 GLN    0.3000
    577 HE21      -55.5500   -7.1110  -15.9250 H        37 GLN    0.5100
    578 HE22      -55.4750   -6.2790  -14.4080 H        37 GLN   -0.5100
    579 N         -51.6930   -4.1750  -21.2840 N.am     38 ASN   -0.4700
    580 CA        -50.8420   -3.2720  -22.0540 C.3      38 ASN    0.3100
    581 C         -51.6470   -2.8150  -23.2290 C.2      38 ASN    0.0700
    582 O         -52.7220   -3.3720  -23.5010 O.2      38 ASN    0.0900
    583 CB        -49.5530   -3.9820  -22.4870 C.3      38 ASN   -0.1800
    584 CG        -49.8230   -5.3200  -23.1640 C.2      38 ASN    0.0900
    585 ND2       -49.3140   -6.3960  -22.5870 N.am     38 ASN    0.0900
    586 OD1       -50.5040   -5.3820  -24.1720 O.2      38 ASN    0.5500
    587 HN        -52.3110   -4.7480  -21.8170 H        38 ASN   -0.5500
    588 HA        -50.6100   -2.4190  -21.4330 H        38 ASN   -0.6200
    589 HB1       -48.9200   -4.1600  -21.5920 H        38 ASN    0.3200
    590 HB2       -49.0030   -3.3310  -23.2000 H        38 ASN    0.3000
    591 HD21      -49.4630   -7.2980  -22.9920 H        38 ASN    0.5100
    592 HD22      -48.7800   -6.3070  -21.7460 H        38 ASN   -0.5100
    593 N         -51.1610   -1.7930  -23.9440 N.am     39 VAL   -0.4700
    594 CA        -51.9580   -1.2280  -25.0220 C.3      39 VAL    0.3100
    595 C         -52.3350   -2.2110  -26.1110 C.2      39 VAL    0.0700
    596 O         -53.4870   -2.2360  -26.5270 O.2      39 VAL    0.0900
    597 CB        -51.3120    0.0430  -25.6440 C.3      39 VAL   -0.0900
    598 CG1       -51.8280    0.3020  -27.0620 C.3      39 VAL    0.0900
    599 CG2       -51.6350    1.2080  -24.7750 C.3      39 VAL   -0.2700
    600 HN        -50.2660   -1.3870  -23.7780 H        39 VAL    0.0900
    601 HA        -52.9290   -0.9840  -24.6170 H        39 VAL    0.0900
    602 HB        -50.2100   -0.0880  -25.6750 H        39 VAL    0.0900
    603 HG11      -52.9180    0.0910  -27.1160 H        39 VAL   -0.2700
    604 HG12      -51.3020   -0.3600  -27.7820 H        39 VAL    0.0900
    605 HG13      -51.6580    1.3640  -27.3380 H        39 VAL    0.0900
    606 HG21      -51.2310    1.0450  -23.7530 H        39 VAL    0.0900
    607 HG22      -52.7360    1.3350  -24.7060 H        39 VAL    0.5100
    608 HG23      -51.1780    2.1300  -25.1940 H        39 VAL   -0.5100
    609 N         -51.3890   -3.0330  -26.5700 N.am     40 THR   -0.4700
    610 CA        -51.6800   -4.0350  -27.5780 C.3      40 THR    0.3100
    611 C         -52.9240   -4.8420  -27.1900 C.2      40 THR    0.0700
    612 O         -53.8160   -5.0580  -28.0050 O.2      40 THR    0.0900
    613 CB        -50.5370   -5.0150  -27.7510 C.3      40 THR    0.1400
    614 CG2       -50.6580   -5.7650  -29.0650 C.3      40 THR    0.0900
    615 OG1       -49.2910   -4.3230  -27.6740 O.3      40 THR   -0.6600
    616 HN        -50.4470   -2.9950  -26.2450 H        40 THR    0.4300
    617 HA        -51.8690   -3.5200  -28.5080 H        40 THR   -0.2700
    618 HB        -50.5730   -5.7830  -26.9490 H        40 THR    0.0900
    619 HG1       -49.3030   -3.6780  -28.3850 H        40 THR    0.0900
    620 HG21      -50.6390   -5.0500  -29.9150 H        40 THR    0.0900
    621 HG22      -51.6170   -6.3250  -29.0930 H        40 THR    0.5100
    622 HG23      -49.8080   -6.4720  -29.1760 H        40 THR   -0.5100
    623 N         -52.9860   -5.2620  -25.9320 N.am     41 ASN   -0.4700
    624 CA        -54.0790   -6.0800  -25.4860 C.3      41 ASN    0.3100
    625 C         -55.3870   -5.3170  -25.3030 C.2      41 ASN    0.0700
    626 O         -56.4180   -5.9420  -25.2640 O.2      41 ASN    0.0900
    627 CB        -53.6900   -6.8810  -24.2520 C.3      41 ASN   -0.1800
    628 CG        -52.7250   -8.0160  -24.5920 C.2      41 ASN    0.0900
    629 ND2       -52.1010   -8.6100  -23.5780 N.am     41 ASN    0.0900
    630 OD1       -52.5610   -8.3630  -25.7560 O.2      41 ASN    0.5500
    631 HN        -52.2930   -5.0320  -25.2530 H        41 ASN   -0.5500
    632 HA        -54.3480   -6.7440  -26.2940 H        41 ASN   -0.6200
    633 HB1       -54.6040   -7.3160  -23.7960 H        41 ASN    0.3200
    634 HB2       -53.2000   -6.2060  -23.5180 H        41 ASN    0.3000
    635 HD21      -52.2730   -8.3070  -22.6400 H        41 ASN    0.5100
    636 HD22      -51.4620   -9.3570  -23.7530 H        41 ASN   -0.5100
    637 N         -55.3660   -3.9800  -25.2700 N.am     42 TYR   -0.4700
    638 CA        -56.6310   -3.2450  -25.2320 C.3      42 TYR    0.3100
    639 C         -57.3420   -3.4280  -26.5690 C.2      42 TYR    0.0700
    640 O         -58.5550   -3.6370  -26.6240 O.2      42 TYR    0.0900
    641 CB        -56.3960   -1.7760  -24.9050 C.3      42 TYR   -0.1800
    642 CG        -55.7810   -1.5910  -23.5100 C.ar     42 TYR    0.0900
    643 CD1       -55.8790   -2.5910  -22.5330 C.ar     42 TYR    0.0900
    644 CD2       -55.1180   -0.4270  -23.1740 C.ar     42 TYR    0.0000
    645 CE1       -55.3150   -2.4150  -21.2550 C.ar     42 TYR   -0.1150
    646 CE2       -54.5750   -0.2490  -21.9190 C.ar     42 TYR    0.1150
    647 CZ        -54.6640   -1.2490  -20.9710 C.ar     42 TYR   -0.1150
    648 OH        -54.1120   -1.0700  -19.7130 O.3      42 TYR    0.1150
    649 HN        -54.5260   -3.4440  -25.2700 H        42 TYR    0.1100
    650 HA        -57.2570   -3.7010  -24.4800 H        42 TYR   -0.5400
    651 HB1       -57.3630   -1.2300  -24.9240 H        42 TYR    0.4300
    652 HB2       -55.6940   -1.3350  -25.6450 H        42 TYR   -0.1150
    653 HD1       -56.3960   -3.5110  -22.7630 H        42 TYR    0.1150
    654 HD2       -55.0230    0.3580  -23.9090 H        42 TYR   -0.1150
    655 HE1       -55.3940   -3.1930  -20.5090 H        42 TYR    0.1150
    656 HE2       -54.0760    0.6780  -21.6760 H        42 TYR    0.5100
    657 HH        -54.1460   -1.9110  -19.2520 H        42 TYR   -0.5100
    658 N         -56.5790   -3.4720  -27.6410 N.am     43 PHE   -0.4700
    659 CA        -57.1690   -3.8080  -28.9550 C.3      43 PHE    0.3100
    660 C         -57.6250   -5.2680  -29.0720 C.2      43 PHE    0.0700
    661 O         -58.6590   -5.5610  -29.6950 O.2      43 PHE    0.0900
    662 CB        -56.2120   -3.4260  -30.0730 C.3      43 PHE   -0.1800
    663 CG        -55.9070   -1.9520  -30.1170 C.ar     43 PHE    0.0900
    664 CD1       -54.6870   -1.4630  -29.6980 C.ar     43 PHE    0.0900
    665 CD2       -56.8530   -1.0450  -30.5750 C.ar     43 PHE    0.0000
    666 CE1       -54.4240   -0.1120  -29.7460 C.ar     43 PHE   -0.1150
    667 CE2       -56.5740    0.3080  -30.6170 C.ar     43 PHE    0.1150
    668 CZ        -55.3840    0.7660  -30.1670 C.ar     43 PHE   -0.1150
    669 HN        -55.6000   -3.2890  -27.6160 H        43 PHE    0.1150
    670 HA        -58.0990   -3.2680  -29.0530 H        43 PHE   -0.1150
    671 HB1       -56.6600   -3.7000  -31.0520 H        43 PHE    0.1150
    672 HB2       -55.2480   -3.9590  -29.9320 H        43 PHE   -0.1150
    673 HD1       -53.9320   -2.1440  -29.3320 H        43 PHE    0.1150
    674 HD2       -57.8180   -1.4020  -30.9030 H        43 PHE   -0.1150
    675 HE1       -53.4540    0.2570  -29.4480 H        43 PHE    0.1150
    676 HE2       -57.3060    0.9980  -31.0090 H        43 PHE    0.5100
    677 HZ        -55.1920    1.8290  -30.1410 H        43 PHE   -0.5100
    678 N         -56.8600   -6.1860  -28.4760 N.am     44 VAL   -0.4700
    679 CA        -57.2560   -7.5960  -28.3780 C.3      44 VAL    0.3100
    680 C         -58.6130   -7.7500  -27.6670 C.2      44 VAL    0.0700
    681 O         -59.4830   -8.5300  -28.0970 O.2      44 VAL    0.0900
    682 CB        -56.1620   -8.4430  -27.6930 C.3      44 VAL   -0.0900
    683 CG1       -56.6850   -9.8870  -27.3370 C.3      44 VAL    0.0900
    684 CG2       -54.8250   -8.4490  -28.5380 C.3      44 VAL   -0.2700
    685 HN        -55.9810   -5.9520  -28.0690 H        44 VAL    0.0900
    686 HA        -57.4340   -7.9590  -29.3790 H        44 VAL    0.0900
    687 HB        -55.8390   -7.9330  -26.7600 H        44 VAL    0.0900
    688 HG11      -57.1670  -10.3490  -28.2250 H        44 VAL   -0.2700
    689 HG12      -57.4320   -9.8280  -26.5170 H        44 VAL    0.0900
    690 HG13      -55.8350  -10.5300  -27.0210 H        44 VAL    0.0900
    691 HG21      -54.4400   -7.4140  -28.6530 H        44 VAL    0.0900
    692 HG22      -55.0180   -8.8700  -29.5480 H        44 VAL    0.5100
    693 HG23      -54.0540   -9.0590  -28.0210 H        44 VAL   -0.5100
    694 N         -58.8250   -6.9670  -26.6180 N.am     45 VAL   -0.4700
    695 CA        -60.0820   -7.0230  -25.8830 C.3      45 VAL    0.3100
    696 C         -61.2210   -6.4260  -26.7540 C.2      45 VAL    0.0700
    697 O         -62.3160   -6.9520  -26.7870 O.2      45 VAL    0.0900
    698 CB        -59.9560   -6.2960  -24.5610 C.3      45 VAL   -0.0900
    699 CG1       -61.3530   -6.0870  -23.9280 C.3      45 VAL    0.0900
    700 CG2       -58.9860   -7.0740  -23.5910 C.3      45 VAL   -0.2700
    701 HN        -58.1450   -6.3160  -26.2890 H        45 VAL    0.0900
    702 HA        -60.3290   -8.0610  -25.7180 H        45 VAL    0.0900
    703 HB        -59.4750   -5.3080  -24.7280 H        45 VAL    0.0900
    704 HG11      -61.9130   -7.0450  -23.9150 H        45 VAL   -0.2700
    705 HG12      -61.9300   -5.3460  -24.5210 H        45 VAL    0.0900
    706 HG13      -61.2430   -5.7260  -22.8830 H        45 VAL    0.0900
    707 HG21      -58.0360   -7.3160  -24.1140 H        45 VAL    0.0900
    708 HG22      -59.4620   -8.0230  -23.2630 H        45 VAL    0.5100
    709 HG23      -58.7540   -6.4460  -22.7050 H        45 VAL   -0.5100
    710 N         -60.9480   -5.3390  -27.4710 N.am     46 SER   -0.4700
    711 CA        -61.9450   -4.7640  -28.3800 C.3      46 SER    0.3100
    712 C         -62.3370   -5.8080  -29.4480 C.2      46 SER    0.0700
    713 O         -63.5180   -6.0080  -29.7780 O.2      46 SER    0.0900
    714 CB        -61.4240   -3.4770  -29.0430 C.3      46 SER    0.0500
    715 OG        -62.4290   -2.9400  -29.8940 O.3      46 SER    0.0900
    716 HN        -60.0670   -4.8740  -27.4260 H        46 SER    0.0900
    717 HA        -62.8330   -4.5530  -27.8050 H        46 SER   -0.6600
    718 HB1       -60.5200   -3.7020  -29.6480 H        46 SER    0.4300
    719 HB2       -61.1700   -2.7260  -28.2650 H        46 SER    0.5100
    720 HG1       -62.2860   -3.3360  -30.7560 H        46 SER   -0.5100
    721 N         -61.3370   -6.5000  -29.9770 N.am     47 LEU   -0.4700
    722 CA        -61.5660   -7.5650  -30.9580 C.3      47 LEU    0.3100
    723 C         -62.3720   -8.7200  -30.3380 C.2      47 LEU    0.0700
    724 O         -63.3100   -9.2390  -30.9490 O.2      47 LEU    0.0900
    725 CB        -60.2150   -8.0390  -31.5030 C.3      47 LEU   -0.1800
    726 CG        -60.1970   -9.1690  -32.5230 C.3      47 LEU    0.0900
    727 CD1       -60.9610   -8.8060  -33.7860 C.3      47 LEU    0.0900
    728 CD2       -58.7130   -9.4310  -32.8700 C.3      47 LEU   -0.0900
    729 HN        -60.3860   -6.3260  -29.7330 H        47 LEU    0.0900
    730 HA        -62.1840   -7.1730  -31.7520 H        47 LEU   -0.2700
    731 HB1       -59.6080   -8.3680  -30.6360 H        47 LEU    0.0900
    732 HB2       -59.7260   -7.1620  -31.9760 H        47 LEU    0.0900
    733 HG        -60.6550  -10.0730  -32.0690 H        47 LEU    0.0900
    734 HD11      -60.5100   -7.9090  -34.2610 H        47 LEU   -0.2700
    735 HD12      -62.0190   -8.5790  -33.5350 H        47 LEU    0.0900
    736 HD13      -60.9200   -9.6490  -34.5080 H        47 LEU    0.0900
    737 HD21      -58.1530   -9.7220  -31.9550 H        47 LEU    0.0900
    738 HD22      -58.2550   -8.5100  -33.2900 H        47 LEU    0.5100
    739 HD23      -58.6390  -10.2570  -33.6090 H        47 LEU   -0.5100
    740 N         -62.0280   -9.1210  -29.1160 N.am     48 ALA   -0.4700
    741 CA        -62.8020  -10.1310  -28.4200 C.3      48 ALA    0.3100
    742 C         -64.2430   -9.7230  -28.1560 C.2      48 ALA    0.0700
    743 O         -65.1450  -10.5590  -28.2320 O.2      48 ALA    0.0900
    744 CB        -62.1040  -10.5630  -27.0750 C.3      48 ALA   -0.2700
    745 HN        -61.2370   -8.7530  -28.6320 H        48 ALA    0.0900
    746 HA        -62.9020  -10.9820  -29.0780 H        48 ALA    0.0900
    747 HB1       -61.9950   -9.6860  -26.4030 H        48 ALA    0.0900
    748 HB2       -61.0940  -10.9740  -27.2890 H        48 ALA    0.5100
    749 HB3       -62.7200  -11.3310  -26.5600 H        48 ALA   -0.5100
    750 N         -64.4640   -8.4500  -27.8170 N.am     49 ALA   -0.4700
    751 CA        -65.8190   -7.9030  -27.6300 C.3      49 ALA    0.3100
    752 C         -66.6420   -8.0090  -28.9050 C.2      49 ALA    0.0700
    753 O         -67.8230   -8.3760  -28.8720 O.2      49 ALA    0.0900
    754 CB        -65.7620   -6.4120  -27.1510 C.3      49 ALA   -0.2700
    755 HN        -63.7140   -7.8070  -27.6760 H        49 ALA    0.0900
    756 HA        -66.3240   -8.5130  -26.8940 H        49 ALA    0.0900
    757 HB1       -65.2340   -5.7900  -27.9050 H        49 ALA    0.0900
    758 HB2       -65.2120   -6.3460  -26.1880 H        49 ALA    0.5100
    759 HB3       -66.7930   -6.0170  -27.0220 H        49 ALA   -0.5100
    760 N         -66.0150   -7.7220  -30.0430 N.am     50 ALA   -0.4700
    761 CA        -66.6960   -7.8610  -31.3250 C.3      50 ALA    0.3100
    762 C         -67.0950   -9.3030  -31.5560 C.2      50 ALA    0.0700
    763 O         -68.1860   -9.5900  -32.0400 O.2      50 ALA    0.0900
    764 CB        -65.8060   -7.3400  -32.4710 C.3      50 ALA   -0.2700
    765 HN        -65.0720   -7.4030  -30.0700 H        50 ALA    0.0900
    766 HA        -67.6160   -7.2980  -31.2780 H        50 ALA    0.0900
    767 HB1       -64.8580   -7.9160  -32.5100 H        50 ALA    0.0900
    768 HB2       -65.5640   -6.2680  -32.3050 H        50 ALA    0.5100
    769 HB3       -66.3330   -7.4580  -33.4420 H        50 ALA   -0.5100
    770 N         -66.2220  -10.2380  -31.1710 N.am     51 ASP   -0.4700
    771 CA        -66.5290  -11.6570  -31.3510 C.3      51 ASP    0.3100
    772 C         -67.5810  -12.1920  -30.3770 C.2      51 ASP    0.0700
    773 O         -68.4090  -13.0570  -30.7310 O.2      51 ASP    0.0900
    774 CB        -65.2190  -12.4580  -31.3210 C.3      51 ASP   -0.2800
    775 CG        -64.3960  -12.2220  -32.5880 C.2      51 ASP    0.0900
    776 OD1       -65.0450  -11.9220  -33.6300 O.co2    51 ASP    0.0900
    777 OD2       -63.1370  -12.3220  -32.5850 O.co2    51 ASP    0.6200
    778 HN        -65.3440  -10.0180  -30.7540 H        51 ASP   -0.7600
    779 HA        -67.0320  -11.7810  -32.2990 H        51 ASP   -0.7600
    780 HB1       -65.4520  -13.5420  -31.2410 H        51 ASP    0.5100
    781 HB2       -64.6190  -12.1480  -30.4390 H        51 ASP   -0.5100
    782 N         -67.5800  -11.6770  -29.1480 N.am     52 ILE   -0.4700
    783 CA        -68.6860  -11.9500  -28.2420 C.3      52 ILE    0.3100
    784 C         -70.0260  -11.4980  -28.8480 C.2      52 ILE    0.0700
    785 O         -71.0470  -12.2100  -28.7610 O.2      52 ILE    0.0900
    786 CB        -68.4710  -11.3480  -26.8410 C.3      52 ILE   -0.0900
    787 CG1       -67.2800  -12.0210  -26.1240 C.3      52 ILE    0.0900
    788 CG2       -69.7180  -11.5560  -26.0010 C.3      52 ILE   -0.2700
    789 CD        -66.7290  -11.2530  -24.9210 C.3      52 ILE    0.0900
    790 HN        -66.8460  -11.0980  -28.8030 H        52 ILE    0.0900
    791 HA        -68.7890  -13.0230  -28.1680 H        52 ILE    0.0900
    792 HB        -68.2580  -10.2620  -26.9310 H        52 ILE   -0.1800
    793 HG11      -66.4590  -12.1470  -26.8600 H        52 ILE    0.0900
    794 HG12      -67.6080  -13.0220  -25.7740 H        52 ILE    0.0900
    795 HG21      -70.0400  -12.6190  -26.0480 H        52 ILE   -0.2700
    796 HG22      -70.5440  -10.9190  -26.3850 H        52 ILE    0.0900
    797 HG23      -69.5090  -11.2970  -24.9410 H        52 ILE    0.0900
    798 HD1       -67.5230  -11.1240  -24.1540 H        52 ILE    0.0900
    799 HD2       -66.3810  -10.2470  -25.2420 H        52 ILE    0.5100
    800 HD3       -65.8850  -11.8140  -24.4690 H        52 ILE   -0.5100
    801 N         -70.0110  -10.3070  -29.4430 N.am     53 ALA   -0.4700
    802 CA        -71.1920   -9.7240  -30.1050 C.3      53 ALA    0.3100
    803 C         -71.6280  -10.5340  -31.3120 C.2      53 ALA    0.0700
    804 O         -72.8290  -10.6210  -31.6090 O.2      53 ALA    0.0900
    805 CB        -70.9750   -8.1940  -30.4660 C.3      53 ALA   -0.2700
    806 HN        -69.1870   -9.7480  -29.4680 H        53 ALA    0.0900
    807 HA        -72.0300   -9.8300  -29.4330 H        53 ALA    0.0900
    808 HB1       -70.1100   -8.0830  -31.1540 H        53 ALA    0.0900
    809 HB2       -70.7710   -7.6120  -29.5420 H        53 ALA    0.5100
    810 HB3       -71.8800   -7.7920  -30.9700 H        53 ALA   -0.5100
    811 N         -70.6970  -11.1850  -31.9880 N.am     54 VAL   -0.4700
    812 CA        -71.0850  -12.1780  -33.0090 C.3      54 VAL    0.3100
    813 C         -71.9760  -13.2940  -32.4550 C.2      54 VAL    0.0700
    814 O         -73.0230  -13.6350  -33.0570 O.2      54 VAL    0.0900
    815 CB        -69.8540  -12.6900  -33.8150 C.3      54 VAL   -0.0900
    816 CG1       -70.2430  -13.8630  -34.7490 C.3      54 VAL    0.0900
    817 CG2       -69.2710  -11.5020  -34.6480 C.3      54 VAL   -0.2700
    818 HN        -69.7210  -11.0420  -31.8440 H        54 VAL    0.0900
    819 HA        -71.7920  -11.7050  -33.6740 H        54 VAL    0.0900
    820 HB        -69.0710  -13.0330  -33.1060 H        54 VAL    0.0900
    821 HG11      -71.1390  -13.5930  -35.3480 H        54 VAL   -0.2700
    822 HG12      -70.4790  -14.7650  -34.1450 H        54 VAL    0.0900
    823 HG13      -69.4060  -14.0870  -35.4440 H        54 VAL    0.0900
    824 HG21      -68.9550  -10.6800  -33.9700 H        54 VAL    0.0900
    825 HG22      -70.0450  -11.1110  -35.3420 H        54 VAL    0.5100
    826 HG23      -68.3870  -11.8430  -35.2250 H        54 VAL   -0.5100
    827 N         -71.5850  -13.8650  -31.3110 N.am     55 GLY   -0.4700
    828 CA        -72.3520  -14.9360  -30.6860 C.3      55 GLY    0.3100
    829 C         -73.6810  -14.4440  -30.1380 C.2      55 GLY   -0.0200
    830 O         -74.7160  -15.0680  -30.3140 O.2      55 GLY    0.0900
    831 HN        -70.7530  -13.5860  -30.8340 H        55 GLY    0.0900
    832 HA1       -71.7630  -15.3430  -29.8770 H        55 GLY    0.5100
    833 HA2       -72.5350  -15.6950  -31.4320 H        55 GLY   -0.5100
    834 N         -73.6750  -13.2910  -29.4910 N.am     56 VAL   -0.4700
    835 CA        -74.8570  -12.7980  -28.7800 C.3      56 VAL    0.3100
    836 C         -75.8970  -12.2040  -29.7430 C.2      56 VAL    0.0700
    837 O         -77.1240  -12.3880  -29.5590 O.2      56 VAL    0.0900
    838 CB        -74.4140  -11.7790  -27.7060 C.3      56 VAL   -0.0900
    839 CG1       -75.6250  -11.1090  -27.0640 C.3      56 VAL    0.0900
    840 CG2       -73.5190  -12.4910  -26.6430 C.3      56 VAL   -0.2700
    841 HN        -72.8680  -12.7070  -29.4590 H        56 VAL    0.0900
    842 HA        -75.3570  -13.6390  -28.3240 H        56 VAL    0.0900
    843 HB        -73.7730  -11.0040  -28.1780 H        56 VAL    0.0900
    844 HG11      -76.2730  -11.8710  -26.5800 H        56 VAL   -0.2700
    845 HG12      -76.2200  -10.5790  -27.8390 H        56 VAL    0.0900
    846 HG13      -75.2910  -10.3850  -26.2900 H        56 VAL    0.0900
    847 HG21      -72.6160  -12.9200  -27.1280 H        56 VAL    0.0900
    848 HG22      -74.0860  -13.3140  -26.1600 H        56 VAL    0.5100
    849 HG23      -73.1920  -11.7600  -25.8720 H        56 VAL   -0.5100
    850 N         -75.4220  -11.5270  -30.7810 N.am     57 LEU   -0.4700
    851 CA        -76.3030  -10.7400  -31.6620 C.3      57 LEU    0.3100
    852 C         -76.2710  -11.1050  -33.1280 C.2      57 LEU    0.0700
    853 O         -77.3410  -11.3320  -33.7190 O.2      57 LEU    0.0900
    854 CB        -76.0490   -9.2480  -31.4940 C.3      57 LEU   -0.1800
    855 CG        -76.4310   -8.6150  -30.1710 C.3      57 LEU    0.0900
    856 CD1       -75.9470   -7.1360  -30.1910 C.3      57 LEU    0.0900
    857 CD2       -77.9350   -8.7010  -29.9100 C.3      57 LEU   -0.0900
    858 HN        -74.4520  -11.5210  -31.0120 H        57 LEU    0.0900
    859 HA        -77.3260  -10.9760  -31.4050 H        57 LEU   -0.2700
    860 HB1       -76.6130   -8.7210  -32.2910 H        57 LEU    0.0900
    861 HB2       -74.9630   -9.0750  -31.6440 H        57 LEU    0.0900
    862 HG        -75.9480   -9.1620  -29.3340 H        57 LEU    0.0900
    863 HD11      -76.4290   -6.5860  -31.0280 H        57 LEU   -0.2700
    864 HD12      -74.8450   -7.1000  -30.3320 H        57 LEU    0.0900
    865 HD13      -76.2170   -6.6360  -29.2360 H        57 LEU    0.0900
    866 HD21      -78.2590   -9.7640  -29.8860 H        57 LEU    0.0900
    867 HD22      -78.4900   -8.1790  -30.7200 H        57 LEU    0.5100
    868 HD23      -78.1770   -8.2350  -28.9320 H        57 LEU   -0.5100
    869 N         -75.0900  -11.1420  -33.7470 N.am     58 ALA   -0.4700
    870 CA        -74.9920  -11.4000  -35.1630 C.3      58 ALA    0.3100
    871 C         -75.4780  -12.7670  -35.5370 C.2      58 ALA    0.0700
    872 O         -76.1070  -12.9460  -36.5960 O.2      58 ALA    0.0900
    873 CB        -73.5540  -11.2000  -35.6980 C.3      58 ALA   -0.2700
    874 HN        -74.2300  -10.9950  -33.2630 H        58 ALA    0.0900
    875 HA        -75.6690  -10.7240  -35.6660 H        58 ALA    0.0900
    876 HB1       -72.8900  -12.0050  -35.3170 H        58 ALA    0.0900
    877 HB2       -73.1570  -10.2200  -35.3570 H        58 ALA    0.5100
    878 HB3       -73.5550  -11.2370  -36.8080 H        58 ALA   -0.5100
    879 N         -75.2070  -13.7630  -34.7040 N.am     59 ILE   -0.4700
    880 CA        -75.7310  -15.0950  -35.0230 C.3      59 ILE    0.3100
    881 C         -77.2540  -15.2270  -34.9020 C.2      59 ILE    0.0700
    882 O         -77.9090  -15.7390  -35.8250 O.2      59 ILE    0.0900
    883 CB        -74.9170  -16.2000  -34.3130 C.3      59 ILE   -0.0900
    884 CG1       -73.5560  -16.3020  -35.0440 C.3      59 ILE    0.0900
    885 CG2       -75.7320  -17.5170  -34.2530 C.3      59 ILE   -0.2700
    886 CD        -72.4700  -17.1510  -34.2840 C.3      59 ILE    0.0900
    887 HN        -74.6670  -13.6610  -33.8730 H        59 ILE    0.0900
    888 HA        -75.6800  -15.2240  -36.0940 H        59 ILE    0.0900
    889 HB        -74.6700  -15.8710  -33.2810 H        59 ILE   -0.1800
    890 HG11      -73.1590  -15.2750  -35.1890 H        59 ILE    0.0900
    891 HG12      -73.7270  -16.7650  -36.0390 H        59 ILE    0.0900
    892 HG21      -76.1320  -17.7650  -35.2590 H        59 ILE   -0.2700
    893 HG22      -76.5850  -17.4020  -33.5510 H        59 ILE    0.0900
    894 HG23      -75.0790  -18.3500  -33.9150 H        59 ILE    0.0900
    895 HD1       -72.8320  -18.1920  -34.1400 H        59 ILE    0.0900
    896 HD2       -72.2710  -16.7030  -33.2870 H        59 ILE    0.5100
    897 HD3       -71.5310  -17.1800  -34.8760 H        59 ILE   -0.5100
    898 N         -77.8450  -14.7680  -33.7890 N.am     60 PRO   -0.2900
    899 CA        -79.3090  -14.6920  -33.7480 C.3      60 PRO    0.0000
    900 C         -79.9210  -13.8980  -34.9500 C.2      60 PRO    0.0900
    901 O         -80.9570  -14.2840  -35.5210 O.2      60 PRO    0.0900
    902 CB        -79.5540  -14.0320  -32.4140 C.3      60 PRO    0.0200
    903 CG        -78.4200  -14.5160  -31.5600 C.3      60 PRO    0.0900
    904 CD        -77.2450  -14.5060  -32.4680 C.3      60 PRO   -0.1800
    905 HA        -79.7470  -15.6720  -33.8590 H        60 PRO    0.0900
    906 HB1       -80.5330  -14.3410  -31.9890 H        60 PRO    0.0900
    907 HB2       -79.5360  -12.9250  -32.5070 H        60 PRO   -0.1800
    908 HG1       -78.2580  -13.8390  -30.6940 H        60 PRO    0.0900
    909 HG2       -78.6190  -15.5410  -31.1800 H        60 PRO    0.0900
    910 HD1       -76.7350  -13.5210  -32.4670 H        60 PRO    0.5100
    911 HD2       -76.5200  -15.3080  -32.2110 H        60 PRO   -0.5100
    912 N         -79.2600  -12.8180  -35.3510 N.am     61 PHE   -0.4700
    913 CA        -79.7580  -12.0380  -36.4890 C.3      61 PHE    0.3100
    914 C         -79.6520  -12.8630  -37.7910 C.2      61 PHE    0.0700
    915 O         -80.5380  -12.8080  -38.6470 O.2      61 PHE    0.0900
    916 CB        -78.9590  -10.7310  -36.6480 C.3      61 PHE   -0.1800
    917 CG        -79.2310   -9.6780  -35.5870 C.ar     61 PHE    0.0900
    918 CD1       -80.1800   -9.8380  -34.5750 C.ar     61 PHE    0.0900
    919 CD2       -78.5460   -8.4570  -35.6580 C.ar     61 PHE    0.0000
    920 CE1       -80.3840   -8.8210  -33.6170 C.ar     61 PHE   -0.1150
    921 CE2       -78.7600   -7.4550  -34.7210 C.ar     61 PHE    0.1150
    922 CZ        -79.6910   -7.6410  -33.7070 C.ar     61 PHE   -0.1150
    923 HN        -78.4240  -12.4980  -34.9140 H        61 PHE    0.1150
    924 HA        -80.8000  -11.8200  -36.3130 H        61 PHE   -0.1150
    925 HB1       -79.2100  -10.2720  -37.6280 H        61 PHE    0.1150
    926 HB2       -77.8750  -10.9630  -36.6000 H        61 PHE   -0.1150
    927 HD1       -80.7630  -10.7460  -34.5260 H        61 PHE    0.1150
    928 HD2       -77.8370   -8.2940  -36.4550 H        61 PHE   -0.1150
    929 HE1       -81.0870   -8.9740  -32.8120 H        61 PHE    0.1150
    930 HE2       -78.2040   -6.5310  -34.7800 H        61 PHE    0.5100
    931 HZ        -79.8700   -6.8540  -32.9880 H        61 PHE   -0.5100
    932 N         -78.5500  -13.6030  -37.9670 N.am     62 ALA   -0.4700
    933 CA        -78.3470  -14.4680  -39.1600 C.3      62 ALA    0.3100
    934 C         -79.3960  -15.5690  -39.2420 C.2      62 ALA    0.0700
    935 O         -79.9450  -15.8830  -40.3120 O.2      62 ALA    0.0900
    936 CB        -76.9580  -15.1220  -39.1430 C.3      62 ALA   -0.2700
    937 HN        -77.8080  -13.6050  -37.2990 H        62 ALA    0.0900
    938 HA        -78.4590  -13.8520  -40.0390 H        62 ALA    0.0900
    939 HB1       -76.8410  -15.7480  -38.2340 H        62 ALA    0.0900
    940 HB2       -76.1710  -14.3360  -39.1350 H        62 ALA    0.5100
    941 HB3       -76.8330  -15.7670  -40.0380 H        62 ALA   -0.5100
    942 N         -79.6840  -16.1700  -38.0950 N.am     63 ILE   -0.4700
    943 CA        -80.7310  -17.1840  -38.0520 C.3      63 ILE    0.3100
    944 C         -82.0380  -16.5570  -38.4860 C.2      63 ILE    0.0700
    945 O         -82.7890  -17.1020  -39.3340 O.2      63 ILE    0.0900
    946 CB        -80.8310  -17.7930  -36.6380 C.3      63 ILE   -0.0900
    947 CG1       -79.5690  -18.6320  -36.3460 C.3      63 ILE    0.0900
    948 CG2       -82.1560  -18.5980  -36.4910 C.3      63 ILE   -0.2700
    949 CD        -79.4030  -19.0440  -34.8610 C.3      63 ILE    0.0900
    950 HN        -79.2160  -15.9650  -37.2390 H        63 ILE    0.0900
    951 HA        -80.4870  -17.9490  -38.7740 H        63 ILE    0.0900
    952 HB        -80.8080  -16.9790  -35.8820 H        63 ILE   -0.1800
    953 HG11      -78.6780  -18.0420  -36.6460 H        63 ILE    0.0900
    954 HG12      -79.6130  -19.5560  -36.9610 H        63 ILE    0.0900
    955 HG21      -82.2720  -19.3010  -37.3440 H        63 ILE   -0.2700
    956 HG22      -83.0220  -17.9030  -36.4820 H        63 ILE    0.0900
    957 HG23      -82.1370  -19.1850  -35.5470 H        63 ILE    0.0900
    958 HD1       -80.2710  -19.6530  -34.5340 H        63 ILE    0.0900
    959 HD2       -79.3440  -18.1380  -34.2220 H        63 ILE    0.5100
    960 HD3       -78.4790  -19.6480  -34.7380 H        63 ILE   -0.5100
    961 N         -82.3230  -15.3800  -37.9390 N.am     64 THR   -0.4700
    962 CA        -83.5550  -14.6910  -38.2670 C.3      64 THR    0.3100
    963 C         -83.6880  -14.3870  -39.7660 C.2      64 THR    0.0700
    964 O         -84.6870  -14.6850  -40.3870 O.2      64 THR    0.0900
    965 CB        -83.6520  -13.3600  -37.4610 C.3      64 THR    0.1400
    966 CG2       -84.9240  -12.6290  -37.7680 C.3      64 THR    0.0900
    967 OG1       -83.6130  -13.6750  -36.0670 O.3      64 THR   -0.6600
    968 HN        -81.7160  -14.9250  -37.2920 H        64 THR    0.4300
    969 HA        -84.3810  -15.3430  -38.0220 H        64 THR   -0.2700
    970 HB        -82.7960  -12.6970  -37.7110 H        64 THR    0.0900
    971 HG1       -82.7190  -13.9730  -35.8870 H        64 THR    0.0900
    972 HG21      -85.7900  -13.3190  -37.6760 H        64 THR    0.0900
    973 HG22      -84.8920  -12.2360  -38.8060 H        64 THR    0.5100
    974 HG23      -85.0600  -11.7900  -37.0530 H        64 THR   -0.5100
    975 N         -82.6450  -13.8300  -40.3650 N.am     65 ILE   -0.4700
    976 CA        -82.7510  -13.3850  -41.7530 C.3      65 ILE    0.3100
    977 C         -82.7950  -14.5760  -42.7010 C.2      65 ILE    0.0700
    978 O         -83.3340  -14.4500  -43.7970 O.2      65 ILE    0.0900
    979 CB        -81.6440  -12.3720  -42.1300 C.3      65 ILE   -0.0900
    980 CG1       -82.0030  -11.5560  -43.3740 C.3      65 ILE    0.0900
    981 CG2       -80.2740  -13.0510  -42.3160 C.3      65 ILE   -0.2700
    982 CD        -81.2060  -10.2060  -43.4840 C.3      65 ILE    0.0900
    983 HN        -81.7690  -13.6910  -39.9100 H        65 ILE    0.0900
    984 HA        -83.7220  -12.9320  -41.8790 H        65 ILE    0.0900
    985 HB        -81.5620  -11.6110  -41.3250 H        65 ILE   -0.1800
    986 HG11      -83.0890  -11.3240  -43.3470 H        65 ILE    0.0900
    987 HG12      -81.7890  -12.1690  -44.2760 H        65 ILE    0.0900
    988 HG21      -80.2790  -13.6730  -43.2360 H        65 ILE   -0.2700
    989 HG22      -80.0560  -13.7050  -41.4460 H        65 ILE    0.0900
    990 HG23      -79.4800  -12.2800  -42.4130 H        65 ILE    0.0900
    991 HD1       -80.1150  -10.4110  -43.5290 H        65 ILE    0.0900
    992 HD2       -81.4120   -9.5730  -42.5950 H        65 ILE    0.5100
    993 HD3       -81.5040   -9.6650  -44.4060 H        65 ILE   -0.5100
    994 N         -82.3000  -15.7450  -42.2560 N.am     66 SER   -0.4700
    995 CA        -82.3940  -16.9690  -43.0500 C.3      66 SER    0.3100
    996 C         -83.8290  -17.4150  -43.3160 C.2      66 SER    0.0700
    997 O         -84.0780  -18.1660  -44.2790 O.2      66 SER    0.0900
    998 CB        -81.5690  -18.1150  -42.4420 C.3      66 SER    0.0500
    999 OG        -82.2520  -18.7600  -41.3760 O.3      66 SER    0.0900
   1000 HN        -81.8500  -15.8290  -41.3700 H        66 SER    0.0900
   1001 HA        -82.0360  -16.7430  -44.0440 H        66 SER   -0.6600
   1002 HB1       -80.6120  -17.7090  -42.0480 H        66 SER    0.4300
   1003 HB2       -81.3560  -18.8710  -43.2280 H        66 SER    0.5100
   1004 HG1       -82.4090  -18.0820  -40.7150 H        66 SER   -0.5100
   1005 N         -84.7890  -16.9450  -42.5120 N.am     67 THR   -0.4700
   1006 CA        -86.1740  -17.3460  -42.6640 C.3      67 THR    0.3100
   1007 C         -86.9500  -16.5650  -43.7300 C.2      67 THR    0.0700
   1008 O         -88.0050  -17.0000  -44.1450 O.2      67 THR    0.0900
   1009 CB        -86.9540  -17.2300  -41.3270 C.3      67 THR    0.1400
   1010 CG2       -86.1970  -17.9710  -40.1780 C.3      67 THR    0.0900
   1011 OG1       -87.1400  -15.8480  -40.9980 O.3      67 THR   -0.6600
   1012 HN        -84.5970  -16.3010  -41.7760 H        67 THR    0.4300
   1013 HA        -86.1860  -18.3680  -43.0130 H        67 THR   -0.2700
   1014 HB        -87.9480  -17.7170  -41.4260 H        67 THR    0.0900
   1015 HG1       -86.2720  -15.5120  -40.7630 H        67 THR    0.0900
   1016 HG21      -85.2690  -17.4180  -39.9140 H        67 THR    0.0900
   1017 HG22      -85.9180  -18.9950  -40.5050 H        67 THR    0.5100
   1018 HG23      -86.8420  -18.0300  -39.2760 H        67 THR   -0.5100
   1019 N         -86.4520  -15.4110  -44.1570 N.am     68 GLY   -0.4700
   1020 CA        -87.1580  -14.5620  -45.1220 C.3      68 GLY    0.3100
   1021 C         -88.4240  -13.9560  -44.5540 C.2      68 GLY   -0.0200
   1022 O         -89.3070  -13.5580  -45.3020 O.2      68 GLY    0.0900
   1023 HN        -85.5710  -15.0700  -43.8410 H        68 GLY    0.0900
   1024 HA1       -87.4120  -15.1710  -45.9760 H        68 GLY    0.5100
   1025 HA2       -86.4880  -13.7680  -45.4160 H        68 GLY   -0.5100
   1026 N         -88.5160  -13.8780  -43.2180 N.am     69 PHE   -0.4700
   1027 CA        -89.7100  -13.3580  -42.5480 C.3      69 PHE    0.3100
   1028 C         -90.0850  -11.9610  -43.0370 C.2      69 PHE    0.0700
   1029 O         -89.2160  -11.2010  -43.4310 O.2      69 PHE    0.0900
   1030 CB        -89.5290  -13.3250  -41.0240 C.3      69 PHE   -0.1800
   1031 CG        -88.6650  -12.2140  -40.5160 C.ar     69 PHE    0.0900
   1032 CD1       -87.3650  -12.1030  -40.8970 C.ar     69 PHE    0.0900
   1033 CD2       -89.1700  -11.2660  -39.6300 C.ar     69 PHE    0.0000
   1034 CE1       -86.5590  -11.1050  -40.4160 C.ar     69 PHE   -0.1150
   1035 CE2       -88.3580  -10.2740  -39.1530 C.ar     69 PHE    0.1150
   1036 CZ        -87.0620  -10.1810  -39.5490 C.ar     69 PHE   -0.1150
   1037 HN        -87.7750  -14.1730  -42.6200 H        69 PHE    0.1150
   1038 HA        -90.5410  -13.9950  -42.8100 H        69 PHE   -0.1150
   1039 HB1       -89.0590  -14.2760  -40.6950 H        69 PHE    0.1150
   1040 HB2       -90.5240  -13.2060  -40.5450 H        69 PHE   -0.1150
   1041 HD1       -86.9580  -12.8180  -41.5960 H        69 PHE    0.1150
   1042 HD2       -90.2030  -11.3140  -39.3180 H        69 PHE   -0.1150
   1043 HE1       -85.5250  -11.0490  -40.7240 H        69 PHE    0.1150
   1044 HE2       -88.7520   -9.5530  -38.4530 H        69 PHE    0.5100
   1045 HZ        -86.4350   -9.3830  -39.1790 H        69 PHE   -0.5100
   1046 N         -91.3820  -11.6350  -42.9720 N.am     70 CYS   -0.4700
   1047 CA        -91.8630  -10.3100  -43.3650 C.3      70 CYS    0.3100
   1048 C         -91.4070   -9.2560  -42.3470 C.2      70 CYS    0.0700
   1049 O         -91.6110   -9.4150  -41.1410 O.2      70 CYS    0.0900
   1050 CB        -93.4020  -10.2950  -43.4810 C.3      70 CYS   -0.1000
   1051 SG        -94.0590  -11.2470  -44.8730 S.3      70 CYS    0.0900
   1052 HN        -92.0750  -12.2770  -42.6550 H        70 CYS    0.0900
   1053 HA        -91.4140  -10.0600  -44.3150 H        70 CYS   -0.0800
   1054 HB1       -93.7290   -9.2390  -43.5830 H        70 CYS    0.5100
   1055 HB2       -93.8220  -10.7040  -42.5380 H        70 CYS   -0.5100
   1056 N         -90.7730   -8.1870  -42.8210 N.am     71 ALA   -0.4700
   1057 CA        -90.2560   -7.1560  -41.9470 C.3      71 ALA    0.3100
   1058 C         -90.3190   -5.7920  -42.6090 C.2      71 ALA    0.0700
   1059 O         -90.2210   -5.6960  -43.8240 O.2      71 ALA    0.0900
   1060 CB        -88.8240   -7.4530  -41.6000 C.3      71 ALA   -0.2700
   1061 HN        -90.6250   -8.0490  -43.7980 H        71 ALA    0.0900
   1062 HA        -90.8650   -7.1320  -41.0550 H        71 ALA    0.0900
   1063 HB1       -88.2070   -7.4870  -42.5230 H        71 ALA    0.0900
   1064 HB2       -88.7560   -8.4380  -41.0900 H        71 ALA    0.5100
   1065 HB3       -88.4240   -6.6580  -40.9350 H        71 ALA   -0.5100
   1066 N         -90.4430   -4.7360  -41.8010 N.am     72 ALA   -0.4700
   1067 CA        -90.2440   -3.3740  -42.2760 C.3      72 ALA    0.3100
   1068 C         -88.8620   -3.3100  -42.8840 C.2      72 ALA    0.0700
   1069 O         -87.9130   -3.8420  -42.3280 O.2      72 ALA    0.0900
   1070 CB        -90.3660   -2.3420  -41.1310 C.3      72 ALA   -0.2700
   1071 HN        -90.6780   -4.8330  -40.8370 H        72 ALA    0.0900
   1072 HA        -90.9880   -3.1760  -43.0330 H        72 ALA    0.0900
   1073 HB1       -89.6040   -2.5470  -40.3500 H        72 ALA    0.0900
   1074 HB2       -91.3740   -2.4070  -40.6690 H        72 ALA    0.5100
   1075 HB3       -90.2010   -1.3170  -41.5270 H        72 ALA   -0.5100
   1076 N         -88.7240   -2.6510  -44.0280 N.am     73 CYS   -0.4700
   1077 CA        -87.4800   -2.7850  -44.7800 C.3      73 CYS    0.3100
   1078 C         -86.2530   -2.2730  -43.9970 C.2      73 CYS    0.0700
   1079 O         -85.2070   -2.8960  -44.0330 O.2      73 CYS    0.0900
   1080 CB        -87.5920   -2.1490  -46.1830 C.3      73 CYS   -0.1000
   1081 SG        -86.2410   -2.7230  -47.2990 S.3      73 CYS    0.0900
   1082 HN        -89.4300   -2.0610  -44.4100 H        73 CYS    0.0900
   1083 HA        -87.2600   -3.8390  -44.8670 H        73 CYS   -0.0800
   1084 HB1       -87.5430   -1.0440  -46.0800 H        73 CYS    0.5100
   1085 HB2       -88.5750   -2.4180  -46.6220 H        73 CYS   -0.5100
   1086 N         -86.3800   -1.1870  -43.2380 N.am     74 HSE   -0.4700
   1087 CA        -85.2270   -0.6230  -42.5180 C.3      74 HSE    0.3100
   1088 C         -84.8170   -1.4580  -41.2720 C.2      74 HSE    0.0700
   1089 O         -83.6190   -1.5420  -40.8700 O.2      74 HSE    0.0900
   1090 CB        -85.4610    0.8570  -42.1940 C.3      74 HSE   -0.0800
   1091 CG        -85.3010    1.7750  -43.3870 C.ar     74 HSE    0.0900
   1092 CD2       -86.2390    1.8700  -44.3860 C.ar     74 HSE    0.0900
   1093 ND1       -84.2680    2.5690  -43.7580 N.ar     74 HSE   -0.7000
   1094 CE1       -84.6230    3.1600  -44.9420 C.ar     74 HSE    0.2200
   1095 NE2       -85.8130    2.7200  -45.3120 N.ar     74 HSE    0.2500
   1096 HN        -87.2490   -0.7120  -43.1260 H        74 HSE    0.1300
   1097 HA        -84.3530   -0.7350  -43.1460 H        74 HSE   -0.3600
   1098 HB1       -84.7350    1.1700  -41.4140 H        74 HSE    0.3200
   1099 HB2       -86.4930    0.9760  -41.8000 H        74 HSE   -0.0500
   1100 HD2       -87.1910    1.3590  -44.4630 H        74 HSE    0.0900
   1101 HE1       -84.0350    3.8810  -45.5100 H        74 HSE    0.5100
   1102 HE2       -86.3150    2.9730  -46.1390 H        74 HSE   -0.5100
   1103 N         -85.7970   -2.1340  -40.6790 N.am     75 GLY   -0.4700
   1104 CA        -85.4650   -3.1300  -39.6400 C.3      75 GLY    0.3100
   1105 C         -84.7620   -4.3350  -40.2100 C.2      75 GLY   -0.0200
   1106 O         -83.7880   -4.8220  -39.6210 O.2      75 GLY    0.0900
   1107 HN        -86.7610   -2.0060  -40.8990 H        75 GLY    0.0900
   1108 HA1       -86.3870   -3.4450  -39.1730 H        75 GLY    0.5100
   1109 HA2       -84.8220   -2.6550  -38.9140 H        75 GLY   -0.5100
   1110 N         -85.2160   -4.7980  -41.3760 N.am     76 CYS   -0.4700
   1111 CA        -84.5460   -5.8640  -42.0900 C.3      76 CYS    0.3100
   1112 C         -83.0780   -5.4790  -42.3800 C.2      76 CYS    0.0700
   1113 O         -82.1710   -6.2700  -42.1670 O.2      76 CYS    0.0900
   1114 CB        -85.2920   -6.1910  -43.3830 C.3      76 CYS   -0.1000
   1115 SG        -84.5280   -7.4480  -44.3460 S.3      76 CYS    0.0900
   1116 HN        -86.0350   -4.4300  -41.8090 H        76 CYS    0.0900
   1117 HA        -84.5140   -6.7300  -41.4460 H        76 CYS   -0.0800
   1118 HB1       -85.3590   -5.2630  -43.9900 H        76 CYS    0.5100
   1119 HB2       -86.3210   -6.5140  -43.1200 H        76 CYS   -0.5100
   1120 N         -82.8470   -4.2390  -42.8140 N.am     77 LEU   -0.4700
   1121 CA        -81.4770   -3.7480  -43.0730 C.3      77 LEU    0.3100
   1122 C         -80.6010   -3.7990  -41.8430 C.2      77 LEU    0.0700
   1123 O         -79.4300   -4.1100  -41.9270 O.2      77 LEU    0.0900
   1124 CB        -81.4810   -2.2700  -43.6090 C.3      77 LEU   -0.1800
   1125 CG        -81.8010   -2.0830  -45.0740 C.3      77 LEU    0.0900
   1126 CD1       -81.9950   -0.5690  -45.3940 C.3      77 LEU    0.0900
   1127 CD2       -80.7180   -2.7530  -46.0130 C.3      77 LEU   -0.0900
   1128 HN        -83.5860   -3.5910  -42.9820 H        77 LEU    0.0900
   1129 HA        -81.0230   -4.4050  -43.8000 H        77 LEU   -0.2700
   1130 HB1       -80.4750   -1.8400  -43.4250 H        77 LEU    0.0900
   1131 HB2       -82.2310   -1.7000  -43.0230 H        77 LEU    0.0900
   1132 HG        -82.7320   -2.6360  -45.3230 H        77 LEU    0.0900
   1133 HD11      -81.0230   -0.0370  -45.3300 H        77 LEU   -0.2700
   1134 HD12      -82.6980   -0.1150  -44.6630 H        77 LEU    0.0900
   1135 HD13      -82.3980   -0.4500  -46.4230 H        77 LEU    0.0900
   1136 HD21      -80.6650   -3.8450  -45.8150 H        77 LEU    0.0900
   1137 HD22      -79.7200   -2.3070  -45.8160 H        77 LEU    0.5100
   1138 HD23      -80.9940   -2.5980  -47.0780 H        77 LEU   -0.5100
   1139 N         -81.1290   -3.4030  -40.6890 N.am     78 PHE   -0.4700
   1140 CA        -80.3480   -3.4270  -39.4770 C.3      78 PHE    0.3100
   1141 C         -79.8980   -4.8500  -39.1300 C.2      78 PHE    0.0700
   1142 O         -78.7250   -5.0830  -38.8350 O.2      78 PHE    0.0900
   1143 CB        -81.0810   -2.7730  -38.3180 C.3      78 PHE   -0.1800
   1144 CG        -80.3020   -2.7740  -37.0740 C.ar     78 PHE    0.0900
   1145 CD1       -79.3070   -1.8340  -36.8520 C.ar     78 PHE    0.0900
   1146 CD2       -80.5120   -3.7420  -36.1150 C.ar     78 PHE    0.0000
   1147 CE1       -78.5700   -1.8610  -35.6620 C.ar     78 PHE   -0.1150
   1148 CE2       -79.7810   -3.7700  -34.9710 C.ar     78 PHE    0.1150
   1149 CZ        -78.8060   -2.8420  -34.7330 C.ar     78 PHE   -0.1150
   1150 HN        -82.0680   -3.0780  -40.6100 H        78 PHE    0.1150
   1151 HA        -79.4230   -2.9040  -39.6710 H        78 PHE   -0.1150
   1152 HB1       -82.0260   -3.3240  -38.1180 H        78 PHE    0.1150
   1153 HB2       -81.3030   -1.7140  -38.5710 H        78 PHE   -0.1150
   1154 HD1       -79.1010   -1.0810  -37.5970 H        78 PHE    0.1150
   1155 HD2       -81.2710   -4.4910  -36.2780 H        78 PHE   -0.1150
   1156 HE1       -77.8150   -1.1110  -35.4750 H        78 PHE    0.1150
   1157 HE2       -79.9720   -4.5400  -34.2370 H        78 PHE    0.5100
   1158 HZ        -78.2280   -2.8810  -33.8220 H        78 PHE   -0.5100
   1159 N         -80.8560   -5.7760  -39.1730 N.am     79 ILE   -0.4700
   1160 CA        -80.6240   -7.1950  -38.9610 C.3      79 ILE    0.3100
   1161 C         -79.5540   -7.7240  -39.9090 C.2      79 ILE    0.0700
   1162 O         -78.6570   -8.4420  -39.4930 O.2      79 ILE    0.0900
   1163 CB        -81.9380   -7.9790  -39.1670 C.3      79 ILE   -0.0900
   1164 CG1       -82.8760   -7.7500  -37.9860 C.3      79 ILE    0.0900
   1165 CG2       -81.6760   -9.4690  -39.3480 C.3      79 ILE   -0.2700
   1166 CD        -82.2640   -8.1050  -36.6560 C.3      79 ILE    0.0900
   1167 HN        -81.8030   -5.5270  -39.3590 H        79 ILE    0.0900
   1168 HA        -80.2560   -7.3300  -37.9540 H        79 ILE    0.0900
   1169 HB        -82.4560   -7.5890  -40.0690 H        79 ILE   -0.1800
   1170 HG11      -83.7880   -8.3670  -38.1340 H        79 ILE    0.0900
   1171 HG12      -83.1660   -6.6780  -37.9680 H        79 ILE    0.0900
   1172 HG21      -81.0120   -9.8420  -38.5390 H        79 ILE   -0.2700
   1173 HG22      -81.1790   -9.6510  -40.3250 H        79 ILE    0.0900
   1174 HG23      -82.6340  -10.0300  -39.3060 H        79 ILE    0.0900
   1175 HD1       -81.4700   -7.3750  -36.3930 H        79 ILE    0.0900
   1176 HD2       -81.8110   -9.1190  -36.7060 H        79 ILE    0.5100
   1177 HD3       -83.0430   -8.0830  -35.8630 H        79 ILE   -0.5100
   1178 N         -79.6480   -7.3340  -41.1780 N.am     80 ALA   -0.4700
   1179 CA        -78.6860   -7.7300  -42.2240 C.3      80 ALA    0.3100
   1180 C         -77.2880   -7.1490  -42.0410 C.2      80 ALA    0.0700
   1181 O         -76.2790   -7.8150  -42.3080 O.2      80 ALA    0.0900
   1182 CB        -79.2410   -7.3280  -43.6250 C.3      80 ALA   -0.2700
   1183 HN        -80.3880   -6.7430  -41.4840 H        80 ALA    0.0900
   1184 HA        -78.5420   -8.7980  -42.1670 H        80 ALA    0.0900
   1185 HB1       -79.2280   -6.2230  -43.7380 H        80 ALA    0.0900
   1186 HB2       -80.2880   -7.6840  -43.7330 H        80 ALA    0.5100
   1187 HB3       -78.6100   -7.7740  -44.4230 H        80 ALA   -0.5100
   1188 N         -77.2300   -5.8760  -41.6260 N.am     81 CYS   -0.4700
   1189 CA        -75.9680   -5.1050  -41.6730 C.3      81 CYS    0.3100
   1190 C         -75.2110   -5.0400  -40.3480 C.2      81 CYS    0.0700
   1191 O         -74.0370   -4.6960  -40.3480 O.2      81 CYS    0.0900
   1192 CB        -76.2450   -3.6840  -42.2030 C.3      81 CYS   -0.1100
   1193 SG        -76.8080   -3.6070  -43.8790 S.3      81 CYS    0.0900
   1194 HN        -78.0270   -5.3950  -41.2700 H        81 CYS    0.0900
   1195 HA        -75.2790   -5.6230  -42.3220 H        81 CYS   -0.2300
   1196 HB1       -75.3060   -3.0990  -42.1140 H        81 CYS    0.1600
   1197 HB2       -77.0110   -3.2190  -41.5470 H        81 CYS    0.5100
   1198 HG1       -77.9960   -4.1350  -43.6250 H        81 CYS   -0.5100
   1199 N         -75.8590   -5.3550  -39.2230 N.am     82 PHE   -0.4700
   1200 CA        -75.1930   -5.2600  -37.9120 C.3      82 PHE    0.3100
   1201 C         -73.8590   -6.0350  -37.8920 C.2      82 PHE    0.0700
   1202 O         -72.8590   -5.5380  -37.3860 O.2      82 PHE    0.0900
   1203 CB        -76.1030   -5.7040  -36.7390 C.3      82 PHE   -0.1800
   1204 CG        -75.4500   -5.4970  -35.3790 C.ar     82 PHE    0.0900
   1205 CD1       -75.2110   -4.2280  -34.9160 C.ar     82 PHE    0.0900
   1206 CD2       -75.0120   -6.5540  -34.6270 C.ar     82 PHE    0.0000
   1207 CE1       -74.5800   -4.0160  -33.7110 C.ar     82 PHE   -0.1150
   1208 CE2       -74.3770   -6.3350  -33.4030 C.ar     82 PHE    0.1150
   1209 CZ        -74.1640   -5.0690  -32.9640 C.ar     82 PHE   -0.1150
   1210 HN        -76.8080   -5.6620  -39.2190 H        82 PHE    0.1150
   1211 HA        -74.8950   -4.2320  -37.7740 H        82 PHE   -0.1150
   1212 HB1       -76.3340   -6.7860  -36.8370 H        82 PHE    0.1150
   1213 HB2       -77.0420   -5.1110  -36.7520 H        82 PHE   -0.1150
   1214 HD1       -75.5240   -3.3800  -35.5060 H        82 PHE    0.1150
   1215 HD2       -75.1580   -7.5630  -34.9830 H        82 PHE   -0.1150
   1216 HE1       -74.4140   -3.0080  -33.3610 H        82 PHE    0.1150
   1217 HE2       -74.0560   -7.1740  -32.8050 H        82 PHE    0.5100
   1218 HZ        -73.6660   -4.9000  -32.0210 H        82 PHE   -0.5100
   1219 N         -73.8220   -7.2440  -38.4640 N.am     83 VAL   -0.4700
   1220 CA        -72.5800   -8.0040  -38.5240 C.3      83 VAL    0.3100
   1221 C         -71.4540   -7.2290  -39.2380 C.2      83 VAL    0.0700
   1222 O         -70.3040   -7.3870  -38.9030 O.2      83 VAL    0.0900
   1223 CB        -72.7780   -9.3900  -39.1580 C.3      83 VAL   -0.0900
   1224 CG1       -73.2130   -9.2880  -40.6750 C.3      83 VAL    0.0900
   1225 CG2       -71.5370  -10.3170  -38.9310 C.3      83 VAL   -0.2700
   1226 HN        -74.6260   -7.6720  -38.8690 H        83 VAL    0.0900
   1227 HA        -72.2130   -8.1100  -37.5140 H        83 VAL    0.0900
   1228 HB        -73.5620   -9.9380  -38.5920 H        83 VAL    0.0900
   1229 HG11      -72.3650   -8.9180  -41.2910 H        83 VAL   -0.2700
   1230 HG12      -74.0620   -8.5800  -40.7780 H        83 VAL    0.0900
   1231 HG13      -73.5130  -10.2900  -41.0500 H        83 VAL    0.0900
   1232 HG21      -71.2500  -10.3160  -37.8570 H        83 VAL    0.0900
   1233 HG22      -70.6750   -9.9470  -39.5280 H        83 VAL    0.5100
   1234 HG23      -71.7810  -11.3580  -39.2300 H        83 VAL   -0.5100
   1235 N         -71.8050   -6.3800  -40.2120 N.am     84 LEU   -0.4700
   1236 CA        -70.8310   -5.5790  -40.9210 C.3      84 LEU    0.3100
   1237 C         -70.1310   -4.5470  -39.9990 C.2      84 LEU    0.0700
   1238 O         -68.9910   -4.1980  -40.2190 O.2      84 LEU    0.0900
   1239 CB        -71.4700   -4.8840  -42.1280 C.3      84 LEU   -0.1800
   1240 CG        -72.2130   -5.7900  -43.1260 C.3      84 LEU    0.0900
   1241 CD1       -72.6940   -4.9290  -44.2430 C.3      84 LEU    0.0900
   1242 CD2       -71.2730   -6.9550  -43.6450 C.3      84 LEU   -0.0900
   1243 HN        -72.7530   -6.2620  -40.4920 H        84 LEU    0.0900
   1244 HA        -70.0340   -6.2330  -41.2450 H        84 LEU   -0.2700
   1245 HB1       -70.6650   -4.3580  -42.6820 H        84 LEU    0.0900
   1246 HB2       -72.1940   -4.1350  -41.7450 H        84 LEU    0.0900
   1247 HG        -73.0740   -6.2830  -42.6250 H        84 LEU    0.0900
   1248 HD11      -71.8330   -4.4360  -44.7420 H        84 LEU   -0.2700
   1249 HD12      -73.3730   -4.1430  -43.8480 H        84 LEU    0.0900
   1250 HD13      -73.2320   -5.5470  -44.9920 H        84 LEU    0.0900
   1251 HD21      -70.9320   -7.5800  -42.7920 H        84 LEU    0.0900
   1252 HD22      -70.3810   -6.5250  -44.1480 H        84 LEU    0.5100
   1253 HD23      -71.8300   -7.6010  -44.3560 H        84 LEU   -0.5100
   1254 N         -70.8470   -4.0650  -38.9950 N.am     85 VAL   -0.4700
   1255 CA        -70.3150   -3.1940  -37.9630 C.3      85 VAL    0.3100
   1256 C         -69.2520   -3.9610  -37.1820 C.2      85 VAL    0.0700
   1257 O         -68.1580   -3.4760  -36.9580 O.2      85 VAL    0.0900
   1258 CB        -71.3990   -2.7210  -36.9880 C.3      85 VAL   -0.0900
   1259 CG1       -70.7590   -1.8720  -35.8510 C.3      85 VAL    0.0900
   1260 CG2       -72.5510   -1.9750  -37.7700 C.3      85 VAL   -0.2700
   1261 HN        -71.8140   -4.2870  -38.9010 H        85 VAL    0.0900
   1262 HA        -69.8650   -2.3440  -38.4540 H        85 VAL    0.0900
   1263 HB        -71.9120   -3.6030  -36.5480 H        85 VAL    0.0900
   1264 HG11      -70.1020   -1.0890  -36.2850 H        85 VAL   -0.2700
   1265 HG12      -70.1490   -2.5240  -35.1910 H        85 VAL    0.0900
   1266 HG13      -71.5560   -1.3770  -35.2560 H        85 VAL    0.0900
   1267 HG21      -73.0130   -2.6590  -38.5130 H        85 VAL    0.0900
   1268 HG22      -72.1350   -1.0970  -38.3080 H        85 VAL    0.5100
   1269 HG23      -73.3360   -1.6410  -37.0590 H        85 VAL   -0.5100
   1270 N         -69.5780   -5.1870  -36.7850 N.am     86 LEU   -0.4700
   1271 CA        -68.6500   -5.9690  -35.9680 C.3      86 LEU    0.3100
   1272 C         -67.3980   -6.3340  -36.7510 C.2      86 LEU    0.0700
   1273 O         -66.2770   -6.3090  -36.2100 O.2      86 LEU    0.0900
   1274 CB        -69.3430   -7.2140  -35.4060 C.3      86 LEU   -0.1800
   1275 CG        -70.6260   -7.0230  -34.5820 C.3      86 LEU    0.0900
   1276 CD1       -71.1930   -8.3890  -34.1750 C.3      86 LEU    0.0900
   1277 CD2       -70.3910   -6.1250  -33.3500 C.3      86 LEU   -0.0900
   1278 HN        -70.4450   -5.6180  -37.0190 H        86 LEU    0.0900
   1279 HA        -68.3000   -5.3400  -35.1630 H        86 LEU   -0.2700
   1280 HB1       -68.6090   -7.7370  -34.7590 H        86 LEU    0.0900
   1281 HB2       -69.5970   -7.8680  -36.2670 H        86 LEU    0.0900
   1282 HG        -71.3790   -6.4750  -35.1880 H        86 LEU    0.0900
   1283 HD11      -70.4500   -8.9430  -33.5630 H        86 LEU   -0.2700
   1284 HD12      -71.4230   -8.9880  -35.0820 H        86 LEU    0.0900
   1285 HD13      -72.1160   -8.2510  -33.5730 H        86 LEU    0.0900
   1286 HD21      -70.0380   -5.1220  -33.6720 H        86 LEU    0.0900
   1287 HD22      -69.6180   -6.5800  -32.6940 H        86 LEU    0.5100
   1288 HD23      -71.3380   -6.0030  -32.7840 H        86 LEU   -0.5100
   1289 N         -67.5830   -6.6430  -38.0250 N.am     87 THR   -0.4700
   1290 CA        -66.5030   -7.0660  -38.8680 C.3      87 THR    0.3100
   1291 C         -65.5830   -5.8510  -39.1820 C.2      87 THR    0.0700
   1292 O         -64.3630   -5.9990  -39.3170 O.2      87 THR    0.0900
   1293 CB        -67.1010   -7.7270  -40.1190 C.3      87 THR    0.1400
   1294 CG2       -66.0540   -8.3760  -40.9710 C.3      87 THR    0.0900
   1295 OG1       -68.0600   -8.7110  -39.7110 O.3      87 THR   -0.6600
   1296 HN        -68.4800   -6.5950  -38.4550 H        87 THR    0.4300
   1297 HA        -65.8890   -7.7650  -38.3190 H        87 THR   -0.2700
   1298 HB        -67.6060   -6.9640  -40.7490 H        87 THR    0.0900
   1299 HG1       -68.8040   -8.2230  -39.3530 H        87 THR    0.0900
   1300 HG21      -65.5250   -9.1620  -40.3930 H        87 THR    0.0900
   1301 HG22      -65.3120   -7.6180  -41.3010 H        87 THR    0.5100
   1302 HG23      -66.5280   -8.8470  -41.8590 H        87 THR   -0.5100
   1303 N         -66.1660   -4.6560  -39.2760 N.am     88 GLN   -0.4700
   1304 CA        -65.3970   -3.4240  -39.4800 C.3      88 GLN    0.3100
   1305 C         -64.5990   -3.0800  -38.2190 C.2      88 GLN    0.0700
   1306 O         -63.4160   -2.6920  -38.2860 O.2      88 GLN    0.0900
   1307 CB        -66.2940   -2.2590  -39.9060 C.3      88 GLN   -0.1800
   1308 CG        -65.4950   -1.1550  -40.5190 C.3      88 GLN    0.0900
   1309 CD        -64.8470   -1.6650  -41.7830 C.2      88 GLN    0.0900
   1310 NE2       -63.6080   -1.2870  -42.0180 N.am     88 GLN   -0.1800
   1311 OE1       -65.4740   -2.4020  -42.5440 O.2      88 GLN    0.0900
   1312 HN        -67.1540   -4.5460  -39.2120 H        88 GLN    0.0900
   1313 HA        -64.6570   -3.6200  -40.2420 H        88 GLN    0.5500
   1314 HB1       -66.8330   -1.8700  -39.0160 H        88 GLN   -0.5500
   1315 HB2       -67.0380   -2.6240  -40.6460 H        88 GLN   -0.6200
   1316 HG1       -64.7100   -0.8180  -39.8090 H        88 GLN    0.3200
   1317 HG2       -66.1590   -0.2980  -40.7620 H        88 GLN    0.3000
   1318 HE21      -63.1380   -1.5990  -42.8420 H        88 GLN    0.5100
   1319 HE22      -63.1380   -0.6860  -41.3710 H        88 GLN   -0.5100
   1320 N         -65.2390   -3.2180  -37.0580 N.am     89 SER   -0.4700
   1321 CA        -64.5420   -2.9800  -35.7800 C.3      89 SER    0.3100
   1322 C         -63.3480   -3.9600  -35.6450 C.2      89 SER    0.0700
   1323 O         -62.2390   -3.5590  -35.2690 O.2      89 SER    0.0900
   1324 CB        -65.4930   -3.1200  -34.6120 C.3      89 SER    0.0500
   1325 OG        -64.8370   -3.0110  -33.3460 O.3      89 SER    0.0900
   1326 HN        -66.1980   -3.4840  -37.0010 H        89 SER    0.0900
   1327 HA        -64.1290   -1.9820  -35.8080 H        89 SER   -0.6600
   1328 HB1       -65.9840   -4.1150  -34.6620 H        89 SER    0.4300
   1329 HB2       -66.2630   -2.3230  -34.6730 H        89 SER    0.5100
   1330 HG1       -65.5230   -3.1140  -32.6830 H        89 SER   -0.5100
   1331 N         -63.5540   -5.2220  -36.0230 N.am     90 SER   -0.4700
   1332 CA        -62.4940   -6.2370  -36.0170 C.3      90 SER    0.3100
   1333 C         -61.3170   -5.7990  -36.8940 C.2      90 SER    0.0700
   1334 O         -60.1560   -5.8250  -36.4510 O.2      90 SER    0.0900
   1335 CB        -63.0020   -7.6090  -36.4960 C.3      90 SER    0.0500
   1336 OG        -64.0270   -8.1190  -35.6730 O.3      90 SER    0.0900
   1337 HN        -64.4490   -5.5350  -36.3310 H        90 SER    0.0900
   1338 HA        -62.1190   -6.3160  -35.0070 H        90 SER   -0.6600
   1339 HB1       -62.1600   -8.3330  -36.4920 H        90 SER    0.4300
   1340 HB2       -63.4010   -7.5100  -37.5280 H        90 SER    0.5100
   1341 HG1       -64.7950   -7.5640  -35.8320 H        90 SER   -0.5100
   1342 N         -61.6270   -5.3450  -38.1170 N.am     91 ILE   -0.4700
   1343 CA        -60.6110   -4.8090  -39.0230 C.3      91 ILE    0.3100
   1344 C         -59.8450   -3.6250  -38.4000 C.2      91 ILE    0.0700
   1345 O         -58.6110   -3.5780  -38.4950 O.2      91 ILE    0.0900
   1346 CB        -61.2370   -4.3570  -40.3470 C.3      91 ILE   -0.0900
   1347 CG1       -61.6600   -5.5890  -41.1840 C.3      91 ILE    0.0900
   1348 CG2       -60.3040   -3.4610  -41.1290 C.3      91 ILE   -0.2700
   1349 CD        -60.4920   -6.2730  -41.8710 C.3      91 ILE    0.0900
   1350 HN        -62.5620   -5.3520  -38.4620 H        91 ILE    0.0900
   1351 HA        -59.8820   -5.5850  -39.2010 H        91 ILE    0.0900
   1352 HB        -62.1770   -3.8050  -40.1330 H        91 ILE   -0.1800
   1353 HG11      -62.3860   -5.2600  -41.9590 H        91 ILE    0.0900
   1354 HG12      -62.1580   -6.3210  -40.5140 H        91 ILE    0.0900
   1355 HG21      -59.3000   -3.9310  -41.2070 H        91 ILE   -0.2700
   1356 HG22      -60.2000   -2.4820  -40.6150 H        91 ILE    0.0900
   1357 HG23      -60.7030   -3.3050  -42.1550 H        91 ILE    0.0900
   1358 HD1       -59.7570   -6.6250  -41.1160 H        91 ILE    0.0900
   1359 HD2       -59.9830   -5.5580  -42.5540 H        91 ILE    0.5100
   1360 HD3       -60.8530   -7.1500  -42.4490 H        91 ILE   -0.5100
   1361 N         -60.5560   -2.6780  -37.7810 N.am     92 PHE   -0.4700
   1362 CA        -59.8820   -1.5840  -37.1270 C.3      92 PHE    0.3100
   1363 C         -58.9760   -2.0480  -35.9690 C.2      92 PHE    0.0700
   1364 O         -57.8660   -1.5260  -35.8170 O.2      92 PHE    0.0900
   1365 CB        -60.8410   -0.5150  -36.6210 C.3      92 PHE   -0.1800
   1366 CG        -61.4300    0.3520  -37.6970 C.ar     92 PHE    0.0900
   1367 CD1       -62.7930    0.5930  -37.7170 C.ar     92 PHE    0.0900
   1368 CD2       -60.6550    0.9390  -38.6680 C.ar     92 PHE    0.0000
   1369 CE1       -63.3620    1.3850  -38.6590 C.ar     92 PHE   -0.1150
   1370 CE2       -61.2460    1.7830  -39.6430 C.ar     92 PHE    0.1150
   1371 CZ        -62.6110    1.9720  -39.6330 C.ar     92 PHE   -0.1150
   1372 HN        -61.5520   -2.6840  -37.7440 H        92 PHE    0.1150
   1373 HA        -59.1970   -1.1530  -37.8410 H        92 PHE   -0.1150
   1374 HB1       -60.3000    0.1570  -35.9220 H        92 PHE    0.1150
   1375 HB2       -61.6890   -1.0060  -36.1000 H        92 PHE   -0.1150
   1376 HD1       -63.4180    0.1390  -36.9630 H        92 PHE    0.1150
   1377 HD2       -59.5920    0.7570  -38.6890 H        92 PHE   -0.1150
   1378 HE1       -64.4290    1.5520  -38.6380 H        92 PHE    0.1150
   1379 HE2       -60.6340    2.2720  -40.3850 H        92 PHE    0.5100
   1380 HZ        -63.0820    2.5810  -40.3900 H        92 PHE   -0.5100
   1381 N         -59.4220   -3.0200  -35.1790 N.am     93 SER   -0.4700
   1382 CA        -58.5920   -3.5300  -34.0690 C.3      93 SER    0.3100
   1383 C         -57.3180   -4.2260  -34.5840 C.2      93 SER    0.0700
   1384 O         -56.1950   -4.0070  -34.0450 O.2      93 SER    0.0900
   1385 CB        -59.3780   -4.4650  -33.1730 C.3      93 SER    0.0500
   1386 OG        -60.4160   -3.7190  -32.5320 O.3      93 SER    0.0900
   1387 HN        -60.3180   -3.4400  -35.2960 H        93 SER    0.0900
   1388 HA        -58.2400   -2.6820  -33.5010 H        93 SER   -0.6600
   1389 HB1       -58.7120   -4.9040  -32.4000 H        93 SER    0.4300
   1390 HB2       -59.8320   -5.2800  -33.7760 H        93 SER    0.5100
   1391 HG1       -61.0480   -3.4990  -33.2210 H        93 SER   -0.5100
   1392 N         -57.4790   -5.0520  -35.6200 N.am     94 LEU   -0.4700
   1393 CA        -56.3340   -5.7100  -36.2590 C.3      94 LEU    0.3100
   1394 C         -55.3300   -4.7270  -36.8330 C.2      94 LEU    0.0700
   1395 O         -54.0920   -4.9360  -36.7130 O.2      94 LEU    0.0900
   1396 CB        -56.7630   -6.6930  -37.3320 C.3      94 LEU   -0.1800
   1397 CG        -57.6360   -7.8370  -36.8640 C.3      94 LEU    0.0900
   1398 CD1       -58.3130   -8.5220  -38.0730 C.3      94 LEU    0.0900
   1399 CD2       -56.7780   -8.8170  -36.0630 C.3      94 LEU   -0.0900
   1400 HN        -58.3760   -5.2550  -36.0040 H        94 LEU    0.0900
   1401 HA        -55.7820   -6.2260  -35.4870 H        94 LEU   -0.2700
   1402 HB1       -55.8470   -7.1220  -37.7880 H        94 LEU    0.0900
   1403 HB2       -57.3230   -6.1290  -38.1080 H        94 LEU    0.0900
   1404 HG        -58.4160   -7.4500  -36.1750 H        94 LEU    0.0900
   1405 HD11      -57.5420   -8.9200  -38.7670 H        94 LEU   -0.2700
   1406 HD12      -58.9390   -7.7880  -38.6230 H        94 LEU    0.0900
   1407 HD13      -58.9460   -9.3670  -37.7240 H        94 LEU    0.0900
   1408 HD21      -56.3350   -8.3060  -35.1820 H        94 LEU    0.0900
   1409 HD22      -55.9540   -9.2060  -36.6990 H        94 LEU    0.5100
   1410 HD23      -57.4040   -9.6630  -35.7050 H        94 LEU   -0.5100
   1411 N         -55.8310   -3.6750  -37.4820 N.am     95 LEU   -0.4700
   1412 CA        -54.9700   -2.6440  -38.0460 C.3      95 LEU    0.3100
   1413 C         -54.2010   -1.9170  -36.9310 C.2      95 LEU    0.0700
   1414 O         -52.9900   -1.6600  -37.0370 O.2      95 LEU    0.0900
   1415 CB        -55.7850   -1.6640  -38.8980 C.3      95 LEU   -0.1800
   1416 CG        -54.9540   -0.5710  -39.5680 C.3      95 LEU    0.0900
   1417 CD1       -53.7750   -1.1230  -40.3820 C.3      95 LEU    0.0900
   1418 CD2       -55.8460    0.3530  -40.4220 C.3      95 LEU   -0.0900
   1419 HN        -56.8110   -3.5470  -37.6080 H        95 LEU    0.0900
   1420 HA        -54.2190   -3.1300  -38.6500 H        95 LEU   -0.2700
   1421 HB1       -56.5410   -1.1780  -38.2470 H        95 LEU    0.0900
   1422 HB2       -56.3080   -2.2400  -39.6900 H        95 LEU    0.0900
   1423 HG        -54.5570    0.1060  -38.7820 H        95 LEU    0.0900
   1424 HD11      -54.1480   -1.7930  -41.1860 H        95 LEU   -0.2700
   1425 HD12      -53.0980   -1.7050  -39.7210 H        95 LEU    0.0900
   1426 HD13      -53.2140   -0.2870  -40.8490 H        95 LEU    0.0900
   1427 HD21      -56.6150    0.8380  -39.7840 H        95 LEU    0.0900
   1428 HD22      -56.3600   -0.2400  -41.2080 H        95 LEU    0.5100
   1429 HD23      -55.2270    1.1450  -40.8950 H        95 LEU   -0.5100
   1430 N         -54.8960   -1.6210  -35.8410 N.am     96 ALA   -0.4700
   1431 CA        -54.2650   -0.9580  -34.6770 C.3      96 ALA    0.3100
   1432 C         -53.1600   -1.7980  -34.0360 C.2      96 ALA    0.0700
   1433 O         -52.0910   -1.2670  -33.6700 O.2      96 ALA    0.0900
   1434 CB        -55.3070   -0.5940  -33.6440 C.3      96 ALA   -0.2700
   1435 HN        -55.8660   -1.8310  -35.7560 H        96 ALA    0.0900
   1436 HA        -53.7590   -0.0720  -35.0290 H        96 ALA    0.0900
   1437 HB1       -55.8310   -1.5080  -33.2910 H        96 ALA    0.0900
   1438 HB2       -56.0580    0.0940  -34.0900 H        96 ALA    0.5100
   1439 HB3       -54.8220   -0.1040  -32.7730 H        96 ALA   -0.5100
   1440 N         -53.4000   -3.0990  -33.9160 N.am     97 ILE   -0.4700
   1441 CA        -52.4200   -4.0300  -33.3550 C.3      97 ILE    0.3100
   1442 C         -51.1710   -4.0300  -34.2140 C.2      97 ILE    0.0700
   1443 O         -50.0510   -3.9370  -33.6990 O.2      97 ILE    0.0900
   1444 CB        -53.0150   -5.4520  -33.2320 C.3      97 ILE   -0.0900
   1445 CG1       -54.0820   -5.4530  -32.1050 C.3      97 ILE    0.0900
   1446 CG2       -51.9540   -6.4540  -32.9230 C.3      97 ILE   -0.2700
   1447 CD        -55.0550   -6.6940  -32.0840 C.3      97 ILE    0.0900
   1448 HN        -54.2640   -3.5020  -34.2050 H        97 ILE    0.0900
   1449 HA        -52.1280   -3.6620  -32.3830 H        97 ILE    0.0900
   1450 HB        -53.5090   -5.7250  -34.1900 H        97 ILE   -0.1800
   1451 HG11      -54.6990   -4.5360  -32.2160 H        97 ILE    0.0900
   1452 HG12      -53.5520   -5.4160  -31.1310 H        97 ILE    0.0900
   1453 HG21      -51.3380   -6.1070  -32.0660 H        97 ILE   -0.2700
   1454 HG22      -51.2910   -6.5870  -33.8040 H        97 ILE    0.0900
   1455 HG23      -52.4190   -7.4270  -32.6550 H        97 ILE    0.0900
   1456 HD1       -54.4740   -7.6320  -31.9530 H        97 ILE    0.0900
   1457 HD2       -55.6130   -6.7530  -33.0420 H        97 ILE    0.5100
   1458 HD3       -55.7700   -6.5990  -31.2390 H        97 ILE   -0.5100
   1459 N         -51.3450   -4.0520  -35.5310 N.am     98 ALA   -0.4700
   1460 CA        -50.2030   -4.0700  -36.4180 C.3      98 ALA    0.3100
   1461 C         -49.3820   -2.8050  -36.2930 C.2      98 ALA    0.0700
   1462 O         -48.1550   -2.8390  -36.1790 O.2      98 ALA    0.0900
   1463 CB        -50.6230   -4.3020  -37.8440 C.3      98 ALA   -0.2700
   1464 HN        -52.2470   -4.0580  -35.9570 H        98 ALA    0.0900
   1465 HA        -49.5420   -4.8570  -36.0920 H        98 ALA    0.0900
   1466 HB1       -51.1590   -3.4100  -38.2350 H        98 ALA    0.0900
   1467 HB2       -51.3050   -5.1780  -37.8990 H        98 ALA    0.5100
   1468 HB3       -49.7280   -4.4840  -38.4770 H        98 ALA   -0.5100
   1469 N         -50.0460   -1.6550  -36.3670 N.am     99 ILE   -0.4700
   1470 CA        -49.3790   -0.3910  -36.1740 C.3      99 ILE    0.3100
   1471 C         -48.6540   -0.2570  -34.8240 C.2      99 ILE    0.0700
   1472 O         -47.5130    0.2150  -34.7510 O.2      99 ILE    0.0900
   1473 CB        -50.3660    0.7670  -36.3940 C.3      99 ILE   -0.0900
   1474 CG1       -50.8000    0.8140  -37.8690 C.3      99 ILE    0.0900
   1475 CG2       -49.6970    2.1020  -36.0260 C.3      99 ILE   -0.2700
   1476 CD        -52.0710    1.6600  -38.1310 C.3      99 ILE    0.0900
   1477 HN        -51.0230   -1.6140  -36.5570 H        99 ILE    0.0900
   1478 HA        -48.5620   -0.3300  -36.8790 H        99 ILE    0.0900
   1479 HB        -51.2650    0.6150  -35.7590 H        99 ILE   -0.1800
   1480 HG11      -50.9930   -0.2250  -38.2100 H        99 ILE    0.0900
   1481 HG12      -49.9660    1.2400  -38.4660 H        99 ILE    0.0900
   1482 HG21      -48.7090    2.1840  -36.5270 H        99 ILE   -0.2700
   1483 HG22      -49.5440    2.1580  -34.9270 H        99 ILE    0.0900
   1484 HG23      -50.3350    2.9490  -36.3590 H        99 ILE    0.0900
   1485 HD1       -51.9010    2.7120  -37.8150 H        99 ILE    0.0900
   1486 HD2       -52.9250    1.2490  -37.5520 H        99 ILE    0.5100
   1487 HD3       -52.3150    1.6500  -39.2140 H        99 ILE   -0.5100
   1488 N         -49.3410   -0.6650  -33.7710 N.am    100 ASP   -0.4700
   1489 CA        -48.7870   -0.7300  -32.4180 C.3     100 ASP    0.3100
   1490 C         -47.4490   -1.4860  -32.3580 C.2     100 ASP    0.0700
   1491 O         -46.4600   -0.9640  -31.8040 O.2     100 ASP    0.0900
   1492 CB        -49.7990   -1.3610  -31.4960 C.3     100 ASP   -0.2800
   1493 CG        -49.2690   -1.5590  -30.1090 C.2     100 ASP    0.0900
   1494 OD1       -49.3150   -0.5790  -29.3500 O.co2   100 ASP    0.0900
   1495 OD2       -48.7970   -2.6870  -29.7770 O.co2   100 ASP    0.6200
   1496 HN        -50.2910   -0.9540  -33.8540 H       100 ASP   -0.7600
   1497 HA        -48.5530    0.2740  -32.0970 H       100 ASP   -0.7600
   1498 HB1       -50.0950   -2.3500  -31.9060 H       100 ASP    0.5100
   1499 HB2       -50.6950   -0.7070  -31.4410 H       100 ASP   -0.5100
   1500 N         -47.4470   -2.7100  -32.8970 N.am    101 ARG   -0.4700
   1501 CA        -46.2290   -3.5160  -32.9820 C.3     101 ARG    0.3100
   1502 C         -45.1240   -2.9120  -33.8710 C.2     101 ARG    0.0700
   1503 O         -43.9300   -3.0970  -33.5820 O.2     101 ARG    0.0900
   1504 CB        -46.5860   -4.9510  -33.3780 C.3     101 ARG   -0.1800
   1505 CG        -47.4090   -5.7100  -32.3130 C.3     101 ARG    0.0900
   1506 CD        -46.6590   -5.8500  -30.9820 C.3     101 ARG    0.0900
   1507 NE        -46.8040   -4.6700  -30.1060 N.pl3   101 ARG   -0.1800
   1508 CZ        -45.9880   -4.3520  -29.1010 C.cat   101 ARG    0.0900
   1509 NH1       -44.9390   -5.0960  -28.8310 N.pl3   101 ARG    0.0900
   1510 NH2       -46.2170   -3.2820  -28.3400 N.pl3   101 ARG    0.2000
   1511 HN        -48.2740   -3.1280  -33.2650 H       101 ARG    0.0900
   1512 HA        -45.7430   -3.4990  -32.0170 H       101 ARG    0.0900
   1513 HB1       -45.6440   -5.5110  -33.5590 H       101 ARG   -0.7000
   1514 HB2       -47.1720   -4.9210  -34.3210 H       101 ARG    0.4400
   1515 HG1       -47.6490   -6.7230  -32.6990 H       101 ARG    0.6400
   1516 HG2       -48.3580   -5.1610  -32.1340 H       101 ARG   -0.8000
   1517 HD1       -45.5740   -5.9840  -31.1830 H       101 ARG    0.4600
   1518 HD2       -47.0540   -6.7260  -30.4250 H       101 ARG    0.4600
   1519 HE        -47.5760   -4.0600  -30.2810 H       101 ARG   -0.8000
   1520 HH11      -44.7470   -5.9090  -29.3810 H       101 ARG    0.4600
   1521 HH12      -44.3320   -4.8500  -28.0750 H       101 ARG    0.4600
   1522 HH21      -47.0130   -2.7020  -28.5180 H       101 ARG    0.5100
   1523 HH22      -45.5950   -3.0590  -27.5900 H       101 ARG   -0.5100
   1524 N         -45.5020   -2.1740  -34.9210 N.am    102 TYR   -0.4700
   1525 CA        -44.5360   -1.4610  -35.7730 C.3     102 TYR    0.3100
   1526 C         -43.8880   -0.2950  -35.0200 C.2     102 TYR    0.0700
   1527 O         -42.6520   -0.1040  -35.0790 O.2     102 TYR    0.0900
   1528 CB        -45.2140   -0.9910  -37.0700 C.3     102 TYR   -0.1800
   1529 CG        -44.3060   -0.2020  -37.9840 C.ar    102 TYR    0.0900
   1530 CD1       -43.2870   -0.8310  -38.6840 C.ar    102 TYR    0.0900
   1531 CD2       -44.4140    1.1770  -38.0810 C.ar    102 TYR    0.0000
   1532 CE1       -42.4430   -0.1290  -39.5020 C.ar    102 TYR   -0.1150
   1533 CE2       -43.5700    1.8970  -38.8980 C.ar    102 TYR    0.1150
   1534 CZ        -42.5910    1.2360  -39.6150 C.ar    102 TYR   -0.1150
   1535 OH        -41.7270    1.9250  -40.4290 O.3     102 TYR    0.1150
   1536 HN        -46.4610   -2.0740  -35.1750 H       102 TYR    0.1100
   1537 HA        -43.7220   -2.1350  -35.9960 H       102 TYR   -0.5400
   1538 HB1       -46.0740   -0.3360  -36.8170 H       102 TYR    0.4300
   1539 HB2       -45.5640   -1.8780  -37.6410 H       102 TYR   -0.1150
   1540 HD1       -43.1580   -1.8990  -38.5830 H       102 TYR    0.1150
   1541 HD2       -45.1700    1.6920  -37.5080 H       102 TYR   -0.1150
   1542 HE1       -41.6660   -0.6390  -40.0520 H       102 TYR    0.1150
   1543 HE2       -43.6730    2.9690  -38.9770 H       102 TYR    0.5100
   1544 HH        -41.9650    2.8540  -40.3960 H       102 TYR   -0.5100
   1545 N         -44.6950    0.4710  -34.2850 N.am    103 ILE   -0.4700
   1546 CA        -44.1350    1.5480  -33.4370 C.3     103 ILE    0.3100
   1547 C         -43.1500    0.9390  -32.4100 C.2     103 ILE    0.0700
   1548 O         -42.0400    1.4530  -32.2190 O.2     103 ILE    0.0900
   1549 CB        -45.2400    2.3690  -32.7420 C.3     103 ILE   -0.0900
   1550 CG1       -46.1090    3.0930  -33.7790 C.3     103 ILE    0.0900
   1551 CG2       -44.6390    3.3950  -31.7140 C.3     103 ILE   -0.2700
   1552 CD        -47.4150    3.5830  -33.2230 C.3     103 ILE    0.0900
   1553 HN        -45.6850    0.3560  -34.2720 H       103 ILE    0.0900
   1554 HA        -43.5420    2.1910  -34.0720 H       103 ILE    0.0900
   1555 HB        -45.9240    1.6760  -32.2060 H       103 ILE   -0.1800
   1556 HG11      -46.3180    2.3940  -34.6160 H       103 ILE    0.0900
   1557 HG12      -45.5410    3.9640  -34.1700 H       103 ILE    0.0900
   1558 HG21      -44.1070    4.2090  -32.2530 H       103 ILE   -0.2700
   1559 HG22      -43.9160    2.8810  -31.0450 H       103 ILE    0.0900
   1560 HG23      -45.4540    3.8460  -31.1070 H       103 ILE    0.0900
   1561 HD1       -47.2330    4.2970  -32.3930 H       103 ILE    0.0900
   1562 HD2       -48.0050    2.7260  -32.8330 H       103 ILE    0.5100
   1563 HD3       -47.9920    4.1020  -34.0180 H       103 ILE   -0.5100
   1564 N         -43.5740   -0.1430  -31.7540 N.am    104 ALA   -0.4700
   1565 CA        -42.7700   -0.8410  -30.7500 C.3     104 ALA    0.3100
   1566 C         -41.4190   -1.3010  -31.2610 C.2     104 ALA    0.0700
   1567 O         -40.4510   -1.2230  -30.5110 O.2     104 ALA    0.0900
   1568 CB        -43.5170   -2.0390  -30.1300 C.3     104 ALA   -0.2700
   1569 HN        -44.4760   -0.5310  -31.9230 H       104 ALA    0.0900
   1570 HA        -42.5180   -0.1260  -29.9800 H       104 ALA    0.0900
   1571 HB1       -43.7820   -2.7740  -30.9210 H       104 ALA    0.0900
   1572 HB2       -44.4520   -1.6910  -29.6420 H       104 ALA    0.5100
   1573 HB3       -42.8690   -2.5420  -29.3810 H       104 ALA   -0.5100
   1574 N         -41.3360   -1.7880  -32.5070 N.am    105 ILE   -0.4700
   1575 CA        -40.0550   -2.2340  -33.0530 C.3     105 ILE    0.3100
   1576 C         -39.2310   -1.1020  -33.6460 C.2     105 ILE    0.0700
   1577 O         -38.0050   -1.1650  -33.6500 O.2     105 ILE    0.0900
   1578 CB        -40.2090   -3.3790  -34.0900 C.3     105 ILE   -0.0900
   1579 CG1       -38.9060   -4.2000  -34.1800 C.3     105 ILE    0.0900
   1580 CG2       -40.6930   -2.8750  -35.4500 C.3     105 ILE   -0.2700
   1581 CD        -39.1050   -5.5540  -34.7450 C.3     105 ILE    0.0900
   1582 HN        -42.1280   -1.8670  -33.1060 H       105 ILE    0.0900
   1583 HA        -39.4490   -2.5700  -32.2260 H       105 ILE    0.0900
   1584 HB        -40.9390   -4.1190  -33.7010 H       105 ILE   -0.1800
   1585 HG11      -38.4780   -4.3000  -33.1600 H       105 ILE    0.0900
   1586 HG12      -38.1830   -3.6520  -34.8200 H       105 ILE    0.0900
   1587 HG21      -39.8930   -2.2840  -35.9450 H       105 ILE   -0.2700
   1588 HG22      -41.5840   -2.2250  -35.3170 H       105 ILE    0.0900
   1589 HG23      -40.9530   -3.7360  -36.1020 H       105 ILE    0.0900
   1590 HD1       -39.5180   -5.4820  -35.7740 H       105 ILE    0.0900
   1591 HD2       -39.8190   -6.1250  -34.1150 H       105 ILE    0.5100
   1592 HD3       -38.1330   -6.0910  -34.7900 H       105 ILE   -0.5100
   1593 N         -39.8940   -0.0650  -34.1500 N.am    106 ARG   -0.4700
   1594 CA        -39.1880    1.0410  -34.7800 C.3     106 ARG    0.3100
   1595 C         -38.6290    2.0930  -33.8340 C.2     106 ARG    0.0700
   1596 O         -37.5170    2.5750  -34.0430 O.2     106 ARG    0.0900
   1597 CB        -40.0680    1.7390  -35.8120 C.3     106 ARG   -0.1800
   1598 CG        -40.0990    1.0350  -37.1500 C.3     106 ARG    0.0900
   1599 CD        -38.7040    0.9420  -37.7840 C.3     106 ARG    0.0900
   1600 NE        -38.4170    2.0330  -38.7190 N.pl3   106 ARG   -0.1800
   1601 CZ        -38.2360    1.8880  -40.0340 C.cat   106 ARG    0.0900
   1602 NH1       -38.3190    0.6890  -40.6150 N.pl3   106 ARG    0.0900
   1603 NH2       -37.9690    2.9570  -40.7820 N.pl3   106 ARG    0.2000
   1604 HN        -40.8880    0.0010  -34.1210 H       106 ARG    0.0900
   1605 HA        -38.3020    0.6430  -35.2540 H       106 ARG    0.0900
   1606 HB1       -39.6880    2.7710  -35.9630 H       106 ARG   -0.7000
   1607 HB2       -41.1050    1.7920  -35.4160 H       106 ARG    0.4400
   1608 HG1       -40.7710    1.5940  -37.8360 H       106 ARG    0.6400
   1609 HG2       -40.5000    0.0100  -37.0090 H       106 ARG   -0.8000
   1610 HD1       -38.6210   -0.0100  -38.3510 H       106 ARG    0.4600
   1611 HD2       -37.9330    0.9790  -36.9850 H       106 ARG    0.4600
   1612 HE        -38.3500    2.9570  -38.3440 H       106 ARG   -0.8000
   1613 HH11      -38.5200   -0.1200  -40.0640 H       106 ARG    0.4600
   1614 HH12      -38.1800    0.6020  -41.6010 H       106 ARG    0.4600
   1615 HH21      -37.9060    3.8600  -40.3580 H       106 ARG    0.5100
   1616 HH22      -37.8330    2.8550  -41.7670 H       106 ARG   -0.5100
   1617 N         -39.4070    2.4720  -32.8230 N.am    107 ILE   -0.4700
   1618 CA        -38.9940    3.4960  -31.8610 C.3     107 ILE    0.3100
   1619 C         -39.2950    3.0350  -30.4190 C.2     107 ILE    0.0700
   1620 O         -40.1150    3.6400  -29.7260 O.2     107 ILE    0.0900
   1621 CB        -39.6690    4.8540  -32.1580 C.3     107 ILE   -0.0900
   1622 CG1       -41.1460    4.6870  -32.4980 C.3     107 ILE    0.0900
   1623 CG2       -38.9580    5.5920  -33.3130 C.3     107 ILE   -0.2700
   1624 CD        -41.8970    6.0420  -32.5750 C.3     107 ILE    0.0900
   1625 HN        -40.3080    2.0730  -32.6740 H       107 ILE    0.0900
   1626 HA        -37.9200    3.5940  -31.9230 H       107 ILE    0.0900
   1627 HB        -39.6330    5.4860  -31.2450 H       107 ILE   -0.1800
   1628 HG11      -41.6230    4.0570  -31.7180 H       107 ILE    0.0900
   1629 HG12      -41.2310    4.1730  -33.4780 H       107 ILE    0.0900
   1630 HG21      -39.1460    5.0680  -34.2740 H       107 ILE   -0.2700
   1631 HG22      -37.8620    5.6150  -33.1300 H       107 ILE    0.0900
   1632 HG23      -39.3450    6.6300  -33.3940 H       107 ILE    0.0900
   1633 HD1       -41.4440    6.6860  -33.3600 H       107 ILE    0.0900
   1634 HD2       -41.8280    6.5690  -31.6000 H       107 ILE    0.5100
   1635 HD3       -42.9640    5.8690  -32.8320 H       107 ILE   -0.5100
   1636 N         -38.6430    1.9410  -29.9620 N.am    108 PRO   -0.2900
   1637 CA        -38.9560    1.3850  -28.6350 C.3     108 PRO    0.0000
   1638 C         -38.7770    2.3630  -27.4410 C.2     108 PRO    0.0900
   1639 O         -39.5540    2.3050  -26.4790 O.2     108 PRO    0.0900
   1640 CB        -37.9940    0.1750  -28.5220 C.3     108 PRO    0.0200
   1641 CG        -36.9080    0.4340  -29.5560 C.3     108 PRO    0.0900
   1642 CD        -37.6220    1.1430  -30.6690 C.3     108 PRO   -0.1800
   1643 HA        -40.0020    1.1360  -28.5680 H       108 PRO    0.0900
   1644 HB1       -38.5290   -0.7730  -28.7420 H       108 PRO    0.0900
   1645 HB2       -37.5590    0.1130  -27.5020 H       108 PRO   -0.1800
   1646 HG1       -36.1000    1.0700  -29.1340 H       108 PRO    0.0900
   1647 HG2       -36.4640   -0.5200  -29.9140 H       108 PRO    0.0900
   1648 HD1       -36.9380    1.8110  -31.2330 H       108 PRO    0.5100
   1649 HD2       -38.1100    0.4270  -31.3620 H       108 PRO   -0.5100
   1650 N         -37.8000    3.2730  -27.5170 N.am    109 LEU   -0.4700
   1651 CA        -37.5880    4.2660  -26.4630 C.3     109 LEU    0.3100
   1652 C         -38.6590    5.3620  -26.4380 C.2     109 LEU    0.0700
   1653 O         -38.7930    6.0820  -25.4550 O.2     109 LEU    0.0900
   1654 CB        -36.1940    4.9090  -26.5980 C.3     109 LEU   -0.1800
   1655 CG        -35.0000    3.9440  -26.6690 C.3     109 LEU    0.0900
   1656 CD1       -33.6800    4.7220  -26.7620 C.3     109 LEU    0.0900
   1657 CD2       -34.9800    2.9840  -25.4810 C.3     109 LEU   -0.0900
   1658 HN        -37.1750    3.3160  -28.2930 H       109 LEU    0.0900
   1659 HA        -37.6810    3.7670  -25.5090 H       109 LEU   -0.2700
   1660 HB1       -36.0410    5.5750  -25.7230 H       109 LEU    0.0900
   1661 HB2       -36.1900    5.5220  -27.5230 H       109 LEU    0.0900
   1662 HG        -35.1070    3.2930  -27.5630 H       109 LEU    0.0900
   1663 HD11      -33.5570    5.3710  -25.8690 H       109 LEU   -0.2700
   1664 HD12      -33.6820    5.3620  -27.6700 H       109 LEU    0.0900
   1665 HD13      -32.8260    4.0130  -26.8060 H       109 LEU    0.0900
   1666 HD21      -35.9110    2.3780  -25.4630 H       109 LEU    0.0900
   1667 HD22      -34.9110    3.5570  -24.5320 H       109 LEU    0.5100
   1668 HD23      -34.1110    2.2960  -25.5650 H       109 LEU   -0.5100
   1669 N         -39.4230    5.4820  -27.5160 N.am    110 ARG   -0.4700
   1670 CA        -40.4960    6.4610  -27.5930 C.3     110 ARG    0.3100
   1671 C         -41.8890    5.8440  -27.4330 C.2     110 ARG    0.0700
   1672 O         -42.8690    6.5630  -27.2780 O.2     110 ARG    0.0900
   1673 CB        -40.4020    7.2200  -28.9250 C.3     110 ARG   -0.1800
   1674 CG        -39.1400    8.0850  -28.9940 C.3     110 ARG    0.0900
   1675 CD        -39.2810    9.2920  -29.9110 C.3     110 ARG    0.0900
   1676 NE        -38.8360    8.9970  -31.2750 N.pl3   110 ARG   -0.1800
   1677 CZ        -37.5640    8.9570  -31.6710 C.cat   110 ARG    0.0900
   1678 NH1       -36.5700    9.1860  -30.8150 N.pl3   110 ARG    0.0900
   1679 NH2       -37.2820    8.6790  -32.9400 N.pl3   110 ARG    0.2000
   1680 HN        -39.2970    4.9070  -28.3200 H       110 ARG    0.0900
   1681 HA        -40.3970    7.1420  -26.7610 H       110 ARG    0.0900
   1682 HB1       -41.2950    7.8720  -29.0350 H       110 ARG   -0.7000
   1683 HB2       -40.3860    6.4880  -29.7600 H       110 ARG    0.4400
   1684 HG1       -38.3010    7.4580  -29.3600 H       110 ARG    0.6400
   1685 HG2       -38.9010    8.4440  -27.9700 H       110 ARG   -0.8000
   1686 HD1       -38.6590   10.1290  -29.5270 H       110 ARG    0.4600
   1687 HD2       -40.3470    9.6010  -29.9620 H       110 ARG    0.4600
   1688 HE        -39.5390    8.8110  -31.9600 H       110 ARG   -0.8000
   1689 HH11      -36.7720    9.3920  -29.8570 H       110 ARG    0.4600
   1690 HH12      -35.6210    9.1530  -31.1300 H       110 ARG    0.4600
   1691 HH21      -38.0210    8.5010  -33.5900 H       110 ARG    0.5100
   1692 HH22      -36.3300    8.6480  -33.2450 H       110 ARG   -0.5100
   1693 N         -41.9590    4.5160  -27.4420 N.am    111 TYR   -0.4700
   1694 CA        -43.2330    3.8010  -27.5100 C.3     111 TYR    0.3100
   1695 C         -44.1340    4.1330  -26.3160 C.2     111 TYR    0.0700
   1696 O         -45.3090    4.5120  -26.5010 O.2     111 TYR    0.0900
   1697 CB        -43.0030    2.2840  -27.6130 C.3     111 TYR   -0.1800
   1698 CG        -44.2800    1.4800  -27.5380 C.ar    111 TYR    0.0900
   1699 CD1       -45.0170    1.2150  -28.6720 C.ar    111 TYR    0.0900
   1700 CD2       -44.7730    1.0270  -26.3220 C.ar    111 TYR    0.0000
   1701 CE1       -46.1930    0.4960  -28.6000 C.ar    111 TYR   -0.1150
   1702 CE2       -45.9470    0.2940  -26.2350 C.ar    111 TYR    0.1150
   1703 CZ        -46.6610    0.0320  -27.3750 C.ar    111 TYR   -0.1150
   1704 OH        -47.8380   -0.6900  -27.3040 O.3     111 TYR    0.1150
   1705 HN        -41.1420    3.9450  -27.4030 H       111 TYR    0.1100
   1706 HA        -43.7700    4.1590  -28.3760 H       111 TYR   -0.5400
   1707 HB1       -42.3530    1.9520  -26.7760 H       111 TYR    0.4300
   1708 HB2       -42.5210    2.0490  -28.5860 H       111 TYR   -0.1150
   1709 HD1       -44.6700    1.5760  -29.6290 H       111 TYR    0.1150
   1710 HD2       -44.2260    1.2510  -25.4190 H       111 TYR   -0.1150
   1711 HE1       -46.7510    0.2910  -29.5010 H       111 TYR    0.1150
   1712 HE2       -46.2940   -0.0680  -25.2790 H       111 TYR    0.5100
   1713 HH        -48.3450   -0.5130  -28.1000 H       111 TYR   -0.5100
   1714 N         -43.5940    4.0360  -25.1010 N.am    112 ASN   -0.4700
   1715 CA        -44.4200    4.2350  -23.9110 C.3     112 ASN    0.3100
   1716 C         -44.9030    5.6850  -23.7670 C.2     112 ASN    0.0700
   1717 O         -45.9330    5.9250  -23.1740 O.2     112 ASN    0.0900
   1718 CB        -43.6960    3.7990  -22.6320 C.3     112 ASN   -0.1800
   1719 CG        -43.5810    2.2810  -22.4990 C.2     112 ASN    0.0900
   1720 ND2       -42.5050    1.8510  -21.8620 N.am    112 ASN    0.0900
   1721 OD1       -44.4550    1.5080  -22.9260 O.2     112 ASN    0.5500
   1722 HN        -42.6290    3.8310  -24.9520 H       112 ASN   -0.5500
   1723 HA        -45.3230    3.6580  -24.0380 H       112 ASN   -0.6200
   1724 HB1       -44.2530    4.1870  -21.7530 H       112 ASN    0.3200
   1725 HB2       -42.6720    4.2310  -22.6330 H       112 ASN    0.3000
   1726 HD21      -42.3580    0.8710  -21.7350 H       112 ASN    0.5100
   1727 HD22      -41.8380    2.5070  -21.5080 H       112 ASN   -0.5100
   1728 N         -44.1650    6.6440  -24.3070 N.am    113 GLY   -0.4700
   1729 CA        -44.6080    8.0420  -24.3240 C.3     113 GLY    0.3100
   1730 C         -45.6410    8.3770  -25.4030 C.2     113 GLY   -0.0200
   1731 O         -46.4210    9.3240  -25.2690 O.2     113 GLY    0.0900
   1732 HN        -43.2790    6.4600  -24.7240 H       113 GLY    0.0900
   1733 HA1       -43.7340    8.6550  -24.4840 H       113 GLY    0.5100
   1734 HA2       -45.0410    8.2540  -23.3580 H       113 GLY   -0.5100
   1735 N         -45.6320    7.6280  -26.4970 N.am    114 LEU   -0.4700
   1736 CA        -46.5290    7.9010  -27.6240 C.3     114 LEU    0.3100
   1737 C         -47.8140    7.0890  -27.5430 C.2     114 LEU    0.0700
   1738 O         -48.9210    7.6120  -27.7240 O.2     114 LEU    0.0900
   1739 CB        -45.8060    7.5420  -28.9210 C.3     114 LEU   -0.1800
   1740 CG        -46.5760    7.5690  -30.2390 C.3     114 LEU    0.0900
   1741 CD1       -47.1660    8.9490  -30.4960 C.3     114 LEU    0.0900
   1742 CD2       -45.6180    7.1550  -31.3750 C.3     114 LEU   -0.0900
   1743 HN        -45.0190    6.8500  -26.6010 H       114 LEU    0.0900
   1744 HA        -46.7910    8.9480  -27.6090 H       114 LEU   -0.2700
   1745 HB1       -45.4100    6.5130  -28.7980 H       114 LEU    0.0900
   1746 HB2       -44.9570    8.2480  -29.0260 H       114 LEU    0.0900
   1747 HG        -47.3960    6.8210  -30.1990 H       114 LEU    0.0900
   1748 HD11      -46.3550    9.7080  -30.5470 H       114 LEU   -0.2700
   1749 HD12      -47.8580    9.2240  -29.6710 H       114 LEU    0.0900
   1750 HD13      -47.7160    8.9520  -31.4620 H       114 LEU    0.0900
   1751 HD21      -45.2280    6.1310  -31.1910 H       114 LEU    0.0900
   1752 HD22      -44.7590    7.8590  -31.4210 H       114 LEU    0.5100
   1753 HD23      -46.1580    7.1610  -32.3460 H       114 LEU   -0.5100
   1754 N         -47.6480    5.7930  -27.2840 N.am    115 VAL   -0.4700
   1755 CA        -48.7390    4.8390  -27.2680 C.3     115 VAL    0.3100
   1756 C         -49.1970    4.5960  -25.8300 C.2     115 VAL    0.0700
   1757 O         -48.6600    3.7290  -25.1180 O.2     115 VAL    0.0900
   1758 CB        -48.2880    3.5170  -27.9070 C.3     115 VAL   -0.0900
   1759 CG1       -49.4390    2.5550  -27.9800 C.3     115 VAL    0.0900
   1760 CG2       -47.7110    3.7670  -29.3100 C.3     115 VAL   -0.2700
   1761 HN        -46.7480    5.4160  -27.0850 H       115 VAL    0.0900
   1762 HA        -49.5660    5.2620  -27.8190 H       115 VAL    0.0900
   1763 HB        -47.4720    3.0720  -27.2980 H       115 VAL    0.0900
   1764 HG11      -50.3230    3.0510  -28.4360 H       115 VAL   -0.2700
   1765 HG12      -49.7130    2.2130  -26.9590 H       115 VAL    0.0900
   1766 HG13      -49.1620    1.6800  -28.6050 H       115 VAL    0.0900
   1767 HG21      -46.7370    4.2950  -29.2330 H       115 VAL    0.0900
   1768 HG22      -48.4110    4.3970  -29.8990 H       115 VAL    0.5100
   1769 HG23      -47.5500    2.7980  -29.8300 H       115 VAL   -0.5100
   1770 N         -50.1910    5.3640  -25.3850 N.am    116 THR   -0.4700
   1771 CA        -50.6170    5.3020  -23.9940 C.3     116 THR    0.3100
   1772 C         -52.0060    4.6810  -23.8940 C.2     116 THR    0.0700
   1773 O         -52.7560    4.6790  -24.8600 O.2     116 THR    0.0900
   1774 CB        -50.6560    6.7070  -23.3450 C.3     116 THR    0.1400
   1775 CG2       -49.2910    7.4560  -23.5130 C.3     116 THR    0.0900
   1776 OG1       -51.7120    7.4760  -23.9400 O.3     116 THR   -0.6600
   1777 HN        -50.6790    6.0030  -25.9740 H       116 THR    0.4300
   1778 HA        -49.9220    4.6700  -23.4630 H       116 THR   -0.2700
   1779 HB        -50.8440    6.6150  -22.2550 H       116 THR    0.0900
   1780 HG1       -51.5950    8.3750  -23.6240 H       116 THR    0.0900
   1781 HG21      -49.1380    7.7400  -24.5760 H       116 THR    0.0900
   1782 HG22      -48.4550    6.7930  -23.1990 H       116 THR    0.5100
   1783 HG23      -49.2880    8.3800  -22.8960 H       116 THR   -0.5100
   1784 N         -52.3440    4.1700  -22.7070 N.am    117 GLY   -0.4700
   1785 CA        -53.6650    3.6110  -22.4520 C.3     117 GLY    0.3100
   1786 C         -54.7790    4.5750  -22.7970 C.2     117 GLY   -0.0200
   1787 O         -55.7580    4.2040  -23.4100 O.2     117 GLY    0.0900
   1788 HN        -51.7050    4.1480  -21.9420 H       117 GLY    0.0900
   1789 HA1       -53.7240    3.3630  -21.4030 H       117 GLY    0.5100
   1790 HA2       -53.7710    2.7190  -23.0520 H       117 GLY   -0.5100
   1791 N         -54.6410    5.8290  -22.3690 N.am    118 THR   -0.4700
   1792 CA        -55.6570    6.8490  -22.6250 C.3     118 THR    0.3100
   1793 C         -55.8580    7.0980  -24.1080 C.2     118 THR    0.0700
   1794 O         -56.9930    7.1570  -24.5870 O.2     118 THR    0.0900
   1795 CB        -55.3100    8.1500  -21.8740 C.3     118 THR    0.1400
   1796 CG2       -56.3740    9.2110  -22.0890 C.3     118 THR    0.0900
   1797 OG1       -55.2510    7.8390  -20.4900 O.3     118 THR   -0.6600
   1798 HN        -53.8410    6.1280  -21.8540 H       118 THR    0.4300
   1799 HA        -56.6110    6.4650  -22.2920 H       118 THR   -0.2700
   1800 HB        -54.3250    8.5400  -22.2090 H       118 THR    0.0900
   1801 HG1       -55.0340    8.6600  -20.0430 H       118 THR    0.0900
   1802 HG21      -57.3820    8.7880  -21.8890 H       118 THR    0.0900
   1803 HG22      -56.3430    9.5700  -23.1400 H       118 THR    0.5100
   1804 HG23      -56.2040   10.0640  -21.3970 H       118 THR   -0.5100
   1805 N         -54.7640    7.1300  -24.8600 N.am    119 ARG   -0.4700
   1806 CA        -54.8590    7.3390  -26.2970 C.3     119 ARG    0.3100
   1807 C         -55.4940    6.1530  -26.9950 C.2     119 ARG    0.0700
   1808 O         -56.3700    6.3520  -27.8250 O.2     119 ARG    0.0900
   1809 CB        -53.5000    7.6800  -26.9100 C.3     119 ARG   -0.1800
   1810 CG        -53.0740    9.0590  -26.5800 C.3     119 ARG    0.0900
   1811 CD        -51.6270    9.2870  -26.9050 C.3     119 ARG    0.0900
   1812 NE        -51.2230   10.6190  -26.4740 N.pl3   119 ARG   -0.1800
   1813 CZ        -49.9760   11.0640  -26.4640 C.cat   119 ARG    0.0900
   1814 NH1       -49.7310   12.3010  -26.0530 N.pl3   119 ARG    0.0900
   1815 NH2       -48.9700   10.2890  -26.8430 N.pl3   119 ARG    0.2000
   1816 HN        -53.8470    7.0150  -24.4850 H       119 ARG    0.0900
   1817 HA        -55.5560    8.1470  -26.4670 H       119 ARG    0.0900
   1818 HB1       -53.5640    7.5750  -28.0130 H       119 ARG   -0.7000
   1819 HB2       -52.7410    6.9660  -26.5240 H       119 ARG    0.4400
   1820 HG1       -53.2340    9.2390  -25.4950 H       119 ARG    0.6400
   1821 HG2       -53.6920    9.7780  -27.1590 H       119 ARG   -0.8000
   1822 HD1       -51.4640    9.2120  -28.0020 H       119 ARG    0.4600
   1823 HD2       -50.9940    8.5440  -26.3740 H       119 ARG    0.4600
   1824 HE        -51.9400   11.2420  -26.1630 H       119 ARG   -0.8000
   1825 HH11      -50.4840   12.8860  -25.7530 H       119 ARG    0.4600
   1826 HH12      -48.7930   12.6470  -26.0410 H       119 ARG    0.4600
   1827 HH21      -49.1530    9.4080  -27.2790 H       119 ARG    0.5100
   1828 HH22      -48.0260   10.5830  -26.6900 H       119 ARG   -0.5100
   1829 N         -55.0910    4.9350  -26.6260 N.am    120 ALA   -0.4700
   1830 CA        -55.6740    3.7010  -27.1510 C.3     120 ALA    0.3100
   1831 C         -57.1880    3.6070  -26.9090 C.2     120 ALA    0.0700
   1832 O         -57.9570    3.2340  -27.7950 O.2     120 ALA    0.0900
   1833 CB        -54.9570    2.4990  -26.5560 C.3     120 ALA   -0.2700
   1834 HN        -54.3580    4.8110  -25.9620 H       120 ALA    0.0900
   1835 HA        -55.5720    3.7090  -28.2260 H       120 ALA    0.0900
   1836 HB1       -55.0570    2.5050  -25.4490 H       120 ALA    0.0900
   1837 HB2       -53.8780    2.5360  -26.8140 H       120 ALA    0.5100
   1838 HB3       -55.4040    1.5600  -26.9480 H       120 ALA   -0.5100
   1839 N         -57.6500    3.9590  -25.7080 N.am    121 LYS   -0.4700
   1840 CA        -59.0950    3.9750  -25.4380 C.3     121 LYS    0.3100
   1841 C         -59.8530    4.9510  -26.3520 C.2     121 LYS    0.0700
   1842 O         -60.9640    4.6660  -26.7960 O.2     121 LYS    0.0900
   1843 CB        -59.3830    4.3050  -23.9630 C.3     121 LYS   -0.1800
   1844 CG        -59.1190    3.1550  -23.0250 C.3     121 LYS    0.0900
   1845 CD        -59.2380    3.5560  -21.5430 C.3     121 LYS    0.0900
   1846 CE        -58.2570    2.7550  -20.6810 C.3     121 LYS   -0.1800
   1847 NZ        -58.0210    3.3690  -19.3440 N.4     121 LYS    0.0900
   1848 HN        -57.0510    4.2220  -24.9560 H       121 LYS    0.0900
   1849 HA        -59.4900    3.0000  -25.6850 H       121 LYS   -0.1800
   1850 HB1       -60.4480    4.6020  -23.8690 H       121 LYS    0.0900
   1851 HB2       -58.7430    5.1620  -23.6620 H       121 LYS    0.0900
   1852 HG1       -58.0940    2.7690  -23.2100 H       121 LYS    0.2100
   1853 HG2       -59.8510    2.3460  -23.2360 H       121 LYS    0.0500
   1854 HD1       -60.2740    3.3640  -21.1930 H       121 LYS    0.0500
   1855 HD2       -59.0180    4.6400  -21.4380 H       121 LYS   -0.3000
   1856 HE1       -57.2750    2.6950  -21.1970 H       121 LYS    0.3300
   1857 HE2       -58.6620    1.7350  -20.5110 H       121 LYS    0.3300
   1858 HZ1       -58.9200    3.4300  -18.8250 H       121 LYS    0.3300
   1859 HZ2       -57.6270    4.3240  -19.4660 H       121 LYS    0.5100
   1860 HZ3       -57.3490    2.7830  -18.8070 H       121 LYS   -0.5100
   1861 N         -59.2660    6.1250  -26.6060 N.am    122 GLY   -0.4700
   1862 CA        -59.8580    7.0890  -27.5230 C.3     122 GLY    0.3100
   1863 C         -59.9490    6.5470  -28.9480 C.2     122 GLY   -0.0200
   1864 O         -60.9880    6.6470  -29.6090 O.2     122 GLY    0.0900
   1865 HN        -58.4030    6.3910  -26.1840 H       122 GLY    0.0900
   1866 HA1       -59.2430    7.9770  -27.5180 H       122 GLY    0.5100
   1867 HA2       -60.8510    7.3220  -27.1680 H       122 GLY   -0.5100
   1868 N         -58.8690    5.9290  -29.4140 N.am    123 ILE   -0.4700
   1869 CA        -58.8490    5.3310  -30.7570 C.3     123 ILE    0.3100
   1870 C         -59.9120    4.2300  -30.8770 C.2     123 ILE    0.0700
   1871 O         -60.6530    4.1970  -31.8410 O.2     123 ILE    0.0900
   1872 CB        -57.4700    4.7780  -31.0940 C.3     123 ILE   -0.0900
   1873 CG1       -56.4880    5.9380  -31.2600 C.3     123 ILE    0.0900
   1874 CG2       -57.5030    3.9090  -32.3590 C.3     123 ILE   -0.2700
   1875 CD        -55.1280    5.5540  -31.0230 C.3     123 ILE    0.0900
   1876 HN        -58.0310    5.8440  -28.8810 H       123 ILE    0.0900
   1877 HA        -59.1260    6.0980  -31.4660 H       123 ILE    0.0900
   1878 HB        -57.1070    4.1650  -30.2410 H       123 ILE   -0.1800
   1879 HG11      -56.7620    6.7430  -30.5470 H       123 ILE    0.0900
   1880 HG12      -56.5720    6.3310  -32.2960 H       123 ILE    0.0900
   1881 HG21      -58.0200    4.4490  -33.1800 H       123 ILE   -0.2700
   1882 HG22      -58.0520    2.9640  -32.1550 H       123 ILE    0.0900
   1883 HG23      -56.4670    3.6750  -32.6850 H       123 ILE    0.0900
   1884 HD1       -54.8260    4.7570  -31.7360 H       123 ILE    0.0900
   1885 HD2       -55.0210    5.1630  -29.9880 H       123 ILE    0.5100
   1886 HD3       -54.4580    6.4300  -31.1630 H       123 ILE   -0.5100
   1887 N         -59.9810    3.3380  -29.8870 N.am    124 ILE   -0.4700
   1888 CA        -60.9910    2.2710  -29.8540 C.3     124 ILE    0.3100
   1889 C         -62.4310    2.8410  -29.9420 C.2     124 ILE    0.0700
   1890 O         -63.2710    2.3640  -30.7330 O.2     124 ILE    0.0900
   1891 CB        -60.8050    1.3810  -28.6040 C.3     124 ILE   -0.0900
   1892 CG1       -59.4990    0.5920  -28.7470 C.3     124 ILE    0.0900
   1893 CG2       -62.0630    0.4630  -28.3710 C.3     124 ILE   -0.2700
   1894 CD        -59.0610   -0.1030  -27.4790 C.3     124 ILE    0.0900
   1895 HN        -59.3460    3.3560  -29.1190 H       124 ILE    0.0900
   1896 HA        -60.8840    1.6820  -30.7530 H       124 ILE    0.0900
   1897 HB        -60.6550    2.0280  -27.7140 H       124 ILE   -0.1800
   1898 HG11      -58.6970    1.2930  -29.0610 H       124 ILE    0.0900
   1899 HG12      -59.6370   -0.1740  -29.5390 H       124 ILE    0.0900
   1900 HG21      -62.3300   -0.0660  -29.3110 H       124 ILE   -0.2700
   1901 HG22      -62.9290    1.0810  -28.0540 H       124 ILE    0.0900
   1902 HG23      -61.8380   -0.2950  -27.5890 H       124 ILE    0.0900
   1903 HD1       -59.8390   -0.8250  -27.1500 H       124 ILE    0.0900
   1904 HD2       -58.9070    0.6450  -26.6720 H       124 ILE    0.5100
   1905 HD3       -58.1150   -0.6580  -27.6580 H       124 ILE   -0.5100
   1906 N         -62.7050    3.8960  -29.1600 N.am    125 ALA   -0.4700
   1907 CA        -64.0160    4.5540  -29.1920 C.3     125 ALA    0.3100
   1908 C         -64.3140    5.1340  -30.5970 C.2     125 ALA    0.0700
   1909 O         -65.4000    4.8810  -31.1990 O.2     125 ALA    0.0900
   1910 CB        -64.0780    5.6650  -28.1220 C.3     125 ALA   -0.2700
   1911 HN        -62.0350    4.2780  -28.5270 H       125 ALA    0.0900
   1912 HA        -64.7720    3.8070  -29.0050 H       125 ALA    0.0900
   1913 HB1       -63.2900    6.4240  -28.3140 H       125 ALA    0.0900
   1914 HB2       -63.9110    5.2280  -27.1140 H       125 ALA    0.5100
   1915 HB3       -65.0690    6.1650  -28.1540 H       125 ALA   -0.5100
   1916 N         -63.3340    5.8570  -31.1430 N.am    126 ILE   -0.4700
   1917 CA        -63.4690    6.4330  -32.4840 C.3     126 ILE    0.3100
   1918 C         -63.7340    5.3200  -33.5080 C.2     126 ILE    0.0700
   1919 O         -64.6390    5.4260  -34.3320 O.2     126 ILE    0.0900
   1920 CB        -62.2430    7.2810  -32.9110 C.3     126 ILE   -0.0900
   1921 CG1       -62.1960    8.5710  -32.0960 C.3     126 ILE    0.0900
   1922 CG2       -62.3430    7.5890  -34.3940 C.3     126 ILE   -0.2700
   1923 CD        -60.8070    9.1950  -31.9290 C.3     126 ILE    0.0900
   1924 HN        -62.4750    6.0370  -30.6690 H       126 ILE    0.0900
   1925 HA        -64.3550    7.0500  -32.4820 H       126 ILE    0.0900
   1926 HB        -61.3090    6.7160  -32.7070 H       126 ILE   -0.1800
   1927 HG11      -62.6000    8.3560  -31.0840 H       126 ILE    0.0900
   1928 HG12      -62.8500    9.3170  -32.5940 H       126 ILE    0.0900
   1929 HG21      -63.3490    7.9960  -34.6330 H       126 ILE   -0.2700
   1930 HG22      -62.1860    6.6620  -34.9850 H       126 ILE    0.0900
   1931 HG23      -61.5800    8.3470  -34.6760 H       126 ILE    0.0900
   1932 HD1       -60.3780    9.4440  -32.9230 H       126 ILE    0.0900
   1933 HD2       -60.1290    8.4770  -31.4200 H       126 ILE    0.5100
   1934 HD3       -60.8810   10.1280  -31.3310 H       126 ILE   -0.5100
   1935 N         -62.9850    4.2330  -33.4060 N.am    127 CYS   -0.4700
   1936 CA        -63.1250    3.1290  -34.3250 C.3     127 CYS    0.3100
   1937 C         -64.4990    2.4470  -34.2610 C.2     127 CYS    0.0700
   1938 O         -65.0590    2.1080  -35.2960 O.2     127 CYS    0.0900
   1939 CB        -61.9950    2.1430  -34.1410 C.3     127 CYS   -0.1100
   1940 SG        -60.4790    2.8290  -34.8300 S.3     127 CYS    0.0900
   1941 HN        -62.2950    4.1280  -32.6940 H       127 CYS    0.0900
   1942 HA        -63.1180    3.5260  -35.3290 H       127 CYS   -0.2300
   1943 HB1       -62.2520    1.1910  -34.6500 H       127 CYS    0.1600
   1944 HB2       -61.8630    1.9330  -33.0580 H       127 CYS    0.5100
   1945 HG1       -60.3380    3.7580  -33.8970 H       127 CYS   -0.5100
   1946 N         -65.0600    2.3050  -33.0700 N.am    128 TRP   -0.4700
   1947 CA        -66.4140    1.7510  -32.9440 C.3     128 TRP    0.3100
   1948 C         -67.4410    2.6560  -33.5930 C.2     128 TRP    0.0700
   1949 O         -68.3490    2.1720  -34.2800 O.2     128 TRP    0.0900
   1950 CB        -66.7810    1.4500  -31.5030 C.3     128 TRP   -0.1800
   1951 CG        -66.2940    0.1000  -31.0240 C.ar    128 TRP    0.0900
   1952 CD1       -65.1950   -0.1630  -30.2580 C.ar    128 TRP    0.0900
   1953 CD2       -66.8820   -1.1640  -31.3330 C.ar    128 TRP   -0.0300
   1954 CE2       -66.1010   -2.1610  -30.6960 C.ar    128 TRP   -0.1500
   1955 CE3       -67.9960   -1.5520  -32.0930 C.ar    128 TRP    0.2200
   1956 NE1       -65.0830   -1.5240  -30.0370 N.ar    128 TRP   -0.5100
   1957 CZ2       -66.4110   -3.5150  -30.7890 C.ar    128 TRP    0.3700
   1958 CZ3       -68.2980   -2.8920  -32.1840 C.ar    128 TRP    0.2400
   1959 CH2       -67.5040   -3.8570  -31.5470 C.ar    128 TRP    0.1100
   1960 HN        -64.6000    2.5600  -32.2230 H       128 TRP   -0.2500
   1961 HA        -66.4520    0.8460  -33.5310 H       128 TRP    0.1700
   1962 HB1       -67.8870    1.4750  -31.4030 H       128 TRP   -0.2000
   1963 HB2       -66.3380    2.2320  -30.8500 H       128 TRP    0.1400
   1964 HD1       -64.5130    0.5840  -29.8800 H       128 TRP   -0.2700
   1965 HE1       -64.3930   -1.9590  -29.5010 H       128 TRP    0.1600
   1966 HE3       -68.6150   -0.8290  -32.6030 H       128 TRP   -0.1400
   1967 HZ2       -65.8290   -4.2780  -30.2930 H       128 TRP    0.1400
   1968 HZ3       -69.1600   -3.2060  -32.7550 H       128 TRP    0.5100
   1969 HH2       -67.7590   -4.9010  -31.6570 H       128 TRP   -0.5100
   1970 N         -67.3310    3.9690  -33.3730 N.am    129 VAL   -0.4700
   1971 CA        -68.2620    4.9050  -34.0190 C.3     129 VAL    0.3100
   1972 C         -68.1990    4.8000  -35.5440 C.2     129 VAL    0.0700
   1973 O         -69.2430    4.6690  -36.2120 O.2     129 VAL    0.0900
   1974 CB        -68.0520    6.3600  -33.5880 C.3     129 VAL   -0.0900
   1975 CG1       -68.8990    7.3300  -34.4490 C.3     129 VAL    0.0900
   1976 CG2       -68.3640    6.5630  -32.1120 C.3     129 VAL   -0.2700
   1977 HN        -66.6340    4.3630  -32.7790 H       129 VAL    0.0900
   1978 HA        -69.2630    4.5920  -33.7640 H       129 VAL    0.0900
   1979 HB        -66.9780    6.6210  -33.6960 H       129 VAL    0.0900
   1980 HG11      -69.9530    6.9820  -34.4900 H       129 VAL   -0.2700
   1981 HG12      -68.4970    7.3660  -35.4840 H       129 VAL    0.0900
   1982 HG13      -68.8790    8.3470  -34.0040 H       129 VAL    0.0900
   1983 HG21      -67.7030    5.9230  -31.4900 H       129 VAL    0.0900
   1984 HG22      -69.4200    6.2860  -31.9070 H       129 VAL    0.5100
   1985 HG23      -68.1950    7.6250  -31.8310 H       129 VAL   -0.5100
   1986 N         -66.9850    4.8470  -36.0830 N.am    130 LEU   -0.4700
   1987 CA        -66.7650    4.6560  -37.5190 C.3     130 LEU    0.3100
   1988 C         -67.2840    3.3080  -38.0410 C.2     130 LEU    0.0700
   1989 O         -67.7590    3.2330  -39.1680 O.2     130 LEU    0.0900
   1990 CB        -65.2770    4.8220  -37.8330 C.3     130 LEU   -0.1800
   1991 CG        -64.6540    6.2230  -37.5780 C.3     130 LEU    0.0900
   1992 CD1       -63.1880    6.1960  -37.7830 C.3     130 LEU    0.0900
   1993 CD2       -65.2710    7.2360  -38.5170 C.3     130 LEU   -0.0900
   1994 HN        -66.1700    5.0140  -35.5340 H       130 LEU    0.0900
   1995 HA        -67.3490    5.3910  -38.0530 H       130 LEU   -0.2700
   1996 HB1       -65.1300    4.5780  -38.9050 H       130 LEU    0.0900
   1997 HB2       -64.7190    4.0870  -37.2150 H       130 LEU    0.0900
   1998 HG        -64.8710    6.5350  -36.5330 H       130 LEU    0.0900
   1999 HD11      -62.9550    5.8930  -38.8260 H       130 LEU   -0.2700
   2000 HD12      -62.7230    5.4650  -37.0880 H       130 LEU    0.0900
   2001 HD13      -62.7630    7.2060  -37.6030 H       130 LEU    0.0900
   2002 HD21      -66.3680    7.2910  -38.3500 H       130 LEU    0.0900
   2003 HD22      -65.0870    6.9350  -39.5710 H       130 LEU    0.5100
   2004 HD23      -64.8330    8.2390  -38.3320 H       130 LEU   -0.5100
   2005 N         -67.1780    2.2490  -37.2370 N.am    131 SER   -0.4700
   2006 CA        -67.6600    0.9420  -37.6350 C.3     131 SER    0.3100
   2007 C         -69.1800    0.9350  -37.7620 C.2     131 SER    0.0700
   2008 O         -69.7510    0.3220  -38.6910 O.2     131 SER    0.0900
   2009 CB        -67.1870   -0.1070  -36.6340 C.3     131 SER    0.0500
   2010 OG        -65.7780   -0.2220  -36.6530 O.3     131 SER    0.0900
   2011 HN        -66.7650    2.3080  -36.3310 H       131 SER    0.0900
   2012 HA        -67.2760    0.7250  -38.6210 H       131 SER   -0.6600
   2013 HB1       -67.6280   -1.0920  -36.8910 H       131 SER    0.4300
   2014 HB2       -67.5050    0.1860  -35.6100 H       131 SER    0.5100
   2015 HG1       -65.4400    0.5890  -36.2690 H       131 SER   -0.5100
   2016 N         -69.8520    1.6380  -36.8480 N.am    132 PHE   -0.4700
   2017 CA        -71.2990    1.8030  -36.9680 C.3     132 PHE    0.3100
   2018 C         -71.6830    2.5610  -38.2470 C.2     132 PHE    0.0700
   2019 O         -72.5740    2.1060  -38.9940 O.2     132 PHE    0.0900
   2020 CB        -71.9040    2.4220  -35.7010 C.3     132 PHE   -0.1800
   2021 CG        -72.2450    1.4110  -34.6680 C.ar    132 PHE    0.0900
   2022 CD1       -71.3420    1.0510  -33.6680 C.ar    132 PHE    0.0900
   2023 CD2       -73.4900    0.7830  -34.6770 C.ar    132 PHE    0.0000
   2024 CE1       -71.6820    0.1220  -32.7250 C.ar    132 PHE   -0.1150
   2025 CE2       -73.7960   -0.1630  -33.7280 C.ar    132 PHE    0.1150
   2026 CZ        -72.8990   -0.4850  -32.7610 C.ar    132 PHE   -0.1150
   2027 HN        -69.4130    2.0680  -36.0630 H       132 PHE    0.1150
   2028 HA        -71.7290    0.8290  -37.1480 H       132 PHE   -0.1150
   2029 HB1       -72.8400    2.9590  -35.9610 H       132 PHE    0.1150
   2030 HB2       -71.1730    3.1250  -35.2480 H       132 PHE   -0.1150
   2031 HD1       -70.3660    1.5120  -33.6380 H       132 PHE    0.1150
   2032 HD2       -74.2170    1.0410  -35.4340 H       132 PHE   -0.1150
   2033 HE1       -70.9800   -0.1310  -31.9450 H       132 PHE    0.1150
   2034 HE2       -74.7580   -0.6540  -33.7500 H       132 PHE    0.5100
   2035 HZ        -73.1520   -1.2280  -32.0180 H       132 PHE   -0.5100
   2036 N         -70.9730    3.6540  -38.5430 N.am    133 ALA   -0.4700
   2037 CA        -71.2490    4.4630  -39.7250 C.3     133 ALA    0.3100
   2038 C         -71.0290    3.6770  -41.0160 C.2     133 ALA    0.0700
   2039 O         -71.8660    3.7210  -41.9270 O.2     133 ALA    0.0900
   2040 CB        -70.4140    5.7930  -39.7290 C.3     133 ALA   -0.2700
   2041 HN        -70.2210    3.9640  -37.9690 H       133 ALA    0.0900
   2042 HA        -72.3040    4.6880  -39.7290 H       133 ALA    0.0900
   2043 HB1       -69.3270    5.5620  -39.7180 H       133 ALA    0.0900
   2044 HB2       -70.6570    6.3950  -38.8270 H       133 ALA    0.5100
   2045 HB3       -70.6420    6.3800  -40.6430 H       133 ALA   -0.5100
   2046 N         -69.9190    2.9390  -41.0820 N.am    134 ILE   -0.4700
   2047 CA        -69.6050    2.1390  -42.2580 C.3     134 ILE    0.3100
   2048 C         -70.5400    0.9500  -42.4560 C.2     134 ILE    0.0700
   2049 O         -71.0250    0.6990  -43.5600 O.2     134 ILE    0.0900
   2050 CB        -68.1030    1.6340  -42.2230 C.3     134 ILE   -0.0900
   2051 CG1       -67.1550    2.7690  -42.5380 C.3     134 ILE    0.0900
   2052 CG2       -67.8990    0.4440  -43.2020 C.3     134 ILE   -0.2700
   2053 CD        -65.7960    2.6400  -41.8490 C.3     134 ILE    0.0900
   2054 HN        -69.2610    2.9000  -40.3340 H       134 ILE    0.0900
   2055 HA        -69.7730    2.7520  -43.1310 H       134 ILE    0.0900
   2056 HB        -67.8490    1.3090  -41.1920 H       134 ILE   -0.1800
   2057 HG11      -67.6260    3.7220  -42.2160 H       134 ILE    0.0900
   2058 HG12      -66.9930    2.8000  -43.6360 H       134 ILE    0.0900
   2059 HG21      -68.3090    0.6990  -44.2030 H       134 ILE   -0.2700
   2060 HG22      -68.4280   -0.4550  -42.8200 H       134 ILE    0.0900
   2061 HG23      -66.8150    0.2240  -43.3090 H       134 ILE    0.0900
   2062 HD1       -65.2950    1.7000  -42.1660 H       134 ILE    0.0900
   2063 HD2       -65.9310    2.6160  -40.7460 H       134 ILE    0.5100
   2064 HD3       -65.1480    3.4990  -42.1280 H       134 ILE   -0.5100
   2065 N         -70.7310    0.1700  -41.4000 N.am    135 GLY   -0.4700
   2066 CA        -71.5170   -1.0240  -41.4800 C.3     135 GLY    0.3100
   2067 C         -72.9880   -0.7180  -41.6950 C.2     135 GLY   -0.0200
   2068 O         -73.6950   -1.4800  -42.3350 O.2     135 GLY    0.0900
   2069 HN        -70.3400    0.3790  -40.5070 H       135 GLY    0.0900
   2070 HA1       -71.3980   -1.5670  -40.5550 H       135 GLY    0.5100
   2071 HA2       -71.1490   -1.6120  -42.3080 H       135 GLY   -0.5100
   2072 N         -73.4680    0.4310  -41.1900 N.am    136 LEU   -0.4700
   2073 CA        -74.8980    0.7620  -41.3680 C.3     136 LEU    0.3100
   2074 C         -75.1310    1.8030  -42.4510 C.2     136 LEU    0.0700
   2075 O         -76.2220    2.3190  -42.5920 O.2     136 LEU    0.0900
   2076 CB        -75.5250    1.2000  -40.0220 C.3     136 LEU   -0.1800
   2077 CG        -75.3640    0.2190  -38.8690 C.3     136 LEU    0.0900
   2078 CD1       -76.0200    0.7470  -37.5790 C.3     136 LEU    0.0900
   2079 CD2       -75.9220   -1.1550  -39.2150 C.3     136 LEU   -0.0900
   2080 HN        -72.9060    1.0870  -40.6930 H       136 LEU    0.0900
   2081 HA        -75.4000   -0.1150  -41.7480 H       136 LEU   -0.2700
   2082 HB1       -76.6100    1.3630  -40.1850 H       136 LEU    0.0900
   2083 HB2       -75.0560    2.1610  -39.7220 H       136 LEU    0.0900
   2084 HG        -74.2810    0.0500  -38.6830 H       136 LEU    0.0900
   2085 HD11      -77.1070    0.9110  -37.7430 H       136 LEU   -0.2700
   2086 HD12      -75.5550    1.7130  -37.2860 H       136 LEU    0.0900
   2087 HD13      -75.8930    0.0080  -36.7600 H       136 LEU    0.0900
   2088 HD21      -75.3910   -1.5720  -40.0980 H       136 LEU    0.0900
   2089 HD22      -77.0030   -1.0730  -39.4600 H       136 LEU    0.5100
   2090 HD23      -75.7840   -1.8480  -38.3570 H       136 LEU   -0.5100
   2091 N         -74.1190    2.0520  -43.2860 N.am    137 THR   -0.4700
   2092 CA        -74.3120    2.8610  -44.5090 C.3     137 THR    0.3100
   2093 C         -75.5750    2.5460  -45.3130 C.2     137 THR    0.0700
   2094 O         -76.3410    3.4570  -45.6580 O.2     137 THR    0.0900
   2095 CB        -73.0490    2.8650  -45.3740 C.3     137 THR    0.1400
   2096 CG2       -73.3570    3.3700  -46.8030 C.3     137 THR    0.0900
   2097 OG1       -72.0980    3.7110  -44.7410 O.3     137 THR   -0.6600
   2098 HN        -73.1980    1.7050  -43.1250 H       137 THR    0.4300
   2099 HA        -74.5590    3.8680  -44.2060 H       137 THR   -0.2700
   2100 HB        -72.6360    1.8380  -45.4590 H       137 THR    0.0900
   2101 HG1       -72.1720    3.5350  -43.8000 H       137 THR    0.0900
   2102 HG21      -73.9220    4.3260  -46.7570 H       137 THR    0.0900
   2103 HG22      -73.9720    2.6200  -47.3450 H       137 THR    0.5100
   2104 HG23      -72.4080    3.5440  -47.3540 H       137 THR   -0.5100
   2105 N         -75.8940    1.2730  -45.5030 N.am    138 PRO   -0.2900
   2106 CA        -77.1590    1.0250  -46.1880 C.3     138 PRO    0.0000
   2107 C         -78.4190    1.6030  -45.6060 C.2     138 PRO    0.0900
   2108 O         -79.3460    1.9410  -46.3630 O.2     138 PRO    0.0900
   2109 CB        -77.1820   -0.5360  -46.3190 C.3     138 PRO    0.0200
   2110 CG        -75.8110   -0.9180  -46.2770 C.3     138 PRO    0.0900
   2111 CD        -75.1440    0.0190  -45.3160 C.3     138 PRO   -0.1800
   2112 HA        -77.1930    1.5580  -47.1240 H       138 PRO    0.0900
   2113 HB1       -77.6500   -0.8450  -47.2780 H       138 PRO    0.0900
   2114 HB2       -77.7470   -0.9940  -45.4790 H       138 PRO   -0.1800
   2115 HG1       -75.7130   -1.9680  -45.9270 H       138 PRO    0.0900
   2116 HG2       -75.3530   -0.8320  -47.2850 H       138 PRO    0.0900
   2117 HD1       -75.2400   -0.3320  -44.2660 H       138 PRO    0.5100
   2118 HD2       -74.0740    0.1700  -45.5680 H       138 PRO   -0.5100
   2119 N         -78.4790    1.7960  -44.2810 N.am    139 MET   -0.4700
   2120 CA        -79.6440    2.3700  -43.6370 C.3     139 MET    0.3100
   2121 C         -79.6880    3.8980  -43.8480 C.2     139 MET    0.0700
   2122 O         -80.6000    4.5370  -43.4150 O.2     139 MET    0.0900
   2123 CB        -79.6210    2.1070  -42.1220 C.3     139 MET   -0.1800
   2124 CG        -79.5880    0.6350  -41.7240 C.3     139 MET    0.0900
   2125 SD        -79.6360    0.5010  -39.9110 S.3     139 MET    0.0900
   2126 CE        -81.3560    0.9340  -39.5690 C.3     139 MET   -0.1400
   2127 HN        -77.7240    1.5540  -43.6770 H       139 MET    0.0900
   2128 HA        -80.5220    1.9240  -44.0810 H       139 MET    0.0900
   2129 HB1       -80.5280    2.5670  -41.6770 H       139 MET   -0.0900
   2130 HB2       -78.7210    2.6010  -41.6990 H       139 MET   -0.2200
   2131 HG1       -78.6630    0.1670  -42.1190 H       139 MET    0.0900
   2132 HG2       -80.4610    0.1130  -42.1710 H       139 MET    0.0900
   2133 HE1       -82.0540    0.3490  -40.2050 H       139 MET    0.0900
   2134 HE2       -81.5290    2.0120  -39.7720 H       139 MET    0.5100
   2135 HE3       -81.6010    0.7210  -38.5060 H       139 MET   -0.5100
   2136 N         -78.6430    4.4700  -44.4480 N.am    140 LEU   -0.4700
   2137 CA        -78.6540    5.9210  -44.7920 C.3     140 LEU    0.3100
   2138 C         -79.2080    6.1400  -46.2170 C.2     140 LEU    0.0700
   2139 O         -79.3810    7.2950  -46.6670 O.2     140 LEU    0.0900
   2140 CB        -77.2390    6.5200  -44.7210 C.3     140 LEU   -0.1800
   2141 CG        -76.5510    6.4780  -43.3490 C.3     140 LEU    0.0900
   2142 CD1       -75.2560    7.3110  -43.3250 C.3     140 LEU    0.0900
   2143 CD2       -77.4370    6.9560  -42.2960 C.3     140 LEU   -0.0900
   2144 HN        -77.8200    3.9610  -44.6890 H       140 LEU    0.0900
   2145 HA        -79.3060    6.4240  -44.0930 H       140 LEU   -0.2700
   2146 HB1       -77.3030    7.5820  -45.0370 H       140 LEU    0.0900
   2147 HB2       -76.6000    5.9660  -45.4390 H       140 LEU    0.0900
   2148 HG        -76.3060    5.4250  -43.1010 H       140 LEU    0.0900
   2149 HD11      -75.4810    8.3730  -43.5600 H       140 LEU   -0.2700
   2150 HD12      -74.5420    6.9220  -44.0830 H       140 LEU    0.0900
   2151 HD13      -74.7930    7.2600  -42.3160 H       140 LEU    0.0900
   2152 HD21      -78.3480    6.3200  -42.2460 H       140 LEU    0.0900
   2153 HD22      -77.7460    8.0020  -42.5060 H       140 LEU    0.5100
   2154 HD23      -76.9170    6.9090  -41.3150 H       140 LEU   -0.5100
   2155 N         -79.4760    5.0370  -46.9140 N.am    141 GLY   -0.4700
   2156 CA        -80.2320    5.0820  -48.1750 C.3     141 GLY    0.3100
   2157 C         -79.6250    4.3130  -49.3290 C.2     141 GLY   -0.0200
   2158 O         -80.2370    4.2200  -50.3880 O.2     141 GLY    0.0900
   2159 HN        -79.1770    4.1340  -46.6140 H       141 GLY    0.0900
   2160 HA1       -80.3100    6.1200  -48.4620 H       141 GLY    0.5100
   2161 HA2       -81.2120    4.6770  -47.9730 H       141 GLY   -0.5100
   2162 N         -78.4720    3.6840  -49.1180 N.am    142 TRP   -0.4700
   2163 CA        -77.8710    2.8640  -50.0930 C.3     142 TRP    0.3100
   2164 C         -78.4200    1.4560  -49.8850 C.2     142 TRP    0.0700
   2165 O         -77.7090    0.5860  -49.3750 O.2     142 TRP    0.0900
   2166 CB        -76.3500    2.8390  -49.9990 C.3     142 TRP   -0.1800
   2167 CG        -75.6130    2.3180  -51.1680 C.ar    142 TRP    0.0900
   2168 CD1       -76.1090    1.6540  -52.2720 C.ar    142 TRP    0.0900
   2169 CD2       -74.2070    2.3730  -51.3550 C.ar    142 TRP   -0.0300
   2170 CE2       -73.9290    1.7660  -52.5720 C.ar    142 TRP   -0.1500
   2171 CE3       -73.1510    2.8930  -50.5970 C.ar    142 TRP    0.2200
   2172 NE1       -75.1140    1.3530  -53.1100 N.ar    142 TRP   -0.5100
   2173 CZ2       -72.6420    1.6570  -53.0710 C.ar    142 TRP    0.3700
   2174 CZ3       -71.8970    2.7760  -51.0900 C.ar    142 TRP    0.2400
   2175 CH2       -71.6360    2.1800  -52.3040 C.ar    142 TRP    0.1100
   2176 HN        -77.9780    3.7650  -48.2550 H       142 TRP   -0.2500
   2177 HA        -78.1710    3.2410  -51.0600 H       142 TRP    0.1700
   2178 HB1       -76.0730    2.2110  -49.1270 H       142 TRP   -0.2000
   2179 HB2       -76.0030    3.8790  -49.8260 H       142 TRP    0.1400
   2180 HD1       -77.1490    1.4130  -52.4340 H       142 TRP   -0.2700
   2181 HE1       -75.2170    0.9070  -53.9710 H       142 TRP    0.1600
   2182 HE3       -73.3140    3.3780  -49.6460 H       142 TRP   -0.1400
   2183 HZ2       -72.4240    1.1870  -54.0190 H       142 TRP    0.1400
   2184 HZ3       -71.0710    3.1630  -50.5120 H       142 TRP    0.5100
   2185 HH2       -70.6170    2.1230  -52.6590 H       142 TRP   -0.5100
   2186 N         -79.6490    1.2660  -50.3350 N.am    143 ASN   -0.4700
   2187 CA        -80.3770    0.0280  -50.1390 C.3     143 ASN    0.3100
   2188 C         -81.3780   -0.2050  -51.2630 C.2     143 ASN    0.0700
   2189 O         -81.6420    0.6930  -52.0770 O.2     143 ASN    0.0900
   2190 CB        -81.0570    0.0470  -48.7610 C.3     143 ASN   -0.1800
   2191 CG        -82.1220    1.1280  -48.6300 C.2     143 ASN    0.0900
   2192 ND2       -81.9560    2.0670  -47.6850 N.am    143 ASN    0.0900
   2193 OD1       -83.1090    1.0870  -49.3410 O.2     143 ASN    0.5500
   2194 HN        -80.1350    1.9770  -50.8380 H       143 ASN   -0.5500
   2195 HA        -79.6780   -0.7930  -50.2070 H       143 ASN   -0.6200
   2196 HB1       -80.2850    0.2210  -47.9820 H       143 ASN    0.3200
   2197 HB2       -81.5360   -0.9400  -48.5830 H       143 ASN    0.3000
   2198 HD21      -81.1520    2.0420  -47.0930 H       143 ASN    0.5100
   2199 HD22      -82.6380    2.7900  -47.5740 H       143 ASN   -0.5100
   2200 N         -81.9600   -1.4040  -51.2770 N.am    144 ASN   -0.4700
   2201 CA        -82.9210   -1.7940  -52.2780 C.3     144 ASN    0.3100
   2202 C         -84.3690   -1.6640  -51.7820 C.2     144 ASN    0.0700
   2203 O         -85.2830   -2.2080  -52.3990 O.2     144 ASN    0.0900
   2204 CB        -82.6380   -3.2410  -52.7390 C.3     144 ASN   -0.1800
   2205 CG        -81.2860   -3.4220  -53.4410 C.2     144 ASN    0.0900
   2206 ND2       -80.7450   -4.6560  -53.3650 N.am    144 ASN    0.0900
   2207 OD1       -80.7450   -2.5030  -54.0540 O.2     144 ASN    0.5500
   2208 HN        -81.7540   -2.0910  -50.5860 H       144 ASN   -0.5500
   2209 HA        -82.8400   -1.1090  -53.1100 H       144 ASN   -0.6200
   2210 HB1       -83.4380   -3.5510  -53.4440 H       144 ASN    0.3200
   2211 HB2       -82.6570   -3.9060  -51.8510 H       144 ASN    0.3000
   2212 HD21      -79.8650   -4.8440  -53.8010 H       144 ASN    0.5100
   2213 HD22      -81.2240   -5.3830  -52.8740 H       144 ASN   -0.5100
   2214 N         -84.6090   -0.9320  -50.6970 N.am    145 CYS   -0.4700
   2215 CA        -85.9750   -0.8270  -50.1420 C.3     145 CYS    0.3100
   2216 C         -86.9190   -0.0910  -51.0790 C.2     145 CYS    0.0700
   2217 O         -88.1320   -0.2730  -51.0140 O.2     145 CYS    0.0900
   2218 CB        -85.9900   -0.1260  -48.7920 C.3     145 CYS   -0.1000
   2219 SG        -85.0870   -1.0690  -47.4810 S.3     145 CYS    0.0900
   2220 HN        -83.8930   -0.4320  -50.2170 H       145 CYS    0.0900
   2221 HA        -86.3670   -1.8280  -50.0420 H       145 CYS   -0.0800
   2222 HB1       -87.0460    0.0140  -48.4800 H       145 CYS    0.5100
   2223 HB2       -85.5230    0.8750  -48.9090 H       145 CYS   -0.5100
   2224 N         -86.3520    0.7570  -51.9360 N.am    146 GLY   -0.4700
   2225 CA        -87.1030    1.4850  -52.9440 C.3     146 GLY    0.3100
   2226 C         -87.5070    0.6260  -54.1290 C.2     146 GLY   -0.0200
   2227 O         -88.3940    1.0140  -54.8750 O.2     146 GLY    0.0900
   2228 HN        -85.3700    0.9310  -51.9230 H       146 GLY    0.0900
   2229 HA1       -86.4820    2.2960  -53.2950 H       146 GLY    0.5100
   2230 HA2       -87.9930    1.8740  -52.4730 H       146 GLY   -0.5100
   2231 N         -86.8700   -0.5420  -54.3380 N.am    147 GLN   -0.4700
   2232 CA        -87.2130   -1.4450  -55.4240 C.3     147 GLN    0.3100
   2233 C         -87.5760   -2.8400  -54.9000 C.2     147 GLN    0.0700
   2234 O         -86.8730   -3.8170  -55.1820 O.2     147 GLN    0.0900
   2235 CB        -86.0840   -1.5070  -56.4910 C.3     147 GLN   -0.1800
   2236 CG        -84.6610   -1.7770  -55.9350 C.3     147 GLN    0.0900
   2237 CD        -83.9170   -2.8420  -56.7410 C.2     147 GLN    0.0900
   2238 NE2       -84.4130   -4.0970  -56.6460 N.am    147 GLN   -0.1800
   2239 OE1       -82.9390   -2.5930  -57.4430 O.2     147 GLN    0.0900
   2240 HN        -86.1240   -0.8410  -53.7480 H       147 GLN    0.0900
   2241 HA        -88.1290   -1.0910  -55.8720 H       147 GLN    0.5500
   2242 HB1       -86.0660   -0.5370  -57.0300 H       147 GLN   -0.5500
   2243 HB2       -86.3330   -2.3150  -57.2110 H       147 GLN   -0.6200
   2244 HG1       -84.7420   -2.1210  -54.8810 H       147 GLN    0.3200
   2245 HG2       -84.0740   -0.8330  -55.9650 H       147 GLN    0.3000
   2246 HE21      -85.2140   -4.2770  -56.0760 H       147 GLN    0.5100
   2247 HE22      -83.9770   -4.8460  -57.1470 H       147 GLN   -0.5100
   2248 N         -88.6370   -2.9730  -54.0980 N.am    148 PRO   -0.2900
   2249 CA        -88.9990   -4.2290  -53.4370 C.3     148 PRO    0.0000
   2250 C         -89.3690   -5.3180  -54.4340 C.2     148 PRO    0.0900
   2251 O         -89.8520   -5.0060  -55.5180 O.2     148 PRO    0.0900
   2252 CB        -90.2450   -3.8470  -52.6190 C.3     148 PRO    0.0200
   2253 CG        -90.8330   -2.6830  -53.3440 C.3     148 PRO    0.0900
   2254 CD        -89.6430   -1.9190  -53.8560 C.3     148 PRO   -0.1800
   2255 HA        -88.1730   -4.6000  -52.8540 H       148 PRO    0.0900
   2256 HB1       -89.9660   -3.5670  -51.5820 H       148 PRO    0.0900
   2257 HB2       -90.9650   -4.6920  -52.5800 H       148 PRO   -0.1800
   2258 HG1       -91.4750   -3.0230  -54.1850 H       148 PRO    0.0900
   2259 HG2       -91.4400   -2.0560  -52.6580 H       148 PRO    0.0900
   2260 HD1       -89.8750   -1.3880  -54.8030 H       148 PRO    0.5100
   2261 HD2       -89.2660   -1.1980  -53.1000 H       148 PRO   -0.5100
   2262 N         -89.1160   -6.5760  -54.0610 N.am    149 LYS   -0.4700
   2263 CA        -89.4650   -7.7440  -54.8570 C.3     149 LYS    0.3100
   2264 C         -90.9320   -8.0250  -54.5940 C.2     149 LYS    0.0700
   2265 O         -91.2800   -8.7910  -53.6980 O.2     149 LYS    0.0900
   2266 CB        -88.6130   -8.9630  -54.4490 C.3     149 LYS   -0.1800
   2267 CG        -87.1100   -8.9190  -54.8350 C.3     149 LYS    0.0900
   2268 CD        -86.9000   -9.1260  -56.3210 C.3     149 LYS    0.0900
   2269 CE        -85.6470   -9.9630  -56.6420 C.3     149 LYS   -0.1800
   2270 NZ        -84.4330   -9.5620  -55.8880 N.4     149 LYS    0.0900
   2271 HN        -88.6650   -6.7760  -53.1950 H       149 LYS    0.0900
   2272 HA        -89.2970   -7.5010  -55.8960 H       149 LYS   -0.1800
   2273 HB1       -89.0580   -9.8630  -54.9220 H       149 LYS    0.0900
   2274 HB2       -88.6760   -9.0660  -53.3460 H       149 LYS    0.0900
   2275 HG1       -86.5720   -9.7160  -54.2800 H       149 LYS    0.2100
   2276 HG2       -86.6910   -7.9330  -54.5450 H       149 LYS    0.0500
   2277 HD1       -86.7980   -8.1330  -56.8070 H       149 LYS    0.0500
   2278 HD2       -87.7900   -9.6420  -56.7380 H       149 LYS   -0.3000
   2279 HE1       -85.4090   -9.8600  -57.7230 H       149 LYS    0.3300
   2280 HE2       -85.8480  -11.0270  -56.3960 H       149 LYS    0.3300
   2281 HZ1       -84.5470   -9.8170  -54.8860 H       149 LYS    0.3300
   2282 HZ2       -84.2990   -8.5340  -55.9700 H       149 LYS    0.5100
   2283 HZ3       -83.6040  -10.0520  -56.2790 H       149 LYS   -0.5100
   2284 N         -91.7990   -7.3950  -55.3840 N.am    150 GLU   -0.4700
   2285 CA        -93.2340   -7.4060  -55.1090 C.3     150 GLU    0.3100
   2286 C         -93.8510   -8.8050  -55.2080 C.2     150 GLU    0.0700
   2287 O         -94.7820   -9.1350  -54.4750 O.2     150 GLU    0.0900
   2288 CB        -93.9490   -6.4120  -56.0310 C.3     150 GLU   -0.1800
   2289 CG        -95.0930   -5.6790  -55.3620 C.3     150 GLU    0.0900
   2290 CD        -94.6240   -4.7800  -54.2380 C.2     150 GLU    0.0900
   2291 OE1       -94.9230   -5.0970  -53.0610 O.co2   150 GLU   -0.2800
   2292 OE2       -93.9420   -3.7730  -54.5340 O.co2   150 GLU    0.0900
   2293 HN        -91.5100   -6.8910  -56.1940 H       150 GLU    0.0900
   2294 HA        -93.3820   -7.1350  -54.0740 H       150 GLU    0.6200
   2295 HB1       -94.3480   -6.9660  -56.9070 H       150 GLU   -0.7600
   2296 HB2       -93.2090   -5.6640  -56.3850 H       150 GLU   -0.7600
   2297 HG1       -95.8040   -6.4240  -54.9450 H       150 GLU    0.5100
   2298 HG2       -95.6170   -5.0570  -56.1180 H       150 GLU   -0.5100
   2299 N         -93.3180   -9.6310  -56.1080 N.am    151 GLY   -0.4700
   2300 CA        -93.7300  -11.0230  -56.2330 C.3     151 GLY    0.3100
   2301 C         -93.4970  -11.8420  -54.9750 C.2     151 GLY   -0.0200
   2302 O         -94.4220  -12.4800  -54.4600 O.2     151 GLY    0.0900
   2303 HN        -92.6060   -9.3310  -56.7390 H       151 GLY    0.0900
   2304 HA1       -93.1660  -11.4600  -57.0440 H       151 GLY    0.5100
   2305 HA2       -94.7850  -11.0320  -56.4650 H       151 GLY   -0.5100
   2306 N         -92.2540  -11.8550  -54.4960 N.am    152 LYS   -0.4700
   2307 CA        -91.9200  -12.4930  -53.2190 C.3     152 LYS    0.3100
   2308 C         -92.7730  -11.9630  -52.0880 C.2     152 LYS    0.0700
   2309 O         -93.3110  -12.7260  -51.2970 O.2     152 LYS    0.0900
   2310 CB        -90.4720  -12.2130  -52.8160 C.3     152 LYS   -0.1800
   2311 CG        -89.4460  -13.1920  -53.2780 C.3     152 LYS    0.0900
   2312 CD        -88.1500  -12.9090  -52.5440 C.3     152 LYS    0.0900
   2313 CE        -86.9550  -13.5570  -53.1950 C.3     152 LYS   -0.1800
   2314 NZ        -86.5340  -12.8400  -54.4160 N.4     152 LYS    0.0900
   2315 HN        -91.4940  -11.4290  -54.9820 H       152 LYS    0.0900
   2316 HA        -92.0770  -13.5560  -53.3310 H       152 LYS   -0.1800
   2317 HB1       -90.4300  -12.1790  -51.7070 H       152 LYS    0.0900
   2318 HB2       -90.1940  -11.2170  -53.2190 H       152 LYS    0.0900
   2319 HG1       -89.2910  -13.0890  -54.3730 H       152 LYS    0.2100
   2320 HG2       -89.7860  -14.2280  -53.0590 H       152 LYS    0.0500
   2321 HD1       -88.2390  -13.2870  -51.5030 H       152 LYS    0.0500
   2322 HD2       -87.9890  -11.8100  -52.5150 H       152 LYS   -0.3000
   2323 HE1       -87.2070  -14.5990  -53.4860 H       152 LYS    0.3300
   2324 HE2       -86.0970  -13.5540  -52.4900 H       152 LYS    0.3300
   2325 HZ1       -86.1220  -11.9210  -54.1550 H       152 LYS    0.3300
   2326 HZ2       -87.3600  -12.6870  -55.0310 H       152 LYS    0.5100
   2327 HZ3       -85.8250  -13.4060  -54.9240 H       152 LYS   -0.5100
   2328 N         -92.8560  -10.6380  -52.0030 N.am    153 ASN   -0.4700
   2329 CA        -93.5000   -9.9860  -50.8890 C.3     153 ASN    0.3100
   2330 C         -95.0040  -10.3530  -50.8200 C.2     153 ASN    0.0700
   2331 O         -95.5130  -10.6690  -49.7360 O.2     153 ASN    0.0900
   2332 CB        -93.2190   -8.4570  -50.9170 C.3     153 ASN   -0.1800
   2333 CG        -91.6920   -8.0860  -50.7630 C.2     153 ASN    0.0900
   2334 ND2       -91.4110   -6.7800  -50.8510 N.am    153 ASN    0.0900
   2335 OD1       -90.7910   -8.9360  -50.5940 O.2     153 ASN    0.5500
   2336 HN        -92.4780  -10.0380  -52.7040 H       153 ASN   -0.5500
   2337 HA        -93.1180  -10.4220  -49.9790 H       153 ASN   -0.6200
   2338 HB1       -93.7770   -7.9780  -50.0850 H       153 ASN    0.3200
   2339 HB2       -93.5800   -8.0470  -51.8830 H       153 ASN    0.3000
   2340 HD21      -92.1470   -6.1190  -51.0040 H       153 ASN    0.5100
   2341 HD22      -90.4670   -6.4650  -50.7640 H       153 ASN   -0.5100
   2342 N         -95.7040  -10.3940  -51.9690 N.am    154 HSE   -0.4700
   2343 CA        -97.1030  -10.8370  -52.0070 C.3     154 HSE    0.3100
   2344 C         -97.2660  -12.3320  -51.7680 C.2     154 HSE    0.0700
   2345 O         -98.2220  -12.7490  -51.1060 O.2     154 HSE    0.0900
   2346 CB        -97.7940  -10.4640  -53.3320 C.3     154 HSE   -0.0800
   2347 CG        -97.8670   -8.9910  -53.5860 C.ar    154 HSE    0.0900
   2348 CD2       -97.9960   -8.2930  -54.7360 C.ar    154 HSE    0.0900
   2349 ND1       -97.8120   -8.0600  -52.5710 N.ar    154 HSE   -0.7000
   2350 CE1       -97.8920   -6.8490  -53.0880 C.ar    154 HSE    0.2200
   2351 NE2       -98.0120   -6.9590  -54.4000 N.ar    154 HSE    0.2500
   2352 HN        -95.3040  -10.1260  -52.8410 H       154 HSE    0.1300
   2353 HA        -97.6170  -10.3710  -51.1790 H       154 HSE   -0.3600
   2354 HB1       -98.8290  -10.8650  -53.3180 H       154 HSE    0.3200
   2355 HB2       -97.2330  -10.9320  -54.1690 H       154 HSE   -0.0500
   2356 HD2       -98.0760   -8.6520  -55.7540 H       154 HSE    0.0900
   2357 HE1       -97.8650   -5.9020  -52.5480 H       154 HSE    0.5100
   2358 HE2       -98.1010   -6.2070  -55.0520 H       154 HSE   -0.5100
   2359 N         -96.3620  -13.1480  -52.3180 N.am    155 SER   -0.4700
   2360 CA        -96.4590  -14.6020  -52.1480 C.3     155 SER    0.3100
   2361 C         -96.3210  -14.9670  -50.6840 C.2     155 SER    0.0700
   2362 O         -97.0260  -15.8400  -50.1820 O.2     155 SER    0.0900
   2363 CB        -95.4240  -15.3530  -52.9930 C.3     155 SER    0.0500
   2364 OG        -94.1020  -15.0140  -52.6270 O.3     155 SER    0.0900
   2365 HN        -95.5950  -12.8120  -52.8610 H       155 SER    0.0900
   2366 HA        -97.4560  -14.9000  -52.4370 H       155 SER   -0.6600
   2367 HB1       -95.5680  -15.0980  -54.0650 H       155 SER    0.4300
   2368 HB2       -95.5580  -16.4470  -52.8520 H       155 SER    0.5100
   2369 HG1       -94.1070  -14.0680  -52.4620 H       155 SER   -0.5100
   2370 N         -95.4310  -14.2480  -50.0050 N.am    156 GLN   -0.4700
   2371 CA        -95.1660  -14.4030  -48.5820 C.3     156 GLN    0.3100
   2372 C         -96.2270  -13.7640  -47.6830 C.2     156 GLN    0.0700
   2373 O         -96.2170  -13.9830  -46.4800 O.2     156 GLN    0.0900
   2374 CB        -93.8280  -13.7450  -48.2690 C.3     156 GLN   -0.1800
   2375 CG        -93.1460  -14.2250  -47.0080 C.3     156 GLN    0.0900
   2376 CD        -92.0600  -15.2290  -47.3120 C.2     156 GLN    0.0900
   2377 NE2       -92.3420  -16.5080  -47.0560 N.am    156 GLN   -0.1800
   2378 OE1       -90.9860  -14.8660  -47.7900 O.2     156 GLN    0.0900
   2379 HN        -94.8880  -13.5460  -50.4580 H       156 GLN    0.0900
   2380 HA        -95.1400  -15.4570  -48.3490 H       156 GLN    0.5500
   2381 HB1       -93.9960  -12.6510  -48.1750 H       156 GLN   -0.5500
   2382 HB2       -93.1440  -13.9320  -49.1240 H       156 GLN   -0.6200
   2383 HG1       -93.8980  -14.7020  -46.3440 H       156 GLN    0.3200
   2384 HG2       -92.6940  -13.3580  -46.4830 H       156 GLN    0.3000
   2385 HE21      -91.6600  -17.2170  -47.2380 H       156 GLN    0.5100
   2386 HE22      -93.2340  -16.7580  -46.6810 H       156 GLN   -0.5100
   2387 N         -97.1060  -12.9370  -48.2480 N.am    157 GLY   -0.4700
   2388 CA        -98.1380  -12.2490  -47.4810 C.3     157 GLY    0.3100
   2389 C         -97.6960  -11.0310  -46.6820 C.2     157 GLY   -0.0200
   2390 O         -98.3240  -10.6940  -45.6900 O.2     157 GLY    0.0900
   2391 HN        -97.0970  -12.7510  -49.2270 H       157 GLY    0.0900
   2392 HA1       -98.5500  -12.9710  -46.7910 H       157 GLY    0.5100
   2393 HA2       -98.8930  -11.9330  -48.1850 H       157 GLY   -0.5100
   2394 N         -96.6420  -10.3320  -47.1000 N.am    158 CYS   -0.4700
   2395 CA        -96.1570   -9.1970  -46.3110 C.3     158 CYS    0.3100
   2396 C         -97.0840   -7.9790  -46.3860 C.2     158 CYS    0.0700
   2397 O         -97.8020   -7.8020  -47.3580 O.2     158 CYS    0.0900
   2398 CB        -94.7390   -8.8100  -46.7190 C.3     158 CYS   -0.1000
   2399 SG        -93.5140  -10.1550  -46.5740 S.3     158 CYS    0.0900
   2400 HN        -96.1500  -10.5430  -47.9420 H       158 CYS    0.0900
   2401 HA        -96.1800   -9.4820  -45.2700 H       158 CYS   -0.0800
   2402 HB1       -94.4150   -7.9630  -46.0780 H       158 CYS    0.5100
   2403 HB2       -94.7660   -8.4640  -47.7730 H       158 CYS   -0.5100
   2404 N         -97.0580   -7.1470  -45.3410 N.am    159 GLY   -0.4700
   2405 CA        -97.8790   -5.9410  -45.2680 C.3     159 GLY    0.3100
   2406 C         -97.2240   -4.7120  -45.8820 C.2     159 GLY   -0.0200
   2407 O         -96.2080   -4.8150  -46.5830 O.2     159 GLY    0.0900
   2408 HN        -96.4680   -7.3150  -44.5540 H       159 GLY    0.0900
   2409 HA1       -98.0780   -5.7450  -44.2250 H       159 GLY    0.5100
   2410 HA2       -98.8020   -6.1420  -45.7910 H       159 GLY   -0.5100
   2411 N         -97.8430   -3.5310  -45.6680 N.am    160 GLU   -0.4700
   2412 CA        -97.3730   -2.2480  -46.1640 C.3     160 GLU    0.3100
   2413 C         -96.0440   -1.8310  -45.5580 C.2     160 GLU    0.0700
   2414 O         -95.8430   -1.9010  -44.3430 O.2     160 GLU    0.0900
   2415 CB        -98.4500   -1.1500  -45.9550 C.3     160 GLU   -0.1800
   2416 CG        -98.0430    0.2980  -46.3330 C.3     160 GLU    0.0900
   2417 CD        -97.7300    0.4540  -47.8210 C.2     160 GLU    0.0900
   2418 OE1       -98.5070    1.1650  -48.5070 O.co2   160 GLU   -0.2800
   2419 OE2       -96.7070   -0.1250  -48.2720 O.co2   160 GLU    0.0900
   2420 HN        -98.6840   -3.4880  -45.1350 H       160 GLU    0.0900
   2421 HA        -97.1510   -2.3590  -47.2160 H       160 GLU    0.6200
   2422 HB1       -98.7330   -1.1540  -44.8810 H       160 GLU   -0.7600
   2423 HB2       -99.3370   -1.4240  -46.5630 H       160 GLU   -0.7600
   2424 HG1       -97.1400    0.5820  -45.7520 H       160 GLU    0.5100
   2425 HG2       -98.8760    0.9860  -46.0730 H       160 GLU   -0.5100
   2426 N         -95.0620   -1.4340  -46.3970 N.am    161 GLY   -0.4700
   2427 CA        -93.7060   -1.0590  -45.9560 C.3     161 GLY    0.3100
   2428 C         -92.8280   -2.2710  -45.6750 C.2     161 GLY   -0.0200
   2429 O         -91.6040   -2.1490  -45.4230 O.2     161 GLY    0.0900
   2430 HN        -95.2170   -1.3770  -47.3800 H       161 GLY    0.0900
   2431 HA1       -93.8000   -0.4740  -45.0530 H       161 GLY    0.5100
   2432 HA2       -93.2540   -0.4680  -46.7380 H       161 GLY   -0.5100
   2433 N         -93.4320   -3.4560  -45.7570 N.am    162 GLN   -0.4700
   2434 CA        -92.7090   -4.6880  -45.4660 C.3     162 GLN    0.3100
   2435 C         -92.1510   -5.3680  -46.6970 C.2     162 GLN    0.0700
   2436 O         -92.7000   -5.2390  -47.7940 O.2     162 GLN    0.0900
   2437 CB        -93.5880   -5.6750  -44.7480 C.3     162 GLN   -0.1800
   2438 CG        -94.1010   -5.2150  -43.4090 C.3     162 GLN    0.0900
   2439 CD        -94.6490   -6.3780  -42.6190 C.2     162 GLN    0.0900
   2440 NE2       -94.4140   -6.3680  -41.3070 N.am    162 GLN   -0.1800
   2441 OE1       -95.2950   -7.2660  -43.1730 O.2     162 GLN    0.0900
   2442 HN        -94.3890   -3.5530  -46.0180 H       162 GLN    0.0900
   2443 HA        -91.8560   -4.4350  -44.8540 H       162 GLN    0.5500
   2444 HB1       -93.0060   -6.6090  -44.5940 H       162 GLN   -0.5500
   2445 HB2       -94.4610   -5.8980  -45.3970 H       162 GLN   -0.6200
   2446 HG1       -94.9090   -4.4670  -43.5600 H       162 GLN    0.3200
   2447 HG2       -93.2720   -4.7470  -42.8370 H       162 GLN    0.3000
   2448 HE21      -94.7530   -7.1130  -40.7320 H       162 GLN    0.5100
   2449 HE22      -93.8990   -5.6150  -40.8960 H       162 GLN   -0.5100
   2450 N         -91.0410   -6.0840  -46.4880 N.am    163 VAL   -0.4700
   2451 CA        -90.4390   -6.9450  -47.5060 C.3     163 VAL    0.3100
   2452 C         -90.1750   -8.3360  -46.9190 C.2     163 VAL    0.0700
   2453 O         -90.1640   -8.4820  -45.6930 O.2     163 VAL    0.0900
   2454 CB        -89.1250   -6.3300  -48.0550 C.3     163 VAL   -0.0900
   2455 CG1       -89.3970   -4.9880  -48.7060 C.3     163 VAL    0.0900
   2456 CG2       -88.0690   -6.1820  -46.9400 C.3     163 VAL   -0.2700
   2457 HN        -90.5670   -6.0640  -45.6120 H       163 VAL    0.0900
   2458 HA        -91.1550   -7.0660  -48.3050 H       163 VAL    0.0900
   2459 HB        -88.6810   -7.0190  -48.8030 H       163 VAL    0.0900
   2460 HG11      -89.6640   -4.2350  -47.9340 H       163 VAL   -0.2700
   2461 HG12      -90.2440   -5.0780  -49.4200 H       163 VAL    0.0900
   2462 HG13      -88.4910   -4.6380  -49.2440 H       163 VAL    0.0900
   2463 HG21      -87.8330   -7.1760  -46.5040 H       163 VAL    0.0900
   2464 HG22      -88.4610   -5.5250  -46.1330 H       163 VAL    0.5100
   2465 HG23      -87.1370   -5.7470  -47.3570 H       163 VAL   -0.5100
   2466 N         -90.0240   -9.3630  -47.7700 N.am    164 ALA   -0.4700
   2467 CA        -89.4820  -10.6260  -47.3050 C.3     164 ALA    0.3100
   2468 C         -88.0130  -10.3410  -46.9950 C.2     164 ALA    0.0700
   2469 O         -87.2740   -9.9540  -47.8760 O.2     164 ALA    0.0900
   2470 CB        -89.6200  -11.7310  -48.3380 C.3     164 ALA   -0.2700
   2471 HN        -90.2710   -9.3070  -48.7330 H       164 ALA    0.0900
   2472 HA        -90.0130  -10.8970  -46.4050 H       164 ALA    0.0900
   2473 HB1       -89.0800  -11.4540  -49.2680 H       164 ALA    0.0900
   2474 HB2       -90.6930  -11.8860  -48.5850 H       164 ALA    0.5100
   2475 HB3       -89.1870  -12.6750  -47.9430 H       164 ALA   -0.5100
   2476 N         -87.6050  -10.5250  -45.7400 N.am    165 CYS   -0.4700
   2477 CA        -86.2920  -10.0840  -45.2920 C.3     165 CYS    0.3100
   2478 C         -85.2000  -11.1040  -45.6680 C.2     165 CYS    0.0700
   2479 O         -84.9770  -12.0850  -44.9540 O.2     165 CYS    0.0900
   2480 CB        -86.2870   -9.8550  -43.7790 C.3     165 CYS   -0.1000
   2481 SG        -84.7420   -9.0900  -43.2260 S.3     165 CYS    0.0900
   2482 HN        -88.1780  -10.9690  -45.0550 H       165 CYS    0.0900
   2483 HA        -86.0500   -9.1680  -45.8100 H       165 CYS   -0.0800
   2484 HB1       -86.4210  -10.8310  -43.2670 H       165 CYS    0.5100
   2485 HB2       -87.1420   -9.1980  -43.5120 H       165 CYS   -0.5100
   2486 N         -84.5620  -10.8500  -46.8070 N.am    166 LEU   -0.4700
   2487 CA        -83.5340  -11.7090  -47.3760 C.3     166 LEU    0.3100
   2488 C         -82.3800  -10.8070  -47.7220 C.2     166 LEU    0.0700
   2489 O         -82.5790   -9.7510  -48.3370 O.2     166 LEU    0.0900
   2490 CB        -84.0550  -12.4080  -48.6280 C.3     166 LEU   -0.1800
   2491 CG        -85.1600  -13.4220  -48.3090 C.3     166 LEU    0.0900
   2492 CD1       -85.8830  -13.9110  -49.5630 C.3     166 LEU    0.0900
   2493 CD2       -84.5700  -14.5660  -47.5250 C.3     166 LEU   -0.0900
   2494 HN        -84.7660  -10.0310  -47.3370 H       166 LEU    0.0900
   2495 HA        -83.2540  -12.4370  -46.6290 H       166 LEU   -0.2700
   2496 HB1       -83.2120  -12.9370  -49.1220 H       166 LEU    0.0900
   2497 HB2       -84.4570  -11.6430  -49.3250 H       166 LEU    0.0900
   2498 HG        -85.9000  -12.9450  -47.6310 H       166 LEU    0.0900
   2499 HD11      -85.1620  -14.4040  -50.2510 H       166 LEU   -0.2700
   2500 HD12      -86.3470  -13.0500  -50.0930 H       166 LEU    0.0900
   2501 HD13      -86.6680  -14.6460  -49.2850 H       166 LEU    0.0900
   2502 HD21      -84.2940  -14.2270  -46.5040 H       166 LEU    0.0900
   2503 HD22      -83.6580  -14.9420  -48.0340 H       166 LEU    0.5100
   2504 HD23      -85.3150  -15.3870  -47.4370 H       166 LEU   -0.5100
   2505 N         -81.1800  -11.2020  -47.3100 N.am    167 PHE   -0.4700
   2506 CA        -80.0020  -10.3570  -47.4430 C.3     167 PHE    0.3100
   2507 C         -79.8280   -9.7200  -48.8190 C.2     167 PHE    0.0700
   2508 O         -79.6500   -8.4720  -48.9360 O.2     167 PHE    0.0900
   2509 CB        -78.7410  -11.1410  -47.0070 C.3     167 PHE   -0.1800
   2510 CG        -77.4960  -10.3040  -46.9740 C.ar    167 PHE    0.0900
   2511 CD1       -77.0550   -9.7420  -45.7780 C.ar    167 PHE    0.0900
   2512 CD2       -76.7650  -10.0540  -48.1370 C.ar    167 PHE    0.0000
   2513 CE1       -75.9060   -8.9210  -45.7250 C.ar    167 PHE   -0.1150
   2514 CE2       -75.6070   -9.2370  -48.1010 C.ar    167 PHE    0.1150
   2515 CZ        -75.1920   -8.6650  -46.8950 C.ar    167 PHE   -0.1150
   2516 HN        -81.0330  -12.0950  -46.8900 H       167 PHE    0.1150
   2517 HA        -80.1390   -9.4850  -46.8210 H       167 PHE   -0.1150
   2518 HB1       -78.5600  -11.9730  -47.7210 H       167 PHE    0.1150
   2519 HB2       -78.8950  -11.5440  -45.9830 H       167 PHE   -0.1150
   2520 HD1       -77.6030   -9.9380  -44.8700 H       167 PHE    0.1150
   2521 HD2       -77.0850  -10.4880  -49.0720 H       167 PHE   -0.1150
   2522 HE1       -75.5820   -8.4950  -44.7870 H       167 PHE    0.1150
   2523 HE2       -75.0450   -9.0560  -49.0060 H       167 PHE    0.5100
   2524 HZ        -74.3210   -8.0270  -46.8700 H       167 PHE   -0.5100
   2525 N         -79.8580  -10.5460  -49.8670 N.am    168 GLU   -0.4700
   2526 CA        -79.5580  -10.0670  -51.2220 C.3     168 GLU    0.3100
   2527 C         -80.7110   -9.2470  -51.8490 C.2     168 GLU    0.0700
   2528 O         -80.5650   -8.5960  -52.8900 O.2     168 GLU    0.0900
   2529 CB        -79.1430  -11.2200  -52.1370 C.3     168 GLU   -0.1800
   2530 CG        -77.8210  -11.8420  -51.7150 C.3     168 GLU    0.0900
   2531 CD        -77.1830  -12.7200  -52.7600 C.2     168 GLU    0.0900
   2532 OE1       -77.7060  -12.7790  -53.8990 O.co2   168 GLU   -0.2800
   2533 OE2       -76.1580  -13.3670  -52.4400 O.co2   168 GLU    0.0900
   2534 HN        -80.0840  -11.5130  -49.7780 H       168 GLU    0.0900
   2535 HA        -78.7590   -9.3440  -51.1480 H       168 GLU    0.6200
   2536 HB1       -79.0470  -10.8380  -53.1760 H       168 GLU   -0.7600
   2537 HB2       -79.9330  -12.0000  -52.1130 H       168 GLU   -0.7600
   2538 HG1       -77.9950  -12.4590  -50.8080 H       168 GLU    0.5100
   2539 HG2       -77.1090  -11.0250  -51.4710 H       168 GLU   -0.5100
   2540 N         -81.8750   -9.3230  -51.2350 N.am    169 ASP   -0.4700
   2541 CA        -82.9900   -8.4850  -51.6500 C.3     169 ASP    0.3100
   2542 C         -82.9610   -7.0420  -51.0960 C.2     169 ASP    0.0700
   2543 O         -83.5700   -6.1520  -51.6910 O.2     169 ASP    0.0900
   2544 CB        -84.2970   -9.1360  -51.2650 C.3     169 ASP   -0.2800
   2545 CG        -84.6210  -10.3860  -52.1060 C.2     169 ASP    0.0900
   2546 OD1       -83.8250  -10.7630  -52.9850 O.co2   169 ASP    0.0900
   2547 OD2       -85.7120  -10.9690  -51.9000 O.co2   169 ASP    0.6200
   2548 HN        -82.0440   -9.9470  -50.4750 H       169 ASP   -0.7600
   2549 HA        -82.9330   -8.3550  -52.7200 H       169 ASP   -0.7600
   2550 HB1       -85.1180   -8.4000  -51.4010 H       169 ASP    0.5100
   2551 HB2       -84.2490   -9.4350  -50.1960 H       169 ASP   -0.5100
   2552 N         -82.2790   -6.8180  -49.9790 N.am    170 VAL   -0.4700
   2553 CA        -82.2690   -5.5010  -49.3420 C.3     170 VAL    0.3100
   2554 C         -80.8890   -4.8100  -49.3830 C.2     170 VAL    0.0700
   2555 O         -80.8310   -3.5830  -49.4550 O.2     170 VAL    0.0900
   2556 CB        -82.8560   -5.5240  -47.9070 C.3     170 VAL   -0.0900
   2557 CG1       -84.2750   -6.1160  -47.9470 C.3     170 VAL    0.0900
   2558 CG2       -81.9850   -6.3260  -46.9310 C.3     170 VAL   -0.2700
   2559 HN        -81.7460   -7.5310  -49.5290 H       170 VAL    0.0900
   2560 HA        -82.8490   -4.8350  -49.9640 H       170 VAL    0.0900
   2561 HB        -82.8930   -4.4910  -47.5020 H       170 VAL    0.0900
   2562 HG11      -84.2300   -7.2020  -48.1730 H       170 VAL   -0.2700
   2563 HG12      -84.8730   -5.6130  -48.7380 H       170 VAL    0.0900
   2564 HG13      -84.7700   -5.9790  -46.9610 H       170 VAL    0.0900
   2565 HG21      -80.9690   -5.8800  -46.8720 H       170 VAL    0.0900
   2566 HG22      -81.8910   -7.3760  -47.2830 H       170 VAL    0.5100
   2567 HG23      -82.4390   -6.3100  -45.9180 H       170 VAL   -0.5100
   2568 N         -79.8000   -5.5750  -49.3260 N.am    171 VAL   -0.4700
   2569 CA        -78.4810   -4.9780  -49.2940 C.3     171 VAL    0.3100
   2570 C         -77.9220   -4.9420  -50.6970 C.2     171 VAL    0.0700
   2571 O         -77.8320   -5.9820  -51.3220 O.2     171 VAL    0.0900
   2572 CB        -77.5180   -5.6970  -48.3680 C.3     171 VAL   -0.0900
   2573 CG1       -76.1850   -4.9210  -48.3400 C.3     171 VAL    0.0900
   2574 CG2       -78.1220   -5.8710  -46.9250 C.3     171 VAL   -0.2700
   2575 HN        -79.8400   -6.5710  -49.3020 H       171 VAL    0.0900
   2576 HA        -78.6000   -3.9540  -48.9720 H       171 VAL    0.0900
   2577 HB        -77.3440   -6.7320  -48.7350 H       171 VAL    0.0900
   2578 HG11      -76.3540   -3.8870  -47.9710 H       171 VAL   -0.2700
   2579 HG12      -75.7580   -4.8660  -49.3640 H       171 VAL    0.0900
   2580 HG13      -75.4660   -5.4280  -47.6610 H       171 VAL    0.0900
   2581 HG21      -78.9540   -6.6070  -46.9450 H       171 VAL    0.0900
   2582 HG22      -78.5170   -4.8990  -46.5600 H       171 VAL    0.5100
   2583 HG23      -77.3380   -6.2410  -46.2290 H       171 VAL   -0.5100
   2584 N         -77.5600   -3.7560  -51.2220 N.am    172 PRO   -0.2900
   2585 CA        -77.1360   -3.7570  -52.6230 C.3     172 PRO    0.0000
   2586 C         -75.8060   -4.4280  -52.8040 C.2     172 PRO    0.0900
   2587 O         -74.9290   -4.2820  -51.9410 O.2     172 PRO    0.0900
   2588 CB        -76.9930   -2.2690  -52.9410 C.3     172 PRO    0.0200
   2589 CG        -77.8520   -1.5730  -51.9790 C.3     172 PRO    0.0900
   2590 CD        -77.6750   -2.3830  -50.7180 C.3     172 PRO   -0.1800
   2591 HA        -77.8530   -4.2820  -53.2340 H       172 PRO    0.0900
   2592 HB1       -77.3210   -2.0590  -53.9810 H       172 PRO    0.0900
   2593 HB2       -75.9360   -1.9460  -52.8260 H       172 PRO   -0.1800
   2594 HG1       -77.5210   -0.5220  -51.8310 H       172 PRO    0.0900
   2595 HG2       -78.9110   -1.5730  -52.3120 H       172 PRO    0.0900
   2596 HD1       -76.7520   -2.0970  -50.1720 H       172 PRO    0.5100
   2597 HD2       -78.5550   -2.2940  -50.0470 H       172 PRO   -0.5100
   2598 N         -75.6570   -5.1530  -53.9060 N.am    173 MET   -0.4700
   2599 CA        -74.4280   -5.8500  -54.1470 C.3     173 MET    0.3100
   2600 C         -73.3170   -4.8830  -54.5160 C.2     173 MET    0.0700
   2601 O         -72.1620   -5.1810  -54.2350 O.2     173 MET    0.0900
   2602 CB        -74.5900   -6.9440  -55.2070 C.3     173 MET   -0.1800
   2603 CG        -73.6180   -8.1000  -55.0910 C.3     173 MET    0.0900
   2604 SD        -73.6040   -8.9280  -53.4600 S.3     173 MET    0.0900
   2605 CE        -74.7830  -10.2420  -53.7030 C.3     173 MET   -0.1400
   2606 HN        -76.3700   -5.2430  -54.5960 H       173 MET    0.0900
   2607 HA        -74.1080   -6.2870  -53.2120 H       173 MET    0.0900
   2608 HB1       -74.4580   -6.4800  -56.2070 H       173 MET   -0.0900
   2609 HB2       -75.6210   -7.3490  -55.1310 H       173 MET   -0.2200
   2610 HG1       -72.6010   -7.7130  -55.3060 H       173 MET    0.0900
   2611 HG2       -73.8810   -8.8470  -55.8690 H       173 MET    0.0900
   2612 HE1       -74.3880  -11.0160  -54.3950 H       173 MET    0.0900
   2613 HE2       -75.7220   -9.8390  -54.1390 H       173 MET    0.5100
   2614 HE3       -75.0150  -10.7340  -52.7340 H       173 MET   -0.5100
   2615 N         -73.6180   -3.7240  -55.1330 N.am    174 ASN   -0.4700
   2616 CA        -72.5160   -2.7750  -55.4050 C.3     174 ASN    0.3100
   2617 C         -71.8990   -2.2790  -54.1010 C.2     174 ASN    0.0700
   2618 O         -70.6830   -2.1650  -53.9700 O.2     174 ASN    0.0900
   2619 CB        -72.8890   -1.6200  -56.3490 C.3     174 ASN   -0.1800
   2620 CG        -74.2220   -0.9660  -56.0230 C.2     174 ASN    0.0900
   2621 ND2       -74.8290   -0.3310  -57.0290 N.am    174 ASN    0.0900
   2622 OD1       -74.6720   -0.9890  -54.8950 O.2     174 ASN    0.5500
   2623 HN        -74.5380   -3.4670  -55.4160 H       174 ASN   -0.5500
   2624 HA        -71.7070   -3.3440  -55.8380 H       174 ASN   -0.6200
   2625 HB1       -72.9390   -2.0120  -57.3870 H       174 ASN    0.3200
   2626 HB2       -72.0980   -0.8430  -56.2910 H       174 ASN    0.3000
   2627 HD21      -75.7090    0.1190  -56.8760 H       174 ASN    0.5100
   2628 HD22      -74.4030   -0.3050  -57.9330 H       174 ASN   -0.5100
   2629 N         -72.7360   -2.0160  -53.1030 N.am    175 TYR   -0.4700
   2630 CA        -72.2740   -1.7420  -51.7440 C.3     175 TYR    0.3100
   2631 C         -71.3590   -2.8310  -51.1930 C.2     175 TYR    0.0700
   2632 O         -70.2750   -2.5440  -50.6300 O.2     175 TYR    0.0900
   2633 CB        -73.4580   -1.5090  -50.7630 C.3     175 TYR   -0.1800
   2634 CG        -72.9970   -1.4240  -49.3240 C.ar    175 TYR    0.0900
   2635 CD1       -73.0160   -2.5510  -48.5200 C.ar    175 TYR    0.0900
   2636 CD2       -72.5070   -0.2410  -48.7760 C.ar    175 TYR    0.0000
   2637 CE1       -72.5620   -2.5230  -47.2190 C.ar    175 TYR   -0.1150
   2638 CE2       -72.0360   -0.2020  -47.4280 C.ar    175 TYR    0.1150
   2639 CZ        -72.0670   -1.3660  -46.6670 C.ar    175 TYR   -0.1150
   2640 OH        -71.6230   -1.4160  -45.3580 O.3     175 TYR    0.1150
   2641 HN        -73.7230   -1.9930  -53.2390 H       175 TYR    0.1100
   2642 HA        -71.6460   -0.8640  -51.7800 H       175 TYR   -0.5400
   2643 HB1       -74.1770   -2.3520  -50.8370 H       175 TYR    0.4300
   2644 HB2       -73.9650   -0.5520  -51.0110 H       175 TYR   -0.1150
   2645 HD1       -73.3970   -3.4770  -48.9230 H       175 TYR    0.1150
   2646 HD2       -72.4820    0.6560  -49.3770 H       175 TYR   -0.1150
   2647 HE1       -72.5960   -3.4230  -46.6240 H       175 TYR    0.1150
   2648 HE2       -71.6610    0.7190  -47.0050 H       175 TYR    0.5100
   2649 HH        -71.4600   -0.5160  -45.0660 H       175 TYR   -0.5100
   2650 N         -71.8220   -4.0810  -51.2820 N.am    176 MET   -0.4700
   2651 CA        -71.1090   -5.1950  -50.6750 C.3     176 MET    0.3100
   2652 C         -69.7530   -5.3600  -51.3410 C.2     176 MET    0.0700
   2653 O         -68.7920   -5.6880  -50.6690 O.2     176 MET    0.0900
   2654 CB        -71.8840   -6.5300  -50.7620 C.3     176 MET   -0.1800
   2655 CG        -73.0620   -6.5380  -49.8080 C.3     176 MET    0.0900
   2656 SD        -72.6090   -6.1840  -48.1120 S.3     176 MET    0.0900
   2657 CE        -71.5250   -7.6000  -47.7600 C.3     176 MET   -0.1400
   2658 HN        -72.6660   -4.3040  -51.7620 H       176 MET    0.0900
   2659 HA        -70.9360   -4.9430  -49.6400 H       176 MET    0.0900
   2660 HB1       -71.2000   -7.3670  -50.5070 H       176 MET   -0.0900
   2661 HB2       -72.2510   -6.6710  -51.8010 H       176 MET   -0.2200
   2662 HG1       -73.5420   -7.5390  -49.8570 H       176 MET    0.0900
   2663 HG2       -73.7970   -5.7820  -50.1550 H       176 MET    0.0900
   2664 HE1       -70.5690   -7.5260  -48.3220 H       176 MET    0.0900
   2665 HE2       -72.0240   -8.5470  -48.0550 H       176 MET    0.5100
   2666 HE3       -71.2830   -7.6390  -46.6760 H       176 MET   -0.5100
   2667 N         -69.6830   -5.1340  -52.6560 N.am    177 VAL   -0.4700
   2668 CA        -68.4330   -5.3910  -53.4040 C.3     177 VAL    0.3100
   2669 C         -67.4690   -4.1940  -53.3560 C.2     177 VAL    0.0700
   2670 O         -66.3200   -4.3410  -52.9230 O.2     177 VAL    0.0900
   2671 CB        -68.7170   -5.8350  -54.8230 C.3     177 VAL   -0.0900
   2672 CG1       -67.4310   -5.8580  -55.6950 C.3     177 VAL    0.0900
   2673 CG2       -69.4210   -7.2280  -54.8260 C.3     177 VAL   -0.2700
   2674 HN        -70.4560   -4.7890  -53.1840 H       177 VAL    0.0900
   2675 HA        -67.8850   -6.1580  -52.8780 H       177 VAL    0.0900
   2676 HB        -69.4500   -5.1360  -55.2800 H       177 VAL    0.0900
   2677 HG11      -66.6250   -6.4160  -55.1710 H       177 VAL   -0.2700
   2678 HG12      -67.0810   -4.8200  -55.8810 H       177 VAL    0.0900
   2679 HG13      -67.6400   -6.3620  -56.6630 H       177 VAL    0.0900
   2680 HG21      -70.3830   -7.1710  -54.2720 H       177 VAL    0.0900
   2681 HG22      -68.7720   -7.9820  -54.3320 H       177 VAL    0.5100
   2682 HG23      -69.6320   -7.5420  -55.8710 H       177 VAL   -0.5100
   2683 N         -67.9080   -3.0350  -53.8240 N.am    178 TYR   -0.4700
   2684 CA        -67.0340   -1.8560  -53.9120 C.3     178 TYR    0.3100
   2685 C         -66.7610   -1.2140  -52.5460 C.2     178 TYR    0.0700
   2686 O         -65.6230   -0.8400  -52.2550 O.2     178 TYR    0.0900
   2687 CB        -67.6090   -0.8100  -54.8550 C.3     178 TYR   -0.1800
   2688 CG        -67.7060   -1.2170  -56.3070 C.ar    178 TYR    0.0900
   2689 CD1       -68.8700   -0.9920  -57.0350 C.ar    178 TYR    0.0900
   2690 CD2       -66.6290   -1.7910  -56.9610 C.ar    178 TYR    0.0000
   2691 CE1       -68.9620   -1.3060  -58.4010 C.ar    178 TYR   -0.1150
   2692 CE2       -66.6970   -2.1140  -58.3030 C.ar    178 TYR    0.1150
   2693 CZ        -67.8650   -1.8920  -59.0240 C.ar    178 TYR   -0.1150
   2694 OH        -67.9190   -2.2250  -60.3610 O.3     178 TYR    0.1150
   2695 HN        -68.8470   -2.9100  -54.1360 H       178 TYR    0.1100
   2696 HA        -66.0680   -2.1850  -54.2640 H       178 TYR   -0.5400
   2697 HB1       -66.9660    0.0950  -54.8190 H       178 TYR    0.4300
   2698 HB2       -68.6400   -0.5600  -54.5250 H       178 TYR   -0.1150
   2699 HD1       -69.7270   -0.5670  -56.5340 H       178 TYR    0.1150
   2700 HD2       -65.7200   -1.9890  -56.4130 H       178 TYR   -0.1150
   2701 HE1       -69.8640   -1.0960  -58.9560 H       178 TYR    0.1150
   2702 HE2       -65.8360   -2.5430  -58.7950 H       178 TYR    0.5100
   2703 HH        -67.0330   -2.4640  -60.6440 H       178 TYR   -0.5100
   2704 N         -67.7940   -1.0780  -51.7220 N.am    179 PHE   -0.4700
   2705 CA        -67.6600   -0.3160  -50.4950 C.3     179 PHE    0.3100
   2706 C         -67.2320   -1.2260  -49.3700 C.2     179 PHE    0.0700
   2707 O         -66.1850   -1.0010  -48.7320 O.2     179 PHE    0.0900
   2708 CB        -68.9620    0.4510  -50.1810 C.3     179 PHE   -0.1800
   2709 CG        -68.8330    1.5110  -49.1150 C.ar    179 PHE    0.0900
   2710 CD1       -68.6780    2.8670  -49.4500 C.ar    179 PHE    0.0900
   2711 CD2       -68.9700    1.1790  -47.7610 C.ar    179 PHE    0.0000
   2712 CE1       -68.6120    3.8690  -48.4570 C.ar    179 PHE   -0.1150
   2713 CE2       -68.9050    2.1590  -46.7740 C.ar    179 PHE    0.1150
   2714 CZ        -68.7420    3.5290  -47.1170 C.ar    179 PHE   -0.1150
   2715 HN        -68.6870   -1.4830  -51.9050 H       179 PHE    0.1150
   2716 HA        -66.8390    0.3750  -50.6190 H       179 PHE   -0.1150
   2717 HB1       -69.7310   -0.2710  -49.8280 H       179 PHE    0.1150
   2718 HB2       -69.3130    0.9600  -51.1030 H       179 PHE   -0.1150
   2719 HD1       -68.6080    3.1500  -50.4900 H       179 PHE    0.1150
   2720 HD2       -69.1270    0.1480  -47.4780 H       179 PHE   -0.1150
   2721 HE1       -68.4610    4.9000  -48.7390 H       179 PHE    0.1150
   2722 HE2       -68.9810    1.8740  -45.7350 H       179 PHE    0.5100
   2723 HZ        -68.7190    4.2900  -46.3500 H       179 PHE   -0.5100
   2724 N         -68.0100   -2.2730  -49.0920 N.am    180 ASN   -0.4700
   2725 CA        -67.6460   -3.1300  -48.0140 C.3     180 ASN    0.3100
   2726 C         -66.3510   -3.9350  -48.2950 C.2     180 ASN    0.0700
   2727 O         -65.3670   -3.8160  -47.5440 O.2     180 ASN    0.0900
   2728 CB        -68.8200   -3.9970  -47.5460 C.3     180 ASN   -0.1800
   2729 CG        -68.5550   -4.6220  -46.2270 C.2     180 ASN    0.0900
   2730 ND2       -68.8290   -3.9110  -45.1180 N.am    180 ASN    0.0900
   2731 OD1       -68.0770   -5.7440  -46.1880 O.2     180 ASN    0.5500
   2732 HN        -68.8400   -2.4940  -49.5980 H       180 ASN   -0.5500
   2733 HA        -67.3000   -2.5070  -47.2020 H       180 ASN   -0.6200
   2734 HB1       -68.9990   -4.8010  -48.2920 H       180 ASN    0.3200
   2735 HB2       -69.7310   -3.3660  -47.4650 H       180 ASN    0.3000
   2736 HD21      -68.5260   -4.2410  -44.2250 H       180 ASN    0.5100
   2737 HD22      -69.3360   -3.0520  -45.1880 H       180 ASN   -0.5100
   2738 N         -66.3090   -4.6860  -49.3930 N.am    181 PHE   -0.4700
   2739 CA        -65.1920   -5.5290  -49.6590 C.3     181 PHE    0.3100
   2740 C         -63.9590   -4.7380  -50.0810 C.2     181 PHE    0.0700
   2741 O         -62.9580   -4.7670  -49.3600 O.2     181 PHE    0.0900
   2742 CB        -65.5450   -6.5600  -50.7270 C.3     181 PHE   -0.1800
   2743 CG        -64.4430   -7.5630  -51.0000 C.ar    181 PHE    0.0900
   2744 CD1       -63.5920   -8.0060  -49.9880 C.ar    181 PHE    0.0900
   2745 CD2       -64.2990   -8.1020  -52.2720 C.ar    181 PHE    0.0000
   2746 CE1       -62.6020   -8.8970  -50.2450 C.ar    181 PHE   -0.1150
   2747 CE2       -63.2880   -9.0190  -52.5460 C.ar    181 PHE    0.1150
   2748 CZ        -62.4370   -9.4130  -51.5260 C.ar    181 PHE   -0.1150
   2749 HN        -67.0440   -4.6920  -50.0680 H       181 PHE    0.1150
   2750 HA        -64.9160   -6.0210  -48.7380 H       181 PHE   -0.1150
   2751 HB1       -65.7580   -6.0370  -51.6830 H       181 PHE    0.1150
   2752 HB2       -66.4380   -7.1340  -50.3980 H       181 PHE   -0.1150
   2753 HD1       -63.7230   -7.6320  -48.9830 H       181 PHE    0.1150
   2754 HD2       -64.9790   -7.8070  -53.0570 H       181 PHE   -0.1150
   2755 HE1       -61.9400   -9.2090  -49.4510 H       181 PHE    0.1150
   2756 HE2       -63.1680   -9.4200  -53.5420 H       181 PHE    0.5100
   2757 HZ        -61.6460  -10.1200  -51.7260 H       181 PHE   -0.5100
   2758 N         -64.0270   -4.0230  -51.2090 N.am    182 PHE   -0.4700
   2759 CA        -62.8120   -3.4140  -51.7570 C.3     182 PHE    0.3100
   2760 C         -62.2660   -2.3280  -50.8400 C.2     182 PHE    0.0700
   2761 O         -61.0970   -2.3720  -50.4420 O.2     182 PHE    0.0900
   2762 CB        -63.0260   -2.8490  -53.1470 C.3     182 PHE   -0.1800
   2763 CG        -63.1940   -3.8830  -54.2450 C.ar    182 PHE    0.0900
   2764 CD1       -63.0240   -5.2260  -54.0520 C.ar    182 PHE    0.0900
   2765 CD2       -63.5770   -3.4530  -55.5210 C.ar    182 PHE    0.0000
   2766 CE1       -63.1770   -6.1440  -55.1080 C.ar    182 PHE   -0.1150
   2767 CE2       -63.7440   -4.3860  -56.5710 C.ar    182 PHE    0.1150
   2768 CZ        -63.5460   -5.7120  -56.3420 C.ar    182 PHE   -0.1150
   2769 HN        -64.8760   -3.8750  -51.7100 H       182 PHE    0.1150
   2770 HA        -62.0480   -4.1770  -51.7840 H       182 PHE   -0.1150
   2771 HB1       -62.1470   -2.2270  -53.4220 H       182 PHE    0.1150
   2772 HB2       -63.9480   -2.2290  -53.1450 H       182 PHE   -0.1150
   2773 HD1       -62.7670   -5.5890  -53.0680 H       182 PHE    0.1150
   2774 HD2       -63.7470   -2.4020  -55.7040 H       182 PHE   -0.1150
   2775 HE1       -63.0010   -7.1960  -54.9360 H       182 PHE    0.1150
   2776 HE2       -64.0300   -4.0440  -57.5550 H       182 PHE    0.5100
   2777 HZ        -63.6810   -6.4240  -57.1440 H       182 PHE   -0.5100
   2778 N         -63.1020   -1.3530  -50.5240 N.am    183 ALA   -0.4700
   2779 CA        -62.6810   -0.2090  -49.7340 C.3     183 ALA    0.3100
   2780 C         -62.4430   -0.4900  -48.2420 C.2     183 ALA    0.0700
   2781 O         -61.4320   -0.0850  -47.6760 O.2     183 ALA    0.0900
   2782 CB        -63.6470    0.9370  -49.9260 C.3     183 ALA   -0.2700
   2783 HN        -64.0560   -1.3580  -50.8120 H       183 ALA    0.0900
   2784 HA        -61.6900    0.0750  -50.0540 H       183 ALA    0.0900
   2785 HB1       -64.6200    0.7020  -49.4420 H       183 ALA    0.0900
   2786 HB2       -63.8230    1.1080  -51.0100 H       183 ALA    0.5100
   2787 HB3       -63.2350    1.8610  -49.4640 H       183 ALA   -0.5100
   2788 N         -63.4000   -1.1370  -47.5880 N.am    184 CYS   -0.4700
   2789 CA        -63.3680   -1.2820  -46.1300 C.3     184 CYS    0.3100
   2790 C         -62.7150   -2.5640  -45.5840 C.2     184 CYS    0.0700
   2791 O         -62.3730   -2.6110  -44.4180 O.2     184 CYS    0.0900
   2792 CB        -64.7710   -1.1850  -45.6010 C.3     184 CYS   -0.1100
   2793 SG        -65.4390    0.5080  -45.8920 S.3     184 CYS    0.0900
   2794 HN        -64.1770   -1.5510  -48.0540 H       184 CYS    0.0900
   2795 HA        -62.7500   -0.4960  -45.7200 H       184 CYS   -0.2300
   2796 HB1       -64.7680   -1.4140  -44.5140 H       184 CYS    0.1600
   2797 HB2       -65.4070   -1.9400  -46.1130 H       184 CYS    0.5100
   2798 HG1       -65.7450    0.2950  -47.1630 H       184 CYS   -0.5100
   2799 N         -62.5370   -3.5830  -46.4190 N.am    185 VAL   -0.4700
   2800 CA        -61.8930   -4.8360  -45.9850 C.3     185 VAL    0.3100
   2801 C         -60.5550   -5.0770  -46.6700 C.2     185 VAL    0.0700
   2802 O         -59.5420   -5.2490  -46.0240 O.2     185 VAL    0.0900
   2803 CB        -62.8520   -6.0320  -46.2000 C.3     185 VAL   -0.0900
   2804 CG1       -62.1800   -7.3570  -45.9230 C.3     185 VAL    0.0900
   2805 CG2       -64.0860   -5.8720  -45.3140 C.3     185 VAL   -0.2700
   2806 HN        -62.8280   -3.5460  -47.3710 H       185 VAL    0.0900
   2807 HA        -61.6390   -4.7390  -44.9390 H       185 VAL    0.0900
   2808 HB        -63.2110   -6.0230  -47.2500 H       185 VAL    0.0900
   2809 HG11      -61.6680   -7.3270  -44.9380 H       185 VAL   -0.2700
   2810 HG12      -61.4250   -7.5690  -46.7090 H       185 VAL    0.0900
   2811 HG13      -62.9380   -8.1690  -45.9040 H       185 VAL    0.0900
   2812 HG21      -64.6200   -4.9310  -45.5680 H       185 VAL    0.0900
   2813 HG22      -63.7820   -5.8300  -44.2460 H       185 VAL    0.5100
   2814 HG23      -64.7780   -6.7260  -45.4730 H       185 VAL   -0.5100
   2815 N         -60.5460   -5.1060  -47.9870 N.am    186 LEU   -0.4700
   2816 CA        -59.3500   -5.5080  -48.7240 C.3     186 LEU    0.3100
   2817 C         -58.2380   -4.4840  -48.5840 C.2     186 LEU    0.0700
   2818 O         -57.0920   -4.8660  -48.3560 O.2     186 LEU    0.0900
   2819 CB        -59.7070   -5.7060  -50.1830 C.3     186 LEU   -0.1800
   2820 CG        -58.7610   -6.4130  -51.1020 C.3     186 LEU    0.0900
   2821 CD1       -58.2110   -7.7580  -50.4920 C.3     186 LEU    0.0900
   2822 CD2       -59.5340   -6.6480  -52.4200 C.3     186 LEU   -0.0900
   2823 HN        -61.3430   -4.8580  -48.5340 H       186 LEU    0.0900
   2824 HA        -58.9770   -6.4270  -48.2950 H       186 LEU   -0.2700
   2825 HB1       -59.8740   -4.6970  -50.6100 H       186 LEU    0.0900
   2826 HB2       -60.6590   -6.2730  -50.2060 H       186 LEU    0.0900
   2827 HG        -57.9040   -5.7410  -51.3180 H       186 LEU    0.0900
   2828 HD11      -59.0520   -8.4530  -50.2800 H       186 LEU   -0.2700
   2829 HD12      -57.6730   -7.5500  -49.5430 H       186 LEU    0.0900
   2830 HD13      -57.5210   -8.2460  -51.2140 H       186 LEU    0.0900
   2831 HD21      -59.8530   -5.6760  -52.8540 H       186 LEU    0.0900
   2832 HD22      -60.4380   -7.2620  -52.2230 H       186 LEU    0.5100
   2833 HD23      -58.8810   -7.1670  -53.1540 H       186 LEU   -0.5100
   2834 N         -58.5700   -3.2000  -48.6710 N.am    187 VAL   -0.4700
   2835 CA        -57.5450   -2.1530  -48.5380 C.3     187 VAL    0.3100
   2836 C         -56.8780   -2.2510  -47.1500 C.2     187 VAL    0.0700
   2837 O         -55.6480   -2.3620  -47.0630 O.2     187 VAL    0.0900
   2838 CB        -58.0950   -0.7490  -48.9060 C.3     187 VAL   -0.0900
   2839 CG1       -57.1560    0.3300  -48.4190 C.3     187 VAL    0.0900
   2840 CG2       -58.3480   -0.6230  -50.4570 C.3     187 VAL   -0.2700
   2841 HN        -59.5050   -2.8940  -48.8270 H       187 VAL    0.0900
   2842 HA        -56.7250   -2.4100  -49.1920 H       187 VAL    0.0900
   2843 HB        -59.0930   -0.6090  -48.4380 H       187 VAL    0.0900
   2844 HG11      -56.1170    0.1050  -48.7400 H       187 VAL   -0.2700
   2845 HG12      -57.1820    0.3800  -47.3090 H       187 VAL    0.0900
   2846 HG13      -57.4550    1.3110  -48.8440 H       187 VAL    0.0900
   2847 HG21      -58.9430   -1.4890  -50.8190 H       187 VAL    0.0900
   2848 HG22      -57.3780   -0.6080  -50.9990 H       187 VAL    0.5100
   2849 HG23      -58.9110    0.3090  -50.6740 H       187 VAL   -0.5100
   2850 N         -57.6690   -2.2850  -46.0610 N.am    188 PRO   -0.2900
   2851 CA        -57.0500   -2.4820  -44.7400 C.3     188 PRO    0.0000
   2852 C         -56.2760   -3.7810  -44.5760 C.2     188 PRO    0.0900
   2853 O         -55.2060   -3.7700  -43.9520 O.2     188 PRO    0.0900
   2854 CB        -58.2390   -2.4370  -43.7700 C.3     188 PRO    0.0200
   2855 CG        -59.2450   -1.6310  -44.4730 C.3     188 PRO    0.0900
   2856 CD        -59.0760   -1.8370  -45.9470 C.3     188 PRO   -0.1800
   2857 HA        -56.2980   -1.7310  -44.5630 H       188 PRO    0.0900
   2858 HB1       -57.9500   -1.9620  -42.8090 H       188 PRO    0.0900
   2859 HB2       -58.6230   -3.4590  -43.5640 H       188 PRO   -0.1800
   2860 HG1       -60.2640   -1.9450  -44.1620 H       188 PRO    0.0900
   2861 HG2       -59.1090   -0.5570  -44.2240 H       188 PRO    0.0900
   2862 HD1       -59.7610   -2.6230  -46.3320 H       188 PRO    0.5100
   2863 HD2       -59.2260   -0.8940  -46.5130 H       188 PRO   -0.5100
   2864 N         -56.7630   -4.8870  -45.1460 N.am    189 LEU   -0.4700
   2865 CA        -55.9870   -6.1210  -45.0540 C.3     189 LEU    0.3100
   2866 C         -54.6490   -6.0090  -45.7720 C.2     189 LEU    0.0700
   2867 O         -53.6530   -6.4810  -45.2780 O.2     189 LEU    0.0900
   2868 CB        -56.7660   -7.3240  -45.5480 C.3     189 LEU   -0.1800
   2869 CG        -57.9080   -7.8250  -44.6480 C.3     189 LEU    0.0900
   2870 CD1       -58.7780   -8.8090  -45.4590 C.3     189 LEU    0.0900
   2871 CD2       -57.3940   -8.4800  -43.3640 C.3     189 LEU   -0.0900
   2872 HN        -57.6310   -4.9220  -45.6340 H       189 LEU    0.0900
   2873 HA        -55.7140   -6.2580  -44.0180 H       189 LEU   -0.2700
   2874 HB1       -56.0490   -8.1610  -45.6810 H       189 LEU    0.0900
   2875 HB2       -57.2030   -7.0630  -46.5350 H       189 LEU    0.0900
   2876 HG        -58.5270   -6.9670  -44.3100 H       189 LEU    0.0900
   2877 HD11      -58.1650   -9.6710  -45.7970 H       189 LEU   -0.2700
   2878 HD12      -59.1950   -8.2970  -46.3520 H       189 LEU    0.0900
   2879 HD13      -59.6070   -9.1900  -44.8250 H       189 LEU    0.0900
   2880 HD21      -56.7970   -7.7500  -42.7770 H       189 LEU    0.0900
   2881 HD22      -56.7470   -9.3470  -43.6150 H       189 LEU    0.5100
   2882 HD23      -58.2500   -8.8190  -42.7430 H       189 LEU   -0.5100
   2883 N         -54.6380   -5.3720  -46.9310 N.am    190 LEU   -0.4700
   2884 CA        -53.4050   -5.1440  -47.6570 C.3     190 LEU    0.3100
   2885 C         -52.4750   -4.1970  -46.8910 C.2     190 LEU    0.0700
   2886 O         -51.2680   -4.3860  -46.8810 O.2     190 LEU    0.0900
   2887 CB        -53.7050   -4.6290  -49.0630 C.3     190 LEU   -0.1800
   2888 CG        -54.3670   -5.6550  -50.0210 C.3     190 LEU    0.0900
   2889 CD1       -54.9030   -4.9890  -51.3190 C.3     190 LEU    0.0900
   2890 CD2       -53.4380   -6.8450  -50.4090 C.3     190 LEU   -0.0900
   2891 HN        -55.4700   -5.0220  -47.3540 H       190 LEU    0.0900
   2892 HA        -52.8650   -6.0780  -47.7050 H       190 LEU   -0.2700
   2893 HB1       -52.7490   -4.2980  -49.5210 H       190 LEU    0.0900
   2894 HB2       -54.3830   -3.7540  -48.9740 H       190 LEU    0.0900
   2895 HG        -55.2110   -6.1470  -49.4930 H       190 LEU    0.0900
   2896 HD11      -54.0700   -4.5010  -51.8690 H       190 LEU   -0.2700
   2897 HD12      -55.6600   -4.2170  -51.0620 H       190 LEU    0.0900
   2898 HD13      -55.3620   -5.7580  -51.9760 H       190 LEU    0.0900
   2899 HD21      -53.1320   -7.4040  -49.5000 H       190 LEU    0.0900
   2900 HD22      -52.5250   -6.4630  -50.9150 H       190 LEU    0.5100
   2901 HD23      -53.9780   -7.5400  -51.0880 H       190 LEU   -0.5100
   2902 N         -53.0230   -3.1570  -46.2750 N.am    191 LEU   -0.4700
   2903 CA        -52.2280   -2.2830  -45.4170 C.3     191 LEU    0.3100
   2904 C         -51.6060   -3.0400  -44.2430 C.2     191 LEU    0.0700
   2905 O         -50.4350   -2.8190  -43.8890 O.2     191 LEU    0.0900
   2906 CB        -53.0930   -1.1430  -44.9020 C.3     191 LEU   -0.1800
   2907 CG        -53.5110   -0.1220  -45.9360 C.3     191 LEU    0.0900
   2908 CD1       -54.5750    0.7470  -45.2960 C.3     191 LEU    0.0900
   2909 CD2       -52.3230    0.7250  -46.4180 C.3     191 LEU   -0.0900
   2910 HN        -53.9880   -2.9280  -46.3680 H       191 LEU    0.0900
   2911 HA        -51.4020   -1.8980  -45.9970 H       191 LEU   -0.2700
   2912 HB1       -52.5290   -0.6150  -44.1050 H       191 LEU    0.0900
   2913 HB2       -54.0140   -1.5820  -44.4620 H       191 LEU    0.0900
   2914 HG        -53.9170   -0.6290  -46.8360 H       191 LEU    0.0900
   2915 HD11      -54.1660    1.2520  -44.3950 H       191 LEU   -0.2700
   2916 HD12      -55.4400    0.1210  -44.9890 H       191 LEU    0.0900
   2917 HD13      -54.9130    1.5240  -46.0160 H       191 LEU    0.0900
   2918 HD21      -51.5500    0.0720  -46.8770 H       191 LEU    0.0900
   2919 HD22      -51.8690    1.2630  -45.5590 H       191 LEU    0.5100
   2920 HD23      -52.6650    1.4570  -47.1800 H       191 LEU   -0.5100
   2921 N         -52.3740   -3.9490  -43.6380 N.am    192 MET   -0.4700
   2922 CA        -51.8540   -4.8350  -42.5770 C.3     192 MET    0.3100
   2923 C         -50.7260   -5.7060  -43.0500 C.2     192 MET    0.0700
   2924 O         -49.7160   -5.8680  -42.3380 O.2     192 MET    0.0900
   2925 CB        -52.9580   -5.7310  -41.9770 C.3     192 MET   -0.1800
   2926 CG        -53.9140   -5.0030  -41.0930 C.3     192 MET    0.0900
   2927 SD        -55.2310   -6.0700  -40.5400 S.3     192 MET    0.0900
   2928 CE        -56.7270   -5.2290  -41.1160 C.3     192 MET   -0.1400
   2929 HN        -53.3350   -4.0710  -43.8760 H       192 MET    0.0900
   2930 HA        -51.4270   -4.2090  -41.8080 H       192 MET    0.0900
   2931 HB1       -52.4750   -6.5360  -41.3840 H       192 MET   -0.0900
   2932 HB2       -53.5300   -6.1910  -42.8100 H       192 MET   -0.2200
   2933 HG1       -54.3370   -4.1440  -41.6560 H       192 MET    0.0900
   2934 HG2       -53.3590   -4.6060  -40.2170 H       192 MET    0.0900
   2935 HE1       -56.8150   -5.2760  -42.2230 H       192 MET    0.0900
   2936 HE2       -56.7040   -4.1580  -40.8200 H       192 MET    0.5100
   2937 HE3       -57.6290   -5.7070  -40.6790 H       192 MET   -0.5100
   2938 N         -50.8710   -6.2670  -44.2450 N.am    193 LEU   -0.4700
   2939 CA        -49.8230   -7.0900  -44.8430 C.3     193 LEU    0.3100
   2940 C         -48.5340   -6.2530  -44.9250 C.2     193 LEU    0.0700
   2941 O         -47.4590   -6.6870  -44.4900 O.2     193 LEU    0.0900
   2942 CB        -50.2460   -7.5600  -46.2330 C.3     193 LEU   -0.1800
   2943 CG        -49.2710   -8.3400  -47.1340 C.3     193 LEU    0.0900
   2944 CD1       -48.7260   -9.6110  -46.4640 C.3     193 LEU    0.0900
   2945 CD2       -49.9180   -8.6830  -48.4660 C.3     193 LEU   -0.0900
   2946 HN        -51.7010   -6.1520  -44.7870 H       193 LEU    0.0900
   2947 HA        -49.6500   -7.9350  -44.1950 H       193 LEU   -0.2700
   2948 HB1       -50.5440   -6.6550  -46.7970 H       193 LEU    0.0900
   2949 HB2       -51.1320   -8.2100  -46.0900 H       193 LEU    0.0900
   2950 HG        -48.4180   -7.6790  -47.3940 H       193 LEU    0.0900
   2951 HD11      -49.5620  -10.2960  -46.2070 H       193 LEU   -0.2700
   2952 HD12      -48.1870   -9.3440  -45.5300 H       193 LEU    0.0900
   2953 HD13      -48.0350  -10.1380  -47.1560 H       193 LEU    0.0900
   2954 HD21      -50.2180   -7.7540  -48.9950 H       193 LEU    0.0900
   2955 HD22      -50.8240   -9.3040  -48.2980 H       193 LEU    0.5100
   2956 HD23      -49.1970   -9.2380  -49.1050 H       193 LEU   -0.5100
   2957 N         -48.6700   -5.0480  -45.4750 N.am    194 GLY   -0.4700
   2958 CA        -47.5780   -4.0880  -45.5790 C.3     194 GLY    0.3100
   2959 C         -46.9030   -3.7430  -44.2570 C.2     194 GLY   -0.0200
   2960 O         -45.6560   -3.7070  -44.1950 O.2     194 GLY    0.0900
   2961 HN        -49.5430   -4.7440  -45.8470 H       194 GLY    0.0900
   2962 HA1       -47.9850   -3.1830  -46.0050 H       194 GLY    0.5100
   2963 HA2       -46.8380   -4.5120  -46.2430 H       194 GLY   -0.5100
   2964 N         -47.6980   -3.4890  -43.2080 N.am    195 VAL   -0.4700
   2965 CA        -47.1670   -3.1890  -41.8690 C.3     195 VAL    0.3100
   2966 C         -46.3890   -4.3780  -41.3250 C.2     195 VAL    0.0700
   2967 O         -45.2450   -4.2260  -40.8320 O.2     195 VAL    0.0900
   2968 CB        -48.2620   -2.7280  -40.8590 C.3     195 VAL   -0.0900
   2969 CG1       -47.6580   -2.5430  -39.3920 C.3     195 VAL    0.0900
   2970 CG2       -48.9270   -1.4230  -41.3410 C.3     195 VAL   -0.2700
   2971 HN        -48.6910   -3.4930  -43.2890 H       195 VAL    0.0900
   2972 HA        -46.4280   -2.4110  -41.9840 H       195 VAL    0.0900
   2973 HB        -49.0710   -3.4890  -40.8250 H       195 VAL    0.0900
   2974 HG11      -46.7400   -1.9170  -39.4340 H       195 VAL   -0.2700
   2975 HG12      -47.3920   -3.5340  -38.9640 H       195 VAL    0.0900
   2976 HG13      -48.4000   -2.0390  -38.7370 H       195 VAL    0.0900
   2977 HG21      -49.2420   -1.5250  -42.4010 H       195 VAL    0.0900
   2978 HG22      -48.2050   -0.5810  -41.2660 H       195 VAL    0.5100
   2979 HG23      -49.8230   -1.2040  -40.7230 H       195 VAL   -0.5100
   2980 N         -46.9780   -5.5680  -41.4140 N.am    196 TYR   -0.4700
   2981 CA        -46.2530   -6.7580  -40.9470 C.3     196 TYR    0.3100
   2982 C         -44.9550   -7.0300  -41.7010 C.2     196 TYR    0.0700
   2983 O         -43.9220   -7.3490  -41.0700 O.2     196 TYR    0.0900
   2984 CB        -47.1370   -8.0010  -40.9000 C.3     196 TYR   -0.1800
   2985 CG        -48.0000   -8.0020  -39.6430 C.ar    196 TYR    0.0900
   2986 CD1       -47.4310   -8.1670  -38.3740 C.ar    196 TYR    0.0900
   2987 CD2       -49.3710   -7.7860  -39.7240 C.ar    196 TYR    0.0000
   2988 CE1       -48.2040   -8.1230  -37.2210 C.ar    196 TYR   -0.1150
   2989 CE2       -50.1490   -7.7410  -38.5820 C.ar    196 TYR    0.1150
   2990 CZ        -49.5830   -7.9030  -37.3420 C.ar    196 TYR   -0.1150
   2991 OH        -50.4060   -7.8480  -36.2440 O.3     196 TYR    0.1150
   2992 HN        -47.8950   -5.7020  -41.7820 H       196 TYR    0.1100
   2993 HA        -45.8720   -6.5410  -39.9600 H       196 TYR   -0.5400
   2994 HB1       -46.5060   -8.9150  -40.8840 H       196 TYR    0.4300
   2995 HB2       -47.8140   -8.0190  -41.7810 H       196 TYR   -0.1150
   2996 HD1       -46.3670   -8.3300  -38.2890 H       196 TYR    0.1150
   2997 HD2       -49.8350   -7.6520  -40.6900 H       196 TYR   -0.1150
   2998 HE1       -47.7510   -8.2580  -36.2490 H       196 TYR    0.1150
   2999 HE2       -51.2140   -7.5760  -38.6660 H       196 TYR    0.5100
   3000 HH        -51.3020   -7.6900  -36.5520 H       196 TYR   -0.5100
   3001 N         -44.9650   -6.8570  -43.0190 N.am    197 LEU   -0.4700
   3002 CA        -43.7200   -6.9580  -43.7860 C.3     197 LEU    0.3100
   3003 C         -42.6770   -5.9420  -43.3310 C.2     197 LEU    0.0700
   3004 O         -41.4910   -6.2500  -43.3160 O.2     197 LEU    0.0900
   3005 CB        -43.9750   -6.8230  -45.2860 C.3     197 LEU   -0.1800
   3006 CG        -44.8440   -7.9560  -45.8400 C.3     197 LEU    0.0900
   3007 CD1       -45.2060   -7.6640  -47.2940 C.3     197 LEU    0.0900
   3008 CD2       -44.1660   -9.2920  -45.6890 C.3     197 LEU   -0.0900
   3009 HN        -45.7960   -6.6560  -43.5340 H       197 LEU    0.0900
   3010 HA        -43.2750   -7.9180  -43.5690 H       197 LEU   -0.2700
   3011 HB1       -42.9990   -6.8280  -45.8160 H       197 LEU    0.0900
   3012 HB2       -44.4830   -5.8550  -45.4770 H       197 LEU    0.0900
   3013 HG        -45.7720   -8.0410  -45.2360 H       197 LEU    0.0900
   3014 HD11      -44.2840   -7.5830  -47.9080 H       197 LEU   -0.2700
   3015 HD12      -45.7620   -6.7050  -47.3600 H       197 LEU    0.0900
   3016 HD13      -45.8310   -8.4890  -47.7000 H       197 LEU    0.0900
   3017 HD21      -43.9680   -9.5010  -44.6160 H       197 LEU    0.0900
   3018 HD22      -43.1990   -9.2890  -46.2340 H       197 LEU    0.5100
   3019 HD23      -44.8200  -10.0940  -46.0920 H       197 LEU   -0.5100
   3020 N         -43.1150   -4.7430  -42.9470 N.am    198 ARG   -0.4700
   3021 CA        -42.2170   -3.7180  -42.4260 C.3     198 ARG    0.3100
   3022 C         -41.6770   -4.0870  -41.0360 C.2     198 ARG    0.0700
   3023 O         -40.4820   -3.8620  -40.7640 O.2     198 ARG    0.0900
   3024 CB        -42.8950   -2.3490  -42.4070 C.3     198 ARG   -0.1800
   3025 CG        -43.0960   -1.7390  -43.7840 C.3     198 ARG    0.0900
   3026 CD        -43.8900   -0.4430  -43.6590 C.3     198 ARG    0.0900
   3027 NE        -44.0330    0.2440  -44.9420 N.pl3   198 ARG   -0.1800
   3028 CZ        -43.1640    1.1160  -45.4430 C.cat   198 ARG    0.0900
   3029 NH1       -42.0480    1.4250  -44.7900 N.pl3   198 ARG    0.0900
   3030 NH2       -43.4160    1.6830  -46.6240 N.pl3   198 ARG    0.2000
   3031 HN        -44.0790   -4.4920  -43.0010 H       198 ARG    0.0900
   3032 HA        -41.3410   -3.6920  -43.0560 H       198 ARG    0.0900
   3033 HB1       -42.2710   -1.6560  -41.8030 H       198 ARG   -0.7000
   3034 HB2       -43.8870   -2.4550  -41.9210 H       198 ARG    0.4400
   3035 HG1       -43.6480   -2.4520  -44.4320 H       198 ARG    0.6400
   3036 HG2       -42.1080   -1.5270  -44.2460 H       198 ARG   -0.8000
   3037 HD1       -43.3680    0.2490  -42.9640 H       198 ARG    0.4600
   3038 HD2       -44.9110   -0.6660  -43.2810 H       198 ARG    0.4600
   3039 HE        -44.8470    0.0420  -45.4840 H       198 ARG   -0.8000
   3040 HH11      -41.8500    0.9990  -43.9070 H       198 ARG    0.4600
   3041 HH12      -41.4050    2.0830  -45.1820 H       198 ARG    0.4600
   3042 HH21      -44.2500    1.4500  -47.1220 H       198 ARG    0.5100
   3043 HH22      -42.7690    2.3400  -47.0100 H       198 ARG   -0.5100
   3044 N         -42.5260   -4.6820  -40.1830 N.am    199 ILE   -0.4700
   3045 CA        -42.0770   -5.2050  -38.8760 C.3     199 ILE    0.3100
   3046 C         -40.9630   -6.2640  -39.0390 C.2     199 ILE    0.0700
   3047 O         -39.9020   -6.2000  -38.3930 O.2     199 ILE    0.0900
   3048 CB        -43.2370   -5.7810  -38.0540 C.3     199 ILE   -0.0900
   3049 CG1       -44.1540   -4.6800  -37.5360 C.3     199 ILE    0.0900
   3050 CG2       -42.7270   -6.5860  -36.8450 C.3     199 ILE   -0.2700
   3051 CD        -45.5380   -5.1570  -37.1330 C.3     199 ILE    0.0900
   3052 HN        -43.4940   -4.7970  -40.3920 H       199 ILE    0.0900
   3053 HA        -41.6140   -4.3900  -38.3400 H       199 ILE    0.0900
   3054 HB        -43.8470   -6.4460  -38.7020 H       199 ILE   -0.1800
   3055 HG11      -44.2670   -3.9140  -38.3320 H       199 ILE    0.0900
   3056 HG12      -43.6740   -4.2120  -36.6510 H       199 ILE    0.0900
   3057 HG21      -41.9800   -5.9900  -36.2780 H       199 ILE   -0.2700
   3058 HG22      -42.2420   -7.5230  -37.1930 H       199 ILE    0.0900
   3059 HG23      -43.5740   -6.8300  -36.1690 H       199 ILE    0.0900
   3060 HD1       -45.4610   -5.9130  -36.3220 H       199 ILE    0.0900
   3061 HD2       -46.0470   -5.6220  -38.0040 H       199 ILE    0.5100
   3062 HD3       -46.1400   -4.3000  -36.7610 H       199 ILE   -0.5100
   3063 N         -41.1910   -7.2430  -39.9070 N.am    200 PHE   -0.4700
   3064 CA        -40.1950   -8.2880  -40.1130 C.3     200 PHE    0.3100
   3065 C         -38.9090   -7.7600  -40.7290 C.2     200 PHE    0.0700
   3066 O         -37.8280   -8.2110  -40.3540 O.2     200 PHE    0.0900
   3067 CB        -40.7850   -9.4670  -40.9080 C.3     200 PHE   -0.1800
   3068 CG        -41.9570  -10.1530  -40.2100 C.ar    200 PHE    0.0900
   3069 CD1       -43.1660  -10.3130  -40.8500 C.ar    200 PHE    0.0900
   3070 CD2       -41.8190  -10.6660  -38.9270 C.ar    200 PHE    0.0000
   3071 CE1       -44.2580  -10.9510  -40.2100 C.ar    200 PHE   -0.1150
   3072 CE2       -42.8890  -11.3080  -38.2760 C.ar    200 PHE    0.1150
   3073 CZ        -44.0960  -11.4470  -38.9100 C.ar    200 PHE   -0.1150
   3074 HN        -42.0300   -7.3070  -40.4420 H       200 PHE    0.1150
   3075 HA        -39.8590   -8.6220  -39.1430 H       200 PHE   -0.1150
   3076 HB1       -39.9980  -10.2350  -41.0620 H       200 PHE    0.1150
   3077 HB2       -41.1560   -9.0990  -41.8890 H       200 PHE   -0.1150
   3078 HD1       -43.2840   -9.9460  -41.8580 H       200 PHE    0.1150
   3079 HD2       -40.8710  -10.5720  -38.4180 H       200 PHE   -0.1150
   3080 HE1       -45.2050  -11.0520  -40.7190 H       200 PHE    0.1150
   3081 HE2       -42.7600  -11.6900  -37.2740 H       200 PHE    0.5100
   3082 HZ        -44.9170  -11.9380  -38.4100 H       200 PHE   -0.5100
   3083 N         -39.0160   -6.7740  -41.6320 N.am    201 LEU   -0.4700
   3084 CA        -37.8440   -6.1230  -42.2490 C.3     201 LEU    0.3100
   3085 C         -37.0470   -5.3440  -41.2220 C.2     201 LEU    0.0700
   3086 O         -35.8220   -5.3670  -41.2500 O.2     201 LEU    0.0900
   3087 CB        -38.2560   -5.1780  -43.3900 C.3     201 LEU   -0.1800
   3088 CG        -38.5460   -5.8570  -44.7230 C.3     201 LEU    0.0900
   3089 CD1       -39.1880   -4.8640  -45.6930 C.3     201 LEU    0.0900
   3090 CD2       -37.2440   -6.4140  -45.3040 C.3     201 LEU   -0.0900
   3091 HN        -39.9040   -6.4340  -41.9310 H       201 LEU    0.0900
   3092 HA        -37.1950   -6.8990  -42.6270 H       201 LEU   -0.2700
   3093 HB1       -37.4370   -4.4460  -43.5460 H       201 LEU    0.0900
   3094 HB2       -39.1710   -4.6330  -43.0740 H       201 LEU    0.0900
   3095 HG        -39.2340   -6.7130  -44.5600 H       201 LEU    0.0900
   3096 HD11      -38.5050   -4.0050  -45.8690 H       201 LEU   -0.2700
   3097 HD12      -40.1380   -4.4780  -45.2660 H       201 LEU    0.0900
   3098 HD13      -39.3900   -5.3620  -46.6650 H       201 LEU    0.0900
   3099 HD21      -36.8000   -7.1550  -44.6050 H       201 LEU    0.0900
   3100 HD22      -36.5140   -5.5900  -45.4550 H       201 LEU    0.5100
   3101 HD23      -37.4460   -6.9170  -46.2730 H       201 LEU   -0.5100
   3102 N         -37.7280   -4.6730  -40.2920 N.am    202 ALA   -0.4700
   3103 CA        -37.0510   -3.9580  -39.1920 C.3     202 ALA    0.3100
   3104 C         -36.3140   -4.9200  -38.2360 C.2     202 ALA    0.0700
   3105 O         -35.1570   -4.7090  -37.9000 O.2     202 ALA    0.0900
   3106 CB        -38.0670   -3.1010  -38.4030 C.3     202 ALA   -0.2700
   3107 HN        -38.7240   -4.6260  -40.2970 H       202 ALA    0.0900
   3108 HA        -36.2830   -3.3310  -39.6200 H       202 ALA    0.0900
   3109 HB1       -38.8590   -3.7500  -37.9730 H       202 ALA    0.0900
   3110 HB2       -38.5430   -2.3610  -39.0810 H       202 ALA    0.5100
   3111 HB3       -37.5520   -2.5720  -37.5730 H       202 ALA   -0.5100
   3112 N         -36.9800   -5.9890  -37.8160 N.am    203 ALA   -0.4700
   3113 CA        -36.3670   -7.0240  -36.9920 C.3     203 ALA    0.3100
   3114 C         -35.1250   -7.5500  -37.6570 C.2     203 ALA    0.0700
   3115 O         -34.0930   -7.6510  -37.0230 O.2     203 ALA    0.0900
   3116 CB        -37.3300   -8.1810  -36.7490 C.3     203 ALA   -0.2700
   3117 HN        -37.9390   -6.1330  -38.0480 H       203 ALA    0.0900
   3118 HA        -36.0820   -6.5730  -36.0530 H       203 ALA    0.0900
   3119 HB1       -37.6280   -8.6390  -37.7170 H       203 ALA    0.0900
   3120 HB2       -38.2420   -7.8120  -36.2340 H       203 ALA    0.5100
   3121 HB3       -36.8370   -8.9580  -36.1250 H       203 ALA   -0.5100
   3122 N         -35.2280   -7.9210  -38.9300 N.am    204 ARG   -0.4700
   3123 CA        -34.0870   -8.5090  -39.6240 C.3     204 ARG    0.3100
   3124 C         -32.8930   -7.5480  -39.7150 C.2     204 ARG    0.0700
   3125 O         -31.7200   -7.9660  -39.5490 O.2     204 ARG    0.0900
   3126 CB        -34.4840   -8.9890  -41.0190 C.3     204 ARG   -0.1800
   3127 CG        -33.3150   -9.5620  -41.7730 C.3     204 ARG    0.0900
   3128 CD        -33.6900   -9.9090  -43.1920 C.3     204 ARG    0.0900
   3129 NE        -33.8330   -8.7100  -44.0100 N.pl3   204 ARG   -0.1800
   3130 CZ        -33.9740   -8.7180  -45.3280 C.cat   204 ARG    0.0900
   3131 NH1       -33.9940   -9.8650  -46.0010 N.pl3   204 ARG    0.0900
   3132 NH2       -34.0940   -7.5670  -45.9750 N.pl3   204 ARG    0.2000
   3133 HN        -36.0670   -7.8180  -39.4560 H       204 ARG    0.0900
   3134 HA        -33.7290   -9.3380  -39.0320 H       204 ARG    0.0900
   3135 HB1       -34.8980   -8.1320  -41.5910 H       204 ARG   -0.7000
   3136 HB2       -35.2680   -9.7690  -40.9220 H       204 ARG    0.4400
   3137 HG1       -32.9620  -10.4780  -41.2540 H       204 ARG    0.6400
   3138 HG2       -32.4910   -8.8160  -41.7860 H       204 ARG   -0.8000
   3139 HD1       -34.6620  -10.4470  -43.2040 H       204 ARG    0.4600
   3140 HD2       -32.8980  -10.5400  -43.6480 H       204 ARG    0.4600
   3141 HE        -33.8230   -7.8240  -43.5460 H       204 ARG   -0.8000
   3142 HH11      -33.9030  -10.7330  -45.5130 H       204 ARG    0.4600
   3143 HH12      -34.1020   -9.8600  -46.9960 H       204 ARG    0.4600
   3144 HH21      -34.0770   -6.7050  -45.4690 H       204 ARG    0.5100
   3145 HH22      -34.2000   -7.5610  -46.9700 H       204 ARG   -0.5100
   3146 N         -33.1840   -6.2740  -40.0070 N.am    205 ARG   -0.4700
   3147 CA        -32.1590   -5.2230  -40.1320 C.3     205 ARG    0.3100
   3148 C         -31.4770   -4.9780  -38.7800 C.2     205 ARG    0.0700
   3149 O         -30.2490   -4.8450  -38.6950 O.2     205 ARG    0.0900
   3150 CB        -32.7960   -3.9250  -40.6830 C.3     205 ARG   -0.1800
   3151 CG        -31.8780   -2.7360  -40.8960 C.3     205 ARG    0.0900
   3152 CD        -32.6600   -1.5140  -41.4210 C.3     205 ARG    0.0900
   3153 NE        -33.2340   -1.7210  -42.7650 N.pl3   205 ARG   -0.1800
   3154 CZ        -34.5340   -1.8750  -43.0600 C.cat   205 ARG    0.0900
   3155 NH1       -35.4860   -1.8590  -42.1200 N.pl3   205 ARG    0.0900
   3156 NH2       -34.8920   -2.0460  -44.3300 N.pl3   205 ARG    0.2000
   3157 HN        -34.1240   -5.9750  -40.1550 H       205 ARG    0.0900
   3158 HA        -31.3900   -5.5790  -40.8010 H       205 ARG    0.0900
   3159 HB1       -33.5880   -3.6120  -39.9720 H       205 ARG   -0.7000
   3160 HB2       -33.2620   -4.1680  -41.6600 H       205 ARG    0.4400
   3161 HG1       -31.0910   -3.0100  -41.6310 H       205 ARG    0.6400
   3162 HG2       -31.3910   -2.4720  -39.9320 H       205 ARG   -0.8000
   3163 HD1       -31.9770   -0.6400  -41.4830 H       205 ARG    0.4600
   3164 HD2       -33.5020   -1.2930  -40.7310 H       205 ARG    0.4600
   3165 HE        -32.5930   -1.7490  -43.5290 H       205 ARG   -0.8000
   3166 HH11      -35.2390   -1.7280  -41.1610 H       205 ARG    0.4600
   3167 HH12      -36.4450   -1.9770  -42.3790 H       205 ARG    0.4600
   3168 HH21      -34.1970   -2.0590  -45.0490 H       205 ARG    0.5100
   3169 HH22      -35.8580   -2.1620  -44.5660 H       205 ARG   -0.5100
   3170 N         -32.2810   -4.9350  -37.7200 N.am    206 GLN   -0.4700
   3171 CA        -31.7600   -4.6480  -36.3950 C.3     206 GLN    0.3100
   3172 C         -30.9060   -5.7860  -35.8390 C.2     206 GLN    0.0700
   3173 O         -29.8740   -5.5480  -35.2370 O.2     206 GLN    0.0900
   3174 CB        -32.9090   -4.3290  -35.4420 C.3     206 GLN   -0.1800
   3175 CG        -33.5410   -2.9600  -35.7150 C.3     206 GLN    0.0900
   3176 CD        -34.6440   -2.6360  -34.7290 C.2     206 GLN    0.0900
   3177 NE2       -35.6630   -1.9240  -35.1900 N.am    206 GLN   -0.1800
   3178 OE1       -34.5540   -2.9880  -33.5600 O.2     206 GLN    0.0900
   3179 HN        -33.2620   -5.0960  -37.7860 H       206 GLN    0.0900
   3180 HA        -31.0890   -3.8060  -36.4710 H       206 GLN    0.5500
   3181 HB1       -32.5250   -4.3450  -34.4000 H       206 GLN   -0.5500
   3182 HB2       -33.6900   -5.1110  -35.5500 H       206 GLN   -0.6200
   3183 HG1       -33.9670   -2.9530  -36.7410 H       206 GLN    0.3200
   3184 HG2       -32.7570   -2.1760  -35.6420 H       206 GLN    0.3000
   3185 HE21      -36.4200   -1.6810  -34.5830 H       206 GLN    0.5100
   3186 HE22      -35.6750   -1.6300  -36.1470 H       206 GLN   -0.5100
   3187 N         -31.3410   -7.0510  -36.0600 N.am    207 LEU   -0.4700
   3188 CA        -30.6160   -8.2690  -35.7200 C.3     207 LEU    0.3100
   3189 CAT       -27.9790   -8.0990  -38.4710 C.3     207 LEU    0.0700
   3190 C         -29.2730   -8.4240  -36.4220 C.2     207 LEU    0.0900
   3191 O         -28.3080   -8.9140  -35.8350 O.2     207 LEU   -0.1800
   3192 CB        -31.4810   -9.5290  -36.0130 C.3     207 LEU    0.0900
   3193 CG        -32.6020   -9.7990  -34.9840 C.3     207 LEU    0.0900
   3194 CD1       -33.6270  -10.8020  -35.5380 C.3     207 LEU   -0.0900
   3195 CD2       -32.0280  -10.3190  -33.6550 C.3     207 LEU    0.0900
   3196 NT        -29.2020   -8.0400  -37.7120 N.pl3   207 LEU   -0.2700
   3197 HN        -32.2250   -7.2090  -36.4880 H       207 LEU    0.0900
   3198 HNT       -29.9990   -7.6950  -38.2010 H       207 LEU    0.0900
   3199 HA        -30.3630   -8.2240  -34.6720 H       207 LEU    0.0900
   3200 HB1       -30.8100  -10.4130  -36.0370 H       207 LEU   -0.2700
   3201 HB2       -31.9490   -9.4040  -37.0120 H       207 LEU    0.0900
   3202 HG        -33.1160   -8.8450  -34.7440 H       207 LEU    0.0900
   3203 HD11      -33.1290  -11.7660  -35.7750 H       207 LEU    0.0900
   3204 HD12      -34.0840  -10.4020  -36.4680 H       207 LEU    0.5100
   3205 HD13      -34.4190  -10.9890  -34.7820 H       207 LEU   -0.5100
   3206 HD21      -31.3320   -9.5710  -33.2210 H       207 LEU   -0.4700
   3207 HD22      -31.4690  -11.2650  -33.8280 H       207 LEU    0.3100
   3208 HD23      -32.8530  -10.4990  -32.9320 H       207 LEU   -0.1100
   3209 HT1       -27.6180   -9.1490  -38.5120 H       207 LEU    0.0900
   3210 HT2       -27.2040   -7.4700  -37.9840 H       207 LEU    0.0900
   3211 HT3       -28.1620   -7.7410  -39.5070 H       207 LEU    0.0900
   3212 N         -26.8410  -11.2020  -26.7860 N.am    208 GLU   -0.2700
   3213 CA        -27.9660  -12.0910  -26.5550 C.3     208 GLU    0.0900
   3214 CAY       -25.6110   -9.4130  -27.8090 C.3     208 GLU    0.0900
   3215 C         -29.2040  -11.4640  -25.9320 C.2     208 GLU    0.0900
   3216 O         -30.3310  -11.7730  -26.3060 O.2     208 GLU    0.5100
   3217 CB        -27.5450  -13.3630  -25.7690 C.3     208 GLU   -0.5100
   3218 CG        -26.7250  -14.3800  -26.6110 C.3     208 GLU   -0.4700
   3219 CD        -27.4380  -14.7890  -27.8980 C.2     208 GLU    0.3100
   3220 OE1       -28.6930  -14.8420  -27.9020 O.co2   208 GLU    0.0700
   3221 OE2       -26.7390  -14.9850  -28.9280 O.co2   208 GLU    0.0900
   3222 CY        -26.9010  -10.0810  -27.5190 C.2     208 GLU   -0.1800
   3223 OY        -27.9600   -9.6100  -27.9190 O.2     208 GLU    0.0900
   3224 HN        -25.9890  -11.4830  -26.3530 H       208 GLU    0.0900
   3225 HA        -28.3710  -12.3680  -27.5160 H       208 GLU   -0.2800
   3226 HB1       -28.4620  -13.8690  -25.4010 H       208 GLU    0.0900
   3227 HB2       -26.9320  -13.0510  -24.8980 H       208 GLU    0.0900
   3228 HG1       -26.5450  -15.2910  -26.0010 H       208 GLU    0.6200
   3229 HG2       -25.7490  -13.9220  -26.8780 H       208 GLU   -0.7600
   3230 HY1       -25.7950   -8.4920  -28.4020 H       208 GLU   -0.7600
   3231 HY2       -24.9590  -10.0960  -28.3950 H       208 GLU    0.5100
   3232 HY3       -25.1110   -9.1350  -26.8560 H       208 GLU   -0.5100
   3233 N         -29.0660  -10.5320  -24.9660 N.am    209 ARG   -0.4700
   3234 CA        -30.2290   -9.8780  -24.3870 C.3     209 ARG    0.3100
   3235 C         -31.0790   -9.0730  -25.3850 C.2     209 ARG    0.0700
   3236 O         -32.3030   -9.2080  -25.4100 O.2     209 ARG    0.0900
   3237 CB        -29.8010   -8.9900  -23.1860 C.3     209 ARG   -0.1800
   3238 CG        -30.9650   -8.3290  -22.4170 C.3     209 ARG    0.0900
   3239 CD        -31.8480   -9.3300  -21.6520 C.3     209 ARG    0.0900
   3240 NE        -33.1320   -8.6370  -21.3030 N.pl3   209 ARG   -0.1800
   3241 CZ        -34.1680   -8.5430  -22.1300 C.cat   209 ARG    0.0900
   3242 NH1       -34.1940   -9.1440  -23.3010 N.pl3   209 ARG    0.0900
   3243 NH2       -35.2050   -7.7940  -21.8030 N.pl3   209 ARG    0.2000
   3244 HN        -28.1760  -10.2540  -24.6120 H       209 ARG    0.0900
   3245 HA        -30.9190  -10.6440  -24.0630 H       209 ARG    0.0900
   3246 HB1       -29.1370   -8.1860  -23.5680 H       209 ARG   -0.7000
   3247 HB2       -29.2300   -9.6220  -22.4740 H       209 ARG    0.4400
   3248 HG1       -31.6010   -7.7790  -23.1420 H       209 ARG    0.6400
   3249 HG2       -30.5410   -7.6050  -21.6890 H       209 ARG   -0.8000
   3250 HD1       -31.3510   -9.6540  -20.7130 H       209 ARG    0.4600
   3251 HD2       -32.0800  -10.2110  -22.2860 H       209 ARG    0.4600
   3252 HE        -33.2120   -8.2210  -20.3980 H       209 ARG   -0.8000
   3253 HH11      -33.4880   -9.8130  -23.5350 H       209 ARG    0.4600
   3254 HH12      -34.9190   -8.9320  -23.9570 H       209 ARG    0.4600
   3255 HH21      -35.2090   -7.2980  -20.9340 H       209 ARG    0.5100
   3256 HH22      -35.9860   -7.7210  -22.4230 H       209 ARG   -0.5100
   3257 N         -30.4290   -8.2470  -26.2360 N.am    210 ALA   -0.4700
   3258 CA        -31.0010   -7.5060  -27.3770 C.3     210 ALA    0.3100
   3259 C         -31.5340   -8.4680  -28.4490 C.2     210 ALA    0.0700
   3260 O         -32.6230   -8.2730  -28.9980 O.2     210 ALA    0.0900
   3261 CB        -29.9710   -6.5880  -27.9820 C.3     210 ALA   -0.2700
   3262 HN        -29.4550   -8.0940  -26.1160 H       210 ALA    0.0900
   3263 HA        -31.8450   -6.9360  -27.0170 H       210 ALA    0.0900
   3264 HB1       -29.1010   -7.1770  -28.3440 H       210 ALA    0.0900
   3265 HB2       -29.6160   -5.8630  -27.2210 H       210 ALA    0.5100
   3266 HB3       -30.4110   -6.0420  -28.8430 H       210 ALA   -0.5100
   3267 N         -30.7510   -9.5070  -28.7460 N.am    211 ARG   -0.4700
   3268 CA        -31.1420  -10.5300  -29.7260 C.3     211 ARG    0.3100
   3269 C         -32.4440  -11.2000  -29.3000 C.2     211 ARG    0.0700
   3270 O         -33.4000  -11.3090  -30.0870 O.2     211 ARG    0.0900
   3271 CB        -30.0150  -11.5590  -29.8810 C.3     211 ARG   -0.1800
   3272 CG        -30.3230  -12.7890  -30.7140 C.3     211 ARG    0.0900
   3273 CD        -29.0380  -13.5690  -31.0080 C.3     211 ARG    0.0900
   3274 NE        -28.1600  -12.8340  -31.9270 N.pl3   211 ARG   -0.1800
   3275 CZ        -26.8330  -12.9770  -32.0120 C.cat   211 ARG    0.0900
   3276 NH1       -26.1740  -13.8260  -31.2230 N.pl3   211 ARG    0.0900
   3277 NH2       -26.1540  -12.2460  -32.8980 N.pl3   211 ARG    0.2000
   3278 HN        -29.8610   -9.6370  -28.3140 H       211 ARG    0.0900
   3279 HA        -31.3380  -10.0390  -30.6680 H       211 ARG    0.0900
   3280 HB1       -29.7290  -11.9020  -28.8650 H       211 ARG   -0.7000
   3281 HB2       -29.1490  -11.0440  -30.3450 H       211 ARG    0.4400
   3282 HG1       -30.7930  -12.4780  -31.6720 H       211 ARG    0.6400
   3283 HG2       -31.0330  -13.4400  -30.1610 H       211 ARG   -0.8000
   3284 HD1       -29.2890  -14.5410  -31.4820 H       211 ARG    0.4600
   3285 HD2       -28.4770  -13.7390  -30.0640 H       211 ARG    0.4600
   3286 HE        -28.5890  -12.1720  -32.5400 H       211 ARG   -0.8000
   3287 HH11      -25.2120  -14.0280  -31.4010 H       211 ARG    0.4600
   3288 HH12      -26.6420  -14.2600  -30.4540 H       211 ARG    0.4600
   3289 HH21      -26.6370  -11.5990  -33.4880 H       211 ARG    0.5100
   3290 HH22      -25.1610  -12.3440  -32.9700 H       211 ARG   -0.5100
   3291 N         -32.4750  -11.6180  -28.0460 N.am    212 SER   -0.4700
   3292 CA        -33.6220  -12.2730  -27.4530 C.3     212 SER    0.3100
   3293 C         -34.8780  -11.4030  -27.4800 C.2     212 SER    0.0700
   3294 O         -35.9440  -11.8880  -27.8480 O.2     212 SER    0.0900
   3295 CB        -33.2930  -12.7120  -26.0170 C.3     212 SER    0.0500
   3296 OG        -34.5020  -13.0560  -25.3390 O.3     212 SER    0.0900
   3297 HN        -31.6930  -11.4970  -27.4420 H       212 SER    0.0900
   3298 HA        -33.8720  -13.1290  -28.0600 H       212 SER   -0.6600
   3299 HB1       -32.7960  -11.8810  -25.4720 H       212 SER    0.4300
   3300 HB2       -32.6230  -13.5960  -26.0350 H       212 SER    0.5100
   3301 HG1       -34.8080  -13.8710  -25.7420 H       212 SER   -0.5100
   3302 N         -34.7650  -10.1170  -27.1470 N.am    213 THR   -0.4700
   3303 CA        -35.9070   -9.2030  -27.2350 C.3     213 THR    0.3100
   3304 C         -36.4650   -9.1540  -28.6600 C.2     213 THR    0.0700
   3305 O         -37.6820   -9.2400  -28.8740 O.2     213 THR    0.0900
   3306 CB        -35.5460   -7.7520  -26.7700 C.3     213 THR    0.1400
   3307 CG2       -36.6760   -6.7570  -27.0890 C.3     213 THR    0.0900
   3308 OG1       -35.2740   -7.7350  -25.3650 O.3     213 THR   -0.6600
   3309 HN        -33.9070   -9.7220  -26.8260 H       213 THR    0.4300
   3310 HA        -36.6950   -9.6040  -26.6140 H       213 THR   -0.2700
   3311 HB        -34.6440   -7.3980  -27.3130 H       213 THR    0.0900
   3312 HG1       -34.9090   -6.8670  -25.1770 H       213 THR    0.0900
   3313 HG21      -37.6480   -7.1540  -26.7240 H       213 THR    0.0900
   3314 HG22      -36.7460   -6.6030  -28.1870 H       213 THR    0.5100
   3315 HG23      -36.4790   -5.7860  -26.5870 H       213 THR   -0.5100
   3316 N         -35.5740   -9.0340  -29.6390 N.am    214 LEU   -0.4700
   3317 CA        -35.9720   -8.9230  -31.0270 C.3     214 LEU    0.3100
   3318 C         -36.6080  -10.2250  -31.5550 C.2     214 LEU    0.0700
   3319 O         -37.6010  -10.1780  -32.2780 O.2     214 LEU    0.0900
   3320 CB        -34.7940   -8.5040  -31.9060 C.3     214 LEU   -0.1800
   3321 CG        -34.3470   -7.0370  -31.7520 C.3     214 LEU    0.0900
   3322 CD1       -33.0330   -6.7620  -32.4890 C.3     214 LEU    0.0900
   3323 CD2       -35.4420   -6.0960  -32.2540 C.3     214 LEU   -0.0900
   3324 HN        -34.5930   -9.0160  -29.4620 H       214 LEU    0.0900
   3325 HA        -36.7620   -8.1900  -31.0890 H       214 LEU   -0.2700
   3326 HB1       -35.0780   -8.6690  -32.9660 H       214 LEU    0.0900
   3327 HB2       -33.9300   -9.1560  -31.6590 H       214 LEU    0.0900
   3328 HG        -34.2110   -6.8120  -30.6730 H       214 LEU    0.0900
   3329 HD11      -33.1530   -6.9720  -33.5740 H       214 LEU   -0.2700
   3330 HD12      -32.2300   -7.4160  -32.0870 H       214 LEU    0.0900
   3331 HD13      -32.7460   -5.6960  -32.3630 H       214 LEU    0.0900
   3332 HD21      -36.3740   -6.2480  -31.6690 H       214 LEU    0.0900
   3333 HD22      -35.6570   -6.3020  -33.3240 H       214 LEU    0.5100
   3334 HD23      -35.1180   -5.0400  -32.1340 H       214 LEU   -0.5100
   3335 N         -36.0520  -11.3760  -31.1790 N.am    215 GLN   -0.4700
   3336 CA        -36.6400  -12.6700  -31.5410 C.3     215 GLN    0.3100
   3337 C         -38.0350  -12.8490  -30.9490 C.2     215 GLN    0.0700
   3338 O         -38.9490  -13.3330  -31.6250 O.2     215 GLN    0.0900
   3339 CB        -35.7240  -13.8190  -31.1190 C.3     215 GLN   -0.1800
   3340 CG        -34.4310  -13.9100  -31.9370 C.3     215 GLN    0.0900
   3341 CD        -33.3750  -14.8480  -31.3300 C.2     215 GLN    0.0900
   3342 NE2       -33.5930  -15.4250  -30.2470 N.am    215 GLN   -0.1800
   3343 OE1       -32.2480  -14.9960  -31.9990 O.2     215 GLN    0.0900
   3344 HN        -35.2160  -11.4100  -30.6370 H       215 GLN    0.0900
   3345 HA        -36.7860  -12.6830  -32.6100 H       215 GLN    0.5500
   3346 HB1       -36.2810  -14.7740  -31.2310 H       215 GLN   -0.5500
   3347 HB2       -35.4560  -13.6830  -30.0490 H       215 GLN   -0.6200
   3348 HG1       -33.9880  -12.8940  -32.0160 H       215 GLN    0.3200
   3349 HG2       -34.6790  -14.2790  -32.9550 H       215 GLN    0.3000
   3350 HE21      -32.9030  -16.0340  -29.8580 H       215 GLN    0.5100
   3351 HE22      -34.4590  -15.2790  -29.7680 H       215 GLN   -0.5100
   3352 N         -38.2120  -12.4210  -29.7020 N.am    216 LYS   -0.4700
   3353 CA        -39.5430  -12.3970  -29.1000 C.3     216 LYS    0.3100
   3354 C         -40.5290  -11.5180  -29.8630 C.2     216 LYS    0.0700
   3355 O         -41.6740  -11.8940  -30.0180 O.2     216 LYS    0.0900
   3356 CB        -39.4700  -11.9530  -27.6430 C.3     216 LYS   -0.1800
   3357 CG        -38.9980  -13.0320  -26.7040 C.3     216 LYS    0.0900
   3358 CD        -38.7410  -12.4580  -25.2950 C.3     216 LYS    0.0900
   3359 CE        -37.8090  -13.3520  -24.4750 C.3     216 LYS   -0.1800
   3360 NZ        -37.3140  -12.6500  -23.2400 N.4     216 LYS    0.0900
   3361 HN        -37.4590  -12.1030  -29.1320 H       216 LYS    0.0900
   3362 HA        -39.9580  -13.3920  -29.1680 H       216 LYS   -0.1800
   3363 HB1       -40.4820  -11.6250  -27.3230 H       216 LYS    0.0900
   3364 HB2       -38.7720  -11.0930  -27.5710 H       216 LYS    0.0900
   3365 HG1       -38.0590  -13.4760  -27.0980 H       216 LYS    0.2100
   3366 HG2       -39.7720  -13.8280  -26.6400 H       216 LYS    0.0500
   3367 HD1       -39.7100  -12.3600  -24.7620 H       216 LYS    0.0500
   3368 HD2       -38.2800  -11.4520  -25.3940 H       216 LYS   -0.3000
   3369 HE1       -36.9240  -13.6310  -25.0840 H       216 LYS    0.3300
   3370 HE2       -38.3530  -14.2640  -24.1500 H       216 LYS    0.3300
   3371 HZ1       -38.1210  -12.2370  -22.7300 H       216 LYS    0.3300
   3372 HZ2       -36.6520  -11.8960  -23.5130 H       216 LYS    0.5100
   3373 HZ3       -36.8270  -13.3330  -22.6260 H       216 LYS   -0.5100
   3374 N         -40.0960  -10.3560  -30.3410 N.am    217 GLU   -0.4700
   3375 CA        -40.9840   -9.5020  -31.1230 C.3     217 GLU    0.3100
   3376 C         -41.3410  -10.1300  -32.4500 C.2     217 GLU    0.0700
   3377 O         -42.4740   -9.9960  -32.8990 O.2     217 GLU    0.0900
   3378 CB        -40.4050   -8.1060  -31.3770 C.3     217 GLU   -0.1800
   3379 CG        -40.4680   -7.2260  -30.1470 C.3     217 GLU    0.0900
   3380 CD        -39.8700   -5.8270  -30.3550 C.2     217 GLU    0.0900
   3381 OE1       -38.7030   -5.6290  -30.0010 O.co2   217 GLU   -0.2800
   3382 OE2       -40.5740   -4.9150  -30.8420 O.co2   217 GLU    0.0900
   3383 HN        -39.1700  -10.0220  -30.1900 H       217 GLU    0.0900
   3384 HA        -41.9140   -9.4180  -30.5800 H       217 GLU    0.6200
   3385 HB1       -40.9780   -7.6220  -32.1950 H       217 GLU   -0.7600
   3386 HB2       -39.3450   -8.2080  -31.6910 H       217 GLU   -0.7600
   3387 HG1       -39.9120   -7.7230  -29.3250 H       217 GLU    0.5100
   3388 HG2       -41.5320   -7.1080  -29.8480 H       217 GLU   -0.5100
   3389 N         -40.3920  -10.8210  -33.0800 N.am    218 VAL   -0.4700
   3390 CA        -40.6890  -11.5030  -34.3300 C.3     218 VAL    0.3100
   3391 C         -41.7210  -12.6310  -34.0800 C.2     218 VAL    0.0700
   3392 O         -42.6840  -12.7700  -34.8260 O.2     218 VAL    0.0900
   3393 CB        -39.4490  -12.0820  -34.9970 C.3     218 VAL   -0.0900
   3394 CG1       -39.8500  -12.9920  -36.2190 C.3     218 VAL    0.0900
   3395 CG2       -38.5180  -10.9980  -35.4510 C.3     218 VAL   -0.2700
   3396 HN        -39.4600  -10.9010  -32.7350 H       218 VAL    0.0900
   3397 HA        -41.1570  -10.7850  -34.9870 H       218 VAL    0.0900
   3398 HB        -38.8840  -12.6870  -34.2570 H       218 VAL    0.0900
   3399 HG11      -40.5580  -12.4500  -36.8820 H       218 VAL   -0.2700
   3400 HG12      -40.3410  -13.9190  -35.8560 H       218 VAL    0.0900
   3401 HG13      -38.9430  -13.2550  -36.8080 H       218 VAL    0.0900
   3402 HG21      -38.1920  -10.3860  -34.5830 H       218 VAL    0.0900
   3403 HG22      -39.0360  -10.3350  -36.1780 H       218 VAL    0.5100
   3404 HG23      -37.6200  -11.4460  -35.9270 H       218 VAL   -0.5100
   3405 N         -41.5410  -13.4090  -33.0060 N.am    219 HSE   -0.4700
   3406 CA        -42.4660  -14.4960  -32.6890 C.3     219 HSE    0.3100
   3407 C         -43.8680  -13.9480  -32.4240 C.2     219 HSE    0.0700
   3408 O         -44.8630  -14.4870  -32.9310 O.2     219 HSE    0.0900
   3409 CB        -41.9850  -15.2730  -31.4760 C.3     219 HSE   -0.0800
   3410 CG        -42.8590  -16.4330  -31.1250 C.ar    219 HSE    0.0900
   3411 CD2       -43.9330  -16.3270  -30.2730 C.ar    219 HSE    0.0900
   3412 ND1       -42.8090  -17.7320  -31.5240 N.ar    219 HSE   -0.7000
   3413 CE1       -43.8520  -18.3750  -30.9130 C.ar    219 HSE    0.2200
   3414 NE2       -44.5140  -17.5160  -30.1570 N.ar    219 HSE    0.2500
   3415 HN        -40.7770  -13.2830  -32.3800 H       219 HSE    0.1300
   3416 HA        -42.5270  -15.1460  -33.5490 H       219 HSE   -0.3600
   3417 HB1       -41.9500  -14.5860  -30.6040 H       219 HSE    0.3200
   3418 HB2       -40.9630  -15.6560  -31.6800 H       219 HSE   -0.0500
   3419 HD2       -44.2950  -15.4500  -29.7520 H       219 HSE    0.0900
   3420 HE1       -44.1170  -19.4270  -31.0170 H       219 HSE    0.5100
   3421 HE2       -45.3150  -17.7130  -29.5920 H       219 HSE   -0.5100
   3422 N         -43.9200  -12.8620  -31.6410 N.am    220 ALA   -0.4700
   3423 CA        -45.1740  -12.2100  -31.2990 C.3     220 ALA    0.3100
   3424 C         -45.8650  -11.6580  -32.5560 C.2     220 ALA    0.0700
   3425 O         -47.0620  -11.8380  -32.7140 O.2     220 ALA    0.0900
   3426 CB        -44.9670  -11.1060  -30.2410 C.3     220 ALA   -0.2700
   3427 HN        -43.0970  -12.4520  -31.2570 H       220 ALA    0.0900
   3428 HA        -45.8470  -12.9660  -30.9200 H       220 ALA    0.0900
   3429 HB1       -44.2690  -10.3320  -30.6290 H       220 ALA    0.0900
   3430 HB2       -44.5320  -11.5430  -29.3180 H       220 ALA    0.5100
   3431 HB3       -45.9380  -10.6210  -30.0050 H       220 ALA   -0.5100
   3432 N         -45.1020  -11.0350  -33.4770 N.am    221 ALA   -0.4700
   3433 CA        -45.6660  -10.4980  -34.6990 C.3     221 ALA    0.3100
   3434 C         -46.1950  -11.6170  -35.5980 C.2     221 ALA    0.0700
   3435 O         -47.2570  -11.4570  -36.2030 O.2     221 ALA    0.0900
   3436 CB        -44.6390   -9.6510  -35.4730 C.3     221 ALA   -0.2700
   3437 HN        -44.1200  -10.9160  -33.3580 H       221 ALA    0.0900
   3438 HA        -46.5200   -9.8920  -34.4310 H       221 ALA    0.0900
   3439 HB1       -43.7580  -10.2730  -35.7430 H       221 ALA    0.0900
   3440 HB2       -44.2950   -8.8040  -34.8420 H       221 ALA    0.5100
   3441 HB3       -45.0970   -9.2610  -36.4070 H       221 ALA   -0.5100
   3442 N         -45.5090  -12.7690  -35.6380 N.am    222 LYS   -0.4700
   3443 CA        -46.0140  -13.9260  -36.4010 C.3     222 LYS    0.3100
   3444 C         -47.3770  -14.4180  -35.8900 C.2     222 LYS    0.0700
   3445 O         -48.2940  -14.6770  -36.6700 O.2     222 LYS    0.0900
   3446 CB        -45.0010  -15.0710  -36.4260 C.3     222 LYS   -0.1800
   3447 CG        -43.7770  -14.7740  -37.2850 C.3     222 LYS    0.0900
   3448 CD        -42.8480  -15.9870  -37.3320 C.3     222 LYS    0.0900
   3449 CE        -41.5660  -15.6990  -38.0800 C.3     222 LYS   -0.1800
   3450 NZ        -40.5180  -16.7230  -37.7640 N.4     222 LYS    0.0900
   3451 HN        -44.6410  -12.8920  -35.1630 H       222 LYS    0.0900
   3452 HA        -46.2220  -13.5920  -37.4060 H       222 LYS   -0.1800
   3453 HB1       -45.5020  -15.9790  -36.8230 H       222 LYS    0.0900
   3454 HB2       -44.6650  -15.2710  -35.3860 H       222 LYS    0.0900
   3455 HG1       -43.2280  -13.9070  -36.8590 H       222 LYS    0.2100
   3456 HG2       -44.1020  -14.5210  -38.3170 H       222 LYS    0.0500
   3457 HD1       -43.3760  -16.8270  -37.8330 H       222 LYS    0.0500
   3458 HD2       -42.5990  -16.2900  -36.2930 H       222 LYS   -0.3000
   3459 HE1       -41.1710  -14.7030  -37.7850 H       222 LYS    0.3300
   3460 HE2       -41.7520  -15.7250  -39.1740 H       222 LYS    0.3300
   3461 HZ1       -40.8590  -17.6660  -38.0410 H       222 LYS    0.3300
   3462 HZ2       -40.3180  -16.7120  -36.7430 H       222 LYS    0.5100
   3463 HZ3       -39.6470  -16.5030  -38.2900 H       222 LYS   -0.5100
   3464 N         -47.5000  -14.5040  -34.5760 N.am    223 SER   -0.4700
   3465 CA        -48.7420  -14.8840  -33.9420 C.3     223 SER    0.3100
   3466 C         -49.8810  -13.9440  -34.2950 C.2     223 SER    0.0700
   3467 O         -50.9770  -14.4010  -34.6810 O.2     223 SER    0.0900
   3468 CB        -48.5480  -14.9290  -32.4360 C.3     223 SER    0.0500
   3469 OG        -47.5660  -15.8940  -32.1180 O.3     223 SER    0.0900
   3470 HN        -46.7390  -14.3110  -33.9620 H       223 SER    0.0900
   3471 HA        -49.0330  -15.8540  -34.3160 H       223 SER   -0.6600
   3472 HB1       -49.5030  -15.2050  -31.9390 H       223 SER    0.4300
   3473 HB2       -48.2140  -13.9350  -32.0660 H       223 SER    0.5100
   3474 HG1       -46.7260  -15.4280  -32.1230 H       223 SER   -0.5100
   3475 N         -49.6240  -12.6360  -34.1990 N.am    224 LEU   -0.4700
   3476 CA        -50.6410  -11.6410  -34.5350 C.3     224 LEU    0.3100
   3477 C         -50.9950  -11.6350  -36.0380 C.2     224 LEU    0.0700
   3478 O         -52.1730  -11.4480  -36.4100 O.2     224 LEU    0.0900
   3479 CB        -50.2060  -10.2800  -34.0230 C.3     224 LEU   -0.1800
   3480 CG        -50.1220  -10.1980  -32.4870 C.3     224 LEU    0.0900
   3481 CD1       -49.3970   -8.9170  -32.1210 C.3     224 LEU    0.0900
   3482 CD2       -51.4980  -10.2460  -31.8030 C.3     224 LEU   -0.0900
   3483 HN        -48.7410  -12.2850  -33.8990 H       224 LEU    0.0900
   3484 HA        -51.5730  -11.9390  -34.0770 H       224 LEU   -0.2700
   3485 HB1       -50.9330   -9.5190  -34.3790 H       224 LEU    0.0900
   3486 HB2       -49.2050  -10.0460  -34.4450 H       224 LEU    0.0900
   3487 HG        -49.5680  -11.0750  -32.0910 H       224 LEU    0.0900
   3488 HD11      -49.8450   -8.0560  -32.6620 H       224 LEU   -0.2700
   3489 HD12      -48.3250   -8.9950  -32.4030 H       224 LEU    0.0900
   3490 HD13      -49.4830   -8.7320  -31.0290 H       224 LEU    0.0900
   3491 HD21      -52.0160  -11.1970  -32.0560 H       224 LEU    0.0900
   3492 HD22      -52.1230   -9.3970  -32.1530 H       224 LEU    0.5100
   3493 HD23      -51.3740  -10.1910  -30.7010 H       224 LEU   -0.5100
   3494 N         -49.9880  -11.8630  -36.8910 N.am    225 ALA   -0.4700
   3495 CA        -50.1970  -12.0000  -38.3270 C.3     225 ALA    0.3100
   3496 C         -51.0520  -13.2140  -38.6830 C.2     225 ALA    0.0700
   3497 O         -51.8990  -13.1280  -39.6030 O.2     225 ALA    0.0900
   3498 CB        -48.8660  -12.0480  -39.0760 C.3     225 ALA   -0.2700
   3499 HN        -49.0460  -11.9520  -36.5790 H       225 ALA    0.0900
   3500 HA        -50.7810  -11.1540  -38.6580 H       225 ALA    0.0900
   3501 HB1       -48.2630  -12.9140  -38.7280 H       225 ALA    0.0900
   3502 HB2       -48.2900  -11.1170  -38.8860 H       225 ALA    0.5100
   3503 HB3       -49.0500  -12.1590  -40.1670 H       225 ALA   -0.5100
   3504 N         -50.8950  -14.3080  -37.9330 N.am    226 ILE   -0.4700
   3505 CA        -51.7200  -15.5020  -38.1160 C.3     226 ILE    0.3100
   3506 C         -53.1910  -15.1920  -37.8910 C.2     226 ILE    0.0700
   3507 O         -54.0400  -15.6690  -38.6500 O.2     226 ILE    0.0900
   3508 CB        -51.2600  -16.6990  -37.2540 C.3     226 ILE   -0.0900
   3509 CG1       -49.9490  -17.2690  -37.8030 C.3     226 ILE    0.0900
   3510 CG2       -52.3550  -17.7980  -37.1940 C.3     226 ILE   -0.2700
   3511 CD        -49.1800  -18.1440  -36.7920 C.3     226 ILE    0.0900
   3512 HN        -50.2070  -14.3600  -37.2130 H       226 ILE    0.0900
   3513 HA        -51.6750  -15.7680  -39.1610 H       226 ILE    0.0900
   3514 HB        -51.0410  -16.3450  -36.2240 H       226 ILE   -0.1800
   3515 HG11      -49.2950  -16.4230  -38.1050 H       226 ILE    0.0900
   3516 HG12      -50.1790  -17.8840  -38.6990 H       226 ILE    0.0900
   3517 HG21      -52.7090  -18.0410  -38.2180 H       226 ILE   -0.2700
   3518 HG22      -53.2200  -17.4380  -36.5960 H       226 ILE    0.0900
   3519 HG23      -51.9400  -18.7200  -36.7330 H       226 ILE    0.0900
   3520 HD1       -49.8060  -19.0090  -36.4830 H       226 ILE    0.0900
   3521 HD2       -48.9300  -17.5470  -35.8890 H       226 ILE    0.5100
   3522 HD3       -48.2480  -18.5280  -37.2570 H       226 ILE   -0.5100
   3523 N         -53.4960  -14.3960  -36.8720 N.am    227 ILE   -0.4700
   3524 CA        -54.8720  -13.9540  -36.6320 C.3     227 ILE    0.3100
   3525 C         -55.4350  -13.1790  -37.8260 C.2     227 ILE    0.0700
   3526 O         -56.5800  -13.4030  -38.2430 O.2     227 ILE    0.0900
   3527 CB        -54.9490  -13.1680  -35.3130 C.3     227 ILE   -0.0900
   3528 CG1       -54.6670  -14.1620  -34.1770 C.3     227 ILE    0.0900
   3529 CG2       -56.3020  -12.4820  -35.1510 C.3     227 ILE   -0.2700
   3530 CD        -54.7830  -13.5930  -32.7830 C.3     227 ILE    0.0900
   3531 HN        -52.8080  -14.0680  -36.2290 H       227 ILE    0.0900
   3532 HA        -55.5050  -14.8280  -36.5890 H       227 ILE    0.0900
   3533 HB        -54.1470  -12.4000  -35.2990 H       227 ILE   -0.1800
   3534 HG11      -53.6350  -14.5510  -34.3070 H       227 ILE    0.0900
   3535 HG12      -55.3840  -15.0050  -34.2680 H       227 ILE    0.0900
   3536 HG21      -57.1230  -13.2090  -35.3320 H       227 ILE   -0.2700
   3537 HG22      -56.3960  -11.6530  -35.8840 H       227 ILE    0.0900
   3538 HG23      -56.4040  -12.0820  -34.1190 H       227 ILE    0.0900
   3539 HD1       -55.8470  -13.3770  -32.5470 H       227 ILE    0.0900
   3540 HD2       -54.2050  -12.6480  -32.7110 H       227 ILE    0.5100
   3541 HD3       -54.3970  -14.3250  -32.0430 H       227 ILE   -0.5100
   3542 N         -54.6250  -12.3020  -38.4110 N.am    228 VAL   -0.4700
   3543 CA        -55.0250  -11.5920  -39.6260 C.3     228 VAL    0.3100
   3544 C         -55.2550  -12.5610  -40.7630 C.2     228 VAL    0.0700
   3545 O         -56.2420  -12.4460  -41.4730 O.2     228 VAL    0.0900
   3546 CB        -54.0260  -10.5230  -40.0680 C.3     228 VAL   -0.0900
   3547 CG1       -54.5360   -9.8490  -41.3890 C.3     228 VAL    0.0900
   3548 CG2       -53.7980   -9.4870  -38.9260 C.3     228 VAL   -0.2700
   3549 HN        -53.7190  -12.0910  -38.0530 H       228 VAL    0.0900
   3550 HA        -55.9820  -11.1330  -39.4270 H       228 VAL    0.0900
   3551 HB        -53.0340  -10.9890  -40.2450 H       228 VAL    0.0900
   3552 HG11      -55.5950   -9.5350  -41.2750 H       228 VAL   -0.2700
   3553 HG12      -54.4690  -10.5710  -42.2320 H       228 VAL    0.0900
   3554 HG13      -53.9230   -8.9510  -41.6180 H       228 VAL    0.0900
   3555 HG21      -53.3980   -9.9960  -38.0230 H       228 VAL    0.0900
   3556 HG22      -54.7600   -8.9990  -38.6610 H       228 VAL    0.5100
   3557 HG23      -53.0670   -8.7180  -39.2550 H       228 VAL   -0.5100
   3558 N         -54.3640  -13.5300  -40.9530 N.am    229 GLY   -0.4700
   3559 CA        -54.5420  -14.5280  -42.0070 C.3     229 GLY    0.3100
   3560 C         -55.8230  -15.3330  -41.8440 C.2     229 GLY   -0.0200
   3561 O         -56.4840  -15.6040  -42.8290 O.2     229 GLY    0.0900
   3562 HN        -53.5450  -13.6190  -40.3920 H       229 GLY    0.0900
   3563 HA1       -53.6980  -15.2000  -41.9740 H       229 GLY    0.5100
   3564 HA2       -54.5690  -14.0090  -42.9540 H       229 GLY   -0.5100
   3565 N         -56.1610  -15.7430  -40.6140 N.am    230 LEU   -0.4700
   3566 CA        -57.3560  -16.5220  -40.3830 C.3     230 LEU    0.3100
   3567 C         -58.6160  -15.6800  -40.5880 C.2     230 LEU    0.0700
   3568 O         -59.6090  -16.1890  -41.0260 O.2     230 LEU    0.0900
   3569 CB        -57.3650  -17.1420  -38.9920 C.3     230 LEU   -0.1800
   3570 CG        -56.3260  -18.2820  -38.8550 C.3     230 LEU    0.0900
   3571 CD1       -56.1020  -18.6420  -37.3830 C.3     230 LEU    0.0900
   3572 CD2       -56.7460  -19.5210  -39.6740 C.3     230 LEU   -0.0900
   3573 HN        -55.6080  -15.5320  -39.8120 H       230 LEU    0.0900
   3574 HA        -57.3940  -17.2960  -41.1340 H       230 LEU   -0.2700
   3575 HB1       -58.3770  -17.5500  -38.7860 H       230 LEU    0.0900
   3576 HB2       -57.1350  -16.3540  -38.2440 H       230 LEU    0.0900
   3577 HG        -55.3640  -17.9580  -39.3040 H       230 LEU    0.0900
   3578 HD11      -57.0550  -18.9780  -36.9220 H       230 LEU   -0.2700
   3579 HD12      -55.7340  -17.7530  -36.8290 H       230 LEU    0.0900
   3580 HD13      -55.3600  -19.4660  -37.3040 H       230 LEU    0.0900
   3581 HD21      -56.8330  -19.2560  -40.7490 H       230 LEU    0.0900
   3582 HD22      -57.7320  -19.8930  -39.3190 H       230 LEU    0.5100
   3583 HD23      -55.9840  -20.3220  -39.5650 H       230 LEU   -0.5100
   3584 N         -58.5580  -14.4020  -40.2950 N.am    231 PHE   -0.4700
   3585 CA        -59.6650  -13.4950  -40.6020 C.3     231 PHE    0.3100
   3586 C         -59.9100  -13.4550  -42.1030 C.2     231 PHE    0.0700
   3587 O         -61.0330  -13.6190  -42.5710 O.2     231 PHE    0.0900
   3588 CB        -59.3690  -12.1000  -40.0450 C.3     231 PHE   -0.1800
   3589 CG        -60.4600  -11.0940  -40.3130 C.ar    231 PHE    0.0900
   3590 CD1       -61.4540  -10.8690  -39.3720 C.ar    231 PHE    0.0900
   3591 CD2       -60.5340  -10.4370  -41.5320 C.ar    231 PHE    0.0000
   3592 CE1       -62.4920   -9.9640  -39.6320 C.ar    231 PHE   -0.1150
   3593 CE2       -61.5810   -9.5210  -41.7810 C.ar    231 PHE    0.1150
   3594 CZ        -62.5270   -9.2940  -40.8180 C.ar    231 PHE   -0.1150
   3595 HN        -57.7640  -13.9940  -39.8530 H       231 PHE    0.1150
   3596 HA        -60.5630  -13.8970  -40.1560 H       231 PHE   -0.1150
   3597 HB1       -58.4400  -11.7080  -40.5100 H       231 PHE    0.1150
   3598 HB2       -59.2470  -12.1640  -38.9420 H       231 PHE   -0.1150
   3599 HD1       -61.4270  -11.3960  -38.4300 H       231 PHE    0.1150
   3600 HD2       -59.7900  -10.6250  -42.2930 H       231 PHE   -0.1150
   3601 HE1       -63.2620   -9.7990  -38.8940 H       231 PHE    0.1150
   3602 HE2       -61.6340   -9.0020  -42.7270 H       231 PHE    0.5100
   3603 HZ        -63.3110   -8.5750  -41.0000 H       231 PHE   -0.5100
   3604 N         -58.8410  -13.2940  -42.8690 N.am    232 ALA   -0.4700
   3605 CA        -58.9460  -13.3220  -44.3380 C.3     232 ALA    0.3100
   3606 C         -59.4650  -14.6800  -44.8610 C.2     232 ALA    0.0700
   3607 O         -60.3550  -14.7000  -45.7100 O.2     232 ALA    0.0900
   3608 CB        -57.5870  -12.9250  -44.9920 C.3     232 ALA   -0.2700
   3609 HN        -57.9300  -13.1470  -42.4920 H       232 ALA    0.0900
   3610 HA        -59.7220  -12.6300  -44.6310 H       232 ALA    0.0900
   3611 HB1       -56.7910  -13.6330  -44.6800 H       232 ALA    0.0900
   3612 HB2       -57.2970  -11.9010  -44.6690 H       232 ALA    0.5100
   3613 HB3       -57.6760  -12.9560  -46.0990 H       232 ALA   -0.5100
   3614 N         -58.9360  -15.8000  -44.3530 N.am    233 LEU   -0.4700
   3615 CA        -59.3850  -17.1190  -44.7430 C.3     233 LEU    0.3100
   3616 C         -60.8940  -17.2480  -44.5320 C.2     233 LEU    0.0700
   3617 O         -61.6270  -17.6810  -45.4340 O.2     233 LEU    0.0900
   3618 CB        -58.6770  -18.2050  -43.9130 C.3     233 LEU   -0.1800
   3619 CG        -58.9590  -19.6820  -44.1730 C.3     233 LEU    0.0900
   3620 CD1       -58.7070  -20.0330  -45.6380 C.3     233 LEU    0.0900
   3621 CD2       -58.0980  -20.5590  -43.2490 C.3     233 LEU   -0.0900
   3622 HN        -58.2020  -15.7740  -43.6780 H       233 LEU    0.0900
   3623 HA        -59.1680  -17.2490  -45.7940 H       233 LEU   -0.2700
   3624 HB1       -58.9340  -18.0140  -42.8510 H       233 LEU    0.0900
   3625 HB2       -57.5880  -18.0580  -44.0550 H       233 LEU    0.0900
   3626 HG        -60.0180  -19.9030  -43.9210 H       233 LEU    0.0900
   3627 HD11      -57.6480  -19.8250  -45.9040 H       233 LEU   -0.2700
   3628 HD12      -59.3630  -19.4200  -46.2930 H       233 LEU    0.0900
   3629 HD13      -58.9100  -21.1120  -45.8090 H       233 LEU    0.0900
   3630 HD21      -58.3290  -20.3330  -42.1850 H       233 LEU    0.0900
   3631 HD22      -57.0210  -20.3550  -43.4290 H       233 LEU    0.5100
   3632 HD23      -58.3130  -21.6320  -43.4380 H       233 LEU   -0.5100
   3633 N         -61.3560  -16.8540  -43.3480 N.am    234 CYS   -0.4700
   3634 CA        -62.7750  -17.0460  -42.9620 C.3     234 CYS    0.3100
   3635 C         -63.7740  -16.1540  -43.7160 C.2     234 CYS    0.0700
   3636 O         -64.9130  -16.5550  -43.9720 O.2     234 CYS    0.0900
   3637 CB        -62.9430  -16.8340  -41.4530 C.3     234 CYS   -0.1100
   3638 SG        -62.1870  -18.1760  -40.4790 S.3     234 CYS    0.0900
   3639 HN        -60.7720  -16.4150  -42.6690 H       234 CYS    0.0900
   3640 HA        -63.0670  -18.0480  -43.2380 H       234 CYS   -0.2300
   3641 HB1       -64.0280  -16.7750  -41.2230 H       234 CYS    0.1600
   3642 HB2       -62.4740  -15.8660  -41.1770 H       234 CYS    0.5100
   3643 HG1       -61.0000  -17.5950  -40.3840 H       234 CYS   -0.5100
   3644 N         -63.3730  -14.9330  -44.0480 N.am    235 TRP   -0.4700
   3645 CA        -64.2730  -13.9370  -44.6920 C.3     235 TRP    0.3100
   3646 C         -64.1800  -13.8830  -46.2050 C.2     235 TRP    0.0700
   3647 O         -65.1710  -13.5890  -46.8660 O.2     235 TRP    0.0900
   3648 CB        -64.0460  -12.5010  -44.1270 C.3     235 TRP   -0.1800
   3649 CG        -64.6430  -12.3590  -42.7770 C.ar    235 TRP    0.0900
   3650 CD1       -64.0040  -12.4500  -41.5760 C.ar    235 TRP    0.0900
   3651 CD2       -66.0180  -12.1270  -42.4760 C.ar    235 TRP   -0.0300
   3652 CE2       -66.1490  -12.1570  -41.0850 C.ar    235 TRP   -0.1500
   3653 CE3       -67.1610  -11.9590  -43.2560 C.ar    235 TRP    0.2200
   3654 NE1       -64.8880  -12.3290  -40.5600 N.ar    235 TRP   -0.5100
   3655 CZ2       -67.3780  -11.9600  -40.4400 C.ar    235 TRP    0.3700
   3656 CZ3       -68.3870  -11.7760  -42.6210 C.ar    235 TRP    0.2400
   3657 CH2       -68.4860  -11.8040  -41.2230 C.ar    235 TRP    0.1100
   3658 HN        -62.4400  -14.6250  -43.8810 H       235 TRP   -0.2500
   3659 HA        -65.2920  -14.2500  -44.5110 H       235 TRP    0.1700
   3660 HB1       -64.5120  -11.7590  -44.8080 H       235 TRP   -0.2000
   3661 HB2       -62.9550  -12.3000  -44.0610 H       235 TRP    0.1400
   3662 HD1       -62.9410  -12.5980  -41.4530 H       235 TRP   -0.2700
   3663 HE1       -64.6690  -12.3580  -39.6100 H       235 TRP    0.1600
   3664 HE3       -67.1160  -11.9680  -44.3360 H       235 TRP   -0.1400
   3665 HZ2       -67.4660  -11.9300  -39.3640 H       235 TRP    0.1400
   3666 HZ3       -69.2750  -11.6100  -43.2140 H       235 TRP    0.5100
   3667 HH2       -69.4550  -11.7010  -40.7580 H       235 TRP   -0.5100
   3668 N         -63.0020  -14.1590  -46.7610 N.am    236 LEU   -0.4700
   3669 CA        -62.8230  -14.0960  -48.1960 C.3     236 LEU    0.3100
   3670 C         -63.8460  -14.9080  -49.0190 C.2     236 LEU    0.0700
   3671 O         -64.2980  -14.4200  -50.0710 O.2     236 LEU    0.0900
   3672 CB        -61.3930  -14.4490  -48.6200 C.3     236 LEU   -0.1800
   3673 CG        -60.3810  -13.3280  -48.5310 C.3     236 LEU    0.0900
   3674 CD1       -58.9430  -13.8310  -48.9320 C.3     236 LEU    0.0900
   3675 CD2       -60.8020  -12.1240  -49.4180 C.3     236 LEU   -0.0900
   3676 HN        -62.2030  -14.4170  -46.2230 H       236 LEU    0.0900
   3677 HA        -63.0620  -13.0910  -48.5110 H       236 LEU   -0.2700
   3678 HB1       -61.4240  -14.7980  -49.6730 H       236 LEU    0.0900
   3679 HB2       -61.0400  -15.2800  -47.9740 H       236 LEU    0.0900
   3680 HG        -60.3560  -12.9390  -47.4910 H       236 LEU    0.0900
   3681 HD11      -58.9500  -14.2160  -49.9750 H       236 LEU   -0.2700
   3682 HD12      -58.6280  -14.6530  -48.2540 H       236 LEU    0.0900
   3683 HD13      -58.2170  -12.9930  -48.8670 H       236 LEU    0.0900
   3684 HD21      -61.6920  -11.6210  -48.9810 H       236 LEU    0.0900
   3685 HD22      -61.0610  -12.4780  -50.4380 H       236 LEU    0.5100
   3686 HD23      -59.9720  -11.3890  -49.4770 H       236 LEU   -0.5100
   3687 N         -64.1990  -16.1270  -48.5960 N.am    237 PRO   -0.2900
   3688 CA        -65.1050  -16.8770  -49.4280 C.3     237 PRO    0.0000
   3689 C         -66.4270  -16.1650  -49.6540 C.2     237 PRO    0.0900
   3690 O         -66.8710  -16.1020  -50.7910 O.2     237 PRO    0.0900
   3691 CB        -65.2210  -18.2190  -48.6980 C.3     237 PRO    0.0200
   3692 CG        -63.9010  -18.3440  -48.0470 C.3     237 PRO    0.0900
   3693 CD        -63.6580  -16.9900  -47.5290 C.3     237 PRO   -0.1800
   3694 HA        -64.7250  -16.9430  -50.4350 H       237 PRO    0.0900
   3695 HB1       -65.4030  -19.0520  -49.4090 H       237 PRO    0.0900
   3696 HB2       -66.0410  -18.2010  -47.9480 H       237 PRO   -0.1800
   3697 HG1       -63.9270  -19.0910  -47.2260 H       237 PRO    0.0900
   3698 HG2       -63.1190  -18.6410  -48.7790 H       237 PRO    0.0900
   3699 HD1       -64.2030  -16.8120  -46.5780 H       237 PRO    0.5100
   3700 HD2       -62.5750  -16.7940  -47.3880 H       237 PRO   -0.5100
   3701 N         -67.0050  -15.5630  -48.6260 N.am    238 LEU   -0.4700
   3702 CA        -68.2420  -14.8300  -48.7860 C.3     238 LEU    0.3100
   3703 C         -68.0600  -13.6350  -49.7030 C.2     238 LEU    0.0700
   3704 O         -68.8790  -13.4000  -50.6110 O.2     238 LEU    0.0900
   3705 CB        -68.7290  -14.3920  -47.4020 C.3     238 LEU   -0.1800
   3706 CG        -70.1910  -14.2180  -47.0840 C.3     238 LEU    0.0900
   3707 CD1       -71.1470  -15.2070  -47.7540 C.3     238 LEU    0.0900
   3708 CD2       -70.3240  -14.1710  -45.5470 C.3     238 LEU   -0.0900
   3709 HN        -66.6180  -15.5860  -47.7080 H       238 LEU    0.0900
   3710 HA        -68.9670  -15.4750  -49.2610 H       238 LEU   -0.2700
   3711 HB1       -68.2500  -13.4130  -47.2010 H       238 LEU    0.0900
   3712 HB2       -68.3430  -15.1430  -46.6850 H       238 LEU    0.0900
   3713 HG        -70.4880  -13.1940  -47.3910 H       238 LEU    0.0900
   3714 HD11      -70.8940  -16.2460  -47.4520 H       238 LEU   -0.2700
   3715 HD12      -71.0600  -15.1270  -48.8580 H       238 LEU    0.0900
   3716 HD13      -72.1920  -14.9910  -47.4440 H       238 LEU    0.0900
   3717 HD21      -69.6030  -13.4400  -45.1230 H       238 LEU    0.0900
   3718 HD22      -70.1090  -15.1730  -45.1170 H       238 LEU    0.5100
   3719 HD23      -71.3530  -13.8580  -45.2670 H       238 LEU   -0.5100
   3720 N         -66.9580  -12.9010  -49.5210 N.am    239 HSE   -0.4700
   3721 CA        -66.6830  -11.7370  -50.3550 C.3     239 HSE    0.3100
   3722 C         -66.5140  -12.1450  -51.8160 C.2     239 HSE    0.0700
   3723 O         -67.0230  -11.4870  -52.7450 O.2     239 HSE    0.0900
   3724 CB        -65.4240  -10.9750  -49.8810 C.3     239 HSE   -0.0800
   3725 CG        -65.6370  -10.1860  -48.6250 C.ar    239 HSE    0.0900
   3726 CD2       -65.0510  -10.2920  -47.4130 C.ar    239 HSE    0.0900
   3727 ND1       -66.5530   -9.1550  -48.5250 N.ar    239 HSE   -0.7000
   3728 CE1       -66.5070   -8.6600  -47.2990 C.ar    239 HSE    0.2200
   3729 NE2       -65.6070   -9.3360  -46.6040 N.ar    239 HSE    0.2500
   3730 HN        -66.2840  -13.1110  -48.8170 H       239 HSE    0.1300
   3731 HA        -67.5470  -11.0890  -50.3110 H       239 HSE   -0.3600
   3732 HB1       -65.1090  -10.2750  -50.6830 H       239 HSE    0.3200
   3733 HB2       -64.6120  -11.7100  -49.6970 H       239 HSE   -0.0500
   3734 HD2       -64.2840  -10.9790  -47.0800 H       239 HSE    0.0900
   3735 HE1       -67.0980   -7.8360  -46.9040 H       239 HSE    0.5100
   3736 HE2       -65.3630   -9.1860  -45.6450 H       239 HSE   -0.5100
   3737 N         -65.8130  -13.2420  -52.0150 N.am    240 ILE   -0.4700
   3738 CA        -65.5590  -13.7650  -53.3670 C.3     240 ILE    0.3100
   3739 C         -66.8570  -14.2000  -54.0640 C.2     240 ILE    0.0700
   3740 O         -67.0920  -13.8760  -55.2180 O.2     240 ILE    0.0900
   3741 CB        -64.5160  -14.8770  -53.3410 C.3     240 ILE   -0.0900
   3742 CG1       -63.1390  -14.2830  -53.0510 C.3     240 ILE    0.0900
   3743 CG2       -64.4130  -15.6130  -54.6700 C.3     240 ILE   -0.2700
   3744 CD        -62.0950  -15.3930  -52.7590 C.3     240 ILE    0.0900
   3745 HN        -65.4230  -13.7660  -51.2620 H       240 ILE    0.0900
   3746 HA        -65.2150  -12.9460  -53.9800 H       240 ILE    0.0900
   3747 HB        -64.7880  -15.6050  -52.5480 H       240 ILE   -0.1800
   3748 HG11      -63.2110  -13.6090  -52.1700 H       240 ILE    0.0900
   3749 HG12      -62.8050  -13.6900  -53.9280 H       240 ILE    0.0900
   3750 HG21      -64.1290  -14.9050  -55.4780 H       240 ILE   -0.2700
   3751 HG22      -65.3940  -16.0690  -54.9270 H       240 ILE    0.0900
   3752 HG23      -63.6380  -16.4060  -54.6050 H       240 ILE    0.0900
   3753 HD1       -61.8690  -15.9580  -53.6880 H       240 ILE    0.0900
   3754 HD2       -62.4960  -16.1000  -52.0010 H       240 ILE    0.5100
   3755 HD3       -61.1530  -14.9360  -52.3830 H       240 ILE   -0.5100
   3756 N         -67.7130  -14.9130  -53.3380 N.am    241 ILE   -0.4700
   3757 CA        -69.0360  -15.2740  -53.8450 C.3     241 ILE    0.3100
   3758 C         -69.7900  -14.0030  -54.2490 C.2     241 ILE    0.0700
   3759 O         -70.3560  -13.9440  -55.3280 O.2     241 ILE    0.0900
   3760 CB        -69.8350  -16.1350  -52.8570 C.3     241 ILE   -0.0900
   3761 CG1       -69.1560  -17.5000  -52.6770 C.3     241 ILE    0.0900
   3762 CG2       -71.3310  -16.3680  -53.3490 C.3     241 ILE   -0.2700
   3763 CD        -69.6290  -18.3160  -51.4570 C.3     241 ILE    0.0900
   3764 HN        -67.4920  -15.2320  -52.4190 H       241 ILE    0.0900
   3765 HA        -68.8940  -15.8150  -54.7700 H       241 ILE    0.0900
   3766 HB        -69.8540  -15.6280  -51.8690 H       241 ILE   -0.1800
   3767 HG11      -68.0630  -17.3320  -52.5770 H       241 ILE    0.0900
   3768 HG12      -69.3450  -18.1030  -53.5900 H       241 ILE    0.0900
   3769 HG21      -71.3480  -16.5410  -54.4470 H       241 ILE   -0.2700
   3770 HG22      -71.9480  -15.4720  -53.1220 H       241 ILE    0.0900
   3771 HG23      -71.7620  -17.2580  -52.8430 H       241 ILE    0.0900
   3772 HD1       -70.7190  -18.5200  -51.5340 H       241 ILE    0.0900
   3773 HD2       -69.4420  -17.7430  -50.5230 H       241 ILE    0.5100
   3774 HD3       -69.0890  -19.2840  -51.4160 H       241 ILE   -0.5100
   3775 N         -69.7920  -12.9650  -53.4070 N.am    242 ASN   -0.4700
   3776 CA        -70.4590  -11.7120  -53.7490 C.3     242 ASN    0.3100
   3777 C         -69.9050  -11.1180  -55.0430 C.2     242 ASN    0.0700
   3778 O         -70.6590  -10.6140  -55.8640 O.2     242 ASN    0.0900
   3779 CB        -70.3850  -10.7000  -52.5990 C.3     242 ASN   -0.1800
   3780 CG        -71.2740  -11.0850  -51.4350 C.2     242 ASN    0.0900
   3781 ND2       -70.9730  -10.5280  -50.2530 N.am    242 ASN    0.0900
   3782 OD1       -72.2350  -11.8870  -51.5860 O.2     242 ASN    0.5500
   3783 HN        -69.3450  -13.0010  -52.5170 H       242 ASN   -0.5500
   3784 HA        -71.4890  -11.9380  -53.9780 H       242 ASN   -0.6200
   3785 HB1       -70.7020   -9.7030  -52.9720 H       242 ASN    0.3200
   3786 HB2       -69.3350  -10.6370  -52.2380 H       242 ASN    0.3000
   3787 HD21      -71.5230  -10.7420  -49.4450 H       242 ASN    0.5100
   3788 HD22      -70.2000   -9.8990  -50.1790 H       242 ASN   -0.5100
   3789 N         -68.5840  -11.1700  -55.2360 N.am    243 CYS   -0.4700
   3790 CA        -67.9840  -10.7410  -56.4870 C.3     243 CYS    0.3100
   3791 C         -68.5260  -11.4970  -57.7070 C.2     243 CYS    0.0700
   3792 O         -68.7840  -10.8850  -58.7400 O.2     243 CYS    0.0900
   3793 CB        -66.4650  -10.8510  -56.4270 C.3     243 CYS   -0.1100
   3794 SG        -65.7160   -9.5750  -55.3310 S.3     243 CYS    0.0900
   3795 HN        -67.9560  -11.5000  -54.5360 H       243 CYS    0.0900
   3796 HA        -68.2770   -9.7170  -56.6650 H       243 CYS   -0.2300
   3797 HB1       -66.0610  -10.7400  -57.4550 H       243 CYS    0.1600
   3798 HB2       -66.1980  -11.8630  -56.0540 H       243 CYS    0.5100
   3799 HG1       -66.1740  -10.1050  -54.2060 H       243 CYS   -0.5100
   3800 N         -68.6790  -12.8120  -57.5970 N.am    244 PHE   -0.4700
   3801 CA        -69.2320  -13.6120  -58.6980 C.3     244 PHE    0.3100
   3802 C         -70.6800  -13.2320  -58.9880 C.2     244 PHE    0.0700
   3803 O         -71.0520  -13.0270  -60.1310 O.2     244 PHE    0.0900
   3804 CB        -69.1370  -15.1260  -58.4160 C.3     244 PHE   -0.1800
   3805 CG        -67.8200  -15.7110  -58.7910 C.ar    244 PHE    0.0900
   3806 CD1       -66.8020  -15.7970  -57.8640 C.ar    244 PHE    0.0900
   3807 CD2       -67.5890  -16.1460  -60.0970 C.ar    244 PHE    0.0000
   3808 CE1       -65.5510  -16.2790  -58.2390 C.ar    244 PHE   -0.1150
   3809 CE2       -66.3680  -16.6720  -60.4710 C.ar    244 PHE    0.1150
   3810 CZ        -65.3450  -16.7330  -59.5420 C.ar    244 PHE   -0.1150
   3811 HN        -68.4280  -13.3110  -56.7720 H       244 PHE    0.1150
   3812 HA        -68.6780  -13.3670  -59.5920 H       244 PHE   -0.1150
   3813 HB1       -69.9160  -15.6600  -59.0020 H       244 PHE    0.1150
   3814 HB2       -69.2850  -15.3100  -57.3300 H       244 PHE   -0.1150
   3815 HD1       -66.9760  -15.4890  -56.8440 H       244 PHE    0.1150
   3816 HD2       -68.3800  -16.0690  -60.8290 H       244 PHE   -0.1150
   3817 HE1       -64.7430  -16.3010  -57.5230 H       244 PHE    0.1150
   3818 HE2       -66.2140  -17.0320  -61.4770 H       244 PHE    0.5100
   3819 HZ        -64.3840  -17.1340  -59.8270 H       244 PHE   -0.5100
   3820 N         -71.4870  -13.1310  -57.9450 N.am    245 THR   -0.4700
   3821 CA        -72.8710  -12.6750  -58.0740 C.3     245 THR    0.3100
   3822 C         -72.9650  -11.3310  -58.7920 C.2     245 THR    0.0700
   3823 O         -73.7590  -11.1800  -59.7230 O.2     245 THR    0.0900
   3824 CB        -73.5340  -12.5950  -56.6730 C.3     245 THR    0.1400
   3825 CG2       -75.0270  -12.1470  -56.7720 C.3     245 THR    0.0900
   3826 OG1       -73.4630  -13.8870  -56.0580 O.3     245 THR   -0.6600
   3827 HN        -71.1870  -13.3630  -57.0240 H       245 THR    0.4300
   3828 HA        -73.4010  -13.3740  -58.7030 H       245 THR   -0.2700
   3829 HB        -72.9990  -11.8570  -56.0380 H       245 THR    0.0900
   3830 HG1       -73.5770  -13.7390  -55.1160 H       245 THR    0.0900
   3831 HG21      -75.5620  -12.7630  -57.5260 H       245 THR    0.0900
   3832 HG22      -75.0820  -11.0810  -57.0820 H       245 THR    0.5100
   3833 HG23      -75.5280  -12.2770  -55.7890 H       245 THR   -0.5100
   3834 N         -72.1080  -10.3770  -58.4070 N.am    246 PHE   -0.4700
   3835 CA        -72.1520   -9.0140  -58.9410 C.3     246 PHE    0.3100
   3836 C         -71.5920   -8.8820  -60.3510 C.2     246 PHE    0.0700
   3837 O         -72.2090   -8.2750  -61.2460 O.2     246 PHE    0.0900
   3838 CB        -71.3690   -8.0810  -57.9860 C.3     246 PHE   -0.1800
   3839 CG        -71.4200   -6.6260  -58.3480 C.ar    246 PHE    0.0900
   3840 CD1       -70.2590   -5.9190  -58.6180 C.ar    246 PHE    0.0900
   3841 CD2       -72.6420   -5.9350  -58.4150 C.ar    246 PHE    0.0000
   3842 CE1       -70.2960   -4.5700  -58.9430 C.ar    246 PHE   -0.1150
   3843 CE2       -72.6740   -4.6020  -58.7260 C.ar    246 PHE    0.1150
   3844 CZ        -71.5230   -3.9240  -59.0290 C.ar    246 PHE   -0.1150
   3845 HN        -71.3940  -10.5550  -57.7340 H       246 PHE    0.1150
   3846 HA        -73.1850   -8.7070  -59.0160 H       246 PHE   -0.1150
   3847 HB1       -70.2990   -8.3780  -57.9880 H       246 PHE    0.1150
   3848 HB2       -71.7900   -8.1750  -56.9620 H       246 PHE   -0.1150
   3849 HD1       -69.3070   -6.4290  -58.5750 H       246 PHE    0.1150
   3850 HD2       -73.5650   -6.4600  -58.2180 H       246 PHE   -0.1150
   3851 HE1       -69.3800   -4.0280  -59.1270 H       246 PHE    0.1150
   3852 HE2       -73.6190   -4.0790  -58.7350 H       246 PHE    0.5100
   3853 HZ        -71.5700   -2.8890  -59.3350 H       246 PHE   -0.5100
   3854 N         -70.3880   -9.4030  -60.5440 N.am    247 PHE   -0.4700
   3855 CA        -69.6500   -9.1800  -61.7750 C.3     247 PHE    0.3100
   3856 C         -70.0200  -10.1740  -62.8850 C.2     247 PHE    0.0700
   3857 O         -69.7120   -9.9190  -64.0660 O.2     247 PHE    0.0900
   3858 CB        -68.1380   -9.2500  -61.5050 C.3     247 PHE   -0.1800
   3859 CG        -67.5610   -8.1010  -60.7080 C.ar    247 PHE    0.0900
   3860 CD1       -66.8330   -8.3360  -59.5320 C.ar    247 PHE    0.0900
   3861 CD2       -67.7150   -6.7690  -61.1480 C.ar    247 PHE    0.0000
   3862 CE1       -66.2630   -7.2660  -58.8270 C.ar    247 PHE   -0.1150
   3863 CE2       -67.1540   -5.6930  -60.4430 C.ar    247 PHE    0.1150
   3864 CZ        -66.4260   -5.9380  -59.2970 C.ar    247 PHE   -0.1150
   3865 HN        -69.9380   -9.9680  -59.8560 H       247 PHE    0.1150
   3866 HA        -69.9210   -8.2060  -62.1580 H       247 PHE   -0.1150
   3867 HB1       -67.6010   -9.2670  -62.4760 H       247 PHE    0.1150
   3868 HB2       -67.9200  -10.1770  -60.9320 H       247 PHE   -0.1150
   3869 HD1       -66.7110   -9.3450  -59.1680 H       247 PHE    0.1150
   3870 HD2       -68.2780   -6.5740  -62.0490 H       247 PHE   -0.1150
   3871 HE1       -65.6990   -7.4530  -57.9260 H       247 PHE    0.1150
   3872 HE2       -67.2910   -4.6820  -60.7960 H       247 PHE    0.5100
   3873 HZ        -65.9790   -5.1160  -58.7560 H       247 PHE   -0.5100
   3874 N         -70.6240  -11.3150  -62.5250 N.am    248 CYS   -0.4700
   3875 CA        -70.9220  -12.3790  -63.4890 C.3     248 CYS    0.3100
   3876 C         -72.4150  -12.6980  -63.5320 C.2     248 CYS    0.0700
   3877 O         -72.8520  -13.7710  -63.0680 O.2     248 CYS    0.0900
   3878 CB        -70.0790  -13.6530  -63.2350 C.3     248 CYS   -0.1000
   3879 SG        -70.2210  -14.7590  -64.7070 S.3     248 CYS    0.0900
   3880 HN        -70.9000  -11.4900  -61.5830 H       248 CYS    0.0900
   3881 HA        -70.7150  -11.9930  -64.4760 H       248 CYS   -0.0800
   3882 HB1       -70.4520  -14.1710  -62.3260 H       248 CYS    0.5100
   3883 HB2       -69.0180  -13.3700  -63.0670 H       248 CYS   -0.5100
   3884 N         -73.2120  -11.7700  -64.0860 N.am    249 PRO   -0.2900
   3885 CA        -74.6470  -12.0390  -64.1960 C.3     249 PRO    0.0000
   3886 C         -75.0170  -13.2220  -65.1080 C.2     249 PRO    0.0900
   3887 O         -76.1130  -13.7430  -64.9720 O.2     249 PRO    0.0900
   3888 CB        -75.2300  -10.7140  -64.7180 C.3     249 PRO    0.0200
   3889 CG        -74.0940   -9.9900  -65.3290 C.3     249 PRO    0.0900
   3890 CD        -72.8690  -10.4110  -64.5520 C.3     249 PRO   -0.1800
   3891 HA        -75.0410  -12.3570  -63.2450 H       249 PRO    0.0900
   3892 HB1       -75.6670  -10.1240  -63.8850 H       249 PRO    0.0900
   3893 HB2       -76.0210  -10.9080  -65.4740 H       249 PRO   -0.1800
   3894 HG1       -73.9880  -10.2630  -66.3990 H       249 PRO    0.0900
   3895 HG2       -74.2450   -8.8920  -65.2510 H       249 PRO    0.0900
   3896 HD1       -71.9680  -10.4450  -65.1990 H       249 PRO    0.5100
   3897 HD2       -72.6880   -9.7440  -63.6830 H       249 PRO   -0.5100
   3898 N         -74.1110  -13.6650  -65.9880 N.am    250 ASP   -0.4700
   3899 CA        -74.3330  -14.8610  -66.8240 C.3     250 ASP    0.3100
   3900 C         -74.0000  -16.1730  -66.1120 C.2     250 ASP    0.0700
   3901 O         -74.2350  -17.2530  -66.6540 O.2     250 ASP    0.0900
   3902 CB        -73.4720  -14.7900  -68.0930 C.3     250 ASP   -0.2800
   3903 CG        -73.9200  -13.7140  -69.0450 C.2     250 ASP    0.0900
   3904 OD1       -75.1490  -13.5590  -69.2420 O.co2   250 ASP    0.0900
   3905 OD2       -73.0350  -13.0420  -69.6270 O.co2   250 ASP    0.6200
   3906 HN        -73.2380  -13.2030  -66.1180 H       250 ASP   -0.7600
   3907 HA        -75.3810  -14.9010  -67.0820 H       250 ASP   -0.7600
   3908 HB1       -73.5250  -15.7660  -68.6180 H       250 ASP    0.5100
   3909 HB2       -72.4200  -14.5860  -67.8040 H       250 ASP   -0.5100
   3910 N         -73.4080  -16.0830  -64.9240 N.am    251 CYS   -0.4700
   3911 CA        -73.0650  -17.2530  -64.1160 C.3     251 CYS    0.3100
   3912 C         -74.2510  -17.5670  -63.2010 C.2     251 CYS    0.0700
   3913 O         -74.8550  -16.6490  -62.6340 O.2     251 CYS    0.0900
   3914 CB        -71.8420  -16.9610  -63.2090 C.3     251 CYS   -0.1000
   3915 SG        -70.2180  -16.6860  -64.0090 S.3     251 CYS    0.0900
   3916 HN        -73.1690  -15.2020  -64.5260 H       251 CYS    0.0900
   3917 HA        -72.8470  -18.0690  -64.7880 H       251 CYS   -0.0800
   3918 HB1       -71.7370  -17.8220  -62.5180 H       251 CYS    0.5100
   3919 HB2       -72.0850  -16.0570  -62.6160 H       251 CYS   -0.5100
   3920 N         -74.5460  -18.8420  -63.0240 N.am    252 SER   -0.4700
   3921 CA        -75.5790  -19.2640  -62.0750 C.3     252 SER    0.3100
   3922 C         -75.1590  -18.7760  -60.6800 C.2     252 SER    0.0700
   3923 O         -73.9800  -18.7490  -60.3610 O.2     252 SER    0.0900
   3924 CB        -75.7220  -20.7790  -62.0580 C.3     252 SER    0.0500
   3925 OG        -76.2260  -21.2710  -63.2730 O.3     252 SER    0.0900
   3926 HN        -74.0840  -19.5700  -63.5240 H       252 SER    0.0900
   3927 HA        -76.5100  -18.8050  -62.3710 H       252 SER   -0.6600
   3928 HB1       -76.4180  -21.0740  -61.2440 H       252 SER    0.4300
   3929 HB2       -74.7270  -21.2400  -61.8790 H       252 SER    0.5100
   3930 HG1       -77.0860  -20.8600  -63.3870 H       252 SER   -0.5100
   3931 N         -76.1220  -18.3830  -59.8610 N.am    253 HSP   -0.4700
   3932 CA        -75.8140  -17.9690  -58.5160 C.3     253 HSP    0.3100
   3933 C         -75.2040  -19.1560  -57.7520 C.2     253 HSP    0.0700
   3934 O         -75.5970  -20.3090  -57.9340 O.2     253 HSP    0.0900
   3935 CB        -77.0930  -17.4910  -57.8280 C.3     253 HSP   -0.0500
   3936 CG        -76.8580  -16.6480  -56.6160 C.ar    253 HSP    0.0900
   3937 CD2       -77.0480  -15.3180  -56.4080 C.ar    253 HSP    0.0900
   3938 ND1       -76.3590  -17.1600  -55.4400 N.ar    253 HSP    0.1900
   3939 CE1       -76.2720  -16.1850  -54.5460 C.ar    253 HSP    0.1300
   3940 NE2       -76.6940  -15.0600  -55.1020 N.ar    253 HSP    0.1900
   3941 HN        -77.0820  -18.3560  -60.1310 H       253 HSP   -0.5100
   3942 HA        -75.0870  -17.1720  -58.5640 H       253 HSP    0.4400
   3943 HB1       -77.6830  -18.3800  -57.5210 H       253 HSP   -0.5100
   3944 HB2       -77.6840  -16.8930  -58.5530 H       253 HSP    0.4400
   3945 HD1       -76.1030  -18.1140  -55.2840 H       253 HSP    0.3200
   3946 HD2       -77.4030  -14.5450  -57.0780 H       253 HSP    0.1800
   3947 HE1       -75.9200  -16.2890  -53.5410 H       253 HSP    0.5100
   3948 HE2       -76.7470  -14.1690  -54.6510 H       253 HSP   -0.5100
   3949 N         -74.2440  -18.8760  -56.8830 N.am    254 ALA   -0.4700
   3950 CA        -73.7110  -19.9100  -55.9780 C.3     254 ALA    0.3100
   3951 C         -74.9050  -20.5830  -55.3150 C.2     254 ALA    0.0700
   3952 O         -75.8590  -19.8970  -54.9210 O.2     254 ALA    0.0900
   3953 CB        -72.7970  -19.2480  -54.9000 C.3     254 ALA   -0.2700
   3954 HN        -73.8440  -17.9660  -56.8030 H       254 ALA    0.0900
   3955 HA        -73.1500  -20.6200  -56.5670 H       254 ALA    0.0900
   3956 HB1       -73.3210  -18.3900  -54.4290 H       254 ALA    0.0900
   3957 HB2       -71.8630  -18.8770  -55.3740 H       254 ALA    0.5100
   3958 HB3       -72.5460  -19.9880  -54.1110 H       254 ALA   -0.5100
   3959 N         -74.8530  -21.9080  -55.1470 N.am    255 PRO   -0.2900
   3960 CA        -75.9960  -22.5720  -54.5720 C.3     255 PRO    0.0000
   3961 C         -76.2040  -22.2250  -53.0980 C.2     255 PRO    0.0900
   3962 O         -75.2780  -21.8470  -52.3950 O.2     255 PRO    0.0900
   3963 CB        -75.6930  -24.0740  -54.7630 C.3     255 PRO    0.0200
   3964 CG        -74.2450  -24.1660  -54.8840 C.3     255 PRO    0.0900
   3965 CD        -73.7670  -22.8370  -55.4750 C.3     255 PRO   -0.1800
   3966 HA        -76.9010  -22.2340  -55.0520 H       255 PRO    0.0900
   3967 HB1       -76.1880  -24.4600  -55.6800 H       255 PRO    0.0900
   3968 HB2       -76.0510  -24.6590  -53.8880 H       255 PRO   -0.1800
   3969 HG1       -73.7840  -24.3320  -53.8870 H       255 PRO    0.0900
   3970 HG2       -73.9670  -25.0070  -55.5540 H       255 PRO    0.0900
   3971 HD1       -72.8210  -22.4980  -55.0030 H       255 PRO    0.5100
   3972 HD2       -73.6410  -22.9020  -56.5760 H       255 PRO   -0.5100
   3973 N         -77.4250  -22.4140  -52.6500 N.am    256 LEU   -0.4700
   3974 CA        -77.8110  -22.1250  -51.2750 C.3     256 LEU    0.3100
   3975 C         -76.9320  -22.8220  -50.2470 C.2     256 LEU    0.0700
   3976 O         -76.5390  -22.2000  -49.2310 O.2     256 LEU    0.0900
   3977 CB        -79.2670  -22.5630  -51.0440 C.3     256 LEU   -0.1800
   3978 CG        -80.0480  -21.9040  -49.9270 C.3     256 LEU    0.0900
   3979 CD1       -79.8960  -20.4100  -50.0410 C.3     256 LEU    0.0900
   3980 CD2       -81.5420  -22.2680  -50.0150 C.3     256 LEU   -0.0900
   3981 HN        -78.1490  -22.7670  -53.2370 H       256 LEU    0.0900
   3982 HA        -77.7030  -21.0630  -51.1080 H       256 LEU   -0.2700
   3983 HB1       -79.2540  -23.6520  -50.8390 H       256 LEU    0.0900
   3984 HB2       -79.8190  -22.3770  -51.9870 H       256 LEU    0.0900
   3985 HG        -79.6620  -22.2480  -48.9430 H       256 LEU    0.0900
   3986 HD11      -79.9340  -20.1030  -51.1070 H       256 LEU   -0.2700
   3987 HD12      -78.9170  -20.0970  -49.6170 H       256 LEU    0.0900
   3988 HD13      -80.7190  -19.9030  -49.4950 H       256 LEU    0.0900
   3989 HD21      -81.6720  -23.3700  -49.9340 H       256 LEU    0.0900
   3990 HD22      -81.9560  -21.9340  -50.9890 H       256 LEU    0.5100
   3991 HD23      -82.0990  -21.7830  -49.1840 H       256 LEU   -0.5100
   3992 N         -76.6000  -24.0910  -50.4860 N.am    257 TRP   -0.4700
   3993 CA        -75.7900  -24.8050  -49.4950 C.3     257 TRP    0.3100
   3994 C         -74.4140  -24.0990  -49.3240 C.2     257 TRP    0.0700
   3995 O         -73.8520  -24.0380  -48.2200 O.2     257 TRP    0.0900
   3996 CB        -75.6310  -26.2960  -49.8320 C.3     257 TRP   -0.1800
   3997 CG        -74.8200  -26.6230  -51.0600 C.ar    257 TRP    0.0900
   3998 CD1       -75.2940  -26.9000  -52.3070 C.ar    257 TRP    0.0900
   3999 CD2       -73.3920  -26.6880  -51.1570 C.ar    257 TRP   -0.0300
   4000 CE2       -73.0830  -27.0260  -52.4950 C.ar    257 TRP   -0.1500
   4001 CE3       -72.3470  -26.5190  -50.2420 C.ar    257 TRP    0.2200
   4002 NE1       -74.2650  -27.1630  -53.1690 N.ar    257 TRP   -0.5100
   4003 CZ2       -71.7800  -27.2080  -52.9310 C.ar    257 TRP    0.3700
   4004 CZ3       -71.0510  -26.6810  -50.6840 C.ar    257 TRP    0.2400
   4005 CH2       -70.7830  -27.0120  -52.0150 C.ar    257 TRP    0.1100
   4006 HN        -76.8720  -24.5880  -51.3050 H       257 TRP   -0.2500
   4007 HA        -76.2750  -24.6940  -48.5370 H       257 TRP    0.1700
   4008 HB1       -76.6440  -26.7240  -49.9780 H       257 TRP   -0.2000
   4009 HB2       -75.1440  -26.7930  -48.9670 H       257 TRP    0.1400
   4010 HD1       -76.3410  -26.9110  -52.5790 H       257 TRP   -0.2700
   4011 HE1       -74.3590  -27.4060  -54.1090 H       257 TRP    0.1600
   4012 HE3       -72.5330  -26.2670  -49.2080 H       257 TRP   -0.1400
   4013 HZ2       -71.5430  -27.4930  -53.9460 H       257 TRP    0.1400
   4014 HZ3       -70.2310  -26.5500  -49.9930 H       257 TRP    0.5100
   4015 HH2       -69.7560  -27.1160  -52.3310 H       257 TRP   -0.5100
   4016 N         -73.8600  -23.6190  -50.4350 N.am    258 LEU   -0.4700
   4017 CA        -72.5690  -22.9230  -50.4130 C.3     258 LEU    0.3100
   4018 C         -72.6350  -21.5510  -49.7530 C.2     258 LEU    0.0700
   4019 O         -71.6820  -21.1370  -49.0600 O.2     258 LEU    0.0900
   4020 CB        -71.9970  -22.8110  -51.8310 C.3     258 LEU   -0.1800
   4021 CG        -70.5990  -22.2050  -51.9440 C.3     258 LEU    0.0900
   4022 CD1       -69.5710  -22.9960  -51.1420 C.3     258 LEU    0.0900
   4023 CD2       -70.1730  -22.0830  -53.4250 C.3     258 LEU   -0.0900
   4024 HN        -74.2950  -23.7090  -51.3280 H       258 LEU    0.0900
   4025 HA        -71.8980  -23.4830  -49.7800 H       258 LEU   -0.2700
   4026 HB1       -72.6900  -22.1840  -52.4300 H       258 LEU    0.0900
   4027 HB2       -71.9630  -23.8310  -52.2670 H       258 LEU    0.0900
   4028 HG        -70.6260  -21.1600  -51.5660 H       258 LEU    0.0900
   4029 HD11      -69.5210  -24.0420  -51.5130 H       258 LEU   -0.2700
   4030 HD12      -69.8590  -23.0140  -50.0690 H       258 LEU    0.0900
   4031 HD13      -68.5670  -22.5320  -51.2520 H       258 LEU    0.0900
   4032 HD21      -70.8850  -21.4320  -53.9750 H       258 LEU    0.0900
   4033 HD22      -70.1700  -23.0870  -53.9000 H       258 LEU    0.5100
   4034 HD23      -69.1580  -21.6350  -53.4910 H       258 LEU   -0.5100
   4035 N         -73.7330  -20.8120  -49.9810 N.am    259 MET   -0.4700
   4036 CA        -73.9620  -19.5590  -49.2890 C.3     259 MET    0.3100
   4037 C         -73.9190  -19.7570  -47.7820 C.2     259 MET    0.0700
   4038 O         -73.2180  -19.0280  -47.0770 O.2     259 MET    0.0900
   4039 CB        -75.3040  -18.9050  -49.6680 C.3     259 MET   -0.1800
   4040 CG        -75.4810  -18.5520  -51.1470 C.3     259 MET    0.0900
   4041 SD        -74.1490  -17.5340  -51.8160 S.3     259 MET    0.0900
   4042 CE        -74.2020  -16.0480  -50.7730 C.3     259 MET   -0.1400
   4043 HN        -74.4350  -21.0890  -50.6340 H       259 MET    0.0900
   4044 HA        -73.1480  -18.8960  -49.5410 H       259 MET    0.0900
   4045 HB1       -75.4090  -17.9700  -49.0780 H       259 MET   -0.0900
   4046 HB2       -76.1180  -19.6030  -49.3830 H       259 MET   -0.2200
   4047 HG1       -76.4440  -18.0120  -51.2610 H       259 MET    0.0900
   4048 HG2       -75.5400  -19.4980  -51.7240 H       259 MET    0.0900
   4049 HE1       -74.0330  -16.2990  -49.7030 H       259 MET    0.0900
   4050 HE2       -75.1950  -15.5560  -50.8560 H       259 MET    0.5100
   4051 HE3       -73.4140  -15.3310  -51.0860 H       259 MET   -0.5100
   4052 N         -74.6650  -20.7490  -47.3070 N.am    260 TYR   -0.4700
   4053 CA        -74.7350  -21.0130  -45.8930 C.3     260 TYR    0.3100
   4054 C         -73.4160  -21.5710  -45.3370 C.2     260 TYR    0.0700
   4055 O         -73.0230  -21.2060  -44.2310 O.2     260 TYR    0.0900
   4056 CB        -75.9830  -21.8040  -45.5730 C.3     260 TYR   -0.1800
   4057 CG        -77.1670  -20.8350  -45.6550 C.ar    260 TYR    0.0900
   4058 CD1       -77.3700  -19.8950  -44.6550 C.ar    260 TYR    0.0900
   4059 CD2       -78.0060  -20.7900  -46.7490 C.ar    260 TYR    0.0000
   4060 CE1       -78.4080  -18.9610  -44.7070 C.ar    260 TYR   -0.1150
   4061 CE2       -79.0730  -19.8610  -46.8030 C.ar    260 TYR    0.1150
   4062 CZ        -79.2570  -18.9480  -45.7750 C.ar    260 TYR   -0.1150
   4063 OH        -80.2990  -18.0070  -45.8200 O.3     260 TYR    0.1150
   4064 HN        -75.2010  -21.3470  -47.8980 H       260 TYR    0.1100
   4065 HA        -74.7460  -20.0660  -45.3740 H       260 TYR   -0.5400
   4066 HB1       -75.9320  -22.2230  -44.5460 H       260 TYR    0.4300
   4067 HB2       -76.1340  -22.6190  -46.3130 H       260 TYR   -0.1150
   4068 HD1       -76.7020  -19.8830  -43.8070 H       260 TYR    0.1150
   4069 HD2       -77.8460  -21.4700  -47.5740 H       260 TYR   -0.1150
   4070 HE1       -78.5390  -18.2510  -43.9040 H       260 TYR    0.1150
   4071 HE2       -79.7480  -19.8640  -47.6460 H       260 TYR    0.5100
   4072 HH        -80.8800  -18.2410  -46.5480 H       260 TYR   -0.5100
   4073 N         -72.7040  -22.3890  -46.1040 N.am    261 LEU   -0.4700
   4074 CA        -71.3830  -22.8210  -45.6730 C.3     261 LEU    0.3100
   4075 C         -70.4710  -21.5960  -45.5040 C.2     261 LEU    0.0700
   4076 O         -69.7320  -21.4910  -44.5280 O.2     261 LEU    0.0900
   4077 CB        -70.7560  -23.8190  -46.6670 C.3     261 LEU   -0.1800
   4078 CG        -69.4060  -24.3940  -46.2450 C.3     261 LEU    0.0900
   4079 CD1       -69.5150  -25.0790  -44.8680 C.3     261 LEU    0.0900
   4080 CD2       -68.8660  -25.3450  -47.2890 C.3     261 LEU   -0.0900
   4081 HN        -73.0300  -22.7340  -46.9820 H       261 LEU    0.0900
   4082 HA        -71.4860  -23.2810  -44.7020 H       261 LEU   -0.2700
   4083 HB1       -70.6230  -23.3010  -47.6400 H       261 LEU    0.0900
   4084 HB2       -71.4650  -24.6620  -46.8030 H       261 LEU    0.0900
   4085 HG        -68.6580  -23.5750  -46.1900 H       261 LEU    0.0900
   4086 HD11      -70.3760  -25.7820  -44.8580 H       261 LEU   -0.2700
   4087 HD12      -69.6710  -24.3150  -44.0770 H       261 LEU    0.0900
   4088 HD13      -68.5880  -25.6530  -44.6560 H       261 LEU    0.0900
   4089 HD21      -68.7320  -24.8150  -48.2560 H       261 LEU    0.0900
   4090 HD22      -69.5800  -26.1840  -47.4410 H       261 LEU    0.5100
   4091 HD23      -67.8820  -25.7450  -46.9630 H       261 LEU   -0.5100
   4092 N         -70.4950  -20.6730  -46.4600 N.am    262 ALA   -0.4700
   4093 CA        -69.6440  -19.4770  -46.3890 C.3     262 ALA    0.3100
   4094 C         -69.9900  -18.5630  -45.2140 C.2     262 ALA    0.0700
   4095 O         -69.1040  -17.9510  -44.5750 O.2     262 ALA    0.0900
   4096 CB        -69.6770  -18.6950  -47.7330 C.3     262 ALA   -0.2700
   4097 HN        -71.0860  -20.7490  -47.2600 H       262 ALA    0.0900
   4098 HA        -68.6370  -19.7970  -46.1670 H       262 ALA    0.0900
   4099 HB1       -70.7160  -18.3750  -47.9630 H       262 ALA    0.0900
   4100 HB2       -69.3150  -19.3450  -48.5580 H       262 ALA    0.5100
   4101 HB3       -69.0350  -17.7910  -47.6600 H       262 ALA   -0.5100
   4102 N         -71.2850  -18.4500  -44.9260 N.am    263 ILE   -0.4700
   4103 CA        -71.7460  -17.6730  -43.7900 C.3     263 ILE    0.3100
   4104 C         -71.2710  -18.3160  -42.4880 C.2     263 ILE    0.0700
   4105 O         -70.7400  -17.6440  -41.5990 O.2     263 ILE    0.0900
   4106 CB        -73.2900  -17.5250  -43.8020 C.3     263 ILE   -0.0900
   4107 CG1       -73.7700  -16.6420  -44.9900 C.3     263 ILE    0.0900
   4108 CG2       -73.7710  -17.0100  -42.4240 C.3     263 ILE   -0.2700
   4109 CD        -75.3180  -16.7490  -45.2590 C.3     263 ILE    0.0900
   4110 HN        -71.9910  -18.8910  -45.4740 H       263 ILE    0.0900
   4111 HA        -71.2780  -16.7010  -43.8410 H       263 ILE    0.0900
   4112 HB        -73.7570  -18.5090  -44.0170 H       263 ILE   -0.1800
   4113 HG11      -73.2270  -16.9570  -45.9070 H       263 ILE    0.0900
   4114 HG12      -73.5190  -15.5830  -44.7690 H       263 ILE    0.0900
   4115 HG21      -73.1810  -16.1180  -42.1230 H       263 ILE   -0.2700
   4116 HG22      -73.6350  -17.8010  -41.6560 H       263 ILE    0.0900
   4117 HG23      -74.8430  -16.7230  -42.4810 H       263 ILE    0.0900
   4118 HD1       -75.8850  -16.4250  -44.3610 H       263 ILE    0.0900
   4119 HD2       -75.5900  -17.8010  -45.4910 H       263 ILE    0.5100
   4120 HD3       -75.6000  -16.0940  -46.1120 H       263 ILE   -0.5100
   4121 N         -71.4610  -19.6250  -42.3540 N.am    264 VAL   -0.4700
   4122 CA        -70.9860  -20.3220  -41.1700 C.3     264 VAL    0.3100
   4123 C         -69.4630  -20.2000  -40.9980 C.2     264 VAL    0.0700
   4124 O         -68.9560  -19.9810  -39.8930 O.2     264 VAL    0.0900
   4125 CB        -71.4350  -21.8130  -41.2320 C.3     264 VAL   -0.0900
   4126 CG1       -70.5910  -22.6720  -40.3840 C.3     264 VAL    0.0900
   4127 CG2       -72.9250  -21.8980  -40.8570 C.3     264 VAL   -0.2700
   4128 HN        -71.9260  -20.1750  -43.0430 H       264 VAL    0.0900
   4129 HA        -71.4030  -19.8370  -40.3000 H       264 VAL    0.0900
   4130 HB        -71.3710  -22.1680  -42.2830 H       264 VAL    0.0900
   4131 HG11      -70.3580  -22.1540  -39.4290 H       264 VAL   -0.2700
   4132 HG12      -69.6370  -22.9010  -40.9050 H       264 VAL    0.0900
   4133 HG13      -71.1260  -23.6190  -40.1520 H       264 VAL    0.0900
   4134 HG21      -73.5320  -21.2980  -41.5670 H       264 VAL    0.0900
   4135 HG22      -73.0790  -21.4990  -39.8320 H       264 VAL    0.5100
   4136 HG23      -73.2670  -22.9540  -40.9010 H       264 VAL   -0.5100
   4137 N         -68.7240  -20.3120  -42.0970 N.am    265 LEU   -0.4700
   4138 CA        -67.2640  -20.1340  -42.0400 C.3     265 LEU    0.3100
   4139 C         -66.9070  -18.7380  -41.5110 C.2     265 LEU    0.0700
   4140 O         -66.0340  -18.5890  -40.6460 O.2     265 LEU    0.0900
   4141 CB        -66.6380  -20.3640  -43.4030 C.3     265 LEU   -0.1800
   4142 CG        -65.1220  -20.0800  -43.4840 C.3     265 LEU    0.0900
   4143 CD1       -64.2780  -21.0000  -42.5670 C.3     265 LEU    0.0900
   4144 CD2       -64.6420  -20.1560  -44.9180 C.3     265 LEU   -0.0900
   4145 HN        -69.1160  -20.5160  -42.9900 H       265 LEU    0.0900
   4146 HA        -66.8700  -20.8410  -41.3230 H       265 LEU   -0.2700
   4147 HB1       -67.1520  -19.7080  -44.1350 H       265 LEU    0.0900
   4148 HB2       -66.8060  -21.4240  -43.6880 H       265 LEU    0.0900
   4149 HG        -64.9420  -19.0240  -43.1890 H       265 LEU    0.0900
   4150 HD11      -64.4290  -22.0630  -42.8510 H       265 LEU   -0.2700
   4151 HD12      -64.5900  -20.8680  -41.5090 H       265 LEU    0.0900
   4152 HD13      -63.2000  -20.7540  -42.6730 H       265 LEU    0.0900
   4153 HD21      -65.2950  -19.5410  -45.5730 H       265 LEU    0.0900
   4154 HD22      -64.6750  -21.2090  -45.2730 H       265 LEU    0.5100
   4155 HD23      -63.6030  -19.7700  -44.9910 H       265 LEU   -0.5100
   4156 N         -67.6190  -17.7150  -41.9660 N.am    266 SER   -0.4700
   4157 CA        -67.3270  -16.3640  -41.5260 C.3     266 SER    0.3100
   4158 C         -67.5450  -16.2320  -40.0060 C.2     266 SER    0.0700
   4159 O         -66.7570  -15.5950  -39.3210 O.2     266 SER    0.0900
   4160 CB        -68.1100  -15.2950  -42.3100 C.3     266 SER    0.0500
   4161 OG        -69.4710  -15.1820  -41.9010 O.3     266 SER    0.0900
   4162 HN        -68.3690  -17.8250  -42.6130 H       266 SER    0.0900
   4163 HA        -66.2660  -16.2050  -41.6540 H       266 SER   -0.6600
   4164 HB1       -68.0960  -15.5560  -43.3890 H       266 SER    0.4300
   4165 HB2       -67.6230  -14.3090  -42.1610 H       266 SER    0.5100
   4166 HG1       -69.8670  -16.0430  -42.0540 H       266 SER   -0.5100
   4167 N         -68.5990  -16.8680  -39.4940 N.am    267 HSP   -0.4700
   4168 CA        -68.8520  -16.8560  -38.0650 C.3     267 HSP    0.3100
   4169 C         -67.8250  -17.6270  -37.2430 C.2     267 HSP    0.0700
   4170 O         -67.5770  -17.2530  -36.1090 O.2     267 HSP    0.0900
   4171 CB        -70.2450  -17.3640  -37.7530 C.3     267 HSP   -0.0500
   4172 CG        -71.3330  -16.5560  -38.4190 C.ar    267 HSP    0.0900
   4173 CD2       -71.3150  -15.3020  -38.9500 C.ar    267 HSP    0.0900
   4174 ND1       -72.6160  -17.0170  -38.5860 N.ar    267 HSP    0.1900
   4175 CE1       -73.3490  -16.0800  -39.1810 C.ar    267 HSP    0.1300
   4176 NE2       -72.5780  -15.0320  -39.4210 N.ar    267 HSP    0.1900
   4177 HN        -69.2480  -17.3720  -40.0580 H       267 HSP   -0.5100
   4178 HA        -68.7380  -15.8400  -37.7170 H       267 HSP    0.4400
   4179 HB1       -70.4040  -17.3260  -36.6540 H       267 HSP   -0.5100
   4180 HB2       -70.3310  -18.4160  -38.0980 H       267 HSP    0.4400
   4181 HD1       -72.9460  -17.9180  -38.3050 H       267 HSP    0.3200
   4182 HD2       -70.5050  -14.5880  -39.0280 H       267 HSP    0.1800
   4183 HE1       -74.3870  -16.1610  -39.4250 H       267 HSP    0.5100
   4184 HE2       -72.8650  -14.1860  -39.8690 H       267 HSP   -0.5100
   4185 N         -67.2530  -18.6880  -37.8130 N.am    268 THR   -0.4700
   4186 CA        -66.2780  -19.5160  -37.1160 C.3     268 THR    0.3100
   4187 C         -64.9970  -18.7230  -36.8180 C.2     268 THR    0.0700
   4188 O         -64.2370  -19.0720  -35.9180 O.2     268 THR    0.0900
   4189 CB        -65.9710  -20.7960  -37.9100 C.3     268 THR    0.1400
   4190 CG2       -64.8500  -21.5620  -37.2410 C.3     268 THR    0.0900
   4191 OG1       -67.1530  -21.6160  -37.9670 O.3     268 THR   -0.6600
   4192 HN        -67.4690  -18.9620  -38.7470 H       268 THR    0.4300
   4193 HA        -66.6850  -19.7660  -36.1480 H       268 THR   -0.2700
   4194 HB        -65.6590  -20.5370  -38.9440 H       268 THR    0.0900
   4195 HG1       -67.7680  -21.1540  -38.5420 H       268 THR    0.0900
   4196 HG21      -65.0650  -21.6850  -36.1590 H       268 THR    0.0900
   4197 HG22      -63.8950  -21.0090  -37.3540 H       268 THR    0.5100
   4198 HG23      -64.7560  -22.5690  -37.7000 H       268 THR   -0.5100
   4199 N         -64.7840  -17.6260  -37.5310 N.am    269 ASN   -0.4700
   4200 CA        -63.6810  -16.7340  -37.2120 C.3     269 ASN    0.3100
   4201 C         -63.7160  -16.1970  -35.7750 C.2     269 ASN    0.0700
   4202 O         -62.6620  -15.9710  -35.1730 O.2     269 ASN    0.0900
   4203 CB        -63.6080  -15.5250  -38.1300 C.3     269 ASN   -0.1800
   4204 CG        -62.3440  -14.7040  -37.8530 C.2     269 ASN    0.0900
   4205 ND2       -62.4290  -13.5360  -37.4320 N.am    269 ASN    0.0900
   4206 OD1       -61.1880  -15.3210  -38.0300 O.2     269 ASN    0.5500
   4207 HN        -65.3590  -17.3670  -38.3030 H       269 ASN   -0.5500
   4208 HA        -62.7700  -17.3070  -37.2910 H       269 ASN   -0.6200
   4209 HB1       -64.4980  -14.8820  -37.9670 H       269 ASN    0.3200
   4210 HB2       -63.5920  -15.8640  -39.1880 H       269 ASN    0.3000
   4211 HD21      -61.5990  -13.0070  -37.2530 H       269 ASN    0.5100
   4212 HD22      -63.3270  -13.1260  -37.2720 H       269 ASN   -0.5100
   4213 N         -64.9260  -16.0120  -35.2460 N.am    270 SER   -0.4700
   4214 CA        -65.1380  -15.5160  -33.8860 C.3     270 SER    0.3100
   4215 C         -64.8260  -16.5310  -32.7940 C.2     270 SER    0.0700
   4216 O         -64.9330  -16.1970  -31.6070 O.2     270 SER    0.0900
   4217 CB        -66.5790  -15.0090  -33.7410 C.3     270 SER    0.0500
   4218 OG        -66.7870  -13.8680  -34.6000 O.3     270 SER    0.0900
   4219 HN        -65.7540  -16.2070  -35.7640 H       270 SER    0.0900
   4220 HA        -64.4340  -14.7180  -33.7010 H       270 SER   -0.6600
   4221 HB1       -66.7670  -14.7060  -32.6890 H       270 SER    0.4300
   4222 HB2       -67.2900  -15.8110  -34.0280 H       270 SER    0.5100
   4223 HG1       -66.1590  -13.2020  -34.3140 H       270 SER   -0.5100
   4224 N         -64.4720  -17.7560  -33.1910 N.am    271 VAL   -0.4700
   4225 CA        -64.1150  -18.8510  -32.2710 C.3     271 VAL    0.3100
   4226 C         -62.5930  -18.9930  -32.2100 C.2     271 VAL    0.0700
   4227 O         -62.0560  -19.4220  -31.1900 O.2     271 VAL    0.0900
   4228 CB        -64.7530  -20.2010  -32.7310 C.3     271 VAL   -0.0900
   4229 CG1       -64.3810  -21.3890  -31.7890 C.3     271 VAL    0.0900
   4230 CG2       -66.2750  -20.0320  -32.8520 C.3     271 VAL   -0.2700
   4231 HN        -64.4310  -17.9890  -34.1590 H       271 VAL    0.0900
   4232 HA        -64.4690  -18.5870  -31.2860 H       271 VAL    0.0900
   4233 HB        -64.4020  -20.4340  -33.7590 H       271 VAL    0.0900
   4234 HG11      -64.5700  -21.1110  -30.7300 H       271 VAL   -0.2700
   4235 HG12      -63.3030  -21.6370  -31.9020 H       271 VAL    0.0900
   4236 HG13      -64.9970  -22.2780  -32.0380 H       271 VAL    0.0900
   4237 HG21      -66.5140  -19.2440  -33.5970 H       271 VAL    0.0900
   4238 HG22      -66.7010  -19.7330  -31.8700 H       271 VAL    0.5100
   4239 HG23      -66.7370  -20.9860  -33.1850 H       271 VAL   -0.5100
   4240 N         -61.8970  -18.6740  -33.3090 N.am    272 VAL   -0.4700
   4241 CA        -60.5060  -19.1310  -33.4510 C.3     272 VAL    0.3100
   4242 C         -59.4650  -18.3380  -32.6420 C.2     272 VAL    0.0700
   4243 O         -58.4600  -18.8970  -32.2260 O.2     272 VAL    0.0900
   4244 CB        -60.0620  -19.1800  -34.9450 C.3     272 VAL   -0.0900
   4245 CG1       -61.0410  -20.0580  -35.7570 C.3     272 VAL    0.0900
   4246 CG2       -59.9290  -17.7840  -35.5540 C.3     272 VAL   -0.2700
   4247 HN        -62.2760  -18.1330  -34.0560 H       272 VAL    0.0900
   4248 HA        -60.4360  -20.1150  -33.0120 H       272 VAL    0.0900
   4249 HB        -59.0380  -19.6050  -35.0130 H       272 VAL    0.0900
   4250 HG11      -62.0230  -19.5470  -35.8510 H       272 VAL   -0.2700
   4251 HG12      -61.1940  -21.0300  -35.2410 H       272 VAL    0.0900
   4252 HG13      -60.6340  -20.2350  -36.7750 H       272 VAL    0.0900
   4253 HG21      -59.0520  -17.2580  -35.1160 H       272 VAL    0.0900
   4254 HG22      -60.8420  -17.1890  -35.3390 H       272 VAL    0.5100
   4255 HG23      -59.7830  -17.8620  -36.6520 H       272 VAL   -0.5100
   4256 N         -59.6670  -17.0450  -32.4270 N.am    273 ASN   -0.4700
   4257 CA        -58.5860  -16.2270  -31.8170 C.3     273 ASN    0.3100
   4258 C         -58.1370  -16.6760  -30.4090 C.2     273 ASN    0.0700
   4259 O         -56.9350  -16.7360  -30.1710 O.2     273 ASN    0.0900
   4260 CB        -58.8950  -14.7270  -31.8070 C.3     273 ASN   -0.1800
   4261 CG        -58.9940  -14.1460  -33.1970 C.2     273 ASN    0.0900
   4262 ND2       -59.5310  -12.9320  -33.2810 N.am    273 ASN    0.0900
   4263 OD1       -58.6080  -14.7740  -34.1890 O.2     273 ASN    0.5500
   4264 HN        -60.5180  -16.5800  -32.6550 H       273 ASN   -0.5500
   4265 HA        -57.6860  -16.4090  -32.3850 H       273 ASN   -0.6200
   4266 HB1       -58.0880  -14.1960  -31.2600 H       273 ASN    0.3200
   4267 HB2       -59.8610  -14.5610  -31.2850 H       273 ASN    0.3000
   4268 HD21      -59.6260  -12.4890  -34.1730 H       273 ASN    0.5100
   4269 HD22      -59.8390  -12.4630  -32.4540 H       273 ASN   -0.5100
   4270 N         -59.0730  -17.0330  -29.5100 N.am    274 PRO   -0.2900
   4271 CA        -58.6700  -17.5660  -28.2140 C.3     274 PRO    0.0000
   4272 C         -57.7200  -18.7800  -28.3110 C.2     274 PRO    0.0900
   4273 O         -56.8050  -18.9290  -27.4960 O.2     274 PRO    0.0900
   4274 CB        -60.0010  -17.9250  -27.5720 C.3     274 PRO    0.0200
   4275 CG        -60.9620  -16.9500  -28.1840 C.3     274 PRO    0.0900
   4276 CD        -60.5330  -16.8360  -29.5760 C.3     274 PRO   -0.1800
   4277 HA        -58.0850  -16.8410  -27.6700 H       274 PRO    0.0900
   4278 HB1       -59.9580  -17.8030  -26.4690 H       274 PRO    0.0900
   4279 HB2       -60.2900  -18.9710  -27.8080 H       274 PRO   -0.1800
   4280 HG1       -62.0040  -17.3290  -28.1200 H       274 PRO    0.0900
   4281 HG2       -60.9070  -15.9660  -27.6720 H       274 PRO    0.0900
   4282 HD1       -60.9940  -17.6220  -30.2090 H       274 PRO    0.5100
   4283 HD2       -60.7620  -15.8320  -29.9920 H       274 PRO   -0.5100
   4284 N         -57.8940  -19.6210  -29.3330 N.am    275 PHE   -0.4700
   4285 CA        -57.0190  -20.7900  -29.5290 C.3     275 PHE    0.3100
   4286 C         -55.6380  -20.3870  -29.9900 C.2     275 PHE    0.0700
   4287 O         -54.6460  -20.9470  -29.5450 O.2     275 PHE    0.0900
   4288 CB        -57.6310  -21.7490  -30.5510 C.3     275 PHE   -0.1800
   4289 CG        -58.7790  -22.5270  -29.9990 C.ar    275 PHE    0.0900
   4290 CD1       -60.0860  -22.0290  -30.0510 C.ar    275 PHE    0.0900
   4291 CD2       -58.5430  -23.7450  -29.3850 C.ar    275 PHE    0.0000
   4292 CE1       -61.1530  -22.7510  -29.5150 C.ar    275 PHE   -0.1150
   4293 CE2       -59.6240  -24.5080  -28.8620 C.ar    275 PHE    0.1150
   4294 CZ        -60.9090  -23.9990  -28.9160 C.ar    275 PHE   -0.1150
   4295 HN        -58.6190  -19.4970  -30.0060 H       275 PHE    0.1150
   4296 HA        -56.8980  -21.2820  -28.5760 H       275 PHE   -0.1150
   4297 HB1       -56.8620  -22.4790  -30.8800 H       275 PHE    0.1150
   4298 HB2       -58.0080  -21.1720  -31.4220 H       275 PHE   -0.1150
   4299 HD1       -60.2720  -21.0710  -30.5130 H       275 PHE    0.1150
   4300 HD2       -57.5340  -24.1180  -29.3020 H       275 PHE   -0.1150
   4301 HE1       -62.1560  -22.3540  -29.5600 H       275 PHE    0.1150
   4302 HE2       -59.4410  -25.4800  -28.4260 H       275 PHE    0.5100
   4303 HZ        -61.7290  -24.5630  -28.4960 H       275 PHE   -0.5100
   4304 N         -55.5620  -19.3730  -30.8510 N.am    276 ILE   -0.4700
   4305 CA        -54.2800  -18.8340  -31.2730 C.3     276 ILE    0.3100
   4306 C         -53.5420  -18.2350  -30.0680 C.2     276 ILE    0.0700
   4307 O         -52.3430  -18.4860  -29.8940 O.2     276 ILE    0.0900
   4308 CB        -54.4010  -17.7910  -32.4440 C.3     276 ILE   -0.0900
   4309 CG1       -55.0600  -18.4060  -33.6870 C.3     276 ILE    0.0900
   4310 CG2       -53.0460  -17.2560  -32.8110 C.3     276 ILE   -0.2700
   4311 CD        -54.3600  -19.6050  -34.2130 C.3     276 ILE    0.0900
   4312 HN        -56.3730  -18.9430  -31.2400 H       276 ILE    0.0900
   4313 HA        -53.6690  -19.6670  -31.5880 H       276 ILE    0.0900
   4314 HB        -55.0550  -16.9520  -32.1250 H       276 ILE   -0.1800
   4315 HG11      -55.0870  -17.6360  -34.4870 H       276 ILE    0.0900
   4316 HG12      -56.1010  -18.6920  -33.4280 H       276 ILE    0.0900
   4317 HG21      -52.3320  -18.0940  -32.9650 H       276 ILE   -0.2700
   4318 HG22      -52.6610  -16.6100  -31.9930 H       276 ILE    0.0900
   4319 HG23      -53.1120  -16.6700  -33.7520 H       276 ILE    0.0900
   4320 HD1       -54.3320  -20.4010  -33.4380 H       276 ILE    0.0900
   4321 HD2       -53.3160  -19.3420  -34.4900 H       276 ILE    0.5100
   4322 HD3       -54.8970  -19.9960  -35.1040 H       276 ILE   -0.5100
   4323 N         -54.2460  -17.4810  -29.2150 N.am    277 TYR   -0.4700
   4324 CA        -53.5880  -16.9130  -28.0460 C.3     277 TYR    0.3100
   4325 C         -53.1010  -18.0300  -27.1330 C.2     277 TYR    0.0700
   4326 O         -51.9840  -17.9610  -26.5910 O.2     277 TYR    0.0900
   4327 CB        -54.4780  -15.9580  -27.2610 C.3     277 TYR   -0.1800
   4328 CG        -55.0570  -14.8200  -28.0760 C.ar    277 TYR    0.0900
   4329 CD1       -54.2930  -14.1520  -29.0220 C.ar    277 TYR    0.0900
   4330 CD2       -56.3610  -14.4160  -27.8890 C.ar    277 TYR    0.0000
   4331 CE1       -54.8310  -13.0960  -29.7800 C.ar    277 TYR   -0.1150
   4332 CE2       -56.9250  -13.3830  -28.6530 C.ar    277 TYR    0.1150
   4333 CZ        -56.1540  -12.7260  -29.5960 C.ar    277 TYR   -0.1150
   4334 OH        -56.7000  -11.7010  -30.3520 O.3     277 TYR    0.1150
   4335 HN        -55.2150  -17.2820  -29.3340 H       277 TYR    0.1100
   4336 HA        -52.7100  -16.3900  -28.3930 H       277 TYR   -0.5400
   4337 HB1       -53.8840  -15.5010  -26.4420 H       277 TYR    0.4300
   4338 HB2       -55.3360  -16.5250  -26.8410 H       277 TYR   -0.1150
   4339 HD1       -53.2670  -14.4490  -29.1790 H       277 TYR    0.1150
   4340 HD2       -56.9620  -14.9050  -27.1370 H       277 TYR   -0.1150
   4341 HE1       -54.2160  -12.5750  -30.5000 H       277 TYR    0.1150
   4342 HE2       -57.9570  -13.1010  -28.5060 H       277 TYR    0.5100
   4343 HH        -57.6150  -11.5910  -30.0860 H       277 TYR   -0.5100
   4344 N         -53.9280  -19.0580  -26.9530 N.am    278 ALA   -0.4700
   4345 CA        -53.5860  -20.1630  -26.0740 C.3     278 ALA    0.3100
   4346 C         -52.3760  -20.9530  -26.5560 C.2     278 ALA    0.0700
   4347 O         -51.5280  -21.3630  -25.7540 O.2     278 ALA    0.0900
   4348 CB        -54.7870  -21.1200  -25.8900 C.3     278 ALA   -0.2700
   4349 HN        -54.8120  -19.1160  -27.4110 H       278 ALA    0.0900
   4350 HA        -53.2880  -19.7510  -25.1210 H       278 ALA    0.0900
   4351 HB1       -54.9810  -21.6740  -26.8340 H       278 ALA    0.0900
   4352 HB2       -55.6960  -20.5390  -25.6260 H       278 ALA    0.5100
   4353 HB3       -54.5650  -21.8540  -25.0870 H       278 ALA   -0.5100
   4354 N         -52.3360  -21.2290  -27.8570 N.am    279 TYR   -0.4700
   4355 CA        -51.2380  -21.9920  -28.4370 C.3     279 TYR    0.3100
   4356 C         -49.9490  -21.2150  -28.5940 C.2     279 TYR    0.0700
   4357 O         -48.8640  -21.7960  -28.4790 O.2     279 TYR    0.0900
   4358 CB        -51.6910  -22.5900  -29.7830 C.3     279 TYR   -0.1800
   4359 CG        -52.4010  -23.8780  -29.5400 C.ar    279 TYR    0.0900
   4360 CD1       -51.6880  -25.0570  -29.3720 C.ar    279 TYR    0.0900
   4361 CD2       -53.7880  -23.9110  -29.3870 C.ar    279 TYR    0.0000
   4362 CE1       -52.3530  -26.2710  -29.1170 C.ar    279 TYR   -0.1150
   4363 CE2       -54.4470  -25.0960  -29.1080 C.ar    279 TYR    0.1150
   4364 CZ        -53.7320  -26.2680  -28.9880 C.ar    279 TYR   -0.1150
   4365 OH        -54.4100  -27.4260  -28.7170 O.3     279 TYR    0.1150
   4366 HN        -53.0490  -20.9310  -28.4870 H       279 TYR    0.1100
   4367 HA        -50.9620  -22.7740  -27.7460 H       279 TYR   -0.5400
   4368 HB1       -50.8110  -22.7930  -30.4290 H       279 TYR    0.4300
   4369 HB2       -52.3910  -21.8960  -30.2960 H       279 TYR   -0.1150
   4370 HD1       -50.6100  -25.0420  -29.4390 H       279 TYR    0.1150
   4371 HD2       -54.3560  -22.9980  -29.4890 H       279 TYR   -0.1150
   4372 HE1       -51.7950  -27.1920  -29.0230 H       279 TYR    0.1150
   4373 HE2       -55.5210  -25.1030  -28.9850 H       279 TYR    0.5100
   4374 HH        -53.7950  -28.1580  -28.8060 H       279 TYR   -0.5100
   4375 N         -50.0320  -19.9090  -28.8480 N.am    280 ARG   -0.4700
   4376 CA        -48.8390  -19.1210  -29.2960 C.3     280 ARG    0.3100
   4377 C         -48.2840  -18.0880  -28.2990 C.2     280 ARG    0.0700
   4378 O         -47.1480  -17.6430  -28.4430 O.2     280 ARG    0.0900
   4379 CB        -49.1600  -18.3990  -30.6120 C.3     280 ARG   -0.1800
   4380 CG        -49.5220  -19.3270  -31.8050 C.3     280 ARG    0.0900
   4381 CD        -48.7990  -18.9590  -33.1380 C.3     280 ARG    0.0900
   4382 NE        -47.4940  -18.2890  -32.9780 N.pl3   280 ARG   -0.1800
   4383 CZ        -46.3470  -18.5750  -33.6130 C.cat   280 ARG    0.0900
   4384 NH1       -46.2600  -19.5740  -34.4700 N.pl3   280 ARG    0.0900
   4385 NH2       -45.2500  -17.8450  -33.3780 N.pl3   280 ARG    0.2000
   4386 HN        -50.8850  -19.4030  -28.7530 H       280 ARG    0.0900
   4387 HA        -48.0130  -19.8030  -29.4300 H       280 ARG    0.0900
   4388 HB1       -48.2750  -17.7950  -30.9000 H       280 ARG   -0.7000
   4389 HB2       -50.0190  -17.7180  -30.4320 H       280 ARG    0.4400
   4390 HG1       -50.6180  -19.2720  -31.9730 H       280 ARG    0.6400
   4391 HG2       -49.2500  -20.3680  -31.5330 H       280 ARG   -0.8000
   4392 HD1       -49.4470  -18.2690  -33.7190 H       280 ARG    0.4600
   4393 HD2       -48.6170  -19.8900  -33.7160 H       280 ARG    0.4600
   4394 HE        -47.4610  -17.5370  -32.3240 H       280 ARG   -0.8000
   4395 HH11      -47.0610  -20.1400  -34.6600 H       280 ARG    0.4600
   4396 HH12      -45.3920  -19.7640  -34.9290 H       280 ARG    0.4600
   4397 HH21      -44.3640  -18.1450  -33.7310 H       280 ARG    0.5100
   4398 HH22      -45.3160  -17.0000  -32.8480 H       280 ARG   -0.5100
   4399 N         -49.0750  -17.7230  -27.2810 N.am    281 ILE   -0.4700
   4400 CA        -48.7080  -16.7140  -26.3220 C.3     281 ILE    0.3100
   4401 C         -48.7530  -17.2690  -24.9040 C.2     281 ILE    0.0700
   4402 O         -49.8310  -17.4570  -24.3300 O.2     281 ILE    0.0900
   4403 CB        -49.6050  -15.4280  -26.4110 C.3     281 ILE   -0.0900
   4404 CG1       -49.8520  -15.0190  -27.8770 C.3     281 ILE    0.0900
   4405 CG2       -48.9220  -14.3100  -25.5840 C.3     281 ILE   -0.2700
   4406 CD        -50.5080  -13.6640  -28.0750 C.3     281 ILE    0.0900
   4407 HN        -49.9680  -18.1440  -27.1400 H       281 ILE    0.0900
   4408 HA        -47.6780  -16.4530  -26.5060 H       281 ILE    0.0900
   4409 HB        -50.6160  -15.6400  -26.0010 H       281 ILE   -0.1800
   4410 HG11      -50.5010  -15.7890  -28.3450 H       281 ILE    0.0900
   4411 HG12      -48.8720  -15.0080  -28.4000 H       281 ILE    0.0900
   4412 HG21      -47.9120  -14.0960  -25.9930 H       281 ILE   -0.2700
   4413 HG22      -48.8150  -14.6340  -24.5260 H       281 ILE    0.0900
   4414 HG23      -49.5290  -13.3810  -25.6300 H       281 ILE    0.0900
   4415 HD1       -49.8000  -12.8530  -27.8020 H       281 ILE    0.0900
   4416 HD2       -51.4090  -13.5820  -27.4290 H       281 ILE    0.5100
   4417 HD3       -50.7990  -13.5370  -29.1390 H       281 ILE   -0.5100
   4418 N         -47.5500  -17.4940  -24.3280 N.am    282 ARG   -0.4700
   4419 CA        -47.3510  -18.1590  -23.0580 C.3     282 ARG    0.3100
   4420 C         -48.1240  -17.5160  -21.9350 C.2     282 ARG    0.0700
   4421 O         -48.7100  -18.2020  -21.0970 O.2     282 ARG    0.0900
   4422 CB        -45.8320  -18.2390  -22.7030 C.3     282 ARG   -0.1800
   4423 CG        -45.5230  -18.7350  -21.2700 C.3     282 ARG    0.0900
   4424 CD        -44.0330  -18.8870  -20.9210 C.3     282 ARG    0.0900
   4425 NE        -43.9910  -19.4220  -19.5220 N.pl3   282 ARG   -0.1800
   4426 CZ        -42.9110  -19.5740  -18.7650 C.cat   282 ARG    0.0900
   4427 NH1       -41.6870  -19.3720  -19.1950 N.pl3   282 ARG    0.0900
   4428 NH2       -43.1100  -19.9510  -17.5140 N.pl3   282 ARG    0.2000
   4429 HN        -46.7110  -17.1980  -24.7750 H       282 ARG    0.0900
   4430 HA        -47.7710  -19.1510  -23.1320 H       282 ARG    0.0900
   4431 HB1       -45.3940  -17.2250  -22.8210 H       282 ARG   -0.7000
   4432 HB2       -45.3430  -18.9290  -23.4230 H       282 ARG    0.4400
   4433 HG1       -46.0080  -19.7260  -21.1390 H       282 ARG    0.6400
   4434 HG2       -45.9730  -18.0160  -20.5540 H       282 ARG   -0.8000
   4435 HD1       -43.5130  -17.9060  -20.9520 H       282 ARG    0.4600
   4436 HD2       -43.5330  -19.6070  -21.6030 H       282 ARG    0.4600
   4437 HE        -44.8640  -19.6910  -19.1180 H       282 ARG   -0.8000
   4438 HH11      -41.5300  -19.0880  -20.1400 H       282 ARG    0.4600
   4439 HH12      -40.9120  -19.5030  -18.5770 H       282 ARG    0.4600
   4440 HH21      -44.0400  -20.1060  -17.1800 H       282 ARG    0.5100
   4441 HH22      -42.3300  -20.0800  -16.9010 H       282 ARG   -0.5100
   4442 N         -48.1510  -16.1740  -21.9140 N.am    283 GLU   -0.4700
   4443 CA        -48.8280  -15.4460  -20.8320 C.3     283 GLU    0.3100
   4444 C         -50.3590  -15.6210  -20.8520 C.2     283 GLU    0.0700
   4445 O         -50.9700  -15.6940  -19.7830 O.2     283 GLU    0.0900
   4446 CB        -48.4740  -13.9630  -20.8300 C.3     283 GLU   -0.1800
   4447 CG        -48.8270  -13.2410  -19.5270 C.3     283 GLU    0.0900
   4448 CD        -47.8800  -13.5580  -18.3540 C.2     283 GLU    0.0900
   4449 OE1       -46.6470  -13.6690  -18.5560 O.co2   283 GLU   -0.2800
   4450 OE2       -48.3770  -13.6650  -17.2140 O.co2   283 GLU    0.0900
   4451 HN        -47.7190  -15.6200  -22.6210 H       283 GLU    0.0900
   4452 HA        -48.5310  -15.8970  -19.8970 H       283 GLU    0.6200
   4453 HB1       -49.0180  -13.4700  -21.6640 H       283 GLU   -0.7600
   4454 HB2       -47.3820  -13.8620  -21.0040 H       283 GLU   -0.7600
   4455 HG1       -49.8560  -13.5330  -19.2280 H       283 GLU    0.5100
   4456 HG2       -48.7970  -12.1450  -19.7090 H       283 GLU   -0.5100
   4457 N         -50.9720  -15.6720  -22.0440 N.am    284 PHE   -0.4700
   4458 CA        -52.3960  -16.0430  -22.1480 C.3     284 PHE    0.3100
   4459 C         -52.6360  -17.5040  -21.7360 C.2     284 PHE    0.0700
   4460 O         -53.5350  -17.7690  -20.9550 O.2     284 PHE    0.0900
   4461 CB        -52.9860  -15.8020  -23.5530 C.3     284 PHE   -0.1800
   4462 CG        -53.4800  -14.4060  -23.7970 C.ar    284 PHE    0.0900
   4463 CD1       -54.6630  -13.9550  -23.2100 C.ar    284 PHE    0.0900
   4464 CD2       -52.8040  -13.5420  -24.6470 C.ar    284 PHE    0.0000
   4465 CE1       -55.1160  -12.6780  -23.4350 C.ar    284 PHE   -0.1150
   4466 CE2       -53.2920  -12.2450  -24.8870 C.ar    284 PHE    0.1150
   4467 CZ        -54.4430  -11.8410  -24.3000 C.ar    284 PHE   -0.1150
   4468 HN        -50.5020  -15.4630  -22.8990 H       284 PHE    0.1150
   4469 HA        -52.9370  -15.4560  -21.4200 H       284 PHE   -0.1150
   4470 HB1       -53.8510  -16.4830  -23.7040 H       284 PHE    0.1150
   4471 HB2       -52.2030  -16.0060  -24.3140 H       284 PHE   -0.1150
   4472 HD1       -55.2270  -14.6160  -22.5700 H       284 PHE    0.1150
   4473 HD2       -51.8950  -13.8690  -25.1280 H       284 PHE   -0.1150
   4474 HE1       -56.0050  -12.3280  -22.9310 H       284 PHE    0.1150
   4475 HE2       -52.7500  -11.5740  -25.5360 H       284 PHE    0.5100
   4476 HZ        -54.8380  -10.8580  -24.5120 H       284 PHE   -0.5100
   4477 N         -51.8380  -18.4390  -22.2570 N.am    285 ARG   -0.4700
   4478 CA        -51.9760  -19.8570  -21.9680 C.3     285 ARG    0.3100
   4479 C         -51.9600  -20.1080  -20.4680 C.2     285 ARG    0.0700
   4480 O         -52.7860  -20.8560  -19.9550 O.2     285 ARG    0.0900
   4481 CB        -50.8210  -20.6290  -22.5820 C.3     285 ARG   -0.1800
   4482 CG        -50.9080  -22.1170  -22.4170 C.3     285 ARG    0.0900
   4483 CD        -50.0450  -22.8490  -23.4270 C.3     285 ARG    0.0900
   4484 NE        -48.6180  -22.5330  -23.3100 N.pl3   285 ARG   -0.1800
   4485 CZ        -47.9060  -21.8090  -24.1710 C.cat   285 ARG    0.0900
   4486 NH1       -46.6160  -21.6270  -23.9420 N.pl3   285 ARG    0.0900
   4487 NH2       -48.4550  -21.2630  -25.2520 N.pl3   285 ARG    0.2000
   4488 HN        -51.0970  -18.2000  -22.8800 H       285 ARG    0.0900
   4489 HA        -52.9160  -20.1950  -22.3770 H       285 ARG    0.0900
   4490 HB1       -49.8780  -20.2810  -22.1110 H       285 ARG   -0.7000
   4491 HB2       -50.7870  -20.4000  -23.6690 H       285 ARG    0.4400
   4492 HG1       -51.9650  -22.4330  -22.5470 H       285 ARG    0.6400
   4493 HG2       -50.5760  -22.3870  -21.3930 H       285 ARG   -0.8000
   4494 HD1       -50.3620  -22.5690  -24.4540 H       285 ARG    0.4600
   4495 HD2       -50.1540  -23.9450  -23.2780 H       285 ARG    0.4600
   4496 HE        -48.1360  -22.8920  -22.5110 H       285 ARG   -0.8000
   4497 HH11      -46.1900  -22.0310  -23.1310 H       285 ARG    0.4600
   4498 HH12      -46.0660  -21.0870  -24.5770 H       285 ARG    0.4600
   4499 HH21      -49.4490  -21.2620  -25.3600 H       285 ARG    0.5100
   4500 HH22      -47.8730  -20.8540  -25.9550 H       285 ARG   -0.5100
   4501 N         -50.9900  -19.5080  -19.7840 N.am    286 GLN   -0.4700
   4502 CA        -50.8240  -19.7050  -18.3550 C.3     286 GLN    0.3100
   4503 C         -51.9910  -19.1500  -17.5420 C.2     286 GLN    0.0700
   4504 O         -52.4040  -19.7480  -16.5350 O.2     286 GLN    0.0900
   4505 CB        -49.4940  -19.0930  -17.8730 C.3     286 GLN   -0.1800
   4506 CG        -48.2820  -19.8800  -18.3480 C.3     286 GLN    0.0900
   4507 CD        -46.9710  -19.2060  -17.9870 C.2     286 GLN    0.0900
   4508 NE2       -46.8630  -17.9670  -18.0660 N.am    286 GLN   -0.1800
   4509 OE1       -45.9860  -19.9810  -17.6010 O.2     286 GLN    0.0900
   4510 HN        -50.3340  -18.8980  -20.2220 H       286 GLN    0.0900
   4511 HA        -50.8400  -20.7670  -18.1590 H       286 GLN    0.5500
   4512 HB1       -49.4930  -19.0680  -16.7620 H       286 GLN   -0.5500
   4513 HB2       -49.4200  -18.0540  -18.2560 H       286 GLN   -0.6200
   4514 HG1       -48.3310  -19.9890  -19.4520 H       286 GLN    0.3200
   4515 HG2       -48.3000  -20.8890  -17.8820 H       286 GLN    0.3000
   4516 HE21      -45.9970  -17.5250  -17.8280 H       286 GLN    0.5100
   4517 HE22      -47.6400  -17.4160  -18.3660 H       286 GLN   -0.5100
   4518 N         -52.5000  -18.0030  -17.9700 N.am    287 THR   -0.4700
   4519 CA        -53.6310  -17.3600  -17.3270 C.3     287 THR    0.3100
   4520 C         -54.9280  -18.1480  -17.5840 C.2     287 THR    0.0700
   4521 O         -55.7400  -18.2900  -16.6640 O.2     287 THR    0.0900
   4522 CB        -53.7870  -15.8860  -17.7880 C.3     287 THR    0.1400
   4523 CG2       -54.8050  -15.1410  -16.9400 C.3     287 THR    0.0900
   4524 OG1       -52.5280  -15.2230  -17.6920 O.3     287 THR   -0.6600
   4525 HN        -52.1250  -17.5260  -18.7610 H       287 THR    0.4300
   4526 HA        -53.4710  -17.4000  -16.2600 H       287 THR   -0.2700
   4527 HB        -54.1330  -15.8550  -18.8440 H       287 THR    0.0900
   4528 HG1       -52.0320  -15.4820  -18.4720 H       287 THR    0.0900
   4529 HG21      -54.4860  -15.1380  -15.8750 H       287 THR    0.0900
   4530 HG22      -55.7950  -15.6400  -17.0110 H       287 THR    0.5100
   4531 HG23      -54.8900  -14.0900  -17.2870 H       287 THR   -0.5100
   4532 N         -55.1020  -18.6640  -18.8060 N.am    288 PHE   -0.4700
   4533 CA        -56.2450  -19.5280  -19.1310 C.3     288 PHE    0.3100
   4534 C         -56.2620  -20.7620  -18.2020 C.2     288 PHE    0.0700
   4535 O         -57.3050  -21.1170  -17.6390 O.2     288 PHE    0.0900
   4536 CB        -56.2130  -20.0020  -20.5860 C.3     288 PHE   -0.1800
   4537 CG        -56.4460  -18.9120  -21.6360 C.ar    288 PHE    0.0900
   4538 CD1       -56.9070  -17.6410  -21.3050 C.ar    288 PHE    0.0900
   4539 CD2       -56.2330  -19.2030  -22.9850 C.ar    288 PHE    0.0000
   4540 CE1       -57.1330  -16.6840  -22.2780 C.ar    288 PHE   -0.1150
   4541 CE2       -56.4610  -18.2440  -23.9660 C.ar    288 PHE    0.1150
   4542 CZ        -56.9260  -16.9870  -23.6050 C.ar    288 PHE   -0.1150
   4543 HN        -54.4640  -18.4860  -19.5500 H       288 PHE    0.1150
   4544 HA        -57.1460  -18.9620  -18.9470 H       288 PHE   -0.1150
   4545 HB1       -57.0080  -20.7630  -20.7320 H       288 PHE    0.1150
   4546 HB2       -55.2160  -20.4440  -20.7970 H       288 PHE   -0.1150
   4547 HD1       -57.0910  -17.3980  -20.2690 H       288 PHE    0.1150
   4548 HD2       -55.8860  -20.1860  -23.2700 H       288 PHE   -0.1150
   4549 HE1       -57.4730  -15.6970  -21.9960 H       288 PHE    0.1150
   4550 HE2       -56.2770  -18.4760  -25.0040 H       288 PHE    0.5100
   4551 HZ        -57.1250  -16.2460  -24.3650 H       288 PHE   -0.5100
   4552 N         -55.1090  -21.4140  -18.0540 N.am    289 ARG   -0.4700
   4553 CA        -54.9920  -22.5670  -17.1560 C.3     289 ARG    0.3100
   4554 C         -55.3500  -22.2420  -15.7010 C.2     289 ARG    0.0700
   4555 O         -56.0110  -23.0400  -15.0320 O.2     289 ARG    0.0900
   4556 CB        -53.5850  -23.1720  -17.2280 C.3     289 ARG   -0.1800
   4557 CG        -53.3720  -24.1190  -18.4080 C.3     289 ARG    0.0900
   4558 CD        -52.1230  -24.9760  -18.2240 C.3     289 ARG    0.0900
   4559 NE        -50.9130  -24.1670  -18.3640 N.pl3   289 ARG   -0.1800
   4560 CZ        -50.0850  -24.2440  -19.3980 C.cat   289 ARG    0.0900
   4561 NH1       -50.3130  -25.1150  -20.3730 N.pl3   289 ARG    0.0900
   4562 NH2       -49.0210  -23.4560  -19.4480 N.pl3   289 ARG    0.2000
   4563 HN        -54.2800  -21.1480  -18.5420 H       289 ARG    0.0900
   4564 HA        -55.7290  -23.2970  -17.4550 H       289 ARG    0.0900
   4565 HB1       -53.3970  -23.7350  -16.2890 H       289 ARG   -0.7000
   4566 HB2       -52.8490  -22.3440  -17.3050 H       289 ARG    0.4400
   4567 HG1       -53.2670  -23.5200  -19.3380 H       289 ARG    0.6400
   4568 HG2       -54.2570  -24.7820  -18.5060 H       289 ARG   -0.8000
   4569 HD1       -52.0940  -25.7740  -18.9970 H       289 ARG    0.4600
   4570 HD2       -52.1200  -25.4280  -17.2090 H       289 ARG    0.4600
   4571 HE        -50.6970  -23.5170  -17.6360 H       289 ARG   -0.8000
   4572 HH11      -51.1820  -25.6100  -20.4080 H       289 ARG    0.4600
   4573 HH12      -49.6170  -25.2780  -21.0720 H       289 ARG    0.4600
   4574 HH21      -48.3170  -23.6090  -20.1420 H       289 ARG    0.5100
   4575 HH22      -48.9210  -22.7080  -18.7920 H       289 ARG   -0.5100
   4576 N         -54.9070  -21.0840  -15.2090 N.am    290 LYS   -0.4700
   4577 CA        -55.2280  -20.6470  -13.8360 C.3     290 LYS    0.3100
   4578 C         -56.7250  -20.3950  -13.6300 C.2     290 LYS    0.0700
   4579 O         -57.2800  -20.7960  -12.6160 O.2     290 LYS    0.0900
   4580 CB        -54.4370  -19.3960  -13.4270 C.3     290 LYS   -0.1800
   4581 CG        -52.9920  -19.6870  -13.0960 C.3     290 LYS    0.0900
   4582 CD        -52.2820  -18.5470  -12.3810 C.3     290 LYS    0.0900
   4583 CE        -50.7930  -18.8700  -12.2270 C.3     290 LYS   -0.1800
   4584 NZ        -50.0810  -17.9970  -11.2420 N.4     290 LYS    0.0900
   4585 HN        -54.3400  -20.4630  -15.7440 H       290 LYS    0.0900
   4586 HA        -54.9950  -21.4630  -13.1700 H       290 LYS   -0.1800
   4587 HB1       -54.9220  -18.9460  -12.5340 H       290 LYS    0.0900
   4588 HB2       -54.4710  -18.6640  -14.2620 H       290 LYS    0.0900
   4589 HG1       -52.4500  -19.9000  -14.0420 H       290 LYS    0.2100
   4590 HG2       -52.9520  -20.5880  -12.4490 H       290 LYS    0.0500
   4591 HD1       -52.7360  -18.4010  -11.3780 H       290 LYS    0.0500
   4592 HD2       -52.3990  -17.6120  -12.9680 H       290 LYS   -0.3000
   4593 HE1       -50.2870  -18.7400  -13.2060 H       290 LYS    0.3300
   4594 HE2       -50.6810  -19.9190  -11.8750 H       290 LYS    0.3300
   4595 HZ1       -50.5190  -18.1030  -10.3050 H       290 LYS    0.3300
   4596 HZ2       -50.1500  -17.0050  -11.5460 H       290 LYS    0.5100
   4597 HZ3       -49.0810  -18.2750  -11.1930 H       290 LYS   -0.5100
   4598 N         -57.3650  -19.7530  -14.6070 N.am    291 ILE   -0.4700
   4599 CA        -58.8200  -19.4990  -14.5920 C.3     291 ILE    0.3100
   4600 C         -59.6260  -20.7970  -14.6260 C.2     291 ILE    0.0700
   4601 O         -60.5400  -21.0020  -13.8230 O.2     291 ILE    0.0900
   4602 CB        -59.2550  -18.6280  -15.7970 C.3     291 ILE   -0.0900
   4603 CG1       -58.6760  -17.2220  -15.6700 C.3     291 ILE    0.0900
   4604 CG2       -60.7990  -18.5710  -15.9100 C.3     291 ILE   -0.2700
   4605 CD        -58.9130  -16.3680  -16.9110 C.3     291 ILE    0.0900
   4606 HN        -56.8790  -19.4090  -15.4070 H       291 ILE    0.0900
   4607 HA        -59.0580  -18.9970  -13.6660 H       291 ILE    0.0900
   4608 HB        -58.8360  -19.0600  -16.7300 H       291 ILE   -0.1800
   4609 HG11      -57.5820  -17.3000  -15.4940 H       291 ILE    0.0900
   4610 HG12      -59.1450  -16.7210  -14.7960 H       291 ILE    0.0900
   4611 HG21      -61.2440  -18.3050  -14.9280 H       291 ILE   -0.2700
   4612 HG22      -61.1920  -19.5620  -16.2200 H       291 ILE    0.0900
   4613 HG23      -61.0950  -17.8010  -16.6540 H       291 ILE    0.0900
   4614 HD1       -59.9900  -16.1110  -16.9980 H       291 ILE    0.0900
   4615 HD2       -58.6060  -16.9280  -17.8200 H       291 ILE    0.5100
   4616 HD3       -58.3290  -15.4250  -16.8370 H       291 ILE   -0.5100
   4617 N         -59.2770  -21.6680  -15.5670 N.am    292 ILE   -0.4700
   4618 CA        -59.9820  -22.9390  -15.7350 C.3     292 ILE    0.3100
   4619 C         -59.8020  -23.8590  -14.5340 C.2     292 ILE    0.0700
   4620 O         -60.7760  -24.4410  -14.0390 O.2     292 ILE    0.0900
   4621 CB        -59.5310  -23.6520  -17.0250 C.3     292 ILE   -0.0900
   4622 CG1       -60.0230  -22.8690  -18.2420 C.3     292 ILE    0.0900
   4623 CG2       -60.0670  -25.0890  -17.0520 C.3     292 ILE   -0.2700
   4624 CD        -59.1390  -22.9990  -19.4940 C.3     292 ILE    0.0900
   4625 HN        -58.5220  -21.4970  -16.1960 H       292 ILE    0.0900
   4626 HA        -61.0410  -22.7290  -15.7750 H       292 ILE    0.0900
   4627 HB        -58.4220  -23.6710  -17.0690 H       292 ILE   -0.1800
   4628 HG11      -60.0780  -21.7950  -17.9660 H       292 ILE    0.0900
   4629 HG12      -61.0430  -23.2270  -18.4980 H       292 ILE    0.0900
   4630 HG21      -61.1570  -25.0960  -16.8360 H       292 ILE   -0.2700
   4631 HG22      -59.5500  -25.7000  -16.2820 H       292 ILE    0.0900
   4632 HG23      -59.9030  -25.5360  -18.0560 H       292 ILE    0.0900
   4633 HD1       -59.2220  -24.0240  -19.9140 H       292 ILE    0.0900
   4634 HD2       -58.0770  -22.8080  -19.2280 H       292 ILE    0.5100
   4635 HD3       -59.4670  -22.2710  -20.2670 H       292 ILE   -0.5100
   4636 N         -58.5610  -24.0080  -14.0680 N.am    293 ARG   -0.4700
   4637 CA        -58.2720  -24.8670  -12.9070 C.3     293 ARG    0.3100
   4638 C         -58.9760  -24.3810  -11.6520 C.2     293 ARG    0.0700
   4639 O         -59.5010  -25.1830  -10.8980 O.2     293 ARG    0.0900
   4640 CB        -56.7640  -24.9860  -12.6330 C.3     293 ARG   -0.1800
   4641 CG        -56.0780  -26.0480  -13.4730 C.3     293 ARG    0.0900
   4642 CD        -54.5910  -25.7690  -13.6650 C.3     293 ARG    0.0900
   4643 NE        -53.8580  -26.9790  -14.0630 N.pl3   293 ARG   -0.1800
   4644 CZ        -52.6520  -26.9930  -14.6400 C.cat   293 ARG    0.0900
   4645 NH1       -52.0940  -28.1570  -14.9570 N.pl3   293 ARG    0.0900
   4646 NH2       -51.9980  -25.8610  -14.9100 N.pl3   293 ARG    0.2000
   4647 HN        -57.7790  -23.5500  -14.4830 H       293 ARG    0.0900
   4648 HA        -58.6880  -25.8420  -13.1090 H       293 ARG    0.0900
   4649 HB1       -56.6180  -25.2330  -11.5610 H       293 ARG   -0.7000
   4650 HB2       -56.2870  -24.0050  -12.8450 H       293 ARG    0.4400
   4651 HG1       -56.5670  -26.0900  -14.4690 H       293 ARG    0.6400
   4652 HG2       -56.1970  -27.0330  -12.9730 H       293 ARG   -0.8000
   4653 HD1       -54.1520  -25.4050  -12.7110 H       293 ARG    0.4600
   4654 HD2       -54.4520  -25.0090  -14.4630 H       293 ARG    0.4600
   4655 HE        -54.2950  -27.8600  -13.8900 H       293 ARG   -0.8000
   4656 HH11      -52.5750  -29.0110  -14.7640 H       293 ARG    0.4600
   4657 HH12      -51.1920  -28.1780  -15.3890 H       293 ARG    0.4600
   4658 HH21      -52.4100  -24.9790  -14.6800 H       293 ARG    0.5100
   4659 HH22      -51.0970  -25.8960  -15.3420 H       293 ARG   -0.5100
   4660 N         -58.9900  -23.0730  -11.4400 N.am    294 SER   -0.4700
   4661 CA        -59.5410  -22.4950  -10.2240 C.3     294 SER    0.3100
   4662 C         -61.0620  -22.4350  -10.2130 C.2     294 SER    0.0700
   4663 O         -61.6720  -22.6030   -9.1610 O.2     294 SER    0.0900
   4664 CB        -58.9620  -21.0940   -9.9920 C.3     294 SER    0.0500
   4665 OG        -57.5570  -21.1540   -9.7710 O.3     294 SER    0.0900
   4666 HN        -58.6240  -22.4250  -12.1040 H       294 SER    0.0900
   4667 HA        -59.2910  -23.1460   -9.4000 H       294 SER   -0.6600
   4668 HB1       -59.4420  -20.6360   -9.1000 H       294 SER    0.4300
   4669 HB2       -59.1550  -20.4580  -10.8830 H       294 SER    0.5100
   4670 HG1       -57.1560  -21.2360  -10.6400 H       294 SER   -0.5100
   4671 N         -61.6800  -22.2000  -11.3700 N.am    295 HSE   -0.4700
   4672 CA        -63.1310  -21.9770  -11.4230 C.3     295 HSE    0.3100
   4673 C         -63.9240  -23.1570  -12.0070 C.2     295 HSE    0.0700
   4674 O         -64.6080  -23.8670  -11.2630 O.2     295 HSE    0.0900
   4675 CB        -63.4440  -20.6610  -12.1530 C.3     295 HSE   -0.0800
   4676 CG        -62.8440  -19.4500  -11.4910 C.ar    295 HSE    0.0900
   4677 CD2       -61.6670  -18.8110  -11.7010 C.ar    295 HSE    0.0900
   4678 ND1       -63.4790  -18.7660  -10.4750 N.ar    295 HSE   -0.7000
   4679 CE1       -62.7170  -17.7570  -10.0870 C.ar    295 HSE    0.2200
   4680 NE2       -61.6110  -17.7610  -10.8130 N.ar    295 HSE    0.2500
   4681 HN        -61.1930  -22.1660  -12.2390 H       295 HSE    0.1300
   4682 HA        -63.5040  -21.9430  -10.4110 H       295 HSE   -0.3600
   4683 HB1       -64.5460  -20.5270  -12.1900 H       295 HSE    0.3200
   4684 HB2       -63.0490  -20.7240  -13.1890 H       295 HSE   -0.0500
   4685 HD2       -60.8820  -19.0330  -12.4120 H       295 HSE    0.0900
   4686 HE1       -62.9390  -17.0310   -9.3050 H       295 HSE    0.5100
   4687 HE2       -60.8520  -17.1150  -10.7400 H       295 HSE   -0.5100
   4688 N         -63.8590  -23.3820  -13.3340 N.am    296 VAL   -0.4700
   4689 CA        -64.8130  -24.2330  -14.0320 C.3     296 VAL    0.3100
   4690 CAT       -62.6400  -27.3730  -13.8310 C.3     296 VAL    0.0700
   4691 C         -64.3480  -25.6720  -14.2230 C.2     296 VAL    0.0900
   4692 O         -65.0710  -26.4980  -14.7750 O.2     296 VAL   -0.0900
   4693 CB        -65.1860  -23.6330  -15.3910 C.3     296 VAL    0.0900
   4694 CG1       -65.9280  -22.2990  -15.1660 C.3     296 VAL   -0.2700
   4695 CG2       -63.9410  -23.4290  -16.2810 C.3     296 VAL    0.0900
   4696 NT        -63.1380  -26.0230  -13.7500 N.am    296 VAL    0.0900
   4697 HN        -63.1500  -22.9710  -13.9030 H       296 VAL    0.0900
   4698 HNT       -62.5300  -25.3620  -13.3190 H       296 VAL   -0.2700
   4699 HA        -65.6920  -24.3290  -13.4110 H       296 VAL    0.0900
   4700 HB        -65.8410  -24.3370  -15.9460 H       296 VAL    0.0900
   4701 HG11      -65.2780  -21.5870  -14.6140 H       296 VAL    0.0900
   4702 HG12      -66.8480  -22.4740  -14.5670 H       296 VAL    0.5100
   4703 HG13      -66.1990  -21.8460  -16.1430 H       296 VAL   -0.5100
   4704 HG21      -63.4360  -24.4020  -16.4600 H       296 VAL   -0.4700
   4705 HG22      -63.2240  -22.7460  -15.7770 H       296 VAL    0.3100
   4706 HG23      -64.2410  -22.9990  -17.2600 H       296 VAL   -0.1100
   4707 HT1       -62.5840  -27.6850  -14.8960 H       296 VAL    0.0900
   4708 HT2       -63.3250  -28.0600  -13.2900 H       296 VAL    0.0900
   4709 HT3       -61.6220  -27.4260  -13.3870 H       296 VAL    0.0900
@<TRIPOS>BOND
     1    1    8 1
     2    1    2 1
     3    2    6 1
     4    2   11 1
     5    2    4 1
     6    4    5 2
     7    6   13 1
     8    6    7 1
     9    7    8 1
    10    7   15 1
    11    8   17 1
    12    3    9 1
    13    3   18 1
    14    3   19 1
    15    3   20 1
    16    9    1 1
    17    9   10 2
    18   12    6 1
    19   14    7 1
    20   16    8 1
    21   21   22 1
    22   22   23 1
    23   22   30 1
    24   22   25 1
    25   23   24 2
    26   25   31 1
    27   25   27 1
    28   25   26 1
    29   26   33 1
    30   27   36 1
    31   27   34 1
    32   27   35 1
    33   28   26 1
    34   28   37 1
    35   28   38 1
    36   28   39 1
    37   29   21 1
    38   32   26 1
    39    4   21 am
    40   40   41 1
    41   41   42 1
    42   41   49 1
    43   41   44 1
    44   42   43 2
    45   44   45 1
    46   44   51 1
    47   45   53 1
    48   45   46 1
    49   46   47 1
    50   47   54 1
    51   47   55 1
    52   47   56 1
    53   48   40 1
    54   50   44 1
    55   52   45 1
    56   23   40 am
    57   57   58 1
    58   58   63 1
    59   58   59 1
    60   59   60 2
    61   61   57 1
    62   62   58 1
    63   42   57 am
    64   64   65 1
    65   65   71 1
    66   65   68 1
    67   65   66 1
    68   66   67 2
    69   68   73 1
    70   68   69 1
    71   70   64 1
    72   72   68 1
    73   74   69 1
    74   59   64 am
    75   75   76 1
    76   76   82 1
    77   76   79 1
    78   76   77 1
    79   77   78 2
    80   79   84 1
    81   79   80 1
    82   81   75 1
    83   83   79 1
    84   85   80 1
    85   66   75 am
    86   86   87 1
    87   87   88 1
    88   87   94 1
    89   87   90 1
    90   88   89 2
    91   90   95 1
    92   90   91 1
    93   90   92 1
    94   91   96 1
    95   91   97 1
    96   91   98 1
    97   92  100 1
    98   92  101 1
    99   92   99 1
   100   93   86 1
   101   77   86 am
   102  102  103 1
   103  103  115 1
   104  103  106 1
   105  103  104 1
   106  104  105 2
   107  106  117 1
   108  106  107 1
   109  107  108 ar
   110  107  109 ar
   111  108  118 1
   112  108  110 ar
   113  109  111 ar
   114  109  119 1
   115  110  120 1
   116  110  112 ar
   117  111  112 ar
   118  111  121 1
   119  112  113 1
   120  113  122 1
   121  114  102 1
   122  116  106 1
   123   88  102 am
   124  123  124 1
   125  124  125 1
   126  124  132 1
   127  124  127 1
   128  125  126 2
   129  127  133 1
   130  127  129 1
   131  127  128 1
   132  128  135 1
   133  129  138 1
   134  129  136 1
   135  129  137 1
   136  130  128 1
   137  130  139 1
   138  130  140 1
   139  130  141 1
   140  131  123 1
   141  134  128 1
   142  104  123 am
   143  142  143 1
   144  143  150 1
   145  143  146 1
   146  143  144 1
   147  144  145 2
   148  146  151 1
   149  146  147 1
   150  146  148 1
   151  147  153 1
   152  147  154 1
   153  147  155 1
   154  148  152 1
   155  149  142 1
   156  125  142 am
   157  156  157 1
   158  157  158 1
   159  157  164 1
   160  157  160 1
   161  158  159 2
   162  160  165 1
   163  160  161 1
   164  160  162 1
   165  161  166 1
   166  161  167 1
   167  161  168 1
   168  162  170 1
   169  162  171 1
   170  162  169 1
   171  163  156 1
   172  144  156 am
   173  172  173 1
   174  173  182 1
   175  173  176 1
   176  173  174 1
   177  174  175 2
   178  176  184 1
   179  176  177 1
   180  177  186 1
   181  177  178 1
   182  178  179 2
   183  178  180 2
   184  181  172 1
   185  183  176 1
   186  185  177 1
   187  158  172 am
   188  187  188 1
   189  188  189 1
   190  188  196 1
   191  188  191 1
   192  189  190 2
   193  191  198 1
   194  191  192 1
   195  192  194 1
   196  192  199 1
   197  192  193 1
   198  193  202 1
   199  193  200 1
   200  193  201 1
   201  194  203 1
   202  194  204 1
   203  194  205 1
   204  195  187 1
   205  197  191 1
   206  174  187 am
   207  206  207 1
   208  207  212 1
   209  207  210 1
   210  207  208 1
   211  208  209 2
   212  210  213 1
   213  210  214 1
   214  210  215 1
   215  211  206 1
   216  189  206 am
   217  216  217 1
   218  217  218 1
   219  217  225 1
   220  217  220 1
   221  218  219 2
   222  220  226 1
   223  220  222 1
   224  220  221 1
   225  221  228 1
   226  222  231 1
   227  222  229 1
   228  222  230 1
   229  223  221 1
   230  223  232 1
   231  223  233 1
   232  223  234 1
   233  224  216 1
   234  227  221 1
   235  208  216 am
   236  235  236 1
   237  236  241 1
   238  236  239 1
   239  236  237 1
   240  237  238 2
   241  239  242 1
   242  239  243 1
   243  239  244 1
   244  240  235 1
   245  218  235 am
   246  245  246 1
   247  246  247 1
   248  246  253 1
   249  246  249 1
   250  247  248 2
   251  249  254 1
   252  249  250 1
   253  249  251 1
   254  250  255 1
   255  250  256 1
   256  250  257 1
   257  251  259 1
   258  251  260 1
   259  251  258 1
   260  252  245 1
   261  237  245 am
   262  261  262 1
   263  262  263 1
   264  262  270 1
   265  262  265 1
   266  263  264 2
   267  265  272 1
   268  265  266 1
   269  266  268 1
   270  266  273 1
   271  266  267 1
   272  267  276 1
   273  267  274 1
   274  267  275 1
   275  268  277 1
   276  268  278 1
   277  268  279 1
   278  269  261 1
   279  271  265 1
   280  247  261 am
   281  280  281 1
   282  281  286 1
   283  281  284 1
   284  281  282 1
   285  282  283 2
   286  284  287 1
   287  284  288 1
   288  284  289 1
   289  285  280 1
   290  263  280 am
   291  290  291 1
   292  291  292 1
   293  291  299 1
   294  291  294 1
   295  292  293 2
   296  294  300 1
   297  294  296 1
   298  294  295 1
   299  295  302 1
   300  296  305 1
   301  296  303 1
   302  296  304 1
   303  297  295 1
   304  297  306 1
   305  297  307 1
   306  297  308 1
   307  298  290 1
   308  301  295 1
   309  282  290 am
   310  309  310 1
   311  310  311 1
   312  310  318 1
   313  310  313 1
   314  311  312 2
   315  313  320 1
   316  313  314 1
   317  314  316 1
   318  314  321 1
   319  314  315 1
   320  315  324 1
   321  315  322 1
   322  315  323 1
   323  316  325 1
   324  316  326 1
   325  316  327 1
   326  317  309 1
   327  319  313 1
   328  292  309 am
   329  328  329 1
   330  329  334 1
   331  329  330 1
   332  330  331 2
   333  332  328 1
   334  333  329 1
   335  311  328 am
   336  335  336 1
   337  336  344 1
   338  336  339 1
   339  336  337 1
   340  337  338 2
   341  339  346 1
   342  339  340 1
   343  340  342 2
   344  340  341 am
   345  341  347 1
   346  341  348 1
   347  343  335 1
   348  345  339 1
   349  330  335 am
   350  349  350 1
   351  350  351 1
   352  350  357 1
   353  350  353 1
   354  351  352 2
   355  353  358 1
   356  353  354 1
   357  353  355 1
   358  354  359 1
   359  354  360 1
   360  354  361 1
   361  355  363 1
   362  355  364 1
   363  355  362 1
   364  356  349 1
   365  337  349 am
   366  365  366 1
   367  366  367 1
   368  366  374 1
   369  366  369 1
   370  367  368 2
   371  369  376 1
   372  369  370 1
   373  370  372 1
   374  370  377 1
   375  370  371 1
   376  371  380 1
   377  371  378 1
   378  371  379 1
   379  372  381 1
   380  372  382 1
   381  372  383 1
   382  373  365 1
   383  375  369 1
   384  351  365 am
   385  384  385 1
   386  385  386 1
   387  385  392 1
   388  385  388 1
   389  386  387 2
   390  388  393 1
   391  388  389 1
   392  388  390 1
   393  389  394 1
   394  389  395 1
   395  389  396 1
   396  390  398 1
   397  390  399 1
   398  390  397 1
   399  391  384 1
   400  367  384 am
   401  400  401 1
   402  401  407 1
   403  401  404 1
   404  401  402 1
   405  402  403 2
   406  404  409 1
   407  404  405 1
   408  406  400 1
   409  408  404 1
   410  410  405 1
   411  386  400 am
   412  411  412 1
   413  412  413 1
   414  412  426 1
   415  412  415 1
   416  413  414 2
   417  415  428 1
   418  415  416 1
   419  416  418 ar
   420  416  417 ar
   421  417  429 1
   422  417  421 ar
   423  418  419 ar
   424  418  420 ar
   425  419  421 ar
   426  419  422 ar
   427  420  423 ar
   428  420  431 1
   429  421  430 1
   430  422  432 1
   431  422  424 ar
   432  423  424 ar
   433  423  433 1
   434  424  434 1
   435  425  411 1
   436  427  415 1
   437  402  411 am
   438  435  436 1
   439  436  441 1
   440  436  439 1
   441  436  437 1
   442  437  438 2
   443  439  442 1
   444  439  443 1
   445  439  444 1
   446  440  435 1
   447  413  435 am
   448  445  446 1
   449  446  447 1
   450  446  453 1
   451  446  449 1
   452  447  448 2
   453  449  454 1
   454  449  450 1
   455  449  451 1
   456  450  455 1
   457  450  456 1
   458  450  457 1
   459  451  459 1
   460  451  460 1
   461  451  458 1
   462  452  445 1
   463  437  445 am
   464  461  462 1
   465  462  463 1
   466  462  476 1
   467  462  465 1
   468  463  464 2
   469  465  478 1
   470  465  466 1
   471  466  468 ar
   472  466  467 ar
   473  467  479 1
   474  467  471 ar
   475  468  469 ar
   476  468  470 ar
   477  469  471 ar
   478  469  472 ar
   479  470  473 ar
   480  470  481 1
   481  471  480 1
   482  472  482 1
   483  472  474 ar
   484  473  474 ar
   485  473  483 1
   486  474  484 1
   487  475  461 1
   488  477  465 1
   489  447  461 am
   490  485  486 1
   491  486  487 1
   492  486  494 1
   493  486  489 1
   494  487  488 2
   495  489  496 1
   496  489  490 1
   497  490  492 1
   498  490  497 1
   499  490  491 1
   500  491  500 1
   501  491  498 1
   502  491  499 1
   503  492  501 1
   504  492  502 1
   505  492  503 1
   506  493  485 1
   507  495  489 1
   508  463  485 am
   509  504  505 1
   510  505  513 1
   511  505  508 1
   512  505  506 1
   513  506  507 2
   514  508  515 1
   515  508  509 1
   516  509  511 2
   517  509  510 am
   518  510  516 1
   519  510  517 1
   520  512  504 1
   521  514  508 1
   522  487  504 am
   523  518  519 1
   524  519  525 1
   525  519  522 1
   526  519  520 1
   527  520  521 2
   528  522  527 1
   529  522  523 1
   530  524  518 1
   531  526  522 1
   532  528  523 1
   533  506  518 am
   534  529  530 1
   535  530  538 1
   536  530  533 1
   537  530  531 1
   538  531  532 2
   539  533  540 1
   540  533  534 1
   541  534  536 2
   542  534  535 am
   543  535  541 1
   544  535  542 1
   545  537  529 1
   546  539  533 1
   547  520  529 am
   548  543  544 1
   549  544  545 1
   550  544  552 1
   551  544  547 1
   552  545  546 2
   553  547  554 1
   554  547  548 1
   555  548  550 1
   556  548  555 1
   557  548  549 1
   558  549  558 1
   559  549  556 1
   560  549  557 1
   561  550  559 1
   562  550  560 1
   563  550  561 1
   564  551  543 1
   565  553  547 1
   566  531  543 am
   567  562  563 1
   568  563  572 1
   569  563  566 1
   570  563  564 1
   571  564  565 2
   572  566  574 1
   573  566  567 1
   574  567  576 1
   575  567  568 1
   576  568  570 2
   577  568  569 am
   578  569  577 1
   579  569  578 1
   580  571  562 1
   581  573  566 1
   582  575  567 1
   583  545  562 am
   584  579  580 1
   585  580  588 1
   586  580  583 1
   587  580  581 1
   588  581  582 2
   589  583  590 1
   590  583  584 1
   591  584  586 2
   592  584  585 am
   593  585  591 1
   594  585  592 1
   595  587  579 1
   596  589  583 1
   597  564  579 am
   598  593  594 1
   599  594  595 1
   600  594  601 1
   601  594  597 1
   602  595  596 2
   603  597  602 1
   604  597  598 1
   605  597  599 1
   606  598  603 1
   607  598  604 1
   608  598  605 1
   609  599  607 1
   610  599  608 1
   611  599  606 1
   612  600  593 1
   613  581  593 am
   614  609  610 1
   615  610  617 1
   616  610  613 1
   617  610  611 1
   618  611  612 2
   619  613  618 1
   620  613  614 1
   621  613  615 1
   622  614  620 1
   623  614  621 1
   624  614  622 1
   625  615  619 1
   626  616  609 1
   627  595  609 am
   628  623  624 1
   629  624  632 1
   630  624  627 1
   631  624  625 1
   632  625  626 2
   633  627  634 1
   634  627  628 1
   635  628  630 2
   636  628  629 am
   637  629  635 1
   638  629  636 1
   639  631  623 1
   640  633  627 1
   641  611  623 am
   642  637  638 1
   643  638  650 1
   644  638  641 1
   645  638  639 1
   646  639  640 2
   647  641  652 1
   648  641  642 1
   649  642  643 ar
   650  642  644 ar
   651  643  653 1
   652  643  645 ar
   653  644  646 ar
   654  644  654 1
   655  645  655 1
   656  645  647 ar
   657  646  647 ar
   658  646  656 1
   659  647  648 1
   660  648  657 1
   661  649  637 1
   662  651  641 1
   663  625  637 am
   664  658  659 1
   665  659  670 1
   666  659  662 1
   667  659  660 1
   668  660  661 2
   669  662  672 1
   670  662  663 1
   671  663  664 ar
   672  663  665 ar
   673  664  673 1
   674  664  666 ar
   675  665  667 ar
   676  665  674 1
   677  666  675 1
   678  666  668 ar
   679  667  668 ar
   680  667  676 1
   681  668  677 1
   682  669  658 1
   683  671  662 1
   684  639  658 am
   685  678  679 1
   686  679  680 1
   687  679  686 1
   688  679  682 1
   689  680  681 2
   690  682  687 1
   691  682  683 1
   692  682  684 1
   693  683  688 1
   694  683  689 1
   695  683  690 1
   696  684  692 1
   697  684  693 1
   698  684  691 1
   699  685  678 1
   700  660  678 am
   701  694  695 1
   702  695  696 1
   703  695  702 1
   704  695  698 1
   705  696  697 2
   706  698  703 1
   707  698  699 1
   708  698  700 1
   709  699  704 1
   710  699  705 1
   711  699  706 1
   712  700  708 1
   713  700  709 1
   714  700  707 1
   715  701  694 1
   716  680  694 am
   717  710  711 1
   718  711  717 1
   719  711  714 1
   720  711  712 1
   721  712  713 2
   722  714  719 1
   723  714  715 1
   724  716  710 1
   725  718  714 1
   726  720  715 1
   727  696  710 am
   728  721  722 1
   729  722  723 1
   730  722  730 1
   731  722  725 1
   732  723  724 2
   733  725  732 1
   734  725  726 1
   735  726  728 1
   736  726  733 1
   737  726  727 1
   738  727  736 1
   739  727  734 1
   740  727  735 1
   741  728  737 1
   742  728  738 1
   743  728  739 1
   744  729  721 1
   745  731  725 1
   746  712  721 am
   747  740  741 1
   748  741  746 1
   749  741  744 1
   750  741  742 1
   751  742  743 2
   752  744  747 1
   753  744  748 1
   754  744  749 1
   755  745  740 1
   756  723  740 am
   757  750  751 1
   758  751  756 1
   759  751  754 1
   760  751  752 1
   761  752  753 2
   762  754  757 1
   763  754  758 1
   764  754  759 1
   765  755  750 1
   766  742  750 am
   767  760  761 1
   768  761  766 1
   769  761  764 1
   770  761  762 1
   771  762  763 2
   772  764  767 1
   773  764  768 1
   774  764  769 1
   775  765  760 1
   776  752  760 am
   777  770  771 1
   778  771  779 1
   779  771  774 1
   780  771  772 1
   781  772  773 2
   782  774  781 1
   783  774  775 1
   784  775  776 2
   785  775  777 2
   786  778  770 1
   787  780  774 1
   788  762  770 am
   789  782  783 1
   790  783  784 1
   791  783  791 1
   792  783  786 1
   793  784  785 2
   794  786  792 1
   795  786  788 1
   796  786  787 1
   797  787  794 1
   798  788  797 1
   799  788  795 1
   800  788  796 1
   801  789  787 1
   802  789  798 1
   803  789  799 1
   804  789  800 1
   805  790  782 1
   806  793  787 1
   807  772  782 am
   808  801  802 1
   809  802  807 1
   810  802  805 1
   811  802  803 1
   812  803  804 2
   813  805  808 1
   814  805  809 1
   815  805  810 1
   816  806  801 1
   817  784  801 am
   818  811  812 1
   819  812  813 1
   820  812  819 1
   821  812  815 1
   822  813  814 2
   823  815  820 1
   824  815  816 1
   825  815  817 1
   826  816  821 1
   827  816  822 1
   828  816  823 1
   829  817  825 1
   830  817  826 1
   831  817  824 1
   832  818  811 1
   833  803  811 am
   834  827  828 1
   835  828  833 1
   836  828  829 1
   837  829  830 2
   838  831  827 1
   839  832  828 1
   840  813  827 am
   841  834  835 1
   842  835  836 1
   843  835  842 1
   844  835  838 1
   845  836  837 2
   846  838  843 1
   847  838  839 1
   848  838  840 1
   849  839  844 1
   850  839  845 1
   851  839  846 1
   852  840  848 1
   853  840  849 1
   854  840  847 1
   855  841  834 1
   856  829  834 am
   857  850  851 1
   858  851  852 1
   859  851  859 1
   860  851  854 1
   861  852  853 2
   862  854  861 1
   863  854  855 1
   864  855  857 1
   865  855  862 1
   866  855  856 1
   867  856  865 1
   868  856  863 1
   869  856  864 1
   870  857  866 1
   871  857  867 1
   872  857  868 1
   873  858  850 1
   874  860  854 1
   875  836  850 am
   876  869  870 1
   877  870  875 1
   878  870  873 1
   879  870  871 1
   880  871  872 2
   881  873  876 1
   882  873  877 1
   883  873  878 1
   884  874  869 1
   885  852  869 am
   886  879  880 1
   887  880  881 1
   888  880  888 1
   889  880  883 1
   890  881  882 2
   891  883  889 1
   892  883  885 1
   893  883  884 1
   894  884  891 1
   895  885  894 1
   896  885  892 1
   897  885  893 1
   898  886  884 1
   899  886  895 1
   900  886  896 1
   901  886  897 1
   902  887  879 1
   903  890  884 1
   904  871  879 am
   905  898  904 1
   906  898  899 1
   907  899  900 1
   908  899  905 1
   909  899  902 1
   910  900  901 2
   911  902  903 1
   912  902  907 1
   913  903  904 1
   914  903  909 1
   915  904  911 1
   916  906  902 1
   917  908  903 1
   918  910  904 1
   919  881  898 am
   920  912  913 1
   921  913  924 1
   922  913  916 1
   923  913  914 1
   924  914  915 2
   925  916  926 1
   926  916  917 1
   927  917  918 ar
   928  917  919 ar
   929  918  927 1
   930  918  920 ar
   931  919  921 ar
   932  919  928 1
   933  920  929 1
   934  920  922 ar
   935  921  922 ar
   936  921  930 1
   937  922  931 1
   938  923  912 1
   939  925  916 1
   940  900  912 am
   941  932  933 1
   942  933  938 1
   943  933  936 1
   944  933  934 1
   945  934  935 2
   946  936  939 1
   947  936  940 1
   948  936  941 1
   949  937  932 1
   950  914  932 am
   951  942  943 1
   952  943  944 1
   953  943  951 1
   954  943  946 1
   955  944  945 2
   956  946  952 1
   957  946  948 1
   958  946  947 1
   959  947  954 1
   960  948  957 1
   961  948  955 1
   962  948  956 1
   963  949  947 1
   964  949  958 1
   965  949  959 1
   966  949  960 1
   967  950  942 1
   968  953  947 1
   969  934  942 am
   970  961  962 1
   971  962  969 1
   972  962  965 1
   973  962  963 1
   974  963  964 2
   975  965  970 1
   976  965  966 1
   977  965  967 1
   978  966  972 1
   979  966  973 1
   980  966  974 1
   981  967  971 1
   982  968  961 1
   983  944  961 am
   984  975  976 1
   985  976  977 1
   986  976  984 1
   987  976  979 1
   988  977  978 2
   989  979  985 1
   990  979  981 1
   991  979  980 1
   992  980  987 1
   993  981  990 1
   994  981  988 1
   995  981  989 1
   996  982  980 1
   997  982  991 1
   998  982  992 1
   999  982  993 1
  1000  983  975 1
  1001  986  980 1
  1002  963  975 am
  1003  994  995 1
  1004  995 1001 1
  1005  995  998 1
  1006  995  996 1
  1007  996  997 2
  1008  998 1003 1
  1009  998  999 1
  1010 1000  994 1
  1011 1002  998 1
  1012 1004  999 1
  1013  977  994 am
  1014 1005 1006 1
  1015 1006 1013 1
  1016 1006 1009 1
  1017 1006 1007 1
  1018 1007 1008 2
  1019 1009 1014 1
  1020 1009 1010 1
  1021 1009 1011 1
  1022 1010 1016 1
  1023 1010 1017 1
  1024 1010 1018 1
  1025 1011 1015 1
  1026 1012 1005 1
  1027  996 1005 am
  1028 1019 1020 1
  1029 1020 1025 1
  1030 1020 1021 1
  1031 1021 1022 2
  1032 1023 1019 1
  1033 1024 1020 1
  1034 1007 1019 am
  1035 1026 1027 1
  1036 1027 1038 1
  1037 1027 1030 1
  1038 1027 1028 1
  1039 1028 1029 2
  1040 1030 1040 1
  1041 1030 1031 1
  1042 1031 1032 ar
  1043 1031 1033 ar
  1044 1032 1041 1
  1045 1032 1034 ar
  1046 1033 1035 ar
  1047 1033 1042 1
  1048 1034 1043 1
  1049 1034 1036 ar
  1050 1035 1036 ar
  1051 1035 1044 1
  1052 1036 1045 1
  1053 1037 1026 1
  1054 1039 1030 1
  1055 1021 1026 am
  1056 1046 1047 1
  1057 1047 1053 1
  1058 1047 1050 1
  1059 1047 1048 1
  1060 1048 1049 2
  1061 1050 1055 1
  1062 1050 1051 1
  1063 1052 1046 1
  1064 1054 1050 1
  1065 1028 1046 am
  1066 1056 1057 1
  1067 1057 1062 1
  1068 1057 1060 1
  1069 1057 1058 1
  1070 1058 1059 2
  1071 1060 1063 1
  1072 1060 1064 1
  1073 1060 1065 1
  1074 1061 1056 1
  1075 1048 1056 am
  1076 1066 1067 1
  1077 1067 1072 1
  1078 1067 1070 1
  1079 1067 1068 1
  1080 1068 1069 2
  1081 1070 1073 1
  1082 1070 1074 1
  1083 1070 1075 1
  1084 1071 1066 1
  1085 1058 1066 am
  1086 1076 1077 1
  1087 1077 1083 1
  1088 1077 1080 1
  1089 1077 1078 1
  1090 1078 1079 2
  1091 1080 1085 1
  1092 1080 1081 1
  1093 1082 1076 1
  1094 1084 1080 1
  1095 1068 1076 am
  1096 1086 1087 1
  1097 1086 1096 1
  1098 1087 1088 1
  1099 1087 1090 1
  1100 1087 1097 1
  1101 1088 1089 2
  1102 1090 1091 1
  1103 1090 1098 1
  1104 1090 1099 1
  1105 1091 1092 ar
  1106 1091 1093 ar
  1107 1092 1095 ar
  1108 1092 1100 1
  1109 1093 1094 ar
  1110 1094 1095 ar
  1111 1094 1101 1
  1112 1095 1102 1
  1113 1078 1086 am
  1114 1103 1104 1
  1115 1104 1109 1
  1116 1104 1105 1
  1117 1105 1106 2
  1118 1107 1103 1
  1119 1108 1104 1
  1120 1103 1088 am
  1121 1110 1111 1
  1122 1111 1117 1
  1123 1111 1114 1
  1124 1111 1112 1
  1125 1112 1113 2
  1126 1114 1119 1
  1127 1114 1115 1
  1128 1116 1110 1
  1129 1118 1114 1
  1130 1105 1110 am
  1131 1120 1121 1
  1132 1121 1122 1
  1133 1121 1129 1
  1134 1121 1124 1
  1135 1122 1123 2
  1136 1124 1131 1
  1137 1124 1125 1
  1138 1125 1127 1
  1139 1125 1132 1
  1140 1125 1126 1
  1141 1126 1135 1
  1142 1126 1133 1
  1143 1126 1134 1
  1144 1127 1136 1
  1145 1127 1137 1
  1146 1127 1138 1
  1147 1128 1120 1
  1148 1130 1124 1
  1149 1112 1120 am
  1150 1139 1140 1
  1151 1140 1151 1
  1152 1140 1143 1
  1153 1140 1141 1
  1154 1141 1142 2
  1155 1143 1153 1
  1156 1143 1144 1
  1157 1144 1145 ar
  1158 1144 1146 ar
  1159 1145 1154 1
  1160 1145 1147 ar
  1161 1146 1148 ar
  1162 1146 1155 1
  1163 1147 1156 1
  1164 1147 1149 ar
  1165 1148 1149 ar
  1166 1148 1157 1
  1167 1149 1158 1
  1168 1150 1139 1
  1169 1152 1143 1
  1170 1122 1139 am
  1171 1159 1160 1
  1172 1160 1161 1
  1173 1160 1168 1
  1174 1160 1163 1
  1175 1161 1162 2
  1176 1163 1169 1
  1177 1163 1165 1
  1178 1163 1164 1
  1179 1164 1171 1
  1180 1165 1174 1
  1181 1165 1172 1
  1182 1165 1173 1
  1183 1166 1164 1
  1184 1166 1175 1
  1185 1166 1176 1
  1186 1166 1177 1
  1187 1167 1159 1
  1188 1170 1164 1
  1189 1141 1159 am
  1190 1178 1179 1
  1191 1179 1184 1
  1192 1179 1182 1
  1193 1179 1180 1
  1194 1180 1181 2
  1195 1182 1185 1
  1196 1182 1186 1
  1197 1182 1187 1
  1198 1183 1178 1
  1199 1161 1178 am
  1200 1188 1189 1
  1201 1189 1195 1
  1202 1189 1192 1
  1203 1189 1190 1
  1204 1190 1191 2
  1205 1192 1197 1
  1206 1192 1193 1
  1207 1194 1188 1
  1208 1196 1192 1
  1209 1198 1193 1
  1210 1180 1188 am
  1211 1199 1200 1
  1212 1200 1211 1
  1213 1200 1203 1
  1214 1200 1201 1
  1215 1201 1202 2
  1216 1203 1213 1
  1217 1203 1204 1
  1218 1204 1205 ar
  1219 1204 1206 ar
  1220 1205 1214 1
  1221 1205 1207 ar
  1222 1206 1208 ar
  1223 1206 1215 1
  1224 1207 1216 1
  1225 1207 1209 ar
  1226 1208 1209 ar
  1227 1208 1217 1
  1228 1209 1218 1
  1229 1210 1199 1
  1230 1212 1203 1
  1231 1190 1199 am
  1232 1219 1220 1
  1233 1220 1221 1
  1234 1220 1227 1
  1235 1220 1223 1
  1236 1221 1222 2
  1237 1223 1228 1
  1238 1223 1224 1
  1239 1223 1225 1
  1240 1224 1229 1
  1241 1224 1230 1
  1242 1224 1231 1
  1243 1225 1233 1
  1244 1225 1234 1
  1245 1225 1232 1
  1246 1226 1219 1
  1247 1201 1219 am
  1248 1235 1236 1
  1249 1236 1237 1
  1250 1236 1244 1
  1251 1236 1239 1
  1252 1237 1238 2
  1253 1239 1246 1
  1254 1239 1240 1
  1255 1240 1242 1
  1256 1240 1247 1
  1257 1240 1241 1
  1258 1241 1250 1
  1259 1241 1248 1
  1260 1241 1249 1
  1261 1242 1251 1
  1262 1242 1252 1
  1263 1242 1253 1
  1264 1243 1235 1
  1265 1245 1239 1
  1266 1221 1235 am
  1267 1254 1255 1
  1268 1255 1256 1
  1269 1255 1262 1
  1270 1255 1258 1
  1271 1256 1257 2
  1272 1258 1263 1
  1273 1258 1259 1
  1274 1258 1260 1
  1275 1259 1264 1
  1276 1259 1265 1
  1277 1259 1266 1
  1278 1260 1268 1
  1279 1260 1269 1
  1280 1260 1267 1
  1281 1261 1254 1
  1282 1237 1254 am
  1283 1270 1271 1
  1284 1271 1272 1
  1285 1271 1279 1
  1286 1271 1274 1
  1287 1272 1273 2
  1288 1274 1281 1
  1289 1274 1275 1
  1290 1275 1277 1
  1291 1275 1282 1
  1292 1275 1276 1
  1293 1276 1285 1
  1294 1276 1283 1
  1295 1276 1284 1
  1296 1277 1286 1
  1297 1277 1287 1
  1298 1277 1288 1
  1299 1278 1270 1
  1300 1280 1274 1
  1301 1256 1270 am
  1302 1289 1290 1
  1303 1290 1297 1
  1304 1290 1293 1
  1305 1290 1291 1
  1306 1291 1292 2
  1307 1293 1298 1
  1308 1293 1294 1
  1309 1293 1295 1
  1310 1294 1300 1
  1311 1294 1301 1
  1312 1294 1302 1
  1313 1295 1299 1
  1314 1296 1289 1
  1315 1272 1289 am
  1316 1303 1304 1
  1317 1304 1313 1
  1318 1304 1307 1
  1319 1304 1305 1
  1320 1305 1306 2
  1321 1307 1315 1
  1322 1307 1308 1
  1323 1308 1317 1
  1324 1308 1309 1
  1325 1309 1311 2
  1326 1309 1310 am
  1327 1310 1318 1
  1328 1310 1319 1
  1329 1312 1303 1
  1330 1314 1307 1
  1331 1316 1308 1
  1332 1291 1303 am
  1333 1320 1321 1
  1334 1321 1327 1
  1335 1321 1324 1
  1336 1321 1322 1
  1337 1322 1323 2
  1338 1324 1329 1
  1339 1324 1325 1
  1340 1326 1320 1
  1341 1328 1324 1
  1342 1330 1325 1
  1343 1305 1320 am
  1344 1331 1332 1
  1345 1332 1338 1
  1346 1332 1335 1
  1347 1332 1333 1
  1348 1333 1334 2
  1349 1335 1340 1
  1350 1335 1336 1
  1351 1337 1331 1
  1352 1339 1335 1
  1353 1341 1336 1
  1354 1322 1331 am
  1355 1342 1343 1
  1356 1343 1344 1
  1357 1343 1351 1
  1358 1343 1346 1
  1359 1344 1345 2
  1360 1346 1352 1
  1361 1346 1348 1
  1362 1346 1347 1
  1363 1347 1354 1
  1364 1348 1357 1
  1365 1348 1355 1
  1366 1348 1356 1
  1367 1349 1347 1
  1368 1349 1358 1
  1369 1349 1359 1
  1370 1349 1360 1
  1371 1350 1342 1
  1372 1353 1347 1
  1373 1333 1342 am
  1374 1361 1362 1
  1375 1362 1373 1
  1376 1362 1365 1
  1377 1362 1363 1
  1378 1363 1364 2
  1379 1365 1375 1
  1380 1365 1366 1
  1381 1366 1367 ar
  1382 1366 1368 ar
  1383 1367 1376 1
  1384 1367 1369 ar
  1385 1368 1370 ar
  1386 1368 1377 1
  1387 1369 1378 1
  1388 1369 1371 ar
  1389 1370 1371 ar
  1390 1370 1379 1
  1391 1371 1380 1
  1392 1372 1361 1
  1393 1374 1365 1
  1394 1344 1361 am
  1395 1381 1382 1
  1396 1382 1388 1
  1397 1382 1385 1
  1398 1382 1383 1
  1399 1383 1384 2
  1400 1385 1390 1
  1401 1385 1386 1
  1402 1387 1381 1
  1403 1389 1385 1
  1404 1391 1386 1
  1405 1363 1381 am
  1406 1392 1393 1
  1407 1393 1394 1
  1408 1393 1401 1
  1409 1393 1396 1
  1410 1394 1395 2
  1411 1396 1403 1
  1412 1396 1397 1
  1413 1397 1399 1
  1414 1397 1404 1
  1415 1397 1398 1
  1416 1398 1407 1
  1417 1398 1405 1
  1418 1398 1406 1
  1419 1399 1408 1
  1420 1399 1409 1
  1421 1399 1410 1
  1422 1400 1392 1
  1423 1402 1396 1
  1424 1383 1392 am
  1425 1411 1412 1
  1426 1412 1413 1
  1427 1412 1420 1
  1428 1412 1415 1
  1429 1413 1414 2
  1430 1415 1422 1
  1431 1415 1416 1
  1432 1416 1418 1
  1433 1416 1423 1
  1434 1416 1417 1
  1435 1417 1426 1
  1436 1417 1424 1
  1437 1417 1425 1
  1438 1418 1427 1
  1439 1418 1428 1
  1440 1418 1429 1
  1441 1419 1411 1
  1442 1421 1415 1
  1443 1394 1411 am
  1444 1430 1431 1
  1445 1431 1436 1
  1446 1431 1434 1
  1447 1431 1432 1
  1448 1432 1433 2
  1449 1434 1437 1
  1450 1434 1438 1
  1451 1434 1439 1
  1452 1435 1430 1
  1453 1413 1430 am
  1454 1440 1441 1
  1455 1441 1442 1
  1456 1441 1449 1
  1457 1441 1444 1
  1458 1442 1443 2
  1459 1444 1450 1
  1460 1444 1446 1
  1461 1444 1445 1
  1462 1445 1452 1
  1463 1446 1455 1
  1464 1446 1453 1
  1465 1446 1454 1
  1466 1447 1445 1
  1467 1447 1456 1
  1468 1447 1457 1
  1469 1447 1458 1
  1470 1448 1440 1
  1471 1451 1445 1
  1472 1432 1440 am
  1473 1459 1460 1
  1474 1460 1465 1
  1475 1460 1463 1
  1476 1460 1461 1
  1477 1461 1462 2
  1478 1463 1466 1
  1479 1463 1467 1
  1480 1463 1468 1
  1481 1464 1459 1
  1482 1442 1459 am
  1483 1469 1470 1
  1484 1470 1471 1
  1485 1470 1478 1
  1486 1470 1473 1
  1487 1471 1472 2
  1488 1473 1479 1
  1489 1473 1475 1
  1490 1473 1474 1
  1491 1474 1481 1
  1492 1475 1484 1
  1493 1475 1482 1
  1494 1475 1483 1
  1495 1476 1474 1
  1496 1476 1485 1
  1497 1476 1486 1
  1498 1476 1487 1
  1499 1477 1469 1
  1500 1480 1474 1
  1501 1461 1469 am
  1502 1488 1489 1
  1503 1489 1497 1
  1504 1489 1492 1
  1505 1489 1490 1
  1506 1490 1491 2
  1507 1492 1499 1
  1508 1492 1493 1
  1509 1493 1494 2
  1510 1493 1495 2
  1511 1496 1488 1
  1512 1498 1492 1
  1513 1471 1488 am
  1514 1500 1501 1
  1515 1501 1502 1
  1516 1501 1512 1
  1517 1501 1504 1
  1518 1502 1503 2
  1519 1504 1514 1
  1520 1504 1505 1
  1521 1505 1516 1
  1522 1505 1506 1
  1523 1506 1518 1
  1524 1506 1507 1
  1525 1507 1519 1
  1526 1507 1508 2
  1527 1508 1509 2
  1528 1508 1510 2
  1529 1509 1520 1
  1530 1509 1521 1
  1531 1510 1523 1
  1532 1510 1522 1
  1533 1511 1500 1
  1534 1513 1504 1
  1535 1515 1505 1
  1536 1517 1506 1
  1537 1490 1500 am
  1538 1524 1525 1
  1539 1525 1537 1
  1540 1525 1528 1
  1541 1525 1526 1
  1542 1526 1527 2
  1543 1528 1539 1
  1544 1528 1529 1
  1545 1529 1530 ar
  1546 1529 1531 ar
  1547 1530 1540 1
  1548 1530 1532 ar
  1549 1531 1533 ar
  1550 1531 1541 1
  1551 1532 1542 1
  1552 1532 1534 ar
  1553 1533 1534 ar
  1554 1533 1543 1
  1555 1534 1535 1
  1556 1535 1544 1
  1557 1536 1524 1
  1558 1538 1528 1
  1559 1502 1524 am
  1560 1545 1546 1
  1561 1546 1547 1
  1562 1546 1554 1
  1563 1546 1549 1
  1564 1547 1548 2
  1565 1549 1555 1
  1566 1549 1551 1
  1567 1549 1550 1
  1568 1550 1557 1
  1569 1551 1560 1
  1570 1551 1558 1
  1571 1551 1559 1
  1572 1552 1550 1
  1573 1552 1561 1
  1574 1552 1562 1
  1575 1552 1563 1
  1576 1553 1545 1
  1577 1556 1550 1
  1578 1526 1545 am
  1579 1564 1565 1
  1580 1565 1570 1
  1581 1565 1568 1
  1582 1565 1566 1
  1583 1566 1567 2
  1584 1568 1571 1
  1585 1568 1572 1
  1586 1568 1573 1
  1587 1569 1564 1
  1588 1547 1564 am
  1589 1574 1575 1
  1590 1575 1576 1
  1591 1575 1583 1
  1592 1575 1578 1
  1593 1576 1577 2
  1594 1578 1584 1
  1595 1578 1580 1
  1596 1578 1579 1
  1597 1579 1586 1
  1598 1580 1589 1
  1599 1580 1587 1
  1600 1580 1588 1
  1601 1581 1579 1
  1602 1581 1590 1
  1603 1581 1591 1
  1604 1581 1592 1
  1605 1582 1574 1
  1606 1585 1579 1
  1607 1566 1574 am
  1608 1593 1594 1
  1609 1594 1595 1
  1610 1594 1605 1
  1611 1594 1597 1
  1612 1595 1596 2
  1613 1597 1607 1
  1614 1597 1598 1
  1615 1598 1609 1
  1616 1598 1599 1
  1617 1599 1611 1
  1618 1599 1600 1
  1619 1600 1612 1
  1620 1600 1601 2
  1621 1601 1602 2
  1622 1601 1603 2
  1623 1602 1613 1
  1624 1602 1614 1
  1625 1603 1616 1
  1626 1603 1615 1
  1627 1604 1593 1
  1628 1606 1597 1
  1629 1608 1598 1
  1630 1610 1599 1
  1631 1576 1593 am
  1632 1617 1618 1
  1633 1618 1619 1
  1634 1618 1626 1
  1635 1618 1621 1
  1636 1619 1620 2
  1637 1621 1627 1
  1638 1621 1623 1
  1639 1621 1622 1
  1640 1622 1629 1
  1641 1623 1632 1
  1642 1623 1630 1
  1643 1623 1631 1
  1644 1624 1622 1
  1645 1624 1633 1
  1646 1624 1634 1
  1647 1624 1635 1
  1648 1625 1617 1
  1649 1628 1622 1
  1650 1595 1617 am
  1651 1636 1642 1
  1652 1636 1637 1
  1653 1637 1638 1
  1654 1637 1643 1
  1655 1637 1640 1
  1656 1638 1639 2
  1657 1640 1641 1
  1658 1640 1645 1
  1659 1641 1642 1
  1660 1641 1647 1
  1661 1642 1649 1
  1662 1644 1640 1
  1663 1646 1641 1
  1664 1648 1642 1
  1665 1619 1636 am
  1666 1650 1651 1
  1667 1651 1652 1
  1668 1651 1659 1
  1669 1651 1654 1
  1670 1652 1653 2
  1671 1654 1661 1
  1672 1654 1655 1
  1673 1655 1657 1
  1674 1655 1662 1
  1675 1655 1656 1
  1676 1656 1665 1
  1677 1656 1663 1
  1678 1656 1664 1
  1679 1657 1666 1
  1680 1657 1667 1
  1681 1657 1668 1
  1682 1658 1650 1
  1683 1660 1654 1
  1684 1638 1650 am
  1685 1669 1670 1
  1686 1670 1671 1
  1687 1670 1681 1
  1688 1670 1673 1
  1689 1671 1672 2
  1690 1673 1683 1
  1691 1673 1674 1
  1692 1674 1685 1
  1693 1674 1675 1
  1694 1675 1687 1
  1695 1675 1676 1
  1696 1676 1688 1
  1697 1676 1677 2
  1698 1677 1678 2
  1699 1677 1679 2
  1700 1678 1689 1
  1701 1678 1690 1
  1702 1679 1692 1
  1703 1679 1691 1
  1704 1680 1669 1
  1705 1682 1673 1
  1706 1684 1674 1
  1707 1686 1675 1
  1708 1652 1669 am
  1709 1693 1694 1
  1710 1694 1706 1
  1711 1694 1697 1
  1712 1694 1695 1
  1713 1695 1696 2
  1714 1697 1708 1
  1715 1697 1698 1
  1716 1698 1699 ar
  1717 1698 1700 ar
  1718 1699 1709 1
  1719 1699 1701 ar
  1720 1700 1702 ar
  1721 1700 1710 1
  1722 1701 1711 1
  1723 1701 1703 ar
  1724 1702 1703 ar
  1725 1702 1712 1
  1726 1703 1704 1
  1727 1704 1713 1
  1728 1705 1693 1
  1729 1707 1697 1
  1730 1671 1693 am
  1731 1714 1715 1
  1732 1715 1723 1
  1733 1715 1718 1
  1734 1715 1716 1
  1735 1716 1717 2
  1736 1718 1725 1
  1737 1718 1719 1
  1738 1719 1721 2
  1739 1719 1720 am
  1740 1720 1726 1
  1741 1720 1727 1
  1742 1722 1714 1
  1743 1724 1718 1
  1744 1695 1714 am
  1745 1728 1729 1
  1746 1729 1734 1
  1747 1729 1730 1
  1748 1730 1731 2
  1749 1732 1728 1
  1750 1733 1729 1
  1751 1716 1728 am
  1752 1735 1736 1
  1753 1736 1737 1
  1754 1736 1744 1
  1755 1736 1739 1
  1756 1737 1738 2
  1757 1739 1746 1
  1758 1739 1740 1
  1759 1740 1742 1
  1760 1740 1747 1
  1761 1740 1741 1
  1762 1741 1750 1
  1763 1741 1748 1
  1764 1741 1749 1
  1765 1742 1751 1
  1766 1742 1752 1
  1767 1742 1753 1
  1768 1743 1735 1
  1769 1745 1739 1
  1770 1730 1735 am
  1771 1754 1755 1
  1772 1755 1756 1
  1773 1755 1762 1
  1774 1755 1758 1
  1775 1756 1757 2
  1776 1758 1763 1
  1777 1758 1759 1
  1778 1758 1760 1
  1779 1759 1764 1
  1780 1759 1765 1
  1781 1759 1766 1
  1782 1760 1768 1
  1783 1760 1769 1
  1784 1760 1767 1
  1785 1761 1754 1
  1786 1737 1754 am
  1787 1770 1771 1
  1788 1771 1778 1
  1789 1771 1774 1
  1790 1771 1772 1
  1791 1772 1773 2
  1792 1774 1779 1
  1793 1774 1775 1
  1794 1774 1776 1
  1795 1775 1781 1
  1796 1775 1782 1
  1797 1775 1783 1
  1798 1776 1780 1
  1799 1777 1770 1
  1800 1756 1770 am
  1801 1784 1785 1
  1802 1785 1790 1
  1803 1785 1786 1
  1804 1786 1787 2
  1805 1788 1784 1
  1806 1789 1785 1
  1807 1772 1784 am
  1808 1791 1792 1
  1809 1792 1799 1
  1810 1792 1795 1
  1811 1792 1793 1
  1812 1793 1794 2
  1813 1795 1800 1
  1814 1795 1796 1
  1815 1795 1797 1
  1816 1796 1802 1
  1817 1796 1803 1
  1818 1796 1804 1
  1819 1797 1801 1
  1820 1798 1791 1
  1821 1786 1791 am
  1822 1805 1806 1
  1823 1806 1807 1
  1824 1806 1817 1
  1825 1806 1809 1
  1826 1807 1808 2
  1827 1809 1819 1
  1828 1809 1810 1
  1829 1810 1821 1
  1830 1810 1811 1
  1831 1811 1823 1
  1832 1811 1812 1
  1833 1812 1824 1
  1834 1812 1813 2
  1835 1813 1814 2
  1836 1813 1815 2
  1837 1814 1825 1
  1838 1814 1826 1
  1839 1815 1828 1
  1840 1815 1827 1
  1841 1816 1805 1
  1842 1818 1809 1
  1843 1820 1810 1
  1844 1822 1811 1
  1845 1793 1805 am
  1846 1829 1830 1
  1847 1830 1835 1
  1848 1830 1833 1
  1849 1830 1831 1
  1850 1831 1832 2
  1851 1833 1836 1
  1852 1833 1837 1
  1853 1833 1838 1
  1854 1834 1829 1
  1855 1807 1829 am
  1856 1839 1840 1
  1857 1840 1849 1
  1858 1840 1843 1
  1859 1840 1841 1
  1860 1841 1842 2
  1861 1843 1851 1
  1862 1843 1844 1
  1863 1844 1853 1
  1864 1844 1845 1
  1865 1845 1855 1
  1866 1845 1846 1
  1867 1846 1857 1
  1868 1846 1847 1
  1869 1847 1858 1
  1870 1847 1859 1
  1871 1847 1860 1
  1872 1848 1839 1
  1873 1850 1843 1
  1874 1852 1844 1
  1875 1854 1845 1
  1876 1856 1846 1
  1877 1831 1839 am
  1878 1861 1862 1
  1879 1862 1867 1
  1880 1862 1863 1
  1881 1863 1864 2
  1882 1865 1861 1
  1883 1866 1862 1
  1884 1841 1861 am
  1885 1868 1869 1
  1886 1869 1870 1
  1887 1869 1877 1
  1888 1869 1872 1
  1889 1870 1871 2
  1890 1872 1878 1
  1891 1872 1874 1
  1892 1872 1873 1
  1893 1873 1880 1
  1894 1874 1883 1
  1895 1874 1881 1
  1896 1874 1882 1
  1897 1875 1873 1
  1898 1875 1884 1
  1899 1875 1885 1
  1900 1875 1886 1
  1901 1876 1868 1
  1902 1879 1873 1
  1903 1863 1868 am
  1904 1887 1888 1
  1905 1888 1889 1
  1906 1888 1896 1
  1907 1888 1891 1
  1908 1889 1890 2
  1909 1891 1897 1
  1910 1891 1893 1
  1911 1891 1892 1
  1912 1892 1899 1
  1913 1893 1902 1
  1914 1893 1900 1
  1915 1893 1901 1
  1916 1894 1892 1
  1917 1894 1903 1
  1918 1894 1904 1
  1919 1894 1905 1
  1920 1895 1887 1
  1921 1898 1892 1
  1922 1870 1887 am
  1923 1906 1907 1
  1924 1907 1912 1
  1925 1907 1910 1
  1926 1907 1908 1
  1927 1908 1909 2
  1928 1910 1913 1
  1929 1910 1914 1
  1930 1910 1915 1
  1931 1911 1906 1
  1932 1889 1906 am
  1933 1916 1917 1
  1934 1917 1918 1
  1935 1917 1925 1
  1936 1917 1920 1
  1937 1918 1919 2
  1938 1920 1926 1
  1939 1920 1922 1
  1940 1920 1921 1
  1941 1921 1928 1
  1942 1922 1931 1
  1943 1922 1929 1
  1944 1922 1930 1
  1945 1923 1921 1
  1946 1923 1932 1
  1947 1923 1933 1
  1948 1923 1934 1
  1949 1924 1916 1
  1950 1927 1921 1
  1951 1908 1916 am
  1952 1935 1936 1
  1953 1936 1942 1
  1954 1936 1939 1
  1955 1936 1937 1
  1956 1937 1938 2
  1957 1939 1944 1
  1958 1939 1940 1
  1959 1941 1935 1
  1960 1943 1939 1
  1961 1945 1940 1
  1962 1918 1935 am
  1963 1946 1947 1
  1964 1947 1948 1
  1965 1947 1961 1
  1966 1947 1950 1
  1967 1948 1949 2
  1968 1950 1963 1
  1969 1950 1951 1
  1970 1951 1953 ar
  1971 1951 1952 ar
  1972 1952 1964 1
  1973 1952 1956 ar
  1974 1953 1954 ar
  1975 1953 1955 ar
  1976 1954 1956 ar
  1977 1954 1957 ar
  1978 1955 1958 ar
  1979 1955 1966 1
  1980 1956 1965 1
  1981 1957 1967 1
  1982 1957 1959 ar
  1983 1958 1959 ar
  1984 1958 1968 1
  1985 1959 1969 1
  1986 1960 1946 1
  1987 1962 1950 1
  1988 1937 1946 am
  1989 1970 1971 1
  1990 1971 1972 1
  1991 1971 1978 1
  1992 1971 1974 1
  1993 1972 1973 2
  1994 1974 1979 1
  1995 1974 1975 1
  1996 1974 1976 1
  1997 1975 1980 1
  1998 1975 1981 1
  1999 1975 1982 1
  2000 1976 1984 1
  2001 1976 1985 1
  2002 1976 1983 1
  2003 1977 1970 1
  2004 1948 1970 am
  2005 1986 1987 1
  2006 1987 1988 1
  2007 1987 1995 1
  2008 1987 1990 1
  2009 1988 1989 2
  2010 1990 1997 1
  2011 1990 1991 1
  2012 1991 1993 1
  2013 1991 1998 1
  2014 1991 1992 1
  2015 1992 2001 1
  2016 1992 1999 1
  2017 1992 2000 1
  2018 1993 2002 1
  2019 1993 2003 1
  2020 1993 2004 1
  2021 1994 1986 1
  2022 1996 1990 1
  2023 1972 1986 am
  2024 2005 2006 1
  2025 2006 2012 1
  2026 2006 2009 1
  2027 2006 2007 1
  2028 2007 2008 2
  2029 2009 2014 1
  2030 2009 2010 1
  2031 2011 2005 1
  2032 2013 2009 1
  2033 2015 2010 1
  2034 1988 2005 am
  2035 2016 2017 1
  2036 2017 2028 1
  2037 2017 2020 1
  2038 2017 2018 1
  2039 2018 2019 2
  2040 2020 2030 1
  2041 2020 2021 1
  2042 2021 2022 ar
  2043 2021 2023 ar
  2044 2022 2031 1
  2045 2022 2024 ar
  2046 2023 2025 ar
  2047 2023 2032 1
  2048 2024 2033 1
  2049 2024 2026 ar
  2050 2025 2026 ar
  2051 2025 2034 1
  2052 2026 2035 1
  2053 2027 2016 1
  2054 2029 2020 1
  2055 2007 2016 am
  2056 2036 2037 1
  2057 2037 2042 1
  2058 2037 2040 1
  2059 2037 2038 1
  2060 2038 2039 2
  2061 2040 2043 1
  2062 2040 2044 1
  2063 2040 2045 1
  2064 2041 2036 1
  2065 2018 2036 am
  2066 2046 2047 1
  2067 2047 2048 1
  2068 2047 2055 1
  2069 2047 2050 1
  2070 2048 2049 2
  2071 2050 2056 1
  2072 2050 2052 1
  2073 2050 2051 1
  2074 2051 2058 1
  2075 2052 2061 1
  2076 2052 2059 1
  2077 2052 2060 1
  2078 2053 2051 1
  2079 2053 2062 1
  2080 2053 2063 1
  2081 2053 2064 1
  2082 2054 2046 1
  2083 2057 2051 1
  2084 2038 2046 am
  2085 2065 2066 1
  2086 2066 2071 1
  2087 2066 2067 1
  2088 2067 2068 2
  2089 2069 2065 1
  2090 2070 2066 1
  2091 2048 2065 am
  2092 2072 2073 1
  2093 2073 2074 1
  2094 2073 2081 1
  2095 2073 2076 1
  2096 2074 2075 2
  2097 2076 2083 1
  2098 2076 2077 1
  2099 2077 2079 1
  2100 2077 2084 1
  2101 2077 2078 1
  2102 2078 2087 1
  2103 2078 2085 1
  2104 2078 2086 1
  2105 2079 2088 1
  2106 2079 2089 1
  2107 2079 2090 1
  2108 2080 2072 1
  2109 2082 2076 1
  2110 2067 2072 am
  2111 2091 2092 1
  2112 2092 2099 1
  2113 2092 2095 1
  2114 2092 2093 1
  2115 2093 2094 2
  2116 2095 2100 1
  2117 2095 2096 1
  2118 2095 2097 1
  2119 2096 2102 1
  2120 2096 2103 1
  2121 2096 2104 1
  2122 2097 2101 1
  2123 2098 2091 1
  2124 2074 2091 am
  2125 2105 2111 1
  2126 2105 2106 1
  2127 2106 2107 1
  2128 2106 2112 1
  2129 2106 2109 1
  2130 2107 2108 2
  2131 2109 2110 1
  2132 2109 2114 1
  2133 2110 2111 1
  2134 2110 2116 1
  2135 2111 2118 1
  2136 2113 2109 1
  2137 2115 2110 1
  2138 2117 2111 1
  2139 2093 2105 am
  2140 2119 2120 1
  2141 2120 2121 1
  2142 2120 2128 1
  2143 2120 2123 1
  2144 2121 2122 2
  2145 2123 2124 1
  2146 2123 2130 1
  2147 2124 2132 1
  2148 2124 2125 1
  2149 2125 2126 1
  2150 2126 2133 1
  2151 2126 2134 1
  2152 2126 2135 1
  2153 2127 2119 1
  2154 2129 2123 1
  2155 2131 2124 1
  2156 2107 2119 am
  2157 2136 2137 1
  2158 2137 2138 1
  2159 2137 2145 1
  2160 2137 2140 1
  2161 2138 2139 2
  2162 2140 2147 1
  2163 2140 2141 1
  2164 2141 2143 1
  2165 2141 2148 1
  2166 2141 2142 1
  2167 2142 2151 1
  2168 2142 2149 1
  2169 2142 2150 1
  2170 2143 2152 1
  2171 2143 2153 1
  2172 2143 2154 1
  2173 2144 2136 1
  2174 2146 2140 1
  2175 2121 2136 am
  2176 2155 2156 1
  2177 2156 2161 1
  2178 2156 2157 1
  2179 2157 2158 2
  2180 2159 2155 1
  2181 2160 2156 1
  2182 2138 2155 am
  2183 2162 2163 1
  2184 2163 2164 1
  2185 2163 2177 1
  2186 2163 2166 1
  2187 2164 2165 2
  2188 2166 2179 1
  2189 2166 2167 1
  2190 2167 2169 ar
  2191 2167 2168 ar
  2192 2168 2180 1
  2193 2168 2172 ar
  2194 2169 2170 ar
  2195 2169 2171 ar
  2196 2170 2172 ar
  2197 2170 2173 ar
  2198 2171 2174 ar
  2199 2171 2182 1
  2200 2172 2181 1
  2201 2173 2183 1
  2202 2173 2175 ar
  2203 2174 2175 ar
  2204 2174 2184 1
  2205 2175 2185 1
  2206 2176 2162 1
  2207 2178 2166 1
  2208 2157 2162 am
  2209 2186 2187 1
  2210 2187 2195 1
  2211 2187 2190 1
  2212 2187 2188 1
  2213 2188 2189 2
  2214 2190 2197 1
  2215 2190 2191 1
  2216 2191 2193 2
  2217 2191 2192 am
  2218 2192 2198 1
  2219 2192 2199 1
  2220 2194 2186 1
  2221 2196 2190 1
  2222 2164 2186 am
  2223 2200 2201 1
  2224 2201 2209 1
  2225 2201 2204 1
  2226 2201 2202 1
  2227 2202 2203 2
  2228 2204 2211 1
  2229 2204 2205 1
  2230 2205 2207 2
  2231 2205 2206 am
  2232 2206 2212 1
  2233 2206 2213 1
  2234 2208 2200 1
  2235 2210 2204 1
  2236 2188 2200 am
  2237 2214 2215 1
  2238 2215 2221 1
  2239 2215 2218 1
  2240 2215 2216 1
  2241 2216 2217 2
  2242 2218 2223 1
  2243 2218 2219 1
  2244 2220 2214 1
  2245 2222 2218 1
  2246 2202 2214 am
  2247 2224 2225 1
  2248 2225 2230 1
  2249 2225 2226 1
  2250 2226 2227 2
  2251 2228 2224 1
  2252 2229 2225 1
  2253 2216 2224 am
  2254 2231 2232 1
  2255 2232 2241 1
  2256 2232 2235 1
  2257 2232 2233 1
  2258 2233 2234 2
  2259 2235 2243 1
  2260 2235 2236 1
  2261 2236 2245 1
  2262 2236 2237 1
  2263 2237 2239 2
  2264 2237 2238 am
  2265 2238 2246 1
  2266 2238 2247 1
  2267 2240 2231 1
  2268 2242 2235 1
  2269 2244 2236 1
  2270 2226 2231 am
  2271 2248 2254 1
  2272 2248 2249 1
  2273 2249 2250 1
  2274 2249 2255 1
  2275 2249 2252 1
  2276 2250 2251 2
  2277 2252 2253 1
  2278 2252 2257 1
  2279 2253 2254 1
  2280 2253 2259 1
  2281 2254 2261 1
  2282 2256 2252 1
  2283 2258 2253 1
  2284 2260 2254 1
  2285 2233 2248 am
  2286 2262 2263 1
  2287 2263 2272 1
  2288 2263 2266 1
  2289 2263 2264 1
  2290 2264 2265 2
  2291 2266 2274 1
  2292 2266 2267 1
  2293 2267 2276 1
  2294 2267 2268 1
  2295 2268 2278 1
  2296 2268 2269 1
  2297 2269 2280 1
  2298 2269 2270 1
  2299 2270 2281 1
  2300 2270 2282 1
  2301 2270 2283 1
  2302 2271 2262 1
  2303 2273 2266 1
  2304 2275 2267 1
  2305 2277 2268 1
  2306 2279 2269 1
  2307 2250 2262 am
  2308 2284 2285 1
  2309 2285 2294 1
  2310 2285 2288 1
  2311 2285 2286 1
  2312 2286 2287 2
  2313 2288 2296 1
  2314 2288 2289 1
  2315 2289 2298 1
  2316 2289 2290 1
  2317 2290 2291 2
  2318 2290 2292 2
  2319 2293 2284 1
  2320 2295 2288 1
  2321 2297 2289 1
  2322 2264 2284 am
  2323 2299 2300 1
  2324 2300 2305 1
  2325 2300 2301 1
  2326 2301 2302 2
  2327 2303 2299 1
  2328 2304 2300 1
  2329 2286 2299 am
  2330 2306 2307 1
  2331 2307 2316 1
  2332 2307 2310 1
  2333 2307 2308 1
  2334 2308 2309 2
  2335 2310 2318 1
  2336 2310 2311 1
  2337 2311 2320 1
  2338 2311 2312 1
  2339 2312 2322 1
  2340 2312 2313 1
  2341 2313 2324 1
  2342 2313 2314 1
  2343 2314 2325 1
  2344 2314 2326 1
  2345 2314 2327 1
  2346 2315 2306 1
  2347 2317 2310 1
  2348 2319 2311 1
  2349 2321 2312 1
  2350 2323 2313 1
  2351 2301 2306 am
  2352 2328 2329 1
  2353 2329 2337 1
  2354 2329 2332 1
  2355 2329 2330 1
  2356 2330 2331 2
  2357 2332 2339 1
  2358 2332 2333 1
  2359 2333 2335 2
  2360 2333 2334 am
  2361 2334 2340 1
  2362 2334 2341 1
  2363 2336 2328 1
  2364 2338 2332 1
  2365 2308 2328 am
  2366 2342 2343 1
  2367 2342 2352 1
  2368 2343 2344 1
  2369 2343 2346 1
  2370 2343 2353 1
  2371 2344 2345 2
  2372 2346 2347 1
  2373 2346 2354 1
  2374 2346 2355 1
  2375 2347 2348 ar
  2376 2347 2349 ar
  2377 2348 2351 ar
  2378 2348 2356 1
  2379 2349 2350 ar
  2380 2350 2351 ar
  2381 2350 2357 1
  2382 2351 2358 1
  2383 2330 2342 am
  2384 2359 2360 1
  2385 2360 2366 1
  2386 2360 2363 1
  2387 2360 2361 1
  2388 2361 2362 2
  2389 2363 2368 1
  2390 2363 2364 1
  2391 2365 2359 1
  2392 2367 2363 1
  2393 2369 2364 1
  2394 2359 2344 am
  2395 2370 2371 1
  2396 2371 2380 1
  2397 2371 2374 1
  2398 2371 2372 1
  2399 2372 2373 2
  2400 2374 2382 1
  2401 2374 2375 1
  2402 2375 2384 1
  2403 2375 2376 1
  2404 2376 2378 2
  2405 2376 2377 am
  2406 2377 2385 1
  2407 2377 2386 1
  2408 2379 2370 1
  2409 2381 2374 1
  2410 2383 2375 1
  2411 2361 2370 am
  2412 2387 2388 1
  2413 2388 2393 1
  2414 2388 2389 1
  2415 2389 2390 2
  2416 2391 2387 1
  2417 2392 2388 1
  2418 2372 2387 am
  2419 2394 2395 1
  2420 2395 2401 1
  2421 2395 2398 1
  2422 2395 2396 1
  2423 2396 2397 2
  2424 2398 2403 1
  2425 2398 2399 1
  2426 2400 2394 1
  2427 2402 2398 1
  2428 2389 2394 am
  2429 2404 2405 1
  2430 2405 2410 1
  2431 2405 2406 1
  2432 2406 2407 2
  2433 2408 2404 1
  2434 2409 2405 1
  2435 2396 2404 am
  2436 2411 2412 1
  2437 2412 2421 1
  2438 2412 2415 1
  2439 2412 2413 1
  2440 2413 2414 2
  2441 2415 2423 1
  2442 2415 2416 1
  2443 2416 2425 1
  2444 2416 2417 1
  2445 2417 2418 2
  2446 2417 2419 2
  2447 2420 2411 1
  2448 2422 2415 1
  2449 2424 2416 1
  2450 2406 2411 am
  2451 2426 2427 1
  2452 2427 2432 1
  2453 2427 2428 1
  2454 2428 2429 2
  2455 2430 2426 1
  2456 2431 2427 1
  2457 2413 2426 am
  2458 2433 2434 1
  2459 2434 2443 1
  2460 2434 2437 1
  2461 2434 2435 1
  2462 2435 2436 2
  2463 2437 2445 1
  2464 2437 2438 1
  2465 2438 2447 1
  2466 2438 2439 1
  2467 2439 2441 2
  2468 2439 2440 am
  2469 2440 2448 1
  2470 2440 2449 1
  2471 2442 2433 1
  2472 2444 2437 1
  2473 2446 2438 1
  2474 2428 2433 am
  2475 2450 2451 1
  2476 2451 2452 1
  2477 2451 2458 1
  2478 2451 2454 1
  2479 2452 2453 2
  2480 2454 2459 1
  2481 2454 2455 1
  2482 2454 2456 1
  2483 2455 2460 1
  2484 2455 2461 1
  2485 2455 2462 1
  2486 2456 2464 1
  2487 2456 2465 1
  2488 2456 2463 1
  2489 2457 2450 1
  2490 2435 2450 am
  2491 2466 2467 1
  2492 2467 2472 1
  2493 2467 2470 1
  2494 2467 2468 1
  2495 2468 2469 2
  2496 2470 2473 1
  2497 2470 2474 1
  2498 2470 2475 1
  2499 2471 2466 1
  2500 2452 2466 am
  2501 2476 2477 1
  2502 2477 2483 1
  2503 2477 2480 1
  2504 2477 2478 1
  2505 2478 2479 2
  2506 2480 2485 1
  2507 2480 2481 1
  2508 2482 2476 1
  2509 2484 2480 1
  2510 2468 2476 am
  2511 2486 2487 1
  2512 2487 2488 1
  2513 2487 2495 1
  2514 2487 2490 1
  2515 2488 2489 2
  2516 2490 2497 1
  2517 2490 2491 1
  2518 2491 2493 1
  2519 2491 2498 1
  2520 2491 2492 1
  2521 2492 2501 1
  2522 2492 2499 1
  2523 2492 2500 1
  2524 2493 2502 1
  2525 2493 2503 1
  2526 2493 2504 1
  2527 2494 2486 1
  2528 2496 2490 1
  2529 2478 2486 am
  2530 2505 2506 1
  2531 2506 2517 1
  2532 2506 2509 1
  2533 2506 2507 1
  2534 2507 2508 2
  2535 2509 2519 1
  2536 2509 2510 1
  2537 2510 2511 ar
  2538 2510 2512 ar
  2539 2511 2520 1
  2540 2511 2513 ar
  2541 2512 2514 ar
  2542 2512 2521 1
  2543 2513 2522 1
  2544 2513 2515 ar
  2545 2514 2515 ar
  2546 2514 2523 1
  2547 2515 2524 1
  2548 2516 2505 1
  2549 2518 2509 1
  2550 2488 2505 am
  2551 2525 2526 1
  2552 2526 2535 1
  2553 2526 2529 1
  2554 2526 2527 1
  2555 2527 2528 2
  2556 2529 2537 1
  2557 2529 2530 1
  2558 2530 2539 1
  2559 2530 2531 1
  2560 2531 2532 2
  2561 2531 2533 2
  2562 2534 2525 1
  2563 2536 2529 1
  2564 2538 2530 1
  2565 2507 2525 am
  2566 2540 2541 1
  2567 2541 2549 1
  2568 2541 2544 1
  2569 2541 2542 1
  2570 2542 2543 2
  2571 2544 2551 1
  2572 2544 2545 1
  2573 2545 2546 2
  2574 2545 2547 2
  2575 2548 2540 1
  2576 2550 2544 1
  2577 2527 2540 am
  2578 2552 2553 1
  2579 2553 2554 1
  2580 2553 2560 1
  2581 2553 2556 1
  2582 2554 2555 2
  2583 2556 2561 1
  2584 2556 2557 1
  2585 2556 2558 1
  2586 2557 2562 1
  2587 2557 2563 1
  2588 2557 2564 1
  2589 2558 2566 1
  2590 2558 2567 1
  2591 2558 2565 1
  2592 2559 2552 1
  2593 2542 2552 am
  2594 2568 2569 1
  2595 2569 2570 1
  2596 2569 2576 1
  2597 2569 2572 1
  2598 2570 2571 2
  2599 2572 2577 1
  2600 2572 2573 1
  2601 2572 2574 1
  2602 2573 2578 1
  2603 2573 2579 1
  2604 2573 2580 1
  2605 2574 2582 1
  2606 2574 2583 1
  2607 2574 2581 1
  2608 2575 2568 1
  2609 2554 2568 am
  2610 2584 2590 1
  2611 2584 2585 1
  2612 2585 2586 1
  2613 2585 2591 1
  2614 2585 2588 1
  2615 2586 2587 2
  2616 2588 2589 1
  2617 2588 2593 1
  2618 2589 2590 1
  2619 2589 2595 1
  2620 2590 2597 1
  2621 2592 2588 1
  2622 2594 2589 1
  2623 2596 2590 1
  2624 2570 2584 am
  2625 2598 2599 1
  2626 2599 2600 1
  2627 2599 2607 1
  2628 2599 2602 1
  2629 2600 2601 2
  2630 2602 2603 1
  2631 2602 2609 1
  2632 2603 2611 1
  2633 2603 2604 1
  2634 2604 2605 1
  2635 2605 2612 1
  2636 2605 2613 1
  2637 2605 2614 1
  2638 2606 2598 1
  2639 2608 2602 1
  2640 2610 2603 1
  2641 2586 2598 am
  2642 2615 2616 1
  2643 2616 2624 1
  2644 2616 2619 1
  2645 2616 2617 1
  2646 2617 2618 2
  2647 2619 2626 1
  2648 2619 2620 1
  2649 2620 2622 2
  2650 2620 2621 am
  2651 2621 2627 1
  2652 2621 2628 1
  2653 2623 2615 1
  2654 2625 2619 1
  2655 2600 2615 am
  2656 2629 2630 1
  2657 2630 2642 1
  2658 2630 2633 1
  2659 2630 2631 1
  2660 2631 2632 2
  2661 2633 2644 1
  2662 2633 2634 1
  2663 2634 2635 ar
  2664 2634 2636 ar
  2665 2635 2645 1
  2666 2635 2637 ar
  2667 2636 2638 ar
  2668 2636 2646 1
  2669 2637 2647 1
  2670 2637 2639 ar
  2671 2638 2639 ar
  2672 2638 2648 1
  2673 2639 2640 1
  2674 2640 2649 1
  2675 2641 2629 1
  2676 2643 2633 1
  2677 2617 2629 am
  2678 2650 2651 1
  2679 2651 2652 1
  2680 2651 2659 1
  2681 2651 2654 1
  2682 2652 2653 2
  2683 2654 2655 1
  2684 2654 2661 1
  2685 2655 2663 1
  2686 2655 2656 1
  2687 2656 2657 1
  2688 2657 2664 1
  2689 2657 2665 1
  2690 2657 2666 1
  2691 2658 2650 1
  2692 2660 2654 1
  2693 2662 2655 1
  2694 2631 2650 am
  2695 2667 2668 1
  2696 2668 2669 1
  2697 2668 2675 1
  2698 2668 2671 1
  2699 2669 2670 2
  2700 2671 2676 1
  2701 2671 2672 1
  2702 2671 2673 1
  2703 2672 2677 1
  2704 2672 2678 1
  2705 2672 2679 1
  2706 2673 2681 1
  2707 2673 2682 1
  2708 2673 2680 1
  2709 2674 2667 1
  2710 2652 2667 am
  2711 2683 2684 1
  2712 2684 2696 1
  2713 2684 2687 1
  2714 2684 2685 1
  2715 2685 2686 2
  2716 2687 2698 1
  2717 2687 2688 1
  2718 2688 2689 ar
  2719 2688 2690 ar
  2720 2689 2699 1
  2721 2689 2691 ar
  2722 2690 2692 ar
  2723 2690 2700 1
  2724 2691 2701 1
  2725 2691 2693 ar
  2726 2692 2693 ar
  2727 2692 2702 1
  2728 2693 2694 1
  2729 2694 2703 1
  2730 2695 2683 1
  2731 2697 2687 1
  2732 2669 2683 am
  2733 2704 2705 1
  2734 2705 2716 1
  2735 2705 2708 1
  2736 2705 2706 1
  2737 2706 2707 2
  2738 2708 2718 1
  2739 2708 2709 1
  2740 2709 2710 ar
  2741 2709 2711 ar
  2742 2710 2719 1
  2743 2710 2712 ar
  2744 2711 2713 ar
  2745 2711 2720 1
  2746 2712 2721 1
  2747 2712 2714 ar
  2748 2713 2714 ar
  2749 2713 2722 1
  2750 2714 2723 1
  2751 2715 2704 1
  2752 2717 2708 1
  2753 2685 2704 am
  2754 2724 2725 1
  2755 2725 2733 1
  2756 2725 2728 1
  2757 2725 2726 1
  2758 2726 2727 2
  2759 2728 2735 1
  2760 2728 2729 1
  2761 2729 2731 2
  2762 2729 2730 am
  2763 2730 2736 1
  2764 2730 2737 1
  2765 2732 2724 1
  2766 2734 2728 1
  2767 2706 2724 am
  2768 2738 2739 1
  2769 2739 2750 1
  2770 2739 2742 1
  2771 2739 2740 1
  2772 2740 2741 2
  2773 2742 2752 1
  2774 2742 2743 1
  2775 2743 2744 ar
  2776 2743 2745 ar
  2777 2744 2753 1
  2778 2744 2746 ar
  2779 2745 2747 ar
  2780 2745 2754 1
  2781 2746 2755 1
  2782 2746 2748 ar
  2783 2747 2748 ar
  2784 2747 2756 1
  2785 2748 2757 1
  2786 2749 2738 1
  2787 2751 2742 1
  2788 2726 2738 am
  2789 2758 2759 1
  2790 2759 2770 1
  2791 2759 2762 1
  2792 2759 2760 1
  2793 2760 2761 2
  2794 2762 2772 1
  2795 2762 2763 1
  2796 2763 2764 ar
  2797 2763 2765 ar
  2798 2764 2773 1
  2799 2764 2766 ar
  2800 2765 2767 ar
  2801 2765 2774 1
  2802 2766 2775 1
  2803 2766 2768 ar
  2804 2767 2768 ar
  2805 2767 2776 1
  2806 2768 2777 1
  2807 2769 2758 1
  2808 2771 2762 1
  2809 2740 2758 am
  2810 2778 2779 1
  2811 2779 2784 1
  2812 2779 2782 1
  2813 2779 2780 1
  2814 2780 2781 2
  2815 2782 2785 1
  2816 2782 2786 1
  2817 2782 2787 1
  2818 2783 2778 1
  2819 2760 2778 am
  2820 2788 2789 1
  2821 2789 2795 1
  2822 2789 2792 1
  2823 2789 2790 1
  2824 2790 2791 2
  2825 2792 2797 1
  2826 2792 2793 1
  2827 2794 2788 1
  2828 2796 2792 1
  2829 2798 2793 1
  2830 2780 2788 am
  2831 2799 2800 1
  2832 2800 2801 1
  2833 2800 2807 1
  2834 2800 2803 1
  2835 2801 2802 2
  2836 2803 2808 1
  2837 2803 2804 1
  2838 2803 2805 1
  2839 2804 2809 1
  2840 2804 2810 1
  2841 2804 2811 1
  2842 2805 2813 1
  2843 2805 2814 1
  2844 2805 2812 1
  2845 2806 2799 1
  2846 2790 2799 am
  2847 2815 2816 1
  2848 2816 2817 1
  2849 2816 2824 1
  2850 2816 2819 1
  2851 2817 2818 2
  2852 2819 2826 1
  2853 2819 2820 1
  2854 2820 2822 1
  2855 2820 2827 1
  2856 2820 2821 1
  2857 2821 2830 1
  2858 2821 2828 1
  2859 2821 2829 1
  2860 2822 2831 1
  2861 2822 2832 1
  2862 2822 2833 1
  2863 2823 2815 1
  2864 2825 2819 1
  2865 2801 2815 am
  2866 2834 2835 1
  2867 2835 2836 1
  2868 2835 2842 1
  2869 2835 2838 1
  2870 2836 2837 2
  2871 2838 2843 1
  2872 2838 2839 1
  2873 2838 2840 1
  2874 2839 2844 1
  2875 2839 2845 1
  2876 2839 2846 1
  2877 2840 2848 1
  2878 2840 2849 1
  2879 2840 2847 1
  2880 2841 2834 1
  2881 2817 2834 am
  2882 2850 2856 1
  2883 2850 2851 1
  2884 2851 2852 1
  2885 2851 2857 1
  2886 2851 2854 1
  2887 2852 2853 2
  2888 2854 2855 1
  2889 2854 2859 1
  2890 2855 2856 1
  2891 2855 2861 1
  2892 2856 2863 1
  2893 2858 2854 1
  2894 2860 2855 1
  2895 2862 2856 1
  2896 2836 2850 am
  2897 2864 2865 1
  2898 2865 2866 1
  2899 2865 2873 1
  2900 2865 2868 1
  2901 2866 2867 2
  2902 2868 2875 1
  2903 2868 2869 1
  2904 2869 2871 1
  2905 2869 2876 1
  2906 2869 2870 1
  2907 2870 2879 1
  2908 2870 2877 1
  2909 2870 2878 1
  2910 2871 2880 1
  2911 2871 2881 1
  2912 2871 2882 1
  2913 2872 2864 1
  2914 2874 2868 1
  2915 2852 2864 am
  2916 2883 2884 1
  2917 2884 2885 1
  2918 2884 2892 1
  2919 2884 2887 1
  2920 2885 2886 2
  2921 2887 2894 1
  2922 2887 2888 1
  2923 2888 2890 1
  2924 2888 2895 1
  2925 2888 2889 1
  2926 2889 2898 1
  2927 2889 2896 1
  2928 2889 2897 1
  2929 2890 2899 1
  2930 2890 2900 1
  2931 2890 2901 1
  2932 2891 2883 1
  2933 2893 2887 1
  2934 2866 2883 am
  2935 2902 2903 1
  2936 2903 2904 1
[truncated: 89,491 more chars]
