# Supplementary material for: The pocketome of G-protein-coupled receptors reveals previously untargeted allosteric sites
Source: Nat Commun. 2022 May 10;13:2567. doi: 10.1038/s41467-022-29609-6 (PMC9091257; doi:10.1038/s41467-022-29609-6)
Supplement: Supplementary file 4 — Supplementary Data 1 [file 41467_2022_29609_MOESM4_ESM.zip › docking_files/4ej4/mols.mol2]

# TRIPOS MOL2 file generated by SEED

@<TRIPOS>MOLECULE
methanol
 6 5 0 0 0
****
USER_CHARGES
INVALID_CHARGES
Pose:   1 Cluster:   1 Fr_nu: 10730611 TotEn:   -17.31
@<TRIPOS>ATOM
      1 C1        -78.1695  -15.1215  -52.2540 C.3    1 LIG      -0.04000
      2 O1        -78.5030  -16.2884  -52.9831 O.3    1 LIG      -0.65000
      3 H1        -77.1088  -14.8966  -52.3900 H      1 LIG       0.09000
      4 H2        -78.3866  -15.2783  -51.1944 H      1 LIG       0.09000
      5 H3        -78.7673  -14.2864  -52.6267 H      1 LIG       0.09000
      6 H4        -79.4500  -16.4551  -52.8376 H      1 LIG       0.42000
@<TRIPOS>BOND
      1       1       2 1
      2       1       3 1
      3       1       4 1
      4       1       5 1
      5       2       6 1
@<TRIPOS>ALT_TYPE
CGenFF_4.0_ALT_TYPE_SET
CGenFF_4.0 1 CG331 2 OG311 3 HGA3 4 HGA3 5 HGA3 6 HGP1
@<TRIPOS>MOLECULE
methanol
 6 5 0 0 0
****
USER_CHARGES
INVALID_CHARGES
Pose:   2 Cluster:   2 Fr_nu: 380681 TotEn:   -12.31
@<TRIPOS>ATOM
      1 C1        -68.4235   -9.7048  -46.4643 C.3    1 LIG      -0.04000
      2 O1        -69.2555  -10.1239  -45.3983 O.3    1 LIG      -0.65000
      3 H1        -67.4268   -9.4737  -46.0805 H      1 LIG       0.09000
      4 H2        -68.8563   -8.8209  -46.9397 H      1 LIG       0.09000
      5 H3        -68.3511  -10.5117  -47.1972 H      1 LIG       0.09000
      6 H4        -70.1293  -10.3193  -45.7779 H      1 LIG       0.42000
@<TRIPOS>BOND
      1       1       2 1
      2       1       3 1
      3       1       4 1
      4       1       5 1
      5       2       6 1
@<TRIPOS>ALT_TYPE
CGenFF_4.0_ALT_TYPE_SET
CGenFF_4.0 1 CG331 2 OG311 3 HGA3 4 HGA3 5 HGA3 6 HGP1
@<TRIPOS>MOLECULE
methanol
 6 5 0 0 0
****
USER_CHARGES
INVALID_CHARGES
Pose:   3 Cluster:   3 Fr_nu: 745522 TotEn:   -12.16
@<TRIPOS>ATOM
      1 C1        -69.4707  -10.1819  -46.2322 C.3    1 LIG      -0.04000
      2 O1        -68.0870   -9.9771  -46.0136 O.3    1 LIG      -0.65000
      3 H1        -70.0349   -9.8110  -45.3729 H      1 LIG       0.09000
      4 H2        -69.6640  -11.2481  -46.3757 H      1 LIG       0.09000
      5 H3        -69.7739   -9.6349  -47.1279 H      1 LIG       0.09000
      6 H4        -67.6207  -10.3183  -46.7959 H      1 LIG       0.42000
@<TRIPOS>BOND
      1       1       2 1
      2       1       3 1
      3       1       4 1
      4       1       5 1
      5       2       6 1
@<TRIPOS>ALT_TYPE
CGenFF_4.0_ALT_TYPE_SET
CGenFF_4.0 1 CG331 2 OG311 3 HGA3 4 HGA3 5 HGA3 6 HGP1
@<TRIPOS>MOLECULE
methanol
 6 5 0 0 0
****
USER_CHARGES
INVALID_CHARGES
Pose:   4 Cluster:   4 Fr_nu: 2731476 TotEn:   -12.04
@<TRIPOS>ATOM
      1 C1        -70.0023  -17.8830  -58.5020 C.3    1 LIG      -0.04000
      2 O1        -71.0737  -16.9647  -58.6171 O.3    1 LIG      -0.65000
      3 H1        -69.3768  -17.6091  -57.6488 H      1 LIG       0.09000
      4 H2        -69.4100  -17.8702  -59.4205 H      1 LIG       0.09000
      5 H3        -70.4083  -18.8852  -58.3464 H      1 LIG       0.09000
      6 H4        -71.6049  -17.2403  -59.3837 H      1 LIG       0.42000
@<TRIPOS>BOND
      1       1       2 1
      2       1       3 1
      3       1       4 1
      4       1       5 1
      5       2       6 1
@<TRIPOS>ALT_TYPE
CGenFF_4.0_ALT_TYPE_SET
CGenFF_4.0 1 CG331 2 OG311 3 HGA3 4 HGA3 5 HGA3 6 HGP1
@<TRIPOS>MOLECULE
methanol
 6 5 0 0 0
****
USER_CHARGES
INVALID_CHARGES
Pose:   5 Cluster:   5 Fr_nu: 6772754 TotEn:   -11.92
@<TRIPOS>ATOM
      1 C1        -38.0830   -1.5693  -40.3560 C.3    1 LIG      -0.04000
      2 O1        -37.3747   -2.3413  -39.4037 O.3    1 LIG      -0.65000
      3 H1        -37.3771   -1.1149  -41.0555 H      1 LIG       0.09000
      4 H2        -38.6554   -0.7921  -39.8432 H      1 LIG       0.09000
      5 H3        -38.7671   -2.2212  -40.9042 H      1 LIG       0.09000
      6 H4        -38.0338   -2.7273  -38.8018 H      1 LIG       0.42000
@<TRIPOS>BOND
      1       1       2 1
      2       1       3 1
      3       1       4 1
      4       1       5 1
      5       2       6 1
@<TRIPOS>ALT_TYPE
CGenFF_4.0_ALT_TYPE_SET
CGenFF_4.0 1 CG331 2 OG311 3 HGA3 4 HGA3 5 HGA3 6 HGP1
@<TRIPOS>MOLECULE
methanol
 6 5 0 0 0
****
USER_CHARGES
INVALID_CHARGES
Pose:   6 Cluster:   6 Fr_nu: 271744 TotEn:   -11.78
@<TRIPOS>ATOM
      1 C1        -69.8733  -12.4520  -41.6774 C.3    1 LIG      -0.04000
      2 O1        -68.6903  -13.0284  -41.1552 O.3    1 LIG      -0.65000
      3 H1        -69.6134  -11.6290  -42.3477 H      1 LIG       0.09000
      4 H2        -70.4941  -12.0849  -40.8562 H      1 LIG       0.09000
      5 H3        -70.4234  -13.2134  -42.2353 H      1 LIG       0.09000
      6 H4        -68.9616  -13.7532  -40.5663 H      1 LIG       0.42000
@<TRIPOS>BOND
      1       1       2 1
      2       1       3 1
      3       1       4 1
      4       1       5 1
      5       2       6 1
@<TRIPOS>ALT_TYPE
CGenFF_4.0_ALT_TYPE_SET
CGenFF_4.0 1 CG331 2 OG311 3 HGA3 4 HGA3 5 HGA3 6 HGP1
@<TRIPOS>MOLECULE
methanol
 6 5 0 0 0
****
USER_CHARGES
INVALID_CHARGES
Pose:   7 Cluster:   7 Fr_nu: 1150385 TotEn:   -11.71
@<TRIPOS>ATOM
      1 C1        -74.7419   -2.5182  -33.5560 C.3    1 LIG      -0.04000
      2 O1        -75.5721   -2.9438  -34.6209 O.3    1 LIG      -0.65000
      3 H1        -75.1186   -1.5744  -33.1541 H      1 LIG       0.09000
      4 H2        -73.7191   -2.3893  -33.9193 H      1 LIG       0.09000
      5 H3        -74.7544   -3.2771  -32.7702 H      1 LIG       0.09000
      6 H4        -75.2062   -3.7823  -34.9506 H      1 LIG       0.42000
@<TRIPOS>BOND
      1       1       2 1
      2       1       3 1
      3       1       4 1
      4       1       5 1
      5       2       6 1
@<TRIPOS>ALT_TYPE
CGenFF_4.0_ALT_TYPE_SET
CGenFF_4.0 1 CG331 2 OG311 3 HGA3 4 HGA3 5 HGA3 6 HGP1
@<TRIPOS>MOLECULE
methanol
 6 5 0 0 0
****
USER_CHARGES
INVALID_CHARGES
Pose:   8 Cluster:   8 Fr_nu: 547217 TotEn:   -11.07
@<TRIPOS>ATOM
      1 C1        -70.2891  -12.4777  -42.0522 C.3    1 LIG      -0.04000
      2 O1        -69.4952  -13.6494  -42.0171 O.3    1 LIG      -0.65000
      3 H1        -70.0199  -11.8803  -42.9267 H      1 LIG       0.09000
      4 H2        -70.1274  -11.8994  -41.1389 H      1 LIG       0.09000
      5 H3        -71.3415  -12.7632  -42.1188 H      1 LIG       0.09000
      6 H4        -69.7628  -14.1521  -41.2288 H      1 LIG       0.42000
@<TRIPOS>BOND
      1       1       2 1
      2       1       3 1
      3       1       4 1
      4       1       5 1
      5       2       6 1
@<TRIPOS>ALT_TYPE
CGenFF_4.0_ALT_TYPE_SET
CGenFF_4.0 1 CG331 2 OG311 3 HGA3 4 HGA3 5 HGA3 6 HGP1
@<TRIPOS>MOLECULE
methanol
 6 5 0 0 0
****
USER_CHARGES
INVALID_CHARGES
Pose:   9 Cluster:   9 Fr_nu: 2530040 TotEn:   -10.89
@<TRIPOS>ATOM
      1 C1        -69.6112  -17.5724  -60.1424 C.3    1 LIG      -0.04000
      2 O1        -70.6625  -16.7935  -59.6015 O.3    1 LIG      -0.65000
      3 H1        -68.6565  -17.2296  -59.7360 H      1 LIG       0.09000
      4 H2        -69.6103  -17.4790  -61.2314 H      1 LIG       0.09000
      5 H3        -69.7666  -18.6185  -59.8685 H      1 LIG       0.09000
      6 H4        -71.4916  -17.1270  -59.9852 H      1 LIG       0.42000
@<TRIPOS>BOND
      1       1       2 1
      2       1       3 1
      3       1       4 1
      4       1       5 1
      5       2       6 1
@<TRIPOS>ALT_TYPE
CGenFF_4.0_ALT_TYPE_SET
CGenFF_4.0 1 CG331 2 OG311 3 HGA3 4 HGA3 5 HGA3 6 HGP1
@<TRIPOS>MOLECULE
methanol
 6 5 0 0 0
****
USER_CHARGES
INVALID_CHARGES
Pose:  10 Cluster:  10 Fr_nu: 243993 TotEn:   -10.62
@<TRIPOS>ATOM
      1 C1        -66.2385    2.9667  -43.5220 C.3    1 LIG      -0.04000
      2 O1        -66.9471    2.0035  -42.7640 O.3    1 LIG      -0.65000
      3 H1        -65.5965    3.5524  -42.8594 H      1 LIG       0.09000
      4 H2        -66.9475    3.6228  -44.0333 H      1 LIG       0.09000
      5 H3        -65.6215    2.4526  -44.2625 H      1 LIG       0.09000
      6 H4        -67.5046    1.5049  -43.3855 H      1 LIG       0.42000
@<TRIPOS>BOND
      1       1       2 1
      2       1       3 1
      3       1       4 1
      4       1       5 1
      5       2       6 1
@<TRIPOS>ALT_TYPE
CGenFF_4.0_ALT_TYPE_SET
CGenFF_4.0 1 CG331 2 OG311 3 HGA3 4 HGA3 5 HGA3 6 HGP1
@<TRIPOS>MOLECULE
methanol
 6 5 0 0 0
****
USER_CHARGES
INVALID_CHARGES
Pose:  11 Cluster:  11 Fr_nu: 6440035 TotEn:   -10.51
@<TRIPOS>ATOM
      1 C1        -76.8166  -11.3701  -42.4728 C.3    1 LIG      -0.04000
      2 O1        -77.2199  -11.2819  -41.1185 O.3    1 LIG      -0.65000
      3 H1        -77.4906  -12.0407  -43.0115 H      1 LIG       0.09000
      4 H2        -75.7920  -11.7470  -42.5250 H      1 LIG       0.09000
      5 H3        -76.8602  -10.3752  -42.9222 H      1 LIG       0.09000
      6 H4        -76.5990  -10.6794  -40.6743 H      1 LIG       0.42000
@<TRIPOS>BOND
      1       1       2 1
      2       1       3 1
      3       1       4 1
      4       1       5 1
      5       2       6 1
@<TRIPOS>ALT_TYPE
CGenFF_4.0_ALT_TYPE_SET
CGenFF_4.0 1 CG331 2 OG311 3 HGA3 4 HGA3 5 HGA3 6 HGP1
@<TRIPOS>MOLECULE
methanol
 6 5 0 0 0
****
USER_CHARGES
INVALID_CHARGES
Pose:  12 Cluster:  12 Fr_nu: 1433957 TotEn:   -10.31
@<TRIPOS>ATOM
      1 C1        -69.9819  -17.9099  -59.1232 C.3    1 LIG      -0.04000
      2 O1        -71.2933  -18.1879  -58.6679 O.3    1 LIG      -0.65000
      3 H1        -69.2783  -18.0098  -58.2930 H      1 LIG       0.09000
      4 H2        -69.9430  -16.8953  -59.5276 H      1 LIG       0.09000
      5 H3        -69.7194  -18.6232  -59.9080 H      1 LIG       0.09000
      6 H4        -71.8876  -18.0891  -59.4313 H      1 LIG       0.42000
@<TRIPOS>BOND
      1       1       2 1
      2       1       3 1
      3       1       4 1
      4       1       5 1
      5       2       6 1
@<TRIPOS>ALT_TYPE
CGenFF_4.0_ALT_TYPE_SET
CGenFF_4.0 1 CG331 2 OG311 3 HGA3 4 HGA3 5 HGA3 6 HGP1
@<TRIPOS>MOLECULE
methanol
 6 5 0 0 0
****
USER_CHARGES
INVALID_CHARGES
Pose:  13 Cluster:  13 Fr_nu: 10217376 TotEn:   -10.31
@<TRIPOS>ATOM
      1 C1        -46.6189  -18.5819  -25.0984 C.3    1 LIG      -0.04000
      2 O1        -46.2757  -17.2107  -25.0195 O.3    1 LIG      -0.65000
      3 H1        -46.0372  -19.0589  -25.8910 H      1 LIG       0.09000
      4 H2        -47.6873  -18.6797  -25.3068 H      1 LIG       0.09000
      5 H3        -46.3906  -19.0610  -24.1434 H      1 LIG       0.09000
      6 H4        -46.8114  -16.8227  -24.3067 H      1 LIG       0.42000
@<TRIPOS>BOND
      1       1       2 1
      2       1       3 1
      3       1       4 1
      4       1       5 1
      5       2       6 1
@<TRIPOS>ALT_TYPE
CGenFF_4.0_ALT_TYPE_SET
CGenFF_4.0 1 CG331 2 OG311 3 HGA3 4 HGA3 5 HGA3 6 HGP1
@<TRIPOS>MOLECULE
methanol
 6 5 0 0 0
****
USER_CHARGES
INVALID_CHARGES
Pose:  14 Cluster:  14 Fr_nu: 1919999 TotEn:   -10.24
@<TRIPOS>ATOM
      1 C1        -66.6290    3.7948  -42.7352 C.3    1 LIG      -0.04000
      2 O1        -67.1093    2.7619  -41.8945 O.3    1 LIG      -0.65000
      3 H1        -66.2353    4.6102  -42.1233 H      1 LIG       0.09000
      4 H2        -67.4428    4.1596  -43.3671 H      1 LIG       0.09000
      5 H3        -65.8305    3.3973  -43.3660 H      1 LIG       0.09000
      6 H4        -67.4499    2.0582  -42.4728 H      1 LIG       0.42000
@<TRIPOS>BOND
      1       1       2 1
      2       1       3 1
      3       1       4 1
      4       1       5 1
      5       2       6 1
@<TRIPOS>ALT_TYPE
CGenFF_4.0_ALT_TYPE_SET
CGenFF_4.0 1 CG331 2 OG311 3 HGA3 4 HGA3 5 HGA3 6 HGP1
@<TRIPOS>MOLECULE
methanol
 6 5 0 0 0
****
USER_CHARGES
INVALID_CHARGES
Pose:  15 Cluster:  15 Fr_nu: 389561 TotEn:    -9.93
@<TRIPOS>ATOM
      1 C1        -69.6805  -13.1733  -41.2622 C.3    1 LIG      -0.04000
      2 O1        -70.5348  -12.0968  -41.6025 O.3    1 LIG      -0.65000
      3 H1        -68.7184  -13.0490  -41.7653 H      1 LIG       0.09000
      4 H2        -70.1428  -14.1163  -41.5649 H      1 LIG       0.09000
      5 H3        -69.5258  -13.1761  -40.1807 H      1 LIG       0.09000
      6 H4        -71.3767  -12.2425  -41.1379 H      1 LIG       0.42000
@<TRIPOS>BOND
      1       1       2 1
      2       1       3 1
      3       1       4 1
      4       1       5 1
      5       2       6 1
@<TRIPOS>ALT_TYPE
CGenFF_4.0_ALT_TYPE_SET
CGenFF_4.0 1 CG331 2 OG311 3 HGA3 4 HGA3 5 HGA3 6 HGP1
@<TRIPOS>MOLECULE
methanol
 6 5 0 0 0
****
USER_CHARGES
INVALID_CHARGES
Pose:  16 Cluster:  16 Fr_nu: 268216 TotEn:    -9.91
@<TRIPOS>ATOM
      1 C1        -70.0173  -12.8073  -41.8180 C.3    1 LIG      -0.04000
      2 O1        -69.5913  -11.6892  -42.5749 O.3    1 LIG      -0.65000
      3 H1        -69.7921  -13.7259  -42.3653 H      1 LIG       0.09000
      4 H2        -71.0920  -12.7350  -41.6328 H      1 LIG       0.09000
      5 H3        -69.4848  -12.8144  -40.8640 H      1 LIG       0.09000
      6 H4        -69.8078  -10.8948  -42.0575 H      1 LIG       0.42000
@<TRIPOS>BOND
      1       1       2 1
      2       1       3 1
      3       1       4 1
      4       1       5 1
      5       2       6 1
@<TRIPOS>ALT_TYPE
CGenFF_4.0_ALT_TYPE_SET
CGenFF_4.0 1 CG331 2 OG311 3 HGA3 4 HGA3 5 HGA3 6 HGP1
@<TRIPOS>MOLECULE
methanol
 6 5 0 0 0
****
USER_CHARGES
INVALID_CHARGES
Pose:  17 Cluster:  17 Fr_nu:  89557 TotEn:    -9.91
@<TRIPOS>ATOM
      1 C1        -66.5201    2.7162  -43.6533 C.3    1 LIG      -0.04000
      2 O1        -65.9357    3.0413  -42.4054 O.3    1 LIG      -0.65000
      3 H1        -67.3926    3.3515  -43.8244 H      1 LIG       0.09000
      4 H2        -66.8163    1.6641  -43.6549 H      1 LIG       0.09000
      5 H3        -65.7867    2.8875  -44.4447 H      1 LIG       0.09000
      6 H4        -65.1665    2.4577  -42.2896 H      1 LIG       0.42000
@<TRIPOS>BOND
      1       1       2 1
      2       1       3 1
      3       1       4 1
      4       1       5 1
      5       2       6 1
@<TRIPOS>ALT_TYPE
CGenFF_4.0_ALT_TYPE_SET
CGenFF_4.0 1 CG331 2 OG311 3 HGA3 4 HGA3 5 HGA3 6 HGP1
@<TRIPOS>MOLECULE
methanol
 6 5 0 0 0
****
USER_CHARGES
INVALID_CHARGES
Pose:  18 Cluster:  18 Fr_nu: 488711 TotEn:    -9.89
@<TRIPOS>ATOM
      1 C1        -59.4392    1.3755  -44.1033 C.3    1 LIG      -0.04000
      2 O1        -59.2726    0.0415  -43.6593 O.3    1 LIG      -0.65000
      3 H1        -59.4962    2.0431  -43.2401 H      1 LIG       0.09000
      4 H2        -60.3536    1.4513  -44.6970 H      1 LIG       0.09000
      5 H3        -58.5820    1.6543  -44.7206 H      1 LIG       0.09000
      6 H4        -59.2264   -0.5197  -44.4521 H      1 LIG       0.42000
@<TRIPOS>BOND
      1       1       2 1
      2       1       3 1
      3       1       4 1
      4       1       5 1
      5       2       6 1
@<TRIPOS>ALT_TYPE
CGenFF_4.0_ALT_TYPE_SET
CGenFF_4.0 1 CG331 2 OG311 3 HGA3 4 HGA3 5 HGA3 6 HGP1
@<TRIPOS>MOLECULE
methanol
 6 5 0 0 0
****
USER_CHARGES
INVALID_CHARGES
Pose:  19 Cluster:  19 Fr_nu: 240700 TotEn:    -9.76
@<TRIPOS>ATOM
      1 C1        -68.3220   -7.0786  -50.1314 C.3    1 LIG      -0.04000
      2 O1        -67.5827   -8.0355  -50.8676 O.3    1 LIG      -0.65000
      3 H1        -68.7340   -6.3314  -50.8141 H      1 LIG       0.09000
      4 H2        -67.6691   -6.5974  -49.3987 H      1 LIG       0.09000
      5 H3        -69.1394   -7.5840  -49.6117 H      1 LIG       0.09000
      6 H4        -67.2337   -8.6801  -50.2285 H      1 LIG       0.42000
@<TRIPOS>BOND
      1       1       2 1
      2       1       3 1
      3       1       4 1
      4       1       5 1
      5       2       6 1
@<TRIPOS>ALT_TYPE
CGenFF_4.0_ALT_TYPE_SET
CGenFF_4.0 1 CG331 2 OG311 3 HGA3 4 HGA3 5 HGA3 6 HGP1
@<TRIPOS>MOLECULE
methanol
 6 5 0 0 0
****
USER_CHARGES
INVALID_CHARGES
Pose:  20 Cluster:  20 Fr_nu: 1349048 TotEn:    -9.55
@<TRIPOS>ATOM
      1 C1        -72.7316   -7.7477  -47.9189 C.3    1 LIG      -0.04000
      2 O1        -73.9571   -7.2729  -48.4453 O.3    1 LIG      -0.65000
      3 H1        -72.3195   -8.5104  -48.5842 H      1 LIG       0.09000
      4 H2        -72.8999   -8.1690  -46.9245 H      1 LIG       0.09000
      5 H3        -72.0296   -6.9139  -47.8452 H      1 LIG       0.09000
      6 H4        -74.2911   -6.5994  -47.8283 H      1 LIG       0.42000
@<TRIPOS>BOND
      1       1       2 1
      2       1       3 1
      3       1       4 1
      4       1       5 1
      5       2       6 1
@<TRIPOS>ALT_TYPE
CGenFF_4.0_ALT_TYPE_SET
CGenFF_4.0 1 CG331 2 OG311 3 HGA3 4 HGA3 5 HGA3 6 HGP1
@<TRIPOS>MOLECULE
methanol
 6 5 0 0 0
****
USER_CHARGES
INVALID_CHARGES
Pose:  21 Cluster:  21 Fr_nu: 10415019 TotEn:    -9.54
@<TRIPOS>ATOM
      1 C1        -34.7557   -9.5274  -47.1766 C.3    1 LIG      -0.04000
      2 O1        -34.0539   -8.3346  -47.4751 O.3    1 LIG      -0.65000
      3 H1        -34.4024   -9.9303  -46.2243 H      1 LIG       0.09000
      4 H2        -34.5939  -10.2560  -47.9751 H      1 LIG       0.09000
      5 H3        -35.8223   -9.3030  -47.1015 H      1 LIG       0.09000
      6 H4        -34.3945   -8.0081  -48.3255 H      1 LIG       0.42000
@<TRIPOS>BOND
      1       1       2 1
      2       1       3 1
      3       1       4 1
      4       1       5 1
      5       2       6 1
@<TRIPOS>ALT_TYPE
CGenFF_4.0_ALT_TYPE_SET
CGenFF_4.0 1 CG331 2 OG311 3 HGA3 4 HGA3 5 HGA3 6 HGP1
@<TRIPOS>MOLECULE
methanol
 6 5 0 0 0
****
USER_CHARGES
INVALID_CHARGES
Pose:  22 Cluster:  22 Fr_nu: 377034 TotEn:    -9.33
@<TRIPOS>ATOM
      1 C1        -69.6686  -13.0362  -41.6448 C.3    1 LIG      -0.04000
      2 O1        -69.5013  -12.9243  -43.0462 O.3    1 LIG      -0.65000
      3 H1        -68.7539  -12.7142  -41.1410 H      1 LIG       0.09000
      4 H2        -69.8939  -14.0738  -41.3855 H      1 LIG       0.09000
      5 H3        -70.4978  -12.3966  -41.3336 H      1 LIG       0.09000
      6 H4        -70.3320  -13.2186  -43.4574 H      1 LIG       0.42000
@<TRIPOS>BOND
      1       1       2 1
      2       1       3 1
      3       1       4 1
      4       1       5 1
      5       2       6 1
@<TRIPOS>ALT_TYPE
CGenFF_4.0_ALT_TYPE_SET
CGenFF_4.0 1 CG331 2 OG311 3 HGA3 4 HGA3 5 HGA3 6 HGP1
@<TRIPOS>MOLECULE
methanol
 6 5 0 0 0
****
USER_CHARGES
INVALID_CHARGES
Pose:  23 Cluster:  23 Fr_nu: 256386 TotEn:    -9.23
@<TRIPOS>ATOM
      1 C1        -66.4346    2.8796  -43.6242 C.3    1 LIG      -0.04000
      2 O1        -67.2514    3.4629  -42.6257 O.3    1 LIG      -0.65000
      3 H1        -65.3934    3.1668  -43.4579 H      1 LIG       0.09000
      4 H2        -66.7642    3.2185  -44.6097 H      1 LIG       0.09000
      5 H3        -66.5240    1.7923  -43.5662 H      1 LIG       0.09000
      6 H4        -68.1658    3.1856  -42.8068 H      1 LIG       0.42000
@<TRIPOS>BOND
      1       1       2 1
      2       1       3 1
      3       1       4 1
      4       1       5 1
      5       2       6 1
@<TRIPOS>ALT_TYPE
CGenFF_4.0_ALT_TYPE_SET
CGenFF_4.0 1 CG331 2 OG311 3 HGA3 4 HGA3 5 HGA3 6 HGP1
@<TRIPOS>MOLECULE
methanol
 6 5 0 0 0
****
USER_CHARGES
INVALID_CHARGES
Pose:  24 Cluster:  24 Fr_nu: 10536052 TotEn:    -9.13
@<TRIPOS>ATOM
      1 C1        -50.4769  -25.5430  -24.4236 C.3    1 LIG      -0.04000
      2 O1        -49.9619  -24.5685  -25.3122 O.3    1 LIG      -0.65000
      3 H1        -50.2957  -25.2292  -23.3927 H      1 LIG       0.09000
      4 H2        -49.9917  -26.5037  -24.6139 H      1 LIG       0.09000
      5 H3        -51.5525  -25.6413  -24.5885 H      1 LIG       0.09000
      6 H4        -50.1413  -24.8821  -26.2151 H      1 LIG       0.42000
@<TRIPOS>BOND
      1       1       2 1
      2       1       3 1
      3       1       4 1
      4       1       5 1
      5       2       6 1
@<TRIPOS>ALT_TYPE
CGenFF_4.0_ALT_TYPE_SET
CGenFF_4.0 1 CG331 2 OG311 3 HGA3 4 HGA3 5 HGA3 6 HGP1
@<TRIPOS>MOLECULE
methanol
 6 5 0 0 0
****
USER_CHARGES
INVALID_CHARGES
Pose:  25 Cluster:  25 Fr_nu: 2368976 TotEn:    -8.88
@<TRIPOS>ATOM
      1 C1        -77.3908  -24.5499  -48.2113 C.3    1 LIG      -0.04000
      2 O1        -77.5547  -23.2034  -47.8057 O.3    1 LIG      -0.65000
      3 H1        -78.1200  -24.7883  -48.9895 H      1 LIG       0.09000
      4 H2        -77.5308  -25.2100  -47.3514 H      1 LIG       0.09000
      5 H3        -76.3815  -24.6812  -48.6084 H      1 LIG       0.09000
      6 H4        -76.8915  -23.0302  -47.1159 H      1 LIG       0.42000
@<TRIPOS>BOND
      1       1       2 1
      2       1       3 1
      3       1       4 1
      4       1       5 1
      5       2       6 1
@<TRIPOS>ALT_TYPE
CGenFF_4.0_ALT_TYPE_SET
CGenFF_4.0 1 CG331 2 OG311 3 HGA3 4 HGA3 5 HGA3 6 HGP1
@<TRIPOS>MOLECULE
methanol
 6 5 0 0 0
****
USER_CHARGES
INVALID_CHARGES
Pose:  26 Cluster:  26 Fr_nu: 10726623 TotEn:    -8.82
@<TRIPOS>ATOM
      1 C1        -45.3052  -18.4460  -29.6409 C.3    1 LIG      -0.04000
      2 O1        -45.5488  -17.6010  -30.7504 O.3    1 LIG      -0.65000
      3 H1        -45.7324  -19.4333  -29.8330 H      1 LIG       0.09000
      4 H2        -45.7548  -18.0109  -28.7447 H      1 LIG       0.09000
      5 H3        -44.2264  -18.5403  -29.4959 H      1 LIG       0.09000
      6 H4        -45.1557  -16.7362  -30.5425 H      1 LIG       0.42000
@<TRIPOS>BOND
      1       1       2 1
      2       1       3 1
      3       1       4 1
      4       1       5 1
      5       2       6 1
@<TRIPOS>ALT_TYPE
CGenFF_4.0_ALT_TYPE_SET
CGenFF_4.0 1 CG331 2 OG311 3 HGA3 4 HGA3 5 HGA3 6 HGP1
@<TRIPOS>MOLECULE
methanol
 6 5 0 0 0
****
USER_CHARGES
INVALID_CHARGES
Pose:  27 Cluster:  27 Fr_nu: 256349 TotEn:    -8.55
@<TRIPOS>ATOM
      1 C1        -66.7494    2.4797  -42.7476 C.3    1 LIG      -0.04000
      2 O1        -67.0905    1.7292  -41.5965 O.3    1 LIG      -0.65000
      3 H1        -65.8696    3.0925  -42.5364 H      1 LIG       0.09000
      4 H2        -67.5910    3.1171  -43.0306 H      1 LIG       0.09000
      5 H3        -66.5240    1.7923  -43.5662 H      1 LIG       0.09000
      6 H4        -67.8741    1.1996  -41.8228 H      1 LIG       0.42000
@<TRIPOS>BOND
      1       1       2 1
      2       1       3 1
      3       1       4 1
      4       1       5 1
      5       2       6 1
@<TRIPOS>ALT_TYPE
CGenFF_4.0_ALT_TYPE_SET
CGenFF_4.0 1 CG331 2 OG311 3 HGA3 4 HGA3 5 HGA3 6 HGP1
@<TRIPOS>MOLECULE
methanol
 6 5 0 0 0
****
USER_CHARGES
INVALID_CHARGES
Pose:  28 Cluster:  28 Fr_nu: 542829 TotEn:    -8.36
@<TRIPOS>ATOM
      1 C1        -69.9455  -12.1307  -43.1762 C.3    1 LIG      -0.04000
      2 O1        -68.9414  -12.6463  -42.3215 O.3    1 LIG      -0.65000
      3 H1        -69.5827  -12.1302  -44.2070 H      1 LIG       0.09000
      4 H2        -70.2006  -11.1136  -42.8680 H      1 LIG       0.09000
      5 H3        -70.8327  -12.7643  -43.1049 H      1 LIG       0.09000
      6 H4        -69.3001  -12.6306  -41.4177 H      1 LIG       0.42000
@<TRIPOS>BOND
      1       1       2 1
      2       1       3 1
      3       1       4 1
      4       1       5 1
      5       2       6 1
@<TRIPOS>ALT_TYPE
CGenFF_4.0_ALT_TYPE_SET
CGenFF_4.0 1 CG331 2 OG311 3 HGA3 4 HGA3 5 HGA3 6 HGP1
@<TRIPOS>MOLECULE
methanol
 6 5 0 0 0
****
USER_CHARGES
INVALID_CHARGES
Pose:  29 Cluster:  29 Fr_nu: 6207782 TotEn:    -8.32
@<TRIPOS>ATOM
      1 C1        -77.7165   -6.4528  -49.0763 C.3    1 LIG      -0.04000
      2 O1        -76.6932   -5.5012  -49.3042 O.3    1 LIG      -0.65000
      3 H1        -78.2399   -6.6576  -50.0135 H      1 LIG       0.09000
      4 H2        -78.4172   -6.0647  -48.3327 H      1 LIG       0.09000
      5 H3        -77.2668   -7.3760  -48.7036 H      1 LIG       0.09000
      6 H4        -76.2527   -5.3459  -48.4512 H      1 LIG       0.42000
@<TRIPOS>BOND
      1       1       2 1
      2       1       3 1
      3       1       4 1
      4       1       5 1
      5       2       6 1
@<TRIPOS>ALT_TYPE
CGenFF_4.0_ALT_TYPE_SET
CGenFF_4.0 1 CG331 2 OG311 3 HGA3 4 HGA3 5 HGA3 6 HGP1
@<TRIPOS>MOLECULE
methanol
 6 5 0 0 0
****
USER_CHARGES
INVALID_CHARGES
Pose:  30 Cluster:  30 Fr_nu:  92035 TotEn:    -8.14
@<TRIPOS>ATOM
      1 C1        -54.3035    1.5125  -39.3590 C.3    1 LIG      -0.04000
      2 O1        -55.6655    1.2670  -39.0608 O.3    1 LIG      -0.65000
      3 H1        -54.0549    2.5462  -39.1063 H      1 LIG       0.09000
      4 H2        -54.1242    1.3329  -40.4221 H      1 LIG       0.09000
      5 H3        -53.6825    0.8358  -38.7674 H      1 LIG       0.09000
      6 H4        -55.8476    0.3417  -39.2982 H      1 LIG       0.42000
@<TRIPOS>BOND
      1       1       2 1
      2       1       3 1
      3       1       4 1
      4       1       5 1
      5       2       6 1
@<TRIPOS>ALT_TYPE
CGenFF_4.0_ALT_TYPE_SET
CGenFF_4.0 1 CG331 2 OG311 3 HGA3 4 HGA3 5 HGA3 6 HGP1
@<TRIPOS>MOLECULE
methanol
 6 5 0 0 0
****
USER_CHARGES
INVALID_CHARGES
Pose:  31 Cluster:  31 Fr_nu:  83322 TotEn:    -8.11
@<TRIPOS>ATOM
      1 C1        -80.2363   -8.2364  -30.6238 C.3    1 LIG      -0.04000
      2 O1        -80.0017   -8.3840  -32.0122 O.3    1 LIG      -0.65000
      3 H1        -80.2200   -9.2182  -30.1443 H      1 LIG       0.09000
      4 H2        -81.2063   -7.7582  -30.4661 H      1 LIG       0.09000
      5 H3        -79.4498   -7.6109  -30.1949 H      1 LIG       0.09000
      6 H4        -80.0238   -7.4933  -32.4018 H      1 LIG       0.42000
@<TRIPOS>BOND
      1       1       2 1
      2       1       3 1
      3       1       4 1
      4       1       5 1
      5       2       6 1
@<TRIPOS>ALT_TYPE
CGenFF_4.0_ALT_TYPE_SET
CGenFF_4.0 1 CG331 2 OG311 3 HGA3 4 HGA3 5 HGA3 6 HGP1
@<TRIPOS>MOLECULE
methanol
 6 5 0 0 0
****
USER_CHARGES
INVALID_CHARGES
Pose:  32 Cluster:  32 Fr_nu: 4619988 TotEn:    -7.93
@<TRIPOS>ATOM
      1 C1        -70.5463  -17.4790  -59.1394 C.3    1 LIG      -0.04000
      2 O1        -69.6259  -17.3285  -58.0742 O.3    1 LIG      -0.65000
      3 H1        -70.6373  -16.5335  -59.6796 H      1 LIG       0.09000
      4 H2        -71.5192  -17.7789  -58.7418 H      1 LIG       0.09000
      5 H3        -70.1793  -18.2509  -59.8199 H      1 LIG       0.09000
      6 H4        -69.5724  -18.1866  -57.6196 H      1 LIG       0.42000
@<TRIPOS>BOND
      1       1       2 1
      2       1       3 1
      3       1       4 1
      4       1       5 1
      5       2       6 1
@<TRIPOS>ALT_TYPE
CGenFF_4.0_ALT_TYPE_SET
CGenFF_4.0 1 CG331 2 OG311 3 HGA3 4 HGA3 5 HGA3 6 HGP1
@<TRIPOS>MOLECULE
methanol
 6 5 0 0 0
****
USER_CHARGES
INVALID_CHARGES
Pose:  33 Cluster:  33 Fr_nu: 575419 TotEn:    -7.92
@<TRIPOS>ATOM
      1 C1        -67.2626  -24.0143  -41.8404 C.3    1 LIG      -0.04000
      2 O1        -68.6389  -24.3157  -41.9792 O.3    1 LIG      -0.65000
      3 H1        -66.6690  -24.7699  -42.3610 H      1 LIG       0.09000
      4 H2        -66.9980  -23.9948  -40.7802 H      1 LIG       0.09000
      5 H3        -67.0672  -23.0337  -42.2809 H      1 LIG       0.09000
      6 H4        -69.1319  -23.6245  -41.5050 H      1 LIG       0.42000
@<TRIPOS>BOND
      1       1       2 1
      2       1       3 1
      3       1       4 1
      4       1       5 1
      5       2       6 1
@<TRIPOS>ALT_TYPE
CGenFF_4.0_ALT_TYPE_SET
CGenFF_4.0 1 CG331 2 OG311 3 HGA3 4 HGA3 5 HGA3 6 HGP1
@<TRIPOS>MOLECULE
methanol
 6 5 0 0 0
****
USER_CHARGES
INVALID_CHARGES
Pose:  34 Cluster:  34 Fr_nu: 201316 TotEn:    -7.88
@<TRIPOS>ATOM
      1 C1        -68.7421   -9.6137  -46.7428 C.3    1 LIG      -0.04000
      2 O1        -70.0741  -10.0899  -46.8019 O.3    1 LIG      -0.65000
      3 H1        -68.5220   -9.2699  -45.7291 H      1 LIG       0.09000
      4 H2        -68.6159   -8.7924  -47.4529 H      1 LIG       0.09000
      5 H3        -68.0618  -10.4273  -47.0049 H      1 LIG       0.09000
      6 H4        -70.2315  -10.3853  -47.7150 H      1 LIG       0.42000
@<TRIPOS>BOND
      1       1       2 1
      2       1       3 1
      3       1       4 1
      4       1       5 1
      5       2       6 1
@<TRIPOS>ALT_TYPE
CGenFF_4.0_ALT_TYPE_SET
CGenFF_4.0 1 CG331 2 OG311 3 HGA3 4 HGA3 5 HGA3 6 HGP1
@<TRIPOS>MOLECULE
methanol
 6 5 0 0 0
****
USER_CHARGES
INVALID_CHARGES
Pose:  35 Cluster:  35 Fr_nu: 241011 TotEn:    -7.57
@<TRIPOS>ATOM
      1 C1        -69.2077   -7.4021  -49.1025 C.3    1 LIG      -0.04000
      2 O1        -68.1090   -7.1668  -49.9638 O.3    1 LIG      -0.65000
      3 H1        -70.0755   -6.8395  -49.4556 H      1 LIG       0.09000
      4 H2        -68.9484   -7.0928  -48.0868 H      1 LIG       0.09000
      5 H3        -69.4415   -8.4693  -49.1079 H      1 LIG       0.09000
      6 H4        -67.3599   -7.6818  -49.6183 H      1 LIG       0.42000
@<TRIPOS>BOND
      1       1       2 1
      2       1       3 1
      3       1       4 1
      4       1       5 1
      5       2       6 1
@<TRIPOS>ALT_TYPE
CGenFF_4.0_ALT_TYPE_SET
CGenFF_4.0 1 CG331 2 OG311 3 HGA3 4 HGA3 5 HGA3 6 HGP1
@<TRIPOS>MOLECULE
methanol
 6 5 0 0 0
****
USER_CHARGES
INVALID_CHARGES
Pose:  36 Cluster:  36 Fr_nu: 252023 TotEn:    -7.44
@<TRIPOS>ATOM
      1 C1        -68.3079   -7.1473  -50.1544 C.3    1 LIG      -0.04000
      2 O1        -68.7982   -7.7201  -48.9561 O.3    1 LIG      -0.65000
      3 H1        -68.9166   -6.2795  -50.4201 H      1 LIG       0.09000
      4 H2        -68.3437   -7.8899  -50.9556 H      1 LIG       0.09000
      5 H3        -67.2738   -6.8305  -49.9998 H      1 LIG       0.09000
      6 H4        -68.2336   -8.4856  -48.7536 H      1 LIG       0.42000
@<TRIPOS>BOND
      1       1       2 1
      2       1       3 1
      3       1       4 1
      4       1       5 1
      5       2       6 1
@<TRIPOS>ALT_TYPE
CGenFF_4.0_ALT_TYPE_SET
CGenFF_4.0 1 CG331 2 OG311 3 HGA3 4 HGA3 5 HGA3 6 HGP1
@<TRIPOS>MOLECULE
methanol
 6 5 0 0 0
****
USER_CHARGES
INVALID_CHARGES
Pose:  37 Cluster:  37 Fr_nu: 607652 TotEn:    -7.34
@<TRIPOS>ATOM
      1 C1        -72.3436  -25.8248  -46.8140 C.3    1 LIG      -0.04000
      2 O1        -71.5749  -26.4993  -47.7931 O.3    1 LIG      -0.65000
      3 H1        -71.7585  -25.7232  -45.8966 H      1 LIG       0.09000
      4 H2        -73.2581  -26.3894  -46.6149 H      1 LIG       0.09000
      5 H3        -72.6047  -24.8323  -47.1887 H      1 LIG       0.09000
      6 H4        -72.1269  -26.5701  -48.5906 H      1 LIG       0.42000
@<TRIPOS>BOND
      1       1       2 1
      2       1       3 1
      3       1       4 1
      4       1       5 1
      5       2       6 1
@<TRIPOS>ALT_TYPE
CGenFF_4.0_ALT_TYPE_SET
CGenFF_4.0 1 CG331 2 OG311 3 HGA3 4 HGA3 5 HGA3 6 HGP1
@<TRIPOS>MOLECULE
methanol
 6 5 0 0 0
****
USER_CHARGES
INVALID_CHARGES
Pose:  38 Cluster:  38 Fr_nu: 244460 TotEn:    -7.34
@<TRIPOS>ATOM
      1 C1        -66.6200    2.5934  -43.1738 C.3    1 LIG      -0.04000
      2 O1        -66.7373    2.5553  -44.5842 O.3    1 LIG      -0.65000
      3 H1        -65.6139    2.9203  -42.8999 H      1 LIG       0.09000
      4 H2        -66.8158    1.5993  -42.7640 H      1 LIG       0.09000
      5 H3        -67.3515    3.3003  -42.7752 H      1 LIG       0.09000
      6 H4        -67.6417    2.2613  -44.7877 H      1 LIG       0.42000
@<TRIPOS>BOND
      1       1       2 1
      2       1       3 1
      3       1       4 1
      4       1       5 1
      5       2       6 1
@<TRIPOS>ALT_TYPE
CGenFF_4.0_ALT_TYPE_SET
CGenFF_4.0 1 CG331 2 OG311 3 HGA3 4 HGA3 5 HGA3 6 HGP1
@<TRIPOS>MOLECULE
methanol
 6 5 0 0 0
****
USER_CHARGES
INVALID_CHARGES
Pose:  39 Cluster:  39 Fr_nu: 489723 TotEn:    -7.21
@<TRIPOS>ATOM
      1 C1        -66.3772    2.5200  -44.0084 C.3    1 LIG      -0.04000
      2 O1        -65.3291    3.3547  -43.5510 O.3    1 LIG      -0.65000
      3 H1        -67.0806    3.1093  -44.6018 H      1 LIG       0.09000
      4 H2        -66.8900    2.0750  -43.1520 H      1 LIG       0.09000
      5 H3        -65.9546    1.7271  -44.6300 H      1 LIG       0.09000
      6 H4        -64.7268    2.7969  -43.0295 H      1 LIG       0.42000
@<TRIPOS>BOND
      1       1       2 1
      2       1       3 1
      3       1       4 1
      4       1       5 1
      5       2       6 1
@<TRIPOS>ALT_TYPE
CGenFF_4.0_ALT_TYPE_SET
CGenFF_4.0 1 CG331 2 OG311 3 HGA3 4 HGA3 5 HGA3 6 HGP1
@<TRIPOS>MOLECULE
methanol
 6 5 0 0 0
****
USER_CHARGES
INVALID_CHARGES
Pose:  40 Cluster:  40 Fr_nu: 240365 TotEn:    -6.66
@<TRIPOS>ATOM
      1 C1        -68.3220   -7.0786  -50.1314 C.3    1 LIG      -0.04000
      2 O1        -69.3896   -6.5108  -49.3949 O.3    1 LIG      -0.65000
      3 H1        -67.4587   -6.4094  -50.0978 H      1 LIG       0.09000
      4 H2        -68.6350   -7.2350  -51.1668 H      1 LIG       0.09000
      5 H3        -68.0533   -8.0388  -49.6849 H      1 LIG       0.09000
      6 H4        -70.1356   -7.1324  -49.4482 H      1 LIG       0.42000
@<TRIPOS>BOND
      1       1       2 1
      2       1       3 1
      3       1       4 1
      4       1       5 1
      5       2       6 1
@<TRIPOS>ALT_TYPE
CGenFF_4.0_ALT_TYPE_SET
CGenFF_4.0 1 CG331 2 OG311 3 HGA3 4 HGA3 5 HGA3 6 HGP1
@<TRIPOS>MOLECULE
furan
 9 9 0 0 0
****
USER_CHARGES
INVALID_CHARGES
Pose:   1 Cluster:   1 Fr_nu:  94726 TotEn:   -11.55
@<TRIPOS>ATOM
      1 C1        -69.9285  -12.5726  -43.5732 C.2    1 LIG      -0.26000
      2 C2        -70.1321  -12.0800  -42.2620 C.2    1 LIG      -0.26000
      3 C3        -70.1577  -11.5126  -44.4193 C.2    1 LIG       0.09300
      4 C4        -70.4711  -10.7541  -42.4003 C.2    1 LIG       0.09300
      5 O1        -70.4889  -10.4004  -43.7123 O.3    1 LIG      -0.29200
      6 H1        -69.6500  -13.5748  -43.8650 H      1 LIG       0.17500
      7 H2        -70.0427  -12.6234  -41.3324 H      1 LIG       0.17500
      8 H3        -70.1270  -11.3924  -45.4924 H      1 LIG       0.13800
      9 H4        -70.7164   -9.9683  -41.7008 H      1 LIG       0.13800
@<TRIPOS>BOND
      1       1       2 1
      2       1       3 2
      3       2       4 2
      4       3       5 1
      5       4       5 1
      6       1       6 1
      7       2       7 1
      8       3       8 1
      9       4       9 1
@<TRIPOS>ALT_TYPE
CGenFF_4.0_ALT_TYPE_SET
CGenFF_4.0 1 CG2R51 2 CG2R51 3 CG2R51 4 CG2R51 5 OG2R50 6 HGR51 7 HGR51 8 HGR52 9 HGR52
@<TRIPOS>MOLECULE
furan
 9 9 0 0 0
****
USER_CHARGES
INVALID_CHARGES
Pose:   2 Cluster:   2 Fr_nu:  22910 TotEn:   -11.26
@<TRIPOS>ATOM
      1 C1        -69.6087  -12.9796  -41.5968 C.2    1 LIG      -0.26000
      2 C2        -69.2499  -12.7286  -42.9427 C.2    1 LIG      -0.26000
      3 C3        -70.5119  -12.0007  -41.2533 C.2    1 LIG       0.09300
      4 C4        -69.9596  -11.6144  -43.3258 C.2    1 LIG       0.09300
      5 O1        -70.7314  -11.1646  -42.3018 O.3    1 LIG      -0.29200
      6 H1        -69.2530  -13.7742  -40.9569 H      1 LIG       0.17500
      7 H2        -68.5604  -13.2898  -43.5567 H      1 LIG       0.17500
      8 H3        -71.0615  -11.7737  -40.3514 H      1 LIG       0.13800
      9 H4        -70.0233  -11.0476  -44.2433 H      1 LIG       0.13800
@<TRIPOS>BOND
      1       1       2 1
      2       1       3 2
      3       2       4 2
      4       3       5 1
      5       4       5 1
      6       1       6 1
      7       2       7 1
      8       3       8 1
      9       4       9 1
@<TRIPOS>ALT_TYPE
CGenFF_4.0_ALT_TYPE_SET
CGenFF_4.0 1 CG2R51 2 CG2R51 3 CG2R51 4 CG2R51 5 OG2R50 6 HGR51 7 HGR51 8 HGR52 9 HGR52
@<TRIPOS>MOLECULE
furan
 9 9 0 0 0
****
USER_CHARGES
INVALID_CHARGES
Pose:   3 Cluster:   3 Fr_nu: 166142 TotEn:   -11.18
@<TRIPOS>ATOM
      1 C1        -70.4215  -10.1698  -44.3930 C.2    1 LIG      -0.26000
      2 C2        -70.6388  -10.5502  -43.0471 C.2    1 LIG      -0.26000
      3 C3        -69.8687  -11.2650  -45.0150 C.2    1 LIG       0.09300
      4 C4        -70.2035  -11.8508  -42.9427 C.2    1 LIG       0.09300
      5 O1        -69.7326  -12.2939  -44.1379 O.3    1 LIG      -0.29200
      6 H1        -70.6399   -9.2165  -44.8520 H      1 LIG       0.17500
      7 H2        -71.0602   -9.9513  -42.2527 H      1 LIG       0.17500
      8 H3        -69.5352  -11.4630  -46.0232 H      1 LIG       0.13800
      9 H4        -70.1631  -12.5626  -42.1311 H      1 LIG       0.13800
@<TRIPOS>BOND
      1       1       2 1
      2       1       3 2
      3       2       4 2
      4       3       5 1
      5       4       5 1
      6       1       6 1
      7       2       7 1
      8       3       8 1
      9       4       9 1
@<TRIPOS>ALT_TYPE
CGenFF_4.0_ALT_TYPE_SET
CGenFF_4.0 1 CG2R51 2 CG2R51 3 CG2R51 4 CG2R51 5 OG2R50 6 HGR51 7 HGR51 8 HGR52 9 HGR52
@<TRIPOS>MOLECULE
furan
 9 9 0 0 0
****
USER_CHARGES
INVALID_CHARGES
Pose:   4 Cluster:   4 Fr_nu: 506518 TotEn:   -11.12
@<TRIPOS>ATOM
      1 C1        -70.0500  -11.7893  -41.9645 C.2    1 LIG      -0.26000
      2 C2        -70.2549  -11.1431  -43.2070 C.2    1 LIG      -0.26000
      3 C3        -69.7366  -13.0955  -42.2605 C.2    1 LIG       0.09300
      4 C4        -70.0521  -12.1005  -44.1735 C.2    1 LIG       0.09300
      5 O1        -69.7356  -13.2934  -43.6048 O.3    1 LIG      -0.29200
      6 H1        -70.1221  -11.3572  -40.9769 H      1 LIG       0.17500
      7 H2        -70.5175  -10.1089  -43.3767 H      1 LIG       0.17500
      8 H3        -69.4990  -13.9618  -41.6603 H      1 LIG       0.13800
      9 H4        -70.0924  -12.0932  -45.2530 H      1 LIG       0.13800
@<TRIPOS>BOND
      1       1       2 1
      2       1       3 2
      3       2       4 2
      4       3       5 1
      5       4       5 1
      6       1       6 1
      7       2       7 1
      8       3       8 1
      9       4       9 1
@<TRIPOS>ALT_TYPE
CGenFF_4.0_ALT_TYPE_SET
CGenFF_4.0 1 CG2R51 2 CG2R51 3 CG2R51 4 CG2R51 5 OG2R50 6 HGR51 7 HGR51 8 HGR52 9 HGR52
@<TRIPOS>MOLECULE
furan
 9 9 0 0 0
****
USER_CHARGES
INVALID_CHARGES
Pose:   5 Cluster:   5 Fr_nu: 193997 TotEn:   -10.75
@<TRIPOS>ATOM
      1 C1        -69.5618  -11.9474  -43.6827 C.2    1 LIG      -0.26000
      2 C2        -69.4353  -11.2162  -44.8880 C.2    1 LIG      -0.26000
      3 C3        -70.8168  -11.6656  -43.1950 C.2    1 LIG       0.09300
      4 C4        -70.6220  -10.5400  -45.0510 C.2    1 LIG       0.09300
      5 O1        -71.4695  -10.8087  -44.0233 O.3    1 LIG      -0.29200
      6 H1        -68.8298  -12.5978  -43.2263 H      1 LIG       0.17500
      7 H2        -68.5856  -11.1862  -45.5547 H      1 LIG       0.17500
      8 H3        -71.3661  -11.9788  -42.3192 H      1 LIG       0.13800
      9 H4        -70.9999   -9.8642  -45.8043 H      1 LIG       0.13800
@<TRIPOS>BOND
      1       1       2 1
      2       1       3 2
      3       2       4 2
      4       3       5 1
      5       4       5 1
      6       1       6 1
      7       2       7 1
      8       3       8 1
      9       4       9 1
@<TRIPOS>ALT_TYPE
CGenFF_4.0_ALT_TYPE_SET
CGenFF_4.0 1 CG2R51 2 CG2R51 3 CG2R51 4 CG2R51 5 OG2R50 6 HGR51 7 HGR51 8 HGR52 9 HGR52
@<TRIPOS>MOLECULE
furan
 9 9 0 0 0
****
USER_CHARGES
INVALID_CHARGES
Pose:   6 Cluster:   6 Fr_nu: 276583 TotEn:   -10.60
@<TRIPOS>ATOM
      1 C1        -70.5965  -11.4793  -44.5383 C.2    1 LIG      -0.26000
      2 C2        -71.1917  -11.8803  -43.3184 C.2    1 LIG      -0.26000
      3 C3        -69.2446  -11.6845  -44.3894 C.2    1 LIG       0.09300
      4 C4        -70.1610  -12.3020  -42.5110 C.2    1 LIG       0.09300
      5 O1        -68.9709  -12.1860  -43.1565 O.3    1 LIG      -0.29200
      6 H1        -71.0910  -11.0891  -45.4161 H      1 LIG       0.17500
      7 H2        -72.2407  -11.8641  -43.0601 H      1 LIG       0.17500
      8 H3        -68.3901  -11.5335  -45.0329 H      1 LIG       0.13800
      9 H4        -70.1112  -12.6923  -41.5049 H      1 LIG       0.13800
@<TRIPOS>BOND
      1       1       2 1
      2       1       3 2
      3       2       4 2
      4       3       5 1
      5       4       5 1
      6       1       6 1
      7       2       7 1
      8       3       8 1
      9       4       9 1
@<TRIPOS>ALT_TYPE
CGenFF_4.0_ALT_TYPE_SET
CGenFF_4.0 1 CG2R51 2 CG2R51 3 CG2R51 4 CG2R51 5 OG2R50 6 HGR51 7 HGR51 8 HGR52 9 HGR52
@<TRIPOS>MOLECULE
furan
 9 9 0 0 0
****
USER_CHARGES
INVALID_CHARGES
Pose:   7 Cluster:   7 Fr_nu: 166153 TotEn:   -10.25
@<TRIPOS>ATOM
      1 C1        -70.2056  -11.7387  -40.7146 C.2    1 LIG      -0.26000
      2 C2        -70.5712  -11.0430  -41.8918 C.2    1 LIG      -0.26000
      3 C3        -69.6407  -12.9221  -41.1302 C.2    1 LIG       0.09300
      4 C4        -70.2035  -11.8508  -42.9427 C.2    1 LIG       0.09300
      5 O1        -69.6355  -12.9980  -42.4869 O.3    1 LIG      -0.29200
      6 H1        -70.3379  -11.4181  -39.6914 H      1 LIG       0.17500
      7 H2        -71.0434  -10.0740  -41.9650 H      1 LIG       0.17500
      8 H3        -69.2157  -13.7698  -40.6128 H      1 LIG       0.13800
      9 H4        -70.2734  -11.7582  -44.0167 H      1 LIG       0.13800
@<TRIPOS>BOND
      1       1       2 1
      2       1       3 2
      3       2       4 2
      4       3       5 1
      5       4       5 1
      6       1       6 1
      7       2       7 1
      8       3       8 1
      9       4       9 1
@<TRIPOS>ALT_TYPE
CGenFF_4.0_ALT_TYPE_SET
CGenFF_4.0 1 CG2R51 2 CG2R51 3 CG2R51 4 CG2R51 5 OG2R50 6 HGR51 7 HGR51 8 HGR52 9 HGR52
@<TRIPOS>MOLECULE
furan
 9 9 0 0 0
****
USER_CHARGES
INVALID_CHARGES
Pose:   8 Cluster:   8 Fr_nu:  72712 TotEn:   -10.03
@<TRIPOS>ATOM
      1 C1        -70.7576  -11.9178  -44.8309 C.2    1 LIG      -0.26000
      2 C2        -71.0439  -11.4924  -43.5117 C.2    1 LIG      -0.26000
      3 C3        -70.2479  -10.8198  -45.4842 C.2    1 LIG       0.09300
      4 C4        -70.6885  -10.1649  -43.4528 C.2    1 LIG       0.09300
      5 O1        -70.2023   -9.7473  -44.6511 O.3    1 LIG      -0.29200
      6 H1        -70.9049  -12.9014  -45.2530 H      1 LIG       0.17500
      7 H2        -71.4572  -12.0800  -42.7047 H      1 LIG       0.17500
      8 H3        -69.8892  -10.6473  -46.4885 H      1 LIG       0.13800
      9 H4        -70.7176   -9.4171  -42.6737 H      1 LIG       0.13800
@<TRIPOS>BOND
      1       1       2 1
      2       1       3 2
      3       2       4 2
      4       3       5 1
      5       4       5 1
      6       1       6 1
      7       2       7 1
      8       3       8 1
      9       4       9 1
@<TRIPOS>ALT_TYPE
CGenFF_4.0_ALT_TYPE_SET
CGenFF_4.0 1 CG2R51 2 CG2R51 3 CG2R51 4 CG2R51 5 OG2R50 6 HGR51 7 HGR51 8 HGR52 9 HGR52
@<TRIPOS>MOLECULE
furan
 9 9 0 0 0
****
USER_CHARGES
INVALID_CHARGES
Pose:   9 Cluster:   9 Fr_nu:  92364 TotEn:    -9.58
@<TRIPOS>ATOM
      1 C1        -79.9308  -24.5391  -47.0641 C.2    1 LIG      -0.26000
      2 C2        -80.5196  -23.3568  -46.5555 C.2    1 LIG      -0.26000
      3 C3        -78.7242  -24.1623  -47.6063 C.2    1 LIG       0.09300
      4 C4        -79.6306  -22.3418  -46.8230 C.2    1 LIG       0.09300
      5 O1        -78.5335  -22.8245  -47.4633 O.3    1 LIG      -0.29200
      6 H1        -80.3356  -25.5405  -47.0392 H      1 LIG       0.17500
      7 H2        -81.4725  -23.2569  -46.0562 H      1 LIG       0.17500
      8 H3        -77.9279  -24.6975  -48.1029 H      1 LIG       0.13800
      9 H4        -79.6308  -21.2784  -46.6326 H      1 LIG       0.13800
@<TRIPOS>BOND
      1       1       2 1
      2       1       3 2
      3       2       4 2
      4       3       5 1
      5       4       5 1
      6       1       6 1
      7       2       7 1
      8       3       8 1
      9       4       9 1
@<TRIPOS>ALT_TYPE
CGenFF_4.0_ALT_TYPE_SET
CGenFF_4.0 1 CG2R51 2 CG2R51 3 CG2R51 4 CG2R51 5 OG2R50 6 HGR51 7 HGR51 8 HGR52 9 HGR52
@<TRIPOS>MOLECULE
furan
 9 9 0 0 0
****
USER_CHARGES
INVALID_CHARGES
Pose:  10 Cluster:  10 Fr_nu: 1335435 TotEn:    -9.50
@<TRIPOS>ATOM
      1 C1        -78.0977  -24.4836  -47.9036 C.2    1 LIG      -0.26000
      2 C2        -79.0004  -24.6209  -48.9850 C.2    1 LIG      -0.26000
      3 C3        -77.9641  -23.1319  -47.6867 C.2    1 LIG       0.09300
      4 C4        -79.3543  -23.3432  -49.3517 C.2    1 LIG       0.09300
      5 O1        -78.7269  -22.4298  -48.5652 O.3    1 LIG      -0.29200
      6 H1        -77.6055  -25.2713  -47.3517 H      1 LIG       0.17500
      7 H2        -79.3497  -25.5365  -49.4400 H      1 LIG       0.17500
      8 H3        -77.3965  -22.5400  -46.9835 H      1 LIG       0.13800
      9 H4        -80.0066  -22.9371  -50.1110 H      1 LIG       0.13800
@<TRIPOS>BOND
      1       1       2 1
      2       1       3 2
      3       2       4 2
      4       3       5 1
      5       4       5 1
      6       1       6 1
      7       2       7 1
      8       3       8 1
      9       4       9 1
@<TRIPOS>ALT_TYPE
CGenFF_4.0_ALT_TYPE_SET
CGenFF_4.0 1 CG2R51 2 CG2R51 3 CG2R51 4 CG2R51 5 OG2R50 6 HGR51 7 HGR51 8 HGR52 9 HGR52
@<TRIPOS>MOLECULE
furan
 9 9 0 0 0
****
USER_CHARGES
INVALID_CHARGES
Pose:  11 Cluster:  11 Fr_nu:  37518 TotEn:    -9.31
@<TRIPOS>ATOM
      1 C1        -59.3006    1.9259  -41.6481 C.2    1 LIG      -0.26000
      2 C2        -59.9303    2.1327  -42.8987 C.2    1 LIG      -0.26000
      3 C3        -58.3895    0.9138  -41.8419 C.2    1 LIG       0.09300
      4 C4        -59.3589    1.2323  -43.7676 C.2    1 LIG       0.09300
      5 O1        -58.4187    0.4856  -43.1311 O.3    1 LIG      -0.29200
      6 H1        -59.4879    2.4487  -40.7213 H      1 LIG       0.17500
      7 H2        -60.7036    2.8486  -43.1370 H      1 LIG       0.17500
      8 H3        -57.6818    0.4116  -41.1984 H      1 LIG       0.13800
      9 H4        -59.5030    1.0094  -44.8147 H      1 LIG       0.13800
@<TRIPOS>BOND
      1       1       2 1
      2       1       3 2
      3       2       4 2
      4       3       5 1
      5       4       5 1
      6       1       6 1
      7       2       7 1
      8       3       8 1
      9       4       9 1
@<TRIPOS>ALT_TYPE
CGenFF_4.0_ALT_TYPE_SET
CGenFF_4.0 1 CG2R51 2 CG2R51 3 CG2R51 4 CG2R51 5 OG2R50 6 HGR51 7 HGR51 8 HGR52 9 HGR52
@<TRIPOS>MOLECULE
furan
 9 9 0 0 0
****
USER_CHARGES
INVALID_CHARGES
Pose:  12 Cluster:  12 Fr_nu: 332833 TotEn:    -9.30
@<TRIPOS>ATOM
      1 C1        -79.6352  -23.8405  -47.3596 C.2    1 LIG      -0.26000
      2 C2        -80.0950  -22.5779  -46.9148 C.2    1 LIG      -0.26000
      3 C3        -80.7595  -24.6064  -47.5628 C.2    1 LIG       0.09300
      4 C4        -81.4674  -22.6623  -46.8781 C.2    1 LIG       0.09300
      5 O1        -81.8805  -23.8956  -47.2717 O.3    1 LIG      -0.29200
      6 H1        -78.6125  -24.1532  -47.5124 H      1 LIG       0.17500
      7 H2        -79.5003  -21.7143  -46.6540 H      1 LIG       0.17500
      8 H3        -80.9228  -25.6210  -47.8960 H      1 LIG       0.13800
      9 H4        -82.2520  -21.9701  -46.6092 H      1 LIG       0.13800
@<TRIPOS>BOND
      1       1       2 1
      2       1       3 2
      3       2       4 2
      4       3       5 1
      5       4       5 1
      6       1       6 1
      7       2       7 1
      8       3       8 1
      9       4       9 1
@<TRIPOS>ALT_TYPE
CGenFF_4.0_ALT_TYPE_SET
CGenFF_4.0 1 CG2R51 2 CG2R51 3 CG2R51 4 CG2R51 5 OG2R50 6 HGR51 7 HGR51 8 HGR52 9 HGR52
@<TRIPOS>MOLECULE
furan
 9 9 0 0 0
****
USER_CHARGES
INVALID_CHARGES
Pose:  13 Cluster:  13 Fr_nu: 707725 TotEn:    -9.27
@<TRIPOS>ATOM
      1 C1        -64.8660  -24.1996  -32.1182 C.2    1 LIG      -0.26000
      2 C2        -64.1134  -23.4333  -33.0400 C.2    1 LIG      -0.26000
      3 C3        -66.1768  -24.1063  -32.5243 C.2    1 LIG       0.09300
      4 C4        -65.0181  -22.9265  -33.9438 C.2    1 LIG       0.09300
      5 O1        -66.2781  -23.3321  -33.6364 O.3    1 LIG      -0.29200
      6 H1        -64.4989  -24.7505  -31.2643 H      1 LIG       0.17500
      7 H2        -63.0452  -23.2710  -33.0451 H      1 LIG       0.17500
      8 H3        -67.1060  -24.5112  -32.1504 H      1 LIG       0.13800
      9 H4        -64.9297  -22.2948  -34.8156 H      1 LIG       0.13800
@<TRIPOS>BOND
      1       1       2 1
      2       1       3 2
      3       2       4 2
      4       3       5 1
      5       4       5 1
      6       1       6 1
      7       2       7 1
      8       3       8 1
      9       4       9 1
@<TRIPOS>ALT_TYPE
CGenFF_4.0_ALT_TYPE_SET
CGenFF_4.0 1 CG2R51 2 CG2R51 3 CG2R51 4 CG2R51 5 OG2R50 6 HGR51 7 HGR51 8 HGR52 9 HGR52
@<TRIPOS>MOLECULE
furan
 9 9 0 0 0
****
USER_CHARGES
INVALID_CHARGES
Pose:  14 Cluster:  14 Fr_nu: 1350464 TotEn:    -9.07
@<TRIPOS>ATOM
      1 C1        -70.5614  -10.0280  -45.8984 C.2    1 LIG      -0.26000
      2 C2        -71.1852  -10.8342  -44.9166 C.2    1 LIG      -0.26000
      3 C3        -69.2233  -10.3442  -45.8586 C.2    1 LIG       0.09300
      4 C4        -70.1839  -11.5857  -44.3468 C.2    1 LIG       0.09300
      5 O1        -68.9849  -11.2930  -44.9155 O.3    1 LIG      -0.29200
      6 H1        -71.0285   -9.3063  -46.5529 H      1 LIG       0.17500
      7 H2        -72.2336  -10.8640  -44.6568 H      1 LIG       0.17500
      8 H3        -68.3577  -10.0026  -46.4073 H      1 LIG       0.13800
      9 H4        -70.1617  -12.3335  -43.5675 H      1 LIG       0.13800
@<TRIPOS>BOND
      1       1       2 1
      2       1       3 2
      3       2       4 2
      4       3       5 1
      5       4       5 1
      6       1       6 1
      7       2       7 1
      8       3       8 1
      9       4       9 1
@<TRIPOS>ALT_TYPE
CGenFF_4.0_ALT_TYPE_SET
CGenFF_4.0 1 CG2R51 2 CG2R51 3 CG2R51 4 CG2R51 5 OG2R50 6 HGR51 7 HGR51 8 HGR52 9 HGR52
@<TRIPOS>MOLECULE
furan
 9 9 0 0 0
****
USER_CHARGES
INVALID_CHARGES
Pose:  15 Cluster:  15 Fr_nu: 1040616 TotEn:    -8.67
@<TRIPOS>ATOM
      1 C1        -64.8532  -23.3404  -34.4500 C.2    1 LIG      -0.26000
      2 C2        -65.7995  -24.2014  -33.8448 C.2    1 LIG      -0.26000
      3 C3        -63.9939  -22.9528  -33.4483 C.2    1 LIG       0.09300
      4 C4        -65.4510  -24.2787  -32.5164 C.2    1 LIG       0.09300
      5 O1        -64.3513  -23.5205  -32.2666 O.3    1 LIG      -0.29200
      6 H1        -64.8039  -23.0395  -35.4865 H      1 LIG       0.17500
      7 H2        -66.6314  -24.7031  -34.3177 H      1 LIG       0.17500
      8 H3        -63.1243  -22.3127  -33.4153 H      1 LIG       0.13800
      9 H4        -65.8614  -24.8021  -31.6652 H      1 LIG       0.13800
@<TRIPOS>BOND
      1       1       2 1
      2       1       3 2
      3       2       4 2
      4       3       5 1
      5       4       5 1
      6       1       6 1
      7       2       7 1
      8       3       8 1
      9       4       9 1
@<TRIPOS>ALT_TYPE
CGenFF_4.0_ALT_TYPE_SET
CGenFF_4.0 1 CG2R51 2 CG2R51 3 CG2R51 4 CG2R51 5 OG2R50 6 HGR51 7 HGR51 8 HGR52 9 HGR52
@<TRIPOS>MOLECULE
furan
 9 9 0 0 0
****
USER_CHARGES
INVALID_CHARGES
Pose:  16 Cluster:  16 Fr_nu: 314265 TotEn:    -8.61
@<TRIPOS>ATOM
      1 C1        -51.5059  -10.8329  -43.6213 C.2    1 LIG      -0.26000
      2 C2        -50.6422  -11.5249  -42.7389 C.2    1 LIG      -0.26000
      3 C3        -50.7003  -10.0228  -44.3872 C.2    1 LIG       0.09300
      4 C4        -49.3704  -11.0883  -43.0286 C.2    1 LIG       0.09300
      5 O1        -49.3972  -10.1726  -44.0323 O.3    1 LIG      -0.29200
      6 H1        -52.5811  -10.9142  -43.6900 H      1 LIG       0.17500
      7 H2        -50.9129  -12.2511  -41.9861 H      1 LIG       0.17500
      8 H3        -50.8897   -9.3192  -45.1847 H      1 LIG       0.13800
      9 H4        -48.3923  -11.3196  -42.6326 H      1 LIG       0.13800
@<TRIPOS>BOND
      1       1       2 1
      2       1       3 2
      3       2       4 2
      4       3       5 1
      5       4       5 1
      6       1       6 1
      7       2       7 1
      8       3       8 1
      9       4       9 1
@<TRIPOS>ALT_TYPE
CGenFF_4.0_ALT_TYPE_SET
CGenFF_4.0 1 CG2R51 2 CG2R51 3 CG2R51 4 CG2R51 5 OG2R50 6 HGR51 7 HGR51 8 HGR52 9 HGR52
@<TRIPOS>MOLECULE
furan
 9 9 0 0 0
****
USER_CHARGES
INVALID_CHARGES
Pose:  17 Cluster:  17 Fr_nu:  23090 TotEn:    -8.57
@<TRIPOS>ATOM
      1 C1        -70.3937  -10.9223  -43.5796 C.2    1 LIG      -0.26000
      2 C2        -69.4595  -11.8925  -44.0146 C.2    1 LIG      -0.26000
      3 C3        -70.6885  -11.2349  -42.2728 C.2    1 LIG       0.09300
      4 C4        -69.2499  -12.7286  -42.9427 C.2    1 LIG       0.09300
      5 O1        -69.9953  -12.3345  -41.8770 O.3    1 LIG      -0.29200
      6 H1        -70.8016  -10.0987  -44.1475 H      1 LIG       0.17500
      7 H2        -68.9967  -11.9722  -44.9876 H      1 LIG       0.17500
      8 H3        -71.3354  -10.7965  -41.5269 H      1 LIG       0.13800
      9 H4        -68.6343  -13.6023  -42.7853 H      1 LIG       0.13800
@<TRIPOS>BOND
      1       1       2 1
      2       1       3 2
      3       2       4 2
      4       3       5 1
      5       4       5 1
      6       1       6 1
      7       2       7 1
      8       3       8 1
      9       4       9 1
@<TRIPOS>ALT_TYPE
CGenFF_4.0_ALT_TYPE_SET
CGenFF_4.0 1 CG2R51 2 CG2R51 3 CG2R51 4 CG2R51 5 OG2R50 6 HGR51 7 HGR51 8 HGR52 9 HGR52
@<TRIPOS>MOLECULE
furan
 9 9 0 0 0
****
USER_CHARGES
INVALID_CHARGES
Pose:  18 Cluster:  18 Fr_nu: 580414 TotEn:    -8.50
@<TRIPOS>ATOM
      1 C1        -71.4467  -26.2702  -43.4441 C.2    1 LIG      -0.26000
      2 C2        -71.8396  -27.2592  -42.5109 C.2    1 LIG      -0.26000
      3 C3        -72.3293  -26.3643  -44.4948 C.2    1 LIG       0.09300
      4 C4        -72.9344  -27.8870  -43.0579 C.2    1 LIG       0.09300
      5 O1        -73.2394  -27.3474  -44.2672 O.3    1 LIG      -0.29200
      6 H1        -70.6229  -25.5760  -43.3614 H      1 LIG       0.17500
      7 H2        -71.3821  -27.4858  -41.5587 H      1 LIG       0.17500
      8 H3        -72.4397  -25.8321  -45.4285 H      1 LIG       0.13800
      9 H4        -73.5754  -28.6924  -42.7302 H      1 LIG       0.13800
@<TRIPOS>BOND
      1       1       2 1
      2       1       3 2
      3       2       4 2
      4       3       5 1
      5       4       5 1
      6       1       6 1
      7       2       7 1
      8       3       8 1
      9       4       9 1
@<TRIPOS>ALT_TYPE
CGenFF_4.0_ALT_TYPE_SET
CGenFF_4.0 1 CG2R51 2 CG2R51 3 CG2R51 4 CG2R51 5 OG2R50 6 HGR51 7 HGR51 8 HGR52 9 HGR52
@<TRIPOS>MOLECULE
furan
 9 9 0 0 0
****
USER_CHARGES
INVALID_CHARGES
Pose:  19 Cluster:  19 Fr_nu: 279418 TotEn:    -8.39
@<TRIPOS>ATOM
      1 C1        -79.5142  -23.4335  -46.8374 C.2    1 LIG      -0.26000
      2 C2        -79.7909  -24.5350  -47.6820 C.2    1 LIG      -0.26000
      3 C3        -78.4536  -22.7704  -47.4097 C.2    1 LIG       0.09300
      4 C4        -78.8799  -24.4664  -48.7102 C.2    1 LIG       0.09300
      5 O1        -78.0611  -23.3935  -48.5516 O.3    1 LIG      -0.29200
      6 H1        -80.0237  -23.1577  -45.9254 H      1 LIG       0.17500
      7 H2        -80.5586  -25.2850  -47.5570 H      1 LIG       0.17500
      8 H3        -77.8930  -21.8863  -47.1431 H      1 LIG       0.13800
      9 H4        -78.6929  -25.0721  -49.5850 H      1 LIG       0.13800
@<TRIPOS>BOND
      1       1       2 1
      2       1       3 2
      3       2       4 2
      4       3       5 1
      5       4       5 1
      6       1       6 1
      7       2       7 1
      8       3       8 1
      9       4       9 1
@<TRIPOS>ALT_TYPE
CGenFF_4.0_ALT_TYPE_SET
CGenFF_4.0 1 CG2R51 2 CG2R51 3 CG2R51 4 CG2R51 5 OG2R50 6 HGR51 7 HGR51 8 HGR52 9 HGR52
@<TRIPOS>MOLECULE
furan
 9 9 0 0 0
****
USER_CHARGES
INVALID_CHARGES
Pose:  20 Cluster:  20 Fr_nu:  53052 TotEn:    -8.33
@<TRIPOS>ATOM
      1 C1        -69.8741  -10.3288  -46.0833 C.2    1 LIG      -0.26000
      2 C2        -69.6452  -10.8453  -44.7856 C.2    1 LIG      -0.26000
      3 C3        -71.0607   -9.6366  -46.0151 C.2    1 LIG       0.09300
      4 C4        -70.7083  -10.4317  -44.0169 C.2    1 LIG       0.09300
      5 O1        -71.5756   -9.6943  -44.7589 O.3    1 LIG      -0.29200
      6 H1        -69.2522  -10.4468  -46.9589 H      1 LIG       0.17500
      7 H2        -68.8098  -11.4438  -44.4522 H      1 LIG       0.17500
      8 H3        -71.6420   -9.0767  -46.7333 H      1 LIG       0.13800
      9 H4        -70.9803  -10.5708  -42.9807 H      1 LIG       0.13800
@<TRIPOS>BOND
      1       1       2 1
      2       1       3 2
      3       2       4 2
      4       3       5 1
      5       4       5 1
      6       1       6 1
      7       2       7 1
      8       3       8 1
      9       4       9 1
@<TRIPOS>ALT_TYPE
CGenFF_4.0_ALT_TYPE_SET
CGenFF_4.0 1 CG2R51 2 CG2R51 3 CG2R51 4 CG2R51 5 OG2R50 6 HGR51 7 HGR51 8 HGR52 9 HGR52
@<TRIPOS>MOLECULE
furan
 9 9 0 0 0
****
USER_CHARGES
INVALID_CHARGES
Pose:  21 Cluster:  21 Fr_nu: 935127 TotEn:    -8.32
@<TRIPOS>ATOM
      1 C1        -65.7617    2.9649  -44.2618 C.2    1 LIG      -0.26000
      2 C2        -65.3969    4.3273  -44.1434 C.2    1 LIG      -0.26000
      3 C3        -66.6782    2.7268  -43.2640 C.2    1 LIG       0.09300
      4 C4        -66.1165    4.8247  -43.0819 C.2    1 LIG       0.09300
      5 O1        -66.9000    3.8554  -42.5404 O.3    1 LIG      -0.29200
      6 H1        -65.4014    2.2463  -44.9836 H      1 LIG       0.17500
      7 H2        -64.6972    4.8779  -44.7555 H      1 LIG       0.17500
      8 H3        -67.2361    1.8553  -42.9537 H      1 LIG       0.13800
      9 H4        -66.1806    5.7949  -42.6113 H      1 LIG       0.13800
@<TRIPOS>BOND
      1       1       2 1
      2       1       3 2
      3       2       4 2
      4       3       5 1
      5       4       5 1
      6       1       6 1
      7       2       7 1
      8       3       8 1
      9       4       9 1
@<TRIPOS>ALT_TYPE
CGenFF_4.0_ALT_TYPE_SET
CGenFF_4.0 1 CG2R51 2 CG2R51 3 CG2R51 4 CG2R51 5 OG2R50 6 HGR51 7 HGR51 8 HGR52 9 HGR52
@<TRIPOS>MOLECULE
furan
 9 9 0 0 0
****
USER_CHARGES
INVALID_CHARGES
Pose:  22 Cluster:  22 Fr_nu: 171936 TotEn:    -8.29
@<TRIPOS>ATOM
      1 C1        -58.6560    4.2901  -37.2279 C.2    1 LIG      -0.26000
      2 C2        -58.4311    3.1284  -38.0044 C.2    1 LIG      -0.26000
      3 C3        -60.0153    4.3592  -37.0288 C.2    1 LIG       0.09300
      4 C4        -59.6689    2.5703  -38.2244 C.2    1 LIG       0.09300
      5 O1        -60.6399    3.3145  -37.6330 O.3    1 LIG      -0.29200
      6 H1        -57.9196    4.9898  -36.8598 H      1 LIG       0.17500
      7 H2        -57.4850    2.7456  -38.3592 H      1 LIG       0.17500
      8 H3        -60.6603    5.0511  -36.5070 H      1 LIG       0.13800
      9 H4        -60.0096    1.6920  -38.7531 H      1 LIG       0.13800
@<TRIPOS>BOND
      1       1       2 1
      2       1       3 2
      3       2       4 2
      4       3       5 1
      5       4       5 1
      6       1       6 1
      7       2       7 1
      8       3       8 1
      9       4       9 1
@<TRIPOS>ALT_TYPE
CGenFF_4.0_ALT_TYPE_SET
CGenFF_4.0 1 CG2R51 2 CG2R51 3 CG2R51 4 CG2R51 5 OG2R50 6 HGR51 7 HGR51 8 HGR52 9 HGR52
@<TRIPOS>MOLECULE
furan
 9 9 0 0 0
****
USER_CHARGES
INVALID_CHARGES
Pose:  23 Cluster:  23 Fr_nu: 362172 TotEn:    -8.27
@<TRIPOS>ATOM
      1 C1        -78.3025  -23.1479  -47.0720 C.2    1 LIG      -0.26000
      2 C2        -79.1931  -24.2419  -47.1875 C.2    1 LIG      -0.26000
      3 C3        -79.0041  -22.1497  -46.4368 C.2    1 LIG       0.09300
      4 C4        -80.3753  -23.8343  -46.6146 C.2    1 LIG       0.09300
      5 O1        -80.2683  -22.5602  -46.1544 O.3    1 LIG      -0.29200
      6 H1        -77.2778  -23.0935  -47.4099 H      1 LIG       0.17500
      7 H2        -78.9976  -25.2068  -47.6326 H      1 LIG       0.17500
      8 H3        -78.7594  -21.1437  -46.1284 H      1 LIG       0.13800
      9 H4        -81.3347  -24.3072  -46.4632 H      1 LIG       0.13800
@<TRIPOS>BOND
      1       1       2 1
      2       1       3 2
      3       2       4 2
      4       3       5 1
      5       4       5 1
      6       1       6 1
      7       2       7 1
      8       3       8 1
      9       4       9 1
@<TRIPOS>ALT_TYPE
CGenFF_4.0_ALT_TYPE_SET
CGenFF_4.0 1 CG2R51 2 CG2R51 3 CG2R51 4 CG2R51 5 OG2R50 6 HGR51 7 HGR51 8 HGR52 9 HGR52
@<TRIPOS>MOLECULE
furan
 9 9 0 0 0
****
USER_CHARGES
INVALID_CHARGES
Pose:  24 Cluster:  24 Fr_nu:  34662 TotEn:    -8.15
@<TRIPOS>ATOM
      1 C1        -59.2031    1.8942  -39.3081 C.2    1 LIG      -0.26000
      2 C2        -59.6713    2.7944  -38.3212 C.2    1 LIG      -0.26000
      3 C3        -57.8380    1.8314  -39.1510 C.2    1 LIG       0.09300
      4 C4        -58.5589    3.2173  -37.6314 C.2    1 LIG       0.09300
      5 O1        -57.4374    2.6349  -38.1311 O.3    1 LIG      -0.29200
      6 H1        -59.7875    1.3587  -40.0423 H      1 LIG       0.17500
      7 H2        -60.6918    3.0968  -38.1358 H      1 LIG       0.17500
      8 H3        -57.0514    1.2905  -39.6567 H      1 LIG       0.13800
      9 H4        -58.4053    3.8940  -36.8035 H      1 LIG       0.13800
@<TRIPOS>BOND
      1       1       2 1
      2       1       3 2
      3       2       4 2
      4       3       5 1
      5       4       5 1
      6       1       6 1
      7       2       7 1
      8       3       8 1
      9       4       9 1
@<TRIPOS>ALT_TYPE
CGenFF_4.0_ALT_TYPE_SET
CGenFF_4.0 1 CG2R51 2 CG2R51 3 CG2R51 4 CG2R51 5 OG2R50 6 HGR51 7 HGR51 8 HGR52 9 HGR52
@<TRIPOS>MOLECULE
furan
 9 9 0 0 0
****
USER_CHARGES
INVALID_CHARGES
Pose:  25 Cluster:  25 Fr_nu: 359560 TotEn:    -8.11
@<TRIPOS>ATOM
      1 C1        -79.0768  -25.1715  -49.1756 C.2    1 LIG      -0.26000
      2 C2        -79.0692  -24.5253  -47.9164 C.2    1 LIG      -0.26000
      3 C3        -77.8683  -24.8774  -49.7631 C.2    1 LIG       0.09300
      4 C4        -77.8566  -23.8825  -47.8242 C.2    1 LIG       0.09300
      5 O1        -77.1187  -24.0922  -48.9458 O.3    1 LIG      -0.29200
      6 H1        -79.8646  -25.7755  -49.6019 H      1 LIG       0.17500
      7 H2        -79.8499  -24.5279  -47.1695 H      1 LIG       0.17500
      8 H3        -77.4134  -25.1372  -50.7079 H      1 LIG       0.13800
      9 H4        -77.3920  -23.2681  -47.0668 H      1 LIG       0.13800
@<TRIPOS>BOND
      1       1       2 1
      2       1       3 2
      3       2       4 2
      4       3       5 1
      5       4       5 1
      6       1       6 1
      7       2       7 1
      8       3       8 1
      9       4       9 1
@<TRIPOS>ALT_TYPE
CGenFF_4.0_ALT_TYPE_SET
CGenFF_4.0 1 CG2R51 2 CG2R51 3 CG2R51 4 CG2R51 5 OG2R50 6 HGR51 7 HGR51 8 HGR52 9 HGR52
@<TRIPOS>MOLECULE
furan
 9 9 0 0 0
****
USER_CHARGES
INVALID_CHARGES
Pose:  26 Cluster:  26 Fr_nu: 886749 TotEn:    -8.03
@<TRIPOS>ATOM
      1 C1        -58.5111    2.1932  -40.0687 C.2    1 LIG      -0.26000
      2 C2        -57.9906    2.5067  -38.7904 C.2    1 LIG      -0.26000
      3 C3        -59.8796    2.1785  -39.9308 C.2    1 LIG       0.09300
      4 C4        -59.0782    2.6614  -37.9626 C.2    1 LIG       0.09300
      5 O1        -60.2334    2.4630  -38.6501 O.3    1 LIG      -0.29200
      6 H1        -57.9580    2.0014  -40.9768 H      1 LIG       0.17500
      7 H2        -56.9526    2.6075  -38.5079 H      1 LIG       0.17500
      8 H3        -60.6977    1.9942  -40.6119 H      1 LIG       0.13800
      9 H4        -59.1924    2.9001  -36.9152 H      1 LIG       0.13800
@<TRIPOS>BOND
      1       1       2 1
      2       1       3 2
      3       2       4 2
      4       3       5 1
      5       4       5 1
      6       1       6 1
      7       2       7 1
      8       3       8 1
      9       4       9 1
@<TRIPOS>ALT_TYPE
CGenFF_4.0_ALT_TYPE_SET
CGenFF_4.0 1 CG2R51 2 CG2R51 3 CG2R51 4 CG2R51 5 OG2R50 6 HGR51 7 HGR51 8 HGR52 9 HGR52
@<TRIPOS>MOLECULE
furan
 9 9 0 0 0
****
USER_CHARGES
INVALID_CHARGES
Pose:  27 Cluster:  27 Fr_nu: 219402 TotEn:    -7.89
@<TRIPOS>ATOM
      1 C1        -59.8860    2.0438  -43.9033 C.2    1 LIG      -0.26000
      2 C2        -59.1525    0.9083  -43.4840 C.2    1 LIG      -0.26000
      3 C3        -60.0337    2.8361  -42.7887 C.2    1 LIG       0.09300
      4 C4        -58.9041    1.0878  -42.1430 C.2    1 LIG       0.09300
      5 O1        -59.4379    2.2606  -41.7116 O.3    1 LIG      -0.29200
      6 H1        -60.2606    2.2576  -44.8939 H      1 LIG       0.17500
      7 H2        -58.8433    0.0647  -44.0841 H      1 LIG       0.17500
      8 H3        -60.5095    3.7887  -42.6063 H      1 LIG       0.13800
      9 H4        -58.3890    0.5048  -41.3936 H      1 LIG       0.13800
@<TRIPOS>BOND
      1       1       2 1
      2       1       3 2
      3       2       4 2
      4       3       5 1
      5       4       5 1
      6       1       6 1
      7       2       7 1
      8       3       8 1
      9       4       9 1
@<TRIPOS>ALT_TYPE
CGenFF_4.0_ALT_TYPE_SET
CGenFF_4.0 1 CG2R51 2 CG2R51 3 CG2R51 4 CG2R51 5 OG2R50 6 HGR51 7 HGR51 8 HGR52 9 HGR52
@<TRIPOS>MOLECULE
furan
 9 9 0 0 0
****
USER_CHARGES
INVALID_CHARGES
Pose:  28 Cluster:  28 Fr_nu:  49582 TotEn:    -7.88
@<TRIPOS>ATOM
      1 C1        -58.7180    1.5976  -42.7596 C.2    1 LIG      -0.26000
      2 C2        -59.5408    2.7348  -42.5779 C.2    1 LIG      -0.26000
      3 C3        -59.1888    0.9613  -43.8845 C.2    1 LIG       0.09300
      4 C4        -60.4556    2.7124  -43.6048 C.2    1 LIG       0.09300
      5 O1        -60.2478    1.6346  -44.4058 O.3    1 LIG      -0.29200
      6 H1        -57.8863    1.2810  -42.1470 H      1 LIG       0.17500
      7 H2        -59.4750    3.4779  -41.7963 H      1 LIG       0.17500
      8 H3        -58.8950    0.0681  -44.4165 H      1 LIG       0.13800
      9 H4        -61.2746    3.3564  -43.8904 H      1 LIG       0.13800
@<TRIPOS>BOND
      1       1       2 1
      2       1       3 2
      3       2       4 2
      4       3       5 1
      5       4       5 1
      6       1       6 1
      7       2       7 1
      8       3       8 1
      9       4       9 1
@<TRIPOS>ALT_TYPE
CGenFF_4.0_ALT_TYPE_SET
CGenFF_4.0 1 CG2R51 2 CG2R51 3 CG2R51 4 CG2R51 5 OG2R50 6 HGR51 7 HGR51 8 HGR52 9 HGR52
@<TRIPOS>MOLECULE
furan
 9 9 0 0 0
****
USER_CHARGES
INVALID_CHARGES
Pose:  29 Cluster:  29 Fr_nu: 289003 TotEn:    -7.69
@<TRIPOS>ATOM
      1 C1        -68.3623  -18.2986  -59.0359 C.2    1 LIG      -0.26000
      2 C2        -69.0355  -17.8935  -60.2131 C.2    1 LIG      -0.26000
      3 C3        -69.2575  -18.1270  -58.0057 C.2    1 LIG       0.09300
      4 C4        -70.2941  -17.5034  -59.8184 C.2    1 LIG       0.09300
      5 O1        -70.4374  -17.6427  -58.4743 O.3    1 LIG      -0.29200
      6 H1        -67.3510  -18.6688  -58.9490 H      1 LIG       0.17500
      7 H2        -68.6514  -17.8870  -61.2230 H      1 LIG       0.17500
      8 H3        -69.2116  -18.2952  -56.9395 H      1 LIG       0.13800
      9 H4        -71.1580  -17.1231  -60.3439 H      1 LIG       0.13800
@<TRIPOS>BOND
      1       1       2 1
      2       1       3 2
      3       2       4 2
      4       3       5 1
      5       4       5 1
      6       1       6 1
      7       2       7 1
      8       3       8 1
      9       4       9 1
@<TRIPOS>ALT_TYPE
CGenFF_4.0_ALT_TYPE_SET
CGenFF_4.0 1 CG2R51 2 CG2R51 3 CG2R51 4 CG2R51 5 OG2R50 6 HGR51 7 HGR51 8 HGR52 9 HGR52
@<TRIPOS>MOLECULE
furan
 9 9 0 0 0
****
USER_CHARGES
INVALID_CHARGES
Pose:  30 Cluster:  30 Fr_nu: 492713 TotEn:    -7.66
@<TRIPOS>ATOM
      1 C1        -81.1952  -23.3959  -47.0265 C.2    1 LIG      -0.26000
      2 C2        -79.9970  -24.0100  -47.4629 C.2    1 LIG      -0.26000
      3 C3        -80.9050  -22.0605  -46.8699 C.2    1 LIG       0.09300
      4 C4        -79.0601  -23.0060  -47.5420 C.2    1 LIG       0.09300
      5 O1        -79.6056  -21.8146  -47.1822 O.3    1 LIG      -0.29200
      6 H1        -82.1506  -23.8677  -46.8479 H      1 LIG       0.17500
      7 H2        -79.8365  -25.0537  -47.6914 H      1 LIG       0.17500
      8 H3        -81.4823  -21.2012  -46.5612 H      1 LIG       0.13800
      9 H4        -78.0172  -22.9772  -47.8225 H      1 LIG       0.13800
@<TRIPOS>BOND
      1       1       2 1
      2       1       3 2
      3       2       4 2
      4       3       5 1
      5       4       5 1
      6       1       6 1
      7       2       7 1
      8       3       8 1
      9       4       9 1
@<TRIPOS>ALT_TYPE
CGenFF_4.0_ALT_TYPE_SET
CGenFF_4.0 1 CG2R51 2 CG2R51 3 CG2R51 4 CG2R51 5 OG2R50 6 HGR51 7 HGR51 8 HGR52 9 HGR52
@<TRIPOS>MOLECULE
furan
 9 9 0 0 0
****
USER_CHARGES
INVALID_CHARGES
Pose:  31 Cluster:  31 Fr_nu: 333351 TotEn:    -7.61
@<TRIPOS>ATOM
      1 C1        -79.7955  -24.5435  -47.9265 C.2    1 LIG      -0.26000
      2 C2        -80.1869  -23.1999  -48.1382 C.2    1 LIG      -0.26000
      3 C3        -79.4922  -24.6467  -46.5888 C.2    1 LIG       0.09300
      4 C4        -80.0950  -22.5779  -46.9148 C.2    1 LIG       0.09300
      5 O1        -79.6723  -23.4530  -45.9650 O.3    1 LIG      -0.29200
      6 H1        -79.7408  -25.3371  -48.6575 H      1 LIG       0.17500
      7 H2        -80.4973  -22.7422  -49.0664 H      1 LIG       0.17500
      8 H3        -79.1536  -25.4567  -45.9594 H      1 LIG       0.13800
      9 H4        -80.2848  -21.5712  -46.5719 H      1 LIG       0.13800
@<TRIPOS>BOND
      1       1       2 1
      2       1       3 2
      3       2       4 2
      4       3       5 1
      5       4       5 1
      6       1       6 1
      7       2       7 1
      8       3       8 1
      9       4       9 1
@<TRIPOS>ALT_TYPE
CGenFF_4.0_ALT_TYPE_SET
CGenFF_4.0 1 CG2R51 2 CG2R51 3 CG2R51 4 CG2R51 5 OG2R50 6 HGR51 7 HGR51 8 HGR52 9 HGR52
@<TRIPOS>MOLECULE
furan
 9 9 0 0 0
****
USER_CHARGES
INVALID_CHARGES
Pose:  32 Cluster:  32 Fr_nu:  72590 TotEn:    -7.48
@<TRIPOS>ATOM
      1 C1        -69.0927  -12.2112  -43.6257 C.2    1 LIG      -0.26000
      2 C2        -69.7826  -11.3587  -44.5205 C.2    1 LIG      -0.26000
      3 C3        -70.0214  -12.6239  -42.6987 C.2    1 LIG       0.09300
      4 C4        -71.0836  -11.3114  -44.0766 C.2    1 LIG       0.09300
      5 O1        -71.2375  -12.0800  -42.9666 O.3    1 LIG      -0.29200
      6 H1        -68.0492  -12.4896  -43.6526 H      1 LIG       0.17500
      7 H2        -69.3816  -10.8435  -45.3814 H      1 LIG       0.17500
      8 H3        -69.9786  -13.2703  -41.8342 H      1 LIG       0.13800
      9 H4        -71.9731  -10.8047  -44.4215 H      1 LIG       0.13800
@<TRIPOS>BOND
      1       1       2 1
      2       1       3 2
      3       2       4 2
      4       3       5 1
      5       4       5 1
      6       1       6 1
      7       2       7 1
      8       3       8 1
      9       4       9 1
@<TRIPOS>ALT_TYPE
CGenFF_4.0_ALT_TYPE_SET
CGenFF_4.0 1 CG2R51 2 CG2R51 3 CG2R51 4 CG2R51 5 OG2R50 6 HGR51 7 HGR51 8 HGR52 9 HGR52
@<TRIPOS>MOLECULE
furan
 9 9 0 0 0
****
USER_CHARGES
INVALID_CHARGES
Pose:  33 Cluster:  33 Fr_nu: 2074330 TotEn:    -7.33
@<TRIPOS>ATOM
      1 C1        -79.0971  -22.3652  -46.5828 C.2    1 LIG      -0.26000
      2 C2        -78.5755  -23.2805  -47.5281 C.2    1 LIG      -0.26000
      3 C3        -80.4298  -22.2174  -46.8896 C.2    1 LIG       0.09300
      4 C4        -79.6266  -23.6267  -48.3449 C.2    1 LIG       0.09300
      5 O1        -80.7606  -22.9830  -47.9623 O.3    1 LIG      -0.29200
      6 H1        -78.5678  -21.8744  -45.7790 H      1 LIG       0.17500
      7 H2        -77.5603  -23.6426  -47.6043 H      1 LIG       0.17500
      8 H3        -81.2352  -21.6371  -46.4632 H      1 LIG       0.13800
      9 H4        -79.7264  -24.2833  -49.1970 H      1 LIG       0.13800
@<TRIPOS>BOND
      1       1       2 1
      2       1       3 2
      3       2       4 2
      4       3       5 1
      5       4       5 1
      6       1       6 1
      7       2       7 1
      8       3       8 1
      9       4       9 1
@<TRIPOS>ALT_TYPE
CGenFF_4.0_ALT_TYPE_SET
CGenFF_4.0 1 CG2R51 2 CG2R51 3 CG2R51 4 CG2R51 5 OG2R50 6 HGR51 7 HGR51 8 HGR52 9 HGR52
@<TRIPOS>MOLECULE
furan
 9 9 0 0 0
****
USER_CHARGES
INVALID_CHARGES
Pose:  34 Cluster:  34 Fr_nu:  93931 TotEn:    -7.29
@<TRIPOS>ATOM
      1 C1        -80.2360  -23.7759  -47.1159 C.2    1 LIG      -0.26000
      2 C2        -79.0910  -22.9440  -47.1159 C.2    1 LIG      -0.26000
      3 C3        -79.8151  -25.0050  -47.5679 C.2    1 LIG       0.09300
      4 C4        -78.0520  -23.7240  -47.5677 C.2    1 LIG       0.09300
      5 O1        -78.4851  -24.9818  -47.8453 O.3    1 LIG      -0.29200
      6 H1        -81.2422  -23.5125  -46.8236 H      1 LIG       0.17500
      7 H2        -79.0305  -21.9057  -46.8230 H      1 LIG       0.17500
      8 H3        -80.3119  -25.9490  -47.7384 H      1 LIG       0.13800
      9 H4        -77.0009  -23.5430  -47.7390 H      1 LIG       0.13800
@<TRIPOS>BOND
      1       1       2 1
      2       1       3 2
      3       2       4 2
      4       3       5 1
      5       4       5 1
      6       1       6 1
      7       2       7 1
      8       3       8 1
      9       4       9 1
@<TRIPOS>ALT_TYPE
CGenFF_4.0_ALT_TYPE_SET
CGenFF_4.0 1 CG2R51 2 CG2R51 3 CG2R51 4 CG2R51 5 OG2R50 6 HGR51 7 HGR51 8 HGR52 9 HGR52
@<TRIPOS>MOLECULE
furan
 9 9 0 0 0
****
USER_CHARGES
INVALID_CHARGES
Pose:  35 Cluster:  35 Fr_nu: 2074396 TotEn:    -6.97
@<TRIPOS>ATOM
      1 C1        -78.4202  -24.6255  -47.9405 C.2    1 LIG      -0.26000
      2 C2        -78.5755  -23.2805  -47.5281 C.2    1 LIG      -0.26000
      3 C3        -79.6912  -25.1154  -48.1318 C.2    1 LIG       0.09300
      4 C4        -79.9302  -23.0444  -47.4968 C.2    1 LIG       0.09300
      5 O1        -80.6173  -24.1579  -47.8636 O.3    1 LIG      -0.29200
      6 H1        -77.4975  -25.1698  -48.0804 H      1 LIG       0.17500
      7 H2        -77.7972  -22.5717  -47.2843 H      1 LIG       0.17500
      8 H3        -80.0847  -26.0725  -48.4420 H      1 LIG       0.13800
      9 H4        -80.5334  -22.1832  -47.2486 H      1 LIG       0.13800
@<TRIPOS>BOND
      1       1       2 1
      2       1       3 2
      3       2       4 2
      4       3       5 1
      5       4       5 1
      6       1       6 1
      7       2       7 1
      8       3       8 1
      9       4       9 1
@<TRIPOS>ALT_TYPE
CGenFF_4.0_ALT_TYPE_SET
CGenFF_4.0 1 CG2R51 2 CG2R51 3 CG2R51 4 CG2R51 5 OG2R50 6 HGR51 7 HGR51 8 HGR52 9 HGR52
@<TRIPOS>MOLECULE
furan
 9 9 0 0 0
****
USER_CHARGES
INVALID_CHARGES
Pose:  36 Cluster:  36 Fr_nu: 1209001 TotEn:    -6.03
@<TRIPOS>ATOM
      1 C1        -68.3733  -17.9758  -58.8162 C.2    1 LIG      -0.26000
      2 C2        -69.6766  -18.0994  -58.2784 C.2    1 LIG      -0.26000
      3 C3        -68.5140  -17.3036  -60.0080 C.2    1 LIG       0.09300
      4 C4        -70.5208  -17.4937  -59.1798 C.2    1 LIG       0.09300
      5 O1        -69.8199  -17.0060  -60.2369 O.3    1 LIG      -0.29200
      6 H1        -67.4473  -18.3326  -58.3890 H      1 LIG       0.17500
      7 H2        -69.9646  -18.5707  -57.3498 H      1 LIG       0.17500
      8 H3        -67.8198  -16.9767  -60.7684 H      1 LIG       0.13800
      9 H4        -71.5888  -17.3345  -59.2133 H      1 LIG       0.13800
@<TRIPOS>BOND
      1       1       2 1
      2       1       3 2
      3       2       4 2
      4       3       5 1
      5       4       5 1
      6       1       6 1
      7       2       7 1
      8       3       8 1
      9       4       9 1
@<TRIPOS>ALT_TYPE
CGenFF_4.0_ALT_TYPE_SET
CGenFF_4.0 1 CG2R51 2 CG2R51 3 CG2R51 4 CG2R51 5 OG2R50 6 HGR51 7 HGR51 8 HGR52 9 HGR52
@<TRIPOS>MOLECULE
furan
 9 9 0 0 0
****
USER_CHARGES
INVALID_CHARGES
Pose:  37 Cluster:  37 Fr_nu: 279713 TotEn:    -5.94
@<TRIPOS>ATOM
      1 C1        -77.7543  -24.3988  -48.5821 C.2    1 LIG      -0.26000
      2 C2        -78.9666  -25.1288  -48.6093 C.2    1 LIG      -0.26000
      3 C3        -77.9244  -23.4109  -47.6402 C.2    1 LIG       0.09300
      4 C4        -79.7909  -24.5350  -47.6820 C.2    1 LIG       0.09300
      5 O1        -79.1631  -23.4871  -47.0868 O.3    1 LIG      -0.29200
      6 H1        -76.8678  -24.5708  -49.1752 H      1 LIG       0.17500
      7 H2        -79.2091  -25.9813  -49.2273 H      1 LIG       0.17500
      8 H3        -77.2933  -22.6178  -47.2663 H      1 LIG       0.13800
      9 H4        -80.7991  -24.7285  -47.3454 H      1 LIG       0.13800
@<TRIPOS>BOND
      1       1       2 1
      2       1       3 2
      3       2       4 2
      4       3       5 1
      5       4       5 1
      6       1       6 1
      7       2       7 1
      8       3       8 1
      9       4       9 1
@<TRIPOS>ALT_TYPE
CGenFF_4.0_ALT_TYPE_SET
CGenFF_4.0 1 CG2R51 2 CG2R51 3 CG2R51 4 CG2R51 5 OG2R50 6 HGR51 7 HGR51 8 HGR52 9 HGR52
@<TRIPOS>MOLECULE
pyrimidine
 10 10 0 0 0
****
USER_CHARGES
INVALID_CHARGES
Pose:   1 Cluster:   1 Fr_nu:  19465 TotEn:   -17.10
@<TRIPOS>ATOM
      1 C1        -70.2930  -11.4119  -41.7465 C.ar   1 LIG      -0.13100
      2 C2        -70.6978  -10.4537  -42.6535 C.ar   1 LIG       0.28900
      3 C3        -69.9906  -12.6483  -42.2792 C.ar   1 LIG       0.28900
      4 C4        -70.4796  -11.9204  -44.3763 C.ar   1 LIG       0.50700
      5 N1        -70.8026  -10.6745  -43.9803 N.ar   1 LIG      -0.71900
      6 N2        -70.0733  -12.9386  -43.5942 N.ar   1 LIG      -0.71900
      7 H1        -70.2179  -11.2071  -40.6870 H      1 LIG       0.11500
      8 H2        -70.9567   -9.4520  -42.3282 H      1 LIG       0.11400
      9 H3        -69.6643  -13.4647  -41.6441 H      1 LIG       0.11400
     10 H4        -70.5558  -12.1260  -45.4370 H      1 LIG       0.14100
@<TRIPOS>BOND
      1       1       2 ar
      2       1       3 ar
      3       2       5 ar
      4       3       6 ar
      5       4       5 ar
      6       4       6 ar
      7       1       7 1
      8       2       8 1
      9       3       9 1
     10       4      10 1
@<TRIPOS>ALT_TYPE
CGenFF_4.0_ALT_TYPE_SET
CGenFF_4.0 1 CG2R61 2 CG2R61 3 CG2R61 4 CG2R64 5 NG2R62 6 NG2R62 7 HGR61 8 HGR62 9 HGR62 10 HGR62
@<TRIPOS>MOLECULE
pyrimidine
 10 10 0 0 0
****
USER_CHARGES
INVALID_CHARGES
Pose:   2 Cluster:   2 Fr_nu:  92957 TotEn:   -16.07
@<TRIPOS>ATOM
      1 C1        -79.4882  -24.8107  -47.8688 C.ar   1 LIG      -0.13100
      2 C2        -79.6458  -24.5938  -46.5150 C.ar   1 LIG       0.28900
      3 C3        -79.4088  -23.6760  -48.6499 C.ar   1 LIG       0.28900
      4 C4        -79.6306  -22.3418  -46.8230 C.ar   1 LIG       0.50700
      5 N1        -79.7210  -23.3682  -45.9561 N.ar   1 LIG      -0.71900
      6 N2        -79.4767  -22.4213  -48.1586 N.ar   1 LIG      -0.71900
      7 H1        -79.4310  -25.8054  -48.2901 H      1 LIG       0.11500
      8 H2        -79.7181  -25.4249  -45.8218 H      1 LIG       0.11400
      9 H3        -79.2853  -23.7465  -49.7252 H      1 LIG       0.11400
     10 H4        -79.6890  -21.3457  -46.4015 H      1 LIG       0.14100
@<TRIPOS>BOND
      1       1       2 ar
      2       1       3 ar
      3       2       5 ar
      4       3       6 ar
      5       4       5 ar
      6       4       6 ar
      7       1       7 1
      8       2       8 1
      9       3       9 1
     10       4      10 1
@<TRIPOS>ALT_TYPE
CGenFF_4.0_ALT_TYPE_SET
CGenFF_4.0 1 CG2R61 2 CG2R61 3 CG2R61 4 CG2R64 5 NG2R62 6 NG2R62 7 HGR61 8 HGR62 9 HGR62 10 HGR62
@<TRIPOS>MOLECULE
pyrimidine
 10 10 0 0 0
****
USER_CHARGES
INVALID_CHARGES
Pose:   3 Cluster:   3 Fr_nu: 309601 TotEn:   -15.61
@<TRIPOS>ATOM
      1 C1        -51.0207  -10.3386  -45.0096 C.ar   1 LIG      -0.13100
      2 C2        -51.4868  -10.7011  -43.7623 C.ar   1 LIG       0.28900
      3 C3        -49.6513  -10.3863  -45.1723 C.ar   1 LIG       0.28900
      4 C4        -49.3704  -11.0883  -43.0286 C.ar   1 LIG       0.50700
      5 N1        -50.6868  -11.0827  -42.7450 N.ar   1 LIG      -0.71900
      6 N2        -48.7932  -10.7577  -44.1996 N.ar   1 LIG      -0.71900
      7 H1        -51.6855  -10.0364  -45.8077 H      1 LIG       0.11500
      8 H2        -52.5483  -10.6944  -43.5400 H      1 LIG       0.11400
      9 H3        -49.1922  -10.1185  -46.1178 H      1 LIG       0.11400
     10 H4        -48.7045  -11.3897  -42.2293 H      1 LIG       0.14100
@<TRIPOS>BOND
      1       1       2 ar
      2       1       3 ar
      3       2       5 ar
      4       3       6 ar
      5       4       5 ar
      6       4       6 ar
      7       1       7 1
      8       2       8 1
      9       3       9 1
     10       4      10 1
@<TRIPOS>ALT_TYPE
CGenFF_4.0_ALT_TYPE_SET
CGenFF_4.0 1 CG2R61 2 CG2R61 3 CG2R61 4 CG2R64 5 NG2R62 6 NG2R62 7 HGR61 8 HGR62 9 HGR62 10 HGR62
@<TRIPOS>MOLECULE
pyrimidine
 10 10 0 0 0
****
USER_CHARGES
INVALID_CHARGES
Pose:   4 Cluster:   4 Fr_nu: 489183 TotEn:   -15.43
@<TRIPOS>ATOM
      1 C1        -79.2954  -25.3674  -48.7982 C.ar   1 LIG      -0.13100
      2 C2        -80.0451  -25.0497  -47.6840 C.ar   1 LIG       0.28900
      3 C3        -78.4171  -24.3924  -49.2247 C.ar   1 LIG       0.28900
      4 C4        -79.0601  -23.0060  -47.5420 C.ar   1 LIG       0.50700
      5 N1        -79.9526  -23.8740  -47.0287 N.ar   1 LIG      -0.71900
      6 N2        -78.2731  -23.1958  -48.6183 N.ar   1 LIG      -0.71900
      7 H1        -79.3904  -26.3187  -49.3045 H      1 LIG       0.11500
      8 H2        -80.7625  -25.7531  -47.2754 H      1 LIG       0.11400
      9 H3        -77.7862  -24.5509  -50.0926 H      1 LIG       0.11400
     10 H4        -78.9657  -22.0530  -47.0359 H      1 LIG       0.14100
@<TRIPOS>BOND
      1       1       2 ar
      2       1       3 ar
      3       2       5 ar
      4       3       6 ar
      5       4       5 ar
      6       4       6 ar
      7       1       7 1
      8       2       8 1
      9       3       9 1
     10       4      10 1
@<TRIPOS>ALT_TYPE
CGenFF_4.0_ALT_TYPE_SET
CGenFF_4.0 1 CG2R61 2 CG2R61 3 CG2R61 4 CG2R64 5 NG2R62 6 NG2R62 7 HGR61 8 HGR62 9 HGR62 10 HGR62
@<TRIPOS>MOLECULE
pyrimidine
 10 10 0 0 0
****
USER_CHARGES
INVALID_CHARGES
Pose:   5 Cluster:   5 Fr_nu:  52544 TotEn:   -14.93
@<TRIPOS>ATOM
      1 C1        -70.6824   -9.5172  -46.4880 C.ar   1 LIG      -0.13100
      2 C2        -71.7743   -9.4066  -45.6514 C.ar   1 LIG       0.28900
      3 C3        -69.6348  -10.2746  -46.0056 C.ar   1 LIG       0.28900
      4 C4        -70.7632  -10.6992  -44.0785 C.ar   1 LIG       0.50700
      5 N1        -71.8486   -9.9867  -44.4355 N.ar   1 LIG      -0.71900
      6 N2        -69.6413  -10.8820  -44.8009 N.ar   1 LIG      -0.71900
      7 H1        -70.6498   -9.0408  -47.4588 H      1 LIG       0.11500
      8 H2        -72.6456   -8.8311  -45.9446 H      1 LIG       0.11400
      9 H3        -68.7336  -10.4179  -46.5919 H      1 LIG       0.11400
     10 H4        -70.7951  -11.1753  -43.1062 H      1 LIG       0.14100
@<TRIPOS>BOND
      1       1       2 ar
      2       1       3 ar
      3       2       5 ar
      4       3       6 ar
      5       4       5 ar
      6       4       6 ar
      7       1       7 1
      8       2       8 1
      9       3       9 1
     10       4      10 1
@<TRIPOS>ALT_TYPE
CGenFF_4.0_ALT_TYPE_SET
CGenFF_4.0 1 CG2R61 2 CG2R61 3 CG2R61 4 CG2R64 5 NG2R62 6 NG2R62 7 HGR61 8 HGR62 9 HGR62 10 HGR62
@<TRIPOS>MOLECULE
pyrimidine
 10 10 0 0 0
****
USER_CHARGES
INVALID_CHARGES
Pose:   6 Cluster:   6 Fr_nu:  36003 TotEn:   -14.91
@<TRIPOS>ATOM
      1 C1        -59.8424    2.4572  -43.6412 C.ar   1 LIG      -0.13100
      2 C2        -59.6796    2.9855  -42.3767 C.ar   1 LIG       0.28900
      3 C3        -59.2859    1.2109  -43.8436 C.ar   1 LIG       0.28900
      4 C4        -58.5288    1.1453  -41.7013 C.ar   1 LIG       0.50700
      5 N1        -59.0260    2.3546  -41.3792 N.ar   1 LIG      -0.71900
      6 N2        -58.6197    0.5238  -42.8926 N.ar   1 LIG      -0.71900
      7 H1        -60.3715    2.9858  -44.4227 H      1 LIG       0.11500
      8 H2        -60.0823    3.9602  -42.1235 H      1 LIG       0.11400
      9 H3        -59.3621    0.7155  -44.8055 H      1 LIG       0.11400
     10 H4        -57.9980    0.6163  -40.9193 H      1 LIG       0.14100
@<TRIPOS>BOND
      1       1       2 ar
      2       1       3 ar
      3       2       5 ar
      4       3       6 ar
      5       4       5 ar
      6       4       6 ar
      7       1       7 1
      8       2       8 1
      9       3       9 1
     10       4      10 1
@<TRIPOS>ALT_TYPE
CGenFF_4.0_ALT_TYPE_SET
CGenFF_4.0 1 CG2R61 2 CG2R61 3 CG2R61 4 CG2R64 5 NG2R62 6 NG2R62 7 HGR61 8 HGR62 9 HGR62 10 HGR62
@<TRIPOS>MOLECULE
pyrimidine
 10 10 0 0 0
****
USER_CHARGES
INVALID_CHARGES
Pose:   7 Cluster:   7 Fr_nu: 1702841 TotEn:   -13.74
@<TRIPOS>ATOM
      1 C1        -80.6507  -23.7878  -52.2320 C.ar   1 LIG      -0.13100
      2 C2        -80.8688  -23.5394  -50.8921 C.ar   1 LIG       0.28900
      3 C3        -79.6785  -24.7252  -52.5149 C.ar   1 LIG       0.28900
      4 C4        -79.2731  -25.0466  -50.3014 C.ar   1 LIG       0.50700
      5 N1        -80.1956  -24.1530  -49.8968 N.ar   1 LIG      -0.71900
      6 N2        -78.9675  -25.3762  -51.5710 N.ar   1 LIG      -0.71900
      7 H1        -81.2056  -23.2806  -53.0098 H      1 LIG       0.11500
      8 H2        -81.6132  -22.8182  -50.5726 H      1 LIG       0.11400
      9 H3        -79.4364  -24.9861  -53.5394 H      1 LIG       0.11400
     10 H4        -78.7165  -25.5538  -49.5228 H      1 LIG       0.14100
@<TRIPOS>BOND
      1       1       2 ar
      2       1       3 ar
      3       2       5 ar
      4       3       6 ar
      5       4       5 ar
      6       4       6 ar
      7       1       7 1
      8       2       8 1
      9       3       9 1
     10       4      10 1
@<TRIPOS>ALT_TYPE
CGenFF_4.0_ALT_TYPE_SET
CGenFF_4.0 1 CG2R61 2 CG2R61 3 CG2R61 4 CG2R64 5 NG2R62 6 NG2R62 7 HGR61 8 HGR62 9 HGR62 10 HGR62
@<TRIPOS>MOLECULE
pyrimidine
 10 10 0 0 0
****
USER_CHARGES
INVALID_CHARGES
Pose:   8 Cluster:   8 Fr_nu:  12280 TotEn:   -13.31
@<TRIPOS>ATOM
      1 C1        -58.2205    1.7449  -40.3096 C.ar   1 LIG      -0.13100
      2 C2        -57.2303    1.8397  -39.3531 C.ar   1 LIG       0.28900
      3 C3        -59.4393    2.2916  -39.9635 C.ar   1 LIG       0.28900
      4 C4        -58.6381    2.9171  -37.9304 C.ar   1 LIG       0.50700
      5 N1        -57.4052    2.4214  -38.1484 N.ar   1 LIG      -0.71900
      6 N2        -59.6841    2.8874  -38.7781 N.ar   1 LIG      -0.71900
      7 H1        -58.0524    1.2725  -41.2682 H      1 LIG       0.11500
      8 H2        -56.2392    1.4383  -39.5347 H      1 LIG       0.11400
      9 H3        -60.2782    2.2642  -40.6504 H      1 LIG       0.11400
     10 H4        -58.8070    3.3892  -36.9702 H      1 LIG       0.14100
@<TRIPOS>BOND
      1       1       2 ar
      2       1       3 ar
      3       2       5 ar
      4       3       6 ar
      5       4       5 ar
      6       4       6 ar
      7       1       7 1
      8       2       8 1
      9       3       9 1
     10       4      10 1
@<TRIPOS>ALT_TYPE
CGenFF_4.0_ALT_TYPE_SET
CGenFF_4.0 1 CG2R61 2 CG2R61 3 CG2R61 4 CG2R64 5 NG2R62 6 NG2R62 7 HGR61 8 HGR62 9 HGR62 10 HGR62
@<TRIPOS>MOLECULE
pyrimidine
 10 10 0 0 0
****
USER_CHARGES
INVALID_CHARGES
Pose:   9 Cluster:   9 Fr_nu: 3922063 TotEn:   -13.09
@<TRIPOS>ATOM
      1 C1        -59.1391   -2.1123  -20.3564 C.ar   1 LIG      -0.13100
      2 C2        -58.6798   -2.8746  -19.3016 C.ar   1 LIG       0.28900
      3 C3        -59.6986   -0.8977  -20.0162 C.ar   1 LIG       0.28900
      4 C4        -59.3219   -1.2856  -17.8083 C.ar   1 LIG       0.50700
      5 N1        -58.7555   -2.4905  -18.0105 N.ar   1 LIG      -0.71900
      6 N2        -59.8067   -0.4511  -18.7477 N.ar   1 LIG      -0.71900
      7 H1        -59.0656   -2.4454  -21.3830 H      1 LIG       0.11500
      8 H2        -58.2247   -3.8444  -19.4710 H      1 LIG       0.11400
      9 H3        -60.0878   -0.2301  -20.7772 H      1 LIG       0.11400
     10 H4        -59.3966   -0.9524  -16.7804 H      1 LIG       0.14100
@<TRIPOS>BOND
      1       1       2 ar
      2       1       3 ar
      3       2       5 ar
      4       3       6 ar
      5       4       5 ar
      6       4       6 ar
      7       1       7 1
      8       2       8 1
      9       3       9 1
     10       4      10 1
@<TRIPOS>ALT_TYPE
CGenFF_4.0_ALT_TYPE_SET
CGenFF_4.0 1 CG2R61 2 CG2R61 3 CG2R61 4 CG2R64 5 NG2R62 6 NG2R62 7 HGR61 8 HGR62 9 HGR62 10 HGR62
@<TRIPOS>MOLECULE
pyrimidine
 10 10 0 0 0
****
USER_CHARGES
INVALID_CHARGES
Pose:  10 Cluster:  10 Fr_nu: 276186 TotEn:   -12.88
@<TRIPOS>ATOM
      1 C1        -79.7064  -25.1807  -48.8228 C.ar   1 LIG      -0.13100
      2 C2        -78.4711  -25.0433  -49.4223 C.ar   1 LIG       0.28900
      3 C3        -79.8457  -24.5667  -47.5949 C.ar   1 LIG       0.28900
      4 C4        -77.7045  -23.8078  -47.6751 C.ar   1 LIG       0.50700
      5 N1        -77.4439  -24.3612  -48.8747 N.ar   1 LIG      -0.71900
      6 N2        -78.8620  -23.8696  -46.9894 N.ar   1 LIG      -0.71900
      7 H1        -80.5129  -25.7339  -49.2851 H      1 LIG       0.11500
      8 H2        -78.2672  -25.4916  -50.3887 H      1 LIG       0.11400
      9 H3        -80.7803  -24.6204  -47.0472 H      1 LIG       0.11400
     10 H4        -76.8968  -23.2548  -47.2115 H      1 LIG       0.14100
@<TRIPOS>BOND
      1       1       2 ar
      2       1       3 ar
      3       2       5 ar
      4       3       6 ar
      5       4       5 ar
      6       4       6 ar
      7       1       7 1
      8       2       8 1
      9       3       9 1
     10       4      10 1
@<TRIPOS>ALT_TYPE
CGenFF_4.0_ALT_TYPE_SET
CGenFF_4.0 1 CG2R61 2 CG2R61 3 CG2R61 4 CG2R64 5 NG2R62 6 NG2R62 7 HGR61 8 HGR62 9 HGR62 10 HGR62
@<TRIPOS>MOLECULE
pyrimidine
 10 10 0 0 0
****
USER_CHARGES
INVALID_CHARGES
Pose:  11 Cluster:  11 Fr_nu: 2134526 TotEn:   -12.57
@<TRIPOS>ATOM
      1 C1        -64.5293  -23.2134  -34.6125 C.ar   1 LIG      -0.13100
      2 C2        -64.3367  -22.8766  -33.2881 C.ar   1 LIG       0.28900
      3 C3        -65.5334  -24.1280  -34.8560 C.ar   1 LIG       0.28900
      4 C4        -66.0121  -24.2688  -32.6384 C.ar   1 LIG       0.50700
      5 N1        -65.0627  -23.3870  -32.2718 N.ar   1 LIG      -0.71900
      6 N2        -66.2971  -24.6781  -33.8893 N.ar   1 LIG      -0.71900
      7 H1        -63.9318  -22.7884  -35.4078 H      1 LIG       0.11500
      8 H2        -63.5702  -22.1658  -32.9992 H      1 LIG       0.11400
      9 H3        -65.7579  -24.4542  -35.8658 H      1 LIG       0.11400
     10 H4        -66.6097  -24.6954  -31.8421 H      1 LIG       0.14100
@<TRIPOS>BOND
      1       1       2 ar
      2       1       3 ar
      3       2       5 ar
      4       3       6 ar
      5       4       5 ar
      6       4       6 ar
      7       1       7 1
      8       2       8 1
      9       3       9 1
     10       4      10 1
@<TRIPOS>ALT_TYPE
CGenFF_4.0_ALT_TYPE_SET
CGenFF_4.0 1 CG2R61 2 CG2R61 3 CG2R61 4 CG2R64 5 NG2R62 6 NG2R62 7 HGR61 8 HGR62 9 HGR62 10 HGR62
@<TRIPOS>MOLECULE
pyrimidine
 10 10 0 0 0
****
USER_CHARGES
INVALID_CHARGES
Pose:  12 Cluster:  12 Fr_nu: 317376 TotEn:   -12.17
@<TRIPOS>ATOM
      1 C1        -70.7434  -10.1261  -46.2222 C.ar   1 LIG      -0.13100
      2 C2        -72.0636   -9.9587  -45.8566 C.ar   1 LIG       0.28900
      3 C3        -70.0600  -11.1204  -45.5527 C.ar   1 LIG       0.28900
      4 C4        -71.9063  -11.6371  -44.3316 C.ar   1 LIG       0.50700
      5 N1        -72.6793  -10.6994  -44.9118 N.ar   1 LIG      -0.71900
      6 N2        -70.6122  -11.8977  -44.5982 N.ar   1 LIG      -0.71900
      7 H1        -70.2749   -9.5172  -46.9837 H      1 LIG       0.11500
      8 H2        -72.6810   -9.2015  -46.3276 H      1 LIG       0.11400
      9 H3        -69.0176  -11.3253  -45.7715 H      1 LIG       0.11400
     10 H4        -72.3749  -12.2460  -43.5683 H      1 LIG       0.14100
@<TRIPOS>BOND
      1       1       2 ar
      2       1       3 ar
      3       2       5 ar
      4       3       6 ar
      5       4       5 ar
      6       4       6 ar
      7       1       7 1
      8       2       8 1
      9       3       9 1
     10       4      10 1
@<TRIPOS>ALT_TYPE
CGenFF_4.0_ALT_TYPE_SET
CGenFF_4.0 1 CG2R61 2 CG2R61 3 CG2R61 4 CG2R64 5 NG2R62 6 NG2R62 7 HGR61 8 HGR62 9 HGR62 10 HGR62
@<TRIPOS>MOLECULE
pyrimidine
 10 10 0 0 0
****
USER_CHARGES
INVALID_CHARGES
Pose:  13 Cluster:  13 Fr_nu:  58856 TotEn:   -12.15
@<TRIPOS>ATOM
      1 C1        -51.5900  -10.4853  -44.2112 C.ar   1 LIG      -0.13100
      2 C2        -51.4310  -11.6556  -43.4973 C.ar   1 LIG       0.28900
      3 C3        -50.5154  -10.1114  -44.9918 C.ar   1 LIG       0.28900
      4 C4        -49.3365  -11.9400  -44.3335 C.ar   1 LIG       0.50700
      5 N1        -50.3135  -12.4107  -43.5352 N.ar   1 LIG      -0.71900
      6 N2        -49.3689  -10.8175  -45.0769 N.ar   1 LIG      -0.71900
      7 H1        -52.4978   -9.8991  -44.1618 H      1 LIG       0.11500
      8 H2        -52.2217  -12.0294  -42.8559 H      1 LIG       0.11400
      9 H3        -50.5472   -9.2059  -45.5880 H      1 LIG       0.11400
     10 H4        -48.4270  -12.5262  -44.3823 H      1 LIG       0.14100
@<TRIPOS>BOND
      1       1       2 ar
      2       1       3 ar
      3       2       5 ar
      4       3       6 ar
      5       4       5 ar
      6       4       6 ar
      7       1       7 1
      8       2       8 1
      9       3       9 1
     10       4      10 1
@<TRIPOS>ALT_TYPE
CGenFF_4.0_ALT_TYPE_SET
CGenFF_4.0 1 CG2R61 2 CG2R61 3 CG2R61 4 CG2R64 5 NG2R62 6 NG2R62 7 HGR61 8 HGR62 9 HGR62 10 HGR62
@<TRIPOS>MOLECULE
pyrimidine
 10 10 0 0 0
****
USER_CHARGES
INVALID_CHARGES
Pose:  14 Cluster:  14 Fr_nu:    787 TotEn:   -12.05
@<TRIPOS>ATOM
      1 C1        -58.2933    2.0908  -39.3110 C.ar   1 LIG      -0.13100
      2 C2        -57.3093    2.7003  -38.5595 C.ar   1 LIG       0.28900
      3 C3        -59.5912    2.3735  -38.9374 C.ar   1 LIG       0.28900
      4 C4        -58.8669    3.7208  -37.2559 C.ar   1 LIG       0.50700
      5 N1        -57.5615    3.5242  -37.5213 N.ar   1 LIG      -0.71900
      6 N2        -59.9155    3.1869  -37.9110 N.ar   1 LIG      -0.71900
      7 H1        -58.0622    1.4340  -40.1389 H      1 LIG       0.11500
      8 H2        -56.2595    2.5377  -38.7782 H      1 LIG       0.11400
      9 H3        -60.4316    1.9402  -39.4686 H      1 LIG       0.11400
     10 H4        -59.0985    4.3775  -36.4263 H      1 LIG       0.14100
@<TRIPOS>BOND
      1       1       2 ar
      2       1       3 ar
      3       2       5 ar
      4       3       6 ar
      5       4       5 ar
      6       4       6 ar
      7       1       7 1
      8       2       8 1
      9       3       9 1
     10       4      10 1
@<TRIPOS>ALT_TYPE
CGenFF_4.0_ALT_TYPE_SET
CGenFF_4.0 1 CG2R61 2 CG2R61 3 CG2R61 4 CG2R64 5 NG2R62 6 NG2R62 7 HGR61 8 HGR62 9 HGR62 10 HGR62
@<TRIPOS>MOLECULE
pyrimidine
 10 10 0 0 0
****
USER_CHARGES
INVALID_CHARGES
Pose:  15 Cluster:  15 Fr_nu: 358609 TotEn:   -12.04
@<TRIPOS>ATOM
      1 C1        -79.6635  -24.3976  -47.3644 C.ar   1 LIG      -0.13100
      2 C2        -81.0273  -24.4720  -47.5617 C.ar   1 LIG       0.28900
      3 C3        -79.2046  -23.2236  -46.8030 C.ar   1 LIG       0.28900
      4 C4        -81.3163  -22.3889  -46.6990 C.ar   1 LIG       0.50700
      5 N1        -81.8863  -23.4828  -47.2394 N.ar   1 LIG      -0.71900
      6 N2        -80.0058  -22.1948  -46.4569 N.ar   1 LIG      -0.71900
      7 H1        -78.9976  -25.2068  -47.6326 H      1 LIG       0.11500
      8 H2        -81.4804  -25.3558  -47.9976 H      1 LIG       0.11400
      9 H3        -78.1478  -23.0730  -46.6108 H      1 LIG       0.11400
     10 H4        -81.9828  -21.5781  -46.4314 H      1 LIG       0.14100
@<TRIPOS>BOND
      1       1       2 ar
      2       1       3 ar
      3       2       5 ar
      4       3       6 ar
      5       4       5 ar
      6       4       6 ar
      7       1       7 1
      8       2       8 1
      9       3       9 1
     10       4      10 1
@<TRIPOS>ALT_TYPE
CGenFF_4.0_ALT_TYPE_SET
CGenFF_4.0 1 CG2R61 2 CG2R61 3 CG2R61 4 CG2R64 5 NG2R62 6 NG2R62 7 HGR61 8 HGR62 9 HGR62 10 HGR62
@<TRIPOS>MOLECULE
pyrimidine
 10 10 0 0 0
****
USER_CHARGES
INVALID_CHARGES
Pose:  16 Cluster:  16 Fr_nu: 988871 TotEn:   -11.98
@<TRIPOS>ATOM
      1 C1        -80.8278  -23.1215  -48.0842 C.ar   1 LIG      -0.13100
      2 C2        -79.6453  -23.3942  -48.7413 C.ar   1 LIG       0.28900
      3 C3        -80.6980  -22.5945  -46.8155 C.ar   1 LIG       0.28900
      4 C4        -78.4308  -22.6566  -46.9670 C.ar   1 LIG       0.50700
      5 N1        -78.4247  -23.1733  -48.2105 N.ar   1 LIG      -0.71900
      6 N2        -79.5108  -22.3484  -46.2238 N.ar   1 LIG      -0.71900
      7 H1        -81.7935  -23.3089  -48.5342 H      1 LIG       0.11500
      8 H2        -79.6470  -23.8105  -49.7428 H      1 LIG       0.11400
      9 H3        -81.5716  -22.3486  -46.2215 H      1 LIG       0.11400
     10 H4        -77.4640  -22.4699  -46.5158 H      1 LIG       0.14100
@<TRIPOS>BOND
      1       1       2 ar
      2       1       3 ar
      3       2       5 ar
      4       3       6 ar
      5       4       5 ar
      6       4       6 ar
      7       1       7 1
      8       2       8 1
      9       3       9 1
     10       4      10 1
@<TRIPOS>ALT_TYPE
CGenFF_4.0_ALT_TYPE_SET
CGenFF_4.0 1 CG2R61 2 CG2R61 3 CG2R61 4 CG2R64 5 NG2R62 6 NG2R62 7 HGR61 8 HGR62 9 HGR62 10 HGR62
@<TRIPOS>MOLECULE
pyrimidine
 10 10 0 0 0
****
USER_CHARGES
INVALID_CHARGES
Pose:  17 Cluster:  17 Fr_nu: 1703167 TotEn:   -11.95
@<TRIPOS>ATOM
      1 C1        -80.6748  -24.3638  -52.0932 C.ar   1 LIG      -0.13100
      2 C2        -81.5731  -23.9214  -51.1436 C.ar   1 LIG       0.28900
      3 C3        -79.5214  -24.9399  -51.6014 C.ar   1 LIG       0.28900
      4 C4        -80.2087  -24.6082  -49.4602 C.ar   1 LIG       0.50700
      5 N1        -81.3713  -24.0281  -49.8138 N.ar   1 LIG      -0.71900
      6 N2        -79.2546  -25.0786  -50.2861 N.ar   1 LIG      -0.71900
      7 H1        -80.8625  -24.2653  -53.1540 H      1 LIG       0.11500
      8 H2        -82.5078  -23.4547  -51.4348 H      1 LIG       0.11400
      9 H3        -78.7563  -25.3166  -52.2716 H      1 LIG       0.11400
     10 H4        -80.0200  -24.7060  -48.3981 H      1 LIG       0.14100
@<TRIPOS>BOND
      1       1       2 ar
      2       1       3 ar
      3       2       5 ar
      4       3       6 ar
      5       4       5 ar
      6       4       6 ar
      7       1       7 1
      8       2       8 1
      9       3       9 1
     10       4      10 1
@<TRIPOS>ALT_TYPE
CGenFF_4.0_ALT_TYPE_SET
CGenFF_4.0 1 CG2R61 2 CG2R61 3 CG2R61 4 CG2R64 5 NG2R62 6 NG2R62 7 HGR61 8 HGR62 9 HGR62 10 HGR62
@<TRIPOS>MOLECULE
pyrimidine
 10 10 0 0 0
****
USER_CHARGES
INVALID_CHARGES
Pose:  18 Cluster:  18 Fr_nu: 2857658 TotEn:   -11.27
@<TRIPOS>ATOM
      1 C1        -51.6784  -10.4937  -43.9944 C.ar   1 LIG      -0.13100
      2 C2        -51.8935  -11.4460  -44.9698 C.ar   1 LIG       0.28900
      3 C3        -50.8647  -10.8821  -42.9499 C.ar   1 LIG       0.28900
      4 C4        -50.5846  -12.9426  -43.8680 C.ar   1 LIG       0.50700
      5 N1        -51.3603  -12.6849  -44.9382 N.ar   1 LIG      -0.71900
      6 N2        -50.2991  -12.1033  -42.8542 N.ar   1 LIG      -0.71900
      7 H1        -52.1191   -9.5071  -44.0453 H      1 LIG       0.11500
      8 H2        -52.5194  -11.2324  -45.8294 H      1 LIG       0.11400
      9 H3        -50.6388  -10.2018  -42.1360 H      1 LIG       0.11400
     10 H4        -50.1441  -13.9308  -43.8163 H      1 LIG       0.14100
@<TRIPOS>BOND
      1       1       2 ar
      2       1       3 ar
      3       2       5 ar
      4       3       6 ar
      5       4       5 ar
      6       4       6 ar
      7       1       7 1
      8       2       8 1
      9       3       9 1
     10       4      10 1
@<TRIPOS>ALT_TYPE
CGenFF_4.0_ALT_TYPE_SET
CGenFF_4.0 1 CG2R61 2 CG2R61 3 CG2R61 4 CG2R64 5 NG2R62 6 NG2R62 7 HGR61 8 HGR62 9 HGR62 10 HGR62
@<TRIPOS>MOLECULE
pyrimidine
 10 10 0 0 0
****
USER_CHARGES
INVALID_CHARGES
Pose:  19 Cluster:  19 Fr_nu: 1392170 TotEn:   -11.13
@<TRIPOS>ATOM
      1 C1        -79.6926  -25.0239  -47.8563 C.ar   1 LIG      -0.13100
      2 C2        -81.0080  -24.6065  -47.8687 C.ar   1 LIG       0.28900
      3 C3        -78.9593  -24.7203  -48.9850 C.ar   1 LIG       0.28900
      4 C4        -80.7554  -23.7067  -49.9408 C.ar   1 LIG       0.50700
      5 N1        -81.5741  -23.9431  -48.8981 N.ar   1 LIG      -0.71900
      6 N2        -79.4606  -24.0606  -50.0498 N.ar   1 LIG      -0.71900
      7 H1        -79.2644  -25.5546  -47.0165 H      1 LIG       0.11500
      8 H2        -81.6624  -24.8002  -47.0258 H      1 LIG       0.11400
      9 H3        -77.9168  -25.0084  -49.0672 H      1 LIG       0.11400
     10 H4        -81.1842  -23.1763  -50.7821 H      1 LIG       0.14100
@<TRIPOS>BOND
      1       1       2 ar
      2       1       3 ar
      3       2       5 ar
      4       3       6 ar
      5       4       5 ar
      6       4       6 ar
      7       1       7 1
      8       2       8 1
      9       3       9 1
     10       4      10 1
@<TRIPOS>ALT_TYPE
CGenFF_4.0_ALT_TYPE_SET
CGenFF_4.0 1 CG2R61 2 CG2R61 3 CG2R61 4 CG2R64 5 NG2R62 6 NG2R62 7 HGR61 8 HGR62 9 HGR62 10 HGR62
@<TRIPOS>MOLECULE
pyrimidine
 10 10 0 0 0
****
USER_CHARGES
INVALID_CHARGES
Pose:  20 Cluster:  20 Fr_nu: 259312 TotEn:   -11.08
@<TRIPOS>ATOM
      1 C1        -71.2973   -9.2398  -46.6793 C.ar   1 LIG      -0.13100
      2 C2        -72.3624   -9.4883  -45.8377 C.ar   1 LIG       0.28900
      3 C3        -71.5432   -8.3536  -47.7079 C.ar   1 LIG       0.28900
      4 C4        -73.6920   -8.0745  -47.0210 C.ar   1 LIG       0.50700
      5 N1        -73.5781   -8.9209  -45.9798 N.ar   1 LIG      -0.71900
      6 N2        -72.7331   -7.7504  -47.9094 N.ar   1 LIG      -0.71900
      7 H1        -70.3325   -9.7094  -46.5417 H      1 LIG       0.11500
      8 H2        -72.2643  -10.1713  -45.0008 H      1 LIG       0.11400
      9 H3        -70.7670   -8.0968  -48.4206 H      1 LIG       0.11400
     10 H4        -74.6582   -7.6051  -47.1596 H      1 LIG       0.14100
@<TRIPOS>BOND
      1       1       2 ar
      2       1       3 ar
      3       2       5 ar
      4       3       6 ar
      5       4       5 ar
      6       4       6 ar
      7       1       7 1
      8       2       8 1
      9       3       9 1
     10       4      10 1
@<TRIPOS>ALT_TYPE
CGenFF_4.0_ALT_TYPE_SET
CGenFF_4.0 1 CG2R61 2 CG2R61 3 CG2R61 4 CG2R64 5 NG2R62 6 NG2R62 7 HGR61 8 HGR62 9 HGR62 10 HGR62
@<TRIPOS>MOLECULE
pyrimidine
 10 10 0 0 0
****
USER_CHARGES
INVALID_CHARGES
Pose:  21 Cluster:  21 Fr_nu:  96073 TotEn:   -10.97
@<TRIPOS>ATOM
      1 C1        -52.1165  -11.3719  -45.2983 C.ar   1 LIG      -0.13100
      2 C2        -51.2245  -10.3192  -45.2703 C.ar   1 LIG       0.28900
      3 C3        -52.0821  -12.2128  -44.2048 C.ar   1 LIG       0.28900
      4 C4        -50.4247  -10.9851  -43.2494 C.ar   1 LIG       0.50700
      5 N1        -50.3613  -10.0950  -44.2580 N.ar   1 LIG      -0.71900
      6 N2        -51.2459  -12.0486  -43.1588 N.ar   1 LIG      -0.71900
      7 H1        -52.7980  -11.5279  -46.1238 H      1 LIG       0.11500
      8 H2        -51.1782   -9.6058  -46.0859 H      1 LIG       0.11400
      9 H3        -52.7457  -13.0681  -44.1377 H      1 LIG       0.11400
     10 H4        -49.7416  -10.8298  -42.4233 H      1 LIG       0.14100
@<TRIPOS>BOND
      1       1       2 ar
      2       1       3 ar
      3       2       5 ar
      4       3       6 ar
      5       4       5 ar
      6       4       6 ar
      7       1       7 1
      8       2       8 1
      9       3       9 1
     10       4      10 1
@<TRIPOS>ALT_TYPE
CGenFF_4.0_ALT_TYPE_SET
CGenFF_4.0 1 CG2R61 2 CG2R61 3 CG2R61 4 CG2R64 5 NG2R62 6 NG2R62 7 HGR61 8 HGR62 9 HGR62 10 HGR62
@<TRIPOS>MOLECULE
pyrimidine
 10 10 0 0 0
****
USER_CHARGES
INVALID_CHARGES
Pose:  22 Cluster:  22 Fr_nu:    121 TotEn:   -10.79
@<TRIPOS>ATOM
      1 C1        -66.5171    2.6786  -44.4551 C.ar   1 LIG      -0.13100
      2 C2        -66.3407    4.0105  -44.7704 C.ar   1 LIG       0.28900
      3 C3        -66.6034    2.3902  -43.1085 C.ar   1 LIG       0.28900
      4 C4        -66.3528    4.5846  -42.5710 C.ar   1 LIG       0.50700
      5 N1        -66.2541    4.9934  -43.8503 N.ar   1 LIG      -0.71900
      6 N2        -66.5249    3.3218  -42.1357 N.ar   1 LIG      -0.71900
      7 H1        -66.5832    1.9107  -45.2141 H      1 LIG       0.11500
      8 H2        -66.2617    4.3334  -45.8028 H      1 LIG       0.11400
      9 H3        -66.7416    1.3710  -42.7640 H      1 LIG       0.11400
     10 H4        -66.2856    5.3532  -41.8108 H      1 LIG       0.14100
@<TRIPOS>BOND
      1       1       2 ar
      2       1       3 ar
      3       2       5 ar
      4       3       6 ar
      5       4       5 ar
      6       4       6 ar
      7       1       7 1
      8       2       8 1
      9       3       9 1
     10       4      10 1
@<TRIPOS>ALT_TYPE
CGenFF_4.0_ALT_TYPE_SET
CGenFF_4.0 1 CG2R61 2 CG2R61 3 CG2R61 4 CG2R64 5 NG2R62 6 NG2R62 7 HGR61 8 HGR62 9 HGR62 10 HGR62
@<TRIPOS>MOLECULE
pyrimidine
 10 10 0 0 0
****
USER_CHARGES
INVALID_CHARGES
Pose:  23 Cluster:  23 Fr_nu:   1519 TotEn:   -10.74
@<TRIPOS>ATOM
      1 C1        -66.2707    2.8613  -43.5278 C.ar   1 LIG      -0.13100
      2 C2        -66.8706    3.7313  -42.6402 C.ar   1 LIG       0.28900
      3 C3        -65.3329    3.4212  -44.3710 C.ar   1 LIG       0.28900
      4 C4        -65.6529    5.4730  -43.4467 C.ar   1 LIG       0.50700
      5 N1        -66.5845    5.0480  -42.5721 N.ar   1 LIG      -0.71900
      6 N2        -64.9982    4.7281  -44.3578 N.ar   1 LIG      -0.71900
      7 H1        -66.5197    1.8091  -43.5606 H      1 LIG       0.11500
      8 H2        -67.6204    3.3828  -41.9383 H      1 LIG       0.11400
      9 H3        -64.8092    2.8161  -45.1032 H      1 LIG       0.11400
     10 H4        -65.4042    6.5268  -43.4148 H      1 LIG       0.14100
@<TRIPOS>BOND
      1       1       2 ar
      2       1       3 ar
      3       2       5 ar
      4       3       6 ar
      5       4       5 ar
      6       4       6 ar
      7       1       7 1
      8       2       8 1
      9       3       9 1
     10       4      10 1
@<TRIPOS>ALT_TYPE
CGenFF_4.0_ALT_TYPE_SET
CGenFF_4.0 1 CG2R61 2 CG2R61 3 CG2R61 4 CG2R64 5 NG2R62 6 NG2R62 7 HGR61 8 HGR62 9 HGR62 10 HGR62
@<TRIPOS>MOLECULE
pyrimidine
 10 10 0 0 0
****
USER_CHARGES
INVALID_CHARGES
Pose:  24 Cluster:  24 Fr_nu: 613833 TotEn:   -10.71
@<TRIPOS>ATOM
      1 C1        -51.1678  -10.1361  -43.9412 C.ar   1 LIG      -0.13100
      2 C2        -49.8940  -10.0759  -43.4136 C.ar   1 LIG       0.28900
      3 C3        -51.6687  -11.4050  -44.1487 C.ar   1 LIG       0.28900
      4 C4        -49.7564  -12.3442  -43.3563 C.ar   1 LIG       0.50700
      5 N1        -49.1571  -11.1640  -43.1082 N.ar   1 LIG      -0.71900
      6 N2        -50.9880  -12.5352  -43.8667 N.ar   1 LIG      -0.71900
      7 H1        -51.7364   -9.2466  -44.1770 H      1 LIG       0.11500
      8 H2        -49.4167   -9.1223  -43.2162 H      1 LIG       0.11400
      9 H3        -52.6612  -11.5525  -44.5606 H      1 LIG       0.11400
     10 H4        -49.1869  -13.2350  -43.1213 H      1 LIG       0.14100
@<TRIPOS>BOND
      1       1       2 ar
      2       1       3 ar
      3       2       5 ar
      4       3       6 ar
      5       4       5 ar
      6       4       6 ar
      7       1       7 1
      8       2       8 1
      9       3       9 1
     10       4      10 1
@<TRIPOS>ALT_TYPE
CGenFF_4.0_ALT_TYPE_SET
CGenFF_4.0 1 CG2R61 2 CG2R61 3 CG2R61 4 CG2R64 5 NG2R62 6 NG2R62 7 HGR61 8 HGR62 9 HGR62 10 HGR62
@<TRIPOS>MOLECULE
pyrimidine
 10 10 0 0 0
****
USER_CHARGES
INVALID_CHARGES
Pose:  25 Cluster:  25 Fr_nu: 988233 TotEn:   -10.21
@<TRIPOS>ATOM
      1 C1        -79.7367  -24.6813  -48.3160 C.ar   1 LIG      -0.13100
      2 C2        -79.5164  -24.3753  -46.9885 C.ar   1 LIG       0.28900
      3 C3        -80.7856  -24.0152  -48.9161 C.ar   1 LIG       0.28900
      4 C4        -81.2502  -22.9053  -46.9876 C.ar   1 LIG       0.50700
      5 N1        -80.2566  -23.4889  -46.2908 N.ar   1 LIG      -0.71900
      6 N2        -81.5661  -23.1175  -48.2795 N.ar   1 LIG      -0.71900
      7 H1        -79.1271  -25.3969  -48.8512 H      1 LIG       0.11500
      8 H2        -78.7145  -24.8490  -46.4327 H      1 LIG       0.11400
      9 H3        -81.0354  -24.1907  -49.9569 H      1 LIG       0.11400
     10 H4        -81.8615  -22.1896  -46.4516 H      1 LIG       0.14100
@<TRIPOS>BOND
      1       1       2 ar
      2       1       3 ar
      3       2       5 ar
      4       3       6 ar
      5       4       5 ar
      6       4       6 ar
      7       1       7 1
      8       2       8 1
      9       3       9 1
     10       4      10 1
@<TRIPOS>ALT_TYPE
CGenFF_4.0_ALT_TYPE_SET
CGenFF_4.0 1 CG2R61 2 CG2R61 3 CG2R61 4 CG2R64 5 NG2R62 6 NG2R62 7 HGR61 8 HGR62 9 HGR62 10 HGR62
@<TRIPOS>MOLECULE
pyrimidine
 10 10 0 0 0
****
USER_CHARGES
INVALID_CHARGES
Pose:  26 Cluster:  26 Fr_nu: 329989 TotEn:   -10.11
@<TRIPOS>ATOM
      1 C1        -79.0148  -24.7901  -47.9867 C.ar   1 LIG      -0.13100
      2 C2        -78.2698  -23.6560  -47.7355 C.ar   1 LIG       0.28900
      3 C3        -80.3510  -24.7132  -47.6509 C.ar   1 LIG       0.28900
      4 C4        -80.0950  -22.5779  -46.9148 C.ar   1 LIG       0.50700
      5 N1        -78.7795  -22.5281  -47.1985 N.ar   1 LIG      -0.71900
      6 N2        -80.9266  -23.6189  -47.1111 N.ar   1 LIG      -0.71900
      7 H1        -78.5797  -25.6815  -48.4184 H      1 LIG       0.11500
      8 H2        -77.2105  -23.6222  -47.9661 H      1 LIG       0.11400
      9 H3        -81.0157  -25.5552  -47.8109 H      1 LIG       0.11400
     10 H4        -80.5307  -21.6859  -46.4815 H      1 LIG       0.14100
@<TRIPOS>BOND
      1       1       2 ar
      2       1       3 ar
      3       2       5 ar
      4       3       6 ar
      5       4       5 ar
      6       4       6 ar
      7       1       7 1
      8       2       8 1
      9       3       9 1
     10       4      10 1
@<TRIPOS>ALT_TYPE
CGenFF_4.0_ALT_TYPE_SET
CGenFF_4.0 1 CG2R61 2 CG2R61 3 CG2R61 4 CG2R64 5 NG2R62 6 NG2R62 7 HGR61 8 HGR62 9 HGR62 10 HGR62
@<TRIPOS>MOLECULE
pyrimidine
 10 10 0 0 0
****
USER_CHARGES
INVALID_CHARGES
Pose:  27 Cluster:  27 Fr_nu:  20684 TotEn:    -9.80
@<TRIPOS>ATOM
      1 C1        -69.5884  -12.2551  -42.3934 C.ar   1 LIG      -0.13100
      2 C2        -70.4773  -11.2895  -41.9669 C.ar   1 LIG       0.28900
      3 C3        -69.2233  -12.1854  -43.7222 C.ar   1 LIG       0.28900
      4 C4        -70.5448  -10.3638  -44.0419 C.ar   1 LIG       0.50700
      5 N1        -70.9775  -10.3254  -42.7673 N.ar   1 LIG      -0.71900
      6 N2        -69.6839  -11.2498  -44.5782 N.ar   1 LIG      -0.71900
      7 H1        -69.2031  -13.0172  -41.7293 H      1 LIG       0.11500
      8 H2        -70.8222  -11.2640  -40.9389 H      1 LIG       0.11400
      9 H3        -68.5297  -12.9022  -44.1485 H      1 LIG       0.11400
     10 H4        -70.9313   -9.6016  -44.7073 H      1 LIG       0.14100
@<TRIPOS>BOND
      1       1       2 ar
      2       1       3 ar
      3       2       5 ar
      4       3       6 ar
      5       4       5 ar
      6       4       6 ar
      7       1       7 1
      8       2       8 1
      9       3       9 1
     10       4      10 1
@<TRIPOS>ALT_TYPE
CGenFF_4.0_ALT_TYPE_SET
CGenFF_4.0 1 CG2R61 2 CG2R61 3 CG2R61 4 CG2R64 5 NG2R62 6 NG2R62 7 HGR61 8 HGR62 9 HGR62 10 HGR62
@<TRIPOS>MOLECULE
pyrimidine
 10 10 0 0 0
****
USER_CHARGES
INVALID_CHARGES
Pose:  28 Cluster:  28 Fr_nu: 988982 TotEn:    -9.56
@<TRIPOS>ATOM
      1 C1        -79.4896  -22.6398  -46.6692 C.ar   1 LIG      -0.13100
      2 C2        -78.6378  -22.8635  -47.7317 C.ar   1 LIG       0.28900
      3 C3        -80.8268  -22.5258  -46.9899 C.ar   1 LIG       0.28900
      4 C4        -80.3765  -22.8404  -49.1956 C.ar   1 LIG       0.50700
      5 N1        -79.0487  -22.9696  -49.0124 N.ar   1 LIG      -0.71900
      6 N2        -81.3071  -22.6210  -48.2471 N.ar   1 LIG      -0.71900
      7 H1        -79.1323  -22.5588  -45.6514 H      1 LIG       0.11500
      8 H2        -77.5691  -22.9665  -47.5776 H      1 LIG       0.11400
      9 H3        -81.5716  -22.3486  -46.2215 H      1 LIG       0.11400
     10 H4        -80.7344  -22.9203  -50.2148 H      1 LIG       0.14100
@<TRIPOS>BOND
      1       1       2 ar
      2       1       3 ar
      3       2       5 ar
      4       3       6 ar
      5       4       5 ar
      6       4       6 ar
      7       1       7 1
      8       2       8 1
      9       3       9 1
     10       4      10 1
@<TRIPOS>ALT_TYPE
CGenFF_4.0_ALT_TYPE_SET
CGenFF_4.0 1 CG2R61 2 CG2R61 3 CG2R61 4 CG2R64 5 NG2R62 6 NG2R62 7 HGR61 8 HGR62 9 HGR62 10 HGR62
@<TRIPOS>MOLECULE
pyrimidine
 10 10 0 0 0
****
USER_CHARGES
INVALID_CHARGES
Pose:  29 Cluster:  29 Fr_nu: 300727 TotEn:    -9.41
@<TRIPOS>ATOM
      1 C1        -70.2434  -10.5750  -45.5805 C.ar   1 LIG      -0.13100
      2 C2        -69.2970  -11.2699  -44.8553 C.ar   1 LIG       0.28900
      3 C3        -71.5367  -10.6560  -45.1065 C.ar   1 LIG       0.28900
      4 C4        -70.8774  -11.9920  -43.3897 C.ar   1 LIG       0.50700
      5 N1        -69.5801  -11.9913  -43.7509 N.ar   1 LIG      -0.71900
      6 N2        -71.8908  -11.3581  -44.0102 N.ar   1 LIG      -0.71900
      7 H1        -69.9880  -10.0042  -46.4632 H      1 LIG       0.11500
      8 H2        -68.2536  -11.2655  -45.1515 H      1 LIG       0.11400
      9 H3        -72.3488  -10.1436  -45.6108 H      1 LIG       0.11400
     10 H4        -71.1335  -12.5644  -42.5066 H      1 LIG       0.14100
@<TRIPOS>BOND
      1       1       2 ar
      2       1       3 ar
      3       2       5 ar
      4       3       6 ar
      5       4       5 ar
      6       4       6 ar
      7       1       7 1
      8       2       8 1
      9       3       9 1
     10       4      10 1
@<TRIPOS>ALT_TYPE
CGenFF_4.0_ALT_TYPE_SET
CGenFF_4.0 1 CG2R61 2 CG2R61 3 CG2R61 4 CG2R64 5 NG2R62 6 NG2R62 7 HGR61 8 HGR62 9 HGR62 10 HGR62
@<TRIPOS>MOLECULE
pyrimidine
 10 10 0 0 0
****
USER_CHARGES
INVALID_CHARGES
Pose:  30 Cluster:  30 Fr_nu: 317273 TotEn:    -9.31
@<TRIPOS>ATOM
      1 C1        -70.7434  -10.1261  -46.2222 C.ar   1 LIG      -0.13100
      2 C2        -71.7983  -10.9263  -45.8330 C.ar   1 LIG       0.28900
      3 C3        -69.5193  -10.4409  -45.6687 C.ar   1 LIG       0.28900
      4 C4        -70.4338  -12.1630  -44.5004 C.ar   1 LIG       0.50700
      5 N1        -71.6787  -11.9571  -44.9708 N.ar   1 LIG      -0.71900
      6 N2        -69.3276  -11.4562  -44.8011 N.ar   1 LIG      -0.71900
      7 H1        -70.8682   -9.3053  -46.9157 H      1 LIG       0.11500
      8 H2        -72.7987  -10.7552  -46.2153 H      1 LIG       0.11400
      9 H3        -68.6320   -9.8676  -45.9144 H      1 LIG       0.11400
     10 H4        -70.3088  -12.9840  -43.8051 H      1 LIG       0.14100
@<TRIPOS>BOND
      1       1       2 ar
      2       1       3 ar
      3       2       5 ar
      4       3       6 ar
      5       4       5 ar
      6       4       6 ar
      7       1       7 1
      8       2       8 1
      9       3       9 1
     10       4      10 1
@<TRIPOS>ALT_TYPE
CGenFF_4.0_ALT_TYPE_SET
CGenFF_4.0 1 CG2R61 2 CG2R61 3 CG2R61 4 CG2R64 5 NG2R62 6 NG2R62 7 HGR61 8 HGR62 9 HGR62 10 HGR62
@<TRIPOS>MOLECULE
pyrimidine
 10 10 0 0 0
****
USER_CHARGES
INVALID_CHARGES
Pose:  31 Cluster:  31 Fr_nu: 3217345 TotEn:    -9.27
@<TRIPOS>ATOM
      1 C1        -38.9945  -15.9754  -43.6948 C.ar   1 LIG      -0.13100
      2 C2        -37.6599  -15.9184  -43.3484 C.ar   1 LIG       0.28900
      3 C3        -39.5887  -14.7639  -43.9834 C.ar   1 LIG       0.28900
      4 C4        -37.6421  -13.6582  -43.5896 C.ar   1 LIG       0.50700
      5 N1        -36.9501  -14.7728  -43.2856 N.ar   1 LIG      -0.71900
      6 N2        -38.9400  -13.5817  -43.9405 N.ar   1 LIG      -0.71900
      7 H1        -39.5395  -16.9089  -43.7370 H      1 LIG       0.11500
      8 H2        -37.1081  -16.8197  -43.1044 H      1 LIG       0.11400
      9 H3        -40.6347  -14.7086  -44.2650 H      1 LIG       0.11400
     10 H4        -37.0969  -12.7233  -43.5463 H      1 LIG       0.14100
@<TRIPOS>BOND
      1       1       2 ar
      2       1       3 ar
      3       2       5 ar
      4       3       6 ar
      5       4       5 ar
      6       4       6 ar
      7       1       7 1
      8       2       8 1
      9       3       9 1
     10       4      10 1
@<TRIPOS>ALT_TYPE
CGenFF_4.0_ALT_TYPE_SET
CGenFF_4.0 1 CG2R61 2 CG2R61 3 CG2R61 4 CG2R64 5 NG2R62 6 NG2R62 7 HGR61 8 HGR62 9 HGR62 10 HGR62
@<TRIPOS>MOLECULE
pyrimidine
 10 10 0 0 0
****
USER_CHARGES
INVALID_CHARGES
Pose:  32 Cluster:  32 Fr_nu: 285369 TotEn:    -8.71
@<TRIPOS>ATOM
      1 C1        -69.1179  -17.7139  -60.5169 C.ar   1 LIG      -0.13100
      2 C2        -68.1992  -18.5390  -59.9007 C.ar   1 LIG       0.28900
      3 C3        -70.2444  -17.4173  -59.7773 C.ar   1 LIG       0.28900
      4 C4        -69.4975  -18.6789  -58.0402 C.ar   1 LIG       0.50700
      5 N1        -68.3576  -19.0414  -58.6587 N.ar   1 LIG      -0.71900
      6 N2        -70.4676  -17.8843  -58.5313 N.ar   1 LIG      -0.71900
      7 H1        -68.9650  -17.3252  -61.5148 H      1 LIG       0.11500
      8 H2        -67.2829  -18.8275  -60.4043 H      1 LIG       0.11400
      9 H3        -71.0225  -16.7770  -60.1784 H      1 LIG       0.11400
     10 H4        -69.6513  -19.0689  -57.0415 H      1 LIG       0.14100
@<TRIPOS>BOND
      1       1       2 ar
      2       1       3 ar
      3       2       5 ar
      4       3       6 ar
      5       4       5 ar
      6       4       6 ar
      7       1       7 1
      8       2       8 1
      9       3       9 1
     10       4      10 1
@<TRIPOS>ALT_TYPE
CGenFF_4.0_ALT_TYPE_SET
CGenFF_4.0 1 CG2R61 2 CG2R61 3 CG2R61 4 CG2R64 5 NG2R62 6 NG2R62 7 HGR61 8 HGR62 9 HGR62 10 HGR62
@<TRIPOS>MOLECULE
pyrimidine
 10 10 0 0 0
****
USER_CHARGES
INVALID_CHARGES
Pose:  33 Cluster:  33 Fr_nu:  77219 TotEn:    -8.56
@<TRIPOS>ATOM
      1 C1        -60.1308    3.5161  -46.3228 C.ar   1 LIG      -0.13100
      2 C2        -59.8866    2.5376  -45.3808 C.ar   1 LIG       0.28900
      3 C3        -61.2439    4.2993  -46.0954 C.ar   1 LIG       0.28900
      4 C4        -61.7181    3.1596  -44.1867 C.ar   1 LIG       0.50700
      5 N1        -60.6625    2.3307  -44.2966 N.ar   1 LIG      -0.71900
      6 N2        -62.0628    4.1481  -45.0339 N.ar   1 LIG      -0.71900
      7 H1        -59.4914    3.6597  -47.1834 H      1 LIG       0.11500
      8 H2        -59.0348    1.8729  -45.4750 H      1 LIG       0.11400
      9 H3        -61.5167    5.0937  -46.7817 H      1 LIG       0.11400
     10 H4        -62.3591    3.0153  -43.3256 H      1 LIG       0.14100
@<TRIPOS>BOND
      1       1       2 ar
      2       1       3 ar
      3       2       5 ar
      4       3       6 ar
      5       4       5 ar
      6       4       6 ar
      7       1       7 1
      8       2       8 1
      9       3       9 1
     10       4      10 1
@<TRIPOS>ALT_TYPE
CGenFF_4.0_ALT_TYPE_SET
CGenFF_4.0 1 CG2R61 2 CG2R61 3 CG2R61 4 CG2R64 5 NG2R62 6 NG2R62 7 HGR61 8 HGR62 9 HGR62 10 HGR62
@<TRIPOS>MOLECULE
pyrimidine
 10 10 0 0 0
****
USER_CHARGES
INVALID_CHARGES
Pose:  34 Cluster:  34 Fr_nu: 443327 TotEn:    -8.55
@<TRIPOS>ATOM
      1 C1        -80.3996  -21.9602  -46.9052 C.ar   1 LIG      -0.13100
      2 C2        -79.2524  -22.7274  -46.9101 C.ar   1 LIG       0.28900
      3 C3        -81.5137  -22.5486  -47.4677 C.ar   1 LIG       0.28900
      4 C4        -80.3397  -24.4364  -47.9416 C.ar   1 LIG       0.50700
      5 N1        -79.1867  -23.9740  -47.4219 N.ar   1 LIG      -0.71900
      6 N2        -81.5195  -23.7895  -47.9973 N.ar   1 LIG      -0.71900
      7 H1        -80.4237  -20.9625  -46.4877 H      1 LIG       0.11500
      8 H2        -78.3268  -22.3491  -46.4901 H      1 LIG       0.11400
      9 H3        -82.4612  -22.0223  -47.5101 H      1 LIG       0.11400
     10 H4        -80.3155  -25.4349  -48.3607 H      1 LIG       0.14100
@<TRIPOS>BOND
      1       1       2 ar
      2       1       3 ar
      3       2       5 ar
      4       3       6 ar
      5       4       5 ar
      6       4       6 ar
      7       1       7 1
      8       2       8 1
      9       3       9 1
     10       4      10 1
@<TRIPOS>ALT_TYPE
CGenFF_4.0_ALT_TYPE_SET
CGenFF_4.0 1 CG2R61 2 CG2R61 3 CG2R61 4 CG2R64 5 NG2R62 6 NG2R62 7 HGR61 8 HGR62 9 HGR62 10 HGR62
@<TRIPOS>MOLECULE
pyrimidine
 10 10 0 0 0
****
USER_CHARGES
INVALID_CHARGES
Pose:  35 Cluster:  35 Fr_nu: 720014 TotEn:    -7.80
@<TRIPOS>ATOM
      1 C1        -78.8492  -24.3108  -48.2373 C.ar   1 LIG      -0.13100
      2 C2        -78.7570  -23.0865  -47.6072 C.ar   1 LIG       0.28900
      3 C3        -80.0906  -24.6261  -48.7505 C.ar   1 LIG       0.28900
      4 C4        -80.9485  -22.6504  -48.0242 C.ar   1 LIG       0.50700
      5 N1        -79.7904  -22.2282  -47.4821 N.ar   1 LIG      -0.71900
      6 N2        -81.1663  -23.8167  -48.6615 N.ar   1 LIG      -0.71900
      7 H1        -78.0034  -24.9798  -48.3230 H      1 LIG       0.11500
      8 H2        -77.8213  -22.7521  -47.1724 H      1 LIG       0.11400
      9 H3        -80.2599  -25.5672  -49.2624 H      1 LIG       0.11400
     10 H4        -81.7958  -21.9812  -47.9374 H      1 LIG       0.14100
@<TRIPOS>BOND
      1       1       2 ar
      2       1       3 ar
      3       2       5 ar
      4       3       6 ar
      5       4       5 ar
      6       4       6 ar
      7       1       7 1
      8       2       8 1
      9       3       9 1
     10       4      10 1
@<TRIPOS>ALT_TYPE
CGenFF_4.0_ALT_TYPE_SET
CGenFF_4.0 1 CG2R61 2 CG2R61 3 CG2R61 4 CG2R64 5 NG2R62 6 NG2R62 7 HGR61 8 HGR62 9 HGR62 10 HGR62
@<TRIPOS>MOLECULE
pyrimidine
 10 10 0 0 0
****
USER_CHARGES
INVALID_CHARGES
Pose:  36 Cluster:  36 Fr_nu: 273603 TotEn:    -7.31
@<TRIPOS>ATOM
      1 C1        -70.0976  -10.6430  -44.6212 C.ar   1 LIG      -0.13100
      2 C2        -69.1920  -11.6731  -44.4687 C.ar   1 LIG       0.28900
      3 C3        -71.0378  -10.5212  -43.6187 C.ar   1 LIG       0.28900
      4 C4        -70.1610  -12.3020  -42.5110 C.ar   1 LIG       0.50700
      5 N1        -69.1947  -12.5246  -43.4221 N.ar   1 LIG      -0.71900
      6 N2        -71.0991  -11.3364  -42.5453 N.ar   1 LIG      -0.71900
      7 H1        -70.0721   -9.9746  -45.4715 H      1 LIG       0.11500
      8 H2        -68.4161  -11.8473  -45.2062 H      1 LIG       0.11400
      9 H3        -71.7912   -9.7417  -43.6521 H      1 LIG       0.11400
     10 H4        -70.1874  -12.9718  -41.6602 H      1 LIG       0.14100
@<TRIPOS>BOND
      1       1       2 ar
      2       1       3 ar
      3       2       5 ar
      4       3       6 ar
      5       4       5 ar
      6       4       6 ar
      7       1       7 1
      8       2       8 1
      9       3       9 1
     10       4      10 1
@<TRIPOS>ALT_TYPE
CGenFF_4.0_ALT_TYPE_SET
CGenFF_4.0 1 CG2R61 2 CG2R61 3 CG2R61 4 CG2R64 5 NG2R62 6 NG2R62 7 HGR61 8 HGR62 9 HGR62 10 HGR62
@<TRIPOS>MOLECULE
pyrimidine
 10 10 0 0 0
****
USER_CHARGES
INVALID_CHARGES
Pose:  37 Cluster:  37 Fr_nu: 3500484 TotEn:    -4.15
@<TRIPOS>ATOM
      1 C1        -35.8283    0.4757  -39.2511 C.ar   1 LIG      -0.13100
      2 C2        -35.7471   -0.7576  -38.6373 C.ar   1 LIG       0.28900
      3 C3        -36.8978    0.6481  -40.1057 C.ar   1 LIG       0.28900
      4 C4        -37.6341   -1.4621  -39.6909 C.ar   1 LIG       0.50700
      5 N1        -36.6360   -1.7531  -38.8350 N.ar   1 LIG      -0.71900
      6 N2        -37.8230   -0.3030  -40.3501 N.ar   1 LIG      -0.71900
      7 H1        -35.1007    1.2564  -39.0741 H      1 LIG       0.11500
      8 H2        -34.9406   -0.9860  -37.9490 H      1 LIG       0.11400
      9 H3        -37.0445    1.5838  -40.6342 H      1 LIG       0.11400
     10 H4        -38.3621   -2.2440  -39.8692 H      1 LIG       0.14100
@<TRIPOS>BOND
      1       1       2 ar
      2       1       3 ar
      3       2       5 ar
      4       3       6 ar
      5       4       5 ar
      6       4       6 ar
      7       1       7 1
      8       2       8 1
      9       3       9 1
     10       4      10 1
@<TRIPOS>ALT_TYPE
CGenFF_4.0_ALT_TYPE_SET
CGenFF_4.0 1 CG2R61 2 CG2R61 3 CG2R61 4 CG2R64 5 NG2R62 6 NG2R62 7 HGR61 8 HGR62 9 HGR62 10 HGR62
@<TRIPOS>MOLECULE
pyrimidine
 10 10 0 0 0
****
USER_CHARGES
INVALID_CHARGES
Pose:  38 Cluster:  38 Fr_nu: 3400433 TotEn:    -2.58
@<TRIPOS>ATOM
      1 C1        -38.5154  -14.3559  -43.7976 C.ar   1 LIG      -0.13100
      2 C2        -39.0489  -15.4242  -43.1058 C.ar   1 LIG       0.28900
      3 C3        -37.1373  -14.2922  -43.8274 C.ar   1 LIG       0.28900
      4 C4        -36.9725  -16.1909  -42.5886 C.ar   1 LIG       0.50700
      5 N1        -38.3041  -16.3638  -42.4871 N.ar   1 LIG      -0.71900
      6 N2        -36.3320  -15.1958  -43.2315 N.ar   1 LIG      -0.71900
      7 H1        -39.1370  -13.6165  -44.2846 H      1 LIG       0.11500
      8 H2        -40.1224  -15.5578  -43.0275 H      1 LIG       0.11400
      9 H3        -36.6272  -13.4880  -44.3465 H      1 LIG       0.11400
     10 H4        -36.3499  -16.9305  -42.1002 H      1 LIG       0.14100
@<TRIPOS>BOND
      1       1       2 ar
      2       1       3 ar
      3       2       5 ar
      4       3       6 ar
      5       4       5 ar
      6       4       6 ar
      7       1       7 1
      8       2       8 1
      9       3       9 1
     10       4      10 1
@<TRIPOS>ALT_TYPE
CGenFF_4.0_ALT_TYPE_SET
CGenFF_4.0 1 CG2R61 2 CG2R61 3 CG2R61 4 CG2R64 5 NG2R62 6 NG2R62 7 HGR61 8 HGR62 9 HGR62 10 HGR62
@<TRIPOS>MOLECULE
naphtalene
 18 19 0 0 0
****
USER_CHARGES
INVALID_CHARGES
Pose:   1 Cluster:   1 Fr_nu: 201430 TotEn:   -15.81
@<TRIPOS>ATOM
      1 C1        -79.3227  -25.0806  -51.2831 C.ar   1 LIG      -0.11500
      2 C2        -78.0574  -25.1942  -50.7149 C.ar   1 LIG      -0.11500
      3 C3        -80.7750  -22.3771  -47.5075 C.ar   1 LIG      -0.11500
      4 C4        -79.5096  -22.4908  -46.9394 C.ar   1 LIG      -0.11500
      5 C5        -80.3183  -24.3524  -50.6310 C.ar   1 LIG      -0.11700
      6 C6        -77.7826  -24.5802  -49.4927 C.ar   1 LIG      -0.11700
      7 C7        -81.0496  -22.9911  -48.7298 C.ar   1 LIG      -0.11700
      8 C8        -78.5139  -23.2189  -47.5913 C.ar   1 LIG      -0.11700
      9 C9        -80.0595  -23.7279  -49.4000 C.ar   1 LIG       0.00400
     10 C10       -78.7727  -23.8435  -48.8223 C.ar   1 LIG       0.00400
     11 H1        -79.5362  -25.5592  -52.2343 H      1 LIG       0.11500
     12 H2        -77.2829  -25.7610  -51.2235 H      1 LIG       0.11500
     13 H3        -81.5500  -21.8101  -46.9994 H      1 LIG       0.11500
     14 H4        -79.2971  -22.0131  -45.9875 H      1 LIG       0.11500
     15 H5        -81.3004  -24.2773  -51.0935 H      1 LIG       0.11500
     16 H6        -76.7863  -24.6818  -49.0673 H      1 LIG       0.11500
     17 H7        -82.0457  -22.8887  -49.1554 H      1 LIG       0.11500
     18 H8        -77.5320  -23.2948  -47.1287 H      1 LIG       0.11500
@<TRIPOS>BOND
      1       1       2 ar
      2       1       5 ar
      3       2       6 ar
      4       3       4 ar
      5       3       7 ar
      6       4       8 ar
      7       5       9 ar
      8       6      10 ar
      9       7       9 ar
     10       8      10 ar
     11       9      10 ar
     12       1      11 1
     13       2      12 1
     14       3      13 1
     15       4      14 1
     16       5      15 1
     17       6      16 1
     18       7      17 1
     19       8      18 1
@<TRIPOS>ALT_TYPE
CGenFF_4.0_ALT_TYPE_SET
CGenFF_4.0 1 CG2R61 2 CG2R61 3 CG2R61 4 CG2R61 5 CG2R61 6 CG2R61 7 CG2R61 8 CG2R61 9 CG2R61 10 CG2R61 11 HGR61 12 HGR61 13 HGR61 14 HGR61 15 HGR61 16 HGR61 17 HGR61 18 HGR61
@<TRIPOS>MOLECULE
naphtalene
 18 19 0 0 0
****
USER_CHARGES
INVALID_CHARGES
Pose:   2 Cluster:   2 Fr_nu:  21900 TotEn:   -13.74
@<TRIPOS>ATOM
      1 C1        -81.0370  -24.0719  -52.3574 C.ar   1 LIG      -0.11500
      2 C2        -80.2647  -25.1738  -52.0023 C.ar   1 LIG      -0.11500
      3 C3        -81.0308  -22.5759  -47.7276 C.ar   1 LIG      -0.11500
      4 C4        -80.2586  -23.6779  -47.3726 C.ar   1 LIG      -0.11500
      5 C5        -81.4231  -23.1474  -51.3864 C.ar   1 LIG      -0.11700
      6 C6        -79.8755  -25.3557  -50.6750 C.ar   1 LIG      -0.11700
      7 C7        -81.4200  -22.3941  -49.0551 C.ar   1 LIG      -0.11700
      8 C8        -79.8724  -24.6025  -48.3435 C.ar   1 LIG      -0.11700
      9 C9        -81.0404  -23.3146  -50.0455 C.ar   1 LIG       0.00400
     10 C10       -80.2551  -24.4353  -49.6845 C.ar   1 LIG       0.00400
     11 H1        -81.3401  -23.9312  -53.3908 H      1 LIG       0.11500
     12 H2        -79.9644  -25.8928  -52.7590 H      1 LIG       0.11500
     13 H3        -81.3314  -21.8564  -46.9713 H      1 LIG       0.11500
     14 H4        -79.9569  -23.8189  -46.3389 H      1 LIG       0.11500
     15 H5        -82.0271  -22.2937  -51.6867 H      1 LIG       0.11500
     16 H6        -79.2714  -26.2240  -50.4202 H      1 LIG       0.11500
     17 H7        -82.0233  -21.5253  -49.3098 H      1 LIG       0.11500
     18 H8        -79.2690  -25.4567  -48.0433 H      1 LIG       0.11500
@<TRIPOS>BOND
      1       1       2 ar
      2       1       5 ar
      3       2       6 ar
      4       3       4 ar
      5       3       7 ar
      6       4       8 ar
      7       5       9 ar
      8       6      10 ar
      9       7       9 ar
     10       8      10 ar
     11       9      10 ar
     12       1      11 1
     13       2      12 1
     14       3      13 1
     15       4      14 1
     16       5      15 1
     17       6      16 1
     18       7      17 1
     19       8      18 1
@<TRIPOS>ALT_TYPE
CGenFF_4.0_ALT_TYPE_SET
CGenFF_4.0 1 CG2R61 2 CG2R61 3 CG2R61 4 CG2R61 5 CG2R61 6 CG2R61 7 CG2R61 8 CG2R61 9 CG2R61 10 CG2R61 11 HGR61 12 HGR61 13 HGR61 14 HGR61 15 HGR61 16 HGR61 17 HGR61 18 HGR61
@<TRIPOS>MOLECULE
naphtalene
 18 19 0 0 0
****
USER_CHARGES
INVALID_CHARGES
Pose:   3 Cluster:   3 Fr_nu:  28399 TotEn:   -13.31
@<TRIPOS>ATOM
      1 C1        -74.0916   -9.8271  -45.7807 C.ar   1 LIG      -0.11500
      2 C2        -73.4191   -8.8802  -46.5473 C.ar   1 LIG      -0.11500
      3 C3        -69.8324  -11.7047  -44.3640 C.ar   1 LIG      -0.11500
      4 C4        -69.1600  -10.7577  -45.1307 C.ar   1 LIG      -0.11500
      5 C5        -73.3719  -10.7685  -45.0442 C.ar   1 LIG      -0.11700
      6 C6        -72.0244   -8.8708  -46.5805 C.ar   1 LIG      -0.11700
      7 C7        -71.2272  -11.7140  -44.3308 C.ar   1 LIG      -0.11700
      8 C8        -69.8796   -9.8163  -45.8673 C.ar   1 LIG      -0.11700
      9 C9        -71.9676  -10.7739  -45.0659 C.ar   1 LIG       0.00400
     10 C10       -71.2838   -9.8109  -45.8456 C.ar   1 LIG       0.00400
     11 H1        -75.1774   -9.8343  -45.7556 H      1 LIG       0.11500
     12 H2        -73.9803   -8.1476  -47.1201 H      1 LIG       0.11500
     13 H3        -69.2717  -12.4376  -43.7908 H      1 LIG       0.11500
     14 H4        -68.0743  -10.7519  -45.1565 H      1 LIG       0.11500
     15 H5        -73.9186  -11.4997  -44.4523 H      1 LIG       0.11500
     16 H6        -71.5195   -8.1211  -47.1863 H      1 LIG       0.11500
     17 H7        -71.7318  -12.4632  -43.7243 H      1 LIG       0.11500
     18 H8        -69.3331   -9.0855  -46.4599 H      1 LIG       0.11500
@<TRIPOS>BOND
      1       1       2 ar
      2       1       5 ar
      3       2       6 ar
      4       3       4 ar
      5       3       7 ar
      6       4       8 ar
      7       5       9 ar
      8       6      10 ar
      9       7       9 ar
     10       8      10 ar
     11       9      10 ar
     12       1      11 1
     13       2      12 1
     14       3      13 1
     15       4      14 1
     16       5      15 1
     17       6      16 1
     18       7      17 1
     19       8      18 1
@<TRIPOS>ALT_TYPE
CGenFF_4.0_ALT_TYPE_SET
CGenFF_4.0 1 CG2R61 2 CG2R61 3 CG2R61 4 CG2R61 5 CG2R61 6 CG2R61 7 CG2R61 8 CG2R61 9 CG2R61 10 CG2R61 11 HGR61 12 HGR61 13 HGR61 14 HGR61 15 HGR61 16 HGR61 17 HGR61 18 HGR61
@<TRIPOS>MOLECULE
naphtalene
 18 19 0 0 0
****
USER_CHARGES
INVALID_CHARGES
Pose:   4 Cluster:   4 Fr_nu:   9532 TotEn:   -12.86
@<TRIPOS>ATOM
      1 C1        -58.6968    1.9905  -40.9765 C.ar   1 LIG      -0.11500
      2 C2        -58.3951    0.8682  -41.7420 C.ar   1 LIG      -0.11500
      3 C3        -60.4068    4.2343  -44.9407 C.ar   1 LIG      -0.11500
      4 C4        -60.1049    3.1118  -45.7061 C.ar   1 LIG      -0.11500
      5 C5        -59.2727    3.1109  -41.5763 C.ar   1 LIG      -0.11700
      6 C6        -58.6680    0.8616  -43.1101 C.ar   1 LIG      -0.11700
      7 C7        -60.1338    4.2407  -43.5725 C.ar   1 LIG      -0.11700
      8 C8        -59.5290    1.9915  -45.1064 C.ar   1 LIG      -0.11700
      9 C9        -59.5543    3.1219  -42.9522 C.ar   1 LIG       0.00400
     10 C10       -59.2474    1.9805  -43.7306 C.ar   1 LIG       0.00400
     11 H1        -58.4836    1.9953  -39.9116 H      1 LIG       0.11500
     12 H2        -57.9470   -0.0036  -41.2741 H      1 LIG       0.11500
     13 H3        -60.8551    5.1065  -45.4081 H      1 LIG       0.11500
     14 H4        -60.3171    3.1082  -46.7712 H      1 LIG       0.11500
     15 H5        -59.4998    3.9773  -40.9585 H      1 LIG       0.11500
     16 H6        -58.4243   -0.0268  -43.6890 H      1 LIG       0.11500
     17 H7        -60.3784    5.1289  -42.9937 H      1 LIG       0.11500
     18 H8        -59.3011    1.1252  -45.7242 H      1 LIG       0.11500
@<TRIPOS>BOND
      1       1       2 ar
      2       1       5 ar
      3       2       6 ar
      4       3       4 ar
      5       3       7 ar
      6       4       8 ar
      7       5       9 ar
      8       6      10 ar
      9       7       9 ar
     10       8      10 ar
     11       9      10 ar
     12       1      11 1
     13       2      12 1
     14       3      13 1
     15       4      14 1
     16       5      15 1
     17       6      16 1
     18       7      17 1
     19       8      18 1
@<TRIPOS>ALT_TYPE
CGenFF_4.0_ALT_TYPE_SET
CGenFF_4.0 1 CG2R61 2 CG2R61 3 CG2R61 4 CG2R61 5 CG2R61 6 CG2R61 7 CG2R61 8 CG2R61 9 CG2R61 10 CG2R61 11 HGR61 12 HGR61 13 HGR61 14 HGR61 15 HGR61 16 HGR61 17 HGR61 18 HGR61
@<TRIPOS>MOLECULE
naphtalene
 18 19 0 0 0
****
USER_CHARGES
INVALID_CHARGES
Pose:   5 Cluster:   5 Fr_nu:  24890 TotEn:   -12.82
@<TRIPOS>ATOM
      1 C1        -58.6574    5.4232  -36.3976 C.ar   1 LIG      -0.11500
      2 C2        -59.6808    4.4811  -36.4394 C.ar   1 LIG      -0.11500
      3 C3        -56.2504    2.9607  -39.8349 C.ar   1 LIG      -0.11500
      4 C4        -57.2739    2.0186  -39.8766 C.ar   1 LIG      -0.11500
      5 C5        -57.5462    5.2848  -37.2299 C.ar   1 LIG      -0.11700
      6 C6        -59.5972    3.3970  -37.3135 C.ar   1 LIG      -0.11700
      7 C7        -56.3341    4.0448  -38.9608 C.ar   1 LIG      -0.11700
      8 C8        -58.3851    2.1568  -39.0444 C.ar   1 LIG      -0.11700
      9 C9        -57.4452    4.1998  -38.1159 C.ar   1 LIG       0.00400
     10 C10       -58.4860    3.2418  -38.1583 C.ar   1 LIG       0.00400
     11 H1        -58.7228    6.2667  -35.7165 H      1 LIG       0.11500
     12 H2        -60.5455    4.5899  -35.7913 H      1 LIG       0.11500
     13 H3        -55.3853    2.8525  -40.4830 H      1 LIG       0.11500
     14 H4        -57.2073    1.1746  -40.5569 H      1 LIG       0.11500
     15 H5        -56.7579    6.0331  -37.1800 H      1 LIG       0.11500
     16 H6        -60.4091    2.6729  -37.3298 H      1 LIG       0.11500
     17 H7        -55.5225    4.7692  -38.9453 H      1 LIG       0.11500
     18 H8        -59.1732    1.4082  -39.0936 H      1 LIG       0.11500
@<TRIPOS>BOND
      1       1       2 ar
      2       1       5 ar
      3       2       6 ar
      4       3       4 ar
      5       3       7 ar
      6       4       8 ar
      7       5       9 ar
      8       6      10 ar
      9       7       9 ar
     10       8      10 ar
     11       9      10 ar
     12       1      11 1
     13       2      12 1
     14       3      13 1
     15       4      14 1
     16       5      15 1
     17       6      16 1
     18       7      17 1
     19       8      18 1
@<TRIPOS>ALT_TYPE
CGenFF_4.0_ALT_TYPE_SET
CGenFF_4.0 1 CG2R61 2 CG2R61 3 CG2R61 4 CG2R61 5 CG2R61 6 CG2R61 7 CG2R61 8 CG2R61 9 CG2R61 10 CG2R61 11 HGR61 12 HGR61 13 HGR61 14 HGR61 15 HGR61 16 HGR61 17 HGR61 18 HGR61
@<TRIPOS>MOLECULE
naphtalene
 18 19 0 0 0
****
USER_CHARGES
INVALID_CHARGES
Pose:   6 Cluster:   6 Fr_nu:  21338 TotEn:   -12.80
@<TRIPOS>ATOM
      1 C1        -57.7945    4.2669  -38.7669 C.ar   1 LIG      -0.11500
      2 C2        -57.6670    2.9576  -38.3126 C.ar   1 LIG      -0.11500
      3 C3        -58.7661    2.6198  -43.2408 C.ar   1 LIG      -0.11500
      4 C4        -58.6386    1.3105  -42.7864 C.ar   1 LIG      -0.11500
      5 C5        -58.0996    4.5152  -40.1054 C.ar   1 LIG      -0.11700
      6 C6        -57.8442    1.8917  -39.1949 C.ar   1 LIG      -0.11700
      7 C7        -58.5889    3.6858  -42.3583 C.ar   1 LIG      -0.11700
      8 C8        -58.3334    1.0621  -41.4479 C.ar   1 LIG      -0.11700
      9 C9        -58.2813    3.4544  -41.0077 C.ar   1 LIG       0.00400
     10 C10       -58.1517    2.1230  -40.5456 C.ar   1 LIG       0.00400
     11 H1        -57.6559    5.0964  -38.0796 H      1 LIG       0.11500
     12 H2        -57.4297    2.7654  -37.2703 H      1 LIG       0.11500
     13 H3        -59.0036    2.8127  -44.2831 H      1 LIG       0.11500
     14 H4        -58.7759    0.4815  -43.4744 H      1 LIG       0.11500
     15 H5        -58.1940    5.5467  -40.4386 H      1 LIG       0.11500
     16 H6        -57.7404    0.8763  -38.8179 H      1 LIG       0.11500
     17 H7        -58.6936    4.7010  -42.7354 H      1 LIG       0.11500
     18 H8        -58.2382    0.0307  -41.1146 H      1 LIG       0.11500
@<TRIPOS>BOND
      1       1       2 ar
      2       1       5 ar
      3       2       6 ar
      4       3       4 ar
      5       3       7 ar
      6       4       8 ar
      7       5       9 ar
      8       6      10 ar
      9       7       9 ar
     10       8      10 ar
     11       9      10 ar
     12       1      11 1
     13       2      12 1
     14       3      13 1
     15       4      14 1
     16       5      15 1
     17       6      16 1
     18       7      17 1
     19       8      18 1
@<TRIPOS>ALT_TYPE
CGenFF_4.0_ALT_TYPE_SET
CGenFF_4.0 1 CG2R61 2 CG2R61 3 CG2R61 4 CG2R61 5 CG2R61 6 CG2R61 7 CG2R61 8 CG2R61 9 CG2R61 10 CG2R61 11 HGR61 12 HGR61 13 HGR61 14 HGR61 15 HGR61 16 HGR61 17 HGR61 18 HGR61
@<TRIPOS>MOLECULE
naphtalene
 18 19 0 0 0
****
USER_CHARGES
INVALID_CHARGES
Pose:   7 Cluster:   7 Fr_nu:   7182 TotEn:   -12.36
@<TRIPOS>ATOM
      1 C1        -73.7465   -8.3864  -47.0729 C.ar   1 LIG      -0.11500
      2 C2        -72.6532   -9.2414  -46.9707 C.ar   1 LIG      -0.11500
      3 C3        -76.3636  -11.4012  -44.2918 C.ar   1 LIG      -0.11500
      4 C4        -75.2702  -12.2562  -44.1897 C.ar   1 LIG      -0.11500
      5 C5        -74.9450   -8.7056  -46.4338 C.ar   1 LIG      -0.11700
      6 C6        -72.7539  -10.4188  -46.2292 C.ar   1 LIG      -0.11700
      7 C7        -76.2628  -10.2237  -45.0333 C.ar   1 LIG      -0.11700
      8 C8        -74.0718  -11.9371  -44.8288 C.ar   1 LIG      -0.11700
      9 C9        -75.0643   -9.8867  -45.6832 C.ar   1 LIG       0.00400
     10 C10       -73.9525  -10.7561  -45.5794 C.ar   1 LIG       0.00400
     11 H1        -73.6677   -7.4702  -47.6507 H      1 LIG       0.11500
     12 H2        -71.7206   -8.9919  -47.4684 H      1 LIG       0.11500
     13 H3        -77.2967  -11.6502  -43.7941 H      1 LIG       0.11500
     14 H4        -75.3501  -13.1729  -43.6129 H      1 LIG       0.11500
     15 H5        -75.7868   -8.0227  -46.5276 H      1 LIG       0.11500
     16 H6        -71.8864  -11.0721  -46.1625 H      1 LIG       0.11500
     17 H7        -77.1302   -9.5702  -45.0992 H      1 LIG       0.11500
     18 H8        -73.2300  -12.6203  -44.7357 H      1 LIG       0.11500
@<TRIPOS>BOND
      1       1       2 ar
      2       1       5 ar
      3       2       6 ar
      4       3       4 ar
      5       3       7 ar
      6       4       8 ar
      7       5       9 ar
      8       6      10 ar
      9       7       9 ar
     10       8      10 ar
     11       9      10 ar
     12       1      11 1
     13       2      12 1
     14       3      13 1
     15       4      14 1
     16       5      15 1
     17       6      16 1
     18       7      17 1
     19       8      18 1
@<TRIPOS>ALT_TYPE
CGenFF_4.0_ALT_TYPE_SET
CGenFF_4.0 1 CG2R61 2 CG2R61 3 CG2R61 4 CG2R61 5 CG2R61 6 CG2R61 7 CG2R61 8 CG2R61 9 CG2R61 10 CG2R61 11 HGR61 12 HGR61 13 HGR61 14 HGR61 15 HGR61 16 HGR61 17 HGR61 18 HGR61
@<TRIPOS>MOLECULE
naphtalene
 18 19 0 0 0
****
USER_CHARGES
INVALID_CHARGES
Pose:   8 Cluster:   8 Fr_nu:  17724 TotEn:   -12.16
@<TRIPOS>ATOM
      1 C1        -58.1187    3.0621  -43.0170 C.ar   1 LIG      -0.11500
      2 C2        -56.9039    3.5718  -42.5685 C.ar   1 LIG      -0.11500
      3 C3        -59.5963    2.5325  -38.4116 C.ar   1 LIG      -0.11500
      4 C4        -58.3814    3.0423  -37.9633 C.ar   1 LIG      -0.11500
      5 C5        -59.0953    2.6747  -42.0988 C.ar   1 LIG      -0.11700
      6 C6        -56.6608    3.6963  -41.2004 C.ar   1 LIG      -0.11700
      7 C7        -59.8393    2.4081  -39.7798 C.ar   1 LIG      -0.11700
      8 C8        -57.4048    3.4296  -38.8812 C.ar   1 LIG      -0.11700
      9 C9        -58.8677    2.7930  -40.7180 C.ar   1 LIG       0.00400
     10 C10       -57.6323    3.3113  -40.2621 C.ar   1 LIG       0.00400
     11 H1        -58.3072    2.9649  -44.0821 H      1 LIG       0.11500
     12 H2        -56.1445    3.8733  -43.2841 H      1 LIG       0.11500
     13 H3        -60.3564    2.2309  -37.6964 H      1 LIG       0.11500
     14 H4        -58.1929    3.1379  -36.8980 H      1 LIG       0.11500
     15 H5        -60.0374    2.2785  -42.4720 H      1 LIG       0.11500
     16 H6        -55.7043    4.0979  -40.8724 H      1 LIG       0.11500
     17 H7        -60.7962    2.0073  -40.1076 H      1 LIG       0.11500
     18 H8        -56.4622    3.8252  -38.5083 H      1 LIG       0.11500
@<TRIPOS>BOND
      1       1       2 ar
      2       1       5 ar
      3       2       6 ar
      4       3       4 ar
      5       3       7 ar
      6       4       8 ar
      7       5       9 ar
      8       6      10 ar
      9       7       9 ar
     10       8      10 ar
     11       9      10 ar
     12       1      11 1
     13       2      12 1
     14       3      13 1
     15       4      14 1
     16       5      15 1
     17       6      16 1
     18       7      17 1
     19       8      18 1
@<TRIPOS>ALT_TYPE
CGenFF_4.0_ALT_TYPE_SET
CGenFF_4.0 1 CG2R61 2 CG2R61 3 CG2R61 4 CG2R61 5 CG2R61 6 CG2R61 7 CG2R61 8 CG2R61 9 CG2R61 10 CG2R61 11 HGR61 12 HGR61 13 HGR61 14 HGR61 15 HGR61 16 HGR61 17 HGR61 18 HGR61
@<TRIPOS>MOLECULE
naphtalene
 18 19 0 0 0
****
USER_CHARGES
INVALID_CHARGES
Pose:   9 Cluster:   9 Fr_nu:   8903 TotEn:   -12.04
@<TRIPOS>ATOM
      1 C1        -74.2026  -11.4609  -46.6714 C.ar   1 LIG      -0.11500
      2 C2        -74.5255  -11.9498  -45.4091 C.ar   1 LIG      -0.11500
      3 C3        -69.5993  -10.8041  -45.2391 C.ar   1 LIG      -0.11500
      4 C4        -69.9224  -11.2930  -43.9767 C.ar   1 LIG      -0.11500
      5 C5        -72.8978  -11.0525  -46.9495 C.ar   1 LIG      -0.11700
      6 C6        -73.5452  -12.0322  -44.4200 C.ar   1 LIG      -0.11700
      7 C7        -70.5798  -10.7218  -46.2282 C.ar   1 LIG      -0.11700
      8 C8        -71.2271  -11.7014  -43.6985 C.ar   1 LIG      -0.11700
      9 C9        -71.8982  -11.1284  -45.9658 C.ar   1 LIG       0.00400
     10 C10       -72.2267  -11.6255  -44.6822 C.ar   1 LIG       0.00400
     11 H1        -74.9663  -11.3964  -47.4409 H      1 LIG       0.11500
     12 H2        -75.5415  -12.2677  -45.1937 H      1 LIG       0.11500
     13 H3        -68.5833  -10.4861  -45.4552 H      1 LIG       0.11500
     14 H4        -69.1586  -11.3559  -43.2073 H      1 LIG       0.11500
     15 H5        -72.6681  -10.6732  -47.9431 H      1 LIG       0.11500
     16 H6        -73.8200  -12.4180  -43.4404 H      1 LIG       0.11500
     17 H7        -70.3046  -10.3367  -47.2079 H      1 LIG       0.11500
     18 H8        -71.4572  -12.0800  -42.7047 H      1 LIG       0.11500
@<TRIPOS>BOND
      1       1       2 ar
      2       1       5 ar
      3       2       6 ar
      4       3       4 ar
      5       3       7 ar
      6       4       8 ar
      7       5       9 ar
      8       6      10 ar
      9       7       9 ar
     10       8      10 ar
     11       9      10 ar
     12       1      11 1
     13       2      12 1
     14       3      13 1
     15       4      14 1
     16       5      15 1
     17       6      16 1
     18       7      17 1
     19       8      18 1
@<TRIPOS>ALT_TYPE
CGenFF_4.0_ALT_TYPE_SET
CGenFF_4.0 1 CG2R61 2 CG2R61 3 CG2R61 4 CG2R61 5 CG2R61 6 CG2R61 7 CG2R61 8 CG2R61 9 CG2R61 10 CG2R61 11 HGR61 12 HGR61 13 HGR61 14 HGR61 15 HGR61 16 HGR61 17 HGR61 18 HGR61
@<TRIPOS>MOLECULE
naphtalene
 18 19 0 0 0
****
USER_CHARGES
INVALID_CHARGES
Pose:  10 Cluster:  10 Fr_nu:   4071 TotEn:   -12.04
@<TRIPOS>ATOM
      1 C1        -59.4919    8.1122  -37.2133 C.ar   1 LIG      -0.11500
      2 C2        -60.6878    7.4635  -36.9205 C.ar   1 LIG      -0.11500
      3 C3        -57.3131    3.8084  -37.8483 C.ar   1 LIG      -0.11500
      4 C4        -58.5091    3.1598  -37.5554 C.ar   1 LIG      -0.11500
      5 C5        -58.3508    7.3695  -37.5180 C.ar   1 LIG      -0.11700
      6 C6        -60.7474    6.0698  -36.9311 C.ar   1 LIG      -0.11700
      7 C7        -57.2536    5.2023  -37.8377 C.ar   1 LIG      -0.11700
      8 C8        -59.6502    3.9024  -37.2507 C.ar   1 LIG      -0.11700
      9 C9        -58.3924    5.9658  -37.5333 C.ar   1 LIG       0.00400
     10 C10       -59.6086    5.3062  -37.2354 C.ar   1 LIG       0.00400
     11 H1        -59.4460    9.1973  -37.2044 H      1 LIG       0.11500
     12 H2        -61.5756    8.0426  -36.6837 H      1 LIG       0.11500
     13 H3        -56.4248    3.2298  -38.0853 H      1 LIG       0.11500
     14 H4        -58.5540    2.0747  -37.5631 H      1 LIG       0.11500
     15 H5        -57.4266    7.8978  -37.7433 H      1 LIG       0.11500
     16 H6        -61.6929    5.5837  -36.6996 H      1 LIG       0.11500
     17 H7        -56.3082    5.6881  -38.0700 H      1 LIG       0.11500
     18 H8        -60.5743    3.3744  -37.0245 H      1 LIG       0.11500
@<TRIPOS>BOND
      1       1       2 ar
      2       1       5 ar
      3       2       6 ar
      4       3       4 ar
      5       3       7 ar
      6       4       8 ar
      7       5       9 ar
      8       6      10 ar
      9       7       9 ar
     10       8      10 ar
     11       9      10 ar
     12       1      11 1
     13       2      12 1
     14       3      13 1
     15       4      14 1
     16       5      15 1
     17       6      16 1
     18       7      17 1
     19       8      18 1
@<TRIPOS>ALT_TYPE
CGenFF_4.0_ALT_TYPE_SET
CGenFF_4.0 1 CG2R61 2 CG2R61 3 CG2R61 4 CG2R61 5 CG2R61 6 CG2R61 7 CG2R61 8 CG2R61 9 CG2R61 10 CG2R61 11 HGR61 12 HGR61 13 HGR61 14 HGR61 15 HGR61 16 HGR61 17 HGR61 18 HGR61
@<TRIPOS>MOLECULE
naphtalene
 18 19 0 0 0
****
USER_CHARGES
INVALID_CHARGES
Pose:  11 Cluster:  11 Fr_nu:   7647 TotEn:   -11.84
@<TRIPOS>ATOM
      1 C1        -55.9567    3.7853  -40.9354 C.ar   1 LIG      -0.11500
      2 C2        -56.3624    2.6953  -40.1710 C.ar   1 LIG      -0.11500
      3 C3        -58.7165    2.2240  -44.6257 C.ar   1 LIG      -0.11500
      4 C4        -59.1221    1.1341  -43.8612 C.ar   1 LIG      -0.11500
      5 C5        -56.4381    3.9448  -42.2351 C.ar   1 LIG      -0.11700
      6 C6        -57.2509    1.7608  -40.7031 C.ar   1 LIG      -0.11700
      7 C7        -57.8279    3.1586  -44.0934 C.ar   1 LIG      -0.11700
      8 C8        -58.6406    0.9744  -42.5615 C.ar   1 LIG      -0.11700
      9 C9        -57.3332    3.0138  -42.7870 C.ar   1 LIG       0.00400
     10 C10       -57.7456    1.9054  -42.0096 C.ar   1 LIG       0.00400
     11 H1        -55.2645    4.5122  -40.5207 H      1 LIG       0.11500
     12 H2        -55.9872    2.5722  -39.1592 H      1 LIG       0.11500
     13 H3        -59.0915    2.3478  -45.6378 H      1 LIG       0.11500
     14 H4        -59.8132    0.4067  -44.2769 H      1 LIG       0.11500
     15 H5        -56.1071    4.8042  -42.8146 H      1 LIG       0.11500
     16 H6        -57.5550    0.9168  -40.0875 H      1 LIG       0.11500
     17 H7        -57.5246    4.0029  -44.7090 H      1 LIG       0.11500
     18 H8        -58.9710    0.1147  -41.9821 H      1 LIG       0.11500
@<TRIPOS>BOND
      1       1       2 ar
      2       1       5 ar
      3       2       6 ar
      4       3       4 ar
      5       3       7 ar
      6       4       8 ar
      7       5       9 ar
      8       6      10 ar
      9       7       9 ar
     10       8      10 ar
     11       9      10 ar
     12       1      11 1
     13       2      12 1
     14       3      13 1
     15       4      14 1
     16       5      15 1
     17       6      16 1
     18       7      17 1
     19       8      18 1
@<TRIPOS>ALT_TYPE
CGenFF_4.0_ALT_TYPE_SET
CGenFF_4.0 1 CG2R61 2 CG2R61 3 CG2R61 4 CG2R61 5 CG2R61 6 CG2R61 7 CG2R61 8 CG2R61 9 CG2R61 10 CG2R61 11 HGR61 12 HGR61 13 HGR61 14 HGR61 15 HGR61 16 HGR61 17 HGR61 18 HGR61
@<TRIPOS>MOLECULE
naphtalene
 18 19 0 0 0
****
USER_CHARGES
INVALID_CHARGES
Pose:  12 Cluster:  12 Fr_nu:  95093 TotEn:   -11.77
@<TRIPOS>ATOM
      1 C1        -74.4432   -1.5811  -31.4633 C.ar   1 LIG      -0.11500
      2 C2        -74.2473   -0.5033  -32.3216 C.ar   1 LIG      -0.11500
      3 C3        -70.5117   -0.2669  -28.9160 C.ar   1 LIG      -0.11500
      4 C4        -70.3159    0.8109  -29.7744 C.ar   1 LIG      -0.11500
      5 C5        -73.5656   -1.7959  -30.4002 C.ar   1 LIG      -0.11700
      6 C6        -73.1732    0.3639  -32.1202 C.ar   1 LIG      -0.11700
      7 C7        -71.5859   -1.1341  -29.1174 C.ar   1 LIG      -0.11700
      8 C8        -71.1933    1.0257  -30.8376 C.ar   1 LIG      -0.11700
      9 C9        -72.4791   -0.9331  -30.1824 C.ar   1 LIG       0.00400
     10 C10       -72.2799    0.1629  -31.0553 C.ar   1 LIG       0.00400
     11 H1        -75.2792   -2.2562  -31.6209 H      1 LIG       0.11500
     12 H2        -74.9312   -0.3368  -33.1488 H      1 LIG       0.11500
     13 H3        -69.8281   -0.4339  -28.0883 H      1 LIG       0.11500
     14 H4        -69.4789    1.4848  -29.6171 H      1 LIG       0.11500
     15 H5        -73.7379   -2.6451  -29.7421 H      1 LIG       0.11500
     16 H6        -73.0396    1.2003  -32.8032 H      1 LIG       0.11500
     17 H7        -71.7198   -1.9699  -28.4338 H      1 LIG       0.11500
     18 H8        -71.0208    1.8744  -31.4963 H      1 LIG       0.11500
@<TRIPOS>BOND
      1       1       2 ar
      2       1       5 ar
      3       2       6 ar
      4       3       4 ar
      5       3       7 ar
      6       4       8 ar
      7       5       9 ar
      8       6      10 ar
      9       7       9 ar
     10       8      10 ar
     11       9      10 ar
     12       1      11 1
     13       2      12 1
     14       3      13 1
     15       4      14 1
     16       5      15 1
     17       6      16 1
     18       7      17 1
     19       8      18 1
@<TRIPOS>ALT_TYPE
CGenFF_4.0_ALT_TYPE_SET
CGenFF_4.0 1 CG2R61 2 CG2R61 3 CG2R61 4 CG2R61 5 CG2R61 6 CG2R61 7 CG2R61 8 CG2R61 9 CG2R61 10 CG2R61 11 HGR61 12 HGR61 13 HGR61 14 HGR61 15 HGR61 16 HGR61 17 HGR61 18 HGR61
@<TRIPOS>MOLECULE
naphtalene
 18 19 0 0 0
****
USER_CHARGES
INVALID_CHARGES
Pose:  13 Cluster:  13 Fr_nu: 156958 TotEn:   -11.74
@<TRIPOS>ATOM
      1 C1        -67.0415  -26.4873  -34.4727 C.ar   1 LIG      -0.11500
      2 C2        -66.6537  -26.9027  -33.2023 C.ar   1 LIG      -0.11500
      3 C3        -64.2034  -22.5576  -34.0537 C.ar   1 LIG      -0.11500
      4 C4        -63.8157  -22.9731  -32.7833 C.ar   1 LIG      -0.11500
      5 C5        -66.5316  -25.3033  -35.0064 C.ar   1 LIG      -0.11700
      6 C6        -65.7547  -26.1359  -32.4607 C.ar   1 LIG      -0.11700
      7 C7        -65.1024  -23.3245  -34.7954 C.ar   1 LIG      -0.11700
      8 C8        -64.3256  -24.1570  -32.2495 C.ar   1 LIG      -0.11700
      9 C9        -65.6257  -24.5189  -34.2739 C.ar   1 LIG       0.00400
     10 C10       -65.2315  -24.9414  -32.9820 C.ar   1 LIG       0.00400
     11 H1        -67.7419  -27.0843  -35.0494 H      1 LIG       0.11500
     12 H2        -67.0511  -27.8247  -32.7879 H      1 LIG       0.11500
     13 H3        -63.8062  -21.6356  -34.4689 H      1 LIG       0.11500
     14 H4        -63.1164  -22.3749  -32.2065 H      1 LIG       0.11500
     15 H5        -66.8490  -24.9977  -36.0012 H      1 LIG       0.11500
     16 H6        -65.4651  -26.4801  -31.4699 H      1 LIG       0.11500
     17 H7        -65.3913  -22.9806  -35.7864 H      1 LIG       0.11500
     18 H8        -64.0089  -24.4624  -31.2543 H      1 LIG       0.11500
@<TRIPOS>BOND
      1       1       2 ar
      2       1       5 ar
      3       2       6 ar
      4       3       4 ar
      5       3       7 ar
      6       4       8 ar
      7       5       9 ar
      8       6      10 ar
      9       7       9 ar
     10       8      10 ar
     11       9      10 ar
     12       1      11 1
     13       2      12 1
     14       3      13 1
     15       4      14 1
     16       5      15 1
     17       6      16 1
     18       7      17 1
     19       8      18 1
@<TRIPOS>ALT_TYPE
CGenFF_4.0_ALT_TYPE_SET
CGenFF_4.0 1 CG2R61 2 CG2R61 3 CG2R61 4 CG2R61 5 CG2R61 6 CG2R61 7 CG2R61 8 CG2R61 9 CG2R61 10 CG2R61 11 HGR61 12 HGR61 13 HGR61 14 HGR61 15 HGR61 16 HGR61 17 HGR61 18 HGR61
@<TRIPOS>MOLECULE
naphtalene
 18 19 0 0 0
****
USER_CHARGES
INVALID_CHARGES
Pose:  14 Cluster:  14 Fr_nu:  82883 TotEn:   -11.61
@<TRIPOS>ATOM
      1 C1        -59.2916    5.7083  -37.3554 C.ar   1 LIG      -0.11500
      2 C2        -59.8759    4.4945  -37.0060 C.ar   1 LIG      -0.11500
      3 C3        -57.1672    3.5838  -41.1824 C.ar   1 LIG      -0.11500
      4 C4        -57.7516    2.3700  -40.8329 C.ar   1 LIG      -0.11500
      5 C5        -58.4710    5.7902  -38.4808 C.ar   1 LIG      -0.11700
      6 C6        -59.6420    3.3579  -37.7804 C.ar   1 LIG      -0.11700
      7 C7        -57.4012    4.7204  -40.4079 C.ar   1 LIG      -0.11700
      8 C8        -58.5721    2.2880  -39.7076 C.ar   1 LIG      -0.11700
      9 C9        -58.2244    4.6562  -39.2719 C.ar   1 LIG       0.00400
     10 C10       -58.8186    3.4219  -38.9165 C.ar   1 LIG       0.00400
     11 H1        -59.4736    6.5926  -36.7518 H      1 LIG       0.11500
     12 H2        -60.5148    4.4319  -36.1299 H      1 LIG       0.11500
     13 H3        -56.5282    3.6471  -42.0587 H      1 LIG       0.11500
     14 H4        -57.5680    1.4857  -41.4361 H      1 LIG       0.11500
     15 H5        -58.0244    6.7493  -38.7348 H      1 LIG       0.11500
     16 H6        -60.1095    2.4197  -37.4890 H      1 LIG       0.11500
     17 H7        -56.9343    5.6586  -40.7001 H      1 LIG       0.11500
     18 H8        -59.0182    1.3288  -39.4529 H      1 LIG       0.11500
@<TRIPOS>BOND
      1       1       2 ar
      2       1       5 ar
      3       2       6 ar
      4       3       4 ar
      5       3       7 ar
      6       4       8 ar
      7       5       9 ar
      8       6      10 ar
      9       7       9 ar
     10       8      10 ar
     11       9      10 ar
     12       1      11 1
     13       2      12 1
     14       3      13 1
     15       4      14 1
     16       5      15 1
     17       6      16 1
     18       7      17 1
     19       8      18 1
@<TRIPOS>ALT_TYPE
CGenFF_4.0_ALT_TYPE_SET
CGenFF_4.0 1 CG2R61 2 CG2R61 3 CG2R61 4 CG2R61 5 CG2R61 6 CG2R61 7 CG2R61 8 CG2R61 9 CG2R61 10 CG2R61 11 HGR61 12 HGR61 13 HGR61 14 HGR61 15 HGR61 16 HGR61 17 HGR61 18 HGR61
@<TRIPOS>MOLECULE
naphtalene
 18 19 0 0 0
****
USER_CHARGES
INVALID_CHARGES
Pose:  15 Cluster:  15 Fr_nu: 321721 TotEn:   -11.52
@<TRIPOS>ATOM
      1 C1        -51.6088  -10.7825  -43.9730 C.ar   1 LIG      -0.11500
      2 C2        -50.4147  -10.0894  -44.1479 C.ar   1 LIG      -0.11500
      3 C3        -49.1206  -14.9244  -43.4018 C.ar   1 LIG      -0.11500
      4 C4        -47.9266  -14.2312  -43.5768 C.ar   1 LIG      -0.11500
      5 C5        -51.5905  -12.1585  -43.7434 C.ar   1 LIG      -0.11700
      6 C6        -49.1978  -10.7694  -44.0940 C.ar   1 LIG      -0.11700
      7 C7        -50.3376  -14.2443  -43.4558 C.ar   1 LIG      -0.11700
      8 C8        -47.9448  -12.8552  -43.8065 C.ar   1 LIG      -0.11700
      9 C9        -50.3747  -12.8593  -43.6860 C.ar   1 LIG       0.00400
     10 C10       -49.1605  -12.1544  -43.8639 C.ar   1 LIG       0.00400
     11 H1        -52.5559  -10.2526  -44.0157 H      1 LIG       0.11500
     12 H2        -50.4300   -9.0181  -44.3264 H      1 LIG       0.11500
     13 H3        -49.1060  -15.9959  -43.2232 H      1 LIG       0.11500
     14 H4        -46.9799  -14.7619  -43.5354 H      1 LIG       0.11500
     15 H5        -52.5361  -12.6800  -43.6099 H      1 LIG       0.11500
     16 H6        -48.2766  -10.2074  -44.2330 H      1 LIG       0.11500
     17 H7        -51.2586  -14.8064  -43.3159 H      1 LIG       0.11500
     18 H8        -46.9993  -12.3337  -43.9407 H      1 LIG       0.11500
@<TRIPOS>BOND
      1       1       2 ar
      2       1       5 ar
      3       2       6 ar
      4       3       4 ar
      5       3       7 ar
      6       4       8 ar
      7       5       9 ar
      8       6      10 ar
      9       7       9 ar
     10       8      10 ar
     11       9      10 ar
     12       1      11 1
     13       2      12 1
     14       3      13 1
     15       4      14 1
     16       5      15 1
     17       6      16 1
     18       7      17 1
     19       8      18 1
@<TRIPOS>ALT_TYPE
CGenFF_4.0_ALT_TYPE_SET
CGenFF_4.0 1 CG2R61 2 CG2R61 3 CG2R61 4 CG2R61 5 CG2R61 6 CG2R61 7 CG2R61 8 CG2R61 9 CG2R61 10 CG2R61 11 HGR61 12 HGR61 13 HGR61 14 HGR61 15 HGR61 16 HGR61 17 HGR61 18 HGR61
@<TRIPOS>MOLECULE
naphtalene
 18 19 0 0 0
****
USER_CHARGES
INVALID_CHARGES
Pose:  16 Cluster:  16 Fr_nu: 185283 TotEn:   -11.26
@<TRIPOS>ATOM
      1 C1        -59.2110    2.6474  -40.8732 C.ar   1 LIG      -0.11500
      2 C2        -58.6614    1.9261  -39.8175 C.ar   1 LIG      -0.11500
      3 C3        -54.7847    4.2818  -42.0605 C.ar   1 LIG      -0.11500
      4 C4        -54.2352    3.5604  -41.0048 C.ar   1 LIG      -0.11500
      5 C5        -58.3881    3.4152  -41.6978 C.ar   1 LIG      -0.11700
      6 C6        -57.2870    1.9696  -39.5823 C.ar   1 LIG      -0.11700
      7 C7        -56.1593    4.2382  -42.2957 C.ar   1 LIG      -0.11700
      8 C8        -55.0580    2.7927  -40.1801 C.ar   1 LIG      -0.11700
      9 C9        -57.0025    3.4707  -41.4757 C.ar   1 LIG       0.00400
     10 C10       -56.4437    2.7371  -40.4021 C.ar   1 LIG       0.00400
     11 H1        -60.2811    2.6136  -41.0554 H      1 LIG       0.11500
     12 H2        -59.3028    1.3285  -39.1763 H      1 LIG       0.11500
     13 H3        -54.1437    4.8796  -42.7023 H      1 LIG       0.11500
     14 H4        -53.1652    3.5958  -40.8221 H      1 LIG       0.11500
     15 H5        -58.8396    3.9713  -42.5168 H      1 LIG       0.11500
     16 H6        -56.8789    1.3974  -38.7517 H      1 LIG       0.11500
     17 H7        -56.5669    4.8098  -43.1268 H      1 LIG       0.11500
     18 H8        -54.6069    2.2370  -39.3605 H      1 LIG       0.11500
@<TRIPOS>BOND
      1       1       2 ar
      2       1       5 ar
      3       2       6 ar
      4       3       4 ar
      5       3       7 ar
      6       4       8 ar
      7       5       9 ar
      8       6      10 ar
      9       7       9 ar
     10       8      10 ar
     11       9      10 ar
     12       1      11 1
     13       2      12 1
     14       3      13 1
     15       4      14 1
     16       5      15 1
     17       6      16 1
     18       7      17 1
     19       8      18 1
@<TRIPOS>ALT_TYPE
CGenFF_4.0_ALT_TYPE_SET
CGenFF_4.0 1 CG2R61 2 CG2R61 3 CG2R61 4 CG2R61 5 CG2R61 6 CG2R61 7 CG2R61 8 CG2R61 9 CG2R61 10 CG2R61 11 HGR61 12 HGR61 13 HGR61 14 HGR61 15 HGR61 16 HGR61 17 HGR61 18 HGR61
@<TRIPOS>MOLECULE
naphtalene
 18 19 0 0 0
****
USER_CHARGES
INVALID_CHARGES
Pose:  17 Cluster:  17 Fr_nu: 131955 TotEn:   -11.16
@<TRIPOS>ATOM
      1 C1        -71.6438  -10.9572  -46.4308 C.ar   1 LIG      -0.11500
      2 C2        -71.5580   -9.6648  -45.9217 C.ar   1 LIG      -0.11500
      3 C3        -76.4926  -10.5797  -46.5710 C.ar   1 LIG      -0.11500
      4 C4        -76.4067   -9.2873  -46.0619 C.ar   1 LIG      -0.11500
      5 C5        -72.8905  -11.5122  -46.7211 C.ar   1 LIG      -0.11700
      6 C6        -72.7183   -8.9223  -45.7011 C.ar   1 LIG      -0.11700
      7 C7        -75.3322  -11.3221  -46.7917 C.ar   1 LIG      -0.11700
      8 C8        -75.1600   -8.7322  -45.7715 C.ar   1 LIG      -0.11700
      9 C9        -74.0690  -10.7793  -46.5051 C.ar   1 LIG       0.00400
     10 C10       -73.9816   -9.4651  -45.9875 C.ar   1 LIG       0.00400
     11 H1        -70.7402  -11.5349  -46.6019 H      1 LIG       0.11500
     12 H2        -70.5870   -9.2336  -45.6963 H      1 LIG       0.11500
     13 H3        -77.4635  -11.0115  -46.7968 H      1 LIG       0.11500
     14 H4        -77.3107   -8.7106  -45.8897 H      1 LIG       0.11500
     15 H5        -72.9338  -12.5244  -47.1179 H      1 LIG       0.11500
     16 H6        -72.6275   -7.9138  -45.3030 H      1 LIG       0.11500
     17 H7        -75.4232  -12.3303  -47.1906 H      1 LIG       0.11500
     18 H8        -75.1166   -7.7202  -45.3740 H      1 LIG       0.11500
@<TRIPOS>BOND
      1       1       2 ar
      2       1       5 ar
      3       2       6 ar
      4       3       4 ar
      5       3       7 ar
      6       4       8 ar
      7       5       9 ar
      8       6      10 ar
      9       7       9 ar
     10       8      10 ar
     11       9      10 ar
     12       1      11 1
     13       2      12 1
     14       3      13 1
     15       4      14 1
     16       5      15 1
     17       6      16 1
     18       7      17 1
     19       8      18 1
@<TRIPOS>ALT_TYPE
CGenFF_4.0_ALT_TYPE_SET
CGenFF_4.0 1 CG2R61 2 CG2R61 3 CG2R61 4 CG2R61 5 CG2R61 6 CG2R61 7 CG2R61 8 CG2R61 9 CG2R61 10 CG2R61 11 HGR61 12 HGR61 13 HGR61 14 HGR61 15 HGR61 16 HGR61 17 HGR61 18 HGR61
@<TRIPOS>MOLECULE
naphtalene
 18 19 0 0 0
****
USER_CHARGES
INVALID_CHARGES
Pose:  18 Cluster:  18 Fr_nu: 167756 TotEn:   -11.12
@<TRIPOS>ATOM
      1 C1        -77.5454   -8.1542  -56.3410 C.ar   1 LIG      -0.11500
      2 C2        -77.8023   -7.2478  -57.3654 C.ar   1 LIG      -0.11500
      3 C3        -80.9530   -6.0218  -53.6000 C.ar   1 LIG      -0.11500
      4 C4        -81.2098   -5.1154  -54.6244 C.ar   1 LIG      -0.11500
      5 C5        -78.2623   -8.0798  -55.1465 C.ar   1 LIG      -0.11700
      6 C6        -78.7770   -6.2637  -57.1993 C.ar   1 LIG      -0.11700
      7 C7        -79.9783   -7.0060  -53.7662 C.ar   1 LIG      -0.11700
      8 C8        -80.4929   -5.1897  -55.8190 C.ar   1 LIG      -0.11700
      9 C9        -79.2471   -7.0956  -54.9619 C.ar   1 LIG       0.00400
     10 C10       -79.5082   -6.1739  -56.0036 C.ar   1 LIG       0.00400
     11 H1        -76.7861   -8.9198  -56.4707 H      1 LIG       0.11500
     12 H2        -77.2438   -7.3068  -58.2951 H      1 LIG       0.11500
     13 H3        -81.5114   -5.9634  -52.6699 H      1 LIG       0.11500
     14 H4        -81.9683   -4.3491  -54.4937 H      1 LIG       0.11500
     15 H5        -78.0445   -8.7985  -54.3591 H      1 LIG       0.11500
     16 H6        -78.9615   -5.5659  -58.0136 H      1 LIG       0.11500
     17 H7        -79.7946   -7.7041  -52.9521 H      1 LIG       0.11500
     18 H8        -80.7101   -4.4706  -56.6062 H      1 LIG       0.11500
@<TRIPOS>BOND
      1       1       2 ar
      2       1       5 ar
      3       2       6 ar
      4       3       4 ar
      5       3       7 ar
      6       4       8 ar
      7       5       9 ar
      8       6      10 ar
      9       7       9 ar
     10       8      10 ar
     11       9      10 ar
     12       1      11 1
     13       2      12 1
     14       3      13 1
     15       4      14 1
     16       5      15 1
     17       6      16 1
     18       7      17 1
     19       8      18 1
@<TRIPOS>ALT_TYPE
CGenFF_4.0_ALT_TYPE_SET
CGenFF_4.0 1 CG2R61 2 CG2R61 3 CG2R61 4 CG2R61 5 CG2R61 6 CG2R61 7 CG2R61 8 CG2R61 9 CG2R61 10 CG2R61 11 HGR61 12 HGR61 13 HGR61 14 HGR61 15 HGR61 16 HGR61 17 HGR61 18 HGR61
@<TRIPOS>MOLECULE
naphtalene
 18 19 0 0 0
****
USER_CHARGES
INVALID_CHARGES
Pose:  19 Cluster:  19 Fr_nu: 278906 TotEn:   -10.72
@<TRIPOS>ATOM
      1 C1        -74.1013    3.0265  -47.8770 C.ar   1 LIG      -0.11500
      2 C2        -73.2440    4.1190  -47.7857 C.ar   1 LIG      -0.11500
      3 C3        -77.3501    5.7736  -50.2375 C.ar   1 LIG      -0.11500
      4 C4        -76.4927    6.8660  -50.1461 C.ar   1 LIG      -0.11500
      5 C5        -75.3381    3.1601  -48.5088 C.ar   1 LIG      -0.11700
      6 C6        -73.6199    5.3491  -48.3257 C.ar   1 LIG      -0.11700
      7 C7        -76.9740    4.5433  -49.6974 C.ar   1 LIG      -0.11700
      8 C8        -75.2559    6.7326  -49.5143 C.ar   1 LIG      -0.11700
      9 C9        -75.7329    4.3909  -49.0580 C.ar   1 LIG       0.00400
     10 C10       -74.8611    5.5018  -48.9651 C.ar   1 LIG       0.00400
     11 H1        -73.8083    2.0692  -47.4559 H      1 LIG       0.11500
     12 H2        -72.2813    4.0138  -47.2939 H      1 LIG       0.11500
     13 H3        -78.3131    5.8780  -50.7294 H      1 LIG       0.11500
     14 H4        -76.7868    7.8234  -50.5661 H      1 LIG       0.11500
     15 H5        -75.9924    2.2927  -48.5681 H      1 LIG       0.11500
     16 H6        -72.9337    6.1894  -48.2433 H      1 LIG       0.11500
     17 H7        -77.6600    3.7030  -49.7807 H      1 LIG       0.11500
     18 H8        -74.6018    7.6000  -49.4541 H      1 LIG       0.11500
@<TRIPOS>BOND
      1       1       2 ar
      2       1       5 ar
      3       2       6 ar
      4       3       4 ar
      5       3       7 ar
      6       4       8 ar
      7       5       9 ar
      8       6      10 ar
      9       7       9 ar
     10       8      10 ar
     11       9      10 ar
     12       1      11 1
     13       2      12 1
     14       3      13 1
     15       4      14 1
     16       5      15 1
     17       6      16 1
     18       7      17 1
     19       8      18 1
@<TRIPOS>ALT_TYPE
CGenFF_4.0_ALT_TYPE_SET
CGenFF_4.0 1 CG2R61 2 CG2R61 3 CG2R61 4 CG2R61 5 CG2R61 6 CG2R61 7 CG2R61 8 CG2R61 9 CG2R61 10 CG2R61 11 HGR61 12 HGR61 13 HGR61 14 HGR61 15 HGR61 16 HGR61 17 HGR61 18 HGR61
@<TRIPOS>MOLECULE
naphtalene
 18 19 0 0 0
****
USER_CHARGES
INVALID_CHARGES
Pose:  20 Cluster:  20 Fr_nu:  98227 TotEn:   -10.55
@<TRIPOS>ATOM
      1 C1        -79.8320  -10.1210  -46.8689 C.ar   1 LIG      -0.11500
      2 C2        -80.6982  -10.2508  -47.9504 C.ar   1 LIG      -0.11500
      3 C3        -77.7170   -6.3044  -49.0214 C.ar   1 LIG      -0.11500
      4 C4        -78.5833   -6.4343  -50.1028 C.ar   1 LIG      -0.11500
      5 C5        -78.8722   -9.1084  -46.8604 C.ar   1 LIG      -0.11700
      6 C6        -80.6081   -9.3688  -49.0274 C.ar   1 LIG      -0.11700
      7 C7        -77.8072   -7.1865  -47.9442 C.ar   1 LIG      -0.11700
      8 C8        -79.5431   -7.4469  -50.1115 C.ar   1 LIG      -0.11700
      9 C9        -78.7672   -8.2116  -47.9361 C.ar   1 LIG       0.00400
     10 C10       -79.6481   -8.3437  -49.0358 C.ar   1 LIG       0.00400
     11 H1        -79.9022  -10.8084  -46.0310 H      1 LIG       0.11500
     12 H2        -81.4452  -11.0393  -47.9559 H      1 LIG       0.11500
     13 H3        -76.9697   -5.5159  -49.0151 H      1 LIG       0.11500
     14 H4        -78.5117   -5.7475  -50.9411 H      1 LIG       0.11500
     15 H5        -78.2052   -9.0260  -46.0046 H      1 LIG       0.11500
     16 H6        -81.2959   -9.4885  -49.8620 H      1 LIG       0.11500
     17 H7        -77.1199   -7.0660  -47.1094 H      1 LIG       0.11500
     18 H8        -80.2096   -7.5299  -50.9675 H      1 LIG       0.11500
@<TRIPOS>BOND
      1       1       2 ar
      2       1       5 ar
      3       2       6 ar
      4       3       4 ar
      5       3       7 ar
      6       4       8 ar
      7       5       9 ar
      8       6      10 ar
      9       7       9 ar
     10       8      10 ar
     11       9      10 ar
     12       1      11 1
     13       2      12 1
     14       3      13 1
     15       4      14 1
     16       5      15 1
     17       6      16 1
     18       7      17 1
     19       8      18 1
@<TRIPOS>ALT_TYPE
CGenFF_4.0_ALT_TYPE_SET
CGenFF_4.0 1 CG2R61 2 CG2R61 3 CG2R61 4 CG2R61 5 CG2R61 6 CG2R61 7 CG2R61 8 CG2R61 9 CG2R61 10 CG2R61 11 HGR61 12 HGR61 13 HGR61 14 HGR61 15 HGR61 16 HGR61 17 HGR61 18 HGR61
@<TRIPOS>MOLECULE
naphtalene
 18 19 0 0 0
****
USER_CHARGES
INVALID_CHARGES
Pose:  21 Cluster:  21 Fr_nu: 107657 TotEn:   -10.51
@<TRIPOS>ATOM
      1 C1        -60.1804    3.8541  -46.3627 C.ar   1 LIG      -0.11500
      2 C2        -60.5667    3.1328  -45.2369 C.ar   1 LIG      -0.11500
      3 C3        -64.4321    6.2189  -46.3060 C.ar   1 LIG      -0.11500
      4 C4        -64.8183    5.4975  -45.1802 C.ar   1 LIG      -0.11500
      5 C5        -61.0419    4.8032  -46.9137 C.ar   1 LIG      -0.11700
      6 C6        -61.8157    3.3577  -44.6578 C.ar   1 LIG      -0.11700
      7 C7        -63.1829    5.9941  -46.8851 C.ar   1 LIG      -0.11700
      8 C8        -63.9569    4.5484  -44.6292 C.ar   1 LIG      -0.11700
      9 C9        -62.3031    5.0426  -46.3438 C.ar   1 LIG       0.00400
     10 C10       -62.6958    4.3090  -45.1991 C.ar   1 LIG       0.00400
     11 H1        -59.2081    3.6782  -46.8135 H      1 LIG       0.11500
     12 H2        -59.8951    2.3944  -44.8086 H      1 LIG       0.11500
     13 H3        -65.1033    6.9578  -46.7348 H      1 LIG       0.11500
     14 H4        -65.7913    5.6728  -44.7308 H      1 LIG       0.11500
     15 H5        -60.7192    5.3550  -47.7941 H      1 LIG       0.11500
     16 H6        -62.0967    2.7827  -43.7778 H      1 LIG       0.11500
     17 H7        -62.9019    6.5697  -47.7645 H      1 LIG       0.11500
     18 H8        -64.2797    3.9959  -43.7492 H      1 LIG       0.11500
@<TRIPOS>BOND
      1       1       2 ar
      2       1       5 ar
      3       2       6 ar
      4       3       4 ar
      5       3       7 ar
      6       4       8 ar
      7       5       9 ar
      8       6      10 ar
      9       7       9 ar
     10       8      10 ar
     11       9      10 ar
     12       1      11 1
     13       2      12 1
     14       3      13 1
     15       4      14 1
     16       5      15 1
     17       6      16 1
     18       7      17 1
     19       8      18 1
@<TRIPOS>ALT_TYPE
CGenFF_4.0_ALT_TYPE_SET
CGenFF_4.0 1 CG2R61 2 CG2R61 3 CG2R61 4 CG2R61 5 CG2R61 6 CG2R61 7 CG2R61 8 CG2R61 9 CG2R61 10 CG2R61 11 HGR61 12 HGR61 13 HGR61 14 HGR61 15 HGR61 16 HGR61 17 HGR61 18 HGR61
@<TRIPOS>MOLECULE
naphtalene
 18 19 0 0 0
****
USER_CHARGES
INVALID_CHARGES
Pose:  22 Cluster:  22 Fr_nu:  25367 TotEn:   -10.23
@<TRIPOS>ATOM
      1 C1        -69.5498  -10.9398  -45.6814 C.ar   1 LIG      -0.11500
      2 C2        -68.7491  -10.0583  -46.4015 C.ar   1 LIG      -0.11500
      3 C3        -73.5236   -8.6137  -47.2536 C.ar   1 LIG      -0.11500
      4 C4        -72.7227   -7.7323  -47.9737 C.ar   1 LIG      -0.11500
      5 C5        -70.9382  -10.8048  -45.7102 C.ar   1 LIG      -0.11700
      6 C6        -69.3333   -9.0386  -47.1532 C.ar   1 LIG      -0.11700
      7 C7        -72.9392   -9.6336  -46.5019 C.ar   1 LIG      -0.11700
      8 C8        -71.3343   -7.8671  -47.9449 C.ar   1 LIG      -0.11700
      9 C9        -71.5435   -9.7841  -46.4614 C.ar   1 LIG       0.00400
     10 C10       -70.7291   -8.8878  -47.1937 C.ar   1 LIG       0.00400
     11 H1        -69.0944  -11.7331  -45.0960 H      1 LIG       0.11500
     12 H2        -67.6683  -10.1643  -46.3786 H      1 LIG       0.11500
     13 H3        -74.6046   -8.5083  -47.2762 H      1 LIG       0.11500
     14 H4        -73.1786   -6.9383  -48.5578 H      1 LIG       0.11500
     15 H5        -71.5445  -11.5050  -45.1393 H      1 LIG       0.11500
     16 H6        -68.6880   -8.3612  -47.7088 H      1 LIG       0.11500
     17 H7        -73.5847  -10.3112  -45.9471 H      1 LIG       0.11500
     18 H8        -70.7277   -7.1665  -48.5151 H      1 LIG       0.11500
@<TRIPOS>BOND
      1       1       2 ar
      2       1       5 ar
      3       2       6 ar
      4       3       4 ar
      5       3       7 ar
      6       4       8 ar
      7       5       9 ar
      8       6      10 ar
      9       7       9 ar
     10       8      10 ar
     11       9      10 ar
     12       1      11 1
     13       2      12 1
     14       3      13 1
     15       4      14 1
     16       5      15 1
     17       6      16 1
     18       7      17 1
     19       8      18 1
@<TRIPOS>ALT_TYPE
CGenFF_4.0_ALT_TYPE_SET
CGenFF_4.0 1 CG2R61 2 CG2R61 3 CG2R61 4 CG2R61 5 CG2R61 6 CG2R61 7 CG2R61 8 CG2R61 9 CG2R61 10 CG2R61 11 HGR61 12 HGR61 13 HGR61 14 HGR61 15 HGR61 16 HGR61 17 HGR61 18 HGR61
@<TRIPOS>MOLECULE
naphtalene
 18 19 0 0 0
****
USER_CHARGES
INVALID_CHARGES
Pose:  23 Cluster:  23 Fr_nu:    727 TotEn:   -10.22
@<TRIPOS>ATOM
      1 C1        -57.5640    4.8905  -41.5642 C.ar   1 LIG      -0.11500
      2 C2        -57.1550    3.7485  -40.8822 C.ar   1 LIG      -0.11500
      3 C3        -60.1807    2.1373  -44.6048 C.ar   1 LIG      -0.11500
      4 C4        -59.7717    0.9953  -43.9226 C.ar   1 LIG      -0.11500
      5 C5        -58.4188    4.7803  -42.6613 C.ar   1 LIG      -0.11700
      6 C6        -57.5992    2.4919  -41.2944 C.ar   1 LIG      -0.11700
      7 C7        -59.7366    3.3940  -44.1924 C.ar   1 LIG      -0.11700
      8 C8        -58.9168    1.1053  -42.8256 C.ar   1 LIG      -0.11700
      9 C9        -58.8758    3.5235  -43.0903 C.ar   1 LIG       0.00400
     10 C10       -58.4598    2.3622  -42.3966 C.ar   1 LIG       0.00400
     11 H1        -57.2174    5.8685  -41.2432 H      1 LIG       0.11500
     12 H2        -56.4897    3.8354  -40.0280 H      1 LIG       0.11500
     13 H3        -60.8463    2.0511  -45.4591 H      1 LIG       0.11500
     14 H4        -60.1174    0.0175  -44.2450 H      1 LIG       0.11500
     15 H5        -58.7253    5.6866  -43.1797 H      1 LIG       0.11500
     16 H6        -57.2671    1.6127  -40.7461 H      1 LIG       0.11500
     17 H7        -60.0694    4.2730  -44.7403 H      1 LIG       0.11500
     18 H8        -58.6096    0.1992  -42.3074 H      1 LIG       0.11500
@<TRIPOS>BOND
      1       1       2 ar
      2       1       5 ar
      3       2       6 ar
      4       3       4 ar
      5       3       7 ar
      6       4       8 ar
      7       5       9 ar
      8       6      10 ar
      9       7       9 ar
     10       8      10 ar
     11       9      10 ar
     12       1      11 1
     13       2      12 1
     14       3      13 1
     15       4      14 1
     16       5      15 1
     17       6      16 1
     18       7      17 1
     19       8      18 1
@<TRIPOS>ALT_TYPE
CGenFF_4.0_ALT_TYPE_SET
CGenFF_4.0 1 CG2R61 2 CG2R61 3 CG2R61 4 CG2R61 5 CG2R61 6 CG2R61 7 CG2R61 8 CG2R61 9 CG2R61 10 CG2R61 11 HGR61 12 HGR61 13 HGR61 14 HGR61 15 HGR61 16 HGR61 17 HGR61 18 HGR61
@<TRIPOS>MOLECULE
naphtalene
 18 19 0 0 0
****
USER_CHARGES
INVALID_CHARGES
Pose:  24 Cluster:  24 Fr_nu:  94273 TotEn:   -10.05
@<TRIPOS>ATOM
      1 C1        -57.3911  -18.4019  -21.5254 C.ar   1 LIG      -0.11500
      2 C2        -57.7546  -17.4433  -22.4665 C.ar   1 LIG      -0.11500
      3 C3        -61.3210  -21.0271  -22.6817 C.ar   1 LIG      -0.11500
      4 C4        -61.6844  -20.0684  -23.6228 C.ar   1 LIG      -0.11500
      5 C5        -58.1841  -19.5347  -21.3400 C.ar   1 LIG      -0.11700
      6 C6        -58.9124  -17.6136  -23.2259 C.ar   1 LIG      -0.11700
      7 C7        -60.1631  -20.8567  -21.9223 C.ar   1 LIG      -0.11700
      8 C8        -60.8915  -18.9355  -23.8082 C.ar   1 LIG      -0.11700
      9 C9        -59.3530  -19.7225  -22.0956 C.ar   1 LIG       0.00400
     10 C10       -59.7226  -18.7477  -23.0526 C.ar   1 LIG       0.00400
     11 H1        -56.4899  -18.2684  -20.9341 H      1 LIG       0.11500
     12 H2        -57.1364  -16.5619  -22.6102 H      1 LIG       0.11500
     13 H3        -61.9388  -21.9089  -22.5376 H      1 LIG       0.11500
     14 H4        -62.5864  -20.2016  -24.2128 H      1 LIG       0.11500
     15 H5        -57.8809  -20.2708  -20.5984 H      1 LIG       0.11500
     16 H6        -59.1771  -16.8518  -23.9563 H      1 LIG       0.11500
     17 H7        -59.8982  -21.6190  -21.1926 H      1 LIG       0.11500
     18 H8        -61.1950  -18.1988  -24.5493 H      1 LIG       0.11500
@<TRIPOS>BOND
      1       1       2 ar
      2       1       5 ar
      3       2       6 ar
      4       3       4 ar
      5       3       7 ar
      6       4       8 ar
      7       5       9 ar
      8       6      10 ar
      9       7       9 ar
     10       8      10 ar
     11       9      10 ar
     12       1      11 1
     13       2      12 1
     14       3      13 1
     15       4      14 1
     16       5      15 1
     17       6      16 1
     18       7      17 1
     19       8      18 1
@<TRIPOS>ALT_TYPE
CGenFF_4.0_ALT_TYPE_SET
CGenFF_4.0 1 CG2R61 2 CG2R61 3 CG2R61 4 CG2R61 5 CG2R61 6 CG2R61 7 CG2R61 8 CG2R61 9 CG2R61 10 CG2R61 11 HGR61 12 HGR61 13 HGR61 14 HGR61 15 HGR61 16 HGR61 17 HGR61 18 HGR61
@<TRIPOS>MOLECULE
naphtalene
 18 19 0 0 0
****
USER_CHARGES
INVALID_CHARGES
Pose:  25 Cluster:  25 Fr_nu:  60563 TotEn:   -10.03
@<TRIPOS>ATOM
      1 C1        -58.9449    3.7903  -44.9791 C.ar   1 LIG      -0.11500
      2 C2        -60.1307    3.1896  -44.5670 C.ar   1 LIG      -0.11500
      3 C3        -56.8378    2.5075  -40.7854 C.ar   1 LIG      -0.11500
      4 C4        -58.0236    1.9068  -40.3733 C.ar   1 LIG      -0.11500
      5 C5        -57.8266    3.7734  -44.1449 C.ar   1 LIG      -0.11700
      6 C6        -60.2029    2.5697  -43.3193 C.ar   1 LIG      -0.11700
      7 C7        -56.7655    3.1274  -42.0332 C.ar   1 LIG      -0.11700
      8 C8        -59.1419    1.9238  -41.2074 C.ar   1 LIG      -0.11700
      9 C9        -57.8813    3.1540  -42.8857 C.ar   1 LIG       0.00400
     10 C10       -59.0872    2.5432  -42.4666 C.ar   1 LIG       0.00400
     11 H1        -58.8894    4.2732  -45.9503 H      1 LIG       0.11500
     12 H2        -61.0005    3.2031  -45.2172 H      1 LIG       0.11500
     13 H3        -55.9673    2.4942  -40.1355 H      1 LIG       0.11500
     14 H4        -58.0789    1.4253  -39.4015 H      1 LIG       0.11500
     15 H5        -56.9102    4.2496  -44.4876 H      1 LIG       0.11500
     16 H6        -61.1399    2.1060  -43.0179 H      1 LIG       0.11500
     17 H7        -55.8282    3.5903  -42.3347 H      1 LIG       0.11500
     18 H8        -60.0587    1.4482  -40.8646 H      1 LIG       0.11500
@<TRIPOS>BOND
      1       1       2 ar
      2       1       5 ar
      3       2       6 ar
      4       3       4 ar
      5       3       7 ar
      6       4       8 ar
      7       5       9 ar
      8       6      10 ar
      9       7       9 ar
     10       8      10 ar
     11       9      10 ar
     12       1      11 1
     13       2      12 1
     14       3      13 1
     15       4      14 1
     16       5      15 1
     17       6      16 1
     18       7      17 1
     19       8      18 1
@<TRIPOS>ALT_TYPE
CGenFF_4.0_ALT_TYPE_SET
CGenFF_4.0 1 CG2R61 2 CG2R61 3 CG2R61 4 CG2R61 5 CG2R61 6 CG2R61 7 CG2R61 8 CG2R61 9 CG2R61 10 CG2R61 11 HGR61 12 HGR61 13 HGR61 14 HGR61 15 HGR61 16 HGR61 17 HGR61 18 HGR61
@<TRIPOS>MOLECULE
naphtalene
 18 19 0 0 0
****
USER_CHARGES
INVALID_CHARGES
Pose:  26 Cluster:  26 Fr_nu:  84569 TotEn:    -9.63
@<TRIPOS>ATOM
      1 C1        -73.9102    3.0151  -32.5624 C.ar   1 LIG      -0.11500
      2 C2        -72.8404    3.6895  -31.9815 C.ar   1 LIG      -0.11500
      3 C3        -72.2343   -1.1864  -30.7702 C.ar   1 LIG      -0.11500
      4 C4        -71.1645   -0.5119  -30.1894 C.ar   1 LIG      -0.11500
      5 C5        -74.0312    1.6336  -32.4090 C.ar   1 LIG      -0.11700
      6 C6        -71.8874    2.9853  -31.2451 C.ar   1 LIG      -0.11700
      7 C7        -73.1873   -0.4821  -31.5066 C.ar   1 LIG      -0.11700
      8 C8        -71.0434    0.8696  -30.3427 C.ar   1 LIG      -0.11700
      9 C9        -73.0812    0.9086  -31.6712 C.ar   1 LIG       0.00400
     10 C10       -71.9933    1.5945  -31.0806 C.ar   1 LIG       0.00400
     11 H1        -74.6515    3.5637  -33.1360 H      1 LIG       0.11500
     12 H2        -72.7473    4.7650  -32.1012 H      1 LIG       0.11500
     13 H3        -72.3281   -2.2621  -30.6507 H      1 LIG       0.11500
     14 H4        -70.4228   -1.0612  -29.6171 H      1 LIG       0.11500
     15 H5        -74.8754    1.1271  -32.8722 H      1 LIG       0.11500
     16 H6        -71.0597    3.5330  -30.7994 H      1 LIG       0.11500
     17 H7        -74.0154   -1.0299  -31.9514 H      1 LIG       0.11500
     18 H8        -70.1987    1.3762  -29.8802 H      1 LIG       0.11500
@<TRIPOS>BOND
      1       1       2 ar
      2       1       5 ar
      3       2       6 ar
      4       3       4 ar
      5       3       7 ar
      6       4       8 ar
      7       5       9 ar
      8       6      10 ar
      9       7       9 ar
     10       8      10 ar
     11       9      10 ar
     12       1      11 1
     13       2      12 1
     14       3      13 1
     15       4      14 1
     16       5      15 1
     17       6      16 1
     18       7      17 1
     19       8      18 1
@<TRIPOS>ALT_TYPE
CGenFF_4.0_ALT_TYPE_SET
CGenFF_4.0 1 CG2R61 2 CG2R61 3 CG2R61 4 CG2R61 5 CG2R61 6 CG2R61 7 CG2R61 8 CG2R61 9 CG2R61 10 CG2R61 11 HGR61 12 HGR61 13 HGR61 14 HGR61 15 HGR61 16 HGR61 17 HGR61 18 HGR61
@<TRIPOS>MOLECULE
naphtalene
 18 19 0 0 0
****
USER_CHARGES
INVALID_CHARGES
Pose:  27 Cluster:  27 Fr_nu: 169548 TotEn:    -9.47
@<TRIPOS>ATOM
      1 C1        -51.0773  -10.4954  -43.7289 C.ar   1 LIG      -0.11500
      2 C2        -49.9402  -10.3924  -42.9331 C.ar   1 LIG      -0.11500
      3 C3        -48.2734  -11.1674  -47.6479 C.ar   1 LIG      -0.11500
      4 C4        -47.1364  -11.0644  -46.8520 C.ar   1 LIG      -0.11500
      5 C5        -50.9520  -10.7139  -45.1012 C.ar   1 LIG      -0.11700
      6 C6        -48.6736  -10.5075  -43.5063 C.ar   1 LIG      -0.11700
      7 C7        -49.5401  -11.0524  -47.0746 C.ar   1 LIG      -0.11700
      8 C8        -47.2615  -10.8459  -45.4798 C.ar   1 LIG      -0.11700
      9 C9        -49.6849  -10.8323  -45.6951 C.ar   1 LIG       0.00400
     10 C10       -48.5287  -10.7275  -44.8858 C.ar   1 LIG       0.00400
     11 H1        -52.0632  -10.4051  -43.2822 H      1 LIG       0.11500
     12 H2        -50.0389  -10.2225  -41.8649 H      1 LIG       0.11500
     13 H3        -48.1754  -11.3375  -48.7164 H      1 LIG       0.11500
     14 H4        -46.1508  -11.1534  -47.2995 H      1 LIG       0.11500
     15 H5        -51.8546  -10.7906  -45.7039 H      1 LIG       0.11500
     16 H6        -47.7985  -10.4243  -42.8651 H      1 LIG       0.11500
     17 H7        -50.4150  -11.1364  -47.7159 H      1 LIG       0.11500
     18 H8        -46.3590  -10.7683  -44.8769 H      1 LIG       0.11500
@<TRIPOS>BOND
      1       1       2 ar
      2       1       5 ar
      3       2       6 ar
      4       3       4 ar
      5       3       7 ar
      6       4       8 ar
      7       5       9 ar
      8       6      10 ar
      9       7       9 ar
     10       8      10 ar
     11       9      10 ar
     12       1      11 1
     13       2      12 1
     14       3      13 1
     15       4      14 1
     16       5      15 1
     17       6      16 1
     18       7      17 1
     19       8      18 1
@<TRIPOS>ALT_TYPE
CGenFF_4.0_ALT_TYPE_SET
CGenFF_4.0 1 CG2R61 2 CG2R61 3 CG2R61 4 CG2R61 5 CG2R61 6 CG2R61 7 CG2R61 8 CG2R61 9 CG2R61 10 CG2R61 11 HGR61 12 HGR61 13 HGR61 14 HGR61 15 HGR61 16 HGR61 17 HGR61 18 HGR61
@<TRIPOS>MOLECULE
naphtalene
 18 19 0 0 0
****
USER_CHARGES
INVALID_CHARGES
Pose:  28 Cluster:  28 Fr_nu:  77707 TotEn:    -9.17
@<TRIPOS>ATOM
      1 C1        -58.5802    2.1958  -44.4152 C.ar   1 LIG      -0.11500
      2 C2        -59.8415    1.7200  -44.0695 C.ar   1 LIG      -0.11500
      3 C3        -60.6367    5.7632  -47.0070 C.ar   1 LIG      -0.11500
      4 C4        -61.8980    5.2872  -46.6612 C.ar   1 LIG      -0.11500
      5 C5        -58.4576    3.3202  -45.2321 C.ar   1 LIG      -0.11700
      6 C6        -60.9850    2.3665  -44.5391 C.ar   1 LIG      -0.11700
      7 C7        -59.4932    5.1166  -46.5372 C.ar   1 LIG      -0.11700
      8 C8        -62.0207    4.1628  -45.8444 C.ar   1 LIG      -0.11700
      9 C9        -59.5979    3.9835  -45.7140 C.ar   1 LIG       0.00400
     10 C10       -60.8805    3.4995  -45.3624 C.ar   1 LIG       0.00400
     11 H1        -57.6903    1.6917  -44.0497 H      1 LIG       0.11500
     12 H2        -59.9359    0.8447  -43.4332 H      1 LIG       0.11500
     13 H3        -60.5417    6.6386  -47.6432 H      1 LIG       0.11500
     14 H4        -62.7875    5.7908  -47.0282 H      1 LIG       0.11500
     15 H5        -57.4616    3.6743  -45.4899 H      1 LIG       0.11500
     16 H6        -61.9608    1.9774  -44.2558 H      1 LIG       0.11500
     17 H7        -58.5175    5.5063  -46.8199 H      1 LIG       0.11500
     18 H8        -63.0167    3.8081  -45.5871 H      1 LIG       0.11500
@<TRIPOS>BOND
      1       1       2 ar
      2       1       5 ar
      3       2       6 ar
      4       3       4 ar
      5       3       7 ar
      6       4       8 ar
      7       5       9 ar
      8       6      10 ar
      9       7       9 ar
     10       8      10 ar
     11       9      10 ar
     12       1      11 1
     13       2      12 1
     14       3      13 1
     15       4      14 1
     16       5      15 1
     17       6      16 1
     18       7      17 1
     19       8      18 1
@<TRIPOS>ALT_TYPE
CGenFF_4.0_ALT_TYPE_SET
CGenFF_4.0 1 CG2R61 2 CG2R61 3 CG2R61 4 CG2R61 5 CG2R61 6 CG2R61 7 CG2R61 8 CG2R61 9 CG2R61 10 CG2R61 11 HGR61 12 HGR61 13 HGR61 14 HGR61 15 HGR61 16 HGR61 17 HGR61 18 HGR61
@<TRIPOS>MOLECULE
naphtalene
 18 19 0 0 0
****
USER_CHARGES
INVALID_CHARGES
Pose:  29 Cluster:  29 Fr_nu: 104525 TotEn:    -9.09
@<TRIPOS>ATOM
      1 C1        -65.4440  -25.4150  -37.3832 C.ar   1 LIG      -0.11500
      2 C2        -64.3186  -24.5971  -37.3468 C.ar   1 LIG      -0.11500
      3 C3        -66.4672  -24.2113  -32.7813 C.ar   1 LIG      -0.11500
      4 C4        -65.3417  -23.3935  -32.7450 C.ar   1 LIG      -0.11500
      5 C5        -66.2629  -25.5267  -36.2591 C.ar   1 LIG      -0.11700
      6 C6        -64.0076  -23.8878  -36.1864 C.ar   1 LIG      -0.11700
      7 C7        -66.7782  -24.9206  -33.9418 C.ar   1 LIG      -0.11700
      8 C8        -64.5227  -23.2817  -33.8690 C.ar   1 LIG      -0.11700
      9 C9        -65.9651  -24.8200  -35.0825 C.ar   1 LIG       0.00400
     10 C10       -64.8206  -23.9884  -35.0456 C.ar   1 LIG       0.00400
     11 H1        -65.6853  -25.9673  -38.2866 H      1 LIG       0.11500
     12 H2        -63.6819  -24.5106  -38.2225 H      1 LIG       0.11500
     13 H3        -67.1045  -24.2981  -31.9058 H      1 LIG       0.11500
     14 H4        -65.1002  -22.8425  -31.8409 H      1 LIG       0.11500
     15 H5        -67.1373  -26.1722  -36.3101 H      1 LIG       0.11500
     16 H6        -63.1232  -23.2540  -36.1806 H      1 LIG       0.11500
     17 H7        -67.6630  -25.5536  -33.9477 H      1 LIG       0.11500
     18 H8        -63.6478  -22.6368  -33.8180 H      1 LIG       0.11500
@<TRIPOS>BOND
      1       1       2 ar
      2       1       5 ar
      3       2       6 ar
      4       3       4 ar
      5       3       7 ar
      6       4       8 ar
      7       5       9 ar
      8       6      10 ar
      9       7       9 ar
     10       8      10 ar
     11       9      10 ar
     12       1      11 1
     13       2      12 1
     14       3      13 1
     15       4      14 1
     16       5      15 1
     17       6      16 1
     18       7      17 1
     19       8      18 1
@<TRIPOS>ALT_TYPE
CGenFF_4.0_ALT_TYPE_SET
CGenFF_4.0 1 CG2R61 2 CG2R61 3 CG2R61 4 CG2R61 5 CG2R61 6 CG2R61 7 CG2R61 8 CG2R61 9 CG2R61 10 CG2R61 11 HGR61 12 HGR61 13 HGR61 14 HGR61 15 HGR61 16 HGR61 17 HGR61 18 HGR61
@<TRIPOS>MOLECULE
naphtalene
 18 19 0 0 0
****
USER_CHARGES
INVALID_CHARGES
Pose:  30 Cluster:  30 Fr_nu:  35793 TotEn:    -7.83
@<TRIPOS>ATOM
      1 C1        -69.8418  -18.5662  -59.0002 C.ar   1 LIG      -0.11500
      2 C2        -69.7488  -17.5598  -58.0435 C.ar   1 LIG      -0.11500
      3 C3        -65.1201  -19.5744  -58.3985 C.ar   1 LIG      -0.11500
      4 C4        -65.0272  -18.5679  -57.4418 C.ar   1 LIG      -0.11500
      5 C5        -68.7165  -19.3217  -59.3310 C.ar   1 LIG      -0.11700
      6 C6        -68.5303  -17.3048  -57.4139 C.ar   1 LIG      -0.11700
      7 C7        -66.3388  -19.8294  -59.0280 C.ar   1 LIG      -0.11700
      8 C8        -66.1525  -17.8124  -57.1109 C.ar   1 LIG      -0.11700
      9 C9        -67.4817  -19.0788  -58.7074 C.ar   1 LIG       0.00400
     10 C10       -67.3872  -18.0553  -57.7346 C.ar   1 LIG       0.00400
     11 H1        -70.7906  -18.7639  -59.4904 H      1 LIG       0.11500
     12 H2        -70.6255  -16.9725  -57.7865 H      1 LIG       0.11500
     13 H3        -64.2436  -20.1623  -58.6559 H      1 LIG       0.11500
     14 H4        -64.0779  -18.3697  -56.9530 H      1 LIG       0.11500
     15 H5        -68.8123  -20.1031  -60.0821 H      1 LIG       0.11500
     16 H6        -68.4807  -16.5136  -56.6687 H      1 LIG       0.11500
     17 H7        -66.3883  -20.6211  -59.7725 H      1 LIG       0.11500
     18 H8        -66.0567  -17.0304  -56.3604 H      1 LIG       0.11500
@<TRIPOS>BOND
      1       1       2 ar
      2       1       5 ar
      3       2       6 ar
      4       3       4 ar
      5       3       7 ar
      6       4       8 ar
      7       5       9 ar
      8       6      10 ar
      9       7       9 ar
     10       8      10 ar
     11       9      10 ar
     12       1      11 1
     13       2      12 1
     14       3      13 1
     15       4      14 1
     16       5      15 1
     17       6      16 1
     18       7      17 1
     19       8      18 1
@<TRIPOS>ALT_TYPE
CGenFF_4.0_ALT_TYPE_SET
CGenFF_4.0 1 CG2R61 2 CG2R61 3 CG2R61 4 CG2R61 5 CG2R61 6 CG2R61 7 CG2R61 8 CG2R61 9 CG2R61 10 CG2R61 11 HGR61 12 HGR61 13 HGR61 14 HGR61 15 HGR61 16 HGR61 17 HGR61 18 HGR61
# TRIPOS MOL2 file generated by SEED

@<TRIPOS>MOLECULE
pyrazole
 9 9 0 0 0
****
USER_CHARGES
INVALID_CHARGES
Pose:   1 Cluster:   1 Fr_nu: 10372025 TotEn:   -23.67
@<TRIPOS>ATOM
      1 C1        -79.2944  -14.4202  -51.4801 C.2    1 LIG      -0.25100
      2 C2        -78.2909  -15.0333  -52.2540 C.2    1 LIG       0.13200
      3 C3        -80.4220  -15.1639  -51.7287 C.2    1 LIG      -0.03800
      4 N1        -78.7412  -16.0855  -52.9424 N.2    1 LIG      -0.57800
      5 N2        -80.0402  -16.1396  -52.6020 N.pl3  1 LIG      -0.05900
      6 H1        -79.2125  -13.5601  -50.8321 H      1 LIG       0.15700
      7 H2        -77.2502  -14.7569  -52.3454 H      1 LIG       0.15600
      8 H3        -81.4393  -15.0871  -51.3727 H      1 LIG       0.15900
      9 H4        -80.6118  -16.8706  -53.0064 H      1 LIG       0.32200
@<TRIPOS>BOND
      1       1       2 1
      2       1       3 2
      3       2       4 2
      4       3       5 1
      5       4       5 1
      6       1       6 1
      7       2       7 1
      8       3       8 1
      9       5       9 1
@<TRIPOS>ALT_TYPE
CGenFF_4.0_ALT_TYPE_SET
CGenFF_4.0 1 CG2R51 2 CG2R52 3 CG2R51 4 NG2R50 5 NG2R51 6 HGR51 7 HGR52 8 HGR52 9 HGP1
@<TRIPOS>MOLECULE
pyrazole
 9 9 0 0 0
****
USER_CHARGES
INVALID_CHARGES
Pose:   2 Cluster:   2 Fr_nu: 308109 TotEn:   -17.47
@<TRIPOS>ATOM
      1 C1        -78.5240  -13.8443  -53.0691 C.2    1 LIG      -0.25100
      2 C2        -78.9055  -15.1479  -53.4389 C.2    1 LIG       0.13200
      3 C3        -77.4545  -14.0255  -52.2266 C.2    1 LIG      -0.03800
      4 N1        -78.1405  -16.0879  -52.8776 N.2    1 LIG      -0.57800
      5 N2        -77.2675  -15.3742  -52.1465 N.pl3  1 LIG      -0.05900
      6 H1        -78.9618  -12.9043  -53.3710 H      1 LIG       0.15700
      7 H2        -79.7095  -15.4522  -54.0937 H      1 LIG       0.15600
      8 H3        -76.8254  -13.3322  -51.6873 H      1 LIG       0.15900
      9 H4        -76.5678  -15.8744  -51.6126 H      1 LIG       0.32200
@<TRIPOS>BOND
      1       1       2 1
      2       1       3 2
      3       2       4 2
      4       3       5 1
      5       4       5 1
      6       1       6 1
      7       2       7 1
      8       3       8 1
      9       5       9 1
@<TRIPOS>ALT_TYPE
CGenFF_4.0_ALT_TYPE_SET
CGenFF_4.0 1 CG2R51 2 CG2R52 3 CG2R51 4 NG2R50 5 NG2R51 6 HGR51 7 HGR52 8 HGR52 9 HGP1
@<TRIPOS>MOLECULE
pyrazole
 9 9 0 0 0
****
USER_CHARGES
INVALID_CHARGES
Pose:   3 Cluster:   3 Fr_nu: 413567 TotEn:   -16.59
@<TRIPOS>ATOM
      1 C1        -70.4351  -10.9360  -42.3388 C.2    1 LIG      -0.25100
      2 C2        -69.9666  -11.7136  -43.4147 C.2    1 LIG       0.13200
      3 C3        -70.1638  -11.6923  -41.2249 C.2    1 LIG      -0.03800
      4 N1        -69.4375  -12.8747  -43.0199 N.2    1 LIG      -0.57800
      5 N2        -69.5718  -12.8324  -41.6834 N.pl3  1 LIG      -0.05900
      6 H1        -70.9034   -9.9632  -42.3659 H      1 LIG       0.15700
      7 H2        -69.9890  -11.4827  -44.4702 H      1 LIG       0.15600
      8 H3        -70.3367  -11.5268  -40.1713 H      1 LIG       0.15900
      9 H4        -69.2379  -13.6204  -41.1428 H      1 LIG       0.32200
@<TRIPOS>BOND
      1       1       2 1
      2       1       3 2
      3       2       4 2
      4       3       5 1
      5       4       5 1
      6       1       6 1
      7       2       7 1
      8       3       8 1
      9       5       9 1
@<TRIPOS>ALT_TYPE
CGenFF_4.0_ALT_TYPE_SET
CGenFF_4.0 1 CG2R51 2 CG2R52 3 CG2R51 4 NG2R50 5 NG2R51 6 HGR51 7 HGR52 8 HGR52 9 HGP1
@<TRIPOS>MOLECULE
pyrazole
 9 9 0 0 0
****
USER_CHARGES
INVALID_CHARGES
Pose:   4 Cluster:   4 Fr_nu: 700970 TotEn:   -16.34
@<TRIPOS>ATOM
      1 C1        -69.2594  -18.6879  -58.6213 C.2    1 LIG      -0.25100
      2 C2        -69.2342  -17.2930  -58.4332 C.2    1 LIG       0.13200
      3 C3        -70.5365  -18.9534  -59.0516 C.2    1 LIG      -0.03800
      4 N1        -70.4024  -16.7128  -58.7206 N.2    1 LIG      -0.57800
      5 N2        -71.1737  -17.7481  -59.0938 N.pl3  1 LIG      -0.05900
      6 H1        -68.4636  -19.4017  -58.4675 H      1 LIG       0.15700
      7 H2        -68.4134  -16.6751  -58.0981 H      1 LIG       0.15600
      8 H3        -71.0385  -19.8707  -59.3232 H      1 LIG       0.15900
      9 H4        -72.1308  -17.5599  -59.3646 H      1 LIG       0.32200
@<TRIPOS>BOND
      1       1       2 1
      2       1       3 2
      3       2       4 2
      4       3       5 1
      5       4       5 1
      6       1       6 1
      7       2       7 1
      8       3       8 1
      9       5       9 1
@<TRIPOS>ALT_TYPE
CGenFF_4.0_ALT_TYPE_SET
CGenFF_4.0 1 CG2R51 2 CG2R52 3 CG2R51 4 NG2R50 5 NG2R51 6 HGR51 7 HGR52 8 HGR52 9 HGP1
@<TRIPOS>MOLECULE
pyrazole
 9 9 0 0 0
****
USER_CHARGES
INVALID_CHARGES
Pose:   5 Cluster:   5 Fr_nu: 5319166 TotEn:   -15.88
@<TRIPOS>ATOM
      1 C1        -37.1339   -1.0597  -41.2094 C.2    1 LIG      -0.25100
      2 C2        -36.8652   -2.1119  -42.1052 C.2    1 LIG       0.13200
      3 C3        -38.0456   -1.5847  -40.3266 C.2    1 LIG      -0.03800
      4 N1        -37.5507   -3.2215  -41.8177 N.2    1 LIG      -0.57800
      5 N2        -38.2591   -2.8697  -40.7313 N.pl3  1 LIG      -0.05900
      6 H1        -36.7239   -0.0605  -41.2033 H      1 LIG       0.15700
      7 H2        -36.1989   -2.1162  -42.9560 H      1 LIG       0.15600
      8 H3        -38.5521   -1.1685  -39.4677 H      1 LIG       0.15900
      9 H4        -38.8734   -3.5586  -40.3156 H      1 LIG       0.32200
@<TRIPOS>BOND
      1       1       2 1
      2       1       3 2
      3       2       4 2
      4       3       5 1
      5       4       5 1
      6       1       6 1
      7       2       7 1
      8       3       8 1
      9       5       9 1
@<TRIPOS>ALT_TYPE
CGenFF_4.0_ALT_TYPE_SET
CGenFF_4.0 1 CG2R51 2 CG2R52 3 CG2R51 4 NG2R50 5 NG2R51 6 HGR51 7 HGR52 8 HGR52 9 HGP1
@<TRIPOS>MOLECULE
pyrazole
 9 9 0 0 0
****
USER_CHARGES
INVALID_CHARGES
Pose:   6 Cluster:   6 Fr_nu: 1513350 TotEn:   -15.86
@<TRIPOS>ATOM
      1 C1        -70.5630  -11.8179  -42.9290 C.2    1 LIG      -0.25100
      2 C2        -70.0325  -12.7361  -43.8549 C.2    1 LIG       0.13200
      3 C3        -70.5488  -12.4907  -41.7317 C.2    1 LIG      -0.03800
      4 N1        -69.7051  -13.9032  -43.2939 N.2    1 LIG      -0.57800
      5 N2        -70.0305  -13.7229  -42.0025 N.pl3  1 LIG      -0.05900
      6 H1        -70.9070  -10.8092  -43.1040 H      1 LIG       0.15700
      7 H2        -69.8714  -12.6037  -44.9152 H      1 LIG       0.15600
      8 H3        -70.8560  -12.2108  -40.7343 H      1 LIG       0.15900
      9 H4        -69.8735  -14.4870  -41.3574 H      1 LIG       0.32200
@<TRIPOS>BOND
      1       1       2 1
      2       1       3 2
      3       2       4 2
      4       3       5 1
      5       4       5 1
      6       1       6 1
      7       2       7 1
      8       3       8 1
      9       5       9 1
@<TRIPOS>ALT_TYPE
CGenFF_4.0_ALT_TYPE_SET
CGenFF_4.0 1 CG2R51 2 CG2R52 3 CG2R51 4 NG2R50 5 NG2R51 6 HGR51 7 HGR52 8 HGR52 9 HGP1
@<TRIPOS>MOLECULE
pyrazole
 9 9 0 0 0
****
USER_CHARGES
INVALID_CHARGES
Pose:   7 Cluster:   7 Fr_nu: 10366548 TotEn:   -15.67
@<TRIPOS>ATOM
      1 C1        -44.1929  -19.3096  -29.7393 C.2    1 LIG      -0.25100
      2 C2        -43.4417  -18.8381  -30.8326 C.2    1 LIG       0.13200
      3 C3        -45.2576  -18.4460  -29.6563 C.2    1 LIG      -0.03800
      4 N1        -43.9834  -17.7589  -31.4033 N.2    1 LIG      -0.57800
      5 N2        -45.0864  -17.5450  -30.6659 N.pl3  1 LIG      -0.05900
      6 H1        -43.9918  -20.1571  -29.1008 H      1 LIG       0.15700
      7 H2        -42.5218  -19.2357  -31.2370 H      1 LIG       0.15600
      8 H3        -46.1013  -18.3912  -28.9836 H      1 LIG       0.15900
      9 H4        -45.6797  -16.7610  -30.9070 H      1 LIG       0.32200
@<TRIPOS>BOND
      1       1       2 1
      2       1       3 2
      3       2       4 2
      4       3       5 1
      5       4       5 1
      6       1       6 1
      7       2       7 1
      8       3       8 1
      9       5       9 1
@<TRIPOS>ALT_TYPE
CGenFF_4.0_ALT_TYPE_SET
CGenFF_4.0 1 CG2R51 2 CG2R52 3 CG2R51 4 NG2R50 5 NG2R51 6 HGR51 7 HGR52 8 HGR52 9 HGP1
@<TRIPOS>MOLECULE
pyrazole
 9 9 0 0 0
****
USER_CHARGES
INVALID_CHARGES
Pose:   8 Cluster:   8 Fr_nu: 1748609 TotEn:   -15.33
@<TRIPOS>ATOM
      1 C1        -50.7962  -10.5071  -44.3606 C.2    1 LIG      -0.25100
      2 C2        -49.8741  -11.1456  -43.5098 C.2    1 LIG       0.13200
      3 C3        -51.9692  -11.1972  -44.1754 C.2    1 LIG      -0.03800
      4 N1        -50.4148  -12.1630  -42.8342 N.2    1 LIG      -0.57800
      5 N2        -51.6893  -12.1691  -43.2602 N.pl3  1 LIG      -0.05900
      6 H1        -50.6343   -9.6641  -45.0160 H      1 LIG       0.15700
      7 H2        -48.8305  -10.9122  -43.3543 H      1 LIG       0.15600
      8 H3        -52.9548  -11.0883  -44.6043 H      1 LIG       0.15900
      9 H4        -52.3171  -12.8688  -42.8845 H      1 LIG       0.32200
@<TRIPOS>BOND
      1       1       2 1
      2       1       3 2
      3       2       4 2
      4       3       5 1
      5       4       5 1
      6       1       6 1
      7       2       7 1
      8       3       8 1
      9       5       9 1
@<TRIPOS>ALT_TYPE
CGenFF_4.0_ALT_TYPE_SET
CGenFF_4.0 1 CG2R51 2 CG2R52 3 CG2R51 4 NG2R50 5 NG2R51 6 HGR51 7 HGR52 8 HGR52 9 HGP1
@<TRIPOS>MOLECULE
pyrazole
 9 9 0 0 0
****
USER_CHARGES
INVALID_CHARGES
Pose:   9 Cluster:   9 Fr_nu: 1554347 TotEn:   -15.07
@<TRIPOS>ATOM
      1 C1        -69.7912  -13.2419  -43.2216 C.2    1 LIG      -0.25100
      2 C2        -70.1175  -12.0708  -43.9315 C.2    1 LIG       0.13200
      3 C3        -69.9734  -12.9057  -41.9024 C.2    1 LIG      -0.03800
      4 N1        -70.4798  -11.0659  -43.1297 N.2    1 LIG      -0.57800
      5 N2        -70.3823  -11.6045  -41.9023 N.pl3  1 LIG      -0.05900
      6 H1        -69.4695  -14.1966  -43.6108 H      1 LIG       0.15700
      7 H2        -70.1060  -11.9076  -44.9996 H      1 LIG       0.15600
      8 H3        -69.8495  -13.4618  -40.9844 H      1 LIG       0.15900
      9 H4        -70.6093  -11.0240  -41.1046 H      1 LIG       0.32200
@<TRIPOS>BOND
      1       1       2 1
      2       1       3 2
      3       2       4 2
      4       3       5 1
      5       4       5 1
      6       1       6 1
      7       2       7 1
      8       3       8 1
      9       5       9 1
@<TRIPOS>ALT_TYPE
CGenFF_4.0_ALT_TYPE_SET
CGenFF_4.0 1 CG2R51 2 CG2R52 3 CG2R51 4 NG2R50 5 NG2R51 6 HGR51 7 HGR52 8 HGR52 9 HGP1
@<TRIPOS>MOLECULE
pyrazole
 9 9 0 0 0
****
USER_CHARGES
INVALID_CHARGES
Pose:  10 Cluster:  10 Fr_nu: 1007672 TotEn:   -14.76
@<TRIPOS>ATOM
      1 C1        -79.7909  -24.5350  -47.6820 C.2    1 LIG      -0.25100
      2 C2        -79.6823  -23.2614  -48.2718 C.2    1 LIG       0.13200
      3 C3        -78.5266  -24.8087  -47.2205 C.2    1 LIG      -0.03800
      4 N1        -78.4466  -22.7606  -48.1933 N.2    1 LIG      -0.57800
      5 N2        -77.7671  -23.7243  -47.5487 N.pl3  1 LIG      -0.05900
      6 H1        -80.6633  -25.1666  -47.6015 H      1 LIG       0.15700
      7 H2        -80.4520  -22.6775  -48.7560 H      1 LIG       0.15600
      8 H3        -78.1078  -25.6590  -46.7018 H      1 LIG       0.15900
      9 H4        -76.7824  -23.5766  -47.3663 H      1 LIG       0.32200
@<TRIPOS>BOND
      1       1       2 1
      2       1       3 2
      3       2       4 2
      4       3       5 1
      5       4       5 1
      6       1       6 1
      7       2       7 1
      8       3       8 1
      9       5       9 1
@<TRIPOS>ALT_TYPE
CGenFF_4.0_ALT_TYPE_SET
CGenFF_4.0 1 CG2R51 2 CG2R52 3 CG2R51 4 NG2R50 5 NG2R51 6 HGR51 7 HGR52 8 HGR52 9 HGP1
@<TRIPOS>MOLECULE
pyrazole
 9 9 0 0 0
****
USER_CHARGES
INVALID_CHARGES
Pose:  11 Cluster:  11 Fr_nu: 5644091 TotEn:   -14.35
@<TRIPOS>ATOM
      1 C1        -65.4038  -24.1121  -33.9330 C.2    1 LIG      -0.25100
      2 C2        -65.3184  -23.8049  -32.5618 C.2    1 LIG       0.13200
      3 C3        -64.4947  -23.2733  -34.5300 C.2    1 LIG      -0.03800
      4 N1        -64.4255  -22.8460  -32.3029 N.2    1 LIG      -0.57800
      5 N2        -63.9413  -22.5434  -33.5194 N.pl3  1 LIG      -0.05900
      6 H1        -66.0350  -24.8400  -34.4210 H      1 LIG       0.15700
      7 H2        -65.8701  -24.2394  -31.7405 H      1 LIG       0.15600
      8 H3        -64.2001  -23.1317  -35.5598 H      1 LIG       0.15900
      9 H4        -63.2327  -21.8237  -33.5880 H      1 LIG       0.32200
@<TRIPOS>BOND
      1       1       2 1
      2       1       3 2
      3       2       4 2
      4       3       5 1
      5       4       5 1
      6       1       6 1
      7       2       7 1
      8       3       8 1
      9       5       9 1
@<TRIPOS>ALT_TYPE
CGenFF_4.0_ALT_TYPE_SET
CGenFF_4.0 1 CG2R51 2 CG2R52 3 CG2R51 4 NG2R50 5 NG2R51 6 HGR51 7 HGR52 8 HGR52 9 HGP1
@<TRIPOS>MOLECULE
pyrazole
 9 9 0 0 0
****
USER_CHARGES
INVALID_CHARGES
Pose:  12 Cluster:  12 Fr_nu: 214522 TotEn:   -14.33
@<TRIPOS>ATOM
      1 C1        -82.2785   -5.6069  -55.2559 C.2    1 LIG      -0.25100
      2 C2        -81.9721   -5.8071  -53.8966 C.2    1 LIG       0.13200
      3 C3        -81.3630   -4.6752  -55.6806 C.2    1 LIG      -0.03800
      4 N1        -80.9424   -5.0626  -53.4850 N.2    1 LIG      -0.57800
      5 N2        -80.5936   -4.3856  -54.5923 N.pl3  1 LIG      -0.05900
      6 H1        -83.0536   -6.0728  -55.8462 H      1 LIG       0.15700
      7 H2        -82.4565   -6.4641  -53.1885 H      1 LIG       0.15600
      8 H3        -81.1951   -4.2013  -56.6369 H      1 LIG       0.15900
      9 H4        -79.8185   -3.7372  -54.5335 H      1 LIG       0.32200
@<TRIPOS>BOND
      1       1       2 1
      2       1       3 2
      3       2       4 2
      4       3       5 1
      5       4       5 1
      6       1       6 1
      7       2       7 1
      8       3       8 1
      9       5       9 1
@<TRIPOS>ALT_TYPE
CGenFF_4.0_ALT_TYPE_SET
CGenFF_4.0 1 CG2R51 2 CG2R52 3 CG2R51 4 NG2R50 5 NG2R51 6 HGR51 7 HGR52 8 HGR52 9 HGP1
@<TRIPOS>MOLECULE
pyrazole
 9 9 0 0 0
****
USER_CHARGES
INVALID_CHARGES
Pose:  13 Cluster:  13 Fr_nu: 242572 TotEn:   -14.13
@<TRIPOS>ATOM
      1 C1        -59.1861    2.5604  -43.0556 C.2    1 LIG      -0.25100
      2 C2        -58.6402    1.5588  -42.2307 C.2    1 LIG       0.13200
      3 C3        -59.4744    1.9156  -44.2336 C.2    1 LIG      -0.03800
      4 N1        -58.5842    0.3682  -42.8334 N.2    1 LIG      -0.57800
      5 N2        -59.0987    0.6174  -44.0496 N.pl3  1 LIG      -0.05900
      6 H1        -59.3488    3.6037  -42.8287 H      1 LIG       0.15700
      7 H2        -58.2804    1.6469  -41.2155 H      1 LIG       0.15600
      8 H3        -59.9012    2.2564  -45.1658 H      1 LIG       0.15900
      9 H4        -59.1627   -0.1479  -44.7091 H      1 LIG       0.32200
@<TRIPOS>BOND
      1       1       2 1
      2       1       3 2
      3       2       4 2
      4       3       5 1
      5       4       5 1
      6       1       6 1
      7       2       7 1
      8       3       8 1
      9       5       9 1
@<TRIPOS>ALT_TYPE
CGenFF_4.0_ALT_TYPE_SET
CGenFF_4.0 1 CG2R51 2 CG2R52 3 CG2R51 4 NG2R50 5 NG2R51 6 HGR51 7 HGR52 8 HGR52 9 HGP1
@<TRIPOS>MOLECULE
pyrazole
 9 9 0 0 0
****
USER_CHARGES
INVALID_CHARGES
Pose:  14 Cluster:  14 Fr_nu: 406331 TotEn:   -14.03
@<TRIPOS>ATOM
      1 C1        -70.8838  -11.8847  -43.0286 C.2    1 LIG      -0.25100
      2 C2        -69.8355  -12.5840  -42.4012 C.2    1 LIG       0.13200
      3 C3        -70.3540  -11.4752  -44.2278 C.2    1 LIG      -0.03800
      4 N1        -68.7238  -12.6190  -43.1407 N.2    1 LIG      -0.57800
      5 N2        -69.0706  -11.9365  -44.2453 N.pl3  1 LIG      -0.05900
      6 H1        -71.8840  -11.7031  -42.6638 H      1 LIG       0.15700
      7 H2        -69.8350  -13.0693  -41.4357 H      1 LIG       0.15600
      8 H3        -70.7646  -10.9079  -45.0506 H      1 LIG       0.15900
      9 H4        -68.3781  -11.8210  -44.9747 H      1 LIG       0.32200
@<TRIPOS>BOND
      1       1       2 1
      2       1       3 2
      3       2       4 2
      4       3       5 1
      5       4       5 1
      6       1       6 1
      7       2       7 1
      8       3       8 1
      9       5       9 1
@<TRIPOS>ALT_TYPE
CGenFF_4.0_ALT_TYPE_SET
CGenFF_4.0 1 CG2R51 2 CG2R52 3 CG2R51 4 NG2R50 5 NG2R51 6 HGR51 7 HGR52 8 HGR52 9 HGP1
@<TRIPOS>MOLECULE
pyrazole
 9 9 0 0 0
****
USER_CHARGES
INVALID_CHARGES
Pose:  15 Cluster:  15 Fr_nu: 499684 TotEn:   -13.61
@<TRIPOS>ATOM
      1 C1        -51.2494  -11.5975  -43.4262 C.2    1 LIG      -0.25100
      2 C2        -49.8841  -11.3895  -43.1533 C.2    1 LIG       0.13200
      3 C3        -51.5900  -10.5723  -44.2744 C.2    1 LIG      -0.03800
      4 N1        -49.3910  -10.3167  -43.7776 N.2    1 LIG      -0.57800
      5 N2        -50.4522   -9.8413  -44.4515 N.pl3  1 LIG      -0.05900
      6 H1        -51.8966  -12.3809  -43.0604 H      1 LIG       0.15700
      7 H2        -49.2279  -11.9748  -42.5250 H      1 LIG       0.15600
      8 H3        -52.5190  -10.3019  -44.7553 H      1 LIG       0.15900
      9 H4        -50.3291   -9.0089  -45.0142 H      1 LIG       0.32200
@<TRIPOS>BOND
      1       1       2 1
      2       1       3 2
      3       2       4 2
      4       3       5 1
      5       4       5 1
      6       1       6 1
      7       2       7 1
      8       3       8 1
      9       5       9 1
@<TRIPOS>ALT_TYPE
CGenFF_4.0_ALT_TYPE_SET
CGenFF_4.0 1 CG2R51 2 CG2R52 3 CG2R51 4 NG2R50 5 NG2R51 6 HGR51 7 HGR52 8 HGR52 9 HGP1
@<TRIPOS>MOLECULE
pyrazole
 9 9 0 0 0
****
USER_CHARGES
INVALID_CHARGES
Pose:  16 Cluster:  16 Fr_nu: 1375395 TotEn:   -13.36
@<TRIPOS>ATOM
      1 C1        -78.3483  -17.3565  -27.2779 C.2    1 LIG      -0.25100
      2 C2        -78.8734  -16.0514  -27.3305 C.2    1 LIG       0.13200
      3 C3        -77.3435  -17.3603  -28.2143 C.2    1 LIG      -0.03800
      4 N1        -78.2534  -15.2819  -28.2290 N.2    1 LIG      -0.57800
      5 N2        -77.3282  -16.1059  -28.7497 N.pl3  1 LIG      -0.05900
      6 H1        -78.6542  -18.1796  -26.6491 H      1 LIG       0.15700
      7 H2        -79.6825  -15.6291  -26.7518 H      1 LIG       0.15600
      8 H3        -76.6552  -18.1259  -28.5421 H      1 LIG       0.15900
      9 H4        -76.7173  -15.7456  -29.4720 H      1 LIG       0.32200
@<TRIPOS>BOND
      1       1       2 1
      2       1       3 2
      3       2       4 2
      4       3       5 1
      5       4       5 1
      6       1       6 1
      7       2       7 1
      8       3       8 1
      9       5       9 1
@<TRIPOS>ALT_TYPE
CGenFF_4.0_ALT_TYPE_SET
CGenFF_4.0 1 CG2R51 2 CG2R52 3 CG2R51 4 NG2R50 5 NG2R51 6 HGR51 7 HGR52 8 HGR52 9 HGP1
@<TRIPOS>MOLECULE
pyrazole
 9 9 0 0 0
****
USER_CHARGES
INVALID_CHARGES
Pose:  17 Cluster:  17 Fr_nu: 5234685 TotEn:   -13.32
@<TRIPOS>ATOM
      1 C1        -64.3082  -23.3104  -32.7011 C.2    1 LIG      -0.25100
      2 C2        -65.3651  -24.1570  -33.0858 C.2    1 LIG       0.13200
      3 C3        -64.0742  -22.5295  -33.8065 C.2    1 LIG      -0.03800
      4 N1        -65.7743  -23.9348  -34.3376 N.2    1 LIG      -0.57800
      5 N2        -64.9705  -22.9396  -34.7493 N.pl3  1 LIG      -0.05900
      6 H1        -63.7888  -23.2705  -31.7551 H      1 LIG       0.15700
      7 H2        -65.8539  -24.9271  -32.5062 H      1 LIG       0.15600
      8 H3        -63.3651  -21.7384  -34.0035 H      1 LIG       0.15900
      9 H4        -65.0873  -22.5873  -35.6911 H      1 LIG       0.32200
@<TRIPOS>BOND
      1       1       2 1
      2       1       3 2
      3       2       4 2
      4       3       5 1
      5       4       5 1
      6       1       6 1
      7       2       7 1
      8       3       8 1
      9       5       9 1
@<TRIPOS>ALT_TYPE
CGenFF_4.0_ALT_TYPE_SET
CGenFF_4.0 1 CG2R51 2 CG2R52 3 CG2R51 4 NG2R50 5 NG2R51 6 HGR51 7 HGR52 8 HGR52 9 HGP1
@<TRIPOS>MOLECULE
pyrazole
 9 9 0 0 0
****
USER_CHARGES
INVALID_CHARGES
Pose:  18 Cluster:  18 Fr_nu: 3776651 TotEn:   -13.15
@<TRIPOS>ATOM
      1 C1        -79.5125  -24.0983  -47.0270 C.2    1 LIG      -0.25100
      2 C2        -78.5943  -23.2462  -47.6695 C.2    1 LIG       0.13200
      3 C3        -79.6945  -25.1348  -47.9096 C.2    1 LIG      -0.03800
      4 N1        -78.2191  -23.7020  -48.8676 N.2    1 LIG      -0.57800
      5 N2        -78.9048  -24.8518  -48.9850 N.pl3  1 LIG      -0.05900
      6 H1        -79.9772  -23.9789  -46.0594 H      1 LIG       0.15700
      7 H2        -78.1834  -22.3118  -47.3148 H      1 LIG       0.15600
      8 H3        -80.3029  -26.0269  -47.8711 H      1 LIG       0.15900
      9 H4        -78.7875  -25.3957  -49.8307 H      1 LIG       0.32200
@<TRIPOS>BOND
      1       1       2 1
      2       1       3 2
      3       2       4 2
      4       3       5 1
      5       4       5 1
      6       1       6 1
      7       2       7 1
      8       3       8 1
      9       5       9 1
@<TRIPOS>ALT_TYPE
CGenFF_4.0_ALT_TYPE_SET
CGenFF_4.0 1 CG2R51 2 CG2R52 3 CG2R51 4 NG2R50 5 NG2R51 6 HGR51 7 HGR52 8 HGR52 9 HGP1
@<TRIPOS>MOLECULE
pyrazole
 9 9 0 0 0
****
USER_CHARGES
INVALID_CHARGES
Pose:  19 Cluster:  19 Fr_nu: 3798260 TotEn:   -12.96
@<TRIPOS>ATOM
      1 C1        -71.5571  -26.8639  -43.5333 C.2    1 LIG      -0.25100
      2 C2        -72.6530  -26.7526  -44.4099 C.2    1 LIG       0.13200
      3 C3        -71.9862  -27.7275  -42.5552 C.2    1 LIG      -0.03800
      4 N1        -73.6995  -27.4869  -44.0230 N.2    1 LIG      -0.57800
      5 N2        -73.2632  -28.0680  -42.8925 N.pl3  1 LIG      -0.05900
      6 H1        -70.5909  -26.3861  -43.6006 H      1 LIG       0.15700
      7 H2        -72.7329  -26.1666  -45.3144 H      1 LIG       0.15600
      8 H3        -71.5096  -28.1196  -41.6684 H      1 LIG       0.15900
      9 H4        -73.8929  -28.6873  -42.3979 H      1 LIG       0.32200
@<TRIPOS>BOND
      1       1       2 1
      2       1       3 2
      3       2       4 2
      4       3       5 1
      5       4       5 1
      6       1       6 1
      7       2       7 1
      8       3       8 1
      9       5       9 1
@<TRIPOS>ALT_TYPE
CGenFF_4.0_ALT_TYPE_SET
CGenFF_4.0 1 CG2R51 2 CG2R52 3 CG2R51 4 NG2R50 5 NG2R51 6 HGR51 7 HGR52 8 HGR52 9 HGP1
@<TRIPOS>MOLECULE
pyrazole
 9 9 0 0 0
****
USER_CHARGES
INVALID_CHARGES
Pose:  20 Cluster:  20 Fr_nu: 2256109 TotEn:   -12.87
@<TRIPOS>ATOM
      1 C1        -46.3059    2.6133  -43.2234 C.2    1 LIG      -0.25100
      2 C2        -45.4658    2.3468  -42.1257 C.2    1 LIG       0.13200
      3 C3        -47.3236    1.6983  -43.1070 C.2    1 LIG      -0.03800
      4 N1        -45.9113    1.3414  -41.3676 N.2    1 LIG      -0.57800
      5 N2        -47.0424    0.9681  -41.9898 N.pl3  1 LIG      -0.05900
      6 H1        -46.1909    3.3637  -43.9916 H      1 LIG       0.15700
      7 H2        -44.5472    2.8429  -41.8468 H      1 LIG       0.15600
      8 H3        -48.2015    1.5039  -43.7062 H      1 LIG       0.15900
      9 H4        -47.5755    0.2024  -41.5969 H      1 LIG       0.32200
@<TRIPOS>BOND
      1       1       2 1
      2       1       3 2
      3       2       4 2
      4       3       5 1
      5       4       5 1
      6       1       6 1
      7       2       7 1
      8       3       8 1
      9       5       9 1
@<TRIPOS>ALT_TYPE
CGenFF_4.0_ALT_TYPE_SET
CGenFF_4.0 1 CG2R51 2 CG2R52 3 CG2R51 4 NG2R50 5 NG2R51 6 HGR51 7 HGR52 8 HGR52 9 HGP1
@<TRIPOS>MOLECULE
pyrazole
 9 9 0 0 0
****
USER_CHARGES
INVALID_CHARGES
Pose:  21 Cluster:  21 Fr_nu: 771028 TotEn:   -12.74
@<TRIPOS>ATOM
      1 C1        -68.8089  -12.4844  -42.9045 C.2    1 LIG      -0.25100
      2 C2        -69.8599  -12.0245  -43.7204 C.2    1 LIG       0.13200
      3 C3        -69.4254  -12.8877  -41.7453 C.2    1 LIG      -0.03800
      4 N1        -71.0535  -12.1260  -43.1297 N.2    1 LIG      -0.57800
      5 N2        -70.7564  -12.6544  -41.9303 N.pl3  1 LIG      -0.05900
      6 H1        -67.7523  -12.5196  -43.1252 H      1 LIG       0.15700
      7 H2        -69.8058  -11.6191  -44.7207 H      1 LIG       0.15600
      8 H3        -69.0452  -13.3080  -40.8254 H      1 LIG       0.15900
      9 H4        -71.5143  -12.8291  -41.2824 H      1 LIG       0.32200
@<TRIPOS>BOND
      1       1       2 1
      2       1       3 2
      3       2       4 2
      4       3       5 1
      5       4       5 1
      6       1       6 1
      7       2       7 1
      8       3       8 1
      9       5       9 1
@<TRIPOS>ALT_TYPE
CGenFF_4.0_ALT_TYPE_SET
CGenFF_4.0 1 CG2R51 2 CG2R52 3 CG2R51 4 NG2R50 5 NG2R51 6 HGR51 7 HGR52 8 HGR52 9 HGP1
@<TRIPOS>MOLECULE
pyrazole
 9 9 0 0 0
****
USER_CHARGES
INVALID_CHARGES
Pose:  22 Cluster:  22 Fr_nu: 2424979 TotEn:   -12.74
@<TRIPOS>ATOM
      1 C1        -71.0151  -11.1911  -45.5723 C.2    1 LIG      -0.25100
      2 C2        -69.6246  -11.1828  -45.3528 C.2    1 LIG       0.13200
      3 C3        -71.5469  -11.6407  -44.3884 C.2    1 LIG      -0.03800
      4 N1        -69.2937  -11.5943  -44.1260 N.2    1 LIG      -0.57800
      5 N2        -70.4839  -11.8652  -43.5638 N.pl3  1 LIG      -0.05900
      6 H1        -71.5570  -10.9100  -46.4632 H      1 LIG       0.15700
      7 H2        -68.8385  -10.8945  -46.0360 H      1 LIG       0.15600
      8 H3        -72.5627  -11.8193  -44.0665 H      1 LIG       0.15900
      9 H4        -70.4975  -12.2037  -42.6098 H      1 LIG       0.32200
@<TRIPOS>BOND
      1       1       2 1
      2       1       3 2
      3       2       4 2
      4       3       5 1
      5       4       5 1
      6       1       6 1
      7       2       7 1
      8       3       8 1
      9       5       9 1
@<TRIPOS>ALT_TYPE
CGenFF_4.0_ALT_TYPE_SET
CGenFF_4.0 1 CG2R51 2 CG2R52 3 CG2R51 4 NG2R50 5 NG2R51 6 HGR51 7 HGR52 8 HGR52 9 HGP1
@<TRIPOS>MOLECULE
pyrazole
 9 9 0 0 0
****
USER_CHARGES
INVALID_CHARGES
Pose:  23 Cluster:  23 Fr_nu: 5257307 TotEn:   -12.67
@<TRIPOS>ATOM
      1 C1        -47.6893  -11.5336  -45.2105 C.2    1 LIG      -0.25100
      2 C2        -47.7401  -11.0981  -43.8728 C.2    1 LIG       0.13200
      3 C3        -46.6304  -10.8486  -45.7546 C.2    1 LIG      -0.03800
      4 N1        -46.7891  -10.2057  -43.5845 N.2    1 LIG      -0.57800
      5 N2        -46.1305  -10.0748  -44.7487 N.pl3  1 LIG      -0.05900
      6 H1        -48.3296  -12.2449  -45.7109 H      1 LIG       0.15700
      7 H2        -48.4309  -11.3934  -43.0960 H      1 LIG       0.15600
      8 H3        -46.1988  -10.8404  -46.7450 H      1 LIG       0.15900
      9 H4        -45.3467   -9.4354  -44.7868 H      1 LIG       0.32200
@<TRIPOS>BOND
      1       1       2 1
      2       1       3 2
      3       2       4 2
      4       3       5 1
      5       4       5 1
      6       1       6 1
      7       2       7 1
      8       3       8 1
      9       5       9 1
@<TRIPOS>ALT_TYPE
CGenFF_4.0_ALT_TYPE_SET
CGenFF_4.0 1 CG2R51 2 CG2R52 3 CG2R51 4 NG2R50 5 NG2R51 6 HGR51 7 HGR52 8 HGR52 9 HGP1
@<TRIPOS>MOLECULE
pyrazole
 9 9 0 0 0
****
USER_CHARGES
INVALID_CHARGES
Pose:  24 Cluster:  24 Fr_nu: 872179 TotEn:   -12.42
@<TRIPOS>ATOM
      1 C1        -80.0469  -23.0400  -48.0854 C.2    1 LIG      -0.25100
      2 C2        -79.4753  -23.3373  -46.8337 C.2    1 LIG       0.13200
      3 C3        -80.9087  -22.0012  -47.8312 C.2    1 LIG      -0.03800
      4 N1        -79.9351  -22.5509  -45.8570 N.2    1 LIG      -0.57800
      5 N2        -80.8046  -21.7489  -46.4948 N.pl3  1 LIG      -0.05900
      6 H1        -79.8604  -23.5116  -49.0389 H      1 LIG       0.15700
      7 H2        -78.7433  -24.0947  -46.5924 H      1 LIG       0.15600
      8 H3        -81.5732  -21.4331  -48.4661 H      1 LIG       0.15900
      9 H4        -81.2968  -21.0490  -45.9540 H      1 LIG       0.32200
@<TRIPOS>BOND
      1       1       2 1
      2       1       3 2
      3       2       4 2
      4       3       5 1
      5       4       5 1
      6       1       6 1
      7       2       7 1
      8       3       8 1
      9       5       9 1
@<TRIPOS>ALT_TYPE
CGenFF_4.0_ALT_TYPE_SET
CGenFF_4.0 1 CG2R51 2 CG2R52 3 CG2R51 4 NG2R50 5 NG2R51 6 HGR51 7 HGR52 8 HGR52 9 HGP1
@<TRIPOS>MOLECULE
pyrazole
 9 9 0 0 0
****
USER_CHARGES
INVALID_CHARGES
Pose:  25 Cluster:  25 Fr_nu: 1769456 TotEn:   -12.21
@<TRIPOS>ATOM
      1 C1        -65.9180    4.2811  -44.0746 C.2    1 LIG      -0.25100
      2 C2        -66.6142    4.6602  -42.9113 C.2    1 LIG       0.13200
      3 C3        -65.9635    2.9084  -44.0699 C.2    1 LIG      -0.03800
      4 N1        -67.0689    3.6130  -42.2181 N.2    1 LIG      -0.57800
      5 N2        -66.6576    2.5622  -42.9479 N.pl3  1 LIG      -0.05900
      6 H1        -65.4491    4.9135  -44.8139 H      1 LIG       0.15700
      7 H2        -66.8088    5.6561  -42.5395 H      1 LIG       0.15600
      8 H3        -65.5714    2.1634  -44.7472 H      1 LIG       0.15900
      9 H4        -66.8846    1.6320  -42.6193 H      1 LIG       0.32200
@<TRIPOS>BOND
      1       1       2 1
      2       1       3 2
      3       2       4 2
      4       3       5 1
      5       4       5 1
      6       1       6 1
      7       2       7 1
      8       3       8 1
      9       5       9 1
@<TRIPOS>ALT_TYPE
CGenFF_4.0_ALT_TYPE_SET
CGenFF_4.0 1 CG2R51 2 CG2R52 3 CG2R51 4 NG2R50 5 NG2R51 6 HGR51 7 HGR52 8 HGR52 9 HGP1
@<TRIPOS>MOLECULE
pyrazole
 9 9 0 0 0
****
USER_CHARGES
INVALID_CHARGES
Pose:  26 Cluster:  26 Fr_nu: 9089626 TotEn:   -12.10
@<TRIPOS>ATOM
      1 C1        -37.6253   -0.5727  -40.0501 C.2    1 LIG      -0.25100
      2 C2        -37.5125   -1.7514  -39.2887 C.2    1 LIG       0.13200
      3 C3        -36.5324    0.1760  -39.6876 C.2    1 LIG      -0.03800
      4 N1        -36.4331   -1.7559  -38.5021 N.2    1 LIG      -0.57800
      5 N2        -35.8574   -0.5709  -38.7673 N.pl3  1 LIG      -0.05900
      6 H1        -38.3908   -0.3030  -40.7626 H      1 LIG       0.15700
      7 H2        -38.1723   -2.6072  -39.2739 H      1 LIG       0.15600
      8 H3        -36.1832    1.1519  -39.9929 H      1 LIG       0.15900
      9 H4        -35.0022   -0.3337  -38.2804 H      1 LIG       0.32200
@<TRIPOS>BOND
      1       1       2 1
      2       1       3 2
      3       2       4 2
      4       3       5 1
      5       4       5 1
      6       1       6 1
      7       2       7 1
      8       3       8 1
      9       5       9 1
@<TRIPOS>ALT_TYPE
CGenFF_4.0_ALT_TYPE_SET
CGenFF_4.0 1 CG2R51 2 CG2R52 3 CG2R51 4 NG2R50 5 NG2R51 6 HGR51 7 HGR52 8 HGR52 9 HGP1
@<TRIPOS>MOLECULE
pyrazole
 9 9 0 0 0
****
USER_CHARGES
INVALID_CHARGES
Pose:  27 Cluster:  27 Fr_nu: 406253 TotEn:   -12.09
@<TRIPOS>ATOM
      1 C1        -70.3792  -11.2856  -42.4087 C.2    1 LIG      -0.25100
      2 C2        -69.8355  -12.5840  -42.4012 C.2    1 LIG       0.13200
      3 C3        -70.7527  -11.0773  -43.7139 C.2    1 LIG      -0.03800
      4 N1        -69.8597  -13.1602  -43.6060 N.2    1 LIG      -0.57800
      5 N2        -70.4232  -12.2194  -44.3828 N.pl3  1 LIG      -0.05900
      6 H1        -70.4864  -10.5967  -41.5839 H      1 LIG       0.15700
      7 H2        -69.4220  -13.1344  -41.5681 H      1 LIG       0.15600
      8 H3        -71.2108  -10.2375  -44.2161 H      1 LIG       0.15900
      9 H4        -70.5521  -12.4235  -45.3659 H      1 LIG       0.32200
@<TRIPOS>BOND
      1       1       2 1
      2       1       3 2
      3       2       4 2
      4       3       5 1
      5       4       5 1
      6       1       6 1
      7       2       7 1
      8       3       8 1
      9       5       9 1
@<TRIPOS>ALT_TYPE
CGenFF_4.0_ALT_TYPE_SET
CGenFF_4.0 1 CG2R51 2 CG2R52 3 CG2R51 4 NG2R50 5 NG2R51 6 HGR51 7 HGR52 8 HGR52 9 HGP1
@<TRIPOS>MOLECULE
pyrazole
 9 9 0 0 0
****
USER_CHARGES
INVALID_CHARGES
Pose:  28 Cluster:  28 Fr_nu: 284980 TotEn:   -11.96
@<TRIPOS>ATOM
      1 C1        -50.0728  -10.5101  -44.8062 C.2    1 LIG      -0.25100
      2 C2        -50.2576  -11.1120  -43.5471 C.2    1 LIG       0.13200
      3 C3        -51.3419  -10.3832  -45.3158 C.2    1 LIG      -0.03800
      4 N1        -51.5429  -11.3508  -43.2735 N.2    1 LIG      -0.57800
      5 N2        -52.1773  -10.8965  -44.3677 N.pl3  1 LIG      -0.05900
      6 H1        -49.1493  -10.2093  -45.2787 H      1 LIG       0.15700
      7 H2        -49.5092  -11.3871  -42.8177 H      1 LIG       0.15600
      8 H3        -51.7171   -9.9851  -46.2475 H      1 LIG       0.15900
      9 H4        -53.1864  -10.9700  -44.4020 H      1 LIG       0.32200
@<TRIPOS>BOND
      1       1       2 1
      2       1       3 2
      3       2       4 2
      4       3       5 1
      5       4       5 1
      6       1       6 1
      7       2       7 1
      8       3       8 1
      9       5       9 1
@<TRIPOS>ALT_TYPE
CGenFF_4.0_ALT_TYPE_SET
CGenFF_4.0 1 CG2R51 2 CG2R52 3 CG2R51 4 NG2R50 5 NG2R51 6 HGR51 7 HGR52 8 HGR52 9 HGP1
@<TRIPOS>MOLECULE
pyrazole
 9 9 0 0 0
****
USER_CHARGES
INVALID_CHARGES
Pose:  29 Cluster:  29 Fr_nu: 299583 TotEn:   -11.63
@<TRIPOS>ATOM
      1 C1        -70.6861  -10.3938  -44.3243 C.2    1 LIG      -0.25100
      2 C2        -71.3297  -11.6232  -44.5615 C.2    1 LIG       0.13200
      3 C3        -70.3315   -9.9453  -45.5731 C.2    1 LIG      -0.03800
      4 N1        -71.3825  -11.9356  -45.8590 N.2    1 LIG      -0.57800
      5 N2        -70.7677  -10.8960  -46.4484 N.pl3  1 LIG      -0.05900
      6 H1        -70.5048   -9.9008  -43.3806 H      1 LIG       0.15700
      7 H2        -71.7619  -12.3047  -43.8429 H      1 LIG       0.15600
      8 H3        -69.8177   -9.0565  -45.9099 H      1 LIG       0.15900
      9 H4        -70.6781  -10.9009  -47.4567 H      1 LIG       0.32200
@<TRIPOS>BOND
      1       1       2 1
      2       1       3 2
      3       2       4 2
      4       3       5 1
      5       4       5 1
      6       1       6 1
      7       2       7 1
      8       3       8 1
      9       5       9 1
@<TRIPOS>ALT_TYPE
CGenFF_4.0_ALT_TYPE_SET
CGenFF_4.0 1 CG2R51 2 CG2R52 3 CG2R51 4 NG2R50 5 NG2R51 6 HGR51 7 HGR52 8 HGR52 9 HGP1
@<TRIPOS>MOLECULE
pyrazole
 9 9 0 0 0
****
USER_CHARGES
INVALID_CHARGES
Pose:  30 Cluster:  30 Fr_nu: 1756254 TotEn:   -11.54
@<TRIPOS>ATOM
      1 C1        -68.8913  -17.9524  -59.7360 C.2    1 LIG      -0.25100
      2 C2        -70.2358  -17.6318  -59.4689 C.2    1 LIG       0.13200
      3 C3        -68.4313  -18.5056  -58.5660 C.2    1 LIG      -0.03800
      4 N1        -70.6060  -17.9546  -58.2268 N.2    1 LIG      -0.57800
      5 N2        -69.4873  -18.4839  -57.7030 N.pl3  1 LIG      -0.05900
      6 H1        -68.3332  -17.8042  -60.6487 H      1 LIG       0.15700
      7 H2        -70.9613  -17.1758  -60.1274 H      1 LIG       0.15600
      8 H3        -67.4689  -18.9016  -58.2757 H      1 LIG       0.15900
      9 H4        -69.5144  -18.8106  -56.7452 H      1 LIG       0.32200
@<TRIPOS>BOND
      1       1       2 1
      2       1       3 2
      3       2       4 2
      4       3       5 1
      5       4       5 1
      6       1       6 1
      7       2       7 1
      8       3       8 1
      9       5       9 1
@<TRIPOS>ALT_TYPE
CGenFF_4.0_ALT_TYPE_SET
CGenFF_4.0 1 CG2R51 2 CG2R52 3 CG2R51 4 NG2R50 5 NG2R51 6 HGR51 7 HGR52 8 HGR52 9 HGP1
@<TRIPOS>MOLECULE
pyrazole
 9 9 0 0 0
****
USER_CHARGES
INVALID_CHARGES
Pose:  31 Cluster:  31 Fr_nu:  41968 TotEn:   -11.44
@<TRIPOS>ATOM
      1 C1        -63.6001  -23.8567  -33.3873 C.2    1 LIG      -0.25100
      2 C2        -64.8218  -23.3528  -33.8723 C.2    1 LIG       0.13200
      3 C3        -63.8579  -24.1805  -32.0776 C.2    1 LIG      -0.03800
      4 N1        -65.7843  -23.3545  -32.9462 N.2    1 LIG      -0.57800
      5 N2        -65.1676  -23.8636  -31.8661 N.pl3  1 LIG      -0.05900
      6 H1        -62.6635  -23.9704  -33.9129 H      1 LIG       0.15700
      7 H2        -65.0509  -22.9839  -34.8618 H      1 LIG       0.15600
      8 H3        -63.2408  -24.5963  -31.2942 H      1 LIG       0.15900
      9 H4        -65.7022  -23.9660  -31.0126 H      1 LIG       0.32200
@<TRIPOS>BOND
      1       1       2 1
      2       1       3 2
      3       2       4 2
      4       3       5 1
      5       4       5 1
      6       1       6 1
      7       2       7 1
      8       3       8 1
      9       5       9 1
@<TRIPOS>ALT_TYPE
CGenFF_4.0_ALT_TYPE_SET
CGenFF_4.0 1 CG2R51 2 CG2R52 3 CG2R51 4 NG2R50 5 NG2R51 6 HGR51 7 HGR52 8 HGR52 9 HGP1
@<TRIPOS>MOLECULE
pyrazole
 9 9 0 0 0
****
USER_CHARGES
INVALID_CHARGES
Pose:  32 Cluster:  32 Fr_nu: 421042 TotEn:   -11.38
@<TRIPOS>ATOM
      1 C1        -69.6059  -11.9295  -43.3116 C.2    1 LIG      -0.25100
      2 C2        -70.6546  -11.1190  -42.8373 C.2    1 LIG       0.13200
      3 C3        -69.4928  -11.6018  -44.6406 C.2    1 LIG      -0.03800
      4 N1        -71.1708  -10.3352  -43.7877 N.2    1 LIG      -0.57800
      5 N2        -70.4434  -10.6515  -44.8725 N.pl3  1 LIG      -0.05900
      6 H1        -69.0139  -12.6502  -42.7670 H      1 LIG       0.15700
      7 H2        -71.0647  -11.0672  -41.8389 H      1 LIG       0.15600
      8 H3        -68.8379  -11.9528  -45.4250 H      1 LIG       0.15900
      9 H4        -70.6513  -10.1794  -45.7435 H      1 LIG       0.32200
@<TRIPOS>BOND
      1       1       2 1
      2       1       3 2
      3       2       4 2
      4       3       5 1
      5       4       5 1
      6       1       6 1
      7       2       7 1
      8       3       8 1
      9       5       9 1
@<TRIPOS>ALT_TYPE
CGenFF_4.0_ALT_TYPE_SET
CGenFF_4.0 1 CG2R51 2 CG2R52 3 CG2R51 4 NG2R50 5 NG2R51 6 HGR51 7 HGR52 8 HGR52 9 HGP1
@<TRIPOS>MOLECULE
pyrazole
 9 9 0 0 0
****
USER_CHARGES
INVALID_CHARGES
Pose:  33 Cluster:  33 Fr_nu: 789276 TotEn:   -11.31
@<TRIPOS>ATOM
      1 C1        -66.2919    2.9925  -44.2618 C.2    1 LIG      -0.25100
      2 C2        -66.7783    3.6913  -43.1407 C.2    1 LIG       0.13200
      3 C3        -65.0827    3.5831  -44.5363 C.2    1 LIG      -0.03800
      4 N1        -65.9460    4.6522  -42.7310 N.2    1 LIG      -0.57800
      5 N2        -64.9242    4.5614  -43.5992 N.pl3  1 LIG      -0.05900
      6 H1        -66.7524    2.1747  -44.7962 H      1 LIG       0.15700
      7 H2        -67.7050    3.5408  -42.6054 H      1 LIG       0.15600
      8 H3        -64.3386    3.4010  -45.2983 H      1 LIG       0.15900
      9 H4        -64.1480    5.2028  -43.4950 H      1 LIG       0.32200
@<TRIPOS>BOND
      1       1       2 1
      2       1       3 2
      3       2       4 2
      4       3       5 1
      5       4       5 1
      6       1       6 1
      7       2       7 1
      8       3       8 1
      9       5       9 1
@<TRIPOS>ALT_TYPE
CGenFF_4.0_ALT_TYPE_SET
CGenFF_4.0 1 CG2R51 2 CG2R52 3 CG2R51 4 NG2R50 5 NG2R51 6 HGR51 7 HGR52 8 HGR52 9 HGP1
@<TRIPOS>MOLECULE
pyrazole
 9 9 0 0 0
****
USER_CHARGES
INVALID_CHARGES
Pose:  34 Cluster:  34 Fr_nu: 117457 TotEn:   -11.28
@<TRIPOS>ATOM
      1 C1        -79.7011   -9.5778  -29.6519 C.2    1 LIG      -0.25100
      2 C2        -80.2248  -10.2272  -30.7858 C.2    1 LIG       0.13200
      3 C3        -79.5499   -8.2703  -30.0443 C.2    1 LIG      -0.03800
      4 N1        -80.3950   -9.4005  -31.8209 N.2    1 LIG      -0.57800
      5 N2        -79.9761   -8.2180  -31.3390 N.pl3  1 LIG      -0.05900
      6 H1        -79.4665   -9.9977  -28.6849 H      1 LIG       0.15700
      7 H2        -80.4890  -11.2687  -30.9012 H      1 LIG       0.15600
      8 H3        -79.1836   -7.3927  -29.5314 H      1 LIG       0.15900
      9 H4        -80.0064   -7.4127  -31.9516 H      1 LIG       0.32200
@<TRIPOS>BOND
      1       1       2 1
      2       1       3 2
      3       2       4 2
      4       3       5 1
      5       4       5 1
      6       1       6 1
      7       2       7 1
      8       3       8 1
      9       5       9 1
@<TRIPOS>ALT_TYPE
CGenFF_4.0_ALT_TYPE_SET
CGenFF_4.0 1 CG2R51 2 CG2R52 3 CG2R51 4 NG2R50 5 NG2R51 6 HGR51 7 HGR52 8 HGR52 9 HGP1
@<TRIPOS>MOLECULE
pyrazole
 9 9 0 0 0
****
USER_CHARGES
INVALID_CHARGES
Pose:  35 Cluster:  35 Fr_nu: 2166764 TotEn:   -11.18
@<TRIPOS>ATOM
      1 C1        -71.4173  -10.5589  -45.5146 C.2    1 LIG      -0.25100
      2 C2        -70.8038  -11.1773  -44.4087 C.2    1 LIG       0.13200
      3 C3        -70.3702  -10.1481  -46.3028 C.2    1 LIG      -0.03800
      4 N1        -69.4703  -11.1631  -44.4841 N.2    1 LIG      -0.57800
      5 N2        -69.2372  -10.5309  -45.6469 N.pl3  1 LIG      -0.05900
      6 H1        -72.4709  -10.4293  -45.7136 H      1 LIG       0.15700
      7 H2        -71.2728  -11.6373  -43.5506 H      1 LIG       0.15600
      8 H3        -70.3301   -9.6277  -47.2488 H      1 LIG       0.15900
      9 H4        -68.2761  -10.3919  -45.9327 H      1 LIG       0.32200
@<TRIPOS>BOND
      1       1       2 1
      2       1       3 2
      3       2       4 2
      4       3       5 1
      5       4       5 1
      6       1       6 1
      7       2       7 1
      8       3       8 1
      9       5       9 1
@<TRIPOS>ALT_TYPE
CGenFF_4.0_ALT_TYPE_SET
CGenFF_4.0 1 CG2R51 2 CG2R52 3 CG2R51 4 NG2R50 5 NG2R51 6 HGR51 7 HGR52 8 HGR52 9 HGP1
@<TRIPOS>MOLECULE
pyrazole
 9 9 0 0 0
****
USER_CHARGES
INVALID_CHARGES
Pose:  36 Cluster:  36 Fr_nu: 383281 TotEn:   -11.01
@<TRIPOS>ATOM
      1 C1        -70.0881  -12.1145  -41.7162 C.2    1 LIG      -0.25100
      2 C2        -70.5883  -10.8653  -42.1299 C.2    1 LIG       0.13200
      3 C3        -70.3570  -12.9571  -42.7670 C.2    1 LIG      -0.03800
      4 N1        -71.1334  -10.9061  -43.3486 N.2    1 LIG      -0.57800
      5 N2        -70.9773  -12.1911  -43.7098 N.pl3  1 LIG      -0.05900
      6 H1        -69.6002  -12.3692  -40.7869 H      1 LIG       0.15700
      7 H2        -70.5788   -9.9270  -41.5940 H      1 LIG       0.15600
      8 H3        -70.1691  -14.0094  -42.9244 H      1 LIG       0.15900
      9 H4        -71.3210  -12.4791  -44.6173 H      1 LIG       0.32200
@<TRIPOS>BOND
      1       1       2 1
      2       1       3 2
      3       2       4 2
      4       3       5 1
      5       4       5 1
      6       1       6 1
      7       2       7 1
      8       3       8 1
      9       5       9 1
@<TRIPOS>ALT_TYPE
CGenFF_4.0_ALT_TYPE_SET
CGenFF_4.0 1 CG2R51 2 CG2R52 3 CG2R51 4 NG2R50 5 NG2R51 6 HGR51 7 HGR52 8 HGR52 9 HGP1
@<TRIPOS>MOLECULE
pyrazole
 9 9 0 0 0
****
USER_CHARGES
INVALID_CHARGES
Pose:  37 Cluster:  37 Fr_nu: 122413 TotEn:   -10.99
@<TRIPOS>ATOM
      1 C1        -67.0243    4.2098  -44.7769 C.2    1 LIG      -0.25100
      2 C2        -67.1701    4.6956  -43.4637 C.2    1 LIG       0.13200
      3 C3        -66.0791    3.2186  -44.6733 C.2    1 LIG      -0.03800
      4 N1        -66.3809    4.0650  -42.5900 N.2    1 LIG      -0.57800
      5 N2        -65.7301    3.1726  -43.3555 N.pl3  1 LIG      -0.05900
      6 H1        -67.5331    4.5318  -45.6734 H      1 LIG       0.15700
      7 H2        -67.8182    5.4834  -43.1070 H      1 LIG       0.15600
      8 H3        -65.6318    2.5585  -45.4024 H      1 LIG       0.15900
      9 H4        -65.0563    2.5612  -42.9117 H      1 LIG       0.32200
@<TRIPOS>BOND
      1       1       2 1
      2       1       3 2
      3       2       4 2
      4       3       5 1
      5       4       5 1
      6       1       6 1
      7       2       7 1
      8       3       8 1
      9       5       9 1
@<TRIPOS>ALT_TYPE
CGenFF_4.0_ALT_TYPE_SET
CGenFF_4.0 1 CG2R51 2 CG2R52 3 CG2R51 4 NG2R50 5 NG2R51 6 HGR51 7 HGR52 8 HGR52 9 HGP1
@<TRIPOS>MOLECULE
pyrazole
 9 9 0 0 0
****
USER_CHARGES
INVALID_CHARGES
Pose:  38 Cluster:  38 Fr_nu: 1264968 TotEn:   -10.98
@<TRIPOS>ATOM
      1 C1        -69.8091  -11.4134  -44.8226 C.2    1 LIG      -0.25100
      2 C2        -71.0468  -11.1145  -44.2220 C.2    1 LIG       0.13200
      3 C3        -69.6986  -10.5085  -45.8499 C.2    1 LIG      -0.03800
      4 N1        -71.6772  -10.0990  -44.8179 N.2    1 LIG      -0.57800
      5 N2        -70.8324   -9.7517  -45.8037 N.pl3  1 LIG      -0.05900
      6 H1        -69.0961  -12.1772  -44.5494 H      1 LIG       0.15700
      7 H2        -71.5159  -11.5947  -43.3752 H      1 LIG       0.15600
      8 H3        -68.9337  -10.3402  -46.5942 H      1 LIG       0.15900
      9 H4        -71.0946   -8.9866  -46.4125 H      1 LIG       0.32200
@<TRIPOS>BOND
      1       1       2 1
      2       1       3 2
      3       2       4 2
      4       3       5 1
      5       4       5 1
      6       1       6 1
      7       2       7 1
      8       3       8 1
      9       5       9 1
@<TRIPOS>ALT_TYPE
CGenFF_4.0_ALT_TYPE_SET
CGenFF_4.0 1 CG2R51 2 CG2R52 3 CG2R51 4 NG2R50 5 NG2R51 6 HGR51 7 HGR52 8 HGR52 9 HGP1
@<TRIPOS>MOLECULE
pyrazole
 9 9 0 0 0
****
USER_CHARGES
INVALID_CHARGES
Pose:  39 Cluster:  39 Fr_nu: 1523691 TotEn:   -10.79
@<TRIPOS>ATOM
      1 C1        -72.8776   -8.1839  -25.5189 C.2    1 LIG      -0.25100
      2 C2        -73.8862   -8.9968  -26.0700 C.2    1 LIG       0.13200
      3 C3        -71.7095   -8.8515  -25.7949 C.2    1 LIG      -0.03800
      4 N1        -73.4013  -10.0967  -26.6521 N.2    1 LIG      -0.57800
      5 N2        -72.0752   -9.9797  -26.4686 N.pl3  1 LIG      -0.05900
      6 H1        -72.9817   -7.2449  -24.9955 H      1 LIG       0.15700
      7 H2        -74.9545   -8.8338  -26.0711 H      1 LIG       0.15600
      8 H3        -70.6746   -8.6317  -25.5755 H      1 LIG       0.15900
      9 H4        -71.4749  -10.7109  -26.8290 H      1 LIG       0.32200
@<TRIPOS>BOND
      1       1       2 1
      2       1       3 2
      3       2       4 2
      4       3       5 1
      5       4       5 1
      6       1       6 1
      7       2       7 1
      8       3       8 1
      9       5       9 1
@<TRIPOS>ALT_TYPE
CGenFF_4.0_ALT_TYPE_SET
CGenFF_4.0 1 CG2R51 2 CG2R52 3 CG2R51 4 NG2R50 5 NG2R51 6 HGR51 7 HGR52 8 HGR52 9 HGP1
@<TRIPOS>MOLECULE
pyrazole
 9 9 0 0 0
****
USER_CHARGES
INVALID_CHARGES
Pose:  40 Cluster:  40 Fr_nu: 502262 TotEn:   -10.72
@<TRIPOS>ATOM
      1 C1        -71.6083   -7.2257  -25.4581 C.2    1 LIG      -0.25100
      2 C2        -72.8181   -7.9078  -25.6883 C.2    1 LIG       0.13200
      3 C3        -70.6333   -8.1325  -25.7949 C.2    1 LIG      -0.03800
      4 N1        -72.6312   -9.1519  -26.1369 N.2    1 LIG      -0.57800
      5 N2        -71.2927   -9.2588  -26.1914 N.pl3  1 LIG      -0.05900
      6 H1        -71.4626   -6.2176  -25.0990 H      1 LIG       0.15700
      7 H2        -73.8281   -7.5504  -25.5474 H      1 LIG       0.15600
      8 H3        -69.5542   -8.0799  -25.7862 H      1 LIG       0.15900
      9 H4        -70.8941  -10.1337  -26.5082 H      1 LIG       0.32200
@<TRIPOS>BOND
      1       1       2 1
      2       1       3 2
      3       2       4 2
      4       3       5 1
      5       4       5 1
      6       1       6 1
      7       2       7 1
      8       3       8 1
      9       5       9 1
@<TRIPOS>ALT_TYPE
CGenFF_4.0_ALT_TYPE_SET
CGenFF_4.0 1 CG2R51 2 CG2R52 3 CG2R51 4 NG2R50 5 NG2R51 6 HGR51 7 HGR52 8 HGR52 9 HGP1
@<TRIPOS>MOLECULE
pyrazole
 9 9 0 0 0
****
USER_CHARGES
INVALID_CHARGES
Pose:  41 Cluster:  41 Fr_nu: 361726 TotEn:   -10.50
@<TRIPOS>ATOM
      1 C1        -57.8179    3.3039  -38.0449 C.2    1 LIG      -0.25100
      2 C2        -59.0250    3.7463  -37.4714 C.2    1 LIG       0.13200
      3 C3        -58.1908    2.2841  -38.8860 C.2    1 LIG      -0.03800
      4 N1        -60.0854    3.0635  -37.9110 N.2    1 LIG      -0.57800
      5 N2        -59.5460    2.1818  -38.7699 N.pl3  1 LIG      -0.05900
      6 H1        -56.8173    3.6726  -37.8738 H      1 LIG       0.15700
      7 H2        -59.1762    4.5374  -36.7509 H      1 LIG       0.15600
      8 H3        -57.6265    1.6351  -39.5400 H      1 LIG       0.15900
      9 H4        -60.1636    1.5345  -39.2435 H      1 LIG       0.32200
@<TRIPOS>BOND
      1       1       2 1
      2       1       3 2
      3       2       4 2
      4       3       5 1
      5       4       5 1
      6       1       6 1
      7       2       7 1
      8       3       8 1
      9       5       9 1
@<TRIPOS>ALT_TYPE
CGenFF_4.0_ALT_TYPE_SET
CGenFF_4.0 1 CG2R51 2 CG2R52 3 CG2R51 4 NG2R50 5 NG2R51 6 HGR51 7 HGR52 8 HGR52 9 HGP1
@<TRIPOS>MOLECULE
pyrazole
 9 9 0 0 0
****
USER_CHARGES
INVALID_CHARGES
Pose:  42 Cluster:  42 Fr_nu: 2758450 TotEn:   -10.17
@<TRIPOS>ATOM
      1 C1        -79.9628  -23.0938  -46.4410 C.2    1 LIG      -0.25100
      2 C2        -81.2181  -22.9610  -47.0642 C.2    1 LIG       0.13200
      3 C3        -79.5262  -24.3424  -46.8110 C.2    1 LIG      -0.03800
      4 N1        -81.5570  -24.0390  -47.7762 N.2    1 LIG      -0.57800
      5 N2        -80.5082  -24.8612  -47.6028 N.pl3  1 LIG      -0.05900
      6 H1        -79.4457  -22.3841  -45.8122 H      1 LIG       0.15700
      7 H2        -81.9004  -22.1237  -47.0288 H      1 LIG       0.15600
      8 H3        -78.6267  -24.8969  -46.5854 H      1 LIG       0.15900
      9 H4        -80.5293  -25.7670  -48.0543 H      1 LIG       0.32200
@<TRIPOS>BOND
      1       1       2 1
      2       1       3 2
      3       2       4 2
      4       3       5 1
      5       4       5 1
      6       1       6 1
      7       2       7 1
      8       3       8 1
      9       5       9 1
@<TRIPOS>ALT_TYPE
CGenFF_4.0_ALT_TYPE_SET
CGenFF_4.0 1 CG2R51 2 CG2R52 3 CG2R51 4 NG2R50 5 NG2R51 6 HGR51 7 HGR52 8 HGR52 9 HGP1
@<TRIPOS>MOLECULE
pyrazole
 9 9 0 0 0
****
USER_CHARGES
INVALID_CHARGES
Pose:  43 Cluster:  43 Fr_nu: 1199319 TotEn:    -9.91
@<TRIPOS>ATOM
      1 C1        -79.0692  -24.5253  -47.9164 C.2    1 LIG      -0.25100
      2 C2        -79.6665  -23.6263  -47.0127 C.2    1 LIG       0.13200
      3 C3        -77.7606  -24.1155  -47.9939 C.2    1 LIG      -0.03800
      4 N1        -78.8079  -22.7143  -46.5490 N.2    1 LIG      -0.57800
      5 N2        -77.6575  -23.0381  -47.1638 N.pl3  1 LIG      -0.05900
      6 H1        -79.5227  -25.3548  -48.4385 H      1 LIG       0.15700
      7 H2        -80.6920  -23.5974  -46.6729 H      1 LIG       0.15600
      8 H3        -76.9131  -24.4836  -48.5540 H      1 LIG       0.15900
      9 H4        -76.8369  -22.4774  -46.9716 H      1 LIG       0.32200
@<TRIPOS>BOND
      1       1       2 1
      2       1       3 2
      3       2       4 2
      4       3       5 1
      5       4       5 1
      6       1       6 1
      7       2       7 1
      8       3       8 1
      9       5       9 1
@<TRIPOS>ALT_TYPE
CGenFF_4.0_ALT_TYPE_SET
CGenFF_4.0 1 CG2R51 2 CG2R52 3 CG2R51 4 NG2R50 5 NG2R51 6 HGR51 7 HGR52 8 HGR52 9 HGP1
@<TRIPOS>MOLECULE
pyrazole
 9 9 0 0 0
****
USER_CHARGES
INVALID_CHARGES
Pose:  44 Cluster:  44 Fr_nu: 242632 TotEn:    -9.51
@<TRIPOS>ATOM
      1 C1        -59.5428    2.0541  -42.4482 C.2    1 LIG      -0.25100
      2 C2        -60.5145    2.4253  -43.3968 C.2    1 LIG       0.13200
      3 C3        -59.0062    0.8909  -42.9434 C.2    1 LIG      -0.03800
      4 N1        -60.5927    1.5675  -44.4175 N.2    1 LIG      -0.57800
      5 N2        -59.6632    0.6457  -44.1133 N.pl3  1 LIG      -0.05900
      6 H1        -59.2687    2.5589  -41.5336 H      1 LIG       0.15700
      7 H2        -61.1693    3.2848  -43.3866 H      1 LIG       0.15600
      8 H3        -58.2351    0.2292  -42.5760 H      1 LIG       0.15900
      9 H4        -59.5301   -0.1295  -44.7506 H      1 LIG       0.32200
@<TRIPOS>BOND
      1       1       2 1
      2       1       3 2
      3       2       4 2
      4       3       5 1
      5       4       5 1
      6       1       6 1
      7       2       7 1
      8       3       8 1
      9       5       9 1
@<TRIPOS>ALT_TYPE
CGenFF_4.0_ALT_TYPE_SET
CGenFF_4.0 1 CG2R51 2 CG2R52 3 CG2R51 4 NG2R50 5 NG2R51 6 HGR51 7 HGR52 8 HGR52 9 HGP1
@<TRIPOS>MOLECULE
pyrazole
 9 9 0 0 0
****
USER_CHARGES
INVALID_CHARGES
Pose:  45 Cluster:  45 Fr_nu: 1887980 TotEn:    -9.10
@<TRIPOS>ATOM
      1 C1        -86.2287    3.3032  -47.2945 C.2    1 LIG      -0.25100
      2 C2        -86.7317    2.7514  -48.4879 C.2    1 LIG       0.13200
      3 C3        -84.9397    3.6658  -47.6004 C.2    1 LIG      -0.03800
      4 N1        -85.8356    2.7607  -49.4782 N.2    1 LIG      -0.57800
      5 N2        -84.7563    3.3228  -48.9078 N.pl3  1 LIG      -0.05900
      6 H1        -86.7297    3.4226  -46.3452 H      1 LIG       0.15700
      7 H2        -87.7139    2.3425  -48.6771 H      1 LIG       0.15600
      8 H3        -84.1535    4.1244  -47.0182 H      1 LIG       0.15900
      9 H4        -83.9234    3.4411  -49.4708 H      1 LIG       0.32200
@<TRIPOS>BOND
      1       1       2 1
      2       1       3 2
      3       2       4 2
      4       3       5 1
      5       4       5 1
      6       1       6 1
      7       2       7 1
      8       3       8 1
      9       5       9 1
@<TRIPOS>ALT_TYPE
CGenFF_4.0_ALT_TYPE_SET
CGenFF_4.0 1 CG2R51 2 CG2R52 3 CG2R51 4 NG2R50 5 NG2R51 6 HGR51 7 HGR52 8 HGR52 9 HGP1
@<TRIPOS>MOLECULE
pyrazole
 9 9 0 0 0
****
USER_CHARGES
INVALID_CHARGES
Pose:  46 Cluster:  46 Fr_nu: 9088733 TotEn:    -8.93
@<TRIPOS>ATOM
      1 C1        -36.6803    0.1838  -39.6811 C.2    1 LIG      -0.25100
      2 C2        -36.1842   -0.9163  -38.9562 C.2    1 LIG       0.13200
      3 C3        -37.7907   -0.3030  -40.3266 C.2    1 LIG      -0.03800
      4 N1        -36.9191   -2.0188  -39.1248 N.2    1 LIG      -0.57800
      5 N2        -37.8885   -1.6140  -39.9629 N.pl3  1 LIG      -0.05900
      6 H1        -36.2890    1.1892  -39.7289 H      1 LIG       0.15700
      7 H2        -35.3173   -0.9608  -38.3125 H      1 LIG       0.15600
      8 H3        -38.5025    0.1544  -40.9985 H      1 LIG       0.15900
      9 H4        -38.5872   -2.2882  -40.2493 H      1 LIG       0.32200
@<TRIPOS>BOND
      1       1       2 1
      2       1       3 2
      3       2       4 2
      4       3       5 1
      5       4       5 1
      6       1       6 1
      7       2       7 1
      8       3       8 1
      9       5       9 1
@<TRIPOS>ALT_TYPE
CGenFF_4.0_ALT_TYPE_SET
CGenFF_4.0 1 CG2R51 2 CG2R52 3 CG2R51 4 NG2R50 5 NG2R51 6 HGR51 7 HGR52 8 HGR52 9 HGP1
@<TRIPOS>MOLECULE
pyrazole
 9 9 0 0 0
****
USER_CHARGES
INVALID_CHARGES
Pose:  47 Cluster:  47 Fr_nu: 575216 TotEn:    -8.58
@<TRIPOS>ATOM
      1 C1        -79.1816  -23.5153  -47.3775 C.2    1 LIG      -0.25100
      2 C2        -80.3522  -24.1819  -47.7863 C.2    1 LIG       0.13200
      3 C3        -79.6306  -22.3418  -46.8230 C.2    1 LIG      -0.03800
      4 N1        -81.4615  -23.4895  -47.5145 N.2    1 LIG      -0.57800
      5 N2        -80.9901  -22.3756  -46.9288 N.pl3  1 LIG      -0.05900
      6 H1        -78.1557  -23.8397  -47.4707 H      1 LIG       0.15700
      7 H2        -80.4431  -25.1432  -48.2715 H      1 LIG       0.15600
      8 H3        -79.1168  -21.5035  -46.3749 H      1 LIG       0.15900
      9 H4        -81.6550  -21.6751  -46.6257 H      1 LIG       0.32200
@<TRIPOS>BOND
      1       1       2 1
      2       1       3 2
      3       2       4 2
      4       3       5 1
      5       4       5 1
      6       1       6 1
      7       2       7 1
      8       3       8 1
      9       5       9 1
@<TRIPOS>ALT_TYPE
CGenFF_4.0_ALT_TYPE_SET
CGenFF_4.0 1 CG2R51 2 CG2R52 3 CG2R51 4 NG2R50 5 NG2R51 6 HGR51 7 HGR52 8 HGR52 9 HGP1
@<TRIPOS>MOLECULE
pyrazole
 9 9 0 0 0
****
USER_CHARGES
INVALID_CHARGES
Pose:  48 Cluster:  48 Fr_nu: 8853963 TotEn:    -7.10
@<TRIPOS>ATOM
      1 C1        -38.6438  -15.4798  -44.7966 C.2    1 LIG      -0.25100
      2 C2        -37.2765  -15.8107  -44.7436 C.2    1 LIG       0.13200
      3 C3        -38.6784  -14.1258  -44.5684 C.2    1 LIG      -0.03800
      4 N1        -36.4988  -14.7523  -44.5011 N.2    1 LIG      -0.57800
      5 N2        -37.3802  -13.7429  -44.3997 N.pl3  1 LIG      -0.05900
      6 H1        -39.4868  -16.1307  -44.9757 H      1 LIG       0.15700
      7 H2        -36.8144  -16.7792  -44.8712 H      1 LIG       0.15600
      8 H3        -39.4916  -13.4168  -44.5100 H      1 LIG       0.15900
      9 H4        -37.0254  -12.8137  -44.2112 H      1 LIG       0.32200
@<TRIPOS>BOND
      1       1       2 1
      2       1       3 2
      3       2       4 2
      4       3       5 1
      5       4       5 1
      6       1       6 1
      7       2       7 1
      8       3       8 1
      9       5       9 1
@<TRIPOS>ALT_TYPE
CGenFF_4.0_ALT_TYPE_SET
CGenFF_4.0 1 CG2R51 2 CG2R52 3 CG2R51 4 NG2R50 5 NG2R51 6 HGR51 7 HGR52 8 HGR52 9 HGP1
@<TRIPOS>MOLECULE
pyrazole
 9 9 0 0 0
****
USER_CHARGES
INVALID_CHARGES
Pose:  49 Cluster:  49 Fr_nu: 3719062 TotEn:    -7.06
@<TRIPOS>ATOM
      1 C1        -38.4132  -15.2738  -42.4010 C.2    1 LIG      -0.25100
      2 C2        -37.1479  -15.8760  -42.5350 C.2    1 LIG       0.13200
      3 C3        -38.3726  -14.1964  -43.2520 C.2    1 LIG      -0.03800
      4 N1        -36.3609  -15.2347  -43.4030 N.2    1 LIG      -0.57800
      5 N2        -37.1337  -14.2183  -43.8222 N.pl3  1 LIG      -0.05900
      6 H1        -39.2398  -15.5777  -41.7759 H      1 LIG       0.15700
      7 H2        -36.7662  -16.7553  -42.0360 H      1 LIG       0.15600
      8 H3        -39.0963  -13.4322  -43.4960 H      1 LIG       0.15900
      9 H4        -36.7498  -13.5723  -44.5005 H      1 LIG       0.32200
@<TRIPOS>BOND
      1       1       2 1
      2       1       3 2
      3       2       4 2
      4       3       5 1
      5       4       5 1
      6       1       6 1
      7       2       7 1
      8       3       8 1
      9       5       9 1
@<TRIPOS>ALT_TYPE
CGenFF_4.0_ALT_TYPE_SET
CGenFF_4.0 1 CG2R51 2 CG2R52 3 CG2R51 4 NG2R50 5 NG2R51 6 HGR51 7 HGR52 8 HGR52 9 HGP1
@<TRIPOS>MOLECULE
pyrazole
 9 9 0 0 0
****
USER_CHARGES
INVALID_CHARGES
Pose:  50 Cluster:  50 Fr_nu: 5574986 TotEn:    -3.99
@<TRIPOS>ATOM
      1 C1        -38.4216  -15.0858  -42.9188 C.2    1 LIG      -0.25100
      2 C2        -37.0642  -14.7555  -42.7452 C.2    1 LIG       0.13200
      3 C3        -38.4005  -16.3307  -43.4986 C.2    1 LIG      -0.03800
      4 N1        -36.2408  -15.7133  -43.1794 N.2    1 LIG      -0.57800
      5 N2        -37.0831  -16.6579  -43.6315 N.pl3  1 LIG      -0.05900
      6 H1        -39.2937  -14.5039  -42.6596 H      1 LIG       0.15700
      7 H2        -36.6406  -13.8564  -42.3209 H      1 LIG       0.15600
      8 H3        -39.1865  -16.9972  -43.8233 H      1 LIG       0.15900
      9 H4        -36.6889  -17.5045  -44.0220 H      1 LIG       0.32200
@<TRIPOS>BOND
      1       1       2 1
      2       1       3 2
      3       2       4 2
      4       3       5 1
      5       4       5 1
      6       1       6 1
      7       2       7 1
      8       3       8 1
      9       5       9 1
@<TRIPOS>ALT_TYPE
CGenFF_4.0_ALT_TYPE_SET
CGenFF_4.0 1 CG2R51 2 CG2R52 3 CG2R51 4 NG2R50 5 NG2R51 6 HGR51 7 HGR52 8 HGR52 9 HGP1
@<TRIPOS>MOLECULE
pyrazole
 9 9 0 0 0
****
USER_CHARGES
INVALID_CHARGES
Pose:  51 Cluster:  51 Fr_nu: 8855209 TotEn:    -3.41
@<TRIPOS>ATOM
      1 C1        -38.3384  -14.3292  -44.4286 C.2    1 LIG      -0.25100
      2 C2        -37.3224  -14.7011  -43.5279 C.2    1 LIG       0.13200
      3 C3        -38.0939  -15.0813  -45.5515 C.2    1 LIG      -0.03800
      4 N1        -36.4943  -15.6183  -44.0348 N.2    1 LIG      -0.57800
      5 N2        -36.9895  -15.8292  -45.2662 N.pl3  1 LIG      -0.05900
      6 H1        -39.1370  -13.6165  -44.2846 H      1 LIG       0.15700
      7 H2        -37.1506  -14.3416  -42.5234 H      1 LIG       0.15600
      8 H3        -38.5935  -15.1485  -46.5072 H      1 LIG       0.15900
      9 H4        -36.5210  -16.4992  -45.8631 H      1 LIG       0.32200
@<TRIPOS>BOND
      1       1       2 1
      2       1       3 2
      3       2       4 2
      4       3       5 1
      5       4       5 1
      6       1       6 1
      7       2       7 1
      8       3       8 1
      9       5       9 1
@<TRIPOS>ALT_TYPE
CGenFF_4.0_ALT_TYPE_SET
CGenFF_4.0 1 CG2R51 2 CG2R52 3 CG2R51 4 NG2R50 5 NG2R51 6 HGR51 7 HGR52 8 HGR52 9 HGP1
@<TRIPOS>MOLECULE
4_lactone
 9 9 0 0 0
****
USER_CHARGES
INVALID_CHARGES
Pose:   1 Cluster:   1 Fr_nu: 7125589 TotEn:   -27.56
@<TRIPOS>ATOM
      1 C1        -77.7787  -15.3078  -52.8060 C.2    1 LIG       0.04000
      2 C2        -78.2946  -13.8628  -52.6837 C.3    1 LIG       0.11000
      3 C3        -76.9011  -13.6050  -52.1185 C.3    1 LIG       0.08100
      4 O1        -78.1981  -16.3765  -53.1887 O.2    1 LIG      -0.32000
      5 O2        -76.5557  -15.0071  -52.2926 O.3    1 LIG      -0.27100
      6 H1        -78.5136  -13.3855  -53.6401 H      1 LIG       0.09000
      7 H2        -79.1212  -13.7430  -51.9813 H      1 LIG       0.09000
      8 H3        -76.2595  -12.9542  -52.7187 H      1 LIG       0.09000
      9 H4        -76.8661  -13.3104  -51.0661 H      1 LIG       0.09000
@<TRIPOS>BOND
      1       1       2 1
      2       1       4 2
      3       1       5 1
      4       2       3 1
      5       3       5 1
      6       2       6 1
      7       2       7 1
      8       3       8 1
      9       3       9 1
@<TRIPOS>ALT_TYPE
CGenFF_4.0_ALT_TYPE_SET
CGenFF_4.0 1 CG2O4 2 CG3C41 3 CG3C41 4 OG2D1 5 OG3C51 6 HGA2 7 HGA2 8 HGA2 9 HGA2
@<TRIPOS>MOLECULE
4_lactone
 9 9 0 0 0
****
USER_CHARGES
INVALID_CHARGES
Pose:   2 Cluster:   2 Fr_nu: 7125706 TotEn:   -25.20
@<TRIPOS>ATOM
      1 C1        -78.6170  -15.5288  -53.0688 C.2    1 LIG       0.04000
      2 C2        -79.2163  -14.1224  -53.2475 C.3    1 LIG       0.11000
      3 C3        -80.0900  -14.8235  -54.2834 C.3    1 LIG       0.08100
      4 O1        -77.7602  -16.0556  -52.3959 O.2    1 LIG      -0.32000
      5 O2        -79.4279  -16.0886  -54.0062 O.3    1 LIG      -0.27100
      6 H1        -79.7371  -13.7447  -52.3663 H      1 LIG       0.09000
      7 H2        -78.5136  -13.3855  -53.6401 H      1 LIG       0.09000
      8 H3        -81.1575  -14.8677  -54.0508 H      1 LIG       0.09000
      9 H4        -79.9377  -14.5089  -55.3195 H      1 LIG       0.09000
@<TRIPOS>BOND
      1       1       2 1
      2       1       4 2
      3       1       5 1
      4       2       3 1
      5       3       5 1
      6       2       6 1
      7       2       7 1
      8       3       8 1
      9       3       9 1
@<TRIPOS>ALT_TYPE
CGenFF_4.0_ALT_TYPE_SET
CGenFF_4.0 1 CG2O4 2 CG3C41 3 CG3C41 4 OG2D1 5 OG3C51 6 HGA2 7 HGA2 8 HGA2 9 HGA2
@<TRIPOS>MOLECULE
4_lactone
 9 9 0 0 0
****
USER_CHARGES
INVALID_CHARGES
Pose:   3 Cluster:   3 Fr_nu: 7155102 TotEn:   -22.20
@<TRIPOS>ATOM
      1 C1        -78.3487  -15.7510  -52.0403 C.2    1 LIG       0.04000
      2 C2        -78.0694  -14.4522  -51.2630 C.3    1 LIG       0.11000
      3 C3        -79.4844  -14.6757  -50.7378 C.3    1 LIG       0.08100
      4 O1        -77.7659  -16.4657  -52.8238 O.2    1 LIG      -0.32000
      5 O2        -79.6032  -15.8877  -51.5331 O.3    1 LIG      -0.27100
      6 H1        -77.2710  -14.5379  -50.5243 H      1 LIG       0.09000
      7 H2        -77.9317  -13.5747  -51.8969 H      1 LIG       0.09000
      8 H3        -79.5648  -14.8861  -49.6679 H      1 LIG       0.09000
      9 H4        -80.2221  -13.9257  -51.0360 H      1 LIG       0.09000
@<TRIPOS>BOND
      1       1       2 1
      2       1       4 2
      3       1       5 1
      4       2       3 1
      5       3       5 1
      6       2       6 1
      7       2       7 1
      8       3       8 1
      9       3       9 1
@<TRIPOS>ALT_TYPE
CGenFF_4.0_ALT_TYPE_SET
CGenFF_4.0 1 CG2O4 2 CG3C41 3 CG3C41 4 OG2D1 5 OG3C51 6 HGA2 7 HGA2 8 HGA2 9 HGA2
@<TRIPOS>MOLECULE
4_lactone
 9 9 0 0 0
****
USER_CHARGES
INVALID_CHARGES
Pose:   4 Cluster:   4 Fr_nu: 193303 TotEn:   -18.81
@<TRIPOS>ATOM
      1 C1        -69.4796  -12.4823  -42.9290 C.2    1 LIG       0.04000
      2 C2        -70.5966  -12.2586  -41.8939 C.3    1 LIG       0.11000
      3 C3        -69.5991  -12.9145  -40.9437 C.3    1 LIG       0.08100
      4 O1        -69.2988  -12.2732  -44.1071 O.2    1 LIG      -0.32000
      5 O2        -68.6406  -13.0601  -42.0279 O.3    1 LIG      -0.27100
      6 H1        -70.8180  -11.2085  -41.6972 H      1 LIG       0.09000
      7 H2        -71.5072  -12.8264  -42.0917 H      1 LIG       0.09000
      8 H3        -69.2122  -12.2736  -40.1468 H      1 LIG       0.09000
      9 H4        -69.9001  -13.8854  -40.5406 H      1 LIG       0.09000
@<TRIPOS>BOND
      1       1       2 1
      2       1       4 2
      3       1       5 1
      4       2       3 1
      5       3       5 1
      6       2       6 1
      7       2       7 1
      8       3       8 1
      9       3       9 1
@<TRIPOS>ALT_TYPE
CGenFF_4.0_ALT_TYPE_SET
CGenFF_4.0 1 CG2O4 2 CG3C41 3 CG3C41 4 OG2D1 5 OG3C51 6 HGA2 7 HGA2 8 HGA2 9 HGA2
@<TRIPOS>MOLECULE
4_lactone
 9 9 0 0 0
****
USER_CHARGES
INVALID_CHARGES
Pose:   5 Cluster:   5 Fr_nu: 7097153 TotEn:   -18.60
@<TRIPOS>ATOM
      1 C1        -77.8909  -15.8127  -50.7106 C.2    1 LIG       0.04000
      2 C2        -77.4919  -14.7129  -49.7105 C.3    1 LIG       0.11000
      3 C3        -78.2130  -15.6124  -48.7110 C.3    1 LIG       0.08100
      4 O1        -77.7595  -16.0352  -51.8928 O.2    1 LIG      -0.32000
      5 O2        -78.5186  -16.5647  -49.7671 O.3    1 LIG      -0.27100
      6 H1        -76.4152  -14.6118  -49.5656 H      1 LIG       0.09000
      7 H2        -77.9597  -13.7458  -49.9020 H      1 LIG       0.09000
      8 H3        -77.5842  -16.0583  -47.9356 H      1 LIG       0.09000
      9 H4        -79.1227  -15.1944  -48.2713 H      1 LIG       0.09000
@<TRIPOS>BOND
      1       1       2 1
      2       1       4 2
      3       1       5 1
      4       2       3 1
      5       3       5 1
      6       2       6 1
      7       2       7 1
      8       3       8 1
      9       3       9 1
@<TRIPOS>ALT_TYPE
CGenFF_4.0_ALT_TYPE_SET
CGenFF_4.0 1 CG2O4 2 CG3C41 3 CG3C41 4 OG2D1 5 OG3C51 6 HGA2 7 HGA2 8 HGA2 9 HGA2
@<TRIPOS>MOLECULE
4_lactone
 9 9 0 0 0
****
USER_CHARGES
INVALID_CHARGES
Pose:   6 Cluster:   6 Fr_nu: 184667 TotEn:   -18.15
@<TRIPOS>ATOM
      1 C1        -50.9942  -12.1350  -42.8264 C.2    1 LIG       0.04000
      2 C2        -51.9602  -12.1106  -44.0245 C.3    1 LIG       0.11000
      3 C3        -51.5700  -10.6366  -44.0776 C.3    1 LIG       0.08100
      4 O1        -50.5835  -12.9450  -42.0267 O.2    1 LIG      -0.32000
      5 O2        -50.6924  -10.8130  -42.9312 O.3    1 LIG      -0.27100
      6 H1        -51.6353  -12.7173  -44.8712 H      1 LIG       0.09000
      7 H2        -52.9993  -12.3173  -43.7630 H      1 LIG       0.09000
      8 H3        -51.0146  -10.3253  -44.9665 H      1 LIG       0.09000
      9 H4        -52.3744   -9.9278  -43.8624 H      1 LIG       0.09000
@<TRIPOS>BOND
      1       1       2 1
      2       1       4 2
      3       1       5 1
      4       2       3 1
      5       3       5 1
      6       2       6 1
      7       2       7 1
      8       3       8 1
      9       3       9 1
@<TRIPOS>ALT_TYPE
CGenFF_4.0_ALT_TYPE_SET
CGenFF_4.0 1 CG2O4 2 CG3C41 3 CG3C41 4 OG2D1 5 OG3C51 6 HGA2 7 HGA2 8 HGA2 9 HGA2
@<TRIPOS>MOLECULE
4_lactone
 9 9 0 0 0
****
USER_CHARGES
INVALID_CHARGES
Pose:   7 Cluster:   7 Fr_nu: 1110997 TotEn:   -18.13
@<TRIPOS>ATOM
      1 C1        -70.4391  -16.9778  -58.4361 C.2    1 LIG       0.04000
      2 C2        -69.7047  -17.5261  -59.6727 C.3    1 LIG       0.11000
      3 C3        -69.9741  -18.8741  -59.0108 C.3    1 LIG       0.08100
      4 O1        -70.7658  -15.8986  -57.9970 O.2    1 LIG      -0.32000
      5 O2        -70.6437  -18.2119  -57.9023 O.3    1 LIG      -0.27100
      6 H1        -70.2254  -17.3488  -60.6150 H      1 LIG       0.09000
      7 H2        -68.6565  -17.2296  -59.7360 H      1 LIG       0.09000
      8 H3        -70.6519  -19.5403  -59.5514 H      1 LIG       0.09000
      9 H4        -69.0880  -19.4206  -58.6761 H      1 LIG       0.09000
@<TRIPOS>BOND
      1       1       2 1
      2       1       4 2
      3       1       5 1
      4       2       3 1
      5       3       5 1
      6       2       6 1
      7       2       7 1
      8       3       8 1
      9       3       9 1
@<TRIPOS>ALT_TYPE
CGenFF_4.0_ALT_TYPE_SET
CGenFF_4.0 1 CG2O4 2 CG3C41 3 CG3C41 4 OG2D1 5 OG3C51 6 HGA2 7 HGA2 8 HGA2 9 HGA2
@<TRIPOS>MOLECULE
4_lactone
 9 9 0 0 0
****
USER_CHARGES
INVALID_CHARGES
Pose:   8 Cluster:   8 Fr_nu: 6780499 TotEn:   -18.09
@<TRIPOS>ATOM
      1 C1        -77.5618  -15.1574  -51.6956 C.2    1 LIG       0.04000
      2 C2        -76.6466  -13.9199  -51.7080 C.3    1 LIG       0.11000
      3 C3        -77.4360  -13.5478  -50.4564 C.3    1 LIG       0.08100
      4 O1        -77.7255  -16.1537  -52.3626 O.2    1 LIG      -0.32000
      5 O2        -78.2254  -14.7636  -50.5757 O.3    1 LIG      -0.27100
      6 H1        -75.5905  -14.1453  -51.5523 H      1 LIG       0.09000
      7 H2        -76.7908  -13.2680  -52.5711 H      1 LIG       0.09000
      8 H3        -76.8645  -13.5280  -49.5244 H      1 LIG       0.09000
      9 H4        -78.0599  -12.6538  -50.5408 H      1 LIG       0.09000
@<TRIPOS>BOND
      1       1       2 1
      2       1       4 2
      3       1       5 1
      4       2       3 1
      5       3       5 1
      6       2       6 1
      7       2       7 1
      8       3       8 1
      9       3       9 1
@<TRIPOS>ALT_TYPE
CGenFF_4.0_ALT_TYPE_SET
CGenFF_4.0 1 CG2O4 2 CG3C41 3 CG3C41 4 OG2D1 5 OG3C51 6 HGA2 7 HGA2 8 HGA2 9 HGA2
@<TRIPOS>MOLECULE
4_lactone
 9 9 0 0 0
****
USER_CHARGES
INVALID_CHARGES
Pose:   9 Cluster:   9 Fr_nu: 125218 TotEn:   -18.02
@<TRIPOS>ATOM
      1 C1        -50.6935  -10.7633  -43.0276 C.2    1 LIG       0.04000
      2 C2        -51.9517  -10.7849  -43.9140 C.3    1 LIG       0.11000
      3 C3        -51.0066  -10.1959  -44.9570 C.3    1 LIG       0.08100
      4 O1        -50.3935  -11.0663  -41.8951 O.2    1 LIG      -0.32000
      5 O2        -49.9081  -10.2357  -44.0046 O.3    1 LIG      -0.27100
      6 H1        -52.3287  -11.7861  -44.1281 H      1 LIG       0.09000
      7 H2        -52.7498  -10.1248  -43.5703 H      1 LIG       0.09000
      8 H3        -50.8088  -10.8276  -45.8273 H      1 LIG       0.09000
      9 H4        -51.2294   -9.1724  -45.2708 H      1 LIG       0.09000
@<TRIPOS>BOND
      1       1       2 1
      2       1       4 2
      3       1       5 1
      4       2       3 1
      5       3       5 1
      6       2       6 1
      7       2       7 1
      8       3       8 1
      9       3       9 1
@<TRIPOS>ALT_TYPE
CGenFF_4.0_ALT_TYPE_SET
CGenFF_4.0 1 CG2O4 2 CG3C41 3 CG3C41 4 OG2D1 5 OG3C51 6 HGA2 7 HGA2 8 HGA2 9 HGA2
@<TRIPOS>MOLECULE
4_lactone
 9 9 0 0 0
****
USER_CHARGES
INVALID_CHARGES
Pose:  10 Cluster:  10 Fr_nu: 247011 TotEn:   -17.21
@<TRIPOS>ATOM
      1 C1        -58.0108  -17.3915  -21.6096 C.2    1 LIG       0.04000
      2 C2        -59.4116  -17.8036  -21.1224 C.3    1 LIG       0.11000
      3 C3        -59.7129  -17.8726  -22.6165 C.3    1 LIG       0.08100
      4 O1        -56.9475  -17.0886  -21.1177 O.2    1 LIG      -0.32000
      5 O2        -58.3490  -17.4721  -22.9244 O.3    1 LIG      -0.27100
      6 H1        -59.4358  -18.7556  -20.5899 H      1 LIG       0.09000
      7 H2        -59.9372  -17.0246  -20.5678 H      1 LIG       0.09000
      8 H3        -59.9391  -18.8679  -23.0086 H      1 LIG       0.09000
      9 H4        -60.4389  -17.1428  -22.9854 H      1 LIG       0.09000
@<TRIPOS>BOND
      1       1       2 1
      2       1       4 2
      3       1       5 1
      4       2       3 1
      5       3       5 1
      6       2       6 1
      7       2       7 1
      8       3       8 1
      9       3       9 1
@<TRIPOS>ALT_TYPE
CGenFF_4.0_ALT_TYPE_SET
CGenFF_4.0 1 CG2O4 2 CG3C41 3 CG3C41 4 OG2D1 5 OG3C51 6 HGA2 7 HGA2 8 HGA2 9 HGA2
@<TRIPOS>MOLECULE
4_lactone
 9 9 0 0 0
****
USER_CHARGES
INVALID_CHARGES
Pose:  11 Cluster:  11 Fr_nu: 1293833 TotEn:   -17.03
@<TRIPOS>ATOM
      1 C1        -58.5317  -14.6052  -17.5776 C.2    1 LIG       0.04000
      2 C2        -59.4720  -15.0668  -16.4497 C.3    1 LIG       0.11000
      3 C3        -60.3939  -15.4261  -17.6112 C.3    1 LIG       0.08100
      4 O1        -57.4303  -14.1140  -17.6772 O.2    1 LIG      -0.32000
      5 O2        -59.4036  -14.9483  -18.5634 O.3    1 LIG      -0.27100
      6 H1        -59.0915  -15.9086  -15.8691 H      1 LIG       0.09000
      7 H2        -59.8183  -14.2607  -15.8008 H      1 LIG       0.09000
      8 H3        -60.5974  -16.4924  -17.7420 H      1 LIG       0.09000
      9 H4        -61.3212  -14.8500  -17.6728 H      1 LIG       0.09000
@<TRIPOS>BOND
      1       1       2 1
      2       1       4 2
      3       1       5 1
      4       2       3 1
      5       3       5 1
      6       2       6 1
      7       2       7 1
      8       3       8 1
      9       3       9 1
@<TRIPOS>ALT_TYPE
CGenFF_4.0_ALT_TYPE_SET
CGenFF_4.0 1 CG2O4 2 CG3C41 3 CG3C41 4 OG2D1 5 OG3C51 6 HGA2 7 HGA2 8 HGA2 9 HGA2
@<TRIPOS>MOLECULE
4_lactone
 9 9 0 0 0
****
USER_CHARGES
INVALID_CHARGES
Pose:  12 Cluster:  12 Fr_nu:  40939 TotEn:   -16.82
@<TRIPOS>ATOM
      1 C1        -58.7426  -17.5859  -23.1390 C.2    1 LIG       0.04000
      2 C2        -59.7661  -18.6052  -22.6074 C.3    1 LIG       0.11000
      3 C3        -60.5202  -18.2411  -23.8828 C.3    1 LIG       0.08100
      4 O1        -57.6780  -17.1259  -22.7933 O.2    1 LIG      -0.32000
      5 O2        -59.4683  -17.3082  -24.2552 O.3    1 LIG      -0.27100
      6 H1        -59.3901  -19.6281  -22.5551 H      1 LIG       0.09000
      7 H2        -60.2446  -18.3094  -21.6724 H      1 LIG       0.09000
      8 H3        -60.6249  -19.0447  -24.6169 H      1 LIG       0.09000
      9 H4        -61.4762  -17.7310  -23.7361 H      1 LIG       0.09000
@<TRIPOS>BOND
      1       1       2 1
      2       1       4 2
      3       1       5 1
      4       2       3 1
      5       3       5 1
      6       2       6 1
      7       2       7 1
      8       3       8 1
      9       3       9 1
@<TRIPOS>ALT_TYPE
CGenFF_4.0_ALT_TYPE_SET
CGenFF_4.0 1 CG2O4 2 CG3C41 3 CG3C41 4 OG2D1 5 OG3C51 6 HGA2 7 HGA2 8 HGA2 9 HGA2
@<TRIPOS>MOLECULE
4_lactone
 9 9 0 0 0
****
USER_CHARGES
INVALID_CHARGES
Pose:  13 Cluster:  13 Fr_nu: 3149767 TotEn:   -16.76
@<TRIPOS>ATOM
      1 C1        -69.8098  -17.0642  -57.6164 C.2    1 LIG       0.04000
      2 C2        -68.9790  -18.1780  -58.2786 C.3    1 LIG       0.11000
      3 C3        -70.1546  -18.2285  -59.2498 C.3    1 LIG       0.08100
      4 O1        -69.7109  -16.3209  -56.6666 O.2    1 LIG      -0.32000
      5 O2        -70.8233  -17.1642  -58.5179 O.3    1 LIG      -0.27100
      6 H1        -68.0316  -17.8370  -58.6990 H      1 LIG       0.09000
      7 H2        -68.8412  -19.0620  -57.6539 H      1 LIG       0.09000
      8 H3        -69.9321  -17.9322  -60.2786 H      1 LIG       0.09000
      9 H4        -70.7379  -19.1532  -59.2365 H      1 LIG       0.09000
@<TRIPOS>BOND
      1       1       2 1
      2       1       4 2
      3       1       5 1
      4       2       3 1
      5       3       5 1
      6       2       6 1
      7       2       7 1
      8       3       8 1
      9       3       9 1
@<TRIPOS>ALT_TYPE
CGenFF_4.0_ALT_TYPE_SET
CGenFF_4.0 1 CG2O4 2 CG3C41 3 CG3C41 4 OG2D1 5 OG3C51 6 HGA2 7 HGA2 8 HGA2 9 HGA2
@<TRIPOS>MOLECULE
4_lactone
 9 9 0 0 0
****
USER_CHARGES
INVALID_CHARGES
Pose:  14 Cluster:  14 Fr_nu: 1323686 TotEn:   -16.36
@<TRIPOS>ATOM
      1 C1        -49.4172  -10.2317  -43.7808 C.2    1 LIG       0.04000
      2 C2        -50.3008  -10.3266  -45.0376 C.3    1 LIG       0.11000
      3 C3        -51.4378  -10.2221  -44.0255 C.3    1 LIG       0.08100
      4 O1        -48.2361  -10.2277  -43.5178 O.2    1 LIG      -0.32000
      5 O2        -50.4786  -10.1440  -42.9349 O.3    1 LIG      -0.27100
      6 H1        -50.1958   -9.4824  -45.7208 H      1 LIG       0.09000
      7 H2        -50.2222  -11.2779  -45.5664 H      1 LIG       0.09000
      8 H3        -52.0485   -9.3176  -44.0909 H      1 LIG       0.09000
      9 H4        -52.0742  -11.1070  -43.9381 H      1 LIG       0.09000
@<TRIPOS>BOND
      1       1       2 1
      2       1       4 2
      3       1       5 1
      4       2       3 1
      5       3       5 1
      6       2       6 1
      7       2       7 1
      8       3       8 1
      9       3       9 1
@<TRIPOS>ALT_TYPE
CGenFF_4.0_ALT_TYPE_SET
CGenFF_4.0 1 CG2O4 2 CG3C41 3 CG3C41 4 OG2D1 5 OG3C51 6 HGA2 7 HGA2 8 HGA2 9 HGA2
@<TRIPOS>MOLECULE
4_lactone
 9 9 0 0 0
****
USER_CHARGES
INVALID_CHARGES
Pose:  15 Cluster:  15 Fr_nu: 1087189 TotEn:   -15.98
@<TRIPOS>ATOM
      1 C1        -58.3116  -15.1597  -19.9658 C.2    1 LIG       0.04000
      2 C2        -59.8172  -15.4464  -20.1075 C.3    1 LIG       0.11000
      3 C3        -59.3272  -16.6837  -20.8537 C.3    1 LIG       0.08100
      4 O1        -57.6071  -14.3081  -19.4730 O.2    1 LIG      -0.32000
      5 O2        -57.9455  -16.2814  -20.6422 O.3    1 LIG      -0.27100
      6 H1        -60.3259  -15.6348  -19.1608 H      1 LIG       0.09000
      7 H2        -60.3557  -14.7120  -20.7087 H      1 LIG       0.09000
      8 H3        -59.5456  -17.6426  -20.3757 H      1 LIG       0.09000
      9 H4        -59.5760  -16.7221  -21.9178 H      1 LIG       0.09000
@<TRIPOS>BOND
      1       1       2 1
      2       1       4 2
      3       1       5 1
      4       2       3 1
      5       3       5 1
      6       2       6 1
      7       2       7 1
      8       3       8 1
      9       3       9 1
@<TRIPOS>ALT_TYPE
CGenFF_4.0_ALT_TYPE_SET
CGenFF_4.0 1 CG2O4 2 CG3C41 3 CG3C41 4 OG2D1 5 OG3C51 6 HGA2 7 HGA2 8 HGA2 9 HGA2
@<TRIPOS>MOLECULE
4_lactone
 9 9 0 0 0
****
USER_CHARGES
INVALID_CHARGES
Pose:  16 Cluster:  16 Fr_nu: 1332807 TotEn:   -15.79
@<TRIPOS>ATOM
      1 C1        -50.2201  -10.6693  -43.1513 C.2    1 LIG       0.04000
      2 C2        -51.1976  -10.3231  -44.2887 C.3    1 LIG       0.11000
      3 C3        -51.4491  -11.8280  -44.2868 C.3    1 LIG       0.08100
      4 O1        -49.4552  -10.0810  -42.4210 O.2    1 LIG      -0.32000
      5 O2        -50.4918  -12.0008  -43.2055 O.3    1 LIG      -0.27100
      6 H1        -52.0394   -9.7018  -43.9790 H      1 LIG       0.09000
      7 H2        -50.7167   -9.9235  -45.1830 H      1 LIG       0.09000
      8 H3        -52.4539  -12.1399  -43.9894 H      1 LIG       0.09000
      9 H4        -51.1358  -12.3596  -45.1895 H      1 LIG       0.09000
@<TRIPOS>BOND
      1       1       2 1
      2       1       4 2
      3       1       5 1
      4       2       3 1
      5       3       5 1
      6       2       6 1
      7       2       7 1
      8       3       8 1
      9       3       9 1
@<TRIPOS>ALT_TYPE
CGenFF_4.0_ALT_TYPE_SET
CGenFF_4.0 1 CG2O4 2 CG3C41 3 CG3C41 4 OG2D1 5 OG3C51 6 HGA2 7 HGA2 8 HGA2 9 HGA2
@<TRIPOS>MOLECULE
4_lactone
 9 9 0 0 0
****
USER_CHARGES
INVALID_CHARGES
Pose:  17 Cluster:  17 Fr_nu: 246569 TotEn:   -15.63
@<TRIPOS>ATOM
      1 C1        -58.4142  -16.6819  -22.1985 C.2    1 LIG       0.04000
      2 C2        -59.8349  -17.2631  -22.0847 C.3    1 LIG       0.11000
      3 C3        -59.9996  -16.1762  -21.0267 C.3    1 LIG       0.08100
      4 O1        -57.4112  -16.8941  -22.8415 O.2    1 LIG      -0.32000
      5 O2        -58.6302  -15.7371  -21.2443 O.3    1 LIG      -0.27100
      6 H1        -60.4389  -17.1428  -22.9854 H      1 LIG       0.09000
      7 H2        -59.8677  -18.2905  -21.7186 H      1 LIG       0.09000
      8 H3        -60.7186  -15.3878  -21.2656 H      1 LIG       0.09000
      9 H4        -60.1495  -16.5325  -20.0039 H      1 LIG       0.09000
@<TRIPOS>BOND
      1       1       2 1
      2       1       4 2
      3       1       5 1
      4       2       3 1
      5       3       5 1
      6       2       6 1
      7       2       7 1
      8       3       8 1
      9       3       9 1
@<TRIPOS>ALT_TYPE
CGenFF_4.0_ALT_TYPE_SET
CGenFF_4.0 1 CG2O4 2 CG3C41 3 CG3C41 4 OG2D1 5 OG3C51 6 HGA2 7 HGA2 8 HGA2 9 HGA2
@<TRIPOS>MOLECULE
4_lactone
 9 9 0 0 0
****
USER_CHARGES
INVALID_CHARGES
Pose:  18 Cluster:  18 Fr_nu: 357822 TotEn:   -15.53
@<TRIPOS>ATOM
      1 C1        -59.0846   -2.2920  -18.3423 C.2    1 LIG       0.04000
      2 C2        -59.2822   -1.4510  -19.6162 C.3    1 LIG       0.11000
      3 C3        -59.1209   -2.7986  -20.3132 C.3    1 LIG       0.08100
      4 O1        -59.0438   -2.1066  -17.1472 O.2    1 LIG      -0.32000
      5 O2        -58.9485   -3.4583  -19.0285 O.3    1 LIG      -0.27100
      6 H1        -60.2681   -0.9906  -19.6977 H      1 LIG       0.09000
      7 H2        -58.4883   -0.7247  -19.7980 H      1 LIG       0.09000
      8 H3        -60.0046   -3.1678  -20.8407 H      1 LIG       0.09000
      9 H4        -58.2311   -2.9017  -20.9404 H      1 LIG       0.09000
@<TRIPOS>BOND
      1       1       2 1
      2       1       4 2
      3       1       5 1
      4       2       3 1
      5       3       5 1
      6       2       6 1
      7       2       7 1
      8       3       8 1
      9       3       9 1
@<TRIPOS>ALT_TYPE
CGenFF_4.0_ALT_TYPE_SET
CGenFF_4.0 1 CG2O4 2 CG3C41 3 CG3C41 4 OG2D1 5 OG3C51 6 HGA2 7 HGA2 8 HGA2 9 HGA2
@<TRIPOS>MOLECULE
4_lactone
 9 9 0 0 0
****
USER_CHARGES
INVALID_CHARGES
Pose:  19 Cluster:  19 Fr_nu:  50715 TotEn:   -15.36
@<TRIPOS>ATOM
      1 C1        -50.0404  -10.4810  -43.9952 C.2    1 LIG       0.04000
      2 C2        -51.3778   -9.8404  -44.4079 C.3    1 LIG       0.11000
      3 C3        -51.1904  -10.6898  -45.6615 C.3    1 LIG       0.08100
      4 O1        -49.2808  -10.4349  -43.0544 O.2    1 LIG      -0.32000
      5 O2        -49.9367  -11.2100  -45.1387 O.3    1 LIG      -0.27100
      6 H1        -52.2193  -10.1160  -43.7705 H      1 LIG       0.09000
      7 H2        -51.3275   -8.7603  -44.5548 H      1 LIG       0.09000
      8 H3        -51.9264  -11.4848  -45.8093 H      1 LIG       0.09000
      9 H4        -51.0381  -10.1330  -46.5901 H      1 LIG       0.09000
@<TRIPOS>BOND
      1       1       2 1
      2       1       4 2
      3       1       5 1
      4       2       3 1
      5       3       5 1
      6       2       6 1
      7       2       7 1
      8       3       8 1
      9       3       9 1
@<TRIPOS>ALT_TYPE
CGenFF_4.0_ALT_TYPE_SET
CGenFF_4.0 1 CG2O4 2 CG3C41 3 CG3C41 4 OG2D1 5 OG3C51 6 HGA2 7 HGA2 8 HGA2 9 HGA2
@<TRIPOS>MOLECULE
4_lactone
 9 9 0 0 0
****
USER_CHARGES
INVALID_CHARGES
Pose:  20 Cluster:  20 Fr_nu: 5706316 TotEn:   -15.19
@<TRIPOS>ATOM
      1 C1        -51.3311  -24.8373  -24.5784 C.2    1 LIG       0.04000
      2 C2        -51.6453  -26.2185  -23.9762 C.3    1 LIG       0.11000
      3 C3        -52.9681  -25.5550  -23.6050 C.3    1 LIG       0.08100
      4 O1        -50.4158  -24.3062  -25.1654 O.2    1 LIG      -0.32000
      5 O2        -52.5309  -24.3094  -24.2156 O.3    1 LIG      -0.27100
      6 H1        -51.7084  -27.0215  -24.7122 H      1 LIG       0.09000
      7 H2        -51.0024  -26.4961  -23.1394 H      1 LIG       0.09000
      8 H3        -53.8555  -25.9575  -24.1010 H      1 LIG       0.09000
      9 H4        -53.1510  -25.4347  -22.5337 H      1 LIG       0.09000
@<TRIPOS>BOND
      1       1       2 1
      2       1       4 2
      3       1       5 1
      4       2       3 1
      5       3       5 1
      6       2       6 1
      7       2       7 1
      8       3       8 1
      9       3       9 1
@<TRIPOS>ALT_TYPE
CGenFF_4.0_ALT_TYPE_SET
CGenFF_4.0 1 CG2O4 2 CG3C41 3 CG3C41 4 OG2D1 5 OG3C51 6 HGA2 7 HGA2 8 HGA2 9 HGA2
@<TRIPOS>MOLECULE
4_lactone
 9 9 0 0 0
****
USER_CHARGES
INVALID_CHARGES
Pose:  21 Cluster:  21 Fr_nu: 1786858 TotEn:   -15.19
@<TRIPOS>ATOM
      1 C1        -50.4043    6.6942  -33.3900 C.2    1 LIG       0.04000
      2 C2        -51.0304    5.9599  -34.5891 C.3    1 LIG       0.11000
      3 C3        -49.8240    6.5242  -35.3334 C.3    1 LIG       0.08100
      4 O1        -50.6520    6.8630  -32.2176 O.2    1 LIG      -0.32000
      5 O2        -49.3544    7.1652  -34.1151 O.3    1 LIG      -0.27100
      6 H1        -51.0560    4.8743  -34.4828 H      1 LIG       0.09000
      7 H2        -52.0020    6.3523  -34.8937 H      1 LIG       0.09000
      8 H3        -49.1072    5.7856  -35.7024 H      1 LIG       0.09000
      9 H4        -50.0509    7.2580  -36.1117 H      1 LIG       0.09000
@<TRIPOS>BOND
      1       1       2 1
      2       1       4 2
      3       1       5 1
      4       2       3 1
      5       3       5 1
      6       2       6 1
      7       2       7 1
      8       3       8 1
      9       3       9 1
@<TRIPOS>ALT_TYPE
CGenFF_4.0_ALT_TYPE_SET
CGenFF_4.0 1 CG2O4 2 CG3C41 3 CG3C41 4 OG2D1 5 OG3C51 6 HGA2 7 HGA2 8 HGA2 9 HGA2
@<TRIPOS>MOLECULE
4_lactone
 9 9 0 0 0
****
USER_CHARGES
INVALID_CHARGES
Pose:  22 Cluster:  22 Fr_nu: 686723 TotEn:   -14.68
@<TRIPOS>ATOM
      1 C1        -77.9653  -23.8036  -48.6175 C.2    1 LIG       0.04000
      2 C2        -79.0615  -24.5988  -47.8858 C.3    1 LIG       0.11000
      3 C3        -79.8979  -23.3536  -48.1649 C.3    1 LIG       0.08100
      4 O1        -76.8091  -23.9629  -48.9372 O.2    1 LIG      -0.32000
      5 O2        -78.7674  -22.7262  -48.8310 O.3    1 LIG      -0.27100
      6 H1        -79.3751  -25.5061  -48.4044 H      1 LIG       0.09000
      7 H2        -78.8418  -24.7972  -46.8355 H      1 LIG       0.09000
      8 H3        -80.7413  -23.4926  -48.8468 H      1 LIG       0.09000
      9 H4        -80.2094  -22.7873  -47.2829 H      1 LIG       0.09000
@<TRIPOS>BOND
      1       1       2 1
      2       1       4 2
      3       1       5 1
      4       2       3 1
      5       3       5 1
      6       2       6 1
      7       2       7 1
      8       3       8 1
      9       3       9 1
@<TRIPOS>ALT_TYPE
CGenFF_4.0_ALT_TYPE_SET
CGenFF_4.0 1 CG2O4 2 CG3C41 3 CG3C41 4 OG2D1 5 OG3C51 6 HGA2 7 HGA2 8 HGA2 9 HGA2
@<TRIPOS>MOLECULE
4_lactone
 9 9 0 0 0
****
USER_CHARGES
INVALID_CHARGES
Pose:  23 Cluster:  23 Fr_nu: 182651 TotEn:   -14.63
@<TRIPOS>ATOM
      1 C1        -48.4627  -10.6943  -43.3838 C.2    1 LIG       0.04000
      2 C2        -49.5417  -11.1379  -44.3880 C.3    1 LIG       0.11000
      3 C3        -50.4723  -10.9545  -43.1929 C.3    1 LIG       0.08100
      4 O1        -47.2670  -10.5084  -43.3818 O.2    1 LIG      -0.32000
      5 O2        -49.3485  -10.5526  -42.3615 O.3    1 LIG      -0.27100
      6 H1        -49.6919  -10.4437  -45.2162 H      1 LIG       0.09000
      7 H2        -49.4237  -12.1625  -44.7446 H      1 LIG       0.09000
      8 H3        -51.2112  -10.1540  -43.2864 H      1 LIG       0.09000
      9 H4        -50.9435  -11.8671  -42.8176 H      1 LIG       0.09000
@<TRIPOS>BOND
      1       1       2 1
      2       1       4 2
      3       1       5 1
      4       2       3 1
      5       3       5 1
      6       2       6 1
      7       2       7 1
      8       3       8 1
      9       3       9 1
@<TRIPOS>ALT_TYPE
CGenFF_4.0_ALT_TYPE_SET
CGenFF_4.0 1 CG2O4 2 CG3C41 3 CG3C41 4 OG2D1 5 OG3C51 6 HGA2 7 HGA2 8 HGA2 9 HGA2
@<TRIPOS>MOLECULE
4_lactone
 9 9 0 0 0
****
USER_CHARGES
INVALID_CHARGES
Pose:  24 Cluster:  24 Fr_nu: 343502 TotEn:   -14.37
@<TRIPOS>ATOM
      1 C1        -69.4319  -11.6707  -43.9148 C.2    1 LIG       0.04000
      2 C2        -70.3885  -11.6744  -42.7089 C.3    1 LIG       0.11000
      3 C3        -69.6100  -12.9293  -42.3252 C.3    1 LIG       0.08100
      4 O1        -69.2366  -10.9924  -44.8977 O.2    1 LIG      -0.32000
      5 O2        -68.7816  -12.7957  -43.5133 O.3    1 LIG      -0.27100
      6 H1        -70.2676  -10.8196  -42.0418 H      1 LIG       0.09000
      7 H2        -71.4363  -11.8281  -42.9721 H      1 LIG       0.09000
      8 H3        -69.0165  -12.8570  -41.4097 H      1 LIG       0.09000
      9 H4        -70.1819  -13.8611  -42.3369 H      1 LIG       0.09000
@<TRIPOS>BOND
      1       1       2 1
      2       1       4 2
      3       1       5 1
      4       2       3 1
      5       3       5 1
      6       2       6 1
      7       2       7 1
      8       3       8 1
      9       3       9 1
@<TRIPOS>ALT_TYPE
CGenFF_4.0_ALT_TYPE_SET
CGenFF_4.0 1 CG2O4 2 CG3C41 3 CG3C41 4 OG2D1 5 OG3C51 6 HGA2 7 HGA2 8 HGA2 9 HGA2
@<TRIPOS>MOLECULE
4_lactone
 9 9 0 0 0
****
USER_CHARGES
INVALID_CHARGES
Pose:  25 Cluster:  25 Fr_nu: 2308322 TotEn:   -14.30
@<TRIPOS>ATOM
      1 C1        -58.6545  -16.1737  -21.2089 C.2    1 LIG       0.04000
      2 C2        -58.9169  -17.2792  -22.2473 C.3    1 LIG       0.11000
      3 C3        -57.5733  -17.8092  -21.7556 C.3    1 LIG       0.08100
      4 O1        -59.2095  -15.1766  -20.8064 O.2    1 LIG      -0.32000
      5 O2        -57.4629  -16.7014  -20.8196 O.3    1 LIG      -0.27100
      6 H1        -59.7830  -17.9040  -22.0236 H      1 LIG       0.09000
      7 H2        -58.9384  -16.9249  -23.2791 H      1 LIG       0.09000
      8 H3        -57.6044  -18.7722  -21.2387 H      1 LIG       0.09000
      9 H4        -56.7637  -17.7963  -22.4905 H      1 LIG       0.09000
@<TRIPOS>BOND
      1       1       2 1
      2       1       4 2
      3       1       5 1
      4       2       3 1
      5       3       5 1
      6       2       6 1
      7       2       7 1
      8       3       8 1
      9       3       9 1
@<TRIPOS>ALT_TYPE
CGenFF_4.0_ALT_TYPE_SET
CGenFF_4.0 1 CG2O4 2 CG3C41 3 CG3C41 4 OG2D1 5 OG3C51 6 HGA2 7 HGA2 8 HGA2 9 HGA2
@<TRIPOS>MOLECULE
4_lactone
 9 9 0 0 0
****
USER_CHARGES
INVALID_CHARGES
Pose:  26 Cluster:  26 Fr_nu: 1823483 TotEn:   -14.08
@<TRIPOS>ATOM
      1 C1        -77.9872  -24.9139  -50.1866 C.2    1 LIG       0.04000
      2 C2        -79.4906  -25.1626  -50.4043 C.3    1 LIG       0.11000
      3 C3        -79.0240  -25.6791  -51.7621 C.3    1 LIG       0.08100
      4 O1        -77.2716  -24.4750  -49.3151 O.2    1 LIG      -0.32000
      5 O2        -77.6422  -25.3875  -51.4140 O.3    1 LIG      -0.27100
      6 H1        -79.9200  -25.9100  -49.7353 H      1 LIG       0.09000
      7 H2        -80.0940  -24.2536  -50.4242 H      1 LIG       0.09000
      8 H3        -79.1781  -26.7466  -51.9412 H      1 LIG       0.09000
      9 H4        -79.3522  -25.0956  -52.6267 H      1 LIG       0.09000
@<TRIPOS>BOND
      1       1       2 1
      2       1       4 2
      3       1       5 1
      4       2       3 1
      5       3       5 1
      6       2       6 1
      7       2       7 1
      8       3       8 1
      9       3       9 1
@<TRIPOS>ALT_TYPE
CGenFF_4.0_ALT_TYPE_SET
CGenFF_4.0 1 CG2O4 2 CG3C41 3 CG3C41 4 OG2D1 5 OG3C51 6 HGA2 7 HGA2 8 HGA2 9 HGA2
@<TRIPOS>MOLECULE
4_lactone
 9 9 0 0 0
****
USER_CHARGES
INVALID_CHARGES
Pose:  27 Cluster:  27 Fr_nu: 1830996 TotEn:   -13.59
@<TRIPOS>ATOM
      1 C1        -66.4931    3.7159  -42.4619 C.2    1 LIG       0.04000
      2 C2        -66.0780    3.6990  -43.9440 C.3    1 LIG       0.11000
      3 C3        -66.0666    5.2149  -43.7709 C.3    1 LIG       0.08100
      4 O1        -66.7669    2.9098  -41.6019 O.2    1 LIG      -0.32000
      5 O2        -66.4639    5.0731  -42.3790 O.3    1 LIG      -0.27100
      6 H1        -65.1076    3.2362  -44.1296 H      1 LIG       0.09000
      7 H2        -66.8417    3.3039  -44.6159 H      1 LIG       0.09000
      8 H3        -65.0886    5.6949  -43.8642 H      1 LIG       0.09000
      9 H4        -66.8168    5.7612  -44.3492 H      1 LIG       0.09000
@<TRIPOS>BOND
      1       1       2 1
      2       1       4 2
      3       1       5 1
      4       2       3 1
      5       3       5 1
      6       2       6 1
      7       2       7 1
      8       3       8 1
      9       3       9 1
@<TRIPOS>ALT_TYPE
CGenFF_4.0_ALT_TYPE_SET
CGenFF_4.0 1 CG2O4 2 CG3C41 3 CG3C41 4 OG2D1 5 OG3C51 6 HGA2 7 HGA2 8 HGA2 9 HGA2
@<TRIPOS>MOLECULE
4_lactone
 9 9 0 0 0
****
USER_CHARGES
INVALID_CHARGES
Pose:  28 Cluster:  28 Fr_nu: 6830601 TotEn:   -13.42
@<TRIPOS>ATOM
      1 C1        -45.0296  -18.7639  -30.1141 C.2    1 LIG       0.04000
      2 C2        -44.6259  -19.2104  -28.6975 C.3    1 LIG       0.11000
      3 C3        -45.5603  -20.3792  -28.9953 C.3    1 LIG       0.08100
      4 O1        -44.7861  -17.8464  -30.8646 O.2    1 LIG      -0.32000
      5 O2        -45.8480  -19.8320  -30.3119 O.3    1 LIG      -0.27100
      6 H1        -43.5695  -19.4630  -28.5940 H      1 LIG       0.09000
      7 H2        -44.9515  -18.5321  -27.9071 H      1 LIG       0.09000
      8 H3        -45.0841  -21.3612  -29.0622 H      1 LIG       0.09000
      9 H4        -46.4605  -20.4327  -28.3770 H      1 LIG       0.09000
@<TRIPOS>BOND
      1       1       2 1
      2       1       4 2
      3       1       5 1
      4       2       3 1
      5       3       5 1
      6       2       6 1
      7       2       7 1
      8       3       8 1
      9       3       9 1
@<TRIPOS>ALT_TYPE
CGenFF_4.0_ALT_TYPE_SET
CGenFF_4.0 1 CG2O4 2 CG3C41 3 CG3C41 4 OG2D1 5 OG3C51 6 HGA2 7 HGA2 8 HGA2 9 HGA2
@<TRIPOS>MOLECULE
4_lactone
 9 9 0 0 0
****
USER_CHARGES
INVALID_CHARGES
Pose:  29 Cluster:  29 Fr_nu: 269666 TotEn:   -13.22
@<TRIPOS>ATOM
      1 C1        -64.9642    0.8493  -27.0460 C.2    1 LIG       0.04000
      2 C2        -66.1155    1.8435  -27.2812 C.3    1 LIG       0.11000
      3 C3        -66.9159    0.5733  -27.5530 C.3    1 LIG       0.08100
      4 O1        -63.7920    0.8944  -26.7488 O.2    1 LIG      -0.32000
      5 O2        -65.7367   -0.2404  -27.3020 O.3    1 LIG      -0.27100
      6 H1        -66.4068    2.4060  -26.3929 H      1 LIG       0.09000
      7 H2        -65.9664    2.5028  -28.1379 H      1 LIG       0.09000
      8 H3        -67.7153    0.3555  -26.8395 H      1 LIG       0.09000
      9 H4        -67.2761    0.4531  -28.5784 H      1 LIG       0.09000
@<TRIPOS>BOND
      1       1       2 1
      2       1       4 2
      3       1       5 1
      4       2       3 1
      5       3       5 1
      6       2       6 1
      7       2       7 1
      8       3       8 1
      9       3       9 1
@<TRIPOS>ALT_TYPE
CGenFF_4.0_ALT_TYPE_SET
CGenFF_4.0 1 CG2O4 2 CG3C41 3 CG3C41 4 OG2D1 5 OG3C51 6 HGA2 7 HGA2 8 HGA2 9 HGA2
@<TRIPOS>MOLECULE
4_lactone
 9 9 0 0 0
****
USER_CHARGES
INVALID_CHARGES
Pose:  30 Cluster:  30 Fr_nu: 378520 TotEn:   -13.21
@<TRIPOS>ATOM
      1 C1        -70.5984  -10.2557  -44.9583 C.2    1 LIG       0.04000
      2 C2        -70.8460   -9.7663  -46.3965 C.3    1 LIG       0.11000
      3 C3        -69.3264   -9.8594  -46.4969 C.3    1 LIG       0.08100
      4 O1        -71.2581  -10.5197  -43.9788 O.2    1 LIG      -0.32000
      5 O2        -69.2490  -10.3143  -45.1175 O.3    1 LIG      -0.27100
      6 H1        -71.4056  -10.4688  -47.0160 H      1 LIG       0.09000
      7 H2        -71.2649   -8.7605  -46.4587 H      1 LIG       0.09000
      8 H3        -68.9429  -10.6116  -47.1916 H      1 LIG       0.09000
      9 H4        -68.8038   -8.9091  -46.6364 H      1 LIG       0.09000
@<TRIPOS>BOND
      1       1       2 1
      2       1       4 2
      3       1       5 1
      4       2       3 1
      5       3       5 1
      6       2       6 1
      7       2       7 1
      8       3       8 1
      9       3       9 1
@<TRIPOS>ALT_TYPE
CGenFF_4.0_ALT_TYPE_SET
CGenFF_4.0 1 CG2O4 2 CG3C41 3 CG3C41 4 OG2D1 5 OG3C51 6 HGA2 7 HGA2 8 HGA2 9 HGA2
@<TRIPOS>MOLECULE
4_lactone
 9 9 0 0 0
****
USER_CHARGES
INVALID_CHARGES
Pose:  31 Cluster:  31 Fr_nu: 2247216 TotEn:   -13.10
@<TRIPOS>ATOM
      1 C1        -69.3843  -17.3200  -58.1350 C.2    1 LIG       0.04000
      2 C2        -70.5615  -17.4702  -59.1151 C.3    1 LIG       0.11000
      3 C3        -69.5428  -18.2559  -59.9354 C.3    1 LIG       0.08100
      4 O1        -69.1758  -16.7994  -57.0626 O.2    1 LIG      -0.32000
      5 O2        -68.5283  -18.0301  -58.9178 O.3    1 LIG      -0.27100
      6 H1        -71.3988  -18.0480  -58.7205 H      1 LIG       0.09000
      7 H2        -70.8992  -16.5295  -59.5530 H      1 LIG       0.09000
      8 H3        -69.7567  -19.3206  -60.0622 H      1 LIG       0.09000
      9 H4        -69.2599  -17.8068  -60.8914 H      1 LIG       0.09000
@<TRIPOS>BOND
      1       1       2 1
      2       1       4 2
      3       1       5 1
      4       2       3 1
      5       3       5 1
      6       2       6 1
      7       2       7 1
      8       3       8 1
      9       3       9 1
@<TRIPOS>ALT_TYPE
CGenFF_4.0_ALT_TYPE_SET
CGenFF_4.0 1 CG2O4 2 CG3C41 3 CG3C41 4 OG2D1 5 OG3C51 6 HGA2 7 HGA2 8 HGA2 9 HGA2
@<TRIPOS>MOLECULE
4_lactone
 9 9 0 0 0
****
USER_CHARGES
INVALID_CHARGES
Pose:  32 Cluster:  32 Fr_nu:  95551 TotEn:   -13.09
@<TRIPOS>ATOM
      1 C1        -66.8435    2.5200  -42.5731 C.2    1 LIG       0.04000
      2 C2        -66.3679    2.5200  -44.0370 C.3    1 LIG       0.11000
      3 C3        -66.4236    4.0351  -43.8656 C.3    1 LIG       0.08100
      4 O1        -67.1201    1.7034  -41.7239 O.2    1 LIG      -0.32000
      5 O2        -66.8715    3.8773  -42.4909 O.3    1 LIG      -0.27100
      6 H1        -65.3731    2.0960  -44.1822 H      1 LIG       0.09000
      7 H2        -67.0873    2.0951  -44.7389 H      1 LIG       0.09000
      8 H3        -65.4624    4.5535  -43.9195 H      1 LIG       0.09000
      9 H4        -67.1705    4.5515  -44.4748 H      1 LIG       0.09000
@<TRIPOS>BOND
      1       1       2 1
      2       1       4 2
      3       1       5 1
      4       2       3 1
      5       3       5 1
      6       2       6 1
      7       2       7 1
      8       3       8 1
      9       3       9 1
@<TRIPOS>ALT_TYPE
CGenFF_4.0_ALT_TYPE_SET
CGenFF_4.0 1 CG2O4 2 CG3C41 3 CG3C41 4 OG2D1 5 OG3C51 6 HGA2 7 HGA2 8 HGA2 9 HGA2
@<TRIPOS>MOLECULE
4_lactone
 9 9 0 0 0
****
USER_CHARGES
INVALID_CHARGES
Pose:  33 Cluster:  33 Fr_nu:    827 TotEn:   -12.96
@<TRIPOS>ATOM
      1 C1        -70.0229   -6.8242  -49.0418 C.2    1 LIG       0.04000
      2 C2        -68.9714   -7.8880  -48.6787 C.3    1 LIG       0.11000
      3 C3        -68.1723   -7.2175  -49.7921 C.3    1 LIG       0.08100
      4 O1        -71.1303   -6.5016  -48.6758 O.2    1 LIG      -0.32000
      5 O2        -69.2566   -6.2758  -50.0225 O.3    1 LIG      -0.27100
      6 H1        -68.5615   -7.7840  -47.6728 H      1 LIG       0.09000
      7 H2        -69.2894   -8.9134  -48.8741 H      1 LIG       0.09000
      8 H3        -67.2567   -6.7091  -49.4779 H      1 LIG       0.09000
      9 H4        -67.9825   -7.8353  -50.6741 H      1 LIG       0.09000
@<TRIPOS>BOND
      1       1       2 1
      2       1       4 2
      3       1       5 1
      4       2       3 1
      5       3       5 1
      6       2       6 1
      7       2       7 1
      8       3       8 1
      9       3       9 1
@<TRIPOS>ALT_TYPE
CGenFF_4.0_ALT_TYPE_SET
CGenFF_4.0 1 CG2O4 2 CG3C41 3 CG3C41 4 OG2D1 5 OG3C51 6 HGA2 7 HGA2 8 HGA2 9 HGA2
@<TRIPOS>MOLECULE
4_lactone
 9 9 0 0 0
****
USER_CHARGES
INVALID_CHARGES
Pose:  34 Cluster:  34 Fr_nu: 6777811 TotEn:   -12.94
@<TRIPOS>ATOM
      1 C1        -36.4164   -1.3228  -40.3354 C.2    1 LIG       0.04000
      2 C2        -37.5348   -0.9441  -41.3228 C.3    1 LIG       0.11000
      3 C3        -38.3536   -1.9273  -40.4915 C.3    1 LIG       0.08100
      4 O1        -35.2555   -1.0369  -40.1486 O.2    1 LIG      -0.32000
      5 O2        -37.2037   -2.1860  -39.6392 O.3    1 LIG      -0.27100
      6 H1        -37.8463    0.0999  -41.2641 H      1 LIG       0.09000
      7 H2        -37.3386   -1.2429  -42.3538 H      1 LIG       0.09000
      8 H3        -39.1840   -1.4939  -39.9275 H      1 LIG       0.09000
      9 H4        -38.6777   -2.8313  -41.0143 H      1 LIG       0.09000
@<TRIPOS>BOND
      1       1       2 1
      2       1       4 2
      3       1       5 1
      4       2       3 1
      5       3       5 1
      6       2       6 1
      7       2       7 1
      8       3       8 1
      9       3       9 1
@<TRIPOS>ALT_TYPE
CGenFF_4.0_ALT_TYPE_SET
CGenFF_4.0 1 CG2O4 2 CG3C41 3 CG3C41 4 OG2D1 5 OG3C51 6 HGA2 7 HGA2 8 HGA2 9 HGA2
@<TRIPOS>MOLECULE
4_lactone
 9 9 0 0 0
****
USER_CHARGES
INVALID_CHARGES
Pose:  35 Cluster:  35 Fr_nu: 3898951 TotEn:   -12.93
@<TRIPOS>ATOM
      1 C1        -66.0525    4.9156  -43.1859 C.2    1 LIG       0.04000
      2 C2        -65.2372    4.0474  -44.1608 C.3    1 LIG       0.11000
      3 C3        -66.4001    3.0757  -43.9836 C.3    1 LIG       0.08100
      4 O1        -65.9499    5.9976  -42.6537 O.2    1 LIG      -0.32000
      5 O2        -67.0543    4.0027  -43.0734 O.3    1 LIG      -0.27100
      6 H1        -65.1280    4.4787  -45.1570 H      1 LIG       0.09000
      7 H2        -64.2764    3.7149  -43.7643 H      1 LIG       0.09000
      8 H3        -67.0047    2.8928  -44.8761 H      1 LIG       0.09000
      9 H4        -66.1550    2.1321  -43.4884 H      1 LIG       0.09000
@<TRIPOS>BOND
      1       1       2 1
      2       1       4 2
      3       1       5 1
      4       2       3 1
      5       3       5 1
      6       2       6 1
      7       2       7 1
      8       3       8 1
      9       3       9 1
@<TRIPOS>ALT_TYPE
CGenFF_4.0_ALT_TYPE_SET
CGenFF_4.0 1 CG2O4 2 CG3C41 3 CG3C41 4 OG2D1 5 OG3C51 6 HGA2 7 HGA2 8 HGA2 9 HGA2
@<TRIPOS>MOLECULE
4_lactone
 9 9 0 0 0
****
USER_CHARGES
INVALID_CHARGES
Pose:  36 Cluster:  36 Fr_nu: 6914761 TotEn:   -12.81
@<TRIPOS>ATOM
      1 C1        -37.2377   -0.9447  -39.6487 C.2    1 LIG       0.04000
      2 C2        -38.5481   -0.1401  -39.7176 C.3    1 LIG       0.11000
      3 C3        -37.7492    0.7339  -40.6798 C.3    1 LIG       0.08100
      4 O1        -36.8252   -1.9330  -39.0853 O.2    1 LIG      -0.32000
      5 O2        -36.5852   -0.1221  -40.5131 O.3    1 LIG      -0.27100
      6 H1        -39.3839   -0.6867  -40.1570 H      1 LIG       0.09000
      7 H2        -38.8324    0.3296  -38.7745 H      1 LIG       0.09000
      8 H3        -38.0996    0.7408  -41.7155 H      1 LIG       0.09000
      9 H4        -37.5508    1.7531  -40.3371 H      1 LIG       0.09000
@<TRIPOS>BOND
      1       1       2 1
      2       1       4 2
      3       1       5 1
      4       2       3 1
      5       3       5 1
      6       2       6 1
      7       2       7 1
      8       3       8 1
      9       3       9 1
@<TRIPOS>ALT_TYPE
CGenFF_4.0_ALT_TYPE_SET
CGenFF_4.0 1 CG2O4 2 CG3C41 3 CG3C41 4 OG2D1 5 OG3C51 6 HGA2 7 HGA2 8 HGA2 9 HGA2
@<TRIPOS>MOLECULE
4_lactone
 9 9 0 0 0
****
USER_CHARGES
INVALID_CHARGES
Pose:  37 Cluster:  37 Fr_nu: 2682846 TotEn:   -12.57
@<TRIPOS>ATOM
      1 C1        -46.0788  -19.4032  -29.7007 C.2    1 LIG       0.04000
      2 C2        -45.7174  -19.9923  -28.3253 C.3    1 LIG       0.11000
      3 C3        -46.4903  -21.2020  -28.8420 C.3    1 LIG       0.08100
      4 O1        -45.8952  -18.3721  -30.3068 O.2    1 LIG      -0.32000
      5 O2        -46.7547  -20.5151  -30.0965 O.3    1 LIG      -0.27100
      6 H1        -44.6477  -20.1436  -28.1726 H      1 LIG       0.09000
      7 H2        -46.1685  -19.4655  -27.4828 H      1 LIG       0.09000
      8 H3        -45.9010  -22.1101  -28.9960 H      1 LIG       0.09000
      9 H4        -47.4159  -21.4336  -28.3079 H      1 LIG       0.09000
@<TRIPOS>BOND
      1       1       2 1
      2       1       4 2
      3       1       5 1
      4       2       3 1
      5       3       5 1
      6       2       6 1
      7       2       7 1
      8       3       8 1
      9       3       9 1
@<TRIPOS>ALT_TYPE
CGenFF_4.0_ALT_TYPE_SET
CGenFF_4.0 1 CG2O4 2 CG3C41 3 CG3C41 4 OG2D1 5 OG3C51 6 HGA2 7 HGA2 8 HGA2 9 HGA2
@<TRIPOS>MOLECULE
4_lactone
 9 9 0 0 0
****
USER_CHARGES
INVALID_CHARGES
Pose:  38 Cluster:  38 Fr_nu: 102613 TotEn:   -12.43
@<TRIPOS>ATOM
      1 C1        -69.6162  -11.1209  -44.9004 C.2    1 LIG       0.04000
      2 C2        -70.3341  -10.2446  -45.9425 C.3    1 LIG       0.11000
      3 C3        -68.9120   -9.9587  -46.4156 C.3    1 LIG       0.08100
      4 O1        -69.9209  -11.8382  -43.9746 O.2    1 LIG      -0.32000
      5 O2        -68.3770  -10.8214  -45.3739 O.3    1 LIG      -0.27100
      6 H1        -70.9614  -10.8037  -46.6385 H      1 LIG       0.09000
      7 H2        -70.8720   -9.3962  -45.5163 H      1 LIG       0.09000
      8 H3        -68.6614  -10.3286  -47.4135 H      1 LIG       0.09000
      9 H4        -68.5735   -8.9260  -46.2951 H      1 LIG       0.09000
@<TRIPOS>BOND
      1       1       2 1
      2       1       4 2
      3       1       5 1
      4       2       3 1
      5       3       5 1
      6       2       6 1
      7       2       7 1
      8       3       8 1
      9       3       9 1
@<TRIPOS>ALT_TYPE
CGenFF_4.0_ALT_TYPE_SET
CGenFF_4.0 1 CG2O4 2 CG3C41 3 CG3C41 4 OG2D1 5 OG3C51 6 HGA2 7 HGA2 8 HGA2 9 HGA2
@<TRIPOS>MOLECULE
4_lactone
 9 9 0 0 0
****
USER_CHARGES
INVALID_CHARGES
Pose:  39 Cluster:  39 Fr_nu: 2148443 TotEn:   -12.20
@<TRIPOS>ATOM
      1 C1        -79.0562  -23.3490  -47.7358 C.2    1 LIG       0.04000
      2 C2        -78.9119  -24.8806  -47.6835 C.3    1 LIG       0.11000
      3 C3        -77.4994  -24.5833  -48.1780 C.3    1 LIG       0.08100
      4 O1        -79.9104  -22.5241  -47.5035 O.2    1 LIG      -0.32000
      5 O2        -77.7842  -23.1570  -48.1773 O.3    1 LIG      -0.27100
      6 H1        -78.9835  -25.3008  -46.6792 H      1 LIG       0.09000
      7 H2        -79.5576  -25.4128  -48.3840 H      1 LIG       0.09000
      8 H3        -76.6923  -24.8337  -47.4842 H      1 LIG       0.09000
      9 H4        -77.2654  -24.9458  -49.1827 H      1 LIG       0.09000
@<TRIPOS>BOND
      1       1       2 1
      2       1       4 2
      3       1       5 1
      4       2       3 1
      5       3       5 1
      6       2       6 1
      7       2       7 1
      8       3       8 1
      9       3       9 1
@<TRIPOS>ALT_TYPE
CGenFF_4.0_ALT_TYPE_SET
CGenFF_4.0 1 CG2O4 2 CG3C41 3 CG3C41 4 OG2D1 5 OG3C51 6 HGA2 7 HGA2 8 HGA2 9 HGA2
@<TRIPOS>MOLECULE
4_lactone
 9 9 0 0 0
****
USER_CHARGES
INVALID_CHARGES
Pose:  40 Cluster:  40 Fr_nu:  69026 TotEn:   -12.19
@<TRIPOS>ATOM
      1 C1        -70.3956  -10.8527  -43.6811 C.2    1 LIG       0.04000
      2 C2        -70.9519  -11.6954  -42.5194 C.3    1 LIG       0.11000
      3 C3        -69.7433  -12.5772  -42.8190 C.3    1 LIG       0.08100
      4 O1        -70.6894   -9.8357  -44.2674 O.2    1 LIG      -0.32000
      5 O2        -69.3405  -11.6841  -43.8940 O.3    1 LIG      -0.27100
      6 H1        -70.9395  -11.1868  -41.5542 H      1 LIG       0.09000
      7 H2        -71.9269  -12.1424  -42.7205 H      1 LIG       0.09000
      8 H3        -68.9866  -12.6271  -42.0313 H      1 LIG       0.09000
      9 H4        -69.9716  -13.5790  -43.1932 H      1 LIG       0.09000
@<TRIPOS>BOND
      1       1       2 1
      2       1       4 2
      3       1       5 1
      4       2       3 1
      5       3       5 1
      6       2       6 1
      7       2       7 1
      8       3       8 1
      9       3       9 1
@<TRIPOS>ALT_TYPE
CGenFF_4.0_ALT_TYPE_SET
CGenFF_4.0 1 CG2O4 2 CG3C41 3 CG3C41 4 OG2D1 5 OG3C51 6 HGA2 7 HGA2 8 HGA2 9 HGA2
@<TRIPOS>MOLECULE
4_lactone
 9 9 0 0 0
****
USER_CHARGES
INVALID_CHARGES
Pose:  41 Cluster:  41 Fr_nu: 1116691 TotEn:   -12.13
@<TRIPOS>ATOM
      1 C1        -66.9518    4.5099  -43.0644 C.2    1 LIG       0.04000
      2 C2        -66.0731    3.3370  -43.5347 C.3    1 LIG       0.11000
      3 C3        -66.8079    2.5807  -42.4320 C.3    1 LIG       0.08100
      4 O1        -67.1206    5.6722  -43.3557 O.2    1 LIG      -0.32000
      5 O2        -67.5667    3.7760  -42.0985 O.3    1 LIG      -0.27100
      6 H1        -66.2793    3.0066  -44.5540 H      1 LIG       0.09000
      7 H2        -65.0044    3.4891  -43.3748 H      1 LIG       0.09000
      8 H3        -67.4600    1.7697  -42.7674 H      1 LIG       0.09000
      9 H4        -66.1888    2.2508  -41.5932 H      1 LIG       0.09000
@<TRIPOS>BOND
      1       1       2 1
      2       1       4 2
      3       1       5 1
      4       2       3 1
      5       3       5 1
      6       2       6 1
      7       2       7 1
      8       3       8 1
      9       3       9 1
@<TRIPOS>ALT_TYPE
CGenFF_4.0_ALT_TYPE_SET
CGenFF_4.0 1 CG2O4 2 CG3C41 3 CG3C41 4 OG2D1 5 OG3C51 6 HGA2 7 HGA2 8 HGA2 9 HGA2
@<TRIPOS>MOLECULE
4_lactone
 9 9 0 0 0
****
USER_CHARGES
INVALID_CHARGES
Pose:  42 Cluster:  42 Fr_nu: 171886 TotEn:   -12.01
@<TRIPOS>ATOM
      1 C1        -59.9340    2.5272  -38.3722 C.2    1 LIG       0.04000
      2 C2        -59.2049    2.5619  -39.7274 C.3    1 LIG       0.11000
      3 C3        -58.1453    1.7643  -38.9731 C.3    1 LIG       0.08100
      4 O1        -60.9737    2.9353  -37.9067 O.2    1 LIG      -0.32000
      5 O2        -58.9488    1.8154  -37.7618 O.3    1 LIG      -0.27100
      6 H1        -59.7220    2.0266  -40.5252 H      1 LIG       0.09000
      7 H2        -58.9075    3.5619  -40.0476 H      1 LIG       0.09000
      8 H3        -57.9945    0.7363  -39.3139 H      1 LIG       0.09000
      9 H4        -57.1836    2.2669  -38.8387 H      1 LIG       0.09000
@<TRIPOS>BOND
      1       1       2 1
      2       1       4 2
      3       1       5 1
      4       2       3 1
      5       3       5 1
      6       2       6 1
      7       2       7 1
      8       3       8 1
      9       3       9 1
@<TRIPOS>ALT_TYPE
CGenFF_4.0_ALT_TYPE_SET
CGenFF_4.0 1 CG2O4 2 CG3C41 3 CG3C41 4 OG2D1 5 OG3C51 6 HGA2 7 HGA2 8 HGA2 9 HGA2
@<TRIPOS>MOLECULE
4_lactone
 9 9 0 0 0
****
USER_CHARGES
INVALID_CHARGES
Pose:  43 Cluster:  43 Fr_nu:  70900 TotEn:   -11.83
@<TRIPOS>ATOM
      1 C1        -59.5877    3.2402  -37.8130 C.2    1 LIG       0.04000
      2 C2        -59.2727    2.6213  -39.1866 C.3    1 LIG       0.11000
      3 C3        -57.9091    2.3596  -38.5541 C.3    1 LIG       0.08100
      4 O1        -60.5251    3.7799  -37.2704 O.2    1 LIG      -0.32000
      5 O2        -58.3505    2.9768  -37.3132 O.3    1 LIG      -0.27100
      6 H1        -59.8636    1.7348  -39.4220 H      1 LIG       0.09000
      7 H2        -59.2841    3.3367  -40.0106 H      1 LIG       0.09000
      8 H3        -57.6476    1.3077  -38.4104 H      1 LIG       0.09000
      9 H4        -57.0711    2.9042  -38.9978 H      1 LIG       0.09000
@<TRIPOS>BOND
      1       1       2 1
      2       1       4 2
      3       1       5 1
      4       2       3 1
      5       3       5 1
      6       2       6 1
      7       2       7 1
      8       3       8 1
      9       3       9 1
@<TRIPOS>ALT_TYPE
CGenFF_4.0_ALT_TYPE_SET
CGenFF_4.0 1 CG2O4 2 CG3C41 3 CG3C41 4 OG2D1 5 OG3C51 6 HGA2 7 HGA2 8 HGA2 9 HGA2
@<TRIPOS>MOLECULE
4_lactone
 9 9 0 0 0
****
USER_CHARGES
INVALID_CHARGES
Pose:  44 Cluster:  44 Fr_nu: 3581893 TotEn:   -11.02
@<TRIPOS>ATOM
      1 C1        -76.2045   -2.9786  -33.3202 C.2    1 LIG       0.04000
      2 C2        -76.1791   -2.6264  -31.8220 C.3    1 LIG       0.11000
      3 C3        -77.6050   -3.1684  -31.8555 C.3    1 LIG       0.08100
      4 O1        -75.4526   -2.9126  -34.2660 O.2    1 LIG      -0.32000
      5 O2        -77.4811   -3.4460  -33.2779 O.3    1 LIG      -0.27100
      6 H1        -75.4644   -3.2095  -31.2393 H      1 LIG       0.09000
      7 H2        -76.0819   -1.5590  -31.6171 H      1 LIG       0.09000
      8 H3        -77.7782   -4.0818  -31.2800 H      1 LIG       0.09000
      9 H4        -78.3925   -2.4364  -31.6562 H      1 LIG       0.09000
@<TRIPOS>BOND
      1       1       2 1
      2       1       4 2
      3       1       5 1
      4       2       3 1
      5       3       5 1
      6       2       6 1
      7       2       7 1
      8       3       8 1
      9       3       9 1
@<TRIPOS>ALT_TYPE
CGenFF_4.0_ALT_TYPE_SET
CGenFF_4.0 1 CG2O4 2 CG3C41 3 CG3C41 4 OG2D1 5 OG3C51 6 HGA2 7 HGA2 8 HGA2 9 HGA2
@<TRIPOS>MOLECULE
4_lactone
 9 9 0 0 0
****
USER_CHARGES
INVALID_CHARGES
Pose:  45 Cluster:  45 Fr_nu:   2408 TotEn:   -10.62
@<TRIPOS>ATOM
      1 C1        -59.4360    3.6813  -37.1041 C.2    1 LIG       0.04000
      2 C2        -58.1816    3.4124  -37.9546 C.3    1 LIG       0.11000
      3 C3        -59.1552    2.6072  -38.8100 C.3    1 LIG       0.08100
      4 O1        -59.7182    4.2876  -36.0957 O.2    1 LIG      -0.32000
      5 O2        -60.2472    2.9459  -37.9110 O.3    1 LIG      -0.27100
      6 H1        -57.7629    4.3034  -38.4250 H      1 LIG       0.09000
      7 H2        -57.4111    2.8347  -37.4414 H      1 LIG       0.09000
      8 H3        -59.3293    2.9918  -39.8187 H      1 LIG       0.09000
      9 H4        -58.9777    1.5286  -38.8380 H      1 LIG       0.09000
@<TRIPOS>BOND
      1       1       2 1
      2       1       4 2
      3       1       5 1
      4       2       3 1
      5       3       5 1
      6       2       6 1
      7       2       7 1
      8       3       8 1
      9       3       9 1
@<TRIPOS>ALT_TYPE
CGenFF_4.0_ALT_TYPE_SET
CGenFF_4.0 1 CG2O4 2 CG3C41 3 CG3C41 4 OG2D1 5 OG3C51 6 HGA2 7 HGA2 8 HGA2 9 HGA2
@<TRIPOS>MOLECULE
4_lactone
 9 9 0 0 0
****
USER_CHARGES
INVALID_CHARGES
Pose:  46 Cluster:  46 Fr_nu: 442997 TotEn:   -10.59
@<TRIPOS>ATOM
      1 C1        -69.6796  -11.7444  -44.6476 C.2    1 LIG       0.04000
      2 C2        -70.1469  -10.6163  -45.5846 C.3    1 LIG       0.11000
      3 C3        -71.4920  -11.3281  -45.4749 C.3    1 LIG       0.08100
      4 O1        -68.6539  -12.0869  -44.1044 O.2    1 LIG      -0.32000
      5 O2        -70.9069  -12.3282  -44.5956 O.3    1 LIG      -0.27100
      6 H1        -70.1004   -9.6206  -45.1408 H      1 LIG       0.09000
      7 H2        -69.6796  -10.6341  -46.5706 H      1 LIG       0.09000
      8 H3        -72.2857  -10.7665  -44.9749 H      1 LIG       0.09000
      9 H4        -71.8655  -11.7757  -46.4000 H      1 LIG       0.09000
@<TRIPOS>BOND
      1       1       2 1
      2       1       4 2
      3       1       5 1
      4       2       3 1
      5       3       5 1
      6       2       6 1
      7       2       7 1
      8       3       8 1
      9       3       9 1
@<TRIPOS>ALT_TYPE
CGenFF_4.0_ALT_TYPE_SET
CGenFF_4.0 1 CG2O4 2 CG3C41 3 CG3C41 4 OG2D1 5 OG3C51 6 HGA2 7 HGA2 8 HGA2 9 HGA2
@<TRIPOS>MOLECULE
4_lactone
 9 9 0 0 0
****
USER_CHARGES
INVALID_CHARGES
Pose:  47 Cluster:  47 Fr_nu: 2664368 TotEn:   -10.44
@<TRIPOS>ATOM
      1 C1        -78.4525   -8.6638  -30.1568 C.2    1 LIG       0.04000
      2 C2        -79.3764   -7.4629  -29.8860 C.3    1 LIG       0.11000
      3 C3        -80.4349   -8.3674  -30.5099 C.3    1 LIG       0.08100
      4 O1        -77.2876   -8.9487  -29.9952 O.2    1 LIG      -0.32000
      5 O2        -79.4453   -9.4156  -30.7036 O.3    1 LIG      -0.27100
      6 H1        -79.5122   -7.2350  -28.8277 H      1 LIG       0.09000
      7 H2        -79.1216   -6.5677  -30.4557 H      1 LIG       0.09000
      8 H3        -81.2373   -8.6892  -29.8404 H      1 LIG       0.09000
      9 H4        -80.8474   -8.0233  -31.4623 H      1 LIG       0.09000
@<TRIPOS>BOND
      1       1       2 1
      2       1       4 2
      3       1       5 1
      4       2       3 1
      5       3       5 1
      6       2       6 1
      7       2       7 1
      8       3       8 1
      9       3       9 1
@<TRIPOS>ALT_TYPE
CGenFF_4.0_ALT_TYPE_SET
CGenFF_4.0 1 CG2O4 2 CG3C41 3 CG3C41 4 OG2D1 5 OG3C51 6 HGA2 7 HGA2 8 HGA2 9 HGA2
@<TRIPOS>MOLECULE
4_lactone
 9 9 0 0 0
****
USER_CHARGES
INVALID_CHARGES
Pose:  48 Cluster:  48 Fr_nu: 2370311 TotEn:   -10.23
@<TRIPOS>ATOM
      1 C1        -79.5931  -23.3473  -46.6430 C.2    1 LIG       0.04000
      2 C2        -79.4538  -24.7575  -47.2439 C.3    1 LIG       0.11000
      3 C3        -78.5995  -24.0346  -48.2810 C.3    1 LIG       0.08100
      4 O1        -80.1436  -22.8295  -45.6979 O.2    1 LIG      -0.32000
      5 O2        -78.8220  -22.7678  -47.6019 O.3    1 LIG      -0.27100
      6 H1        -78.9241  -25.4643  -46.6034 H      1 LIG       0.09000
      7 H2        -80.3907  -25.1794  -47.6116 H      1 LIG       0.09000
      8 H3        -77.5401  -24.3048  -48.2934 H      1 LIG       0.09000
      9 H4        -79.0022  -24.0217  -49.2975 H      1 LIG       0.09000
@<TRIPOS>BOND
      1       1       2 1
      2       1       4 2
      3       1       5 1
      4       2       3 1
      5       3       5 1
      6       2       6 1
      7       2       7 1
      8       3       8 1
      9       3       9 1
@<TRIPOS>ALT_TYPE
CGenFF_4.0_ALT_TYPE_SET
CGenFF_4.0 1 CG2O4 2 CG3C41 3 CG3C41 4 OG2D1 5 OG3C51 6 HGA2 7 HGA2 8 HGA2 9 HGA2
@<TRIPOS>MOLECULE
4_lactone
 9 9 0 0 0
****
USER_CHARGES
INVALID_CHARGES
Pose:  49 Cluster:  49 Fr_nu: 7157929 TotEn:   -10.21
@<TRIPOS>ATOM
      1 C1        -44.4526  -18.5508  -30.9097 C.2    1 LIG       0.04000
      2 C2        -44.1677  -19.9151  -30.2564 C.3    1 LIG       0.11000
      3 C3        -45.5429  -19.6998  -29.6316 C.3    1 LIG       0.08100
      4 O1        -43.8944  -17.7889  -31.6662 O.2    1 LIG      -0.32000
      5 O2        -45.6702  -18.4234  -30.3174 O.3    1 LIG      -0.27100
      6 H1        -44.0935  -20.7415  -30.9649 H      1 LIG       0.09000
      7 H2        -43.3253  -19.9094  -29.5627 H      1 LIG       0.09000
      8 H3        -46.3198  -20.4037  -29.9423 H      1 LIG       0.09000
      9 H4        -45.5531  -19.5749  -28.5453 H      1 LIG       0.09000
@<TRIPOS>BOND
      1       1       2 1
      2       1       4 2
      3       1       5 1
      4       2       3 1
      5       3       5 1
      6       2       6 1
      7       2       7 1
      8       3       8 1
      9       3       9 1
@<TRIPOS>ALT_TYPE
CGenFF_4.0_ALT_TYPE_SET
CGenFF_4.0 1 CG2O4 2 CG3C41 3 CG3C41 4 OG2D1 5 OG3C51 6 HGA2 7 HGA2 8 HGA2 9 HGA2
@<TRIPOS>MOLECULE
4_lactone
 9 9 0 0 0
****
USER_CHARGES
INVALID_CHARGES
Pose:  50 Cluster:  50 Fr_nu: 878976 TotEn:    -9.93
@<TRIPOS>ATOM
      1 C1        -74.9478   -2.3048  -33.6045 C.2    1 LIG       0.04000
      2 C2        -75.2360   -1.9043  -32.1465 C.3    1 LIG       0.11000
      3 C3        -73.7671   -1.4917  -32.1598 C.3    1 LIG       0.08100
      4 O1        -75.5540   -2.7854  -34.5350 O.2    1 LIG      -0.32000
      5 O2        -73.6456   -1.9169  -33.5454 O.3    1 LIG      -0.27100
      6 H1        -75.9555   -1.0908  -32.0418 H      1 LIG       0.09000
      7 H2        -75.4873   -2.7433  -31.4955 H      1 LIG       0.09000
      8 H3        -73.5748   -0.4211  -32.0482 H      1 LIG       0.09000
      9 H4        -73.1094   -2.0682  -31.5035 H      1 LIG       0.09000
@<TRIPOS>BOND
      1       1       2 1
      2       1       4 2
      3       1       5 1
      4       2       3 1
      5       3       5 1
      6       2       6 1
      7       2       7 1
      8       3       8 1
      9       3       9 1
@<TRIPOS>ALT_TYPE
CGenFF_4.0_ALT_TYPE_SET
CGenFF_4.0 1 CG2O4 2 CG3C41 3 CG3C41 4 OG2D1 5 OG3C51 6 HGA2 7 HGA2 8 HGA2 9 HGA2
@<TRIPOS>MOLECULE
4_lactone
 9 9 0 0 0
****
USER_CHARGES
INVALID_CHARGES
Pose:  51 Cluster:  51 Fr_nu: 192206 TotEn:    -9.32
@<TRIPOS>ATOM
      1 C1        -59.0657    2.3058  -38.6886 C.2    1 LIG       0.04000
      2 C2        -57.6931    1.8677  -39.2301 C.3    1 LIG       0.11000
      3 C3        -58.4355    1.8216  -40.5623 C.3    1 LIG       0.08100
      4 O1        -59.5487    2.6119  -37.6221 O.2    1 LIG      -0.32000
      5 O2        -59.6646    2.2421  -39.9080 O.3    1 LIG      -0.27100
      6 H1        -56.9172    2.6302  -39.1465 H      1 LIG       0.09000
      7 H2        -57.3487    0.9064  -38.8453 H      1 LIG       0.09000
      8 H3        -58.1090    2.5476  -41.3119 H      1 LIG       0.09000
      9 H4        -58.5382    0.8297  -41.0108 H      1 LIG       0.09000
@<TRIPOS>BOND
      1       1       2 1
      2       1       4 2
      3       1       5 1
      4       2       3 1
      5       3       5 1
      6       2       6 1
      7       2       7 1
      8       3       8 1
      9       3       9 1
@<TRIPOS>ALT_TYPE
CGenFF_4.0_ALT_TYPE_SET
CGenFF_4.0 1 CG2O4 2 CG3C41 3 CG3C41 4 OG2D1 5 OG3C51 6 HGA2 7 HGA2 8 HGA2 9 HGA2
@<TRIPOS>MOLECULE
4_lactone
 9 9 0 0 0
****
USER_CHARGES
INVALID_CHARGES
Pose:  52 Cluster:  52 Fr_nu: 6112964 TotEn:    -7.69
@<TRIPOS>ATOM
      1 C1        -36.8805   -1.3229  -38.9067 C.2    1 LIG       0.04000
      2 C2        -36.9044    0.1705  -39.2785 C.3    1 LIG       0.11000
      3 C3        -37.8554   -0.3030  -40.3736 C.3    1 LIG       0.08100
      4 O1        -36.3522   -2.0286  -38.0777 O.2    1 LIG      -0.32000
      5 O2        -37.7327   -1.6750  -39.9065 O.3    1 LIG      -0.27100
      6 H1        -37.3444    0.8129  -38.5142 H      1 LIG       0.09000
      7 H2        -35.9438    0.5598  -39.6199 H      1 LIG       0.09000
      8 H3        -38.8843    0.0587  -40.2964 H      1 LIG       0.09000
      9 H4        -37.4878   -0.1929  -41.3975 H      1 LIG       0.09000
@<TRIPOS>BOND
      1       1       2 1
      2       1       4 2
      3       1       5 1
      4       2       3 1
      5       3       5 1
      6       2       6 1
      7       2       7 1
      8       3       8 1
      9       3       9 1
@<TRIPOS>ALT_TYPE
CGenFF_4.0_ALT_TYPE_SET
CGenFF_4.0 1 CG2O4 2 CG3C41 3 CG3C41 4 OG2D1 5 OG3C51 6 HGA2 7 HGA2 8 HGA2 9 HGA2
@<TRIPOS>MOLECULE
4_lactone
 9 9 0 0 0
****
USER_CHARGES
INVALID_CHARGES
Pose:  53 Cluster:  53 Fr_nu: 1201827 TotEn:    -7.52
@<TRIPOS>ATOM
      1 C1        -85.6793    3.0521  -48.9459 C.2    1 LIG       0.04000
      2 C2        -85.2705    3.1579  -47.4657 C.3    1 LIG       0.11000
      3 C3        -86.3655    4.2196  -47.4264 C.3    1 LIG       0.08100
      4 O1        -85.3518    2.4123  -49.9193 O.2    1 LIG      -0.32000
      5 O2        -86.6397    4.0092  -48.8393 O.3    1 LIG      -0.27100
      6 H1        -85.4648    2.2553  -46.8843 H      1 LIG       0.09000
      7 H2        -84.2529    3.5198  -47.3096 H      1 LIG       0.09000
      8 H3        -87.2345    3.9811  -46.8072 H      1 LIG       0.09000
      9 H4        -86.0259    5.2404  -47.2308 H      1 LIG       0.09000
@<TRIPOS>BOND
      1       1       2 1
      2       1       4 2
      3       1       5 1
      4       2       3 1
      5       3       5 1
      6       2       6 1
      7       2       7 1
      8       3       8 1
      9       3       9 1
@<TRIPOS>ALT_TYPE
CGenFF_4.0_ALT_TYPE_SET
CGenFF_4.0 1 CG2O4 2 CG3C41 3 CG3C41 4 OG2D1 5 OG3C51 6 HGA2 7 HGA2 8 HGA2 9 HGA2
@<TRIPOS>MOLECULE
4_lactone
 9 9 0 0 0
****
USER_CHARGES
INVALID_CHARGES
Pose:  54 Cluster:  54 Fr_nu: 2456116 TotEn:    -6.54
@<TRIPOS>ATOM
      1 C1        -37.0577  -14.8387  -43.2520 C.2    1 LIG       0.04000
      2 C2        -38.4291  -14.1399  -43.2520 C.3    1 LIG       0.11000
      3 C3        -38.2686  -14.2217  -44.7671 C.3    1 LIG       0.08100
      4 O1        -36.2617  -15.2436  -42.4354 O.2    1 LIG      -0.32000
      5 O2        -36.9797  -14.8770  -44.6093 O.3    1 LIG      -0.27100
      6 H1        -39.2352  -14.7406  -42.8280 H      1 LIG       0.09000
      7 H2        -38.4168  -13.1348  -42.8271 H      1 LIG       0.09000
      8 H3        -38.9863  -14.8633  -45.2855 H      1 LIG       0.09000
      9 H4        -38.1711  -13.2628  -45.2835 H      1 LIG       0.09000
@<TRIPOS>BOND
      1       1       2 1
      2       1       4 2
      3       1       5 1
      4       2       3 1
      5       3       5 1
      6       2       6 1
      7       2       7 1
      8       3       8 1
      9       3       9 1
@<TRIPOS>ALT_TYPE
CGenFF_4.0_ALT_TYPE_SET
CGenFF_4.0 1 CG2O4 2 CG3C41 3 CG3C41 4 OG2D1 5 OG3C51 6 HGA2 7 HGA2 8 HGA2 9 HGA2
@<TRIPOS>MOLECULE
4_lactone
 9 9 0 0 0
****
USER_CHARGES
INVALID_CHARGES
Pose:  55 Cluster:  55 Fr_nu: 6926451 TotEn:    -6.28
@<TRIPOS>ATOM
      1 C1        -33.7605   -9.6572  -47.4788 C.2    1 LIG       0.04000
      2 C2        -34.7744  -10.5600  -46.7534 C.3    1 LIG       0.11000
      3 C3        -33.9811  -11.6797  -47.4203 C.3    1 LIG       0.08100
      4 O1        -33.5362   -8.4730  -47.5866 O.2    1 LIG      -0.32000
      5 O2        -33.0996  -10.7040  -48.0421 O.3    1 LIG      -0.27100
      6 H1        -34.7101  -10.5172  -45.6650 H      1 LIG       0.09000
      7 H2        -35.8034  -10.4386  -47.0957 H      1 LIG       0.09000
      8 H3        -33.4353  -12.3420  -46.7428 H      1 LIG       0.09000
      9 H4        -34.5257  -12.2630  -48.1679 H      1 LIG       0.09000
@<TRIPOS>BOND
      1       1       2 1
      2       1       4 2
      3       1       5 1
      4       2       3 1
      5       3       5 1
      6       2       6 1
      7       2       7 1
      8       3       8 1
      9       3       9 1
@<TRIPOS>ALT_TYPE
CGenFF_4.0_ALT_TYPE_SET
CGenFF_4.0 1 CG2O4 2 CG3C41 3 CG3C41 4 OG2D1 5 OG3C51 6 HGA2 7 HGA2 8 HGA2 9 HGA2
@<TRIPOS>MOLECULE
4_lactone
 9 9 0 0 0
****
USER_CHARGES
INVALID_CHARGES
Pose:  56 Cluster:  56 Fr_nu: 3324782 TotEn:    -5.18
@<TRIPOS>ATOM
      1 C1        -36.7930  -14.5182  -44.4167 C.2    1 LIG       0.04000
      2 C2        -37.8090  -13.3630  -44.3670 C.3    1 LIG       0.11000
      3 C3        -37.2244  -13.0300  -45.7364 C.3    1 LIG       0.08100
      4 O1        -36.4541  -15.4404  -43.7103 O.2    1 LIG      -0.32000
      5 O2        -36.3177  -14.1633  -45.6405 O.3    1 LIG      -0.27100
      6 H1        -38.8511  -13.6861  -44.3627 H      1 LIG       0.09000
      7 H2        -37.6159  -12.6337  -43.5786 H      1 LIG       0.09000
      8 H3        -37.9101  -13.1328  -46.5819 H      1 LIG       0.09000
      9 H4        -36.6798  -12.0840  -45.7993 H      1 LIG       0.09000
@<TRIPOS>BOND
      1       1       2 1
      2       1       4 2
      3       1       5 1
      4       2       3 1
      5       3       5 1
      6       2       6 1
      7       2       7 1
      8       3       8 1
      9       3       9 1
@<TRIPOS>ALT_TYPE
CGenFF_4.0_ALT_TYPE_SET
CGenFF_4.0 1 CG2O4 2 CG3C41 3 CG3C41 4 OG2D1 5 OG3C51 6 HGA2 7 HGA2 8 HGA2 9 HGA2
@<TRIPOS>MOLECULE
4_lactone
 9 9 0 0 0
****
USER_CHARGES
INVALID_CHARGES
Pose:  57 Cluster:  57 Fr_nu: 6389558 TotEn:    -5.08
@<TRIPOS>ATOM
      1 C1        -37.1469  -15.7272  -42.8383 C.2    1 LIG       0.04000
      2 C2        -38.1454  -16.4844  -41.9445 C.3    1 LIG       0.11000
      3 C3        -39.1526  -16.0342  -42.9985 C.3    1 LIG       0.08100
      4 O1        -35.9619  -15.4823  -42.8449 O.2    1 LIG      -0.32000
      5 O2        -38.0977  -15.3596  -43.7386 O.3    1 LIG      -0.27100
      6 H1        -37.9670  -17.5594  -41.8885 H      1 LIG       0.09000
      7 H2        -38.2720  -16.0504  -40.9513 H      1 LIG       0.09000
      8 H3        -39.6108  -16.8333  -43.5876 H      1 LIG       0.09000
      9 H4        -39.9142  -15.3300  -42.6526 H      1 LIG       0.09000
@<TRIPOS>BOND
      1       1       2 1
      2       1       4 2
      3       1       5 1
      4       2       3 1
      5       3       5 1
      6       2       6 1
      7       2       7 1
      8       3       8 1
      9       3       9 1
@<TRIPOS>ALT_TYPE
CGenFF_4.0_ALT_TYPE_SET
CGenFF_4.0 1 CG2O4 2 CG3C41 3 CG3C41 4 OG2D1 5 OG3C51 6 HGA2 7 HGA2 8 HGA2 9 HGA2
@<TRIPOS>MOLECULE
4_lactone
 9 9 0 0 0
****
USER_CHARGES
INVALID_CHARGES
Pose:  58 Cluster:  58 Fr_nu: 922520 TotEn:    -4.96
@<TRIPOS>ATOM
      1 C1        -70.3203  -11.6416  -42.9290 C.2    1 LIG       0.04000
      2 C2        -69.4190  -12.8821  -43.0632 C.3    1 LIG       0.11000
      3 C3        -69.4469  -12.8437  -41.5381 C.3    1 LIG       0.08100
      4 O1        -70.8845  -10.8639  -43.6646 O.2    1 LIG      -0.32000
      5 O2        -70.3006  -11.6666  -41.5693 O.3    1 LIG      -0.27100
      6 H1        -69.9089  -13.7410  -43.5244 H      1 LIG       0.09000
      7 H2        -68.4510  -12.6814  -43.5252 H      1 LIG       0.09000
      8 H3        -69.9425  -13.6885  -41.0521 H      1 LIG       0.09000
      9 H4        -68.4893  -12.6328  -41.0541 H      1 LIG       0.09000
@<TRIPOS>BOND
      1       1       2 1
      2       1       4 2
      3       1       5 1
      4       2       3 1
      5       3       5 1
      6       2       6 1
      7       2       7 1
      8       3       8 1
      9       3       9 1
@<TRIPOS>ALT_TYPE
CGenFF_4.0_ALT_TYPE_SET
CGenFF_4.0 1 CG2O4 2 CG3C41 3 CG3C41 4 OG2D1 5 OG3C51 6 HGA2 7 HGA2 8 HGA2 9 HGA2
@<TRIPOS>MOLECULE
4_lactone
 9 9 0 0 0
****
USER_CHARGES
INVALID_CHARGES
Pose:  59 Cluster:  59 Fr_nu: 3658035 TotEn:    -3.52
@<TRIPOS>ATOM
      1 C1        -37.2977  -15.2962  -42.8268 C.2    1 LIG       0.04000
      2 C2        -38.7351  -14.7526  -42.9128 C.3    1 LIG       0.11000
      3 C3        -38.9594  -15.6655  -41.7110 C.3    1 LIG       0.08100
      4 O1        -36.2523  -15.1544  -43.4195 O.2    1 LIG      -0.32000
      5 O2        -37.5684  -16.0886  -41.7551 O.3    1 LIG      -0.27100
      6 H1        -38.8193  -13.6825  -42.7170 H      1 LIG       0.09000
      7 H2        -39.2630  -15.0322  -43.8260 H      1 LIG       0.09000
      8 H3        -39.1977  -15.1608  -40.7708 H      1 LIG       0.09000
      9 H4        -39.6401  -16.5050  -41.8769 H      1 LIG       0.09000
@<TRIPOS>BOND
      1       1       2 1
      2       1       4 2
      3       1       5 1
      4       2       3 1
      5       3       5 1
      6       2       6 1
      7       2       7 1
      8       3       8 1
      9       3       9 1
@<TRIPOS>ALT_TYPE
CGenFF_4.0_ALT_TYPE_SET
CGenFF_4.0 1 CG2O4 2 CG3C41 3 CG3C41 4 OG2D1 5 OG3C51 6 HGA2 7 HGA2 8 HGA2 9 HGA2
@<TRIPOS>MOLECULE
4_lactone
 9 9 0 0 0
****
USER_CHARGES
INVALID_CHARGES
Pose:  60 Cluster:  60 Fr_nu: 5601392 TotEn:    -0.40
@<TRIPOS>ATOM
      1 C1        -37.2066  -14.9301  -43.5803 C.2    1 LIG       0.04000
      2 C2        -38.2118  -15.1459  -44.7258 C.3    1 LIG       0.11000
      3 C3        -39.0434  -14.1328  -43.9448 C.3    1 LIG       0.08100
      4 O1        -36.1120  -15.3377  -43.2640 O.2    1 LIG      -0.32000
      5 O2        -38.0007  -14.0338  -42.9355 O.3    1 LIG      -0.27100
      6 H1        -37.8538  -14.8133  -45.7013 H      1 LIG       0.09000
      7 H2        -38.6197  -16.1568  -44.7757 H      1 LIG       0.09000
      8 H3        -39.2139  -13.1749  -44.4437 H      1 LIG       0.09000
      9 H4        -39.9768  -14.5145  -43.5220 H      1 LIG       0.09000
@<TRIPOS>BOND
      1       1       2 1
      2       1       4 2
      3       1       5 1
      4       2       3 1
      5       3       5 1
      6       2       6 1
      7       2       7 1
      8       3       8 1
      9       3       9 1
@<TRIPOS>ALT_TYPE
CGenFF_4.0_ALT_TYPE_SET
CGenFF_4.0 1 CG2O4 2 CG3C41 3 CG3C41 4 OG2D1 5 OG3C51 6 HGA2 7 HGA2 8 HGA2 9 HGA2
@<TRIPOS>MOLECULE
pyridine
 11 11 0 0 0
****
USER_CHARGES
INVALID_CHARGES
Pose:   1 Cluster:   1 Fr_nu: 3731101 TotEn:   -17.97
@<TRIPOS>ATOM
      1 C1        -78.9563  -13.5155  -53.1788 C.ar   1 LIG      -0.11300
      2 C2        -79.8887  -14.3971  -53.7141 C.ar   1 LIG      -0.11700
      3 C3        -77.8272  -14.0118  -52.5367 C.ar   1 LIG      -0.11700
      4 C4        -79.6477  -15.7551  -53.5820 C.ar   1 LIG       0.17700
      5 C5        -77.6786  -15.3870  -52.4570 C.ar   1 LIG       0.17700
      6 N1        -78.5628  -16.2747  -52.9650 N.ar   1 LIG      -0.60000
      7 H1        -79.1095  -12.4436  -53.2611 H      1 LIG       0.11500
      8 H2        -80.7757  -14.0328  -54.2191 H      1 LIG       0.11500
      9 H3        -77.0874  -13.3433  -52.1114 H      1 LIG       0.11500
     10 H4        -80.3449  -16.4837  -53.9822 H      1 LIG       0.12400
     11 H5        -76.8161  -15.8253  -51.9658 H      1 LIG       0.12400
@<TRIPOS>BOND
      1       1       2 ar
      2       1       3 ar
      3       2       4 ar
      4       3       5 ar
      5       4       6 ar
      6       5       6 ar
      7       1       7 1
      8       2       8 1
      9       3       9 1
     10       4      10 1
     11       5      11 1
@<TRIPOS>ALT_TYPE
CGenFF_4.0_ALT_TYPE_SET
CGenFF_4.0 1 CG2R61 2 CG2R61 3 CG2R61 4 CG2R61 5 CG2R61 6 NG2R60 7 HGR61 8 HGR61 9 HGR61 10 HGR62 11 HGR62
@<TRIPOS>MOLECULE
pyridine
 11 11 0 0 0
****
USER_CHARGES
INVALID_CHARGES
Pose:   2 Cluster:   2 Fr_nu:  20252 TotEn:   -15.60
@<TRIPOS>ATOM
      1 C1        -70.7128  -10.5218  -42.1810 C.ar   1 LIG      -0.11300
      2 C2        -70.2464  -11.4322  -41.2393 C.ar   1 LIG      -0.11700
      3 C3        -70.5274  -10.7747  -43.5356 C.ar   1 LIG      -0.11700
      4 C4        -69.6063  -12.5714  -41.7000 C.ar   1 LIG       0.17700
      5 C5        -69.8745  -11.9432  -43.8936 C.ar   1 LIG       0.17700
      6 N1        -69.4075  -12.8513  -43.0076 N.ar   1 LIG      -0.60000
      7 H1        -71.2191   -9.6165  -41.8598 H      1 LIG       0.11500
      8 H2        -70.3800  -11.2559  -40.1783 H      1 LIG       0.11500
      9 H3        -70.8822  -10.0789  -44.2873 H      1 LIG       0.11500
     10 H4        -69.2240  -13.3120  -41.0055 H      1 LIG       0.12400
     11 H5        -69.7038  -12.1872  -44.9370 H      1 LIG       0.12400
@<TRIPOS>BOND
      1       1       2 ar
      2       1       3 ar
      3       2       4 ar
      4       3       5 ar
      5       4       6 ar
      6       5       6 ar
      7       1       7 1
      8       2       8 1
      9       3       9 1
     10       4      10 1
     11       5      11 1
@<TRIPOS>ALT_TYPE
CGenFF_4.0_ALT_TYPE_SET
CGenFF_4.0 1 CG2R61 2 CG2R61 3 CG2R61 4 CG2R61 5 CG2R61 6 NG2R60 7 HGR61 8 HGR61 9 HGR61 10 HGR62 11 HGR62
@<TRIPOS>MOLECULE
pyridine
 11 11 0 0 0
****
USER_CHARGES
INVALID_CHARGES
Pose:   3 Cluster:   3 Fr_nu: 210385 TotEn:   -15.36
@<TRIPOS>ATOM
      1 C1        -71.0156  -10.0850  -43.2580 C.ar   1 LIG      -0.11300
      2 C2        -70.6901  -10.1290  -44.6090 C.ar   1 LIG      -0.11700
      3 C3        -70.7883  -11.1987  -42.4572 C.ar   1 LIG      -0.11700
      4 C4        -70.1440  -11.3011  -45.1068 C.ar   1 LIG       0.17700
      5 C5        -70.2382  -12.3231  -43.0513 C.ar   1 LIG       0.17700
      6 N1        -69.9089  -12.4033  -44.3601 N.ar   1 LIG      -0.60000
      7 H1        -71.4462   -9.1847  -42.8301 H      1 LIG       0.11500
      8 H2        -70.8581   -9.2729  -45.2520 H      1 LIG       0.11500
      9 H3        -71.0348  -11.1873  -41.4016 H      1 LIG       0.11500
     10 H4        -69.8734  -11.3860  -46.1540 H      1 LIG       0.12400
     11 H5        -70.0418  -13.2186  -42.4709 H      1 LIG       0.12400
@<TRIPOS>BOND
      1       1       2 ar
      2       1       3 ar
      3       2       4 ar
      4       3       5 ar
      5       4       6 ar
      6       5       6 ar
      7       1       7 1
      8       2       8 1
      9       3       9 1
     10       4      10 1
     11       5      11 1
@<TRIPOS>ALT_TYPE
CGenFF_4.0_ALT_TYPE_SET
CGenFF_4.0 1 CG2R61 2 CG2R61 3 CG2R61 4 CG2R61 5 CG2R61 6 NG2R60 7 HGR61 8 HGR61 9 HGR61 10 HGR62 11 HGR62
@<TRIPOS>MOLECULE
pyridine
 11 11 0 0 0
****
USER_CHARGES
INVALID_CHARGES
Pose:   4 Cluster:   4 Fr_nu: 531834 TotEn:   -14.83
@<TRIPOS>ATOM
      1 C1        -60.1122  -15.6946  -17.4590 C.ar   1 LIG      -0.11300
      2 C2        -59.2582  -14.8685  -16.7370 C.ar   1 LIG      -0.11700
      3 C3        -59.8771  -15.9165  -18.8113 C.ar   1 LIG      -0.11700
      4 C4        -58.1918  -14.2926  -17.4084 C.ar   1 LIG       0.17700
      5 C5        -58.7832  -15.2934  -19.3900 C.ar   1 LIG       0.17700
      6 N1        -57.9313  -14.4843  -18.7210 N.ar   1 LIG      -0.60000
      7 H1        -60.9599  -16.1641  -16.9689 H      1 LIG       0.11500
      8 H2        -59.4218  -14.6816  -15.6820 H      1 LIG       0.11500
      9 H3        -60.5300  -16.5562  -19.3941 H      1 LIG       0.11500
     10 H4        -57.4971  -13.6401  -16.8899 H      1 LIG       0.12400
     11 H5        -58.5561  -15.4330  -20.4418 H      1 LIG       0.12400
@<TRIPOS>BOND
      1       1       2 ar
      2       1       3 ar
      3       2       4 ar
      4       3       5 ar
      5       4       6 ar
      6       5       6 ar
      7       1       7 1
      8       2       8 1
      9       3       9 1
     10       4      10 1
     11       5      11 1
@<TRIPOS>ALT_TYPE
CGenFF_4.0_ALT_TYPE_SET
CGenFF_4.0 1 CG2R61 2 CG2R61 3 CG2R61 4 CG2R61 5 CG2R61 6 NG2R60 7 HGR61 8 HGR61 9 HGR61 10 HGR62 11 HGR62
@<TRIPOS>MOLECULE
pyridine
 11 11 0 0 0
****
USER_CHARGES
INVALID_CHARGES
Pose:   5 Cluster:   5 Fr_nu: 1063690 TotEn:   -14.74
@<TRIPOS>ATOM
      1 C1        -59.8261  -16.5708  -21.6779 C.ar   1 LIG      -0.11300
      2 C2        -59.5286  -15.6530  -20.6768 C.ar   1 LIG      -0.11700
      3 C3        -58.8498  -17.4621  -22.1087 C.ar   1 LIG      -0.11700
      4 C4        -58.2500  -15.6670  -20.1431 C.ar   1 LIG       0.17700
      5 C5        -57.6015  -17.3951  -21.5111 C.ar   1 LIG       0.17700
      6 N1        -57.2753  -16.5174  -20.5359 N.ar   1 LIG      -0.60000
      7 H1        -60.8168  -16.5910  -22.1221 H      1 LIG       0.11500
      8 H2        -60.2740  -14.9491  -20.3251 H      1 LIG       0.11500
      9 H3        -59.0591  -18.1859  -22.8881 H      1 LIG       0.11500
     10 H4        -57.9682  -14.9708  -19.3601 H      1 LIG       0.12400
     11 H5        -56.8047  -18.0675  -21.8115 H      1 LIG       0.12400
@<TRIPOS>BOND
      1       1       2 ar
      2       1       3 ar
      3       2       4 ar
      4       3       5 ar
      5       4       6 ar
      6       5       6 ar
      7       1       7 1
      8       2       8 1
      9       3       9 1
     10       4      10 1
     11       5      11 1
@<TRIPOS>ALT_TYPE
CGenFF_4.0_ALT_TYPE_SET
CGenFF_4.0 1 CG2R61 2 CG2R61 3 CG2R61 4 CG2R61 5 CG2R61 6 NG2R60 7 HGR61 8 HGR61 9 HGR61 10 HGR62 11 HGR62
@<TRIPOS>MOLECULE
pyridine
 11 11 0 0 0
****
USER_CHARGES
INVALID_CHARGES
Pose:   6 Cluster:   6 Fr_nu: 3599456 TotEn:   -14.69
@<TRIPOS>ATOM
      1 C1        -60.2824   -1.3863  -19.9843 C.ar   1 LIG      -0.11300
      2 C2        -59.5100   -2.5138  -20.2399 C.ar   1 LIG      -0.11700
      3 C3        -60.2333   -0.7863  -18.7309 C.ar   1 LIG      -0.11700
      4 C4        -58.7115   -2.9985  -19.2166 C.ar   1 LIG       0.17700
      5 C5        -59.4026   -1.3485  -17.7751 C.ar   1 LIG       0.17700
      6 N1        -58.6377   -2.4430  -17.9863 N.ar   1 LIG      -0.60000
      7 H1        -60.9219   -0.9763  -20.7602 H      1 LIG       0.11500
      8 H2        -59.5321   -2.9977  -21.2094 H      1 LIG       0.11500
      9 H3        -60.8271    0.0931  -18.5091 H      1 LIG       0.11500
     10 H4        -58.0906   -3.8757  -19.3656 H      1 LIG       0.12400
     11 H5        -59.3286   -0.9192  -16.7813 H      1 LIG       0.12400
@<TRIPOS>BOND
      1       1       2 ar
      2       1       3 ar
      3       2       4 ar
      4       3       5 ar
      5       4       6 ar
      6       5       6 ar
      7       1       7 1
      8       2       8 1
      9       3       9 1
     10       4      10 1
     11       5      11 1
@<TRIPOS>ALT_TYPE
CGenFF_4.0_ALT_TYPE_SET
CGenFF_4.0 1 CG2R61 2 CG2R61 3 CG2R61 4 CG2R61 5 CG2R61 6 NG2R60 7 HGR61 8 HGR61 9 HGR61 10 HGR62 11 HGR62
@<TRIPOS>MOLECULE
pyridine
 11 11 0 0 0
****
USER_CHARGES
INVALID_CHARGES
Pose:   7 Cluster:   7 Fr_nu:  22380 TotEn:   -14.19
@<TRIPOS>ATOM
      1 C1        -71.6576  -12.0592  -43.4691 C.ar   1 LIG      -0.11300
      2 C2        -71.2190  -11.7406  -44.7494 C.ar   1 LIG      -0.11700
      3 C3        -70.7304  -12.2627  -42.4531 C.ar   1 LIG      -0.11700
      4 C4        -69.8535  -11.6381  -44.9605 C.ar   1 LIG       0.17700
      5 C5        -69.3867  -12.1371  -42.7670 C.ar   1 LIG       0.17700
      6 N1        -68.9226  -11.8289  -43.9989 N.ar   1 LIG      -0.60000
      7 H1        -72.7200  -12.1494  -43.2635 H      1 LIG       0.11500
      8 H2        -71.9237  -11.5773  -45.5565 H      1 LIG       0.11500
      9 H3        -71.0493  -12.5125  -41.4477 H      1 LIG       0.11500
     10 H4        -69.4608  -11.3921  -45.9415 H      1 LIG       0.12400
     11 H5        -68.6229  -12.2865  -42.0108 H      1 LIG       0.12400
@<TRIPOS>BOND
      1       1       2 ar
      2       1       3 ar
      3       2       4 ar
      4       3       5 ar
      5       4       6 ar
      6       5       6 ar
      7       1       7 1
      8       2       8 1
      9       3       9 1
     10       4      10 1
     11       5      11 1
@<TRIPOS>ALT_TYPE
CGenFF_4.0_ALT_TYPE_SET
CGenFF_4.0 1 CG2R61 2 CG2R61 3 CG2R61 4 CG2R61 5 CG2R61 6 NG2R60 7 HGR61 8 HGR61 9 HGR61 10 HGR62 11 HGR62
@<TRIPOS>MOLECULE
pyridine
 11 11 0 0 0
****
USER_CHARGES
INVALID_CHARGES
Pose:   8 Cluster:   8 Fr_nu: 408630 TotEn:   -14.04
@<TRIPOS>ATOM
      1 C1        -79.9357  -23.9883  -47.5963 C.ar   1 LIG      -0.11300
      2 C2        -78.8425  -23.3801  -46.9894 C.ar   1 LIG      -0.11700
      3 C3        -79.8009  -24.5414  -48.8648 C.ar   1 LIG      -0.11700
      4 C4        -77.6460  -23.3513  -47.6875 C.ar   1 LIG       0.17700
      5 C5        -78.5616  -24.4604  -49.4791 C.ar   1 LIG       0.17700
      6 N1        -77.4768  -23.8776  -48.9212 N.ar   1 LIG      -0.60000
      7 H1        -80.8910  -24.0306  -47.0818 H      1 LIG       0.11500
      8 H2        -78.9243  -22.9426  -46.0012 H      1 LIG       0.11500
      9 H3        -80.6396  -25.0201  -49.3573 H      1 LIG       0.11500
     10 H4        -76.7641  -22.8881  -47.2577 H      1 LIG       0.12400
     11 H5        -78.4038  -24.8756  -50.4691 H      1 LIG       0.12400
@<TRIPOS>BOND
      1       1       2 ar
      2       1       3 ar
      3       2       4 ar
      4       3       5 ar
      5       4       6 ar
      6       5       6 ar
      7       1       7 1
      8       2       8 1
      9       3       9 1
     10       4      10 1
     11       5      11 1
@<TRIPOS>ALT_TYPE
CGenFF_4.0_ALT_TYPE_SET
CGenFF_4.0 1 CG2R61 2 CG2R61 3 CG2R61 4 CG2R61 5 CG2R61 6 NG2R60 7 HGR61 8 HGR61 9 HGR61 10 HGR62 11 HGR62
@<TRIPOS>MOLECULE
pyridine
 11 11 0 0 0
****
USER_CHARGES
INVALID_CHARGES
Pose:   9 Cluster:   9 Fr_nu: 281634 TotEn:   -13.45
@<TRIPOS>ATOM
      1 C1        -71.7670  -10.7310  -45.5013 C.ar   1 LIG      -0.11300
      2 C2        -71.4600  -11.5291  -44.4050 C.ar   1 LIG      -0.11700
      3 C3        -70.7434  -10.1261  -46.2222 C.ar   1 LIG      -0.11700
      4 C4        -70.1243  -11.6893  -44.0731 C.ar   1 LIG       0.17700
      5 C5        -69.4399  -10.3488  -45.8089 C.ar   1 LIG       0.17700
      6 N1        -69.1027  -11.1177  -44.7492 N.ar   1 LIG      -0.60000
      7 H1        -72.8020  -10.5802  -45.7929 H      1 LIG       0.11500
      8 H2        -72.2413  -12.0108  -43.8287 H      1 LIG       0.11500
      9 H3        -70.9593   -9.4993  -47.0800 H      1 LIG       0.11500
     10 H4        -69.8328  -12.3018  -43.2263 H      1 LIG       0.12400
     11 H5        -68.6050   -9.8994  -46.3365 H      1 LIG       0.12400
@<TRIPOS>BOND
      1       1       2 ar
      2       1       3 ar
      3       2       4 ar
      4       3       5 ar
      5       4       6 ar
      6       5       6 ar
      7       1       7 1
      8       2       8 1
      9       3       9 1
     10       4      10 1
     11       5      11 1
@<TRIPOS>ALT_TYPE
CGenFF_4.0_ALT_TYPE_SET
CGenFF_4.0 1 CG2R61 2 CG2R61 3 CG2R61 4 CG2R61 5 CG2R61 6 NG2R60 7 HGR61 8 HGR61 9 HGR61 10 HGR62 11 HGR62
@<TRIPOS>MOLECULE
pyridine
 11 11 0 0 0
****
USER_CHARGES
INVALID_CHARGES
Pose:  10 Cluster:  10 Fr_nu: 406600 TotEn:   -13.36
@<TRIPOS>ATOM
      1 C1        -79.2484  -25.2424  -48.8145 C.ar   1 LIG      -0.11300
      2 C2        -78.6718  -25.5962  -50.0292 C.ar   1 LIG      -0.11700
      3 C3        -78.5179  -24.4977  -47.8952 C.ar   1 LIG      -0.11700
      4 C4        -77.3720  -25.1840  -50.2746 C.ar   1 LIG       0.17700
      5 C5        -77.2249  -24.1348  -48.2360 C.ar   1 LIG       0.17700
      6 N1        -76.6309  -24.4599  -49.4062 N.ar   1 LIG      -0.60000
      7 H1        -80.2650  -25.5471  -48.5843 H      1 LIG       0.11500
      8 H2        -79.2225  -26.1759  -50.7608 H      1 LIG       0.11500
      9 H3        -78.9469  -24.2110  -46.9418 H      1 LIG       0.11500
     10 H4        -76.8773  -25.4347  -51.2071 H      1 LIG       0.12400
     11 H5        -76.6124  -23.5544  -47.5539 H      1 LIG       0.12400
@<TRIPOS>BOND
      1       1       2 ar
      2       1       3 ar
      3       2       4 ar
      4       3       5 ar
      5       4       6 ar
      6       5       6 ar
      7       1       7 1
      8       2       8 1
      9       3       9 1
     10       4      10 1
     11       5      11 1
@<TRIPOS>ALT_TYPE
CGenFF_4.0_ALT_TYPE_SET
CGenFF_4.0 1 CG2R61 2 CG2R61 3 CG2R61 4 CG2R61 5 CG2R61 6 NG2R60 7 HGR61 8 HGR61 9 HGR61 10 HGR62 11 HGR62
@<TRIPOS>MOLECULE
pyridine
 11 11 0 0 0
****
USER_CHARGES
INVALID_CHARGES
Pose:  11 Cluster:  11 Fr_nu: 873821 TotEn:   -12.88
@<TRIPOS>ATOM
      1 C1        -80.5949  -22.7152  -46.9945 C.ar   1 LIG      -0.11300
      2 C2        -80.7010  -23.3110  -48.2463 C.ar   1 LIG      -0.11700
      3 C3        -79.3399  -22.4066  -46.4817 C.ar   1 LIG      -0.11700
      4 C4        -79.5311  -23.5758  -48.9398 C.ar   1 LIG       0.17700
      5 C5        -78.2309  -22.7121  -47.2541 C.ar   1 LIG       0.17700
      6 N1        -78.2943  -23.2907  -48.4743 N.ar   1 LIG      -0.60000
      7 H1        -81.4886  -22.4924  -46.4193 H      1 LIG       0.11500
      8 H2        -81.6688  -23.5600  -48.6659 H      1 LIG       0.11500
      9 H3        -79.2332  -21.9424  -45.5079 H      1 LIG       0.11500
     10 H4        -79.5604  -24.0399  -49.9200 H      1 LIG       0.12400
     11 H5        -77.2291  -22.4925  -46.8996 H      1 LIG       0.12400
@<TRIPOS>BOND
      1       1       2 ar
      2       1       3 ar
      3       2       4 ar
      4       3       5 ar
      5       4       6 ar
      6       5       6 ar
      7       1       7 1
      8       2       8 1
      9       3       9 1
     10       4      10 1
     11       5      11 1
@<TRIPOS>ALT_TYPE
CGenFF_4.0_ALT_TYPE_SET
CGenFF_4.0 1 CG2R61 2 CG2R61 3 CG2R61 4 CG2R61 5 CG2R61 6 NG2R60 7 HGR61 8 HGR61 9 HGR61 10 HGR62 11 HGR62
@<TRIPOS>MOLECULE
pyridine
 11 11 0 0 0
****
USER_CHARGES
INVALID_CHARGES
Pose:  12 Cluster:  12 Fr_nu: 1783995 TotEn:   -12.64
@<TRIPOS>ATOM
      1 C1        -37.2693   -0.6423  -41.0004 C.ar   1 LIG      -0.11300
      2 C2        -36.5445   -1.0248  -42.1235 C.ar   1 LIG      -0.11700
      3 C3        -38.1260   -1.5514  -40.3898 C.ar   1 LIG      -0.11700
      4 C4        -36.7107   -2.3177  -42.5933 C.ar   1 LIG       0.17700
      5 C5        -38.2217   -2.8206  -40.9373 C.ar   1 LIG       0.17700
      6 N1        -37.5336   -3.2287  -42.0272 N.ar   1 LIG      -0.60000
      7 H1        -37.1673    0.3627  -40.6020 H      1 LIG       0.11500
      8 H2        -35.8707   -0.3331  -42.6155 H      1 LIG       0.11500
      9 H3        -38.7013   -1.2750  -39.5136 H      1 LIG       0.11500
     10 H4        -36.1682   -2.6645  -43.4665 H      1 LIG       0.12400
     11 H5        -38.8763   -3.5670  -40.4994 H      1 LIG       0.12400
@<TRIPOS>BOND
      1       1       2 ar
      2       1       3 ar
      3       2       4 ar
      4       3       5 ar
      5       4       6 ar
      6       5       6 ar
      7       1       7 1
      8       2       8 1
      9       3       9 1
     10       4      10 1
     11       5      11 1
@<TRIPOS>ALT_TYPE
CGenFF_4.0_ALT_TYPE_SET
CGenFF_4.0 1 CG2R61 2 CG2R61 3 CG2R61 4 CG2R61 5 CG2R61 6 NG2R60 7 HGR61 8 HGR61 9 HGR61 10 HGR62 11 HGR62
@<TRIPOS>MOLECULE
pyridine
 11 11 0 0 0
****
USER_CHARGES
INVALID_CHARGES
Pose:  13 Cluster:  13 Fr_nu: 245691 TotEn:   -12.51
@<TRIPOS>ATOM
      1 C1        -79.8457  -24.5667  -47.5949 C.ar   1 LIG      -0.11300
      2 C2        -78.8758  -24.8866  -48.5384 C.ar   1 LIG      -0.11700
      3 C3        -79.7178  -23.4056  -46.8408 C.ar   1 LIG      -0.11700
      4 C4        -77.8057  -24.0192  -48.6881 C.ar   1 LIG       0.17700
      5 C5        -78.6100  -22.6046  -47.0663 C.ar   1 LIG       0.17700
      6 N1        -77.6472  -22.8825  -47.9739 N.ar   1 LIG      -0.60000
      7 H1        -80.6994  -25.2214  -47.4472 H      1 LIG       0.11500
      8 H2        -78.9550  -25.7861  -49.1376 H      1 LIG       0.11500
      9 H3        -80.4615  -23.1365  -46.0993 H      1 LIG       0.11500
     10 H4        -77.0225  -24.2242  -49.4105 H      1 LIG       0.12400
     11 H5        -78.4627  -21.6884  -46.5040 H      1 LIG       0.12400
@<TRIPOS>BOND
      1       1       2 ar
      2       1       3 ar
      3       2       4 ar
      4       3       5 ar
      5       4       6 ar
      6       5       6 ar
      7       1       7 1
      8       2       8 1
      9       3       9 1
     10       4      10 1
     11       5      11 1
@<TRIPOS>ALT_TYPE
CGenFF_4.0_ALT_TYPE_SET
CGenFF_4.0 1 CG2R61 2 CG2R61 3 CG2R61 4 CG2R61 5 CG2R61 6 NG2R60 7 HGR61 8 HGR61 9 HGR61 10 HGR62 11 HGR62
@<TRIPOS>MOLECULE
pyridine
 11 11 0 0 0
****
USER_CHARGES
INVALID_CHARGES
Pose:  14 Cluster:  14 Fr_nu: 395497 TotEn:   -12.26
@<TRIPOS>ATOM
      1 C1        -80.8611  -24.2781  -47.1707 C.ar   1 LIG      -0.11300
      2 C2        -79.5820  -24.4420  -47.6905 C.ar   1 LIG      -0.11700
      3 C3        -81.2855  -23.0167  -46.7683 C.ar   1 LIG      -0.11700
      4 C4        -78.7724  -23.3217  -47.7864 C.ar   1 LIG       0.17700
      5 C5        -80.3996  -21.9602  -46.9052 C.ar   1 LIG       0.17700
      6 N1        -79.1495  -22.0806  -47.4057 N.ar   1 LIG      -0.60000
      7 H1        -81.5257  -25.1319  -47.0787 H      1 LIG       0.11500
      8 H2        -79.2300  -25.4158  -48.0108 H      1 LIG       0.11500
      9 H3        -82.2782  -22.8654  -46.3597 H      1 LIG       0.11500
     10 H4        -77.7660  -23.3971  -48.1848 H      1 LIG       0.12400
     11 H5        -80.6813  -20.9561  -46.6054 H      1 LIG       0.12400
@<TRIPOS>BOND
      1       1       2 ar
      2       1       3 ar
      3       2       4 ar
      4       3       5 ar
      5       4       6 ar
      6       5       6 ar
      7       1       7 1
      8       2       8 1
      9       3       9 1
     10       4      10 1
     11       5      11 1
@<TRIPOS>ALT_TYPE
CGenFF_4.0_ALT_TYPE_SET
CGenFF_4.0 1 CG2R61 2 CG2R61 3 CG2R61 4 CG2R61 5 CG2R61 6 NG2R60 7 HGR61 8 HGR61 9 HGR61 10 HGR62 11 HGR62
@<TRIPOS>MOLECULE
pyridine
 11 11 0 0 0
****
USER_CHARGES
INVALID_CHARGES
Pose:  15 Cluster:  15 Fr_nu: 434438 TotEn:   -12.19
@<TRIPOS>ATOM
      1 C1        -80.6646  -24.6910  -47.8662 C.ar   1 LIG      -0.11300
      2 C2        -80.6139  -24.3624  -49.2162 C.ar   1 LIG      -0.11700
      3 C3        -79.8483  -24.0206  -46.9620 C.ar   1 LIG      -0.11700
      4 C4        -79.7368  -23.3640  -49.6082 C.ar   1 LIG       0.17700
      5 C5        -79.0053  -23.0377  -47.4549 C.ar   1 LIG       0.17700
      6 N1        -78.9282  -22.6908  -48.7593 N.ar   1 LIG      -0.60000
      7 H1        -81.3386  -25.4686  -47.5193 H      1 LIG       0.11500
      8 H2        -81.2412  -24.8715  -49.9387 H      1 LIG       0.11500
      9 H3        -79.8707  -24.2604  -45.9051 H      1 LIG       0.11500
     10 H4        -79.6596  -23.0711  -50.6500 H      1 LIG       0.12400
     11 H5        -78.3477  -22.4855  -46.7915 H      1 LIG       0.12400
@<TRIPOS>BOND
      1       1       2 ar
      2       1       3 ar
      3       2       4 ar
      4       3       5 ar
      5       4       6 ar
      6       5       6 ar
      7       1       7 1
      8       2       8 1
      9       3       9 1
     10       4      10 1
     11       5      11 1
@<TRIPOS>ALT_TYPE
CGenFF_4.0_ALT_TYPE_SET
CGenFF_4.0 1 CG2R61 2 CG2R61 3 CG2R61 4 CG2R61 5 CG2R61 6 NG2R60 7 HGR61 8 HGR61 9 HGR61 10 HGR62 11 HGR62
@<TRIPOS>MOLECULE
pyridine
 11 11 0 0 0
****
USER_CHARGES
INVALID_CHARGES
Pose:  16 Cluster:  16 Fr_nu: 1288256 TotEn:   -12.10
@<TRIPOS>ATOM
      1 C1        -51.4317  -11.1070  -45.1072 C.ar   1 LIG      -0.11300
      2 C2        -50.8541  -10.1286  -44.3058 C.ar   1 LIG      -0.11700
      3 C3        -51.5631  -12.4045  -44.6249 C.ar   1 LIG      -0.11700
      4 C4        -50.4273  -10.4958  -43.0398 C.ar   1 LIG       0.17700
      5 C5        -51.1043  -12.6699  -43.3448 C.ar   1 LIG       0.17700
      6 N1        -50.5378  -11.7458  -42.5368 N.ar   1 LIG      -0.60000
      7 H1        -51.7782  -10.8590  -46.1060 H      1 LIG       0.11500
      8 H2        -50.7418   -9.1107  -44.6607 H      1 LIG       0.11500
      9 H3        -52.0097  -13.1835  -45.2322 H      1 LIG       0.11500
     10 H4        -49.9699   -9.7694  -42.3762 H      1 LIG       0.12400
     11 H5        -51.1826  -13.6661  -42.9217 H      1 LIG       0.12400
@<TRIPOS>BOND
      1       1       2 ar
      2       1       3 ar
      3       2       4 ar
      4       3       5 ar
      5       4       6 ar
      6       5       6 ar
      7       1       7 1
      8       2       8 1
      9       3       9 1
     10       4      10 1
     11       5      11 1
@<TRIPOS>ALT_TYPE
CGenFF_4.0_ALT_TYPE_SET
CGenFF_4.0 1 CG2R61 2 CG2R61 3 CG2R61 4 CG2R61 5 CG2R61 6 NG2R60 7 HGR61 8 HGR61 9 HGR61 10 HGR62 11 HGR62
@<TRIPOS>MOLECULE
pyridine
 11 11 0 0 0
****
USER_CHARGES
INVALID_CHARGES
Pose:  17 Cluster:  17 Fr_nu: 621743 TotEn:   -12.07
@<TRIPOS>ATOM
      1 C1        -65.9616  -24.7563  -34.9253 C.ar   1 LIG      -0.11300
      2 C2        -65.0977  -23.6670  -34.9057 C.ar   1 LIG      -0.11700
      3 C3        -66.6379  -25.1212  -33.7665 C.ar   1 LIG      -0.11700
      4 C4        -64.9459  -22.9811  -33.7114 C.ar   1 LIG       0.17700
      5 C5        -66.4170  -24.3703  -32.6232 C.ar   1 LIG       0.17700
      6 N1        -65.5855  -23.3058  -32.5655 N.ar   1 LIG      -0.60000
      7 H1        -66.1071  -25.3202  -35.8418 H      1 LIG       0.11500
      8 H2        -64.5604  -23.3644  -35.7969 H      1 LIG       0.11500
      9 H3        -67.3159  -25.9670  -33.7584 H      1 LIG       0.11500
     10 H4        -64.2833  -22.1246  -33.6441 H      1 LIG       0.12400
     11 H5        -66.9193  -24.6137  -31.6927 H      1 LIG       0.12400
@<TRIPOS>BOND
      1       1       2 ar
      2       1       3 ar
      3       2       4 ar
      4       3       5 ar
      5       4       6 ar
      6       5       6 ar
      7       1       7 1
      8       2       8 1
      9       3       9 1
     10       4      10 1
     11       5      11 1
@<TRIPOS>ALT_TYPE
CGenFF_4.0_ALT_TYPE_SET
CGenFF_4.0 1 CG2R61 2 CG2R61 3 CG2R61 4 CG2R61 5 CG2R61 6 NG2R60 7 HGR61 8 HGR61 9 HGR61 10 HGR62 11 HGR62
@<TRIPOS>MOLECULE
pyridine
 11 11 0 0 0
****
USER_CHARGES
INVALID_CHARGES
Pose:  18 Cluster:  18 Fr_nu: 598305 TotEn:   -12.06
@<TRIPOS>ATOM
      1 C1        -79.8448  -24.7568  -52.0198 C.ar   1 LIG      -0.11300
      2 C2        -80.7133  -23.6724  -51.9656 C.ar   1 LIG      -0.11700
      3 C3        -79.6070  -25.5079  -50.8742 C.ar   1 LIG      -0.11700
      4 C4        -81.3141  -23.3827  -50.7511 C.ar   1 LIG       0.17700
      5 C5        -80.2570  -25.1359  -49.7085 C.ar   1 LIG       0.17700
      6 N1        -81.1075  -24.0890  -49.6171 N.ar   1 LIG      -0.60000
      7 H1        -79.3537  -25.0157  -52.9531 H      1 LIG       0.11500
      8 H2        -80.9139  -23.0731  -52.8461 H      1 LIG       0.11500
      9 H3        -78.9334  -26.3571  -50.8929 H      1 LIG       0.11500
     10 H4        -81.9992  -22.5468  -50.6567 H      1 LIG       0.12400
     11 H5        -80.1053  -25.6883  -48.7869 H      1 LIG       0.12400
@<TRIPOS>BOND
      1       1       2 ar
      2       1       3 ar
      3       2       4 ar
      4       3       5 ar
      5       4       6 ar
      6       5       6 ar
      7       1       7 1
      8       2       8 1
      9       3       9 1
     10       4      10 1
     11       5      11 1
@<TRIPOS>ALT_TYPE
CGenFF_4.0_ALT_TYPE_SET
CGenFF_4.0 1 CG2R61 2 CG2R61 3 CG2R61 4 CG2R61 5 CG2R61 6 NG2R60 7 HGR61 8 HGR61 9 HGR61 10 HGR62 11 HGR62
@<TRIPOS>MOLECULE
pyridine
 11 11 0 0 0
****
USER_CHARGES
INVALID_CHARGES
Pose:  19 Cluster:  19 Fr_nu: 739327 TotEn:   -11.64
@<TRIPOS>ATOM
      1 C1        -50.7750  -10.5033  -45.1188 C.ar   1 LIG      -0.11300
      2 C2        -51.1813  -10.3538  -43.7975 C.ar   1 LIG      -0.11700
      3 C3        -49.4453  -10.7939  -45.4028 C.ar   1 LIG      -0.11700
      4 C4        -50.2266  -10.5035  -42.8046 C.ar   1 LIG       0.17700
      5 C5        -48.5682  -10.9236  -44.3381 C.ar   1 LIG       0.17700
      6 N1        -48.9258  -10.7854  -43.0416 N.ar   1 LIG      -0.60000
      7 H1        -51.4932  -10.3929  -45.9257 H      1 LIG       0.11500
      8 H2        -52.2125  -10.1277  -43.5526 H      1 LIG       0.11500
      9 H3        -49.1060  -10.9142  -46.4254 H      1 LIG       0.11500
     10 H4        -50.4930  -10.3963  -41.7583 H      1 LIG       0.12400
     11 H5        -47.5201  -11.1490  -44.5056 H      1 LIG       0.12400
@<TRIPOS>BOND
      1       1       2 ar
      2       1       3 ar
      3       2       4 ar
      4       3       5 ar
      5       4       6 ar
      6       5       6 ar
      7       1       7 1
      8       2       8 1
      9       3       9 1
     10       4      10 1
     11       5      11 1
@<TRIPOS>ALT_TYPE
CGenFF_4.0_ALT_TYPE_SET
CGenFF_4.0 1 CG2R61 2 CG2R61 3 CG2R61 4 CG2R61 5 CG2R61 6 NG2R60 7 HGR61 8 HGR61 9 HGR61 10 HGR62 11 HGR62
@<TRIPOS>MOLECULE
pyridine
 11 11 0 0 0
****
USER_CHARGES
INVALID_CHARGES
Pose:  20 Cluster:  20 Fr_nu: 409222 TotEn:   -11.62
@<TRIPOS>ATOM
      1 C1        -59.7540    3.0324  -42.6953 C.ar   1 LIG      -0.11300
      2 C2        -58.9408    2.4762  -41.7143 C.ar   1 LIG      -0.11700
      3 C3        -59.9434    2.3596  -43.8972 C.ar   1 LIG      -0.11700
      4 C4        -58.3445    1.2545  -41.9821 C.ar   1 LIG       0.17700
      5 C5        -59.3021    1.1432  -44.0674 C.ar   1 LIG       0.17700
      6 N1        -58.5047    0.5713  -43.1375 N.ar   1 LIG      -0.60000
      7 H1        -60.2386    3.9889  -42.5238 H      1 LIG       0.11500
      8 H2        -58.7790    2.9826  -40.7698 H      1 LIG       0.11500
      9 H3        -60.5726    2.7745  -44.6764 H      1 LIG       0.11500
     10 H4        -57.7009    0.7790  -41.2494 H      1 LIG       0.12400
     11 H5        -59.4163    0.5785  -44.9869 H      1 LIG       0.12400
@<TRIPOS>BOND
      1       1       2 ar
      2       1       3 ar
      3       2       4 ar
      4       3       5 ar
      5       4       6 ar
      6       5       6 ar
      7       1       7 1
      8       2       8 1
      9       3       9 1
     10       4      10 1
     11       5      11 1
@<TRIPOS>ALT_TYPE
CGenFF_4.0_ALT_TYPE_SET
CGenFF_4.0 1 CG2R61 2 CG2R61 3 CG2R61 4 CG2R61 5 CG2R61 6 NG2R60 7 HGR61 8 HGR61 9 HGR61 10 HGR62 11 HGR62
@<TRIPOS>MOLECULE
pyridine
 11 11 0 0 0
****
USER_CHARGES
INVALID_CHARGES
Pose:  21 Cluster:  21 Fr_nu: 395051 TotEn:   -11.55
@<TRIPOS>ATOM
      1 C1        -79.3761  -22.8559  -46.6166 C.ar   1 LIG      -0.11300
      2 C2        -79.5538  -24.2114  -46.8704 C.ar   1 LIG      -0.11700
      3 C3        -80.3996  -21.9602  -46.9052 C.ar   1 LIG      -0.11700
      4 C4        -80.7641  -24.6170  -47.4093 C.ar   1 LIG       0.17700
      5 C5        -81.5719  -22.4666  -47.4427 C.ar   1 LIG       0.17700
      6 N1        -81.7813  -23.7766  -47.7032 N.ar   1 LIG      -0.60000
      7 H1        -78.4413  -22.4983  -46.1952 H      1 LIG       0.11500
      8 H2        -78.7699  -24.9276  -46.6531 H      1 LIG       0.11500
      9 H3        -80.2831  -20.8992  -46.7160 H      1 LIG       0.11500
     10 H4        -80.9518  -25.6634  -47.6259 H      1 LIG       0.12400
     11 H5        -82.4006  -21.8099  -47.6866 H      1 LIG       0.12400
@<TRIPOS>BOND
      1       1       2 ar
      2       1       3 ar
      3       2       4 ar
      4       3       5 ar
      5       4       6 ar
      6       5       6 ar
      7       1       7 1
      8       2       8 1
      9       3       9 1
     10       4      10 1
     11       5      11 1
@<TRIPOS>ALT_TYPE
CGenFF_4.0_ALT_TYPE_SET
CGenFF_4.0 1 CG2R61 2 CG2R61 3 CG2R61 4 CG2R61 5 CG2R61 6 NG2R60 7 HGR61 8 HGR61 9 HGR61 10 HGR62 11 HGR62
@<TRIPOS>MOLECULE
pyridine
 11 11 0 0 0
****
USER_CHARGES
INVALID_CHARGES
Pose:  22 Cluster:  22 Fr_nu:   5848 TotEn:   -11.31
@<TRIPOS>ATOM
      1 C1        -58.5631    1.0670  -43.3567 C.ar   1 LIG      -0.11300
      2 C2        -59.3653    2.1749  -43.6061 C.ar   1 LIG      -0.11700
      3 C3        -58.2669    0.7111  -42.0456 C.ar   1 LIG      -0.11700
      4 C4        -59.8426    2.8881  -42.5183 C.ar   1 LIG       0.17700
      5 C5        -58.7930    1.4900  -41.0277 C.ar   1 LIG       0.17700
      6 N1        -59.5761    2.5732  -41.2309 N.ar   1 LIG      -0.60000
      7 H1        -58.1690    0.4823  -44.1825 H      1 LIG       0.11500
      8 H2        -59.6096    2.4706  -44.6198 H      1 LIG       0.11500
      9 H3        -57.6432   -0.1483  -41.8275 H      1 LIG       0.11500
     10 H4        -60.4720    3.7604  -42.6600 H      1 LIG       0.12400
     11 H5        -58.5914    1.2557  -39.9876 H      1 LIG       0.12400
@<TRIPOS>BOND
      1       1       2 ar
      2       1       3 ar
      3       2       4 ar
      4       3       5 ar
      5       4       6 ar
      6       5       6 ar
      7       1       7 1
      8       2       8 1
      9       3       9 1
     10       4      10 1
     11       5      11 1
@<TRIPOS>ALT_TYPE
CGenFF_4.0_ALT_TYPE_SET
CGenFF_4.0 1 CG2R61 2 CG2R61 3 CG2R61 4 CG2R61 5 CG2R61 6 NG2R60 7 HGR61 8 HGR61 9 HGR61 10 HGR62 11 HGR62
@<TRIPOS>MOLECULE
pyridine
 11 11 0 0 0
****
USER_CHARGES
INVALID_CHARGES
Pose:  23 Cluster:  23 Fr_nu: 198589 TotEn:   -11.28
@<TRIPOS>ATOM
      1 C1        -70.2631  -10.3687  -44.8227 C.ar   1 LIG      -0.11300
      2 C2        -70.7021  -11.1001  -43.7248 C.ar   1 LIG      -0.11700
      3 C3        -70.9605  -10.4412  -46.0233 C.ar   1 LIG      -0.11700
      4 C4        -71.8351  -11.8829  -43.8780 C.ar   1 LIG       0.17700
      5 C5        -72.0817  -11.2537  -46.0738 C.ar   1 LIG       0.17700
      6 N1        -72.5386  -11.9790  -45.0284 N.ar   1 LIG      -0.60000
      7 H1        -69.3786   -9.7437  -44.7429 H      1 LIG       0.11500
      8 H2        -70.1745  -11.0586  -42.7790 H      1 LIG       0.11500
      9 H3        -70.6362   -9.8801  -46.8924 H      1 LIG       0.11500
     10 H4        -72.2177  -12.4726  -43.0516 H      1 LIG       0.12400
     11 H5        -72.6607  -11.3459  -46.9869 H      1 LIG       0.12400
@<TRIPOS>BOND
      1       1       2 ar
      2       1       3 ar
      3       2       4 ar
      4       3       5 ar
      5       4       6 ar
      6       5       6 ar
      7       1       7 1
      8       2       8 1
      9       3       9 1
     10       4      10 1
     11       5      11 1
@<TRIPOS>ALT_TYPE
CGenFF_4.0_ALT_TYPE_SET
CGenFF_4.0 1 CG2R61 2 CG2R61 3 CG2R61 4 CG2R61 5 CG2R61 6 NG2R60 7 HGR61 8 HGR61 9 HGR61 10 HGR62 11 HGR62
@<TRIPOS>MOLECULE
pyridine
 11 11 0 0 0
****
USER_CHARGES
INVALID_CHARGES
Pose:  24 Cluster:  24 Fr_nu: 258345 TotEn:   -11.21
@<TRIPOS>ATOM
      1 C1        -68.2738  -19.7700  -58.9183 C.ar   1 LIG      -0.11300
      2 C2        -69.5912  -19.6010  -59.3294 C.ar   1 LIG      -0.11700
      3 C3        -67.6696  -18.8019  -58.1239 C.ar   1 LIG      -0.11700
      4 C4        -70.2558  -18.4554  -58.9223 C.ar   1 LIG       0.17700
      5 C5        -68.4201  -17.6919  -57.7710 C.ar   1 LIG       0.17700
      6 N1        -69.7022  -17.4930  -58.1510 N.ar   1 LIG      -0.60000
      7 H1        -67.7186  -20.6541  -59.2170 H      1 LIG       0.11500
      8 H2        -70.0824  -20.3426  -59.9485 H      1 LIG       0.11500
      9 H3        -66.6435  -18.9123  -57.7921 H      1 LIG       0.11500
     10 H4        -71.2846  -18.2768  -59.2167 H      1 LIG       0.12400
     11 H5        -67.9954  -16.9074  -57.1533 H      1 LIG       0.12400
@<TRIPOS>BOND
      1       1       2 ar
      2       1       3 ar
      3       2       4 ar
      4       3       5 ar
      5       4       6 ar
      6       5       6 ar
      7       1       7 1
      8       2       8 1
      9       3       9 1
     10       4      10 1
     11       5      11 1
@<TRIPOS>ALT_TYPE
CGenFF_4.0_ALT_TYPE_SET
CGenFF_4.0 1 CG2R61 2 CG2R61 3 CG2R61 4 CG2R61 5 CG2R61 6 NG2R60 7 HGR61 8 HGR61 9 HGR61 10 HGR62 11 HGR62
@<TRIPOS>MOLECULE
pyridine
 11 11 0 0 0
****
USER_CHARGES
INVALID_CHARGES
Pose:  25 Cluster:  25 Fr_nu: 523971 TotEn:   -11.00
@<TRIPOS>ATOM
      1 C1        -67.9266  -17.9286  -58.7067 C.ar   1 LIG      -0.11300
      2 C2        -68.2240  -17.3802  -57.4641 C.ar   1 LIG      -0.11700
      3 C3        -68.8581  -17.8500  -59.7360 C.ar   1 LIG      -0.11700
      4 C4        -69.4570  -16.7689  -57.3033 C.ar   1 LIG       0.17700
      5 C5        -70.0628  -17.2180  -59.4734 C.ar   1 LIG       0.17700
      6 N1        -70.3874  -16.6734  -58.2793 N.ar   1 LIG      -0.60000
      7 H1        -66.9710  -18.4169  -58.8724 H      1 LIG       0.11500
      8 H2        -67.5131  -17.4294  -56.6475 H      1 LIG       0.11500
      9 H3        -68.6480  -18.2710  -60.7127 H      1 LIG       0.11500
     10 H4        -69.7368  -16.3263  -56.3531 H      1 LIG       0.12400
     11 H5        -70.8237  -17.1306  -60.2420 H      1 LIG       0.12400
@<TRIPOS>BOND
      1       1       2 ar
      2       1       3 ar
      3       2       4 ar
      4       3       5 ar
      5       4       6 ar
      6       5       6 ar
      7       1       7 1
      8       2       8 1
      9       3       9 1
     10       4      10 1
     11       5      11 1
@<TRIPOS>ALT_TYPE
CGenFF_4.0_ALT_TYPE_SET
CGenFF_4.0 1 CG2R61 2 CG2R61 3 CG2R61 4 CG2R61 5 CG2R61 6 NG2R60 7 HGR61 8 HGR61 9 HGR61 10 HGR62 11 HGR62
@<TRIPOS>MOLECULE
pyridine
 11 11 0 0 0
****
USER_CHARGES
INVALID_CHARGES
Pose:  26 Cluster:  26 Fr_nu: 2288280 TotEn:   -11.00
@<TRIPOS>ATOM
      1 C1        -65.2306    3.8550  -44.6643 C.ar   1 LIG      -0.11300
      2 C2        -65.9358    2.6782  -44.4380 C.ar   1 LIG      -0.11700
      3 C3        -65.4021    4.9372  -43.8084 C.ar   1 LIG      -0.11700
      4 C4        -66.7934    2.6349  -43.3506 C.ar   1 LIG       0.17700
      5 C5        -66.2838    4.7929  -42.7493 C.ar   1 LIG       0.17700
      6 N1        -66.9863    3.6656  -42.4974 N.ar   1 LIG      -0.60000
      7 H1        -64.5492    3.9287  -45.5066 H      1 LIG       0.11500
      8 H2        -65.8177    1.8220  -45.0919 H      1 LIG       0.11500
      9 H3        -64.8632    5.8646  -43.9657 H      1 LIG       0.11500
     10 H4        -67.3664    1.7401  -43.1315 H      1 LIG       0.12400
     11 H5        -66.4541    5.6074  -42.0530 H      1 LIG       0.12400
@<TRIPOS>BOND
      1       1       2 ar
      2       1       3 ar
      3       2       4 ar
      4       3       5 ar
      5       4       6 ar
      6       5       6 ar
      7       1       7 1
      8       2       8 1
      9       3       9 1
     10       4      10 1
     11       5      11 1
@<TRIPOS>ALT_TYPE
CGenFF_4.0_ALT_TYPE_SET
CGenFF_4.0 1 CG2R61 2 CG2R61 3 CG2R61 4 CG2R61 5 CG2R61 6 NG2R60 7 HGR61 8 HGR61 9 HGR61 10 HGR62 11 HGR62
@<TRIPOS>MOLECULE
pyridine
 11 11 0 0 0
****
USER_CHARGES
INVALID_CHARGES
Pose:  27 Cluster:  27 Fr_nu: 3444852 TotEn:   -10.83
@<TRIPOS>ATOM
      1 C1        -35.7564  -10.4881  -47.6293 C.ar   1 LIG      -0.11300
      2 C2        -34.5160  -10.9560  -47.2100 C.ar   1 LIG      -0.11700
      3 C3        -35.9135   -9.1450  -47.9527 C.ar   1 LIG      -0.11700
      4 C4        -33.4729  -10.0474  -47.1313 C.ar   1 LIG       0.17700
      5 C5        -34.8079   -8.3174  -47.8405 C.ar   1 LIG       0.17700
      6 N1        -33.5873   -8.7355  -47.4368 N.ar   1 LIG      -0.60000
      7 H1        -36.5992  -11.1688  -47.7033 H      1 LIG       0.11500
      8 H2        -34.3703  -11.9987  -46.9531 H      1 LIG       0.11500
      9 H3        -36.8713   -8.7580  -48.2813 H      1 LIG       0.11500
     10 H4        -32.4859  -10.3626  -46.8093 H      1 LIG       0.12400
     11 H5        -34.8776   -7.2614  -48.0800 H      1 LIG       0.12400
@<TRIPOS>BOND
      1       1       2 ar
      2       1       3 ar
      3       2       4 ar
      4       3       5 ar
      5       4       6 ar
      6       5       6 ar
      7       1       7 1
      8       2       8 1
      9       3       9 1
     10       4      10 1
     11       5      11 1
@<TRIPOS>ALT_TYPE
CGenFF_4.0_ALT_TYPE_SET
CGenFF_4.0 1 CG2R61 2 CG2R61 3 CG2R61 4 CG2R61 5 CG2R61 6 NG2R60 7 HGR61 8 HGR61 9 HGR61 10 HGR62 11 HGR62
@<TRIPOS>MOLECULE
pyridine
 11 11 0 0 0
****
USER_CHARGES
INVALID_CHARGES
Pose:  28 Cluster:  28 Fr_nu: 1169778 TotEn:   -10.75
@<TRIPOS>ATOM
      1 C1        -77.9685  -24.7969  -49.4271 C.ar   1 LIG      -0.11300
      2 C2        -79.2877  -24.3604  -49.4746 C.ar   1 LIG      -0.11700
      3 C3        -77.1212  -24.3245  -48.4310 C.ar   1 LIG      -0.11700
      4 C4        -79.7075  -23.4582  -48.5104 C.ar   1 LIG       0.17700
      5 C5        -77.6378  -23.4237  -47.5137 C.ar   1 LIG       0.17700
      6 N1        -78.9137  -22.9768  -47.5277 N.ar   1 LIG      -0.60000
      7 H1        -77.6011  -25.5033  -50.1655 H      1 LIG       0.11500
      8 H2        -79.9660  -24.7154  -50.2417 H      1 LIG       0.11500
      9 H3        -76.0889  -24.6506  -48.3749 H      1 LIG       0.11500
     10 H4        -80.7270  -23.0872  -48.5044 H      1 LIG       0.12400
     11 H5        -77.0183  -23.0244  -46.7174 H      1 LIG       0.12400
@<TRIPOS>BOND
      1       1       2 ar
      2       1       3 ar
      3       2       4 ar
      4       3       5 ar
      5       4       6 ar
      6       5       6 ar
      7       1       7 1
      8       2       8 1
      9       3       9 1
     10       4      10 1
     11       5      11 1
@<TRIPOS>ALT_TYPE
CGenFF_4.0_ALT_TYPE_SET
CGenFF_4.0 1 CG2R61 2 CG2R61 3 CG2R61 4 CG2R61 5 CG2R61 6 NG2R60 7 HGR61 8 HGR61 9 HGR61 10 HGR62 11 HGR62
@<TRIPOS>MOLECULE
pyridine
 11 11 0 0 0
****
USER_CHARGES
INVALID_CHARGES
Pose:  29 Cluster:  29 Fr_nu: 2868889 TotEn:   -10.75
@<TRIPOS>ATOM
      1 C1        -64.9880    4.0208  -44.2985 C.ar   1 LIG      -0.11300
      2 C2        -66.0374    3.3289  -43.7042 C.ar   1 LIG      -0.11700
      3 C3        -65.0222    5.4096  -44.3555 C.ar   1 LIG      -0.11700
      4 C4        -67.0896    4.0665  -43.1860 C.ar   1 LIG       0.17700
      5 C5        -66.1199    6.0541  -43.8084 C.ar   1 LIG       0.17700
      6 N1        -67.1582    5.4161  -43.2229 N.ar   1 LIG      -0.60000
      7 H1        -64.1453    3.4786  -44.7170 H      1 LIG       0.11500
      8 H2        -66.0318    2.2465  -43.6482 H      1 LIG       0.11500
      9 H3        -64.2155    5.9698  -44.8144 H      1 LIG       0.11500
     10 H4        -67.9323    3.5737  -42.7126 H      1 LIG       0.12400
     11 H5        -66.1957    7.1364  -43.8277 H      1 LIG       0.12400
@<TRIPOS>BOND
      1       1       2 ar
      2       1       3 ar
      3       2       4 ar
      4       3       5 ar
      5       4       6 ar
      6       5       6 ar
      7       1       7 1
      8       2       8 1
      9       3       9 1
     10       4      10 1
     11       5      11 1
@<TRIPOS>ALT_TYPE
CGenFF_4.0_ALT_TYPE_SET
CGenFF_4.0 1 CG2R61 2 CG2R61 3 CG2R61 4 CG2R61 5 CG2R61 6 NG2R60 7 HGR61 8 HGR61 9 HGR61 10 HGR62 11 HGR62
@<TRIPOS>MOLECULE
pyridine
 11 11 0 0 0
****
USER_CHARGES
INVALID_CHARGES
Pose:  30 Cluster:  30 Fr_nu: 243545 TotEn:   -10.69
@<TRIPOS>ATOM
      1 C1        -70.5224  -12.1869  -44.1102 C.ar   1 LIG      -0.11300
      2 C2        -71.2752  -11.6414  -45.1441 C.ar   1 LIG      -0.11700
      3 C3        -70.2911  -11.4430  -42.9585 C.ar   1 LIG      -0.11700
      4 C4        -71.7703  -10.3579  -44.9785 C.ar   1 LIG       0.17700
      5 C5        -70.8301  -10.1683  -42.8909 C.ar   1 LIG       0.17700
      6 N1        -71.5664   -9.6046  -43.8747 N.ar   1 LIG      -0.60000
      7 H1        -70.1162  -13.1898  -44.2020 H      1 LIG       0.11500
      8 H2        -71.4685  -12.2030  -46.0506 H      1 LIG       0.11500
      9 H3        -69.7068  -11.8478  -42.1401 H      1 LIG       0.11500
     10 H4        -72.3630   -9.8875  -45.7561 H      1 LIG       0.12400
     11 H5        -70.6782   -9.5464  -42.0148 H      1 LIG       0.12400
@<TRIPOS>BOND
      1       1       2 ar
      2       1       3 ar
      3       2       4 ar
      4       3       5 ar
      5       4       6 ar
      6       5       6 ar
      7       1       7 1
      8       2       8 1
      9       3       9 1
     10       4      10 1
     11       5      11 1
@<TRIPOS>ALT_TYPE
CGenFF_4.0_ALT_TYPE_SET
CGenFF_4.0 1 CG2R61 2 CG2R61 3 CG2R61 4 CG2R61 5 CG2R61 6 NG2R60 7 HGR61 8 HGR61 9 HGR61 10 HGR62 11 HGR62
@<TRIPOS>MOLECULE
pyridine
 11 11 0 0 0
****
USER_CHARGES
INVALID_CHARGES
Pose:  31 Cluster:  31 Fr_nu: 292349 TotEn:   -10.61
@<TRIPOS>ATOM
      1 C1        -72.4729  -27.8819  -45.0813 C.ar   1 LIG      -0.11300
      2 C2        -72.8158  -28.4691  -43.8685 C.ar   1 LIG      -0.11700
      3 C3        -72.1770  -26.5243  -45.1310 C.ar   1 LIG      -0.11700
      4 C4        -72.8481  -27.6615  -42.7431 C.ar   1 LIG       0.17700
      5 C5        -72.2381  -25.8037  -43.9492 C.ar   1 LIG       0.17700
      6 N1        -72.5671  -26.3392  -42.7522 N.ar   1 LIG      -0.60000
      7 H1        -72.4371  -28.4811  -45.9862 H      1 LIG       0.11500
      8 H2        -73.0500  -29.5254  -43.8060 H      1 LIG       0.11500
      9 H3        -71.9077  -26.0452  -46.0654 H      1 LIG       0.11500
     10 H4        -73.1100  -28.0716  -41.7734 H      1 LIG       0.12400
     11 H5        -72.0171  -24.7414  -43.9338 H      1 LIG       0.12400
@<TRIPOS>BOND
      1       1       2 ar
      2       1       3 ar
      3       2       4 ar
      4       3       5 ar
      5       4       6 ar
      6       5       6 ar
      7       1       7 1
      8       2       8 1
      9       3       9 1
     10       4      10 1
     11       5      11 1
@<TRIPOS>ALT_TYPE
CGenFF_4.0_ALT_TYPE_SET
CGenFF_4.0 1 CG2R61 2 CG2R61 3 CG2R61 4 CG2R61 5 CG2R61 6 NG2R60 7 HGR61 8 HGR61 9 HGR61 10 HGR62 11 HGR62
@<TRIPOS>MOLECULE
pyridine
 11 11 0 0 0
****
USER_CHARGES
INVALID_CHARGES
Pose:  32 Cluster:  32 Fr_nu: 293150 TotEn:   -10.59
@<TRIPOS>ATOM
      1 C1        -80.1624  -23.7353  -48.8732 C.ar   1 LIG      -0.11300
      2 C2        -79.5170  -24.7943  -48.2445 C.ar   1 LIG      -0.11700
      3 C3        -80.4688  -22.5876  -48.1507 C.ar   1 LIG      -0.11700
      4 C4        -79.2021  -24.6569  -46.9022 C.ar   1 LIG       0.17700
      5 C5        -80.1116  -22.5491  -46.8125 C.ar   1 LIG       0.17700
      6 N1        -79.4838  -23.5578  -46.1673 N.ar   1 LIG      -0.60000
      7 H1        -80.4267  -23.8047  -49.9241 H      1 LIG       0.11500
      8 H2        -79.2680  -25.6983  -48.7879 H      1 LIG       0.11500
      9 H3        -80.9721  -21.7499  -48.6200 H      1 LIG       0.11500
     10 H4        -78.6988  -25.4547  -46.3661 H      1 LIG       0.12400
     11 H5        -80.3286  -21.6772  -46.2041 H      1 LIG       0.12400
@<TRIPOS>BOND
      1       1       2 ar
      2       1       3 ar
      3       2       4 ar
      4       3       5 ar
      5       4       6 ar
      6       5       6 ar
      7       1       7 1
      8       2       8 1
      9       3       9 1
     10       4      10 1
     11       5      11 1
@<TRIPOS>ALT_TYPE
CGenFF_4.0_ALT_TYPE_SET
CGenFF_4.0 1 CG2R61 2 CG2R61 3 CG2R61 4 CG2R61 5 CG2R61 6 NG2R60 7 HGR61 8 HGR61 9 HGR61 10 HGR62 11 HGR62
@<TRIPOS>MOLECULE
pyridine
 11 11 0 0 0
****
USER_CHARGES
INVALID_CHARGES
Pose:  33 Cluster:  33 Fr_nu: 638524 TotEn:   -10.52
@<TRIPOS>ATOM
      1 C1        -78.6354  -24.3056  -47.7527 C.ar   1 LIG      -0.11300
      2 C2        -78.1097  -23.1279  -47.2334 C.ar   1 LIG      -0.11700
      3 C3        -79.9733  -24.6172  -47.5380 C.ar   1 LIG      -0.11700
      4 C4        -78.9569  -22.3020  -46.5122 C.ar   1 LIG       0.17700
      5 C5        -80.7370  -23.7249  -46.8030 C.ar   1 LIG       0.17700
      6 N1        -80.2616  -22.5712  -46.2827 N.ar   1 LIG      -0.60000
      7 H1        -78.0034  -24.9798  -48.3230 H      1 LIG       0.11500
      8 H2        -77.0699  -22.8645  -47.3885 H      1 LIG       0.11500
      9 H3        -80.4045  -25.5301  -47.9329 H      1 LIG       0.11500
     10 H4        -78.5949  -21.3722  -46.0863 H      1 LIG       0.12400
     11 H5        -81.7859  -23.9214  -46.6065 H      1 LIG       0.12400
@<TRIPOS>BOND
      1       1       2 ar
      2       1       3 ar
      3       2       4 ar
      4       3       5 ar
      5       4       6 ar
      6       5       6 ar
      7       1       7 1
      8       2       8 1
      9       3       9 1
     10       4      10 1
     11       5      11 1
@<TRIPOS>ALT_TYPE
CGenFF_4.0_ALT_TYPE_SET
CGenFF_4.0 1 CG2R61 2 CG2R61 3 CG2R61 4 CG2R61 5 CG2R61 6 NG2R60 7 HGR61 8 HGR61 9 HGR61 10 HGR62 11 HGR62
@<TRIPOS>MOLECULE
pyridine
 11 11 0 0 0
****
USER_CHARGES
INVALID_CHARGES
Pose:  34 Cluster:  34 Fr_nu:  17619 TotEn:   -10.44
@<TRIPOS>ATOM
      1 C1        -69.4707  -12.7736  -43.5627 C.ar   1 LIG      -0.11300
      2 C2        -69.5442  -11.7010  -44.4443 C.ar   1 LIG      -0.11700
      3 C3        -69.9906  -12.6483  -42.2792 C.ar   1 LIG      -0.11700
      4 C4        -70.1426  -10.5340  -43.9974 C.ar   1 LIG       0.17700
      5 C5        -70.5688  -11.4388  -41.9291 C.ar   1 LIG       0.17700
      6 N1        -70.6586  -10.3746  -42.7580 N.ar   1 LIG      -0.60000
      7 H1        -69.0086  -13.7053  -43.8750 H      1 LIG       0.11500
      8 H2        -69.1460  -11.7761  -45.4495 H      1 LIG       0.11500
      9 H3        -69.9440  -13.4711  -41.5749 H      1 LIG       0.11500
     10 H4        -70.2242   -9.6687  -44.6468 H      1 LIG       0.12400
     11 H5        -70.9884  -11.2891  -40.9397 H      1 LIG       0.12400
@<TRIPOS>BOND
      1       1       2 ar
      2       1       3 ar
      3       2       4 ar
      4       3       5 ar
      5       4       6 ar
      6       5       6 ar
      7       1       7 1
      8       2       8 1
      9       3       9 1
     10       4      10 1
     11       5      11 1
@<TRIPOS>ALT_TYPE
CGenFF_4.0_ALT_TYPE_SET
CGenFF_4.0 1 CG2R61 2 CG2R61 3 CG2R61 4 CG2R61 5 CG2R61 6 NG2R60 7 HGR61 8 HGR61 9 HGR61 10 HGR62 11 HGR62
@<TRIPOS>MOLECULE
pyridine
 11 11 0 0 0
****
USER_CHARGES
INVALID_CHARGES
Pose:  35 Cluster:  35 Fr_nu:  69515 TotEn:   -10.18
@<TRIPOS>ATOM
      1 C1        -61.3483    4.1453  -46.0879 C.ar   1 LIG      -0.11300
      2 C2        -62.0587    3.8614  -44.9269 C.ar   1 LIG      -0.11700
      3 C3        -60.1308    3.5161  -46.3228 C.ar   1 LIG      -0.11700
      4 C4        -61.5127    2.9481  -44.0395 C.ar   1 LIG       0.17700
      5 C5        -59.6709    2.6185  -45.3727 C.ar   1 LIG       0.17700
      6 N1        -60.3329    2.3171  -44.2331 N.ar   1 LIG      -0.60000
      7 H1        -61.7424    4.8561  -46.8081 H      1 LIG       0.11500
      8 H2        -63.0097    4.3395  -44.7232 H      1 LIG       0.11500
      9 H3        -59.5595    3.7225  -47.2207 H      1 LIG       0.11500
     10 H4        -62.0277    2.6929  -43.1193 H      1 LIG       0.12400
     11 H5        -58.7265    2.1015  -45.5077 H      1 LIG       0.12400
@<TRIPOS>BOND
      1       1       2 ar
      2       1       3 ar
      3       2       4 ar
      4       3       5 ar
      5       4       6 ar
      6       5       6 ar
      7       1       7 1
      8       2       8 1
      9       3       9 1
     10       4      10 1
     11       5      11 1
@<TRIPOS>ALT_TYPE
CGenFF_4.0_ALT_TYPE_SET
CGenFF_4.0 1 CG2R61 2 CG2R61 3 CG2R61 4 CG2R61 5 CG2R61 6 NG2R60 7 HGR61 8 HGR61 9 HGR61 10 HGR62 11 HGR62
@<TRIPOS>MOLECULE
pyridine
 11 11 0 0 0
****
USER_CHARGES
INVALID_CHARGES
Pose:  36 Cluster:  36 Fr_nu:  31992 TotEn:   -10.10
@<TRIPOS>ATOM
      1 C1        -59.2859    1.2109  -43.8436 C.ar   1 LIG      -0.11300
      2 C2        -58.9698    0.4555  -42.7199 C.ar   1 LIG      -0.11700
      3 C3        -58.7507    2.4857  -43.9906 C.ar   1 LIG      -0.11700
      4 C4        -58.1206    1.0161  -41.7795 C.ar   1 LIG       0.17700
      5 C5        -57.9115    2.9555  -42.9932 C.ar   1 LIG       0.17700
      6 N1        -57.5814    2.2510  -41.8875 N.ar   1 LIG      -0.60000
      7 H1        -59.9487    0.8071  -44.6031 H      1 LIG       0.11500
      8 H2        -59.3751   -0.5405  -42.5846 H      1 LIG       0.11500
      9 H3        -58.9836    3.0926  -44.8581 H      1 LIG       0.11500
     10 H4        -57.8438    0.4675  -40.8853 H      1 LIG       0.12400
     11 H5        -57.4684    3.9438  -43.0594 H      1 LIG       0.12400
@<TRIPOS>BOND
      1       1       2 ar
      2       1       3 ar
      3       2       4 ar
      4       3       5 ar
      5       4       6 ar
      6       5       6 ar
      7       1       7 1
      8       2       8 1
      9       3       9 1
     10       4      10 1
     11       5      11 1
@<TRIPOS>ALT_TYPE
CGenFF_4.0_ALT_TYPE_SET
CGenFF_4.0 1 CG2R61 2 CG2R61 3 CG2R61 4 CG2R61 5 CG2R61 6 NG2R60 7 HGR61 8 HGR61 9 HGR61 10 HGR62 11 HGR62
@<TRIPOS>MOLECULE
pyridine
 11 11 0 0 0
****
USER_CHARGES
INVALID_CHARGES
Pose:  37 Cluster:  37 Fr_nu:  47099 TotEn:    -9.87
@<TRIPOS>ATOM
      1 C1        -69.4538  -10.2078  -45.9922 C.ar   1 LIG      -0.11300
      2 C2        -70.5465   -9.6012  -46.6015 C.ar   1 LIG      -0.11700
      3 C3        -69.6348  -10.9441  -44.8267 C.ar   1 LIG      -0.11700
      4 C4        -71.7895   -9.7599  -46.0102 C.ar   1 LIG       0.17700
      5 C5        -70.9186  -11.0425  -44.3148 C.ar   1 LIG       0.17700
      6 N1        -72.0045  -10.4674  -44.8785 N.ar   1 LIG      -0.60000
      7 H1        -68.4628  -10.1062  -46.4244 H      1 LIG       0.11500
      8 H2        -70.4291   -9.0228  -47.5105 H      1 LIG       0.11500
      9 H3        -68.7974  -11.4252  -44.3343 H      1 LIG       0.11500
     10 H4        -72.6732   -9.3063  -46.4466 H      1 LIG       0.12400
     11 H5        -71.1135  -11.6048  -43.4074 H      1 LIG       0.12400
@<TRIPOS>BOND
      1       1       2 ar
      2       1       3 ar
      3       2       4 ar
      4       3       5 ar
      5       4       6 ar
      6       5       6 ar
      7       1       7 1
      8       2       8 1
      9       3       9 1
     10       4      10 1
     11       5      11 1
@<TRIPOS>ALT_TYPE
CGenFF_4.0_ALT_TYPE_SET
CGenFF_4.0 1 CG2R61 2 CG2R61 3 CG2R61 4 CG2R61 5 CG2R61 6 NG2R60 7 HGR61 8 HGR61 9 HGR61 10 HGR62 11 HGR62
@<TRIPOS>MOLECULE
pyridine
 11 11 0 0 0
****
USER_CHARGES
INVALID_CHARGES
Pose:  38 Cluster:  38 Fr_nu:    796 TotEn:    -9.84
@<TRIPOS>ATOM
      1 C1        -57.3017    3.5808  -37.9083 C.ar   1 LIG      -0.11300
      2 C2        -58.1574    4.3930  -37.1725 C.ar   1 LIG      -0.11700
      3 C3        -57.8201    2.5220  -38.6456 C.ar   1 LIG      -0.11700
      4 C4        -59.5126    4.1066  -37.2069 C.ar   1 LIG       0.17700
      5 C5        -59.1903    2.3192  -38.6138 C.ar   1 LIG       0.17700
      6 N1        -60.0531    3.0870  -37.9110 N.ar   1 LIG      -0.60000
      7 H1        -56.2328    3.7721  -37.9066 H      1 LIG       0.11500
      8 H2        -57.7757    5.2240  -36.5908 H      1 LIG       0.11500
      9 H3        -57.1719    1.8755  -39.2262 H      1 LIG       0.11500
     10 H4        -60.2213    4.7103  -36.6497 H      1 LIG       0.12400
     11 H5        -59.6450    1.5067  -39.1710 H      1 LIG       0.12400
@<TRIPOS>BOND
      1       1       2 ar
      2       1       3 ar
      3       2       4 ar
      4       3       5 ar
      5       4       6 ar
      6       5       6 ar
      7       1       7 1
      8       2       8 1
      9       3       9 1
     10       4      10 1
     11       5      11 1
@<TRIPOS>ALT_TYPE
CGenFF_4.0_ALT_TYPE_SET
CGenFF_4.0 1 CG2R61 2 CG2R61 3 CG2R61 4 CG2R61 5 CG2R61 6 NG2R60 7 HGR61 8 HGR61 9 HGR61 10 HGR62 11 HGR62
@<TRIPOS>MOLECULE
pyridine
 11 11 0 0 0
****
USER_CHARGES
INVALID_CHARGES
Pose:  39 Cluster:  39 Fr_nu: 1898469 TotEn:    -9.71
@<TRIPOS>ATOM
      1 C1        -64.2667  -23.1675  -33.2478 C.ar   1 LIG      -0.11300
      2 C2        -65.0904  -23.8549  -32.3635 C.ar   1 LIG      -0.11700
      3 C3        -64.5293  -23.2134  -34.6125 C.ar   1 LIG      -0.11700
      4 C4        -66.1553  -24.5680  -32.8900 C.ar   1 LIG       0.17700
      5 C5        -65.6191  -23.9555  -35.0384 C.ar   1 LIG       0.17700
      6 N1        -66.4419  -24.6363  -34.2094 N.ar   1 LIG      -0.60000
      7 H1        -63.4212  -22.5976  -32.8743 H      1 LIG       0.11500
      8 H2        -64.9050  -23.8330  -31.2959 H      1 LIG       0.11500
      9 H3        -63.9003  -22.6858  -35.3203 H      1 LIG       0.11500
     10 H4        -66.8269  -25.1212  -32.2419 H      1 LIG       0.12400
     11 H5        -65.8669  -24.0244  -36.0925 H      1 LIG       0.12400
@<TRIPOS>BOND
      1       1       2 ar
      2       1       3 ar
      3       2       4 ar
      4       3       5 ar
      5       4       6 ar
      6       5       6 ar
      7       1       7 1
      8       2       8 1
      9       3       9 1
     10       4      10 1
     11       5      11 1
@<TRIPOS>ALT_TYPE
CGenFF_4.0_ALT_TYPE_SET
CGenFF_4.0 1 CG2R61 2 CG2R61 3 CG2R61 4 CG2R61 5 CG2R61 6 NG2R60 7 HGR61 8 HGR61 9 HGR61 10 HGR62 11 HGR62
@<TRIPOS>MOLECULE
pyridine
 11 11 0 0 0
****
USER_CHARGES
INVALID_CHARGES
Pose:  40 Cluster:  40 Fr_nu:   7820 TotEn:    -9.68
@<TRIPOS>ATOM
      1 C1        -58.9624    0.9882  -42.7477 C.ar   1 LIG      -0.11300
      2 C2        -59.3878    2.3059  -42.6220 C.ar   1 LIG      -0.11700
      3 C3        -58.1253    0.4386  -41.7830 C.ar   1 LIG      -0.11700
      4 C4        -58.9513    3.0261  -41.5217 C.ar   1 LIG       0.17700
      5 C5        -57.7451    1.2425  -40.7204 C.ar   1 LIG       0.17700
      6 N1        -58.1379    2.5267  -40.5643 N.ar   1 LIG      -0.60000
      7 H1        -59.2820    0.3908  -43.5963 H      1 LIG       0.11500
      8 H2        -60.0405    2.7549  -43.3615 H      1 LIG       0.11500
      9 H3        -57.7808   -0.5863  -41.8608 H      1 LIG       0.11500
     10 H4        -59.2547    4.0579  -41.3783 H      1 LIG       0.12400
     11 H5        -57.0926    0.8622  -39.9414 H      1 LIG       0.12400
@<TRIPOS>BOND
      1       1       2 ar
      2       1       3 ar
      3       2       4 ar
      4       3       5 ar
      5       4       6 ar
      6       5       6 ar
      7       1       7 1
      8       2       8 1
      9       3       9 1
     10       4      10 1
     11       5      11 1
@<TRIPOS>ALT_TYPE
CGenFF_4.0_ALT_TYPE_SET
CGenFF_4.0 1 CG2R61 2 CG2R61 3 CG2R61 4 CG2R61 5 CG2R61 6 NG2R60 7 HGR61 8 HGR61 9 HGR61 10 HGR62 11 HGR62
@<TRIPOS>MOLECULE
pyridine
 11 11 0 0 0
****
USER_CHARGES
INVALID_CHARGES
Pose:  41 Cluster:  41 Fr_nu:   1696 TotEn:    -9.67
@<TRIPOS>ATOM
      1 C1        -66.7258    3.5230  -44.8574 C.ar   1 LIG      -0.11300
      2 C2        -66.7453    4.9118  -44.9202 C.ar   1 LIG      -0.11700
      3 C3        -66.5390    2.8905  -43.6333 C.ar   1 LIG      -0.11700
      4 C4        -66.5747    5.6169  -43.7397 C.ar   1 LIG       0.17700
      5 C5        -66.3773    3.6860  -42.5104 C.ar   1 LIG       0.17700
      6 N1        -66.3904    5.0378  -42.5321 N.ar   1 LIG      -0.60000
      7 H1        -66.8553    2.9346  -45.7608 H      1 LIG       0.11500
      8 H2        -66.8897    5.4262  -45.8631 H      1 LIG       0.11500
      9 H3        -66.5197    1.8091  -43.5606 H      1 LIG       0.11500
     10 H4        -66.5816    6.7018  -43.7357 H      1 LIG       0.12400
     11 H5        -66.2276    3.2422  -41.5317 H      1 LIG       0.12400
@<TRIPOS>BOND
      1       1       2 ar
      2       1       3 ar
      3       2       4 ar
      4       3       5 ar
      5       4       6 ar
      6       5       6 ar
      7       1       7 1
      8       2       8 1
      9       3       9 1
     10       4      10 1
     11       5      11 1
@<TRIPOS>ALT_TYPE
CGenFF_4.0_ALT_TYPE_SET
CGenFF_4.0 1 CG2R61 2 CG2R61 3 CG2R61 4 CG2R61 5 CG2R61 6 NG2R60 7 HGR61 8 HGR61 9 HGR61 10 HGR62 11 HGR62
@<TRIPOS>MOLECULE
pyridine
 11 11 0 0 0
****
USER_CHARGES
INVALID_CHARGES
Pose:  42 Cluster:  42 Fr_nu:  63914 TotEn:    -9.62
@<TRIPOS>ATOM
      1 C1        -69.6431  -11.3721  -44.9728 C.ar   1 LIG      -0.11300
      2 C2        -70.7721  -10.9100  -45.6398 C.ar   1 LIG      -0.11700
      3 C3        -69.7758  -11.9697  -43.7244 C.ar   1 LIG      -0.11700
      4 C4        -72.0014  -11.0680  -45.0203 C.ar   1 LIG       0.17700
      5 C5        -71.0496  -12.0800  -43.1905 C.ar   1 LIG       0.17700
      6 N1        -72.1698  -11.6431  -43.8085 N.ar   1 LIG      -0.60000
      7 H1        -68.6614  -11.2661  -45.4248 H      1 LIG       0.11500
      8 H2        -70.6926  -10.4413  -46.6138 H      1 LIG       0.11500
      9 H3        -68.9095  -12.3367  -43.1860 H      1 LIG       0.11500
     10 H4        -72.9121  -10.7239  -45.4992 H      1 LIG       0.12400
     11 H5        -71.2075  -12.5375  -42.2194 H      1 LIG       0.12400
@<TRIPOS>BOND
      1       1       2 ar
      2       1       3 ar
      3       2       4 ar
      4       3       5 ar
      5       4       6 ar
      6       5       6 ar
      7       1       7 1
      8       2       8 1
      9       3       9 1
     10       4      10 1
     11       5      11 1
@<TRIPOS>ALT_TYPE
CGenFF_4.0_ALT_TYPE_SET
CGenFF_4.0 1 CG2R61 2 CG2R61 3 CG2R61 4 CG2R61 5 CG2R61 6 NG2R60 7 HGR61 8 HGR61 9 HGR61 10 HGR62 11 HGR62
@<TRIPOS>MOLECULE
pyridine
 11 11 0 0 0
****
USER_CHARGES
INVALID_CHARGES
Pose:  43 Cluster:  43 Fr_nu: 620934 TotEn:    -9.49
@<TRIPOS>ATOM
      1 C1        -59.4697    2.0738  -39.2295 C.ar   1 LIG      -0.11300
      2 C2        -59.9403    2.7795  -38.1278 C.ar   1 LIG      -0.11700
      3 C3        -58.1008    1.9118  -39.4115 C.ar   1 LIG      -0.11700
      4 C4        -59.0082    3.2995  -37.2443 C.ar   1 LIG       0.17700
      5 C5        -57.2511    2.4708  -38.4706 C.ar   1 LIG       0.17700
      6 N1        -57.6709    3.1629  -37.3878 N.ar   1 LIG      -0.60000
      7 H1        -60.1685    1.6514  -39.9454 H      1 LIG       0.11500
      8 H2        -61.0029    2.9179  -37.9657 H      1 LIG       0.11500
      9 H3        -57.7113    1.3659  -40.2632 H      1 LIG       0.11500
     10 H4        -59.3245    3.8581  -36.3696 H      1 LIG       0.12400
     11 H5        -56.1746    2.3738  -38.5667 H      1 LIG       0.12400
@<TRIPOS>BOND
      1       1       2 ar
      2       1       3 ar
      3       2       4 ar
      4       3       5 ar
      5       4       6 ar
      6       5       6 ar
      7       1       7 1
      8       2       8 1
      9       3       9 1
     10       4      10 1
     11       5      11 1
@<TRIPOS>ALT_TYPE
CGenFF_4.0_ALT_TYPE_SET
CGenFF_4.0 1 CG2R61 2 CG2R61 3 CG2R61 4 CG2R61 5 CG2R61 6 NG2R60 7 HGR61 8 HGR61 9 HGR61 10 HGR62 11 HGR62
@<TRIPOS>MOLECULE
pyridine
 11 11 0 0 0
****
USER_CHARGES
INVALID_CHARGES
Pose:  44 Cluster:  44 Fr_nu:  10822 TotEn:    -9.09
@<TRIPOS>ATOM
      1 C1        -57.2562    2.1544  -39.8706 C.ar   1 LIG      -0.11300
      2 C2        -57.3174    2.8277  -38.6557 C.ar   1 LIG      -0.11700
      3 C3        -58.4316    1.7726  -40.5076 C.ar   1 LIG      -0.11700
      4 C4        -58.5690    3.0933  -38.1238 C.ar   1 LIG       0.17700
      5 C5        -59.6333    2.0852  -39.8927 C.ar   1 LIG       0.17700
      6 N1        -59.7327    2.7381  -38.7130 N.ar   1 LIG      -0.60000
      7 H1        -56.2941    1.9269  -40.3198 H      1 LIG       0.11500
      8 H2        -56.4143    3.1352  -38.1415 H      1 LIG       0.11500
      9 H3        -58.4079    1.2464  -41.4550 H      1 LIG       0.11500
     10 H4        -58.6703    3.6156  -37.1782 H      1 LIG       0.12400
     11 H5        -60.5788    1.8091  -40.3478 H      1 LIG       0.12400
@<TRIPOS>BOND
      1       1       2 ar
      2       1       3 ar
      3       2       4 ar
      4       3       5 ar
      5       4       6 ar
      6       5       6 ar
      7       1       7 1
      8       2       8 1
      9       3       9 1
     10       4      10 1
     11       5      11 1
@<TRIPOS>ALT_TYPE
CGenFF_4.0_ALT_TYPE_SET
CGenFF_4.0 1 CG2R61 2 CG2R61 3 CG2R61 4 CG2R61 5 CG2R61 6 NG2R60 7 HGR61 8 HGR61 9 HGR61 10 HGR62 11 HGR62
@<TRIPOS>MOLECULE
pyridine
 11 11 0 0 0
****
USER_CHARGES
INVALID_CHARGES
Pose:  45 Cluster:  45 Fr_nu: 1985985 TotEn:    -8.92
@<TRIPOS>ATOM
      1 C1        -79.6657  -23.2397  -48.3699 C.ar   1 LIG      -0.11300
      2 C2        -80.7716  -22.4898  -47.9855 C.ar   1 LIG      -0.11700
      3 C3        -78.5139  -23.2189  -47.5913 C.ar   1 LIG      -0.11700
      4 C4        -80.6758  -21.7417  -46.8233 C.ar   1 LIG       0.17700
      5 C5        -78.5190  -22.4379  -46.4468 C.ar   1 LIG       0.17700
      6 N1        -79.5740  -21.6962  -46.0412 N.ar   1 LIG      -0.60000
      7 H1        -79.7011  -23.8387  -49.2750 H      1 LIG       0.11500
      8 H2        -81.6800  -22.4911  -48.5767 H      1 LIG       0.11500
      9 H3        -77.6396  -23.7951  -47.8719 H      1 LIG       0.11500
     10 H4        -81.5108  -21.1396  -46.4808 H      1 LIG       0.12400
     11 H5        -77.6454  -22.3864  -45.8052 H      1 LIG       0.12400
@<TRIPOS>BOND
      1       1       2 ar
      2       1       3 ar
      3       2       4 ar
      4       3       5 ar
      5       4       6 ar
      6       5       6 ar
      7       1       7 1
      8       2       8 1
      9       3       9 1
     10       4      10 1
     11       5      11 1
@<TRIPOS>ALT_TYPE
CGenFF_4.0_ALT_TYPE_SET
CGenFF_4.0 1 CG2R61 2 CG2R61 3 CG2R61 4 CG2R61 5 CG2R61 6 NG2R60 7 HGR61 8 HGR61 9 HGR61 10 HGR62 11 HGR62
@<TRIPOS>MOLECULE
pyridine
 11 11 0 0 0
****
USER_CHARGES
INVALID_CHARGES
Pose:  46 Cluster:  46 Fr_nu: 1232515 TotEn:    -8.53
@<TRIPOS>ATOM
      1 C1        -78.9593  -24.7203  -48.9850 C.ar   1 LIG      -0.11300
      2 C2        -79.6718  -24.5495  -47.8033 C.ar   1 LIG      -0.11700
      3 C3        -79.5653  -24.4343  -50.2033 C.ar   1 LIG      -0.11700
      4 C4        -80.9772  -24.0939  -47.8933 C.ar   1 LIG       0.17700
      5 C5        -80.8756  -23.9842  -50.1858 C.ar   1 LIG       0.17700
      6 N1        -81.5998  -23.8059  -49.0582 N.ar   1 LIG      -0.60000
      7 H1        -77.9338  -25.0762  -48.9566 H      1 LIG       0.11500
      8 H2        -79.2196  -24.7658  -46.8424 H      1 LIG       0.11500
      9 H3        -79.0292  -24.5605  -51.1370 H      1 LIG       0.11500
     10 H4        -81.5753  -23.9447  -47.0004 H      1 LIG       0.12400
     11 H5        -81.3944  -23.7478  -51.1090 H      1 LIG       0.12400
@<TRIPOS>BOND
      1       1       2 ar
      2       1       3 ar
      3       2       4 ar
      4       3       5 ar
      5       4       6 ar
      6       5       6 ar
      7       1       7 1
      8       2       8 1
      9       3       9 1
     10       4      10 1
     11       5      11 1
@<TRIPOS>ALT_TYPE
CGenFF_4.0_ALT_TYPE_SET
CGenFF_4.0 1 CG2R61 2 CG2R61 3 CG2R61 4 CG2R61 5 CG2R61 6 NG2R60 7 HGR61 8 HGR61 9 HGR61 10 HGR62 11 HGR62
@<TRIPOS>MOLECULE
pyridine
 11 11 0 0 0
****
USER_CHARGES
INVALID_CHARGES
Pose:  47 Cluster:  47 Fr_nu: 1985716 TotEn:    -8.26
@<TRIPOS>ATOM
      1 C1        -78.5139  -23.2189  -47.5913 C.ar   1 LIG      -0.11300
      2 C2        -78.6538  -24.4598  -48.2028 C.ar   1 LIG      -0.11700
      3 C3        -79.6437  -22.5254  -47.1719 C.ar   1 LIG      -0.11700
      4 C4        -79.9352  -24.9595  -48.3703 C.ar   1 LIG       0.17700
      5 C5        -80.8808  -23.1115  -47.3858 C.ar   1 LIG       0.17700
      6 N1        -81.0563  -24.3150  -47.9763 N.ar   1 LIG      -0.60000
      7 H1        -77.5263  -22.7928  -47.4425 H      1 LIG       0.11500
      8 H2        -77.7873  -25.0182  -48.5373 H      1 LIG       0.11500
      9 H3        -79.5586  -21.5564  -46.6935 H      1 LIG       0.11500
     10 H4        -80.0975  -25.9229  -48.8420 H      1 LIG       0.12400
     11 H5        -81.7934  -22.6116  -47.0781 H      1 LIG       0.12400
@<TRIPOS>BOND
      1       1       2 ar
      2       1       3 ar
      3       2       4 ar
      4       3       5 ar
      5       4       6 ar
      6       5       6 ar
      7       1       7 1
      8       2       8 1
      9       3       9 1
     10       4      10 1
     11       5      11 1
@<TRIPOS>ALT_TYPE
CGenFF_4.0_ALT_TYPE_SET
CGenFF_4.0 1 CG2R61 2 CG2R61 3 CG2R61 4 CG2R61 5 CG2R61 6 NG2R60 7 HGR61 8 HGR61 9 HGR61 10 HGR62 11 HGR62
@<TRIPOS>MOLECULE
pyridine
 11 11 0 0 0
****
USER_CHARGES
INVALID_CHARGES
Pose:  48 Cluster:  48 Fr_nu: 929347 TotEn:    -8.16
@<TRIPOS>ATOM
      1 C1        -78.0085  -23.9999  -48.4808 C.ar   1 LIG      -0.11300
      2 C2        -78.4620  -23.0545  -47.5677 C.ar   1 LIG      -0.11700
      3 C3        -78.7796  -24.3067  -49.5964 C.ar   1 LIG      -0.11700
      4 C4        -79.6839  -22.4492  -47.8138 C.ar   1 LIG       0.17700
      5 C5        -79.9873  -23.6455  -49.7515 C.ar   1 LIG       0.17700
      6 N1        -80.4610  -22.7213  -48.8859 N.ar   1 LIG      -0.60000
      7 H1        -77.0561  -24.4971  -48.3230 H      1 LIG       0.11500
      8 H2        -77.8776  -22.7994  -46.6914 H      1 LIG       0.11500
      9 H3        -78.4462  -25.0407  -50.3211 H      1 LIG       0.11500
     10 H4        -80.0818  -21.7055  -47.1314 H      1 LIG       0.12400
     11 H5        -80.6268  -23.8490  -50.6042 H      1 LIG       0.12400
@<TRIPOS>BOND
      1       1       2 ar
      2       1       3 ar
      3       2       4 ar
      4       3       5 ar
      5       4       6 ar
      6       5       6 ar
      7       1       7 1
      8       2       8 1
      9       3       9 1
     10       4      10 1
     11       5      11 1
@<TRIPOS>ALT_TYPE
CGenFF_4.0_ALT_TYPE_SET
CGenFF_4.0 1 CG2R61 2 CG2R61 3 CG2R61 4 CG2R61 5 CG2R61 6 NG2R60 7 HGR61 8 HGR61 9 HGR61 10 HGR62 11 HGR62
@<TRIPOS>MOLECULE
pyridine
 11 11 0 0 0
****
USER_CHARGES
INVALID_CHARGES
Pose:  49 Cluster:  49 Fr_nu: 3577928 TotEn:    -7.91
@<TRIPOS>ATOM
      1 C1        -36.4707    0.5120  -40.3203 C.ar   1 LIG      -0.11300
      2 C2        -35.7589    0.2833  -39.1480 C.ar   1 LIG      -0.11700
      3 C3        -37.3433   -0.4594  -40.7979 C.ar   1 LIG      -0.11700
      4 C4        -35.9537   -0.9236  -38.4959 C.ar   1 LIG       0.17700
      5 C5        -37.4670   -1.6332  -40.0722 C.ar   1 LIG       0.17700
      6 N1        -36.7923   -1.8912  -38.9294 N.ar   1 LIG      -0.60000
      7 H1        -36.3451    1.4453  -40.8610 H      1 LIG       0.11500
      8 H2        -35.0736    1.0263  -38.7569 H      1 LIG       0.11500
      9 H3        -37.9081   -0.3030  -41.7099 H      1 LIG       0.11500
     10 H4        -35.4218   -1.1502  -37.5779 H      1 LIG       0.12400
     11 H5        -38.1338   -2.4230  -40.4022 H      1 LIG       0.12400
@<TRIPOS>BOND
      1       1       2 ar
      2       1       3 ar
      3       2       4 ar
      4       3       5 ar
      5       4       6 ar
      6       5       6 ar
      7       1       7 1
      8       2       8 1
      9       3       9 1
     10       4      10 1
     11       5      11 1
@<TRIPOS>ALT_TYPE
CGenFF_4.0_ALT_TYPE_SET
CGenFF_4.0 1 CG2R61 2 CG2R61 3 CG2R61 4 CG2R61 5 CG2R61 6 NG2R60 7 HGR61 8 HGR61 9 HGR61 10 HGR62 11 HGR62
@<TRIPOS>MOLECULE
pyridine
 11 11 0 0 0
****
USER_CHARGES
INVALID_CHARGES
Pose:  50 Cluster:  50 Fr_nu: 3079271 TotEn:    -7.87
@<TRIPOS>ATOM
      1 C1        -39.3159  -15.0818  -43.7879 C.ar   1 LIG      -0.11300
      2 C2        -38.4984  -16.0068  -43.1481 C.ar   1 LIG      -0.11700
      3 C3        -38.7449  -14.0519  -44.5273 C.ar   1 LIG      -0.11700
      4 C4        -37.1268  -15.8591  -43.2776 C.ar   1 LIG       0.17700
      5 C5        -37.3623  -13.9916  -44.5949 C.ar   1 LIG       0.17700
      6 N1        -36.5356  -14.8718  -43.9870 N.ar   1 LIG      -0.60000
      7 H1        -40.3959  -15.1630  -43.7098 H      1 LIG       0.11500
      8 H2        -38.9213  -16.8178  -42.5667 H      1 LIG       0.11500
      9 H3        -39.3626  -13.3192  -45.0339 H      1 LIG       0.11500
     10 H4        -36.4463  -16.5544  -42.7974 H      1 LIG       0.12400
     11 H5        -36.8671  -13.2074  -45.1580 H      1 LIG       0.12400
@<TRIPOS>BOND
      1       1       2 ar
      2       1       3 ar
      3       2       4 ar
      4       3       5 ar
      5       4       6 ar
      6       5       6 ar
      7       1       7 1
      8       2       8 1
      9       3       9 1
     10       4      10 1
     11       5      11 1
@<TRIPOS>ALT_TYPE
CGenFF_4.0_ALT_TYPE_SET
CGenFF_4.0 1 CG2R61 2 CG2R61 3 CG2R61 4 CG2R61 5 CG2R61 6 NG2R60 7 HGR61 8 HGR61 9 HGR61 10 HGR62 11 HGR62
@<TRIPOS>MOLECULE
pyridine
 11 11 0 0 0
****
USER_CHARGES
INVALID_CHARGES
Pose:  51 Cluster:  51 Fr_nu:  82635 TotEn:    -7.60
@<TRIPOS>ATOM
      1 C1        -78.8748  -23.3200  -47.4564 C.ar   1 LIG      -0.11300
      2 C2        -79.4890  -23.9984  -48.5032 C.ar   1 LIG      -0.11700
      3 C3        -79.5436  -22.2785  -46.8230 C.ar   1 LIG      -0.11700
      4 C4        -80.7626  -23.5998  -48.8758 C.ar   1 LIG       0.17700
      5 C5        -80.8146  -21.9567  -47.2709 C.ar   1 LIG       0.17700
      6 N1        -81.4437  -22.5928  -48.2846 N.ar   1 LIG      -0.60000
      7 H1        -77.8766  -23.6021  -47.1353 H      1 LIG       0.11500
      8 H2        -78.9868  -24.8135  -49.0112 H      1 LIG       0.11500
      9 H3        -79.0841  -21.7353  -46.0051 H      1 LIG       0.11500
     10 H4        -81.2843  -24.0970  -49.6868 H      1 LIG       0.12400
     11 H5        -81.3787  -21.1518  -46.8112 H      1 LIG       0.12400
@<TRIPOS>BOND
      1       1       2 ar
      2       1       3 ar
      3       2       4 ar
      4       3       5 ar
      5       4       6 ar
      6       5       6 ar
      7       1       7 1
      8       2       8 1
      9       3       9 1
     10       4      10 1
     11       5      11 1
@<TRIPOS>ALT_TYPE
CGenFF_4.0_ALT_TYPE_SET
CGenFF_4.0 1 CG2R61 2 CG2R61 3 CG2R61 4 CG2R61 5 CG2R61 6 NG2R60 7 HGR61 8 HGR61 9 HGR61 10 HGR62 11 HGR62
@<TRIPOS>MOLECULE
pyridine
 11 11 0 0 0
****
USER_CHARGES
INVALID_CHARGES
Pose:  52 Cluster:  52 Fr_nu: 3079873 TotEn:    -3.91
@<TRIPOS>ATOM
      1 C1        -39.1696  -15.6812  -44.9151 C.ar   1 LIG      -0.11300
      2 C2        -38.4480  -16.8681  -44.9767 C.ar   1 LIG      -0.11700
      3 C3        -38.5930  -14.5523  -44.3439 C.ar   1 LIG      -0.11700
      4 C4        -37.1636  -16.8739  -44.4571 C.ar   1 LIG       0.17700
      5 C5        -37.3022  -14.6618  -43.8523 C.ar   1 LIG       0.17700
      6 N1        -36.5700  -15.7976  -43.8943 N.ar   1 LIG      -0.60000
      7 H1        -40.1798  -15.6362  -45.3109 H      1 LIG       0.11500
      8 H2        -38.8772  -17.7602  -45.4178 H      1 LIG       0.11500
      9 H3        -39.1370  -13.6165  -44.2846 H      1 LIG       0.11500
     10 H4        -36.5598  -17.7750  -44.4807 H      1 LIG       0.12400
     11 H5        -36.8070  -13.8108  -43.3962 H      1 LIG       0.12400
@<TRIPOS>BOND
      1       1       2 ar
      2       1       3 ar
      3       2       4 ar
      4       3       5 ar
      5       4       6 ar
      6       5       6 ar
      7       1       7 1
      8       2       8 1
      9       3       9 1
     10       4      10 1
     11       5      11 1
@<TRIPOS>ALT_TYPE
CGenFF_4.0_ALT_TYPE_SET
CGenFF_4.0 1 CG2R61 2 CG2R61 3 CG2R61 4 CG2R61 5 CG2R61 6 NG2R60 7 HGR61 8 HGR61 9 HGR61 10 HGR62 11 HGR62
@<TRIPOS>MOLECULE
pyridine
 11 11 0 0 0
****
USER_CHARGES
INVALID_CHARGES
Pose:  53 Cluster:  53 Fr_nu: 2722876 TotEn:    -0.64
@<TRIPOS>ATOM
      1 C1        -38.3819  -13.4967  -45.0247 C.ar   1 LIG      -0.11300
      2 C2        -38.0637  -13.9612  -43.7534 C.ar   1 LIG      -0.11700
      3 C3        -37.6480  -13.9329  -46.1221 C.ar   1 LIG      -0.11700
      4 C4        -37.0108  -14.8539  -43.6338 C.ar   1 LIG       0.17700
      5 C5        -36.6135  -14.8267  -45.8965 C.ar   1 LIG       0.17700
      6 N1        -36.2748  -15.3001  -44.6763 N.ar   1 LIG      -0.60000
      7 H1        -39.2000  -12.7955  -45.1599 H      1 LIG       0.11500
      8 H2        -38.6223  -13.6351  -42.8838 H      1 LIG       0.11500
      9 H3        -37.8779  -13.5838  -47.1223 H      1 LIG       0.11500
     10 H4        -36.7229  -15.2452  -42.6637 H      1 LIG       0.12400
     11 H5        -36.0098  -15.1971  -46.7185 H      1 LIG       0.12400
@<TRIPOS>BOND
      1       1       2 ar
      2       1       3 ar
      3       2       4 ar
      4       3       5 ar
      5       4       6 ar
      6       5       6 ar
      7       1       7 1
      8       2       8 1
      9       3       9 1
     10       4      10 1
     11       5      11 1
@<TRIPOS>ALT_TYPE
CGenFF_4.0_ALT_TYPE_SET
CGenFF_4.0 1 CG2R61 2 CG2R61 3 CG2R61 4 CG2R61 5 CG2R61 6 NG2R60 7 HGR61 8 HGR61 9 HGR61 10 HGR62 11 HGR62
@<TRIPOS>MOLECULE
cyclopropane
 9 9 0 0 0
****
USER_CHARGES
INVALID_CHARGES
Pose:   1 Cluster:   1 Fr_nu:  50679 TotEn:    -8.21
@<TRIPOS>ATOM
      1 C1        -69.4448  -12.8386  -43.2066 C.3    1 LIG      -0.18000
      2 C2        -69.6440  -12.8972  -41.7204 C.3    1 LIG      -0.18000
      3 C3        -70.4112  -11.9028  -42.5418 C.3    1 LIG      -0.18000
      4 H1        -68.5146  -12.4253  -43.5758 H      1 LIG       0.09000
      5 H2        -69.8524  -13.6449  -43.8028 H      1 LIG       0.09000
      6 H3        -70.1858  -13.7431  -41.3163 H      1 LIG       0.09000
      7 H4        -68.8481  -12.5233  -41.0886 H      1 LIG       0.09000
      8 H5        -70.1315  -10.8598  -42.4632 H      1 LIG       0.09000
      9 H6        -71.4689  -12.0800  -42.6908 H      1 LIG       0.09000
@<TRIPOS>BOND
      1       1       2 1
      2       1       3 1
      3       2       3 1
      4       1       4 1
      5       1       5 1
      6       2       6 1
      7       2       7 1
      8       3       8 1
      9       3       9 1
@<TRIPOS>ALT_TYPE
CGenFF_4.0_ALT_TYPE_SET
CGenFF_4.0 1 CG3C31 2 CG3C31 3 CG3C31 4 HGA2 5 HGA2 6 HGA2 7 HGA2 8 HGA2 9 HGA2
@<TRIPOS>MOLECULE
cyclopropane
 9 9 0 0 0
****
USER_CHARGES
INVALID_CHARGES
Pose:   2 Cluster:   2 Fr_nu:  72215 TotEn:    -7.33
@<TRIPOS>ATOM
      1 C1        -70.2322  -11.5786  -44.4292 C.3    1 LIG      -0.18000
      2 C2        -71.6538  -11.5388  -43.9504 C.3    1 LIG      -0.18000
      3 C3        -70.7096  -10.4290  -43.5914 C.3    1 LIG      -0.18000
      4 H1        -69.5638  -12.2954  -43.9688 H      1 LIG       0.09000
[truncated: 4,231,614 more chars]
