# Supplementary material for: The pocketome of G-protein-coupled receptors reveals previously untargeted allosteric sites
Source: Nat Commun. 2022 May 10;13:2567. doi: 10.1038/s41467-022-29609-6 (PMC9091257; doi:10.1038/s41467-022-29609-6)
Supplement: Supplementary file 4 — Supplementary Data 1 [file 41467_2022_29609_MOESM4_ESM.zip › docking_files/4ej4/rec.mol2]

@<TRIPOS>MOLECULE
4ej4_align.pdb
4553 4605 282 0 0
PROTEIN
NO_CHARGES


@<TRIPOS>ATOM
      1 N         -87.7480  -30.3830  -52.8360 N.4       1 ARG   -0.2700
      2 CA        -86.8290  -29.4460  -52.2120 C.3       1 ARG    0.0900
      3 CAY       -88.3250  -32.3750  -54.0560 C.3       1 ARG    0.0900
      4 C         -86.2770  -29.9000  -50.8670 C.2       1 ARG    0.0900
      5 O         -85.2490  -29.4030  -50.4180 O.2       1 ARG    0.5100
      6 CB        -87.4160  -27.9920  -52.0970 C.3       1 ARG   -0.5100
      7 CG        -86.4960  -27.0020  -51.3260 C.3       1 ARG   -0.4700
      8 CD        -86.8400  -25.5050  -51.3310 C.3       1 ARG    0.3100
      9 NE        -85.6920  -24.8640  -50.6020 N.pl3     1 ARG    0.0700
     10 CZ        -85.7590  -23.9520  -49.6450 C.cat     1 ARG    0.0900
     11 NH1       -84.7230  -23.8530  -48.8330 N.pl3     1 ARG   -0.1800
     12 NH2       -86.7590  -23.1340  -49.4290 N.pl3     1 ARG    0.0900
     13 CY        -87.3300  -31.5630  -53.3210 C.2       1 ARG    0.0900
     14 OY        -86.1840  -31.9610  -53.1430 O.2       1 ARG   -0.1800
     15 HN        -88.7020  -30.0990  -52.8800 H         1 ARG    0.0900
     16 HA        -85.9300  -29.4300  -52.8110 H         1 ARG    0.0900
     17 HB1       -88.3930  -28.0470  -51.5720 H         1 ARG    0.2000
     18 HB2       -87.5790  -27.5960  -53.1210 H         1 ARG    0.0900
     19 HG1       -85.4780  -27.1050  -51.7540 H         1 ARG    0.0900
     20 HG2       -86.4800  -27.3300  -50.2670 H         1 ARG   -0.7000
     21 HD1       -87.7870  -25.3020  -50.7870 H         1 ARG    0.4400
     22 HD2       -86.8970  -25.1020  -52.3640 H         1 ARG    0.6400
     23 HE        -84.7780  -25.1600  -50.8700 H         1 ARG   -0.8000
     24 HH11      -83.8760  -24.3410  -49.0420 H         1 ARG    0.4600
     25 HH12      -84.7860  -23.2880  -48.0100 H         1 ARG    0.4600
     26 HH21      -87.5670  -23.1660  -50.0170 H         1 ARG   -0.8000
     27 HH22      -86.7140  -22.4770  -48.6760 H         1 ARG    0.4600
     28 HY1       -87.8590  -33.3290  -54.3820 H         1 ARG    0.4600
     29 HY2       -88.6730  -31.8200  -54.9540 H         1 ARG    0.5100
     30 HY3       -89.1870  -32.6030  -53.3930 H         1 ARG   -0.5100
     31 N         -86.9000  -30.8440  -50.1270 N.am      2 SER   -0.4700
     32 CA        -86.5390  -30.8910  -48.7180 C.3       2 SER    0.3100
     33 C         -85.4430  -31.9090  -48.3890 C.2       2 SER    0.0700
     34 O         -84.6830  -31.7210  -47.4370 O.2       2 SER    0.0900
     35 CB        -87.7820  -31.1460  -47.8590 C.3       2 SER    0.0500
     36 OG        -88.7950  -30.1880  -48.1160 O.3       2 SER    0.0900
     37 HN        -87.5720  -31.4920  -50.4740 H         2 SER    0.0900
     38 HA        -86.0880  -29.9450  -48.4550 H         2 SER   -0.6600
     39 HB1       -87.5080  -31.0910  -46.7840 H         2 SER    0.4300
     40 HB2       -88.1860  -32.1570  -48.0860 H         2 SER    0.5100
     41 HG1       -88.5490  -29.4040  -47.6200 H         2 SER   -0.5100
     42 N         -85.3480  -32.9820  -49.1740 N.am      3 ALA   -0.4700
     43 CA        -84.2770  -33.9560  -48.9810 C.3       3 ALA    0.3100
     44 C         -82.9210  -33.2840  -49.1870 C.2       3 ALA    0.0700
     45 O         -81.9240  -33.6350  -48.5490 O.2       3 ALA    0.0900
     46 CB        -84.4460  -35.1360  -49.9280 C.3       3 ALA   -0.2700
     47 HN        -85.9900  -33.1650  -49.9150 H         3 ALA    0.0900
     48 HA        -84.3120  -34.2910  -47.9550 H         3 ALA    0.0900
     49 HB1       -84.4190  -34.7870  -50.9820 H         3 ALA    0.0900
     50 HB2       -85.4220  -35.6330  -49.7440 H         3 ALA    0.5100
     51 HB3       -83.6210  -35.8650  -49.7750 H         3 ALA   -0.5100
     52 N         -82.9100  -32.2930  -50.0780 N.am      4 SER   -0.4700
     53 CA        -81.7320  -31.4820  -50.3420 C.3       4 SER    0.3100
     54 C         -81.5150  -30.4340  -49.2500 C.2       4 SER    0.0700
     55 O         -80.5280  -30.4800  -48.5150 O.2       4 SER    0.0900
     56 CB        -81.8600  -30.8070  -51.7180 C.3       4 SER    0.0500
     57 OG        -83.1150  -30.1580  -51.8660 O.3       4 SER    0.0900
     58 HN        -83.7210  -32.0600  -50.6090 H         4 SER    0.0900
     59 HA        -80.8660  -32.1270  -50.3160 H         4 SER   -0.6600
     60 HB1       -81.7620  -31.5730  -52.5170 H         4 SER    0.4300
     61 HB2       -81.0550  -30.0490  -51.8320 H         4 SER    0.5100
     62 HG1       -83.6610  -30.7540  -52.3830 H         4 SER   -0.5100
     63 N         -82.4580  -29.5020  -49.1370 N.am      5 SER   -0.4700
     64 CA        -82.3150  -28.3270  -48.2810 C.3       5 SER    0.3100
     65 C         -82.3410  -28.5870  -46.7750 C.2       5 SER    0.0700
     66 O         -81.5840  -27.9650  -46.0360 O.2       5 SER    0.0900
     67 CB        -83.3730  -27.2770  -48.6350 C.3       5 SER    0.0500
     68 OG        -83.4380  -26.2550  -47.6550 O.3       5 SER    0.0900
     69 HN        -83.3160  -29.5650  -49.6390 H         5 SER    0.0900
     70 HA        -81.3240  -27.9240  -48.4260 H         5 SER   -0.6600
     71 HB1       -84.3700  -27.7630  -48.7020 H         5 SER    0.4300
     72 HB2       -83.1210  -26.8120  -49.6120 H         5 SER    0.5100
     73 HG1       -83.9590  -26.6130  -46.9330 H         5 SER   -0.5100
     74 N         -83.2060  -29.4900  -46.3190 N.am      6 LEU   -0.4700
     75 CA        -83.3830  -29.6880  -44.8780 C.3       6 LEU    0.3100
     76 C         -82.1340  -30.1780  -44.1560 C.2       6 LEU    0.0700
     77 O         -81.7890  -29.6550  -43.1000 O.2       6 LEU    0.0900
     78 CB        -84.5650  -30.6140  -44.5700 C.3       6 LEU   -0.1800
     79 CG        -85.8930  -29.9240  -44.2490 C.3       6 LEU    0.0900
     80 CD1       -86.8920  -30.9130  -43.6710 C.3       6 LEU    0.0900
     81 CD2       -85.6800  -28.7560  -43.2950 C.3       6 LEU   -0.0900
     82 HN        -83.7600  -30.0610  -46.9210 H         6 LEU    0.0900
     83 HA        -83.5460  -28.7190  -44.4310 H         6 LEU   -0.2700
     84 HB1       -84.2870  -31.2430  -43.6970 H         6 LEU    0.0900
     85 HB2       -84.7240  -31.2700  -45.4510 H         6 LEU    0.0900
     86 HG        -86.3110  -29.4840  -45.1800 H         6 LEU    0.0900
     87 HD11      -86.4920  -31.3570  -42.7340 H         6 LEU   -0.2700
     88 HD12      -87.0790  -31.7320  -44.3990 H         6 LEU    0.0900
     89 HD13      -87.8460  -30.3940  -43.4390 H         6 LEU    0.0900
     90 HD21      -85.3150  -27.8680  -43.8530 H         6 LEU    0.0900
     91 HD22      -84.9240  -29.0270  -42.5270 H         6 LEU    0.5100
     92 HD23      -86.6380  -28.4930  -42.7980 H         6 LEU   -0.5100
     93 N         -81.4660  -31.1810  -44.7170 N.am      7 ALA   -0.4700
     94 CA        -80.2620  -31.7150  -44.1020 C.3       7 ALA    0.3100
     95 C         -79.2480  -30.6000  -43.8780 C.2       7 ALA    0.0700
     96 O         -78.7270  -30.4270  -42.7710 O.2       7 ALA    0.0900
     97 CB        -79.6650  -32.8200  -44.9750 C.3       7 ALA   -0.2700
     98 HN        -81.7550  -31.6070  -45.5710 H         7 ALA    0.0900
     99 HA        -80.5240  -32.1040  -43.1300 H         7 ALA    0.0900
    100 HB1       -79.4050  -32.4170  -45.9770 H         7 ALA    0.0900
    101 HB2       -80.4030  -33.6400  -45.1030 H         7 ALA    0.5100
    102 HB3       -78.7410  -33.2180  -44.5030 H         7 ALA   -0.5100
    103 N         -78.9950  -29.8230  -44.9290 N.am      8 LEU   -0.4700
    104 CA        -78.0280  -28.7400  -44.8610 C.3       8 LEU    0.3100
    105 C         -78.4700  -27.6600  -43.8900 C.2       8 LEU    0.0700
    106 O         -77.6600  -27.1230  -43.1410 O.2       8 LEU    0.0900
    107 CB        -77.7870  -28.1440  -46.2510 C.3       8 LEU   -0.1800
    108 CG        -77.3180  -29.1390  -47.3180 C.3       8 LEU    0.0900
    109 CD1       -76.8510  -28.4070  -48.5700 C.3       8 LEU    0.0900
    110 CD2       -76.2300  -30.0630  -46.7750 C.3       8 LEU   -0.0900
    111 HN        -79.4540  -29.9490  -45.8050 H         8 LEU    0.0900
    112 HA        -77.1090  -29.1370  -44.4590 H         8 LEU   -0.2700
    113 HB1       -77.0170  -27.3500  -46.1570 H         8 LEU    0.0900
    114 HB2       -78.7370  -27.6860  -46.6000 H         8 LEU    0.0900
    115 HG        -78.1560  -29.8190  -47.5800 H         8 LEU    0.0900
    116 HD11      -76.0060  -27.7290  -48.3230 H         8 LEU   -0.2700
    117 HD12      -77.6840  -27.7990  -48.9850 H         8 LEU    0.0900
    118 HD13      -76.5070  -29.1390  -49.3310 H         8 LEU    0.0900
    119 HD21      -76.6160  -30.6410  -45.9080 H         8 LEU    0.0900
    120 HD22      -75.3560  -29.4640  -46.4420 H         8 LEU    0.5100
    121 HD23      -75.9120  -30.7780  -47.5650 H         8 LEU   -0.5100
    122 N         -79.7610  -27.3460  -43.8910 N.am      9 ALA   -0.4700
    123 CA        -80.2930  -26.3190  -43.0050 C.3       9 ALA    0.3100
    124 C         -80.1080  -26.6890  -41.5410 C.2       9 ALA    0.0700
    125 O         -79.6480  -25.8710  -40.7350 O.2       9 ALA    0.0900
    126 CB        -81.7610  -26.0700  -43.3100 C.3       9 ALA   -0.2700
    127 HN        -80.4190  -27.7960  -44.4910 H         9 ALA    0.0900
    128 HA        -79.7190  -25.4160  -43.1550 H         9 ALA    0.0900
    129 HB1       -82.3440  -27.0050  -43.1640 H         9 ALA    0.0900
    130 HB2       -81.8780  -25.7400  -44.3650 H         9 ALA    0.5100
    131 HB3       -82.1620  -25.2910  -42.6280 H         9 ALA   -0.5100
    132 N         -80.4510  -27.9260  -41.1890 N.am     10 ILE   -0.4700
    133 CA        -80.3080  -28.3830  -39.8120 C.3      10 ILE    0.3100
    134 C         -78.8370  -28.4540  -39.4080 C.2      10 ILE    0.0700
    135 O         -78.4630  -27.9830  -38.3280 O.2      10 ILE    0.0900
    136 CB        -80.9910  -29.7490  -39.5840 C.3      10 ILE   -0.0900
    137 CG1       -82.4470  -29.7070  -40.0400 C.3      10 ILE    0.0900
    138 CG2       -80.9360  -30.1350  -38.1160 C.3      10 ILE   -0.2700
    139 CD        -83.1530  -31.0330  -39.9000 C.3      10 ILE    0.0900
    140 HN        -80.8170  -28.5860  -41.8400 H        10 ILE    0.0900
    141 HA        -80.7520  -27.6360  -39.1700 H        10 ILE    0.0900
    142 HB        -80.4730  -30.5250  -40.1880 H        10 ILE   -0.1800
    143 HG11      -82.4770  -29.4000  -41.1080 H        10 ILE    0.0900
    144 HG12      -82.9880  -28.9510  -39.4330 H        10 ILE    0.0900
    145 HG21      -81.4570  -29.3720  -37.5000 H        10 ILE   -0.2700
    146 HG22      -79.8780  -30.1980  -37.7810 H        10 ILE    0.0900
    147 HG23      -81.4350  -31.1160  -37.9630 H        10 ILE    0.0900
    148 HD1       -83.3100  -31.2710  -38.8250 H        10 ILE    0.0900
    149 HD2       -82.5380  -31.8400  -40.3550 H        10 ILE    0.5100
    150 HD3       -84.1430  -30.9900  -40.4020 H        10 ILE   -0.5100
    151 N         -77.9990  -29.0280  -40.2770 N.am     11 ALA   -0.4700
    152 CA        -76.5640  -29.1160  -40.0080 C.3      11 ALA    0.3100
    153 C         -75.9860  -27.7330  -39.7350 C.2      11 ALA    0.0700
    154 O         -75.2060  -27.5420  -38.7980 O.2      11 ALA    0.0900
    155 CB        -75.8390  -29.7740  -41.1760 C.3      11 ALA   -0.2700
    156 HN        -78.3110  -29.4180  -41.1400 H        11 ALA    0.0900
    157 HA        -76.4260  -29.6960  -39.1070 H        11 ALA    0.0900
    158 HB1       -75.9890  -29.1800  -42.1020 H        11 ALA    0.0900
    159 HB2       -76.2390  -30.7980  -41.3420 H        11 ALA    0.5100
    160 HB3       -74.7490  -29.8300  -40.9630 H        11 ALA   -0.5100
    161 N         -76.3860  -26.7680  -40.5550 N.am     12 ILE   -0.4700
    162 CA        -75.9550  -25.3870  -40.3760 C.3      12 ILE    0.3100
    163 C         -76.4810  -24.7980  -39.0660 C.2      12 ILE    0.0700
    164 O         -75.7960  -24.0100  -38.4220 O.2      12 ILE    0.0900
    165 CB        -76.3360  -24.5020  -41.5850 C.3      12 ILE   -0.0900
    166 CG1       -75.4880  -24.8780  -42.8030 C.3      12 ILE    0.0900
    167 CG2       -76.1460  -23.0250  -41.2660 C.3      12 ILE   -0.2700
    168 CD        -75.8750  -24.1420  -44.0670 C.3      12 ILE    0.0900
    169 HN        -76.9940  -26.9430  -41.3240 H        12 ILE    0.0900
    170 HA        -74.8830  -25.3920  -40.2450 H        12 ILE    0.0900
    171 HB        -77.3990  -24.6850  -41.8510 H        12 ILE   -0.1800
    172 HG11      -75.5940  -25.9680  -42.9840 H        12 ILE    0.0900
    173 HG12      -74.4250  -24.6510  -42.5760 H        12 ILE    0.0900
    174 HG21      -75.1360  -22.8540  -40.8360 H        12 ILE   -0.2700
    175 HG22      -76.9070  -22.6970  -40.5260 H        12 ILE    0.0900
    176 HG23      -76.2430  -22.4210  -42.1940 H        12 ILE    0.0900
    177 HD1       -75.5960  -23.0700  -43.9870 H        12 ILE    0.0900
    178 HD2       -76.9730  -24.2110  -44.2250 H        12 ILE    0.5100
    179 HD3       -75.3440  -24.5820  -44.9390 H        12 ILE   -0.5100
    180 N         -77.6870  -25.1890  -38.6560 N.am     13 THR   -0.4700
    181 CA        -78.1990  -24.7430  -37.3600 C.3      13 THR    0.3100
    182 C         -77.3140  -25.2560  -36.2260 C.2      13 THR    0.0700
    183 O         -77.0190  -24.5280  -35.2700 O.2      13 THR    0.0900
    184 CB        -79.6430  -25.2010  -37.1180 C.3      13 THR    0.1400
    185 CG2       -80.1880  -24.5890  -35.8310 C.3      13 THR    0.0900
    186 OG1       -80.4580  -24.7950  -38.2220 O.3      13 THR   -0.6600
    187 HN        -78.2770  -25.7860  -39.1950 H        13 THR    0.4300
    188 HA        -78.1460  -23.6650  -37.3410 H        13 THR   -0.2700
    189 HB        -79.6800  -26.3070  -37.0250 H        13 THR    0.0900
    190 HG1       -80.0840  -25.2200  -38.9970 H        13 THR    0.0900
    191 HG21      -80.0080  -23.4920  -35.8230 H        13 THR    0.0900
    192 HG22      -79.6770  -25.0390  -34.9530 H        13 THR    0.5100
    193 HG23      -81.2810  -24.7700  -35.7610 H        13 THR   -0.5100
    194 N         -76.8880  -26.5120  -36.3410 N.am     14 ALA   -0.4700
    195 CA        -75.9770  -27.1050  -35.3670 C.3      14 ALA    0.3100
    196 C         -74.6420  -26.3570  -35.3100 C.2      14 ALA    0.0700
    197 O         -74.2340  -25.8590  -34.2520 O.2      14 ALA    0.0900
    198 CB        -75.7510  -28.5790  -35.6880 C.3      14 ALA   -0.2700
    199 HN        -77.1700  -27.1010  -37.0940 H        14 ALA    0.0900
    200 HA        -76.4150  -26.9950  -34.3860 H        14 ALA    0.0900
    201 HB1       -75.3100  -28.6850  -36.7020 H        14 ALA    0.0900
    202 HB2       -76.7180  -29.1240  -35.6640 H        14 ALA    0.5100
    203 HB3       -75.0520  -29.0250  -34.9490 H        14 ALA   -0.5100
    204 N         -73.9710  -26.2760  -36.4600 N.am     15 LEU   -0.4700
    205 CA        -72.7010  -25.5690  -36.5720 C.3      15 LEU    0.3100
    206 C         -72.7820  -24.1530  -36.0020 C.2      15 LEU    0.0700
    207 O         -71.9430  -23.7470  -35.1950 O.2      15 LEU    0.0900
    208 CB        -72.2580  -25.5140  -38.0340 C.3      15 LEU   -0.1800
    209 CG        -70.9780  -24.7230  -38.3050 C.3      15 LEU    0.0900
    210 CD1       -69.7870  -25.6530  -38.4850 C.3      15 LEU    0.0900
    211 CD2       -71.1580  -23.8170  -39.5140 C.3      15 LEU   -0.0900
    212 HN        -74.3100  -26.6960  -37.2980 H        15 LEU    0.0900
    213 HA        -71.9690  -26.0950  -35.9760 H        15 LEU   -0.2700
    214 HB1       -73.0790  -25.0540  -38.6240 H        15 LEU    0.0900
    215 HB2       -72.1010  -26.5550  -38.3850 H        15 LEU    0.0900
    216 HG        -70.7840  -24.0390  -37.4510 H        15 LEU    0.0900
    217 HD11      -69.9620  -26.3370  -39.3430 H        15 LEU   -0.2700
    218 HD12      -69.6410  -26.2630  -37.5680 H        15 LEU    0.0900
    219 HD13      -68.8710  -25.0580  -38.6880 H        15 LEU    0.0900
    220 HD21      -71.9870  -23.1000  -39.3340 H        15 LEU    0.0900
    221 HD22      -71.4050  -24.4260  -40.4090 H        15 LEU    0.5100
    222 HD23      -70.2250  -23.2420  -39.6980 H        15 LEU   -0.5100
    223 N         -73.8060  -23.4170  -36.4210 N.am     16 TYR   -0.4700
    224 CA        -74.0470  -22.0630  -35.9390 C.3      16 TYR    0.3100
    225 C         -74.2440  -22.0300  -34.4330 C.2      16 TYR    0.0700
    226 O         -73.8250  -21.0850  -33.7650 O.2      16 TYR    0.0900
    227 CB        -75.2740  -21.4550  -36.6300 C.3      16 TYR   -0.1800
    228 CG        -74.9660  -20.6870  -37.8970 C.ar     16 TYR    0.0900
    229 CD1       -74.0550  -21.1690  -38.8260 C.ar     16 TYR    0.0900
    230 CD2       -75.6060  -19.4830  -38.1700 C.ar     16 TYR    0.0000
    231 CE1       -73.7780  -20.4670  -39.9900 C.ar     16 TYR   -0.1150
    232 CE2       -75.3370  -18.7750  -39.3320 C.ar     16 TYR    0.1150
    233 CZ        -74.4230  -19.2710  -40.2350 C.ar     16 TYR   -0.1150
    234 OH        -74.1530  -18.5710  -41.3920 O.3      16 TYR    0.1150
    235 HN        -74.4600  -23.7600  -37.0910 H        16 TYR    0.1100
    236 HA        -73.1680  -21.4710  -36.1470 H        16 TYR   -0.5400
    237 HB1       -75.7680  -20.7460  -35.9330 H        16 TYR    0.4300
    238 HB2       -75.9750  -22.2700  -36.9070 H        16 TYR   -0.1150
    239 HD1       -73.5530  -22.1070  -38.6400 H        16 TYR    0.1150
    240 HD2       -76.3250  -19.0920  -37.4660 H        16 TYR   -0.1150
    241 HE1       -73.0610  -20.8540  -40.6990 H        16 TYR    0.1150
    242 HE2       -75.8410  -17.8400  -39.5270 H        16 TYR    0.5100
    243 HH        -74.4230  -17.6600  -41.2580 H        16 TYR   -0.5100
    244 N         -74.8910  -23.0610  -33.8960 N.am     17 SER   -0.4700
    245 CA        -75.1140  -23.1540  -32.4550 C.3      17 SER    0.3100
    246 C         -73.7900  -23.3120  -31.7010 C.2      17 SER    0.0700
    247 O         -73.5900  -22.7210  -30.6360 O.2      17 SER    0.0900
    248 CB        -76.0620  -24.3150  -32.1290 C.3      17 SER    0.0500
    249 OG        -77.3000  -24.1780  -32.8140 O.3      17 SER    0.0900
    250 HN        -75.2510  -23.8090  -34.4480 H        17 SER    0.0900
    251 HA        -75.5370  -22.2180  -32.1190 H        17 SER   -0.6600
    252 HB1       -76.2630  -24.3350  -31.0360 H        17 SER    0.4300
    253 HB2       -75.5920  -25.2750  -32.4350 H        17 SER    0.5100
    254 HG1       -77.1070  -24.3340  -33.7410 H        17 SER   -0.5100
    255 N         -72.8850  -24.1090  -32.2770 N.am     18 ALA   -0.4700
    256 CA        -71.5560  -24.3160  -31.7040 C.3      18 ALA    0.3100
    257 C         -70.7010  -23.0480  -31.7570 C.2      18 ALA    0.0700
    258 O         -70.1410  -22.6060  -30.7400 O.2      18 ALA    0.0900
    259 CB        -70.8460  -25.4670  -32.4160 C.3      18 ALA   -0.2700
    260 HN        -73.0770  -24.5980  -33.1230 H        18 ALA    0.0900
    261 HA        -71.6720  -24.5380  -30.6550 H        18 ALA    0.0900
    262 HB1       -70.7370  -25.2370  -33.4980 H        18 ALA    0.0900
    263 HB2       -71.4380  -26.4010  -32.3090 H        18 ALA    0.5100
    264 HB3       -69.8340  -25.6140  -31.9820 H        18 ALA   -0.5100
    265 N         -70.6030  -22.4680  -32.9510 N.am     19 VAL   -0.4700
    266 CA        -69.8860  -21.2160  -33.1420 C.3      19 VAL    0.3100
    267 C         -70.4260  -20.1460  -32.2000 C.2      19 VAL    0.0700
    268 O         -69.6690  -19.3340  -31.6670 O.2      19 VAL    0.0900
    269 CB        -69.9820  -20.7360  -34.6040 C.3      19 VAL   -0.0900
    270 CG1       -69.2890  -19.3870  -34.7780 C.3      19 VAL    0.0900
    271 CG2       -69.3800  -21.7780  -35.5350 C.3      19 VAL   -0.2700
    272 HN        -71.0160  -22.8650  -33.7670 H        19 VAL    0.0900
    273 HA        -68.8530  -21.3800  -32.8710 H        19 VAL    0.0900
    274 HB        -71.0520  -20.6390  -34.8890 H        19 VAL    0.0900
    275 HG11      -68.2160  -19.4710  -34.5050 H        19 VAL   -0.2700
    276 HG12      -69.7640  -18.6300  -34.1190 H        19 VAL    0.0900
    277 HG13      -69.3610  -19.0580  -35.8370 H        19 VAL    0.0900
    278 HG21      -69.9260  -22.7420  -35.4350 H        19 VAL    0.0900
    279 HG22      -68.3130  -21.9480  -35.2730 H        19 VAL    0.5100
    280 HG23      -69.4560  -21.4340  -36.5880 H        19 VAL   -0.5100
    281 N         -71.7380  -20.1640  -31.9770 N.am     20 CYS   -0.4700
    282 CA        -72.3750  -19.2370  -31.0490 C.3      20 CYS    0.3100
    283 C         -71.9210  -19.4730  -29.6170 C.2      20 CYS    0.0700
    284 O         -71.5190  -18.5360  -28.9280 O.2      20 CYS    0.0900
    285 CB        -73.8990  -19.3450  -31.1260 C.3      20 CYS   -0.1100
    286 SG        -74.7810  -18.3270  -29.9180 S.3      20 CYS    0.0900
    287 HN        -72.3440  -20.8110  -32.4340 H        20 CYS    0.0900
    288 HA        -72.0580  -18.2380  -31.3070 H        20 CYS   -0.2300
    289 HB1       -74.1770  -20.4090  -30.9730 H        20 CYS    0.1600
    290 HB2       -74.2150  -19.0460  -32.1470 H        20 CYS    0.5100
    291 HG1       -74.4680  -17.1730  -30.4890 H        20 CYS   -0.5100
    292 N         -71.9910  -20.7240  -29.1660 N.am     21 ALA   -0.4700
    293 CA        -71.5970  -21.0620  -27.8040 C.3      21 ALA    0.3100
    294 C         -70.1450  -20.6810  -27.5210 C.2      21 ALA    0.0700
    295 O         -69.8590  -19.7770  -26.7130 O.2      21 ALA    0.0900
    296 CB        -71.8090  -22.5470  -27.5560 C.3      21 ALA   -0.2700
    297 HN        -72.3130  -21.4770  -29.7340 H        21 ALA    0.0900
    298 HA        -72.1950  -20.4760  -27.1240 H        21 ALA    0.0900
    299 HB1       -71.1980  -23.1450  -28.2660 H        21 ALA    0.0900
    300 HB2       -72.8800  -22.8060  -27.7030 H        21 ALA    0.5100
    301 HB3       -71.5010  -22.8050  -26.5200 H        21 ALA   -0.5100
    302 N         -69.2370  -21.3750  -28.2060 N.am     22 VAL   -0.4700
    303 CA        -67.8070  -21.1620  -28.0370 C.3      22 VAL    0.3100
    304 C         -67.4290  -19.7010  -28.2540 C.2      22 VAL    0.0700
    305 O         -66.7420  -19.1000  -27.4310 O.2      22 VAL    0.0900
    306 CB        -67.0020  -22.0520  -29.0040 C.3      22 VAL   -0.0900
    307 CG1       -65.5160  -21.7450  -28.9030 C.3      22 VAL    0.0900
    308 CG2       -67.2760  -23.5200  -28.7170 C.3      22 VAL   -0.2700
    309 HN        -69.4980  -22.0730  -28.8680 H        22 VAL    0.0900
    310 HA        -67.5550  -21.3970  -27.0140 H        22 VAL    0.0900
    311 HB        -67.3460  -21.8700  -30.0430 H        22 VAL    0.0900
    312 HG11      -65.1950  -21.7560  -27.8400 H        22 VAL   -0.2700
    313 HG12      -65.3080  -20.7390  -29.3260 H        22 VAL    0.0900
    314 HG13      -64.9330  -22.5130  -29.4580 H        22 VAL    0.0900
    315 HG21      -68.3580  -23.7390  -28.8460 H        22 VAL    0.0900
    316 HG22      -66.9880  -23.7620  -27.6720 H        22 VAL    0.5100
    317 HG23      -66.6990  -24.1570  -29.4210 H        22 VAL   -0.5100
    318 N         -67.8990  -19.1300  -29.3580 N.am     23 GLY   -0.4700
    319 CA        -67.5940  -17.7530  -29.6980 C.3      23 GLY    0.3100
    320 C         -68.0140  -16.7640  -28.6290 C.2      23 GLY   -0.0200
    321 O         -67.1840  -16.0180  -28.1000 O.2      23 GLY    0.0900
    322 HN        -68.4810  -19.6230  -30.0000 H        23 GLY    0.0900
    323 HA1       -68.1140  -17.5180  -30.6150 H        23 GLY    0.5100
    324 HA2       -66.5270  -17.6780  -29.8450 H        23 GLY   -0.5100
    325 N         -69.3020  -16.7670  -28.2950 N.am     24 LEU   -0.4700
    326 CA        -69.8410  -15.8190  -27.3220 C.3      24 LEU    0.3100
    327 C         -69.1930  -15.9530  -25.9510 C.2      24 LEU    0.0700
    328 O         -68.7130  -14.9620  -25.3770 O.2      24 LEU    0.0900
    329 CB        -71.3600  -15.9690  -27.1830 C.3      24 LEU   -0.1800
    330 CG        -72.0610  -14.8840  -26.3580 C.3      24 LEU    0.0900
    331 CD1       -72.3800  -13.6610  -27.2060 C.3      24 LEU    0.0900
    332 CD2       -73.3170  -15.4330  -25.7120 C.3      24 LEU   -0.0900
    333 HN        -69.9530  -17.4100  -28.6890 H        24 LEU    0.0900
    334 HA        -69.5950  -14.8220  -27.6590 H        24 LEU   -0.2700
    335 HB1       -71.5660  -16.9500  -26.7050 H        24 LEU    0.0900
    336 HB2       -71.8010  -15.9640  -28.2010 H        24 LEU    0.0900
    337 HG        -71.4000  -14.5810  -25.5170 H        24 LEU    0.0900
    338 HD11      -73.0490  -13.9430  -28.0470 H        24 LEU   -0.2700
    339 HD12      -71.4430  -13.2370  -27.6260 H        24 LEU    0.0900
    340 HD13      -72.8930  -12.8940  -26.5870 H        24 LEU    0.0900
    341 HD21      -73.0620  -16.2800  -25.0390 H        24 LEU    0.0900
    342 HD22      -74.0160  -15.7990  -26.4940 H        24 LEU    0.5100
    343 HD23      -73.8110  -14.6400  -25.1110 H        24 LEU   -0.5100
    344 N         -69.1710  -17.1770  -25.4210 N.am     25 LEU   -0.4700
    345 CA        -68.6280  -17.3890  -24.0820 C.3      25 LEU    0.3100
    346 C         -67.1260  -17.1120  -23.9980 C.2      25 LEU    0.0700
    347 O         -66.6570  -16.4820  -23.0480 O.2      25 LEU    0.0900
    348 CB        -68.9740  -18.7950  -23.5790 C.3      25 LEU   -0.1800
    349 CG        -70.4630  -18.9390  -23.2410 C.3      25 LEU    0.0900
    350 CD1       -70.8270  -20.3940  -22.9970 C.3      25 LEU    0.0900
    351 CD2       -70.8370  -18.0660  -22.0400 C.3      25 LEU   -0.0900
    352 HN        -69.5140  -17.9800  -25.9020 H        25 LEU    0.0900
    353 HA        -69.0500  -16.6420  -23.4270 H        25 LEU   -0.2700
    354 HB1       -68.3750  -19.0090  -22.6680 H        25 LEU    0.0900
    355 HB2       -68.7100  -19.5340  -24.3640 H        25 LEU    0.0900
    356 HG        -71.0700  -18.5460  -24.0840 H        25 LEU    0.0900
    357 HD11      -70.2340  -20.7990  -22.1490 H        25 LEU   -0.2700
    358 HD12      -70.6060  -20.9960  -23.9030 H        25 LEU    0.0900
    359 HD13      -71.9070  -20.4770  -22.7460 H        25 LEU    0.0900
    360 HD21      -70.6290  -16.9990  -22.2640 H        25 LEU    0.0900
    361 HD22      -70.2370  -18.3660  -21.1540 H        25 LEU    0.5100
    362 HD23      -71.9190  -18.1770  -21.8140 H        25 LEU   -0.5100
    363 N         -66.3820  -17.5630  -25.0060 N.am     26 GLY   -0.4700
    364 CA        -64.9610  -17.2790  -25.1130 C.3      26 GLY    0.3100
    365 C         -64.6490  -15.7930  -25.1300 C.2      26 GLY   -0.0200
    366 O         -63.8980  -15.2990  -24.2880 O.2      26 GLY    0.0900
    367 HN        -66.7700  -18.1200  -25.7370 H        26 GLY    0.0900
    368 HA1       -64.6030  -17.7230  -26.0300 H        26 GLY    0.5100
    369 HA2       -64.4700  -17.7310  -24.2640 H        26 GLY   -0.5100
    370 N         -65.2350  -15.0700  -26.0830 N.am     27 ASN   -0.4700
    371 CA        -64.9910  -13.6290  -26.1950 C.3      27 ASN    0.3100
    372 C         -65.4390  -12.8180  -24.9730 C.2      27 ASN    0.0700
    373 O         -64.7860  -11.8380  -24.5890 O.2      27 ASN    0.0900
    374 CB        -65.5970  -13.0580  -27.4840 C.3      27 ASN   -0.1800
    375 CG        -64.7950  -13.4280  -28.7200 C.2      27 ASN    0.0900
    376 ND2       -65.2010  -14.5050  -29.3870 N.am     27 ASN    0.0900
    377 OD1       -63.8270  -12.7560  -29.0760 O.2      27 ASN    0.5500
    378 HN        -65.8570  -15.4680  -26.7530 H        27 ASN   -0.5500
    379 HA        -63.9230  -13.4730  -26.1860 H        27 ASN   -0.6200
    380 HB1       -65.6340  -11.9510  -27.4050 H        27 ASN    0.3200
    381 HB2       -66.6290  -13.4500  -27.6010 H        27 ASN    0.3000
    382 HD21      -64.8130  -14.7130  -30.2840 H        27 ASN    0.5100
    383 HD22      -65.8940  -15.1070  -28.9900 H        27 ASN   -0.5100
    384 N         -66.5480  -13.2270  -24.3550 N.am     28 VAL   -0.4700
    385 CA        -67.0010  -12.5810  -23.1210 C.3      28 VAL    0.3100
    386 C         -66.0200  -12.8240  -21.9730 C.2      28 VAL    0.0700
    387 O         -65.7030  -11.9120  -21.1980 O.2      28 VAL    0.0900
    388 CB        -68.4210  -13.0320  -22.7220 C.3      28 VAL   -0.0900
    389 CG1       -68.6650  -12.8130  -21.2370 C.3      28 VAL    0.0900
    390 CG2       -69.4600  -12.2920  -23.5500 C.3      28 VAL   -0.2700
    391 HN        -67.1100  -13.9770  -24.6980 H        28 VAL    0.0900
    392 HA        -66.9840  -11.5140  -23.2840 H        28 VAL    0.0900
    393 HB        -68.5410  -14.1110  -22.9570 H        28 VAL    0.0900
    394 HG11      -68.3830  -11.7760  -20.9530 H        28 VAL   -0.2700
    395 HG12      -68.0510  -13.5220  -20.6430 H        28 VAL    0.0900
    396 HG13      -69.7410  -12.9640  -21.0030 H        28 VAL    0.0900
    397 HG21      -69.3080  -12.5020  -24.6300 H        28 VAL    0.0900
    398 HG22      -69.3640  -11.1970  -23.3850 H        28 VAL    0.5100
    399 HG23      -70.4800  -12.6260  -23.2630 H        28 VAL   -0.5100
    400 N         -65.5280  -14.0580  -21.8770 N.am     29 LEU   -0.4700
    401 CA        -64.4940  -14.3990  -20.9050 C.3      29 LEU    0.3100
    402 C         -63.2510  -13.5280  -21.0850 C.2      29 LEU    0.0700
    403 O         -62.7180  -12.9900  -20.1170 O.2      29 LEU    0.0900
    404 CB        -64.1140  -15.8740  -21.0320 C.3      29 LEU   -0.1800
    405 CG        -63.4200  -16.4940  -19.8250 C.3      29 LEU    0.0900
    406 CD1       -64.3460  -16.4680  -18.6160 C.3      29 LEU    0.0900
    407 CD2       -62.9700  -17.9110  -20.1440 C.3      29 LEU   -0.0900
    408 HN        -65.8410  -14.8010  -22.4630 H        29 LEU    0.0900
    409 HA        -64.8800  -14.1940  -19.9170 H        29 LEU   -0.2700
    410 HB1       -63.4370  -15.9770  -21.9060 H        29 LEU    0.0900
    411 HB2       -65.0420  -16.4500  -21.2250 H        29 LEU    0.0900
    412 HG        -62.4960  -15.9200  -19.5950 H        29 LEU    0.0900
    413 HD11      -65.3390  -16.8860  -18.8870 H        29 LEU   -0.2700
    414 HD12      -64.4830  -15.4220  -18.2670 H        29 LEU    0.0900
    415 HD13      -63.9150  -17.0830  -17.7970 H        29 LEU    0.0900
    416 HD21      -62.2590  -17.9040  -20.9980 H        29 LEU    0.0900
    417 HD22      -63.8480  -18.5340  -20.4190 H        29 LEU    0.5100
    418 HD23      -62.4590  -18.3540  -19.2620 H        29 LEU   -0.5100
    419 N         -62.7940  -13.3910  -22.3300 N.am     30 VAL   -0.4700
    420 CA        -61.6410  -12.5400  -22.6240 C.3      30 VAL    0.3100
    421 C         -61.8700  -11.0820  -22.2230 C.2      30 VAL    0.0700
    422 O         -61.0310  -10.4860  -21.5490 O.2      30 VAL    0.0900
    423 CB        -61.2130  -12.6230  -24.1020 C.3      30 VAL   -0.0900
    424 CG1       -60.2590  -11.4880  -24.4470 C.3      30 VAL    0.0900
    425 CG2       -60.5630  -13.9630  -24.3890 C.3      30 VAL   -0.2700
    426 HN        -63.2110  -13.8550  -23.1070 H        30 VAL    0.0900
    427 HA        -60.8290  -12.8580  -21.9870 H        30 VAL    0.0900
    428 HB        -62.1120  -12.5580  -24.7520 H        30 VAL    0.0900
    429 HG11      -59.4410  -11.4360  -23.6970 H        30 VAL   -0.2700
    430 HG12      -60.8050  -10.5210  -24.4440 H        30 VAL    0.0900
    431 HG13      -59.8120  -11.6600  -25.4490 H        30 VAL    0.0900
    432 HG21      -61.2040  -14.7880  -24.0110 H        30 VAL    0.0900
    433 HG22      -59.5760  -14.0200  -23.8810 H        30 VAL    0.5100
    434 HG23      -60.4270  -14.0920  -25.4830 H        30 VAL   -0.5100
    435 N         -63.0050  -10.5100  -22.6280 N.am     31 MET   -0.4700
    436 CA        -63.3560   -9.1490  -22.2130 C.3      31 MET    0.3100
    437 C         -63.2610   -8.9970  -20.6940 C.2      31 MET    0.0700
    438 O         -62.6020   -8.0810  -20.1720 O.2      31 MET    0.0900
    439 CB        -64.7740   -8.7890  -22.6690 C.3      31 MET   -0.1800
    440 CG        -64.9190   -8.5640  -24.1610 C.3      31 MET    0.0900
    441 SD        -66.6340   -8.3050  -24.6640 S.3      31 MET    0.0900
    442 CE        -67.1390   -6.9940  -23.5510 C.3      31 MET   -0.1400
    443 HN        -63.6560  -10.9750  -23.2230 H        31 MET    0.0900
    444 HA        -62.6390   -8.4710  -22.6520 H        31 MET    0.0900
    445 HB1       -65.0830   -7.8600  -22.1450 H        31 MET   -0.0900
    446 HB2       -65.4560   -9.6130  -22.3720 H        31 MET   -0.2200
    447 HG1       -64.5100   -9.4500  -24.6920 H        31 MET    0.0900
    448 HG2       -64.3140   -7.6770  -24.4440 H        31 MET    0.0900
    449 HE1       -66.4090   -6.1560  -23.5560 H        31 MET    0.0900
    450 HE2       -67.2110   -7.3790  -22.5120 H        31 MET    0.5100
    451 HE3       -68.1270   -6.5890  -23.8580 H        31 MET   -0.5100
    452 N         -63.9160   -9.9250  -19.9950 N.am     32 PHE   -0.4700
    453 CA        -63.8950   -9.9690  -18.5420 C.3      32 PHE    0.3100
    454 C         -62.4680   -9.9370  -18.0080 C.2      32 PHE    0.0700
    455 O         -62.1420   -9.1520  -17.1160 O.2      32 PHE    0.0900
    456 CB        -64.6390  -11.2190  -18.0590 C.3      32 PHE   -0.1800
    457 CG        -64.2870  -11.6500  -16.6610 C.ar     32 PHE    0.0900
    458 CD1       -64.5950  -10.8520  -15.5700 C.ar     32 PHE    0.0900
    459 CD2       -63.6770  -12.8750  -16.4370 C.ar     32 PHE    0.0000
    460 CE1       -64.2790  -11.2600  -14.2830 C.ar     32 PHE   -0.1150
    461 CE2       -63.3610  -13.2880  -15.1530 C.ar     32 PHE    0.1150
    462 CZ        -63.6630  -12.4800  -14.0750 C.ar     32 PHE   -0.1150
    463 HN        -64.4540  -10.6350  -20.4420 H        32 PHE    0.1150
    464 HA        -64.3720   -9.0750  -18.1670 H        32 PHE   -0.1150
    465 HB1       -64.3970  -12.0680  -18.7320 H        32 PHE    0.1150
    466 HB2       -65.7320  -11.0200  -18.0730 H        32 PHE   -0.1150
    467 HD1       -65.0860   -9.9030  -15.7230 H        32 PHE    0.1150
    468 HD2       -63.4440  -13.5150  -17.2750 H        32 PHE   -0.1150
    469 HE1       -64.5130  -10.6240  -13.4420 H        32 PHE    0.1150
    470 HE2       -62.8810  -14.2430  -14.9950 H        32 PHE    0.5100
    471 HZ        -63.4190  -12.7990  -13.0740 H        32 PHE   -0.5100
    472 N         -61.6140  -10.7750  -18.5870 N.am     33 GLY   -0.4700
    473 CA        -60.2300  -10.8770  -18.1640 C.3      33 GLY    0.3100
    474 C         -59.4350   -9.6000  -18.3470 C.2      33 GLY   -0.0200
    475 O         -58.7680   -9.1390  -17.4230 O.2      33 GLY    0.0900
    476 HN        -61.8860  -11.3720  -19.3380 H        33 GLY    0.0900
    477 HA1       -59.7670  -11.6600  -18.7470 H        33 GLY    0.5100
    478 HA2       -60.2270  -11.1400  -17.1170 H        33 GLY   -0.5100
    479 N         -59.5060   -9.0250  -19.5450 N.am     34 ILE   -0.4700
    480 CA        -58.7740   -7.8030  -19.8480 C.3      34 ILE    0.3100
    481 C         -59.2540   -6.6700  -18.9440 C.2      34 ILE    0.0700
    482 O         -58.4960   -5.7460  -18.6340 O.2      34 ILE    0.0900
    483 CB        -58.9070   -7.4040  -21.3360 C.3      34 ILE   -0.0900
    484 CG1       -58.5300   -8.5750  -22.2470 C.3      34 ILE    0.0900
    485 CG2       -58.0280   -6.2060  -21.6630 C.3      34 ILE   -0.2700
    486 CD        -57.0690   -8.9630  -22.1730 C.3      34 ILE    0.0900
    487 HN        -60.0600   -9.4020  -20.2840 H        34 ILE    0.0900
    488 HA        -57.7370   -7.9720  -19.6010 H        34 ILE    0.0900
    489 HB        -59.9660   -7.1520  -21.5540 H        34 ILE   -0.1800
    490 HG11      -58.7690   -8.2960  -23.2950 H        34 ILE    0.0900
    491 HG12      -59.1430   -9.4560  -21.9600 H        34 ILE    0.0900
    492 HG21      -56.9940   -6.3780  -21.2930 H        34 ILE   -0.2700
    493 HG22      -58.4330   -5.2960  -21.1720 H        34 ILE    0.0900
    494 HG23      -57.9910   -6.0530  -22.7630 H        34 ILE    0.0900
    495 HD1       -56.5750   -8.4340  -21.3290 H        34 ILE    0.0900
    496 HD2       -56.5540   -8.6820  -23.1170 H        34 ILE    0.5100
    497 HD3       -56.9760  -10.0580  -22.0080 H        34 ILE   -0.5100
    498 N         -60.5090   -6.7390  -18.5030 N.am     35 VAL   -0.4700
    499 CA        -61.0070   -5.7190  -17.5800 C.3      35 VAL    0.3100
    500 C         -60.5180   -5.9080  -16.1430 C.2      35 VAL    0.0700
    501 O         -59.8720   -5.0190  -15.5870 O.2      35 VAL    0.0900
    502 CB        -62.5460   -5.6000  -17.5860 C.3      35 VAL   -0.0900
    503 CG1       -63.0030   -4.6540  -16.4800 C.3      35 VAL    0.0900
    504 CG2       -63.0310   -5.1030  -18.9320 C.3      35 VAL   -0.2700
    505 HN        -61.1440   -7.4610  -18.7700 H        35 VAL    0.0900
    506 HA        -60.5670   -4.7770  -17.8720 H        35 VAL    0.0900
    507 HB        -62.9950   -6.6030  -17.4250 H        35 VAL    0.0900
    508 HG11      -62.4290   -3.7040  -16.5290 H        35 VAL   -0.2700
    509 HG12      -62.8310   -5.1210  -15.4870 H        35 VAL    0.0900
    510 HG13      -64.0830   -4.4230  -16.6030 H        35 VAL    0.0900
    511 HG21      -62.5770   -5.7050  -19.7480 H        35 VAL    0.0900
    512 HG22      -62.7370   -4.0400  -19.0710 H        35 VAL    0.5100
    513 HG23      -64.1360   -5.1970  -18.9950 H        35 VAL   -0.5100
    514 N         -60.8180   -7.0600  -15.5450 N.am     36 ARG   -0.4700
    515 CA        -60.5750   -7.2560  -14.1120 C.3      36 ARG    0.3100
    516 C         -59.1070   -7.2150  -13.6700 C.2      36 ARG    0.0700
    517 O         -58.7580   -6.4910  -12.7380 O.2      36 ARG    0.0900
    518 CB        -61.2320   -8.5500  -13.6080 C.3      36 ARG   -0.1800
    519 CG        -61.0990   -8.7330  -12.1010 C.3      36 ARG    0.0900
    520 CD        -61.4700  -10.1370  -11.6550 C.3      36 ARG    0.0900
    521 NE        -61.1410  -10.3550  -10.2450 N.pl3    36 ARG   -0.1800
    522 CZ        -62.0220  -10.2910   -9.2520 C.cat    36 ARG    0.0900
    523 NH1       -63.2990  -10.0240   -9.5020 N.pl3    36 ARG    0.0900
    524 NH2       -61.6280  -10.5020   -8.0030 N.pl3    36 ARG    0.2000
    525 HN        -61.2150   -7.8310  -16.0360 H        36 ARG    0.0900
    526 HA        -60.9810   -6.4030  -13.5870 H        36 ARG    0.0900
    527 HB1       -60.7550   -9.4130  -14.1160 H        36 ARG   -0.7000
    528 HB2       -62.3100   -8.5280  -13.8720 H        36 ARG    0.4400
    529 HG1       -61.7650   -8.0060  -11.5900 H        36 ARG    0.6400
    530 HG2       -60.0480   -8.5270  -11.8050 H        36 ARG   -0.8000
    531 HD1       -60.9060  -10.8830  -12.2540 H        36 ARG    0.4600
    532 HD2       -62.5620  -10.2940  -11.7780 H        36 ARG    0.4600
    533 HE        -60.1920  -10.5670  -10.0140 H        36 ARG   -0.8000
    534 HH11      -63.6030   -9.8690  -10.4430 H        36 ARG    0.4600
    535 HH12      -63.9570   -9.9770   -8.7500 H        36 ARG    0.4600
    536 HH21      -60.6690  -10.7090   -7.8100 H        36 ARG    0.5100
    537 HH22      -62.2900  -10.4540   -7.2550 H        36 ARG   -0.5100
    538 N         -58.2520   -7.9940  -14.3290 N.am     37 TYR   -0.4700
    539 CA        -56.8570   -8.1170  -13.9070 C.3      37 TYR    0.3100
    540 C         -56.0150   -6.9260  -14.3670 C.2      37 TYR    0.0700
    541 O         -56.3840   -6.2250  -15.3070 O.2      37 TYR    0.0900
    542 CB        -56.2420   -9.4150  -14.4360 C.3      37 TYR   -0.1800
    543 CG        -56.9360  -10.6920  -13.9960 C.ar     37 TYR    0.0900
    544 CD1       -58.0380  -10.6670  -13.1460 C.ar     37 TYR    0.0900
    545 CD2       -56.4730  -11.9280  -14.4240 C.ar     37 TYR    0.0000
    546 CE1       -58.6650  -11.8350  -12.7500 C.ar     37 TYR   -0.1150
    547 CE2       -57.0920  -13.1010  -14.0290 C.ar     37 TYR    0.1150
    548 CZ        -58.1870  -13.0470  -13.1930 C.ar     37 TYR   -0.1150
    549 OH        -58.8030  -14.2120  -12.8000 O.3      37 TYR    0.1150
    550 HN        -58.5200   -8.5220  -15.1300 H        37 TYR    0.1100
    551 HA        -56.8330   -8.1040  -12.8280 H        37 TYR   -0.5400
    552 HB1       -55.1910   -9.4840  -14.0850 H        37 TYR    0.4300
    553 HB2       -56.2740   -9.4000  -15.5470 H        37 TYR   -0.1150
    554 HD1       -58.4110   -9.7180  -12.7890 H        37 TYR    0.1150
    555 HD2       -55.6140  -11.9760  -15.0770 H        37 TYR   -0.1150
    556 HE1       -59.5240  -11.7960  -12.0980 H        37 TYR    0.1150
    557 HE2       -56.7200  -14.0540  -14.3740 H        37 TYR    0.5100
    558 HH        -58.3350  -14.9470  -13.2040 H        37 TYR   -0.5100
    559 N         -54.8770   -6.7030  -13.7120 N.am     38 THR   -0.4700
    560 CA        -53.9850   -5.6090  -14.0880 C.3      38 THR    0.3100
    561 C         -52.7780   -6.1150  -14.8750 C.2      38 THR    0.0700
    562 O         -52.1470   -5.3560  -15.6140 O.2      38 THR    0.0900
    563 CB        -53.4860   -4.8430  -12.8560 C.3      38 THR    0.1400
    564 CG2       -54.6510   -4.1790  -12.1370 C.3      38 THR    0.0900
    565 OG1       -52.8360   -5.7480  -11.9590 O.3      38 THR   -0.6600
    566 HN        -54.5850   -7.2670  -12.9440 H        38 THR    0.4300
    567 HA        -54.5320   -4.9470  -14.7410 H        38 THR   -0.2700
    568 HB        -52.7630   -4.0590  -13.1660 H        38 THR    0.0900
    569 HG1       -52.4090   -5.2020  -11.2950 H        38 THR    0.0900
    570 HG21      -55.3840   -4.9470  -11.8060 H        38 THR    0.0900
    571 HG22      -55.1640   -3.4710  -12.8230 H        38 THR    0.5100
    572 HG23      -54.2820   -3.6330  -11.2430 H        38 THR   -0.5100
    573 N         -52.4060   -7.4020  -14.7790 N.am     39 LYS   -0.4700
    574 CA        -51.2250   -7.8450  -15.4950 C.3      39 LYS    0.3100
    575 C         -51.6290   -8.2380  -16.8990 C.2      39 LYS    0.0700
    576 O         -50.9450   -9.0130  -17.5690 O.2      39 LYS    0.0900
    577 CB        -50.4540   -8.9870  -14.7840 C.3      39 LYS   -0.1800
    578 CG        -51.1590  -10.3510  -14.6830 C.3      39 LYS    0.0900
    579 CD        -50.1650  -11.5340  -14.7100 C.3      39 LYS    0.0900
    580 CE        -49.3220  -11.7000  -15.9930 C.3      39 LYS   -0.1800
    581 NZ        -50.1470  -11.6020  -17.2160 N.4      39 LYS    0.0900
    582 HN        -52.8990   -8.0800  -14.2370 H        39 LYS    0.0900
    583 HA        -50.5790   -6.9880  -15.6060 H        39 LYS   -0.1800
    584 HB1       -50.2280   -8.6480  -13.7530 H        39 LYS    0.0900
    585 HB2       -49.5010   -9.1410  -15.3320 H        39 LYS    0.0900
    586 HG1       -51.8630  -10.4550  -15.5370 H        39 LYS    0.2100
    587 HG2       -51.7350  -10.3880  -13.7350 H        39 LYS    0.0500
    588 HD1       -50.7470  -12.4670  -14.5630 H        39 LYS    0.0500
    589 HD2       -49.4650  -11.4060  -13.8580 H        39 LYS   -0.3000
    590 HE1       -48.8360  -12.7000  -15.9930 H        39 LYS    0.3300
    591 HE2       -48.5520  -10.9010  -16.0400 H        39 LYS    0.3300
    592 HZ1       -50.6070  -10.6700  -17.2500 H        39 LYS    0.3300
    593 HZ2       -50.8720  -12.3470  -17.2060 H        39 LYS    0.5100
    594 HZ3       -49.5410  -11.7200  -18.0530 H        39 LYS   -0.5100
    595 N         -52.7800   -7.7120  -17.3640 N.am     40 LEU   -0.4700
    596 CA        -53.2090   -7.8700  -18.7460 C.3      40 LEU    0.3100
    597 C         -53.4350   -6.5240  -19.4280 C.2      40 LEU    0.0700
    598 O         -53.7340   -6.4680  -20.6210 O.2      40 LEU    0.0900
    599 CB        -54.5030   -8.6910  -18.8030 C.3      40 LEU   -0.1800
    600 CG        -54.4350  -10.1820  -18.4570 C.3      40 LEU    0.0900
    601 CD1       -55.8200  -10.7160  -18.1360 C.3      40 LEU    0.0900
    602 CD2       -53.8170  -10.9710  -19.5970 C.3      40 LEU   -0.0900
    603 HN        -53.3930   -7.1870  -16.7770 H        40 LEU    0.0900
    604 HA        -52.4200   -8.3690  -19.2880 H        40 LEU   -0.2700
    605 HB1       -54.9000   -8.6100  -19.8360 H        40 LEU    0.0900
    606 HB2       -55.2220   -8.2220  -18.1020 H        40 LEU    0.0900
    607 HG        -53.7700  -10.3250  -17.5780 H        40 LEU    0.0900
    608 HD11      -56.4390  -10.7530  -19.0580 H        40 LEU   -0.2700
    609 HD12      -56.3210  -10.0520  -17.3980 H        40 LEU    0.0900
    610 HD13      -55.7420  -11.7440  -17.7200 H        40 LEU    0.0900
    611 HD21      -52.8650  -10.4960  -19.9180 H        40 LEU    0.0900
    612 HD22      -54.5130  -10.9920  -20.4640 H        40 LEU    0.5100
    613 HD23      -53.6020  -12.0080  -19.2650 H        40 LEU   -0.5100
    614 N         -53.2790   -5.4360  -18.6750 N.am     41 LYS   -0.4700
    615 CA        -53.6350   -4.1070  -19.1680 C.3      41 LYS    0.3100
    616 C         -52.5810   -3.4170  -20.0420 C.2      41 LYS    0.0700
    617 O         -52.0420   -2.3680  -19.6760 O.2      41 LYS    0.0900
    618 CB        -54.0370   -3.1990  -18.0020 C.3      41 LYS   -0.1800
    619 CG        -55.3110   -3.6410  -17.2920 C.3      41 LYS    0.0900
    620 CD        -55.6000   -2.7630  -16.0800 C.3      41 LYS    0.0900
    621 CE        -56.9280   -3.1230  -15.4240 C.3      41 LYS   -0.1800
    622 NZ        -57.1670   -2.3790  -14.1510 N.4      41 LYS    0.0900
    623 HN        -52.9130   -5.4790  -17.7490 H        41 LYS    0.0900
    624 HA        -54.4550   -4.2150  -19.8620 H        41 LYS   -0.1800
    625 HB1       -54.1880   -2.1710  -18.3920 H        41 LYS    0.0900
    626 HB2       -53.2080   -3.1860  -17.2630 H        41 LYS    0.0900
    627 HG1       -55.1980   -4.6950  -16.9610 H        41 LYS    0.2100
    628 HG2       -56.1650   -3.5780  -18.0010 H        41 LYS    0.0500
    629 HD1       -55.6300   -1.7000  -16.4020 H        41 LYS    0.0500
    630 HD2       -54.7830   -2.8900  -15.3380 H        41 LYS   -0.3000
    631 HE1       -56.9410   -4.2070  -15.1820 H        41 LYS    0.3300
    632 HE2       -57.7620   -2.8760  -16.1160 H        41 LYS    0.3300
    633 HZ1       -57.1750   -1.3560  -14.3440 H        41 LYS    0.3300
    634 HZ2       -56.4090   -2.5980  -13.4740 H        41 LYS    0.5100
    635 HZ3       -58.0830   -2.6630  -13.7500 H        41 LYS   -0.5100
    636 N         -52.3110   -3.9970  -21.2090 N.am     42 THR   -0.4700
    637 CA        -51.4310   -3.3810  -22.1990 C.3      42 THR    0.3100
    638 C         -52.2270   -2.8520  -23.3940 C.2      42 THR    0.0700
    639 O         -53.4560   -2.9510  -23.4320 O.2      42 THR    0.0900
    640 CB        -50.3620   -4.3660  -22.6980 C.3      42 THR    0.1400
    641 CG2       -49.6290   -4.9810  -21.5190 C.3      42 THR    0.0900
    642 OG1       -50.9760   -5.4090  -23.4640 O.3      42 THR   -0.6600
    643 HN        -52.6990   -4.8800  -21.4610 H        42 THR    0.4300
    644 HA        -50.9600   -2.5270  -21.7360 H        42 THR   -0.2700
    645 HB        -49.6290   -3.8330  -23.3390 H        42 THR    0.0900
    646 HG1       -51.3370   -6.0290  -22.8250 H        42 THR    0.0900
    647 HG21      -50.3020   -5.6730  -20.9680 H        42 THR    0.0900
    648 HG22      -49.2950   -4.1830  -20.8230 H        42 THR    0.5100
    649 HG23      -48.7480   -5.5560  -21.8790 H        42 THR   -0.5100
    650 N         -51.5290   -2.2770  -24.3720 N.am     43 ALA   -0.4700
    651 CA        -52.1880   -1.7470  -25.5590 C.3      43 ALA    0.3100
    652 C         -52.7540   -2.8720  -26.4220 C.2      43 ALA    0.0700
    653 O         -53.9680   -2.9450  -26.6530 O.2      43 ALA    0.0900
    654 CB        -51.2140   -0.8990  -26.3660 C.3      43 ALA   -0.2700
    655 HN        -50.5360   -2.1850  -24.3370 H        43 ALA    0.0900
    656 HA        -53.0300   -1.1510  -25.2390 H        43 ALA    0.0900
    657 HB1       -50.3450   -1.5150  -26.6840 H        43 ALA    0.0900
    658 HB2       -50.8430   -0.0560  -25.7460 H        43 ALA    0.5100
    659 HB3       -51.7180   -0.5040  -27.2740 H        43 ALA   -0.5100
    660 N         -51.8550   -3.7420  -26.8870 N.am     44 THR   -0.4700
    661 CA        -52.1910   -4.9050  -27.7090 C.3      44 THR    0.3100
    662 C         -53.4030   -5.6620  -27.1590 C.2      44 THR    0.0700
    663 O         -54.3320   -6.0180  -27.8960 O.2      44 THR    0.0900
    664 CB        -50.9710   -5.8580  -27.8300 C.3      44 THR    0.1400
    665 CG2       -51.3900   -7.2420  -28.3040 C.3      44 THR    0.0900
    666 OG1       -50.0200   -5.3170  -28.7570 O.3      44 THR   -0.6600
    667 HN        -50.8850   -3.6330  -26.6890 H        44 THR    0.4300
    668 HA        -52.4900   -4.5520  -28.6850 H        44 THR   -0.2700
    669 HB        -50.4820   -5.9740  -26.8390 H        44 THR    0.0900
    670 HG1       -50.5330   -4.9470  -29.4780 H        44 THR    0.0900
    671 HG21      -52.0300   -7.1580  -29.2080 H        44 THR    0.0900
    672 HG22      -51.9680   -7.7570  -27.5070 H        44 THR    0.5100
    673 HG23      -50.4910   -7.8420  -28.5610 H        44 THR   -0.5100
    674 N         -53.4040   -5.8760  -25.8480 N.am     45 ASN   -0.4700
    675 CA        -54.4950   -6.5880  -25.2030 C.3      45 ASN    0.3100
    676 C         -55.8130   -5.8100  -25.1850 C.2      45 ASN    0.0700
    677 O         -56.8870   -6.4040  -25.2630 O.2      45 ASN    0.0900
    678 CB        -54.0790   -7.0280  -23.7980 C.3      45 ASN   -0.1800
    679 CG        -53.3080   -8.3360  -23.8020 C.2      45 ASN    0.0900
    680 ND2       -52.4670   -8.5320  -24.8180 N.am     45 ASN    0.0900
    681 OD1       -53.4770   -9.1700  -22.9150 O.2      45 ASN    0.5500
    682 HN        -52.6660   -5.5620  -25.2550 H        45 ASN   -0.5500
    683 HA        -54.7400   -7.4470  -25.8100 H        45 ASN   -0.6200
    684 HB1       -54.9900   -7.1560  -23.1760 H        45 ASN    0.3200
    685 HB2       -53.4380   -6.2400  -23.3480 H        45 ASN    0.3000
    686 HD21      -51.9340   -9.3760  -24.8700 H        45 ASN    0.5100
    687 HD22      -52.3690   -7.8340  -25.5270 H        45 ASN   -0.5100
    688 N         -55.7350   -4.4830  -25.0940 N.am     46 ILE   -0.4700
    689 CA        -56.9240   -3.6430  -25.2030 C.3      46 ILE    0.3100
    690 C         -57.5180   -3.7570  -26.6080 C.2      46 ILE    0.0700
    691 O         -58.7440   -3.8420  -26.7960 O.2      46 ILE    0.0900
    692 CB        -56.6090   -2.1740  -24.8460 C.3      46 ILE   -0.0900
    693 CG1       -56.6900   -1.9750  -23.3310 C.3      46 ILE    0.0900
    694 CG2       -57.5580   -1.2150  -25.5480 C.3      46 ILE   -0.2700
    695 CD        -56.7550   -0.5270  -22.9060 C.3      46 ILE    0.0900
    696 HN        -54.8700   -4.0090  -24.9470 H        46 ILE    0.0900
    697 HA        -57.6720   -4.0370  -24.5310 H        46 ILE    0.0900
    698 HB        -55.5650   -1.9410  -25.1500 H        46 ILE   -0.1800
    699 HG11      -55.7940   -2.4400  -22.8660 H        46 ILE    0.0900
    700 HG12      -57.5980   -2.4940  -22.9570 H        46 ILE    0.0900
    701 HG21      -58.6060   -1.4270  -25.2480 H        46 ILE   -0.2700
    702 HG22      -57.4720   -1.3380  -26.6490 H        46 ILE    0.0900
    703 HG23      -57.3120   -0.1680  -25.2690 H        46 ILE    0.0900
    704 HD1       -57.7360   -0.0890  -23.1880 H        46 ILE    0.0900
    705 HD2       -55.9500    0.0520  -23.4080 H        46 ILE    0.5100
    706 HD3       -56.6370   -0.4500  -21.8030 H        46 ILE   -0.5100
    707 N         -56.6380   -3.7780  -27.6060 N.am     47 TYR   -0.4700
    708 CA        -57.0660   -4.0450  -28.9710 C.3      47 TYR    0.3100
    709 C         -57.8120   -5.3790  -29.0480 C.2      47 TYR    0.0700
    710 O         -58.8980   -5.4740  -29.6480 O.2      47 TYR    0.0900
    711 CB        -55.8650   -4.0620  -29.9100 C.3      47 TYR   -0.1800
    712 CG        -55.2510   -2.7060  -30.1470 C.ar     47 TYR    0.0900
    713 CD1       -55.9820   -1.5460  -29.9300 C.ar     47 TYR    0.0900
    714 CD2       -53.9400   -2.5830  -30.5920 C.ar     47 TYR    0.0000
    715 CE1       -55.4250   -0.3010  -30.1500 C.ar     47 TYR   -0.1150
    716 CE2       -53.3760   -1.3420  -30.8130 C.ar     47 TYR    0.1150
    717 CZ        -54.1220   -0.2050  -30.5880 C.ar     47 TYR   -0.1150
    718 OH        -53.5630    1.0340  -30.8050 O.3      47 TYR    0.1150
    719 HN        -55.6640   -3.6160  -27.4670 H        47 TYR    0.1100
    720 HA        -57.7610   -3.2720  -29.2620 H        47 TYR   -0.5400
    721 HB1       -56.1800   -4.4550  -30.9000 H        47 TYR    0.4300
    722 HB2       -55.0720   -4.7080  -29.4770 H        47 TYR   -0.1150
    723 HD1       -57.0020   -1.6170  -29.5840 H        47 TYR    0.1150
    724 HD2       -53.3540   -3.4720  -30.7690 H        47 TYR   -0.1150
    725 HE1       -56.0070    0.5930  -29.9800 H        47 TYR    0.1150
    726 HE2       -52.3560   -1.2620  -31.1590 H        47 TYR    0.5100
    727 HH        -54.2640    1.6890  -30.7530 H        47 TYR   -0.5100
    728 N         -57.2320   -6.4050  -28.4190 N.am     48 ILE   -0.4700
    729 CA        -57.8960   -7.7070  -28.3250 C.3      48 ILE    0.3100
    730 C         -59.2660   -7.5970  -27.6430 C.2      48 ILE    0.0700
    731 O         -60.2000   -8.3260  -27.9910 O.2      48 ILE    0.0900
    732 CB        -57.0140   -8.7710  -27.6360 C.3      48 ILE   -0.0900
    733 CG1       -55.8120   -9.1090  -28.5160 C.3      48 ILE    0.0900
    734 CG2       -57.7930  -10.0480  -27.3760 C.3      48 ILE   -0.2700
    735 CD        -55.0610  -10.3510  -28.0840 C.3      48 ILE    0.0900
    736 HN        -56.3350   -6.3320  -27.9900 H        48 ILE    0.0900
    737 HA        -58.1350   -8.0230  -29.3300 H        48 ILE    0.0900
    738 HB        -56.6420   -8.3670  -26.6700 H        48 ILE   -0.1800
    739 HG11      -55.1110   -8.2490  -28.4990 H        48 ILE    0.0900
    740 HG12      -56.1710   -9.2600  -29.5570 H        48 ILE    0.0900
    741 HG21      -58.1640  -10.4710  -28.3340 H        48 ILE   -0.2700
    742 HG22      -58.6660   -9.8330  -26.7220 H        48 ILE    0.0900
    743 HG23      -57.1360  -10.8000  -26.8870 H        48 ILE    0.0900
    744 HD1       -55.6750  -11.2570  -28.2780 H        48 ILE    0.0900
    745 HD2       -54.8390  -10.2990  -26.9970 H        48 ILE    0.5100
    746 HD3       -54.1110  -10.4370  -28.6560 H        48 ILE   -0.5100
    747 N         -59.3950   -6.6760  -26.6890 N.am     49 PHE   -0.4700
    748 CA        -60.6850   -6.4060  -26.0620 C.3      49 PHE    0.3100
    749 C         -61.7030   -5.9050  -27.0880 C.2      49 PHE    0.0700
    750 O         -62.8590   -6.3450  -27.0970 O.2      49 PHE    0.0900
    751 CB        -60.5330   -5.4010  -24.9130 C.3      49 PHE   -0.1800
    752 CG        -61.8350   -4.8580  -24.3970 C.ar     49 PHE    0.0900
    753 CD1       -62.6200   -5.6050  -23.5320 C.ar     49 PHE    0.0900
    754 CD2       -62.2690   -3.5910  -24.7600 C.ar     49 PHE    0.0000
    755 CE1       -63.8170   -5.1050  -23.0480 C.ar     49 PHE   -0.1150
    756 CE2       -63.4650   -3.0850  -24.2800 C.ar     49 PHE    0.1150
    757 CZ        -64.2390   -3.8430  -23.4230 C.ar     49 PHE   -0.1150
    758 HN        -58.6240   -6.1340  -26.3640 H        49 PHE    0.1150
    759 HA        -61.0790   -7.3400  -25.6920 H        49 PHE   -0.1150
    760 HB1       -59.9320   -4.5350  -25.2640 H        49 PHE    0.1150
    761 HB2       -60.0240   -5.8980  -24.0600 H        49 PHE   -0.1150
    762 HD1       -62.2940   -6.5890  -23.2310 H        49 PHE    0.1150
    763 HD2       -61.6670   -2.9920  -25.4260 H        49 PHE   -0.1150
    764 HE1       -64.4200   -5.7000  -22.3790 H        49 PHE    0.1150
    765 HE2       -63.7920   -2.0990  -24.5740 H        49 PHE    0.5100
    766 HZ        -65.1730   -3.4520  -23.0480 H        49 PHE   -0.5100
    767 N         -61.2740   -4.9870  -27.9590 N.am     50 ASN   -0.4700
    768 CA        -62.1590   -4.5060  -29.0280 C.3      50 ASN    0.3100
    769 C         -62.6100   -5.6410  -29.9530 C.2      50 ASN    0.0700
    770 O         -63.8130   -5.8140  -30.2250 O.2      50 ASN    0.0900
    771 CB        -61.4780   -3.3980  -29.8430 C.3      50 ASN   -0.1800
    772 CG        -62.3730   -2.1840  -30.0490 C.2      50 ASN    0.0900
    773 ND2       -62.0690   -1.3900  -31.0730 N.am     50 ASN    0.0900
    774 OD1       -63.3160   -1.9550  -29.2900 O.2      50 ASN    0.5500
    775 HN        -60.3560   -4.5980  -27.9250 H        50 ASN   -0.5500
    776 HA        -63.0630   -4.1330  -28.5690 H        50 ASN   -0.6200
    777 HB1       -61.1980   -3.8020  -30.8380 H        50 ASN    0.3200
    778 HB2       -60.5600   -3.0720  -29.3100 H        50 ASN    0.3000
    779 HD21      -61.2880   -1.6060  -31.6590 H        50 ASN    0.5100
    780 HD22      -62.6220   -0.5780  -31.2570 H        50 ASN   -0.5100
    781 N         -61.6360   -6.4270  -30.4230 N.am     51 LEU   -0.4700
    782 CA        -61.9020   -7.6000  -31.2590 C.3      51 LEU    0.3100
    783 C         -62.9110   -8.5570  -30.6100 C.2      51 LEU    0.0700
    784 O         -63.8080   -9.0940  -31.2710 O.2      51 LEU    0.0900
    785 CB        -60.5920   -8.3400  -31.5300 C.3      51 LEU   -0.1800
    786 CG        -60.3460   -8.8360  -32.9500 C.3      51 LEU    0.0900
    787 CD1       -60.5090   -7.6920  -33.9400 C.3      51 LEU    0.0900
    788 CD2       -58.9620   -9.4520  -33.0580 C.3      51 LEU   -0.0900
    789 HN        -60.6760   -6.2480  -30.2230 H        51 LEU    0.0900
    790 HA        -62.3480   -7.2650  -32.1830 H        51 LEU   -0.2700
    791 HB1       -60.5600   -9.2210  -30.8570 H        51 LEU    0.0900
    792 HB2       -59.7590   -7.6540  -31.2670 H        51 LEU    0.0900
    793 HG        -61.0740   -9.6410  -33.1910 H        51 LEU    0.0900
    794 HD11      -59.9150   -6.8140  -33.6100 H        51 LEU   -0.2700
    795 HD12      -61.5780   -7.3940  -34.0010 H        51 LEU    0.0900
    796 HD13      -60.1500   -8.0060  -34.9440 H        51 LEU    0.0900
    797 HD21      -58.8690  -10.3100  -32.3580 H        51 LEU    0.0900
    798 HD22      -58.1910   -8.6960  -32.7970 H        51 LEU    0.5100
    799 HD23      -58.7910   -9.8190  -34.0930 H        51 LEU   -0.5100
    800 N         -62.7500   -8.7570  -29.3010 N.am     52 ALA   -0.4700
    801 CA        -63.6270   -9.6130  -28.5110 C.3      52 ALA    0.3100
    802 C         -65.0580   -9.0940  -28.4530 C.2      52 ALA    0.0700
    803 O         -66.0010   -9.8520  -28.6790 O.2      52 ALA    0.0900
    804 CB        -63.0700   -9.7820  -27.1020 C.3      52 ALA   -0.2700
    805 HN        -62.0090   -8.3200  -28.7970 H        52 ALA    0.0900
    806 HA        -63.6960  -10.5700  -29.0050 H        52 ALA    0.0900
    807 HB1       -62.9910   -8.7930  -26.6010 H        52 ALA    0.0900
    808 HB2       -62.0580  -10.2390  -27.1460 H        52 ALA    0.5100
    809 HB3       -63.7470  -10.4290  -26.5030 H        52 ALA   -0.5100
    810 N         -65.2180   -7.8090  -28.1310 N.am     53 LEU   -0.4700
    811 CA        -66.5410   -7.1860  -28.1130 C.3      53 LEU    0.3100
    812 C         -67.2490   -7.3720  -29.4530 C.2      53 LEU    0.0700
    813 O         -68.3970   -7.8450  -29.5100 O.2      53 LEU    0.0900
    814 CB        -66.4370   -5.6900  -27.7930 C.3      53 LEU   -0.1800
    815 CG        -67.7660   -4.9270  -27.7420 C.3      53 LEU    0.0900
    816 CD1       -68.4870   -5.1980  -26.4350 C.3      53 LEU    0.0900
    817 CD2       -67.5660   -3.4310  -27.9440 C.3      53 LEU   -0.0900
    818 HN        -64.4510   -7.2200  -27.8890 H        53 LEU    0.0900
    819 HA        -67.1360   -7.6870  -27.3660 H        53 LEU   -0.2700
    820 HB1       -65.7990   -5.2170  -28.5680 H        53 LEU    0.0900
    821 HB2       -65.9430   -5.5840  -26.8050 H        53 LEU    0.0900
    822 HG        -68.4080   -5.2480  -28.5900 H        53 LEU    0.0900
    823 HD11      -67.8600   -4.8730  -25.5770 H        53 LEU   -0.2700
    824 HD12      -68.6910   -6.2860  -26.3330 H        53 LEU    0.0900
    825 HD13      -69.4450   -4.6350  -26.4070 H        53 LEU    0.0900
    826 HD21      -66.9400   -3.2470  -28.8430 H        53 LEU    0.0900
    827 HD22      -67.0530   -2.9950  -27.0590 H        53 LEU    0.5100
    828 HD23      -68.5500   -2.9340  -28.0880 H        53 LEU   -0.5100
    829 N         -66.5540   -7.0090  -30.5320 N.am     54 ALA   -0.4700
    830 CA        -67.1200   -7.1490  -31.8720 C.3      54 ALA    0.3100
    831 C         -67.5620   -8.5800  -32.1820 C.2      54 ALA    0.0700
    832 O         -68.7040   -8.8150  -32.5920 O.2      54 ALA    0.0900
    833 CB        -66.1310   -6.6600  -32.9230 C.3      54 ALA   -0.2700
    834 HN        -65.6320   -6.6330  -30.4750 H        54 ALA    0.0900
    835 HA        -68.0300   -6.5670  -31.9130 H        54 ALA    0.0900
    836 HB1       -65.1940   -7.2540  -32.8710 H        54 ALA    0.0900
    837 HB2       -65.8840   -5.5930  -32.7430 H        54 ALA    0.5100
    838 HB3       -66.5690   -6.7780  -33.9370 H        54 ALA   -0.5100
    839 N         -66.6640   -9.5410  -31.9700 N.am     55 ASP   -0.4700
    840 CA        -66.9570  -10.9380  -32.3030 C.3      55 ASP    0.3100
    841 C         -68.0530  -11.5600  -31.4270 C.2      55 ASP    0.0700
    842 O         -68.8090  -12.4240  -31.8800 O.2      55 ASP    0.0900
    843 CB        -65.6840  -11.7940  -32.2700 C.3      55 ASP   -0.2800
    844 CG        -64.7310  -11.4810  -33.4170 C.2      55 ASP    0.0900
    845 OD1       -63.5080  -11.6450  -33.2270 O.co2    55 ASP    0.0900
    846 OD2       -65.2000  -11.0860  -34.5100 O.co2    55 ASP    0.6200
    847 HN        -65.7640   -9.3570  -31.5810 H        55 ASP   -0.7600
    848 HA        -67.3950  -10.9590  -33.2900 H        55 ASP   -0.7600
    849 HB1       -65.9690  -12.8660  -32.3320 H        55 ASP    0.5100
    850 HB2       -65.1510  -11.6140  -31.3120 H        55 ASP   -0.5100
    851 N         -68.1430  -11.1210  -30.1720 N.am     56 ALA   -0.4700
    852 CA        -69.2140  -11.5670  -29.2850 C.3      56 ALA    0.3100
    853 C         -70.5630  -11.0460  -29.7720 C.2      56 ALA    0.0700
    854 O         -71.5440  -11.7970  -29.8480 O.2      56 ALA    0.0900
    855 CB        -68.9530  -11.1100  -27.8600 C.3      56 ALA   -0.2700
    856 HN        -67.4880  -10.4760  -29.7850 H        56 ALA    0.0900
    857 HA        -69.2620  -12.6440  -29.3310 H        56 ALA    0.0900
    858 HB1       -68.8950  -10.0010  -27.8170 H        56 ALA    0.0900
    859 HB2       -67.9890  -11.5290  -27.5000 H        56 ALA    0.5100
    860 HB3       -69.7780  -11.4480  -27.1970 H        56 ALA   -0.5100
    861 N         -70.6030   -9.7570  -30.1130 N.am     57 LEU   -0.4700
    862 CA        -71.7900   -9.1680  -30.7280 C.3      57 LEU    0.3100
    863 C         -72.2010   -9.9110  -31.9960 C.2      57 LEU    0.0700
    864 O         -73.3870  -10.0990  -32.2590 O.2      57 LEU    0.0900
    865 CB        -71.5640   -7.6880  -31.0430 C.3      57 LEU   -0.1800
    866 CG        -71.8650   -6.7060  -29.9130 C.3      57 LEU    0.0900
    867 CD1       -71.5970   -5.2760  -30.3620 C.3      57 LEU    0.0900
    868 CD2       -73.3020   -6.8730  -29.4380 C.3      57 LEU   -0.0900
    869 HN        -69.8320   -9.1420  -29.9650 H        57 LEU    0.0900
    870 HA        -72.6140   -9.2820  -30.0390 H        57 LEU   -0.2700
    871 HB1       -72.2080   -7.4200  -31.9070 H        57 LEU    0.0900
    872 HB2       -70.5000   -7.5590  -31.3320 H        57 LEU    0.0900
    873 HG        -71.2240   -6.9440  -29.0380 H        57 LEU    0.0900
    874 HD11      -72.2390   -5.0220  -31.2330 H        57 LEU   -0.2700
    875 HD12      -70.5330   -5.1670  -30.6620 H        57 LEU    0.0900
    876 HD13      -71.8260   -4.5700  -29.5340 H        57 LEU    0.0900
    877 HD21      -73.4170   -7.8400  -28.9030 H        57 LEU    0.0900
    878 HD22      -73.9920   -6.8660  -30.3090 H        57 LEU    0.5100
    879 HD23      -73.5690   -6.0490  -28.7430 H        57 LEU   -0.5100
    880 N         -71.2180  -10.3370  -32.7830 N.am     58 ALA   -0.4700
    881 CA        -71.5070  -11.1190  -33.9780 C.3      58 ALA    0.3100
    882 C         -72.1030  -12.4820  -33.6420 C.2      58 ALA    0.0700
    883 O         -73.0460  -12.9300  -34.2920 O.2      58 ALA    0.0900
    884 CB        -70.2630  -11.2850  -34.8260 C.3      58 ALA   -0.2700
    885 HN        -70.2580  -10.1450  -32.5970 H        58 ALA    0.0900
    886 HA        -72.2750  -10.6050  -34.5360 H        58 ALA    0.0900
    887 HB1       -69.5420  -11.9590  -34.3180 H        58 ALA    0.0900
    888 HB2       -69.7780  -10.2980  -34.9820 H        58 ALA    0.5100
    889 HB3       -70.5310  -11.7290  -35.8090 H        58 ALA   -0.5100
    890 N         -71.5550  -13.1460  -32.6280 N.am     59 THR   -0.4700
    891 CA        -72.0130  -14.4950  -32.2960 C.3      59 THR    0.3100
    892 C         -73.3390  -14.5280  -31.5370 C.2      59 THR    0.0700
    893 O         -73.9850  -15.5720  -31.4560 O.2      59 THR    0.0900
    894 CB        -70.9520  -15.3100  -31.5240 C.3      59 THR    0.1400
    895 CG2       -69.8120  -15.7140  -32.4510 C.3      59 THR    0.0900
    896 OG1       -70.4340  -14.5300  -30.4420 O.3      59 THR   -0.6600
    897 HN        -70.8280  -12.7650  -32.0620 H        59 THR    0.4300
    898 HA        -72.2550  -14.9940  -33.2230 H        59 THR   -0.2700
    899 HB        -71.4110  -16.2350  -31.1150 H        59 THR    0.0900
    900 HG1       -69.9080  -13.8350  -30.8430 H        59 THR    0.0900
    901 HG21      -69.3260  -14.8090  -32.8750 H        59 THR    0.0900
    902 HG22      -70.2040  -16.3300  -33.2870 H        59 THR    0.5100
    903 HG23      -69.0510  -16.2930  -31.8850 H        59 THR   -0.5100
    904 N         -73.7570  -13.3900  -30.9880 N.am     60 SER   -0.4700
    905 CA        -75.0260  -13.3480  -30.2750 C.3      60 SER    0.3100
    906 C         -76.2310  -13.5180  -31.2050 C.2      60 SER    0.0700
    907 O         -77.2600  -14.0650  -30.8040 O.2      60 SER    0.0900
    908 CB        -75.1590  -12.0520  -29.4740 C.3      60 SER    0.0500
    909 OG        -75.4240  -10.9530  -30.3230 O.3      60 SER    0.0900
    910 HN        -73.2370  -12.5410  -31.0380 H        60 SER    0.0900
    911 HA        -75.0650  -14.2010  -29.6130 H        60 SER   -0.6600
    912 HB1       -74.2140  -11.8560  -28.9250 H        60 SER    0.4300
    913 HB2       -75.9950  -12.1480  -28.7480 H        60 SER    0.5100
    914 HG1       -74.6150  -10.7990  -30.8170 H        60 SER   -0.5100
    915 N         -76.0950  -13.0570  -32.4510 N.am     61 THR   -0.4700
    916 CA        -77.2030  -13.0540  -33.4120 C.3      61 THR    0.3100
    917 C         -77.2800  -14.3450  -34.2220 C.2      61 THR    0.0700
    918 O         -78.1410  -14.5010  -35.0850 O.2      61 THR    0.0900
    919 CB        -77.0940  -11.8730  -34.4050 C.3      61 THR    0.1400
    920 CG2       -76.7490  -10.5790  -33.6760 C.3      61 THR    0.0900
    921 OG1       -76.0940  -12.1520  -35.3940 O.3      61 THR   -0.6600
    922 HN        -75.2300  -12.6920  -32.7860 H        61 THR    0.4300
    923 HA        -78.1240  -12.9830  -32.8520 H        61 THR   -0.2700
    924 HB        -78.0690  -11.7190  -34.9160 H        61 THR    0.0900
    925 HG1       -75.2510  -12.1140  -34.9350 H        61 THR    0.0900
    926 HG21      -75.7030  -10.6190  -33.3020 H        61 THR    0.0900
    927 HG22      -77.4300  -10.4390  -32.8100 H        61 THR    0.5100
    928 HG23      -76.8440   -9.7160  -34.3690 H        61 THR   -0.5100
    929 N         -76.3740  -15.2720  -33.9370 N.am     62 LEU   -0.4700
    930 CA        -76.3040  -16.5330  -34.6690 C.3      62 LEU    0.3100
    931 C         -77.5170  -17.4740  -34.5880 C.2      62 LEU    0.0700
    932 O         -77.7580  -18.2270  -35.5360 O.2      62 LEU    0.0900
    933 CB        -75.0170  -17.2830  -34.3210 C.3      62 LEU   -0.1800
    934 CG        -73.7500  -16.6290  -34.8650 C.3      62 LEU    0.0900
    935 CD1       -72.5300  -17.4950  -34.5780 C.3      62 LEU    0.0900
    936 CD2       -73.8940  -16.3610  -36.3570 C.3      62 LEU   -0.0900
    937 HN        -75.7010  -15.1490  -33.2120 H        62 LEU    0.0900
    938 HA        -76.3340  -16.3090  -35.7250 H        62 LEU   -0.2700
    939 HB1       -75.0870  -18.3110  -34.7340 H        62 LEU    0.0900
    940 HB2       -74.9340  -17.3450  -33.2160 H        62 LEU    0.0900
    941 HG        -73.6150  -15.6350  -34.3880 H        62 LEU    0.0900
    942 HD11      -72.6470  -18.4910  -35.0580 H        62 LEU   -0.2700
    943 HD12      -72.4190  -17.6400  -33.4820 H        62 LEU    0.0900
    944 HD13      -71.6170  -17.0100  -34.9860 H        62 LEU    0.0900
    945 HD21      -74.6310  -15.5480  -36.5300 H        62 LEU    0.0900
    946 HD22      -74.2490  -17.2780  -36.8740 H        62 LEU    0.5100
    947 HD23      -72.9150  -16.0480  -36.7810 H        62 LEU   -0.5100
    948 N         -78.2730  -17.4730  -33.4720 N.am     63 PRO   -0.2900
    949 CA        -79.4840  -18.2980  -33.5180 C.3      63 PRO    0.0000
    950 C         -80.4620  -17.7930  -34.5680 C.2      63 PRO    0.0900
    951 O         -80.8850  -18.5530  -35.4400 O.2      63 PRO    0.0900
    952 CB        -80.0900  -18.1090  -32.1260 C.3      63 PRO    0.0200
    953 CG        -78.9350  -17.7970  -31.2570 C.3      63 PRO    0.0900
    954 CD        -78.0060  -16.9800  -32.1070 C.3      63 PRO   -0.1800
    955 HA        -79.2350  -19.3170  -33.7670 H        63 PRO    0.0900
    956 HB1       -80.6000  -19.0360  -31.7870 H        63 PRO    0.0900
    957 HB2       -80.8220  -17.2740  -32.1240 H        63 PRO   -0.1800
    958 HG1       -79.2610  -17.2200  -30.3650 H        63 PRO    0.0900
    959 HG2       -78.4380  -18.7310  -30.9170 H        63 PRO    0.0900
    960 HD1       -78.2380  -15.8960  -32.0400 H        63 PRO    0.5100
    961 HD2       -76.9440  -17.1570  -31.8380 H        63 PRO   -0.5100
    962 N         -80.7890  -16.5050  -34.4880 N.am     64 PHE   -0.4700
    963 CA        -81.7580  -15.8670  -35.3700 C.3      64 PHE    0.3100
    964 C         -81.4490  -16.1010  -36.8470 C.2      64 PHE    0.0700
    965 O         -82.3540  -16.1910  -37.6740 O.2      64 PHE    0.0900
    966 CB        -81.8200  -14.3590  -35.0890 C.3      64 PHE   -0.1800
    967 CG        -82.2520  -14.0120  -33.6880 C.ar     64 PHE    0.0900
    968 CD1       -83.5000  -13.4600  -33.4500 C.ar     64 PHE    0.0900
    969 CD2       -81.4050  -14.2270  -32.6080 C.ar     64 PHE    0.0000
    970 CE1       -83.8960  -13.1360  -32.1630 C.ar     64 PHE   -0.1150
    971 CE2       -81.7980  -13.9090  -31.3220 C.ar     64 PHE    0.1150
    972 CZ        -83.0440  -13.3610  -31.0990 C.ar     64 PHE   -0.1150
    973 HN        -80.3760  -15.9080  -33.8060 H        64 PHE    0.1150
    974 HA        -82.7220  -16.3220  -35.1950 H        64 PHE   -0.1150
    975 HB1       -82.5500  -13.8880  -35.7830 H        64 PHE    0.1150
    976 HB2       -80.8110  -13.9190  -35.2400 H        64 PHE   -0.1150
    977 HD1       -84.1710  -13.2810  -34.2760 H        64 PHE    0.1150
    978 HD2       -80.4250  -14.6470  -32.7760 H        64 PHE   -0.1150
    979 HE1       -84.8720  -12.7060  -31.9910 H        64 PHE    0.1150
    980 HE2       -81.1310  -14.0900  -30.4920 H        64 PHE    0.5100
    981 HZ        -83.3530  -13.1090  -30.0950 H        64 PHE   -0.5100
    982 N         -80.1630  -16.2050  -37.1710 N.am     65 GLN   -0.4700
    983 CA        -79.7460  -16.4080  -38.5510 C.3      65 GLN    0.3100
    984 C         -79.7830  -17.8660  -38.9890 C.2      65 GLN    0.0700
    985 O         -79.7580  -18.1590  -40.1850 O.2      65 GLN    0.0900
    986 CB        -78.3560  -15.8260  -38.7930 C.3      65 GLN   -0.1800
    987 CG        -78.3840  -14.4390  -39.3980 C.3      65 GLN    0.0900
    988 CD        -77.1010  -14.1100  -40.1190 C.2      65 GLN    0.0900
    989 NE2       -76.0240  -13.9600  -39.3600 N.am     65 GLN   -0.1800
    990 OE1       -77.0750  -13.9970  -41.3460 O.2      65 GLN    0.0900
    991 HN        -79.4360  -16.1490  -36.4920 H        65 GLN    0.0900
    992 HA        -80.4690  -15.9270  -39.1920 H        65 GLN    0.5500
    993 HB1       -77.8040  -16.5020  -39.4800 H        65 GLN   -0.5500
    994 HB2       -77.8170  -15.7790  -37.8240 H        65 GLN   -0.6200
    995 HG1       -78.5400  -13.6940  -38.5900 H        65 GLN    0.3200
    996 HG2       -79.2250  -14.3750  -40.1220 H        65 GLN    0.3000
    997 HE21      -75.1430  -13.7400  -39.7790 H        65 GLN    0.5100
    998 HE22      -76.0920  -14.0650  -38.3680 H        65 GLN   -0.5100
    999 N         -79.8310  -18.7860  -38.0320 N.am     66 SER   -0.4700
   1000 CA        -80.0180  -20.1900  -38.3680 C.3      66 SER    0.3100
   1001 C         -81.5070  -20.4500  -38.5290 C.2      66 SER    0.0700
   1002 O         -81.9190  -21.3350  -39.2760 O.2      66 SER    0.0900
   1003 CB        -79.4080  -21.1080  -37.3010 C.3      66 SER    0.0500
   1004 OG        -80.1580  -21.0760  -36.1000 O.3      66 SER    0.0900
   1005 HN        -79.7440  -18.5630  -37.0640 H        66 SER    0.0900
   1006 HA        -79.5460  -20.3660  -39.3240 H        66 SER   -0.6600
   1007 HB1       -78.3710  -20.7780  -37.0790 H        66 SER    0.4300
   1008 HB2       -79.3920  -22.1520  -37.6790 H        66 SER    0.5100
   1009 HG1       -80.2770  -20.1480  -35.8870 H        66 SER   -0.5100
   1010 N         -82.3120  -19.6520  -37.8300 N.am     67 ALA   -0.4700
   1011 CA        -83.7600  -19.7070  -37.9640 C.3      67 ALA    0.3100
   1012 C         -84.1670  -19.2730  -39.3650 C.2      67 ALA    0.0700
   1013 O         -85.1910  -19.7130  -39.8930 O.2      67 ALA    0.0900
   1014 CB        -84.4290  -18.8250  -36.9200 C.3      67 ALA   -0.2700
   1015 HN        -81.9580  -18.9810  -37.1830 H        67 ALA    0.0900
   1016 HA        -84.0700  -20.7340  -37.8420 H        67 ALA    0.0900
   1017 HB1       -84.1010  -17.7710  -37.0440 H        67 ALA    0.0900
   1018 HB2       -84.1470  -19.1670  -35.9010 H        67 ALA    0.5100
   1019 HB3       -85.5330  -18.8700  -37.0380 H        67 ALA   -0.5100
   1020 N         -83.3560  -18.4040  -39.9680 N.am     68 LYS   -0.4700
   1021 CA        -83.5800  -17.9720  -41.3400 C.3      68 LYS    0.3100
   1022 C         -83.4960  -19.1520  -42.2940 C.2      68 LYS    0.0700
   1023 O         -84.3350  -19.3040  -43.1760 O.2      68 LYS    0.0900
   1024 CB        -82.5600  -16.9020  -41.7460 C.3      68 LYS   -0.1800
   1025 CG        -83.1510  -15.5110  -41.9190 C.3      68 LYS    0.0900
   1026 CD        -82.0930  -14.4150  -41.7810 C.3      68 LYS    0.0900
   1027 CE        -81.1260  -14.3680  -42.9640 C.3      68 LYS   -0.1800
   1028 NZ        -80.1770  -13.2150  -42.8680 N.4      68 LYS    0.0900
   1029 HN        -82.5630  -18.0140  -39.5080 H        68 LYS    0.0900
   1030 HA        -84.5830  -17.5760  -41.4050 H        68 LYS   -0.1800
   1031 HB1       -82.0950  -17.2080  -42.7070 H        68 LYS    0.0900
   1032 HB2       -81.7720  -16.8530  -40.9650 H        68 LYS    0.0900
   1033 HG1       -83.9350  -15.3540  -41.1490 H        68 LYS    0.2100
   1034 HG2       -83.6170  -15.4400  -42.9250 H        68 LYS    0.0500
   1035 HD1       -81.5120  -14.5940  -40.8520 H        68 LYS    0.0500
   1036 HD2       -82.6060  -13.4320  -41.7010 H        68 LYS   -0.3000
   1037 HE1       -81.6970  -14.2570  -43.9100 H        68 LYS    0.3300
   1038 HE2       -80.5220  -15.3000  -42.9900 H        68 LYS    0.3300
   1039 HZ1       -79.5050  -13.3820  -42.0920 H        68 LYS    0.3300
   1040 HZ2       -80.7100  -12.3410  -42.6830 H        68 LYS    0.5100
   1041 HZ3       -79.6560  -13.1200  -43.7620 H        68 LYS   -0.5100
   1042 N         -82.4850  -19.9950  -42.1010 N.am     69 TYR   -0.4700
   1043 CA        -82.2150  -21.0830  -43.0340 C.3      69 TYR    0.3100
   1044 C         -83.1090  -22.3030  -42.7970 C.2      69 TYR    0.0700
   1045 O         -83.2370  -23.1660  -43.6670 O.2      69 TYR    0.0900
   1046 CB        -80.7300  -21.4780  -43.0060 C.3      69 TYR   -0.1800
   1047 CG        -79.7760  -20.3560  -43.3870 C.ar     69 TYR    0.0900
   1048 CD1       -78.4050  -20.4870  -43.1930 C.ar     69 TYR    0.0900
   1049 CD2       -80.2460  -19.1680  -43.9370 C.ar     69 TYR    0.0000
   1050 CE1       -77.5300  -19.4620  -43.5390 C.ar     69 TYR   -0.1150
   1051 CE2       -79.3810  -18.1410  -44.2790 C.ar     69 TYR    0.1150
   1052 CZ        -78.0250  -18.2930  -44.0790 C.ar     69 TYR   -0.1150
   1053 OH        -77.1660  -17.2700  -44.4240 O.3      69 TYR    0.1150
   1054 HN        -81.8720  -19.9220  -41.3180 H        69 TYR    0.1100
   1055 HA        -82.4940  -20.7510  -44.0230 H        69 TYR   -0.5400
   1056 HB1       -80.5610  -22.3070  -43.7260 H        69 TYR    0.4300
   1057 HB2       -80.4590  -21.8010  -41.9790 H        69 TYR   -0.1150
   1058 HD1       -78.0140  -21.4000  -42.7680 H        69 TYR    0.1150
   1059 HD2       -81.3050  -19.0440  -44.1010 H        69 TYR   -0.1150
   1060 HE1       -76.4680  -19.5810  -43.3860 H        69 TYR    0.1150
   1061 HE2       -79.7670  -17.2240  -44.7000 H        69 TYR    0.5100
   1062 HH        -76.3430  -17.4010  -43.9470 H        69 TYR   -0.5100
   1063 N         -83.7340  -22.3660  -41.6220 N.am     70 LEU   -0.4700
   1064 CA        -84.6660  -23.4400  -41.2930 C.3      70 LEU    0.3100
   1065 C         -86.0890  -23.1150  -41.7350 C.2      70 LEU    0.0700
   1066 O         -86.7400  -23.9070  -42.4190 O.2      70 LEU    0.0900
   1067 CB        -84.6770  -23.7010  -39.7850 C.3      70 LEU   -0.1800
   1068 CG        -83.6080  -24.6000  -39.1760 C.3      70 LEU    0.0900
   1069 CD1       -83.9170  -24.8140  -37.7050 C.3      70 LEU    0.0900
   1070 CD2       -83.5370  -25.9280  -39.9050 C.3      70 LEU   -0.0900
   1071 HN        -83.5920  -21.6800  -40.9130 H        70 LEU    0.0900
   1072 HA        -84.3560  -24.3280  -41.8260 H        70 LEU   -0.2700
   1073 HB1       -85.6590  -24.1540  -39.5410 H        70 LEU    0.0900
   1074 HB2       -84.5960  -22.7150  -39.2850 H        70 LEU    0.0900
   1075 HG        -82.6110  -24.1220  -39.2830 H        70 LEU    0.0900
   1076 HD11      -84.9120  -25.2970  -37.5900 H        70 LEU   -0.2700
   1077 HD12      -83.9330  -23.8380  -37.1750 H        70 LEU    0.0900
   1078 HD13      -83.1480  -25.4740  -37.2490 H        70 LEU    0.0900
   1079 HD21      -83.2880  -25.7640  -40.9750 H        70 LEU    0.0900
   1080 HD22      -84.5180  -26.4460  -39.8440 H        70 LEU    0.5100
   1081 HD23      -82.7480  -26.5670  -39.4510 H        70 LEU   -0.5100
   1082 N         -86.5680  -21.9420  -41.3260 N.am     71 MET   -0.4700
   1083 CA        -87.9570  -21.5530  -41.5320 C.3      71 MET    0.3100
   1084 C         -88.1540  -20.8010  -42.8490 C.2      71 MET    0.0700
   1085 O         -89.2850  -20.5550  -43.2740 O.2      71 MET    0.0900
   1086 CB        -88.4430  -20.7120  -40.3450 C.3      71 MET   -0.1800
   1087 CG        -89.9500  -20.5380  -40.2630 C.3      71 MET    0.0900
   1088 SD        -90.5170  -20.1990  -38.5850 S.3      71 MET    0.0900
   1089 CE        -92.2500  -19.8410  -38.8750 C.3      71 MET   -0.1400
   1090 HN        -85.9940  -21.2730  -40.8580 H        71 MET    0.0900
   1091 HA        -88.5490  -22.4510  -41.6280 H        71 MET    0.0900
   1092 HB1       -87.9800  -19.7050  -40.4200 H        71 MET   -0.0900
   1093 HB2       -88.0970  -21.1990  -39.4100 H        71 MET   -0.2200
   1094 HG1       -90.4340  -21.4650  -40.6350 H        71 MET    0.0900
   1095 HG2       -90.2450  -19.7000  -40.9290 H        71 MET    0.0900
   1096 HE1       -92.7690  -20.7080  -39.3380 H        71 MET    0.0900
   1097 HE2       -92.3550  -18.9740  -39.5610 H        71 MET    0.5100
   1098 HE3       -92.7600  -19.6090  -37.9160 H        71 MET   -0.5100
   1099 N         -87.0440  -20.4460  -43.4940 N.am     72 GLU   -0.4700
   1100 CA        -87.0600  -19.8150  -44.8140 C.3      72 GLU    0.3100
   1101 C         -87.8370  -18.4930  -44.8310 C.2      72 GLU    0.0700
   1102 O         -88.3060  -18.0520  -45.8790 O.2      72 GLU    0.0900
   1103 CB        -87.6090  -20.7740  -45.8810 C.3      72 GLU   -0.1800
   1104 CG        -87.2360  -22.2510  -45.6900 C.3      72 GLU    0.0900
   1105 CD        -86.0050  -22.6710  -46.4700 C.2      72 GLU    0.0900
   1106 OE1       -85.5500  -23.8230  -46.2940 O.co2    72 GLU   -0.2800
   1107 OE2       -85.4900  -21.8600  -47.2730 O.co2    72 GLU    0.0900
   1108 HN        -86.1400  -20.5970  -43.1010 H        72 GLU    0.0900
   1109 HA        -86.0480  -19.5280  -45.0580 H        72 GLU    0.6200
   1110 HB1       -87.2270  -20.4460  -46.8710 H        72 GLU   -0.7600
   1111 HB2       -88.7170  -20.6940  -45.8800 H        72 GLU   -0.7600
   1112 HG1       -88.0890  -22.8810  -46.0200 H        72 GLU    0.5100
   1113 HG2       -87.0430  -22.4340  -44.6110 H        72 GLU   -0.5100
   1114 N         -87.9720  -17.8660  -43.6630 N.am     73 THR   -0.4700
   1115 CA        -88.6340  -16.5680  -43.5460 C.3      73 THR    0.3100
   1116 C         -88.1370  -15.8250  -42.2990 C.2      73 THR    0.0700
   1117 O         -87.3370  -16.3600  -41.5370 O.2      73 THR    0.0900
   1118 CB        -90.1670  -16.7140  -43.5080 C.3      73 THR    0.1400
   1119 CG2       -90.6070  -17.3640  -42.2090 C.3      73 THR    0.0900
   1120 OG1       -90.7820  -15.4280  -43.6350 O.3      73 THR   -0.6600
   1121 HN        -87.6250  -18.2560  -42.8140 H        73 THR    0.4300
   1122 HA        -88.3400  -15.9690  -44.3940 H        73 THR   -0.2700
   1123 HB        -90.5050  -17.3580  -44.3480 H        73 THR    0.0900
   1124 HG1       -91.7140  -15.5600  -43.4460 H        73 THR    0.0900
   1125 HG21      -90.6220  -16.6110  -41.3920 H        73 THR    0.0900
   1126 HG22      -89.8980  -18.1730  -41.9330 H        73 THR    0.5100
   1127 HG23      -91.6290  -17.7840  -42.3240 H        73 THR   -0.5100
   1128 N         -88.6000  -14.5920  -42.0930 N.am     74 TRP   -0.4700
   1129 CA        -88.1750  -13.8180  -40.9290 C.3      74 TRP    0.3100
   1130 C         -89.3400  -13.4980  -40.0010 C.2      74 TRP    0.0700
   1131 O         -89.9920  -12.4620  -40.1450 O.2      74 TRP    0.0900
   1132 CB        -87.4760  -12.5230  -41.3560 C.3      74 TRP   -0.1800
   1133 CG        -86.9860  -11.7110  -40.1910 C.ar     74 TRP    0.0900
   1134 CD1       -87.6790  -10.7520  -39.5070 C.ar     74 TRP    0.0900
   1135 CD2       -85.6980  -11.7900  -39.5710 C.ar     74 TRP   -0.0300
   1136 CE2       -85.6820  -10.8520  -38.5210 C.ar     74 TRP   -0.1500
   1137 CE3       -84.5570  -12.5630  -39.8020 C.ar     74 TRP    0.2200
   1138 NE1       -86.9010  -10.2350  -38.5050 N.ar     74 TRP   -0.5100
   1139 CZ2       -84.5690  -10.6670  -37.7040 C.ar     74 TRP    0.3700
   1140 CZ3       -83.4560  -12.3760  -38.9930 C.ar     74 TRP    0.2400
   1141 CH2       -83.4670  -11.4390  -37.9570 C.ar     74 TRP    0.1100
   1142 HN        -89.2430  -14.1500  -42.7120 H        74 TRP   -0.2500
   1143 HA        -87.5020  -14.4320  -40.3490 H        74 TRP    0.1700
   1144 HB1       -88.1900  -11.9060  -41.9400 H        74 TRP   -0.2000
   1145 HB2       -86.6060  -12.7790  -41.9960 H        74 TRP    0.1400
   1146 HD1       -88.6920  -10.4450  -39.7250 H        74 TRP   -0.2700
   1147 HE1       -87.1740   -9.5380  -37.8790 H        74 TRP    0.1600
   1148 HE3       -84.5210  -13.2970  -40.5950 H        74 TRP   -0.1400
   1149 HZ2       -84.5580   -9.9500  -36.8960 H        74 TRP    0.1400
   1150 HZ3       -82.5670  -12.9660  -39.1630 H        74 TRP    0.5100
   1151 HH2       -82.5870  -11.3200  -37.3420 H        74 TRP   -0.5100
   1152 N         -89.6030  -14.3840  -39.0370 N.am     75 PRO   -0.2900
   1153 CA        -90.7730  -14.3060  -38.1550 C.3      75 PRO    0.0000
   1154 C         -90.7030  -13.2800  -37.0190 C.2      75 PRO    0.0900
   1155 O         -91.7470  -12.8710  -36.5130 O.2      75 PRO    0.0900
   1156 CB        -90.8640  -15.7180  -37.5770 C.3      75 PRO    0.0200
   1157 CG        -89.4640  -16.2310  -37.6200 C.3      75 PRO    0.0900
   1158 CD        -88.8680  -15.6480  -38.8670 C.3      75 PRO   -0.1800
   1159 HA        -91.6430  -13.9880  -38.7090 H        75 PRO    0.0900
   1160 HB1       -91.5370  -16.3550  -38.1900 H        75 PRO    0.0900
   1161 HB2       -91.2440  -15.6950  -36.5340 H        75 PRO   -0.1800
   1162 HG1       -88.8970  -15.9000  -36.7230 H        75 PRO    0.0900
   1163 HG2       -89.4530  -17.3410  -37.6620 H        75 PRO    0.0900
   1164 HD1       -87.7840  -15.4450  -38.7440 H        75 PRO    0.5100
   1165 HD2       -89.0330  -16.3070  -39.7450 H        75 PRO   -0.5100
   1166 N         -89.4940  -12.8630  -36.6470 N.am     76 PHE   -0.4700
   1167 CA        -89.2780  -12.1740  -35.3700 C.3      76 PHE    0.3100
   1168 C         -89.7720  -10.7290  -35.2950 C.2      76 PHE    0.0700
   1169 O         -90.2930  -10.2990  -34.2650 O.2      76 PHE    0.0900
   1170 CB        -87.7960  -12.2340  -34.9720 C.3      76 PHE   -0.1800
   1171 CG        -87.1880  -13.6040  -35.1030 C.ar     76 PHE    0.0900
   1172 CD1       -87.2530  -14.5190  -34.0590 C.ar     76 PHE    0.0900
   1173 CD2       -86.5280  -13.9720  -36.2670 C.ar     76 PHE    0.0000
   1174 CE1       -86.6880  -15.7770  -34.1830 C.ar     76 PHE   -0.1150
   1175 CE2       -85.9640  -15.2260  -36.3960 C.ar     76 PHE    0.1150
   1176 CZ        -86.0420  -16.1290  -35.3550 C.ar     76 PHE   -0.1150
   1177 HN        -88.6860  -13.0000  -37.2150 H        76 PHE    0.1150
   1178 HA        -89.8880  -12.6560  -34.6210 H        76 PHE   -0.1150
   1179 HB1       -87.6900  -11.9270  -33.9090 H        76 PHE    0.1150
   1180 HB2       -87.2130  -11.5510  -35.6260 H        76 PHE   -0.1150
   1181 HD1       -87.7510  -14.2460  -33.1400 H        76 PHE    0.1150
   1182 HD2       -86.4560  -13.2680  -37.0830 H        76 PHE   -0.1150
   1183 HE1       -86.7500  -16.4820  -33.3670 H        76 PHE    0.1150
   1184 HE2       -85.4600  -15.5000  -37.3120 H        76 PHE    0.5100
   1185 HZ        -85.6020  -17.1100  -35.4550 H        76 PHE   -0.5100
   1186 N         -89.5920   -9.9770  -36.3760 N.am     77 GLY   -0.4700
   1187 CA        -89.9620   -8.5760  -36.3840 C.3      77 GLY    0.3100
   1188 C         -88.9280   -7.7290  -37.0960 C.2      77 GLY   -0.0200
   1189 O         -87.9590   -8.2520  -37.6430 O.2      77 GLY    0.0900
   1190 HN        -89.1980  -10.3370  -37.2190 H        77 GLY    0.0900
   1191 HA1       -90.0510   -8.2450  -35.3600 H        77 GLY    0.5100
   1192 HA2       -90.9110   -8.4810  -36.8900 H        77 GLY   -0.5100
   1193 N         -89.1180   -6.4110  -37.0820 N.am     78 GLU   -0.4700
   1194 CA        -88.2570   -5.5310  -37.8630 C.3      78 GLU    0.3100
   1195 C         -87.1390   -4.8560  -37.0650 C.2      78 GLU    0.0700
   1196 O         -86.0590   -4.6090  -37.6050 O.2      78 GLU    0.0900
   1197 CB        -89.0780   -4.4810  -38.6190 C.3      78 GLU   -0.1800
   1198 CG        -88.3470   -3.9130  -39.8240 C.3      78 GLU    0.0900
   1199 CD        -89.0660   -2.7370  -40.4490 C.2      78 GLU    0.0900
   1200 OE1       -89.6850   -2.9150  -41.5200 O.co2    78 GLU   -0.2800
   1201 OE2       -89.0060   -1.6300  -39.8730 O.co2    78 GLU    0.0900
   1202 HN        -89.8390   -5.9750  -36.5500 H        78 GLU    0.0900
   1203 HA        -87.7020   -6.1420  -38.5600 H        78 GLU    0.6200
   1204 HB1       -89.3200   -3.6500  -37.9250 H        78 GLU   -0.7600
   1205 HB2       -90.0240   -4.9480  -38.9650 H        78 GLU   -0.7600
   1206 HG1       -88.2440   -4.7090  -40.5910 H        78 GLU    0.5100
   1207 HG2       -87.3370   -3.5780  -39.5070 H        78 GLU   -0.5100
   1208 N         -87.3830   -4.5560  -35.7880 N.am     79 LEU   -0.4700
   1209 CA        -86.3260   -4.0120  -34.9360 C.3      79 LEU    0.3100
   1210 C         -85.1950   -5.0220  -34.8270 C.2      79 LEU    0.0700
   1211 O         -84.0200   -4.6700  -34.8940 O.2      79 LEU    0.0900
   1212 CB        -86.8520   -3.6710  -33.5360 C.3      79 LEU   -0.1800
   1213 CG        -87.5130   -2.3050  -33.3250 C.3      79 LEU    0.0900
   1214 CD1       -88.9070   -2.2350  -33.9600 C.3      79 LEU    0.0900
   1215 CD2       -87.5500   -1.9650  -31.8370 C.3      79 LEU   -0.0900
   1216 HN        -88.2760   -4.6890  -35.3650 H        79 LEU    0.0900
   1217 HA        -85.9420   -3.1220  -35.4140 H        79 LEU   -0.2700
   1218 HB1       -85.9940   -3.7360  -32.8360 H        79 LEU    0.0900
   1219 HB2       -87.5990   -4.4460  -33.2660 H        79 LEU    0.0900
   1220 HG        -86.8710   -1.5200  -33.7790 H        79 LEU    0.0900
   1221 HD11      -89.5700   -3.0060  -33.5120 H        79 LEU   -0.2700
   1222 HD12      -88.8360   -2.4220  -35.0530 H        79 LEU    0.0900
   1223 HD13      -89.3560   -1.2340  -33.7800 H        79 LEU    0.0900
   1224 HD21      -86.5180   -1.9320  -31.4260 H        79 LEU    0.0900
   1225 HD22      -88.1260   -2.7410  -31.2870 H        79 LEU    0.5100
   1226 HD23      -88.0230   -0.9720  -31.6870 H        79 LEU   -0.5100
   1227 N         -85.5730   -6.2890  -34.6700 N.am     80 LEU   -0.4700
   1228 CA        -84.6240   -7.3930  -34.6000 C.3      80 LEU    0.3100
   1229 C         -83.8780   -7.5630  -35.9240 C.2      80 LEU    0.0700
   1230 O         -82.6940   -7.9080  -35.9480 O.2      80 LEU    0.0900
   1231 CB        -85.3520   -8.6890  -34.2350 C.3      80 LEU   -0.1800
   1232 CG        -84.6740   -9.6790  -33.2810 C.3      80 LEU    0.0900
   1233 CD1       -83.4830   -9.0550  -32.5720 C.3      80 LEU    0.0900
   1234 CD2       -85.6890  -10.1730  -32.2650 C.3      80 LEU   -0.0900
   1235 HN        -86.5340   -6.5410  -34.5920 H        80 LEU    0.0900
   1236 HA        -83.8820   -7.1540  -33.8540 H        80 LEU   -0.2700
   1237 HB1       -85.5500   -9.2320  -35.1810 H        80 LEU    0.0900
   1238 HB2       -86.3190   -8.4020  -33.7720 H        80 LEU    0.0900
   1239 HG        -84.3290  -10.5610  -33.8600 H        80 LEU    0.0900
   1240 HD11      -83.8110   -8.1770  -31.9760 H        80 LEU   -0.2700
   1241 HD12      -82.7330   -8.7180  -33.3170 H        80 LEU    0.0900
   1242 HD13      -83.0220   -9.7970  -31.8850 H        80 LEU    0.0900
   1243 HD21      -86.4320  -10.8340  -32.7600 H        80 LEU    0.0900
   1244 HD22      -86.2250   -9.3110  -31.8150 H        80 LEU    0.5100
   1245 HD23      -85.1750  -10.7520  -31.4680 H        80 LEU   -0.5100
   1246 N         -84.5850   -7.3210  -37.0250 N.am     81 CYS   -0.4700
   1247 CA        -83.9950   -7.3240  -38.3610 C.3      81 CYS    0.3100
   1248 C         -82.8740   -6.2870  -38.4600 C.2      81 CYS    0.0700
   1249 O         -81.7090   -6.6170  -38.7540 O.2      81 CYS    0.0900
   1250 CB        -85.0980   -7.0420  -39.3900 C.3      81 CYS   -0.1000
   1251 SG        -84.5690   -6.6610  -41.0790 S.3      81 CYS    0.0900
   1252 HN        -85.5620   -7.1250  -36.9870 H        81 CYS    0.0900
   1253 HA        -83.5460   -8.2910  -38.5340 H        81 CYS   -0.0800
   1254 HB1       -85.6920   -6.1840  -39.0130 H        81 CYS    0.5100
   1255 HB2       -85.7530   -7.9360  -39.4280 H        81 CYS   -0.5100
   1256 N         -83.2450   -5.0350  -38.1910 N.am     82 LYS   -0.4700
   1257 CA        -82.3160   -3.9160  -38.1140 C.3      82 LYS    0.3100
   1258 C         -81.1000   -4.2230  -37.2400 C.2      82 LYS    0.0700
   1259 O         -79.9630   -3.9660  -37.6370 O.2      82 LYS    0.0900
   1260 CB        -83.0400   -2.6780  -37.5720 C.3      82 LYS   -0.1800
   1261 CG        -84.0000   -2.0260  -38.5640 C.3      82 LYS    0.0900
   1262 CD        -84.9030   -0.9990  -37.8890 C.3      82 LYS    0.0900
   1263 CE        -84.9910    0.2900  -38.6960 C.3      82 LYS   -0.1800
   1264 NZ        -84.7060    0.0760  -40.1390 N.4      82 LYS    0.0900
   1265 HN        -84.2000   -4.8040  -38.0250 H        82 LYS    0.0900
   1266 HA        -81.9320   -3.7260  -39.1060 H        82 LYS   -0.1800
   1267 HB1       -82.2770   -1.9270  -37.2780 H        82 LYS    0.0900
   1268 HB2       -83.6160   -2.9770  -36.6720 H        82 LYS    0.0900
   1269 HG1       -84.6310   -2.8140  -39.0260 H        82 LYS    0.2100
   1270 HG2       -83.4110   -1.5240  -39.3600 H        82 LYS    0.0500
   1271 HD1       -84.4990   -0.7680  -36.8800 H        82 LYS    0.0500
   1272 HD2       -85.9220   -1.4280  -37.7800 H        82 LYS   -0.3000
   1273 HE1       -84.2470    1.0210  -38.3130 H        82 LYS    0.3300
   1274 HE2       -86.0160    0.7110  -38.6160 H        82 LYS    0.3300
   1275 HZ1       -85.2790   -0.7180  -40.4910 H        82 LYS    0.3300
   1276 HZ2       -83.6970   -0.1450  -40.2630 H        82 LYS    0.5100
   1277 HZ3       -84.9410    0.9370  -40.6710 H        82 LYS   -0.5100
   1278 N         -81.3500   -4.7860  -36.0550 N.am     83 ALA   -0.4700
   1279 CA        -80.2880   -5.1390  -35.1140 C.3      83 ALA    0.3100
   1280 C         -79.3130   -6.1630  -35.6790 C.2      83 ALA    0.0700
   1281 O         -78.1070   -5.9330  -35.6920 O.2      83 ALA    0.0900
   1282 CB        -80.8790   -5.6400  -33.7970 C.3      83 ALA   -0.2700
   1283 HN        -82.2790   -4.9920  -35.7580 H        83 ALA    0.0900
   1284 HA        -79.6860   -4.2580  -34.9440 H        83 ALA    0.0900
   1285 HB1       -81.5050   -6.5400  -33.9770 H        83 ALA    0.0900
   1286 HB2       -81.5170   -4.8500  -33.3440 H        83 ALA    0.5100
   1287 HB3       -80.0630   -5.9110  -33.0940 H        83 ALA   -0.5100
   1288 N         -79.8290   -7.2970  -36.1450 N.am     84 VAL   -0.4700
   1289 CA        -78.9610   -8.3430  -36.6810 C.3      84 VAL    0.3100
   1290 C         -78.1300   -7.8620  -37.8750 C.2      84 VAL    0.0700
   1291 O         -76.9240   -8.1360  -37.9510 O.2      84 VAL    0.0900
   1292 CB        -79.7380   -9.6170  -37.0580 C.3      84 VAL   -0.0900
   1293 CG1       -78.7920  -10.6580  -37.6400 C.3      84 VAL    0.0900
   1294 CG2       -80.4520  -10.1810  -35.8410 C.3      84 VAL   -0.2700
   1295 HN        -80.8100   -7.4820  -36.1500 H        84 VAL    0.0900
   1296 HA        -78.2230   -8.5720  -35.9280 H        84 VAL    0.0900
   1297 HB        -80.5170   -9.3670  -37.8080 H        84 VAL    0.0900
   1298 HG11      -77.9130  -10.7900  -36.9730 H        84 VAL   -0.2700
   1299 HG12      -78.4320  -10.3270  -38.6380 H        84 VAL    0.0900
   1300 HG13      -79.3140  -11.6340  -37.7350 H        84 VAL    0.0900
   1301 HG21      -81.2900   -9.5130  -35.5470 H        84 VAL    0.0900
   1302 HG22      -79.7450  -10.2580  -34.9890 H        84 VAL    0.5100
   1303 HG23      -80.8650  -11.1860  -36.0760 H        84 VAL   -0.5100
   1304 N         -78.7620   -7.1330  -38.8000 N.am     85 LEU   -0.4700
   1305 CA        -78.0350   -6.6040  -39.9580 C.3      85 LEU    0.3100
   1306 C         -76.9510   -5.6050  -39.5550 C.2      85 LEU    0.0700
   1307 O         -75.7750   -5.7410  -39.9370 O.2      85 LEU    0.0900
   1308 CB        -78.9930   -5.9590  -40.9640 C.3      85 LEU   -0.1800
   1309 CG        -79.5610   -6.8840  -42.0370 C.3      85 LEU    0.0900
   1310 CD1       -80.1430   -6.0610  -43.1650 C.3      85 LEU    0.0900
   1311 CD2       -78.4920   -7.8290  -42.5620 C.3      85 LEU   -0.0900
   1312 HN        -79.7340   -6.9200  -38.7470 H        85 LEU    0.0900
   1313 HA        -77.5050   -7.4230  -40.4210 H        85 LEU   -0.2700
   1314 HB1       -78.4500   -5.1370  -41.4740 H        85 LEU    0.0900
   1315 HB2       -79.8460   -5.5310  -40.3960 H        85 LEU    0.0900
   1316 HG        -80.3540   -7.5230  -41.5940 H        85 LEU    0.0900
   1317 HD11      -79.3550   -5.4230  -43.6190 H        85 LEU   -0.2700
   1318 HD12      -80.9520   -5.4050  -42.7770 H        85 LEU    0.0900
   1319 HD13      -80.5520   -6.7320  -43.9510 H        85 LEU    0.0900
   1320 HD21      -78.2240   -8.5740  -41.7810 H        85 LEU    0.0900
   1321 HD22      -77.5800   -7.2550  -42.8320 H        85 LEU    0.5100
   1322 HD23      -78.8720   -8.3710  -43.4540 H        85 LEU   -0.5100
   1323 N         -77.3620   -4.6020  -38.7770 N.am     86 SER   -0.4700
   1324 CA        -76.4520   -3.5960  -38.2520 C.3      86 SER    0.3100
   1325 C         -75.2380   -4.2400  -37.5760 C.2      86 SER    0.0700
   1326 O         -74.0970   -3.9300  -37.9140 O.2      86 SER    0.0900
   1327 CB        -77.1930   -2.6820  -37.2700 C.3      86 SER    0.0500
   1328 OG        -76.6070   -1.3930  -37.2180 O.3      86 SER    0.0900
   1329 HN        -78.3200   -4.4960  -38.5210 H        86 SER    0.0900
   1330 HA        -76.0640   -3.0250  -39.0820 H        86 SER   -0.6600
   1331 HB1       -77.1590   -3.1270  -36.2530 H        86 SER    0.4300
   1332 HB2       -78.2520   -2.5760  -37.5910 H        86 SER    0.5100
   1333 HG1       -76.6640   -1.0400  -38.1090 H        86 SER   -0.5100
   1334 N         -75.4870   -5.1600  -36.6470 N.am     87 ILE   -0.4700
   1335 CA        -74.4170   -5.8670  -35.9510 C.3      87 ILE    0.3100
   1336 C         -73.5100   -6.6290  -36.9160 C.2      87 ILE    0.0700
   1337 O         -72.2880   -6.6040  -36.7790 O.2      87 ILE    0.0900
   1338 CB        -74.9850   -6.8140  -34.8740 C.3      87 ILE   -0.0900
   1339 CG1       -75.4320   -6.0100  -33.6560 C.3      87 ILE    0.0900
   1340 CG2       -73.9580   -7.8540  -34.4580 C.3      87 ILE   -0.2700
   1341 CD        -75.9310   -6.8670  -32.5260 C.3      87 ILE    0.0900
   1342 HN        -76.4170   -5.4070  -36.3840 H        87 ILE    0.0900
   1343 HA        -73.7710   -5.1310  -35.4980 H        87 ILE    0.0900
   1344 HB        -75.8830   -7.3290  -35.2760 H        87 ILE   -0.1800
   1345 HG11      -76.2480   -5.3230  -33.9660 H        87 ILE    0.0900
   1346 HG12      -74.5730   -5.4090  -33.2920 H        87 ILE    0.0900
   1347 HG21      -73.0560   -7.3550  -34.0430 H        87 ILE   -0.2700
   1348 HG22      -73.6550   -8.4600  -35.3380 H        87 ILE    0.0900
   1349 HG23      -74.3870   -8.5180  -33.6780 H        87 ILE    0.0900
   1350 HD1       -75.0850   -7.4240  -32.0680 H        87 ILE    0.0900
   1351 HD2       -76.6730   -7.6010  -32.9060 H        87 ILE    0.5100
   1352 HD3       -76.4000   -6.2300  -31.7460 H        87 ILE   -0.5100
   1353 N         -74.1060   -7.2870  -37.9070 N.am     88 ASP   -0.4700
   1354 CA        -73.3230   -8.0210  -38.8960 C.3      88 ASP    0.3100
   1355 C         -72.3080   -7.1040  -39.5940 C.2      88 ASP    0.0700
   1356 O         -71.0920   -7.3910  -39.6340 O.2      88 ASP    0.0900
   1357 CB        -74.2550   -8.6730  -39.9220 C.3      88 ASP   -0.2800
   1358 CG        -73.5550   -9.7160  -40.7650 C.2      88 ASP    0.0900
   1359 OD1       -72.6280  -10.3820  -40.2550 O.co2    88 ASP    0.0900
   1360 OD2       -73.9430   -9.8770  -41.9400 O.co2    88 ASP    0.6200
   1361 HN        -75.0960   -7.3110  -38.0160 H        88 ASP   -0.7600
   1362 HA        -72.7450   -8.7730  -38.3800 H        88 ASP   -0.7600
   1363 HB1       -74.6590   -7.8870  -40.5950 H        88 ASP    0.5100
   1364 HB2       -75.0980   -9.1600  -39.3860 H        88 ASP   -0.5100
   1365 N         -72.8070   -5.9830  -40.1180 N.am     89 TYR   -0.4700
   1366 CA        -71.9390   -5.0120  -40.7850 C.3      89 TYR    0.3100
   1367 C         -70.8700   -4.4400  -39.8490 C.2      89 TYR    0.0700
   1368 O         -69.6860   -4.3240  -40.2170 O.2      89 TYR    0.0900
   1369 CB        -72.7680   -3.8880  -41.4210 C.3      89 TYR   -0.1800
   1370 CG        -73.1960   -4.2020  -42.8370 C.ar     89 TYR    0.0900
   1371 CD1       -74.5380   -4.2270  -43.2050 C.ar     89 TYR    0.0900
   1372 CD2       -72.2520   -4.4920  -43.8070 C.ar     89 TYR    0.0000
   1373 CE1       -74.9180   -4.5200  -44.5120 C.ar     89 TYR   -0.1150
   1374 CE2       -72.6170   -4.7890  -45.1040 C.ar     89 TYR    0.1150
   1375 CZ        -73.9450   -4.8030  -45.4540 C.ar     89 TYR   -0.1150
   1376 OH        -74.2790   -5.1010  -46.7590 O.3      89 TYR    0.1150
   1377 HN        -73.7780   -5.7580  -40.0790 H        89 TYR    0.1100
   1378 HA        -71.3750   -5.5350  -41.5420 H        89 TYR   -0.5400
   1379 HB1       -72.1630   -2.9580  -41.4550 H        89 TYR    0.4300
   1380 HB2       -73.6900   -3.7240  -40.8220 H        89 TYR   -0.1150
   1381 HD1       -75.2960   -4.0150  -42.4660 H        89 TYR    0.1150
   1382 HD2       -71.2050   -4.4850  -43.5430 H        89 TYR   -0.1150
   1383 HE1       -75.9610   -4.5290  -44.7870 H        89 TYR    0.1150
   1384 HE2       -71.8600   -5.0100  -45.8410 H        89 TYR    0.5100
   1385 HH        -75.2350   -5.0660  -46.8350 H        89 TYR   -0.5100
   1386 N         -71.2940   -4.1020  -38.6320 N.am     90 TYR   -0.4700
   1387 CA        -70.3920   -3.5930  -37.6090 C.3      90 TYR    0.3100
   1388 C         -69.2170   -4.5240  -37.3860 C.2      90 TYR    0.0700
   1389 O         -68.0670   -4.1130  -37.4990 O.2      90 TYR    0.0900
   1390 CB        -71.1330   -3.3930  -36.2880 C.3      90 TYR   -0.1800
   1391 CG        -71.6300   -1.9870  -36.0850 C.ar     90 TYR    0.0900
   1392 CD1       -72.9850   -1.6970  -36.1360 C.ar     90 TYR    0.0900
   1393 CD2       -70.7410   -0.9490  -35.8400 C.ar     90 TYR    0.0000
   1394 CE1       -73.4430   -0.4170  -35.9500 C.ar     90 TYR   -0.1150
   1395 CE2       -71.1900    0.3400  -35.6520 C.ar     90 TYR    0.1150
   1396 CZ        -72.5450    0.5980  -35.7080 C.ar     90 TYR   -0.1150
   1397 OH        -73.0060    1.8800  -35.5210 O.3      90 TYR    0.1150
   1398 HN        -72.2510   -4.1830  -38.3680 H        90 TYR    0.1100
   1399 HA        -69.9870   -2.6550  -37.9570 H        90 TYR   -0.5400
   1400 HB1       -70.4490   -3.6270  -35.4450 H        90 TYR    0.4300
   1401 HB2       -72.0190   -4.0640  -36.2590 H        90 TYR   -0.1150
   1402 HD1       -73.6910   -2.4920  -36.3270 H        90 TYR    0.1150
   1403 HD2       -69.6810   -1.1540  -35.7970 H        90 TYR   -0.1150
   1404 HE1       -74.5020   -0.2070  -35.9920 H        90 TYR    0.1150
   1405 HE2       -70.4900    1.1400  -35.4620 H        90 TYR    0.5100
   1406 HH        -72.3220    2.3780  -35.0660 H        90 TYR   -0.5100
   1407 N         -69.5170   -5.7800  -37.0630 N.am     91 ASN   -0.4700
   1408 CA        -68.4920   -6.7970  -36.8830 C.3      91 ASN    0.3100
   1409 C         -67.5400   -6.8380  -38.0690 C.2      91 ASN    0.0700
   1410 O         -66.3140   -6.7470  -37.8980 O.2      91 ASN    0.0900
   1411 CB        -69.1330   -8.1680  -36.6630 C.3      91 ASN   -0.1800
   1412 CG        -68.1120   -9.2880  -36.6240 C.2      91 ASN    0.0900
   1413 ND2       -67.1360   -9.1660  -35.7270 N.am     91 ASN    0.0900
   1414 OD1       -68.1960  -10.2470  -37.3910 O.2      91 ASN    0.5500
   1415 HN        -70.4570   -6.0810  -36.9280 H        91 ASN   -0.5500
   1416 HA        -67.8910   -6.5210  -36.0300 H        91 ASN   -0.6200
   1417 HB1       -69.8480   -8.3710  -37.4880 H        91 ASN    0.3200
   1418 HB2       -69.6850   -8.1580  -35.6980 H        91 ASN    0.3000
   1419 HD21      -66.5220   -9.9350  -35.5490 H        91 ASN    0.5100
   1420 HD22      -67.0170   -8.3060  -35.2310 H        91 ASN   -0.5100
   1421 N         -68.1150   -6.9360  -39.2700 N.am     92 MET   -0.4700
   1422 CA        -67.3100   -6.9490  -40.4920 C.3      92 MET    0.3100
   1423 C         -66.3020   -5.8000  -40.5820 C.2      92 MET    0.0700
   1424 O         -65.1640   -6.0040  -41.0150 O.2      92 MET    0.0900
   1425 CB        -68.1880   -6.9670  -41.7540 C.3      92 MET   -0.1800
   1426 CG        -67.3850   -6.7320  -43.0290 C.3      92 MET    0.0900
   1427 SD        -68.1400   -7.4070  -44.5150 S.3      92 MET    0.0900
   1428 CE        -69.6000   -6.3940  -44.6070 C.3      92 MET   -0.1400
   1429 HN        -69.1020   -7.0030  -39.3870 H        92 MET    0.0900
   1430 HA        -66.6840   -7.8290  -40.4650 H        92 MET    0.0900
   1431 HB1       -68.9600   -6.1730  -41.6640 H        92 MET   -0.0900
   1432 HB2       -68.6940   -7.9530  -41.8250 H        92 MET   -0.2200
   1433 HG1       -66.3840   -7.1900  -42.8930 H        92 MET    0.0900
   1434 HG2       -67.2550   -5.6370  -43.1560 H        92 MET    0.0900
   1435 HE1       -69.3500   -5.3150  -44.5150 H        92 MET    0.0900
   1436 HE2       -70.3000   -6.6540  -43.7840 H        92 MET    0.5100
   1437 HE3       -70.1120   -6.5450  -45.5810 H        92 MET   -0.5100
   1438 N         -66.7090   -4.5980  -40.1650 N.am     93 PHE   -0.4700
   1439 CA        -65.8020   -3.4490  -40.2290 C.3      93 PHE    0.3100
   1440 C         -64.8190   -3.3160  -39.0460 C.2      93 PHE    0.0700
   1441 O         -63.5900   -3.2870  -39.2420 O.2      93 PHE    0.0900
   1442 CB        -66.5760   -2.1460  -40.4480 C.3      93 PHE   -0.1800
   1443 CG        -66.8380   -1.8370  -41.9010 C.ar     93 PHE    0.0900
   1444 CD1       -68.1310   -1.8250  -42.4100 C.ar     93 PHE    0.0900
   1445 CD2       -65.7860   -1.5700  -42.7640 C.ar     93 PHE    0.0000
   1446 CE1       -68.3620   -1.5480  -43.7520 C.ar     93 PHE   -0.1150
   1447 CE2       -66.0140   -1.2870  -44.1020 C.ar     93 PHE    0.1150
   1448 CZ        -67.3020   -1.2800  -44.5960 C.ar     93 PHE   -0.1150
   1449 HN        -67.6230   -4.4320  -39.8020 H        93 PHE    0.1150
   1450 HA        -65.1130   -3.6150  -41.0430 H        93 PHE   -0.1150
   1451 HB1       -65.9920   -1.2970  -40.0310 H        93 PHE    0.1150
   1452 HB2       -67.5620   -2.2150  -39.9410 H        93 PHE   -0.1150
   1453 HD1       -68.9650   -2.0350  -41.7570 H        93 PHE    0.1150
   1454 HD2       -64.7740   -1.5820  -42.3890 H        93 PHE   -0.1150
   1455 HE1       -69.3710   -1.5400  -44.1350 H        93 PHE    0.1150
   1456 HE2       -65.1830   -1.0740  -44.7580 H        93 PHE    0.5100
   1457 HZ        -67.4810   -1.0670  -45.6390 H        93 PHE   -0.5100
   1458 N         -65.3550   -3.2310  -37.8270 N.am     94 THR   -0.4700
   1459 CA        -64.5300   -3.0810  -36.6290 C.3      94 THR    0.3100
   1460 C         -63.4690   -4.1670  -36.5050 C.2      94 THR    0.0700
   1461 O         -62.3660   -3.8960  -36.0390 O.2      94 THR    0.0900
   1462 CB        -65.3680   -3.0380  -35.3280 C.3      94 THR    0.1400
   1463 CG2       -66.3040   -1.8530  -35.3250 C.3      94 THR    0.0900
   1464 OG1       -66.1300   -4.2440  -35.1970 O.3      94 THR   -0.6600
   1465 HN        -66.3410   -3.2640  -37.6780 H        94 THR    0.4300
   1466 HA        -63.9690   -2.1640  -36.7330 H        94 THR   -0.2700
   1467 HB        -64.6940   -2.9420  -34.4500 H        94 THR    0.0900
   1468 HG1       -66.7000   -4.2830  -35.9690 H        94 THR    0.0900
   1469 HG21      -67.0000   -1.9160  -36.1880 H        94 THR    0.0900
   1470 HG22      -65.7210   -0.9110  -35.4060 H        94 THR    0.5100
   1471 HG23      -66.9000   -1.8450  -34.3880 H        94 THR   -0.5100
   1472 N         -63.7950   -5.3880  -36.9270 N.am     95 SER   -0.4700
   1473 CA        -62.8120   -6.4710  -36.8570 C.3      95 SER    0.3100
   1474 C         -61.5370   -6.1530  -37.6490 C.2      95 SER    0.0700
   1475 O         -60.4180   -6.2320  -37.1220 O.2      95 SER    0.0900
   1476 CB        -63.4120   -7.8120  -37.3060 C.3      95 SER    0.0500
   1477 OG        -64.3350   -8.3220  -36.3540 O.3      95 SER    0.0900
   1478 HN        -64.6920   -5.6140  -37.2990 H        95 SER    0.0900
   1479 HA        -62.4720   -6.5400  -35.8340 H        95 SER   -0.6600
   1480 HB1       -62.5960   -8.5560  -37.4370 H        95 SER    0.4300
   1481 HB2       -63.9440   -7.6730  -38.2710 H        95 SER    0.5100
   1482 HG1       -63.8580   -8.9870  -35.8520 H        95 SER   -0.5100
   1483 N         -61.7010   -5.7650  -38.9100 N.am     96 ILE   -0.4700
   1484 CA        -60.5490   -5.4900  -39.7630 C.3      96 ILE    0.3100
   1485 C         -59.8490   -4.1730  -39.3990 C.2      96 ILE    0.0700
   1486 O         -58.6140   -4.0860  -39.4540 O.2      96 ILE    0.0900
   1487 CB        -60.9150   -5.5460  -41.2660 C.3      96 ILE   -0.0900
   1488 CG1       -59.6510   -5.6250  -42.1270 C.3      96 ILE    0.0900
   1489 CG2       -61.7770   -4.3570  -41.6600 C.3      96 ILE   -0.2700
   1490 CD        -58.7290   -6.7720  -41.7730 C.3      96 ILE    0.0900
   1491 HN        -62.6000   -5.6470  -39.3230 H        96 ILE    0.0900
   1492 HA        -59.7920   -6.2260  -39.5390 H        96 ILE    0.0900
   1493 HB        -61.4700   -6.4850  -41.4720 H        96 ILE   -0.1800
   1494 HG11      -59.0880   -4.6750  -42.0110 H        96 ILE    0.0900
   1495 HG12      -59.9560   -5.7360  -43.1890 H        96 ILE    0.0900
   1496 HG21      -61.2300   -3.4080  -41.4670 H        96 ILE   -0.2700
   1497 HG22      -62.7140   -4.3540  -41.0630 H        96 ILE    0.0900
   1498 HG23      -62.0230   -4.4100  -42.7420 H        96 ILE    0.0900
   1499 HD1       -59.3170   -7.6250  -41.3720 H        96 ILE    0.0900
   1500 HD2       -58.0010   -6.4480  -40.9980 H        96 ILE    0.5100
   1501 HD3       -58.1830   -7.1130  -42.6790 H        96 ILE   -0.5100
   1502 N         -60.6270   -3.1610  -39.0050 N.am     97 PHE   -0.4700
   1503 CA        -60.0400   -1.9170  -38.5090 C.3      97 PHE    0.3100
   1504 C         -59.1070   -2.1930  -37.3290 C.2      97 PHE    0.0700
   1505 O         -57.9320   -1.8010  -37.3270 O.2      97 PHE    0.0900
   1506 CB        -61.1280   -0.9310  -38.0630 C.3      97 PHE   -0.1800
   1507 CG        -61.8730   -0.2810  -39.1960 C.ar     97 PHE    0.0900
   1508 CD1       -61.5300   -0.5280  -40.5170 C.ar     97 PHE    0.0900
   1509 CD2       -62.9180    0.5950  -38.9340 C.ar     97 PHE    0.0000
   1510 CE1       -62.2230    0.0800  -41.5550 C.ar     97 PHE   -0.1150
   1511 CE2       -63.6120    1.2050  -39.9680 C.ar     97 PHE    0.1150
   1512 CZ        -63.2620    0.9460  -41.2770 C.ar     97 PHE   -0.1150
   1513 HN        -61.6220   -3.2060  -39.0320 H        97 PHE    0.1150
   1514 HA        -59.4500   -1.4860  -39.3040 H        97 PHE   -0.1150
   1515 HB1       -60.6600   -0.1160  -37.4700 H        97 PHE    0.1150
   1516 HB2       -61.8770   -1.4700  -37.4460 H        97 PHE   -0.1150
   1517 HD1       -60.7140   -1.1990  -40.7400 H        97 PHE    0.1150
   1518 HD2       -63.1940    0.8050  -37.9110 H        97 PHE   -0.1150
   1519 HE1       -61.9500   -0.1250  -42.5790 H        97 PHE    0.1150
   1520 HE2       -64.4250    1.8810  -39.7490 H        97 PHE    0.5100
   1521 HZ        -63.8000    1.4210  -42.0840 H        97 PHE   -0.5100
   1522 N         -59.6430   -2.8790  -36.3230 N.am     98 THR   -0.4700
   1523 CA        -58.8710   -3.2320  -35.1460 C.3      98 THR    0.3100
   1524 C         -57.6370   -4.0290  -35.5320 C.2      98 THR    0.0700
   1525 O         -56.5450   -3.7520  -35.0530 O.2      98 THR    0.0900
   1526 CB        -59.7270   -3.9870  -34.1140 C.3      98 THR    0.1400
   1527 CG2       -58.8600   -4.5140  -32.9780 C.3      98 THR    0.0900
   1528 OG1       -60.7120   -3.0990  -33.5740 O.3      98 THR   -0.6600
   1529 HN        -60.5940   -3.1810  -36.3330 H        98 THR    0.4300
   1530 HA        -58.4890   -2.3190  -34.7150 H        98 THR   -0.2700
   1531 HB        -60.2390   -4.8450  -34.6000 H        98 THR    0.0900
   1532 HG1       -61.4820   -3.1810  -34.1420 H        98 THR    0.0900
   1533 HG21      -58.2140   -3.7000  -32.5820 H        98 THR    0.0900
   1534 HG22      -58.2090   -5.3340  -33.3470 H        98 THR    0.5100
   1535 HG23      -59.5030   -4.8880  -32.1540 H        98 THR   -0.5100
   1536 N         -57.7930   -4.9960  -36.4320 N.am     99 LEU   -0.4700
   1537 CA        -56.6280   -5.7820  -36.8400 C.3      99 LEU    0.3100
   1538 C         -55.5070   -4.9590  -37.4760 C.2      99 LEU    0.0700
   1539 O         -54.3210   -5.1870  -37.1970 O.2      99 LEU    0.0900
   1540 CB        -57.0170   -6.9480  -37.7540 C.3      99 LEU   -0.1800
   1541 CG        -57.3430   -8.2480  -37.0270 C.3      99 LEU    0.0900
   1542 CD1       -57.3850   -9.3890  -38.0160 C.3      99 LEU    0.0900
   1543 CD2       -56.3280   -8.5260  -35.9310 C.3      99 LEU   -0.0900
   1544 HN        -58.6690   -5.2200  -36.8510 H        99 LEU    0.0900
   1545 HA        -56.1540   -6.1570  -35.9450 H        99 LEU   -0.2700
   1546 HB1       -56.1730   -7.1400  -38.4490 H        99 LEU    0.0900
   1547 HB2       -57.9080   -6.6450  -38.3440 H        99 LEU    0.0900
   1548 HG        -58.3290   -8.1550  -36.5230 H        99 LEU    0.0900
   1549 HD11      -56.4700   -9.3810  -38.6460 H        99 LEU   -0.2700
   1550 HD12      -58.2720   -9.2840  -38.6770 H        99 LEU    0.0900
   1551 HD13      -57.4350  -10.3580  -37.4740 H        99 LEU    0.0900
   1552 HD21      -56.5640   -7.9240  -35.0290 H        99 LEU    0.0900
   1553 HD22      -55.3080   -8.2550  -36.2820 H        99 LEU    0.5100
   1554 HD23      -56.3530   -9.6030  -35.6560 H        99 LEU   -0.5100
   1555 N         -55.8640   -3.9980  -38.3270 N.am    100 THR   -0.4700
   1556 CA        -54.8250   -3.1640  -38.9350 C.3     100 THR    0.3100
   1557 C         -54.1900   -2.1990  -37.9370 C.2     100 THR    0.0700
   1558 O         -53.0000   -1.9040  -38.0310 O.2     100 THR    0.0900
   1559 CB        -55.3270   -2.3700  -40.1560 C.3     100 THR    0.1400
   1560 CG2       -56.0860   -3.2720  -41.0970 C.3     100 THR    0.0900
   1561 OG1       -56.1710   -1.3020  -39.7200 O.3     100 THR   -0.6600
   1562 HN        -56.8100   -3.8100  -38.5780 H       100 THR    0.4300
   1563 HA        -54.0180   -3.8160  -39.2320 H       100 THR   -0.2700
   1564 HB        -54.4640   -1.9460  -40.7120 H       100 THR    0.0900
   1565 HG1       -56.8100   -1.6960  -39.1210 H       100 THR    0.0900
   1566 HG21      -57.1800   -3.1460  -40.9490 H       100 THR    0.0900
   1567 HG22      -55.8210   -4.3330  -40.9010 H       100 THR    0.5100
   1568 HG23      -55.8390   -3.0140  -42.1490 H       100 THR   -0.5100
   1569 N         -54.9790   -1.7020  -36.9830 N.am    101 MET   -0.4700
   1570 CA        -54.4160   -0.8730  -35.9200 C.3     101 MET    0.3100
   1571 C         -53.4700   -1.6570  -35.0060 C.2     101 MET    0.0700
   1572 O         -52.4880   -1.1110  -34.4940 O.2     101 MET    0.0900
   1573 CB        -55.5130   -0.1990  -35.1020 C.3     101 MET   -0.1800
   1574 CG        -56.2560    0.8650  -35.8810 C.3     101 MET    0.0900
   1575 SD        -55.1220    2.0700  -36.6000 S.3     101 MET    0.0900
   1576 CE        -54.8430    3.1710  -35.2110 C.3     101 MET   -0.1400
   1577 HN        -55.9620   -1.8680  -36.9530 H       101 MET    0.0900
   1578 HA        -53.7850   -0.1270  -36.3790 H       101 MET    0.0900
   1579 HB1       -55.0550    0.2680  -34.2040 H       101 MET   -0.0900
   1580 HB2       -56.2390   -0.9730  -34.7720 H       101 MET   -0.2200
   1581 HG1       -56.9660    1.3790  -35.1990 H       101 MET    0.0900
   1582 HG2       -56.8420    0.3760  -36.6880 H       101 MET    0.0900
   1583 HE1       -54.4000    2.6290  -34.3480 H       101 MET    0.0900
   1584 HE2       -55.8030    3.6190  -34.8790 H       101 MET    0.5100
   1585 HE3       -54.1440    3.9850  -35.5000 H       101 MET   -0.5100
   1586 N         -53.7770   -2.9390  -34.8040 N.am    102 MET   -0.4700
   1587 CA        -52.8940   -3.8340  -34.0710 C.3     102 MET    0.3100
   1588 C         -51.6030   -4.0360  -34.8310 C.2     102 MET    0.0700
   1589 O         -50.5320   -3.9890  -34.2470 O.2     102 MET    0.0900
   1590 CB        -53.5340   -5.2060  -33.8540 C.3     102 MET   -0.1800
   1591 CG        -54.6970   -5.2290  -32.8970 C.3     102 MET    0.0900
   1592 SD        -54.6800   -6.6970  -31.8530 S.3     102 MET    0.0900
   1593 CE        -54.1020   -7.9270  -33.0240 C.3     102 MET   -0.1400
   1594 HN        -54.6240   -3.3400  -35.1450 H       102 MET    0.0900
   1595 HA        -52.6720   -3.3740  -33.1210 H       102 MET    0.0900
   1596 HB1       -52.7540   -5.8930  -33.4640 H       102 MET   -0.0900
   1597 HB2       -53.8880   -5.5820  -34.8350 H       102 MET   -0.2200
   1598 HG1       -55.6400   -5.1990  -33.4820 H       102 MET    0.0900
   1599 HG2       -54.6530   -4.3190  -32.2610 H       102 MET    0.0900
   1600 HE1       -52.9990   -7.8780  -33.1490 H       102 MET    0.0900
   1601 HE2       -54.5680   -7.7590  -34.0180 H       102 MET    0.5100
   1602 HE3       -54.3610   -8.9470  -32.6690 H       102 MET   -0.5100
   1603 N         -51.7030   -4.2850  -36.1330 N.am    103 SER   -0.4700
   1604 CA        -50.5010   -4.4950  -36.9360 C.3     103 SER    0.3100
   1605 C         -49.6120   -3.2510  -36.9800 C.2     103 SER    0.0700
   1606 O         -48.3850   -3.3450  -36.8920 O.2     103 SER    0.0900
   1607 CB        -50.8610   -4.9560  -38.3530 C.3     103 SER    0.0500
   1608 OG        -51.3390   -6.2910  -38.3470 O.3     103 SER    0.0900
   1609 HN        -52.5780   -4.3380  -36.6080 H       103 SER    0.0900
   1610 HA        -49.8980   -5.2440  -36.4430 H       103 SER   -0.6600
   1611 HB1       -49.9600   -4.9030  -39.0010 H       103 SER    0.4300
   1612 HB2       -51.6530   -4.2960  -38.7680 H       103 SER    0.5100
   1613 HG1       -52.1980   -6.2620  -37.9210 H       103 SER   -0.5100
   1614 N         -50.2390   -2.0840  -37.1090 N.am    104 VAL   -0.4700
   1615 CA        -49.5140   -0.8180  -37.0990 C.3     104 VAL    0.3100
   1616 C         -48.8330   -0.6010  -35.7550 C.2     104 VAL    0.0700
   1617 O         -47.6690   -0.2110  -35.6980 O.2     104 VAL    0.0900
   1618 CB        -50.4440    0.3830  -37.4360 C.3     104 VAL   -0.0900
   1619 CG1       -50.0710    1.6230  -36.6230 C.3     104 VAL    0.0900
   1620 CG2       -50.4080    0.6830  -38.9270 C.3     104 VAL   -0.2700
   1621 HN        -51.2290   -2.0230  -37.2180 H       104 VAL    0.0900
   1622 HA        -48.7210   -0.8870  -37.8280 H       104 VAL    0.0900
   1623 HB        -51.4960    0.1040  -37.2120 H       104 VAL    0.0900
   1624 HG11      -48.9800    1.8180  -36.7020 H       104 VAL   -0.2700
   1625 HG12      -50.3280    1.4660  -35.5540 H       104 VAL    0.0900
   1626 HG13      -50.6180    2.5090  -37.0120 H       104 VAL    0.0900
   1627 HG21      -50.7500   -0.2040  -39.5040 H       104 VAL    0.0900
   1628 HG22      -49.3700    0.9290  -39.2390 H       104 VAL    0.5100
   1629 HG23      -51.0800    1.5360  -39.1580 H       104 VAL   -0.5100
   1630 N         -49.5610   -0.8750  -34.6720 N.am    105 ASP   -0.4700
   1631 CA        -49.0520   -0.6780  -33.3160 C.3     105 ASP    0.3100
   1632 C         -47.9040   -1.6320  -32.9820 C.2     105 ASP    0.0700
   1633 O         -46.9150   -1.2460  -32.3600 O.2     105 ASP    0.0900
   1634 CB        -50.1930   -0.8330  -32.3040 C.3     105 ASP   -0.2800
   1635 CG        -49.7110   -0.8260  -30.8700 C.2     105 ASP    0.0900
   1636 OD1       -49.6210    0.2700  -30.2720 O.co2   105 ASP    0.0900
   1637 OD2       -49.4170   -1.9170  -30.3330 O.co2   105 ASP    0.6200
   1638 HN        -50.4910   -1.2300  -34.7400 H       105 ASP   -0.7600
   1639 HA        -48.6260    0.3120  -33.2560 H       105 ASP   -0.7600
   1640 HB1       -50.7150   -1.7950  -32.4950 H       105 ASP    0.5100
   1641 HB2       -50.9100    0.0050  -32.4380 H       105 ASP   -0.5100
   1642 N         -48.0510   -2.8810  -33.4030 N.am    106 ARG   -0.4700
   1643 CA        -47.0100   -3.8880  -33.2840 C.3     106 ARG    0.3100
   1644 C         -45.7640   -3.4670  -34.0610 C.2     106 ARG    0.0700
   1645 O         -44.6340   -3.5880  -33.5730 O.2     106 ARG    0.0900
   1646 CB        -47.5360   -5.2170  -33.8260 C.3     106 ARG   -0.1800
   1647 CG        -46.7520   -6.4380  -33.3960 C.3     106 ARG    0.0900
   1648 CD        -47.3970   -7.1160  -32.2010 C.3     106 ARG    0.0900
   1649 NE        -47.3330   -6.2960  -30.9930 N.pl3   106 ARG   -0.1800
   1650 CZ        -46.2570   -6.2010  -30.2190 C.cat   106 ARG    0.0900
   1651 NH1       -45.1520   -6.8710  -30.5280 N.pl3   106 ARG    0.0900
   1652 NH2       -46.2810   -5.4350  -29.1370 N.pl3   106 ARG    0.2000
   1653 HN        -48.8980   -3.1900  -33.8270 H       106 ARG    0.0900
   1654 HA        -46.7420   -3.9800  -32.2420 H       106 ARG    0.0900
   1655 HB1       -47.5210   -5.1680  -34.9360 H       106 ARG   -0.7000
   1656 HB2       -48.5860   -5.3410  -33.4850 H       106 ARG    0.4400
   1657 HG1       -45.7190   -6.1300  -33.1270 H       106 ARG    0.6400
   1658 HG2       -46.7030   -7.1570  -34.2410 H       106 ARG   -0.8000
   1659 HD1       -46.8710   -8.0710  -31.9850 H       106 ARG    0.4600
   1660 HD2       -48.4690   -7.3110  -32.4180 H       106 ARG    0.4600
   1661 HE        -48.1470   -5.7750  -30.7340 H       106 ARG   -0.8000
   1662 HH11      -45.1300   -7.4490  -31.3440 H       106 ARG    0.4600
   1663 HH12      -44.3440   -6.7980  -29.9440 H       106 ARG    0.4600
   1664 HH21      -47.1100   -4.9270  -28.9020 H       106 ARG    0.5100
   1665 HH22      -45.4700   -5.3650  -28.5570 H       106 ARG   -0.5100
   1666 N         -45.9790   -2.9720  -35.2800 N.am    107 TYR   -0.4700
   1667 CA        -44.8950   -2.4530  -36.1120 C.3     107 TYR    0.3100
   1668 C         -44.1700   -1.2870  -35.4480 C.2     107 TYR    0.0700
   1669 O         -42.9510   -1.1950  -35.5050 O.2     107 TYR    0.0900
   1670 CB        -45.4290   -2.0150  -37.4820 C.3     107 TYR   -0.1800
   1671 CG        -44.4470   -1.1900  -38.2880 C.ar    107 TYR    0.0900
   1672 CD1       -43.5340   -1.7970  -39.1380 C.ar    107 TYR    0.0900
   1673 CD2       -44.4360    0.2010  -38.1960 C.ar    107 TYR    0.0000
   1674 CE1       -42.6340   -1.0440  -39.8750 C.ar    107 TYR   -0.1150
   1675 CE2       -43.5370    0.9580  -38.9260 C.ar    107 TYR    0.1150
   1676 CZ        -42.6420    0.3300  -39.7660 C.ar    107 TYR   -0.1150
   1677 OH        -41.7490    1.0810  -40.4970 O.3     107 TYR    0.1150
   1678 HN        -46.8910   -2.9360  -35.6800 H       107 TYR    0.1100
   1679 HA        -44.1590   -3.2330  -36.2280 H       107 TYR   -0.5400
   1680 HB1       -46.3390   -1.3950  -37.3380 H       107 TYR    0.4300
   1681 HB2       -45.6720   -2.9160  -38.0840 H       107 TYR   -0.1150
   1682 HD1       -43.5230   -2.8730  -39.2270 H       107 TYR    0.1150
   1683 HD2       -45.1400    0.6950  -37.5450 H       107 TYR   -0.1150
   1684 HE1       -41.9290   -1.5310  -40.5320 H       107 TYR    0.1150
   1685 HE2       -43.5370    2.0340  -38.8380 H       107 TYR    0.5100
   1686 HH        -41.4380    0.5440  -41.2280 H       107 TYR   -0.5100
   1687 N         -44.9330   -0.3790  -34.8480 N.am    108 ILE   -0.4700
   1688 CA        -44.3720    0.7610  -34.1370 C.3     108 ILE    0.3100
   1689 C         -43.5120    0.2700  -32.9860 C.2     108 ILE    0.0700
   1690 O         -42.3730    0.7060  -32.8130 O.2     108 ILE    0.0900
   1691 CB        -45.4810    1.6940  -33.6120 C.3     108 ILE   -0.0900
   1692 CG1       -45.9850    2.5910  -34.7390 C.3     108 ILE    0.0900
   1693 CG2       -44.9750    2.5550  -32.4670 C.3     108 ILE   -0.2700
   1694 CD        -47.2480    3.3330  -34.3970 C.3     108 ILE    0.0900
   1695 HN        -45.9280   -0.4370  -34.8610 H       108 ILE    0.0900
   1696 HA        -43.7290    1.2950  -34.8200 H       108 ILE    0.0900
   1697 HB        -46.3370    1.0800  -33.2570 H       108 ILE   -0.1800
   1698 HG11      -46.1760    1.9620  -35.6330 H       108 ILE    0.0900
   1699 HG12      -45.1940    3.3320  -34.9800 H       108 ILE    0.0900
   1700 HG21      -44.0180    3.0450  -32.7510 H       108 ILE   -0.2700
   1701 HG22      -44.7970    1.9260  -31.5690 H       108 ILE    0.0900
   1702 HG23      -45.7200    3.3440  -32.2290 H       108 ILE    0.0900
   1703 HD1       -47.3820    3.3740  -33.2940 H       108 ILE    0.0900
   1704 HD2       -48.1250    2.8130  -34.8410 H       108 ILE    0.5100
   1705 HD3       -47.1940    4.3730  -34.7860 H       108 ILE   -0.5100
   1706 N         -44.0620   -0.6590  -32.2060 N.am    109 ALA   -0.4700
   1707 CA        -43.3310   -1.2640  -31.1000 C.3     109 ALA    0.3100
   1708 C         -41.9920   -1.8630  -31.5280 C.2     109 ALA    0.0700
   1709 O         -40.9470   -1.5180  -30.9770 O.2     109 ALA    0.0900
   1710 CB        -44.1920   -2.3250  -30.4300 C.3     109 ALA   -0.2700
   1711 HN        -44.9950   -0.9820  -32.3450 H       109 ALA    0.0900
   1712 HA        -43.0770   -0.4830  -30.3970 H       109 ALA    0.0900
   1713 HB1       -44.3080   -3.2020  -31.1020 H       109 ALA    0.0900
   1714 HB2       -45.1990   -1.9120  -30.2090 H       109 ALA    0.5100
   1715 HB3       -43.7100   -2.6630  -29.4880 H       109 ALA   -0.5100
   1716 N         -42.0230   -2.7460  -32.5220 N.am    110 VAL   -0.4700
   1717 CA        -40.8450   -3.5200  -32.8880 C.3     110 VAL    0.3100
   1718 C         -39.8450   -2.7750  -33.7710 C.2     110 VAL    0.0700
   1719 O         -38.6410   -2.8070  -33.5200 O.2     110 VAL    0.0900
   1720 CB        -41.2570   -4.8490  -33.5490 C.3     110 VAL   -0.0900
   1721 CG1       -40.0370   -5.6950  -33.8850 C.3     110 VAL    0.0900
   1722 CG2       -42.2020   -5.6120  -32.6320 C.3     110 VAL   -0.2700
   1723 HN        -42.8460   -2.9160  -33.0580 H       110 VAL    0.0900
   1724 HA        -40.2750   -3.7070  -31.9890 H       110 VAL    0.0900
   1725 HB        -41.8210   -4.6340  -34.4820 H       110 VAL    0.0900
   1726 HG11      -39.3730   -5.7760  -32.9980 H       110 VAL   -0.2700
   1727 HG12      -39.4660   -5.2240  -34.7130 H       110 VAL    0.0900
   1728 HG13      -40.3560   -6.7170  -34.1840 H       110 VAL    0.0900
   1729 HG21      -43.1140   -5.0080  -32.4340 H       110 VAL    0.0900
   1730 HG22      -41.7010   -5.8220  -31.6620 H       110 VAL    0.5100
   1731 HG23      -42.5070   -6.5670  -33.1100 H       110 VAL   -0.5100
   1732 N         -40.3400   -2.1200  -34.8130 N.am    111 CYS   -0.4700
   1733 CA        -39.4730   -1.4830  -35.8040 C.3     111 CYS    0.3100
   1734 C         -38.9620   -0.1120  -35.3920 C.2     111 CYS    0.0700
   1735 O         -37.8760    0.2950  -35.7920 O.2     111 CYS    0.0900
   1736 CB        -40.1820   -1.3630  -37.1580 C.3     111 CYS   -0.1100
   1737 SG        -40.3650   -2.9040  -38.0600 S.3     111 CYS    0.0900
   1738 HN        -41.3220   -2.0330  -34.9680 H       111 CYS    0.0900
   1739 HA        -38.5820   -2.0860  -35.9020 H       111 CYS   -0.2300
   1740 HB1       -39.6040   -0.6490  -37.7820 H       111 CYS    0.1600
   1741 HB2       -41.1890   -0.9320  -36.9770 H       111 CYS    0.5100
   1742 HG1       -41.3480   -2.4680  -38.8340 H       111 CYS   -0.5100
   1743 N         -39.7550    0.6090  -34.6040 N.am    112 HSE   -0.4700
   1744 CA        -39.3360    1.9080  -34.1000 C.3     112 HSE    0.3100
   1745 C         -39.2220    1.8940  -32.5770 C.2     112 HSE    0.0700
   1746 O         -39.9560    2.6130  -31.8950 O.2     112 HSE    0.0900
   1747 CB        -40.3180    2.9990  -34.5360 C.3     112 HSE   -0.0800
   1748 CG        -40.1360    3.4500  -35.9530 C.ar    112 HSE    0.0900
   1749 CD2       -40.1250    2.7590  -37.1160 C.ar    112 HSE    0.0900
   1750 ND1       -39.9450    4.7760  -36.2850 N.ar    112 HSE   -0.7000
   1751 CE1       -39.8180    4.8760  -37.5970 C.ar    112 HSE    0.2200
   1752 NE2       -39.9230    3.6700  -38.1260 N.ar    112 HSE    0.2500
   1753 HN        -40.6600    0.2960  -34.3270 H       112 HSE    0.1300
   1754 HA        -38.3500    2.1150  -34.4880 H       112 HSE   -0.3600
   1755 HB1       -40.1880    3.8800  -33.8720 H       112 HSE    0.3200
   1756 HB2       -41.3530    2.6100  -34.4270 H       112 HSE   -0.0500
   1757 HD2       -40.2460    1.6970  -37.2850 H       112 HSE    0.0900
   1758 HE1       -39.6560    5.7880  -38.1700 H       112 HSE    0.5100
   1759 HE2       -39.8660    3.4430  -39.0980 H       112 HSE   -0.5100
   1760 N         -38.2790    1.0960  -32.0370 N.am    113 PRO   -0.2900
   1761 CA        -38.2650    0.7700  -30.6060 C.3     113 PRO    0.0000
   1762 C         -37.9170    1.9540  -29.7190 C.2     113 PRO    0.0900
   1763 O         -38.5090    2.0900  -28.6550 O.2     113 PRO    0.0900
   1764 CB        -37.1920   -0.3160  -30.5080 C.3     113 PRO    0.0200
   1765 CG        -36.2550   -0.0130  -31.6110 C.3     113 PRO    0.0900
   1766 CD        -37.0850    0.5800  -32.7290 C.3     113 PRO   -0.1800
   1767 HA        -39.2470    0.4670  -30.2790 H       113 PRO    0.0900
   1768 HB1       -37.6400   -1.3260  -30.6330 H       113 PRO    0.0900
   1769 HB2       -36.6750   -0.2730  -29.5260 H       113 PRO   -0.1800
   1770 HG1       -35.4830    0.7110  -31.2750 H       113 PRO    0.0900
   1771 HG2       -35.7500   -0.9420  -31.9550 H       113 PRO    0.0900
   1772 HD1       -36.5500    1.4100  -33.2360 H       113 PRO    0.5100
   1773 HD2       -37.3790   -0.1920  -33.4710 H       113 PRO   -0.5100
   1774 N         -36.9630    2.8160  -30.1220 N.am    114 VAL   -0.4700
   1775 CA        -36.5080    3.9700  -29.3600 C.3     114 VAL    0.3100
   1776 C         -37.6250    4.9640  -29.0790 C.2     114 VAL    0.0700
   1777 O         -37.7490    5.4960  -27.9820 O.2     114 VAL    0.0900
   1778 CB        -35.3410    4.6610  -30.0710 C.3     114 VAL   -0.0900
   1779 CG1       -34.8550    5.8950  -29.2790 C.3     114 VAL    0.0900
   1780 CG2       -34.1790    3.6570  -30.2240 C.3     114 VAL   -0.2700
   1781 HN        -36.5070    2.6940  -31.0000 H       114 VAL    0.0900
   1782 HA        -36.2020    3.6270  -28.3830 H       114 VAL    0.0900
   1783 HB        -35.6680    4.9820  -31.0830 H       114 VAL    0.0900
   1784 HG11      -34.6850    5.6240  -28.2160 H       114 VAL   -0.2700
   1785 HG12      -35.6220    6.6980  -29.3230 H       114 VAL    0.0900
   1786 HG13      -33.9000    6.2670  -29.7070 H       114 VAL    0.0900
   1787 HG21      -34.5090    2.7800  -30.8230 H       114 VAL    0.0900
   1788 HG22      -33.8520    3.3000  -29.2240 H       114 VAL    0.5100
   1789 HG23      -33.3260    4.1420  -30.7450 H       114 VAL   -0.5100
   1790 N         -38.4890    5.2120  -30.0800 N.am    115 LYS   -0.4700
   1791 CA        -39.5540    6.1910  -29.9720 C.3     115 LYS    0.3100
   1792 C         -40.8810    5.5210  -29.6720 C.2     115 LYS    0.0700
   1793 O         -41.8910    6.1870  -29.4540 O.2     115 LYS    0.0900
   1794 CB        -39.7290    6.9250  -31.3230 C.3     115 LYS   -0.1800
   1795 CG        -38.4650    7.6390  -31.8370 C.3     115 LYS    0.0900
   1796 CD        -38.6100    8.1300  -33.2910 C.3     115 LYS    0.0900
   1797 CE        -38.9260    6.9790  -34.2520 C.3     115 LYS   -0.1800
   1798 NZ        -38.9730    7.4110  -35.6610 N.4     115 LYS    0.0900
   1799 HN        -38.4360    4.7270  -30.9500 H       115 LYS    0.0900
   1800 HA        -39.2940    6.8900  -29.1920 H       115 LYS   -0.1800
   1801 HB1       -40.5330    7.6840  -31.2040 H       115 LYS    0.0900
   1802 HB2       -40.0440    6.1820  -32.0850 H       115 LYS    0.0900
   1803 HG1       -37.6090    6.9340  -31.7810 H       115 LYS    0.2100
   1804 HG2       -38.2560    8.5120  -31.1840 H       115 LYS    0.0500
   1805 HD1       -37.6620    8.6150  -33.6050 H       115 LYS    0.0500
   1806 HD2       -39.4300    8.8780  -33.3400 H       115 LYS   -0.3000
   1807 HE1       -39.9190    6.5480  -34.0010 H       115 LYS    0.3300
   1808 HE2       -38.1390    6.1990  -34.1680 H       115 LYS    0.3300
   1809 HZ1       -38.0130    7.6510  -35.9820 H       115 LYS    0.3300
   1810 HZ2       -39.5860    8.2480  -35.7460 H       115 LYS    0.5100
   1811 HZ3       -39.3530    6.6420  -36.2470 H       115 LYS   -0.5100
   1812 N         -40.9280    4.1690  -29.6390 N.am    116 ALA   -0.4700
   1813 CA        -42.1270    3.4490  -29.2210 C.3     116 ALA    0.3100
   1814 C         -42.5320    3.8110  -27.7970 C.2     116 ALA    0.0700
   1815 O         -43.7100    4.0230  -27.5090 O.2     116 ALA    0.0900
   1816 CB        -41.9070    1.9480  -29.3380 C.3     116 ALA   -0.2700
   1817 HN        -40.1480    3.6070  -29.8990 H       116 ALA    0.0900
   1818 HA        -42.9450    3.7620  -29.8530 H       116 ALA    0.0900
   1819 HB1       -41.0590    1.6340  -28.6930 H       116 ALA    0.0900
   1820 HB2       -41.6700    1.6810  -30.3900 H       116 ALA    0.5100
   1821 HB3       -42.8200    1.4050  -29.0120 H       116 ALA   -0.5100
   1822 N         -41.5350    3.9020  -26.9210 N.am    117 LEU   -0.4700
   1823 CA        -41.7230    4.1650  -25.4950 C.3     117 LEU    0.3100
   1824 C         -42.5780    5.3970  -25.1970 C.2     117 LEU    0.0700
   1825 O         -43.1080    5.5420  -24.0930 O.2     117 LEU    0.0900
   1826 CB        -40.3560    4.3280  -24.8130 C.3     117 LEU   -0.1800
   1827 CG        -39.5180    3.0980  -24.4410 C.3     117 LEU    0.0900
   1828 CD1       -39.1590    2.2460  -25.6400 C.3     117 LEU    0.0900
   1829 CD2       -38.2520    3.5100  -23.7120 C.3     117 LEU   -0.0900
   1830 HN        -40.5870    3.7910  -27.2080 H       117 LEU    0.0900
   1831 HA        -42.2640    3.3350  -25.0670 H       117 LEU   -0.2700
   1832 HB1       -40.5360    4.8870  -23.8720 H       117 LEU    0.0900
   1833 HB2       -39.7330    4.9450  -25.4910 H       117 LEU    0.0900
   1834 HG        -40.0940    2.4780  -23.7230 H       117 LEU    0.0900
   1835 HD11      -38.5690    2.8410  -26.3680 H       117 LEU   -0.2700
   1836 HD12      -40.0840    1.8870  -26.1400 H       117 LEU    0.0900
   1837 HD13      -38.5490    1.3760  -25.3160 H       117 LEU    0.0900
   1838 HD21      -38.5080    4.0560  -22.7790 H       117 LEU    0.0900
   1839 HD22      -37.6430    4.1780  -24.3590 H       117 LEU    0.5100
   1840 HD23      -37.6600    2.6090  -23.4440 H       117 LEU   -0.5100
   1841 N         -42.7160    6.2840  -26.1820 N.am    118 ASP   -0.4700
   1842 CA        -43.3490    7.5800  -25.9580 C.3     118 ASP    0.3100
   1843 C         -44.8420    7.6480  -26.2880 C.2     118 ASP    0.0700
   1844 O         -45.5880    8.3470  -25.5990 O.2     118 ASP    0.0900
   1845 CB        -42.5770    8.6920  -26.6820 C.3     118 ASP   -0.2800
   1846 CG        -41.2940    9.0830  -25.9580 C.2     118 ASP    0.0900
   1847 OD1       -40.7360   10.1590  -26.2670 O.co2   118 ASP    0.0900
   1848 OD2       -40.8450    8.3180  -25.0780 O.co2   118 ASP    0.6200
   1849 HN        -42.3960    6.1030  -27.1080 H       118 ASP   -0.7600
   1850 HA        -43.3640    7.7660  -24.8950 H       118 ASP   -0.7600
   1851 HB1       -43.2260    9.5910  -26.7610 H       118 ASP    0.5100
   1852 HB2       -42.3130    8.3440  -27.7040 H       118 ASP   -0.5100
   1853 N         -45.3000    6.9430  -27.3240 N.am    119 PHE   -0.4700
   1854 CA        -46.7370    6.9730  -27.6270 C.3     119 PHE    0.3100
   1855 C         -47.4510    5.6150  -27.7080 C.2     119 PHE    0.0700
   1856 O         -48.5770    5.5350  -28.2020 O.2     119 PHE    0.0900
   1857 CB        -47.0590    7.8700  -28.8420 C.3     119 PHE   -0.1800
   1858 CG        -46.6410    7.2970  -30.1680 C.ar    119 PHE    0.0900
   1859 CD1       -47.4940    6.4680  -30.8820 C.ar    119 PHE    0.0900
   1860 CD2       -45.4120    7.6190  -30.7210 C.ar    119 PHE    0.0000
   1861 CE1       -47.1200    5.9510  -32.1030 C.ar    119 PHE   -0.1150
   1862 CE2       -45.0310    7.1040  -31.9480 C.ar    119 PHE    0.1150
   1863 CZ        -45.8870    6.2680  -32.6400 C.ar    119 PHE   -0.1150
   1864 HN        -44.7170    6.3880  -27.9140 H       119 PHE    0.1150
   1865 HA        -47.2470    7.3430  -26.7500 H       119 PHE   -0.1150
   1866 HB1       -46.5320    8.8410  -28.7260 H       119 PHE    0.1150
   1867 HB2       -48.1560    8.0340  -28.8900 H       119 PHE   -0.1150
   1868 HD1       -48.4650    6.2260  -30.4760 H       119 PHE    0.1150
   1869 HD2       -44.7430    8.2780  -30.1880 H       119 PHE   -0.1150
   1870 HE1       -47.7900    5.2970  -32.6420 H       119 PHE    0.1150
   1871 HE2       -44.0670    7.3540  -32.3630 H       119 PHE    0.5100
   1872 HZ        -45.5920    5.8640  -33.5970 H       119 PHE   -0.5100
   1873 N         -46.8180    4.5560  -27.2060 N.am    120 ARG   -0.4700
   1874 CA        -47.5070    3.2750  -27.0570 C.3     120 ARG    0.3100
   1875 C         -48.0270    3.0690  -25.6400 C.2     120 ARG    0.0700
   1876 O         -47.5510    2.2020  -24.9010 O.2     120 ARG    0.0900
   1877 CB        -46.6250    2.1020  -27.4800 C.3     120 ARG   -0.1800
   1878 CG        -46.5780    1.8850  -28.9790 C.3     120 ARG    0.0900
   1879 CD        -45.9520    0.5480  -29.3300 C.3     120 ARG    0.0900
   1880 NE        -46.8460   -0.5780  -29.0570 N.pl3   120 ARG   -0.1800
   1881 CZ        -46.7970   -1.3290  -27.9630 C.cat   120 ARG    0.0900
   1882 NH1       -45.8970   -1.0800  -27.0230 N.pl3   120 ARG    0.0900
   1883 NH2       -47.6500   -2.3350  -27.8080 N.pl3   120 ARG    0.2000
   1884 HN        -45.8660    4.5870  -26.9130 H       120 ARG    0.0900
   1885 HA        -48.3970    3.3080  -27.6690 H       120 ARG    0.0900
   1886 HB1       -47.0140    1.1780  -27.0020 H       120 ARG   -0.7000
   1887 HB2       -45.5920    2.2880  -27.1170 H       120 ARG    0.4400
   1888 HG1       -45.9830    2.6980  -29.4450 H       120 ARG    0.6400
   1889 HG2       -47.6130    1.9190  -29.3840 H       120 ARG   -0.8000
   1890 HD1       -45.0320    0.3990  -28.7270 H       120 ARG    0.4600
   1891 HD2       -45.7060    0.5260  -30.4130 H       120 ARG    0.4600
   1892 HE        -47.5410   -0.7970  -29.7420 H       120 ARG   -0.8000
   1893 HH11      -45.2530   -0.3240  -27.1360 H       120 ARG    0.4600
   1894 HH12      -45.8630   -1.6470  -26.2000 H       120 ARG    0.4600
   1895 HH21      -48.3300   -2.5290  -28.5150 H       120 ARG    0.5100
   1896 HH22      -47.6120   -2.8990  -26.9820 H       120 ARG   -0.5100
   1897 N         -49.0120    3.8840  -25.2710 N.am    121 THR   -0.4700
   1898 CA        -49.6860    3.7820  -23.9840 C.3     121 THR    0.3100
   1899 C         -51.0360    3.0790  -24.1840 C.2     121 THR    0.0700
   1900 O         -51.5840    3.0820  -25.2900 O.2     121 THR    0.0900
   1901 CB        -49.8660    5.1860  -23.3430 C.3     121 THR    0.1400
   1902 CG2       -50.8210    6.0420  -24.1520 C.3     121 THR    0.0900
   1903 OG1       -50.3590    5.0670  -22.0060 O.3     121 THR   -0.6600
   1904 HN        -49.3370    4.6120  -25.8690 H       121 THR    0.4300
   1905 HA        -49.0880    3.1510  -23.3430 H       121 THR   -0.2700
   1906 HB        -48.8890    5.7140  -23.3180 H       121 THR    0.0900
   1907 HG1       -50.0130    5.8250  -21.5280 H       121 THR    0.0900
   1908 HG21      -51.8570    5.6510  -24.0580 H       121 THR    0.0900
   1909 HG22      -50.5310    6.0220  -25.2240 H       121 THR    0.5100
   1910 HG23      -50.8010    7.0880  -23.7790 H       121 THR   -0.5100
   1911 N         -51.5660    2.4350  -23.1320 N.am    122 PRO   -0.2900
   1912 CA        -52.8700    1.7880  -23.2950 C.3     122 PRO    0.0000
   1913 C         -54.0040    2.7760  -23.5200 C.2     122 PRO    0.0900
   1914 O         -54.9600    2.4270  -24.2040 O.2     122 PRO    0.0900
   1915 CB        -53.0650    1.0400  -21.9730 C.3     122 PRO    0.0200
   1916 CG        -52.1470    1.7140  -21.0090 C.3     122 PRO    0.0900
   1917 CD        -50.9570    2.1050  -21.8320 C.3     122 PRO   -0.1800
   1918 HA        -52.8700    1.1610  -24.1710 H       122 PRO    0.0900
   1919 HB1       -52.7980   -0.0330  -22.0860 H       122 PRO    0.0900
   1920 HB2       -54.1190    1.1150  -21.6300 H       122 PRO   -0.1800
   1921 HG1       -52.6300    2.6090  -20.5620 H       122 PRO    0.0900
   1922 HG2       -51.8520    1.0200  -20.1930 H       122 PRO    0.0900
   1923 HD1       -50.4400    2.9930  -21.4120 H       122 PRO    0.5100
   1924 HD2       -50.2400    1.2660  -21.9450 H       122 PRO   -0.5100
   1925 N         -53.9110    3.9810  -22.9600 N.am    123 ALA   -0.4700
   1926 CA        -54.9450    4.9950  -23.1610 C.3     123 ALA    0.3100
   1927 C         -55.0350    5.3920  -24.6280 C.2     123 ALA    0.0700
   1928 O         -56.1150    5.7120  -25.1350 O.2     123 ALA    0.0900
   1929 CB        -54.6760    6.2150  -22.3000 C.3     123 ALA   -0.2700
   1930 HN        -53.1400    4.2440  -22.3860 H       123 ALA    0.0900
   1931 HA        -55.8970    4.5570  -22.9020 H       123 ALA    0.0900
   1932 HB1       -53.6910    6.6590  -22.5630 H       123 ALA    0.0900
   1933 HB2       -54.6590    5.9250  -21.2270 H       123 ALA    0.5100
   1934 HB3       -55.4640    6.9790  -22.4680 H       123 ALA   -0.5100
   1935 N         -53.8840    5.3800  -25.2970 N.am    124 LYS   -0.4700
   1936 CA        -53.8110    5.5460  -26.7410 C.3     124 LYS    0.3100
   1937 C         -54.6630    4.4810  -27.4190 C.2     124 LYS    0.0700
   1938 O         -55.4980    4.7920  -28.2720 O.2     124 LYS    0.0900
   1939 CB        -52.3560    5.4310  -27.2160 C.3     124 LYS   -0.1800
   1940 CG        -52.1620    5.4100  -28.7290 C.3     124 LYS    0.0900
   1941 CD        -51.3400    4.2030  -29.1820 C.3     124 LYS    0.0900
   1942 CE        -50.9160    4.3340  -30.6380 C.3     124 LYS   -0.1800
   1943 NZ        -50.2000    3.1230  -31.1230 N.4     124 LYS    0.0900
   1944 HN        -53.0120    5.2540  -24.8340 H       124 LYS    0.0900
   1945 HA        -54.2110    6.5180  -26.9880 H       124 LYS   -0.1800
   1946 HB1       -51.9320    4.4930  -26.8010 H       124 LYS    0.0900
   1947 HB2       -51.7910    6.2940  -26.8070 H       124 LYS    0.0900
   1948 HG1       -51.6400    6.3400  -29.0400 H       124 LYS    0.2100
   1949 HG2       -53.1570    5.3750  -29.2210 H       124 LYS    0.0500
   1950 HD1       -51.9480    3.2820  -29.0620 H       124 LYS    0.0500
   1951 HD2       -50.4330    4.1200  -28.5450 H       124 LYS   -0.3000
   1952 HE1       -50.2280    5.2000  -30.7500 H       124 LYS    0.3300
   1953 HE2       -51.8140    4.4740  -31.2780 H       124 LYS    0.3300
   1954 HZ1       -50.7530    2.2750  -30.8860 H       124 LYS    0.3300
   1955 HZ2       -49.2660    3.0670  -30.6680 H       124 LYS    0.5100
   1956 HZ3       -50.0790    3.1820  -32.1540 H       124 LYS   -0.5100
   1957 N         -54.4590    3.2260  -27.0160 N.am    125 ALA   -0.4700
   1958 CA        -55.1940    2.0910  -27.5690 C.3     125 ALA    0.3100
   1959 C         -56.7000    2.2150  -27.3500 C.2     125 ALA    0.0700
   1960 O         -57.4900    1.9230  -28.2420 O.2     125 ALA    0.0900
   1961 CB        -54.6700    0.7830  -26.9720 C.3     125 ALA   -0.2700
   1962 HN        -53.7890    3.0040  -26.3110 H       125 ALA    0.0900
   1963 HA        -55.0630    2.0950  -28.6410 H       125 ALA    0.0900
   1964 HB1       -54.7970    0.7890  -25.8690 H       125 ALA    0.0900
   1965 HB2       -53.5890    0.6680  -27.2040 H       125 ALA    0.5100
   1966 HB3       -55.2360   -0.0770  -27.3900 H       125 ALA   -0.5100
   1967 N         -57.0890    2.6500  -26.1550 N.am    126 LYS   -0.4700
   1968 CA        -58.4920    2.8530  -25.8240 C.3     126 LYS    0.3100
   1969 C         -59.1130    3.9230  -26.7290 C.2     126 LYS    0.0700
   1970 O         -60.1980    3.7290  -27.3200 O.2     126 LYS    0.0900
   1971 CB        -58.6150    3.2490  -24.3510 C.3     126 LYS   -0.1800
   1972 CG        -60.0360    3.3880  -23.8370 C.3     126 LYS    0.0900
   1973 CD        -60.0370    3.6360  -22.3300 C.3     126 LYS    0.0900
   1974 CE        -61.4540    3.7060  -21.7690 C.3     126 LYS   -0.1800
   1975 NZ        -61.4710    3.8650  -20.2830 N.4     126 LYS    0.0900
   1976 HN        -56.4360    2.8580  -25.4310 H       126 LYS    0.0900
   1977 HA        -59.0240    1.9330  -26.0160 H       126 LYS   -0.1800
   1978 HB1       -58.0990    4.2210  -24.2110 H       126 LYS    0.0900
   1979 HB2       -58.1000    2.4770  -23.7420 H       126 LYS    0.0900
   1980 HG1       -60.6010    2.4570  -24.0580 H       126 LYS    0.2100
   1981 HG2       -60.5310    4.2390  -24.3510 H       126 LYS    0.0500
   1982 HD1       -59.5170    4.5940  -22.1200 H       126 LYS    0.0500
   1983 HD2       -59.4890    2.8110  -21.8260 H       126 LYS   -0.3000
   1984 HE1       -61.9980    2.7690  -22.0110 H       126 LYS    0.3300
   1985 HE2       -61.9850    4.5790  -22.2060 H       126 LYS    0.3300
   1986 HZ1       -60.9780    4.7440  -20.0230 H       126 LYS    0.3300
   1987 HZ2       -60.9900    3.0550  -19.8430 H       126 LYS    0.5100
   1988 HZ3       -62.4540    3.9080  -19.9490 H       126 LYS   -0.5100
   1989 N         -58.4090    5.0490  -26.8440 N.am    127 LEU   -0.4700
   1990 CA        -58.8130    6.1360  -27.7260 C.3     127 LEU    0.3100
   1991 C         -59.0510    5.6200  -29.1390 C.2     127 LEU    0.0700
   1992 O         -60.0960    5.8720  -29.7560 O.2     127 LEU    0.0900
   1993 CB        -57.7110    7.1900  -27.7530 C.3     127 LEU   -0.1800
   1994 CG        -58.0370    8.5270  -28.3980 C.3     127 LEU    0.0900
   1995 CD1       -58.8490    9.3840  -27.4380 C.3     127 LEU    0.0900
   1996 CD2       -56.7510    9.2190  -28.8120 C.3     127 LEU   -0.0900
   1997 HN        -57.5690    5.1980  -26.3270 H       127 LEU    0.0900
   1998 HA        -59.7340    6.5570  -27.3500 H       127 LEU   -0.2700
   1999 HB1       -56.8470    6.7570  -28.2990 H       127 LEU    0.0900
   2000 HB2       -57.4120    7.3900  -26.7020 H       127 LEU    0.0900
   2001 HG        -58.6220    8.3570  -29.3270 H       127 LEU    0.0900
   2002 HD11      -58.2710    9.5660  -26.5070 H       127 LEU   -0.2700
   2003 HD12      -59.7940    8.8640  -27.1720 H       127 LEU    0.0900
   2004 HD13      -59.0810   10.3640  -27.9090 H       127 LEU    0.0900
   2005 HD21      -56.1960    8.5900  -29.5390 H       127 LEU    0.0900
   2006 HD22      -56.1070    9.3840  -27.9210 H       127 LEU    0.5100
   2007 HD23      -56.9830   10.1940  -29.2910 H       127 LEU   -0.5100
   2008 N         -58.0640    4.8770  -29.6350 N.am    128 ILE   -0.4700
   2009 CA        -58.1220    4.2670  -30.9570 C.3     128 ILE    0.3100
   2010 C         -59.3220    3.3390  -31.1290 C.2     128 ILE    0.0700
   2011 O         -59.9770    3.3660  -32.1660 O.2     128 ILE    0.0900
   2012 CB        -56.8070    3.5260  -31.2720 C.3     128 ILE   -0.0900
   2013 CG1       -55.7400    4.5420  -31.6760 C.3     128 ILE    0.0900
   2014 CG2       -57.0050    2.4850  -32.3680 C.3     128 ILE   -0.2700
   2015 CD        -54.3440    3.9900  -31.6780 C.3     128 ILE    0.0900
   2016 HN        -57.2310    4.7050  -29.1170 H       128 ILE    0.0900
   2017 HA        -58.2940    5.0490  -31.6800 H       128 ILE    0.0900
   2018 HB        -56.4430    3.0210  -30.3530 H       128 ILE   -0.1800
   2019 HG11      -55.7790    5.3950  -30.9670 H       128 ILE    0.0900
   2020 HG12      -55.9730    4.9110  -32.6980 H       128 ILE    0.0900
   2021 HG21      -57.5270    2.9390  -33.2380 H       128 ILE   -0.2700
   2022 HG22      -57.6230    1.6440  -31.9840 H       128 ILE    0.0900
   2023 HG23      -56.0190    2.1010  -32.7070 H       128 ILE    0.0900
   2024 HD1       -54.3100    3.0380  -32.2500 H       128 ILE    0.0900
   2025 HD2       -54.0160    3.7900  -30.6350 H       128 ILE    0.5100
   2026 HD3       -53.6510    4.7170  -32.1550 H       128 ILE   -0.5100
   2027 N         -59.6160    2.5280  -30.1150 N.am    129 ASN   -0.4700
   2028 CA        -60.8010    1.6720  -30.1380 C.3     129 ASN    0.3100
   2029 C         -62.0790    2.4750  -30.3370 C.2     129 ASN    0.0700
   2030 O         -62.8880    2.1750  -31.2270 O.2     129 ASN    0.0900
   2031 CB        -60.9080    0.8550  -28.8480 C.3     129 ASN   -0.1800
   2032 CG        -59.8890   -0.2610  -28.7840 C.2     129 ASN    0.0900
   2033 ND2       -60.0260   -1.1270  -27.7830 N.am    129 ASN    0.0900
   2034 OD1       -58.9890   -0.3470  -29.6180 O.2     129 ASN    0.5500
   2035 HN        -59.0460    2.4680  -29.2990 H       129 ASN   -0.5500
   2036 HA        -60.7210    1.0140  -30.9910 H       129 ASN   -0.6200
   2037 HB1       -61.9230    0.4100  -28.7840 H       129 ASN    0.3200
   2038 HB2       -60.7500    1.5280  -27.9790 H       129 ASN    0.3000
   2039 HD21      -59.3830   -1.8860  -27.6870 H       129 ASN    0.5100
   2040 HD22      -60.7720   -1.0180  -27.1250 H       129 ASN   -0.5100
   2041 N         -62.2580    3.5070  -29.5090 N.am    130 ILE   -0.4700
   2042 CA        -63.4200    4.3890  -29.6530 C.3     130 ILE    0.3100
   2043 C         -63.5230    4.9880  -31.0610 C.2     130 ILE    0.0700
   2044 O         -64.6070    5.0310  -31.6630 O.2     130 ILE    0.0900
   2045 CB        -63.4060    5.5270  -28.6210 C.3     130 ILE   -0.0900
   2046 CG1       -63.2580    4.9540  -27.2070 C.3     130 ILE    0.0900
   2047 CG2       -64.6630    6.3810  -28.7640 C.3     130 ILE   -0.2700
   2048 CD        -63.3120    5.9880  -26.0990 C.3     130 ILE    0.0900
   2049 HN        -61.6230    3.7200  -28.7710 H       130 ILE    0.0900
   2050 HA        -64.3080    3.7860  -29.5270 H       130 ILE    0.0900
   2051 HB        -62.5080    6.1610  -28.7810 H       130 ILE   -0.1800
   2052 HG11      -62.2840    4.4260  -27.1450 H       130 ILE    0.0900
   2053 HG12      -64.0760    4.2220  -27.0400 H       130 ILE    0.0900
   2054 HG21      -65.5690    5.7590  -28.5990 H       130 ILE   -0.2700
   2055 HG22      -64.7110    6.8140  -29.7870 H       130 ILE    0.0900
   2056 HG23      -64.6530    7.1980  -28.0120 H       130 ILE    0.0900
   2057 HD1       -64.3410    6.3950  -26.0050 H       130 ILE    0.0900
   2058 HD2       -62.6190    6.8250  -26.3280 H       130 ILE    0.5100
   2059 HD3       -63.0260    5.5210  -25.1310 H       130 ILE   -0.5100
   2060 N         -62.3870    5.4440  -31.5850 N.am    131 CYS   -0.4700
   2061 CA        -62.3320    5.9590  -32.9510 C.3     131 CYS    0.3100
   2062 C         -62.7690    4.9220  -33.9860 C.2     131 CYS    0.0700
   2063 O         -63.4990    5.2390  -34.9310 O.2     131 CYS    0.0900
   2064 CB        -60.9220    6.4620  -33.2830 C.3     131 CYS   -0.1100
   2065 SG        -60.4620    7.9800  -32.4290 S.3     131 CYS    0.0900
   2066 HN        -61.5310    5.4560  -31.0730 H       131 CYS    0.0900
   2067 HA        -63.0450    6.7650  -33.0350 H       131 CYS   -0.2300
   2068 HB1       -60.8660    6.6300  -34.3790 H       131 CYS    0.1600
   2069 HB2       -60.2000    5.6630  -33.0160 H       131 CYS    0.5100
   2070 HG1       -60.3780    7.4190  -31.2320 H       131 CYS   -0.5100
   2071 N         -62.3200    3.6810  -33.8010 N.am    132 ILE   -0.4700
   2072 CA        -62.7030    2.5810  -34.6740 C.3     132 ILE    0.3100
   2073 C         -64.2120    2.4100  -34.6730 C.2     132 ILE    0.0700
   2074 O         -64.8400    2.3370  -35.7320 O.2     132 ILE    0.0900
   2075 CB        -62.0530    1.2530  -34.2390 C.3     132 ILE   -0.0900
   2076 CG1       -60.5450    1.2780  -34.4750 C.3     132 ILE    0.0900
   2077 CG2       -62.6740    0.0860  -34.9900 C.3     132 ILE   -0.2700
   2078 CD        -59.8290    0.0510  -33.9490 C.3     132 ILE    0.0900
   2079 HN        -61.7000    3.4500  -33.0550 H       132 ILE    0.0900
   2080 HA        -62.3930    2.8330  -35.6770 H       132 ILE    0.0900
   2081 HB        -62.2030    1.1100  -33.1480 H       132 ILE   -0.1800
   2082 HG11      -60.1230    2.1760  -33.9760 H       132 ILE    0.0900
   2083 HG12      -60.3600    1.3540  -35.5670 H       132 ILE    0.0900
   2084 HG21      -62.6850    0.2980  -36.0810 H       132 ILE   -0.2700
   2085 HG22      -63.7190   -0.0710  -34.6490 H       132 ILE    0.0900
   2086 HG23      -62.0790   -0.8360  -34.8140 H       132 ILE    0.0900
   2087 HD1       -60.0870   -0.8360  -34.5660 H       132 ILE    0.0900
   2088 HD2       -60.1360   -0.1450  -32.9000 H       132 ILE    0.5100
   2089 HD3       -58.7300    0.2060  -33.9940 H       132 ILE   -0.5100
   2090 N         -64.8050    2.3560  -33.4830 N.am    133 TRP   -0.4700
   2091 CA        -66.2500    2.1950  -33.4060 C.3     133 TRP    0.3100
   2092 C         -67.0190    3.3470  -34.0490 C.2     133 TRP    0.0700
   2093 O         -68.0420    3.1260  -34.6910 O.2     133 TRP    0.0900
   2094 CB        -66.7170    1.9280  -31.9700 C.3     133 TRP   -0.1800
   2095 CG        -66.5340    0.4970  -31.5620 C.ar    133 TRP    0.0900
   2096 CD1       -65.5270   -0.0130  -30.7920 C.ar    133 TRP    0.0900
   2097 CD2       -67.3660   -0.6140  -31.9190 C.ar    133 TRP   -0.0300
   2098 CE2       -66.8090   -1.7630  -31.3210 C.ar    133 TRP   -0.1500
   2099 CE3       -68.5310   -0.7460  -32.6800 C.ar    133 TRP    0.2200
   2100 NE1       -65.6890   -1.3680  -30.6400 N.ar    133 TRP   -0.5100
   2101 CZ2       -67.3770   -3.0250  -31.4620 C.ar    133 TRP    0.3700
   2102 CZ3       -69.0950   -2.0030  -32.8180 C.ar    133 TRP    0.2400
   2103 CH2       -68.5180   -3.1260  -32.2130 C.ar    133 TRP    0.1100
   2104 HN        -64.3070    2.4210  -32.6210 H       133 TRP   -0.2500
   2105 HA        -66.5240    1.3670  -34.0440 H       133 TRP    0.1700
   2106 HB1       -67.7950    2.1820  -31.8860 H       133 TRP   -0.2000
   2107 HB2       -66.1350    2.5700  -31.2750 H       133 TRP    0.1400
   2108 HD1       -64.7220    0.5650  -30.3630 H       133 TRP   -0.2700
   2109 HE1       -65.0990   -1.9550  -30.1300 H       133 TRP    0.1600
   2110 HE3       -68.9960    0.1040  -33.1580 H       133 TRP   -0.1400
   2111 HZ2       -66.9480   -3.9050  -31.0040 H       133 TRP    0.1400
   2112 HZ3       -69.9960   -2.1210  -33.4020 H       133 TRP    0.5100
   2113 HH2       -68.9830   -4.0930  -32.3410 H       133 TRP   -0.5100
   2114 N         -66.5280    4.5760  -33.9010 N.am    134 VAL   -0.4700
   2115 CA        -67.1900    5.7060  -34.5600 C.3     134 VAL    0.3100
   2116 C         -67.1040    5.6430  -36.0920 C.2     134 VAL    0.0700
   2117 O         -68.1140    5.8010  -36.7960 O.2     134 VAL    0.0900
   2118 CB        -66.6820    7.0700  -34.0460 C.3     134 VAL   -0.0900
   2119 CG1       -66.8610    8.1540  -35.1050 C.3     134 VAL    0.0900
   2120 CG2       -67.4080    7.4440  -32.7640 C.3     134 VAL   -0.2700
   2121 HN        -65.7170    4.7780  -33.3550 H       134 VAL    0.0900
   2122 HA        -68.2500    5.6160  -34.3760 H       134 VAL    0.0900
   2123 HB        -65.6050    6.9860  -33.7870 H       134 VAL    0.0900
   2124 HG11      -67.9000    8.1360  -35.4980 H       134 VAL   -0.2700
   2125 HG12      -66.1600    7.9790  -35.9490 H       134 VAL    0.0900
   2126 HG13      -66.6690    9.1540  -34.6600 H       134 VAL    0.0900
   2127 HG21      -67.2260    6.6730  -31.9840 H       134 VAL    0.0900
   2128 HG22      -68.5010    7.5060  -32.9520 H       134 VAL    0.5100
   2129 HG23      -67.0370    8.4220  -32.3900 H       134 VAL   -0.5100
   2130 N         -65.8990    5.3980  -36.6110 N.am    135 LEU   -0.4700
   2131 CA        -65.7190    5.2870  -38.0540 C.3     135 LEU    0.3100
   2132 C         -66.5750    4.1550  -38.6050 C.2     135 LEU    0.0700
   2133 O         -67.0780    4.2260  -39.7310 O.2     135 LEU    0.0900
   2134 CB        -64.2540    5.0550  -38.4230 C.3     135 LEU   -0.1800
   2135 CG        -63.9780    5.1790  -39.9250 C.3     135 LEU    0.0900
   2136 CD1       -64.0670    6.6360  -40.3630 C.3     135 LEU    0.0900
   2137 CD2       -62.6370    4.5720  -40.3110 C.3     135 LEU   -0.0900
   2138 HN        -65.0850    5.2800  -36.0490 H       135 LEU    0.0900
   2139 HA        -66.0730    6.2030  -38.5030 H       135 LEU   -0.2700
   2140 HB1       -63.9620    4.0360  -38.0920 H       135 LEU    0.0900
   2141 HB2       -63.6310    5.8000  -37.8860 H       135 LEU    0.0900
   2142 HG        -64.7240    4.5790  -40.4890 H       135 LEU    0.0900
   2143 HD11      -63.3200    7.2470  -39.8130 H       135 LEU   -0.2700
   2144 HD12      -65.0810    7.0350  -40.1460 H       135 LEU    0.0900
   2145 HD13      -63.8590    6.7180  -41.4520 H       135 LEU    0.0900
   2146 HD21      -62.5460    3.5470  -39.8910 H       135 LEU    0.0900
   2147 HD22      -61.8100    5.1950  -39.9080 H       135 LEU    0.5100
   2148 HD23      -62.5530    4.5100  -41.4170 H       135 LEU   -0.5100
   2149 N         -66.7410    3.1070  -37.8010 N.am    136 ALA   -0.4700
   2150 CA        -67.6520    2.0280  -38.1380 C.3     136 ALA    0.3100
   2151 C         -69.0770    2.5560  -38.2230 C.2     136 ALA    0.0700
   2152 O         -69.7680    2.3170  -39.2070 O.2     136 ALA    0.0900
   2153 CB        -67.5570    0.9190  -37.1100 C.3     136 ALA   -0.2700
   2154 HN        -66.2510    3.0160  -36.9370 H       136 ALA    0.0900
   2155 HA        -67.3850    1.6560  -39.1170 H       136 ALA    0.0900
   2156 HB1       -67.8230    1.3090  -36.1030 H       136 ALA    0.0900
   2157 HB2       -66.5200    0.5230  -37.0730 H       136 ALA    0.5100
   2158 HB3       -68.2620    0.1010  -37.3700 H       136 ALA   -0.5100
   2159 N         -69.4980    3.2980  -37.1980 N.am    137 SER   -0.4700
   2160 CA        -70.8320    3.8950  -37.1540 C.3     137 SER    0.3100
   2161 C         -71.1120    4.7550  -38.3750 C.2     137 SER    0.0700
   2162 O         -72.2710    4.9720  -38.7390 O.2     137 SER    0.0900
   2163 CB        -71.0190    4.7310  -35.8860 C.3     137 SER    0.0500
   2164 OG        -70.9970    3.9230  -34.7250 O.3     137 SER    0.0900
   2165 HN        -68.9160    3.4810  -36.4100 H       137 SER    0.0900
   2166 HA        -71.5560    3.0930  -37.1810 H       137 SER   -0.6600
   2167 HB1       -71.9970    5.2580  -35.9310 H       137 SER    0.4300
   2168 HB2       -70.2000    5.4790  -35.8120 H       137 SER    0.5100
   2169 HG1       -70.0710    3.7530  -34.5390 H       137 SER   -0.5100
   2170 N         -70.0460    5.2520  -39.0040 N.am    138 GLY   -0.4700
   2171 CA        -70.1750    5.9320  -40.2800 C.3     138 GLY    0.3100
   2172 C         -70.9830    5.1380  -41.2920 C.2     138 GLY   -0.0200
   2173 O         -71.8070    5.6910  -42.0170 O.2     138 GLY    0.0900
   2174 HN        -69.1240    5.1790  -38.6310 H       138 GLY    0.0900
   2175 HA1       -69.1810    6.0940  -40.6720 H       138 GLY    0.5100
   2176 HA2       -70.6640    6.8790  -40.1030 H       138 GLY   -0.5100
   2177 N         -70.7530    3.8280  -41.3300 N.am    139 VAL   -0.4700
   2178 CA        -71.4710    2.9350  -42.2360 C.3     139 VAL    0.3100
   2179 C         -72.6230    2.2350  -41.5090 C.2     139 VAL    0.0700
   2180 O         -73.6540    1.9160  -42.1020 O.2     139 VAL    0.0900
   2181 CB        -70.4980    1.9020  -42.8890 C.3     139 VAL   -0.0900
   2182 CG1       -71.0830    0.4910  -42.8920 C.3     139 VAL    0.0900
   2183 CG2       -70.1080    2.3410  -44.2990 C.3     139 VAL   -0.2700
   2184 HN        -70.0780    3.3950  -40.7390 H       139 VAL    0.0900
   2185 HA        -71.9400    3.5390  -42.9970 H       139 VAL    0.0900
   2186 HB        -69.5420    1.8980  -42.3230 H       139 VAL    0.0900
   2187 HG11      -72.1140    0.5060  -43.3050 H       139 VAL   -0.2700
   2188 HG12      -71.1210    0.0960  -41.8550 H       139 VAL    0.0900
   2189 HG13      -70.4580   -0.1760  -43.5240 H       139 VAL    0.0900
   2190 HG21      -69.6020    3.3300  -44.2660 H       139 VAL    0.0900
   2191 HG22      -71.0180    2.4290  -44.9320 H       139 VAL    0.5100
   2192 HG23      -69.4120    1.6000  -44.7460 H       139 VAL   -0.5100
   2193 N         -72.4570    2.0280  -40.2090 N.am    140 GLY   -0.4700
   2194 CA        -73.4130    1.2690  -39.4240 C.3     140 GLY    0.3100
   2195 C         -74.7160    1.9750  -39.1160 C.2     140 GLY   -0.0200
   2196 O         -75.7750    1.3450  -39.1030 O.2     140 GLY    0.0900
   2197 HN        -71.6700    2.3840  -39.7130 H       140 GLY    0.0900
   2198 HA1       -72.9310    1.0220  -38.4880 H       140 GLY    0.5100
   2199 HA2       -73.6360    0.3690  -39.9770 H       140 GLY   -0.5100
   2200 N         -74.6550    3.2770  -38.8530 N.am    141 VAL   -0.4700
   2201 CA        -75.8670    4.0500  -38.5570 C.3     141 VAL    0.3100
   2202 C         -76.8530    4.1220  -39.7370 C.2     141 VAL    0.0700
   2203 O         -78.0600    3.9790  -39.5360 O.2     141 VAL    0.0900
   2204 CB        -75.5570    5.4710  -38.0020 C.3     141 VAL   -0.0900
   2205 CG1       -76.8460    6.2110  -37.6630 C.3     141 VAL    0.0900
   2206 CG2       -74.6640    5.3790  -36.7720 C.3     141 VAL   -0.2700
   2207 HN        -73.7950    3.7820  -38.8450 H       141 VAL    0.0900
   2208 HA        -76.4400    3.4910  -37.8320 H       141 VAL    0.0900
   2209 HB        -74.9910    6.0470  -38.7640 H       141 VAL    0.0900
   2210 HG11      -77.5010    5.5700  -37.0360 H       141 VAL   -0.2700
   2211 HG12      -77.3910    6.4690  -38.5960 H       141 VAL    0.0900
   2212 HG13      -76.6120    7.1390  -37.0990 H       141 VAL    0.0900
   2213 HG21      -73.7890    4.7270  -36.9830 H       141 VAL    0.0900
   2214 HG22      -75.2340    4.9420  -35.9230 H       141 VAL    0.5100
   2215 HG23      -74.2960    6.3890  -36.4940 H       141 VAL   -0.5100
   2216 N         -76.3580    4.3400  -40.9740 N.am    142 PRO   -0.2900
   2217 CA        -77.3040    4.2220  -42.0910 C.3     142 PRO    0.0000
   2218 C         -77.8870    2.8150  -42.2460 C.2     142 PRO    0.0900
   2219 O         -79.1090    2.6820  -42.3410 O.2     142 PRO    0.0900
   2220 CB        -76.4610    4.5980  -43.3210 C.3     142 PRO    0.0200
   2221 CG        -75.0380    4.5830  -42.8660 C.3     142 PRO    0.0900
   2222 CD        -75.0720    4.9150  -41.4110 C.3     142 PRO   -0.1800
   2223 HA        -78.1610    4.8540  -41.9230 H       142 PRO    0.0900
   2224 HB1       -76.7410    5.6070  -43.6900 H       142 PRO    0.0900
   2225 HB2       -76.6160    3.8610  -44.1380 H       142 PRO   -0.1800
   2226 HG1       -74.5880    3.5800  -43.0270 H       142 PRO    0.0900
   2227 HG2       -74.4420    5.3370  -43.4240 H       142 PRO    0.0900
   2228 HD1       -74.2330    4.4400  -40.8610 H       142 PRO    0.5100
   2229 HD2       -75.0630    6.0120  -41.2390 H       142 PRO   -0.5100
   2230 N         -77.0320    1.7920  -42.2600 N.am    143 ILE   -0.4700
   2231 CA        -77.4730    0.4000  -42.3870 C.3     143 ILE    0.3100
   2232 C         -78.5500    0.0520  -41.3670 C.2     143 ILE    0.0700
   2233 O         -79.4860   -0.6910  -41.6600 O.2     143 ILE    0.0900
   2234 CB        -76.2830   -0.5920  -42.2800 C.3     143 ILE   -0.0900
   2235 CG1       -75.7870   -0.9720  -43.6740 C.3     143 ILE    0.0900
   2236 CG2       -76.6730   -1.8570  -41.5160 C.3     143 ILE   -0.2700
   2237 CD        -75.3300    0.2020  -44.5030 C.3     143 ILE    0.0900
   2238 HN        -76.0470    1.9300  -42.1840 H       143 ILE    0.0900
   2239 HA        -77.9580    0.2940  -43.3450 H       143 ILE    0.0900
   2240 HB        -75.4420   -0.0930  -41.7520 H       143 ILE   -0.1800
   2241 HG11      -76.6110   -1.4840  -44.2140 H       143 ILE    0.0900
   2242 HG12      -74.9360   -1.6780  -43.5650 H       143 ILE    0.0900
   2243 HG21      -77.5070   -2.3750  -42.0360 H       143 ILE   -0.2700
   2244 HG22      -77.0030   -1.5920  -40.4890 H       143 ILE    0.0900
   2245 HG23      -75.8050   -2.5480  -41.4630 H       143 ILE    0.0900
   2246 HD1       -74.4920    0.7250  -43.9940 H       143 ILE    0.0900
   2247 HD2       -76.1680    0.9200  -44.6360 H       143 ILE    0.5100
   2248 HD3       -74.9780   -0.1500  -45.4960 H       143 ILE   -0.5100
   2249 N         -78.4310    0.6220  -40.1730 N.am    144 MET   -0.4700
   2250 CA        -79.3880    0.3760  -39.1050 C.3     144 MET    0.3100
   2251 C         -80.7950    0.8600  -39.4600 C.2     144 MET    0.0700
   2252 O         -81.7830    0.2390  -39.0690 O.2     144 MET    0.0900
   2253 CB        -78.9090    1.0120  -37.7930 C.3     144 MET   -0.1800
   2254 CG        -79.7960    0.7140  -36.5900 C.3     144 MET    0.0900
   2255 SD        -79.1400    1.3530  -35.0350 S.3     144 MET    0.0900
   2256 CE        -77.8110    0.1960  -34.7070 C.3     144 MET   -0.1400
   2257 HN        -77.6820    1.2430  -39.9550 H       144 MET    0.0900
   2258 HA        -79.4900   -0.6930  -38.9880 H       144 MET    0.0900
   2259 HB1       -78.8670    2.1120  -37.9330 H       144 MET   -0.0900
   2260 HB2       -77.8870    0.6370  -37.5750 H       144 MET   -0.2200
   2261 HG1       -79.9170   -0.3870  -36.5110 H       144 MET    0.0900
   2262 HG2       -80.7960    1.1620  -36.7760 H       144 MET    0.0900
   2263 HE1       -76.9730    0.3290  -35.4250 H       144 MET    0.0900
   2264 HE2       -78.1790   -0.8480  -34.7990 H       144 MET    0.5100
   2265 HE3       -77.4120    0.3500  -33.6820 H       144 MET   -0.5100
   2266 N         -80.8930    1.9540  -40.2140 N.am    145 VAL   -0.4700
   2267 CA        -82.2030    2.4980  -40.5720 C.3     145 VAL    0.3100
   2268 C         -82.6540    2.0950  -41.9750 C.2     145 VAL    0.0700
   2269 O         -83.8440    2.1260  -42.2860 O.2     145 VAL    0.0900
   2270 CB        -82.2450    4.0300  -40.4310 C.3     145 VAL   -0.0900
   2271 CG1       -83.6560    4.4810  -40.0800 C.3     145 VAL    0.0900
   2272 CG2       -81.2770    4.4850  -39.3590 C.3     145 VAL   -0.2700
   2273 HN        -80.0970    2.4410  -40.5620 H       145 VAL    0.0900
   2274 HA        -82.9360    2.0470  -39.9190 H       145 VAL    0.0900
   2275 HB        -81.9330    4.4990  -41.3880 H       145 VAL    0.0900
   2276 HG11      -83.9760    4.0220  -39.1200 H       145 VAL   -0.2700
   2277 HG12      -84.3630    4.1650  -40.8770 H       145 VAL    0.0900
   2278 HG13      -83.6840    5.5860  -39.9710 H       145 VAL    0.0900
   2279 HG21      -80.2300    4.3410  -39.7040 H       145 VAL    0.0900
   2280 HG22      -81.4310    3.8890  -38.4340 H       145 VAL    0.5100
   2281 HG23      -81.4330    5.5620  -39.1400 H       145 VAL   -0.5100
   2282 N         -81.7030    1.7060  -42.8190 N.am    146 MET   -0.4700
   2283 CA        -82.0190    1.2230  -44.1590 C.3     146 MET    0.3100
   2284 C         -82.3850   -0.2630  -44.1890 C.2     146 MET    0.0700
   2285 O         -82.7630   -0.7990  -45.2320 O.2     146 MET    0.0900
   2286 CB        -80.8570    1.4920  -45.1100 C.3     146 MET   -0.1800
   2287 CG        -80.8780    2.8720  -45.7280 C.3     146 MET    0.0900
   2288 SD        -79.4820    3.0940  -46.8440 S.3     146 MET    0.0900
   2289 CE        -79.3930    1.4710  -47.5970 C.3     146 MET   -0.1400
   2290 HN        -80.7370    1.7260  -42.5750 H       146 MET    0.0900
   2291 HA        -82.9070    1.7330  -44.4990 H       146 MET    0.0900
   2292 HB1       -80.8880    0.7400  -45.9260 H       146 MET   -0.0900
   2293 HB2       -79.9070    1.3730  -44.5470 H       146 MET   -0.2200
   2294 HG1       -80.8390    3.6320  -44.9180 H       146 MET    0.0900
   2295 HG2       -81.8310    3.0050  -46.2840 H       146 MET    0.0900
   2296 HE1       -80.3870    1.1460  -47.9720 H       146 MET    0.0900
   2297 HE2       -79.0440    0.7230  -46.8540 H       146 MET    0.5100
   2298 HE3       -78.6900    1.4850  -48.4560 H       146 MET   -0.5100
   2299 N         -82.2600   -0.9250  -43.0410 N.am    147 ALA   -0.4700
   2300 CA        -82.6960   -2.3040  -42.9040 C.3     147 ALA    0.3100
   2301 C         -84.1900   -2.3070  -42.6440 C.2     147 ALA    0.0700
   2302 O         -84.6700   -1.6310  -41.7390 O.2     147 ALA    0.0900
   2303 CB        -81.9570   -2.9860  -41.7690 C.3     147 ALA   -0.2700
   2304 HN        -81.8640   -0.5060  -42.2270 H       147 ALA    0.0900
   2305 HA        -82.5000   -2.8120  -43.8370 H       147 ALA    0.0900
   2306 HB1       -82.1550   -2.4560  -40.8130 H       147 ALA    0.0900
   2307 HB2       -80.8640   -2.9690  -41.9640 H       147 ALA    0.5100
   2308 HB3       -82.3040   -4.0370  -41.6690 H       147 ALA   -0.5100
   2309 N         -84.9210   -3.0780  -43.4440 N.am    148 VAL   -0.4700
   2310 CA        -86.3760   -3.0600  -43.4360 C.3     148 VAL    0.3100
   2311 C         -86.9480   -4.4420  -43.7800 C.2     148 VAL    0.0700
   2312 O         -86.2470   -5.3040  -44.3300 O.2     148 VAL    0.0900
   2313 CB        -86.9060   -2.0050  -44.4330 C.3     148 VAL   -0.0900
   2314 CG1       -86.7470   -2.5000  -45.8680 C.3     148 VAL    0.0900
   2315 CG2       -88.3520   -1.6310  -44.1340 C.3     148 VAL   -0.2700
   2316 HN        -84.5000   -3.7080  -44.0920 H       148 VAL    0.0900
   2317 HA        -86.7040   -2.8290  -42.4340 H       148 VAL    0.0900
   2318 HB        -86.3380   -1.0590  -44.3040 H       148 VAL    0.0900
   2319 HG11      -87.4530   -3.3340  -46.0650 H       148 VAL   -0.2700
   2320 HG12      -85.7110   -2.8670  -46.0290 H       148 VAL    0.0900
   2321 HG13      -86.9660   -1.6750  -46.5790 H       148 VAL    0.0900
   2322 HG21      -88.4680   -1.3820  -43.0570 H       148 VAL    0.0900
   2323 HG22      -89.0210   -2.4850  -44.3730 H       148 VAL    0.5100
   2324 HG23      -88.6460   -0.7460  -44.7370 H       148 VAL   -0.5100
   2325 N         -88.2220   -4.6420  -43.4470 N.am    149 THR   -0.4700
   2326 CA        -88.9320   -5.8910  -43.6930 C.3     149 THR    0.3100
   2327 C         -89.9180   -5.7500  -44.8560 C.2     149 THR    0.0700
   2328 O         -90.9110   -5.0200  -44.7690 O.2     149 THR    0.0900
   2329 CB        -89.6820   -6.3460  -42.4210 C.3     149 THR    0.1400
   2330 CG2       -90.7760   -7.3290  -42.7590 C.3     149 THR    0.0900
   2331 OG1       -88.7620   -6.9770  -41.5190 O.3     149 THR   -0.6600
   2332 HN        -88.7580   -3.9280  -43.0030 H       149 THR    0.4300
   2333 HA        -88.2080   -6.6350  -43.9890 H       149 THR   -0.2700
   2334 HB        -90.1380   -5.4680  -41.9150 H       149 THR    0.0900
   2335 HG1       -88.0990   -6.3140  -41.3120 H       149 THR    0.0900
   2336 HG21      -90.3750   -8.1390  -43.4060 H       149 THR    0.0900
   2337 HG22      -91.5940   -6.8120  -43.3040 H       149 THR    0.5100
   2338 HG23      -91.1760   -7.7850  -41.8270 H       149 THR   -0.5100
   2339 N         -89.6390   -6.4420  -45.9560 N.am    150 GLN   -0.4700
   2340 CA        -90.4980   -6.3820  -47.1280 C.3     150 GLN    0.3100
   2341 C         -90.7990   -7.7940  -47.6210 C.2     150 GLN    0.0700
   2342 O         -89.9030   -8.6320  -47.7030 O.2     150 GLN    0.0900
   2343 CB        -89.8410   -5.5480  -48.2370 C.3     150 GLN   -0.1800
   2344 CG        -90.7260   -5.3310  -49.4540 C.3     150 GLN    0.0900
   2345 CD        -90.1420   -4.3570  -50.4580 C.2     150 GLN    0.0900
   2346 NE2       -89.0770   -3.7610  -50.2130 N.am    150 GLN   -0.1800
   2347 OE1       -90.8120   -4.1850  -51.5740 O.2     150 GLN    0.0900
   2348 HN        -88.8370   -7.0290  -46.0270 H       150 GLN    0.0900
   2349 HA        -91.4380   -5.9380  -46.8340 H       150 GLN    0.5500
   2350 HB1       -88.9140   -6.0670  -48.5630 H       150 GLN   -0.5500
   2351 HB2       -89.5700   -4.5570  -47.8170 H       150 GLN   -0.6200
   2352 HG1       -91.7080   -4.9360  -49.1160 H       150 GLN    0.3200
   2353 HG2       -90.8800   -6.3060  -49.9630 H       150 GLN    0.3000
   2354 HE21      -88.6980   -3.1200  -50.8810 H       150 GLN    0.5100
   2355 HE22      -88.6000   -3.9240  -49.3500 H       150 GLN   -0.5100
   2356 N         -92.0800   -8.0680  -47.9310 N.am    151 PRO   -0.2900
   2357 CA        -92.4800   -9.4040  -48.3830 C.3     151 PRO    0.0000
   2358 C         -92.1240   -9.6840  -49.8370 C.2     151 PRO    0.0900
   2359 O         -92.7760   -9.1720  -50.7470 O.2     151 PRO    0.0900
   2360 CB        -93.9990   -9.3900  -48.2080 C.3     151 PRO    0.0200
   2361 CG        -94.3820   -7.9630  -48.3360 C.3     151 PRO    0.0900
   2362 CD        -93.2380   -7.1820  -47.7370 C.3     151 PRO   -0.1800
   2363 HA        -91.9670  -10.1640  -47.8140 H       151 PRO    0.0900
   2364 HB1       -94.2850   -9.7870  -47.2110 H       151 PRO    0.0900
   2365 HB2       -94.4910  -10.0030  -48.9940 H       151 PRO   -0.1800
   2366 HG1       -94.5250   -7.6900  -49.4040 H       151 PRO    0.0900
   2367 HG2       -95.3250   -7.7590  -47.7860 H       151 PRO    0.0900
   2368 HD1       -93.0750   -6.2220  -48.2700 H       151 PRO    0.5100
   2369 HD2       -93.3950   -6.9930  -46.6550 H       151 PRO   -0.5100
   2370 N         -91.0600  -10.4480  -50.0960 N.am    152 ARG   -0.4700
   2371 CA        -90.9140  -11.0020  -51.4130 C.3     152 ARG    0.3100
   2372 C         -91.8950  -12.1130  -51.5930 C.2     152 ARG    0.0700
   2373 O         -92.5020  -12.6080  -50.6510 O.2     152 ARG    0.0900
   2374 CB        -89.4580  -11.2690  -51.8570 C.3     152 ARG   -0.1800
   2375 CG        -88.7920   -9.9570  -52.3290 C.3     152 ARG    0.0900
   2376 CD        -89.3470   -9.4330  -53.6710 C.3     152 ARG    0.0900
   2377 NE        -89.0810   -7.9590  -53.7530 N.pl3   152 ARG   -0.1800
   2378 CZ        -89.8810   -7.0210  -53.2540 C.cat   152 ARG    0.0900
   2379 NH1       -89.5460   -5.7520  -53.4100 N.pl3   152 ARG    0.0900
   2380 NH2       -90.9930   -7.2620  -52.5910 N.pl3   152 ARG    0.2000
   2381 HN        -90.3520  -10.6570  -49.4250 H       152 ARG    0.0900
   2382 HA        -91.3730  -10.3040  -52.0970 H       152 ARG    0.0900
   2383 HB1       -89.4550  -12.0040  -52.6900 H       152 ARG   -0.7000
   2384 HB2       -88.8830  -11.6890  -51.0050 H       152 ARG    0.4400
   2385 HG1       -87.7020  -10.1340  -52.4430 H       152 ARG    0.6400
   2386 HG2       -88.9520   -9.1800  -51.5520 H       152 ARG   -0.8000
   2387 HD1       -90.4440   -9.5970  -53.7280 H       152 ARG    0.4600
   2388 HD2       -88.8400   -9.9320  -54.5230 H       152 ARG    0.4600
   2389 HE        -88.2460   -7.6620  -54.2150 H       152 ARG   -0.8000
   2390 HH11      -88.7920   -5.5050  -54.0190 H       152 ARG    0.4600
   2391 HH12      -90.0460   -5.0390  -52.9190 H       152 ARG    0.4600
   2392 HH21      -91.2880   -8.2050  -52.4330 H       152 ARG    0.5100
   2393 HH22      -91.5440   -6.5010  -52.2450 H       152 ARG   -0.5100
   2394 N         -92.1630  -12.4720  -52.8330 N.am    153 ASP   -0.4700
   2395 CA        -93.2210  -13.4290  -53.1360 C.3     153 ASP    0.3100
   2396 C         -92.9900  -14.7410  -52.3930 C.2     153 ASP    0.0700
   2397 O         -91.9740  -15.4120  -52.5940 O.2     153 ASP    0.0900
   2398 CB        -93.3020  -13.6940  -54.6410 C.3     153 ASP   -0.2800
   2399 CG        -93.5610  -12.4350  -55.4400 C.2     153 ASP    0.0900
   2400 OD1       -93.5950  -12.5320  -56.6860 O.co2   153 ASP    0.0900
   2401 OD2       -93.7260  -11.3540  -54.8310 O.co2   153 ASP    0.6200
   2402 HN        -91.6610  -12.1080  -53.6130 H       153 ASP   -0.7600
   2403 HA        -94.1540  -13.0200  -52.7770 H       153 ASP   -0.7600
   2404 HB1       -94.1260  -14.4120  -54.8370 H       153 ASP    0.5100
   2405 HB2       -92.3430  -14.1370  -54.9830 H       153 ASP   -0.5100
   2406 N         -93.9250  -15.0930  -51.5160 N.am    154 GLY   -0.4700
   2407 CA        -93.8630  -16.3560  -50.8100 C.3     154 GLY    0.3100
   2408 C         -93.2690  -16.2900  -49.4170 C.2     154 GLY   -0.0200
   2409 O         -93.3840  -17.2460  -48.6490 O.2     154 GLY    0.0900
   2410 HN        -94.7040  -14.5080  -51.3050 H       154 GLY    0.0900
   2411 HA1       -93.2630  -17.0280  -51.4060 H       154 GLY    0.5100
   2412 HA2       -94.8740  -16.7290  -50.7330 H       154 GLY   -0.5100
   2413 N         -92.6440  -15.1650  -49.0740 N.am    155 ALA   -0.4700
   2414 CA        -91.9990  -15.0270  -47.7720 C.3     155 ALA    0.3100
   2415 C         -91.7950  -13.5820  -47.3210 C.2     155 ALA    0.0700
   2416 O         -91.8450  -12.6490  -48.1150 O.2     155 ALA    0.0900
   2417 CB        -90.6640  -15.7640  -47.7670 C.3     155 ALA   -0.2700
   2418 HN        -92.5880  -14.3780  -49.6830 H       155 ALA    0.0900
   2419 HA        -92.6600  -15.4390  -47.0240 H       155 ALA    0.0900
   2420 HB1       -89.9920  -15.3420  -48.5450 H       155 ALA    0.0900
   2421 HB2       -90.8240  -16.8420  -47.9830 H       155 ALA    0.5100
   2422 HB3       -90.1730  -15.6500  -46.7760 H       155 ALA   -0.5100
   2423 N         -91.5480  -13.4120  -46.0260 N.am    156 VAL   -0.4700
   2424 CA        -91.1910  -12.1180  -45.4730 C.3     156 VAL    0.3100
   2425 C         -89.6670  -11.9800  -45.4240 C.2     156 VAL    0.0700
   2426 O         -88.9810  -12.8350  -44.8630 O.2     156 VAL    0.0900
   2427 CB        -91.7490  -11.9680  -44.0600 C.3     156 VAL   -0.0900
   2428 CG1       -91.4190  -10.6040  -43.5210 C.3     156 VAL    0.0900
   2429 CG2       -93.2520  -12.1930  -44.0630 C.3     156 VAL   -0.2700
   2430 HN        -91.5970  -14.1660  -45.3760 H       156 VAL    0.0900
   2431 HA        -91.5970  -11.3540  -46.1190 H       156 VAL    0.0900
   2432 HB        -91.3030  -12.7450  -43.4010 H       156 VAL    0.0900
   2433 HG11      -91.7080   -9.8240  -44.2580 H       156 VAL   -0.2700
   2434 HG12      -90.3280  -10.5260  -43.3290 H       156 VAL    0.0900
   2435 HG13      -91.9800  -10.4250  -42.5790 H       156 VAL    0.0900
   2436 HG21      -93.4850  -13.2140  -44.4340 H       156 VAL    0.0900
   2437 HG22      -93.7430  -11.4530  -44.7300 H       156 VAL    0.5100
   2438 HG23      -93.6530  -12.0910  -43.0310 H       156 VAL   -0.5100
   2439 N         -89.1360  -10.9020  -46.0000 N.am    157 VAL   -0.4700
   2440 CA        -87.6850  -10.7570  -46.1040 C.3     157 VAL    0.3100
   2441 C         -87.1050   -9.5750  -45.3270 C.2     157 VAL    0.0700
   2442 O         -87.5900   -8.4470  -45.4330 O.2     157 VAL    0.0900
   2443 CB        -87.2320  -10.6970  -47.5820 C.3     157 VAL   -0.0900
   2444 CG1       -85.8100  -10.1840  -47.6940 C.3     157 VAL    0.0900
   2445 CG2       -87.3400  -12.0690  -48.2160 C.3     157 VAL   -0.2700
   2446 HN        -89.6900  -10.1630  -46.3770 H       157 VAL    0.0900
   2447 HA        -87.2310  -11.6020  -45.6100 H       157 VAL    0.0900
   2448 HB        -87.9100  -10.0210  -48.1450 H       157 VAL    0.0900
   2449 HG11      -85.1460  -10.7450  -47.0020 H       157 VAL   -0.2700
   2450 HG12      -85.7730   -9.1070  -47.4250 H       157 VAL    0.0900
   2451 HG13      -85.4380  -10.3240  -48.7330 H       157 VAL    0.0900
   2452 HG21      -88.3910  -12.4260  -48.1770 H       157 VAL    0.0900
   2453 HG22      -86.6990  -12.7910  -47.6660 H       157 VAL    0.5100
   2454 HG23      -87.0200  -12.0190  -49.2790 H       157 VAL   -0.5100
   2455 N         -86.0720   -9.8490  -44.5350 N.am    158 CYS   -0.4700
   2456 CA        -85.3170   -8.8110  -43.8570 C.3     158 CYS    0.3100
   2457 C         -84.1610   -8.4040  -44.7590 C.2     158 CYS    0.0700
   2458 O         -83.2840   -9.2150  -45.0470 O.2     158 CYS    0.0900
   2459 CB        -84.7900   -9.3440  -42.5240 C.3     158 CYS   -0.1000
   2460 SG        -83.5500   -8.3140  -41.6980 S.3     158 CYS    0.0900
   2461 HN        -85.7700  -10.7850  -44.3720 H       158 CYS    0.0900
   2462 HA        -85.9710   -7.9670  -43.6950 H       158 CYS   -0.0800
   2463 HB1       -84.3480  -10.3440  -42.7120 H       158 CYS    0.5100
   2464 HB2       -85.6570   -9.4640  -41.8410 H       158 CYS   -0.5100
   2465 N         -84.1580   -7.1530  -45.2150 N.am    159 MET   -0.4700
   2466 CA        -83.2040   -6.7440  -46.2420 C.3     159 MET    0.3100
   2467 C         -82.8440   -5.2690  -46.1690 C.2     159 MET    0.0700
   2468 O         -83.3990   -4.5250  -45.3720 O.2     159 MET    0.0900
   2469 CB        -83.7760   -7.0430  -47.6280 C.3     159 MET   -0.1800
   2470 CG        -85.0020   -6.2000  -47.9610 C.3     159 MET    0.0900
   2471 SD        -85.6390   -6.4420  -49.6310 S.3     159 MET    0.0900
   2472 CE        -84.1400   -6.2460  -50.5940 C.3     159 MET   -0.1400
   2473 HN        -84.7890   -6.4550  -44.8850 H       159 MET    0.0900
   2474 HA        -82.2850   -7.2900  -46.0860 H       159 MET    0.0900
   2475 HB1       -84.0590   -8.1160  -47.6740 H       159 MET   -0.0900
   2476 HB2       -82.9910   -6.8440  -48.3880 H       159 MET   -0.2200
   2477 HG1       -84.7310   -5.1310  -47.8300 H       159 MET    0.0900
   2478 HG2       -85.8000   -6.4500  -47.2310 H       159 MET    0.0900
   2479 HE1       -83.4470   -7.1010  -50.4400 H       159 MET    0.0900
   2480 HE2       -83.6100   -5.3160  -50.2940 H       159 MET    0.5100
   2481 HE3       -84.3840   -6.1920  -51.6760 H       159 MET   -0.5100
   2482 N         -81.9090   -4.8490  -47.0190 N.am    160 LEU   -0.4700
   2483 CA        -81.5600   -3.4390  -47.1420 C.3     160 LEU    0.3100
   2484 C         -82.2940   -2.8070  -48.3190 C.2     160 LEU    0.0700
   2485 O         -82.2740   -3.3370  -49.4320 O.2     160 LEU    0.0900
   2486 CB        -80.0500   -3.2700  -47.3210 C.3     160 LEU   -0.1800
   2487 CG        -79.1890   -3.2650  -46.0590 C.3     160 LEU    0.0900
   2488 CD1       -77.7190   -3.3990  -46.4230 C.3     160 LEU    0.0900
   2489 CD2       -79.4360   -1.9910  -45.2670 C.3     160 LEU   -0.0900
   2490 HN        -81.4060   -5.4780  -47.6080 H       160 LEU    0.0900
   2491 HA        -81.8910   -2.9340  -46.2470 H       160 LEU   -0.2700
   2492 HB1       -79.8810   -2.3070  -47.8450 H       160 LEU    0.0900
   2493 HB2       -79.6940   -4.1010  -47.9650 H       160 LEU    0.0900
   2494 HG        -79.4870   -4.1130  -45.4050 H       160 LEU    0.0900
   2495 HD11      -77.4930   -2.7950  -47.3280 H       160 LEU   -0.2700
   2496 HD12      -77.4780   -4.4620  -46.6390 H       160 LEU    0.0900
   2497 HD13      -77.0860   -3.0350  -45.5850 H       160 LEU    0.0900
   2498 HD21      -80.5060   -1.9250  -44.9730 H       160 LEU    0.0900
   2499 HD22      -79.1830   -1.1050  -45.8870 H       160 LEU    0.5100
   2500 HD23      -78.8150   -1.9930  -44.3450 H       160 LEU   -0.5100
   2501 N         -83.0010   -1.6860  -48.0830 N.am    161 GLN   -0.4700
   2502 CA        -83.7100   -1.0110  -49.1460 C.3     161 GLN    0.3100
   2503 C         -82.9630    0.2530  -49.5100 C.2     161 GLN    0.0700
   2504 O         -83.0710    1.2910  -48.8620 O.2     161 GLN    0.0900
   2505 CB        -85.1670   -0.6840  -48.7310 C.3     161 GLN   -0.1800
   2506 CG        -86.0400    0.0120  -49.8070 C.3     161 GLN    0.0900
   2507 CD        -86.1530   -0.8060  -51.0970 C.2     161 GLN    0.0900
   2508 NE2       -85.4130   -0.4040  -52.1570 N.am    161 GLN   -0.1800
   2509 OE1       -86.9000   -1.7870  -51.1720 O.2     161 GLN    0.0900
   2510 HN        -83.0650   -1.2770  -47.1770 H       161 GLN    0.0900
   2511 HA        -83.7060   -1.6580  -50.0110 H       161 GLN    0.5500
   2512 HB1       -85.1280   -0.0230  -47.8400 H       161 GLN   -0.5500
   2513 HB2       -85.6640   -1.6370  -48.4500 H       161 GLN   -0.6200
   2514 HG1       -85.5920    0.9970  -50.0530 H       161 GLN    0.3200
   2515 HG2       -87.0610    0.1670  -49.3980 H       161 GLN    0.3000
   2516 HE21      -84.8230    0.3980  -52.0790 H       161 GLN    0.5100
   2517 HE22      -85.4580   -0.9100  -53.0180 H       161 GLN   -0.5100
   2518 N         -82.1840    0.1940  -50.6030 N.am    162 PHE   -0.4700
   2519 CA        -81.5320    1.3590  -51.1850 C.3     162 PHE    0.3100
   2520 C         -82.5810    2.1970  -51.8980 C.2     162 PHE    0.0700
   2521 O         -83.3670    1.6670  -52.6810 O.2     162 PHE    0.0900
   2522 CB        -80.4540    0.9380  -52.1910 C.3     162 PHE   -0.1800
   2523 CG        -79.3620    0.0930  -51.5990 C.ar    162 PHE    0.0900
   2524 CD1       -78.3980    0.6610  -50.7810 C.ar    162 PHE    0.0900
   2525 CD2       -79.2920   -1.2650  -51.8670 C.ar    162 PHE    0.0000
   2526 CE1       -77.3910   -0.1130  -50.2310 C.ar    162 PHE   -0.1150
   2527 CE2       -78.2870   -2.0420  -51.3210 C.ar    162 PHE    0.1150
   2528 CZ        -77.3340   -1.4650  -50.5050 C.ar    162 PHE   -0.1150
   2529 HN        -82.0130   -0.6690  -51.0720 H       162 PHE    0.1150
   2530 HA        -81.0910    1.9300  -50.3810 H       162 PHE   -0.1150
   2531 HB1       -79.9730    1.8460  -52.6130 H       162 PHE    0.1150
   2532 HB2       -80.9250    0.3440  -53.0030 H       162 PHE   -0.1150
   2533 HD1       -78.4320    1.7190  -50.5700 H       162 PHE    0.1150
   2534 HD2       -80.0300   -1.7210  -52.5110 H       162 PHE   -0.1150
   2535 HE1       -76.6490    0.3390  -49.5880 H       162 PHE    0.1150
   2536 HE2       -78.2460   -3.1000  -51.5330 H       162 PHE    0.5100
   2537 HZ        -76.5460   -2.0710  -50.0820 H       162 PHE   -0.5100
   2538 N         -82.6000    3.5140  -51.6280 N.am    163 PRO   -0.2900
   2539 CA        -83.5070    4.4200  -52.3320 C.3     163 PRO    0.0000
   2540 C         -83.2920    4.2980  -53.8330 C.2     163 PRO    0.0900
   2541 O         -82.1410    4.2480  -54.2820 O.2     163 PRO    0.0900
   2542 CB        -83.0720    5.8010  -51.8350 C.3     163 PRO    0.0200
   2543 CG        -82.4530    5.5480  -50.5010 C.3     163 PRO    0.0900
   2544 CD        -81.7620    4.2180  -50.6450 C.3     163 PRO   -0.1800
   2545 HA        -84.5340    4.1670  -52.1180 H       163 PRO    0.0900
   2546 HB1       -83.9460    6.4800  -51.7430 H       163 PRO    0.0900
   2547 HB2       -82.3360    6.2560  -52.5320 H       163 PRO   -0.1800
   2548 HG1       -81.7240    6.3460  -50.2460 H       163 PRO    0.0900
   2549 HG2       -83.2290    5.5050  -49.7080 H       163 PRO    0.0900
   2550 HD1       -80.7290    4.3350  -51.0370 H       163 PRO    0.5100
   2551 HD2       -81.7430    3.6600  -49.6860 H       163 PRO   -0.5100
   2552 N         -84.3760    4.2390  -54.6030 N.am    164 SER   -0.4700
   2553 CA        -84.2930    4.0220  -56.0440 C.3     164 SER    0.3100
   2554 C         -83.3890    5.0640  -56.7000 C.2     164 SER    0.0700
   2555 O         -83.4610    6.2430  -56.4010 O.2     164 SER    0.0900
   2556 CB        -85.6970    4.0320  -56.6700 C.3     164 SER    0.0500
   2557 OG        -86.4990    2.9870  -56.1520 O.3     164 SER    0.0900
   2558 HN        -85.2960    4.3410  -54.2290 H       164 SER    0.0900
   2559 HA        -83.8130    3.0680  -56.2130 H       164 SER   -0.6600
   2560 HB1       -85.6140    3.9020  -57.7700 H       164 SER    0.4300
   2561 HB2       -86.1940    5.0010  -56.4490 H       164 SER    0.5100
   2562 HG1       -87.3910    3.1560  -56.4650 H       164 SER   -0.5100
   2563 N         -82.5080    4.6220  -57.6180 N.am    165 PRO   -0.2900
   2564 CA        -82.3650    3.2370  -58.1290 C.3     165 PRO    0.0000
   2565 C         -81.6310    2.2920  -57.1690 C.2     165 PRO    0.0900
   2566 O         -80.4890    2.5420  -56.7710 O.2     165 PRO    0.0900
   2567 CB        -81.5770    3.4320  -59.4150 C.3     165 PRO    0.0200
   2568 CG        -80.7490    4.6550  -59.1670 C.3     165 PRO    0.0900
   2569 CD        -81.6150    5.5580  -58.3180 C.3     165 PRO   -0.1800
   2570 HA        -83.3330    2.7790  -58.2560 H       165 PRO    0.0900
   2571 HB1       -82.2590    3.5840  -60.2780 H       165 PRO    0.0900
   2572 HB2       -80.9310    2.5510  -59.6200 H       165 PRO   -0.1800
   2573 HG1       -79.8120    4.3930  -58.6300 H       165 PRO    0.0900
   2574 HG2       -80.4860    5.1510  -60.1250 H       165 PRO    0.0900
   2575 HD1       -81.0110    6.1280  -57.5830 H       165 PRO    0.5100
   2576 HD2       -82.2100    6.2560  -58.9440 H       165 PRO   -0.5100
   2577 N         -82.3160    1.2230  -56.7610 N.am    166 SER   -0.4700
   2578 CA        -81.7840    0.2830  -55.7760 C.3     166 SER    0.3100
   2579 C         -80.4960   -0.4280  -56.2070 C.2     166 SER    0.0700
   2580 O         -79.5120   -0.4460  -55.4670 O.2     166 SER    0.0900
   2581 CB        -82.8420   -0.7610  -55.4110 C.3     166 SER    0.0500
   2582 OG        -83.2560   -1.4660  -56.5680 O.3     166 SER    0.0900
   2583 HN        -83.2250    1.0170  -57.1120 H       166 SER    0.0900
   2584 HA        -81.4920    0.8440  -54.9000 H       166 SER   -0.6600
   2585 HB1       -83.7250   -0.2590  -54.9630 H       166 SER    0.4300
   2586 HB2       -82.4190   -1.4860  -54.6820 H       166 SER    0.5100
   2587 HG1       -83.7890   -2.2010  -56.2540 H       166 SER   -0.5100
   2588 N         -80.5050   -1.0180  -57.4030 N.am    167 TRP   -0.4700
   2589 CA        -79.3680   -1.7950  -57.9000 C.3     167 TRP    0.3100
   2590 C         -78.0680   -0.9850  -57.9490 C.2     167 TRP    0.0700
   2591 O         -76.9800   -1.5050  -57.6730 O.2     167 TRP    0.0900
   2592 CB        -79.6840   -2.3570  -59.2910 C.3     167 TRP   -0.1800
   2593 CG        -79.9450   -1.2940  -60.3210 C.ar    167 TRP    0.0900
   2594 CD1       -81.1460   -0.7200  -60.6260 C.ar    167 TRP    0.0900
   2595 CD2       -78.9770   -0.6760  -61.1790 C.ar    167 TRP   -0.0300
   2596 CE2       -79.6640    0.2630  -61.9750 C.ar    167 TRP   -0.1500
   2597 CE3       -77.5970   -0.8250  -61.3480 C.ar    167 TRP    0.2200
   2598 NE1       -80.9860    0.2160  -61.6190 N.ar    167 TRP   -0.5100
   2599 CZ2       -79.0170    1.0460  -62.9280 C.ar    167 TRP    0.3700
   2600 CZ3       -76.9570   -0.0450  -62.2950 C.ar    167 TRP    0.2400
   2601 CH2       -77.6660    0.8780  -63.0720 C.ar    167 TRP    0.1100
   2602 HN        -81.2900   -0.9560  -58.0140 H       167 TRP   -0.2500
   2603 HA        -79.1770   -2.5980  -57.2040 H       167 TRP    0.1700
   2604 HB1       -80.5850   -3.0020  -59.2200 H       167 TRP   -0.2000
   2605 HB2       -78.8220   -2.9700  -59.6340 H       167 TRP    0.1400
   2606 HD1       -82.0860   -0.9660  -60.1550 H       167 TRP   -0.2700
   2607 HE1       -81.6980    0.7580  -62.0070 H       167 TRP    0.1600
   2608 HE3       -77.0270   -1.5290  -60.7610 H       167 TRP   -0.1400
   2609 HZ2       -79.5450    1.7630  -63.5390 H       167 TRP    0.1400
   2610 HZ3       -75.8910   -0.1490  -62.4370 H       167 TRP    0.5100
   2611 HH2       -77.1350    1.4730  -63.8030 H       167 TRP   -0.5100
   2612 N         -78.2010    0.2940  -58.2980 N.am    168 TYR   -0.4700
   2613 CA        -77.0660    1.2050  -58.3720 C.3     168 TYR    0.3100
   2614 C         -76.3460    1.2900  -57.0320 C.2     168 TYR    0.0700
   2615 O         -75.1950    0.8640  -56.9000 O.2     168 TYR    0.0900
   2616 CB        -77.5560    2.5920  -58.7950 C.3     168 TYR   -0.1800
   2617 CG        -76.4810    3.6540  -58.8130 C.ar    168 TYR    0.0900
   2618 CD1       -75.6710    3.8310  -59.9270 C.ar    168 TYR    0.0900
   2619 CD2       -76.2820    4.4870  -57.7190 C.ar    168 TYR    0.0000
   2620 CE1       -74.6870    4.8060  -59.9470 C.ar    168 TYR   -0.1150
   2621 CE2       -75.3010    5.4630  -57.7290 C.ar    168 TYR    0.1150
   2622 CZ        -74.5060    5.6180  -58.8460 C.ar    168 TYR   -0.1150
   2623 OH        -73.5300    6.5910  -58.8580 O.3     168 TYR    0.1150
   2624 HN        -79.0870    0.6870  -58.5240 H       168 TYR    0.1100
   2625 HA        -76.3630    0.8140  -59.0920 H       168 TYR   -0.5400
   2626 HB1       -78.3390    2.9340  -58.0850 H       168 TYR    0.4300
   2627 HB2       -77.9710    2.5330  -59.8240 H       168 TYR   -0.1150
   2628 HD1       -75.8120    3.1990  -60.7910 H       168 TYR    0.1150
   2629 HD2       -76.9060    4.3720  -56.8440 H       168 TYR   -0.1150
   2630 HE1       -74.0630    4.9300  -60.8200 H       168 TYR    0.1150
   2631 HE2       -75.1580    6.0980  -56.8680 H       168 TYR    0.5100
   2632 HH        -73.5560    7.0480  -58.0140 H       168 TYR   -0.5100
   2633 N         -77.0420    1.8320  -56.0340 N.am    169 TRP   -0.4700
   2634 CA        -76.4850    1.9610  -54.6970 C.3     169 TRP    0.3100
   2635 C         -76.0680    0.6110  -54.1250 C.2     169 TRP    0.0700
   2636 O         -75.1530    0.5330  -53.3060 O.2     169 TRP    0.0900
   2637 CB        -77.4810    2.6400  -53.7610 C.3     169 TRP   -0.1800
   2638 CG        -77.8320    4.0340  -54.1620 C.ar    169 TRP    0.0900
   2639 CD1       -79.0180    4.4630  -54.6810 C.ar    169 TRP    0.0900
   2640 CD2       -76.9860    5.1890  -54.0810 C.ar    169 TRP   -0.0300
   2641 CE2       -77.7300    6.2850  -54.5670 C.ar    169 TRP   -0.1500
   2642 CE3       -75.6750    5.4050  -53.6470 C.ar    169 TRP    0.2200
   2643 NE1       -78.9660    5.8150  -54.9250 N.ar    169 TRP   -0.5100
   2644 CZ2       -77.2070    7.5740  -54.6280 C.ar    169 TRP    0.3700
   2645 CZ3       -75.1580    6.6860  -53.7090 C.ar    169 TRP    0.2400
   2646 CH2       -75.9200    7.7540  -54.1940 C.ar    169 TRP    0.1100
   2647 HN        -77.9710    2.1730  -56.1580 H       169 TRP   -0.2500
   2648 HA        -75.5790    2.5440  -54.7670 H       169 TRP    0.1700
   2649 HB1       -77.0450    2.6720  -52.7400 H       169 TRP   -0.2000
   2650 HB2       -78.4150    2.0400  -53.7400 H       169 TRP    0.1400
   2651 HD1       -79.8730    3.8330  -54.8730 H       169 TRP   -0.2700
   2652 HE1       -79.6920    6.3530  -55.2940 H       169 TRP    0.1600
   2653 HE3       -75.0640    4.5990  -53.2680 H       169 TRP   -0.1400
   2654 HZ2       -77.7780    8.4120  -55.0000 H       169 TRP    0.1400
   2655 HZ3       -74.1460    6.8660  -53.3760 H       169 TRP    0.5100
   2656 HH2       -75.4860    8.7420  -54.2280 H       169 TRP   -0.5100
   2657 N         -76.7370   -0.4530  -54.5600 N.am    170 ASP   -0.4700
   2658 CA        -76.3530   -1.7990  -54.1560 C.3     170 ASP    0.3100
   2659 C         -74.9320   -2.1310  -54.6080 C.2     170 ASP    0.0700
   2660 O         -74.0750   -2.4860  -53.7910 O.2     170 ASP    0.0900
   2661 CB        -77.3420   -2.8270  -54.7110 C.3     170 ASP   -0.2800
   2662 CG        -77.0820   -4.2220  -54.1890 C.2     170 ASP    0.0900
   2663 OD1       -77.6140   -4.5640  -53.1110 O.co2   170 ASP    0.0900
   2664 OD2       -76.3450   -4.9820  -54.8540 O.co2   170 ASP    0.6200
   2665 HN        -77.5190   -0.3810  -55.1750 H       170 ASP   -0.7600
   2666 HA        -76.3420   -1.8350  -53.0770 H       170 ASP   -0.7600
   2667 HB1       -77.2630   -2.8430  -55.8190 H       170 ASP    0.5100
   2668 HB2       -78.3730   -2.5280  -54.4240 H       170 ASP   -0.5100
   2669 N         -74.6750   -2.0000  -55.9090 N.am    171 THR   -0.4700
   2670 CA        -73.3460   -2.2930  -56.4400 C.3     171 THR    0.3100
   2671 C         -72.2830   -1.3380  -55.8970 C.2     171 THR    0.0700
   2672 O         -71.1580   -1.7520  -55.5970 O.2     171 THR    0.0900
   2673 CB        -73.3320   -2.2710  -57.9710 C.3     171 THR    0.1400
   2674 CG2       -72.0120   -2.8270  -58.4950 C.3     171 THR    0.0900
   2675 OG1       -74.4140   -3.0640  -58.4690 O.3     171 THR   -0.6600
   2676 HN        -75.3630   -1.7020  -56.5660 H       171 THR    0.4300
   2677 HA        -73.0550   -3.2690  -56.0800 H       171 THR   -0.2700
   2678 HB        -73.4500   -1.2280  -58.3360 H       171 THR    0.0900
   2679 HG1       -75.1970   -2.7660  -58.0000 H       171 THR    0.0900
   2680 HG21      -71.8760   -3.8750  -58.1520 H       171 THR    0.0900
   2681 HG22      -71.1660   -2.2170  -58.1130 H       171 THR    0.5100
   2682 HG23      -72.0110   -2.8150  -59.6060 H       171 THR   -0.5100
   2683 N         -72.6430   -0.0600  -55.7700 N.am    172 VAL   -0.4700
   2684 CA        -71.7700    0.9140  -55.1150 C.3     172 VAL    0.3100
   2685 C         -71.3340    0.4280  -53.7360 C.2     172 VAL    0.0700
   2686 O         -70.1420    0.4010  -53.4180 O.2     172 VAL    0.0900
   2687 CB        -72.4600    2.2780  -54.9520 C.3     172 VAL   -0.0900
   2688 CG1       -71.7320    3.1250  -53.9070 C.3     172 VAL    0.0900
   2689 CG2       -72.5290    2.9990  -56.2860 C.3     172 VAL   -0.2700
   2690 HN        -73.5130    0.2860  -56.1100 H       172 VAL    0.0900
   2691 HA        -70.8810    1.0190  -55.7200 H       172 VAL    0.0900
   2692 HB        -73.5120    2.1230  -54.6310 H       172 VAL    0.0900
   2693 HG11      -70.6420    3.1450  -54.1240 H       172 VAL   -0.2700
   2694 HG12      -71.8850    2.6910  -52.8960 H       172 VAL    0.0900
   2695 HG13      -72.1170    4.1670  -53.9300 H       172 VAL    0.0900
   2696 HG21      -73.1060    2.3930  -57.0170 H       172 VAL    0.0900
   2697 HG22      -71.5040    3.1550  -56.6840 H       172 VAL    0.5100
   2698 HG23      -73.0360    3.9800  -56.1590 H       172 VAL   -0.5100
   2699 N         -72.3090    0.0370  -52.9220 N.am    173 THR   -0.4700
   2700 CA        -72.0330   -0.4720  -51.5880 C.3     173 THR    0.3100
   2701 C         -71.1600   -1.7250  -51.5940 C.2     173 THR    0.0700
   2702 O         -70.1940   -1.8100  -50.8320 O.2     173 THR    0.0900
   2703 CB        -73.3290   -0.7050  -50.7930 C.3     173 THR    0.1400
   2704 CG2       -73.1440   -1.7910  -49.7360 C.3     173 THR    0.0900
   2705 OG1       -73.7110    0.5130  -50.1480 O.3     173 THR   -0.6600
   2706 HN        -73.2700    0.0730  -53.1890 H       173 THR    0.4300
   2707 HA        -71.4120    0.2500  -51.0810 H       173 THR   -0.2700
   2708 HB        -74.1430   -1.0240  -51.4790 H       173 THR    0.0900
   2709 HG1       -74.1430    1.0450  -50.8210 H       173 THR    0.0900
   2710 HG21      -72.2340   -1.5850  -49.1320 H       173 THR    0.0900
   2711 HG22      -73.0270   -2.7810  -50.2260 H       173 THR    0.5100
   2712 HG23      -74.0230   -1.8120  -49.0570 H       173 THR   -0.5100
   2713 N         -71.4730   -2.6900  -52.4540 N.am    174 LYS   -0.4700
   2714 CA        -70.6580   -3.9020  -52.5260 C.3     174 LYS    0.3100
   2715 C         -69.2100   -3.5600  -52.8670 C.2     174 LYS    0.0700
   2716 O         -68.2750   -4.1770  -52.3470 O.2     174 LYS    0.0900
   2717 CB        -71.2300   -4.9050  -53.5360 C.3     174 LYS   -0.1800
   2718 CG        -72.6500   -5.3570  -53.2330 C.3     174 LYS    0.0900
   2719 CD        -72.7860   -5.8230  -51.7900 C.3     174 LYS    0.0900
   2720 CE        -74.2210   -6.2040  -51.4660 C.3     174 LYS   -0.1800
   2721 NZ        -74.6450   -7.4300  -52.1960 N.4     174 LYS    0.0900
   2722 HN        -72.2550   -2.6340  -53.0710 H       174 LYS    0.0900
   2723 HA        -70.6330   -4.3410  -51.5400 H       174 LYS   -0.1800
   2724 HB1       -70.5720   -5.7990  -53.5510 H       174 LYS    0.0900
   2725 HB2       -71.2200   -4.4330  -54.5410 H       174 LYS    0.0900
   2726 HG1       -72.9180   -6.1940  -53.9120 H       174 LYS    0.2100
   2727 HG2       -73.3470   -4.5130  -53.4110 H       174 LYS    0.0500
   2728 HD1       -72.4630   -5.0060  -51.1120 H       174 LYS    0.0500
   2729 HD2       -72.1290   -6.7040  -51.6280 H       174 LYS   -0.3000
   2730 HE1       -74.9050   -5.3810  -51.7640 H       174 LYS    0.3300
   2731 HE2       -74.3190   -6.4070  -50.3780 H       174 LYS    0.3300
   2732 HZ1       -74.0270   -8.2240  -51.9280 H       174 LYS    0.3300
   2733 HZ2       -74.5740   -7.2660  -53.2200 H       174 LYS    0.5100
   2734 HZ3       -75.6290   -7.6580  -51.9490 H       174 LYS   -0.5100
   2735 N         -69.0300   -2.5510  -53.7210 N.am    175 ILE   -0.4700
   2736 CA        -67.6930   -2.0890  -54.0980 C.3     175 ILE    0.3100
   2737 C         -66.9350   -1.4090  -52.9550 C.2     175 ILE    0.0700
   2738 O         -65.8330   -1.8330  -52.6060 O.2     175 ILE    0.0900
   2739 CB        -67.7260   -1.1470  -55.3160 C.3     175 ILE   -0.0900
   2740 CG1       -68.1410   -1.9170  -56.5690 C.3     175 ILE    0.0900
   2741 CG2       -66.3600   -0.5110  -55.5360 C.3     175 ILE   -0.2700
   2742 CD        -68.3890   -1.0350  -57.7670 C.3     175 ILE    0.0900
   2743 HN        -69.7960   -2.0680  -54.1400 H       175 ILE    0.0900
   2744 HA        -67.0970   -2.9600  -54.3220 H       175 ILE    0.0900
   2745 HB        -68.4790   -0.3500  -55.1450 H       175 ILE   -0.1800
   2746 HG11      -69.0720   -2.4800  -56.3460 H       175 ILE    0.0900
   2747 HG12      -67.3370   -2.6400  -56.8230 H       175 ILE    0.0900
   2748 HG21      -65.5700   -1.2930  -55.5370 H       175 ILE   -0.2700
   2749 HG22      -66.1430    0.2110  -54.7200 H       175 ILE    0.0900
   2750 HG23      -66.3400    0.0140  -56.5150 H       175 ILE    0.0900
   2751 HD1       -67.4300   -0.6110  -58.1340 H       175 ILE    0.0900
   2752 HD2       -69.0630   -0.1980  -57.4870 H       175 ILE    0.5100
   2753 HD3       -68.8510   -1.6290  -58.5860 H       175 ILE   -0.5100
   2754 N         -67.5190   -0.3570  -52.3820 N.am    176 CYS   -0.4700
   2755 CA        -66.9000    0.3440  -51.2590 C.3     176 CYS    0.3100
   2756 C         -66.5670   -0.5900  -50.1060 C.2     176 CYS    0.0700
   2757 O         -65.5090   -0.4770  -49.4800 O.2     176 CYS    0.0900
   2758 CB        -67.8030    1.4680  -50.7600 C.3     176 CYS   -0.1100
   2759 SG        -67.8360    2.8840  -51.8650 S.3     176 CYS    0.0900
   2760 HN        -68.3980   -0.0020  -52.6910 H       176 CYS    0.0900
   2761 HA        -65.9560    0.7450  -51.5960 H       176 CYS   -0.2300
   2762 HB1       -67.4430    1.7900  -49.7600 H       176 CYS    0.1600
   2763 HB2       -68.8330    1.0660  -50.6450 H       176 CYS    0.5100
   2764 HG1       -68.5100    2.2660  -52.8240 H       176 CYS   -0.5100
   2765 N         -67.4730   -1.5220  -49.8340 N.am    177 VAL   -0.4700
   2766 CA        -67.2470   -2.5120  -48.7920 C.3     177 VAL    0.3100
   2767 C         -66.1740   -3.5150  -49.2250 C.2     177 VAL    0.0700
   2768 O         -65.4780   -4.0890  -48.3930 O.2     177 VAL    0.0900
   2769 CB        -68.5710   -3.2010  -48.3750 C.3     177 VAL   -0.0900
   2770 CG1       -68.3220   -4.3090  -47.3630 C.3     177 VAL    0.0900
   2771 CG2       -69.5330   -2.1700  -47.7930 C.3     177 VAL   -0.2700
   2772 HN        -68.3390   -1.5860  -50.3250 H       177 VAL    0.0900
   2773 HA        -66.8060   -2.0070  -47.9450 H       177 VAL    0.0900
   2774 HB        -69.0580   -3.6330  -49.2750 H       177 VAL    0.0900
   2775 HG11      -67.6880   -3.9320  -46.5320 H       177 VAL   -0.2700
   2776 HG12      -67.7990   -5.1580  -47.8520 H       177 VAL    0.0900
   2777 HG13      -69.2870   -4.6590  -46.9390 H       177 VAL    0.0900
   2778 HG21      -69.7560   -1.3870  -48.5500 H       177 VAL    0.0900
   2779 HG22      -69.0740   -1.6840  -46.9050 H       177 VAL    0.5100
   2780 HG23      -70.4840   -2.6610  -47.5000 H       177 VAL   -0.5100
   2781 N         -66.0010   -3.7120  -50.5280 N.am    178 PHE   -0.4700
   2782 CA        -64.9030   -4.5680  -50.9580 C.3     178 PHE    0.3100
   2783 C         -63.5540   -3.8870  -50.7820 C.2     178 PHE    0.0700
   2784 O         -62.5530   -4.5340  -50.4820 O.2     178 PHE    0.0900
   2785 CB        -65.0570   -5.0000  -52.4080 C.3     178 PHE   -0.1800
   2786 CG        -63.9940   -5.9550  -52.8570 C.ar    178 PHE    0.0900
   2787 CD1       -63.8980   -7.2170  -52.2900 C.ar    178 PHE    0.0900
   2788 CD2       -63.0970   -5.5980  -53.8500 C.ar    178 PHE    0.0000
   2789 CE1       -62.9240   -8.1050  -52.7080 C.ar    178 PHE   -0.1150
   2790 CE2       -62.1210   -6.4850  -54.2690 C.ar    178 PHE    0.1150
   2791 CZ        -62.0350   -7.7400  -53.6980 C.ar    178 PHE   -0.1150
   2792 HN        -66.5790   -3.3070  -51.2320 H       178 PHE    0.1150
   2793 HA        -64.8890   -5.4330  -50.3140 H       178 PHE   -0.1150
   2794 HB1       -65.0020   -4.1070  -53.0660 H       178 PHE    0.1150
   2795 HB2       -66.0360   -5.5080  -52.5380 H       178 PHE   -0.1150
   2796 HD1       -64.5890   -7.5070  -51.5140 H       178 PHE    0.1150
   2797 HD2       -63.1580   -4.6180  -54.3010 H       178 PHE   -0.1150
   2798 HE1       -62.8590   -9.0850  -52.2590 H       178 PHE    0.1150
   2799 HE2       -61.4270   -6.1970  -55.0450 H       178 PHE    0.5100
   2800 HZ        -61.2750   -8.4330  -54.0250 H       178 PHE   -0.5100
   2801 N         -63.5250   -2.5730  -50.9860 N.am    179 LEU   -0.4700
   2802 CA        -62.2750   -1.8310  -50.9160 C.3     179 LEU    0.3100
   2803 C         -61.8380   -1.5470  -49.4880 C.2     179 LEU    0.0700
   2804 O         -60.7000   -1.8220  -49.1100 O.2     179 LEU    0.0900
   2805 CB        -62.3860   -0.5150  -51.6870 C.3     179 LEU   -0.1800
   2806 CG        -62.4980   -0.6230  -53.2090 C.3     179 LEU    0.0900
   2807 CD1       -62.7840    0.7380  -53.8050 C.3     179 LEU    0.0900
   2808 CD2       -61.2360   -1.2170  -53.8210 C.3     179 LEU   -0.0900
   2809 HN        -64.3440   -2.0450  -51.1940 H       179 LEU    0.0900
   2810 HA        -61.4950   -2.4480  -51.3370 H       179 LEU   -0.2700
   2811 HB1       -61.4860    0.0920  -51.4560 H       179 LEU    0.0900
   2812 HB2       -63.2870    0.0190  -51.3180 H       179 LEU    0.0900
   2813 HG        -63.3200   -1.3230  -53.4710 H       179 LEU    0.0900
   2814 HD11      -61.9630    1.4450  -53.5540 H       179 LEU   -0.2700
   2815 HD12      -63.7350    1.1400  -53.3950 H       179 LEU    0.0900
   2816 HD13      -62.8570    0.6600  -54.9110 H       179 LEU    0.0900
   2817 HD21      -61.0560   -2.2340  -53.4140 H       179 LEU    0.0900
   2818 HD22      -60.3610   -0.5780  -53.5760 H       179 LEU    0.5100
   2819 HD23      -61.3490   -1.2900  -54.9240 H       179 LEU   -0.5100
   2820 N         -62.7510   -1.0000  -48.6920 N.am    180 PHE   -0.4700
   2821 CA        -62.3880   -0.4760  -47.3830 C.3     180 PHE    0.3100
   2822 C         -62.5290   -1.4950  -46.2600 C.2     180 PHE    0.0700
   2823 O         -62.0890   -1.2560  -45.1400 O.2     180 PHE    0.0900
   2824 CB        -63.2050    0.7770  -47.0710 C.3     180 PHE   -0.1800
   2825 CG        -63.1290    1.8240  -48.1470 C.ar    180 PHE    0.0900
   2826 CD1       -61.9700    1.9880  -48.8910 C.ar    180 PHE    0.0900
   2827 CD2       -64.2160    2.6370  -48.4210 C.ar    180 PHE    0.0000
   2828 CE1       -61.8980    2.9450  -49.8850 C.ar    180 PHE   -0.1150
   2829 CE2       -64.1490    3.5970  -49.4150 C.ar    180 PHE    0.1150
   2830 CZ        -62.9860    3.7490  -50.1460 C.ar    180 PHE   -0.1150
   2831 HN        -63.7120   -0.9260  -48.9510 H       180 PHE    0.1150
   2832 HA        -61.3330   -0.2450  -47.3930 H       180 PHE   -0.1150
   2833 HB1       -62.8270    1.2390  -46.1340 H       180 PHE    0.1150
   2834 HB2       -64.2750    0.4990  -46.9560 H       180 PHE   -0.1150
   2835 HD1       -61.1150    1.3610  -48.6920 H       180 PHE    0.1150
   2836 HD2       -65.1280    2.5200  -47.8530 H       180 PHE   -0.1150
   2837 HE1       -60.9880    3.0640  -50.4560 H       180 PHE    0.1150
   2838 HE2       -65.0020    4.2270  -49.6180 H       180 PHE    0.5100
   2839 HZ        -62.9300    4.4970  -50.9230 H       180 PHE   -0.5100
   2840 N         -63.1440   -2.6380  -46.5590 N.am    181 ALA   -0.4700
   2841 CA        -63.2180   -3.7140  -45.5780 C.3     181 ALA    0.3100
   2842 C         -62.3330   -4.8810  -45.9660 C.2     181 ALA    0.0700
   2843 O         -62.3160   -5.9080  -45.2920 O.2     181 ALA    0.0900
   2844 CB        -64.6520   -4.1810  -45.3860 C.3     181 ALA   -0.2700
   2845 HN        -63.5700   -2.8050  -47.4440 H       181 ALA    0.0900
   2846 HA        -62.8190   -3.3420  -44.6450 H       181 ALA    0.0900
   2847 HB1       -64.9430   -4.8690  -46.2090 H       181 ALA    0.0900
   2848 HB2       -65.3400   -3.3080  -45.3940 H       181 ALA    0.5100
   2849 HB3       -64.7470   -4.7240  -44.4210 H       181 ALA   -0.5100
   2850 N         -61.6030   -4.7340  -47.0640 N.am    182 PHE   -0.4700
   2851 CA        -60.7540   -5.8250  -47.5190 C.3     182 PHE    0.3100
   2852 C         -59.4350   -5.3690  -48.1380 C.2     182 PHE    0.0700
   2853 O         -58.3860   -5.5170  -47.5230 O.2     182 PHE    0.0900
   2854 CB        -61.5200   -6.7500  -48.4690 C.3     182 PHE   -0.1800
   2855 CG        -60.7480   -7.9710  -48.8700 C.ar    182 PHE    0.0900
   2856 CD1       -60.7750   -9.1130  -48.0840 C.ar    182 PHE    0.0900
   2857 CD2       -59.9890   -7.9750  -50.0270 C.ar    182 PHE    0.0000
   2858 CE1       -60.0590  -10.2390  -48.4540 C.ar    182 PHE   -0.1150
   2859 CE2       -59.2740   -9.0940  -50.4000 C.ar    182 PHE    0.1150
   2860 CZ        -59.3070  -10.2280  -49.6130 C.ar    182 PHE   -0.1150
   2861 HN        -61.6010   -3.8990  -47.6100 H       182 PHE    0.1150
   2862 HA        -60.4210   -6.3720  -46.6500 H       182 PHE   -0.1150
   2863 HB1       -61.7700   -6.1960  -49.3990 H       182 PHE    0.1150
   2864 HB2       -62.4510   -7.0980  -47.9710 H       182 PHE   -0.1150
   2865 HD1       -61.3600   -9.1250  -47.1770 H       182 PHE    0.1150
   2866 HD2       -59.9560   -7.0910  -50.6470 H       182 PHE   -0.1150
   2867 HE1       -60.0860  -11.1240  -47.8350 H       182 PHE    0.1150
   2868 HE2       -58.6870   -9.0830  -51.3070 H       182 PHE    0.5100
   2869 HZ        -58.7480  -11.1050  -49.9030 H       182 PHE   -0.5100
   2870 N         -59.4820   -4.8090  -49.3460 N.am    183 VAL   -0.4700
   2871 CA        -58.2560   -4.5120  -50.0840 C.3     183 VAL    0.3100
   2872 C         -57.3110   -3.5520  -49.3620 C.2     183 VAL    0.0700
   2873 O         -56.1500   -3.8950  -49.0970 O.2     183 VAL    0.0900
   2874 CB        -58.5610   -4.0030  -51.5060 C.3     183 VAL   -0.0900
   2875 CG1       -57.2820   -3.8550  -52.3030 C.3     183 VAL    0.0900
   2876 CG2       -59.5000   -4.9680  -52.2180 C.3     183 VAL   -0.2700
   2877 HN        -60.3400   -4.5710  -49.7940 H       183 VAL    0.0900
   2878 HA        -57.6720   -5.4190  -50.1310 H       183 VAL    0.0900
   2879 HB        -59.0720   -3.0200  -51.4440 H       183 VAL    0.0900
   2880 HG11      -56.6760   -4.7830  -52.2300 H       183 VAL   -0.2700
   2881 HG12      -56.6830   -3.0080  -51.9030 H       183 VAL    0.0900
   2882 HG13      -57.5220   -3.6700  -53.3720 H       183 VAL    0.0900
   2883 HG21      -60.4540   -5.0550  -51.6560 H       183 VAL    0.0900
   2884 HG22      -59.0320   -5.9740  -52.2810 H       183 VAL    0.5100
   2885 HG23      -59.7230   -4.5940  -53.2400 H       183 VAL   -0.5100
   2886 N         -57.8080   -2.3590  -49.0430 N.am    184 VAL   -0.4700
   2887 CA        -57.0130   -1.3520  -48.3360 C.3     184 VAL    0.3100
   2888 C         -56.4210   -1.8380  -47.0010 C.2     184 VAL    0.0700
   2889 O         -55.1920   -1.8280  -46.8380 O.2     184 VAL    0.0900
   2890 CB        -57.8010   -0.0200  -48.1390 C.3     184 VAL   -0.0900
   2891 CG1       -57.0360    0.9340  -47.2420 C.3     184 VAL    0.0900
   2892 CG2       -58.0920    0.6290  -49.4800 C.3     184 VAL   -0.2700
   2893 HN        -58.7420   -2.0960  -49.2710 H       184 VAL    0.0900
   2894 HA        -56.1210   -1.1720  -48.9150 H       184 VAL    0.0900
   2895 HB        -58.7880   -0.2420  -47.6810 H       184 VAL    0.0900
   2896 HG11      -55.9870    1.0320  -47.5950 H       184 VAL   -0.2700
   2897 HG12      -57.0250    0.5470  -46.2000 H       184 VAL    0.0900
   2898 HG13      -57.5120    1.9370  -47.2630 H       184 VAL    0.0900
   2899 HG21      -58.7010   -0.0530  -50.1090 H       184 VAL    0.0900
   2900 HG22      -57.1410    0.8460  -50.0090 H       184 VAL    0.5100
   2901 HG23      -58.6590    1.5720  -49.3280 H       184 VAL   -0.5100
   2902 N         -57.2670   -2.2720  -46.0420 N.am    185 PRO   -0.2900
   2903 CA        -56.7170   -2.6750  -44.7430 C.3     185 PRO    0.0000
   2904 C         -55.7030   -3.8160  -44.8440 C.2     185 PRO    0.0900
   2905 O         -54.6540   -3.7590  -44.1850 O.2     185 PRO    0.0900
   2906 CB        -57.9620   -3.1140  -43.9640 C.3     185 PRO    0.0200
   2907 CG        -58.9450   -3.4930  -44.9930 C.3     185 PRO    0.0900
   2908 CD        -58.7240   -2.5210  -46.1050 C.3     185 PRO   -0.1800
   2909 HA        -56.1670   -1.8620  -44.2970 H       185 PRO    0.0900
   2910 HB1       -58.3490   -2.2800  -43.3400 H       185 PRO    0.0900
   2911 HB2       -57.7300   -3.9780  -43.3060 H       185 PRO   -0.1800
   2912 HG1       -58.7730   -4.5350  -45.3390 H       185 PRO    0.0900
   2913 HG2       -59.9810   -3.4130  -44.5980 H       185 PRO    0.0900
   2914 HD1       -58.9960   -2.9550  -47.0900 H       185 PRO    0.5100
   2915 HD2       -59.2820   -1.5750  -45.9390 H       185 PRO   -0.5100
   2916 N         -55.9940   -4.8260  -45.6610 N.am    186 ILE   -0.4700
   2917 CA        -55.0370   -5.9120  -45.8730 C.3     186 ILE    0.3100
   2918 C         -53.7430   -5.3830  -46.4530 C.2     186 ILE    0.0700
   2919 O         -52.6600   -5.8330  -46.0770 O.2     186 ILE    0.0900
   2920 CB        -55.6010   -7.0150  -46.7860 C.3     186 ILE   -0.0900
   2921 CG1       -56.7460   -7.7360  -46.1030 C.3     186 ILE    0.0900
   2922 CG2       -54.5330   -8.0610  -47.1040 C.3     186 ILE   -0.2700
   2923 CD        -57.3820   -8.7430  -46.9960 C.3     186 ILE    0.0900
   2924 HN        -56.8570   -4.8870  -46.1550 H       186 ILE    0.0900
   2925 HA        -54.7910   -6.3260  -44.9060 H       186 ILE    0.0900
   2926 HB        -55.9610   -6.5580  -47.7320 H       186 ILE   -0.1800
   2927 HG11      -57.5100   -6.9900  -45.7970 H       186 ILE    0.0900
   2928 HG12      -56.3600   -8.2490  -45.1970 H       186 ILE    0.0900
   2929 HG21      -54.1700   -8.5330  -46.1670 H       186 ILE   -0.2700
   2930 HG22      -53.6720   -7.5780  -47.6150 H       186 ILE    0.0900
   2931 HG23      -54.9600   -8.8520  -47.7580 H       186 ILE    0.0900
   2932 HD1       -56.6920   -9.5990  -47.1600 H       186 ILE    0.0900
   2933 HD2       -57.6150   -8.2820  -47.9800 H       186 ILE    0.5100
   2934 HD3       -58.3150   -9.1240  -46.5310 H       186 ILE   -0.5100
   2935 N         -53.8180   -4.4100  -47.3570 N.am    187 LEU   -0.4700
   2936 CA        -52.5900   -3.8360  -47.8920 C.3     187 LEU    0.3100
   2937 C         -51.7830   -3.1340  -46.7980 C.2     187 LEU    0.0700
   2938 O         -50.5590   -3.2760  -46.7470 O.2     187 LEU    0.0900
   2939 CB        -52.8680   -2.9060  -49.0800 C.3     187 LEU   -0.1800
   2940 CG        -51.6520   -2.5860  -49.9720 C.3     187 LEU    0.0900
   2941 CD1       -52.1200   -2.2940  -51.3760 C.3     187 LEU    0.0900
   2942 CD2       -50.8060   -1.3870  -49.4320 C.3     187 LEU   -0.0900
   2943 HN        -54.6810   -4.0430  -47.6960 H       187 LEU    0.0900
   2944 HA        -51.9530   -4.6520  -48.2010 H       187 LEU   -0.2700
   2945 HB1       -53.2630   -1.9480  -48.6810 H       187 LEU    0.0900
   2946 HB2       -53.6450   -3.3810  -49.7150 H       187 LEU    0.0900
   2947 HG        -50.9590   -3.4540  -49.9840 H       187 LEU    0.0900
   2948 HD11      -52.8100   -1.4230  -51.3760 H       187 LEU   -0.2700
   2949 HD12      -52.6610   -3.1740  -51.7860 H       187 LEU    0.0900
   2950 HD13      -51.2490   -2.0550  -52.0230 H       187 LEU    0.0900
   2951 HD21      -50.4220   -1.6170  -48.4160 H       187 LEU    0.0900
   2952 HD22      -51.4370   -0.4740  -49.3750 H       187 LEU    0.5100
   2953 HD23      -49.9410   -1.2020  -50.1050 H       187 LEU   -0.5100
   2954 N         -52.4550   -2.3960  -45.9130 N.am    188 ILE   -0.4700
   2955 CA        -51.7730   -1.7290  -44.7940 C.3     188 ILE    0.3100
   2956 C         -51.0390   -2.7450  -43.9140 C.2     188 ILE    0.0700
   2957 O         -49.8550   -2.5820  -43.5850 O.2     188 ILE    0.0900
   2958 CB        -52.7620   -0.9010  -43.9360 C.3     188 ILE   -0.0900
   2959 CG1       -53.4020    0.2010  -44.7750 C.3     188 ILE    0.0900
   2960 CG2       -52.0660   -0.2610  -42.7540 C.3     188 ILE   -0.2700
   2961 CD        -54.3460    1.0770  -43.9850 C.3     188 ILE    0.0900
   2962 HN        -53.4410   -2.2650  -45.9690 H       188 ILE    0.0900
   2963 HA        -51.0110   -1.0850  -45.2080 H       188 ILE    0.0900
   2964 HB        -53.5690   -1.5680  -43.5650 H       188 ILE   -0.1800
   2965 HG11      -53.9660   -0.2690  -45.6080 H       188 ILE    0.0900
   2966 HG12      -52.5970    0.8380  -45.1990 H       188 ILE    0.0900
   2967 HG21      -51.2610    0.4190  -43.1070 H       188 ILE   -0.2700
   2968 HG22      -51.6130   -1.0450  -42.1110 H       188 ILE    0.0900
   2969 HG23      -52.7960    0.3320  -42.1620 H       188 ILE    0.0900
   2970 HD1       -53.7740    1.7070  -43.2700 H       188 ILE    0.0900
   2971 HD2       -55.0580    0.4460  -43.4100 H       188 ILE    0.5100
   2972 HD3       -54.9090    1.7440  -44.6730 H       188 ILE   -0.5100
   2973 N         -51.7530   -3.8120  -43.5630 N.am    189 ILE   -0.4700
   2974 CA        -51.1680   -4.9150  -42.8010 C.3     189 ILE    0.3100
   2975 C         -49.9640   -5.5320  -43.5200 C.2     189 ILE    0.0700
   2976 O         -48.9580   -5.8660  -42.8970 O.2     189 ILE    0.0900
   2977 CB        -52.2250   -6.0040  -42.5030 C.3     189 ILE   -0.0900
   2978 CG1       -53.3400   -5.4160  -41.6380 C.3     189 ILE    0.0900
   2979 CG2       -51.5900   -7.2230  -41.8410 C.3     189 ILE   -0.2700
   2980 CD        -54.1690   -6.4500  -40.9130 C.3     189 ILE    0.0900
   2981 HN        -52.7160   -3.9090  -43.8030 H       189 ILE    0.0900
   2982 HA        -50.7760   -4.5130  -41.8790 H       189 ILE    0.0900
   2983 HB        -52.7080   -6.3160  -43.4550 H       189 ILE   -0.1800
   2984 HG11      -54.0140   -4.8200  -42.2900 H       189 ILE    0.0900
   2985 HG12      -52.8810   -4.7420  -40.8840 H       189 ILE    0.0900
   2986 HG21      -51.1110   -6.9300  -40.8820 H       189 ILE   -0.2700
   2987 HG22      -50.8120   -7.6540  -42.5080 H       189 ILE    0.0900
   2988 HG23      -52.3680   -7.9880  -41.6300 H       189 ILE    0.0900
   2989 HD1       -53.5240   -7.0530  -40.2380 H       189 ILE    0.0900
   2990 HD2       -54.6500   -7.1330  -41.6460 H       189 ILE    0.5100
   2991 HD3       -54.9500   -5.9490  -40.3010 H       189 ILE   -0.5100
   2992 N         -50.0680   -5.6500  -44.8400 N.am    190 THR   -0.4700
   2993 CA        -49.0230   -6.2630  -45.6540 C.3     190 THR    0.3100
   2994 C         -47.7740   -5.3920  -45.7110 C.2     190 THR    0.0700
   2995 O         -46.6520   -5.9010  -45.7600 O.2     190 THR    0.0900
   2996 CB        -49.5390   -6.5240  -47.0740 C.3     190 THR    0.1400
   2997 CG2       -48.5320   -7.3320  -47.8800 C.3     190 THR    0.0900
   2998 OG1       -50.7750   -7.2450  -47.0000 O.3     190 THR   -0.6600
   2999 HN        -50.8690   -5.3240  -45.3340 H       190 THR    0.4300
   3000 HA        -48.7300   -7.1890  -45.1830 H       190 THR   -0.2700
   3001 HB        -49.7110   -5.5610  -47.6000 H       190 THR    0.0900
   3002 HG1       -51.4210   -6.6270  -46.6520 H       190 THR    0.0900
   3003 HG21      -48.2100   -8.2260  -47.3040 H       190 THR    0.0900
   3004 HG22      -47.6370   -6.7110  -48.0990 H       190 THR    0.5100
   3005 HG23      -48.9930   -7.6710  -48.8320 H       190 THR   -0.5100
   3006 N         -47.9700   -4.0740  -45.7110 N.am    191 VAL   -0.4700
   3007 CA        -46.8470   -3.1430  -45.6580 C.3     191 VAL    0.3100
   3008 C         -46.1660   -3.2260  -44.2970 C.2     191 VAL    0.0700
   3009 O         -44.9570   -3.4560  -44.2180 O.2     191 VAL    0.0900
   3010 CB        -47.2930   -1.6910  -45.9490 C.3     191 VAL   -0.0900
   3011 CG1       -46.1680   -0.7050  -45.6410 C.3     191 VAL    0.0900
   3012 CG2       -47.7410   -1.5560  -47.3920 C.3     191 VAL   -0.2700
   3013 HN        -48.8800   -3.6700  -45.7470 H       191 VAL    0.0900
   3014 HA        -46.1210   -3.4600  -46.3910 H       191 VAL    0.0900
   3015 HB        -48.1770   -1.4460  -45.3210 H       191 VAL    0.0900
   3016 HG11      -45.2260   -1.0350  -46.1290 H       191 VAL   -0.2700
   3017 HG12      -46.0000   -0.6530  -44.5440 H       191 VAL    0.0900
   3018 HG13      -46.4320    0.3030  -46.0270 H       191 VAL    0.0900
   3019 HG21      -48.4670   -2.3580  -47.6430 H       191 VAL    0.0900
   3020 HG22      -46.8650   -1.6460  -48.0700 H       191 VAL    0.5100
   3021 HG23      -48.2320   -0.5710  -47.5450 H       191 VAL   -0.5100
   3022 N         -46.9420   -3.0630  -43.2250 N.am    192 CYS   -0.4700
   3023 CA        -46.4000   -3.1380  -41.8710 C.3     192 CYS    0.3100
   3024 C         -45.6300   -4.4240  -41.6320 C.2     192 CYS    0.0700
   3025 O         -44.4070   -4.4270  -41.4410 O.2     192 CYS    0.0900
   3026 CB        -47.5200   -3.0540  -40.8330 C.3     192 CYS   -0.1100
   3027 SG        -48.1920   -1.4140  -40.5680 S.3     192 CYS    0.0900
   3028 HN        -47.9200   -2.8820  -43.2990 H       192 CYS    0.0900
   3029 HA        -45.7080   -2.3190  -41.7420 H       192 CYS   -0.2300
   3030 HB1       -47.1200   -3.4360  -39.8700 H       192 CYS    0.1600
   3031 HB2       -48.3390   -3.7270  -41.1610 H       192 CYS    0.5100
   3032 HG1       -48.7900   -1.3420  -41.7480 H       192 CYS   -0.5100
   3033 N         -46.3650   -5.5280  -41.6470 N.am    193 TYR   -0.4700
   3034 CA        -45.7860   -6.8330  -41.3800 C.3     193 TYR    0.3100
   3035 C         -44.7420   -7.2240  -42.4000 C.2     193 TYR    0.0700
   3036 O         -43.8170   -7.9620  -42.0860 O.2     193 TYR    0.0900
   3037 CB        -46.8730   -7.9030  -41.2960 C.3     193 TYR   -0.1800
   3038 CG        -47.1910   -8.2720  -39.8780 C.ar    193 TYR    0.0900
   3039 CD1       -46.6200   -9.3910  -39.2920 C.ar    193 TYR    0.0900
   3040 CD2       -48.0440   -7.4890  -39.1120 C.ar    193 TYR    0.0000
   3041 CE1       -46.9000   -9.7290  -37.9900 C.ar    193 TYR   -0.1150
   3042 CE2       -48.3320   -7.8220  -37.8090 C.ar    193 TYR    0.1150
   3043 CZ        -47.7560   -8.9450  -37.2540 C.ar    193 TYR   -0.1150
   3044 OH        -48.0300   -9.2920  -35.9550 O.3     193 TYR    0.1150
   3045 HN        -47.3430   -5.5110  -41.8420 H       193 TYR    0.1100
   3046 HA        -45.2480   -6.7740  -40.4460 H       193 TYR   -0.5400
   3047 HB1       -46.5320   -8.8230  -41.8160 H       193 TYR    0.4300
   3048 HB2       -47.8070   -7.5240  -41.7640 H       193 TYR   -0.1150
   3049 HD1       -45.9450  -10.0060  -39.8690 H       193 TYR    0.1150
   3050 HD2       -48.4880   -6.6070  -39.5480 H       193 TYR   -0.1150
   3051 HE1       -46.4500  -10.6050  -37.5480 H       193 TYR    0.1150
   3052 HE2       -49.0020   -7.2080  -37.2250 H       193 TYR    0.5100
   3053 HH        -47.6700  -10.1690  -35.8000 H       193 TYR   -0.5100
   3054 N         -44.8870   -6.7240  -43.6220 N.am    194 GLY   -0.4700
   3055 CA        -43.8770   -6.9270  -44.6390 C.3     194 GLY    0.3100
   3056 C         -42.5660   -6.3400  -44.1630 C.2     194 GLY   -0.0200
   3057 O         -41.5200   -6.9850  -44.2430 O.2     194 GLY    0.0900
   3058 HN        -45.6870   -6.1950  -43.8910 H       194 GLY    0.0900
   3059 HA1       -44.1930   -6.4340  -45.5460 H       194 GLY    0.5100
   3060 HA2       -43.7640   -7.9880  -44.8100 H       194 GLY   -0.5100
   3061 N         -42.6320   -5.1140  -43.6440 N.am    195 LEU   -0.4700
   3062 CA        -41.4610   -4.4360  -43.1020 C.3     195 LEU    0.3100
   3063 C         -40.8610   -5.1750  -41.9120 C.2     195 LEU    0.0700
   3064 O         -39.6720   -5.4910  -41.9150 O.2     195 LEU    0.0900
   3065 CB        -41.7830   -2.9890  -42.7130 C.3     195 LEU   -0.1800
   3066 CG        -41.9400   -1.9940  -43.8630 C.3     195 LEU    0.0900
   3067 CD1       -42.0530   -0.5700  -43.3350 C.3     195 LEU    0.0900
   3068 CD2       -40.7910   -2.1140  -44.8600 C.3     195 LEU   -0.0900
   3069 HN        -43.4880   -4.6030  -43.6050 H       195 LEU    0.0900
   3070 HA        -40.6880   -4.4540  -43.8560 H       195 LEU   -0.2700
   3071 HB1       -40.9660   -2.6240  -42.0560 H       195 LEU    0.0900
   3072 HB2       -42.7320   -2.9950  -42.1370 H       195 LEU    0.0900
   3073 HG        -42.8550   -2.2440  -44.4420 H       195 LEU    0.0900
   3074 HD11      -41.1400   -0.3030  -42.7600 H       195 LEU   -0.2700
   3075 HD12      -42.9340   -0.4850  -42.6630 H       195 LEU    0.0900
   3076 HD13      -42.1590    0.1410  -44.1820 H       195 LEU    0.0900
   3077 HD21      -40.9640   -2.9760  -45.5400 H       195 LEU    0.0900
   3078 HD22      -39.8350   -2.2770  -44.3170 H       195 LEU    0.5100
   3079 HD23      -40.7210   -1.1890  -45.4700 H       195 LEU   -0.5100
   3080 N         -41.6700   -5.4650  -40.8930 N.am    196 MET   -0.4700
   3081 CA        -41.1160   -6.1320  -39.7110 C.3     196 MET    0.3100
   3082 C         -40.7930   -7.6080  -39.9380 C.2     196 MET    0.0700
   3083 O         -40.3130   -8.2950  -39.0400 O.2     196 MET    0.0900
   3084 CB        -42.0040   -5.9420  -38.4760 C.3     196 MET   -0.1800
   3085 CG        -43.3920   -6.5280  -38.5860 C.3     196 MET    0.0900
   3086 SD        -44.4930   -5.7070  -37.4140 S.3     196 MET    0.0900
   3087 CE        -43.7200   -6.1340  -35.8600 C.3     196 MET   -0.1400
   3088 HN        -42.6440   -5.2530  -40.8870 H       196 MET    0.0900
   3089 HA        -40.1360   -5.7160  -39.5280 H       196 MET    0.0900
   3090 HB1       -42.1030   -4.8520  -38.2870 H       196 MET   -0.0900
   3091 HB2       -41.4960   -6.4140  -37.6090 H       196 MET   -0.2200
   3092 HG1       -43.3480   -7.6170  -38.3700 H       196 MET    0.0900
   3093 HG2       -43.7670   -6.3940  -39.6230 H       196 MET    0.0900
   3094 HE1       -42.6780   -5.7540  -35.8100 H       196 MET    0.0900
   3095 HE2       -43.6900   -7.2370  -35.7370 H       196 MET    0.5100
   3096 HE3       -44.2890   -5.6900  -35.0140 H       196 MET   -0.5100
   3097 N         -41.0420   -8.0870  -41.1530 N.am    197 LEU   -0.4700
   3098 CA        -40.6780   -9.4460  -41.5240 C.3     197 LEU    0.3100
   3099 C         -39.4130   -9.4550  -42.3650 C.2     197 LEU    0.0700
   3100 O         -38.6230  -10.3980  -42.3000 O.2     197 LEU    0.0900
   3101 CB        -41.8160  -10.1040  -42.3030 C.3     197 LEU   -0.1800
   3102 CG        -41.7150  -11.5860  -42.6410 C.3     197 LEU    0.0900
   3103 CD1       -41.6380  -12.4100  -41.3730 C.3     197 LEU    0.0900
   3104 CD2       -42.9130  -11.9970  -43.4700 C.3     197 LEU   -0.0900
   3105 HN        -41.4850   -7.5400  -41.8590 H       197 LEU    0.0900
   3106 HA        -40.4740   -9.9990  -40.6200 H       197 LEU   -0.2700
   3107 HB1       -41.9170   -9.5560  -43.2620 H       197 LEU    0.0900
   3108 HB2       -42.7430   -9.9660  -41.7080 H       197 LEU    0.0900
   3109 HG        -40.8050  -11.7640  -43.2520 H       197 LEU    0.0900
   3110 HD11      -42.5470  -12.2470  -40.7550 H       197 LEU   -0.2700
   3111 HD12      -40.7470  -12.1090  -40.7800 H       197 LEU    0.0900
   3112 HD13      -41.5710  -13.4900  -41.6270 H       197 LEU    0.0900
   3113 HD21      -42.9450  -11.4090  -44.4130 H       197 LEU    0.0900
   3114 HD22      -43.8490  -11.8080  -42.9030 H       197 LEU    0.5100
   3115 HD23      -42.8430  -13.0750  -43.7280 H       197 LEU   -0.5100
   3116 N         -39.2180   -8.4030  -43.1580 N.am    198 LEU   -0.4700
   3117 CA        -38.0410   -8.3100  -44.0120 C.3     198 LEU    0.3100
   3118 C         -36.7990   -7.8810  -43.2300 C.2     198 LEU    0.0700
   3119 O         -35.6700   -8.1310  -43.6580 O.2     198 LEU    0.0900
   3120 CB        -38.2910   -7.3660  -45.1990 C.3     198 LEU   -0.1800
   3121 CG        -38.6400   -5.8880  -44.9610 C.3     198 LEU    0.0900
   3122 CD1       -37.4120   -5.0180  -44.6700 C.3     198 LEU    0.0900
   3123 CD2       -39.4310   -5.3220  -46.1380 C.3     198 LEU   -0.0900
   3124 HN        -39.8610   -7.6410  -43.2020 H       198 LEU    0.0900
   3125 HA        -37.8090   -9.3030  -44.3670 H       198 LEU   -0.2700
   3126 HB1       -39.1280   -7.8010  -45.7800 H       198 LEU    0.0900
   3127 HB2       -37.3710   -7.3800  -45.8170 H       198 LEU    0.0900
   3128 HG        -39.3360   -5.8210  -44.0980 H       198 LEU    0.0900
   3129 HD11      -36.6280   -5.1940  -45.4370 H       198 LEU   -0.2700
   3130 HD12      -36.9950   -5.2730  -43.6720 H       198 LEU    0.0900
   3131 HD13      -37.6950   -3.9440  -44.6930 H       198 LEU    0.0900
   3132 HD21      -40.4500   -5.7640  -46.1620 H       198 LEU    0.0900
   3133 HD22      -38.9160   -5.5660  -47.0920 H       198 LEU    0.5100
   3134 HD23      -39.5260   -4.2200  -46.0350 H       198 LEU   -0.5100
   3135 N         -37.0170   -7.2450  -42.0790 N.am    199 ARG   -0.4700
   3136 CA        -35.9320   -6.6950  -41.2790 C.3     199 ARG    0.3100
   3137 C         -35.2160   -7.7610  -40.4540 C.2     199 ARG    0.0700
   3138 O         -34.0350   -7.6300  -40.1500 O.2     199 ARG    0.0900
   3139 CB        -36.4620   -5.5840  -40.3600 C.3     199 ARG   -0.1800
   3140 CG        -35.3840   -4.8730  -39.5460 C.3     199 ARG    0.0900
   3141 CD        -35.9680   -4.1880  -38.3210 C.3     199 ARG    0.0900
   3142 NE        -36.9990   -5.0080  -37.6830 N.pl3   199 ARG   -0.1800
   3143 CZ        -36.7550   -6.1130  -36.9860 C.cat   199 ARG    0.0900
   3144 NH1       -35.5110   -6.5540  -36.8340 N.pl3   199 ARG    0.0900
   3145 NH2       -37.7600   -6.7880  -36.4450 N.pl3   199 ARG    0.2000
   3146 HN        -37.9370   -7.1170  -41.7140 H       199 ARG    0.0900
   3147 HA        -35.1830   -6.3050  -41.9500 H       199 ARG    0.0900
   3148 HB1       -37.1950   -6.0310  -39.6560 H       199 ARG   -0.7000
   3149 HB2       -36.9800   -4.8280  -40.9890 H       199 ARG    0.4400
   3150 HG1       -34.8880   -4.1120  -40.1840 H       199 ARG    0.6400
   3151 HG2       -34.6270   -5.6180  -39.2190 H       199 ARG   -0.8000
   3152 HD1       -36.4360   -3.2250  -38.6170 H       199 ARG    0.4600
   3153 HD2       -35.1670   -4.0100  -37.5730 H       199 ARG    0.4600
   3154 HE        -37.9510   -4.7170  -37.7770 H       199 ARG   -0.8000
   3155 HH11      -34.7500   -6.0530  -37.2450 H       199 ARG    0.4600
   3156 HH12      -35.3360   -7.3860  -36.3090 H       199 ARG    0.4600
   3157 HH21      -38.6990   -6.4660  -36.5620 H       199 ARG    0.5100
   3158 HH22      -37.5780   -7.6200  -35.9210 H       199 ARG   -0.5100
   3159 N         -35.9380   -8.8180  -40.0900 N.am    200 LEU   -0.4700
   3160 CA        -35.3970   -9.8240  -39.1840 C.3     200 LEU    0.3100
   3161 C         -34.2750  -10.6720  -39.7800 C.2     200 LEU    0.0700
   3162 O         -33.3390  -11.0530  -39.0740 O.2     200 LEU    0.0900
   3163 CB        -36.5080  -10.7220  -38.6080 C.3     200 LEU   -0.1800
   3164 CG        -37.4770  -11.5440  -39.4780 C.3     200 LEU    0.0900
   3165 CD1       -36.8180  -12.7350  -40.1800 C.3     200 LEU    0.0900
   3166 CD2       -38.6520  -12.0220  -38.6380 C.3     200 LEU   -0.0900
   3167 HN        -36.8680   -8.9670  -40.4170 H       200 LEU    0.0900
   3168 HA        -34.8860   -9.3080  -38.3850 H       200 LEU   -0.2700
   3169 HB1       -37.1430  -10.0590  -37.9900 H       200 LEU    0.0900
   3170 HB2       -35.9950  -11.4540  -37.9540 H       200 LEU    0.0900
   3171 HG        -37.9100  -10.8740  -40.2510 H       200 LEU    0.0900
   3172 HD11      -35.9720  -13.1170  -39.5690 H       200 LEU   -0.2700
   3173 HD12      -36.4260  -12.4210  -41.1700 H       200 LEU    0.0900
   3174 HD13      -37.5590  -13.5520  -40.3120 H       200 LEU    0.0900
   3175 HD21      -39.1980  -11.1520  -38.2140 H       200 LEU    0.0900
   3176 HD22      -38.2850  -12.6530  -37.8000 H       200 LEU    0.5100
   3177 HD23      -39.3540  -12.6080  -39.2680 H       200 LEU   -0.5100
   3178 N         -34.3540  -11.0190  -41.0840 N.am    201 ARG   -0.4700
   3179 CA        -33.5380  -12.0800  -41.6470 C.3     201 ARG    0.3100
   3180 C         -32.2170  -11.5530  -42.1310 C.2     201 ARG    0.0700
   3181 O         -32.1670  -10.5530  -42.8500 O.2     201 ARG    0.0900
   3182 CB        -34.2230  -12.8630  -42.8050 C.3     201 ARG   -0.1800
   3183 CG        -33.3290  -13.9690  -43.4060 C.3     201 ARG    0.0900
   3184 CD        -34.0500  -14.9910  -44.2970 C.3     201 ARG    0.0900
   3185 NE        -33.1370  -16.1660  -44.4140 N.pl3   201 ARG   -0.1800
   3186 CZ        -32.0250  -16.1920  -45.1340 C.cat   201 ARG    0.0900
   3187 NH1       -31.0250  -16.9120  -44.6750 N.pl3   201 ARG    0.0900
   3188 NH2       -31.8350  -15.4850  -46.2220 N.pl3   201 ARG    0.2000
   3189 HN        -34.9760  -10.5630  -41.7150 H       201 ARG    0.0900
   3190 HA        -33.3020  -12.7610  -40.8420 H       201 ARG    0.0900
   3191 HB1       -34.4890  -12.1450  -43.6100 H       201 ARG   -0.7000
   3192 HB2       -35.1540  -13.3290  -42.4180 H       201 ARG    0.4400
   3193 HG1       -32.8530  -14.5190  -42.5690 H       201 ARG    0.6400
   3194 HG2       -32.5380  -13.4810  -44.0130 H       201 ARG   -0.8000
   3195 HD1       -34.2370  -14.5730  -45.3080 H       201 ARG    0.4600
   3196 HD2       -35.0050  -15.3170  -43.8340 H       201 ARG    0.4600
   3197 HE        -33.3830  -16.9930  -43.9130 H       201 ARG   -0.8000
   3198 HH11      -30.2260  -17.0820  -45.2520 H       201 ARG    0.4600
   3199 HH12      -31.0620  -17.2870  -43.7490 H       201 ARG    0.4600
   3200 HH21      -30.9060  -15.3130  -46.5500 H       201 ARG    0.5100
   3201 HH22      -32.6180  -15.1190  -46.7250 H       201 ARG   -0.5100
   3202 N         -31.1240  -12.2490  -41.7580 N.am    202 SER   -0.4700
   3203 CA        -29.7690  -11.9900  -42.1960 C.3     202 SER    0.3100
   3204 C         -29.3020  -10.5480  -42.0860 C.2     202 SER    0.0700
   3205 O         -29.6420   -9.7700  -41.1920 O.2     202 SER    0.0900
   3206 CB        -29.5340  -12.4960  -43.6530 C.3     202 SER    0.0500
   3207 OG        -29.9710  -13.8320  -43.7930 O.3     202 SER    0.0900
   3208 HN        -31.2100  -13.0150  -41.1280 H       202 SER    0.0900
   3209 HA        -29.1000  -12.4950  -41.5150 H       202 SER   -0.6600
   3210 HB1       -28.4500  -12.4470  -43.8940 H       202 SER    0.4300
   3211 HB2       -30.1000  -11.8580  -44.3650 H       202 SER    0.5100
   3212 HG1       -29.7970  -14.0740  -44.7050 H       202 SER   -0.5100
   3213 N         -28.4630  -10.1770  -43.0460 N.am    203 VAL   -0.4700
   3214 CA        -27.9040   -8.8600  -43.2890 C.3     203 VAL    0.3100
   3215 C         -28.1320   -8.5990  -44.7760 C.2     203 VAL    0.0700
   3216 O         -28.0830   -9.5320  -45.5770 O.2     203 VAL    0.0900
   3217 CB        -26.3900   -8.8480  -43.0020 C.3     203 VAL   -0.0900
   3218 CG1       -25.7940   -7.4800  -43.2830 C.3     203 VAL    0.0900
   3219 CG2       -26.1150   -9.2690  -41.5630 C.3     203 VAL   -0.2700
   3220 HN        -28.1530  -10.8570  -43.7030 H       203 VAL    0.0900
   3221 HA        -28.4130   -8.1570  -42.6460 H       203 VAL    0.0900
   3222 HB        -25.8900   -9.6040  -43.6450 H       203 VAL    0.0900
   3223 HG11      -26.2790   -6.7120  -42.6420 H       203 VAL   -0.2700
   3224 HG12      -25.9600   -7.2070  -44.3480 H       203 VAL    0.0900
   3225 HG13      -24.7060   -7.4890  -43.0640 H       203 VAL    0.0900
   3226 HG21      -26.5010  -10.2950  -41.3850 H       203 VAL    0.0900
   3227 HG22      -26.6220   -8.5720  -40.8620 H       203 VAL    0.5100
   3228 HG23      -25.0200   -9.2630  -41.3700 H       203 VAL   -0.5100
   3229 N         -28.6110   -7.3880  -45.1050 N.am    204 ARG   -0.4700
   3230 CA        -29.1070   -7.0600  -46.4180 C.3     204 ARG    0.3100
   3231 CAT       -29.2380   -3.4700  -47.6860 C.3     204 ARG    0.0700
   3232 C         -29.2000   -5.5520  -46.4150 C.2     204 ARG    0.0900
   3233 O         -29.3100   -4.9480  -45.3430 O.2     204 ARG   -0.1800
   3234 CB        -30.4770   -7.7520  -46.7310 C.3     204 ARG    0.0900
   3235 CG        -31.8130   -6.9570  -46.6920 C.3     204 ARG    0.0900
   3236 CD        -32.2720   -6.2860  -45.3820 C.3     204 ARG   -0.1800
   3237 NE        -32.1870   -7.2690  -44.2540 N.pl3   204 ARG    0.0900
   3238 CZ        -31.4640   -7.1130  -43.1500 C.cat   204 ARG    0.0900
   3239 NH1       -30.6140   -6.1220  -42.9670 N.pl3   204 ARG    0.2000
   3240 NH2       -31.5830   -8.0100  -42.1960 N.pl3   204 ARG    0.0900
   3241 NT        -29.1640   -4.9100  -47.5970 N.pl3   204 ARG    0.0900
   3242 HN        -28.6440   -6.6460  -44.4400 H       204 ARG   -0.7000
   3243 HNT       -29.0820   -5.3980  -48.4630 H       204 ARG    0.4400
   3244 HA        -28.3640   -7.3760  -47.1350 H       204 ARG    0.6400
   3245 HB1       -30.5830   -8.5810  -46.0040 H       204 ARG   -0.8000
   3246 HB2       -30.3920   -8.1720  -47.7530 H       204 ARG    0.4600
   3247 HG1       -32.6160   -7.6610  -46.9900 H       204 ARG    0.4600
   3248 HG2       -31.7330   -6.1550  -47.4530 H       204 ARG   -0.8000
   3249 HD1       -33.3270   -5.9500  -45.4720 H       204 ARG    0.4600
   3250 HD2       -31.6150   -5.4230  -45.1420 H       204 ARG    0.4600
   3251 HE        -32.7160   -8.1120  -44.3390 H       204 ARG    0.5100
   3252 HH11      -30.2120   -5.9700  -42.0650 H       204 ARG   -0.5100
   3253 HH12      -30.3730   -5.5230  -43.7300 H       204 ARG   -0.4700
   3254 HH21      -32.0840   -8.8580  -42.3670 H       204 ARG    0.3100
   3255 HH22      -31.1710   -7.8440  -41.3000 H       204 ARG   -0.1100
   3256 HT1       -28.3880   -3.0190  -47.1310 H       204 ARG    0.0900
   3257 HT2       -30.1910   -3.1150  -47.2370 H       204 ARG    0.0900
   3258 HT3       -29.1810   -3.1550  -48.7500 H       204 ARG    0.0900
   3259 N         -24.8240  -14.9300  -43.6440 N.am    205 GLU   -0.2700
   3260 CA        -26.1720  -14.9980  -43.1190 C.3     205 GLU    0.0900
   3261 CAY       -22.5000  -14.3480  -43.6940 C.3     205 GLU    0.0900
   3262 C         -26.2820  -15.6470  -41.7430 C.2     205 GLU    0.0900
   3263 O         -25.6020  -16.6240  -41.4280 O.2     205 GLU    0.5100
   3264 CB        -27.1220  -15.7320  -44.0930 C.3     205 GLU   -0.5100
   3265 CG        -27.2310  -15.0490  -45.4810 C.3     205 GLU   -0.4700
   3266 CD        -28.5790  -15.3480  -46.1100 C.2     205 GLU    0.3100
   3267 OE1       -28.9200  -16.5400  -46.2970 O.co2   205 GLU    0.0700
   3268 OE2       -29.3710  -14.3900  -46.3110 O.co2   205 GLU    0.0900
   3269 CY        -23.8400  -14.2230  -43.0750 C.2     205 GLU   -0.1800
   3270 OY        -24.0240  -13.4960  -42.1070 O.2     205 GLU    0.0900
   3271 HN        -24.6670  -15.4560  -44.4760 H       205 GLU    0.0900
   3272 HA        -26.5160  -13.9870  -42.9570 H       205 GLU   -0.2800
   3273 HB1       -28.1340  -15.7730  -43.6380 H       205 GLU    0.0900
   3274 HB2       -26.7500  -16.7690  -44.2380 H       205 GLU    0.0900
   3275 HG1       -26.4260  -15.4290  -46.1460 H       205 GLU    0.6200
   3276 HG2       -27.1200  -13.9500  -45.3640 H       205 GLU   -0.7600
   3277 HY1       -21.7780  -13.7060  -43.1460 H       205 GLU   -0.7600
   3278 HY2       -22.5430  -14.0170  -44.7540 H       205 GLU    0.5100
   3279 HY3       -22.1580  -15.4030  -43.6400 H       205 GLU   -0.5100
   3280 N         -27.1670  -15.1170  -40.8800 N.am    206 LYS   -0.4700
   3281 CA        -27.5350  -15.8050  -39.6670 C.3     206 LYS    0.3100
   3282 C         -28.9450  -15.3740  -39.3240 C.2     206 LYS    0.0700
   3283 O         -29.2720  -14.1860  -39.3610 O.2     206 LYS    0.0900
   3284 CB        -26.5500  -15.5050  -38.5090 C.3     206 LYS   -0.1800
   3285 CG        -26.6990  -16.4570  -37.3110 C.3     206 LYS    0.0900
   3286 CD        -25.4720  -16.4170  -36.3840 C.3     206 LYS    0.0900
   3287 CE        -25.5270  -17.4670  -35.2680 C.3     206 LYS   -0.1800
   3288 NZ        -24.2640  -17.4630  -34.4910 N.4     206 LYS    0.0900
   3289 HN        -27.6050  -14.2350  -41.0380 H       206 LYS    0.0900
   3290 HA        -27.5430  -16.8640  -39.8800 H       206 LYS   -0.1800
   3291 HB1       -26.7220  -14.4660  -38.1580 H       206 LYS    0.0900
   3292 HB2       -25.5120  -15.5860  -38.8970 H       206 LYS    0.0900
   3293 HG1       -26.8330  -17.4940  -37.6880 H       206 LYS    0.2100
   3294 HG2       -27.6000  -16.1670  -36.7300 H       206 LYS    0.0500
   3295 HD1       -25.4070  -15.4090  -35.9210 H       206 LYS    0.0500
   3296 HD2       -24.5590  -16.5910  -36.9920 H       206 LYS   -0.3000
   3297 HE1       -25.6610  -18.4790  -35.7050 H       206 LYS    0.3300
   3298 HE2       -26.3610  -17.2380  -34.5720 H       206 LYS    0.3300
   3299 HZ1       -24.1220  -16.5250  -34.0660 H       206 LYS    0.3300
   3300 HZ2       -23.4690  -17.6820  -35.1240 H       206 LYS    0.5100
   3301 HZ3       -24.3190  -18.1810  -33.7400 H       206 LYS   -0.5100
   3302 N         -29.8110  -16.3420  -38.9760 N.am    207 ASP   -0.4700
   3303 CA        -31.2600  -16.1300  -38.9660 C.3     207 ASP    0.3100
   3304 C         -31.9260  -16.1500  -37.5890 C.2     207 ASP    0.0700
   3305 O         -31.9440  -17.1720  -36.8990 O.2     207 ASP    0.0900
   3306 CB        -31.9490  -17.1460  -39.8870 C.3     207 ASP   -0.2800
   3307 CG        -31.6840  -16.8740  -41.3550 C.2     207 ASP    0.0900
   3308 OD1       -32.4430  -17.3940  -42.2000 O.co2   207 ASP    0.0900
   3309 OD2       -30.7230  -16.1390  -41.6710 O.co2   207 ASP    0.6200
   3310 HN        -29.5040  -17.2510  -38.7070 H       207 ASP   -0.7600
   3311 HA        -31.4560  -15.1230  -39.3020 H       207 ASP   -0.7600
   3312 HB1       -33.0450  -17.1060  -39.7130 H       207 ASP    0.5100
   3313 HB2       -31.5770  -18.1640  -39.6440 H       207 ASP   -0.5100
   3314 N         -32.4840  -15.0020  -37.2050 N.am    208 ARG   -0.4700
   3315 CA        -33.3850  -14.9140  -36.0630 C.3     208 ARG    0.3100
   3316 C         -34.8220  -15.0080  -36.5670 C.2     208 ARG    0.0700
   3317 O         -35.0530  -14.9770  -37.7760 O.2     208 ARG    0.0900
   3318 CB        -33.1520  -13.6090  -35.2910 C.3     208 ARG   -0.1800
   3319 CG        -33.0530  -12.3610  -36.1620 C.3     208 ARG    0.0900
   3320 CD        -32.8540  -11.1050  -35.3190 C.3     208 ARG    0.0900
   3321 NE        -31.5280  -11.0560  -34.7030 N.pl3   208 ARG   -0.1800
   3322 CZ        -31.2650  -10.4720  -33.5370 C.cat   208 ARG    0.0900
   3323 NH1       -32.2370   -9.8910  -32.8460 N.pl3   208 ARG    0.0900
   3324 NH2       -30.0280  -10.4770  -33.0580 N.pl3   208 ARG    0.2000
   3325 HN        -32.3080  -14.1470  -37.6850 H       208 ARG    0.0900
   3326 HA        -33.2020  -15.7640  -35.4240 H       208 ARG    0.0900
   3327 HB1       -32.2070  -13.7090  -34.7170 H       208 ARG   -0.7000
   3328 HB2       -33.9930  -13.4710  -34.5790 H       208 ARG    0.4400
   3329 HG1       -33.9860  -12.2570  -36.7560 H       208 ARG    0.6400
   3330 HG2       -32.1940  -12.4710  -36.8590 H       208 ARG   -0.8000
   3331 HD1       -33.6060  -11.0810  -34.5020 H       208 ARG    0.4600
   3332 HD2       -32.9590  -10.2040  -35.9610 H       208 ARG    0.4600
   3333 HE        -30.7710  -11.4910  -35.1890 H       208 ARG   -0.8000
   3334 HH11      -33.1720   -9.8900  -33.2000 H       208 ARG    0.4600
   3335 HH12      -32.0350   -9.4530  -31.9700 H       208 ARG    0.4600
   3336 HH21      -29.2950  -10.9200  -33.5730 H       208 ARG    0.5100
   3337 HH22      -29.8290  -10.0380  -32.1820 H       208 ARG   -0.5100
   3338 N         -35.7920  -15.1360  -35.6590 N.am    209 SER   -0.4700
   3339 CA        -37.1740  -15.3480  -36.0870 C.3     209 SER    0.3100
   3340 C         -38.2640  -14.7660  -35.1810 C.2     209 SER    0.0700
   3341 O         -38.5440  -15.2850  -34.0980 O.2     209 SER    0.0900
   3342 CB        -37.4300  -16.8360  -36.3400 C.3     209 SER    0.0500
   3343 OG        -37.1190  -17.6130  -35.1970 O.3     209 SER    0.0900
   3344 HN        -35.6240  -15.0950  -34.6770 H       209 SER    0.0900
   3345 HA        -37.3380  -14.7800  -36.9900 H       209 SER   -0.6600
   3346 HB1       -36.7980  -17.1830  -37.1850 H       209 SER    0.4300
   3347 HB2       -38.5010  -16.9910  -36.5900 H       209 SER    0.5100
   3348 HG1       -37.6880  -17.2920  -34.4950 H       209 SER   -0.5100
   3349 N         -38.8720  -13.6730  -35.6490 N.am    210 LEU   -0.4700
   3350 CA        -40.0680  -13.0890  -35.0480 C.3     210 LEU    0.3100
   3351 C         -39.9600  -12.7600  -33.5650 C.2     210 LEU    0.0700
   3352 O         -38.8730  -12.5100  -33.0470 O.2     210 LEU    0.0900
   3353 CB        -41.2900  -13.9800  -35.3010 C.3     210 LEU   -0.1800
   3354 CG        -41.8240  -13.9670  -36.7350 C.3     210 LEU    0.0900
   3355 CD1       -43.0630  -14.8370  -36.8530 C.3     210 LEU    0.0900
   3356 CD2       -42.1180  -12.5420  -37.1880 C.3     210 LEU   -0.0900
   3357 HN        -38.5260  -13.1950  -36.4530 H       210 LEU    0.0900
   3358 HA        -40.2190  -12.1120  -35.4820 H       210 LEU   -0.2700
   3359 HB1       -42.1060  -13.6460  -34.6270 H       210 LEU    0.0900
   3360 HB2       -41.0150  -15.0250  -35.0460 H       210 LEU    0.0900
   3361 HG        -41.0390  -14.3480  -37.4230 H       210 LEU    0.0900
   3362 HD11      -43.8600  -14.4610  -36.1750 H       210 LEU   -0.2700
   3363 HD12      -42.8190  -15.8830  -36.5670 H       210 LEU    0.0900
   3364 HD13      -43.4440  -14.8140  -37.8960 H       210 LEU    0.0900
   3365 HD21      -41.1690  -11.9800  -37.3230 H       210 LEU    0.0900
   3366 HD22      -42.7330  -12.0220  -36.4220 H       210 LEU    0.5100
   3367 HD23      -42.6620  -12.5580  -38.1570 H       210 LEU   -0.5100
   3368 N         -41.1110  -12.7530  -32.8960 N.am    211 ARG   -0.4700
   3369 CA        -41.2160  -12.4340  -31.4790 C.3     211 ARG    0.3100
   3370 C         -42.4000  -13.2050  -30.9250 C.2     211 ARG    0.0700
   3371 O         -43.1060  -13.8620  -31.6770 O.2     211 ARG    0.0900
   3372 CB        -41.4450  -10.9330  -31.2750 C.3     211 ARG   -0.1800
   3373 CG        -40.2610  -10.0570  -31.6510 C.3     211 ARG    0.0900
   3374 CD        -40.6160   -8.5750  -31.5960 C.3     211 ARG    0.0900
   3375 NE        -40.9300   -8.1230  -30.2410 N.pl3   211 ARG   -0.1800
   3376 CZ        -40.0260   -7.6690  -29.3800 C.cat   211 ARG    0.0900
   3377 NH1       -38.7420   -7.6150  -29.7150 N.pl3   211 ARG    0.0900
   3378 NH2       -40.4100   -7.2770  -28.1760 N.pl3   211 ARG    0.2000
   3379 HN        -41.9720  -12.9710  -33.3470 H       211 ARG    0.0900
   3380 HA        -40.2990  -12.7420  -30.9990 H       211 ARG    0.0900
   3381 HB1       -41.6820  -10.7590  -30.2060 H       211 ARG   -0.7000
   3382 HB2       -42.3150  -10.6270  -31.8930 H       211 ARG    0.4400
   3383 HG1       -39.9320  -10.3130  -32.6800 H       211 ARG    0.6400
   3384 HG2       -39.4250  -10.2560  -30.9480 H       211 ARG   -0.8000
   3385 HD1       -41.5090   -8.3830  -32.2280 H       211 ARG    0.4600
   3386 HD2       -39.7550   -7.9730  -31.9580 H       211 ARG    0.4600
   3387 HE        -41.8840   -8.1560  -29.9460 H       211 ARG   -0.8000
   3388 HH11      -38.4500   -7.9160  -30.6220 H       211 ARG    0.4600
   3389 HH12      -38.0680   -7.2720  -29.0600 H       211 ARG    0.4600
   3390 HH21      -41.3760   -7.3220  -27.9200 H       211 ARG    0.5100
   3391 HH22      -39.7360   -6.9340  -27.5220 H       211 ARG   -0.5100
   3392 N         -42.6400  -13.1280  -29.6180 N.am    212 ARG   -0.4700
   3393 CA        -43.7910  -13.8030  -29.0270 C.3     212 ARG    0.3100
   3394 C         -45.1070  -13.1600  -29.4860 C.2     212 ARG    0.0700
   3395 O         -45.8720  -13.7370  -30.2770 O.2     212 ARG    0.0900
   3396 CB        -43.6750  -13.7840  -27.4970 C.3     212 ARG   -0.1800
   3397 CG        -44.7290  -14.5990  -26.7520 C.3     212 ARG    0.0900
   3398 CD        -44.5010  -14.5880  -25.2430 C.3     212 ARG    0.0900
   3399 NE        -44.6220  -13.2490  -24.6610 N.pl3   212 ARG   -0.1800
   3400 CZ        -45.7740  -12.6880  -24.3060 C.cat   212 ARG    0.0900
   3401 NH1       -46.9170  -13.3380  -24.4840 N.pl3   212 ARG    0.0900
   3402 NH2       -45.7870  -11.4710  -23.7790 N.pl3   212 ARG    0.2000
   3403 HN        -42.0550  -12.6160  -28.9950 H       212 ARG    0.0900
   3404 HA        -43.8130  -14.8180  -29.3930 H       212 ARG    0.0900
   3405 HB1       -43.7500  -12.7290  -27.1570 H       212 ARG   -0.7000
   3406 HB2       -42.6740  -14.1800  -27.2220 H       212 ARG    0.4400
   3407 HG1       -44.6970  -15.6480  -27.1140 H       212 ARG    0.6400
   3408 HG2       -45.7320  -14.1740  -26.9670 H       212 ARG   -0.8000
   3409 HD1       -43.4770  -14.9580  -25.0200 H       212 ARG    0.4600
   3410 HD2       -45.2560  -15.2360  -24.7500 H       212 ARG    0.4600
   3411 HE        -43.7830  -12.7230  -24.5220 H       212 ARG   -0.8000
   3412 HH11      -47.7620  -12.9830  -24.0830 H       212 ARG    0.4600
   3413 HH12      -46.9340  -14.1840  -25.0170 H       212 ARG    0.4600
   3414 HH21      -44.9300  -10.9730  -23.6480 H       212 ARG    0.5100
   3415 HH22      -46.6540  -11.0500  -23.5120 H       212 ARG   -0.5100
   3416 N         -45.3490  -11.9490  -28.9880 N.am    213 ILE   -0.4700
   3417 CA        -46.5640  -11.2100  -29.2940 C.3     213 ILE    0.3100
   3418 C         -46.7150  -10.9600  -30.7890 C.2     213 ILE    0.0700
   3419 O         -47.7720  -11.2060  -31.3590 O.2     213 ILE    0.0900
   3420 CB        -46.5850   -9.8540  -28.5620 C.3     213 ILE   -0.0900
   3421 CG1       -46.2150  -10.0250  -27.0930 C.3     213 ILE    0.0900
   3422 CG2       -47.9510   -9.1970  -28.7010 C.3     213 ILE   -0.2700
   3423 CD        -46.2090   -8.7250  -26.3120 C.3     213 ILE    0.0900
   3424 HN        -44.7050  -11.4940  -28.3800 H       213 ILE    0.0900
   3425 HA        -47.4070  -11.8120  -28.9880 H       213 ILE    0.0900
   3426 HB        -45.8100   -9.1880  -28.9960 H       213 ILE   -0.1800
   3427 HG11      -45.2020  -10.4770  -27.0340 H       213 ILE    0.0900
   3428 HG12      -46.9450  -10.7160  -26.6230 H       213 ILE    0.0900
   3429 HG21      -48.7360   -9.8510  -28.2630 H       213 ILE   -0.2700
   3430 HG22      -48.1850   -9.0340  -29.7750 H       213 ILE    0.0900
   3431 HG23      -47.9600   -8.2240  -28.1650 H       213 ILE    0.0900
   3432 HD1       -47.2470   -8.3500  -26.1870 H       213 ILE    0.0900
   3433 HD2       -45.6180   -7.9580  -26.8580 H       213 ILE    0.5100
   3434 HD3       -45.7670   -8.8900  -25.3060 H       213 ILE   -0.5100
   3435 N         -45.6510  -10.4630  -31.4180 N.am    214 THR   -0.4700
   3436 CA        -45.6730  -10.1640  -32.8470 C.3     214 THR    0.3100
   3437 C         -46.1290  -11.3560  -33.6750 C.2     214 THR    0.0700
   3438 O         -47.0020  -11.2290  -34.5390 O.2     214 THR    0.0900
   3439 CB        -44.2950   -9.6840  -33.3210 C.3     214 THR    0.1400
   3440 CG2       -44.2560   -9.5860  -34.8430 C.3     214 THR    0.0900
   3441 OG1       -44.0200   -8.3990  -32.7510 O.3     214 THR   -0.6600
   3442 HN        -44.7950  -10.2740  -30.9430 H       214 THR    0.4300
   3443 HA        -46.4150   -9.3980  -33.0160 H       214 THR   -0.2700
   3444 HB        -43.5100  -10.4010  -32.9970 H       214 THR    0.0900
   3445 HG1       -43.9020   -7.8010  -33.4910 H       214 THR    0.0900
   3446 HG21      -45.0230   -8.8660  -35.1990 H       214 THR    0.0900
   3447 HG22      -44.4670  -10.5800  -35.2920 H       214 THR    0.5100
   3448 HG23      -43.2560   -9.2310  -35.1730 H       214 THR   -0.5100
   3449 N         -45.5530  -12.5200  -33.3960 N.am    215 ARG   -0.4700
   3450 CA        -45.9680  -13.7410  -34.0680 C.3     215 ARG    0.3100
   3451 C         -47.4300  -14.0600  -33.7760 C.2     215 ARG    0.0700
   3452 O         -48.1730  -14.4730  -34.6750 O.2     215 ARG    0.0900
   3453 CB        -45.0700  -14.9090  -33.6660 C.3     215 ARG   -0.1800
   3454 CG        -45.3870  -16.2060  -34.3730 C.3     215 ARG    0.0900
   3455 CD        -44.4070  -17.2960  -33.9810 C.3     215 ARG    0.0900
   3456 NE        -44.8690  -18.6010  -34.4470 N.pl3   215 ARG   -0.1800
   3457 CZ        -45.7090  -19.3700  -33.7670 C.cat   215 ARG    0.0900
   3458 NH1       -46.1690  -18.9670  -32.5900 N.pl3   215 ARG    0.0900
   3459 NH2       -46.0900  -20.5400  -34.2580 N.pl3   215 ARG    0.2000
   3460 HN        -44.8210  -12.6090  -32.7230 H       215 ARG    0.0900
   3461 HA        -45.9100  -13.5730  -35.1330 H       215 ARG    0.0900
   3462 HB1       -45.1750  -15.0720  -32.5720 H       215 ARG   -0.7000
   3463 HB2       -44.0170  -14.6350  -33.8900 H       215 ARG    0.4400
   3464 HG1       -45.3340  -16.0460  -35.4710 H       215 ARG    0.6400
   3465 HG2       -46.4170  -16.5260  -34.1070 H       215 ARG   -0.8000
   3466 HD1       -44.3130  -17.3420  -32.8740 H       215 ARG    0.4600
   3467 HD2       -43.4150  -17.0990  -34.4400 H       215 ARG    0.4600
   3468 HE        -44.5330  -18.9330  -35.3280 H       215 ARG   -0.8000
   3469 HH11      -45.8820  -18.0840  -32.2170 H       215 ARG    0.4600
   3470 HH12      -46.8030  -19.5450  -32.0760 H       215 ARG    0.4600
   3471 HH21      -45.7450  -20.8480  -35.1440 H       215 ARG    0.5100
   3472 HH22      -46.7240  -21.1170  -33.7410 H       215 ARG   -0.5100
   3473 N         -47.8580  -13.8640  -32.5260 N.am    216 MET   -0.4700
   3474 CA        -49.2700  -14.0570  -32.1890 C.3     216 MET    0.3100
   3475 C         -50.2000  -13.2170  -33.0700 C.2     216 MET    0.0700
   3476 O         -51.0870  -13.7540  -33.7420 O.2     216 MET    0.0900
   3477 CB        -49.5380  -13.7240  -30.7240 C.3     216 MET   -0.1800
   3478 CG        -51.0070  -13.8080  -30.3500 C.3     216 MET    0.0900
   3479 SD        -51.4860  -12.5810  -29.1180 S.3     216 MET    0.0900
   3480 CE        -52.9430  -13.3510  -28.4200 C.3     216 MET   -0.1400
   3481 HN        -47.2530  -13.5850  -31.7850 H       216 MET    0.0900
   3482 HA        -49.5210  -15.0880  -32.3900 H       216 MET    0.0900
   3483 HB1       -49.1780  -12.6930  -30.5210 H       216 MET   -0.0900
   3484 HB2       -48.9690  -14.4350  -30.0880 H       216 MET   -0.2200
   3485 HG1       -51.2120  -14.8250  -29.9560 H       216 MET    0.0900
   3486 HG2       -51.6130  -13.6610  -31.2700 H       216 MET    0.0900
   3487 HE1       -52.8040  -14.4460  -28.3020 H       216 MET    0.0900
   3488 HE2       -53.8190  -13.1860  -29.0830 H       216 MET    0.5100
   3489 HE3       -53.1620  -12.9240  -27.4180 H       216 MET   -0.5100
   3490 N         -49.9840  -11.9010  -33.0670 N.am    217 VAL   -0.4700
   3491 CA        -50.7720  -10.9800  -33.8800 C.3     217 VAL    0.3100
   3492 C         -50.7570  -11.3960  -35.3500 C.2     217 VAL    0.0700
   3493 O         -51.7940  -11.3670  -36.0230 O.2     217 VAL    0.0900
   3494 CB        -50.2780   -9.5250  -33.7260 C.3     217 VAL   -0.0900
   3495 CG1       -50.9290   -8.6130  -34.7600 C.3     217 VAL    0.0900
   3496 CG2       -50.5620   -9.0230  -32.3200 C.3     217 VAL   -0.2700
   3497 HN        -49.2730  -11.4870  -32.5050 H       217 VAL    0.0900
   3498 HA        -51.8020  -11.0580  -33.5650 H       217 VAL    0.0900
   3499 HB        -49.1750   -9.4970  -33.8560 H       217 VAL    0.0900
   3500 HG11      -52.0300   -8.7590  -34.7590 H       217 VAL   -0.2700
   3501 HG12      -50.5410   -8.8530  -35.7730 H       217 VAL    0.0900
   3502 HG13      -50.7110   -7.5510  -34.5190 H       217 VAL    0.0900
   3503 HG21      -49.9030   -9.5410  -31.5910 H       217 VAL    0.0900
   3504 HG22      -51.6200   -9.2310  -32.0520 H       217 VAL    0.5100
   3505 HG23      -50.3680   -7.9310  -32.2630 H       217 VAL   -0.5100
   3506 N         -49.5830  -11.8120  -35.8300 N.am    218 LEU   -0.4700
   3507 CA        -49.4730  -12.3390  -37.1850 C.3     218 LEU    0.3100
   3508 C         -50.4660  -13.4690  -37.4090 C.2     218 LEU    0.0700
   3509 O         -51.2210  -13.4610  -38.3860 O.2     218 LEU    0.0900
   3510 CB        -48.0620  -12.8550  -37.4660 C.3     218 LEU   -0.1800
   3511 CG        -47.9300  -13.5660  -38.8190 C.3     218 LEU    0.0900
   3512 CD1       -48.1740  -12.5960  -39.9680 C.3     218 LEU    0.0900
   3513 CD2       -46.5790  -14.2470  -38.9560 C.3     218 LEU   -0.0900
   3514 HN        -48.7430  -11.7830  -35.2940 H       218 LEU    0.0900
   3515 HA        -49.7220  -11.5440  -37.8710 H       218 LEU   -0.2700
   3516 HB1       -47.7780  -13.5680  -36.6630 H       218 LEU    0.0900
   3517 HB2       -47.3600  -11.9950  -37.4490 H       218 LEU    0.0900
   3518 HG        -48.6710  -14.3920  -38.8720 H       218 LEU    0.0900
   3519 HD11      -47.4340  -11.7680  -39.9320 H       218 LEU   -0.2700
   3520 HD12      -49.1940  -12.1630  -39.8870 H       218 LEU    0.0900
   3521 HD13      -48.0670  -13.1250  -40.9390 H       218 LEU    0.0900
   3522 HD21      -46.4490  -15.0040  -38.1520 H       218 LEU    0.0900
   3523 HD22      -45.7650  -13.4950  -38.8690 H       218 LEU    0.5100
   3524 HD23      -46.5110  -14.7600  -39.9390 H       218 LEU   -0.5100
   3525 N         -50.4740  -14.4340  -36.4930 N.am    219 VAL   -0.4700
   3526 CA        -51.3670  -15.5830  -36.6100 C.3     219 VAL    0.3100
   3527 C         -52.8460  -15.1870  -36.6020 C.2     219 VAL    0.0700
   3528 O         -53.6150  -15.6370  -37.4550 O.2     219 VAL    0.0900
   3529 CB        -51.0710  -16.6360  -35.5250 C.3     219 VAL   -0.0900
   3530 CG1       -52.2340  -17.6040  -35.3790 C.3     219 VAL    0.0900
   3531 CG2       -49.7910  -17.3800  -35.8680 C.3     219 VAL   -0.2700
   3532 HN        -49.8770  -14.4180  -35.6950 H       219 VAL    0.0900
   3533 HA        -51.2300  -16.0110  -37.5920 H       219 VAL    0.0900
   3534 HB        -50.8970  -16.1240  -34.5550 H       219 VAL    0.0900
   3535 HG11      -52.5320  -17.9960  -36.3750 H       219 VAL   -0.2700
   3536 HG12      -53.1060  -17.0830  -34.9270 H       219 VAL    0.0900
   3537 HG13      -51.9350  -18.4590  -34.7360 H       219 VAL    0.0900
   3538 HG21      -48.9400  -16.6690  -35.9230 H       219 VAL    0.0900
   3539 HG22      -49.8970  -17.8840  -36.8530 H       219 VAL    0.5100
   3540 HG23      -49.5710  -18.1360  -35.0830 H       219 VAL   -0.5100
   3541 N         -53.2360  -14.3370  -35.6540 N.am    220 VAL   -0.4700
   3542 CA        -54.6060  -13.8310  -35.6020 C.3     220 VAL    0.3100
   3543 C         -55.0360  -13.2070  -36.9350 C.2     220 VAL    0.0700
   3544 O         -56.1040  -13.5350  -37.4850 O.2     220 VAL    0.0900
   3545 CB        -54.7720  -12.8170  -34.4580 C.3     220 VAL   -0.0900
   3546 CG1       -56.0660  -12.0360  -34.6030 C.3     220 VAL    0.0900
   3547 CG2       -54.7240  -13.5370  -33.1200 C.3     220 VAL   -0.2700
   3548 HN        -52.6180  -14.0110  -34.9430 H       220 VAL    0.0900
   3549 HA        -55.2670  -14.6720  -35.4560 H       220 VAL    0.0900
   3550 HB        -53.9150  -12.1100  -34.4680 H       220 VAL    0.0900
   3551 HG11      -56.9350  -12.7280  -34.5850 H       220 VAL   -0.2700
   3552 HG12      -56.0700  -11.4880  -35.5690 H       220 VAL    0.0900
   3553 HG13      -56.1700  -11.3140  -33.7640 H       220 VAL    0.0900
   3554 HG21      -53.7490  -14.0590  -33.0020 H       220 VAL    0.0900
   3555 HG22      -55.5380  -14.2900  -33.0660 H       220 VAL    0.5100
   3556 HG23      -54.8360  -12.8050  -32.2910 H       220 VAL   -0.5100
   3557 N         -54.1860  -12.3270  -37.4670 N.am    221 VAL   -0.4700
   3558 CA        -54.4470  -11.6890  -38.7560 C.3     221 VAL    0.3100
   3559 C         -54.5800  -12.6990  -39.8980 C.2     221 VAL    0.0700
   3560 O         -55.5260  -12.6310  -40.6840 O.2     221 VAL    0.0900
   3561 CB        -53.3790  -10.6250  -39.0930 C.3     221 VAL   -0.0900
   3562 CG1       -53.2380  -10.4440  -40.5990 C.3     221 VAL    0.0900
   3563 CG2       -53.7170   -9.3010  -38.4220 C.3     221 VAL   -0.2700
   3564 HN        -53.3380  -12.0660  -37.0110 H       221 VAL    0.0900
   3565 HA        -55.4230  -11.2300  -38.7050 H       221 VAL    0.0900
   3566 HB        -52.4020  -10.9420  -38.6700 H       221 VAL    0.0900
   3567 HG11      -54.2060  -10.1160  -41.0360 H       221 VAL   -0.2700
   3568 HG12      -52.9440  -11.4050  -41.0700 H       221 VAL    0.0900
   3569 HG13      -52.4710   -9.6700  -40.8170 H       221 VAL    0.0900
   3570 HG21      -53.9330   -9.4630  -37.3440 H       221 VAL    0.0900
   3571 HG22      -54.6150   -8.8530  -38.8990 H       221 VAL    0.5100
   3572 HG23      -52.8600   -8.6010  -38.5110 H       221 VAL   -0.5100
   3573 N         -53.6430  -13.6420  -39.9860 N.am    222 GLY   -0.4700
   3574 CA        -53.7020  -14.6780  -41.0020 C.3     222 GLY    0.3100
   3575 C         -54.9950  -15.4720  -40.9400 C.2     222 GLY   -0.0200
   3576 O         -55.5760  -15.8250  -41.9700 O.2     222 GLY    0.0900
   3577 HN        -52.8650  -13.6780  -39.3630 H       222 GLY    0.0900
   3578 HA1       -52.8680  -15.3460  -40.8470 H       222 GLY    0.5100
   3579 HA2       -53.6250  -14.2020  -41.9680 H       222 GLY   -0.5100
   3580 N         -55.4500  -15.7440  -39.7170 N.am    223 ALA   -0.4700
   3581 CA        -56.7180  -16.4310  -39.4940 C.3     223 ALA    0.3100
   3582 C         -57.8940  -15.6260  -40.0430 C.2     223 ALA    0.0700
   3583 O         -58.7080  -16.1490  -40.8220 O.2     223 ALA    0.0900
   3584 CB        -56.9160  -16.7140  -38.0060 C.3     223 ALA   -0.2700
   3585 HN        -54.9440  -15.4890  -38.8970 H       223 ALA    0.0900
   3586 HA        -56.7020  -17.3560  -40.0530 H       223 ALA    0.0900
   3587 HB1       -56.9220  -15.7620  -37.4340 H       223 ALA    0.0900
   3588 HB2       -56.0870  -17.3490  -37.6280 H       223 ALA    0.5100
   3589 HB3       -57.8870  -17.2310  -37.8460 H       223 ALA   -0.5100
   3590 N         -57.9810  -14.3510  -39.6530 N.am    224 PHE   -0.4700
   3591 CA        -59.0460  -13.4890  -40.1650 C.3     224 PHE    0.3100
   3592 C         -59.0560  -13.4370  -41.6840 C.2     224 PHE    0.0700
   3593 O         -60.1050  -13.5320  -42.3120 O.2     224 PHE    0.0900
   3594 CB        -58.9230  -12.0660  -39.6230 C.3     224 PHE   -0.1800
   3595 CG        -59.9570  -11.1150  -40.1790 C.ar    224 PHE    0.0900
   3596 CD1       -61.1350  -10.8790  -39.4920 C.ar    224 PHE    0.0900
   3597 CD2       -59.7500  -10.4520  -41.3860 C.ar    224 PHE    0.0000
   3598 CE1       -62.0870  -10.0100  -39.9950 C.ar    224 PHE   -0.1150
   3599 CE2       -60.7020   -9.5910  -41.8960 C.ar    224 PHE    0.1150
   3600 CZ        -61.8700   -9.3640  -41.1970 C.ar    224 PHE   -0.1150
   3601 HN        -57.3400  -13.9390  -39.0110 H       224 PHE    0.1150
   3602 HA        -59.9900  -13.9190  -39.8670 H       224 PHE   -0.1150
   3603 HB1       -57.9240  -11.6580  -39.8880 H       224 PHE    0.1150
   3604 HB2       -59.0480  -12.0810  -38.5190 H       224 PHE   -0.1150
   3605 HD1       -61.3140  -11.3800  -38.5520 H       224 PHE    0.1150
   3606 HD2       -58.8330  -10.6140  -41.9320 H       224 PHE   -0.1150
   3607 HE1       -63.0010   -9.8370  -39.4470 H       224 PHE    0.1150
   3608 HE2       -60.5330   -9.0950  -42.8400 H       224 PHE    0.5100
   3609 HZ        -62.6110   -8.6830  -41.5870 H       224 PHE   -0.5100
   3610 N         -57.8800  -13.2430  -42.2690 N.am    225 VAL   -0.4700
   3611 CA        -57.7500  -13.2020  -43.7200 C.3     225 VAL    0.3100
   3612 C         -58.2140  -14.4990  -44.3830 C.2     225 VAL    0.0700
   3613 O         -58.9050  -14.4650  -45.3990 O.2     225 VAL    0.0900
   3614 CB        -56.3070  -12.8600  -44.1470 C.3     225 VAL   -0.0900
   3615 CG1       -55.9830  -13.4790  -45.5010 C.3     225 VAL    0.0900
   3616 CG2       -56.1090  -11.3490  -44.1650 C.3     225 VAL   -0.2700
   3617 HN        -57.0400  -13.1190  -41.7480 H       225 VAL    0.0900
   3618 HA        -58.4340  -12.4540  -44.0920 H       225 VAL    0.0900
   3619 HB        -55.5970  -13.2500  -43.3870 H       225 VAL    0.0900
   3620 HG11      -56.7830  -13.2360  -46.2320 H       225 VAL   -0.2700
   3621 HG12      -55.9130  -14.5830  -45.4050 H       225 VAL    0.0900
   3622 HG13      -55.0200  -13.0750  -45.8800 H       225 VAL    0.0900
   3623 HG21      -56.2920  -10.9280  -43.1530 H       225 VAL    0.0900
   3624 HG22      -56.8220  -10.8820  -44.8770 H       225 VAL    0.5100
   3625 HG23      -55.0680  -11.1070  -44.4660 H       225 VAL   -0.5100
   3626 N         -57.8580  -15.6430  -43.8060 N.am    226 VAL   -0.4700
   3627 CA        -58.3080  -16.9240  -44.3540 C.3     226 VAL    0.3100
   3628 C         -59.8270  -17.1110  -44.2760 C.2     226 VAL    0.0700
   3629 O         -60.4490  -17.5910  -45.2240 O.2     226 VAL    0.0900
   3630 CB        -57.5680  -18.1150  -43.7090 C.3     226 VAL   -0.0900
   3631 CG1       -58.2420  -19.4310  -44.0590 C.3     226 VAL    0.0900
   3632 CG2       -56.1210  -18.1290  -44.1620 C.3     226 VAL   -0.2700
   3633 HN        -57.2810  -15.6810  -42.9930 H       226 VAL    0.0900
   3634 HA        -58.1280  -16.9080  -45.4180 H       226 VAL    0.0900
   3635 HB        -57.5630  -17.9880  -42.6050 H       226 VAL    0.0900
   3636 HG11      -58.4090  -19.4950  -45.1560 H       226 VAL   -0.2700
   3637 HG12      -59.2250  -19.5010  -43.5470 H       226 VAL    0.0900
   3638 HG13      -57.5970  -20.2810  -43.7480 H       226 VAL    0.0900
   3639 HG21      -55.6680  -17.1230  -44.0260 H       226 VAL    0.0900
   3640 HG22      -56.0650  -18.4000  -45.2390 H       226 VAL    0.5100
   3641 HG23      -55.5430  -18.8620  -43.5610 H       226 VAL   -0.5100
   3642 N         -60.4290  -16.7170  -43.1550 N.am    227 CYS   -0.4700
   3643 CA        -61.8750  -16.8520  -42.9840 C.3     227 CYS    0.3100
   3644 C         -62.6820  -15.8820  -43.8480 C.2     227 CYS    0.0700
   3645 O         -63.7470  -16.2250  -44.3620 O.2     227 CYS    0.0900
   3646 CB        -62.2640  -16.6630  -41.5150 C.3     227 CYS   -0.1100
   3647 SG        -61.4890  -17.8270  -40.3710 S.3     227 CYS    0.0900
   3648 HN        -59.9270  -16.3190  -42.3900 H       227 CYS    0.0900
   3649 HA        -62.1630  -17.8350  -43.3240 H       227 CYS   -0.2300
   3650 HB1       -63.3660  -16.7640  -41.4380 H       227 CYS    0.1600
   3651 HB2       -61.9860  -15.6300  -41.2180 H       227 CYS    0.5100
   3652 HG1       -60.3330  -17.1820  -40.3140 H       227 CYS   -0.5100
   3653 N         -62.1720  -14.6640  -44.0070 N.am    228 TRP   -0.4700
   3654 CA        -62.9390  -13.6040  -44.6500 C.3     228 TRP    0.3100
   3655 C         -62.5820  -13.3420  -46.1080 C.2     228 TRP    0.0700
   3656 O         -63.2610  -12.5680  -46.7760 O.2     228 TRP    0.0900
   3657 CB        -62.8070  -12.3040  -43.8580 C.3     228 TRP   -0.1800
   3658 CG        -63.5600  -12.3110  -42.5770 C.ar    228 TRP    0.0900
   3659 CD1       -63.2590  -13.0240  -41.4530 C.ar    228 TRP    0.0900
   3660 CD2       -64.7390  -11.5620  -42.2750 C.ar    228 TRP   -0.0300
   3661 CE2       -65.1010  -11.8700  -40.9490 C.ar    228 TRP   -0.1500
   3662 CE3       -65.5250  -10.6610  -42.9980 C.ar    228 TRP    0.2200
   3663 NE1       -64.1820  -12.7660  -40.4700 N.ar    228 TRP   -0.5100
   3664 CZ2       -66.2140  -11.3090  -40.3310 C.ar    228 TRP    0.3700
   3665 CZ3       -66.6290  -10.1060  -42.3810 C.ar    228 TRP    0.2400
   3666 CH2       -66.9640  -10.4300  -41.0610 C.ar    228 TRP    0.1100
   3667 HN        -61.2550  -14.4240  -43.6990 H       228 TRP   -0.2500
   3668 HA        -63.9720  -13.9150  -44.6950 H       228 TRP    0.1700
   3669 HB1       -63.1860  -11.4650  -44.4800 H       228 TRP   -0.2000
   3670 HB2       -61.7330  -12.1310  -43.6290 H       228 TRP    0.1400
   3671 HD1       -62.4180  -13.6930  -41.3520 H       228 TRP   -0.2700
   3672 HE1       -64.1830  -13.1580  -39.5760 H       228 TRP    0.1600
   3673 HE3       -65.2890  -10.3910  -44.0160 H       228 TRP   -0.1400
   3674 HZ2       -66.4910  -11.5470  -39.3150 H       228 TRP    0.1400
   3675 HZ3       -67.2460   -9.4080  -42.9290 H       228 TRP    0.5100
   3676 HH2       -67.8340   -9.9750  -40.6110 H       228 TRP   -0.5100
   3677 N         -61.5130  -13.9630  -46.6000 N.am    229 ALA   -0.4700
   3678 CA        -61.1610  -13.8080  -48.0110 C.3     229 ALA    0.3100
   3679 C         -62.1920  -14.4140  -48.9670 C.2     229 ALA    0.0700
   3680 O         -62.5940  -13.7500  -49.9250 O.2     229 ALA    0.0900
   3681 CB        -59.7510  -14.3380  -48.3070 C.3     229 ALA   -0.2700
   3682 HN        -60.9210  -14.5450  -46.0480 H       229 ALA    0.0900
   3683 HA        -61.2190  -12.7570  -48.2510 H       229 ALA    0.0900
   3684 HB1       -59.6330  -15.3610  -47.8920 H       229 ALA    0.0900
   3685 HB2       -58.9920  -13.6750  -47.8400 H       229 ALA    0.5100
   3686 HB3       -59.5860  -14.3800  -49.4050 H       229 ALA   -0.5100
   3687 N         -62.6260  -15.6690  -48.7210 N.am    230 PRO   -0.2900
   3688 CA        -63.6580  -16.2370  -49.5930 C.3     230 PRO    0.0000
   3689 C         -64.9060  -15.3680  -49.6890 C.2     230 PRO    0.0900
   3690 O         -65.2170  -14.8620  -50.7630 O.2     230 PRO    0.0900
   3691 CB        -64.0070  -17.5500  -48.8970 C.3     230 PRO    0.0200
   3692 CG        -62.7630  -17.9450  -48.2150 C.3     230 PRO    0.0900
   3693 CD        -62.1560  -16.6610  -47.7350 C.3     230 PRO   -0.1800
   3694 HA        -63.2860  -16.3440  -50.6000 H       230 PRO    0.0900
   3695 HB1       -64.3150  -18.3210  -49.6360 H       230 PRO    0.0900
   3696 HB2       -64.8310  -17.4040  -48.1660 H       230 PRO   -0.1800
   3697 HG1       -62.9810  -18.6200  -47.3590 H       230 PRO    0.0900
   3698 HG2       -62.0780  -18.4650  -48.9170 H       230 PRO    0.0900
   3699 HD1       -62.5180  -16.3930  -46.7210 H       230 PRO    0.5100
   3700 HD2       -61.0460  -16.7080  -47.7410 H       230 PRO   -0.5100
   3701 N         -65.5960  -15.1910  -48.5670 N.am    231 ILE   -0.4700
   3702 CA        -66.8720  -14.4890  -48.5420 C.3     231 ILE    0.3100
   3703 C         -66.8060  -13.0630  -49.1090 C.2     231 ILE    0.0700
   3704 O         -67.7490  -12.6070  -49.7550 O.2     231 ILE    0.0900
   3705 CB        -67.4830  -14.5060  -47.1210 C.3     231 ILE   -0.0900
   3706 CG1       -68.8850  -13.9060  -47.1230 C.3     231 ILE    0.0900
   3707 CG2       -66.5840  -13.7760  -46.1360 C.3     231 ILE   -0.2700
   3708 CD        -69.8200  -14.5580  -48.0980 C.3     231 ILE    0.0900
   3709 HN        -65.2700  -15.5320  -47.6890 H       231 ILE    0.0900
   3710 HA        -67.5350  -14.9770  -49.2400 H       231 ILE    0.0900
   3711 HB        -67.6110  -15.5590  -46.7890 H       231 ILE   -0.1800
   3712 HG11      -68.8070  -12.8270  -47.3750 H       231 ILE    0.0900
   3713 HG12      -69.3130  -14.0060  -46.1020 H       231 ILE    0.0900
   3714 HG21      -66.4540  -12.7180  -46.4500 H       231 ILE   -0.2700
   3715 HG22      -65.5860  -14.2620  -46.1030 H       231 ILE    0.0900
   3716 HG23      -67.0410  -13.7910  -45.1230 H       231 ILE    0.0900
   3717 HD1       -69.7910  -15.6620  -47.9740 H       231 ILE    0.0900
   3718 HD2       -69.5140  -14.3100  -49.1380 H       231 ILE    0.5100
   3719 HD3       -70.8580  -14.2080  -47.9200 H       231 ILE   -0.5100
   3720 N         -65.6870  -12.3700  -48.8920 N.am    232 HSE   -0.4700
   3721 CA        -65.5080  -11.0060  -49.3970 C.3     232 HSE    0.3100
   3722 C         -65.3560  -10.9830  -50.9120 C.2     232 HSE    0.0700
   3723 O         -66.0130  -10.2060  -51.6060 O.2     232 HSE    0.0900
   3724 CB        -64.2760  -10.3470  -48.7630 C.3     232 HSE   -0.0800
   3725 CG        -64.5970   -9.3880  -47.6560 C.ar    232 HSE    0.0900
   3726 CD2       -64.2030   -9.3600  -46.3630 C.ar    232 HSE    0.0900
   3727 ND1       -65.4070   -8.2860  -47.8390 N.ar    232 HSE   -0.7000
   3728 CE1       -65.5040   -7.6270  -46.6990 C.ar    232 HSE    0.2200
   3729 NE2       -64.7840   -8.2560  -45.7860 N.ar    232 HSE    0.2500
   3730 HN        -64.9220  -12.7480  -48.3760 H       232 HSE    0.1300
   3731 HA        -66.3990  -10.4430  -49.1590 H       232 HSE   -0.3600
   3732 HB1       -63.7260   -9.7920  -49.5530 H       232 HSE    0.3200
   3733 HB2       -63.6200  -11.1430  -48.3520 H       232 HSE   -0.0500
   3734 HD2       -63.5570  -10.0440  -45.8260 H       232 HSE    0.0900
   3735 HE1       -66.0730   -6.7170  -46.5150 H       232 HSE    0.5100
   3736 HE2       -64.6730   -7.9850  -44.8300 H       232 HSE   -0.5100
   3737 N         -64.4680  -11.8370  -51.4120 N.am    233 ILE   -0.4700
   3738 CA        -64.2340  -11.9810  -52.8400 C.3     233 ILE    0.3100
   3739 C         -65.4670  -12.5410  -53.5460 C.2     233 ILE    0.0700
   3740 O         -65.8070  -12.1240  -54.6580 O.2     233 ILE    0.0900
   3741 CB        -63.0100  -12.8830  -53.0910 C.3     233 ILE   -0.0900
   3742 CG1       -61.7270  -12.1220  -52.7530 C.3     233 ILE    0.0900
   3743 CG2       -62.9780  -13.3780  -54.5280 C.3     233 ILE   -0.2700
   3744 CD        -60.4710  -12.9560  -52.8310 C.3     233 ILE    0.0900
   3745 HN        -63.9160  -12.4220  -50.8240 H       233 ILE    0.0900
   3746 HA        -64.0680  -10.9970  -53.2540 H       233 ILE    0.0900
   3747 HB        -63.0530  -13.7550  -52.4050 H       233 ILE   -0.1800
   3748 HG11      -61.8180  -11.7230  -51.7210 H       233 ILE    0.0900
   3749 HG12      -61.6270  -11.2710  -53.4600 H       233 ILE    0.0900
   3750 HG21      -63.1070  -12.5260  -55.2290 H       233 ILE   -0.2700
   3751 HG22      -63.8020  -14.1040  -54.6970 H       233 ILE    0.0900
   3752 HG23      -62.0020  -13.8670  -54.7380 H       233 ILE    0.0900
   3753 HD1       -60.2430  -13.2060  -53.8890 H       233 ILE    0.0900
   3754 HD2       -60.6080  -13.9020  -52.2650 H       233 ILE    0.5100
   3755 HD3       -59.6120  -12.3890  -52.4090 H       233 ILE   -0.5100
   3756 N         -66.1430  -13.4780  -52.8840 N.am    234 PHE   -0.4700
   3757 CA        -67.3410  -14.1060  -53.4270 C.3     234 PHE    0.3100
   3758 C         -68.4490  -13.0900  -53.6760 C.2     234 PHE    0.0700
   3759 O         -68.9730  -12.9970  -54.7810 O.2     234 PHE    0.0900
   3760 CB        -67.8410  -15.2010  -52.4790 C.3     234 PHE   -0.1800
   3761 CG        -68.5570  -16.3230  -53.1730 C.ar    234 PHE    0.0900
   3762 CD1       -67.8500  -17.3880  -53.7080 C.ar    234 PHE    0.0900
   3763 CD2       -69.9410  -16.3250  -53.2800 C.ar    234 PHE    0.0000
   3764 CE1       -68.5060  -18.4290  -54.3450 C.ar    234 PHE   -0.1150
   3765 CE2       -70.6000  -17.3600  -53.9140 C.ar    234 PHE    0.1150
   3766 CZ        -69.8820  -18.4150  -54.4460 C.ar    234 PHE   -0.1150
   3767 HN        -65.8590  -13.7930  -51.9830 H       234 PHE    0.1150
   3768 HA        -67.0940  -14.5260  -54.3910 H       234 PHE   -0.1150
   3769 HB1       -68.5540  -14.7570  -51.7520 H       234 PHE    0.1150
   3770 HB2       -66.9750  -15.6450  -51.9440 H       234 PHE   -0.1150
   3771 HD1       -66.7730  -17.4050  -53.6290 H       234 PHE    0.1150
   3772 HD2       -70.5090  -15.5060  -52.8630 H       234 PHE   -0.1150
   3773 HE1       -67.9410  -19.2500  -54.7600 H       234 PHE    0.1150
   3774 HE2       -71.6780  -17.3470  -53.9920 H       234 PHE    0.5100
   3775 HZ        -70.3960  -19.2250  -54.9410 H       234 PHE   -0.5100
   3776 N         -68.7910  -12.3220  -52.6420 N.am    235 VAL   -0.4700
   3777 CA        -69.8340  -11.2980  -52.7270 C.3     235 VAL    0.3100
   3778 C         -69.6120  -10.3400  -53.8990 C.2     235 VAL    0.0700
   3779 O         -70.5640   -9.8750  -54.5290 O.2     235 VAL    0.0900
   3780 CB        -69.9590  -10.5190  -51.3930 C.3     235 VAL   -0.0900
   3781 CG1       -70.7550   -9.2310  -51.5660 C.3     235 VAL    0.0900
   3782 CG2       -70.5930  -11.3990  -50.3310 C.3     235 VAL   -0.2700
   3783 HN        -68.3480  -12.4130  -51.7550 H       235 VAL    0.0900
   3784 HA        -70.7650  -11.7910  -52.9600 H       235 VAL    0.0900
   3785 HB        -68.9420  -10.2700  -51.0210 H       235 VAL    0.0900
   3786 HG11      -71.7110   -9.4410  -52.0940 H       235 VAL   -0.2700
   3787 HG12      -70.1710   -8.5020  -52.1680 H       235 VAL    0.0900
   3788 HG13      -70.9890   -8.7930  -50.5720 H       235 VAL    0.0900
   3789 HG21      -70.0730  -12.3800  -50.2880 H       235 VAL    0.0900
   3790 HG22      -71.6620  -11.5750  -50.5740 H       235 VAL    0.5100
   3791 HG23      -70.5110  -10.9100  -49.3370 H       235 VAL   -0.5100
   3792 N         -68.3490  -10.0650  -54.2060 N.am    236 ILE   -0.4700
   3793 CA        -68.0100   -9.2390  -55.3620 C.3     236 ILE    0.3100
   3794 C         -68.1990  -10.0060  -56.6640 C.2     236 ILE    0.0700
   3795 O         -68.8020   -9.4980  -57.6100 O.2     236 ILE    0.0900
   3796 CB        -66.5780   -8.6660  -55.2630 C.3     236 ILE   -0.0900
   3797 CG1       -66.6060   -7.3410  -54.5040 C.3     236 ILE    0.0900
   3798 CG2       -65.9760   -8.4460  -56.6450 C.3     236 ILE   -0.2700
   3799 CD        -67.4550   -6.2630  -55.1600 C.3     236 ILE    0.0900
   3800 HN        -67.5820  -10.4070  -53.6680 H       236 ILE    0.0900
   3801 HA        -68.7270   -8.4340  -55.4110 H       236 ILE    0.0900
   3802 HB        -65.9390   -9.3760  -54.6960 H       236 ILE   -0.1800
   3803 HG11      -65.5650   -6.9640  -54.4180 H       236 ILE    0.0900
   3804 HG12      -67.0050   -7.5290  -53.4850 H       236 ILE    0.0900
   3805 HG21      -66.6850   -7.8770  -57.2830 H       236 ILE   -0.2700
   3806 HG22      -65.7700   -9.4240  -57.1270 H       236 ILE    0.0900
   3807 HG23      -65.0330   -7.8640  -56.5580 H       236 ILE    0.0900
   3808 HD1       -68.5320   -6.5240  -55.0810 H       236 ILE    0.0900
   3809 HD2       -67.1890   -6.1740  -56.2350 H       236 ILE    0.5100
   3810 HD3       -67.2890   -5.2890  -54.6520 H       236 ILE   -0.5100
   3811 N         -67.6940  -11.2360  -56.7090 N.am    237 VAL   -0.4700
   3812 CA        -67.8860  -12.0990  -57.8670 C.3     237 VAL    0.3100
   3813 C         -69.3730  -12.3210  -58.1310 C.2     237 VAL    0.0700
   3814 O         -69.8420  -12.1780  -59.2520 O.2     237 VAL    0.0900
   3815 CB        -67.1730  -13.4510  -57.6850 C.3     237 VAL   -0.0900
   3816 CG1       -67.6550  -14.4600  -58.7190 C.3     237 VAL    0.0900
   3817 CG2       -65.6640  -13.2640  -57.7700 C.3     237 VAL   -0.2700
   3818 HN        -67.1640  -11.6210  -55.9570 H       237 VAL    0.0900
   3819 HA        -67.4930  -11.5840  -58.7310 H       237 VAL    0.0900
   3820 HB        -67.3810  -13.8400  -56.6670 H       237 VAL    0.0900
   3821 HG11      -67.6120  -14.0150  -59.7360 H       237 VAL   -0.2700
   3822 HG12      -68.7050  -14.7510  -58.5020 H       237 VAL    0.0900
   3823 HG13      -67.0060  -15.3610  -58.6990 H       237 VAL    0.0900
   3824 HG21      -65.3200  -12.5680  -56.9750 H       237 VAL    0.0900
   3825 HG22      -65.3910  -12.8360  -58.7580 H       237 VAL    0.5100
   3826 HG23      -65.1540  -14.2400  -57.6310 H       237 VAL   -0.5100
   3827 N         -70.1170  -12.6390  -57.0760 N.am    238 TRP   -0.4700
   3828 CA        -71.5520  -12.8920  -57.1700 C.3     238 TRP    0.3100
   3829 C         -72.3370  -11.7400  -57.8010 C.2     238 TRP    0.0700
   3830 O         -73.2590  -11.9640  -58.5820 O.2     238 TRP    0.0900
   3831 CB        -72.1100  -13.1920  -55.7780 C.3     238 TRP   -0.1800
   3832 CG        -73.5730  -13.5000  -55.7320 C.ar    238 TRP    0.0900
   3833 CD1       -74.6010  -12.6050  -55.6430 C.ar    238 TRP    0.0900
   3834 CD2       -74.1720  -14.8000  -55.7390 C.ar    238 TRP   -0.0300
   3835 CE2       -75.5690  -14.6170  -55.6630 C.ar    238 TRP   -0.1500
   3836 CE3       -73.6660  -16.0990  -55.8090 C.ar    238 TRP    0.2200
   3837 NE1       -75.8050  -13.2680  -55.6050 N.ar    238 TRP   -0.5100
   3838 CZ2       -76.4600  -15.6860  -55.6530 C.ar    238 TRP    0.3700
   3839 CZ3       -74.5530  -17.1590  -55.7990 C.ar    238 TRP    0.2400
   3840 CH2       -75.9320  -16.9470  -55.7210 C.ar    238 TRP    0.1100
   3841 HN        -69.7230  -12.7190  -56.1640 H       238 TRP   -0.2500
   3842 HA        -71.7070  -13.7310  -57.8310 H       238 TRP    0.1700
   3843 HB1       -71.9280  -12.3090  -55.1310 H       238 TRP   -0.2000
   3844 HB2       -71.5650  -14.0670  -55.3650 H       238 TRP    0.1400
   3845 HD1       -74.4850  -11.5320  -55.6080 H       238 TRP   -0.2700
   3846 HE1       -76.6830  -12.8480  -55.5480 H       238 TRP    0.1600
   3847 HE3       -72.6040  -16.2910  -55.8690 H       238 TRP   -0.1400
   3848 HZ2       -77.5300  -15.5450  -55.5950 H       238 TRP    0.1400
   3849 HZ3       -74.1730  -18.1690  -55.8530 H       238 TRP    0.5100
   3850 HH2       -76.5970  -17.7990  -55.7150 H       238 TRP   -0.5100
   3851 N         -71.9710  -10.5070  -57.4580 N.am    239 THR   -0.4700
   3852 CA        -72.6930   -9.3370  -57.9470 C.3     239 THR    0.3100
   3853 C         -72.1390   -8.8460  -59.2920 C.2     239 THR    0.0700
   3854 O         -72.7150   -7.9660  -59.9340 O.2     239 THR    0.0900
   3855 CB        -72.6920   -8.2020  -56.8890 C.3     239 THR    0.1400
   3856 CG2       -73.6910   -7.1040  -57.2400 C.3     239 THR    0.0900
   3857 OG1       -73.0430   -8.7460  -55.6110 O.3     239 THR   -0.6600
   3858 HN        -71.1960  -10.3280  -56.8580 H       239 THR    0.4300
   3859 HA        -73.7060   -9.6380  -58.1710 H       239 THR   -0.2700
   3860 HB        -71.6810   -7.7460  -56.8230 H       239 THR    0.0900
   3861 HG1       -72.2980   -9.2870  -55.3400 H       239 THR    0.0900
   3862 HG21      -74.6830   -7.5500  -57.4690 H       239 THR    0.0900
   3863 HG22      -73.3400   -6.5440  -58.1320 H       239 THR    0.5100
   3864 HG23      -73.8050   -6.4080  -56.3820 H       239 THR   -0.5100
   3865 N         -71.0330   -9.4410  -59.7370 N.am    240 LEU   -0.4700
   3866 CA        -70.4040   -9.0290  -60.9920 C.3     240 LEU    0.3100
   3867 C         -70.1710  -10.1630  -61.9980 C.2     240 LEU    0.0700
   3868 O         -69.7130   -9.9220  -63.1120 O.2     240 LEU    0.0900
   3869 CB        -69.0800   -8.3060  -60.7160 C.3     240 LEU   -0.1800
   3870 CG        -69.1010   -7.0690  -59.8090 C.3     240 LEU    0.0900
   3871 CD1       -67.7130   -6.4540  -59.7290 C.3     240 LEU    0.0900
   3872 CD2       -70.1210   -6.0410  -60.2790 C.3     240 LEU   -0.0900
   3873 HN        -70.5890  -10.1840  -59.2410 H       240 LEU    0.0900
   3874 HA        -71.0880   -8.3740  -61.5110 H       240 LEU   -0.2700
   3875 HB1       -68.6670   -7.9890  -61.6960 H       240 LEU    0.0900
   3876 HB2       -68.3920   -9.0430  -60.2540 H       240 LEU    0.0900
   3877 HG        -69.4350   -7.3630  -58.7910 H       240 LEU    0.0900
   3878 HD11      -67.3720   -6.1490  -60.7410 H       240 LEU   -0.2700
   3879 HD12      -66.9940   -7.1950  -59.3200 H       240 LEU    0.0900
   3880 HD13      -67.7350   -5.5540  -59.0770 H       240 LEU    0.0900
   3881 HD21      -71.1390   -6.4840  -60.2780 H       240 LEU    0.0900
   3882 HD22      -69.8770   -5.7130  -61.3130 H       240 LEU    0.5100
   3883 HD23      -70.1160   -5.1640  -59.5980 H       240 LEU   -0.5100
   3884 N         -70.4970  -11.3940  -61.6110 N.am    241 VAL   -0.4700
   3885 CA        -70.3160  -12.5570  -62.4850 C.3     241 VAL    0.3100
   3886 C         -71.6340  -13.3210  -62.6710 C.2     241 VAL    0.0700
   3887 O         -72.3220  -13.5920  -61.7070 O.2     241 VAL    0.0900
   3888 CB        -69.2060  -13.5060  -61.9380 C.3     241 VAL   -0.0900
   3889 CG1       -69.2420  -14.8630  -62.6250 C.3     241 VAL    0.0900
   3890 CG2       -67.8240  -12.8620  -62.0700 C.3     241 VAL   -0.2700
   3891 HN        -70.8770  -11.5800  -60.7090 H       241 VAL    0.0900
   3892 HA        -70.0480  -12.1960  -63.4660 H       241 VAL    0.0900
   3893 HB        -69.3540  -13.6470  -60.8460 H       241 VAL    0.0900
   3894 HG11      -69.4460  -14.7370  -63.7100 H       241 VAL   -0.2700
   3895 HG12      -70.0450  -15.4890  -62.1840 H       241 VAL    0.0900
   3896 HG13      -68.2620  -15.3730  -62.5080 H       241 VAL    0.0900
   3897 HG21      -67.7890  -11.9120  -61.4950 H       241 VAL    0.0900
   3898 HG22      -67.6110  -12.6380  -63.1380 H       241 VAL    0.5100
   3899 HG23      -67.0480  -13.5480  -61.6690 H       241 VAL   -0.5100
   3900 N         -71.9820  -13.6560  -63.9170 N.am    242 ASP   -0.4700
   3901 CA        -73.2160  -14.3800  -64.2480 C.3     242 ASP    0.3100
   3902 C         -73.0510  -15.8270  -63.7770 C.2     242 ASP    0.0700
   3903 O         -71.9260  -16.1870  -63.4420 O.2     242 ASP    0.0900
   3904 CB        -73.4160  -14.3690  -65.7600 C.3     242 ASP   -0.2800
   3905 CG        -73.3850  -12.9820  -66.3330 C.2     242 ASP    0.0900
   3906 OD1       -73.5020  -12.8510  -67.5640 O.co2   242 ASP    0.0900
   3907 OD2       -73.2530  -12.0150  -65.5610 O.co2   242 ASP    0.6200
   3908 HN        -71.4040  -13.4230  -64.6940 H       242 ASP   -0.7600
   3909 HA        -74.0420  -13.8920  -63.7510 H       242 ASP   -0.7600
   3910 HB1       -74.3990  -14.8280  -66.0000 H       242 ASP    0.5100
   3911 HB2       -72.6090  -14.9660  -66.2370 H       242 ASP   -0.5100
   3912 N         -74.1620  -16.6130  -63.7930 N.am    243 ILE   -0.4700
   3913 CA        -74.3630  -18.0060  -63.3750 C.3     243 ILE    0.3100
   3914 C         -74.7870  -18.1610  -61.9200 C.2     243 ILE    0.0700
   3915 O         -74.8840  -19.2730  -61.4080 O.2     243 ILE    0.0900
   3916 CB        -73.1060  -18.8640  -63.5920 C.3     243 ILE   -0.0900
   3917 CG1       -73.4810  -20.3450  -63.6380 C.3     243 ILE    0.0900
   3918 CG2       -72.1150  -18.6480  -62.4650 C.3     243 ILE   -0.2700
   3919 CD        -72.2910  -21.2730  -63.6000 C.3     243 ILE    0.0900
   3920 HN        -75.0010  -16.2120  -64.1380 H       243 ILE    0.0900
   3921 HA        -75.1850  -18.4050  -63.9520 H       243 ILE    0.0900
   3922 HB        -72.6330  -18.5880  -64.5580 H       243 ILE   -0.1800
   3923 HG11      -74.0490  -20.5360  -64.5730 H       243 ILE    0.0900
   3924 HG12      -74.1350  -20.5710  -62.7690 H       243 ILE    0.0900
   3925 HG21      -72.1850  -19.4790  -61.7300 H       243 ILE   -0.2700
   3926 HG22      -72.3380  -17.6940  -61.9440 H       243 ILE    0.0900
   3927 HG23      -71.0810  -18.6200  -62.8710 H       243 ILE    0.0900
   3928 HD1       -71.8170  -21.2440  -62.5960 H       243 ILE    0.0900
   3929 HD2       -71.5400  -20.9560  -64.3550 H       243 ILE    0.5100
   3930 HD3       -72.6160  -22.3150  -63.8100 H       243 ILE   -0.5100
   3931 N         -75.1480  -17.0480  -61.2960 N.am    244 ASN   -0.4700
   3932 CA        -75.4760  -17.0290  -59.8740 C.3     244 ASN    0.3100
   3933 C         -76.7620  -17.7930  -59.5630 C.2     244 ASN    0.0700
   3934 O         -77.7120  -17.7460  -60.3420 O.2     244 ASN    0.0900
   3935 CB        -75.5940  -15.5960  -59.3410 C.3     244 ASN   -0.1800
   3936 CG        -74.7460  -14.5940  -60.1200 C.2     244 ASN    0.0900
   3937 ND2       -73.5170  -14.9910  -60.4550 N.am    244 ASN    0.0900
   3938 OD1       -75.1950  -13.4760  -60.3960 O.2     244 ASN    0.5500
   3939 HN        -75.2110  -16.1740  -61.7710 H       244 ASN   -0.5500
   3940 HA        -74.6950  -17.5570  -59.3480 H       244 ASN   -0.6200
   3941 HB1       -75.2670  -15.5800  -58.2790 H       244 ASN    0.3200
   3942 HB2       -76.6570  -15.2770  -59.4010 H       244 ASN    0.3000
   3943 HD21      -72.8190  -14.3130  -60.6880 H       244 ASN    0.5100
   3944 HD22      -73.2930  -15.9660  -60.4730 H       244 ASN   -0.5100
   3945 N         -76.7680  -18.4630  -58.3800 N.am    245 ARG   -0.4700
   3946 CA        -77.8250  -19.2630  -57.7590 C.3     245 ARG    0.3100
   3947 C         -78.3950  -20.2730  -58.7520 C.2     245 ARG    0.0700
   3948 O         -79.6040  -20.4560  -58.8630 O.2     245 ARG    0.0900
   3949 CB        -78.9390  -18.3730  -57.0990 C.3     245 ARG   -0.1800
   3950 CG        -79.5730  -18.9080  -55.7740 C.3     245 ARG    0.0900
   3951 CD        -78.9000  -18.4420  -54.4580 C.3     245 ARG    0.0900
   3952 NE        -79.6290  -19.0110  -53.2700 N.pl3   245 ARG   -0.1800
   3953 CZ        -79.1660  -19.0000  -52.0190 C.cat   245 ARG    0.0900
   3954 NH1       -78.0510  -18.3960  -51.6580 N.pl3   245 ARG    0.0900
   3955 NH2       -79.7940  -19.6490  -51.0540 N.pl3   245 ARG    0.2000
   3956 HN        -75.9490  -18.4300  -57.8190 H       245 ARG    0.0900
   3957 HA        -77.3640  -19.8900  -57.0110 H       245 ARG    0.0900
   3958 HB1       -79.7560  -18.2490  -57.8390 H       245 ARG   -0.7000
   3959 HB2       -78.4930  -17.3790  -56.8830 H       245 ARG    0.4400
   3960 HG1       -79.5360  -20.0170  -55.8020 H       245 ARG    0.6400
   3961 HG2       -80.6340  -18.5820  -55.7480 H       245 ARG   -0.8000
   3962 HD1       -78.9330  -17.3340  -54.3830 H       245 ARG    0.4600
   3963 HD2       -77.8480  -18.7970  -54.4200 H       245 ARG    0.4600
   3964 HE        -80.5230  -19.4280  -53.4300 H       245 ARG   -0.8000
   3965 HH11      -77.5030  -17.9100  -52.3380 H       245 ARG    0.4600
   3966 HH12      -77.7550  -18.4220  -50.7030 H       245 ARG    0.4600
   3967 HH21      -79.3600  -19.7570  -50.1590 H       245 ARG    0.5100
   3968 HH22      -80.7030  -20.0320  -51.2190 H       245 ARG   -0.5100
   3969 N         -77.5230  -20.9480  -59.5340 N.am    246 ARG   -0.4700
   3970 CA        -77.9880  -21.8320  -60.5830 C.3     246 ARG    0.3100
   3971 C         -78.0640  -23.2570  -60.1080 C.2     246 ARG    0.0700
   3972 O         -78.8870  -24.0210  -60.6090 O.2     246 ARG    0.0900
   3973 CB        -77.0480  -21.7470  -61.8120 C.3     246 ARG   -0.1800
   3974 CG        -77.6420  -22.3220  -63.1170 C.3     246 ARG    0.0900
   3975 CD        -78.9580  -21.6820  -63.6070 C.3     246 ARG    0.0900
   3976 NE        -78.6830  -20.2640  -64.0280 N.pl3   246 ARG   -0.1800
   3977 CZ        -78.7760  -19.1950  -63.2420 C.cat   246 ARG    0.0900
   3978 NH1       -78.3260  -18.0290  -63.6700 N.pl3   246 ARG    0.0900
   3979 NH2       -79.2750  -19.2180  -62.0270 N.pl3   246 ARG    0.2000
   3980 HN        -76.5360  -20.8690  -59.4240 H       246 ARG    0.0900
   3981 HA        -78.9910  -21.5360  -60.8550 H       246 ARG    0.0900
   3982 HB1       -76.1160  -22.3030  -61.5770 H       246 ARG   -0.7000
   3983 HB2       -76.7960  -20.6780  -61.9840 H       246 ARG    0.4400
   3984 HG1       -77.8280  -23.4050  -62.9580 H       246 ARG    0.6400
   3985 HG2       -76.8850  -22.1990  -63.9190 H       246 ARG   -0.8000
   3986 HD1       -79.7090  -21.6680  -62.7900 H       246 ARG    0.4600
   3987 HD2       -79.3560  -22.2380  -64.4830 H       246 ARG    0.4600
   3988 HE        -78.4110  -20.1120  -64.9760 H       246 ARG   -0.8000
   3989 HH11      -77.9190  -17.9540  -64.5800 H       246 ARG    0.4600
   3990 HH12      -78.3920  -17.2220  -63.0830 H       246 ARG    0.4600
   3991 HH21      -79.0560  -18.4860  -61.3830 H       246 ARG    0.5100
   3992 HH22      -79.8760  -19.9670  -61.7470 H       246 ARG   -0.5100
   3993 N         -77.2720  -23.6270  -59.0920 N.am    247 ASP   -0.4700
   3994 CA        -77.3570  -24.9850  -58.5670 C.3     247 ASP    0.3100
   3995 C         -76.8470  -25.0870  -57.1270 C.2     247 ASP    0.0700
   3996 O         -76.0410  -24.2630  -56.6960 O.2     247 ASP    0.0900
   3997 CB        -76.5860  -25.9500  -59.4800 C.3     247 ASP   -0.2800
   3998 CG        -75.1050  -25.6240  -59.5660 C.2     247 ASP    0.0900
   3999 OD1       -74.3110  -26.5500  -59.8520 O.co2   247 ASP    0.0900
   4000 OD2       -74.7340  -24.4520  -59.3440 O.co2   247 ASP    0.6200
   4001 HN        -76.6130  -23.0140  -58.6630 H       247 ASP   -0.7600
   4002 HA        -78.4000  -25.2620  -58.5190 H       247 ASP   -0.7600
   4003 HB1       -77.0170  -25.9010  -60.5020 H       247 ASP    0.5100
   4004 HB2       -76.6970  -26.9830  -59.0870 H       247 ASP   -0.5100
   4005 N         -77.3260  -26.1000  -56.3780 N.am    248 PRO   -0.2900
   4006 CA        -76.8920  -26.3690  -55.0000 C.3     248 PRO    0.0000
   4007 C         -75.3750  -26.4620  -54.7910 C.2     248 PRO    0.0900
   4008 O         -74.9270  -26.2250  -53.6750 O.2     248 PRO    0.0900
   4009 CB        -77.5500  -27.7140  -54.6850 C.3     248 PRO    0.0200
   4010 CG        -78.8050  -27.6830  -55.4830 C.3     248 PRO    0.0900
   4011 CD        -78.4630  -26.9570  -56.7630 C.3     248 PRO   -0.1800
   4012 HA        -77.1820  -25.5600  -54.3480 H       248 PRO    0.0900
   4013 HB1       -77.7680  -27.8090  -53.6000 H       248 PRO    0.0900
   4014 HB2       -76.9000  -28.5600  -54.9960 H       248 PRO   -0.1800
   4015 HG1       -79.1540  -28.7160  -55.7010 H       248 PRO    0.0900
   4016 HG2       -79.6050  -27.1440  -54.9310 H       248 PRO    0.0900
   4017 HD1       -78.1540  -27.6620  -57.5620 H       248 PRO    0.5100
   4018 HD2       -79.3100  -26.3310  -57.1150 H       248 PRO   -0.5100
   4019 N         -74.6120  -26.8080  -55.8280 N.am    249 LEU   -0.4700
   4020 CA        -73.1520  -26.8120  -55.7480 C.3     249 LEU    0.3100
   4021 C         -72.6520  -25.4410  -55.2880 C.2     249 LEU    0.0700
   4022 O         -72.0040  -25.2920  -54.2330 O.2     249 LEU    0.0900
   4023 CB        -72.5700  -27.1640  -57.1260 C.3     249 LEU   -0.1800
   4024 CG        -71.0590  -27.2890  -57.3270 C.3     249 LEU    0.0900
   4025 CD1       -70.4750  -28.2970  -56.3530 C.3     249 LEU    0.0900
   4026 CD2       -70.7580  -27.7060  -58.7650 C.3     249 LEU   -0.0900
   4027 HN        -75.0020  -27.0810  -56.7040 H       249 LEU    0.0900
   4028 HA        -72.8520  -27.5420  -55.0100 H       249 LEU   -0.2700
   4029 HB1       -72.9210  -26.3810  -57.8290 H       249 LEU    0.0900
   4030 HB2       -73.0110  -28.1390  -57.4180 H       249 LEU    0.0900
   4031 HG        -70.5830  -26.2980  -57.1610 H       249 LEU    0.0900
   4032 HD11      -70.9380  -29.2940  -56.5120 H       249 LEU   -0.2700
   4033 HD12      -70.6780  -27.9750  -55.3080 H       249 LEU    0.0900
   4034 HD13      -69.3800  -28.3850  -56.5110 H       249 LEU    0.0900
   4035 HD21      -71.1540  -26.9480  -59.4730 H       249 LEU    0.0900
   4036 HD22      -71.2410  -28.6830  -58.9840 H       249 LEU    0.5100
   4037 HD23      -69.6600  -27.7900  -58.9130 H       249 LEU   -0.5100
   4038 N         -72.9980  -24.4220  -56.0730 N.am    250 VAL   -0.4700
   4039 CA        -72.6360  -23.0460  -55.7650 C.3     250 VAL    0.3100
   4040 C         -73.2660  -22.5330  -54.4760 C.2     250 VAL    0.0700
   4041 O         -72.5570  -22.0680  -53.5900 O.2     250 VAL    0.0900
   4042 CB        -73.0000  -22.1040  -56.9170 C.3     250 VAL   -0.0900
   4043 CG1       -72.6780  -20.6640  -56.5450 C.3     250 VAL    0.0900
   4044 CG2       -72.2580  -22.5130  -58.1730 C.3     250 VAL   -0.2700
   4045 HN        -73.5210  -24.5570  -56.9090 H       250 VAL    0.0900
   4046 HA        -71.5730  -23.0150  -55.5810 H       250 VAL    0.0900
   4047 HB        -74.0850  -22.1940  -57.1380 H       250 VAL    0.0900
   4048 HG11      -71.6400  -20.5920  -56.1550 H       250 VAL   -0.2700
   4049 HG12      -73.3770  -20.3110  -55.7570 H       250 VAL    0.0900
   4050 HG13      -72.7650  -20.0130  -57.4410 H       250 VAL    0.0900
   4051 HG21      -72.5320  -23.5520  -58.4570 H       250 VAL    0.0900
   4052 HG22      -71.1620  -22.4730  -57.9960 H       250 VAL    0.5100
   4053 HG23      -72.5270  -21.8350  -59.0100 H       250 VAL   -0.5100
   4054 N         -74.5930  -22.6090  -54.3630 N.am    251 VAL   -0.4700
   4055 CA        -75.2970  -22.1570  -53.1640 C.3     251 VAL    0.3100
   4056 C         -74.6720  -22.7200  -51.8820 C.2     251 VAL    0.0700
   4057 O         -74.5080  -22.0030  -50.8820 O.2     251 VAL    0.0900
   4058 CB        -76.7930  -22.5170  -53.2260 C.3     251 VAL   -0.0900
   4059 CG1       -77.5150  -22.0350  -51.9760 C.3     251 VAL    0.0900
   4060 CG2       -77.4240  -21.9150  -54.4680 C.3     251 VAL   -0.2700
   4061 HN        -75.1640  -22.9790  -55.0920 H       251 VAL    0.0900
   4062 HA        -75.1740  -21.0870  -53.0910 H       251 VAL    0.0900
   4063 HB        -76.9020  -23.6190  -53.3110 H       251 VAL    0.0900
   4064 HG11      -77.2740  -20.9670  -51.7830 H       251 VAL   -0.2700
   4065 HG12      -77.1940  -22.6350  -51.0980 H       251 VAL    0.0900
   4066 HG13      -78.6130  -22.1310  -52.1140 H       251 VAL    0.0900
   4067 HG21      -77.0510  -22.4350  -55.3770 H       251 VAL    0.0900
   4068 HG22      -77.1590  -20.8380  -54.5440 H       251 VAL    0.5100
   4069 HG23      -78.5280  -22.0260  -54.4230 H       251 VAL   -0.5100
   4070 N         -74.2950  -23.9970  -51.9280 N.am    252 ALA   -0.4700
   4071 CA        -73.5920  -24.6290  -50.8210 C.3     252 ALA    0.3100
   4072 C         -72.2150  -24.0090  -50.6120 C.2     252 ALA    0.0700
   4073 O         -71.8190  -23.7630  -49.4740 O.2     252 ALA    0.0900
   4074 CB        -73.4660  -26.1320  -51.0300 C.3     252 ALA   -0.2700
   4075 HN        -74.4760  -24.5740  -52.7200 H       252 ALA    0.0900
   4076 HA        -74.1450  -24.4240  -49.9160 H       252 ALA    0.0900
   4077 HB1       -72.9020  -26.3430  -51.9640 H       252 ALA    0.0900
   4078 HB2       -74.4760  -26.5880  -51.1150 H       252 ALA    0.5100
   4079 HB3       -72.9210  -26.5890  -50.1760 H       252 ALA   -0.5100
   4080 N         -71.4870  -23.7620  -51.7030 N.am    253 ALA   -0.4700
   4081 CA        -70.1980  -23.0730  -51.5830 C.3     253 ALA    0.3100
   4082 C         -70.3310  -21.7340  -50.8400 C.2     253 ALA    0.0700
   4083 O         -69.7080  -21.5200  -49.7920 O.2     253 ALA    0.0900
   4084 CB        -69.5690  -22.8660  -52.9550 C.3     253 ALA   -0.2700
   4085 HN        -71.7750  -24.0260  -52.6200 H       253 ALA    0.0900
   4086 HA        -69.5530  -23.6750  -50.9600 H       253 ALA    0.0900
   4087 HB1       -70.1470  -22.1110  -53.5300 H       253 ALA    0.0900
   4088 HB2       -69.5740  -23.8220  -53.5210 H       253 ALA    0.5100
   4089 HB3       -68.5260  -22.5040  -52.8420 H       253 ALA   -0.5100
   4090 N         -71.1610  -20.8500  -51.3920 N.am    254 LEU   -0.4700
   4091 CA        -71.4620  -19.5560  -50.7850 C.3     254 LEU    0.3100
   4092 C         -71.7990  -19.6730  -49.3040 C.2     254 LEU    0.0700
   4093 O         -71.1700  -19.0240  -48.4670 O.2     254 LEU    0.0900
   4094 CB        -72.6250  -18.8840  -51.5230 C.3     254 LEU   -0.1800
   4095 CG        -73.3050  -17.7220  -50.7940 C.3     254 LEU    0.0900
   4096 CD1       -72.6050  -16.4020  -51.0740 C.3     254 LEU    0.0900
   4097 CD2       -74.7800  -17.6490  -51.1580 C.3     254 LEU   -0.0900
   4098 HN        -71.6200  -21.0350  -52.2570 H       254 LEU    0.0900
   4099 HA        -70.5750  -18.9440  -50.8410 H       254 LEU   -0.2700
   4100 HB1       -73.3950  -19.6580  -51.7240 H       254 LEU    0.0900
   4101 HB2       -72.2390  -18.4990  -52.4910 H       254 LEU    0.0900
   4102 HG        -73.2880  -17.9190  -49.7000 H       254 LEU    0.0900
   4103 HD11      -72.6230  -16.1830  -52.1630 H       254 LEU   -0.2700
   4104 HD12      -71.5460  -16.4570  -50.7400 H       254 LEU    0.0900
   4105 HD13      -73.1230  -15.5780  -50.5380 H       254 LEU    0.0900
   4106 HD21      -75.2920  -18.5940  -50.8740 H       254 LEU    0.0900
   4107 HD22      -74.8930  -17.5020  -52.2540 H       254 LEU    0.5100
   4108 HD23      -75.2630  -16.8070  -50.6170 H       254 LEU   -0.5100
   4109 N         -72.7870  -20.5080  -48.9780 N.am    255 HSD   -0.4700
   4110 CA        -73.2190  -20.6310  -47.5850 C.3     255 HSD    0.3100
   4111 C         -72.1080  -21.1370  -46.6650 C.2     255 HSD    0.0700
   4112 O         -71.9570  -20.6640  -45.5300 O.2     255 HSD    0.0900
   4113 CB        -74.4870  -21.4850  -47.4710 C.3     255 HSD   -0.0900
   4114 CG        -75.7430  -20.7300  -47.7800 C.ar    255 HSD    0.0900
   4115 CD2       -76.4190  -20.5610  -48.9400 C.ar    255 HSD    0.0900
   4116 ND1       -76.4350  -20.0200  -46.8230 N.ar    255 HSD   -0.3600
   4117 CE1       -77.4900  -19.4520  -47.3830 C.ar    255 HSD    0.3200
   4118 NE2       -77.5040  -19.7630  -48.6680 N.ar    255 HSD   -0.0500
   4119 HN        -73.2620  -21.0710  -49.6490 H       255 HSD    0.2500
   4120 HA        -73.4050  -19.6360  -47.2070 H       255 HSD    0.1300
   4121 HB1       -74.5620  -21.8770  -46.4340 H       255 HSD   -0.7000
   4122 HB2       -74.4090  -22.3380  -48.1780 H       255 HSD    0.2200
   4123 HD1       -76.1680  -19.9540  -45.8610 H       255 HSD    0.1000
   4124 HD2       -76.2300  -20.9350  -49.9380 H       255 HSD    0.5100
   4125 HE1       -78.2130  -18.8340  -46.8510 H       255 HSD   -0.5100
   4126 N         -71.3150  -22.0800  -47.1730 N.am    256 LEU   -0.4700
   4127 CA        -70.1250  -22.5440  -46.4780 C.3     256 LEU    0.3100
   4128 C         -69.1880  -21.3780  -46.1690 C.2     256 LEU    0.0700
   4129 O         -68.5870  -21.3200  -45.0960 O.2     256 LEU    0.0900
   4130 CB        -69.4070  -23.6060  -47.3170 C.3     256 LEU   -0.1800
   4131 CG        -67.8990  -23.7930  -47.1240 C.3     256 LEU    0.0900
   4132 CD1       -67.5640  -24.3450  -45.7420 C.3     256 LEU    0.0900
   4133 CD2       -67.3330  -24.6880  -48.2190 C.3     256 LEU   -0.0900
   4134 HN        -71.5020  -22.5100  -48.0520 H       256 LEU    0.0900
   4135 HA        -70.4300  -22.9560  -45.5270 H       256 LEU   -0.2700
   4136 HB1       -69.5740  -23.3510  -48.3840 H       256 LEU    0.0900
   4137 HB2       -69.8910  -24.5800  -47.0980 H       256 LEU    0.0900
   4138 HG        -67.3940  -22.8120  -47.2540 H       256 LEU    0.0900
   4139 HD11      -68.0510  -25.3340  -45.5980 H       256 LEU   -0.2700
   4140 HD12      -67.9320  -23.6500  -44.9580 H       256 LEU    0.0900
   4141 HD13      -66.4650  -24.4740  -45.6420 H       256 LEU    0.0900
   4142 HD21      -67.5110  -24.2320  -49.2170 H       256 LEU    0.0900
   4143 HD22      -67.8290  -25.6820  -48.1900 H       256 LEU    0.5100
   4144 HD23      -66.2380  -24.8130  -48.0770 H       256 LEU   -0.5100
   4145 N         -69.0770  -20.4350  -47.1010 N.am    257 CYS   -0.4700
   4146 CA        -68.1980  -19.2870  -46.8930 C.3     257 CYS    0.3100
   4147 C         -68.7380  -18.2470  -45.9050 C.2     257 CYS    0.0700
   4148 O         -67.9780  -17.7030  -45.0940 O.2     257 CYS    0.0900
   4149 CB        -67.8100  -18.6500  -48.2270 C.3     257 CYS   -0.1100
   4150 SG        -66.7500  -19.7200  -49.2210 S.3     257 CYS    0.0900
   4151 HN        -69.5770  -20.4670  -47.9640 H       257 CYS    0.0900
   4152 HA        -67.3170  -19.6330  -46.3730 H       257 CYS   -0.2300
   4153 HB1       -67.2820  -17.6940  -48.0210 H       257 CYS    0.1600
   4154 HB2       -68.7380  -18.4200  -48.7910 H       257 CYS    0.5100
   4155 HG1       -67.7000  -20.6040  -49.4930 H       257 CYS   -0.5100
   4156 N         -70.0430  -17.9740  -45.9680 N.am    258 ILE   -0.4700
   4157 CA        -70.6920  -17.1300  -44.9650 C.3     258 ILE    0.3100
   4158 C         -70.3770  -17.7200  -43.5990 C.2     258 ILE    0.0700
   4159 O         -69.9330  -17.0260  -42.6690 O.2     258 ILE    0.0900
   4160 CB        -72.2300  -17.1220  -45.1280 C.3     258 ILE   -0.0900
   4161 CG1       -72.6350  -16.8370  -46.5780 C.3     258 ILE    0.0900
   4162 CG2       -72.8660  -16.1320  -44.1530 C.3     258 ILE   -0.2700
   4163 CD        -73.0830  -15.4110  -46.8360 C.3     258 ILE    0.0900
   4164 HN        -70.6280  -18.3280  -46.6920 H       258 ILE    0.0900
   4165 HA        -70.3030  -16.1290  -45.0770 H       258 ILE    0.0900
   4166 HB        -72.6250  -18.1410  -44.9290 H       258 ILE   -0.1800
   4167 HG11      -73.4680  -17.5200  -46.8480 H       258 ILE    0.0900
   4168 HG12      -71.7640  -17.0540  -47.2330 H       258 ILE    0.0900
   4169 HG21      -72.3570  -15.1470  -44.2220 H       258 ILE   -0.2700
   4170 HG22      -72.7680  -16.5090  -43.1130 H       258 ILE    0.0900
   4171 HG23      -73.9410  -15.9940  -44.4010 H       258 ILE    0.0900
   4172 HD1       -72.3380  -14.6960  -46.4270 H       258 ILE    0.0900
   4173 HD2       -74.0610  -15.2280  -46.3420 H       258 ILE    0.5100
   4174 HD3       -73.1790  -15.2360  -47.9290 H       258 ILE   -0.5100
   4175 N         -70.5880  -19.0350  -43.5100 N.am    259 ALA   -0.4700
   4176 CA        -70.3180  -19.7930  -42.2970 C.3     259 ALA    0.3100
   4177 C         -68.8890  -19.6170  -41.7920 C.2     259 ALA    0.0700
   4178 O         -68.6910  -19.2170  -40.6540 O.2     259 ALA    0.0900
   4179 CB        -70.6300  -21.2690  -42.5160 C.3     259 ALA   -0.2700
   4180 HN        -70.9420  -19.5610  -44.2780 H       259 ALA    0.0900
   4181 HA        -70.9330  -19.3910  -41.5060 H       259 ALA    0.0900
   4182 HB1       -69.8830  -21.7190  -43.2060 H       259 ALA    0.0900
   4183 HB2       -71.6400  -21.3800  -42.9650 H       259 ALA    0.5100
   4184 HB3       -70.5900  -21.8120  -41.5470 H       259 ALA   -0.5100
   4185 N         -67.9010  -19.9140  -42.6390 N.am    260 LEU   -0.4700
   4186 CA        -66.4870  -19.7660  -42.2850 C.3     260 LEU    0.3100
   4187 C         -66.1710  -18.3690  -41.7350 C.2     260 LEU    0.0700
   4188 O         -65.5860  -18.2120  -40.6390 O.2     260 LEU    0.0900
   4189 CB        -65.6220  -20.0700  -43.5130 C.3     260 LEU   -0.1800
   4190 CG        -64.1000  -19.9970  -43.4080 C.3     260 LEU    0.0900
   4191 CD1       -63.6030  -20.8180  -42.2390 C.3     260 LEU    0.0900
   4192 CD2       -63.4790  -20.4960  -44.6980 C.3     260 LEU   -0.0900
   4193 HN        -68.0830  -20.2530  -43.5590 H       260 LEU    0.0900
   4194 HA        -66.2640  -20.4530  -41.4820 H       260 LEU   -0.2700
   4195 HB1       -65.9250  -19.3550  -44.3050 H       260 LEU    0.0900
   4196 HB2       -65.8740  -21.1000  -43.8370 H       260 LEU    0.0900
   4197 HG        -63.7910  -18.9380  -43.2700 H       260 LEU    0.0900
   4198 HD11      -63.8970  -21.8820  -42.3670 H       260 LEU   -0.2700
   4199 HD12      -64.0480  -20.4390  -41.2930 H       260 LEU    0.0900
   4200 HD13      -62.4960  -20.7610  -42.1800 H       260 LEU    0.0900
   4201 HD21      -63.8150  -19.8700  -45.5520 H       260 LEU    0.0900
   4202 HD22      -63.7890  -21.5470  -44.8850 H       260 LEU    0.5100
   4203 HD23      -62.3710  -20.4390  -44.6310 H       260 LEU   -0.5100
   4204 N         -66.5860  -17.3600  -42.5010 N.am    261 GLY   -0.4700
   4205 CA        -66.4740  -15.9770  -42.0770 C.3     261 GLY    0.3100
   4206 C         -67.0060  -15.7710  -40.6730 C.2     261 GLY   -0.0200
   4207 O         -66.4040  -15.0550  -39.8720 O.2     261 GLY    0.0900
   4208 HN        -66.9910  -17.5100  -43.3990 H       261 GLY    0.0900
   4209 HA1       -67.0400  -15.3670  -42.7670 H       261 GLY    0.5100
   4210 HA2       -65.4310  -15.7000  -42.1070 H       261 GLY   -0.5100
   4211 N         -68.1320  -16.4100  -40.3550 N.am    262 TYR   -0.4700
   4212 CA        -68.6530  -16.3530  -38.9900 C.3     262 TYR    0.3100
   4213 C         -67.7950  -17.0900  -37.9630 C.2     262 TYR    0.0700
   4214 O         -67.5490  -16.5820  -36.8680 O.2     262 TYR    0.0900
   4215 CB        -70.0890  -16.8740  -38.9290 C.3     262 TYR   -0.1800
   4216 CG        -71.1040  -15.8270  -39.2880 C.ar    262 TYR    0.0900
   4217 CD1       -71.2780  -14.7090  -38.4840 C.ar    262 TYR    0.0900
   4218 CD2       -71.8880  -15.9500  -40.4250 C.ar    262 TYR    0.0000
   4219 CE1       -72.2020  -13.7400  -38.8040 C.ar    262 TYR   -0.1150
   4220 CE2       -72.8210  -14.9850  -40.7530 C.ar    262 TYR    0.1150
   4221 CZ        -72.9690  -13.8820  -39.9370 C.ar    262 TYR   -0.1150
   4222 OH        -73.8920  -12.9100  -40.2490 O.3     262 TYR    0.1150
   4223 HN        -68.6570  -16.9420  -41.0160 H       262 TYR    0.1100
   4224 HA        -68.6150  -15.3240  -38.6620 H       262 TYR   -0.5400
   4225 HB1       -70.3150  -17.2180  -37.8980 H       262 TYR    0.4300
   4226 HB2       -70.2090  -17.7140  -39.6460 H       262 TYR   -0.1150
   4227 HD1       -70.6770  -14.5970  -37.5940 H       262 TYR    0.1150
   4228 HD2       -71.7670  -16.8120  -41.0640 H       262 TYR   -0.1150
   4229 HE1       -72.3260  -12.8760  -38.1690 H       262 TYR    0.1150
   4230 HE2       -73.4290  -15.0940  -41.6390 H       262 TYR    0.5100
   4231 HH        -73.4230  -12.0800  -40.3620 H       262 TYR   -0.5100
   4232 N         -67.3450  -18.2890  -38.3270 N.am    263 ALA   -0.4700
   4233 CA        -66.5840  -19.1650  -37.4420 C.3     263 ALA    0.3100
   4234 C         -65.2900  -18.5240  -36.9570 C.2     263 ALA    0.0700
   4235 O         -64.7870  -18.8680  -35.8830 O.2     263 ALA    0.0900
   4236 CB        -66.3010  -20.5040  -38.1230 C.3     263 ALA   -0.2700
   4237 HN        -67.5110  -18.6500  -39.2420 H       263 ALA    0.0900
   4238 HA        -67.1640  -19.3160  -36.5440 H       263 ALA    0.0900
   4239 HB1       -65.7130  -20.3430  -39.0510 H       263 ALA    0.0900
   4240 HB2       -67.2570  -21.0020  -38.3910 H       263 ALA    0.5100
   4241 HB3       -65.7160  -21.1580  -37.4410 H       263 ALA   -0.5100
   4242 N         -64.7430  -17.5930  -37.7400 N.am    264 ASN   -0.4700
   4243 CA        -63.6310  -16.7800  -37.2430 C.3     264 ASN    0.3100
   4244 C         -63.8550  -16.2280  -35.8200 C.2     264 ASN    0.0700
   4245 O         -62.9820  -16.3320  -34.9300 O.2     264 ASN    0.0900
   4246 CB        -63.3460  -15.6290  -38.2100 C.3     264 ASN   -0.1800
   4247 CG        -62.2910  -14.6800  -37.6820 C.2     264 ASN    0.0900
   4248 ND2       -62.6230  -13.6250  -37.1130 N.am    264 ASN    0.0900
   4249 OD1       -61.0370  -15.0300  -37.8560 O.2     264 ASN    0.5500
   4250 HN        -65.0560  -17.4150  -38.6690 H       264 ASN   -0.5500
   4251 HA        -62.7640  -17.4150  -37.1490 H       264 ASN   -0.6200
   4252 HB1       -64.2840  -15.0580  -38.3800 H       264 ASN    0.3200
   4253 HB2       -62.9930  -16.0470  -39.1760 H       264 ASN    0.3000
   4254 HD21      -61.9210  -13.0020  -36.7670 H       264 ASN    0.5100
   4255 HD22      -63.5910  -13.3990  -37.0010 H       264 ASN   -0.5100
   4256 N         -65.0510  -15.6750  -35.6090 N.am    265 SER   -0.4700
   4257 CA        -65.4480  -15.0670  -34.3380 C.3     265 SER    0.3100
   4258 C         -65.4540  -16.0390  -33.1600 C.2     265 SER    0.0700
   4259 O         -65.5050  -15.6220  -32.0020 O.2     265 SER    0.0900
   4260 CB        -66.8290  -14.4210  -34.4790 C.3     265 SER    0.0500
   4261 OG        -66.8370  -13.4840  -35.5440 O.3     265 SER    0.0900
   4262 HN        -65.7420  -15.6520  -36.3260 H       265 SER    0.0900
   4263 HA        -64.7090  -14.3260  -34.0730 H       265 SER   -0.6600
   4264 HB1       -67.0920  -13.8920  -33.5370 H       265 SER    0.4300
   4265 HB2       -67.5890  -15.2050  -34.6870 H       265 SER    0.5100
   4266 HG1       -66.2970  -12.7460  -35.2520 H       265 SER   -0.5100
   4267 N         -65.4130  -17.3360  -33.4530 N.am    266 SER   -0.4700
   4268 CA        -65.2910  -18.3470  -32.4180 C.3     266 SER    0.3100
   4269 C         -63.8630  -18.8540  -32.3610 C.2     266 SER    0.0700
   4270 O         -63.4320  -19.4090  -31.3520 O.2     266 SER    0.0900
   4271 CB        -66.2190  -19.5200  -32.7030 C.3     266 SER    0.0500
   4272 OG        -65.7980  -20.2030  -33.8690 O.3     266 SER    0.0900
   4273 HN        -65.4610  -17.6700  -34.3910 H       266 SER    0.0900
   4274 HA        -65.5440  -17.8900  -31.4730 H       266 SER   -0.6600
   4275 HB1       -67.2550  -19.1500  -32.8580 H       266 SER    0.4300
   4276 HB2       -66.2030  -20.2280  -31.8470 H       266 SER    0.5100
   4277 HG1       -65.5280  -19.5230  -34.4900 H       266 SER   -0.5100
   4278 N         -63.1310  -18.6740  -33.4570 N.am    267 LEU   -0.4700
   4279 CA        -61.7420  -19.1150  -33.5140 C.3     267 LEU    0.3100
   4280 C         -60.8010  -18.2200  -32.7050 C.2     267 LEU    0.0700
   4281 O         -59.7820  -18.6880  -32.2030 O.2     267 LEU    0.0900
   4282 CB        -61.2550  -19.2000  -34.9630 C.3     267 LEU   -0.1800
   4283 CG        -59.9380  -19.9560  -35.1370 C.3     267 LEU    0.0900
   4284 CD1       -60.1120  -21.4000  -34.6810 C.3     267 LEU    0.0900
   4285 CD2       -59.4350  -19.8800  -36.5770 C.3     267 LEU   -0.0900
   4286 HN        -63.4930  -18.2370  -34.2770 H       267 LEU    0.0900
   4287 HA        -61.6800  -20.0840  -33.0400 H       267 LEU   -0.2700
   4288 HB1       -61.1200  -18.1680  -35.3490 H       267 LEU    0.0900
   4289 HB2       -62.0350  -19.7110  -35.5660 H       267 LEU    0.0900
   4290 HG        -59.1460  -19.4670  -34.5320 H       267 LEU    0.0900
   4291 HD11      -61.0150  -21.8440  -35.1550 H       267 LEU   -0.2700
   4292 HD12      -60.2370  -21.4360  -33.5780 H       267 LEU    0.0900
   4293 HD13      -59.2250  -22.0000  -34.9770 H       267 LEU    0.0900
   4294 HD21      -59.2670  -18.8200  -36.8670 H       267 LEU    0.0900
   4295 HD22      -60.1890  -20.3200  -37.2650 H       267 LEU    0.5100
   4296 HD23      -58.4750  -20.4310  -36.6730 H       267 LEU   -0.5100
   4297 N         -61.1390  -16.9350  -32.5890 N.am    268 ASN   -0.4700
   4298 CA        -60.2790  -16.0160  -31.8200 C.3     268 ASN    0.3100
   4299 C         -59.8920  -16.4290  -30.3820 C.2     268 ASN    0.0700
   4300 O         -58.6990  -16.4570  -30.0600 O.2     268 ASN    0.0900
   4301 CB        -60.8110  -14.5720  -31.8570 C.3     268 ASN   -0.1800
   4302 CG        -60.4540  -13.8530  -33.1420 C.2     268 ASN    0.0900
   4303 ND2       -61.3820  -13.0460  -33.6450 N.am    268 ASN    0.0900
   4304 OD1       -59.3600  -14.0210  -33.6820 O.2     268 ASN    0.5500
   4305 HN        -61.9600  -16.5480  -33.0020 H       268 ASN   -0.5500
   4306 HA        -59.2880  -16.0570  -32.2470 H       268 ASN   -0.6200
   4307 HB1       -60.3800  -14.0060  -31.0040 H       268 ASN    0.3200
   4308 HB2       -61.9170  -14.5920  -31.7610 H       268 ASN    0.3000
   4309 HD21      -62.1950  -12.8230  -33.1070 H       268 ASN    0.5100
   4310 HD22      -61.2680  -12.6620  -34.5610 H       268 ASN   -0.5100
   4311 N         -60.8730  -16.7550  -29.5140 N.am    269 PRO   -0.2900
   4312 CA        -60.5110  -17.1120  -28.1350 C.3     269 PRO    0.0000
   4313 C         -59.6210  -18.3480  -28.0170 C.2     269 PRO    0.0900
   4314 O         -58.7840  -18.4000  -27.1200 O.2     269 PRO    0.0900
   4315 CB        -61.8660  -17.3820  -27.4710 C.3     269 PRO    0.0200
   4316 CG        -62.8390  -16.6080  -28.2760 C.3     269 PRO    0.0900
   4317 CD        -62.3370  -16.7070  -29.6860 C.3     269 PRO   -0.1800
   4318 HA        -59.9350  -16.3220  -27.6800 H       269 PRO    0.0900
   4319 HB1       -61.8640  -17.0370  -26.4140 H       269 PRO    0.0900
   4320 HB2       -62.1090  -18.4650  -27.4940 H       269 PRO   -0.1800
   4321 HG1       -63.8580  -17.0420  -28.1880 H       269 PRO    0.0900
   4322 HG2       -62.8710  -15.5480  -27.9430 H       269 PRO    0.0900
   4323 HD1       -62.6950  -17.6330  -30.1830 H       269 PRO    0.5100
   4324 HD2       -62.6240  -15.8180  -30.2870 H       269 PRO   -0.5100
   4325 N         -59.8030  -19.3270  -28.9010 N.am    270 VAL   -0.4700
   4326 CA        -58.9410  -20.5080  -28.9270 C.3     270 VAL    0.3100
   4327 C         -57.4790  -20.1270  -29.1530 C.2     270 VAL    0.0700
   4328 O         -56.5780  -20.6550  -28.4980 O.2     270 VAL    0.0900
   4329 CB        -59.3920  -21.5140  -30.0080 C.3     270 VAL   -0.0900
   4330 CG1       -58.2760  -22.5030  -30.3420 C.3     270 VAL    0.0900
   4331 CG2       -60.6410  -22.2430  -29.5500 C.3     270 VAL   -0.2700
   4332 HN        -60.5310  -19.2980  -29.5820 H       270 VAL    0.0900
   4333 HA        -58.9820  -20.9680  -27.9510 H       270 VAL    0.0900
   4334 HB        -59.6760  -20.9590  -30.9270 H       270 VAL    0.0900
   4335 HG11      -57.8630  -22.9420  -29.4080 H       270 VAL   -0.2700
   4336 HG12      -57.4560  -21.9810  -30.8800 H       270 VAL    0.0900
   4337 HG13      -58.6750  -23.3240  -30.9730 H       270 VAL    0.0900
   4338 HG21      -61.4630  -21.5190  -29.3700 H       270 VAL    0.0900
   4339 HG22      -60.4350  -22.7890  -28.6040 H       270 VAL    0.5100
   4340 HG23      -60.9670  -22.9620  -30.3320 H       270 VAL   -0.5100
   4341 N         -57.2500  -19.1920  -30.0700 N.am    271 LEU   -0.4700
   4342 CA        -55.9010  -18.7600  -30.4140 C.3     271 LEU    0.3100
   4343 C         -55.1600  -18.0550  -29.2770 C.2     271 LEU    0.0700
   4344 O         -53.9590  -18.2590  -29.0960 O.2     271 LEU    0.0900
   4345 CB        -55.9260  -17.8680  -31.6550 C.3     271 LEU   -0.1800
   4346 CG        -56.2520  -18.5660  -32.9690 C.3     271 LEU    0.0900
   4347 CD1       -55.7960  -17.6960  -34.1230 C.3     271 LEU    0.0900
   4348 CD2       -55.5920  -19.9350  -33.0220 C.3     271 LEU   -0.0900
   4349 HN        -57.9920  -18.7430  -30.5640 H       271 LEU    0.0900
   4350 HA        -55.3040  -19.6410  -30.5980 H       271 LEU   -0.2700
   4351 HB1       -54.9260  -17.3950  -31.7560 H       271 LEU    0.0900
   4352 HB2       -56.6850  -17.0740  -31.4910 H       271 LEU    0.0900
   4353 HG        -57.3470  -18.7380  -33.0390 H       271 LEU    0.0900
   4354 HD11      -54.7440  -17.3750  -33.9670 H       271 LEU   -0.2700
   4355 HD12      -56.4380  -16.7910  -34.1920 H       271 LEU    0.0900
   4356 HD13      -55.8550  -18.2680  -35.0740 H       271 LEU    0.0900
   4357 HD21      -56.0820  -20.6240  -32.3020 H       271 LEU    0.0900
   4358 HD22      -54.5170  -19.8480  -32.7540 H       271 LEU    0.5100
   4359 HD23      -55.6890  -20.3620  -34.0430 H       271 LEU   -0.5100
   4360 N         -55.8690  -17.2280  -28.5090 N.am    272 TYR   -0.4700
   4361 CA        -55.2470  -16.5100  -27.4030 C.3     272 TYR    0.3100
   4362 C         -54.7380  -17.4870  -26.3500 C.2     272 TYR    0.0700
   4363 O         -53.7960  -17.1950  -25.6140 O.2     272 TYR    0.0900
   4364 CB        -56.2370  -15.5450  -26.7480 C.3     272 TYR   -0.1800
   4365 CG        -56.9500  -14.6050  -27.6930 C.ar    272 TYR    0.0900
   4366 CD1       -58.2290  -14.1460  -27.4000 C.ar    272 TYR    0.0900
   4367 CD2       -56.3520  -14.1670  -28.8700 C.ar    272 TYR    0.0000
   4368 CE1       -58.8960  -13.2900  -28.2530 C.ar    272 TYR   -0.1150
   4369 CE2       -57.0150  -13.3040  -29.7330 C.ar    272 TYR    0.1150
   4370 CZ        -58.2870  -12.8700  -29.4130 C.ar    272 TYR   -0.1150
   4371 OH        -58.9620  -12.0130  -30.2550 O.3     272 TYR    0.1150
   4372 HN        -56.8410  -17.0630  -28.6550 H       272 TYR    0.1100
   4373 HA        -54.3990  -15.9670  -27.7930 H       272 TYR   -0.5400
   4374 HB1       -55.6890  -14.9110  -26.0190 H       272 TYR    0.4300
   4375 HB2       -57.0220  -16.1340  -26.2290 H       272 TYR   -0.1150
   4376 HD1       -58.7100  -14.4680  -26.4870 H       272 TYR    0.1150
   4377 HD2       -55.3560  -14.5040  -29.1170 H       272 TYR   -0.1150
   4378 HE1       -59.8910  -12.9490  -28.0090 H       272 TYR    0.1150
   4379 HE2       -56.5390  -12.9740  -30.6450 H       272 TYR    0.5100
   4380 HH        -59.8200  -11.8280  -29.8660 H       272 TYR   -0.5100
   4381 N         -55.3730  -18.6540  -26.2860 N.am    273 ALA   -0.4700
   4382 CA        -55.0610  -19.6440  -25.2650 C.3     273 ALA    0.3100
   4383 C         -53.7510  -20.3790  -25.5220 C.2     273 ALA    0.0700
   4384 O         -53.2280  -21.0480  -24.6330 O.2     273 ALA    0.0900
   4385 CB        -56.2030  -20.6380  -25.1390 C.3     273 ALA   -0.2700
   4386 HN        -56.0880  -18.9020  -26.9350 H       273 ALA    0.0900
   4387 HA        -54.9060  -19.1270  -24.3300 H       273 ALA    0.0900
   4388 HB1       -56.3640  -21.1590  -26.1080 H       273 ALA    0.0900
   4389 HB2       -57.1380  -20.1070  -24.8620 H       273 ALA    0.5100
   4390 HB3       -55.9600  -21.3970  -24.3650 H       273 ALA   -0.5100
   4391 N         -53.2190  -20.2570  -26.7350 N.am    274 PHE   -0.4700
   4392 CA        -51.9940  -20.9610  -27.0960 C.3     274 PHE    0.3100
   4393 C         -50.8200  -20.0230  -27.3670 C.2     274 PHE    0.0700
   4394 O         -49.6610  -20.4340  -27.2900 O.2     274 PHE    0.0900
   4395 CB        -52.2280  -21.8560  -28.3200 C.3     274 PHE   -0.1800
   4396 CG        -52.9230  -23.1520  -28.0030 C.ar    274 PHE    0.0900
   4397 CD1       -52.2170  -24.3470  -27.9820 C.ar    274 PHE    0.0900
   4398 CD2       -54.2810  -23.1790  -27.7290 C.ar    274 PHE    0.0000
   4399 CE1       -52.8530  -25.5430  -27.6940 C.ar    274 PHE   -0.1150
   4400 CE2       -54.9240  -24.3720  -27.4380 C.ar    274 PHE    0.1150
   4401 CZ        -54.2080  -25.5550  -27.4210 C.ar    274 PHE   -0.1150
   4402 HN        -53.6270  -19.6850  -27.4430 H       274 PHE    0.1150
   4403 HA        -51.6870  -21.5560  -26.2480 H       274 PHE   -0.1150
   4404 HB1       -51.2490  -22.1130  -28.7770 H       274 PHE    0.1150
   4405 HB2       -52.8620  -21.3140  -29.0520 H       274 PHE   -0.1150
   4406 HD1       -51.1580  -24.3430  -28.1940 H       274 PHE    0.1150
   4407 HD2       -54.8460  -22.2590  -27.7410 H       274 PHE   -0.1150
   4408 HE1       -52.2910  -26.4640  -27.6830 H       274 PHE    0.1150
   4409 HE2       -55.9820  -24.3780  -27.2240 H       274 PHE    0.5100
   4410 HZ        -54.7060  -26.4860  -27.1950 H       274 PHE   -0.5100
   4411 N         -51.1130  -18.7620  -27.6690 N.am    275 LEU   -0.4700
   4412 CA        -50.0930  -17.8700  -28.2120 C.3     275 LEU    0.3100
   4413 C         -49.5980  -16.7690  -27.2700 C.2     275 LEU    0.0700
   4414 O         -48.6040  -16.1030  -27.5630 O.2     275 LEU    0.0900
   4415 CB        -50.5840  -17.2520  -29.5250 C.3     275 LEU   -0.1800
   4416 CG        -51.0330  -18.2140  -30.6300 C.3     275 LEU    0.0900
   4417 CD1       -51.2910  -17.4330  -31.9020 C.3     275 LEU    0.0900
   4418 CD2       -50.0230  -19.3310  -30.8750 C.3     275 LEU   -0.0900
   4419 HN        -52.0230  -18.3750  -27.5420 H       275 LEU    0.0900
   4420 HA        -49.1950  -18.4460  -28.3770 H       275 LEU   -0.2700
   4421 HB1       -49.7580  -16.6340  -29.9340 H       275 LEU    0.0900
   4422 HB2       -51.4440  -16.5920  -29.2850 H       275 LEU    0.0900
   4423 HG        -51.9630  -18.7350  -30.3160 H       275 LEU    0.0900
   4424 HD11      -50.3320  -17.0620  -32.3240 H       275 LEU   -0.2700
   4425 HD12      -51.9440  -16.5600  -31.6850 H       275 LEU    0.0900
   4426 HD13      -51.7810  -18.0860  -32.6550 H       275 LEU    0.0900
   4427 HD21      -49.8780  -19.9250  -29.9480 H       275 LEU    0.0900
   4428 HD22      -49.0440  -18.8970  -31.1740 H       275 LEU    0.5100
   4429 HD23      -50.3920  -20.0060  -31.6760 H       275 LEU   -0.5100
   4430 N         -50.2700  -16.5710  -26.1400 N.am    276 ASP   -0.4700
   4431 CA        -49.8510  -15.5250  -25.2140 C.3     276 ASP    0.3100
   4432 C         -49.6010  -16.0780  -23.8140 C.2     276 ASP    0.0700
   4433 O         -50.4010  -16.8520  -23.2860 O.2     276 ASP    0.0900
   4434 CB        -50.8750  -14.3840  -25.1860 C.3     276 ASP   -0.2800
   4435 CG        -50.2620  -13.0560  -24.7700 C.2     276 ASP    0.0900
   4436 OD1       -49.4460  -13.0430  -23.8230 O.co2   276 ASP    0.0900
   4437 OD2       -50.5930  -12.0210  -25.3910 O.co2   276 ASP    0.6200
   4438 HN        -51.0660  -17.1130  -25.8800 H       276 ASP   -0.7600
   4439 HA        -48.8900  -15.1570  -25.5390 H       276 ASP   -0.7600
   4440 HB1       -51.6820  -14.6410  -24.4680 H       276 ASP    0.5100
   4441 HB2       -51.3120  -14.2670  -26.2000 H       276 ASP   -0.5100
   4442 N         -48.4340  -15.7610  -23.2290 N.am    277 GLU   -0.4700
   4443 CA        -47.9910  -16.1790  -21.9170 C.3     277 GLU    0.3100
   4444 C         -48.9200  -15.6490  -20.8470 C.2     277 GLU    0.0700
   4445 O         -49.2880  -16.3140  -19.8810 O.2     277 GLU    0.0900
   4446 CB        -46.5440  -15.6590  -21.7130 C.3     277 GLU   -0.1800
   4447 CG        -45.8980  -15.9860  -20.3480 C.3     277 GLU    0.0900
   4448 CD        -45.6970  -17.4790  -20.1110 C.2     277 GLU    0.0900
   4449 OE1       -46.0890  -18.3110  -20.9620 O.co2   277 GLU   -0.2800
   4450 OE2       -45.1510  -17.7970  -19.0220 O.co2   277 GLU    0.0900
   4451 HN        -47.7800  -15.1840  -23.7100 H       277 GLU    0.0900
   4452 HA        -48.0260  -17.2570  -21.8670 H       277 GLU    0.6200
   4453 HB1       -46.5560  -14.5560  -21.8310 H       277 GLU   -0.7600
   4454 HB2       -45.9070  -16.1010  -22.5080 H       277 GLU   -0.7600
   4455 HG1       -46.5500  -15.5890  -19.5400 H       277 GLU    0.5100
   4456 HG2       -44.9070  -15.4870  -20.2930 H       277 GLU   -0.5100
   4457 N         -49.3880  -14.4060  -21.0650 N.am    278 ASN   -0.4700
   4458 CA        -50.2880  -13.6940  -20.1930 C.3     278 ASN    0.3100
   4459 C         -51.6110  -14.3860  -19.9690 C.2     278 ASN    0.0700
   4460 O         -52.1510  -14.3460  -18.8720 O.2     278 ASN    0.0900
   4461 CB        -50.5850  -12.3020  -20.7820 C.3     278 ASN   -0.1800
   4462 CG        -49.3270  -11.4600  -20.7090 C.2     278 ASN    0.0900
   4463 ND2       -48.8420  -10.9540  -21.8610 N.am    278 ASN    0.0900
   4464 OD1       -48.8100  -11.2560  -19.6040 O.2     278 ASN    0.5500
   4465 HN        -49.1180  -13.9000  -21.8790 H       278 ASN   -0.5500
   4466 HA        -49.8210  -13.6030  -19.2230 H       278 ASN   -0.6200
   4467 HB1       -51.3950  -11.8100  -20.2020 H       278 ASN    0.3200
   4468 HB2       -50.9030  -12.3990  -21.8420 H       278 ASN    0.3000
   4469 HD21      -49.2170  -11.2590  -22.7370 H       278 ASN    0.5100
   4470 HD22      -48.1080  -10.2760  -21.8410 H       278 ASN   -0.5100
   4471 N         -52.1450  -15.0060  -21.0250 N.am    279 PHE   -0.4700
   4472 CA        -53.4310  -15.6950  -21.0500 C.3     279 PHE    0.3100
   4473 C         -53.3320  -17.1410  -20.5640 C.2     279 PHE    0.0700
   4474 O         -54.2700  -17.6660  -19.9610 O.2     279 PHE    0.0900
   4475 CB        -54.0410  -15.6650  -22.4610 C.3     279 PHE   -0.1800
   4476 CG        -54.5990  -14.3250  -22.8600 C.ar    279 PHE    0.0900
   4477 CD1       -55.8140  -13.8850  -22.3530 C.ar    279 PHE    0.0900
   4478 CD2       -53.9240  -13.5140  -23.7580 C.ar    279 PHE    0.0000
   4479 CE1       -56.3310  -12.6520  -22.7240 C.ar    279 PHE   -0.1150
   4480 CE2       -54.4380  -12.2820  -24.1350 C.ar    279 PHE    0.1150
   4481 CZ        -55.6440  -11.8530  -23.6160 C.ar    279 PHE   -0.1150
   4482 HN        -51.6570  -15.0260  -21.8930 H       279 PHE    0.1150
   4483 HA        -54.0890  -15.2020  -20.3490 H       279 PHE   -0.1150
   4484 HB1       -54.8750  -16.3970  -22.5150 H       279 PHE    0.1150
   4485 HB2       -53.2560  -15.9270  -23.2030 H       279 PHE   -0.1150
   4486 HD1       -56.3620  -14.5080  -21.6630 H       279 PHE    0.1150
   4487 HD2       -52.9830  -13.8460  -24.1720 H       279 PHE   -0.1150
   4488 HE1       -57.2740  -12.3180  -22.3170 H       279 PHE    0.1150
   4489 HE2       -53.8970  -11.6600  -24.8310 H       279 PHE    0.5100
   4490 HZ        -56.0470  -10.8950  -23.9060 H       279 PHE   -0.5100
   4491 N         -52.1890  -17.7770  -20.8140 N.am    280 LYS   -0.4700
   4492 CA        -52.0410  -19.2100  -20.5570 C.3     280 LYS    0.3100
   4493 C         -51.6470  -19.5490  -19.1150 C.2     280 LYS    0.0700
   4494 O         -51.9320  -20.6480  -18.6360 O.2     280 LYS    0.0900
   4495 CB        -51.0480  -19.8410  -21.5430 C.3     280 LYS   -0.1800
   4496 CG        -51.2580  -21.3370  -21.7380 C.3     280 LYS    0.0900
   4497 CD        -50.1100  -21.9870  -22.4940 C.3     280 LYS    0.0900
   4498 CE        -49.9750  -21.4430  -23.9060 C.3     280 LYS   -0.1800
   4499 NZ        -48.9510  -22.1960  -24.6800 N.4     280 LYS    0.0900
   4500 HN        -51.3890  -17.3110  -21.1820 H       280 LYS    0.0900
   4501 HA        -53.0130  -19.6690  -20.6600 H       280 LYS   -0.1800
   4502 HB1       -50.0180  -19.6730  -21.1640 H       280 LYS    0.0900
   4503 HB2       -51.1570  -19.3360  -22.5260 H       280 LYS    0.0900
   4504 HG1       -52.1990  -21.4980  -22.3050 H       280 LYS    0.2100
   4505 HG2       -51.3520  -21.8200  -20.7420 H       280 LYS    0.0500
   4506 HD1       -50.2850  -23.0830  -22.5460 H       280 LYS    0.0500
   4507 HD2       -49.1630  -21.8000  -21.9440 H       280 LYS   -0.3000
   4508 HE1       -49.6610  -20.3780  -23.8710 H       280 LYS    0.3300
   4509 HE2       -50.9440  -21.5370  -24.4400 H       280 LYS    0.3300
   4510 HZ1       -49.2260  -23.1980  -24.7360 H       280 LYS    0.3300
   4511 HZ2       -48.0290  -22.1150  -24.2060 H       280 LYS    0.5100
   4512 HZ3       -48.8820  -21.8010  -25.6400 H       280 LYS   -0.5100
   4513 N         -51.1540  -18.5620  -18.3430 N.am    281 ARG   -0.4700
   4514 CA        -51.0660  -18.6900  -16.8960 C.3     281 ARG    0.3100
   4515 C         -51.9440  -17.6880  -16.1580 C.2     281 ARG    0.0700
   4516 O         -51.6360  -17.2780  -15.0420 O.2     281 ARG    0.0900
   4517 CB        -49.6030  -18.7010  -16.3870 C.3     281 ARG   -0.1800
   4518 CG        -48.7690  -17.4390  -16.6800 C.3     281 ARG    0.0900
   4519 CD        -47.2980  -17.7480  -16.9890 C.3     281 ARG    0.0900
   4520 NE        -46.7210  -18.4070  -15.7750 N.pl3   281 ARG   -0.1800
   4521 CZ        -45.5540  -19.0420  -15.7720 C.cat   281 ARG    0.0900
   4522 NH1       -44.7480  -19.0830  -16.8100 N.pl3   281 ARG    0.0900
   4523 NH2       -45.1750  -19.6760  -14.6750 N.pl3   281 ARG    0.2000
   4524 HN        -50.8270  -17.7020  -18.7270 H       281 ARG    0.0900
   4525 HA        -51.5560  -19.6120  -16.6210 H       281 ARG    0.0900
   4526 HB1       -49.0870  -19.5650  -16.8540 H       281 ARG   -0.7000
   4527 HB2       -49.6270  -18.8440  -15.2870 H       281 ARG    0.4400
   4528 HG1       -48.8130  -16.7690  -15.7950 H       281 ARG    0.6400
   4529 HG2       -49.2140  -16.9130  -17.5510 H       281 ARG   -0.8000
   4530 HD1       -46.7330  -16.8140  -17.1950 H       281 ARG    0.4600
   4531 HD2       -47.2140  -18.4430  -17.8510 H       281 ARG    0.4600
   4532 HE        -47.2400  -18.3660  -14.9220 H       281 ARG   -0.8000
   4533 HH11      -45.0020  -18.6200  -17.6590 H       281 ARG    0.4600
   4534 HH12      -43.8810  -19.5780  -16.7510 H       281 ARG    0.4600
   4535 HH21      -45.7630  -19.6710  -13.8660 H       281 ARG    0.5100
   4536 HH22      -44.3000  -20.1590  -14.6550 H       281 ARG   -0.5100
   4537 N         -53.0790  -17.2610  -16.7620 N.am    282 CYS   -0.4700
   4538 CA        -54.0930  -16.4730  -16.0560 C.3     282 CYS    0.3100
   4539 CAT       -57.1140  -18.0420  -17.8020 C.3     282 CYS    0.0700
   4540 C         -55.5210  -16.8970  -16.3590 C.2     282 CYS    0.0900
   4541 O         -56.4190  -16.6220  -15.5660 O.2     282 CYS   -0.1100
   4542 CB        -54.0030  -14.9540  -16.3690 C.3     282 CYS    0.0900
   4543 SG        -52.4940  -14.1970  -15.6920 S.3     282 CYS    0.0900
   4544 NT        -55.7820  -17.5800  -17.4940 N.am    282 CYS   -0.2300
   4545 HN        -53.2750  -17.4660  -17.7180 H       282 CYS    0.1600
   4546 HNT       -55.0740  -17.7920  -18.1630 H       282 CYS    0.5100
   4547 HA        -53.9510  -16.6370  -14.9980 H       282 CYS   -0.5100
   4548 HB1       -54.8950  -14.4510  -15.9390 H       282 CYS   -0.4700
   4549 HB2       -54.0230  -14.8180  -17.4710 H       282 CYS    0.3100
   4550 HG1       -51.8350  -15.3410  -15.5730 H       282 CYS   -0.1100
   4551 HT1       -57.8030  -17.1730  -17.8640 H       282 CYS    0.0900
   4552 HT2       -57.4680  -18.7270  -17.0030 H       282 CYS    0.0900
   4553 HT3       -57.1100  -18.5690  -18.7800 H       282 CYS    0.0900
@<TRIPOS>BOND
     1    1    2 1
     2    2   16 1
     3    2    4 1
     4    2    6 1
     5    4    5 2
     6    6   18 1
     7    6    7 1
     8    7   20 1
     9    7    8 1
    10    8   22 1
    11    8    9 1
    12    9   23 1
    13    9   10 2
    14   10   12 2
    15   10   11 2
    16   11   24 1
    17   11   25 1
    18   12   26 1
    19   12   27 1
    20    3   13 1
    21    3   28 1
    22    3   29 1
    23    3   30 1
    24   13    1 1
    25   13   14 2
    26   15    1 1
    27   17    6 1
    28   19    7 1
    29   21    8 1
    30   31   32 1
    31   32   38 1
    32   32   35 1
    33   32   33 1
    34   33   34 2
    35   35   40 1
    36   35   36 1
    37   37   31 1
    38   39   35 1
    39   41   36 1
    40    4   31 am
    41   42   43 1
    42   43   48 1
    43   43   44 1
    44   43   46 1
    45   44   45 2
    46   46   51 1
    47   46   50 1
    48   46   49 1
    49   47   42 1
    50   33   42 am
    51   52   53 1
    52   53   59 1
    53   53   56 1
    54   53   54 1
    55   54   55 2
    56   56   61 1
    57   56   57 1
    58   58   52 1
    59   60   56 1
    60   62   57 1
    61   44   52 am
    62   63   64 1
    63   64   70 1
    64   64   67 1
    65   64   65 1
    66   65   66 2
    67   67   72 1
    68   67   68 1
    69   69   63 1
    70   71   67 1
    71   73   68 1
    72   54   63 am
    73   74   75 1
    74   75   78 1
    75   75   76 1
    76   75   83 1
    77   76   77 2
    78   78   85 1
    79   78   79 1
    80   79   86 1
    81   79   80 1
    82   79   81 1
    83   80   87 1
    84   80   88 1
    85   80   89 1
    86   81   92 1
    87   81   90 1
    88   81   91 1
    89   82   74 1
    90   84   78 1
    91   65   74 am
    92   93   94 1
    93   94   99 1
    94   94   95 1
    95   94   97 1
    96   95   96 2
    97   97  102 1
    98   97  101 1
    99   97  100 1
   100   98   93 1
   101   76   93 am
   102  103  104 1
   103  104  107 1
   104  104  105 1
   105  104  112 1
   106  105  106 2
   107  107  114 1
   108  107  108 1
   109  108  115 1
   110  108  109 1
   111  108  110 1
   112  109  116 1
   113  109  117 1
   114  109  118 1
   115  110  121 1
   116  110  119 1
   117  110  120 1
   118  111  103 1
   119  113  107 1
   120   95  103 am
   121  122  123 1
   122  123  128 1
   123  123  124 1
   124  123  126 1
   125  124  125 2
   126  126  131 1
   127  126  130 1
   128  126  129 1
   129  127  122 1
   130  105  122 am
   131  132  133 1
   132  133  141 1
   133  133  136 1
   134  133  134 1
   135  134  135 2
   136  136  142 1
   137  136  138 1
   138  136  137 1
   139  137  144 1
   140  138  145 1
   141  138  146 1
   142  138  147 1
   143  139  137 1
   144  139  148 1
   145  139  149 1
   146  139  150 1
   147  140  132 1
   148  143  137 1
   149  124  132 am
   150  151  152 1
   151  152  157 1
   152  152  153 1
   153  152  155 1
   154  153  154 2
   155  155  160 1
   156  155  159 1
   157  155  158 1
   158  156  151 1
   159  134  151 am
   160  161  162 1
   161  162  170 1
   162  162  165 1
   163  162  163 1
   164  163  164 2
   165  165  171 1
   166  165  167 1
   167  165  166 1
   168  166  173 1
   169  167  174 1
   170  167  175 1
   171  167  176 1
   172  168  166 1
   173  168  177 1
   174  168  178 1
   175  168  179 1
   176  169  161 1
   177  172  166 1
   178  153  161 am
   179  180  181 1
   180  181  182 1
   181  181  188 1
   182  181  184 1
   183  182  183 2
   184  184  186 1
   185  184  189 1
   186  184  185 1
   187  185  193 1
   188  185  191 1
   189  185  192 1
   190  186  190 1
   191  187  180 1
   192  163  180 am
   193  194  195 1
   194  195  200 1
   195  195  196 1
   196  195  198 1
   197  196  197 2
   198  198  203 1
   199  198  202 1
   200  198  201 1
   201  199  194 1
   202  182  194 am
   203  204  205 1
   204  205  208 1
   205  205  206 1
   206  205  213 1
   207  206  207 2
   208  208  215 1
   209  208  209 1
   210  209  216 1
   211  209  210 1
   212  209  211 1
   213  210  217 1
   214  210  218 1
   215  210  219 1
   216  211  222 1
   217  211  220 1
   218  211  221 1
   219  212  204 1
   220  214  208 1
   221  196  204 am
   222  223  224 1
   223  224  236 1
   224  224  227 1
   225  224  225 1
   226  225  226 2
   227  227  238 1
   228  227  228 1
   229  228  229 ar
   230  228  230 ar
   231  229  239 1
   232  229  231 ar
   233  230  232 ar
   234  230  240 1
   235  231  241 1
   236  231  233 ar
   237  232  233 ar
   238  232  242 1
   239  233  234 1
   240  234  243 1
   241  235  223 1
   242  237  227 1
   243  206  223 am
   244  244  245 1
   245  245  251 1
   246  245  248 1
   247  245  246 1
   248  246  247 2
   249  248  253 1
   250  248  249 1
   251  250  244 1
   252  252  248 1
   253  254  249 1
   254  225  244 am
   255  255  256 1
   256  256  261 1
   257  256  257 1
   258  256  259 1
   259  257  258 2
   260  259  264 1
   261  259  263 1
   262  259  262 1
   263  260  255 1
   264  246  255 am
   265  265  266 1
   266  266  273 1
   267  266  269 1
   268  266  267 1
   269  267  268 2
   270  269  274 1
   271  269  270 1
   272  269  271 1
   273  270  275 1
   274  270  276 1
   275  270  277 1
   276  271  278 1
   277  271  279 1
   278  271  280 1
   279  272  265 1
   280  257  265 am
   281  281  282 1
   282  282  288 1
   283  282  285 1
   284  282  283 1
   285  283  284 2
   286  285  290 1
   287  285  286 1
   288  287  281 1
   289  289  285 1
   290  291  286 1
   291  267  281 am
   292  292  293 1
   293  293  298 1
   294  293  294 1
   295  293  296 1
   296  294  295 2
   297  296  301 1
   298  296  300 1
   299  296  299 1
   300  297  292 1
   301  283  292 am
   302  302  303 1
   303  303  310 1
   304  303  306 1
   305  303  304 1
   306  304  305 2
   307  306  311 1
   308  306  307 1
   309  306  308 1
   310  307  312 1
   311  307  313 1
   312  307  314 1
   313  308  315 1
   314  308  316 1
   315  308  317 1
   316  309  302 1
   317  294  302 am
   318  318  319 1
   319  319  324 1
   320  319  320 1
   321  320  321 2
   322  322  318 1
   323  323  319 1
   324  304  318 am
   325  325  326 1
   326  326  329 1
   327  326  327 1
   328  326  334 1
   329  327  328 2
   330  329  336 1
   331  329  330 1
   332  330  337 1
   333  330  331 1
   334  330  332 1
   335  331  338 1
   336  331  339 1
   337  331  340 1
   338  332  343 1
   339  332  341 1
   340  332  342 1
   341  333  325 1
   342  335  329 1
   343  320  325 am
   344  344  345 1
   345  345  348 1
   346  345  346 1
   347  345  353 1
   348  346  347 2
   349  348  355 1
   350  348  349 1
   351  349  356 1
   352  349  350 1
   353  349  351 1
   354  350  357 1
   355  350  358 1
   356  350  359 1
   357  351  362 1
   358  351  360 1
   359  351  361 1
   360  352  344 1
   361  354  348 1
   362  327  344 am
   363  363  364 1
   364  364  369 1
   365  364  365 1
   366  365  366 2
   367  367  363 1
   368  368  364 1
   369  346  363 am
   370  370  371 1
   371  371  372 1
   372  371  379 1
   373  371  374 1
   374  372  373 2
   375  374  375 1
   376  374  381 1
   377  375  377 2
   378  375  376 am
   379  376  382 1
   380  376  383 1
   381  378  370 1
   382  380  374 1
   383  365  370 am
   384  384  385 1
   385  385  392 1
   386  385  388 1
   387  385  386 1
   388  386  387 2
   389  388  393 1
   390  388  389 1
   391  388  390 1
   392  389  394 1
   393  389  395 1
   394  389  396 1
   395  390  397 1
   396  390  398 1
   397  390  399 1
   398  391  384 1
   399  372  384 am
   400  400  401 1
   401  401  404 1
   402  401  402 1
   403  401  409 1
   404  402  403 2
   405  404  411 1
   406  404  405 1
   407  405  412 1
   408  405  406 1
   409  405  407 1
   410  406  413 1
   411  406  414 1
   412  406  415 1
   413  407  418 1
   414  407  416 1
   415  407  417 1
   416  408  400 1
   417  410  404 1
   418  386  400 am
   419  419  420 1
   420  420  427 1
   421  420  423 1
   422  420  421 1
   423  421  422 2
   424  423  428 1
   425  423  424 1
   426  423  425 1
   427  424  429 1
   428  424  430 1
   429  424  431 1
   430  425  432 1
   431  425  433 1
   432  425  434 1
   433  426  419 1
   434  402  419 am
   435  435  436 1
   436  436  444 1
   437  436  439 1
   438  436  437 1
   439  437  438 2
   440  439  446 1
   441  439  440 1
   442  440  448 1
   443  440  441 1
   444  441  442 1
   445  442  449 1
   446  442  450 1
   447  442  451 1
   448  443  435 1
   449  445  439 1
   450  447  440 1
   451  421  435 am
   452  452  453 1
   453  453  464 1
   454  453  456 1
   455  453  454 1
   456  454  455 2
   457  456  466 1
   458  456  457 1
   459  457  458 ar
   460  457  459 ar
   461  458  467 1
   462  458  460 ar
   463  459  461 ar
   464  459  468 1
   465  460  469 1
   466  460  462 ar
   467  461  462 ar
   468  461  470 1
   469  462  471 1
   470  463  452 1
   471  465  456 1
   472  437  452 am
   473  472  473 1
   474  473  478 1
   475  473  474 1
   476  474  475 2
   477  476  472 1
   478  477  473 1
   479  454  472 am
   480  479  480 1
   481  480  488 1
   482  480  483 1
   483  480  481 1
   484  481  482 2
   485  483  489 1
   486  483  485 1
   487  483  484 1
   488  484  491 1
   489  485  492 1
   490  485  493 1
   491  485  494 1
   492  486  484 1
   493  486  495 1
   494  486  496 1
   495  486  497 1
   496  487  479 1
   497  490  484 1
   498  474  479 am
   499  498  499 1
   500  499  506 1
   501  499  502 1
   502  499  500 1
   503  500  501 2
   504  502  507 1
   505  502  503 1
   506  502  504 1
   507  503  508 1
   508  503  509 1
   509  503  510 1
   510  504  511 1
   511  504  512 1
   512  504  513 1
   513  505  498 1
   514  481  498 am
   515  514  515 1
   516  515  516 1
   517  515  526 1
   518  515  518 1
   519  516  517 2
   520  518  528 1
   521  518  519 1
   522  519  530 1
   523  519  520 1
   524  520  532 1
   525  520  521 1
   526  521  533 1
   527  521  522 2
   528  522  523 2
   529  522  524 2
   530  523  534 1
   531  523  535 1
   532  524  537 1
   533  524  536 1
   534  525  514 1
   535  527  518 1
   536  529  519 1
   537  531  520 1
   538  500  514 am
   539  538  539 1
   540  539  551 1
   541  539  542 1
   542  539  540 1
   543  540  541 2
   544  542  553 1
   545  542  543 1
   546  543  544 ar
   547  543  545 ar
   548  544  554 1
   549  544  546 ar
   550  545  547 ar
   551  545  555 1
   552  546  556 1
   553  546  548 ar
   554  547  548 ar
   555  547  557 1
   556  548  549 1
   557  549  558 1
   558  550  538 1
   559  552  542 1
   560  516  538 am
   561  559  560 1
   562  560  561 1
   563  560  567 1
   564  560  563 1
   565  561  562 2
   566  563  565 1
   567  563  568 1
   568  563  564 1
   569  564  572 1
   570  564  570 1
   571  564  571 1
   572  565  569 1
   573  566  559 1
   574  540  559 am
   575  573  574 1
   576  574  583 1
   577  574  577 1
   578  574  575 1
   579  575  576 2
   580  577  585 1
   581  577  578 1
   582  578  587 1
   583  578  579 1
   584  579  589 1
   585  579  580 1
   586  580  591 1
   587  580  581 1
   588  581  592 1
   589  581  593 1
   590  581  594 1
   591  582  573 1
   592  584  577 1
   593  586  578 1
   594  588  579 1
   595  590  580 1
   596  561  573 am
   597  595  596 1
   598  596  599 1
   599  596  597 1
   600  596  604 1
   601  597  598 2
   602  599  606 1
   603  599  600 1
   604  600  607 1
   605  600  601 1
   606  600  602 1
   607  601  608 1
   608  601  609 1
   609  601  610 1
   610  602  613 1
   611  602  611 1
   612  602  612 1
   613  603  595 1
   614  605  599 1
   615  575  595 am
   616  614  615 1
   617  615  624 1
   618  615  618 1
   619  615  616 1
   620  616  617 2
   621  618  626 1
   622  618  619 1
   623  619  628 1
   624  619  620 1
   625  620  630 1
   626  620  621 1
   627  621  632 1
   628  621  622 1
   629  622  633 1
   630  622  634 1
   631  622  635 1
   632  623  614 1
   633  625  618 1
   634  627  619 1
   635  629  620 1
   636  631  621 1
   637  597  614 am
   638  636  637 1
   639  637  638 1
   640  637  644 1
   641  637  640 1
   642  638  639 2
   643  640  642 1
   644  640  645 1
   645  640  641 1
   646  641  649 1
   647  641  647 1
   648  641  648 1
   649  642  646 1
   650  643  636 1
   651  616  636 am
   652  650  651 1
   653  651  656 1
   654  651  652 1
   655  651  654 1
   656  652  653 2
   657  654  659 1
   658  654  658 1
   659  654  657 1
   660  655  650 1
   661  638  650 am
   662  660  661 1
   663  661  662 1
   664  661  668 1
   665  661  664 1
   666  662  663 2
   667  664  666 1
   668  664  669 1
   669  664  665 1
   670  665  673 1
   671  665  671 1
   672  665  672 1
   673  666  670 1
   674  667  660 1
   675  652  660 am
   676  674  675 1
   677  675  676 1
   678  675  683 1
   679  675  678 1
   680  676  677 2
   681  678  679 1
   682  678  685 1
   683  679  681 2
   684  679  680 am
   685  680  686 1
   686  680  687 1
   687  682  674 1
   688  684  678 1
   689  662  674 am
   690  688  689 1
   691  689  697 1
   692  689  692 1
   693  689  690 1
   694  690  691 2
   695  692  698 1
   696  692  694 1
   697  692  693 1
   698  693  700 1
   699  694  701 1
   700  694  702 1
   701  694  703 1
   702  695  693 1
   703  695  704 1
   704  695  705 1
   705  695  706 1
   706  696  688 1
   707  699  693 1
   708  676  688 am
   709  707  708 1
   710  708  720 1
   711  708  711 1
   712  708  709 1
   713  709  710 2
   714  711  722 1
   715  711  712 1
   716  712  713 ar
   717  712  714 ar
   718  713  723 1
   719  713  715 ar
   720  714  716 ar
   721  714  724 1
   722  715  725 1
   723  715  717 ar
   724  716  717 ar
   725  716  726 1
   726  717  718 1
   727  718  727 1
   728  719  707 1
   729  721  711 1
   730  690  707 am
   731  728  729 1
   732  729  737 1
   733  729  732 1
   734  729  730 1
   735  730  731 2
   736  732  738 1
   737  732  734 1
   738  732  733 1
   739  733  740 1
   740  734  741 1
   741  734  742 1
   742  734  743 1
   743  735  733 1
   744  735  744 1
   745  735  745 1
   746  735  746 1
   747  736  728 1
   748  739  733 1
   749  709  728 am
   750  747  748 1
   751  748  759 1
   752  748  751 1
   753  748  749 1
   754  749  750 2
   755  751  761 1
   756  751  752 1
   757  752  753 ar
   758  752  754 ar
   759  753  762 1
   760  753  755 ar
   761  754  756 ar
   762  754  763 1
   763  755  764 1
   764  755  757 ar
   765  756  757 ar
   766  756  765 1
   767  757  766 1
   768  758  747 1
   769  760  751 1
   770  730  747 am
   771  767  768 1
   772  768  769 1
   773  768  776 1
   774  768  771 1
   775  769  770 2
   776  771  772 1
   777  771  778 1
   778  772  774 2
   779  772  773 am
   780  773  779 1
   781  773  780 1
   782  775  767 1
   783  777  771 1
   784  749  767 am
   785  781  782 1
   786  782  785 1
   787  782  783 1
   788  782  790 1
   789  783  784 2
   790  785  792 1
   791  785  786 1
   792  786  793 1
   793  786  787 1
   794  786  788 1
   795  787  794 1
   796  787  795 1
   797  787  796 1
   798  788  799 1
   799  788  797 1
   800  788  798 1
   801  789  781 1
   802  791  785 1
   803  769  781 am
   804  800  801 1
   805  801  806 1
   806  801  802 1
   807  801  804 1
   808  802  803 2
   809  804  809 1
   810  804  808 1
   811  804  807 1
   812  805  800 1
   813  783  800 am
   814  810  811 1
   815  811  814 1
   816  811  812 1
   817  811  819 1
   818  812  813 2
   819  814  821 1
   820  814  815 1
   821  815  822 1
   822  815  816 1
   823  815  817 1
   824  816  823 1
   825  816  824 1
   826  816  825 1
   827  817  828 1
   828  817  826 1
   829  817  827 1
   830  818  810 1
   831  820  814 1
   832  802  810 am
   833  829  830 1
   834  830  835 1
   835  830  831 1
   836  830  833 1
   837  831  832 2
   838  833  838 1
   839  833  837 1
   840  833  836 1
   841  834  829 1
   842  812  829 am
   843  839  840 1
   844  840  848 1
   845  840  843 1
   846  840  841 1
   847  841  842 2
   848  843  850 1
   849  843  844 1
   850  844  845 2
   851  844  846 2
   852  847  839 1
   853  849  843 1
   854  831  839 am
   855  851  852 1
   856  852  857 1
   857  852  853 1
   858  852  855 1
   859  853  854 2
   860  855  860 1
   861  855  859 1
   862  855  858 1
   863  856  851 1
   864  841  851 am
   865  861  862 1
   866  862  865 1
   867  862  863 1
   868  862  870 1
   869  863  864 2
   870  865  872 1
   871  865  866 1
   872  866  873 1
   873  866  867 1
   874  866  868 1
   875  867  874 1
   876  867  875 1
   877  867  876 1
   878  868  879 1
   879  868  877 1
   880  868  878 1
   881  869  861 1
   882  871  865 1
   883  853  861 am
   884  880  881 1
   885  881  886 1
   886  881  882 1
   887  881  884 1
   888  882  883 2
   889  884  889 1
   890  884  888 1
   891  884  887 1
   892  885  880 1
   893  863  880 am
   894  890  891 1
   895  891  892 1
   896  891  898 1
   897  891  894 1
   898  892  893 2
   899  894  896 1
   900  894  899 1
   901  894  895 1
   902  895  903 1
   903  895  901 1
   904  895  902 1
   905  896  900 1
   906  897  890 1
   907  882  890 am
   908  904  905 1
   909  905  911 1
   910  905  908 1
   911  905  906 1
   912  906  907 2
   913  908  913 1
   914  908  909 1
   915  910  904 1
   916  912  908 1
   917  914  909 1
   918  892  904 am
   919  915  916 1
   920  916  917 1
   921  916  923 1
   922  916  919 1
   923  917  918 2
   924  919  921 1
   925  919  924 1
   926  919  920 1
   927  920  928 1
   928  920  926 1
   929  920  927 1
   930  921  925 1
   931  922  915 1
   932  906  915 am
   933  929  930 1
   934  930  933 1
   935  930  931 1
   936  930  938 1
   937  931  932 2
   938  933  940 1
   939  933  934 1
   940  934  941 1
   941  934  935 1
   942  934  936 1
   943  935  942 1
   944  935  943 1
   945  935  944 1
   946  936  947 1
   947  936  945 1
   948  936  946 1
   949  937  929 1
   950  939  933 1
   951  917  929 am
   952  948  954 1
   953  948  949 1
   954  949  952 1
   955  949  955 1
   956  949  950 1
   957  950  951 2
   958  952  953 1
   959  952  957 1
   960  953  954 1
   961  953  959 1
   962  954  961 1
   963  956  952 1
   964  958  953 1
   965  960  954 1
   966  931  948 am
   967  962  963 1
   968  963  974 1
   969  963  966 1
   970  963  964 1
   971  964  965 2
   972  966  976 1
   973  966  967 1
   974  967  968 ar
   975  967  969 ar
   976  968  977 1
   977  968  970 ar
   978  969  971 ar
   979  969  978 1
   980  970  979 1
   981  970  972 ar
   982  971  972 ar
   983  971  980 1
   984  972  981 1
   985  973  962 1
   986  975  966 1
   987  950  962 am
   988  982  983 1
   989  983  984 1
   990  983  992 1
   991  983  986 1
   992  984  985 2
   993  986  987 1
   994  986  994 1
   995  987  996 1
   996  987  988 1
   997  988  990 2
   998  988  989 am
   999  989  997 1
  1000  989  998 1
  1001  991  982 1
  1002  993  986 1
  1003  995  987 1
  1004  964  982 am
  1005  999 1000 1
  1006 1000 1006 1
  1007 1000 1003 1
  1008 1000 1001 1
  1009 1001 1002 2
  1010 1003 1008 1
  1011 1003 1004 1
  1012 1005  999 1
  1013 1007 1003 1
  1014 1009 1004 1
  1015  984  999 am
  1016 1010 1011 1
  1017 1011 1016 1
  1018 1011 1012 1
  1019 1011 1014 1
  1020 1012 1013 2
  1021 1014 1019 1
  1022 1014 1018 1
  1023 1014 1017 1
  1024 1015 1010 1
  1025 1001 1010 am
  1026 1020 1021 1
  1027 1021 1030 1
  1028 1021 1024 1
  1029 1021 1022 1
  1030 1022 1023 2
  1031 1024 1032 1
  1032 1024 1025 1
  1033 1025 1034 1
  1034 1025 1026 1
  1035 1026 1036 1
  1036 1026 1027 1
  1037 1027 1038 1
  1038 1027 1028 1
  1039 1028 1039 1
  1040 1028 1040 1
  1041 1028 1041 1
  1042 1029 1020 1
  1043 1031 1024 1
  1044 1033 1025 1
  1045 1035 1026 1
  1046 1037 1027 1
  1047 1012 1020 am
  1048 1042 1043 1
  1049 1043 1055 1
  1050 1043 1046 1
  1051 1043 1044 1
  1052 1044 1045 2
  1053 1046 1057 1
  1054 1046 1047 1
  1055 1047 1048 ar
  1056 1047 1049 ar
  1057 1048 1058 1
  1058 1048 1050 ar
  1059 1049 1051 ar
  1060 1049 1059 1
  1061 1050 1060 1
  1062 1050 1052 ar
  1063 1051 1052 ar
  1064 1051 1061 1
  1065 1052 1053 1
  1066 1053 1062 1
  1067 1054 1042 1
  1068 1056 1046 1
  1069 1022 1042 am
  1070 1063 1064 1
  1071 1064 1067 1
  1072 1064 1065 1
  1073 1064 1072 1
  1074 1065 1066 2
  1075 1067 1074 1
  1076 1067 1068 1
  1077 1068 1075 1
  1078 1068 1069 1
  1079 1068 1070 1
  1080 1069 1076 1
  1081 1069 1077 1
  1082 1069 1078 1
  1083 1070 1081 1
  1084 1070 1079 1
  1085 1070 1080 1
  1086 1071 1063 1
  1087 1073 1067 1
  1088 1044 1063 am
  1089 1082 1083 1
  1090 1083 1091 1
  1091 1083 1086 1
  1092 1083 1084 1
  1093 1084 1085 2
  1094 1086 1093 1
  1095 1086 1087 1
  1096 1087 1095 1
  1097 1087 1088 1
  1098 1088 1089 1
  1099 1089 1096 1
  1100 1089 1097 1
  1101 1089 1098 1
  1102 1090 1082 1
  1103 1092 1086 1
  1104 1094 1087 1
  1105 1065 1082 am
  1106 1099 1100 1
  1107 1100 1109 1
  1108 1100 1103 1
  1109 1100 1101 1
  1110 1101 1102 2
  1111 1103 1111 1
  1112 1103 1104 1
  1113 1104 1113 1
  1114 1104 1105 1
  1115 1105 1106 2
  1116 1105 1107 2
  1117 1108 1099 1
  1118 1110 1103 1
  1119 1112 1104 1
  1120 1084 1099 am
  1121 1114 1115 1
  1122 1115 1116 1
  1123 1115 1122 1
  1124 1115 1118 1
  1125 1116 1117 2
  1126 1118 1120 1
  1127 1118 1123 1
  1128 1118 1119 1
  1129 1119 1127 1
  1130 1119 1125 1
  1131 1119 1126 1
  1132 1120 1124 1
  1133 1121 1114 1
  1134 1101 1114 am
  1135 1128 1129 1
  1136 1129 1130 1
  1137 1129 1143 1
  1138 1129 1132 1
  1139 1130 1131 2
  1140 1132 1145 1
  1141 1132 1133 1
  1142 1133 1135 ar
  1143 1133 1134 ar
  1144 1134 1146 1
  1145 1134 1138 ar
  1146 1135 1136 ar
  1147 1135 1137 ar
  1148 1136 1138 ar
  1149 1136 1139 ar
  1150 1137 1140 ar
  1151 1137 1148 1
  1152 1138 1147 1
  1153 1139 1149 1
  1154 1139 1141 ar
  1155 1140 1141 ar
  1156 1140 1150 1
  1157 1141 1151 1
  1158 1142 1128 1
  1159 1144 1132 1
  1160 1116 1128 am
  1161 1152 1158 1
  1162 1152 1153 1
  1163 1153 1156 1
  1164 1153 1159 1
  1165 1153 1154 1
  1166 1154 1155 2
  1167 1156 1157 1
  1168 1156 1161 1
  1169 1157 1158 1
  1170 1157 1163 1
  1171 1158 1165 1
  1172 1160 1156 1
  1173 1162 1157 1
  1174 1164 1158 1
  1175 1130 1152 am
  1176 1166 1167 1
  1177 1167 1178 1
  1178 1167 1170 1
  1179 1167 1168 1
  1180 1168 1169 2
  1181 1170 1180 1
  1182 1170 1171 1
  1183 1171 1172 ar
  1184 1171 1173 ar
  1185 1172 1181 1
  1186 1172 1174 ar
  1187 1173 1175 ar
  1188 1173 1182 1
  1189 1174 1183 1
  1190 1174 1176 ar
  1191 1175 1176 ar
  1192 1175 1184 1
  1193 1176 1185 1
  1194 1177 1166 1
  1195 1179 1170 1
  1196 1154 1166 am
  1197 1186 1187 1
  1198 1187 1192 1
  1199 1187 1188 1
  1200 1188 1189 2
  1201 1190 1186 1
  1202 1191 1187 1
  1203 1168 1186 am
  1204 1193 1194 1
  1205 1194 1203 1
  1206 1194 1197 1
  1207 1194 1195 1
  1208 1195 1196 2
  1209 1197 1205 1
  1210 1197 1198 1
  1211 1198 1207 1
  1212 1198 1199 1
  1213 1199 1200 2
  1214 1199 1201 2
  1215 1202 1193 1
  1216 1204 1197 1
  1217 1206 1198 1
  1218 1188 1193 am
  1219 1208 1209 1
  1220 1209 1212 1
  1221 1209 1210 1
  1222 1209 1217 1
  1223 1210 1211 2
  1224 1212 1219 1
  1225 1212 1213 1
  1226 1213 1220 1
  1227 1213 1214 1
  1228 1213 1215 1
  1229 1214 1221 1
  1230 1214 1222 1
  1231 1214 1223 1
  1232 1215 1226 1
  1233 1215 1224 1
  1234 1215 1225 1
  1235 1216 1208 1
  1236 1218 1212 1
  1237 1195 1208 am
  1238 1227 1228 1
  1239 1228 1231 1
  1240 1228 1229 1
  1241 1228 1236 1
  1242 1229 1230 2
  1243 1231 1238 1
  1244 1231 1232 1
  1245 1232 1239 1
  1246 1232 1233 1
  1247 1232 1234 1
  1248 1233 1240 1
  1249 1233 1241 1
  1250 1233 1242 1
  1251 1234 1245 1
  1252 1234 1243 1
  1253 1234 1244 1
  1254 1235 1227 1
  1255 1237 1231 1
  1256 1210 1227 am
  1257 1246 1247 1
  1258 1247 1253 1
  1259 1247 1250 1
  1260 1247 1248 1
  1261 1248 1249 2
  1262 1250 1255 1
  1263 1250 1251 1
  1264 1252 1246 1
  1265 1254 1250 1
  1266 1229 1246 am
  1267 1256 1257 1
  1268 1257 1266 1
  1269 1257 1260 1
  1270 1257 1258 1
  1271 1258 1259 2
  1272 1260 1268 1
  1273 1260 1261 1
  1274 1261 1270 1
  1275 1261 1262 1
  1276 1262 1272 1
  1277 1262 1263 1
  1278 1263 1274 1
  1279 1263 1264 1
  1280 1264 1275 1
  1281 1264 1276 1
  1282 1264 1277 1
  1283 1265 1256 1
  1284 1267 1260 1
  1285 1269 1261 1
  1286 1271 1262 1
  1287 1273 1263 1
  1288 1248 1256 am
  1289 1278 1279 1
  1290 1279 1284 1
  1291 1279 1280 1
  1292 1279 1282 1
  1293 1280 1281 2
  1294 1282 1287 1
  1295 1282 1286 1
  1296 1282 1285 1
  1297 1283 1278 1
  1298 1258 1278 am
  1299 1288 1289 1
  1300 1289 1296 1
  1301 1289 1292 1
  1302 1289 1290 1
  1303 1290 1291 2
  1304 1292 1297 1
  1305 1292 1293 1
  1306 1292 1294 1
  1307 1293 1298 1
  1308 1293 1299 1
  1309 1293 1300 1
  1310 1294 1301 1
  1311 1294 1302 1
  1312 1294 1303 1
  1313 1295 1288 1
  1314 1280 1288 am
  1315 1304 1305 1
  1316 1305 1308 1
  1317 1305 1306 1
  1318 1305 1313 1
  1319 1306 1307 2
  1320 1308 1315 1
  1321 1308 1309 1
  1322 1309 1316 1
  1323 1309 1310 1
  1324 1309 1311 1
  1325 1310 1317 1
  1326 1310 1318 1
  1327 1310 1319 1
  1328 1311 1322 1
  1329 1311 1320 1
  1330 1311 1321 1
  1331 1312 1304 1
  1332 1314 1308 1
  1333 1290 1304 am
  1334 1323 1324 1
  1335 1324 1330 1
  1336 1324 1327 1
  1337 1324 1325 1
  1338 1325 1326 2
  1339 1327 1332 1
  1340 1327 1328 1
  1341 1329 1323 1
  1342 1331 1327 1
  1343 1333 1328 1
  1344 1306 1323 am
  1345 1334 1335 1
  1346 1335 1343 1
  1347 1335 1338 1
  1348 1335 1336 1
  1349 1336 1337 2
  1350 1338 1344 1
  1351 1338 1340 1
  1352 1338 1339 1
  1353 1339 1346 1
  1354 1340 1347 1
  1355 1340 1348 1
  1356 1340 1349 1
  1357 1341 1339 1
  1358 1341 1350 1
  1359 1341 1351 1
  1360 1341 1352 1
  1361 1342 1334 1
  1362 1345 1339 1
  1363 1325 1334 am
  1364 1353 1354 1
  1365 1354 1362 1
  1366 1354 1357 1
  1367 1354 1355 1
  1368 1355 1356 2
  1369 1357 1364 1
  1370 1357 1358 1
  1371 1358 1359 2
  1372 1358 1360 2
  1373 1361 1353 1
  1374 1363 1357 1
  1375 1336 1353 am
  1376 1365 1366 1
  1377 1366 1378 1
  1378 1366 1369 1
  1379 1366 1367 1
  1380 1367 1368 2
  1381 1369 1380 1
  1382 1369 1370 1
  1383 1370 1371 ar
  1384 1370 1372 ar
  1385 1371 1381 1
  1386 1371 1373 ar
  1387 1372 1374 ar
  1388 1372 1382 1
  1389 1373 1383 1
  1390 1373 1375 ar
  1391 1374 1375 ar
  1392 1374 1384 1
  1393 1375 1376 1
  1394 1376 1385 1
  1395 1377 1365 1
  1396 1379 1369 1
  1397 1355 1365 am
  1398 1386 1387 1
  1399 1387 1399 1
  1400 1387 1390 1
  1401 1387 1388 1
  1402 1388 1389 2
  1403 1390 1401 1
  1404 1390 1391 1
  1405 1391 1392 ar
  1406 1391 1393 ar
  1407 1392 1402 1
  1408 1392 1394 ar
  1409 1393 1395 ar
  1410 1393 1403 1
  1411 1394 1404 1
  1412 1394 1396 ar
  1413 1395 1396 ar
  1414 1395 1405 1
  1415 1396 1397 1
  1416 1397 1406 1
  1417 1398 1386 1
  1418 1400 1390 1
  1419 1367 1386 am
  1420 1407 1408 1
  1421 1408 1409 1
  1422 1408 1416 1
  1423 1408 1411 1
  1424 1409 1410 2
  1425 1411 1412 1
  1426 1411 1418 1
  1427 1412 1414 2
  1428 1412 1413 am
  1429 1413 1419 1
  1430 1413 1420 1
  1431 1415 1407 1
  1432 1417 1411 1
  1433 1388 1407 am
  1434 1421 1422 1
  1435 1422 1430 1
  1436 1422 1425 1
  1437 1422 1423 1
  1438 1423 1424 2
  1439 1425 1432 1
  1440 1425 1426 1
  1441 1426 1434 1
  1442 1426 1427 1
  1443 1427 1428 1
  1444 1428 1435 1
  1445 1428 1436 1
  1446 1428 1437 1
  1447 1429 1421 1
  1448 1431 1425 1
  1449 1433 1426 1
  1450 1409 1421 am
  1451 1438 1439 1
  1452 1439 1450 1
  1453 1439 1442 1
  1454 1439 1440 1
  1455 1440 1441 2
  1456 1442 1452 1
  1457 1442 1443 1
  1458 1443 1444 ar
  1459 1443 1445 ar
  1460 1444 1453 1
  1461 1444 1446 ar
  1462 1445 1447 ar
  1463 1445 1454 1
  1464 1446 1455 1
  1465 1446 1448 ar
  1466 1447 1448 ar
  1467 1447 1456 1
  1468 1448 1457 1
  1469 1449 1438 1
  1470 1451 1442 1
  1471 1423 1438 am
  1472 1458 1459 1
  1473 1459 1460 1
  1474 1459 1466 1
  1475 1459 1462 1
  1476 1460 1461 2
  1477 1462 1464 1
  1478 1462 1467 1
  1479 1462 1463 1
  1480 1463 1471 1
  1481 1463 1469 1
  1482 1463 1470 1
  1483 1464 1468 1
  1484 1465 1458 1
  1485 1440 1458 am
  1486 1472 1473 1
  1487 1473 1479 1
  1488 1473 1476 1
  1489 1473 1474 1
  1490 1474 1475 2
  1491 1476 1481 1
  1492 1476 1477 1
  1493 1478 1472 1
  1494 1480 1476 1
  1495 1482 1477 1
  1496 1460 1472 am
  1497 1483 1484 1
  1498 1484 1492 1
  1499 1484 1487 1
  1500 1484 1485 1
  1501 1485 1486 2
  1502 1487 1493 1
  1503 1487 1489 1
  1504 1487 1488 1
  1505 1488 1495 1
  1506 1489 1496 1
  1507 1489 1497 1
  1508 1489 1498 1
  1509 1490 1488 1
  1510 1490 1499 1
  1511 1490 1500 1
  1512 1490 1501 1
  1513 1491 1483 1
  1514 1494 1488 1
  1515 1474 1483 am
  1516 1502 1503 1
  1517 1503 1514 1
  1518 1503 1506 1
  1519 1503 1504 1
  1520 1504 1505 2
  1521 1506 1516 1
  1522 1506 1507 1
  1523 1507 1508 ar
  1524 1507 1509 ar
  1525 1508 1517 1
  1526 1508 1510 ar
  1527 1509 1511 ar
  1528 1509 1518 1
  1529 1510 1519 1
  1530 1510 1512 ar
  1531 1511 1512 ar
  1532 1511 1520 1
  1533 1512 1521 1
  1534 1513 1502 1
  1535 1515 1506 1
  1536 1485 1502 am
  1537 1522 1523 1
  1538 1523 1524 1
  1539 1523 1530 1
  1540 1523 1526 1
  1541 1524 1525 2
  1542 1526 1528 1
  1543 1526 1531 1
  1544 1526 1527 1
  1545 1527 1535 1
  1546 1527 1533 1
  1547 1527 1534 1
  1548 1528 1532 1
  1549 1529 1522 1
  1550 1504 1522 am
  1551 1536 1537 1
  1552 1537 1540 1
  1553 1537 1538 1
  1554 1537 1545 1
  1555 1538 1539 2
  1556 1540 1547 1
  1557 1540 1541 1
  1558 1541 1548 1
  1559 1541 1542 1
  1560 1541 1543 1
  1561 1542 1549 1
  1562 1542 1550 1
  1563 1542 1551 1
  1564 1543 1554 1
  1565 1543 1552 1
  1566 1543 1553 1
  1567 1544 1536 1
  1568 1546 1540 1
  1569 1524 1536 am
  1570 1555 1556 1
  1571 1556 1557 1
  1572 1556 1563 1
  1573 1556 1559 1
  1574 1557 1558 2
  1575 1559 1561 1
  1576 1559 1564 1
  1577 1559 1560 1
  1578 1560 1568 1
  1579 1560 1566 1
  1580 1560 1567 1
  1581 1561 1565 1
  1582 1562 1555 1
  1583 1538 1555 am
  1584 1569 1570 1
  1585 1570 1578 1
  1586 1570 1573 1
  1587 1570 1571 1
  1588 1571 1572 2
  1589 1573 1580 1
  1590 1573 1574 1
  1591 1574 1582 1
  1592 1574 1575 1
  1593 1575 1576 1
  1594 1576 1583 1
  1595 1576 1584 1
  1596 1576 1585 1
  1597 1577 1569 1
  1598 1579 1573 1
  1599 1581 1574 1
  1600 1557 1569 am
  1601 1586 1587 1
  1602 1587 1595 1
  1603 1587 1590 1
  1604 1587 1588 1
  1605 1588 1589 2
  1606 1590 1597 1
  1607 1590 1591 1
  1608 1591 1599 1
  1609 1591 1592 1
  1610 1592 1593 1
  1611 1593 1600 1
  1612 1593 1601 1
  1613 1593 1602 1
  1614 1594 1586 1
  1615 1596 1590 1
  1616 1598 1591 1
  1617 1571 1586 am
  1618 1603 1604 1
  1619 1604 1610 1
  1620 1604 1607 1
  1621 1604 1605 1
  1622 1605 1606 2
  1623 1607 1612 1
  1624 1607 1608 1
  1625 1609 1603 1
  1626 1611 1607 1
  1627 1613 1608 1
  1628 1588 1603 am
  1629 1614 1615 1
  1630 1615 1622 1
  1631 1615 1618 1
  1632 1615 1616 1
  1633 1616 1617 2
  1634 1618 1623 1
  1635 1618 1619 1
  1636 1618 1620 1
  1637 1619 1624 1
  1638 1619 1625 1
  1639 1619 1626 1
  1640 1620 1627 1
  1641 1620 1628 1
  1642 1620 1629 1
  1643 1621 1614 1
  1644 1605 1614 am
  1645 1630 1631 1
  1646 1631 1639 1
  1647 1631 1634 1
  1648 1631 1632 1
  1649 1632 1633 2
  1650 1634 1641 1
  1651 1634 1635 1
  1652 1635 1636 2
  1653 1635 1637 2
  1654 1638 1630 1
  1655 1640 1634 1
  1656 1616 1630 am
  1657 1642 1643 1
  1658 1643 1644 1
  1659 1643 1654 1
  1660 1643 1646 1
  1661 1644 1645 2
  1662 1646 1656 1
  1663 1646 1647 1
  1664 1647 1658 1
  1665 1647 1648 1
  1666 1648 1660 1
  1667 1648 1649 1
  1668 1649 1661 1
  1669 1649 1650 2
  1670 1650 1651 2
  1671 1650 1652 2
  1672 1651 1662 1
  1673 1651 1663 1
  1674 1652 1665 1
  1675 1652 1664 1
  1676 1653 1642 1
  1677 1655 1646 1
  1678 1657 1647 1
  1679 1659 1648 1
  1680 1632 1642 am
  1681 1666 1667 1
  1682 1667 1679 1
  1683 1667 1670 1
  1684 1667 1668 1
  1685 1668 1669 2
  1686 1670 1681 1
  1687 1670 1671 1
  1688 1671 1672 ar
  1689 1671 1673 ar
  1690 1672 1682 1
  1691 1672 1674 ar
  1692 1673 1675 ar
  1693 1673 1683 1
  1694 1674 1684 1
  1695 1674 1676 ar
  1696 1675 1676 ar
  1697 1675 1685 1
  1698 1676 1677 1
  1699 1677 1686 1
  1700 1678 1666 1
  1701 1680 1670 1
  1702 1644 1666 am
  1703 1687 1688 1
  1704 1688 1696 1
  1705 1688 1691 1
  1706 1688 1689 1
  1707 1689 1690 2
  1708 1691 1697 1
  1709 1691 1693 1
  1710 1691 1692 1
  1711 1692 1699 1
  1712 1693 1700 1
  1713 1693 1701 1
  1714 1693 1702 1
  1715 1694 1692 1
  1716 1694 1703 1
  1717 1694 1704 1
  1718 1694 1705 1
  1719 1695 1687 1
  1720 1698 1692 1
  1721 1668 1687 am
  1722 1706 1707 1
  1723 1707 1712 1
  1724 1707 1708 1
  1725 1707 1710 1
  1726 1708 1709 2
  1727 1710 1715 1
  1728 1710 1714 1
  1729 1710 1713 1
  1730 1711 1706 1
  1731 1689 1706 am
  1732 1716 1717 1
  1733 1717 1724 1
  1734 1717 1720 1
  1735 1717 1718 1
  1736 1718 1719 2
  1737 1720 1725 1
  1738 1720 1721 1
  1739 1720 1722 1
  1740 1721 1726 1
  1741 1721 1727 1
  1742 1721 1728 1
  1743 1722 1729 1
  1744 1722 1730 1
  1745 1722 1731 1
  1746 1723 1716 1
  1747 1708 1716 am
  1748 1732 1733 1
  1749 1733 1739 1
  1750 1733 1736 1
  1751 1733 1734 1
  1752 1734 1735 2
  1753 1736 1741 1
  1754 1736 1737 1
  1755 1738 1732 1
  1756 1740 1736 1
  1757 1742 1737 1
  1758 1718 1732 am
  1759 1743 1744 1
  1760 1743 1753 1
  1761 1744 1745 1
  1762 1744 1747 1
  1763 1744 1754 1
  1764 1745 1746 2
  1765 1747 1748 1
  1766 1747 1755 1
  1767 1747 1756 1
  1768 1748 1749 ar
  1769 1748 1750 ar
  1770 1749 1752 ar
  1771 1749 1757 1
  1772 1750 1751 ar
  1773 1751 1752 ar
  1774 1751 1758 1
  1775 1752 1759 1
  1776 1734 1743 am
  1777 1760 1766 1
  1778 1760 1761 1
  1779 1761 1764 1
  1780 1761 1767 1
  1781 1761 1762 1
  1782 1762 1763 2
  1783 1764 1765 1
  1784 1764 1769 1
  1785 1765 1766 1
  1786 1765 1771 1
  1787 1766 1773 1
  1788 1768 1764 1
  1789 1770 1765 1
  1790 1772 1766 1
  1791 1760 1745 am
  1792 1774 1775 1
  1793 1775 1782 1
  1794 1775 1778 1
  1795 1775 1776 1
  1796 1776 1777 2
  1797 1778 1783 1
  1798 1778 1779 1
  1799 1778 1780 1
  1800 1779 1784 1
  1801 1779 1785 1
  1802 1779 1786 1
  1803 1780 1787 1
  1804 1780 1788 1
  1805 1780 1789 1
  1806 1781 1774 1
  1807 1762 1774 am
  1808 1790 1791 1
  1809 1791 1800 1
  1810 1791 1794 1
  1811 1791 1792 1
  1812 1792 1793 2
  1813 1794 1802 1
  1814 1794 1795 1
  1815 1795 1804 1
  1816 1795 1796 1
  1817 1796 1806 1
  1818 1796 1797 1
  1819 1797 1808 1
  1820 1797 1798 1
  1821 1798 1809 1
  1822 1798 1810 1
  1823 1798 1811 1
  1824 1799 1790 1
  1825 1801 1794 1
  1826 1803 1795 1
  1827 1805 1796 1
  1828 1807 1797 1
  1829 1776 1790 am
  1830 1812 1813 1
  1831 1813 1818 1
  1832 1813 1814 1
  1833 1813 1816 1
  1834 1814 1815 2
  1835 1816 1821 1
  1836 1816 1820 1
  1837 1816 1819 1
  1838 1817 1812 1
  1839 1792 1812 am
  1840 1822 1823 1
  1841 1823 1826 1
  1842 1823 1824 1
  1843 1823 1831 1
  1844 1824 1825 2
  1845 1826 1833 1
  1846 1826 1827 1
  1847 1827 1834 1
  1848 1827 1828 1
  1849 1827 1829 1
  1850 1828 1835 1
  1851 1828 1836 1
  1852 1828 1837 1
  1853 1829 1840 1
  1854 1829 1838 1
  1855 1829 1839 1
  1856 1830 1822 1
  1857 1832 1826 1
  1858 1814 1822 am
  1859 1841 1842 1
  1860 1842 1850 1
  1861 1842 1845 1
  1862 1842 1843 1
  1863 1843 1844 2
  1864 1845 1852 1
  1865 1845 1846 1
  1866 1846 1847 2
  1867 1846 1848 2
  1868 1849 1841 1
  1869 1851 1845 1
  1870 1824 1841 am
  1871 1853 1854 1
  1872 1854 1865 1
  1873 1854 1857 1
  1874 1854 1855 1
  1875 1855 1856 2
  1876 1857 1867 1
  1877 1857 1858 1
  1878 1858 1859 ar
  1879 1858 1860 ar
  1880 1859 1868 1
  1881 1859 1861 ar
  1882 1860 1862 ar
  1883 1860 1869 1
  1884 1861 1870 1
  1885 1861 1863 ar
  1886 1862 1863 ar
  1887 1862 1871 1
  1888 1863 1872 1
  1889 1864 1853 1
  1890 1866 1857 1
  1891 1843 1853 am
  1892 1873 1874 1
  1893 1874 1875 1
  1894 1874 1885 1
  1895 1874 1877 1
  1896 1875 1876 2
  1897 1877 1887 1
  1898 1877 1878 1
  1899 1878 1889 1
  1900 1878 1879 1
  1901 1879 1891 1
  1902 1879 1880 1
  1903 1880 1892 1
  1904 1880 1881 2
  1905 1881 1882 2
  1906 1881 1883 2
  1907 1882 1893 1
  1908 1882 1894 1
  1909 1883 1896 1
  1910 1883 1895 1
  1911 1884 1873 1
  1912 1886 1877 1
  1913 1888 1878 1
  1914 1890 1879 1
  1915 1855 1873 am
  1916 1897 1898 1
  1917 1898 1899 1
  1918 1898 1905 1
  1919 1898 1901 1
  1920 1899 1900 2
  1921 1901 1903 1
  1922 1901 1906 1
  1923 1901 1902 1
  1924 1902 1910 1
  1925 1902 1908 1
  1926 1902 1909 1
  1927 1903 1907 1
  1928 1904 1897 1
  1929 1875 1897 am
  1930 1911 1917 1
  1931 1911 1912 1
  1932 1912 1915 1
  1933 1912 1918 1
  1934 1912 1913 1
  1935 1913 1914 2
  1936 1915 1916 1
  1937 1915 1920 1
  1938 1916 1917 1
  1939 1916 1922 1
  1940 1917 1924 1
  1941 1919 1915 1
  1942 1921 1916 1
  1943 1923 1917 1
  1944 1899 1911 am
  1945 1925 1926 1
  1946 1926 1931 1
  1947 1926 1927 1
  1948 1926 1929 1
  1949 1927 1928 2
  1950 1929 1934 1
  1951 1929 1933 1
  1952 1929 1932 1
  1953 1930 1925 1
  1954 1913 1925 am
  1955 1935 1936 1
  1956 1936 1945 1
  1957 1936 1939 1
  1958 1936 1937 1
  1959 1937 1938 2
  1960 1939 1947 1
  1961 1939 1940 1
  1962 1940 1949 1
  1963 1940 1941 1
  1964 1941 1951 1
  1965 1941 1942 1
  1966 1942 1953 1
  1967 1942 1943 1
  1968 1943 1954 1
  1969 1943 1955 1
  1970 1943 1956 1
  1971 1944 1935 1
  1972 1946 1939 1
  1973 1948 1940 1
  1974 1950 1941 1
  1975 1952 1942 1
  1976 1927 1935 am
  1977 1957 1958 1
  1978 1958 1963 1
  1979 1958 1959 1
  1980 1958 1961 1
  1981 1959 1960 2
  1982 1961 1966 1
  1983 1961 1965 1
  1984 1961 1964 1
  1985 1962 1957 1
  1986 1937 1957 am
  1987 1967 1968 1
  1988 1968 1977 1
  1989 1968 1971 1
  1990 1968 1969 1
  1991 1969 1970 2
  1992 1971 1979 1
  1993 1971 1972 1
  1994 1972 1981 1
  1995 1972 1973 1
  1996 1973 1983 1
  1997 1973 1974 1
  1998 1974 1985 1
  1999 1974 1975 1
  2000 1975 1986 1
  2001 1975 1987 1
  2002 1975 1988 1
  2003 1976 1967 1
  2004 1978 1971 1
  2005 1980 1972 1
  2006 1982 1973 1
  2007 1984 1974 1
  2008 1959 1967 am
  2009 1989 1990 1
  2010 1990 1993 1
  2011 1990 1991 1
  2012 1990 1998 1
  2013 1991 1992 2
  2014 1993 2000 1
  2015 1993 1994 1
  2016 1994 2001 1
  2017 1994 1995 1
  2018 1994 1996 1
  2019 1995 2002 1
  2020 1995 2003 1
  2021 1995 2004 1
  2022 1996 2007 1
  2023 1996 2005 1
  2024 1996 2006 1
  2025 1997 1989 1
  2026 1999 1993 1
  2027 1969 1989 am
  2028 2008 2009 1
  2029 2009 2017 1
  2030 2009 2012 1
  2031 2009 2010 1
  2032 2010 2011 2
  2033 2012 2018 1
  2034 2012 2014 1
  2035 2012 2013 1
  2036 2013 2020 1
  2037 2014 2021 1
  2038 2014 2022 1
  2039 2014 2023 1
  2040 2015 2013 1
  2041 2015 2024 1
  2042 2015 2025 1
  2043 2015 2026 1
  2044 2016 2008 1
  2045 2019 2013 1
  2046 1991 2008 am
  2047 2027 2028 1
  2048 2028 2029 1
  2049 2028 2036 1
  2050 2028 2031 1
  2051 2029 2030 2
  2052 2031 2032 1
  2053 2031 2038 1
  2054 2032 2034 2
  2055 2032 2033 am
  2056 2033 2039 1
  2057 2033 2040 1
  2058 2035 2027 1
  2059 2037 2031 1
  2060 2010 2027 am
  2061 2041 2042 1
  2062 2042 2050 1
  2063 2042 2045 1
  2064 2042 2043 1
  2065 2043 2044 2
  2066 2045 2051 1
  2067 2045 2047 1
  2068 2045 2046 1
  2069 2046 2053 1
  2070 2047 2054 1
  2071 2047 2055 1
  2072 2047 2056 1
  2073 2048 2046 1
  2074 2048 2057 1
  2075 2048 2058 1
  2076 2048 2059 1
  2077 2049 2041 1
  2078 2052 2046 1
  2079 2029 2041 am
  2080 2060 2061 1
  2081 2061 2067 1
  2082 2061 2064 1
  2083 2061 2062 1
  2084 2062 2063 2
  2085 2064 2069 1
  2086 2064 2065 1
  2087 2066 2060 1
  2088 2068 2064 1
  2089 2070 2065 1
  2090 2043 2060 am
  2091 2071 2072 1
  2092 2072 2080 1
  2093 2072 2075 1
  2094 2072 2073 1
  2095 2073 2074 2
  2096 2075 2081 1
  2097 2075 2077 1
  2098 2075 2076 1
  2099 2076 2083 1
  2100 2077 2084 1
  2101 2077 2085 1
  2102 2077 2086 1
  2103 2078 2076 1
  2104 2078 2087 1
  2105 2078 2088 1
  2106 2078 2089 1
  2107 2079 2071 1
  2108 2082 2076 1
  2109 2062 2071 am
  2110 2090 2091 1
  2111 2091 2092 1
  2112 2091 2105 1
  2113 2091 2094 1
  2114 2092 2093 2
  2115 2094 2107 1
  2116 2094 2095 1
  2117 2095 2097 ar
  2118 2095 2096 ar
  2119 2096 2108 1
  2120 2096 2100 ar
  2121 2097 2098 ar
  2122 2097 2099 ar
  2123 2098 2100 ar
  2124 2098 2101 ar
  2125 2099 2102 ar
  2126 2099 2110 1
  2127 2100 2109 1
  2128 2101 2111 1
  2129 2101 2103 ar
  2130 2102 2103 ar
  2131 2102 2112 1
  2132 2103 2113 1
  2133 2104 2090 1
  2134 2106 2094 1
  2135 2073 2090 am
  2136 2114 2115 1
  2137 2115 2122 1
  2138 2115 2118 1
  2139 2115 2116 1
  2140 2116 2117 2
  2141 2118 2123 1
  2142 2118 2119 1
  2143 2118 2120 1
  2144 2119 2124 1
  2145 2119 2125 1
  2146 2119 2126 1
  2147 2120 2127 1
  2148 2120 2128 1
  2149 2120 2129 1
  2150 2121 2114 1
  2151 2092 2114 am
  2152 2130 2131 1
  2153 2131 2134 1
  2154 2131 2132 1
  2155 2131 2139 1
  2156 2132 2133 2
  2157 2134 2141 1
  2158 2134 2135 1
  2159 2135 2142 1
  2160 2135 2136 1
  2161 2135 2137 1
  2162 2136 2143 1
  2163 2136 2144 1
  2164 2136 2145 1
  2165 2137 2148 1
  2166 2137 2146 1
  2167 2137 2147 1
  2168 2138 2130 1
  2169 2140 2134 1
  2170 2116 2130 am
  2171 2149 2150 1
  2172 2150 2155 1
  2173 2150 2151 1
  2174 2150 2153 1
  2175 2151 2152 2
  2176 2153 2158 1
  2177 2153 2157 1
  2178 2153 2156 1
  2179 2154 2149 1
  2180 2132 2149 am
  2181 2159 2160 1
  2182 2160 2166 1
  2183 2160 2163 1
  2184 2160 2161 1
  2185 2161 2162 2
  2186 2163 2168 1
  2187 2163 2164 1
  2188 2165 2159 1
  2189 2167 2163 1
  2190 2169 2164 1
  2191 2151 2159 am
  2192 2170 2171 1
  2193 2171 2176 1
  2194 2171 2172 1
  2195 2172 2173 2
  2196 2174 2170 1
  2197 2175 2171 1
  2198 2161 2170 am
  2199 2177 2178 1
  2200 2178 2185 1
  2201 2178 2181 1
  2202 2178 2179 1
  2203 2179 2180 2
  2204 2181 2186 1
  2205 2181 2182 1
  2206 2181 2183 1
  2207 2182 2187 1
  2208 2182 2188 1
  2209 2182 2189 1
  2210 2183 2190 1
  2211 2183 2191 1
  2212 2183 2192 1
  2213 2184 2177 1
  2214 2172 2177 am
  2215 2193 2194 1
  2216 2194 2199 1
  2217 2194 2195 1
  2218 2195 2196 2
  2219 2197 2193 1
  2220 2198 2194 1
  2221 2179 2193 am
  2222 2200 2201 1
  2223 2201 2208 1
  2224 2201 2204 1
  2225 2201 2202 1
  2226 2202 2203 2
  2227 2204 2209 1
  2228 2204 2205 1
  2229 2204 2206 1
  2230 2205 2210 1
  2231 2205 2211 1
  2232 2205 2212 1
  2233 2206 2213 1
  2234 2206 2214 1
  2235 2206 2215 1
  2236 2207 2200 1
  2237 2195 2200 am
  2238 2216 2222 1
  2239 2216 2217 1
  2240 2217 2220 1
  2241 2217 2223 1
  2242 2217 2218 1
  2243 2218 2219 2
  2244 2220 2221 1
  2245 2220 2225 1
  2246 2221 2222 1
  2247 2221 2227 1
  2248 2222 2229 1
  2249 2224 2220 1
  2250 2226 2221 1
  2251 2228 2222 1
  2252 2202 2216 am
  2253 2230 2231 1
  2254 2231 2239 1
  2255 2231 2234 1
  2256 2231 2232 1
  2257 2232 2233 2
  2258 2234 2240 1
  2259 2234 2236 1
  2260 2234 2235 1
  2261 2235 2242 1
  2262 2236 2243 1
  2263 2236 2244 1
  2264 2236 2245 1
  2265 2237 2235 1
  2266 2237 2246 1
  2267 2237 2247 1
  2268 2237 2248 1
  2269 2238 2230 1
  2270 2241 2235 1
  2271 2218 2230 am
  2272 2249 2250 1
  2273 2250 2258 1
  2274 2250 2253 1
  2275 2250 2251 1
  2276 2251 2252 2
  2277 2253 2260 1
  2278 2253 2254 1
  2279 2254 2262 1
  2280 2254 2255 1
  2281 2255 2256 1
  2282 2256 2263 1
  2283 2256 2264 1
  2284 2256 2265 1
  2285 2257 2249 1
  2286 2259 2253 1
  2287 2261 2254 1
  2288 2232 2249 am
  2289 2266 2267 1
  2290 2267 2274 1
  2291 2267 2270 1
  2292 2267 2268 1
  2293 2268 2269 2
  2294 2270 2275 1
  2295 2270 2271 1
  2296 2270 2272 1
  2297 2271 2276 1
  2298 2271 2277 1
  2299 2271 2278 1
  2300 2272 2279 1
  2301 2272 2280 1
  2302 2272 2281 1
  2303 2273 2266 1
  2304 2251 2266 am
  2305 2282 2283 1
  2306 2283 2291 1
  2307 2283 2286 1
  2308 2283 2284 1
  2309 2284 2285 2
  2310 2286 2293 1
  2311 2286 2287 1
  2312 2287 2295 1
  2313 2287 2288 1
  2314 2288 2289 1
  2315 2289 2296 1
  2316 2289 2297 1
  2317 2289 2298 1
  2318 2290 2282 1
  2319 2292 2286 1
  2320 2294 2287 1
  2321 2268 2282 am
  2322 2299 2300 1
  2323 2300 2305 1
  2324 2300 2301 1
  2325 2300 2303 1
  2326 2301 2302 2
  2327 2303 2308 1
  2328 2303 2307 1
  2329 2303 2306 1
  2330 2304 2299 1
  2331 2284 2299 am
  2332 2309 2310 1
  2333 2310 2317 1
  2334 2310 2313 1
  2335 2310 2311 1
  2336 2311 2312 2
  2337 2313 2318 1
  2338 2313 2314 1
  2339 2313 2315 1
  2340 2314 2319 1
  2341 2314 2320 1
  2342 2314 2321 1
  2343 2315 2322 1
  2344 2315 2323 1
  2345 2315 2324 1
  2346 2316 2309 1
  2347 2301 2309 am
  2348 2325 2326 1
  2349 2326 2327 1
  2350 2326 2333 1
  2351 2326 2329 1
  2352 2327 2328 2
  2353 2329 2331 1
  2354 2329 2334 1
  2355 2329 2330 1
  2356 2330 2338 1
  2357 2330 2336 1
  2358 2330 2337 1
  2359 2331 2335 1
  2360 2332 2325 1
  2361 2311 2325 am
  2362 2339 2340 1
  2363 2340 2341 1
  2364 2340 2349 1
  2365 2340 2343 1
  2366 2341 2342 2
  2367 2343 2344 1
  2368 2343 2351 1
  2369 2344 2353 1
  2370 2344 2345 1
  2371 2345 2347 2
  2372 2345 2346 am
  2373 2346 2354 1
  2374 2346 2355 1
  2375 2348 2339 1
  2376 2350 2343 1
  2377 2352 2344 1
  2378 2327 2339 am
  2379 2356 2362 1
  2380 2356 2357 1
  2381 2357 2360 1
  2382 2357 2363 1
  2383 2357 2358 1
  2384 2358 2359 2
  2385 2360 2361 1
  2386 2360 2365 1
  2387 2361 2362 1
  2388 2361 2367 1
  2389 2362 2369 1
  2390 2364 2360 1
  2391 2366 2361 1
  2392 2368 2362 1
  2393 2341 2356 am
  2394 2370 2371 1
  2395 2371 2372 1
  2396 2371 2382 1
  2397 2371 2374 1
  2398 2372 2373 2
  2399 2374 2384 1
  2400 2374 2375 1
  2401 2375 2386 1
  2402 2375 2376 1
  2403 2376 2388 1
  2404 2376 2377 1
  2405 2377 2389 1
  2406 2377 2378 2
  2407 2378 2379 2
  2408 2378 2380 2
  2409 2379 2390 1
  2410 2379 2391 1
  2411 2380 2393 1
  2412 2380 2392 1
  2413 2381 2370 1
  2414 2383 2374 1
  2415 2385 2375 1
  2416 2387 2376 1
  2417 2358 2370 am
  2418 2394 2395 1
  2419 2395 2403 1
  2420 2395 2398 1
  2421 2395 2396 1
  2422 2396 2397 2
  2423 2398 2405 1
  2424 2398 2399 1
  2425 2399 2400 2
  2426 2399 2401 2
  2427 2402 2394 1
  2428 2404 2398 1
  2429 2372 2394 am
  2430 2406 2407 1
  2431 2407 2412 1
  2432 2407 2408 1
  2433 2408 2409 2
  2434 2410 2406 1
  2435 2411 2407 1
  2436 2396 2406 am
  2437 2413 2414 1
  2438 2414 2419 1
  2439 2414 2415 1
  2440 2414 2417 1
  2441 2415 2416 2
  2442 2417 2422 1
  2443 2417 2421 1
  2444 2417 2420 1
  2445 2418 2413 1
  2446 2408 2413 am
  2447 2423 2424 1
  2448 2424 2431 1
  2449 2424 2427 1
  2450 2424 2425 1
  2451 2425 2426 2
  2452 2427 2432 1
  2453 2427 2428 1
  2454 2427 2429 1
  2455 2428 2433 1
  2456 2428 2434 1
  2457 2428 2435 1
  2458 2429 2436 1
  2459 2429 2437 1
  2460 2429 2438 1
  2461 2430 2423 1
  2462 2415 2423 am
  2463 2439 2440 1
  2464 2440 2447 1
  2465 2440 2443 1
  2466 2440 2441 1
  2467 2441 2442 2
  2468 2443 2448 1
  2469 2443 2444 1
  2470 2443 2445 1
  2471 2444 2449 1
  2472 2444 2450 1
  2473 2444 2451 1
  2474 2445 2452 1
  2475 2445 2453 1
  2476 2445 2454 1
  2477 2446 2439 1
  2478 2425 2439 am
  2479 2455 2456 1
  2480 2456 2462 1
  2481 2456 2459 1
  2482 2456 2457 1
  2483 2457 2458 2
  2484 2459 2464 1
  2485 2459 2460 1
  2486 2461 2455 1
  2487 2463 2459 1
  2488 2441 2455 am
  2489 2465 2466 1
  2490 2466 2474 1
  2491 2466 2469 1
  2492 2466 2467 1
  2493 2467 2468 2
  2494 2469 2476 1
  2495 2469 2470 1
  2496 2470 2478 1
  2497 2470 2471 1
  2498 2471 2472 1
  2499 2472 2479 1
  2500 2472 2480 1
  2501 2472 2481 1
  2502 2473 2465 1
  2503 2475 2469 1
  2504 2477 2470 1
  2505 2457 2465 am
  2506 2482 2483 1
  2507 2483 2486 1
  2508 2483 2484 1
  2509 2483 2491 1
  2510 2484 2485 2
  2511 2486 2493 1
  2512 2486 2487 1
  2513 2487 2494 1
  2514 2487 2488 1
  2515 2487 2489 1
  2516 2488 2495 1
  2517 2488 2496 1
  2518 2488 2497 1
  2519 2489 2500 1
  2520 2489 2498 1
  2521 2489 2499 1
  2522 2490 2482 1
  2523 2492 2486 1
  2524 2467 2482 am
  2525 2501 2502 1
  2526 2502 2503 1
  2527 2502 2511 1
  2528 2502 2505 1
  2529 2503 2504 2
  2530 2505 2506 1
  2531 2505 2513 1
  2532 2506 2515 1
  2533 2506 2507 1
  2534 2507 2509 2
  2535 2507 2508 am
  2536 2508 2516 1
  2537 2508 2517 1
  2538 2510 2501 1
  2539 2512 2505 1
  2540 2514 2506 1
  2541 2484 2501 am
  2542 2518 2519 1
  2543 2519 2530 1
  2544 2519 2522 1
  2545 2519 2520 1
  2546 2520 2521 2
  2547 2522 2532 1
  2548 2522 2523 1
  2549 2523 2524 ar
  2550 2523 2525 ar
  2551 2524 2533 1
  2552 2524 2526 ar
  2553 2525 2527 ar
  2554 2525 2534 1
  2555 2526 2535 1
  2556 2526 2528 ar
  2557 2527 2528 ar
  2558 2527 2536 1
  2559 2528 2537 1
  2560 2529 2518 1
  2561 2531 2522 1
  2562 2503 2518 am
  2563 2538 2544 1
  2564 2538 2539 1
  2565 2539 2542 1
  2566 2539 2545 1
  2567 2539 2540 1
  2568 2540 2541 2
  2569 2542 2543 1
  2570 2542 2547 1
  2571 2543 2544 1
  2572 2543 2549 1
  2573 2544 2551 1
  2574 2546 2542 1
  2575 2548 2543 1
  2576 2550 2544 1
  2577 2520 2538 am
  2578 2552 2553 1
  2579 2553 2559 1
  2580 2553 2556 1
  2581 2553 2554 1
  2582 2554 2555 2
  2583 2556 2561 1
  2584 2556 2557 1
  2585 2558 2552 1
  2586 2560 2556 1
  2587 2562 2557 1
  2588 2540 2552 am
  2589 2563 2569 1
  2590 2563 2564 1
  2591 2564 2567 1
  2592 2564 2570 1
  2593 2564 2565 1
  2594 2565 2566 2
  2595 2567 2568 1
  2596 2567 2572 1
  2597 2568 2569 1
  2598 2568 2574 1
  2599 2569 2576 1
  2600 2571 2567 1
  2601 2573 2568 1
  2602 2575 2569 1
  2603 2554 2563 am
  2604 2577 2578 1
  2605 2578 2584 1
  2606 2578 2581 1
  2607 2578 2579 1
  2608 2579 2580 2
  2609 2581 2586 1
  2610 2581 2582 1
  2611 2583 2577 1
  2612 2585 2581 1
  2613 2587 2582 1
  2614 2565 2577 am
  2615 2588 2589 1
  2616 2589 2590 1
  2617 2589 2603 1
  2618 2589 2592 1
  2619 2590 2591 2
  2620 2592 2605 1
  2621 2592 2593 1
  2622 2593 2595 ar
  2623 2593 2594 ar
  2624 2594 2606 1
  2625 2594 2598 ar
  2626 2595 2596 ar
  2627 2595 2597 ar
  2628 2596 2598 ar
  2629 2596 2599 ar
  2630 2597 2600 ar
  2631 2597 2608 1
  2632 2598 2607 1
  2633 2599 2609 1
  2634 2599 2601 ar
  2635 2600 2601 ar
  2636 2600 2610 1
  2637 2601 2611 1
  2638 2602 2588 1
  2639 2604 2592 1
  2640 2579 2588 am
  2641 2612 2613 1
  2642 2613 2625 1
  2643 2613 2616 1
  2644 2613 2614 1
  2645 2614 2615 2
  2646 2616 2627 1
  2647 2616 2617 1
  2648 2617 2618 ar
  2649 2617 2619 ar
  2650 2618 2628 1
  2651 2618 2620 ar
  2652 2619 2621 ar
  2653 2619 2629 1
  2654 2620 2630 1
  2655 2620 2622 ar
  2656 2621 2622 ar
  2657 2621 2631 1
  2658 2622 2623 1
  2659 2623 2632 1
  2660 2624 2612 1
  2661 2626 2616 1
  2662 2590 2612 am
  2663 2633 2634 1
  2664 2634 2635 1
  2665 2634 2648 1
  2666 2634 2637 1
  2667 2635 2636 2
  2668 2637 2650 1
  2669 2637 2638 1
  2670 2638 2640 ar
  2671 2638 2639 ar
  2672 2639 2651 1
  2673 2639 2643 ar
  2674 2640 2641 ar
  2675 2640 2642 ar
  2676 2641 2643 ar
  2677 2641 2644 ar
  2678 2642 2645 ar
  2679 2642 2653 1
  2680 2643 2652 1
  2681 2644 2654 1
  2682 2644 2646 ar
  2683 2645 2646 ar
  2684 2645 2655 1
  2685 2646 2656 1
  2686 2647 2633 1
  2687 2649 2637 1
  2688 2614 2633 am
  2689 2657 2658 1
  2690 2658 2666 1
  2691 2658 2661 1
  2692 2658 2659 1
  2693 2659 2660 2
  2694 2661 2668 1
  2695 2661 2662 1
  2696 2662 2663 2
  2697 2662 2664 2
  2698 2665 2657 1
  2699 2667 2661 1
  2700 2635 2657 am
  2701 2669 2670 1
  2702 2670 2671 1
  2703 2670 2677 1
  2704 2670 2673 1
  2705 2671 2672 2
  2706 2673 2675 1
  2707 2673 2678 1
  2708 2673 2674 1
  2709 2674 2682 1
  2710 2674 2680 1
  2711 2674 2681 1
  2712 2675 2679 1
  2713 2676 2669 1
  2714 2659 2669 am
  2715 2683 2684 1
  2716 2684 2691 1
  2717 2684 2687 1
  2718 2684 2685 1
  2719 2685 2686 2
  2720 2687 2692 1
  2721 2687 2688 1
  2722 2687 2689 1
  2723 2688 2693 1
  2724 2688 2694 1
  2725 2688 2695 1
  2726 2689 2696 1
  2727 2689 2697 1
  2728 2689 2698 1
  2729 2690 2683 1
  2730 2671 2683 am
  2731 2699 2700 1
  2732 2700 2701 1
  2733 2700 2707 1
  2734 2700 2703 1
  2735 2701 2702 2
  2736 2703 2705 1
  2737 2703 2708 1
  2738 2703 2704 1
  2739 2704 2712 1
  2740 2704 2710 1
  2741 2704 2711 1
  2742 2705 2709 1
  2743 2706 2699 1
  2744 2685 2699 am
  2745 2713 2714 1
  2746 2714 2723 1
  2747 2714 2717 1
  2748 2714 2715 1
  2749 2715 2716 2
  2750 2717 2725 1
  2751 2717 2718 1
  2752 2718 2727 1
  2753 2718 2719 1
  2754 2719 2729 1
  2755 2719 2720 1
  2756 2720 2731 1
  2757 2720 2721 1
  2758 2721 2732 1
  2759 2721 2733 1
  2760 2721 2734 1
  2761 2722 2713 1
  2762 2724 2717 1
  2763 2726 2718 1
  2764 2728 2719 1
  2765 2730 2720 1
  2766 2701 2713 am
  2767 2735 2736 1
  2768 2736 2744 1
  2769 2736 2739 1
  2770 2736 2737 1
  2771 2737 2738 2
  2772 2739 2745 1
  2773 2739 2741 1
  2774 2739 2740 1
  2775 2740 2747 1
  2776 2741 2748 1
  2777 2741 2749 1
  2778 2741 2750 1
  2779 2742 2740 1
  2780 2742 2751 1
  2781 2742 2752 1
  2782 2742 2753 1
  2783 2743 2735 1
  2784 2746 2740 1
  2785 2715 2735 am
  2786 2754 2755 1
  2787 2755 2761 1
  2788 2755 2758 1
  2789 2755 2756 1
  2790 2756 2757 2
  2791 2758 2763 1
  2792 2758 2759 1
  2793 2760 2754 1
  2794 2762 2758 1
  2795 2764 2759 1
  2796 2737 2754 am
  2797 2765 2766 1
  2798 2766 2773 1
  2799 2766 2769 1
  2800 2766 2767 1
  2801 2767 2768 2
  2802 2769 2774 1
  2803 2769 2770 1
  2804 2769 2771 1
  2805 2770 2775 1
  2806 2770 2776 1
  2807 2770 2777 1
  2808 2771 2778 1
  2809 2771 2779 1
  2810 2771 2780 1
  2811 2772 2765 1
  2812 2756 2765 am
  2813 2781 2782 1
  2814 2782 2793 1
  2815 2782 2785 1
  2816 2782 2783 1
  2817 2783 2784 2
  2818 2785 2795 1
  2819 2785 2786 1
  2820 2786 2787 ar
  2821 2786 2788 ar
  2822 2787 2796 1
  2823 2787 2789 ar
  2824 2788 2790 ar
  2825 2788 2797 1
  2826 2789 2798 1
  2827 2789 2791 ar
  2828 2790 2791 ar
  2829 2790 2799 1
  2830 2791 2800 1
  2831 2792 2781 1
  2832 2794 2785 1
  2833 2767 2781 am
  2834 2801 2802 1
  2835 2802 2805 1
  2836 2802 2803 1
  2837 2802 2810 1
  2838 2803 2804 2
  2839 2805 2812 1
  2840 2805 2806 1
  2841 2806 2813 1
  2842 2806 2807 1
  2843 2806 2808 1
  2844 2807 2814 1
  2845 2807 2815 1
  2846 2807 2816 1
  2847 2808 2819 1
  2848 2808 2817 1
  2849 2808 2818 1
  2850 2809 2801 1
  2851 2811 2805 1
  2852 2783 2801 am
  2853 2820 2821 1
  2854 2821 2832 1
  2855 2821 2824 1
  2856 2821 2822 1
  2857 2822 2823 2
  2858 2824 2834 1
  2859 2824 2825 1
  2860 2825 2826 ar
  2861 2825 2827 ar
  2862 2826 2835 1
  2863 2826 2828 ar
  2864 2827 2829 ar
  2865 2827 2836 1
  2866 2828 2837 1
  2867 2828 2830 ar
  2868 2829 2830 ar
  2869 2829 2838 1
  2870 2830 2839 1
  2871 2831 2820 1
  2872 2833 2824 1
  2873 2803 2820 am
  2874 2840 2841 1
  2875 2841 2846 1
  2876 2841 2842 1
  2877 2841 2844 1
  2878 2842 2843 2
  2879 2844 2849 1
  2880 2844 2848 1
  2881 2844 2847 1
  2882 2845 2840 1
  2883 2822 2840 am
  2884 2850 2851 1
  2885 2851 2862 1
  2886 2851 2854 1
  2887 2851 2852 1
  2888 2852 2853 2
  2889 2854 2864 1
  2890 2854 2855 1
  2891 2855 2856 ar
  2892 2855 2857 ar
  2893 2856 2865 1
  2894 2856 2858 ar
  2895 2857 2859 ar
  2896 2857 2866 1
  2897 2858 2867 1
  2898 2858 2860 ar
  2899 2859 2860 ar
  2900 2859 2868 1
  2901 2860 2869 1
  2902 2861 2850 1
  2903 2863 2854 1
  2904 2842 2850 am
  2905 2870 2871 1
  2906 2871 2878 1
  2907 2871 2874 1
  2908 2871 2872 1
  2909 2872 2873 2
  2910 2874 2879 1
  2911 2874 2875 1
  2912 2874 2876 1
  2913 2875 2880 1
  2914 2875 2881 1
  2915 2875 2882 1
  2916 2876 2883 1
  2917 2876 2884 1
  2918 2876 2885 1
  2919 2877 2870 1
  2920 2852 2870 am
  2921 2886 2887 1
  2922 2887 2894 1
  2923 2887 2890 1
  2924 2887 2888 1
  2925 2888 2889 2
  2926 2890 2895 1
  2927 2890 2891 1
  2928 2890 2892 1
  2929 2891 2896 1
  2930 2891 2897 1
  2931 2891 2898 1
  2932 2892 2899 1
  2933 2892 2900 1
  2934 2892 2901 1
  2935 2893 2886 1
  2936 2872 2886 am
  2937 2902 2908 1
  2938 2902 2903 1
  2939 2903 2906 1
  2940 2903 2909 1
  2941 2903 2904 1
  2942 2904 2905 2
  2943 2906 2907 1
  2944 2906 2911 1
  2945 2907 2908 1
  2946 2907 2913 1
  2947 2908 2915 1
  2948 2910 2906 1
  2949 2912 2907 1
  2950 2914 2908 1
  2951 2888 2902 am
  2952 2916 2917 1
  2953 2917 2925 1
  2954 2917 2920 1
  2955 2917 2918 1
  2956 2918 2919 2
  2957 2920 2926 1
  2958 2920 2922 1
  2959 2920 2921 1
  2960 2921 2928 1
  2961 2922 2929 1
  2962 2922 2930 1
  2963 2922 2931 1
  2964 2923 2921 1
  2965 2923 2932 1
  2966 2923 2933 1
  2967 2923 2934 1
  2968 2924 2916 1
  2969 2927 2921 1
  2970 2904 2916 am
  2971 2935 2936 1
  2972 2936 2939 1
  2973 2936 2937 1
  2974 2936 2944 1
  2975 2937 2938 2
  2976 2939 2946 1
  2977 2939 2940 1
  2978 2940 2947 1
  2979 2940 2941 1
  2980 2940 2942 1
  2981 2941 2948 1
  2982 2941 2949 1
  2983 2941 2950 1
  2984 2942 2953 1
  2985 2942 2951 1
  2986 2942 2952 1
  2987 2943 2935 1
  2988 2945 2939 1
  2989 2918 2935 am
  2990 2954 2955 1
  2991 2955 2963 1
  2992 2955 2958 1
  2993 2955 2956 1
  2994 2956 2957 2
  2995 2958 2964 1
  2996 2958 2960 1
  2997 2958 2959 1
  2998 2959 2966 1
  2999 2960 2967 1
  3000 2960 2968 1
  3001 2960 2969 1
  3002 2961 2959 1
  3003 2961 2970 1
  3004 2961 2971 1
  3005 2961 2972 1
  3006 2962 2954 1
  3007 2965 2959 1
  3008 2937 2954 am
  3009 2973 2974 1
  3010 2974 2982 1
  3011 2974 2977 1
  3012 2974 2975 1
  3013 2975 2976 2
  3014 2977 2983 1
  3015 2977 2979 1
  3016 2977 2978 1
  3017 2978 2985 1
  3018 2979 2986 1
  3019 2979 2987 1
  3020 2979 2988 1
  3021 2980 2978 1
  3022 2980 2989 1
  3023 2980 2990 1
  3024 2980 2991 1
  3025 2981 2973 1
  3026 2984 2978 1
  3027 2956 2973 am
  3028 2992 2993 1
  3029 2993 2994 1
  3030 2993 3000 1
  3031 2993 2996 1
  3032 2994 2995 2
  3033 2996 2998 1
  3034 2996 3001 1
  3035 2996 2997 1
  3036 2997 3005 1
  3037 2997 3003 1
  3038 2997 3004 1
  3039 2998 3002 1
  3040 2999 2992 1
  3041 2975 2992 am
  3042 3006 3007 1
  3043 3007 3014 1
  3044 3007 3010 1
  3045 3007 3008 1
  3046 3008 3009 2
  3047 3010 3015 1
  3048 3010 3011 1
  3049 3010 3012 1
  3050 3011 3016 1
  3051 3011 3017 1
  3052 3011 3018 1
  3053 3012 3019 1
  3054 3012 3020 1
  3055 3012 3021 1
  3056 3013 3006 1
  3057 2994 3006 am
  3058 3022 3023 1
  3059 3023 3029 1
  3060 3023 3026 1
  3061 3023 3024 1
  3062 3024 3025 2
  3063 3026 3031 1
  3064 3026 3027 1
  3065 3028 3022 1
  3066 3030 3026 1
  3067 3032 3027 1
  3068 3008 3022 am
  3069 3033 3034 1
  3070 3034 3046 1
  3071 3034 3037 1
  3072 3034 3035 1
  3073 3035 3036 2
  3074 3037 3048 1
  3075 3037 3038 1
  3076 3038 3039 ar
  3077 3038 3040 ar
  3078 3039 3049 1
  3079 3039 3041 ar
  3080 3040 3042 ar
  3081 3040 3050 1
  3082 3041 3051 1
  3083 3041 3043 ar
  3084 3042 3043 ar
  3085 3042 3052 1
  3086 3043 3044 1
  3087 3044 3053 1
  3088 3045 3033 1
  3089 3047 3037 1
  3090 3024 3033 am
  3091 3054 3055 1
  3092 3055 3060 1
  3093 3055 3056 1
  3094 3056 3057 2
  3095 3058 3054 1
  3096 3059 3055 1
  3097 3035 3054 am
  3098 3061 3062 1
  3099 3062 3065 1
  3100 3062 3063 1
  3101 3062 3070 1
  3102 3063 3064 2
  3103 3065 3072 1
  3104 3065 3066 1
  3105 3066 3073 1
  3106 3066 3067 1
  3107 3066 3068 1
  3108 3067 3074 1
  3109 3067 3075 1
  3110 3067 3076 1
  3111 3068 3079 1
  3112 3068 3077 1
  3113 3068 3078 1
  3114 3069 3061 1
  3115 3071 3065 1
  3116 3056 3061 am
  3117 3080 3081 1
  3118 3081 3089 1
  3119 3081 3084 1
  3120 3081 3082 1
  3121 3082 3083 2
  3122 3084 3091 1
  3123 3084 3085 1
  3124 3085 3093 1
  3125 3085 3086 1
  3126 3086 3087 1
  3127 3087 3094 1
  3128 3087 3095 1
  3129 3087 3096 1
  3130 3088 3080 1
  3131 3090 3084 1
  3132 3092 3085 1
  3133 3063 3080 am
  3134 3097 3098 1
  3135 3098 3101 1
  3136 3098 3099 1
  3137 3098 3106 1
  3138 3099 3100 2
  3139 3101 3108 1
  3140 3101 3102 1
  3141 3102 3109 1
  3142 3102 3103 1
  3143 3102 3104 1
  3144 3103 3110 1
  3145 3103 3111 1
  3146 3103 3112 1
  3147 3104 3115 1
  3148 3104 3113 1
  3149 3104 3114 1
  3150 3105 3097 1
  3151 3107 3101 1
  3152 3082 3097 am
  3153 3116 3117 1
  3154 3117 3120 1
  3155 3117 3118 1
  3156 3117 3125 1
  3157 3118 3119 2
  3158 3120 3127 1
  3159 3120 3121 1
  3160 3121 3128 1
  3161 3121 3122 1
  3162 3121 3123 1
  3163 3122 3129 1
  3164 3122 3130 1
  3165 3122 3131 1
  3166 3123 3134 1
  3167 3123 3132 1
  3168 3123 3133 1
  3169 3124 3116 1
  3170 3126 3120 1
  3171 3099 3116 am
  3172 3135 3136 1
  3173 3136 3137 1
  3174 3136 3147 1
  3175 3136 3139 1
  3176 3137 3138 2
  3177 3139 3149 1
  3178 3139 3140 1
  3179 3140 3151 1
  3180 3140 3141 1
  3181 3141 3153 1
  3182 3141 3142 1
  3183 3142 3154 1
  3184 3142 3143 2
  3185 3143 3144 2
  3186 3143 3145 2
  3187 3144 3155 1
  3188 3144 3156 1
  3189 3145 3158 1
  3190 3145 3157 1
  3191 3146 3135 1
  3192 3148 3139 1
  3193 3150 3140 1
  3194 3152 3141 1
  3195 3118 3135 am
  3196 3159 3160 1
  3197 3160 3163 1
  3198 3160 3161 1
  3199 3160 3168 1
  3200 3161 3162 2
  3201 3163 3170 1
  3202 3163 3164 1
  3203 3164 3171 1
  3204 3164 3165 1
  3205 3164 3166 1
  3206 3165 3172 1
  3207 3165 3173 1
  3208 3165 3174 1
  3209 3166 3177 1
  3210 3166 3175 1
  3211 3166 3176 1
  3212 3167 3159 1
  3213 3169 3163 1
  3214 3137 3159 am
  3215 3178 3179 1
  3216 3179 3180 1
  3217 3179 3190 1
  3218 3179 3182 1
  3219 3180 3181 2
  3220 3182 3192 1
  3221 3182 3183 1
  3222 3183 3194 1
  3223 3183 3184 1
  3224 3184 3196 1
  3225 3184 3185 1
  3226 3185 3197 1
  3227 3185 3186 2
  3228 3186 3187 2
  3229 3186 3188 2
  3230 3187 3198 1
  3231 3187 3199 1
  3232 3188 3201 1
  3233 3188 3200 1
  3234 3189 3178 1
  3235 3191 3182 1
  3236 3193 3183 1
  3237 3195 3184 1
  3238 3161 3178 am
  3239 3202 3203 1
  3240 3203 3209 1
  3241 3203 3206 1
  3242 3203 3204 1
  3243 3204 3205 2
  3244 3206 3211 1
  3245 3206 3207 1
  3246 3208 3202 1
  3247 3210 3206 1
  3248 3212 3207 1
  3249 3180 3202 am
  3250 3213 3214 1
  3251 3214 3221 1
  3252 3214 3217 1
  3253 3214 3215 1
  3254 3215 3216 2
  3255 3217 3222 1
  3256 3217 3218 1
  3257 3217 3219 1
  3258 3218 3223 1
  3259 3218 3224 1
  3260 3218 3225 1
  3261 3219 3226 1
  3262 3219 3227 1
  3263 3219 3228 1
  3264 3220 3213 1
  3265 3204 3213 am
  3266 3229 3230 1
  3267 3230 3232 1
  3268 3230 3244 1
  3269 3230 3234 1
  3270 3232 3233 2
  3271 3234 3246 1
  3272 3234 3235 1
  3273 3235 3248 1
  3274 3235 3236 1
  3275 3236 3250 1
  3276 3236 3237 1
  3277 3237 3251 1
  3278 3237 3238 2
  3279 3238 3239 2
  3280 3238 3240 2
  3281 3239 3252 1
  3282 3239 3253 1
  3283 3240 3255 1
  3284 3240 3254 1
  3285 3231 3241 1
  3286 3231 3256 1
  3287 3231 3257 1
  3288 3231 3258 1
  3289 3241 3232 2
  3290 3241 3243 1
  3291 3242 3229 1
  3292 3245 3234 1
  3293 3247 3235 1
  3294 3249 3236 1
  3295 3215 3229 am
  3296 3259 3260 1
  3297 3260 3272 1
  3298 3260 3264 1
  3299 3260 3262 1
  3300 3262 3263 2
  3301 3264 3274 1
  3302 3264 3265 1
  3303 3265 3276 1
  3304 3265 3266 1
  3305 3266 3267 2
  3306 3266 3268 2
  3307 3261 3269 1
  3308 3261 3277 1
  3309 3261 3278 1
  3310 3261 3279 1
  3311 3269 3259 am
  3312 3269 3270 2
  3313 3271 3259 1
  3314 3273 3264 1
  3315 3275 3265 1
  3316 3232 3259 1
  3317 3280 3281 1
  3318 3281 3290 1
  3319 3281 3284 1
  3320 3281 3282 1
  3321 3282 3283 2
  3322 3284 3292 1
  3323 3284 3285 1
  3324 3285 3294 1
  3325 3285 3286 1
  3326 3286 3296 1
  3327 3286 3287 1
  3328 3287 3298 1
  3329 3287 3288 1
  3330 3288 3299 1
  3331 3288 3300 1
  3332 3288 3301 1
  3333 3289 3280 1
  3334 3291 3284 1
  3335 3293 3285 1
  3336 3295 3286 1
  3337 3297 3287 1
  3338 3262 3280 am
  3339 3302 3303 1
  3340 3303 3311 1
  3341 3303 3306 1
  3342 3303 3304 1
  3343 3304 3305 2
  3344 3306 3313 1
  3345 3306 3307 1
  3346 3307 3308 2
  3347 3307 3309 2
  3348 3310 3302 1
  3349 3312 3306 1
  3350 3282 3302 am
  3351 3314 3315 1
  3352 3315 3316 1
  3353 3315 3326 1
  3354 3315 3318 1
  3355 3316 3317 2
  3356 3318 3328 1
  3357 3318 3319 1
  3358 3319 3330 1
  3359 3319 3320 1
  3360 3320 3332 1
  3361 3320 3321 1
  3362 3321 3333 1
  3363 3321 3322 2
  3364 3322 3323 2
  3365 3322 3324 2
  3366 3323 3334 1
  3367 3323 3335 1
  3368 3324 3337 1
  3369 3324 3336 1
  3370 3325 3314 1
  3371 3327 3318 1
  3372 3329 3319 1
  3373 3331 3320 1
  3374 3304 3314 am
  3375 3338 3339 1
  3376 3339 3345 1
  3377 3339 3342 1
  3378 3339 3340 1
  3379 3340 3341 2
  3380 3342 3347 1
  3381 3342 3343 1
  3382 3344 3338 1
  3383 3346 3342 1
  3384 3348 3343 1
  3385 3316 3338 am
  3386 3349 3350 1
  3387 3350 3353 1
  3388 3350 3351 1
  3389 3350 3358 1
  3390 3351 3352 2
  3391 3353 3360 1
  3392 3353 3354 1
  3393 3354 3361 1
  3394 3354 3355 1
  3395 3354 3356 1
  3396 3355 3362 1
  3397 3355 3363 1
  3398 3355 3364 1
  3399 3356 3367 1
  3400 3356 3365 1
  3401 3356 3366 1
  3402 3357 3349 1
  3403 3359 3353 1
  3404 3340 3349 am
  3405 3368 3369 1
  3406 3369 3370 1
  3407 3369 3380 1
  3408 3369 3372 1
  3409 3370 3371 2
  3410 3372 3382 1
  3411 3372 3373 1
  3412 3373 3384 1
  3413 3373 3374 1
  3414 3374 3386 1
  3415 3374 3375 1
  3416 3375 3387 1
  3417 3375 3376 2
  3418 3376 3377 2
  3419 3376 3378 2
  3420 3377 3388 1
  3421 3377 3389 1
  3422 3378 3391 1
  3423 3378 3390 1
  3424 3379 3368 1
  3425 3381 3372 1
  3426 3383 3373 1
  3427 3385 3374 1
  3428 3351 3368 am
  3429 3392 3393 1
  3430 3393 3394 1
  3431 3393 3404 1
  3432 3393 3396 1
  3433 3394 3395 2
  3434 3396 3406 1
  3435 3396 3397 1
  3436 3397 3408 1
  3437 3397 3398 1
  3438 3398 3410 1
  3439 3398 3399 1
  3440 3399 3411 1
  3441 3399 3400 2
  3442 3400 3401 2
  3443 3400 3402 2
  3444 3401 3412 1
  3445 3401 3413 1
  3446 3402 3415 1
  3447 3402 3414 1
  3448 3403 3392 1
  3449 3405 3396 1
  3450 3407 3397 1
  3451 3409 3398 1
  3452 3370 3392 am
  3453 3416 3417 1
  3454 3417 3425 1
  3455 3417 3420 1
  3456 3417 3418 1
  3457 3418 3419 2
  3458 3420 3426 1
  3459 3420 3422 1
  3460 3420 3421 1
  3461 3421 3428 1
  3462 3422 3429 1
  3463 3422 3430 1
  3464 3422 3431 1
  3465 3423 3421 1
  3466 3423 3432 1
  3467 3423 3433 1
  3468 3423 3434 1
  3469 3424 3416 1
  3470 3427 3421 1
  3471 3394 3416 am
  3472 3435 3436 1
  3473 3436 3437 1
  3474 3436 3443 1
  3475 3436 3439 1
  3476 3437 3438 2
  3477 3439 3441 1
  3478 3439 3444 1
  3479 3439 3440 1
  3480 3440 3448 1
  3481 3440 3446 1
  3482 3440 3447 1
  3483 3441 3445 1
  3484 3442 3435 1
  3485 3418 3435 am
  3486 3449 3450 1
  3487 3450 3451 1
  3488 3450 3461 1
  3489 3450 3453 1
  3490 3451 3452 2
  3491 3453 3463 1
  3492 3453 3454 1
  3493 3454 3465 1
  3494 3454 3455 1
  3495 3455 3467 1
  3496 3455 3456 1
  3497 3456 3468 1
  3498 3456 3457 2
  3499 3457 3458 2
  3500 3457 3459 2
  3501 3458 3469 1
  3502 3458 3470 1
  3503 3459 3472 1
  3504 3459 3471 1
  3505 3460 3449 1
  3506 3462 3453 1
  3507 3464 3454 1
  3508 3466 3455 1
  3509 3437 3449 am
  3510 3473 3474 1
  3511 3474 3482 1
  3512 3474 3477 1
  3513 3474 3475 1
  3514 3475 3476 2
  3515 3477 3484 1
  3516 3477 3478 1
  3517 3478 3486 1
  3518 3478 3479 1
  3519 3479 3480 1
  3520 3480 3487 1
  3521 3480 3488 1
  3522 3480 3489 1
  3523 3481 3473 1
  3524 3483 3477 1
  3525 3485 3478 1
  3526 3451 3473 am
  3527 3490 3491 1
  3528 3491 3498 1
  3529 3491 3494 1
  3530 3491 3492 1
  3531 3492 3493 2
  3532 3494 3499 1
  3533 3494 3495 1
[truncated: 72,972 more chars]
