# Supplementary material for: The pocketome of G-protein-coupled receptors reveals previously untargeted allosteric sites
Source: Nat Commun. 2022 May 10;13:2567. doi: 10.1038/s41467-022-29609-6 (PMC9091257; doi:10.1038/s41467-022-29609-6)
Supplement: Supplementary file 4 — Supplementary Data 1 [file 41467_2022_29609_MOESM4_ESM.zip › docking_files/4gbr/mols.mol2]

# TRIPOS MOL2 file generated by SEED

@<TRIPOS>MOLECULE
methanamine
 8 7 0 0 0
****
USER_CHARGES
INVALID_CHARGES
Pose:   1 Cluster:   1 Fr_nu: 353146 TotEn:   -79.63
@<TRIPOS>ATOM
      1 C1        -81.7832   -7.2115  -44.7971 C.3    1 LIG       0.04000
      2 N1        -83.0822   -7.2090  -45.4969 N.4    1 LIG      -0.30000
      3 H1        -81.8042   -8.0132  -44.0566 H      1 LIG       0.09000
      4 H2        -81.0032   -7.3844  -45.5410 H      1 LIG       0.09000
      5 H3        -81.6600   -6.2382  -44.3181 H      1 LIG       0.09000
      6 H4        -83.1220   -6.4700  -46.2111 H      1 LIG       0.33000
      7 H5        -83.8596   -7.0490  -44.8426 H      1 LIG       0.33000
      8 H6        -83.2550   -8.1060  -45.9697 H      1 LIG       0.33000
@<TRIPOS>BOND
      1       1       2 1
      2       1       3 1
      3       1       4 1
      4       1       5 1
      5       2       6 1
      6       2       7 1
      7       2       8 1
@<TRIPOS>ALT_TYPE
CGenFF_4.0_ALT_TYPE_SET
CGenFF_4.0 1 CG334 2 NG3P3 3 HGA3 4 HGA3 5 HGA3 6 HGP2 7 HGP2 8 HGP2
@<TRIPOS>MOLECULE
methanamine
 8 7 0 0 0
****
USER_CHARGES
INVALID_CHARGES
Pose:   2 Cluster:   2 Fr_nu: 351656 TotEn:   -78.96
@<TRIPOS>ATOM
      1 C1        -81.6600   -6.7525  -45.0260 C.3    1 LIG       0.04000
      2 N1        -81.7853   -8.2206  -44.9455 N.4    1 LIG      -0.30000
      3 H1        -81.5749   -6.4819  -46.0800 H      1 LIG       0.09000
      4 H2        -82.5553   -6.3157  -44.5794 H      1 LIG       0.09000
      5 H3        -80.7643   -6.4630  -44.4731 H      1 LIG       0.09000
      6 H4        -81.8693   -8.5368  -43.9705 H      1 LIG       0.33000
      7 H5        -80.9654   -8.6892  -45.3532 H      1 LIG       0.33000
      8 H6        -82.6162   -8.5542  -45.4518 H      1 LIG       0.33000
@<TRIPOS>BOND
      1       1       2 1
      2       1       3 1
      3       1       4 1
      4       1       5 1
      5       2       6 1
      6       2       7 1
      7       2       8 1
@<TRIPOS>ALT_TYPE
CGenFF_4.0_ALT_TYPE_SET
CGenFF_4.0 1 CG334 2 NG3P3 3 HGA3 4 HGA3 5 HGA3 6 HGP2 7 HGP2 8 HGP2
@<TRIPOS>MOLECULE
methanamine
 8 7 0 0 0
****
USER_CHARGES
INVALID_CHARGES
Pose:   3 Cluster:   3 Fr_nu:  70017 TotEn:   -62.66
@<TRIPOS>ATOM
      1 C1        -87.3640  -18.7616  -34.5842 C.3    1 LIG       0.04000
      2 N1        -86.8589  -18.2799  -35.8843 N.4    1 LIG      -0.30000
      3 H1        -87.0185  -18.0691  -33.8144 H      1 LIG       0.09000
      4 H2        -88.4543  -18.7799  -34.6352 H      1 LIG       0.09000
      5 H3        -86.9618  -19.7631  -34.4200 H      1 LIG       0.09000
      6 H4        -87.1543  -18.8961  -36.6529 H      1 LIG       0.33000
      7 H5        -85.8311  -18.2418  -35.8958 H      1 LIG       0.33000
      8 H6        -87.2062  -17.3348  -36.0944 H      1 LIG       0.33000
@<TRIPOS>BOND
      1       1       2 1
      2       1       3 1
      3       1       4 1
      4       1       5 1
      5       2       6 1
      6       2       7 1
      7       2       8 1
@<TRIPOS>ALT_TYPE
CGenFF_4.0_ALT_TYPE_SET
CGenFF_4.0 1 CG334 2 NG3P3 3 HGA3 4 HGA3 5 HGA3 6 HGP2 7 HGP2 8 HGP2
@<TRIPOS>MOLECULE
methanamine
 8 7 0 0 0
****
USER_CHARGES
INVALID_CHARGES
Pose:   4 Cluster:   4 Fr_nu: 1021891 TotEn:   -61.93
@<TRIPOS>ATOM
      1 C1        -62.5109    2.5122  -42.9047 C.3    1 LIG       0.04000
      2 N1        -63.6098    1.6371  -43.3561 N.4    1 LIG      -0.30000
      3 H1        -61.9479    1.9739  -42.1401 H      1 LIG       0.09000
      4 H2        -61.8839    2.7348  -43.7702 H      1 LIG       0.09000
      5 H3        -62.9548    3.4225  -42.4970 H      1 LIG       0.09000
      6 H4        -64.1787    2.0933  -44.0813 H      1 LIG       0.33000
      7 H5        -64.2374    1.3929  -42.5786 H      1 LIG       0.33000
      8 H6        -63.2507    0.7582  -43.7518 H      1 LIG       0.33000
@<TRIPOS>BOND
      1       1       2 1
      2       1       3 1
      3       1       4 1
      4       1       5 1
      5       2       6 1
      6       2       7 1
      7       2       8 1
@<TRIPOS>ALT_TYPE
CGenFF_4.0_ALT_TYPE_SET
CGenFF_4.0 1 CG334 2 NG3P3 3 HGA3 4 HGA3 5 HGA3 6 HGP2 7 HGP2 8 HGP2
@<TRIPOS>MOLECULE
methanamine
 8 7 0 0 0
****
USER_CHARGES
INVALID_CHARGES
Pose:   5 Cluster:   5 Fr_nu:  69569 TotEn:   -57.98
@<TRIPOS>ATOM
      1 C1        -87.2412  -19.5313  -34.8834 C.3    1 LIG       0.04000
      2 N1        -86.5552  -18.2447  -34.6565 N.4    1 LIG      -0.30000
      3 H1        -86.6059  -20.3236  -34.4831 H      1 LIG       0.09000
      4 H2        -88.1996  -19.4955  -34.3621 H      1 LIG       0.09000
      5 H3        -87.3836  -19.6487  -35.9594 H      1 LIG       0.09000
      6 H4        -87.1094  -17.4560  -35.0151 H      1 LIG       0.33000
      7 H5        -85.6410  -18.2198  -35.1273 H      1 LIG       0.33000
      8 H6        -86.3923  -18.0783  -33.6547 H      1 LIG       0.33000
@<TRIPOS>BOND
      1       1       2 1
      2       1       3 1
      3       1       4 1
      4       1       5 1
      5       2       6 1
      6       2       7 1
      7       2       8 1
@<TRIPOS>ALT_TYPE
CGenFF_4.0_ALT_TYPE_SET
CGenFF_4.0 1 CG334 2 NG3P3 3 HGA3 4 HGA3 5 HGA3 6 HGP2 7 HGP2 8 HGP2
@<TRIPOS>MOLECULE
methanamine
 8 7 0 0 0
****
USER_CHARGES
INVALID_CHARGES
Pose:   6 Cluster:   6 Fr_nu:  88524 TotEn:   -57.96
@<TRIPOS>ATOM
      1 C1        -58.3712    2.3125  -39.7997 C.3    1 LIG       0.04000
      2 N1        -59.7000    2.3704  -39.1607 N.4    1 LIG      -0.30000
      3 H1        -57.6536    1.9781  -39.0483 H      1 LIG       0.09000
      4 H2        -58.4297    1.6051  -40.6291 H      1 LIG       0.09000
      5 H3        -58.1278    3.3154  -40.1557 H      1 LIG       0.09000
      6 H4        -60.4218    2.6813  -39.8241 H      1 LIG       0.33000
      7 H5        -59.7058    3.0255  -38.3677 H      1 LIG       0.33000
      8 H6        -59.9844    1.4489  -38.8032 H      1 LIG       0.33000
@<TRIPOS>BOND
      1       1       2 1
      2       1       3 1
      3       1       4 1
      4       1       5 1
      5       2       6 1
      6       2       7 1
      7       2       8 1
@<TRIPOS>ALT_TYPE
CGenFF_4.0_ALT_TYPE_SET
CGenFF_4.0 1 CG334 2 NG3P3 3 HGA3 4 HGA3 5 HGA3 6 HGP2 7 HGP2 8 HGP2
@<TRIPOS>MOLECULE
methanamine
 8 7 0 0 0
****
USER_CHARGES
INVALID_CHARGES
Pose:   7 Cluster:   7 Fr_nu: 218174 TotEn:   -55.02
@<TRIPOS>ATOM
      1 C1        -68.6149    3.2187  -47.3577 C.3    1 LIG       0.04000
      2 N1        -68.2055    3.2385  -48.7752 N.4    1 LIG      -0.30000
      3 H1        -69.6861    3.0122  -47.3224 H      1 LIG       0.09000
      4 H2        -68.0467    2.4327  -46.8567 H      1 LIG       0.09000
      5 H3        -68.3900    4.1983  -46.9315 H      1 LIG       0.09000
      6 H4        -67.1997    3.4298  -48.8724 H      1 LIG       0.33000
      7 H5        -68.7106    3.9643  -49.3007 H      1 LIG       0.33000
      8 H6        -68.3947    2.3368  -49.2326 H      1 LIG       0.33000
@<TRIPOS>BOND
      1       1       2 1
      2       1       3 1
      3       1       4 1
      4       1       5 1
      5       2       6 1
      6       2       7 1
      7       2       8 1
@<TRIPOS>ALT_TYPE
CGenFF_4.0_ALT_TYPE_SET
CGenFF_4.0 1 CG334 2 NG3P3 3 HGA3 4 HGA3 5 HGA3 6 HGP2 7 HGP2 8 HGP2
@<TRIPOS>MOLECULE
methanamine
 8 7 0 0 0
****
USER_CHARGES
INVALID_CHARGES
Pose:   8 Cluster:   8 Fr_nu: 1998311 TotEn:   -54.36
@<TRIPOS>ATOM
      1 C1        -87.2434  -19.4755  -33.9575 C.3    1 LIG       0.04000
      2 N1        -87.5148  -19.1054  -35.3599 N.4    1 LIG      -0.30000
      3 H1        -87.5513  -18.6401  -33.3261 H      1 LIG       0.09000
      4 H2        -87.8219  -20.3731  -33.7308 H      1 LIG       0.09000
      5 H3        -86.1723  -19.6645  -33.8633 H      1 LIG       0.09000
      6 H4        -87.2433  -19.8584  -36.0056 H      1 LIG       0.33000
      7 H5        -86.9934  -18.2615  -35.6320 H      1 LIG       0.33000
      8 H6        -88.5141  -18.9139  -35.5104 H      1 LIG       0.33000
@<TRIPOS>BOND
      1       1       2 1
      2       1       3 1
      3       1       4 1
      4       1       5 1
      5       2       6 1
      6       2       7 1
      7       2       8 1
@<TRIPOS>ALT_TYPE
CGenFF_4.0_ALT_TYPE_SET
CGenFF_4.0 1 CG334 2 NG3P3 3 HGA3 4 HGA3 5 HGA3 6 HGP2 7 HGP2 8 HGP2
@<TRIPOS>MOLECULE
methanamine
 8 7 0 0 0
****
USER_CHARGES
INVALID_CHARGES
Pose:   9 Cluster:   9 Fr_nu: 2074841 TotEn:   -54.27
@<TRIPOS>ATOM
      1 C1        -59.7320    4.1655  -39.1160 C.3    1 LIG       0.04000
      2 N1        -60.1795    2.9183  -39.7652 N.4    1 LIG      -0.30000
      3 H1        -59.4304    4.8611  -39.9012 H      1 LIG       0.09000
      4 H2        -60.5706    4.5623  -38.5407 H      1 LIG       0.09000
      5 H3        -58.8907    3.9199  -38.4651 H      1 LIG       0.09000
      6 H4        -60.4778    2.2205  -39.0712 H      1 LIG       0.33000
      7 H5        -59.4264    2.4962  -40.3244 H      1 LIG       0.33000
      8 H6        -60.9749    3.0881  -40.3950 H      1 LIG       0.33000
@<TRIPOS>BOND
      1       1       2 1
      2       1       3 1
      3       1       4 1
      4       1       5 1
      5       2       6 1
      6       2       7 1
      7       2       8 1
@<TRIPOS>ALT_TYPE
CGenFF_4.0_ALT_TYPE_SET
CGenFF_4.0 1 CG334 2 NG3P3 3 HGA3 4 HGA3 5 HGA3 6 HGP2 7 HGP2 8 HGP2
@<TRIPOS>MOLECULE
methanamine
 8 7 0 0 0
****
USER_CHARGES
INVALID_CHARGES
Pose:  10 Cluster:  10 Fr_nu:  71189 TotEn:   -52.84
@<TRIPOS>ATOM
      1 C1        -87.4205  -18.6913  -34.6982 C.3    1 LIG       0.04000
      2 N1        -86.3206  -19.5929  -35.0914 N.4    1 LIG      -0.30000
      3 H1        -87.0633  -18.0670  -33.8772 H      1 LIG       0.09000
      4 H2        -87.6826  -18.0849  -35.5673 H      1 LIG       0.09000
      5 H3        -88.2629  -19.3100  -34.3828 H      1 LIG       0.09000
      6 H4        -86.5997  -20.2093  -35.8659 H      1 LIG       0.33000
      7 H5        -86.0299  -20.1926  -34.3080 H      1 LIG       0.33000
      8 H6        -85.4941  -19.0637  -35.3995 H      1 LIG       0.33000
@<TRIPOS>BOND
      1       1       2 1
      2       1       3 1
      3       1       4 1
      4       1       5 1
      5       2       6 1
      6       2       7 1
      7       2       8 1
@<TRIPOS>ALT_TYPE
CGenFF_4.0_ALT_TYPE_SET
CGenFF_4.0 1 CG334 2 NG3P3 3 HGA3 4 HGA3 5 HGA3 6 HGP2 7 HGP2 8 HGP2
@<TRIPOS>MOLECULE
methanamine
 8 7 0 0 0
****
USER_CHARGES
INVALID_CHARGES
Pose:  11 Cluster:  11 Fr_nu: 854660 TotEn:   -52.30
@<TRIPOS>ATOM
      1 C1        -59.9095    4.5517  -37.8952 C.3    1 LIG       0.04000
      2 N1        -60.2549    3.4172  -38.7731 N.4    1 LIG      -0.30000
      3 H1        -59.9995    5.4676  -38.4821 H      1 LIG       0.09000
      4 H2        -60.6098    4.5515  -37.0577 H      1 LIG       0.09000
      5 H3        -58.8842    4.4064  -37.5495 H      1 LIG       0.09000
      6 H4        -60.1877    2.5215  -38.2723 H      1 LIG       0.33000
      7 H5        -59.6246    3.3661  -39.5843 H      1 LIG       0.33000
      8 H6        -61.2153    3.4998  -39.1320 H      1 LIG       0.33000
@<TRIPOS>BOND
      1       1       2 1
      2       1       3 1
      3       1       4 1
      4       1       5 1
      5       2       6 1
      6       2       7 1
      7       2       8 1
@<TRIPOS>ALT_TYPE
CGenFF_4.0_ALT_TYPE_SET
CGenFF_4.0 1 CG334 2 NG3P3 3 HGA3 4 HGA3 5 HGA3 6 HGP2 7 HGP2 8 HGP2
@<TRIPOS>MOLECULE
methanamine
 8 7 0 0 0
****
USER_CHARGES
INVALID_CHARGES
Pose:  12 Cluster:  12 Fr_nu: 1769004 TotEn:   -47.72
@<TRIPOS>ATOM
      1 C1        -57.5625    1.7400  -40.2637 C.3    1 LIG       0.04000
      2 N1        -58.9281    2.0798  -39.8200 N.4    1 LIG      -0.30000
      3 H1        -57.6466    1.1164  -41.1556 H      1 LIG       0.09000
      4 H2        -57.0411    2.6732  -40.4848 H      1 LIG       0.09000
      5 H3        -57.0724    1.1993  -39.4517 H      1 LIG       0.09000
      6 H4        -58.9128    2.6699  -38.9779 H      1 LIG       0.33000
      7 H5        -59.4701    1.2348  -39.5958 H      1 LIG       0.33000
      8 H6        -59.4421    2.5931  -40.5483 H      1 LIG       0.33000
@<TRIPOS>BOND
      1       1       2 1
      2       1       3 1
      3       1       4 1
      4       1       5 1
      5       2       6 1
      6       2       7 1
      7       2       8 1
@<TRIPOS>ALT_TYPE
CGenFF_4.0_ALT_TYPE_SET
CGenFF_4.0 1 CG334 2 NG3P3 3 HGA3 4 HGA3 5 HGA3 6 HGP2 7 HGP2 8 HGP2
@<TRIPOS>MOLECULE
methanamine
 8 7 0 0 0
****
USER_CHARGES
INVALID_CHARGES
Pose:  13 Cluster:  13 Fr_nu: 434853 TotEn:   -45.51
@<TRIPOS>ATOM
      1 C1        -79.1450  -21.0357  -32.5868 C.3    1 LIG       0.04000
      2 N1        -78.0894  -22.0551  -32.7409 N.4    1 LIG      -0.30000
      3 H1        -79.3671  -20.9431  -31.5222 H      1 LIG       0.09000
      4 H2        -78.7639  -20.0962  -32.9916 H      1 LIG       0.09000
      5 H3        -80.0212  -21.3757  -33.1422 H      1 LIG       0.09000
      6 H4        -77.8367  -22.1869  -33.7290 H      1 LIG       0.33000
      7 H5        -78.3935  -22.9671  -32.3750 H      1 LIG       0.33000
      8 H6        -77.2341  -21.7884  -32.2356 H      1 LIG       0.33000
@<TRIPOS>BOND
      1       1       2 1
      2       1       3 1
      3       1       4 1
      4       1       5 1
      5       2       6 1
      6       2       7 1
      7       2       8 1
@<TRIPOS>ALT_TYPE
CGenFF_4.0_ALT_TYPE_SET
CGenFF_4.0 1 CG334 2 NG3P3 3 HGA3 4 HGA3 5 HGA3 6 HGP2 7 HGP2 8 HGP2
@<TRIPOS>MOLECULE
methanol
 6 5 0 0 0
****
USER_CHARGES
INVALID_CHARGES
Pose:   1 Cluster:   1 Fr_nu: 165686 TotEn:   -16.75
@<TRIPOS>ATOM
      1 C1        -73.5029  -25.8828  -51.8681 C.3    1 LIG      -0.04000
      2 O1        -74.0399  -25.3187  -53.0504 O.3    1 LIG      -0.65000
      3 H1        -72.8043  -26.6815  -52.1293 H      1 LIG       0.09000
      4 H2        -74.3136  -26.2804  -51.2522 H      1 LIG       0.09000
      5 H3        -72.9731  -25.1058  -51.3123 H      1 LIG       0.09000
      6 H4        -74.6538  -24.6154  -52.7780 H      1 LIG       0.42000
@<TRIPOS>BOND
      1       1       2 1
      2       1       3 1
      3       1       4 1
      4       1       5 1
      5       2       6 1
@<TRIPOS>ALT_TYPE
CGenFF_4.0_ALT_TYPE_SET
CGenFF_4.0 1 CG331 2 OG311 3 HGA3 4 HGA3 5 HGA3 6 HGP1
@<TRIPOS>MOLECULE
methanol
 6 5 0 0 0
****
USER_CHARGES
INVALID_CHARGES
Pose:   2 Cluster:   2 Fr_nu: 10307515 TotEn:   -14.22
@<TRIPOS>ATOM
      1 C1        -46.2040   -8.0550  -30.4017 C.3    1 LIG      -0.04000
      2 O1        -46.9084   -6.9605  -29.8446 O.3    1 LIG      -0.65000
      3 H1        -45.7020   -7.7374  -31.3189 H      1 LIG       0.09000
      4 H2        -46.9030   -8.8668  -30.6187 H      1 LIG       0.09000
      5 H3        -45.4585   -8.4013  -29.6821 H      1 LIG       0.09000
      6 H4        -47.3397   -7.2812  -29.0341 H      1 LIG       0.42000
@<TRIPOS>BOND
      1       1       2 1
      2       1       3 1
      3       1       4 1
      4       1       5 1
      5       2       6 1
@<TRIPOS>ALT_TYPE
CGenFF_4.0_ALT_TYPE_SET
CGenFF_4.0 1 CG331 2 OG311 3 HGA3 4 HGA3 5 HGA3 6 HGP1
@<TRIPOS>MOLECULE
methanol
 6 5 0 0 0
****
USER_CHARGES
INVALID_CHARGES
Pose:   3 Cluster:   3 Fr_nu: 1008644 TotEn:   -13.93
@<TRIPOS>ATOM
      1 C1        -82.2458   -6.5713  -45.9085 C.3    1 LIG      -0.04000
      2 O1        -83.3623   -6.9235  -46.7045 O.3    1 LIG      -0.65000
      3 H1        -82.0224   -5.5099  -46.0421 H      1 LIG       0.09000
      4 H2        -81.3833   -7.1756  -46.2011 H      1 LIG       0.09000
      5 H3        -82.4828   -6.7621  -44.8592 H      1 LIG       0.09000
      6 H4        -83.5292   -7.8705  -46.5593 H      1 LIG       0.42000
@<TRIPOS>BOND
      1       1       2 1
      2       1       3 1
      3       1       4 1
      4       1       5 1
      5       2       6 1
@<TRIPOS>ALT_TYPE
CGenFF_4.0_ALT_TYPE_SET
CGenFF_4.0 1 CG331 2 OG311 3 HGA3 4 HGA3 5 HGA3 6 HGP1
@<TRIPOS>MOLECULE
methanol
 6 5 0 0 0
****
USER_CHARGES
INVALID_CHARGES
Pose:   4 Cluster:   4 Fr_nu: 118721 TotEn:   -13.70
@<TRIPOS>ATOM
      1 C1        -72.2373   -6.6252  -51.0880 C.3    1 LIG      -0.04000
      2 O1        -70.9537   -6.3001  -51.5890 O.3    1 LIG      -0.65000
      3 H1        -72.1501   -6.9641  -50.0527 H      1 LIG       0.09000
      4 H2        -72.6815   -7.4114  -51.7037 H      1 LIG       0.09000
      5 H3        -72.8695   -5.7349  -51.1254 H      1 LIG       0.09000
      6 H4        -71.0723   -6.0043  -52.5079 H      1 LIG       0.42000
@<TRIPOS>BOND
      1       1       2 1
      2       1       3 1
      3       1       4 1
      4       1       5 1
      5       2       6 1
@<TRIPOS>ALT_TYPE
CGenFF_4.0_ALT_TYPE_SET
CGenFF_4.0 1 CG331 2 OG311 3 HGA3 4 HGA3 5 HGA3 6 HGP1
@<TRIPOS>MOLECULE
methanol
 6 5 0 0 0
****
USER_CHARGES
INVALID_CHARGES
Pose:   5 Cluster:   5 Fr_nu: 10290943 TotEn:   -13.15
@<TRIPOS>ATOM
      1 C1        -52.2381  -24.4253  -25.0198 C.3    1 LIG      -0.04000
      2 O1        -51.4429  -23.2554  -24.9623 O.3    1 LIG      -0.65000
      3 H1        -52.4079  -24.8015  -24.0079 H      1 LIG       0.09000
      4 H2        -51.7298  -25.1833  -25.6212 H      1 LIG       0.09000
      5 H3        -53.1979  -24.1805  -25.4808 H      1 LIG       0.09000
      6 H4        -51.3143  -22.9523  -25.8773 H      1 LIG       0.42000
@<TRIPOS>BOND
      1       1       2 1
      2       1       3 1
      3       1       4 1
      4       1       5 1
      5       2       6 1
@<TRIPOS>ALT_TYPE
CGenFF_4.0_ALT_TYPE_SET
CGenFF_4.0 1 CG331 2 OG311 3 HGA3 4 HGA3 5 HGA3 6 HGP1
@<TRIPOS>MOLECULE
methanol
 6 5 0 0 0
****
USER_CHARGES
INVALID_CHARGES
Pose:   6 Cluster:   6 Fr_nu:  62083 TotEn:   -13.10
@<TRIPOS>ATOM
      1 C1        -59.4899    3.1282  -39.4652 C.3    1 LIG      -0.04000
      2 O1        -58.7012    2.0786  -38.9353 O.3    1 LIG      -0.65000
      3 H1        -58.8441    3.9627  -39.7491 H      1 LIG       0.09000
      4 H2        -60.2157    3.4539  -38.7157 H      1 LIG       0.09000
      5 H3        -60.0197    2.7636  -40.3484 H      1 LIG       0.09000
      6 H4        -59.3087    1.3580  -38.6954 H      1 LIG       0.42000
@<TRIPOS>BOND
      1       1       2 1
      2       1       3 1
      3       1       4 1
      4       1       5 1
      5       2       6 1
@<TRIPOS>ALT_TYPE
CGenFF_4.0_ALT_TYPE_SET
CGenFF_4.0 1 CG331 2 OG311 3 HGA3 4 HGA3 5 HGA3 6 HGP1
@<TRIPOS>MOLECULE
methanol
 6 5 0 0 0
****
USER_CHARGES
INVALID_CHARGES
Pose:   7 Cluster:   7 Fr_nu: 10310155 TotEn:   -12.94
@<TRIPOS>ATOM
      1 C1        -84.7156   -3.7561  -45.3184 C.3    1 LIG      -0.04000
      2 O1        -84.3767   -3.1831  -46.5679 O.3    1 LIG      -0.65000
      3 H1        -84.8197   -2.9660  -44.5707 H      1 LIG       0.09000
      4 H2        -83.9354   -4.4588  -45.0152 H      1 LIG       0.09000
      5 H3        -85.6645   -4.2884  -45.4172 H      1 LIG       0.09000
      6 H4        -84.2931   -3.9140  -47.2040 H      1 LIG       0.42000
@<TRIPOS>BOND
      1       1       2 1
      2       1       3 1
      3       1       4 1
      4       1       5 1
      5       2       6 1
@<TRIPOS>ALT_TYPE
CGenFF_4.0_ALT_TYPE_SET
CGenFF_4.0 1 CG331 2 OG311 3 HGA3 4 HGA3 5 HGA3 6 HGP1
@<TRIPOS>MOLECULE
methanol
 6 5 0 0 0
****
USER_CHARGES
INVALID_CHARGES
Pose:   8 Cluster:   8 Fr_nu: 10240082 TotEn:   -12.76
@<TRIPOS>ATOM
      1 C1        -58.5169    2.4223  -39.6820 C.3    1 LIG      -0.04000
      2 O1        -58.1325    1.1040  -39.3375 O.3    1 LIG      -0.65000
      3 H1        -57.7722    2.8560  -40.3540 H      1 LIG       0.09000
      4 H2        -58.6011    3.0269  -38.7754 H      1 LIG       0.09000
      5 H3        -59.4851    2.3897  -40.1871 H      1 LIG       0.09000
      6 H4        -58.8164    0.7535  -38.7416 H      1 LIG       0.42000
@<TRIPOS>BOND
      1       1       2 1
      2       1       3 1
      3       1       4 1
      4       1       5 1
      5       2       6 1
@<TRIPOS>ALT_TYPE
CGenFF_4.0_ALT_TYPE_SET
CGenFF_4.0 1 CG331 2 OG311 3 HGA3 4 HGA3 5 HGA3 6 HGP1
@<TRIPOS>MOLECULE
methanol
 6 5 0 0 0
****
USER_CHARGES
INVALID_CHARGES
Pose:   9 Cluster:   9 Fr_nu: 271283 TotEn:   -12.51
@<TRIPOS>ATOM
      1 C1        -73.1242   -7.5811  -51.1510 C.3    1 LIG      -0.04000
      2 O1        -71.9569   -6.7909  -51.0188 O.3    1 LIG      -0.65000
      3 H1        -73.1545   -8.3245  -50.3506 H      1 LIG       0.09000
      4 H2        -73.1205   -8.0781  -52.1244 H      1 LIG       0.09000
      5 H3        -74.0015   -6.9341  -51.0777 H      1 LIG       0.09000
      6 H4        -71.9657   -6.1446  -51.7453 H      1 LIG       0.42000
@<TRIPOS>BOND
      1       1       2 1
      2       1       3 1
      3       1       4 1
      4       1       5 1
      5       2       6 1
@<TRIPOS>ALT_TYPE
CGenFF_4.0_ALT_TYPE_SET
CGenFF_4.0 1 CG331 2 OG311 3 HGA3 4 HGA3 5 HGA3 6 HGP1
@<TRIPOS>MOLECULE
methanol
 6 5 0 0 0
****
USER_CHARGES
INVALID_CHARGES
Pose:  10 Cluster:  10 Fr_nu: 10095849 TotEn:   -12.42
@<TRIPOS>ATOM
      1 C1        -50.6617    3.8013  -33.8954 C.3    1 LIG      -0.04000
      2 O1        -49.4318    3.3637  -33.3474 O.3    1 LIG      -0.65000
      3 H1        -50.8361    4.8431  -33.6152 H      1 LIG       0.09000
      4 H2        -51.4729    3.1716  -33.5212 H      1 LIG       0.09000
      5 H3        -50.6140    3.7222  -34.9840 H      1 LIG       0.09000
      6 H4        -49.3126    2.4370  -33.6171 H      1 LIG       0.42000
@<TRIPOS>BOND
      1       1       2 1
      2       1       3 1
      3       1       4 1
      4       1       5 1
      5       2       6 1
@<TRIPOS>ALT_TYPE
CGenFF_4.0_ALT_TYPE_SET
CGenFF_4.0 1 CG331 2 OG311 3 HGA3 4 HGA3 5 HGA3 6 HGP1
@<TRIPOS>MOLECULE
methanol
 6 5 0 0 0
****
USER_CHARGES
INVALID_CHARGES
Pose:  11 Cluster:  11 Fr_nu: 10286985 TotEn:   -12.28
@<TRIPOS>ATOM
      1 C1        -74.0175  -26.4662  -50.0425 C.3    1 LIG      -0.04000
      2 O1        -73.6829  -25.4692  -50.9903 O.3    1 LIG      -0.65000
      3 H1        -73.1494  -27.1052  -49.8629 H      1 LIG       0.09000
      4 H2        -74.8513  -27.0638  -50.4199 H      1 LIG       0.09000
      5 H3        -74.3115  -25.9836  -49.1075 H      1 LIG       0.09000
      6 H4        -74.4769  -24.9235  -51.1231 H      1 LIG       0.42000
@<TRIPOS>BOND
      1       1       2 1
      2       1       3 1
      3       1       4 1
      4       1       5 1
      5       2       6 1
@<TRIPOS>ALT_TYPE
CGenFF_4.0_ALT_TYPE_SET
CGenFF_4.0 1 CG331 2 OG311 3 HGA3 4 HGA3 5 HGA3 6 HGP1
@<TRIPOS>MOLECULE
methanol
 6 5 0 0 0
****
USER_CHARGES
INVALID_CHARGES
Pose:  12 Cluster:  12 Fr_nu: 372473 TotEn:   -12.22
@<TRIPOS>ATOM
      1 C1        -81.8682   -7.2412  -44.6986 C.3    1 LIG      -0.04000
      2 O1        -83.0079   -7.2018  -45.5376 O.3    1 LIG      -0.65000
      3 H1        -81.6600   -6.2382  -44.3181 H      1 LIG       0.09000
      4 H2        -81.0104   -7.6129  -45.2649 H      1 LIG       0.09000
      5 H3        -82.0672   -7.9125  -43.8599 H      1 LIG       0.09000
      6 H4        -83.1603   -8.1083  -45.8550 H      1 LIG       0.42000
@<TRIPOS>BOND
      1       1       2 1
      2       1       3 1
      3       1       4 1
      4       1       5 1
      5       2       6 1
@<TRIPOS>ALT_TYPE
CGenFF_4.0_ALT_TYPE_SET
CGenFF_4.0 1 CG331 2 OG311 3 HGA3 4 HGA3 5 HGA3 6 HGP1
@<TRIPOS>MOLECULE
methanol
 6 5 0 0 0
****
USER_CHARGES
INVALID_CHARGES
Pose:  13 Cluster:  13 Fr_nu: 334493 TotEn:   -12.21
@<TRIPOS>ATOM
      1 C1        -82.0096   -6.3533  -44.9190 C.3    1 LIG      -0.04000
      2 O1        -82.4473   -6.4825  -46.2593 O.3    1 LIG      -0.65000
      3 H1        -81.7086   -5.3197  -44.7313 H      1 LIG       0.09000
      4 H2        -81.1671   -7.0270  -44.7434 H      1 LIG       0.09000
      5 H3        -82.8313   -6.6184  -44.2496 H      1 LIG       0.09000
      6 H4        -82.7053   -7.4114  -46.3871 H      1 LIG       0.42000
@<TRIPOS>BOND
      1       1       2 1
      2       1       3 1
      3       1       4 1
      4       1       5 1
      5       2       6 1
@<TRIPOS>ALT_TYPE
CGenFF_4.0_ALT_TYPE_SET
CGenFF_4.0 1 CG331 2 OG311 3 HGA3 4 HGA3 5 HGA3 6 HGP1
@<TRIPOS>MOLECULE
methanol
 6 5 0 0 0
****
USER_CHARGES
INVALID_CHARGES
Pose:  14 Cluster:  14 Fr_nu: 5060754 TotEn:   -12.16
@<TRIPOS>ATOM
      1 C1        -58.3393   -3.4857  -21.0607 C.3    1 LIG      -0.04000
      2 O1        -57.3718   -4.1804  -21.8261 O.3    1 LIG      -0.65000
      3 H1        -57.9815   -3.3740  -20.0343 H      1 LIG       0.09000
      4 H2        -59.2807   -4.0410  -21.0712 H      1 LIG       0.09000
      5 H3        -58.4966   -2.4974  -21.4990 H      1 LIG       0.09000
      6 H4        -57.7249   -4.2598  -22.7287 H      1 LIG       0.42000
@<TRIPOS>BOND
      1       1       2 1
      2       1       3 1
      3       1       4 1
      4       1       5 1
      5       2       6 1
@<TRIPOS>ALT_TYPE
CGenFF_4.0_ALT_TYPE_SET
CGenFF_4.0 1 CG331 2 OG311 3 HGA3 4 HGA3 5 HGA3 6 HGP1
@<TRIPOS>MOLECULE
methanol
 6 5 0 0 0
****
USER_CHARGES
INVALID_CHARGES
Pose:  15 Cluster:  15 Fr_nu: 2391899 TotEn:   -12.10
@<TRIPOS>ATOM
      1 C1        -59.7298   -3.1902  -21.0037 C.3    1 LIG      -0.04000
      2 O1        -58.5832   -3.8714  -21.4790 O.3    1 LIG      -0.65000
      3 H1        -59.4613   -2.5873  -20.1327 H      1 LIG       0.09000
      4 H2        -60.5005   -3.9166  -20.7337 H      1 LIG       0.09000
      5 H3        -60.1081   -2.5370  -21.7935 H      1 LIG       0.09000
      6 H4        -58.8611   -4.3945  -22.2503 H      1 LIG       0.42000
@<TRIPOS>BOND
      1       1       2 1
      2       1       3 1
      3       1       4 1
      4       1       5 1
      5       2       6 1
@<TRIPOS>ALT_TYPE
CGenFF_4.0_ALT_TYPE_SET
CGenFF_4.0 1 CG331 2 OG311 3 HGA3 4 HGA3 5 HGA3 6 HGP1
@<TRIPOS>MOLECULE
methanol
 6 5 0 0 0
****
USER_CHARGES
INVALID_CHARGES
Pose:  16 Cluster:  16 Fr_nu: 5057513 TotEn:   -12.05
@<TRIPOS>ATOM
      1 C1        -58.8855   -3.8128  -20.5273 C.3    1 LIG      -0.04000
      2 O1        -57.6584   -3.9180  -19.8290 O.3    1 LIG      -0.65000
      3 H1        -59.3581   -4.7964  -20.5854 H      1 LIG       0.09000
      4 H2        -58.7016   -3.4253  -21.5326 H      1 LIG       0.09000
      5 H3        -59.5431   -3.1263  -19.9890 H      1 LIG       0.09000
      6 H4        -57.2699   -3.0270  -19.7984 H      1 LIG       0.42000
@<TRIPOS>BOND
      1       1       2 1
      2       1       3 1
      3       1       4 1
      4       1       5 1
      5       2       6 1
@<TRIPOS>ALT_TYPE
CGenFF_4.0_ALT_TYPE_SET
CGenFF_4.0 1 CG331 2 OG311 3 HGA3 4 HGA3 5 HGA3 6 HGP1
@<TRIPOS>MOLECULE
methanol
 6 5 0 0 0
****
USER_CHARGES
INVALID_CHARGES
Pose:  17 Cluster:  17 Fr_nu: 750270 TotEn:   -11.83
@<TRIPOS>ATOM
      1 C1        -72.1683   -9.5523  -43.8852 C.3    1 LIG      -0.04000
      2 O1        -71.3260  -10.2025  -42.9513 O.3    1 LIG      -0.65000
      3 H1        -72.8956  -10.2661  -44.2797 H      1 LIG       0.09000
      4 H2        -71.5643   -9.1438  -44.6993 H      1 LIG       0.09000
      5 H3        -72.6958   -8.7387  -43.3818 H      1 LIG       0.09000
      6 H4        -70.6956   -9.5381  -42.6243 H      1 LIG       0.42000
@<TRIPOS>BOND
      1       1       2 1
      2       1       3 1
      3       1       4 1
      4       1       5 1
      5       2       6 1
@<TRIPOS>ALT_TYPE
CGenFF_4.0_ALT_TYPE_SET
CGenFF_4.0 1 CG331 2 OG311 3 HGA3 4 HGA3 5 HGA3 6 HGP1
@<TRIPOS>MOLECULE
methanol
 6 5 0 0 0
****
USER_CHARGES
INVALID_CHARGES
Pose:  18 Cluster:  18 Fr_nu: 482477 TotEn:   -11.57
@<TRIPOS>ATOM
      1 C1        -70.9176   -4.4737  -47.0821 C.3    1 LIG      -0.04000
      2 O1        -70.4952   -4.6108  -48.4264 O.3    1 LIG      -0.65000
      3 H1        -71.8674   -4.9959  -46.9428 H      1 LIG       0.09000
      4 H2        -71.0338   -3.4138  -46.8420 H      1 LIG       0.09000
      5 H3        -70.1630   -4.9134  -46.4258 H      1 LIG       0.09000
      6 H4        -69.6511   -4.1351  -48.5104 H      1 LIG       0.42000
@<TRIPOS>BOND
      1       1       2 1
      2       1       3 1
      3       1       4 1
      4       1       5 1
      5       2       6 1
@<TRIPOS>ALT_TYPE
CGenFF_4.0_ALT_TYPE_SET
CGenFF_4.0 1 CG331 2 OG311 3 HGA3 4 HGA3 5 HGA3 6 HGP1
@<TRIPOS>MOLECULE
methanol
 6 5 0 0 0
****
USER_CHARGES
INVALID_CHARGES
Pose:  19 Cluster:  19 Fr_nu: 372549 TotEn:   -11.44
@<TRIPOS>ATOM
      1 C1        -82.2647   -6.8890  -44.9545 C.3    1 LIG      -0.04000
      2 O1        -81.8483   -8.2320  -44.7891 O.3    1 LIG      -0.65000
      3 H1        -81.6600   -6.2382  -44.3181 H      1 LIG       0.09000
      4 H2        -83.3207   -6.7984  -44.6875 H      1 LIG       0.09000
      5 H3        -82.1291   -6.6009  -45.9996 H      1 LIG       0.09000
      6 H4        -82.4071   -8.7776  -45.3686 H      1 LIG       0.42000
@<TRIPOS>BOND
      1       1       2 1
      2       1       3 1
      3       1       4 1
      4       1       5 1
      5       2       6 1
@<TRIPOS>ALT_TYPE
CGenFF_4.0_ALT_TYPE_SET
CGenFF_4.0 1 CG331 2 OG311 3 HGA3 4 HGA3 5 HGA3 6 HGP1
@<TRIPOS>MOLECULE
methanol
 6 5 0 0 0
****
USER_CHARGES
INVALID_CHARGES
Pose:  20 Cluster:  20 Fr_nu: 10306601 TotEn:   -11.32
@<TRIPOS>ATOM
      1 C1        -60.0780    6.9464  -21.2878 C.3    1 LIG      -0.04000
      2 O1        -59.6755    5.6494  -20.8874 O.3    1 LIG      -0.65000
      3 H1        -59.4682    7.2730  -22.1338 H      1 LIG       0.09000
      4 H2        -59.9607    7.6398  -20.4512 H      1 LIG       0.09000
      5 H3        -61.1278    6.9157  -21.5888 H      1 LIG       0.09000
      6 H4        -60.2383    5.3950  -20.1362 H      1 LIG       0.42000
@<TRIPOS>BOND
      1       1       2 1
      2       1       3 1
      3       1       4 1
      4       1       5 1
      5       2       6 1
@<TRIPOS>ALT_TYPE
CGenFF_4.0_ALT_TYPE_SET
CGenFF_4.0 1 CG331 2 OG311 3 HGA3 4 HGA3 5 HGA3 6 HGP1
@<TRIPOS>MOLECULE
methanol
 6 5 0 0 0
****
USER_CHARGES
INVALID_CHARGES
Pose:  21 Cluster:  21 Fr_nu: 752060 TotEn:   -11.25
@<TRIPOS>ATOM
      1 C1        -71.5643   -9.5251  -43.6011 C.3    1 LIG      -0.04000
      2 O1        -70.3014   -8.9338  -43.8459 O.3    1 LIG      -0.65000
      3 H1        -72.0469   -9.7626  -44.5523 H      1 LIG       0.09000
      4 H2        -72.1865   -8.8334  -43.0275 H      1 LIG       0.09000
      5 H3        -71.4214  -10.4443  -43.0282 H      1 LIG       0.09000
      6 H4        -69.9052   -8.7377  -42.9797 H      1 LIG       0.42000
@<TRIPOS>BOND
      1       1       2 1
      2       1       3 1
      3       1       4 1
      4       1       5 1
      5       2       6 1
@<TRIPOS>ALT_TYPE
CGenFF_4.0_ALT_TYPE_SET
CGenFF_4.0 1 CG331 2 OG311 3 HGA3 4 HGA3 5 HGA3 6 HGP1
@<TRIPOS>MOLECULE
methanol
 6 5 0 0 0
****
USER_CHARGES
INVALID_CHARGES
Pose:  22 Cluster:  22 Fr_nu: 7465715 TotEn:   -11.04
@<TRIPOS>ATOM
      1 C1        -75.3589   -6.9212  -58.3586 C.3    1 LIG      -0.04000
      2 O1        -74.6269   -6.0584  -59.2095 O.3    1 LIG      -0.65000
      3 H1        -75.2538   -6.5884  -57.3231 H      1 LIG       0.09000
      4 H2        -74.9842   -7.9425  -58.4641 H      1 LIG       0.09000
      5 H3        -76.4133   -6.8908  -58.6434 H      1 LIG       0.09000
      6 H4        -74.7445   -6.3856  -60.1177 H      1 LIG       0.42000
@<TRIPOS>BOND
      1       1       2 1
      2       1       3 1
      3       1       4 1
      4       1       5 1
      5       2       6 1
@<TRIPOS>ALT_TYPE
CGenFF_4.0_ALT_TYPE_SET
CGenFF_4.0 1 CG331 2 OG311 3 HGA3 4 HGA3 5 HGA3 6 HGP1
@<TRIPOS>MOLECULE
methanol
 6 5 0 0 0
****
USER_CHARGES
INVALID_CHARGES
Pose:  23 Cluster:  23 Fr_nu: 10096078 TotEn:   -11.03
@<TRIPOS>ATOM
      1 C1        -51.3402    3.5929  -34.1781 C.3    1 LIG      -0.04000
      2 O1        -50.6646    3.1478  -33.0162 O.3    1 LIG      -0.65000
      3 H1        -51.8278    4.5491  -33.9731 H      1 LIG       0.09000
      4 H2        -52.0837    2.8491  -34.4758 H      1 LIG       0.09000
      5 H3        -50.6140    3.7222  -34.9840 H      1 LIG       0.09000
      6 H4        -50.2456    2.2985  -33.2372 H      1 LIG       0.42000
@<TRIPOS>BOND
      1       1       2 1
      2       1       3 1
      3       1       4 1
      4       1       5 1
      5       2       6 1
@<TRIPOS>ALT_TYPE
CGenFF_4.0_ALT_TYPE_SET
CGenFF_4.0 1 CG331 2 OG311 3 HGA3 4 HGA3 5 HGA3 6 HGP1
@<TRIPOS>MOLECULE
methanol
 6 5 0 0 0
****
USER_CHARGES
INVALID_CHARGES
Pose:  24 Cluster:  24 Fr_nu:  55887 TotEn:   -11.00
@<TRIPOS>ATOM
      1 C1        -77.2909  -15.6574  -43.0462 C.3    1 LIG      -0.04000
      2 O1        -76.7277  -14.8649  -42.0170 O.3    1 LIG      -0.65000
      3 H1        -76.7095  -16.5757  -43.1595 H      1 LIG       0.09000
      4 H2        -77.2892  -15.0946  -43.9831 H      1 LIG       0.09000
      5 H3        -78.3191  -15.9107  -42.7774 H      1 LIG       0.09000
      6 H4        -77.2699  -14.0607  -41.9468 H      1 LIG       0.42000
@<TRIPOS>BOND
      1       1       2 1
      2       1       3 1
      3       1       4 1
      4       1       5 1
      5       2       6 1
@<TRIPOS>ALT_TYPE
CGenFF_4.0_ALT_TYPE_SET
CGenFF_4.0 1 CG331 2 OG311 3 HGA3 4 HGA3 5 HGA3 6 HGP1
@<TRIPOS>MOLECULE
methanol
 6 5 0 0 0
****
USER_CHARGES
INVALID_CHARGES
Pose:  25 Cluster:  25 Fr_nu:  47872 TotEn:   -10.95
@<TRIPOS>ATOM
      1 C1        -84.8069    0.2393  -38.3677 C.3    1 LIG      -0.04000
      2 O1        -84.2620   -0.9542  -37.8356 O.3    1 LIG      -0.65000
      3 H1        -85.0950    0.9052  -37.5505 H      1 LIG       0.09000
      4 H2        -85.6789    0.0007  -38.9819 H      1 LIG       0.09000
      5 H3        -84.0516    0.7303  -38.9857 H      1 LIG       0.09000
      6 H4        -84.0190   -1.5181  -38.5897 H      1 LIG       0.42000
@<TRIPOS>BOND
      1       1       2 1
      2       1       3 1
      3       1       4 1
      4       1       5 1
      5       2       6 1
@<TRIPOS>ALT_TYPE
CGenFF_4.0_ALT_TYPE_SET
CGenFF_4.0 1 CG331 2 OG311 3 HGA3 4 HGA3 5 HGA3 6 HGP1
@<TRIPOS>MOLECULE
methanol
 6 5 0 0 0
****
USER_CHARGES
INVALID_CHARGES
Pose:  26 Cluster:  26 Fr_nu: 1392817 TotEn:   -10.88
@<TRIPOS>ATOM
      1 C1        -70.6661   -4.7776  -46.8852 C.3    1 LIG      -0.04000
      2 O1        -70.9707   -6.1518  -47.0373 O.3    1 LIG      -0.65000
      3 H1        -70.4031   -4.3522  -47.8568 H      1 LIG       0.09000
      4 H2        -69.8324   -4.6632  -46.1878 H      1 LIG       0.09000
      5 H3        -71.5434   -4.2607  -46.4891 H      1 LIG       0.09000
      6 H4        -71.1985   -6.4931  -46.1556 H      1 LIG       0.42000
@<TRIPOS>BOND
      1       1       2 1
      2       1       3 1
      3       1       4 1
      4       1       5 1
      5       2       6 1
@<TRIPOS>ALT_TYPE
CGenFF_4.0_ALT_TYPE_SET
CGenFF_4.0 1 CG331 2 OG311 3 HGA3 4 HGA3 5 HGA3 6 HGP1
@<TRIPOS>MOLECULE
methanol
 6 5 0 0 0
****
USER_CHARGES
INVALID_CHARGES
Pose:  27 Cluster:  27 Fr_nu: 1956844 TotEn:   -10.64
@<TRIPOS>ATOM
      1 C1        -77.7997  -15.6004  -43.3038 C.3    1 LIG      -0.04000
      2 O1        -76.7733  -16.1851  -42.5233 O.3    1 LIG      -0.65000
      3 H1        -78.3246  -14.8470  -42.7113 H      1 LIG       0.09000
      4 H2        -78.4983  -16.3756  -43.6285 H      1 LIG       0.09000
      5 H3        -77.3528  -15.1250  -44.1801 H      1 LIG       0.09000
      6 H4        -76.3315  -16.8470  -43.0823 H      1 LIG       0.42000
@<TRIPOS>BOND
      1       1       2 1
      2       1       3 1
      3       1       4 1
      4       1       5 1
      5       2       6 1
@<TRIPOS>ALT_TYPE
CGenFF_4.0_ALT_TYPE_SET
CGenFF_4.0 1 CG331 2 OG311 3 HGA3 4 HGA3 5 HGA3 6 HGP1
@<TRIPOS>MOLECULE
methanol
 6 5 0 0 0
****
USER_CHARGES
INVALID_CHARGES
Pose:  28 Cluster:  28 Fr_nu: 165651 TotEn:   -10.59
@<TRIPOS>ATOM
      1 C1        -74.1273  -26.1210  -48.8571 C.3    1 LIG      -0.04000
      2 O1        -73.7113  -24.9149  -49.4709 O.3    1 LIG      -0.65000
      3 H1        -73.2617  -26.6268  -48.4223 H      1 LIG       0.09000
      4 H2        -74.6028  -26.7647  -49.6015 H      1 LIG       0.09000
      5 H3        -74.8453  -25.8886  -48.0672 H      1 LIG       0.09000
      6 H4        -74.5055  -24.4959  -49.8444 H      1 LIG       0.42000
@<TRIPOS>BOND
      1       1       2 1
      2       1       3 1
      3       1       4 1
      4       1       5 1
      5       2       6 1
@<TRIPOS>ALT_TYPE
CGenFF_4.0_ALT_TYPE_SET
CGenFF_4.0 1 CG331 2 OG311 3 HGA3 4 HGA3 5 HGA3 6 HGP1
@<TRIPOS>MOLECULE
methanol
 6 5 0 0 0
****
USER_CHARGES
INVALID_CHARGES
Pose:  29 Cluster:  29 Fr_nu: 209139 TotEn:   -10.49
@<TRIPOS>ATOM
      1 C1        -70.6793   -5.3326  -49.9270 C.3    1 LIG      -0.04000
      2 O1        -70.2063   -5.7326  -51.2001 O.3    1 LIG      -0.65000
      3 H1        -69.8424   -5.2809  -49.2262 H      1 LIG       0.09000
      4 H2        -71.4224   -6.0509  -49.5712 H      1 LIG       0.09000
      5 H3        -71.1409   -4.3462  -50.0131 H      1 LIG       0.09000
      6 H4        -70.9764   -5.7669  -51.7930 H      1 LIG       0.42000
@<TRIPOS>BOND
      1       1       2 1
      2       1       3 1
      3       1       4 1
      4       1       5 1
      5       2       6 1
@<TRIPOS>ALT_TYPE
CGenFF_4.0_ALT_TYPE_SET
CGenFF_4.0 1 CG331 2 OG311 3 HGA3 4 HGA3 5 HGA3 6 HGP1
@<TRIPOS>MOLECULE
methanol
 6 5 0 0 0
****
USER_CHARGES
INVALID_CHARGES
Pose:  30 Cluster:  30 Fr_nu: 164415 TotEn:   -10.38
@<TRIPOS>ATOM
      1 C1        -75.0570  -23.5903  -47.2068 C.3    1 LIG      -0.04000
      2 O1        -76.3354  -23.7105  -47.8032 O.3    1 LIG      -0.65000
      3 H1        -75.1612  -23.5784  -46.1190 H      1 LIG       0.09000
      4 H2        -74.5800  -22.6679  -47.5478 H      1 LIG       0.09000
      5 H3        -74.4449  -24.4456  -47.5025 H      1 LIG       0.09000
      6 H4        -76.2016  -23.7174  -48.7664 H      1 LIG       0.42000
@<TRIPOS>BOND
      1       1       2 1
      2       1       3 1
      3       1       4 1
      4       1       5 1
      5       2       6 1
@<TRIPOS>ALT_TYPE
CGenFF_4.0_ALT_TYPE_SET
CGenFF_4.0 1 CG331 2 OG311 3 HGA3 4 HGA3 5 HGA3 6 HGP1
@<TRIPOS>MOLECULE
methanol
 6 5 0 0 0
****
USER_CHARGES
INVALID_CHARGES
Pose:  31 Cluster:  31 Fr_nu:  56741 TotEn:   -10.36
@<TRIPOS>ATOM
      1 C1        -81.4578   -7.5854  -44.8073 C.3    1 LIG      -0.04000
      2 O1        -80.8169   -6.3899  -44.4019 O.3    1 LIG      -0.65000
      3 H1        -82.1380   -7.3723  -45.6356 H      1 LIG       0.09000
      4 H2        -82.0131   -8.0059  -43.9649 H      1 LIG       0.09000
      5 H3        -80.7005   -8.3011  -45.1356 H      1 LIG       0.09000
      6 H4        -80.2230   -6.6193  -43.6668 H      1 LIG       0.42000
@<TRIPOS>BOND
      1       1       2 1
      2       1       3 1
      3       1       4 1
      4       1       5 1
      5       2       6 1
@<TRIPOS>ALT_TYPE
CGenFF_4.0_ALT_TYPE_SET
CGenFF_4.0 1 CG331 2 OG311 3 HGA3 4 HGA3 5 HGA3 6 HGP1
@<TRIPOS>MOLECULE
methanol
 6 5 0 0 0
****
USER_CHARGES
INVALID_CHARGES
Pose:  32 Cluster:  32 Fr_nu: 8582035 TotEn:   -10.20
@<TRIPOS>ATOM
      1 C1        -78.5267  -12.7926  -45.5685 C.3    1 LIG      -0.04000
      2 O1        -79.8509  -13.1875  -45.2603 O.3    1 LIG      -0.65000
      3 H1        -77.8208  -13.4409  -45.0436 H      1 LIG       0.09000
      4 H2        -78.3762  -11.7528  -45.2672 H      1 LIG       0.09000
      5 H3        -78.3702  -12.8841  -46.6459 H      1 LIG       0.09000
      6 H4        -80.4469  -12.5900  -45.7435 H      1 LIG       0.42000
@<TRIPOS>BOND
      1       1       2 1
      2       1       3 1
      3       1       4 1
      4       1       5 1
      5       2       6 1
@<TRIPOS>ALT_TYPE
CGenFF_4.0_ALT_TYPE_SET
CGenFF_4.0 1 CG331 2 OG311 3 HGA3 4 HGA3 5 HGA3 6 HGP1
@<TRIPOS>MOLECULE
methanol
 6 5 0 0 0
****
USER_CHARGES
INVALID_CHARGES
Pose:  33 Cluster:  33 Fr_nu: 2198763 TotEn:   -10.10
@<TRIPOS>ATOM
      1 C1        -58.2420   -3.9591  -20.8304 C.3    1 LIG      -0.04000
      2 O1        -56.9188   -4.4464  -20.7036 O.3    1 LIG      -0.65000
      3 H1        -58.2824   -2.9205  -20.4928 H      1 LIG       0.09000
      4 H2        -58.9171   -4.5748  -20.2306 H      1 LIG       0.09000
      5 H3        -58.5407   -4.0105  -21.8800 H      1 LIG       0.09000
      6 H4        -56.9234   -5.3687  -21.0121 H      1 LIG       0.42000
@<TRIPOS>BOND
      1       1       2 1
      2       1       3 1
      3       1       4 1
      4       1       5 1
      5       2       6 1
@<TRIPOS>ALT_TYPE
CGenFF_4.0_ALT_TYPE_SET
CGenFF_4.0 1 CG331 2 OG311 3 HGA3 4 HGA3 5 HGA3 6 HGP1
@<TRIPOS>MOLECULE
methanol
 6 5 0 0 0
****
USER_CHARGES
INVALID_CHARGES
Pose:  34 Cluster:  34 Fr_nu: 287217 TotEn:   -10.06
@<TRIPOS>ATOM
      1 C1        -71.6314   -9.3057  -43.8875 C.3    1 LIG      -0.04000
      2 O1        -72.2716  -10.5243  -44.2187 O.3    1 LIG      -0.65000
      3 H1        -71.3703   -9.3070  -42.8264 H      1 LIG       0.09000
      4 H2        -72.3004   -8.4700  -44.1080 H      1 LIG       0.09000
      5 H3        -70.7214   -9.2087  -44.4842 H      1 LIG       0.09000
      6 H4        -72.4874  -10.4852  -45.1661 H      1 LIG       0.42000
@<TRIPOS>BOND
      1       1       2 1
      2       1       3 1
      3       1       4 1
      4       1       5 1
      5       2       6 1
@<TRIPOS>ALT_TYPE
CGenFF_4.0_ALT_TYPE_SET
CGenFF_4.0 1 CG331 2 OG311 3 HGA3 4 HGA3 5 HGA3 6 HGP1
@<TRIPOS>MOLECULE
methanol
 6 5 0 0 0
****
USER_CHARGES
INVALID_CHARGES
Pose:  35 Cluster:  35 Fr_nu: 10012861 TotEn:   -10.05
@<TRIPOS>ATOM
      1 C1        -75.5740   -8.0856  -63.7670 C.3    1 LIG      -0.04000
      2 O1        -74.1636   -8.1473  -63.6601 O.3    1 LIG      -0.65000
      3 H1        -75.8651   -7.1303  -64.2107 H      1 LIG       0.09000
      4 H2        -76.0204   -8.1896  -62.7748 H      1 LIG       0.09000
      5 H3        -75.9181   -8.9018  -64.4066 H      1 LIG       0.09000
      6 H4        -73.9447   -9.0075  -63.2628 H      1 LIG       0.42000
@<TRIPOS>BOND
      1       1       2 1
      2       1       3 1
      3       1       4 1
      4       1       5 1
      5       2       6 1
@<TRIPOS>ALT_TYPE
CGenFF_4.0_ALT_TYPE_SET
CGenFF_4.0 1 CG331 2 OG311 3 HGA3 4 HGA3 5 HGA3 6 HGP1
@<TRIPOS>MOLECULE
methanol
 6 5 0 0 0
****
USER_CHARGES
INVALID_CHARGES
Pose:  36 Cluster:  36 Fr_nu: 341916 TotEn:    -9.80
@<TRIPOS>ATOM
      1 C1        -78.8629  -21.3316  -32.4962 C.3    1 LIG      -0.04000
      2 O1        -78.5840  -21.6885  -31.1548 O.3    1 LIG      -0.65000
      3 H1        -79.8535  -20.8736  -32.5537 H      1 LIG       0.09000
      4 H2        -78.8250  -22.2234  -33.1269 H      1 LIG       0.09000
      5 H3        -78.1122  -20.6146  -32.8367 H      1 LIG       0.09000
      6 H4        -77.6987  -22.0908  -31.1446 H      1 LIG       0.42000
@<TRIPOS>BOND
      1       1       2 1
      2       1       3 1
      3       1       4 1
      4       1       5 1
      5       2       6 1
@<TRIPOS>ALT_TYPE
CGenFF_4.0_ALT_TYPE_SET
CGenFF_4.0 1 CG331 2 OG311 3 HGA3 4 HGA3 5 HGA3 6 HGP1
@<TRIPOS>MOLECULE
methanol
 6 5 0 0 0
****
USER_CHARGES
INVALID_CHARGES
Pose:  37 Cluster:  37 Fr_nu: 1819175 TotEn:    -9.58
@<TRIPOS>ATOM
      1 C1        -73.7614   -9.5916  -44.7844 C.3    1 LIG      -0.04000
      2 O1        -72.9584  -10.7451  -44.9546 O.3    1 LIG      -0.65000
      3 H1        -74.2091   -9.6022  -43.7875 H      1 LIG       0.09000
      4 H2        -74.5444   -9.5758  -45.5468 H      1 LIG       0.09000
      5 H3        -73.1344   -8.7032  -44.8903 H      1 LIG       0.09000
      6 H4        -72.5794  -10.6998  -45.8490 H      1 LIG       0.42000
@<TRIPOS>BOND
      1       1       2 1
      2       1       3 1
      3       1       4 1
      4       1       5 1
      5       2       6 1
@<TRIPOS>ALT_TYPE
CGenFF_4.0_ALT_TYPE_SET
CGenFF_4.0 1 CG331 2 OG311 3 HGA3 4 HGA3 5 HGA3 6 HGP1
@<TRIPOS>MOLECULE
methanol
 6 5 0 0 0
****
USER_CHARGES
INVALID_CHARGES
Pose:  38 Cluster:  38 Fr_nu: 164116 TotEn:    -9.45
@<TRIPOS>ATOM
      1 C1        -75.0146  -23.3459  -47.2380 C.3    1 LIG      -0.04000
      2 O1        -75.1391  -24.5178  -48.0224 O.3    1 LIG      -0.65000
      3 H1        -74.6899  -23.6142  -46.2296 H      1 LIG       0.09000
      4 H2        -75.9772  -22.8298  -47.1970 H      1 LIG       0.09000
      5 H3        -74.2705  -22.6894  -47.6952 H      1 LIG       0.09000
      6 H4        -75.4283  -24.2392  -48.9081 H      1 LIG       0.42000
@<TRIPOS>BOND
      1       1       2 1
      2       1       3 1
      3       1       4 1
      4       1       5 1
      5       2       6 1
@<TRIPOS>ALT_TYPE
CGenFF_4.0_ALT_TYPE_SET
CGenFF_4.0 1 CG331 2 OG311 3 HGA3 4 HGA3 5 HGA3 6 HGP1
@<TRIPOS>MOLECULE
methanol
 6 5 0 0 0
****
USER_CHARGES
INVALID_CHARGES
Pose:  39 Cluster:  39 Fr_nu: 138068 TotEn:    -9.38
@<TRIPOS>ATOM
      1 C1        -58.1408   -2.6747  -52.9116 C.3    1 LIG      -0.04000
      2 O1        -57.8348   -3.5721  -51.8601 O.3    1 LIG      -0.65000
      3 H1        -59.2124   -2.7114  -53.1227 H      1 LIG       0.09000
      4 H2        -57.5732   -2.9505  -53.8040 H      1 LIG       0.09000
      5 H3        -57.8664   -1.6623  -52.6060 H      1 LIG       0.09000
      6 H4        -56.8772   -3.5112  -51.7023 H      1 LIG       0.42000
@<TRIPOS>BOND
      1       1       2 1
      2       1       3 1
      3       1       4 1
      4       1       5 1
      5       2       6 1
@<TRIPOS>ALT_TYPE
CGenFF_4.0_ALT_TYPE_SET
CGenFF_4.0 1 CG331 2 OG311 3 HGA3 4 HGA3 5 HGA3 6 HGP1
@<TRIPOS>MOLECULE
methanol
 6 5 0 0 0
****
USER_CHARGES
INVALID_CHARGES
Pose:  40 Cluster:  40 Fr_nu: 1935675 TotEn:    -9.34
@<TRIPOS>ATOM
      1 C1        -68.6661   -3.3435  -28.2499 C.3    1 LIG      -0.04000
      2 O1        -67.9965   -4.5724  -28.4640 O.3    1 LIG      -0.65000
      3 H1        -68.2241   -2.8316  -27.3915 H      1 LIG       0.09000
      4 H2        -69.7271   -3.5325  -28.0681 H      1 LIG       0.09000
      5 H3        -68.5564   -2.7192  -29.1397 H      1 LIG       0.09000
      6 H4        -68.4163   -4.9963  -29.2320 H      1 LIG       0.42000
@<TRIPOS>BOND
      1       1       2 1
      2       1       3 1
      3       1       4 1
      4       1       5 1
      5       2       6 1
@<TRIPOS>ALT_TYPE
CGenFF_4.0_ALT_TYPE_SET
CGenFF_4.0 1 CG331 2 OG311 3 HGA3 4 HGA3 5 HGA3 6 HGP1
@<TRIPOS>MOLECULE
methanol
 6 5 0 0 0
****
USER_CHARGES
INVALID_CHARGES
Pose:  41 Cluster:  41 Fr_nu: 283232 TotEn:    -9.15
@<TRIPOS>ATOM
      1 C1        -78.7594  -21.7220  -32.7180 C.3    1 LIG      -0.04000
      2 O1        -78.2433  -20.4779  -32.2818 O.3    1 LIG      -0.65000
      3 H1        -79.7918  -21.5921  -33.0518 H      1 LIG       0.09000
      4 H2        -78.7186  -22.4424  -31.8971 H      1 LIG       0.09000
      5 H3        -78.1528  -22.0863  -33.5504 H      1 LIG       0.09000
      6 H4        -77.3275  -20.6338  -31.9939 H      1 LIG       0.42000
@<TRIPOS>BOND
      1       1       2 1
      2       1       3 1
      3       1       4 1
      4       1       5 1
      5       2       6 1
@<TRIPOS>ALT_TYPE
CGenFF_4.0_ALT_TYPE_SET
CGenFF_4.0 1 CG331 2 OG311 3 HGA3 4 HGA3 5 HGA3 6 HGP1
@<TRIPOS>MOLECULE
methanol
 6 5 0 0 0
****
USER_CHARGES
INVALID_CHARGES
Pose:  42 Cluster:  42 Fr_nu: 261903 TotEn:    -8.66
@<TRIPOS>ATOM
      1 C1        -70.1400   -5.2370  -48.8920 C.3    1 LIG      -0.04000
      2 O1        -69.8942   -5.2370  -50.2863 O.3    1 LIG      -0.65000
      3 H1        -69.3828   -4.6316  -48.3877 H      1 LIG       0.09000
      4 H2        -70.1112   -6.2629  -48.5160 H      1 LIG       0.09000
      5 H3        -71.1282   -4.8101  -48.7053 H      1 LIG       0.09000
      6 H4        -70.5851   -5.7835  -50.6981 H      1 LIG       0.42000
@<TRIPOS>BOND
      1       1       2 1
      2       1       3 1
      3       1       4 1
      4       1       5 1
      5       2       6 1
@<TRIPOS>ALT_TYPE
CGenFF_4.0_ALT_TYPE_SET
CGenFF_4.0 1 CG331 2 OG311 3 HGA3 4 HGA3 5 HGA3 6 HGP1
@<TRIPOS>MOLECULE
methanol
 6 5 0 0 0
****
USER_CHARGES
INVALID_CHARGES
Pose:  43 Cluster:  43 Fr_nu: 309807 TotEn:    -8.65
@<TRIPOS>ATOM
      1 C1        -78.6221  -21.6065  -32.4556 C.3    1 LIG      -0.04000
      2 O1        -79.4710  -22.5910  -33.0165 O.3    1 LIG      -0.65000
      3 H1        -79.1823  -20.6790  -32.3141 H      1 LIG       0.09000
      4 H2        -77.7730  -21.4338  -33.1218 H      1 LIG       0.09000
      5 H3        -78.2578  -21.9605  -31.4883 H      1 LIG       0.09000
      6 H4        -78.9390  -23.3975  -33.1268 H      1 LIG       0.42000
@<TRIPOS>BOND
      1       1       2 1
      2       1       3 1
      3       1       4 1
      4       1       5 1
      5       2       6 1
@<TRIPOS>ALT_TYPE
CGenFF_4.0_ALT_TYPE_SET
CGenFF_4.0 1 CG331 2 OG311 3 HGA3 4 HGA3 5 HGA3 6 HGP1
@<TRIPOS>MOLECULE
methanol
 6 5 0 0 0
****
USER_CHARGES
INVALID_CHARGES
Pose:  44 Cluster:  44 Fr_nu: 9627961 TotEn:    -8.59
@<TRIPOS>ATOM
      1 C1        -74.3968   -7.8313  -63.8064 C.3    1 LIG      -0.04000
      2 O1        -73.8678   -7.7932  -62.4937 O.3    1 LIG      -0.65000
      3 H1        -74.0856   -6.9368  -64.3516 H      1 LIG       0.09000
      4 H2        -75.4876   -7.8812  -63.7593 H      1 LIG       0.09000
      5 H3        -74.0152   -8.7181  -64.3178 H      1 LIG       0.09000
      6 H4        -74.1652   -8.6016  -62.0424 H      1 LIG       0.42000
@<TRIPOS>BOND
      1       1       2 1
      2       1       3 1
      3       1       4 1
      4       1       5 1
      5       2       6 1
@<TRIPOS>ALT_TYPE
CGenFF_4.0_ALT_TYPE_SET
CGenFF_4.0 1 CG331 2 OG311 3 HGA3 4 HGA3 5 HGA3 6 HGP1
@<TRIPOS>MOLECULE
methanol
 6 5 0 0 0
****
USER_CHARGES
INVALID_CHARGES
Pose:  45 Cluster:  45 Fr_nu: 2390849 TotEn:    -8.56
@<TRIPOS>ATOM
      1 C1        -58.6923   -3.6080  -21.4790 C.3    1 LIG      -0.04000
      2 O1        -59.6938   -4.4964  -21.0185 O.3    1 LIG      -0.65000
      3 H1        -58.1085   -3.2441  -20.6299 H      1 LIG       0.09000
      4 H2        -59.1600   -2.7686  -21.9997 H      1 LIG       0.09000
      5 H3        -58.0341   -4.1412  -22.1690 H      1 LIG       0.09000
      6 H4        -60.1897   -4.7972  -21.7991 H      1 LIG       0.42000
@<TRIPOS>BOND
      1       1       2 1
      2       1       3 1
      3       1       4 1
      4       1       5 1
      5       2       6 1
@<TRIPOS>ALT_TYPE
CGenFF_4.0_ALT_TYPE_SET
CGenFF_4.0 1 CG331 2 OG311 3 HGA3 4 HGA3 5 HGA3 6 HGP1
@<TRIPOS>MOLECULE
methanol
 6 5 0 0 0
****
USER_CHARGES
INVALID_CHARGES
Pose:  46 Cluster:  46 Fr_nu: 163720 TotEn:    -8.33
@<TRIPOS>ATOM
      1 C1        -75.0540  -24.9658  -47.4431 C.3    1 LIG      -0.04000
      2 O1        -74.8933  -23.6706  -47.9918 O.3    1 LIG      -0.65000
      3 H1        -74.6426  -24.9872  -46.4309 H      1 LIG       0.09000
      4 H2        -74.5388  -25.6958  -48.0726 H      1 LIG       0.09000
      5 H3        -76.1190  -25.2066  -47.4062 H      1 LIG       0.09000
      6 H4        -75.2694  -23.6916  -48.8883 H      1 LIG       0.42000
@<TRIPOS>BOND
      1       1       2 1
      2       1       3 1
      3       1       4 1
      4       1       5 1
      5       2       6 1
@<TRIPOS>ALT_TYPE
CGenFF_4.0_ALT_TYPE_SET
CGenFF_4.0 1 CG331 2 OG311 3 HGA3 4 HGA3 5 HGA3 6 HGP1
@<TRIPOS>MOLECULE
methanol
 6 5 0 0 0
****
USER_CHARGES
INVALID_CHARGES
Pose:  47 Cluster:  47 Fr_nu: 448945 TotEn:    -8.33
@<TRIPOS>ATOM
      1 C1        -50.2044  -10.4053  -42.7305 C.3    1 LIG      -0.04000
      2 O1        -50.8398   -9.2133  -42.3063 O.3    1 LIG      -0.65000
      3 H1        -49.4041  -10.1620  -43.4337 H      1 LIG       0.09000
      4 H2        -50.9376  -11.0598  -43.2086 H      1 LIG       0.09000
      5 H3        -49.7802  -10.9111  -41.8600 H      1 LIG       0.09000
      6 H4        -51.5425   -9.4699  -41.6848 H      1 LIG       0.42000
@<TRIPOS>BOND
      1       1       2 1
      2       1       3 1
      3       1       4 1
      4       1       5 1
      5       2       6 1
@<TRIPOS>ALT_TYPE
CGenFF_4.0_ALT_TYPE_SET
CGenFF_4.0 1 CG331 2 OG311 3 HGA3 4 HGA3 5 HGA3 6 HGP1
@<TRIPOS>MOLECULE
methanol
 6 5 0 0 0
****
USER_CHARGES
INVALID_CHARGES
Pose:  48 Cluster:  48 Fr_nu: 351901 TotEn:    -8.28
@<TRIPOS>ATOM
      1 C1        -50.2478  -11.3295  -28.3743 C.3    1 LIG      -0.04000
      2 O1        -49.5505  -11.8621  -29.4854 O.3    1 LIG      -0.65000
      3 H1        -51.3027  -11.6075  -28.4379 H      1 LIG       0.09000
      4 H2        -50.1466  -10.2413  -28.3670 H      1 LIG       0.09000
      5 H3        -49.8200  -11.7395  -27.4564 H      1 LIG       0.09000
      6 H4        -48.6200  -11.5946  -29.3936 H      1 LIG       0.42000
@<TRIPOS>BOND
      1       1       2 1
      2       1       3 1
      3       1       4 1
      4       1       5 1
      5       2       6 1
@<TRIPOS>ALT_TYPE
CGenFF_4.0_ALT_TYPE_SET
CGenFF_4.0 1 CG331 2 OG311 3 HGA3 4 HGA3 5 HGA3 6 HGP1
@<TRIPOS>MOLECULE
methanol
 6 5 0 0 0
****
USER_CHARGES
INVALID_CHARGES
Pose:  49 Cluster:  49 Fr_nu: 166188 TotEn:    -8.25
@<TRIPOS>ATOM
      1 C1        -71.7282  -25.5492  -56.3636 C.3    1 LIG      -0.04000
      2 O1        -72.7616  -24.7357  -55.8394 O.3    1 LIG      -0.65000
      3 H1        -72.1585  -26.4638  -56.7787 H      1 LIG       0.09000
      4 H2        -71.0188  -25.7955  -55.5694 H      1 LIG       0.09000
      5 H3        -71.2108  -25.0010  -57.1545 H      1 LIG       0.09000
      6 H4        -72.3410  -23.9355  -55.4809 H      1 LIG       0.42000
@<TRIPOS>BOND
      1       1       2 1
      2       1       3 1
      3       1       4 1
      4       1       5 1
      5       2       6 1
@<TRIPOS>ALT_TYPE
CGenFF_4.0_ALT_TYPE_SET
CGenFF_4.0 1 CG331 2 OG311 3 HGA3 4 HGA3 5 HGA3 6 HGP1
@<TRIPOS>MOLECULE
methanol
 6 5 0 0 0
****
USER_CHARGES
INVALID_CHARGES
Pose:  50 Cluster:  50 Fr_nu: 208199 TotEn:    -8.05
@<TRIPOS>ATOM
      1 C1        -70.4858   -4.6121  -48.9384 C.3    1 LIG      -0.04000
      2 O1        -70.9740   -3.6515  -49.8568 O.3    1 LIG      -0.65000
      3 H1        -69.7976   -4.1315  -48.2388 H      1 LIG       0.09000
      4 H2        -69.9720   -5.4090  -49.4820 H      1 LIG       0.09000
      5 H3        -71.3277   -5.0350  -48.3853 H      1 LIG       0.09000
      6 H4        -71.5799   -4.1151  -50.4598 H      1 LIG       0.42000
@<TRIPOS>BOND
      1       1       2 1
      2       1       3 1
      3       1       4 1
      4       1       5 1
      5       2       6 1
@<TRIPOS>ALT_TYPE
CGenFF_4.0_ALT_TYPE_SET
CGenFF_4.0 1 CG331 2 OG311 3 HGA3 4 HGA3 5 HGA3 6 HGP1
@<TRIPOS>MOLECULE
methanol
 6 5 0 0 0
****
USER_CHARGES
INVALID_CHARGES
Pose:  51 Cluster:  51 Fr_nu: 9740386 TotEn:    -8.05
@<TRIPOS>ATOM
      1 C1        -78.6156  -13.2252  -45.6049 C.3    1 LIG      -0.04000
      2 O1        -79.1481  -11.9372  -45.3565 O.3    1 LIG      -0.65000
      3 H1        -77.7465  -13.3910  -44.9635 H      1 LIG       0.09000
      4 H2        -78.3263  -13.3045  -46.6559 H      1 LIG       0.09000
      5 H3        -79.3786  -13.9745  -45.3816 H      1 LIG       0.09000
      6 H4        -79.9158  -11.8276  -45.9433 H      1 LIG       0.42000
@<TRIPOS>BOND
      1       1       2 1
      2       1       3 1
      3       1       4 1
      4       1       5 1
      5       2       6 1
@<TRIPOS>ALT_TYPE
CGenFF_4.0_ALT_TYPE_SET
CGenFF_4.0 1 CG331 2 OG311 3 HGA3 4 HGA3 5 HGA3 6 HGP1
@<TRIPOS>MOLECULE
methanol
 6 5 0 0 0
****
USER_CHARGES
INVALID_CHARGES
Pose:  52 Cluster:  52 Fr_nu:  26481 TotEn:    -7.99
@<TRIPOS>ATOM
      1 C1        -63.3470  -21.5921  -28.5327 C.3    1 LIG      -0.04000
      2 O1        -64.0896  -21.1119  -29.6382 O.3    1 LIG      -0.65000
      3 H1        -62.4209  -21.0197  -28.4385 H      1 LIG       0.09000
      4 H2        -63.1199  -22.6514  -28.6775 H      1 LIG       0.09000
      5 H3        -63.9421  -21.4699  -27.6246 H      1 LIG       0.09000
      6 H4        -64.9023  -21.6436  -29.6889 H      1 LIG       0.42000
@<TRIPOS>BOND
      1       1       2 1
      2       1       3 1
      3       1       4 1
      4       1       5 1
      5       2       6 1
@<TRIPOS>ALT_TYPE
CGenFF_4.0_ALT_TYPE_SET
CGenFF_4.0 1 CG331 2 OG311 3 HGA3 4 HGA3 5 HGA3 6 HGP1
@<TRIPOS>MOLECULE
methanol
 6 5 0 0 0
****
USER_CHARGES
INVALID_CHARGES
Pose:  53 Cluster:  53 Fr_nu: 1956566 TotEn:    -7.90
@<TRIPOS>ATOM
      1 C1        -77.8409  -15.6220  -43.3379 C.3    1 LIG      -0.04000
      2 O1        -78.4704  -16.8075  -43.7882 O.3    1 LIG      -0.65000
      3 H1        -78.5867  -14.9590  -42.8924 H      1 LIG       0.09000
      4 H2        -77.3528  -15.1250  -44.1801 H      1 LIG       0.09000
      5 H3        -77.0916  -15.8809  -42.5861 H      1 LIG       0.09000
      6 H4        -77.7777  -17.3689  -44.1763 H      1 LIG       0.42000
@<TRIPOS>BOND
      1       1       2 1
      2       1       3 1
      3       1       4 1
      4       1       5 1
      5       2       6 1
@<TRIPOS>ALT_TYPE
CGenFF_4.0_ALT_TYPE_SET
CGenFF_4.0 1 CG331 2 OG311 3 HGA3 4 HGA3 5 HGA3 6 HGP1
@<TRIPOS>MOLECULE
methanol
 6 5 0 0 0
****
USER_CHARGES
INVALID_CHARGES
Pose:  54 Cluster:  54 Fr_nu: 6577490 TotEn:    -7.86
@<TRIPOS>ATOM
      1 C1        -79.0778  -14.5754  -47.1483 C.3    1 LIG      -0.04000
      2 O1        -79.6823  -13.8214  -48.1830 O.3    1 LIG      -0.65000
      3 H1        -78.5550  -15.4330  -47.5790 H      1 LIG       0.09000
      4 H2        -79.8452  -14.9167  -46.4489 H      1 LIG       0.09000
      5 H3        -78.3611  -13.9427  -46.6196 H      1 LIG       0.09000
      6 H4        -80.1354  -13.0709  -47.7621 H      1 LIG       0.42000
@<TRIPOS>BOND
      1       1       2 1
      2       1       3 1
      3       1       4 1
      4       1       5 1
      5       2       6 1
@<TRIPOS>ALT_TYPE
CGenFF_4.0_ALT_TYPE_SET
CGenFF_4.0 1 CG331 2 OG311 3 HGA3 4 HGA3 5 HGA3 6 HGP1
@<TRIPOS>MOLECULE
methanol
 6 5 0 0 0
****
USER_CHARGES
INVALID_CHARGES
Pose:  55 Cluster:  55 Fr_nu: 10307646 TotEn:    -7.77
@<TRIPOS>ATOM
      1 C1        -47.0055   -7.8908  -29.2116 C.3    1 LIG      -0.04000
      2 O1        -46.4674   -8.0550  -30.5108 O.3    1 LIG      -0.65000
      3 H1        -47.5805   -6.9625  -29.1692 H      1 LIG       0.09000
      4 H2        -46.1933   -7.8625  -28.4807 H      1 LIG       0.09000
      5 H3        -47.6632   -8.7346  -28.9900 H      1 LIG       0.09000
      6 H4        -45.9650   -8.8877  -30.5087 H      1 LIG       0.42000
@<TRIPOS>BOND
      1       1       2 1
      2       1       3 1
      3       1       4 1
      4       1       5 1
      5       2       6 1
@<TRIPOS>ALT_TYPE
CGenFF_4.0_ALT_TYPE_SET
CGenFF_4.0 1 CG331 2 OG311 3 HGA3 4 HGA3 5 HGA3 6 HGP1
@<TRIPOS>MOLECULE
methanol
 6 5 0 0 0
****
USER_CHARGES
INVALID_CHARGES
Pose:  56 Cluster:  56 Fr_nu: 2391052 TotEn:    -7.39
@<TRIPOS>ATOM
      1 C1        -58.6923   -3.6080  -21.4790 C.3    1 LIG      -0.04000
      2 O1        -59.7032   -2.7870  -22.0344 O.3    1 LIG      -0.65000
      3 H1        -58.0900   -3.0230  -20.7797 H      1 LIG       0.09000
      4 H2        -58.0607   -4.0017  -22.2794 H      1 LIG       0.09000
      5 H3        -59.1616   -4.4383  -20.9460 H      1 LIG       0.09000
      6 H4        -60.2153   -3.3405  -22.6484 H      1 LIG       0.42000
@<TRIPOS>BOND
      1       1       2 1
      2       1       3 1
      3       1       4 1
      4       1       5 1
      5       2       6 1
@<TRIPOS>ALT_TYPE
CGenFF_4.0_ALT_TYPE_SET
CGenFF_4.0 1 CG331 2 OG311 3 HGA3 4 HGA3 5 HGA3 6 HGP1
@<TRIPOS>MOLECULE
methanol
 6 5 0 0 0
****
USER_CHARGES
INVALID_CHARGES
Pose:  57 Cluster:  57 Fr_nu: 10307371 TotEn:    -7.27
@<TRIPOS>ATOM
      1 C1        -46.2040   -8.0550  -30.4017 C.3    1 LIG      -0.04000
      2 O1        -45.5335   -6.9014  -30.8751 O.3    1 LIG      -0.65000
      3 H1        -47.1629   -7.7662  -29.9642 H      1 LIG       0.09000
      4 H2        -45.5855   -8.5553  -29.6522 H      1 LIG       0.09000
      5 H3        -46.3782   -8.7339  -31.2397 H      1 LIG       0.09000
      6 H4        -44.6889   -7.1979  -31.2551 H      1 LIG       0.42000
@<TRIPOS>BOND
      1       1       2 1
      2       1       3 1
      3       1       4 1
      4       1       5 1
      5       2       6 1
@<TRIPOS>ALT_TYPE
CGenFF_4.0_ALT_TYPE_SET
CGenFF_4.0 1 CG331 2 OG311 3 HGA3 4 HGA3 5 HGA3 6 HGP1
@<TRIPOS>MOLECULE
methanol
 6 5 0 0 0
****
USER_CHARGES
INVALID_CHARGES
Pose:  58 Cluster:  58 Fr_nu: 10307461 TotEn:    -7.02
@<TRIPOS>ATOM
      1 C1        -46.2040   -8.0550  -30.4017 C.3    1 LIG      -0.04000
      2 O1        -45.6346   -7.2405  -29.3934 O.3    1 LIG      -0.65000
      3 H1        -46.4414   -7.4426  -31.2751 H      1 LIG       0.09000
      4 H2        -47.1112   -8.5296  -30.0189 H      1 LIG       0.09000
      5 H3        -45.4836   -8.8259  -30.6850 H      1 LIG       0.09000
      6 H4        -45.4382   -7.8185  -28.6364 H      1 LIG       0.42000
@<TRIPOS>BOND
      1       1       2 1
      2       1       3 1
      3       1       4 1
      4       1       5 1
      5       2       6 1
@<TRIPOS>ALT_TYPE
CGenFF_4.0_ALT_TYPE_SET
CGenFF_4.0 1 CG331 2 OG311 3 HGA3 4 HGA3 5 HGA3 6 HGP1
@<TRIPOS>MOLECULE
methanol
 6 5 0 0 0
****
USER_CHARGES
INVALID_CHARGES
Pose:  59 Cluster:  59 Fr_nu: 535009 TotEn:    -6.99
@<TRIPOS>ATOM
      1 C1        -50.6010  -11.2564  -28.2543 C.3    1 LIG      -0.04000
      2 O1        -51.7036  -11.3020  -29.1412 O.3    1 LIG      -0.65000
      3 H1        -50.6860  -12.0650  -27.5241 H      1 LIG       0.09000
      4 H2        -50.5828  -10.2904  -27.7434 H      1 LIG       0.09000
      5 H3        -49.6789  -11.3811  -28.8268 H      1 LIG       0.09000
      6 H4        -51.5926  -10.5708  -29.7726 H      1 LIG       0.42000
@<TRIPOS>BOND
      1       1       2 1
      2       1       3 1
      3       1       4 1
      4       1       5 1
      5       2       6 1
@<TRIPOS>ALT_TYPE
CGenFF_4.0_ALT_TYPE_SET
CGenFF_4.0 1 CG331 2 OG311 3 HGA3 4 HGA3 5 HGA3 6 HGP1
@<TRIPOS>MOLECULE
methanol
 6 5 0 0 0
****
USER_CHARGES
INVALID_CHARGES
Pose:  60 Cluster:  60 Fr_nu: 248829 TotEn:    -6.73
@<TRIPOS>ATOM
      1 C1        -51.4530  -11.6525  -28.3743 C.3    1 LIG      -0.04000
      2 O1        -51.7301  -12.8161  -27.6170 O.3    1 LIG      -0.65000
      3 H1        -51.2786  -10.8107  -27.6996 H      1 LIG       0.09000
      4 H2        -52.2976  -11.4359  -29.0334 H      1 LIG       0.09000
      5 H3        -50.5581  -11.8251  -28.9767 H      1 LIG       0.09000
      6 H4        -51.8790  -13.5397  -28.2495 H      1 LIG       0.42000
@<TRIPOS>BOND
      1       1       2 1
      2       1       3 1
      3       1       4 1
      4       1       5 1
      5       2       6 1
@<TRIPOS>ALT_TYPE
CGenFF_4.0_ALT_TYPE_SET
CGenFF_4.0 1 CG331 2 OG311 3 HGA3 4 HGA3 5 HGA3 6 HGP1
@<TRIPOS>MOLECULE
methanol
 6 5 0 0 0
****
USER_CHARGES
INVALID_CHARGES
Pose:  61 Cluster:  61 Fr_nu: 282533 TotEn:    -6.64
@<TRIPOS>ATOM
      1 C1        -78.7594  -21.7220  -32.7180 C.3    1 LIG      -0.04000
      2 O1        -79.8922  -21.2528  -33.4259 O.3    1 LIG      -0.65000
      3 H1        -78.9642  -21.6990  -31.6448 H      1 LIG       0.09000
      4 H2        -77.8973  -21.0911  -32.9488 H      1 LIG       0.09000
      5 H3        -78.5491  -22.7493  -33.0245 H      1 LIG       0.09000
      6 H4        -79.6721  -21.2880  -34.3725 H      1 LIG       0.42000
@<TRIPOS>BOND
      1       1       2 1
      2       1       3 1
      3       1       4 1
      4       1       5 1
      5       2       6 1
@<TRIPOS>ALT_TYPE
CGenFF_4.0_ALT_TYPE_SET
CGenFF_4.0 1 CG331 2 OG311 3 HGA3 4 HGA3 5 HGA3 6 HGP1
@<TRIPOS>MOLECULE
methanol
 6 5 0 0 0
****
USER_CHARGES
INVALID_CHARGES
Pose:  62 Cluster:  62 Fr_nu: 448611 TotEn:    -6.47
@<TRIPOS>ATOM
      1 C1        -50.2044  -10.4053  -42.7305 C.3    1 LIG      -0.04000
      2 O1        -49.1329   -9.5039  -42.9398 O.3    1 LIG      -0.65000
      3 H1        -51.0880   -9.8522  -42.4025 H      1 LIG       0.09000
      4 H2        -49.9203  -11.1410  -41.9738 H      1 LIG       0.09000
      5 H3        -50.4261  -10.9181  -43.6693 H      1 LIG       0.09000
      6 H4        -48.3686  -10.0311  -43.2293 H      1 LIG       0.42000
@<TRIPOS>BOND
      1       1       2 1
      2       1       3 1
      3       1       4 1
      4       1       5 1
      5       2       6 1
@<TRIPOS>ALT_TYPE
CGenFF_4.0_ALT_TYPE_SET
CGenFF_4.0 1 CG331 2 OG311 3 HGA3 4 HGA3 5 HGA3 6 HGP1
@<TRIPOS>MOLECULE
methanol
 6 5 0 0 0
****
USER_CHARGES
INVALID_CHARGES
Pose:  63 Cluster:  63 Fr_nu: 2713079 TotEn:    -6.35
@<TRIPOS>ATOM
      1 C1        -69.1401    2.8974  -47.3398 C.3    1 LIG      -0.04000
      2 O1        -70.1972    2.1067  -46.8282 O.3    1 LIG      -0.65000
      3 H1        -69.3507    3.9534  -47.1535 H      1 LIG       0.09000
      4 H2        -69.0372    2.7194  -48.4133 H      1 LIG       0.09000
      5 H3        -68.2117    2.6190  -46.8357 H      1 LIG       0.09000
      6 H4        -69.9742    1.1782  -47.0124 H      1 LIG       0.42000
@<TRIPOS>BOND
      1       1       2 1
      2       1       3 1
      3       1       4 1
      4       1       5 1
      5       2       6 1
@<TRIPOS>ALT_TYPE
CGenFF_4.0_ALT_TYPE_SET
CGenFF_4.0 1 CG331 2 OG311 3 HGA3 4 HGA3 5 HGA3 6 HGP1
@<TRIPOS>MOLECULE
methanol
 6 5 0 0 0
****
USER_CHARGES
INVALID_CHARGES
Pose:  64 Cluster:  64 Fr_nu: 287823 TotEn:    -5.76
@<TRIPOS>ATOM
      1 C1        -71.6314   -9.3057  -43.8875 C.3    1 LIG      -0.04000
      2 O1        -71.1396   -8.4615  -42.8629 O.3    1 LIG      -0.65000
      3 H1        -72.6550   -9.0170  -44.1386 H      1 LIG       0.09000
      4 H2        -71.6074  -10.3444  -43.5480 H      1 LIG       0.09000
      5 H3        -70.9978   -9.1985  -44.7711 H      1 LIG       0.09000
      6 H4        -70.2311   -8.7484  -42.6680 H      1 LIG       0.42000
@<TRIPOS>BOND
      1       1       2 1
      2       1       3 1
      3       1       4 1
      4       1       5 1
      5       2       6 1
@<TRIPOS>ALT_TYPE
CGenFF_4.0_ALT_TYPE_SET
CGenFF_4.0 1 CG331 2 OG311 3 HGA3 4 HGA3 5 HGA3 6 HGP1
@<TRIPOS>MOLECULE
methanol
 6 5 0 0 0
****
USER_CHARGES
INVALID_CHARGES
Pose:  65 Cluster:  65 Fr_nu: 200797 TotEn:    -5.60
@<TRIPOS>ATOM
      1 C1        -51.4366  -11.7835  -28.1951 C.3    1 LIG      -0.04000
      2 O1        -52.7082  -11.2971  -28.5834 O.3    1 LIG      -0.65000
      3 H1        -51.5614  -12.6370  -27.5241 H      1 LIG       0.09000
      4 H2        -50.8798  -10.9890  -27.6915 H      1 LIG       0.09000
      5 H3        -50.8898  -12.1004  -29.0862 H      1 LIG       0.09000
      6 H4        -52.5560  -10.5418  -29.1769 H      1 LIG       0.42000
@<TRIPOS>BOND
      1       1       2 1
      2       1       3 1
      3       1       4 1
      4       1       5 1
      5       2       6 1
@<TRIPOS>ALT_TYPE
CGenFF_4.0_ALT_TYPE_SET
CGenFF_4.0 1 CG331 2 OG311 3 HGA3 4 HGA3 5 HGA3 6 HGP1
@<TRIPOS>MOLECULE
methanol
 6 5 0 0 0
****
USER_CHARGES
INVALID_CHARGES
Pose:  66 Cluster:  66 Fr_nu: 203254 TotEn:    -4.84
@<TRIPOS>ATOM
      1 C1        -51.7729  -11.6221  -28.2340 C.3    1 LIG      -0.04000
      2 O1        -50.7505  -11.2184  -29.1262 O.3    1 LIG      -0.65000
      3 H1        -51.5125  -12.5874  -27.7930 H      1 LIG       0.09000
      4 H2        -52.7197  -11.7001  -28.7745 H      1 LIG       0.09000
      5 H3        -51.8683  -10.8760  -27.4417 H      1 LIG       0.09000
      6 H4        -51.0174  -10.3597  -29.4967 H      1 LIG       0.42000
@<TRIPOS>BOND
      1       1       2 1
      2       1       3 1
      3       1       4 1
      4       1       5 1
      5       2       6 1
@<TRIPOS>ALT_TYPE
CGenFF_4.0_ALT_TYPE_SET
CGenFF_4.0 1 CG331 2 OG311 3 HGA3 4 HGA3 5 HGA3 6 HGP1
@<TRIPOS>MOLECULE
furan
 9 9 0 0 0
****
USER_CHARGES
INVALID_CHARGES
Pose:   1 Cluster:   1 Fr_nu:  48554 TotEn:   -10.83
@<TRIPOS>ATOM
      1 C1        -57.6402    2.7304  -39.6803 C.2    1 LIG      -0.26000
      2 C2        -56.2419    2.6625  -39.8884 C.2    1 LIG      -0.26000
      3 C3        -58.1469    1.5196  -40.0918 C.2    1 LIG       0.09300
      4 C4        -55.9938    1.4151  -40.4121 C.2    1 LIG       0.09300
      5 O1        -57.1498    0.7121  -40.5392 O.3    1 LIG      -0.29200
      6 H1        -58.2078    3.5584  -39.2808 H      1 LIG       0.17500
      7 H2        -55.5069    3.4271  -39.6823 H      1 LIG       0.17500
      8 H3        -59.1411    1.0985  -40.1276 H      1 LIG       0.13800
      9 H4        -55.0975    0.9026  -40.7301 H      1 LIG       0.13800
@<TRIPOS>BOND
      1       1       2 1
      2       1       3 2
      3       2       4 2
      4       3       5 1
      5       4       5 1
      6       1       6 1
      7       2       7 1
      8       3       8 1
      9       4       9 1
@<TRIPOS>ALT_TYPE
CGenFF_4.0_ALT_TYPE_SET
CGenFF_4.0 1 CG2R51 2 CG2R51 3 CG2R51 4 CG2R51 5 OG2R50 6 HGR51 7 HGR51 8 HGR52 9 HGR52
@<TRIPOS>MOLECULE
furan
 9 9 0 0 0
****
USER_CHARGES
INVALID_CHARGES
Pose:   2 Cluster:   2 Fr_nu: 705923 TotEn:   -10.67
@<TRIPOS>ATOM
      1 C1        -59.9456   -2.3443  -20.0751 C.2    1 LIG      -0.26000
      2 C2        -59.8129   -2.7395  -21.4276 C.2    1 LIG      -0.26000
      3 C3        -58.9159   -2.9534  -19.3963 C.2    1 LIG       0.09300
      4 C4        -58.7114   -3.5619  -21.4790 C.2    1 LIG       0.09300
      5 O1        -58.1589   -3.6973  -20.2449 O.3    1 LIG      -0.29200
      6 H1        -60.6980   -1.6970  -19.6483 H      1 LIG       0.17500
      7 H2        -60.4413   -2.4598  -22.2609 H      1 LIG       0.17500
      8 H3        -58.6005   -2.9571  -18.3631 H      1 LIG       0.13800
      9 H4        -58.2171   -4.1005  -22.2743 H      1 LIG       0.13800
@<TRIPOS>BOND
      1       1       2 1
      2       1       3 2
      3       2       4 2
      4       3       5 1
      5       4       5 1
      6       1       6 1
      7       2       7 1
      8       3       8 1
      9       4       9 1
@<TRIPOS>ALT_TYPE
CGenFF_4.0_ALT_TYPE_SET
CGenFF_4.0 1 CG2R51 2 CG2R51 3 CG2R51 4 CG2R51 5 OG2R50 6 HGR51 7 HGR51 8 HGR52 9 HGR52
@<TRIPOS>MOLECULE
furan
 9 9 0 0 0
****
USER_CHARGES
INVALID_CHARGES
Pose:   3 Cluster:   3 Fr_nu: 330842 TotEn:   -10.38
@<TRIPOS>ATOM
      1 C1        -49.4693  -11.2959  -44.0779 C.2    1 LIG      -0.26000
      2 C2        -50.6231  -11.2770  -43.2584 C.2    1 LIG      -0.26000
      3 C3        -48.8254  -10.1004  -43.8584 C.2    1 LIG       0.09300
      4 C4        -50.6019  -10.0715  -42.5964 C.2    1 LIG       0.09300
      5 O1        -49.5092   -9.3484  -42.9566 O.3    1 LIG      -0.29200
      6 H1        -49.1476  -12.0821  -44.7454 H      1 LIG       0.17500
      7 H2        -51.3759  -12.0461  -43.1621 H      1 LIG       0.17500
      8 H3        -47.9186   -9.6578  -44.2443 H      1 LIG       0.13800
      9 H4        -51.2555   -9.6032  -41.8750 H      1 LIG       0.13800
@<TRIPOS>BOND
      1       1       2 1
      2       1       3 2
      3       2       4 2
      4       3       5 1
      5       4       5 1
      6       1       6 1
      7       2       7 1
      8       3       8 1
      9       4       9 1
@<TRIPOS>ALT_TYPE
CGenFF_4.0_ALT_TYPE_SET
CGenFF_4.0 1 CG2R51 2 CG2R51 3 CG2R51 4 CG2R51 5 OG2R50 6 HGR51 7 HGR51 8 HGR52 9 HGR52
@<TRIPOS>MOLECULE
furan
 9 9 0 0 0
****
USER_CHARGES
INVALID_CHARGES
Pose:   4 Cluster:   4 Fr_nu: 167670 TotEn:   -10.38
@<TRIPOS>ATOM
      1 C1        -75.5679  -10.7081  -44.5070 C.2    1 LIG      -0.26000
      2 C2        -74.4135  -10.4380  -45.2801 C.2    1 LIG      -0.26000
      3 C3        -75.6988   -9.6528  -43.6345 C.2    1 LIG       0.09300
      4 C4        -73.9213   -9.2369  -44.8250 C.2    1 LIG       0.09300
      5 O1        -74.6992   -8.7516  -43.8220 O.3    1 LIG      -0.29200
      6 H1        -76.2223  -11.5650  -44.5766 H      1 LIG       0.17500
      7 H2        -73.9929  -11.0431  -46.0703 H      1 LIG       0.17500
      8 H3        -76.4112   -9.4065  -42.8607 H      1 LIG       0.13800
      9 H4        -73.0725   -8.6260  -45.0958 H      1 LIG       0.13800
@<TRIPOS>BOND
      1       1       2 1
      2       1       3 2
      3       2       4 2
      4       3       5 1
      5       4       5 1
      6       1       6 1
      7       2       7 1
      8       3       8 1
      9       4       9 1
@<TRIPOS>ALT_TYPE
CGenFF_4.0_ALT_TYPE_SET
CGenFF_4.0 1 CG2R51 2 CG2R51 3 CG2R51 4 CG2R51 5 OG2R50 6 HGR51 7 HGR51 8 HGR52 9 HGR52
@<TRIPOS>MOLECULE
furan
 9 9 0 0 0
****
USER_CHARGES
INVALID_CHARGES
Pose:   5 Cluster:   5 Fr_nu:  47381 TotEn:    -9.78
@<TRIPOS>ATOM
      1 C1        -48.9607  -10.1839  -43.3708 C.2    1 LIG      -0.26000
      2 C2        -50.1789  -10.4200  -42.6900 C.2    1 LIG      -0.26000
      3 C3        -48.2435  -11.3546  -43.2873 C.2    1 LIG       0.09300
      4 C4        -50.1193  -11.7181  -42.2392 C.2    1 LIG       0.09300
      5 O1        -48.9427  -12.2949  -42.5993 O.3    1 LIG      -0.29200
      6 H1        -48.6448   -9.2742  -43.8605 H      1 LIG       0.17500
      7 H2        -50.9981   -9.7302  -42.5462 H      1 LIG       0.17500
      8 H3        -47.2729  -11.6640  -43.6470 H      1 LIG       0.13800
      9 H4        -50.7956  -12.3463  -41.6779 H      1 LIG       0.13800
@<TRIPOS>BOND
      1       1       2 1
      2       1       3 2
      3       2       4 2
      4       3       5 1
      5       4       5 1
      6       1       6 1
      7       2       7 1
      8       3       8 1
      9       4       9 1
@<TRIPOS>ALT_TYPE
CGenFF_4.0_ALT_TYPE_SET
CGenFF_4.0 1 CG2R51 2 CG2R51 3 CG2R51 4 CG2R51 5 OG2R50 6 HGR51 7 HGR51 8 HGR52 9 HGR52
@<TRIPOS>MOLECULE
furan
 9 9 0 0 0
****
USER_CHARGES
INVALID_CHARGES
Pose:   6 Cluster:   6 Fr_nu: 3165047 TotEn:    -9.62
@<TRIPOS>ATOM
      1 C1        -76.4314   -6.4259  -57.3115 C.2    1 LIG      -0.26000
      2 C2        -76.0982   -6.8481  -58.6207 C.2    1 LIG      -0.26000
      3 C3        -75.5736   -7.0902  -56.4660 C.2    1 LIG       0.09300
      4 C4        -75.0604   -7.7401  -58.4818 C.2    1 LIG       0.09300
      5 O1        -74.7346   -7.8932  -57.1715 O.3    1 LIG      -0.29200
      6 H1        -77.2009   -5.7255  -57.0205 H      1 LIG       0.17500
      7 H2        -76.5569   -6.5404  -59.5493 H      1 LIG       0.17500
      8 H3        -75.4384   -7.0994  -55.3942 H      1 LIG       0.13800
      9 H4        -74.4753   -8.3207  -59.1801 H      1 LIG       0.13800
@<TRIPOS>BOND
      1       1       2 1
      2       1       3 2
      3       2       4 2
      4       3       5 1
      5       4       5 1
      6       1       6 1
      7       2       7 1
      8       3       8 1
      9       4       9 1
@<TRIPOS>ALT_TYPE
CGenFF_4.0_ALT_TYPE_SET
CGenFF_4.0 1 CG2R51 2 CG2R51 3 CG2R51 4 CG2R51 5 OG2R50 6 HGR51 7 HGR51 8 HGR52 9 HGR52
@<TRIPOS>MOLECULE
furan
 9 9 0 0 0
****
USER_CHARGES
INVALID_CHARGES
Pose:   7 Cluster:   7 Fr_nu: 1593133 TotEn:    -9.59
@<TRIPOS>ATOM
      1 C1        -62.9552   -0.5669  -25.8811 C.2    1 LIG      -0.26000
      2 C2        -62.2613   -0.2089  -24.7006 C.2    1 LIG      -0.26000
      3 C3        -62.5073   -1.8220  -26.2217 C.2    1 LIG       0.09300
      4 C4        -61.4390   -1.2708  -24.4039 C.2    1 LIG       0.09300
      5 O1        -61.5831   -2.2583  -25.3263 O.3    1 LIG      -0.29200
      6 H1        -63.6895    0.0171  -26.4170 H      1 LIG       0.17500
      7 H2        -62.3497    0.7084  -24.1365 H      1 LIG       0.17500
      8 H3        -62.7361   -2.5043  -27.0275 H      1 LIG       0.13800
      9 H4        -60.7291   -1.4686  -23.6141 H      1 LIG       0.13800
@<TRIPOS>BOND
      1       1       2 1
      2       1       3 2
      3       2       4 2
      4       3       5 1
      5       4       5 1
      6       1       6 1
      7       2       7 1
      8       3       8 1
      9       4       9 1
@<TRIPOS>ALT_TYPE
CGenFF_4.0_ALT_TYPE_SET
CGenFF_4.0 1 CG2R51 2 CG2R51 3 CG2R51 4 CG2R51 5 OG2R50 6 HGR51 7 HGR51 8 HGR52 9 HGR52
@<TRIPOS>MOLECULE
furan
 9 9 0 0 0
****
USER_CHARGES
INVALID_CHARGES
Pose:   8 Cluster:   8 Fr_nu: 346568 TotEn:    -9.21
@<TRIPOS>ATOM
      1 C1        -76.1131  -24.2250  -44.2489 C.2    1 LIG      -0.26000
      2 C2        -75.3661  -23.1793  -44.8419 C.2    1 LIG      -0.26000
      3 C3        -75.6962  -24.2977  -42.9401 C.2    1 LIG       0.09300
      4 C4        -74.5461  -22.6874  -43.8531 C.2    1 LIG       0.09300
      5 O1        -74.7412  -23.3637  -42.6908 O.3    1 LIG      -0.29200
      6 H1        -76.8613  -24.8482  -44.7170 H      1 LIG       0.17500
      7 H2        -75.4190  -22.8279  -45.8622 H      1 LIG       0.17500
      8 H3        -75.9671  -24.9243  -42.1028 H      1 LIG       0.13800
      9 H4        -73.8065  -21.9007  -43.8180 H      1 LIG       0.13800
@<TRIPOS>BOND
      1       1       2 1
      2       1       3 2
      3       2       4 2
      4       3       5 1
      5       4       5 1
      6       1       6 1
      7       2       7 1
      8       3       8 1
      9       4       9 1
@<TRIPOS>ALT_TYPE
CGenFF_4.0_ALT_TYPE_SET
CGenFF_4.0 1 CG2R51 2 CG2R51 3 CG2R51 4 CG2R51 5 OG2R50 6 HGR51 7 HGR51 8 HGR52 9 HGR52
@<TRIPOS>MOLECULE
furan
 9 9 0 0 0
****
USER_CHARGES
INVALID_CHARGES
Pose:   9 Cluster:   9 Fr_nu: 1219691 TotEn:    -9.20
@<TRIPOS>ATOM
      1 C1        -75.3039  -22.9671  -43.8438 C.2    1 LIG      -0.26000
      2 C2        -74.9874  -24.1810  -43.1884 C.2    1 LIG      -0.26000
      3 C3        -74.2405  -22.1237  -43.6200 C.2    1 LIG       0.09300
      4 C4        -73.7532  -23.9929  -42.6110 C.2    1 LIG       0.09300
      5 O1        -73.2910  -22.7415  -42.8696 O.3    1 LIG      -0.29200
      6 H1        -76.1956  -22.7356  -44.4081 H      1 LIG       0.17500
      7 H2        -75.5842  -25.0805  -43.1428 H      1 LIG       0.17500
      8 H3        -74.0178  -21.1077  -43.9119 H      1 LIG       0.13800
      9 H4        -73.1031  -24.6179  -42.0162 H      1 LIG       0.13800
@<TRIPOS>BOND
      1       1       2 1
      2       1       3 2
      3       2       4 2
      4       3       5 1
      5       4       5 1
      6       1       6 1
      7       2       7 1
      8       3       8 1
      9       4       9 1
@<TRIPOS>ALT_TYPE
CGenFF_4.0_ALT_TYPE_SET
CGenFF_4.0 1 CG2R51 2 CG2R51 3 CG2R51 4 CG2R51 5 OG2R50 6 HGR51 7 HGR51 8 HGR52 9 HGR52
@<TRIPOS>MOLECULE
furan
 9 9 0 0 0
****
USER_CHARGES
INVALID_CHARGES
Pose:  10 Cluster:  10 Fr_nu: 439695 TotEn:    -9.17
@<TRIPOS>ATOM
      1 C1        -74.8420   -8.6537  -44.7583 C.2    1 LIG      -0.26000
      2 C2        -73.4645   -8.6435  -45.0834 C.2    1 LIG      -0.26000
      3 C3        -75.0260   -9.7195  -43.9085 C.2    1 LIG       0.09300
      4 C4        -72.9050   -9.7037  -44.4090 C.2    1 LIG       0.09300
      5 O1        -73.8501  -10.3646  -43.6904 O.3    1 LIG      -0.29200
      6 H1        -75.6053   -7.9701  -45.1010 H      1 LIG       0.17500
      7 H2        -72.9446   -7.9499  -45.7285 H      1 LIG       0.17500
      8 H3        -75.8857  -10.1293  -43.3985 H      1 LIG       0.13800
      9 H4        -71.9025  -10.1001  -44.3393 H      1 LIG       0.13800
@<TRIPOS>BOND
      1       1       2 1
      2       1       3 2
      3       2       4 2
      4       3       5 1
      5       4       5 1
      6       1       6 1
      7       2       7 1
      8       3       8 1
      9       4       9 1
@<TRIPOS>ALT_TYPE
CGenFF_4.0_ALT_TYPE_SET
CGenFF_4.0 1 CG2R51 2 CG2R51 3 CG2R51 4 CG2R51 5 OG2R50 6 HGR51 7 HGR51 8 HGR52 9 HGR52
@<TRIPOS>MOLECULE
furan
 9 9 0 0 0
****
USER_CHARGES
INVALID_CHARGES
Pose:  11 Cluster:  11 Fr_nu: 1479992 TotEn:    -9.09
@<TRIPOS>ATOM
      1 C1        -76.2328   -5.9846  -58.6728 C.2    1 LIG      -0.26000
      2 C2        -75.3758   -7.0982  -58.8418 C.2    1 LIG      -0.26000
      3 C3        -76.6841   -6.0434  -57.3747 C.2    1 LIG       0.09300
      4 C4        -75.3644   -7.7581  -57.6350 C.2    1 LIG       0.09300
      5 O1        -76.1593   -7.1215  -56.7353 O.3    1 LIG      -0.29200
      6 H1        -76.4899   -5.2334  -59.4055 H      1 LIG       0.17500
      7 H2        -74.8341   -7.3840  -59.7319 H      1 LIG       0.17500
      8 H3        -77.3460   -5.4265  -56.7847 H      1 LIG       0.13800
      9 H4        -74.8683   -8.6472  -57.2739 H      1 LIG       0.13800
@<TRIPOS>BOND
      1       1       2 1
      2       1       3 2
      3       2       4 2
      4       3       5 1
      5       4       5 1
      6       1       6 1
      7       2       7 1
      8       3       8 1
      9       4       9 1
@<TRIPOS>ALT_TYPE
CGenFF_4.0_ALT_TYPE_SET
CGenFF_4.0 1 CG2R51 2 CG2R51 3 CG2R51 4 CG2R51 5 OG2R50 6 HGR51 7 HGR51 8 HGR52 9 HGR52
@<TRIPOS>MOLECULE
furan
 9 9 0 0 0
****
USER_CHARGES
INVALID_CHARGES
Pose:  12 Cluster:  12 Fr_nu: 1237047 TotEn:    -9.06
@<TRIPOS>ATOM
      1 C1        -78.6670  -21.4928  -32.5990 C.2    1 LIG      -0.26000
      2 C2        -79.6488  -20.5298  -32.2644 C.2    1 LIG      -0.26000
      3 C3        -79.3190  -22.4704  -33.3140 C.2    1 LIG       0.09300
      4 C4        -80.8307  -20.9875  -32.7988 C.2    1 LIG       0.09300
      5 O1        -80.6382  -22.1699  -33.4403 O.3    1 LIG      -0.29200
      6 H1        -77.6159  -21.4767  -32.3499 H      1 LIG       0.17500
      7 H2        -79.5119  -19.6162  -31.7039 H      1 LIG       0.17500
      8 H3        -79.0033  -23.3934  -33.7783 H      1 LIG       0.13800
      9 H4        -81.8423  -20.6088  -32.8098 H      1 LIG       0.13800
@<TRIPOS>BOND
      1       1       2 1
      2       1       3 2
      3       2       4 2
      4       3       5 1
      5       4       5 1
      6       1       6 1
      7       2       7 1
      8       3       8 1
      9       4       9 1
@<TRIPOS>ALT_TYPE
CGenFF_4.0_ALT_TYPE_SET
CGenFF_4.0 1 CG2R51 2 CG2R51 3 CG2R51 4 CG2R51 5 OG2R50 6 HGR51 7 HGR51 8 HGR52 9 HGR52
@<TRIPOS>MOLECULE
furan
 9 9 0 0 0
****
USER_CHARGES
INVALID_CHARGES
Pose:  13 Cluster:  13 Fr_nu: 3049880 TotEn:    -8.94
@<TRIPOS>ATOM
      1 C1        -73.8493  -23.1441  -43.0931 C.2    1 LIG      -0.26000
      2 C2        -74.5463  -24.3512  -42.8473 C.2    1 LIG      -0.26000
      3 C3        -74.6905  -22.3655  -43.8535 C.2    1 LIG       0.09300
      4 C4        -75.7636  -24.2241  -43.4749 C.2    1 LIG       0.09300
      5 O1        -75.8594  -23.0164  -44.0905 O.3    1 LIG      -0.29200
      6 H1        -72.8578  -22.8754  -42.7584 H      1 LIG       0.17500
      7 H2        -74.2041  -25.2068  -42.2831 H      1 LIG       0.17500
      8 H3        -74.6105  -21.3771  -44.2823 H      1 LIG       0.13800
      9 H4        -76.6255  -24.8681  -43.5720 H      1 LIG       0.13800
@<TRIPOS>BOND
      1       1       2 1
      2       1       3 2
      3       2       4 2
      4       3       5 1
      5       4       5 1
      6       1       6 1
      7       2       7 1
      8       3       8 1
      9       4       9 1
@<TRIPOS>ALT_TYPE
CGenFF_4.0_ALT_TYPE_SET
CGenFF_4.0 1 CG2R51 2 CG2R51 3 CG2R51 4 CG2R51 5 OG2R50 6 HGR51 7 HGR51 8 HGR52 9 HGR52
@<TRIPOS>MOLECULE
furan
 9 9 0 0 0
****
USER_CHARGES
INVALID_CHARGES
Pose:  14 Cluster:  14 Fr_nu: 439728 TotEn:    -8.66
@<TRIPOS>ATOM
      1 C1        -71.1742   -8.3245  -44.6897 C.2    1 LIG      -0.26000
      2 C2        -72.4130   -8.7270  -45.2434 C.2    1 LIG      -0.26000
      3 C3        -70.9975   -9.0838  -43.5565 C.2    1 LIG       0.09300
      4 C4        -72.9050   -9.7037  -44.4090 C.2    1 LIG       0.09300
      5 O1        -72.0480   -9.9271  -43.3783 O.3    1 LIG      -0.29200
      6 H1        -70.4953   -7.5745  -45.0690 H      1 LIG       0.17500
      7 H2        -72.8878   -8.3523  -46.1387 H      1 LIG       0.17500
      8 H3        -70.2194   -9.1419  -42.8093 H      1 LIG       0.13800
      9 H4        -73.8022  -10.3054  -44.4100 H      1 LIG       0.13800
@<TRIPOS>BOND
      1       1       2 1
      2       1       3 2
      3       2       4 2
      4       3       5 1
      5       4       5 1
      6       1       6 1
      7       2       7 1
      8       3       8 1
      9       4       9 1
@<TRIPOS>ALT_TYPE
CGenFF_4.0_ALT_TYPE_SET
CGenFF_4.0 1 CG2R51 2 CG2R51 3 CG2R51 4 CG2R51 5 OG2R50 6 HGR51 7 HGR51 8 HGR52 9 HGR52
@<TRIPOS>MOLECULE
furan
 9 9 0 0 0
****
USER_CHARGES
INVALID_CHARGES
Pose:  15 Cluster:  15 Fr_nu:  72039 TotEn:    -8.60
@<TRIPOS>ATOM
      1 C1        -75.3867   -8.7394  -55.0939 C.2    1 LIG      -0.26000
      2 C2        -74.2825   -8.2293  -55.8176 C.2    1 LIG      -0.26000
      3 C3        -74.9208   -9.0129  -53.8289 C.2    1 LIG       0.09300
      4 C4        -73.2206   -8.2274  -54.9432 C.2    1 LIG       0.09300
      5 O1        -73.6015   -8.7035  -53.7288 O.3    1 LIG      -0.29200
      6 H1        -76.3957   -8.8895  -55.4499 H      1 LIG       0.17500
      7 H2        -74.2631   -7.9036  -56.8476 H      1 LIG       0.17500
      8 H3        -75.3776   -9.4083  -52.9333 H      1 LIG       0.13800
      9 H4        -72.1843   -7.9338  -55.0264 H      1 LIG       0.13800
@<TRIPOS>BOND
      1       1       2 1
      2       1       3 2
      3       2       4 2
      4       3       5 1
      5       4       5 1
      6       1       6 1
      7       2       7 1
      8       3       8 1
      9       4       9 1
@<TRIPOS>ALT_TYPE
CGenFF_4.0_ALT_TYPE_SET
CGenFF_4.0 1 CG2R51 2 CG2R51 3 CG2R51 4 CG2R51 5 OG2R50 6 HGR51 7 HGR51 8 HGR52 9 HGR52
@<TRIPOS>MOLECULE
furan
 9 9 0 0 0
****
USER_CHARGES
INVALID_CHARGES
Pose:  16 Cluster:  16 Fr_nu: 550950 TotEn:    -8.60
@<TRIPOS>ATOM
      1 C1        -74.0011   -9.0368  -54.0496 C.2    1 LIG      -0.26000
      2 C2        -75.2182   -9.2241  -54.7473 C.2    1 LIG      -0.26000
      3 C3        -73.2502   -8.1759  -54.8158 C.2    1 LIG       0.09300
      4 C4        -75.1244   -8.4642  -55.8899 C.2    1 LIG       0.09300
      5 O1        -73.9278   -7.8220  -55.9392 O.3    1 LIG      -0.29200
      6 H1        -73.7076   -9.4749  -53.1066 H      1 LIG       0.17500
      7 H2        -76.0588   -9.8362  -54.4538 H      1 LIG       0.17500
      8 H3        -72.2675   -7.7408  -54.7060 H      1 LIG       0.13800
      9 H4        -75.7870   -8.2830  -56.7237 H      1 LIG       0.13800
@<TRIPOS>BOND
      1       1       2 1
      2       1       3 2
      3       2       4 2
      4       3       5 1
      5       4       5 1
      6       1       6 1
      7       2       7 1
      8       3       8 1
      9       4       9 1
@<TRIPOS>ALT_TYPE
CGenFF_4.0_ALT_TYPE_SET
CGenFF_4.0 1 CG2R51 2 CG2R51 3 CG2R51 4 CG2R51 5 OG2R50 6 HGR51 7 HGR51 8 HGR52 9 HGR52
@<TRIPOS>MOLECULE
furan
 9 9 0 0 0
****
USER_CHARGES
INVALID_CHARGES
Pose:  17 Cluster:  17 Fr_nu: 3574377 TotEn:    -8.55
@<TRIPOS>ATOM
      1 C1        -75.5034   -7.0276  -56.7657 C.2    1 LIG      -0.26000
      2 C2        -75.2540   -7.9410  -57.8177 C.2    1 LIG      -0.26000
      3 C3        -75.9580   -5.8740  -57.3613 C.2    1 LIG       0.09300
      4 C4        -75.5740   -7.2806  -58.9810 C.2    1 LIG       0.09300
      5 O1        -76.0041   -6.0200  -58.7115 O.3    1 LIG      -0.29200
      6 H1        -75.3683   -7.1895  -55.7061 H      1 LIG       0.17500
      7 H2        -74.8870   -8.9541  -57.7378 H      1 LIG       0.17500
      8 H3        -76.2746   -4.9125  -56.9840 H      1 LIG       0.13800
      9 H4        -75.5526   -7.5540  -60.0259 H      1 LIG       0.13800
@<TRIPOS>BOND
      1       1       2 1
      2       1       3 2
      3       2       4 2
      4       3       5 1
      5       4       5 1
      6       1       6 1
      7       2       7 1
      8       3       8 1
      9       4       9 1
@<TRIPOS>ALT_TYPE
CGenFF_4.0_ALT_TYPE_SET
CGenFF_4.0 1 CG2R51 2 CG2R51 3 CG2R51 4 CG2R51 5 OG2R50 6 HGR51 7 HGR51 8 HGR52 9 HGR52
@<TRIPOS>MOLECULE
furan
 9 9 0 0 0
****
USER_CHARGES
INVALID_CHARGES
Pose:  18 Cluster:  18 Fr_nu:  47273 TotEn:    -8.50
@<TRIPOS>ATOM
      1 C1        -49.0600  -10.7202  -43.5031 C.2    1 LIG      -0.26000
      2 C2        -50.1789  -10.4200  -42.6900 C.2    1 LIG      -0.26000
      3 C3        -49.2079  -12.0328  -43.8869 C.2    1 LIG       0.09300
      4 C4        -50.9309  -11.5704  -42.6350 C.2    1 LIG       0.09300
      5 O1        -50.3459  -12.5582  -43.3621 O.3    1 LIG      -0.29200
      6 H1        -48.2472  -10.0624  -43.7750 H      1 LIG       0.17500
      7 H2        -50.4087   -9.4822  -42.2050 H      1 LIG       0.17500
      8 H3        -48.6229  -12.7030  -44.4998 H      1 LIG       0.13800
      9 H4        -51.8582  -11.8348  -42.1480 H      1 LIG       0.13800
@<TRIPOS>BOND
      1       1       2 1
      2       1       3 2
      3       2       4 2
      4       3       5 1
      5       4       5 1
      6       1       6 1
      7       2       7 1
      8       3       8 1
      9       4       9 1
@<TRIPOS>ALT_TYPE
CGenFF_4.0_ALT_TYPE_SET
CGenFF_4.0 1 CG2R51 2 CG2R51 3 CG2R51 4 CG2R51 5 OG2R50 6 HGR51 7 HGR51 8 HGR52 9 HGR52
@<TRIPOS>MOLECULE
furan
 9 9 0 0 0
****
USER_CHARGES
INVALID_CHARGES
Pose:  19 Cluster:  19 Fr_nu: 981715 TotEn:    -8.40
@<TRIPOS>ATOM
      1 C1        -75.6342  -10.1245  -43.5039 C.2    1 LIG      -0.26000
      2 C2        -74.6227   -9.8145  -44.4441 C.2    1 LIG      -0.26000
      3 C3        -76.3755  -11.1403  -44.0614 C.2    1 LIG       0.09300
      4 C4        -74.8179  -10.6630  -45.5090 C.2    1 LIG       0.09300
      5 O1        -75.8843  -11.4744  -45.2835 O.3    1 LIG      -0.29200
      6 H1        -75.8022   -9.6648  -42.5408 H      1 LIG       0.17500
      7 H2        -73.8481   -9.0663  -44.3565 H      1 LIG       0.17500
      8 H3        -77.2364  -11.7045  -43.7333 H      1 LIG       0.13800
      9 H4        -74.3117  -10.8074  -46.4523 H      1 LIG       0.13800
@<TRIPOS>BOND
      1       1       2 1
      2       1       3 2
      3       2       4 2
      4       3       5 1
      5       4       5 1
      6       1       6 1
      7       2       7 1
      8       3       8 1
      9       4       9 1
@<TRIPOS>ALT_TYPE
CGenFF_4.0_ALT_TYPE_SET
CGenFF_4.0 1 CG2R51 2 CG2R51 3 CG2R51 4 CG2R51 5 OG2R50 6 HGR51 7 HGR51 8 HGR52 9 HGR52
@<TRIPOS>MOLECULE
furan
 9 9 0 0 0
****
USER_CHARGES
INVALID_CHARGES
Pose:  20 Cluster:  20 Fr_nu: 459652 TotEn:    -8.20
@<TRIPOS>ATOM
      1 C1        -78.7656  -21.9165  -32.6422 C.2    1 LIG      -0.26000
      2 C2        -79.9660  -22.4941  -33.1204 C.2    1 LIG      -0.26000
      3 C3        -78.8881  -20.5610  -32.8414 C.2    1 LIG       0.09300
      4 C4        -80.7365  -21.4504  -33.5776 C.2    1 LIG       0.09300
      5 O1        -80.0867  -20.2686  -33.4110 O.3    1 LIG      -0.29200
      6 H1        -77.9171  -22.4246  -32.2073 H      1 LIG       0.17500
      7 H2        -80.2359  -23.5402  -33.1303 H      1 LIG       0.17500
      8 H3        -78.2466  -19.7150  -32.6418 H      1 LIG       0.13800
      9 H4        -81.7176  -21.3855  -34.0251 H      1 LIG       0.13800
@<TRIPOS>BOND
      1       1       2 1
      2       1       3 2
      3       2       4 2
      4       3       5 1
      5       4       5 1
      6       1       6 1
      7       2       7 1
      8       3       8 1
      9       4       9 1
@<TRIPOS>ALT_TYPE
CGenFF_4.0_ALT_TYPE_SET
CGenFF_4.0 1 CG2R51 2 CG2R51 3 CG2R51 4 CG2R51 5 OG2R50 6 HGR51 7 HGR51 8 HGR52 9 HGR52
@<TRIPOS>MOLECULE
furan
 9 9 0 0 0
****
USER_CHARGES
INVALID_CHARGES
Pose:  21 Cluster:  21 Fr_nu: 1593824 TotEn:    -8.19
@<TRIPOS>ATOM
      1 C1        -63.2195   -1.8267  -25.9012 C.2    1 LIG      -0.26000
      2 C2        -62.3839   -1.5762  -24.7866 C.2    1 LIG      -0.26000
      3 C3        -63.5480   -0.5945  -26.4168 C.2    1 LIG       0.09300
      4 C4        -62.2613   -0.2089  -24.7006 C.2    1 LIG       0.09300
      5 O1        -62.9679    0.3969  -25.6908 O.3    1 LIG      -0.29200
      6 H1        -63.5423   -2.7852  -26.2809 H      1 LIG       0.17500
      7 H2        -61.9279   -2.3016  -24.1284 H      1 LIG       0.17500
      8 H3        -64.1511   -0.2704  -27.2525 H      1 LIG       0.13800
      9 H4        -61.7353    0.4537  -24.0288 H      1 LIG       0.13800
@<TRIPOS>BOND
      1       1       2 1
      2       1       3 2
      3       2       4 2
      4       3       5 1
      5       4       5 1
      6       1       6 1
      7       2       7 1
      8       3       8 1
      9       4       9 1
@<TRIPOS>ALT_TYPE
CGenFF_4.0_ALT_TYPE_SET
CGenFF_4.0 1 CG2R51 2 CG2R51 3 CG2R51 4 CG2R51 5 OG2R50 6 HGR51 7 HGR51 8 HGR52 9 HGR52
@<TRIPOS>MOLECULE
furan
 9 9 0 0 0
****
USER_CHARGES
INVALID_CHARGES
Pose:  22 Cluster:  22 Fr_nu: 1754450 TotEn:    -8.09
@<TRIPOS>ATOM
      1 C1        -78.2040  -14.9066  -44.9215 C.2    1 LIG      -0.26000
      2 C2        -78.8828  -13.7576  -45.3928 C.2    1 LIG      -0.26000
      3 C3        -78.4577  -15.9021  -45.8361 C.2    1 LIG       0.09300
      4 C4        -79.5028  -14.1329  -46.5619 C.2    1 LIG       0.09300
      5 O1        -79.2485  -15.4386  -46.8392 O.3    1 LIG      -0.29200
      6 H1        -77.6052  -14.9978  -44.0268 H      1 LIG       0.17500
      7 H2        -78.9159  -12.7783  -44.9375 H      1 LIG       0.17500
      8 H3        -78.1637  -16.9388  -45.9136 H      1 LIG       0.13800
      9 H4        -80.1273  -13.6162  -47.2761 H      1 LIG       0.13800
@<TRIPOS>BOND
      1       1       2 1
      2       1       3 2
      3       2       4 2
      4       3       5 1
      5       4       5 1
      6       1       6 1
      7       2       7 1
      8       3       8 1
      9       4       9 1
@<TRIPOS>ALT_TYPE
CGenFF_4.0_ALT_TYPE_SET
CGenFF_4.0 1 CG2R51 2 CG2R51 3 CG2R51 4 CG2R51 5 OG2R50 6 HGR51 7 HGR51 8 HGR52 9 HGR52
@<TRIPOS>MOLECULE
furan
 9 9 0 0 0
****
USER_CHARGES
INVALID_CHARGES
Pose:  23 Cluster:  23 Fr_nu: 1334431 TotEn:    -8.05
@<TRIPOS>ATOM
      1 C1        -78.9063  -21.0575  -31.2676 C.2    1 LIG      -0.26000
      2 C2        -79.9259  -20.3143  -30.6263 C.2    1 LIG      -0.26000
      3 C3        -78.9410  -20.6894  -32.5925 C.2    1 LIG       0.09300
      4 C4        -80.5109  -19.5450  -31.6050 C.2    1 LIG       0.09300
      5 O1        -79.9163  -19.7677  -32.8064 O.3    1 LIG      -0.29200
      6 H1        -78.2309  -21.7723  -30.8202 H      1 LIG       0.17500
      7 H2        -80.1999  -20.3364  -29.5814 H      1 LIG       0.17500
      8 H3        -78.3687  -20.9751  -33.4630 H      1 LIG       0.13800
      9 H4        -81.3177  -18.8265  -31.6086 H      1 LIG       0.13800
@<TRIPOS>BOND
      1       1       2 1
      2       1       3 2
      3       2       4 2
      4       3       5 1
      5       4       5 1
      6       1       6 1
      7       2       7 1
      8       3       8 1
      9       4       9 1
@<TRIPOS>ALT_TYPE
CGenFF_4.0_ALT_TYPE_SET
CGenFF_4.0 1 CG2R51 2 CG2R51 3 CG2R51 4 CG2R51 5 OG2R50 6 HGR51 7 HGR51 8 HGR52 9 HGR52
@<TRIPOS>MOLECULE
furan
 9 9 0 0 0
****
USER_CHARGES
INVALID_CHARGES
Pose:  24 Cluster:  24 Fr_nu: 3455758 TotEn:    -8.00
@<TRIPOS>ATOM
      1 C1        -75.8404   -7.8135  -57.1348 C.2    1 LIG      -0.26000
      2 C2        -76.8225   -6.8445  -57.4507 C.2    1 LIG      -0.26000
      3 C3        -74.7117   -7.4557  -57.8348 C.2    1 LIG       0.09300
      4 C4        -76.2238   -5.9636  -58.3212 C.2    1 LIG       0.09300
      5 O1        -74.9371   -6.3291  -58.5603 O.3    1 LIG      -0.29200
      6 H1        -75.9427   -8.6662  -56.4794 H      1 LIG       0.17500
      7 H2        -77.8394   -6.7943  -57.0891 H      1 LIG       0.17500
      8 H3        -73.7196   -7.8750  -57.9186 H      1 LIG       0.13800
      9 H4        -76.5599   -5.0733  -58.8326 H      1 LIG       0.13800
@<TRIPOS>BOND
      1       1       2 1
      2       1       3 2
      3       2       4 2
      4       3       5 1
      5       4       5 1
      6       1       6 1
      7       2       7 1
      8       3       8 1
      9       4       9 1
@<TRIPOS>ALT_TYPE
CGenFF_4.0_ALT_TYPE_SET
CGenFF_4.0 1 CG2R51 2 CG2R51 3 CG2R51 4 CG2R51 5 OG2R50 6 HGR51 7 HGR51 8 HGR52 9 HGR52
@<TRIPOS>MOLECULE
furan
 9 9 0 0 0
****
USER_CHARGES
INVALID_CHARGES
Pose:  25 Cluster:  25 Fr_nu: 1347500 TotEn:    -7.99
@<TRIPOS>ATOM
      1 C1        -74.0627   -8.1844  -56.0170 C.2    1 LIG      -0.26000
      2 C2        -74.9017   -7.7279  -57.0615 C.2    1 LIG      -0.26000
      3 C3        -74.8461   -8.2229  -54.8870 C.2    1 LIG       0.09300
      4 C4        -76.1380   -7.5202  -56.4953 C.2    1 LIG       0.09300
      5 O1        -76.1125   -7.8197  -55.1701 O.3    1 LIG      -0.29200
      6 H1        -73.0177   -8.4513  -56.0798 H      1 LIG       0.17500
      7 H2        -74.6383   -7.5703  -58.0974 H      1 LIG       0.17500
      8 H3        -74.6626   -8.5004  -53.8592 H      1 LIG       0.13800
      9 H4        -77.0885   -7.1797  -56.8796 H      1 LIG       0.13800
@<TRIPOS>BOND
      1       1       2 1
      2       1       3 2
      3       2       4 2
      4       3       5 1
      5       4       5 1
      6       1       6 1
      7       2       7 1
      8       3       8 1
      9       4       9 1
@<TRIPOS>ALT_TYPE
CGenFF_4.0_ALT_TYPE_SET
CGenFF_4.0 1 CG2R51 2 CG2R51 3 CG2R51 4 CG2R51 5 OG2R50 6 HGR51 7 HGR51 8 HGR52 9 HGR52
@<TRIPOS>MOLECULE
furan
 9 9 0 0 0
****
USER_CHARGES
INVALID_CHARGES
Pose:  26 Cluster:  26 Fr_nu:  10178 TotEn:    -7.94
@<TRIPOS>ATOM
      1 C1        -78.9213  -20.9066  -31.5810 C.2    1 LIG      -0.26000
      2 C2        -78.7994  -21.7054  -32.7430 C.2    1 LIG      -0.26000
      3 C3        -80.2023  -20.4057  -31.5946 C.2    1 LIG       0.09300
      4 C4        -80.0146  -21.6358  -33.3837 C.2    1 LIG       0.09300
      5 O1        -80.8753  -20.8455  -32.6901 O.3    1 LIG      -0.29200
      6 H1        -78.1695  -20.7190  -30.8281 H      1 LIG       0.17500
      7 H2        -77.9341  -22.2625  -33.0722 H      1 LIG       0.17500
      8 H3        -80.7589  -19.7582  -30.9328 H      1 LIG       0.13800
      9 H4        -80.4059  -22.0677  -34.2933 H      1 LIG       0.13800
@<TRIPOS>BOND
      1       1       2 1
      2       1       3 2
      3       2       4 2
      4       3       5 1
      5       4       5 1
      6       1       6 1
      7       2       7 1
      8       3       8 1
      9       4       9 1
@<TRIPOS>ALT_TYPE
CGenFF_4.0_ALT_TYPE_SET
CGenFF_4.0 1 CG2R51 2 CG2R51 3 CG2R51 4 CG2R51 5 OG2R50 6 HGR51 7 HGR51 8 HGR52 9 HGR52
@<TRIPOS>MOLECULE
furan
 9 9 0 0 0
****
USER_CHARGES
INVALID_CHARGES
Pose:  27 Cluster:  27 Fr_nu: 531108 TotEn:    -7.93
@<TRIPOS>ATOM
      1 C1        -51.1911  -12.2359  -44.1485 C.2    1 LIG      -0.26000
      2 C2        -49.8689  -11.9548  -44.5683 C.2    1 LIG      -0.26000
      3 C3        -51.4559  -11.3685  -43.1143 C.2    1 LIG       0.09300
      4 C4        -49.4202  -10.9357  -43.7608 C.2    1 LIG       0.09300
      5 O1        -50.3816  -10.5725  -42.8718 O.3    1 LIG      -0.29200
      6 H1        -51.8662  -12.9780  -44.5492 H      1 LIG       0.17500
      7 H2        -49.3128  -12.4349  -45.3606 H      1 LIG       0.17500
      8 H3        -52.3151  -11.1997  -42.4816 H      1 LIG       0.13800
      9 H4        -48.4916  -10.3876  -43.6953 H      1 LIG       0.13800
@<TRIPOS>BOND
      1       1       2 1
      2       1       3 2
      3       2       4 2
      4       3       5 1
      5       4       5 1
      6       1       6 1
      7       2       7 1
      8       3       8 1
      9       4       9 1
@<TRIPOS>ALT_TYPE
CGenFF_4.0_ALT_TYPE_SET
CGenFF_4.0 1 CG2R51 2 CG2R51 3 CG2R51 4 CG2R51 5 OG2R50 6 HGR51 7 HGR51 8 HGR52 9 HGR52
@<TRIPOS>MOLECULE
furan
 9 9 0 0 0
****
USER_CHARGES
INVALID_CHARGES
Pose:  28 Cluster:  28 Fr_nu: 706412 TotEn:    -7.76
@<TRIPOS>ATOM
      1 C1        -50.1622  -12.4496  -42.7698 C.2    1 LIG      -0.26000
      2 C2        -48.8187  -12.3704  -43.2080 C.2    1 LIG      -0.26000
      3 C3        -50.6329  -11.1573  -42.7458 C.2    1 LIG       0.09300
      4 C4        -48.5643  -11.0354  -43.4207 C.2    1 LIG       0.09300
      5 O1        -49.6651  -10.2893  -43.1413 O.3    1 LIG      -0.29200
      6 H1        -50.7176  -13.3373  -42.5042 H      1 LIG       0.17500
      7 H2        -48.1229  -13.1845  -43.3512 H      1 LIG       0.17500
      8 H3        -51.5825  -10.7123  -42.4864 H      1 LIG       0.13800
      9 H4        -47.6972  -10.4833  -43.7529 H      1 LIG       0.13800
@<TRIPOS>BOND
      1       1       2 1
      2       1       3 2
      3       2       4 2
      4       3       5 1
      5       4       5 1
      6       1       6 1
      7       2       7 1
      8       3       8 1
      9       4       9 1
@<TRIPOS>ALT_TYPE
CGenFF_4.0_ALT_TYPE_SET
CGenFF_4.0 1 CG2R51 2 CG2R51 3 CG2R51 4 CG2R51 5 OG2R50 6 HGR51 7 HGR51 8 HGR52 9 HGR52
@<TRIPOS>MOLECULE
furan
 9 9 0 0 0
****
USER_CHARGES
INVALID_CHARGES
Pose:  29 Cluster:  29 Fr_nu:  36070 TotEn:    -7.76
@<TRIPOS>ATOM
      1 C1        -76.5154   -7.5595  -56.2188 C.2    1 LIG      -0.26000
      2 C2        -75.4097   -8.1715  -55.5816 C.2    1 LIG      -0.26000
      3 C3        -75.9948   -6.7993  -57.2402 C.2    1 LIG       0.09300
      4 C4        -74.2924   -7.7418  -56.2590 C.2    1 LIG       0.09300
      5 O1        -74.6405   -6.9051  -57.2716 O.3    1 LIG      -0.29200
      6 H1        -77.5608   -7.6594  -55.9651 H      1 LIG       0.17500
      7 H2        -75.4253   -8.8421  -54.7345 H      1 LIG       0.17500
      8 H3        -76.4314   -6.1605  -57.9942 H      1 LIG       0.13800
      9 H4        -73.2341   -7.9300  -56.1507 H      1 LIG       0.13800
@<TRIPOS>BOND
      1       1       2 1
      2       1       3 2
      3       2       4 2
      4       3       5 1
      5       4       5 1
      6       1       6 1
      7       2       7 1
      8       3       8 1
      9       4       9 1
@<TRIPOS>ALT_TYPE
CGenFF_4.0_ALT_TYPE_SET
CGenFF_4.0 1 CG2R51 2 CG2R51 3 CG2R51 4 CG2R51 5 OG2R50 6 HGR51 7 HGR51 8 HGR52 9 HGR52
@<TRIPOS>MOLECULE
furan
 9 9 0 0 0
****
USER_CHARGES
INVALID_CHARGES
Pose:  30 Cluster:  30 Fr_nu: 173927 TotEn:    -7.23
@<TRIPOS>ATOM
      1 C1        -73.8239   -8.5377  -52.8131 C.2    1 LIG      -0.26000
      2 C2        -74.9805   -9.0140  -52.1510 C.2    1 LIG      -0.26000
      3 C3        -73.6040   -9.3976  -53.8640 C.2    1 LIG       0.09300
      4 C4        -75.3851  -10.1309  -52.8445 C.2    1 LIG       0.09300
      5 O1        -74.5513  -10.3714  -53.8902 O.3    1 LIG      -0.29200
      6 H1        -73.2251   -7.6759  -52.5563 H      1 LIG       0.17500
      7 H2        -75.4595   -8.5954  -51.2776 H      1 LIG       0.17500
      8 H3        -72.8578   -9.4503  -54.6433 H      1 LIG       0.13800
      9 H4        -76.2022  -10.8278  -52.7280 H      1 LIG       0.13800
@<TRIPOS>BOND
      1       1       2 1
      2       1       3 2
      3       2       4 2
      4       3       5 1
      5       4       5 1
      6       1       6 1
      7       2       7 1
      8       3       8 1
      9       4       9 1
@<TRIPOS>ALT_TYPE
CGenFF_4.0_ALT_TYPE_SET
CGenFF_4.0 1 CG2R51 2 CG2R51 3 CG2R51 4 CG2R51 5 OG2R50 6 HGR51 7 HGR51 8 HGR52 9 HGR52
@<TRIPOS>MOLECULE
furan
 9 9 0 0 0
****
USER_CHARGES
INVALID_CHARGES
Pose:  31 Cluster:  31 Fr_nu: 1981252 TotEn:    -7.16
@<TRIPOS>ATOM
      1 C1        -83.1279    4.1923  -52.3353 C.2    1 LIG      -0.26000
      2 C2        -81.7256    4.2155  -52.1445 C.2    1 LIG      -0.26000
      3 C3        -83.4603    2.8775  -52.5654 C.2    1 LIG       0.09300
      4 C4        -81.3012    2.9133  -52.2715 C.2    1 LIG       0.09300
      5 O1        -82.3526    2.0915  -52.5281 O.3    1 LIG      -0.29200
      6 H1        -83.8107    5.0291  -52.3089 H      1 LIG       0.17500
      7 H2        -81.1024    5.0740  -51.9398 H      1 LIG       0.17500
      8 H3        -84.3909    2.3649  -52.7611 H      1 LIG       0.13800
      9 H4        -80.3359    2.4324  -52.2100 H      1 LIG       0.13800
@<TRIPOS>BOND
      1       1       2 1
      2       1       3 2
      3       2       4 2
      4       3       5 1
      5       4       5 1
      6       1       6 1
      7       2       7 1
      8       3       8 1
      9       4       9 1
@<TRIPOS>ALT_TYPE
CGenFF_4.0_ALT_TYPE_SET
CGenFF_4.0 1 CG2R51 2 CG2R51 3 CG2R51 4 CG2R51 5 OG2R50 6 HGR51 7 HGR51 8 HGR52 9 HGR52
@<TRIPOS>MOLECULE
furan
 9 9 0 0 0
****
USER_CHARGES
INVALID_CHARGES
Pose:  32 Cluster:  32 Fr_nu: 460315 TotEn:    -7.14
@<TRIPOS>ATOM
      1 C1        -78.9562  -22.1003  -33.0952 C.2    1 LIG      -0.26000
      2 C2        -80.1398  -21.4752  -33.5551 C.2    1 LIG      -0.26000
      3 C3        -78.2303  -21.1214  -32.4573 C.2    1 LIG       0.09300
      4 C4        -80.0529  -20.1589  -33.1654 C.2    1 LIG       0.09300
      5 O1        -78.8919  -19.9351  -32.4955 O.3    1 LIG      -0.29200
      6 H1        -78.6680  -23.1347  -33.2142 H      1 LIG       0.17500
      7 H2        -80.9544  -21.9275  -34.1021 H      1 LIG       0.17500
      8 H3        -77.2764  -21.1085  -31.9504 H      1 LIG       0.13800
      9 H4        -80.6989  -19.3008  -33.2811 H      1 LIG       0.13800
@<TRIPOS>BOND
      1       1       2 1
      2       1       3 2
      3       2       4 2
      4       3       5 1
      5       4       5 1
      6       1       6 1
      7       2       7 1
      8       3       8 1
      9       4       9 1
@<TRIPOS>ALT_TYPE
CGenFF_4.0_ALT_TYPE_SET
CGenFF_4.0 1 CG2R51 2 CG2R51 3 CG2R51 4 CG2R51 5 OG2R50 6 HGR51 7 HGR51 8 HGR52 9 HGR52
@<TRIPOS>MOLECULE
furan
 9 9 0 0 0
****
USER_CHARGES
INVALID_CHARGES
Pose:  33 Cluster:  33 Fr_nu:  49858 TotEn:    -6.96
@<TRIPOS>ATOM
      1 C1        -75.2340  -11.2254  -52.8024 C.2    1 LIG      -0.26000
      2 C2        -74.5012  -10.0522  -53.1024 C.2    1 LIG      -0.26000
      3 C3        -76.2844  -10.8272  -52.0086 C.2    1 LIG       0.09300
      4 C4        -75.1562   -9.0207  -52.4706 C.2    1 LIG       0.09300
      5 O1        -76.2443   -9.4848  -51.8018 O.3    1 LIG      -0.29200
      6 H1        -75.0226  -12.2349  -53.1241 H      1 LIG       0.17500
      7 H2        -73.6076   -9.9688  -53.7040 H      1 LIG       0.17500
      8 H3        -77.1040  -11.3488  -51.5362 H      1 LIG       0.13800
      9 H4        -74.9847   -7.9563  -52.4030 H      1 LIG       0.13800
@<TRIPOS>BOND
      1       1       2 1
      2       1       3 2
      3       2       4 2
      4       3       5 1
      5       4       5 1
      6       1       6 1
      7       2       7 1
      8       3       8 1
      9       4       9 1
@<TRIPOS>ALT_TYPE
CGenFF_4.0_ALT_TYPE_SET
CGenFF_4.0 1 CG2R51 2 CG2R51 3 CG2R51 4 CG2R51 5 OG2R50 6 HGR51 7 HGR51 8 HGR52 9 HGR52
@<TRIPOS>MOLECULE
furan
 9 9 0 0 0
****
USER_CHARGES
INVALID_CHARGES
Pose:  34 Cluster:  34 Fr_nu: 894375 TotEn:    -6.90
@<TRIPOS>ATOM
      1 C1        -79.2256  -14.6600  -45.6529 C.2    1 LIG      -0.26000
      2 C2        -78.2330  -15.0746  -44.7330 C.2    1 LIG      -0.26000
      3 C3        -80.0084  -15.7651  -45.8939 C.2    1 LIG       0.09300
      4 C4        -78.4801  -16.4033  -44.4774 C.2    1 LIG       0.09300
      5 O1        -79.5608  -16.8318  -45.1811 O.3    1 LIG      -0.29200
      6 H1        -79.3540  -13.6788  -46.0864 H      1 LIG       0.17500
      7 H2        -77.4372  -14.4793  -44.3091 H      1 LIG       0.17500
      8 H3        -80.8755  -15.9465  -46.5122 H      1 LIG       0.13800
      9 H4        -78.0048  -17.1454  -43.8525 H      1 LIG       0.13800
@<TRIPOS>BOND
      1       1       2 1
      2       1       3 2
      3       2       4 2
      4       3       5 1
      5       4       5 1
      6       1       6 1
      7       2       7 1
      8       3       8 1
      9       4       9 1
@<TRIPOS>ALT_TYPE
CGenFF_4.0_ALT_TYPE_SET
CGenFF_4.0 1 CG2R51 2 CG2R51 3 CG2R51 4 CG2R51 5 OG2R50 6 HGR51 7 HGR51 8 HGR52 9 HGR52
@<TRIPOS>MOLECULE
furan
 9 9 0 0 0
****
USER_CHARGES
INVALID_CHARGES
Pose:  35 Cluster:  35 Fr_nu: 1459394 TotEn:    -6.79
@<TRIPOS>ATOM
      1 C1        -79.3845  -22.1825  -32.6555 C.2    1 LIG      -0.26000
      2 C2        -80.4134  -21.3061  -32.2354 C.2    1 LIG      -0.26000
      3 C3        -78.2071  -21.6345  -32.2020 C.2    1 LIG       0.09300
      4 C4        -79.7914  -20.2851  -31.5550 C.2    1 LIG       0.09300
      5 O1        -78.4465  -20.4780  -31.5301 O.3    1 LIG      -0.29200
      6 H1        -79.4880  -23.0986  -33.2188 H      1 LIG       0.17500
      7 H2        -81.4754  -21.4062  -32.4068 H      1 LIG       0.17500
      8 H3        -77.1701  -21.9297  -32.2698 H      1 LIG       0.13800
      9 H4        -80.1456  -19.3951  -31.0556 H      1 LIG       0.13800
@<TRIPOS>BOND
      1       1       2 1
      2       1       3 2
      3       2       4 2
      4       3       5 1
      5       4       5 1
      6       1       6 1
      7       2       7 1
      8       3       8 1
      9       4       9 1
@<TRIPOS>ALT_TYPE
CGenFF_4.0_ALT_TYPE_SET
CGenFF_4.0 1 CG2R51 2 CG2R51 3 CG2R51 4 CG2R51 5 OG2R50 6 HGR51 7 HGR51 8 HGR52 9 HGR52
@<TRIPOS>MOLECULE
furan
 9 9 0 0 0
****
USER_CHARGES
INVALID_CHARGES
Pose:  36 Cluster:  36 Fr_nu:  28923 TotEn:    -6.77
@<TRIPOS>ATOM
      1 C1        -73.4758   -9.7129  -44.2352 C.2    1 LIG      -0.26000
      2 C2        -72.0990   -9.6251  -43.9190 C.2    1 LIG      -0.26000
      3 C3        -73.6890   -8.8240  -45.2630 C.2    1 LIG       0.09300
      4 C4        -71.5690   -8.6889  -44.7762 C.2    1 LIG       0.09300
      5 O1        -72.5318   -8.1959  -45.5988 O.3    1 LIG      -0.29200
      6 H1        -74.2196  -10.3445  -43.7716 H      1 LIG       0.17500
      7 H2        -71.5603  -10.1755  -43.1612 H      1 LIG       0.17500
      8 H3        -74.5594   -8.5376  -45.8353 H      1 LIG       0.13800
      9 H4        -70.5782   -8.2835  -44.9204 H      1 LIG       0.13800
@<TRIPOS>BOND
      1       1       2 1
      2       1       3 2
      3       2       4 2
      4       3       5 1
      5       4       5 1
      6       1       6 1
      7       2       7 1
      8       3       8 1
      9       4       9 1
@<TRIPOS>ALT_TYPE
CGenFF_4.0_ALT_TYPE_SET
CGenFF_4.0 1 CG2R51 2 CG2R51 3 CG2R51 4 CG2R51 5 OG2R50 6 HGR51 7 HGR51 8 HGR52 9 HGR52
@<TRIPOS>MOLECULE
furan
 9 9 0 0 0
****
USER_CHARGES
INVALID_CHARGES
Pose:  37 Cluster:  37 Fr_nu:   2474 TotEn:    -6.76
@<TRIPOS>ATOM
      1 C1        -50.1785  -11.3247  -26.5073 C.2    1 LIG      -0.26000
      2 C2        -49.4715  -10.8146  -27.6223 C.2    1 LIG      -0.26000
      3 C3        -51.1845  -12.1104  -27.0199 C.2    1 LIG       0.09300
      4 C4        -50.0957  -11.3251  -28.7366 C.2    1 LIG       0.09300
      5 O1        -51.1408  -12.1161  -28.3780 O.3    1 LIG      -0.29200
      6 H1        -49.9801  -11.1420  -25.4611 H      1 LIG       0.17500
      7 H2        -48.6140  -10.1572  -27.6146 H      1 LIG       0.17500
      8 H3        -51.9712  -12.7021  -26.5750 H      1 LIG       0.13800
      9 H4        -49.9269  -11.2264  -29.7991 H      1 LIG       0.13800
@<TRIPOS>BOND
      1       1       2 1
      2       1       3 2
      3       2       4 2
      4       3       5 1
      5       4       5 1
      6       1       6 1
      7       2       7 1
      8       3       8 1
      9       4       9 1
@<TRIPOS>ALT_TYPE
CGenFF_4.0_ALT_TYPE_SET
CGenFF_4.0 1 CG2R51 2 CG2R51 3 CG2R51 4 CG2R51 5 OG2R50 6 HGR51 7 HGR51 8 HGR52 9 HGR52
@<TRIPOS>MOLECULE
furan
 9 9 0 0 0
****
USER_CHARGES
INVALID_CHARGES
Pose:  38 Cluster:  38 Fr_nu: 2949828 TotEn:    -6.74
@<TRIPOS>ATOM
      1 C1        -68.8389    2.9919  -47.2559 C.2    1 LIG      -0.26000
      2 C2        -69.2583    3.7500  -48.3751 C.2    1 LIG      -0.26000
      3 C3        -69.9684    2.3800  -46.7641 C.2    1 LIG       0.09300
      4 C4        -70.6141    3.5472  -48.4875 C.2    1 LIG       0.09300
      5 O1        -71.0547    2.7132  -47.5093 O.3    1 LIG      -0.29200
      6 H1        -67.8386    2.9031  -46.8573 H      1 LIG       0.17500
      7 H2        -68.6485    4.3668  -49.0194 H      1 LIG       0.17500
      8 H3        -70.1564    1.7121  -45.9361 H      1 LIG       0.13800
      9 H4        -71.3692    3.9048  -49.1723 H      1 LIG       0.13800
@<TRIPOS>BOND
      1       1       2 1
      2       1       3 2
      3       2       4 2
      4       3       5 1
      5       4       5 1
      6       1       6 1
      7       2       7 1
      8       3       8 1
      9       4       9 1
@<TRIPOS>ALT_TYPE
CGenFF_4.0_ALT_TYPE_SET
CGenFF_4.0 1 CG2R51 2 CG2R51 3 CG2R51 4 CG2R51 5 OG2R50 6 HGR51 7 HGR51 8 HGR52 9 HGR52
@<TRIPOS>MOLECULE
furan
 9 9 0 0 0
****
USER_CHARGES
INVALID_CHARGES
Pose:  39 Cluster:  39 Fr_nu: 240127 TotEn:    -6.66
@<TRIPOS>ATOM
      1 C1        -48.9435  -11.9164  -43.5971 C.2    1 LIG      -0.26000
      2 C2        -50.0766  -11.2240  -43.1073 C.2    1 LIG      -0.26000
      3 C3        -47.9503  -10.9747  -43.7346 C.2    1 LIG       0.09300
      4 C4        -49.6950   -9.9086  -42.9803 C.2    1 LIG       0.09300
      5 O1        -48.4003   -9.7483  -43.3606 O.3    1 LIG      -0.29200
      6 H1        -48.8611  -12.9699  -43.8223 H      1 LIG       0.17500
      7 H2        -51.0496  -11.6327  -42.8756 H      1 LIG       0.17500
      8 H3        -46.9231  -11.0145  -44.0667 H      1 LIG       0.13800
      9 H4        -50.2000   -9.0122  -42.6510 H      1 LIG       0.13800
@<TRIPOS>BOND
      1       1       2 1
      2       1       3 2
      3       2       4 2
      4       3       5 1
      5       4       5 1
      6       1       6 1
      7       2       7 1
      8       3       8 1
      9       4       9 1
@<TRIPOS>ALT_TYPE
CGenFF_4.0_ALT_TYPE_SET
CGenFF_4.0 1 CG2R51 2 CG2R51 3 CG2R51 4 CG2R51 5 OG2R50 6 HGR51 7 HGR51 8 HGR52 9 HGR52
@<TRIPOS>MOLECULE
furan
 9 9 0 0 0
****
USER_CHARGES
INVALID_CHARGES
Pose:  40 Cluster:  40 Fr_nu: 116579 TotEn:    -6.62
@<TRIPOS>ATOM
      1 C1        -73.6716   -8.7183  -53.9682 C.2    1 LIG      -0.26000
      2 C2        -74.7179   -9.3493  -53.2538 C.2    1 LIG      -0.26000
      3 C3        -74.1986   -8.3715  -55.1905 C.2    1 LIG       0.09300
      4 C4        -75.8097   -9.3431  -54.0905 C.2    1 LIG       0.09300
      5 O1        -75.5015   -8.7487  -55.2730 O.3    1 LIG      -0.29200
      6 H1        -72.6599   -8.5391  -53.6342 H      1 LIG       0.17500
      7 H2        -74.6809   -9.7575  -52.2541 H      1 LIG       0.17500
      8 H3        -73.7989   -7.8770  -56.0638 H      1 LIG       0.13800
      9 H4        -76.8242   -9.7024  -53.9982 H      1 LIG       0.13800
@<TRIPOS>BOND
      1       1       2 1
      2       1       3 2
      3       2       4 2
      4       3       5 1
      5       4       5 1
      6       1       6 1
      7       2       7 1
      8       3       8 1
      9       4       9 1
@<TRIPOS>ALT_TYPE
CGenFF_4.0_ALT_TYPE_SET
CGenFF_4.0 1 CG2R51 2 CG2R51 3 CG2R51 4 CG2R51 5 OG2R50 6 HGR51 7 HGR51 8 HGR52 9 HGR52
@<TRIPOS>MOLECULE
furan
 9 9 0 0 0
****
USER_CHARGES
INVALID_CHARGES
Pose:  41 Cluster:  41 Fr_nu:  23217 TotEn:    -5.85
@<TRIPOS>ATOM
      1 C1        -80.2460  -21.3188  -32.7816 C.2    1 LIG      -0.26000
      2 C2        -78.8707  -21.3449  -32.4486 C.2    1 LIG      -0.26000
      3 C3        -80.7693  -20.2106  -32.1570 C.2    1 LIG       0.09300
      4 C4        -78.6515  -20.2508  -31.6444 C.2    1 LIG       0.09300
      5 O1        -79.8038  -19.5541  -31.4618 O.3    1 LIG      -0.29200
      6 H1        -80.7882  -22.0202  -33.3991 H      1 LIG       0.17500
      7 H2        -78.1316  -22.0704  -32.7565 H      1 LIG       0.17500
      8 H3        -81.7565  -19.7743  -32.1117 H      1 LIG       0.13800
      9 H4        -77.7793  -19.8504  -31.1484 H      1 LIG       0.13800
@<TRIPOS>BOND
      1       1       2 1
      2       1       3 2
      3       2       4 2
      4       3       5 1
      5       4       5 1
      6       1       6 1
      7       2       7 1
      8       3       8 1
      9       4       9 1
@<TRIPOS>ALT_TYPE
CGenFF_4.0_ALT_TYPE_SET
CGenFF_4.0 1 CG2R51 2 CG2R51 3 CG2R51 4 CG2R51 5 OG2R50 6 HGR51 7 HGR51 8 HGR52 9 HGR52
@<TRIPOS>MOLECULE
furan
 9 9 0 0 0
****
USER_CHARGES
INVALID_CHARGES
Pose:  42 Cluster:  42 Fr_nu:  11034 TotEn:    -5.28
@<TRIPOS>ATOM
      1 C1        -80.6132  -21.5431  -33.1843 C.2    1 LIG      -0.26000
      2 C2        -80.1330  -20.3201  -32.6581 C.2    1 LIG      -0.26000
      3 C3        -79.5697  -22.4346  -33.0922 C.2    1 LIG       0.09300
      4 C4        -78.8304  -20.5515  -32.2818 C.2    1 LIG       0.09300
      5 O1        -78.4794  -21.8380  -32.5430 O.3    1 LIG      -0.29200
      6 H1        -81.5967  -21.7489  -33.5816 H      1 LIG       0.17500
      7 H2        -80.6694  -19.3869  -32.5646 H      1 LIG       0.17500
      8 H3        -79.4493  -23.4747  -33.3580 H      1 LIG       0.13800
      9 H4        -78.0606  -19.9378  -31.8369 H      1 LIG       0.13800
@<TRIPOS>BOND
      1       1       2 1
      2       1       3 2
      3       2       4 2
      4       3       5 1
      5       4       5 1
      6       1       6 1
      7       2       7 1
      8       3       8 1
      9       4       9 1
@<TRIPOS>ALT_TYPE
CGenFF_4.0_ALT_TYPE_SET
CGenFF_4.0 1 CG2R51 2 CG2R51 3 CG2R51 4 CG2R51 5 OG2R50 6 HGR51 7 HGR51 8 HGR52 9 HGR52
@<TRIPOS>MOLECULE
furan
 9 9 0 0 0
****
USER_CHARGES
INVALID_CHARGES
Pose:  43 Cluster:  43 Fr_nu: 284815 TotEn:    -4.90
@<TRIPOS>ATOM
      1 C1        -51.5713  -11.3605  -28.9915 C.2    1 LIG      -0.26000
      2 C2        -50.1734  -11.1498  -29.0602 C.2    1 LIG      -0.26000
      3 C3        -51.8844  -11.4126  -27.6531 C.2    1 LIG       0.09300
      4 C4        -49.7320  -11.0880  -27.7590 C.2    1 LIG       0.09300
      5 O1        -50.7689  -11.2472  -26.8951 O.3    1 LIG      -0.29200
      6 H1        -52.2639  -11.4623  -29.8145 H      1 LIG       0.17500
      7 H2        -49.5640  -11.0547  -29.9473 H      1 LIG       0.17500
      8 H3        -52.8052  -11.5521  -27.1056 H      1 LIG       0.13800
      9 H4        -48.7627  -10.9434  -27.3045 H      1 LIG       0.13800
@<TRIPOS>BOND
      1       1       2 1
      2       1       3 2
      3       2       4 2
      4       3       5 1
      5       4       5 1
      6       1       6 1
      7       2       7 1
      8       3       8 1
      9       4       9 1
@<TRIPOS>ALT_TYPE
CGenFF_4.0_ALT_TYPE_SET
CGenFF_4.0 1 CG2R51 2 CG2R51 3 CG2R51 4 CG2R51 5 OG2R50 6 HGR51 7 HGR51 8 HGR52 9 HGR52
@<TRIPOS>MOLECULE
pyrimidine
 10 10 0 0 0
****
USER_CHARGES
INVALID_CHARGES
Pose:   1 Cluster:   1 Fr_nu: 3571288 TotEn:   -15.28
@<TRIPOS>ATOM
      1 C1        -59.6439   -3.0462  -21.6689 C.ar   1 LIG      -0.13100
      2 C2        -58.6321   -3.7814  -21.0856 C.ar   1 LIG       0.28900
      3 C3        -60.5070   -2.4192  -20.7937 C.ar   1 LIG       0.28900
      4 C4        -59.3722   -3.2433  -19.0049 C.ar   1 LIG       0.50700
      5 N1        -58.4660   -3.9018  -19.7521 N.ar   1 LIG      -0.71900
      6 N2        -60.4004   -2.4966  -19.4510 N.ar   1 LIG      -0.71900
      7 H1        -59.7535   -2.9669  -22.7421 H      1 LIG       0.11500
      8 H2        -57.9053   -4.3098  -21.6930 H      1 LIG       0.11400
      9 H3        -61.3336   -1.8195  -21.1591 H      1 LIG       0.11400
     10 H4        -59.2634   -3.3234  -17.9302 H      1 LIG       0.14100
@<TRIPOS>BOND
      1       1       2 ar
      2       1       3 ar
      3       2       5 ar
      4       3       6 ar
      5       4       5 ar
      6       4       6 ar
      7       1       7 1
      8       2       8 1
      9       3       9 1
     10       4      10 1
@<TRIPOS>ALT_TYPE
CGenFF_4.0_ALT_TYPE_SET
CGenFF_4.0 1 CG2R61 2 CG2R61 3 CG2R61 4 CG2R64 5 NG2R62 6 NG2R62 7 HGR61 8 HGR62 9 HGR62 10 HGR62
@<TRIPOS>MOLECULE
pyrimidine
 10 10 0 0 0
****
USER_CHARGES
INVALID_CHARGES
Pose:   2 Cluster:   2 Fr_nu: 1861662 TotEn:   -14.97
@<TRIPOS>ATOM
      1 C1        -78.7493  -22.0045  -32.8324 C.ar   1 LIG      -0.13100
      2 C2        -78.8601  -21.8422  -31.4664 C.ar   1 LIG       0.28900
      3 C3        -79.9116  -22.3552  -33.4882 C.ar   1 LIG       0.28900
      4 C4        -81.0750  -22.3483  -31.5354 C.ar   1 LIG       0.50700
      5 N1        -80.0117  -22.0068  -30.7831 N.ar   1 LIG      -0.71900
      6 N2        -81.0964  -22.5362  -32.8688 N.ar   1 LIG      -0.71900
      7 H1        -77.8122  -21.8662  -33.3549 H      1 LIG       0.11500
      8 H2        -77.9998  -21.5671  -30.8659 H      1 LIG       0.11400
      9 H3        -79.9224  -22.5056  -34.5623 H      1 LIG       0.11400
     10 H4        -82.0131  -22.4880  -31.0123 H      1 LIG       0.14100
@<TRIPOS>BOND
      1       1       2 ar
      2       1       3 ar
      3       2       5 ar
      4       3       6 ar
      5       4       5 ar
      6       4       6 ar
      7       1       7 1
      8       2       8 1
      9       3       9 1
     10       4      10 1
@<TRIPOS>ALT_TYPE
CGenFF_4.0_ALT_TYPE_SET
CGenFF_4.0 1 CG2R61 2 CG2R61 3 CG2R61 4 CG2R64 5 NG2R62 6 NG2R62 7 HGR61 8 HGR62 9 HGR62 10 HGR62
@<TRIPOS>MOLECULE
pyrimidine
 10 10 0 0 0
****
USER_CHARGES
INVALID_CHARGES
Pose:   3 Cluster:   3 Fr_nu: 291192 TotEn:   -14.08
@<TRIPOS>ATOM
      1 C1        -78.4878  -21.4185  -32.2113 C.ar   1 LIG      -0.13100
      2 C2        -78.3712  -20.8931  -30.9405 C.ar   1 LIG       0.28900
      3 C3        -79.7369  -21.3140  -32.7883 C.ar   1 LIG       0.28900
      4 C4        -80.5566  -20.2678  -30.9442 C.ar   1 LIG       0.50700
      5 N1        -79.3889  -20.3085  -30.2749 N.ar   1 LIG      -0.71900
      6 N2        -80.7978  -20.7429  -32.1811 N.ar   1 LIG      -0.71900
      7 H1        -77.6543  -21.8821  -32.7218 H      1 LIG       0.11500
      8 H2        -77.4279  -20.9291  -30.4065 H      1 LIG       0.11400
      9 H3        -79.9251  -21.6989  -33.7847 H      1 LIG       0.11400
     10 H4        -81.3916  -19.8046  -30.4329 H      1 LIG       0.14100
@<TRIPOS>BOND
      1       1       2 ar
      2       1       3 ar
      3       2       5 ar
      4       3       6 ar
      5       4       5 ar
      6       4       6 ar
      7       1       7 1
      8       2       8 1
      9       3       9 1
     10       4      10 1
@<TRIPOS>ALT_TYPE
CGenFF_4.0_ALT_TYPE_SET
CGenFF_4.0 1 CG2R61 2 CG2R61 3 CG2R61 4 CG2R64 5 NG2R62 6 NG2R62 7 HGR61 8 HGR62 9 HGR62 10 HGR62
@<TRIPOS>MOLECULE
pyrimidine
 10 10 0 0 0
****
USER_CHARGES
INVALID_CHARGES
Pose:   4 Cluster:   4 Fr_nu: 262726 TotEn:   -13.85
@<TRIPOS>ATOM
      1 C1        -58.3241    2.7107  -39.6477 C.ar   1 LIG      -0.13100
      2 C2        -57.1822    3.3910  -39.2767 C.ar   1 LIG       0.28900
      3 C3        -58.1204    1.5408  -40.3504 C.ar   1 LIG       0.28900
      4 C4        -55.8661    1.8159  -40.2533 C.ar   1 LIG       0.50700
      5 N1        -55.9327    2.9707  -39.5639 N.ar   1 LIG      -0.71900
      6 N2        -56.9006    1.0620  -40.6717 N.ar   1 LIG      -0.71900
      7 H1        -59.3145    3.0713  -39.4039 H      1 LIG       0.11500
      8 H2        -57.2425    4.3209  -38.7216 H      1 LIG       0.11400
      9 H3        -58.9577    0.9380  -40.6851 H      1 LIG       0.11400
     10 H4        -54.8746    1.4553  -40.4986 H      1 LIG       0.14100
@<TRIPOS>BOND
      1       1       2 ar
      2       1       3 ar
      3       2       5 ar
      4       3       6 ar
      5       4       5 ar
      6       4       6 ar
      7       1       7 1
      8       2       8 1
      9       3       9 1
     10       4      10 1
@<TRIPOS>ALT_TYPE
CGenFF_4.0_ALT_TYPE_SET
CGenFF_4.0 1 CG2R61 2 CG2R61 3 CG2R61 4 CG2R64 5 NG2R62 6 NG2R62 7 HGR61 8 HGR62 9 HGR62 10 HGR62
@<TRIPOS>MOLECULE
pyrimidine
 10 10 0 0 0
****
USER_CHARGES
INVALID_CHARGES
Pose:   5 Cluster:   5 Fr_nu: 173367 TotEn:   -13.43
@<TRIPOS>ATOM
      1 C1        -60.5492    4.0189  -38.4762 C.ar   1 LIG      -0.13100
      2 C2        -59.6418    3.1285  -39.0131 C.ar   1 LIG       0.28900
      3 C3        -60.0067    5.1477  -37.8969 C.ar   1 LIG       0.28900
      4 C4        -57.9008    4.4546  -38.3989 C.ar   1 LIG       0.50700
      5 N1        -58.3058    3.3154  -38.9919 N.ar   1 LIG      -0.71900
      6 N2        -58.6822    5.3985  -37.8402 N.ar   1 LIG      -0.71900
      7 H1        -61.6161    3.8434  -38.5072 H      1 LIG       0.11500
      8 H2        -59.9744    2.2125  -39.4893 H      1 LIG       0.11400
      9 H3        -60.6412    5.9043  -37.4482 H      1 LIG       0.11400
     10 H4        -56.8325    4.6300  -38.3667 H      1 LIG       0.14100
@<TRIPOS>BOND
      1       1       2 ar
      2       1       3 ar
      3       2       5 ar
      4       3       6 ar
      5       4       5 ar
      6       4       6 ar
      7       1       7 1
      8       2       8 1
      9       3       9 1
     10       4      10 1
@<TRIPOS>ALT_TYPE
CGenFF_4.0_ALT_TYPE_SET
CGenFF_4.0 1 CG2R61 2 CG2R61 3 CG2R61 4 CG2R64 5 NG2R62 6 NG2R62 7 HGR61 8 HGR62 9 HGR62 10 HGR62
@<TRIPOS>MOLECULE
pyrimidine
 10 10 0 0 0
****
USER_CHARGES
INVALID_CHARGES
Pose:   6 Cluster:   6 Fr_nu: 588786 TotEn:   -13.35
@<TRIPOS>ATOM
      1 C1        -74.9686  -23.3760  -45.6018 C.ar   1 LIG      -0.13100
      2 C2        -74.7377  -22.5911  -44.4904 C.ar   1 LIG       0.28900
      3 C3        -75.7697  -24.4806  -45.3967 C.ar   1 LIG       0.28900
      4 C4        -76.0105  -23.9601  -43.1971 C.ar   1 LIG       0.50700
      5 N1        -75.2448  -22.8547  -43.2683 N.ar   1 LIG      -0.71900
      6 N2        -76.3093  -24.8041  -44.2032 N.ar   1 LIG      -0.71900
      7 H1        -74.5487  -23.1407  -46.5706 H      1 LIG       0.11500
      8 H2        -74.1198  -21.7020  -44.5542 H      1 LIG       0.11400
      9 H3        -76.0064  -25.1569  -46.2109 H      1 LIG       0.11400
     10 H4        -76.4301  -24.1965  -42.2269 H      1 LIG       0.14100
@<TRIPOS>BOND
      1       1       2 ar
      2       1       3 ar
      3       2       5 ar
      4       3       6 ar
      5       4       5 ar
      6       4       6 ar
      7       1       7 1
      8       2       8 1
      9       3       9 1
     10       4      10 1
@<TRIPOS>ALT_TYPE
CGenFF_4.0_ALT_TYPE_SET
CGenFF_4.0 1 CG2R61 2 CG2R61 3 CG2R61 4 CG2R64 5 NG2R62 6 NG2R62 7 HGR61 8 HGR62 9 HGR62 10 HGR62
@<TRIPOS>MOLECULE
pyrimidine
 10 10 0 0 0
****
USER_CHARGES
INVALID_CHARGES
Pose:   7 Cluster:   7 Fr_nu: 393978 TotEn:   -13.21
@<TRIPOS>ATOM
      1 C1        -78.5250  -21.6838  -32.5365 C.ar   1 LIG      -0.13100
      2 C2        -79.5148  -22.3185  -33.2589 C.ar   1 LIG       0.28900
      3 C3        -78.9104  -20.5343  -31.8778 C.ar   1 LIG       0.28900
      4 C4        -81.0372  -20.7432  -32.6524 C.ar   1 LIG       0.50700
      5 N1        -80.7863  -21.8742  -33.3389 N.ar   1 LIG      -0.71900
      6 N2        -80.1627  -20.0334  -31.9142 N.ar   1 LIG      -0.71900
      7 H1        -77.5128  -22.0627  -32.4899 H      1 LIG       0.11500
      8 H2        -79.3063  -23.2291  -33.8099 H      1 LIG       0.11400
      9 H3        -78.2013  -19.9666  -31.2851 H      1 LIG       0.11400
     10 H4        -82.0504  -20.3631  -32.6998 H      1 LIG       0.14100
@<TRIPOS>BOND
      1       1       2 ar
      2       1       3 ar
      3       2       5 ar
      4       3       6 ar
      5       4       5 ar
      6       4       6 ar
      7       1       7 1
      8       2       8 1
      9       3       9 1
     10       4      10 1
@<TRIPOS>ALT_TYPE
CGenFF_4.0_ALT_TYPE_SET
CGenFF_4.0 1 CG2R61 2 CG2R61 3 CG2R61 4 CG2R64 5 NG2R62 6 NG2R62 7 HGR61 8 HGR62 9 HGR62 10 HGR62
@<TRIPOS>MOLECULE
pyrimidine
 10 10 0 0 0
****
USER_CHARGES
INVALID_CHARGES
Pose:   8 Cluster:   8 Fr_nu: 498286 TotEn:   -13.06
@<TRIPOS>ATOM
      1 C1        -79.4747  -22.3359  -32.8213 C.ar   1 LIG      -0.13100
      2 C2        -78.8675  -21.6715  -31.7753 C.ar   1 LIG       0.28900
      3 C3        -80.4935  -21.6518  -33.4521 C.ar   1 LIG       0.28900
      4 C4        -80.2265  -19.8723  -32.0632 C.ar   1 LIG       0.50700
      5 N1        -79.2194  -20.4343  -31.3680 N.ar   1 LIG      -0.71900
      6 N2        -80.8971  -20.4141  -33.0978 N.ar   1 LIG      -0.71900
      7 H1        -79.1719  -23.3285  -33.1267 H      1 LIG       0.11500
      8 H2        -78.0568  -22.1296  -31.2191 H      1 LIG       0.11400
      9 H3        -81.0303  -22.0936  -34.2847 H      1 LIG       0.11400
     10 H4        -80.5306  -18.8789  -31.7568 H      1 LIG       0.14100
@<TRIPOS>BOND
      1       1       2 ar
      2       1       3 ar
      3       2       5 ar
      4       3       6 ar
      5       4       5 ar
      6       4       6 ar
      7       1       7 1
      8       2       8 1
      9       3       9 1
     10       4      10 1
@<TRIPOS>ALT_TYPE
CGenFF_4.0_ALT_TYPE_SET
CGenFF_4.0 1 CG2R61 2 CG2R61 3 CG2R61 4 CG2R64 5 NG2R62 6 NG2R62 7 HGR61 8 HGR62 9 HGR62 10 HGR62
@<TRIPOS>MOLECULE
pyrimidine
 10 10 0 0 0
****
USER_CHARGES
INVALID_CHARGES
Pose:   9 Cluster:   9 Fr_nu:  16714 TotEn:   -12.92
@<TRIPOS>ATOM
      1 C1        -75.7032   -9.6513  -43.7568 C.ar   1 LIG      -0.13100
      2 C2        -75.2988   -8.6161  -44.5749 C.ar   1 LIG       0.28900
      3 C3        -74.7585  -10.6286  -43.5192 C.ar   1 LIG       0.28900
      4 C4        -73.2386   -9.5457  -44.8169 C.ar   1 LIG       0.50700
      5 N1        -74.0693   -8.5313  -45.1240 N.ar   1 LIG      -0.71900
      6 N2        -73.5120  -10.6076  -44.0351 N.ar   1 LIG      -0.71900
      7 H1        -76.6962   -9.6940  -43.3297 H      1 LIG       0.11500
      8 H2        -75.9727   -7.8020  -44.8186 H      1 LIG       0.11400
      9 H3        -74.9848  -11.4818  -42.8889 H      1 LIG       0.11400
     10 H4        -72.2446   -9.5038  -45.2453 H      1 LIG       0.14100
@<TRIPOS>BOND
      1       1       2 ar
      2       1       3 ar
      3       2       5 ar
      4       3       6 ar
      5       4       5 ar
      6       4       6 ar
      7       1       7 1
      8       2       8 1
      9       3       9 1
     10       4      10 1
@<TRIPOS>ALT_TYPE
CGenFF_4.0_ALT_TYPE_SET
CGenFF_4.0 1 CG2R61 2 CG2R61 3 CG2R61 4 CG2R64 5 NG2R62 6 NG2R62 7 HGR61 8 HGR62 9 HGR62 10 HGR62
@<TRIPOS>MOLECULE
pyrimidine
 10 10 0 0 0
****
USER_CHARGES
INVALID_CHARGES
Pose:  10 Cluster:  10 Fr_nu: 1271339 TotEn:   -12.90
@<TRIPOS>ATOM
      1 C1        -78.4887  -13.5896  -46.8430 C.ar   1 LIG      -0.13100
      2 C2        -79.0290  -14.6107  -47.5980 C.ar   1 LIG       0.28900
      3 C3        -77.6611  -12.7187  -47.5218 C.ar   1 LIG       0.28900
      4 C4        -77.9640  -13.8636  -49.4620 C.ar   1 LIG       0.50700
      5 N1        -78.7870  -14.7782  -48.9147 N.ar   1 LIG      -0.71900
      6 N2        -77.3757  -12.8264  -48.8360 N.ar   1 LIG      -0.71900
      7 H1        -78.7000  -13.4793  -45.7878 H      1 LIG       0.11500
      8 H2        -79.6911  -15.3444  -47.1512 H      1 LIG       0.11400
      9 H3        -77.1898  -11.8854  -47.0120 H      1 LIG       0.11400
     10 H4        -77.7514  -13.9745  -50.5183 H      1 LIG       0.14100
@<TRIPOS>BOND
      1       1       2 ar
      2       1       3 ar
      3       2       5 ar
      4       3       6 ar
      5       4       5 ar
      6       4       6 ar
      7       1       7 1
      8       2       8 1
      9       3       9 1
     10       4      10 1
@<TRIPOS>ALT_TYPE
CGenFF_4.0_ALT_TYPE_SET
CGenFF_4.0 1 CG2R61 2 CG2R61 3 CG2R61 4 CG2R64 5 NG2R62 6 NG2R62 7 HGR61 8 HGR62 9 HGR62 10 HGR62
@<TRIPOS>MOLECULE
pyrimidine
 10 10 0 0 0
****
USER_CHARGES
INVALID_CHARGES
Pose:  11 Cluster:  11 Fr_nu: 1301084 TotEn:   -12.86
@<TRIPOS>ATOM
      1 C1        -78.9643  -20.8338  -33.0014 C.ar   1 LIG      -0.13100
      2 C2        -79.9691  -19.8994  -32.8541 C.ar   1 LIG       0.28900
      3 C3        -79.3594  -22.1533  -32.9194 C.ar   1 LIG       0.28900
      4 C4        -81.5215  -21.5375  -32.5828 C.ar   1 LIG       0.50700
      5 N1        -81.2632  -20.2173  -32.6428 N.ar   1 LIG      -0.71900
      6 N2        -80.6341  -22.5426  -32.7100 N.ar   1 LIG      -0.71900
      7 H1        -77.9340  -20.5503  -33.1700 H      1 LIG       0.11500
      8 H2        -79.7546  -18.8373  -32.9033 H      1 LIG       0.11400
      9 H3        -78.6400  -22.9585  -33.0222 H      1 LIG       0.11400
     10 H4        -82.5528  -21.8216  -32.4129 H      1 LIG       0.14100
@<TRIPOS>BOND
      1       1       2 ar
      2       1       3 ar
      3       2       5 ar
      4       3       6 ar
      5       4       5 ar
      6       4       6 ar
      7       1       7 1
      8       2       8 1
      9       3       9 1
     10       4      10 1
@<TRIPOS>ALT_TYPE
CGenFF_4.0_ALT_TYPE_SET
CGenFF_4.0 1 CG2R61 2 CG2R61 3 CG2R61 4 CG2R64 5 NG2R62 6 NG2R62 7 HGR61 8 HGR62 9 HGR62 10 HGR62
@<TRIPOS>MOLECULE
pyrimidine
 10 10 0 0 0
****
USER_CHARGES
INVALID_CHARGES
Pose:  12 Cluster:  12 Fr_nu: 1755165 TotEn:   -12.67
@<TRIPOS>ATOM
      1 C1        -63.5333   -1.3523  -26.7705 C.ar   1 LIG      -0.13100
      2 C2        -62.5343   -2.0003  -26.0729 C.ar   1 LIG       0.28900
      3 C3        -63.8360   -0.0785  -26.3348 C.ar   1 LIG       0.28900
      4 C4        -62.2613   -0.2089  -24.7006 C.ar   1 LIG       0.50700
      5 N1        -61.8749   -1.4563  -25.0291 N.ar   1 LIG      -0.71900
      6 N2        -63.2179    0.5263  -25.2992 N.ar   1 LIG      -0.71900
      7 H1        -64.0458   -1.8129  -27.6043 H      1 LIG       0.11500
      8 H2        -62.2276   -3.0051  -26.3424 H      1 LIG       0.11400
      9 H3        -64.6077    0.5086  -26.8207 H      1 LIG       0.11400
     10 H4        -61.7490    0.2522  -23.8650 H      1 LIG       0.14100
@<TRIPOS>BOND
      1       1       2 ar
      2       1       3 ar
      3       2       5 ar
      4       3       6 ar
      5       4       5 ar
      6       4       6 ar
      7       1       7 1
      8       2       8 1
      9       3       9 1
     10       4      10 1
@<TRIPOS>ALT_TYPE
CGenFF_4.0_ALT_TYPE_SET
CGenFF_4.0 1 CG2R61 2 CG2R61 3 CG2R61 4 CG2R64 5 NG2R62 6 NG2R62 7 HGR61 8 HGR62 9 HGR62 10 HGR62
@<TRIPOS>MOLECULE
pyrimidine
 10 10 0 0 0
****
USER_CHARGES
INVALID_CHARGES
Pose:  13 Cluster:  13 Fr_nu:   9583 TotEn:   -12.60
@<TRIPOS>ATOM
      1 C1        -78.7133  -21.7411  -32.6892 C.ar   1 LIG      -0.13100
      2 C2        -79.8889  -22.3036  -32.2353 C.ar   1 LIG       0.28900
      3 C3        -78.5386  -20.4043  -32.3953 C.ar   1 LIG       0.28900
      4 C4        -80.5413  -20.3264  -31.3230 C.ar   1 LIG       0.50700
      5 N1        -80.8284  -21.6230  -31.5465 N.ar   1 LIG      -0.71900
      6 N2        -79.4354  -19.6635  -31.7118 N.ar   1 LIG      -0.71900
      7 H1        -77.9769  -22.3110  -33.2398 H      1 LIG       0.11500
      8 H2        -80.1144  -23.3485  -32.4186 H      1 LIG       0.11400
      9 H3        -77.6459  -19.8756  -32.7116 H      1 LIG       0.11400
     10 H4        -81.2791  -19.7553  -30.7727 H      1 LIG       0.14100
@<TRIPOS>BOND
      1       1       2 ar
      2       1       3 ar
      3       2       5 ar
      4       3       6 ar
      5       4       5 ar
      6       4       6 ar
      7       1       7 1
      8       2       8 1
      9       3       9 1
     10       4      10 1
@<TRIPOS>ALT_TYPE
CGenFF_4.0_ALT_TYPE_SET
CGenFF_4.0 1 CG2R61 2 CG2R61 3 CG2R61 4 CG2R64 5 NG2R62 6 NG2R62 7 HGR61 8 HGR62 9 HGR62 10 HGR62
@<TRIPOS>MOLECULE
pyrimidine
 10 10 0 0 0
****
USER_CHARGES
INVALID_CHARGES
Pose:  14 Cluster:  14 Fr_nu:   7885 TotEn:   -12.54
@<TRIPOS>ATOM
      1 C1        -50.6481  -11.2804  -43.5915 C.ar   1 LIG      -0.13100
      2 C2        -49.5386  -11.8371  -44.1944 C.ar   1 LIG       0.28900
      3 C3        -50.4574  -10.0389  -43.0203 C.ar   1 LIG       0.28900
      4 C4        -48.2731  -10.0292  -43.6495 C.ar   1 LIG       0.50700
      5 N1        -48.3312  -11.2370  -44.2421 N.ar   1 LIG      -0.71900
      6 N2        -49.2790   -9.3820  -43.0306 N.ar   1 LIG      -0.71900
      7 H1        -51.6050  -11.7845  -43.5680 H      1 LIG       0.11500
      8 H2        -49.5918  -12.8105  -44.6699 H      1 LIG       0.11400
      9 H3        -51.2713   -9.5227  -42.5228 H      1 LIG       0.11400
     10 H4        -47.3149   -9.5248  -43.6719 H      1 LIG       0.14100
@<TRIPOS>BOND
      1       1       2 ar
      2       1       3 ar
      3       2       5 ar
      4       3       6 ar
      5       4       5 ar
      6       4       6 ar
      7       1       7 1
      8       2       8 1
      9       3       9 1
     10       4      10 1
@<TRIPOS>ALT_TYPE
CGenFF_4.0_ALT_TYPE_SET
CGenFF_4.0 1 CG2R61 2 CG2R61 3 CG2R61 4 CG2R64 5 NG2R62 6 NG2R62 7 HGR61 8 HGR62 9 HGR62 10 HGR62
@<TRIPOS>MOLECULE
pyrimidine
 10 10 0 0 0
****
USER_CHARGES
INVALID_CHARGES
Pose:  15 Cluster:  15 Fr_nu: 496603 TotEn:   -12.52
@<TRIPOS>ATOM
      1 C1        -79.6720  -22.1188  -33.0677 C.ar   1 LIG      -0.13100
      2 C2        -79.7573  -22.3171  -31.7046 C.ar   1 LIG       0.28900
      3 C3        -80.7681  -21.5196  -33.6536 C.ar   1 LIG       0.28900
      4 C4        -81.8303  -21.3862  -31.6484 C.ar   1 LIG       0.50700
      5 N1        -80.8255  -21.9617  -30.9610 N.ar   1 LIG      -0.71900
      6 N2        -81.8684  -21.1391  -32.9717 N.ar   1 LIG      -0.71900
      7 H1        -78.8025  -22.4140  -33.6395 H      1 LIG       0.11500
      8 H2        -78.9446  -22.7814  -31.1567 H      1 LIG       0.11400
      9 H3        -80.7931  -21.3235  -34.7201 H      1 LIG       0.11400
     10 H4        -82.7015  -21.0914  -31.0762 H      1 LIG       0.14100
@<TRIPOS>BOND
      1       1       2 ar
      2       1       3 ar
      3       2       5 ar
      4       3       6 ar
      5       4       5 ar
      6       4       6 ar
      7       1       7 1
      8       2       8 1
      9       3       9 1
     10       4      10 1
@<TRIPOS>ALT_TYPE
CGenFF_4.0_ALT_TYPE_SET
CGenFF_4.0 1 CG2R61 2 CG2R61 3 CG2R61 4 CG2R64 5 NG2R62 6 NG2R62 7 HGR61 8 HGR62 9 HGR62 10 HGR62
@<TRIPOS>MOLECULE
pyrimidine
 10 10 0 0 0
****
USER_CHARGES
INVALID_CHARGES
Pose:  16 Cluster:  16 Fr_nu: 1941492 TotEn:   -12.48
@<TRIPOS>ATOM
      1 C1        -78.8277  -13.1758  -46.5803 C.ar   1 LIG      -0.13100
      2 C2        -79.1280  -13.8555  -47.7432 C.ar   1 LIG       0.28900
      3 C3        -78.9276  -13.9104  -45.4166 C.ar   1 LIG       0.28900
      4 C4        -79.5582  -15.7595  -46.5785 C.ar   1 LIG       0.50700
      5 N1        -79.4980  -15.1525  -47.7790 N.ar   1 LIG      -0.71900
      6 N2        -79.2914  -15.2091  -45.3787 N.ar   1 LIG      -0.71900
      7 H1        -78.5336  -12.1348  -46.5810 H      1 LIG       0.11500
      8 H2        -79.0778  -13.3609  -48.7071 H      1 LIG       0.11400
      9 H3        -78.7118  -13.4614  -44.4531 H      1 LIG       0.11400
     10 H4        -79.8538  -16.8016  -46.5774 H      1 LIG       0.14100
@<TRIPOS>BOND
      1       1       2 ar
      2       1       3 ar
      3       2       5 ar
      4       3       6 ar
      5       4       5 ar
      6       4       6 ar
      7       1       7 1
      8       2       8 1
      9       3       9 1
     10       4      10 1
@<TRIPOS>ALT_TYPE
CGenFF_4.0_ALT_TYPE_SET
CGenFF_4.0 1 CG2R61 2 CG2R61 3 CG2R61 4 CG2R64 5 NG2R62 6 NG2R62 7 HGR61 8 HGR62 9 HGR62 10 HGR62
@<TRIPOS>MOLECULE
pyrimidine
 10 10 0 0 0
****
USER_CHARGES
INVALID_CHARGES
Pose:  17 Cluster:  17 Fr_nu:  48917 TotEn:   -12.46
@<TRIPOS>ATOM
      1 C1        -50.7828  -11.6490  -42.6615 C.ar   1 LIG      -0.13100
      2 C2        -49.9612  -12.6943  -43.0311 C.ar   1 LIG       0.28900
      3 C3        -50.2337  -10.3883  -42.7771 C.ar   1 LIG       0.28900
      4 C4        -48.2791  -11.2555  -43.5480 C.ar   1 LIG       0.50700
      5 N1        -48.6993  -12.5330  -43.4804 N.ar   1 LIG      -0.71900
      6 N2        -48.9804  -10.1541  -43.2182 N.ar   1 LIG      -0.71900
      7 H1        -51.7915  -11.8075  -42.3042 H      1 LIG       0.11500
      8 H2        -50.3055  -13.7212  -42.9742 H      1 LIG       0.11400
      9 H3        -50.8034   -9.5050  -42.5094 H      1 LIG       0.11400
     10 H4        -47.2688  -11.0966  -43.9047 H      1 LIG       0.14100
@<TRIPOS>BOND
      1       1       2 ar
      2       1       3 ar
      3       2       5 ar
      4       3       6 ar
      5       4       5 ar
      6       4       6 ar
      7       1       7 1
      8       2       8 1
      9       3       9 1
     10       4      10 1
@<TRIPOS>ALT_TYPE
CGenFF_4.0_ALT_TYPE_SET
CGenFF_4.0 1 CG2R61 2 CG2R61 3 CG2R61 4 CG2R64 5 NG2R62 6 NG2R62 7 HGR61 8 HGR62 9 HGR62 10 HGR62
@<TRIPOS>MOLECULE
pyrimidine
 10 10 0 0 0
****
USER_CHARGES
INVALID_CHARGES
Pose:  18 Cluster:  18 Fr_nu: 456427 TotEn:   -12.28
@<TRIPOS>ATOM
      1 C1        -68.8058    3.6463  -47.8710 C.ar   1 LIG      -0.13100
      2 C2        -68.9312    4.4495  -48.9862 C.ar   1 LIG       0.28900
      3 C3        -69.9887    3.1791  -47.3357 C.ar   1 LIG       0.28900
      4 C4        -71.1957    4.2596  -48.9302 C.ar   1 LIG       0.50700
      5 N1        -70.1149    4.7775  -49.5443 N.ar   1 LIG      -0.71900
      6 N2        -71.2059    3.4671  -47.8414 N.ar   1 LIG      -0.71900
      7 H1        -67.8430    3.3994  -47.4442 H      1 LIG       0.11500
      8 H2        -68.0568    4.8638  -49.4763 H      1 LIG       0.11400
      9 H3        -69.9905    2.5415  -46.4583 H      1 LIG       0.11400
     10 H4        -72.1599    4.5077  -49.3568 H      1 LIG       0.14100
@<TRIPOS>BOND
      1       1       2 ar
      2       1       3 ar
      3       2       5 ar
      4       3       6 ar
      5       4       5 ar
      6       4       6 ar
      7       1       7 1
      8       2       8 1
      9       3       9 1
     10       4      10 1
@<TRIPOS>ALT_TYPE
CGenFF_4.0_ALT_TYPE_SET
CGenFF_4.0 1 CG2R61 2 CG2R61 3 CG2R61 4 CG2R64 5 NG2R62 6 NG2R62 7 HGR61 8 HGR62 9 HGR62 10 HGR62
@<TRIPOS>MOLECULE
pyrimidine
 10 10 0 0 0
****
USER_CHARGES
INVALID_CHARGES
Pose:  19 Cluster:  19 Fr_nu: 394281 TotEn:   -12.10
@<TRIPOS>ATOM
      1 C1        -78.3865  -21.3204  -32.8836 C.ar   1 LIG      -0.13100
      2 C2        -78.9994  -22.5432  -33.0663 C.ar   1 LIG       0.28900
      3 C3        -78.9104  -20.5343  -31.8778 C.ar   1 LIG       0.28900
      4 C4        -80.4630  -22.1181  -31.3798 C.ar   1 LIG       0.50700
      5 N1        -80.0438  -22.9756  -32.3297 N.ar   1 LIG      -0.71900
      6 N2        -79.9521  -20.9030  -31.1037 N.ar   1 LIG      -0.71900
      7 H1        -77.5500  -20.9989  -33.4895 H      1 LIG       0.11500
      8 H2        -78.6572  -23.2295  -33.8333 H      1 LIG       0.11400
      9 H3        -78.4949  -19.5562  -31.6604 H      1 LIG       0.11400
     10 H4        -81.3012  -22.4393  -30.7738 H      1 LIG       0.14100
@<TRIPOS>BOND
      1       1       2 ar
      2       1       3 ar
      3       2       5 ar
      4       3       6 ar
      5       4       5 ar
      6       4       6 ar
      7       1       7 1
      8       2       8 1
      9       3       9 1
     10       4      10 1
@<TRIPOS>ALT_TYPE
CGenFF_4.0_ALT_TYPE_SET
CGenFF_4.0 1 CG2R61 2 CG2R61 3 CG2R61 4 CG2R64 5 NG2R62 6 NG2R62 7 HGR61 8 HGR62 9 HGR62 10 HGR62
@<TRIPOS>MOLECULE
pyrimidine
 10 10 0 0 0
****
USER_CHARGES
INVALID_CHARGES
Pose:  20 Cluster:  20 Fr_nu: 241709 TotEn:   -11.89
@<TRIPOS>ATOM
      1 C1        -65.3072   -0.4033  -27.6390 C.ar   1 LIG      -0.13100
      2 C2        -64.0874   -0.4711  -26.9972 C.ar   1 LIG       0.28900
      3 C3        -66.1331   -1.4955  -27.4685 C.ar   1 LIG       0.28900
      4 C4        -64.5879   -2.5222  -26.1550 C.ar   1 LIG       0.50700
      5 N1        -63.6939   -1.5192  -26.2444 N.ar   1 LIG      -0.71900
      6 N2        -65.8042   -2.5761  -26.7307 N.ar   1 LIG      -0.71900
      7 H1        -65.5970    0.4503  -28.2371 H      1 LIG       0.11500
      8 H2        -63.3714    0.3401  -27.0733 H      1 LIG       0.11400
      9 H3        -67.1115   -1.5333  -27.9351 H      1 LIG       0.11400
     10 H4        -64.2976   -3.3774  -25.5572 H      1 LIG       0.14100
@<TRIPOS>BOND
      1       1       2 ar
      2       1       3 ar
      3       2       5 ar
      4       3       6 ar
      5       4       5 ar
      6       4       6 ar
      7       1       7 1
      8       2       8 1
      9       3       9 1
     10       4      10 1
@<TRIPOS>ALT_TYPE
CGenFF_4.0_ALT_TYPE_SET
CGenFF_4.0 1 CG2R61 2 CG2R61 3 CG2R61 4 CG2R64 5 NG2R62 6 NG2R62 7 HGR61 8 HGR62 9 HGR62 10 HGR62
@<TRIPOS>MOLECULE
pyrimidine
 10 10 0 0 0
****
USER_CHARGES
INVALID_CHARGES
Pose:  21 Cluster:  21 Fr_nu: 2878523 TotEn:   -11.66
@<TRIPOS>ATOM
      1 C1        -77.8897   -6.4378  -57.1236 C.ar   1 LIG      -0.13100
      2 C2        -77.5568   -7.6980  -56.6701 C.ar   1 LIG       0.28900
      3 C3        -77.0527   -5.9087  -58.0845 C.ar   1 LIG       0.28900
      4 C4        -75.7527   -7.7731  -58.0509 C.ar   1 LIG       0.50700
      5 N1        -76.4914   -8.3969  -57.1136 N.ar   1 LIG      -0.71900
      6 N2        -75.9712   -6.5508  -58.5726 N.ar   1 LIG      -0.71900
      7 H1        -78.7506   -5.8998  -56.7499 H      1 LIG       0.11500
      8 H2        -78.1558   -8.1951  -55.9148 H      1 LIG       0.11400
      9 H3        -77.2335   -4.9235  -58.5006 H      1 LIG       0.11400
     10 H4        -74.8901   -8.3111  -58.4244 H      1 LIG       0.14100
@<TRIPOS>BOND
      1       1       2 ar
      2       1       3 ar
      3       2       5 ar
      4       3       6 ar
      5       4       5 ar
      6       4       6 ar
      7       1       7 1
      8       2       8 1
      9       3       9 1
     10       4      10 1
@<TRIPOS>ALT_TYPE
CGenFF_4.0_ALT_TYPE_SET
CGenFF_4.0 1 CG2R61 2 CG2R61 3 CG2R61 4 CG2R64 5 NG2R62 6 NG2R62 7 HGR61 8 HGR62 9 HGR62 10 HGR62
@<TRIPOS>MOLECULE
pyrimidine
 10 10 0 0 0
****
USER_CHARGES
INVALID_CHARGES
Pose:  22 Cluster:  22 Fr_nu:  12577 TotEn:   -11.57
@<TRIPOS>ATOM
      1 C1        -79.6410  -22.5206  -32.8828 C.ar   1 LIG      -0.13100
      2 C2        -80.2699  -21.4652  -33.5115 C.ar   1 LIG       0.28900
      3 C3        -80.4665  -23.5439  -32.4641 C.ar   1 LIG       0.28900
      4 C4        -82.2978  -22.4624  -33.2665 C.ar   1 LIG       0.50700
      5 N1        -81.6013  -21.4033  -33.7208 N.ar   1 LIG      -0.71900
      6 N2        -81.8042  -23.5476  -32.6401 N.ar   1 LIG      -0.71900
      7 H1        -78.5706  -22.5440  -32.7281 H      1 LIG       0.11500
      8 H2        -79.7032  -20.6149  -33.8750 H      1 LIG       0.11400
      9 H3        -80.0631  -24.4152  -31.9597 H      1 LIG       0.11400
     10 H4        -83.3697  -22.4387  -33.4203 H      1 LIG       0.14100
@<TRIPOS>BOND
      1       1       2 ar
      2       1       3 ar
      3       2       5 ar
      4       3       6 ar
      5       4       5 ar
      6       4       6 ar
      7       1       7 1
      8       2       8 1
      9       3       9 1
     10       4      10 1
@<TRIPOS>ALT_TYPE
CGenFF_4.0_ALT_TYPE_SET
CGenFF_4.0 1 CG2R61 2 CG2R61 3 CG2R61 4 CG2R64 5 NG2R62 6 NG2R62 7 HGR61 8 HGR62 9 HGR62 10 HGR62
@<TRIPOS>MOLECULE
pyrimidine
 10 10 0 0 0
****
USER_CHARGES
INVALID_CHARGES
Pose:  23 Cluster:  23 Fr_nu: 4034499 TotEn:   -11.40
@<TRIPOS>ATOM
      1 C1        -77.1087   -6.3394  -57.4621 C.ar   1 LIG      -0.13100
      2 C2        -76.6541   -7.3035  -56.5856 C.ar   1 LIG       0.28900
      3 C3        -76.2054   -5.9317  -58.4223 C.ar   1 LIG       0.28900
      4 C4        -74.6282   -7.3558  -57.6152 C.ar   1 LIG       0.50700
      5 N1        -75.4152   -7.8356  -56.6336 N.ar   1 LIG      -0.71900
      6 N2        -74.9523   -6.4203  -58.5283 N.ar   1 LIG      -0.71900
      7 H1        -78.1080   -5.9298  -57.4004 H      1 LIG       0.11500
      8 H2        -77.2928   -7.6858  -55.7968 H      1 LIG       0.11400
      9 H3        -76.4722   -5.1775  -59.1547 H      1 LIG       0.11400
     10 H4        -73.6272   -7.7649  -57.6766 H      1 LIG       0.14100
@<TRIPOS>BOND
      1       1       2 ar
      2       1       3 ar
      3       2       5 ar
      4       3       6 ar
      5       4       5 ar
      6       4       6 ar
      7       1       7 1
      8       2       8 1
      9       3       9 1
     10       4      10 1
@<TRIPOS>ALT_TYPE
CGenFF_4.0_ALT_TYPE_SET
CGenFF_4.0 1 CG2R61 2 CG2R61 3 CG2R61 4 CG2R64 5 NG2R62 6 NG2R62 7 HGR61 8 HGR62 9 HGR62 10 HGR62
@<TRIPOS>MOLECULE
pyrimidine
 10 10 0 0 0
****
USER_CHARGES
INVALID_CHARGES
Pose:  24 Cluster:  24 Fr_nu: 3096398 TotEn:   -11.35
@<TRIPOS>ATOM
      1 C1        -68.4807    2.8842  -46.9545 C.ar   1 LIG      -0.13100
      2 C2        -68.3206    4.0671  -47.6471 C.ar   1 LIG       0.28900
      3 C3        -69.7773    2.4237  -46.8511 C.ar   1 LIG       0.28900
      4 C4        -70.5569    4.2034  -48.0310 C.ar   1 LIG       0.50700
      5 N1        -69.3405    4.7556  -48.2004 N.ar   1 LIG      -0.71900
      6 N2        -70.8433    3.0603  -47.3790 N.ar   1 LIG      -0.71900
      7 H1        -67.6443    2.3528  -46.5207 H      1 LIG       0.11500
      8 H2        -67.3381    4.5069  -47.7800 H      1 LIG       0.11400
      9 H3        -70.0018    1.5026  -46.3243 H      1 LIG       0.11400
     10 H4        -71.3947    4.7359  -48.4643 H      1 LIG       0.14100
@<TRIPOS>BOND
      1       1       2 ar
      2       1       3 ar
      3       2       5 ar
      4       3       6 ar
      5       4       5 ar
      6       4       6 ar
      7       1       7 1
      8       2       8 1
      9       3       9 1
     10       4      10 1
@<TRIPOS>ALT_TYPE
CGenFF_4.0_ALT_TYPE_SET
CGenFF_4.0 1 CG2R61 2 CG2R61 3 CG2R61 4 CG2R64 5 NG2R62 6 NG2R62 7 HGR61 8 HGR62 9 HGR62 10 HGR62
@<TRIPOS>MOLECULE
pyrimidine
 10 10 0 0 0
****
USER_CHARGES
INVALID_CHARGES
Pose:  25 Cluster:  25 Fr_nu: 137548 TotEn:   -10.98
@<TRIPOS>ATOM
      1 C1        -78.9390  -20.9607  -32.5482 C.ar   1 LIG      -0.13100
      2 C2        -79.8490  -19.9374  -32.7194 C.ar   1 LIG       0.28900
      3 C3        -79.0648  -21.6821  -31.3787 C.ar   1 LIG       0.28900
      4 C4        -80.8312  -20.4097  -30.7246 C.ar   1 LIG       0.50700
      5 N1        -80.8119  -19.6332  -31.8246 N.ar   1 LIG      -0.71900
      6 N2        -80.0027  -21.4329  -30.4413 N.ar   1 LIG      -0.71900
      7 H1        -78.1766  -21.1826  -33.2828 H      1 LIG       0.11500
      8 H2        -79.8281  -19.3154  -33.6076 H      1 LIG       0.11400
      9 H3        -78.3942  -22.5049  -31.1559 H      1 LIG       0.11400
     10 H4        -81.5938  -20.1870  -29.9884 H      1 LIG       0.14100
@<TRIPOS>BOND
      1       1       2 ar
      2       1       3 ar
      3       2       5 ar
      4       3       6 ar
      5       4       5 ar
      6       4       6 ar
      7       1       7 1
      8       2       8 1
      9       3       9 1
     10       4      10 1
@<TRIPOS>ALT_TYPE
CGenFF_4.0_ALT_TYPE_SET
CGenFF_4.0 1 CG2R61 2 CG2R61 3 CG2R61 4 CG2R64 5 NG2R62 6 NG2R62 7 HGR61 8 HGR62 9 HGR62 10 HGR62
@<TRIPOS>MOLECULE
pyrimidine
 10 10 0 0 0
****
USER_CHARGES
INVALID_CHARGES
Pose:  26 Cluster:  26 Fr_nu:   8177 TotEn:   -10.86
@<TRIPOS>ATOM
      1 C1        -73.9996   -8.2575  -55.6503 C.ar   1 LIG      -0.13100
      2 C2        -73.2058   -8.5015  -54.5481 C.ar   1 LIG       0.28900
      3 C3        -75.3600   -8.3501  -55.4386 C.ar   1 LIG       0.28900
      4 C4        -75.0349   -8.8719  -53.2502 C.ar   1 LIG       0.50700
      5 N1        -73.6918   -8.8125  -53.3285 N.ar   1 LIG      -0.71900
      6 N2        -75.9142   -8.6564  -54.2472 N.ar   1 LIG      -0.71900
      7 H1        -73.5826   -8.0102  -56.6173 H      1 LIG       0.11500
      8 H2        -72.1246   -8.4523  -54.6176 H      1 LIG       0.11400
      9 H3        -76.0633   -8.1758  -56.2457 H      1 LIG       0.11400
     10 H4        -75.4526   -9.1207  -52.2823 H      1 LIG       0.14100
@<TRIPOS>BOND
      1       1       2 ar
      2       1       3 ar
      3       2       5 ar
      4       3       6 ar
      5       4       5 ar
      6       4       6 ar
      7       1       7 1
      8       2       8 1
      9       3       9 1
     10       4      10 1
@<TRIPOS>ALT_TYPE
CGenFF_4.0_ALT_TYPE_SET
CGenFF_4.0 1 CG2R61 2 CG2R61 3 CG2R61 4 CG2R64 5 NG2R62 6 NG2R62 7 HGR61 8 HGR62 9 HGR62 10 HGR62
@<TRIPOS>MOLECULE
pyrimidine
 10 10 0 0 0
****
USER_CHARGES
INVALID_CHARGES
Pose:  27 Cluster:  27 Fr_nu: 176002 TotEn:   -10.83
@<TRIPOS>ATOM
      1 C1        -75.7735   -9.6539  -43.3629 C.ar   1 LIG      -0.13100
      2 C2        -76.1095  -10.6941  -44.2053 C.ar   1 LIG       0.28900
      3 C3        -74.6510   -8.9352  -43.7198 C.ar   1 LIG       0.28900
      4 C4        -74.3367  -10.2406  -45.5540 C.ar   1 LIG       0.50700
      5 N1        -75.4108  -11.0165  -45.3136 N.ar   1 LIG      -0.71900
      6 N2        -73.9061   -9.2021  -44.8126 N.ar   1 LIG      -0.71900
      7 H1        -76.3523   -9.4176  -42.4800 H      1 LIG       0.11500
      8 H2        -76.9758  -11.3155  -44.0061 H      1 LIG       0.11400
      9 H3        -74.3088   -8.1000  -43.1184 H      1 LIG       0.11400
     10 H4        -73.7564  -10.4778  -46.4373 H      1 LIG       0.14100
@<TRIPOS>BOND
      1       1       2 ar
      2       1       3 ar
      3       2       5 ar
      4       3       6 ar
      5       4       5 ar
      6       4       6 ar
      7       1       7 1
      8       2       8 1
      9       3       9 1
     10       4      10 1
@<TRIPOS>ALT_TYPE
CGenFF_4.0_ALT_TYPE_SET
CGenFF_4.0 1 CG2R61 2 CG2R61 3 CG2R61 4 CG2R64 5 NG2R62 6 NG2R62 7 HGR61 8 HGR62 9 HGR62 10 HGR62
@<TRIPOS>MOLECULE
pyrimidine
 10 10 0 0 0
****
USER_CHARGES
INVALID_CHARGES
Pose:  28 Cluster:  28 Fr_nu: 2126830 TotEn:   -10.78
@<TRIPOS>ATOM
      1 C1        -79.2689  -14.1975  -46.0450 C.ar   1 LIG      -0.13100
      2 C2        -79.7656  -14.9911  -47.0589 C.ar   1 LIG       0.28900
      3 C3        -78.1494  -13.4556  -46.3614 C.ar   1 LIG       0.28900
      4 C4        -78.1309  -14.2916  -48.4751 C.ar   1 LIG       0.50700
      5 N1        -79.2195  -15.0626  -48.2905 N.ar   1 LIG      -0.71900
      6 N2        -77.5520  -13.4786  -47.5709 N.ar   1 LIG      -0.71900
      7 H1        -79.7273  -14.1596  -45.0658 H      1 LIG       0.11500
      8 H2        -80.6426  -15.6100  -46.9038 H      1 LIG       0.11400
      9 H3        -77.6873  -12.8028  -45.6287 H      1 LIG       0.11400
     10 H4        -77.6711  -14.3302  -49.4550 H      1 LIG       0.14100
@<TRIPOS>BOND
      1       1       2 ar
      2       1       3 ar
      3       2       5 ar
      4       3       6 ar
      5       4       5 ar
      6       4       6 ar
      7       1       7 1
      8       2       8 1
      9       3       9 1
     10       4      10 1
@<TRIPOS>ALT_TYPE
CGenFF_4.0_ALT_TYPE_SET
CGenFF_4.0 1 CG2R61 2 CG2R61 3 CG2R61 4 CG2R64 5 NG2R62 6 NG2R62 7 HGR61 8 HGR62 9 HGR62 10 HGR62
@<TRIPOS>MOLECULE
pyrimidine
 10 10 0 0 0
****
USER_CHARGES
INVALID_CHARGES
Pose:  29 Cluster:  29 Fr_nu: 760683 TotEn:   -10.56
@<TRIPOS>ATOM
      1 C1        -78.0164   -6.2187  -57.4594 C.ar   1 LIG      -0.13100
      2 C2        -78.2141   -6.7268  -56.1916 C.ar   1 LIG       0.28900
      3 C3        -76.7481   -6.3831  -57.9774 C.ar   1 LIG       0.28900
      4 C4        -76.0606   -7.4473  -56.0902 C.ar   1 LIG       0.50700
      5 N1        -77.2548   -7.3493  -55.4757 N.ar   1 LIG      -0.71900
      6 N2        -75.7424   -6.9946  -57.3180 N.ar   1 LIG      -0.71900
      7 H1        -78.8044   -5.7236  -58.0110 H      1 LIG       0.11500
      8 H2        -79.1784   -6.6446  -55.7020 H      1 LIG       0.11400
      9 H3        -76.4977   -6.0159  -58.9668 H      1 LIG       0.11400
     10 H4        -75.2712   -7.9420  -55.5376 H      1 LIG       0.14100
@<TRIPOS>BOND
      1       1       2 ar
      2       1       3 ar
      3       2       5 ar
      4       3       6 ar
      5       4       5 ar
      6       4       6 ar
      7       1       7 1
      8       2       8 1
      9       3       9 1
     10       4      10 1
@<TRIPOS>ALT_TYPE
CGenFF_4.0_ALT_TYPE_SET
CGenFF_4.0 1 CG2R61 2 CG2R61 3 CG2R61 4 CG2R64 5 NG2R62 6 NG2R62 7 HGR61 8 HGR62 9 HGR62 10 HGR62
@<TRIPOS>MOLECULE
pyrimidine
 10 10 0 0 0
****
USER_CHARGES
INVALID_CHARGES
Pose:  30 Cluster:  30 Fr_nu: 1487191 TotEn:   -10.53
@<TRIPOS>ATOM
      1 C1        -77.8136  -12.8220  -48.8790 C.ar   1 LIG      -0.13100
      2 C2        -78.7025  -13.8774  -48.8574 C.ar   1 LIG       0.28900
      3 C3        -77.8134  -12.0650  -50.0327 C.ar   1 LIG       0.28900
      4 C4        -79.4372  -13.3667  -50.9470 C.ar   1 LIG       0.50700
      5 N1        -79.5321  -14.1796  -49.8776 N.ar   1 LIG      -0.71900
      6 N2        -78.6147  -12.3100  -51.0902 N.ar   1 LIG      -0.71900
      7 H1        -77.1594  -12.6026  -48.0459 H      1 LIG       0.11500
      8 H2        -78.7741  -14.5286  -47.9931 H      1 LIG       0.11400
      9 H3        -77.1484  -11.2153  -50.1423 H      1 LIG       0.11400
     10 H4        -80.0914  -13.5869  -51.7817 H      1 LIG       0.14100
@<TRIPOS>BOND
      1       1       2 ar
      2       1       3 ar
      3       2       5 ar
      4       3       6 ar
      5       4       5 ar
      6       4       6 ar
      7       1       7 1
      8       2       8 1
      9       3       9 1
     10       4      10 1
@<TRIPOS>ALT_TYPE
CGenFF_4.0_ALT_TYPE_SET
CGenFF_4.0 1 CG2R61 2 CG2R61 3 CG2R61 4 CG2R64 5 NG2R62 6 NG2R62 7 HGR61 8 HGR62 9 HGR62 10 HGR62
@<TRIPOS>MOLECULE
pyrimidine
 10 10 0 0 0
****
USER_CHARGES
INVALID_CHARGES
Pose:  31 Cluster:  31 Fr_nu: 602546 TotEn:   -10.47
@<TRIPOS>ATOM
      1 C1        -79.1073  -13.9886  -45.9014 C.ar   1 LIG      -0.13100
      2 C2        -79.7017  -15.1882  -46.2361 C.ar   1 LIG       0.28900
      3 C3        -78.2894  -14.0169  -44.7904 C.ar   1 LIG       0.28900
      4 C4        -78.6987  -16.2317  -44.4834 C.ar   1 LIG       0.50700
      5 N1        -79.5187  -16.3334  -45.5467 N.ar   1 LIG      -0.71900
      6 N2        -78.0619  -15.1250  -44.0551 N.ar   1 LIG      -0.71900
      7 H1        -79.2720  -13.0848  -46.4726 H      1 LIG       0.11500
      8 H2        -80.3614  -15.2636  -47.0937 H      1 LIG       0.11400
      9 H3        -77.7796  -13.1222  -44.4500 H      1 LIG       0.11400
     10 H4        -78.5345  -17.1362  -43.9106 H      1 LIG       0.14100
@<TRIPOS>BOND
      1       1       2 ar
      2       1       3 ar
      3       2       5 ar
      4       3       6 ar
      5       4       5 ar
      6       4       6 ar
      7       1       7 1
      8       2       8 1
      9       3       9 1
     10       4      10 1
@<TRIPOS>ALT_TYPE
CGenFF_4.0_ALT_TYPE_SET
CGenFF_4.0 1 CG2R61 2 CG2R61 3 CG2R61 4 CG2R64 5 NG2R62 6 NG2R62 7 HGR61 8 HGR62 9 HGR62 10 HGR62
@<TRIPOS>MOLECULE
pyrimidine
 10 10 0 0 0
****
USER_CHARGES
INVALID_CHARGES
Pose:  32 Cluster:  32 Fr_nu: 244701 TotEn:   -10.39
@<TRIPOS>ATOM
      1 C1        -79.5769  -21.8532  -32.6696 C.ar   1 LIG      -0.13100
      2 C2        -80.0419  -20.8176  -31.8848 C.ar   1 LIG       0.28900
      3 C3        -80.5294  -22.5007  -33.4295 C.ar   1 LIG       0.28900
      4 C4        -82.1663  -21.1444  -32.6244 C.ar   1 LIG       0.50700
      5 N1        -81.3348  -20.4351  -31.8378 N.ar   1 LIG      -0.71900
      6 N2        -81.8379  -22.1715  -33.4312 N.ar   1 LIG      -0.71900
      7 H1        -78.5337  -22.1389  -32.6878 H      1 LIG       0.11500
      8 H2        -79.3671  -20.2502  -31.2532 H      1 LIG       0.11400
      9 H3        -80.2589  -23.3276  -34.0770 H      1 LIG       0.11400
     10 H4        -83.2111  -20.8593  -32.6055 H      1 LIG       0.14100
@<TRIPOS>BOND
      1       1       2 ar
      2       1       3 ar
      3       2       5 ar
      4       3       6 ar
      5       4       5 ar
      6       4       6 ar
      7       1       7 1
      8       2       8 1
      9       3       9 1
     10       4      10 1
@<TRIPOS>ALT_TYPE
CGenFF_4.0_ALT_TYPE_SET
CGenFF_4.0 1 CG2R61 2 CG2R61 3 CG2R61 4 CG2R64 5 NG2R62 6 NG2R62 7 HGR61 8 HGR62 9 HGR62 10 HGR62
@<TRIPOS>MOLECULE
pyrimidine
 10 10 0 0 0
****
USER_CHARGES
INVALID_CHARGES
Pose:  33 Cluster:  33 Fr_nu: 877470 TotEn:   -10.29
@<TRIPOS>ATOM
      1 C1        -48.2303  -10.9646  -43.8480 C.ar   1 LIG      -0.13100
      2 C2        -48.5861  -12.2585  -43.5256 C.ar   1 LIG       0.28900
      3 C3        -49.1577   -9.9936  -43.5303 C.ar   1 LIG       0.28900
      4 C4        -50.5744  -11.5539  -42.6786 C.ar   1 LIG       0.50700
      5 N1        -49.7545  -12.5902  -42.9381 N.ar   1 LIG      -0.71900
      6 N2        -50.3443  -10.2536  -42.9432 N.ar   1 LIG      -0.71900
      7 H1        -47.2859  -10.7272  -44.3192 H      1 LIG       0.11500
      8 H2        -47.9214  -13.0889  -43.7374 H      1 LIG       0.11400
      9 H3        -48.9669   -8.9480  -43.7463 H      1 LIG       0.11400
     10 H4        -51.5205  -11.7915  -42.2078 H      1 LIG       0.14100
@<TRIPOS>BOND
      1       1       2 ar
      2       1       3 ar
      3       2       5 ar
      4       3       6 ar
      5       4       5 ar
      6       4       6 ar
      7       1       7 1
      8       2       8 1
      9       3       9 1
     10       4      10 1
@<TRIPOS>ALT_TYPE
CGenFF_4.0_ALT_TYPE_SET
CGenFF_4.0 1 CG2R61 2 CG2R61 3 CG2R61 4 CG2R64 5 NG2R62 6 NG2R62 7 HGR61 8 HGR62 9 HGR62 10 HGR62
@<TRIPOS>MOLECULE
pyrimidine
 10 10 0 0 0
****
USER_CHARGES
INVALID_CHARGES
Pose:  34 Cluster:  34 Fr_nu: 109787 TotEn:   -10.23
@<TRIPOS>ATOM
      1 C1        -74.0743   -8.7226  -54.4219 C.ar   1 LIG      -0.13100
      2 C2        -75.4139   -8.8098  -54.1021 C.ar   1 LIG       0.28900
      3 C3        -73.7797   -8.0217  -55.5734 C.ar   1 LIG       0.28900
      4 C4        -75.9831   -7.6011  -55.9411 C.ar   1 LIG       0.50700
      5 N1        -76.3985   -8.2588  -54.8419 N.ar   1 LIG      -0.71900
      6 N2        -74.7126   -7.4460  -56.3599 N.ar   1 LIG      -0.71900
      7 H1        -73.3052   -9.1746  -53.8100 H      1 LIG       0.11500
      8 H2        -75.7421   -9.3412  -53.2154 H      1 LIG       0.11400
      9 H3        -72.7545   -7.9005  -55.9059 H      1 LIG       0.11400
     10 H4        -76.7531   -7.1494  -56.5546 H      1 LIG       0.14100
@<TRIPOS>BOND
      1       1       2 ar
      2       1       3 ar
      3       2       5 ar
      4       3       6 ar
      5       4       5 ar
      6       4       6 ar
      7       1       7 1
      8       2       8 1
      9       3       9 1
     10       4      10 1
@<TRIPOS>ALT_TYPE
CGenFF_4.0_ALT_TYPE_SET
CGenFF_4.0 1 CG2R61 2 CG2R61 3 CG2R61 4 CG2R64 5 NG2R62 6 NG2R62 7 HGR61 8 HGR62 9 HGR62 10 HGR62
@<TRIPOS>MOLECULE
pyrimidine
 10 10 0 0 0
****
USER_CHARGES
INVALID_CHARGES
Pose:  35 Cluster:  35 Fr_nu:  79051 TotEn:   -10.00
@<TRIPOS>ATOM
      1 C1        -74.2640   -9.4209  -54.0311 C.ar   1 LIG      -0.13100
      2 C2        -75.3444   -9.9640  -54.6961 C.ar   1 LIG       0.28900
      3 C3        -73.6286   -8.3791  -54.6752 C.ar   1 LIG       0.28900
      4 C4        -75.0769   -8.5095  -56.4223 C.ar   1 LIG       0.50700
      5 N1        -75.7798   -9.5312  -55.8975 N.ar   1 LIG      -0.71900
      6 N2        -74.0096   -7.8962  -55.8760 N.ar   1 LIG      -0.71900
      7 H1        -73.9364   -9.7881  -53.0677 H      1 LIG       0.11500
      8 H2        -75.9064  -10.7870  -54.2681 H      1 LIG       0.11400
      9 H3        -72.7692   -7.8893  -54.2303 H      1 LIG       0.11400
     10 H4        -75.4040   -8.1424  -57.3874 H      1 LIG       0.14100
@<TRIPOS>BOND
      1       1       2 ar
      2       1       3 ar
      3       2       5 ar
      4       3       6 ar
      5       4       5 ar
      6       4       6 ar
      7       1       7 1
      8       2       8 1
      9       3       9 1
     10       4      10 1
@<TRIPOS>ALT_TYPE
CGenFF_4.0_ALT_TYPE_SET
CGenFF_4.0 1 CG2R61 2 CG2R61 3 CG2R61 4 CG2R64 5 NG2R62 6 NG2R62 7 HGR61 8 HGR62 9 HGR62 10 HGR62
@<TRIPOS>MOLECULE
pyrimidine
 10 10 0 0 0
****
USER_CHARGES
INVALID_CHARGES
Pose:  36 Cluster:  36 Fr_nu: 2205162 TotEn:    -9.89
@<TRIPOS>ATOM
      1 C1        -82.7917    4.7656  -52.3058 C.ar   1 LIG      -0.13100
      2 C2        -83.2670    3.4752  -52.1897 C.ar   1 LIG       0.28900
      3 C3        -81.4252    4.8876  -52.4528 C.ar   1 LIG       0.28900
      4 C4        -81.1633    2.6314  -52.3627 C.ar   1 LIG       0.50700
      5 N1        -82.4781    2.3809  -52.2141 N.ar   1 LIG      -0.71900
      6 N2        -80.5780    3.8381  -52.4854 N.ar   1 LIG      -0.71900
      7 H1        -83.4478    5.6254  -52.2827 H      1 LIG       0.11500
      8 H2        -84.3271    3.2799  -52.0701 H      1 LIG       0.11400
      9 H3        -80.9595    5.8622  -52.5508 H      1 LIG       0.11400
     10 H4        -80.5062    1.7707  -52.3846 H      1 LIG       0.14100
@<TRIPOS>BOND
      1       1       2 ar
      2       1       3 ar
      3       2       5 ar
      4       3       6 ar
      5       4       5 ar
      6       4       6 ar
      7       1       7 1
      8       2       8 1
      9       3       9 1
     10       4      10 1
@<TRIPOS>ALT_TYPE
CGenFF_4.0_ALT_TYPE_SET
CGenFF_4.0 1 CG2R61 2 CG2R61 3 CG2R61 4 CG2R64 5 NG2R62 6 NG2R62 7 HGR61 8 HGR62 9 HGR62 10 HGR62
@<TRIPOS>MOLECULE
pyrimidine
 10 10 0 0 0
****
USER_CHARGES
INVALID_CHARGES
Pose:  37 Cluster:  37 Fr_nu: 2807689 TotEn:    -9.75
@<TRIPOS>ATOM
      1 C1        -76.6617   -7.3098  -57.7880 C.ar   1 LIG      -0.13100
      2 C2        -77.3944   -7.2343  -56.6210 C.ar   1 LIG       0.28900
      3 C3        -75.4507   -7.9642  -57.6914 C.ar   1 LIG       0.28900
      4 C4        -75.7879   -8.3676  -55.4799 C.ar   1 LIG       0.50700
      5 N1        -76.9862   -7.7541  -55.4448 N.ar   1 LIG      -0.71900
      6 N2        -74.9809   -8.5069  -56.5490 N.ar   1 LIG      -0.71900
      7 H1        -77.0136   -6.8835  -58.7179 H      1 LIG       0.11500
      8 H2        -78.3588   -6.7386  -56.5991 H      1 LIG       0.11400
      9 H3        -74.8048   -8.0728  -58.5559 H      1 LIG       0.11400
     10 H4        -75.4348   -8.7935  -54.5487 H      1 LIG       0.14100
@<TRIPOS>BOND
      1       1       2 ar
      2       1       3 ar
      3       2       5 ar
      4       3       6 ar
      5       4       5 ar
      6       4       6 ar
      7       1       7 1
      8       2       8 1
      9       3       9 1
     10       4      10 1
@<TRIPOS>ALT_TYPE
CGenFF_4.0_ALT_TYPE_SET
CGenFF_4.0 1 CG2R61 2 CG2R61 3 CG2R61 4 CG2R64 5 NG2R62 6 NG2R62 7 HGR61 8 HGR62 9 HGR62 10 HGR62
@<TRIPOS>MOLECULE
pyrimidine
 10 10 0 0 0
****
USER_CHARGES
INVALID_CHARGES
Pose:  38 Cluster:  38 Fr_nu: 3652408 TotEn:    -9.35
@<TRIPOS>ATOM
      1 C1        -76.1401   -6.9061  -58.6204 C.ar   1 LIG      -0.13100
      2 C2        -76.7746   -6.7248  -57.4083 C.ar   1 LIG       0.28900
      3 C3        -74.9392   -7.5839  -58.5702 C.ar   1 LIG       0.28900
      4 C4        -75.1054   -7.8134  -56.3148 C.ar   1 LIG       0.50700
      5 N1        -76.2838   -7.1670  -56.2320 N.ar   1 LIG      -0.71900
      6 N2        -74.3903   -8.0531  -57.4306 N.ar   1 LIG      -0.71900
      7 H1        -76.5569   -6.5404  -59.5493 H      1 LIG       0.11500
      8 H2        -77.7235   -6.2031  -57.3482 H      1 LIG       0.11400
      9 H3        -74.3676   -7.7735  -59.4722 H      1 LIG       0.11400
     10 H4        -74.6873   -8.1786  -55.3848 H      1 LIG       0.14100
@<TRIPOS>BOND
      1       1       2 ar
      2       1       3 ar
      3       2       5 ar
      4       3       6 ar
      5       4       5 ar
      6       4       6 ar
      7       1       7 1
      8       2       8 1
      9       3       9 1
     10       4      10 1
@<TRIPOS>ALT_TYPE
CGenFF_4.0_ALT_TYPE_SET
CGenFF_4.0 1 CG2R61 2 CG2R61 3 CG2R61 4 CG2R64 5 NG2R62 6 NG2R62 7 HGR61 8 HGR62 9 HGR62 10 HGR62
@<TRIPOS>MOLECULE
pyrimidine
 10 10 0 0 0
****
USER_CHARGES
INVALID_CHARGES
Pose:  39 Cluster:  39 Fr_nu: 469346 TotEn:    -9.31
@<TRIPOS>ATOM
      1 C1        -63.9455    0.8894  -26.7208 C.ar   1 LIG      -0.13100
      2 C2        -63.0455    0.4248  -25.7834 C.ar   1 LIG       0.28900
      3 C3        -64.6664   -0.0796  -27.3881 C.ar   1 LIG       0.28900
      4 C4        -63.6188   -1.7296  -26.2273 C.ar   1 LIG       0.50700
      5 N1        -62.8559   -0.8827  -25.5102 N.ar   1 LIG      -0.71900
      6 N2        -64.5279   -1.4032  -27.1658 N.ar   1 LIG      -0.71900
      7 H1        -64.0770    1.9446  -26.9198 H      1 LIG       0.11500
      8 H2        -62.4338    1.1120  -25.2091 H      1 LIG       0.11400
      9 H3        -65.3969    0.1895  -28.1433 H      1 LIG       0.11400
     10 H4        -63.4865   -2.7862  -26.0291 H      1 LIG       0.14100
@<TRIPOS>BOND
      1       1       2 ar
      2       1       3 ar
      3       2       5 ar
      4       3       6 ar
      5       4       5 ar
      6       4       6 ar
      7       1       7 1
      8       2       8 1
      9       3       9 1
     10       4      10 1
@<TRIPOS>ALT_TYPE
CGenFF_4.0_ALT_TYPE_SET
CGenFF_4.0 1 CG2R61 2 CG2R61 3 CG2R61 4 CG2R64 5 NG2R62 6 NG2R62 7 HGR61 8 HGR62 9 HGR62 10 HGR62
@<TRIPOS>MOLECULE
pyrimidine
 10 10 0 0 0
****
USER_CHARGES
INVALID_CHARGES
Pose:  40 Cluster:  40 Fr_nu: 3373668 TotEn:    -8.99
@<TRIPOS>ATOM
      1 C1        -69.5570    3.7793  -48.8356 C.ar   1 LIG      -0.13100
      2 C2        -69.9946    4.6680  -49.7965 C.ar   1 LIG       0.28900
      3 C3        -70.5180    2.9309  -48.3252 C.ar   1 LIG       0.28900
      4 C4        -72.1118    3.8524  -49.6585 C.ar   1 LIG       0.50700
      5 N1        -71.2695    4.7321  -50.2331 N.ar   1 LIG      -0.71900
      6 N2        -71.8096    2.9401  -48.7150 N.ar   1 LIG      -0.71900
      7 H1        -68.5277    3.7500  -48.5039 H      1 LIG       0.11500
      8 H2        -69.3112    5.3743  -50.2554 H      1 LIG       0.11400
      9 H3        -70.2686    2.1985  -47.5651 H      1 LIG       0.11400
     10 H4        -73.1426    3.8823  -49.9896 H      1 LIG       0.14100
@<TRIPOS>BOND
      1       1       2 ar
      2       1       3 ar
      3       2       5 ar
      4       3       6 ar
      5       4       5 ar
      6       4       6 ar
      7       1       7 1
      8       2       8 1
      9       3       9 1
     10       4      10 1
@<TRIPOS>ALT_TYPE
CGenFF_4.0_ALT_TYPE_SET
CGenFF_4.0 1 CG2R61 2 CG2R61 3 CG2R61 4 CG2R64 5 NG2R62 6 NG2R62 7 HGR61 8 HGR62 9 HGR62 10 HGR62
@<TRIPOS>MOLECULE
pyrimidine
 10 10 0 0 0
****
USER_CHARGES
INVALID_CHARGES
Pose:  41 Cluster:  41 Fr_nu: 602612 TotEn:    -7.86
@<TRIPOS>ATOM
      1 C1        -78.1894  -15.5269  -44.7587 C.ar   1 LIG      -0.13100
      2 C2        -78.5466  -15.0033  -45.9846 C.ar   1 LIG       0.28900
      3 C3        -78.9448  -16.5964  -44.3233 C.ar   1 LIG       0.28900
      4 C4        -80.2216  -16.5244  -46.2025 C.ar   1 LIG       0.50700
      5 N1        -79.5610  -15.4793  -46.7360 N.ar   1 LIG      -0.71900
      6 N2        -79.9720  -17.1226  -45.0220 N.ar   1 LIG      -0.71900
      7 H1        -77.3707  -15.1250  -44.1769 H      1 LIG       0.11500
      8 H2        -78.0106  -14.1613  -46.4089 H      1 LIG       0.11400
      9 H3        -78.7392  -17.0738  -43.3713 H      1 LIG       0.11400
     10 H4        -81.0421  -16.9263  -46.7843 H      1 LIG       0.14100
@<TRIPOS>BOND
      1       1       2 ar
      2       1       3 ar
      3       2       5 ar
      4       3       6 ar
      5       4       5 ar
      6       4       6 ar
      7       1       7 1
      8       2       8 1
      9       3       9 1
     10       4      10 1
@<TRIPOS>ALT_TYPE
CGenFF_4.0_ALT_TYPE_SET
CGenFF_4.0 1 CG2R61 2 CG2R61 3 CG2R61 4 CG2R64 5 NG2R62 6 NG2R62 7 HGR61 8 HGR62 9 HGR62 10 HGR62
@<TRIPOS>MOLECULE
pyrimidine
 10 10 0 0 0
****
USER_CHARGES
INVALID_CHARGES
Pose:  42 Cluster:  42 Fr_nu:  35968 TotEn:    -7.68
@<TRIPOS>ATOM
      1 C1        -73.9570   -8.7058  -53.1218 C.ar   1 LIG      -0.13100
      2 C2        -74.4021   -9.5542  -54.1151 C.ar   1 LIG       0.28900
      3 C3        -74.6273   -8.7915  -51.9187 C.ar   1 LIG       0.28900
      4 C4        -75.9943  -10.4123  -52.7383 C.ar   1 LIG       0.50700
      5 N1        -75.4218  -10.4234  -53.9571 N.ar   1 LIG      -0.71900
      6 N2        -75.6543   -9.6365  -51.6913 N.ar   1 LIG      -0.71900
      7 H1        -73.1363   -8.0182  -53.2763 H      1 LIG       0.11500
      8 H2        -73.9368   -9.5582  -55.0948 H      1 LIG       0.11400
      9 H3        -74.3492   -8.1637  -51.0791 H      1 LIG       0.11400
     10 H4        -76.8167  -11.0999  -52.5837 H      1 LIG       0.14100
@<TRIPOS>BOND
      1       1       2 ar
      2       1       3 ar
      3       2       5 ar
      4       3       6 ar
      5       4       5 ar
      6       4       6 ar
      7       1       7 1
      8       2       8 1
      9       3       9 1
     10       4      10 1
@<TRIPOS>ALT_TYPE
CGenFF_4.0_ALT_TYPE_SET
CGenFF_4.0 1 CG2R61 2 CG2R61 3 CG2R61 4 CG2R64 5 NG2R62 6 NG2R62 7 HGR61 8 HGR62 9 HGR62 10 HGR62
@<TRIPOS>MOLECULE
pyrimidine
 10 10 0 0 0
****
USER_CHARGES
INVALID_CHARGES
Pose:  43 Cluster:  43 Fr_nu: 121206 TotEn:    -7.53
@<TRIPOS>ATOM
      1 C1        -74.2501   -8.8286  -53.2835 C.ar   1 LIG      -0.13100
      2 C2        -74.1818   -9.1089  -54.6330 C.ar   1 LIG       0.28900
      3 C3        -75.1883   -9.5473  -52.5712 C.ar   1 LIG       0.28900
      4 C4        -75.8390  -10.6536  -54.4473 C.ar   1 LIG       0.50700
      5 N1        -74.9640  -10.0187  -55.2501 N.ar   1 LIG      -0.71900
      6 N2        -76.0025  -10.4708  -53.1230 N.ar   1 LIG      -0.71900
      7 H1        -73.6101   -8.0933  -52.8146 H      1 LIG       0.11500
      8 H2        -73.4749   -8.5939  -55.2745 H      1 LIG       0.11400
      9 H3        -75.3156   -9.3953  -51.5049 H      1 LIG       0.11400
     10 H4        -76.4807  -11.3891  -54.9167 H      1 LIG       0.14100
@<TRIPOS>BOND
      1       1       2 ar
      2       1       3 ar
      3       2       5 ar
      4       3       6 ar
      5       4       5 ar
      6       4       6 ar
      7       1       7 1
      8       2       8 1
      9       3       9 1
     10       4      10 1
@<TRIPOS>ALT_TYPE
CGenFF_4.0_ALT_TYPE_SET
CGenFF_4.0 1 CG2R61 2 CG2R61 3 CG2R61 4 CG2R64 5 NG2R62 6 NG2R62 7 HGR61 8 HGR62 9 HGR62 10 HGR62
@<TRIPOS>MOLECULE
pyrimidine
 10 10 0 0 0
****
USER_CHARGES
INVALID_CHARGES
Pose:  44 Cluster:  44 Fr_nu:  29436 TotEn:    -7.34
@<TRIPOS>ATOM
      1 C1        -74.4458   -9.1905  -45.1491 C.ar   1 LIG      -0.13100
      2 C2        -74.2476  -10.2610  -44.3009 C.ar   1 LIG       0.28900
      3 C3        -73.3593   -8.3580  -45.3237 C.ar   1 LIG       0.28900
      4 C4        -72.0990   -9.6251  -43.9190 C.ar   1 LIG       0.50700
      5 N1        -73.0829  -10.5093  -43.6669 N.ar   1 LIG      -0.71900
      6 N2        -72.1664   -8.5460  -44.7220 N.ar   1 LIG      -0.71900
      7 H1        -75.3913   -9.0154  -45.6446 H      1 LIG       0.11500
      8 H2        -75.0442  -10.9696  -44.1018 H      1 LIG       0.11400
      9 H3        -73.4199   -7.4902  -45.9714 H      1 LIG       0.11400
     10 H4        -71.1525   -9.7996  -43.4221 H      1 LIG       0.14100
@<TRIPOS>BOND
      1       1       2 ar
      2       1       3 ar
      3       2       5 ar
      4       3       6 ar
      5       4       5 ar
      6       4       6 ar
      7       1       7 1
      8       2       8 1
      9       3       9 1
     10       4      10 1
@<TRIPOS>ALT_TYPE
CGenFF_4.0_ALT_TYPE_SET
CGenFF_4.0 1 CG2R61 2 CG2R61 3 CG2R61 4 CG2R64 5 NG2R62 6 NG2R62 7 HGR61 8 HGR62 9 HGR62 10 HGR62
@<TRIPOS>MOLECULE
pyrimidine
 10 10 0 0 0
****
USER_CHARGES
INVALID_CHARGES
Pose:  45 Cluster:  45 Fr_nu: 1383136 TotEn:    -6.58
@<TRIPOS>ATOM
      1 C1        -73.3823   -8.6626  -53.8968 C.ar   1 LIG      -0.13100
      2 C2        -73.8136   -8.3080  -55.1588 C.ar   1 LIG       0.28900
      3 C3        -74.2282   -9.4903  -53.1873 C.ar   1 LIG       0.28900
      4 C4        -75.7154   -9.5272  -54.9060 C.ar   1 LIG       0.50700
      5 N1        -74.9790   -8.7237  -55.6968 N.ar   1 LIG      -0.71900
      6 N2        -75.4067   -9.9432  -53.6629 N.ar   1 LIG      -0.71900
      7 H1        -72.4424   -8.3141  -53.4901 H      1 LIG       0.11500
      8 H2        -73.2160   -7.6602  -55.7909 H      1 LIG       0.11400
      9 H3        -73.9743   -9.8216  -52.1863 H      1 LIG       0.11400
     10 H4        -76.6570   -9.8753  -55.3126 H      1 LIG       0.14100
@<TRIPOS>BOND
      1       1       2 ar
      2       1       3 ar
      3       2       5 ar
      4       3       6 ar
      5       4       5 ar
      6       4       6 ar
      7       1       7 1
      8       2       8 1
      9       3       9 1
     10       4      10 1
@<TRIPOS>ALT_TYPE
CGenFF_4.0_ALT_TYPE_SET
CGenFF_4.0 1 CG2R61 2 CG2R61 3 CG2R61 4 CG2R64 5 NG2R62 6 NG2R62 7 HGR61 8 HGR62 9 HGR62 10 HGR62
@<TRIPOS>MOLECULE
naphtalene
 18 19 0 0 0
****
USER_CHARGES
INVALID_CHARGES
Pose:   1 Cluster:   1 Fr_nu:   4945 TotEn:   -13.83
@<TRIPOS>ATOM
      1 C1        -77.3645   -6.8052  -57.2238 C.ar   1 LIG      -0.11500
      2 C2        -76.0578   -6.5271  -57.6138 C.ar   1 LIG      -0.11500
      3 C3        -75.6923   -9.6792  -53.6718 C.ar   1 LIG      -0.11500
      4 C4        -74.3857   -9.4011  -54.0620 C.ar   1 LIG      -0.11500
      5 C5        -77.6053   -7.6582  -56.1463 C.ar   1 LIG      -0.11700
      6 C6        -74.9869   -7.1008  -56.9281 C.ar   1 LIG      -0.11700
      7 C7        -76.7633   -9.1054  -54.3576 C.ar   1 LIG      -0.11700
      8 C8        -74.1448   -8.5482  -55.1395 C.ar   1 LIG      -0.11700
      9 C9        -76.5394   -8.2446  -55.4445 C.ar   1 LIG       0.00400
     10 C10       -75.2107   -7.9618  -55.8412 C.ar   1 LIG       0.00400
     11 H1        -78.1978   -6.3587  -57.7584 H      1 LIG       0.11500
     12 H2        -75.8715   -5.8627  -58.4526 H      1 LIG       0.11500
     13 H3        -75.8794  -10.3436  -52.8328 H      1 LIG       0.11500
     14 H4        -73.5528   -9.8490  -53.5279 H      1 LIG       0.11500
     15 H5        -78.6348   -7.8617  -55.8592 H      1 LIG       0.11500
     16 H6        -73.9738   -6.8690  -57.2499 H      1 LIG       0.11500
     17 H7        -77.7763   -9.3367  -54.0351 H      1 LIG       0.11500
     18 H8        -73.1153   -8.3451  -55.4273 H      1 LIG       0.11500
@<TRIPOS>BOND
      1       1       2 ar
      2       1       5 ar
      3       2       6 ar
      4       3       4 ar
      5       3       7 ar
      6       4       8 ar
      7       5       9 ar
      8       6      10 ar
      9       7       9 ar
     10       8      10 ar
     11       9      10 ar
     12       1      11 1
     13       2      12 1
     14       3      13 1
     15       4      14 1
     16       5      15 1
     17       6      16 1
     18       7      17 1
     19       8      18 1
@<TRIPOS>ALT_TYPE
CGenFF_4.0_ALT_TYPE_SET
CGenFF_4.0 1 CG2R61 2 CG2R61 3 CG2R61 4 CG2R61 5 CG2R61 6 CG2R61 7 CG2R61 8 CG2R61 9 CG2R61 10 CG2R61 11 HGR61 12 HGR61 13 HGR61 14 HGR61 15 HGR61 16 HGR61 17 HGR61 18 HGR61
@<TRIPOS>MOLECULE
naphtalene
 18 19 0 0 0
****
USER_CHARGES
INVALID_CHARGES
Pose:   2 Cluster:   2 Fr_nu:   5199 TotEn:   -13.23
@<TRIPOS>ATOM
      1 C1        -47.2310  -14.1609  -44.3136 C.ar   1 LIG      -0.11500
      2 C2        -48.3280  -14.7670  -43.7084 C.ar   1 LIG      -0.11500
      3 C3        -49.1368   -9.7822  -43.3822 C.ar   1 LIG      -0.11500
      4 C4        -50.2337  -10.3883  -42.7771 C.ar   1 LIG      -0.11500
      5 C5        -47.1535  -12.7698  -44.3861 C.ar   1 LIG      -0.11700
      6 C6        -49.3516  -13.9845  -43.1735 C.ar   1 LIG      -0.11700
      7 C7        -48.1131  -10.5648  -43.9171 C.ar   1 LIG      -0.11700
      8 C8        -50.3114  -11.7795  -42.7045 C.ar   1 LIG      -0.11700
      9 C9        -48.1747  -11.9664  -43.8530 C.ar   1 LIG       0.00400
     10 C10       -49.2902  -12.5828  -43.2377 C.ar   1 LIG       0.00400
     11 H1        -46.4347  -14.7706  -44.7303 H      1 LIG       0.11500
     12 H2        -48.3872  -15.8500  -43.6522 H      1 LIG       0.11500
     13 H3        -49.0768   -8.6989  -43.4386 H      1 LIG       0.11500
     14 H4        -51.0304   -9.7781  -42.3618 H      1 LIG       0.11500
     15 H5        -46.2869  -12.3176  -44.8641 H      1 LIG       0.11500
     16 H6        -50.1994  -14.4795  -42.7046 H      1 LIG       0.11500
     17 H7        -47.2650  -10.0695  -44.3852 H      1 LIG       0.11500
     18 H8        -51.1783  -12.2319  -42.2273 H      1 LIG       0.11500
@<TRIPOS>BOND
      1       1       2 ar
      2       1       5 ar
      3       2       6 ar
      4       3       4 ar
      5       3       7 ar
      6       4       8 ar
      7       5       9 ar
      8       6      10 ar
      9       7       9 ar
     10       8      10 ar
     11       9      10 ar
     12       1      11 1
     13       2      12 1
     14       3      13 1
     15       4      14 1
     16       5      15 1
     17       6      16 1
     18       7      17 1
     19       8      18 1
@<TRIPOS>ALT_TYPE
CGenFF_4.0_ALT_TYPE_SET
CGenFF_4.0 1 CG2R61 2 CG2R61 3 CG2R61 4 CG2R61 5 CG2R61 6 CG2R61 7 CG2R61 8 CG2R61 9 CG2R61 10 CG2R61 11 HGR61 12 HGR61 13 HGR61 14 HGR61 15 HGR61 16 HGR61 17 HGR61 18 HGR61
@<TRIPOS>MOLECULE
naphtalene
 18 19 0 0 0
****
USER_CHARGES
INVALID_CHARGES
Pose:   3 Cluster:   3 Fr_nu:  75114 TotEn:   -13.21
@<TRIPOS>ATOM
      1 C1        -79.0733   -8.9897  -56.6953 C.ar   1 LIG      -0.11500
      2 C2        -78.3050   -7.8432  -56.8750 C.ar   1 LIG      -0.11500
      3 C3        -75.6028  -10.8693  -53.8502 C.ar   1 LIG      -0.11500
      4 C4        -74.8346   -9.7229  -54.0299 C.ar   1 LIG      -0.11500
      5 C5        -78.5975  -10.0317  -55.8989 C.ar   1 LIG      -0.11700
      6 C6        -77.0581   -7.7343  -56.2590 C.ar   1 LIG      -0.11700
      7 C7        -76.8499  -10.9782  -54.4662 C.ar   1 LIG      -0.11700
      8 C8        -75.3103   -8.6808  -54.8263 C.ar   1 LIG      -0.11700
      9 C9        -77.3445   -9.9392  -55.2712 C.ar   1 LIG       0.00400
     10 C10       -76.5633   -8.7733  -55.4540 C.ar   1 LIG       0.00400
     11 H1        -80.0438   -9.0741  -57.1756 H      1 LIG       0.11500
     12 H2        -78.6765   -7.0325  -57.4950 H      1 LIG       0.11500
     13 H3        -75.2319  -11.6806  -53.2300 H      1 LIG       0.11500
     14 H4        -73.8636   -9.6396  -53.5506 H      1 LIG       0.11500
     15 H5        -79.2149  -10.9187  -55.7728 H      1 LIG       0.11500
     16 H6        -76.4747   -6.8288  -56.4129 H      1 LIG       0.11500
     17 H7        -77.4334  -11.8834  -54.3115 H      1 LIG       0.11500
     18 H8        -74.6927   -7.7940  -54.9532 H      1 LIG       0.11500
@<TRIPOS>BOND
      1       1       2 ar
      2       1       5 ar
      3       2       6 ar
      4       3       4 ar
      5       3       7 ar
      6       4       8 ar
      7       5       9 ar
      8       6      10 ar
      9       7       9 ar
     10       8      10 ar
     11       9      10 ar
     12       1      11 1
     13       2      12 1
     14       3      13 1
     15       4      14 1
     16       5      15 1
     17       6      16 1
     18       7      17 1
     19       8      18 1
@<TRIPOS>ALT_TYPE
CGenFF_4.0_ALT_TYPE_SET
CGenFF_4.0 1 CG2R61 2 CG2R61 3 CG2R61 4 CG2R61 5 CG2R61 6 CG2R61 7 CG2R61 8 CG2R61 9 CG2R61 10 CG2R61 11 HGR61 12 HGR61 13 HGR61 14 HGR61 15 HGR61 16 HGR61 17 HGR61 18 HGR61
@<TRIPOS>MOLECULE
naphtalene
 18 19 0 0 0
****
USER_CHARGES
INVALID_CHARGES
Pose:   4 Cluster:   4 Fr_nu:   3795 TotEn:   -12.84
@<TRIPOS>ATOM
      1 C1        -75.2453   -8.9388  -56.6624 C.ar   1 LIG      -0.11500
      2 C2        -74.2143   -8.2007  -56.0887 C.ar   1 LIG      -0.11500
      3 C3        -76.6418  -10.4219  -52.2439 C.ar   1 LIG      -0.11500
      4 C4        -75.6107   -9.6838  -51.6704 C.ar   1 LIG      -0.11500
      5 C5        -76.1094   -9.6774  -55.8536 C.ar   1 LIG      -0.11700
      6 C6        -74.0434   -8.1983  -54.7042 C.ar   1 LIG      -0.11700
      7 C7        -76.8127  -10.4242  -53.6286 C.ar   1 LIG      -0.11700
      8 C8        -74.7465   -8.9452  -52.4791 C.ar   1 LIG      -0.11700
      9 C9        -75.9522   -9.6866  -54.4580 C.ar   1 LIG       0.00400
     10 C10       -74.9037   -8.9360  -53.8747 C.ar   1 LIG       0.00400
     11 H1        -75.3775   -8.9408  -57.7404 H      1 LIG       0.11500
     12 H2        -73.5423   -7.6258  -56.7193 H      1 LIG       0.11500
     13 H3        -77.3144  -10.9970  -51.6138 H      1 LIG       0.11500
     14 H4        -75.4781   -9.6833  -50.5925 H      1 LIG       0.11500
     15 H5        -76.9081  -10.2474  -56.3238 H      1 LIG       0.11500
     16 H6        -73.2310   -7.6137  -54.2773 H      1 LIG       0.11500
     17 H7        -77.6256  -11.0082  -54.0552 H      1 LIG       0.11500
     18 H8        -73.9472   -8.3757  -52.0092 H      1 LIG       0.11500
@<TRIPOS>BOND
      1       1       2 ar
      2       1       5 ar
      3       2       6 ar
      4       3       4 ar
      5       3       7 ar
      6       4       8 ar
      7       5       9 ar
      8       6      10 ar
      9       7       9 ar
     10       8      10 ar
     11       9      10 ar
     12       1      11 1
     13       2      12 1
     14       3      13 1
     15       4      14 1
     16       5      15 1
     17       6      16 1
     18       7      17 1
     19       8      18 1
@<TRIPOS>ALT_TYPE
CGenFF_4.0_ALT_TYPE_SET
CGenFF_4.0 1 CG2R61 2 CG2R61 3 CG2R61 4 CG2R61 5 CG2R61 6 CG2R61 7 CG2R61 8 CG2R61 9 CG2R61 10 CG2R61 11 HGR61 12 HGR61 13 HGR61 14 HGR61 15 HGR61 16 HGR61 17 HGR61 18 HGR61
@<TRIPOS>MOLECULE
naphtalene
 18 19 0 0 0
****
USER_CHARGES
INVALID_CHARGES
Pose:   5 Cluster:   5 Fr_nu:  88824 TotEn:   -12.84
@<TRIPOS>ATOM
      1 C1        -77.8359   -7.1399  -58.5101 C.ar   1 LIG      -0.11500
      2 C2        -76.5129   -7.0582  -58.9341 C.ar   1 LIG      -0.11500
      3 C3        -76.4243   -9.6507  -54.5890 C.ar   1 LIG      -0.11500
      4 C4        -75.1012   -9.5690  -55.0130 C.ar   1 LIG      -0.11500
      5 C5        -78.1496   -7.8041  -57.3240 C.ar   1 LIG      -0.11700
      6 C6        -75.4984   -7.6403  -58.1737 C.ar   1 LIG      -0.11700
      7 C7        -77.4388   -9.0685  -55.3494 C.ar   1 LIG      -0.11700
      8 C8        -74.7875   -8.9048  -56.1991 C.ar   1 LIG      -0.11700
      9 C9        -77.1412   -8.3960  -56.5460 C.ar   1 LIG       0.00400
     10 C10       -75.7958   -8.3129  -56.9772 C.ar   1 LIG       0.00400
     11 H1        -78.6253   -6.6869  -59.1028 H      1 LIG       0.11500
     12 H2        -76.2697   -6.5406  -59.8575 H      1 LIG       0.11500
     13 H3        -76.6681  -10.1681  -53.6654 H      1 LIG       0.11500
     14 H4        -74.3124  -10.0233  -54.4207 H      1 LIG       0.11500
     15 H5        -79.1907   -7.8560  -57.0122 H      1 LIG       0.11500
     16 H6        -74.4711   -7.5638  -58.5239 H      1 LIG       0.11500
     17 H7        -78.4658   -9.1444  -54.9986 H      1 LIG       0.11500
     18 H8        -73.7464   -8.8535  -56.5116 H      1 LIG       0.11500
@<TRIPOS>BOND
      1       1       2 ar
      2       1       5 ar
      3       2       6 ar
      4       3       4 ar
      5       3       7 ar
      6       4       8 ar
      7       5       9 ar
      8       6      10 ar
      9       7       9 ar
     10       8      10 ar
     11       9      10 ar
     12       1      11 1
     13       2      12 1
     14       3      13 1
     15       4      14 1
     16       5      15 1
     17       6      16 1
     18       7      17 1
     19       8      18 1
@<TRIPOS>ALT_TYPE
CGenFF_4.0_ALT_TYPE_SET
CGenFF_4.0 1 CG2R61 2 CG2R61 3 CG2R61 4 CG2R61 5 CG2R61 6 CG2R61 7 CG2R61 8 CG2R61 9 CG2R61 10 CG2R61 11 HGR61 12 HGR61 13 HGR61 14 HGR61 15 HGR61 16 HGR61 17 HGR61 18 HGR61
@<TRIPOS>MOLECULE
naphtalene
 18 19 0 0 0
****
USER_CHARGES
INVALID_CHARGES
Pose:   6 Cluster:   6 Fr_nu: 438618 TotEn:   -12.50
@<TRIPOS>ATOM
      1 C1        -64.0646  -17.1338  -54.8255 C.ar   1 LIG      -0.11500
      2 C2        -63.8680  -17.8499  -53.6485 C.ar   1 LIG      -0.11500
      3 C3        -67.2547  -20.4849  -56.3310 C.ar   1 LIG      -0.11500
      4 C4        -67.0580  -21.2009  -55.1539 C.ar   1 LIG      -0.11500
      5 C5        -64.9552  -17.6063  -55.7900 C.ar   1 LIG      -0.11700
      6 C6        -64.5611  -19.0410  -53.4313 C.ar   1 LIG      -0.11700
      7 C7        -66.5616  -19.2937  -56.5481 C.ar   1 LIG      -0.11700
      8 C8        -66.1674  -20.7286  -54.1894 C.ar   1 LIG      -0.11700
      9 C9        -65.6613  -18.8034  -55.5882 C.ar   1 LIG       0.00400
     10 C10       -65.4613  -19.5315  -54.3912 C.ar   1 LIG       0.00400
     11 H1        -63.5244  -16.2069  -54.9943 H      1 LIG       0.11500
     12 H2        -63.1747  -17.4811  -52.8981 H      1 LIG       0.11500
     13 H3        -67.9481  -20.8532  -57.0818 H      1 LIG       0.11500
     14 H4        -67.5974  -22.1285  -54.9863 H      1 LIG       0.11500
     15 H5        -65.0929  -17.0303  -56.7028 H      1 LIG       0.11500
     16 H6        -64.3922  -19.5840  -52.5037 H      1 LIG       0.11500
     17 H7        -66.7312  -18.7505  -57.4754 H      1 LIG       0.11500
     18 H8        -66.0290  -21.3048  -53.2768 H      1 LIG       0.11500
@<TRIPOS>BOND
      1       1       2 ar
      2       1       5 ar
      3       2       6 ar
      4       3       4 ar
      5       3       7 ar
      6       4       8 ar
      7       5       9 ar
      8       6      10 ar
      9       7       9 ar
     10       8      10 ar
     11       9      10 ar
     12       1      11 1
     13       2      12 1
     14       3      13 1
     15       4      14 1
     16       5      15 1
     17       6      16 1
     18       7      17 1
     19       8      18 1
@<TRIPOS>ALT_TYPE
CGenFF_4.0_ALT_TYPE_SET
CGenFF_4.0 1 CG2R61 2 CG2R61 3 CG2R61 4 CG2R61 5 CG2R61 6 CG2R61 7 CG2R61 8 CG2R61 9 CG2R61 10 CG2R61 11 HGR61 12 HGR61 13 HGR61 14 HGR61 15 HGR61 16 HGR61 17 HGR61 18 HGR61
@<TRIPOS>MOLECULE
naphtalene
 18 19 0 0 0
****
USER_CHARGES
INVALID_CHARGES
Pose:   7 Cluster:   7 Fr_nu:  46488 TotEn:   -12.16
@<TRIPOS>ATOM
      1 C1        -70.4872   -0.9514  -29.6279 C.ar   1 LIG      -0.11500
      2 C2        -70.6167   -2.3360  -29.6809 C.ar   1 LIG      -0.11500
      3 C3        -74.6622   -0.4675  -32.0790 C.ar   1 LIG      -0.11500
      4 C4        -74.7916   -1.8521  -32.1318 C.ar   1 LIG      -0.11500
      5 C5        -71.4585   -0.1362  -30.2098 C.ar   1 LIG      -0.11700
      6 C6        -71.7179   -2.9109  -30.3157 C.ar   1 LIG      -0.11700
      7 C7        -73.5609    0.1075  -31.4440 C.ar   1 LIG      -0.11700
      8 C8        -73.8203   -2.6673  -31.5501 C.ar   1 LIG      -0.11700
      9 C9        -72.5736   -0.6978  -30.8531 C.ar   1 LIG       0.00400
     10 C10       -72.7052   -2.1058  -30.9068 C.ar   1 LIG       0.00400
     11 H1        -69.6294   -0.5044  -29.1340 H      1 LIG       0.11500
     12 H2        -69.8601   -2.9697  -29.2273 H      1 LIG       0.11500
     13 H3        -75.4187    0.1669  -32.5323 H      1 LIG       0.11500
     14 H4        -75.6489   -2.2986  -32.6271 H      1 LIG       0.11500
     15 H5        -71.3365    0.9437  -30.1567 H      1 LIG       0.11500
     16 H6        -71.7990   -3.9956  -30.3446 H      1 LIG       0.11500
     17 H7        -73.4805    1.1921  -31.4145 H      1 LIG       0.11500
     18 H8        -73.9417   -3.7473  -31.6037 H      1 LIG       0.11500
@<TRIPOS>BOND
      1       1       2 ar
      2       1       5 ar
      3       2       6 ar
      4       3       4 ar
      5       3       7 ar
      6       4       8 ar
      7       5       9 ar
      8       6      10 ar
      9       7       9 ar
     10       8      10 ar
     11       9      10 ar
     12       1      11 1
     13       2      12 1
     14       3      13 1
     15       4      14 1
     16       5      15 1
     17       6      16 1
     18       7      17 1
     19       8      18 1
@<TRIPOS>ALT_TYPE
CGenFF_4.0_ALT_TYPE_SET
CGenFF_4.0 1 CG2R61 2 CG2R61 3 CG2R61 4 CG2R61 5 CG2R61 6 CG2R61 7 CG2R61 8 CG2R61 9 CG2R61 10 CG2R61 11 HGR61 12 HGR61 13 HGR61 14 HGR61 15 HGR61 16 HGR61 17 HGR61 18 HGR61
@<TRIPOS>MOLECULE
naphtalene
 18 19 0 0 0
****
USER_CHARGES
INVALID_CHARGES
Pose:   8 Cluster:   8 Fr_nu:  97883 TotEn:   -12.06
@<TRIPOS>ATOM
      1 C1        -78.7368  -19.2493  -29.5958 C.ar   1 LIG      -0.11500
      2 C2        -79.9919  -18.6483  -29.6160 C.ar   1 LIG      -0.11500
      3 C3        -80.0247  -22.0649  -33.3490 C.ar   1 LIG      -0.11500
      4 C4        -81.2798  -21.4639  -33.3691 C.ar   1 LIG      -0.11500
      5 C5        -78.4265  -20.2498  -30.5173 C.ar   1 LIG      -0.11700
      6 C6        -80.9415  -19.0455  -30.5577 C.ar   1 LIG      -0.11700
      7 C7        -79.0750  -21.6676  -32.4073 C.ar   1 LIG      -0.11700
      8 C8        -81.5902  -20.4634  -32.4476 C.ar   1 LIG      -0.11700
      9 C9        -79.3702  -20.6622  -31.4723 C.ar   1 LIG       0.00400
     10 C10       -80.6465  -20.0510  -31.4927 C.ar   1 LIG       0.00400
     11 H1        -77.9981  -18.9401  -28.8621 H      1 LIG       0.11500
     12 H2        -80.2324  -17.8693  -28.8984 H      1 LIG       0.11500
     13 H3        -79.7835  -22.8440  -34.0666 H      1 LIG       0.11500
     14 H4        -82.0185  -21.7745  -34.1021 H      1 LIG       0.11500
     15 H5        -77.4393  -20.7060  -30.4828 H      1 LIG       0.11500
     16 H6        -81.9161  -18.5617  -30.5555 H      1 LIG       0.11500
     17 H7        -78.1003  -22.1510  -32.4102 H      1 LIG       0.11500
     18 H8        -82.5777  -20.0076  -32.4815 H      1 LIG       0.11500
@<TRIPOS>BOND
      1       1       2 ar
      2       1       5 ar
      3       2       6 ar
      4       3       4 ar
      5       3       7 ar
      6       4       8 ar
      7       5       9 ar
      8       6      10 ar
      9       7       9 ar
     10       8      10 ar
     11       9      10 ar
     12       1      11 1
     13       2      12 1
     14       3      13 1
     15       4      14 1
     16       5      15 1
     17       6      16 1
     18       7      17 1
     19       8      18 1
@<TRIPOS>ALT_TYPE
CGenFF_4.0_ALT_TYPE_SET
CGenFF_4.0 1 CG2R61 2 CG2R61 3 CG2R61 4 CG2R61 5 CG2R61 6 CG2R61 7 CG2R61 8 CG2R61 9 CG2R61 10 CG2R61 11 HGR61 12 HGR61 13 HGR61 14 HGR61 15 HGR61 16 HGR61 17 HGR61 18 HGR61
@<TRIPOS>MOLECULE
naphtalene
 18 19 0 0 0
****
USER_CHARGES
INVALID_CHARGES
Pose:   9 Cluster:   9 Fr_nu: 323701 TotEn:   -12.03
@<TRIPOS>ATOM
      1 C1        -52.0262  -13.7296  -45.9320 C.ar   1 LIG      -0.11500
      2 C2        -50.7796  -14.1474  -46.3883 C.ar   1 LIG      -0.11500
      3 C3        -49.8697  -10.5168  -42.9824 C.ar   1 LIG      -0.11500
      4 C4        -48.6231  -10.9347  -43.4387 C.ar   1 LIG      -0.11500
      5 C5        -52.1166  -12.7224  -44.9708 C.ar   1 LIG      -0.11700
      6 C6        -49.6186  -13.5597  -45.8853 C.ar   1 LIG      -0.11700
      7 C7        -51.0308  -11.1045  -43.4855 C.ar   1 LIG      -0.11700
      8 C8        -48.5326  -11.9420  -44.3998 C.ar   1 LIG      -0.11700
      9 C9        -50.9584  -12.1197  -44.4533 C.ar   1 LIG       0.00400
     10 C10       -49.6908  -12.5446  -44.9173 C.ar   1 LIG       0.00400
     11 H1        -52.9297  -14.1878  -46.3236 H      1 LIG       0.11500
     12 H2        -50.7103  -14.9314  -47.1368 H      1 LIG       0.11500
     13 H3        -49.9397   -9.7326  -42.2338 H      1 LIG       0.11500
     14 H4        -47.7200  -10.4771  -43.0457 H      1 LIG       0.11500
     15 H5        -53.1017  -12.4119  -44.6284 H      1 LIG       0.11500
     16 H6        -48.6548  -13.9016  -46.2567 H      1 LIG       0.11500
     17 H7        -51.9945  -10.7619  -43.1146 H      1 LIG       0.11500
     18 H8        -47.5476  -12.2531  -44.7418 H      1 LIG       0.11500
@<TRIPOS>BOND
      1       1       2 ar
      2       1       5 ar
      3       2       6 ar
      4       3       4 ar
      5       3       7 ar
      6       4       8 ar
      7       5       9 ar
      8       6      10 ar
      9       7       9 ar
     10       8      10 ar
     11       9      10 ar
     12       1      11 1
     13       2      12 1
     14       3      13 1
     15       4      14 1
     16       5      15 1
     17       6      16 1
     18       7      17 1
     19       8      18 1
@<TRIPOS>ALT_TYPE
CGenFF_4.0_ALT_TYPE_SET
CGenFF_4.0 1 CG2R61 2 CG2R61 3 CG2R61 4 CG2R61 5 CG2R61 6 CG2R61 7 CG2R61 8 CG2R61 9 CG2R61 10 CG2R61 11 HGR61 12 HGR61 13 HGR61 14 HGR61 15 HGR61 16 HGR61 17 HGR61 18 HGR61
@<TRIPOS>MOLECULE
naphtalene
 18 19 0 0 0
****
USER_CHARGES
INVALID_CHARGES
Pose:  10 Cluster:  10 Fr_nu: 126311 TotEn:   -12.00
@<TRIPOS>ATOM
      1 C1        -61.7082   -1.6149  -24.8375 C.ar   1 LIG      -0.11500
      2 C2        -61.6419   -0.3059  -24.3696 C.ar   1 LIG      -0.11500
      3 C3        -65.3918   -0.3809  -27.7668 C.ar   1 LIG      -0.11500
      4 C4        -65.3254    0.9280  -27.2988 C.ar   1 LIG      -0.11500
      5 C5        -62.6559   -1.9656  -25.7995 C.ar   1 LIG      -0.11700
      6 C6        -62.5227    0.6574  -24.8618 C.ar   1 LIG      -0.11700
      7 C7        -64.5108   -1.3443  -27.2746 C.ar   1 LIG      -0.11700
      8 C8        -64.3778    1.2789  -26.3368 C.ar   1 LIG      -0.11700
      9 C9        -63.5506   -1.0089  -26.3061 C.ar   1 LIG       0.00400
     10 C10       -63.4831    0.3222  -25.8302 C.ar   1 LIG       0.00400
     11 H1        -61.0225   -2.3646  -24.4535 H      1 LIG       0.11500
     12 H2        -60.9035   -0.0339  -23.6209 H      1 LIG       0.11500
     13 H3        -66.1300   -0.6537  -28.5158 H      1 LIG       0.11500
     14 H4        -66.0123    1.6769  -27.6821 H      1 LIG       0.11500
     15 H5        -62.6899   -2.9950  -26.1504 H      1 LIG       0.11500
     16 H6        -62.4526    1.6747  -24.4821 H      1 LIG       0.11500
     17 H7        -64.5806   -2.3612  -27.6549 H      1 LIG       0.11500
     18 H8        -64.3441    2.3080  -25.9851 H      1 LIG       0.11500
@<TRIPOS>BOND
      1       1       2 ar
      2       1       5 ar
      3       2       6 ar
      4       3       4 ar
      5       3       7 ar
      6       4       8 ar
      7       5       9 ar
      8       6      10 ar
      9       7       9 ar
     10       8      10 ar
     11       9      10 ar
     12       1      11 1
     13       2      12 1
     14       3      13 1
     15       4      14 1
     16       5      15 1
     17       6      16 1
     18       7      17 1
     19       8      18 1
@<TRIPOS>ALT_TYPE
CGenFF_4.0_ALT_TYPE_SET
CGenFF_4.0 1 CG2R61 2 CG2R61 3 CG2R61 4 CG2R61 5 CG2R61 6 CG2R61 7 CG2R61 8 CG2R61 9 CG2R61 10 CG2R61 11 HGR61 12 HGR61 13 HGR61 14 HGR61 15 HGR61 16 HGR61 17 HGR61 18 HGR61
@<TRIPOS>MOLECULE
naphtalene
 18 19 0 0 0
****
USER_CHARGES
INVALID_CHARGES
Pose:  11 Cluster:  11 Fr_nu:  19047 TotEn:   -11.86
@<TRIPOS>ATOM
      1 C1        -83.0832   -5.4745  -29.3396 C.ar   1 LIG      -0.11500
      2 C2        -82.3731   -6.6707  -29.3807 C.ar   1 LIG      -0.11500
      3 C3        -86.6816   -7.5229  -31.8946 C.ar   1 LIG      -0.11500
      4 C4        -85.9714   -8.7191  -31.9357 C.ar   1 LIG      -0.11500
      5 C5        -84.3328   -5.3826  -29.9532 C.ar   1 LIG      -0.11700
      6 C6        -82.9098   -7.7796  -30.0354 C.ar   1 LIG      -0.11700
      7 C7        -86.1449   -6.4140  -31.2397 C.ar   1 LIG      -0.11700
      8 C8        -84.7218   -8.8111  -31.3222 C.ar   1 LIG      -0.11700
      9 C9        -84.8884   -6.4887  -30.6168 C.ar   1 LIG       0.00400
     10 C10       -84.1662   -7.7050  -30.6586 C.ar   1 LIG       0.00400
     11 H1        -82.6646   -4.6114  -28.8302 H      1 LIG       0.11500
     12 H2        -81.4005   -6.7413  -28.9025 H      1 LIG       0.11500
     13 H3        -87.6546   -7.4517  -32.3726 H      1 LIG       0.11500
     14 H4        -86.3899   -9.5814  -32.4464 H      1 LIG       0.11500
     15 H5        -84.8699   -4.4373  -29.9088 H      1 LIG       0.11500
     16 H6        -82.3374   -8.7047  -30.0546 H      1 LIG       0.11500
     17 H7        -86.7177   -5.4893  -31.2199 H      1 LIG       0.11500
     18 H8        -84.1841   -9.7561  -31.3671 H      1 LIG       0.11500
@<TRIPOS>BOND
      1       1       2 ar
      2       1       5 ar
      3       2       6 ar
      4       3       4 ar
      5       3       7 ar
      6       4       8 ar
      7       5       9 ar
      8       6      10 ar
      9       7       9 ar
     10       8      10 ar
     11       9      10 ar
     12       1      11 1
     13       2      12 1
     14       3      13 1
     15       4      14 1
     16       5      15 1
     17       6      16 1
     18       7      17 1
     19       8      18 1
@<TRIPOS>ALT_TYPE
CGenFF_4.0_ALT_TYPE_SET
CGenFF_4.0 1 CG2R61 2 CG2R61 3 CG2R61 4 CG2R61 5 CG2R61 6 CG2R61 7 CG2R61 8 CG2R61 9 CG2R61 10 CG2R61 11 HGR61 12 HGR61 13 HGR61 14 HGR61 15 HGR61 16 HGR61 17 HGR61 18 HGR61
@<TRIPOS>MOLECULE
naphtalene
 18 19 0 0 0
****
USER_CHARGES
INVALID_CHARGES
Pose:  12 Cluster:  12 Fr_nu:  10516 TotEn:   -11.59
@<TRIPOS>ATOM
      1 C1        -62.5171   -0.6625  -21.3797 C.ar   1 LIG      -0.11500
      2 C2        -61.9966   -1.0287  -22.6174 C.ar   1 LIG      -0.11500
      3 C3        -59.0489   -3.2508  -19.1559 C.ar   1 LIG      -0.11500
      4 C4        -58.5285   -3.6169  -20.3937 C.ar   1 LIG      -0.11500
      5 C5        -61.9174   -1.1212  -20.2064 C.ar   1 LIG      -0.11700
      6 C6        -60.8746   -1.8548  -22.6867 C.ar   1 LIG      -0.11700
      7 C7        -60.1710   -2.4246  -19.0866 C.ar   1 LIG      -0.11700
      8 C8        -59.1282   -3.1584  -21.5670 C.ar   1 LIG      -0.11700
      9 C9        -60.7873   -1.9536  -20.2574 C.ar   1 LIG       0.00400
     10 C10       -60.2582   -2.3259  -21.5160 C.ar   1 LIG       0.00400
     11 H1        -63.3909   -0.0198  -21.3263 H      1 LIG       0.11500
     12 H2        -62.4641   -0.6708  -23.5301 H      1 LIG       0.11500
     13 H3        -58.5817   -3.6083  -18.2426 H      1 LIG       0.11500
     14 H4        -57.6556   -4.2608  -20.4464 H      1 LIG       0.11500
     15 H5        -62.3415   -0.8226  -19.2500 H      1 LIG       0.11500
     16 H6        -60.4845   -2.1279  -23.6650 H      1 LIG       0.11500
     17 H7        -60.5604   -2.1509  -18.1083 H      1 LIG       0.11500
     18 H8        -58.7047   -3.4574  -22.5236 H      1 LIG       0.11500
@<TRIPOS>BOND
      1       1       2 ar
      2       1       5 ar
      3       2       6 ar
      4       3       4 ar
      5       3       7 ar
      6       4       8 ar
      7       5       9 ar
      8       6      10 ar
      9       7       9 ar
     10       8      10 ar
     11       9      10 ar
     12       1      11 1
     13       2      12 1
     14       3      13 1
     15       4      14 1
     16       5      15 1
     17       6      16 1
     18       7      17 1
     19       8      18 1
@<TRIPOS>ALT_TYPE
CGenFF_4.0_ALT_TYPE_SET
CGenFF_4.0 1 CG2R61 2 CG2R61 3 CG2R61 4 CG2R61 5 CG2R61 6 CG2R61 7 CG2R61 8 CG2R61 9 CG2R61 10 CG2R61 11 HGR61 12 HGR61 13 HGR61 14 HGR61 15 HGR61 16 HGR61 17 HGR61 18 HGR61
@<TRIPOS>MOLECULE
naphtalene
 18 19 0 0 0
****
USER_CHARGES
INVALID_CHARGES
Pose:  13 Cluster:  13 Fr_nu: 129941 TotEn:   -11.51
@<TRIPOS>ATOM
      1 C1        -79.1009    3.2499  -54.7301 C.ar   1 LIG      -0.11500
      2 C2        -78.6316    4.3817  -54.0701 C.ar   1 LIG      -0.11500
      3 C3        -83.1734    3.3887  -52.0715 C.ar   1 LIG      -0.11500
      4 C4        -82.7040    4.5205  -51.4116 C.ar   1 LIG      -0.11500
      5 C5        -80.3474    2.7162  -54.4014 C.ar   1 LIG      -0.11700
      6 C6        -79.4067    4.9842  -53.0790 C.ar   1 LIG      -0.11700
      7 C7        -82.3982    2.7861  -53.0627 C.ar   1 LIG      -0.11700
      8 C8        -81.4575    5.0541  -51.7401 C.ar   1 LIG      -0.11700
      9 C9        -81.1411    3.3097  -53.4063 C.ar   1 LIG       0.00400
     10 C10       -80.6638    4.4606  -52.7352 C.ar   1 LIG       0.00400
     11 H1        -78.4967    2.7809  -55.5012 H      1 LIG       0.11500
     12 H2        -77.6611    4.7965  -54.3269 H      1 LIG       0.11500
     13 H3        -84.1440    2.9734  -51.8153 H      1 LIG       0.11500
     14 H4        -83.3080    4.9882  -50.6396 H      1 LIG       0.11500
     15 H5        -80.6940    1.8306  -54.9301 H      1 LIG       0.11500
     16 H6        -79.0202    5.8685  -52.5765 H      1 LIG       0.11500
     17 H7        -82.7852    1.9024  -53.5656 H      1 LIG       0.11500
     18 H8        -81.1103    5.9393  -51.2110 H      1 LIG       0.11500
@<TRIPOS>BOND
      1       1       2 ar
      2       1       5 ar
      3       2       6 ar
      4       3       4 ar
      5       3       7 ar
      6       4       8 ar
      7       5       9 ar
      8       6      10 ar
      9       7       9 ar
     10       8      10 ar
     11       9      10 ar
     12       1      11 1
     13       2      12 1
     14       3      13 1
     15       4      14 1
     16       5      15 1
     17       6      16 1
     18       7      17 1
     19       8      18 1
@<TRIPOS>ALT_TYPE
CGenFF_4.0_ALT_TYPE_SET
CGenFF_4.0 1 CG2R61 2 CG2R61 3 CG2R61 4 CG2R61 5 CG2R61 6 CG2R61 7 CG2R61 8 CG2R61 9 CG2R61 10 CG2R61 11 HGR61 12 HGR61 13 HGR61 14 HGR61 15 HGR61 16 HGR61 17 HGR61 18 HGR61
@<TRIPOS>MOLECULE
naphtalene
 18 19 0 0 0
****
USER_CHARGES
INVALID_CHARGES
Pose:  14 Cluster:  14 Fr_nu:  80626 TotEn:   -11.38
@<TRIPOS>ATOM
      1 C1        -68.7323   -2.6267  -28.7068 C.ar   1 LIG      -0.11500
      2 C2        -69.0541   -1.3712  -29.2138 C.ar   1 LIG      -0.11500
      3 C3        -64.5015   -0.8770  -27.0600 C.ar   1 LIG      -0.11500
      4 C4        -64.8234    0.3785  -27.5670 C.ar   1 LIG      -0.11500
      5 C5        -67.5205   -2.8225  -28.0436 C.ar   1 LIG      -0.11700
      6 C6        -68.1656   -0.3068  -29.0595 C.ar   1 LIG      -0.11700
      7 C7        -65.3901   -1.9415  -27.2143 C.ar   1 LIG      -0.11700
      8 C8        -66.0351    0.5744  -28.2304 C.ar   1 LIG      -0.11700
      9 C9        -66.6141   -1.7624  -27.8792 C.ar   1 LIG       0.00400
     10 C10       -66.9415   -0.4857  -28.3948 C.ar   1 LIG       0.00400
     11 H1        -69.4241   -3.4552  -28.8277 H      1 LIG       0.11500
     12 H2        -69.9978   -1.2198  -29.7297 H      1 LIG       0.11500
     13 H3        -63.5578   -1.0291  -26.5437 H      1 LIG       0.11500
     14 H4        -64.1306    1.2062  -27.4471 H      1 LIG       0.11500
     15 H5        -67.2896   -3.8126  -27.6558 H      1 LIG       0.11500
     16 H6        -68.4381    0.6661  -29.4633 H      1 LIG       0.11500
     17 H7        -65.1178   -2.9140  -26.8097 H      1 LIG       0.11500
     18 H8        -66.2659    1.5642  -28.6189 H      1 LIG       0.11500
@<TRIPOS>BOND
      1       1       2 ar
      2       1       5 ar
      3       2       6 ar
      4       3       4 ar
      5       3       7 ar
      6       4       8 ar
      7       5       9 ar
      8       6      10 ar
      9       7       9 ar
     10       8      10 ar
     11       9      10 ar
     12       1      11 1
     13       2      12 1
     14       3      13 1
     15       4      14 1
     16       5      15 1
     17       6      16 1
     18       7      17 1
     19       8      18 1
@<TRIPOS>ALT_TYPE
CGenFF_4.0_ALT_TYPE_SET
CGenFF_4.0 1 CG2R61 2 CG2R61 3 CG2R61 4 CG2R61 5 CG2R61 6 CG2R61 7 CG2R61 8 CG2R61 9 CG2R61 10 CG2R61 11 HGR61 12 HGR61 13 HGR61 14 HGR61 15 HGR61 16 HGR61 17 HGR61 18 HGR61
@<TRIPOS>MOLECULE
naphtalene
 18 19 0 0 0
****
USER_CHARGES
INVALID_CHARGES
Pose:  15 Cluster:  15 Fr_nu:  69579 TotEn:   -11.22
@<TRIPOS>ATOM
      1 C1        -87.4543    0.9300  -52.8340 C.ar   1 LIG      -0.11500
      2 C2        -87.8785    2.0426  -52.1136 C.ar   1 LIG      -0.11500
      3 C3        -82.8830    2.5913  -52.7076 C.ar   1 LIG      -0.11500
      4 C4        -83.3073    3.7039  -51.9872 C.ar   1 LIG      -0.11500
      5 C5        -86.1067    0.7839  -53.1643 C.ar   1 LIG      -0.11700
      6 C6        -86.9569    3.0133  -51.7206 C.ar   1 LIG      -0.11700
      7 C7        -83.8048    1.6205  -53.1006 C.ar   1 LIG      -0.11700
      8 C8        -84.6550    3.8501  -51.6570 C.ar   1 LIG      -0.11700
      9 C9        -85.1651    1.7513  -52.7769 C.ar   1 LIG       0.00400
     10 C10       -85.5966    2.8827  -52.0443 C.ar   1 LIG       0.00400
     11 H1        -88.1724    0.1748  -53.1402 H      1 LIG       0.11500
     12 H2        -88.9278    2.1552  -51.8568 H      1 LIG       0.11500
     13 H3        -81.8336    2.4780  -52.9647 H      1 LIG       0.11500
     14 H4        -82.5891    4.4594  -51.6826 H      1 LIG       0.11500
     15 H5        -85.7977   -0.0937  -53.7284 H      1 LIG       0.11500
     16 H6        -87.3107    3.8746  -51.1576 H      1 LIG       0.11500
     17 H7        -83.4506    0.7589  -53.6628 H      1 LIG       0.11500
     18 H8        -84.9643    4.7280  -51.0935 H      1 LIG       0.11500
@<TRIPOS>BOND
      1       1       2 ar
      2       1       5 ar
      3       2       6 ar
      4       3       4 ar
      5       3       7 ar
      6       4       8 ar
      7       5       9 ar
      8       6      10 ar
      9       7       9 ar
     10       8      10 ar
     11       9      10 ar
     12       1      11 1
     13       2      12 1
     14       3      13 1
     15       4      14 1
     16       5      15 1
     17       6      16 1
     18       7      17 1
     19       8      18 1
@<TRIPOS>ALT_TYPE
CGenFF_4.0_ALT_TYPE_SET
CGenFF_4.0 1 CG2R61 2 CG2R61 3 CG2R61 4 CG2R61 5 CG2R61 6 CG2R61 7 CG2R61 8 CG2R61 9 CG2R61 10 CG2R61 11 HGR61 12 HGR61 13 HGR61 14 HGR61 15 HGR61 16 HGR61 17 HGR61 18 HGR61
@<TRIPOS>MOLECULE
naphtalene
 18 19 0 0 0
****
USER_CHARGES
INVALID_CHARGES
Pose:  16 Cluster:  16 Fr_nu:  25085 TotEn:   -11.05
@<TRIPOS>ATOM
      1 C1        -79.5347  -13.3977  -51.0976 C.ar   1 LIG      -0.11500
      2 C2        -78.7489  -13.0137  -50.0151 C.ar   1 LIG      -0.11500
      3 C3        -76.9043  -10.5342  -54.0224 C.ar   1 LIG      -0.11500
      4 C4        -76.1185  -10.1503  -52.9398 C.ar   1 LIG      -0.11500
      5 C5        -79.2762  -12.8796  -52.3670 C.ar   1 LIG      -0.11700
      6 C6        -77.7016  -12.1104  -50.1976 C.ar   1 LIG      -0.11700
      7 C7        -77.9516  -11.4377  -53.8398 C.ar   1 LIG      -0.11700
      8 C8        -76.3770  -10.6683  -51.6704 C.ar   1 LIG      -0.11700
      9 C9        -78.2261  -11.9691  -52.5691 C.ar   1 LIG       0.00400
     10 C10       -77.4271  -11.5787  -51.4682 C.ar   1 LIG       0.00400
     11 H1        -80.3503  -14.1006  -50.9549 H      1 LIG       0.11500
     12 H2        -78.9508  -13.4179  -49.0274 H      1 LIG       0.11500
     13 H3        -76.7028  -10.1305  -55.0106 H      1 LIG       0.11500
     14 H4        -75.3041   -9.4463  -53.0829 H      1 LIG       0.11500
     15 H5        -79.9037  -13.1935  -53.1987 H      1 LIG       0.11500
     16 H6        -77.0999  -11.8247  -49.3373 H      1 LIG       0.11500
     17 H7        -78.5527  -11.7239  -54.7004 H      1 LIG       0.11500
     18 H8        -75.7501  -10.3539  -50.8384 H      1 LIG       0.11500
@<TRIPOS>BOND
      1       1       2 ar
      2       1       5 ar
      3       2       6 ar
      4       3       4 ar
      5       3       7 ar
      6       4       8 ar
      7       5       9 ar
      8       6      10 ar
      9       7       9 ar
     10       8      10 ar
     11       9      10 ar
     12       1      11 1
     13       2      12 1
     14       3      13 1
     15       4      14 1
     16       5      15 1
     17       6      16 1
     18       7      17 1
     19       8      18 1
@<TRIPOS>ALT_TYPE
CGenFF_4.0_ALT_TYPE_SET
CGenFF_4.0 1 CG2R61 2 CG2R61 3 CG2R61 4 CG2R61 5 CG2R61 6 CG2R61 7 CG2R61 8 CG2R61 9 CG2R61 10 CG2R61 11 HGR61 12 HGR61 13 HGR61 14 HGR61 15 HGR61 16 HGR61 17 HGR61 18 HGR61
@<TRIPOS>MOLECULE
naphtalene
 18 19 0 0 0
****
USER_CHARGES
INVALID_CHARGES
Pose:  17 Cluster:  17 Fr_nu: 107366 TotEn:   -11.03
@<TRIPOS>ATOM
      1 C1        -64.3706   -2.9764  -24.5774 C.ar   1 LIG      -0.11500
      2 C2        -64.0084   -2.2465  -25.7055 C.ar   1 LIG      -0.11500
      3 C3        -68.5649   -4.2017  -26.7174 C.ar   1 LIG      -0.11500
      4 C4        -68.2025   -3.4716  -27.8455 C.ar   1 LIG      -0.11500
      5 C5        -65.5936   -3.6470  -24.5423 C.ar   1 LIG      -0.11700
      6 C6        -64.8674   -2.1841  -26.8029 C.ar   1 LIG      -0.11700
      7 C7        -67.7057   -4.2640  -25.6200 C.ar   1 LIG      -0.11700
      8 C8        -66.9796   -2.8010  -27.8806 C.ar   1 LIG      -0.11700
      9 C9        -66.4709   -3.5952  -25.6379 C.ar   1 LIG       0.00400
     10 C10       -66.1024   -2.8528  -26.7851 C.ar   1 LIG       0.00400
     11 H1        -63.7017   -3.0241  -23.7231 H      1 LIG       0.11500
     12 H2        -63.0559   -1.7250  -25.7318 H      1 LIG       0.11500
     13 H3        -69.5173   -4.7236  -26.6905 H      1 LIG       0.11500
     14 H4        -68.8725   -3.4231  -28.6989 H      1 LIG       0.11500
     15 H5        -65.8563   -4.2112  -23.6498 H      1 LIG       0.11500
     16 H6        -64.5635   -1.6080  -27.6744 H      1 LIG       0.11500
     17 H7        -68.0094   -4.8408  -24.7489 H      1 LIG       0.11500
     18 H8        -66.7170   -2.2361  -28.7728 H      1 LIG       0.11500
@<TRIPOS>BOND
      1       1       2 ar
      2       1       5 ar
      3       2       6 ar
      4       3       4 ar
      5       3       7 ar
      6       4       8 ar
      7       5       9 ar
      8       6      10 ar
      9       7       9 ar
     10       8      10 ar
     11       9      10 ar
     12       1      11 1
     13       2      12 1
     14       3      13 1
     15       4      14 1
     16       5      15 1
     17       6      16 1
     18       7      17 1
     19       8      18 1
@<TRIPOS>ALT_TYPE
CGenFF_4.0_ALT_TYPE_SET
CGenFF_4.0 1 CG2R61 2 CG2R61 3 CG2R61 4 CG2R61 5 CG2R61 6 CG2R61 7 CG2R61 8 CG2R61 9 CG2R61 10 CG2R61 11 HGR61 12 HGR61 13 HGR61 14 HGR61 15 HGR61 16 HGR61 17 HGR61 18 HGR61
@<TRIPOS>MOLECULE
naphtalene
 18 19 0 0 0
****
USER_CHARGES
INVALID_CHARGES
Pose:  18 Cluster:  18 Fr_nu: 233531 TotEn:   -11.02
@<TRIPOS>ATOM
      1 C1        -85.5210    5.2671  -49.9167 C.ar   1 LIG      -0.11500
      2 C2        -84.4502    6.1535  -49.8490 C.ar   1 LIG      -0.11500
      3 C3        -82.9128    2.3364  -52.7944 C.ar   1 LIG      -0.11500
      4 C4        -81.8421    3.2228  -52.7266 C.ar   1 LIG      -0.11500
      5 C5        -85.4111    4.0947  -50.6650 C.ar   1 LIG      -0.11700
      6 C6        -83.2654    5.8710  -50.5292 C.ar   1 LIG      -0.11700
      7 C7        -84.0977    2.6189  -52.1141 C.ar   1 LIG      -0.11700
      8 C8        -81.9520    4.3953  -51.9784 C.ar   1 LIG      -0.11700
      9 C9        -84.2259    3.7943  -51.3561 C.ar   1 LIG       0.00400
     10 C10       -83.1371    4.6957  -51.2872 C.ar   1 LIG       0.00400
     11 H1        -86.4434    5.4878  -49.3874 H      1 LIG       0.11500
     12 H2        -84.5368    7.0658  -49.2659 H      1 LIG       0.11500
     13 H3        -82.8269    1.4237  -53.3772 H      1 LIG       0.11500
     14 H4        -80.9205    3.0023  -53.2572 H      1 LIG       0.11500
     15 H5        -86.2610    3.4166  -50.7041 H      1 LIG       0.11500
     16 H6        -82.4410    6.5779  -50.4618 H      1 LIG       0.11500
     17 H7        -84.9216    1.9115  -52.1809 H      1 LIG       0.11500
     18 H8        -81.1024    5.0740  -51.9398 H      1 LIG       0.11500
@<TRIPOS>BOND
      1       1       2 ar
      2       1       5 ar
      3       2       6 ar
      4       3       4 ar
      5       3       7 ar
      6       4       8 ar
      7       5       9 ar
      8       6      10 ar
      9       7       9 ar
     10       8      10 ar
     11       9      10 ar
     12       1      11 1
     13       2      12 1
     14       3      13 1
     15       4      14 1
     16       5      15 1
     17       6      16 1
     18       7      17 1
     19       8      18 1
@<TRIPOS>ALT_TYPE
CGenFF_4.0_ALT_TYPE_SET
CGenFF_4.0 1 CG2R61 2 CG2R61 3 CG2R61 4 CG2R61 5 CG2R61 6 CG2R61 7 CG2R61 8 CG2R61 9 CG2R61 10 CG2R61 11 HGR61 12 HGR61 13 HGR61 14 HGR61 15 HGR61 16 HGR61 17 HGR61 18 HGR61
@<TRIPOS>MOLECULE
naphtalene
 18 19 0 0 0
****
USER_CHARGES
INVALID_CHARGES
Pose:  19 Cluster:  19 Fr_nu: 135219 TotEn:   -10.82
@<TRIPOS>ATOM
      1 C1        -69.4857   -0.3408  -29.6498 C.ar   1 LIG      -0.11500
      2 C2        -70.4841   -1.2958  -29.4820 C.ar   1 LIG      -0.11500
      3 C3        -66.4447   -3.0538  -26.9917 C.ar   1 LIG      -0.11500
      4 C4        -67.4432   -4.0086  -26.8240 C.ar   1 LIG      -0.11500
      5 C5        -68.2297   -0.5350  -29.0741 C.ar   1 LIG      -0.11700
      6 C6        -70.2305   -2.4484  -28.7381 C.ar   1 LIG      -0.11700
      7 C7        -66.6983   -1.9011  -27.7357 C.ar   1 LIG      -0.11700
      8 C8        -68.6993   -3.8146  -27.3995 C.ar   1 LIG      -0.11700
      9 C9        -67.9568   -1.6893  -28.3221 C.ar   1 LIG       0.00400
     10 C10       -68.9722   -2.6602  -28.1515 C.ar   1 LIG       0.00400
     11 H1        -69.6838    0.5565  -30.2285 H      1 LIG       0.11500
     12 H2        -71.4615   -1.1438  -29.9307 H      1 LIG       0.11500
     13 H3        -65.4669   -3.2053  -26.5432 H      1 LIG       0.11500
     14 H4        -67.2450   -4.9051  -26.2439 H      1 LIG       0.11500
     15 H5        -67.4644    0.2250  -29.2180 H      1 LIG       0.11500
     16 H6        -71.0256   -3.1817  -28.6204 H      1 LIG       0.11500
     17 H7        -65.9029   -1.1683  -27.8539 H      1 LIG       0.11500
     18 H8        -69.4650   -4.5740  -27.2551 H      1 LIG       0.11500
@<TRIPOS>BOND
      1       1       2 ar
      2       1       5 ar
      3       2       6 ar
      4       3       4 ar
      5       3       7 ar
      6       4       8 ar
      7       5       9 ar
      8       6      10 ar
      9       7       9 ar
     10       8      10 ar
     11       9      10 ar
     12       1      11 1
     13       2      12 1
     14       3      13 1
     15       4      14 1
     16       5      15 1
     17       6      16 1
     18       7      17 1
     19       8      18 1
@<TRIPOS>ALT_TYPE
CGenFF_4.0_ALT_TYPE_SET
CGenFF_4.0 1 CG2R61 2 CG2R61 3 CG2R61 4 CG2R61 5 CG2R61 6 CG2R61 7 CG2R61 8 CG2R61 9 CG2R61 10 CG2R61 11 HGR61 12 HGR61 13 HGR61 14 HGR61 15 HGR61 16 HGR61 17 HGR61 18 HGR61
@<TRIPOS>MOLECULE
naphtalene
 18 19 0 0 0
****
USER_CHARGES
INVALID_CHARGES
Pose:  20 Cluster:  20 Fr_nu: 179172 TotEn:   -10.79
@<TRIPOS>ATOM
      1 C1        -57.0666    1.4656  -40.4403 C.ar   1 LIG      -0.11500
      2 C2        -55.7745    1.9137  -40.1825 C.ar   1 LIG      -0.11500
      3 C3        -58.8532    4.9742  -37.5818 C.ar   1 LIG      -0.11500
      4 C4        -57.5610    5.4221  -37.3240 C.ar   1 LIG      -0.11500
      5 C5        -58.1587    2.1117  -39.8601 C.ar   1 LIG      -0.11700
      6 C6        -55.5693    3.0094  -39.3437 C.ar   1 LIG      -0.11700
      7 C7        -59.0584    3.8784  -38.4207 C.ar   1 LIG      -0.11700
      8 C8        -56.4689    4.7762  -37.9041 C.ar   1 LIG      -0.11700
      9 C9        -57.9708    3.2162  -39.0132 C.ar   1 LIG       0.00400
     10 C10       -56.6568    3.6717  -38.7510 C.ar   1 LIG       0.00400
     11 H1        -57.2257    0.6123  -41.0929 H      1 LIG       0.11500
     12 H2        -54.9250    1.4102  -40.6348 H      1 LIG       0.11500
     13 H3        -59.7033    5.4774  -37.1298 H      1 LIG       0.11500
     14 H4        -57.4025    6.2747  -36.6702 H      1 LIG       0.11500
     15 H5        -59.1598    1.7439  -40.0753 H      1 LIG       0.11500
     16 H6        -54.5506    3.3428  -39.1565 H      1 LIG       0.11500
     17 H7        -60.0771    3.5457  -38.6083 H      1 LIG       0.11500
     18 H8        -55.4676    5.1433  -37.6884 H      1 LIG       0.11500
@<TRIPOS>BOND
      1       1       2 ar
      2       1       5 ar
      3       2       6 ar
      4       3       4 ar
      5       3       7 ar
      6       4       8 ar
      7       5       9 ar
      8       6      10 ar
      9       7       9 ar
     10       8      10 ar
     11       9      10 ar
     12       1      11 1
     13       2      12 1
     14       3      13 1
     15       4      14 1
     16       5      15 1
     17       6      16 1
     18       7      17 1
     19       8      18 1
@<TRIPOS>ALT_TYPE
CGenFF_4.0_ALT_TYPE_SET
CGenFF_4.0 1 CG2R61 2 CG2R61 3 CG2R61 4 CG2R61 5 CG2R61 6 CG2R61 7 CG2R61 8 CG2R61 9 CG2R61 10 CG2R61 11 HGR61 12 HGR61 13 HGR61 14 HGR61 15 HGR61 16 HGR61 17 HGR61 18 HGR61
@<TRIPOS>MOLECULE
naphtalene
 18 19 0 0 0
****
USER_CHARGES
INVALID_CHARGES
Pose:  21 Cluster:  21 Fr_nu: 125723 TotEn:   -10.76
@<TRIPOS>ATOM
      1 C1        -70.5461    3.9335  -33.0302 C.ar   1 LIG      -0.11500
      2 C2        -71.0482    4.9417  -33.8476 C.ar   1 LIG      -0.11500
      3 C3        -74.8752    1.7141  -33.1091 C.ar   1 LIG      -0.11500
      4 C4        -75.3772    2.7223  -33.9265 C.ar   1 LIG      -0.11500
      5 C5        -71.3687    2.8765  -32.6394 C.ar   1 LIG      -0.11700
      6 C6        -72.3746    4.8969  -34.2776 C.ar   1 LIG      -0.11700
      7 C7        -73.5486    1.7588  -32.6792 C.ar   1 LIG      -0.11700
      8 C8        -74.5547    3.7794  -34.3172 C.ar   1 LIG      -0.11700
      9 C9        -72.7065    2.8153  -33.0627 C.ar   1 LIG       0.00400
     10 C10       -73.2169    3.8406  -33.8940 C.ar   1 LIG       0.00400
     11 H1        -69.5136    3.9691  -32.6953 H      1 LIG       0.11500
     12 H2        -70.4069    5.7640  -34.1514 H      1 LIG       0.11500
     13 H3        -75.5160    0.8912  -32.8049 H      1 LIG       0.11500
     14 H4        -76.4102    2.6869  -34.2599 H      1 LIG       0.11500
     15 H5        -70.9551    2.0996  -31.9998 H      1 LIG       0.11500
     16 H6        -72.7458    5.6955  -34.9165 H      1 LIG       0.11500
     17 H7        -73.1775    0.9597  -32.0409 H      1 LIG       0.11500
     18 H8        -74.9683    4.5569  -34.9563 H      1 LIG       0.11500
@<TRIPOS>BOND
      1       1       2 ar
      2       1       5 ar
      3       2       6 ar
      4       3       4 ar
      5       3       7 ar
      6       4       8 ar
      7       5       9 ar
      8       6      10 ar
      9       7       9 ar
     10       8      10 ar
     11       9      10 ar
     12       1      11 1
     13       2      12 1
     14       3      13 1
     15       4      14 1
     16       5      15 1
     17       6      16 1
     18       7      17 1
     19       8      18 1
@<TRIPOS>ALT_TYPE
CGenFF_4.0_ALT_TYPE_SET
CGenFF_4.0 1 CG2R61 2 CG2R61 3 CG2R61 4 CG2R61 5 CG2R61 6 CG2R61 7 CG2R61 8 CG2R61 9 CG2R61 10 CG2R61 11 HGR61 12 HGR61 13 HGR61 14 HGR61 15 HGR61 16 HGR61 17 HGR61 18 HGR61
@<TRIPOS>MOLECULE
naphtalene
 18 19 0 0 0
****
USER_CHARGES
INVALID_CHARGES
Pose:  22 Cluster:  22 Fr_nu: 342516 TotEn:   -10.75
@<TRIPOS>ATOM
      1 C1        -65.3869  -21.1501  -15.2992 C.ar   1 LIG      -0.11500
      2 C2        -65.0801  -20.1662  -14.3640 C.ar   1 LIG      -0.11500
      3 C3        -65.4665  -17.7855  -18.8128 C.ar   1 LIG      -0.11500
      4 C4        -65.1597  -16.8016  -17.8775 C.ar   1 LIG      -0.11500
      5 C5        -65.5607  -20.8088  -16.6407 C.ar   1 LIG      -0.11700
      6 C6        -64.9458  -18.8373  -14.7666 C.ar   1 LIG      -0.11700
      7 C7        -65.6007  -19.1145  -18.4101 C.ar   1 LIG      -0.11700
      8 C8        -64.9860  -17.1428  -16.5359 C.ar   1 LIG      -0.11700
      9 C9        -65.4293  -19.4760  -17.0639 C.ar   1 LIG       0.00400
     10 C10       -65.1173  -18.4756  -16.1128 C.ar   1 LIG       0.00400
     11 H1        -65.4919  -22.1845  -14.9850 H      1 LIG       0.11500
     12 H2        -64.9448  -20.4330  -13.3199 H      1 LIG       0.11500
     13 H3        -65.6018  -17.5193  -19.8573 H      1 LIG       0.11500
     14 H4        -65.0562  -15.7672  -18.1920 H      1 LIG       0.11500
     15 H5        -65.8005  -21.5944  -17.3543 H      1 LIG       0.11500
     16 H6        -64.7051  -18.0847  -14.0186 H      1 LIG       0.11500
     17 H7        -65.8406  -19.8670  -19.1584 H      1 LIG       0.11500
     18 H8        -64.7469  -16.3572  -15.8219 H      1 LIG       0.11500
@<TRIPOS>BOND
      1       1       2 ar
      2       1       5 ar
      3       2       6 ar
      4       3       4 ar
      5       3       7 ar
      6       4       8 ar
      7       5       9 ar
      8       6      10 ar
      9       7       9 ar
     10       8      10 ar
     11       9      10 ar
     12       1      11 1
     13       2      12 1
     14       3      13 1
     15       4      14 1
     16       5      15 1
     17       6      16 1
     18       7      17 1
     19       8      18 1
@<TRIPOS>ALT_TYPE
CGenFF_4.0_ALT_TYPE_SET
CGenFF_4.0 1 CG2R61 2 CG2R61 3 CG2R61 4 CG2R61 5 CG2R61 6 CG2R61 7 CG2R61 8 CG2R61 9 CG2R61 10 CG2R61 11 HGR61 12 HGR61 13 HGR61 14 HGR61 15 HGR61 16 HGR61 17 HGR61 18 HGR61
@<TRIPOS>MOLECULE
naphtalene
 18 19 0 0 0
****
USER_CHARGES
INVALID_CHARGES
Pose:  23 Cluster:  23 Fr_nu:  25157 TotEn:   -10.59
@<TRIPOS>ATOM
      1 C1        -73.6874   -9.0256  -54.4662 C.ar   1 LIG      -0.11500
      2 C2        -73.5976   -8.6624  -53.1258 C.ar   1 LIG      -0.11500
      3 C3        -77.4447  -11.9364  -53.4254 C.ar   1 LIG      -0.11500
      4 C4        -77.3547  -11.5731  -52.0849 C.ar   1 LIG      -0.11500
      5 C5        -74.6652   -9.9305  -54.8807 C.ar   1 LIG      -0.11700
      6 C6        -74.4850   -9.2024  -52.1946 C.ar   1 LIG      -0.11700
      7 C7        -76.5572  -11.3962  -54.3566 C.ar   1 LIG      -0.11700
      8 C8        -76.3770  -10.6683  -51.6704 C.ar   1 LIG      -0.11700
      9 C9        -75.5668  -10.4841  -53.9571 C.ar   1 LIG       0.00400
     10 C10       -75.4754  -10.1147  -52.5940 C.ar   1 LIG       0.00400
     11 H1        -72.9960   -8.6053  -55.1906 H      1 LIG       0.11500
     12 H2        -72.8363   -7.9576  -52.8042 H      1 LIG       0.11500
     13 H3        -78.2061  -12.6411  -53.7477 H      1 LIG       0.11500
     14 H4        -78.0456  -11.9948  -51.3608 H      1 LIG       0.11500
     15 H5        -74.7166  -10.2004  -55.9335 H      1 LIG       0.11500
     16 H6        -74.3968   -8.9039  -51.1521 H      1 LIG       0.11500
     17 H7        -76.6461  -11.6943  -55.3991 H      1 LIG       0.11500
     18 H8        -76.3249  -10.3988  -50.6174 H      1 LIG       0.11500
@<TRIPOS>BOND
      1       1       2 ar
      2       1       5 ar
      3       2       6 ar
      4       3       4 ar
      5       3       7 ar
      6       4       8 ar
      7       5       9 ar
      8       6      10 ar
      9       7       9 ar
     10       8      10 ar
     11       9      10 ar
     12       1      11 1
     13       2      12 1
     14       3      13 1
     15       4      14 1
     16       5      15 1
     17       6      16 1
     18       7      17 1
     19       8      18 1
@<TRIPOS>ALT_TYPE
CGenFF_4.0_ALT_TYPE_SET
CGenFF_4.0 1 CG2R61 2 CG2R61 3 CG2R61 4 CG2R61 5 CG2R61 6 CG2R61 7 CG2R61 8 CG2R61 9 CG2R61 10 CG2R61 11 HGR61 12 HGR61 13 HGR61 14 HGR61 15 HGR61 16 HGR61 17 HGR61 18 HGR61
@<TRIPOS>MOLECULE
naphtalene
 18 19 0 0 0
****
USER_CHARGES
INVALID_CHARGES
Pose:  24 Cluster:  24 Fr_nu:  39065 TotEn:   -10.57
@<TRIPOS>ATOM
      1 C1        -83.1333  -23.2565  -32.4828 C.ar   1 LIG      -0.11500
      2 C2        -83.4627  -22.2292  -31.6035 C.ar   1 LIG      -0.11500
      3 C3        -78.5809  -21.5615  -32.7570 C.ar   1 LIG      -0.11500
      4 C4        -78.9104  -20.5343  -31.8778 C.ar   1 LIG      -0.11500
      5 C5        -81.8379  -23.3514  -32.9921 C.ar   1 LIG      -0.11700
      6 C6        -82.4982  -21.2930  -31.2303 C.ar   1 LIG      -0.11700
      7 C7        -79.5454  -22.4979  -33.1302 C.ar   1 LIG      -0.11700
      8 C8        -80.2058  -20.4393  -31.3684 C.ar   1 LIG      -0.11700
      9 C9        -80.8543  -22.4176  -32.6273 C.ar   1 LIG       0.00400
     10 C10       -81.1894  -21.3730  -31.7332 C.ar   1 LIG       0.00400
     11 H1        -83.8847  -23.9848  -32.7734 H      1 LIG       0.11500
     12 H2        -84.4714  -22.1565  -31.2074 H      1 LIG       0.11500
     13 H3        -77.5721  -21.6350  -33.1535 H      1 LIG       0.11500
     14 H4        -78.1590  -19.8054  -31.5886 H      1 LIG       0.11500
     15 H5        -81.6029  -24.1624  -33.6784 H      1 LIG       0.11500
     16 H6        -82.7778  -20.4986  -30.5413 H      1 LIG       0.11500
     17 H7        -79.2654  -23.2926  -33.8185 H      1 LIG       0.11500
     18 H8        -80.4412  -19.6278  -30.6827 H      1 LIG       0.11500
@<TRIPOS>BOND
      1       1       2 ar
      2       1       5 ar
      3       2       6 ar
      4       3       4 ar
      5       3       7 ar
      6       4       8 ar
      7       5       9 ar
      8       6      10 ar
      9       7       9 ar
     10       8      10 ar
     11       9      10 ar
     12       1      11 1
     13       2      12 1
     14       3      13 1
     15       4      14 1
     16       5      15 1
     17       6      16 1
     18       7      17 1
     19       8      18 1
@<TRIPOS>ALT_TYPE
CGenFF_4.0_ALT_TYPE_SET
CGenFF_4.0 1 CG2R61 2 CG2R61 3 CG2R61 4 CG2R61 5 CG2R61 6 CG2R61 7 CG2R61 8 CG2R61 9 CG2R61 10 CG2R61 11 HGR61 12 HGR61 13 HGR61 14 HGR61 15 HGR61 16 HGR61 17 HGR61 18 HGR61
@<TRIPOS>MOLECULE
naphtalene
 18 19 0 0 0
****
USER_CHARGES
INVALID_CHARGES
Pose:  25 Cluster:  25 Fr_nu:  28116 TotEn:   -10.45
@<TRIPOS>ATOM
      1 C1        -65.7074   -2.5722  -25.8505 C.ar   1 LIG      -0.11500
      2 C2        -66.1856   -2.0352  -27.0420 C.ar   1 LIG      -0.11500
      3 C3        -62.9502    1.3795  -25.1763 C.ar   1 LIG      -0.11500
      4 C4        -63.4284    1.9164  -26.3679 C.ar   1 LIG      -0.11500
      5 C5        -64.7830   -1.8608  -25.0850 C.ar   1 LIG      -0.11700
      6 C6        -65.7413   -0.7849  -27.4728 C.ar   1 LIG      -0.11700
      7 C7        -63.3946    0.1292  -24.7455 C.ar   1 LIG      -0.11700
      8 C8        -64.3528    1.2051  -27.1335 C.ar   1 LIG      -0.11700
      9 C9        -64.3248   -0.6008  -25.5034 C.ar   1 LIG       0.00400
     10 C10       -64.8110   -0.0549  -26.7151 C.ar   1 LIG       0.00400
     11 H1        -66.0533   -3.5458  -25.5159 H      1 LIG       0.11500
     12 H2        -66.9054   -2.5897  -27.6370 H      1 LIG       0.11500
     13 H3        -62.2303    1.9337  -24.5806 H      1 LIG       0.11500
     14 H4        -63.0812    2.8895  -26.7027 H      1 LIG       0.11500
     15 H5        -64.4225   -2.3001  -24.1572 H      1 LIG       0.11500
     16 H6        -66.1289   -0.3842  -28.4072 H      1 LIG       0.11500
     17 H7        -63.0075   -0.2709  -23.8107 H      1 LIG       0.11500
     18 H8        -64.7129    1.6440  -28.0618 H      1 LIG       0.11500
@<TRIPOS>BOND
      1       1       2 ar
      2       1       5 ar
      3       2       6 ar
      4       3       4 ar
      5       3       7 ar
      6       4       8 ar
      7       5       9 ar
      8       6      10 ar
      9       7       9 ar
     10       8      10 ar
     11       9      10 ar
     12       1      11 1
     13       2      12 1
     14       3      13 1
     15       4      14 1
     16       5      15 1
     17       6      16 1
     18       7      17 1
     19       8      18 1
@<TRIPOS>ALT_TYPE
CGenFF_4.0_ALT_TYPE_SET
CGenFF_4.0 1 CG2R61 2 CG2R61 3 CG2R61 4 CG2R61 5 CG2R61 6 CG2R61 7 CG2R61 8 CG2R61 9 CG2R61 10 CG2R61 11 HGR61 12 HGR61 13 HGR61 14 HGR61 15 HGR61 16 HGR61 17 HGR61 18 HGR61
@<TRIPOS>MOLECULE
naphtalene
 18 19 0 0 0
****
USER_CHARGES
INVALID_CHARGES
Pose:  26 Cluster:  26 Fr_nu: 190429 TotEn:   -10.21
@<TRIPOS>ATOM
      1 C1        -62.0040   -0.1154  -23.2079 C.ar   1 LIG      -0.11500
      2 C2        -62.5248   -1.3100  -22.7194 C.ar   1 LIG      -0.11500
      3 C3        -64.5358   -0.6946  -27.3222 C.ar   1 LIG      -0.11500
      4 C4        -65.0565   -1.8892  -26.8336 C.ar   1 LIG      -0.11500
      5 C5        -62.3711    0.3404  -24.4744 C.ar   1 LIG      -0.11700
      6 C6        -63.4145   -2.0533  -23.4952 C.ar   1 LIG      -0.11700
      7 C7        -63.6460    0.0488  -26.5462 C.ar   1 LIG      -0.11700
      8 C8        -64.6894   -2.3451  -25.5671 C.ar   1 LIG      -0.11700
      9 C9        -63.2655   -0.3950  -25.2692 C.ar   1 LIG       0.00400
     10 C10       -63.7950   -1.6097  -24.7723 C.ar   1 LIG       0.00400
     11 H1        -61.3109    0.4626  -22.6036 H      1 LIG       0.11500
     12 H2        -62.2386   -1.6638  -21.7332 H      1 LIG       0.11500
     13 H3        -64.8217   -0.3401  -28.3085 H      1 LIG       0.11500
     14 H4        -65.7484   -2.4674  -27.4388 H      1 LIG       0.11500
     15 H5        -61.9512    1.2767  -24.8362 H      1 LIG       0.11500
     16 H6        -63.8096   -2.9839  -23.0931 H      1 LIG       0.11500
     17 H7        -63.2517    0.9797  -26.9482 H      1 LIG       0.11500
     18 H8        -65.1086   -3.2818  -25.2054 H      1 LIG       0.11500
@<TRIPOS>BOND
      1       1       2 ar
      2       1       5 ar
      3       2       6 ar
      4       3       4 ar
      5       3       7 ar
      6       4       8 ar
      7       5       9 ar
      8       6      10 ar
      9       7       9 ar
     10       8      10 ar
     11       9      10 ar
     12       1      11 1
     13       2      12 1
     14       3      13 1
     15       4      14 1
     16       5      15 1
     17       6      16 1
     18       7      17 1
     19       8      18 1
@<TRIPOS>ALT_TYPE
CGenFF_4.0_ALT_TYPE_SET
CGenFF_4.0 1 CG2R61 2 CG2R61 3 CG2R61 4 CG2R61 5 CG2R61 6 CG2R61 7 CG2R61 8 CG2R61 9 CG2R61 10 CG2R61 11 HGR61 12 HGR61 13 HGR61 14 HGR61 15 HGR61 16 HGR61 17 HGR61 18 HGR61
@<TRIPOS>MOLECULE
naphtalene
 18 19 0 0 0
****
USER_CHARGES
INVALID_CHARGES
Pose:  27 Cluster:  27 Fr_nu:  47787 TotEn:    -9.92
@<TRIPOS>ATOM
      1 C1        -69.1203    3.3465  -48.0005 C.ar   1 LIG      -0.11500
      2 C2        -70.3212    2.6958  -47.7337 C.ar   1 LIG      -0.11500
      3 C3        -71.1661    5.5536  -51.8237 C.ar   1 LIG      -0.11500
      4 C4        -72.3669    4.9029  -51.5567 C.ar   1 LIG      -0.11500
      5 C5        -69.0253    4.2209  -49.0835 C.ar   1 LIG      -0.11700
      6 C6        -71.4318    2.9170  -48.5485 C.ar   1 LIG      -0.11700
      7 C7        -70.0555    5.3324  -51.0087 C.ar   1 LIG      -0.11700
      8 C8        -72.4620    4.0283  -50.4738 C.ar   1 LIG      -0.11700
      9 C9        -70.1331    4.4555  -49.9144 C.ar   1 LIG       0.00400
     10 C10       -71.3543    3.7938  -49.6429 C.ar   1 LIG       0.00400
     11 H1        -68.2559    3.1734  -47.3661 H      1 LIG       0.11500
     12 H2        -70.3942    2.0154  -46.8902 H      1 LIG       0.11500
     13 H3        -71.0925    6.2344  -52.6671 H      1 LIG       0.11500
     14 H4        -73.2306    5.0752  -52.1923 H      1 LIG       0.11500
     15 H5        -68.0765    4.7183  -49.2735 H      1 LIG       0.11500
     16 H6        -72.3606    2.3980  -48.3209 H      1 LIG       0.11500
     17 H7        -69.1270    5.8521  -51.2359 H      1 LIG       0.11500
     18 H8        -73.4106    3.5302  -50.2840 H      1 LIG       0.11500
@<TRIPOS>BOND
      1       1       2 ar
      2       1       5 ar
      3       2       6 ar
      4       3       4 ar
      5       3       7 ar
      6       4       8 ar
      7       5       9 ar
      8       6      10 ar
      9       7       9 ar
     10       8      10 ar
     11       9      10 ar
     12       1      11 1
     13       2      12 1
     14       3      13 1
     15       4      14 1
     16       5      15 1
     17       6      16 1
     18       7      17 1
     19       8      18 1
@<TRIPOS>ALT_TYPE
CGenFF_4.0_ALT_TYPE_SET
CGenFF_4.0 1 CG2R61 2 CG2R61 3 CG2R61 4 CG2R61 5 CG2R61 6 CG2R61 7 CG2R61 8 CG2R61 9 CG2R61 10 CG2R61 11 HGR61 12 HGR61 13 HGR61 14 HGR61 15 HGR61 16 HGR61 17 HGR61 18 HGR61
@<TRIPOS>MOLECULE
naphtalene
 18 19 0 0 0
****
USER_CHARGES
INVALID_CHARGES
Pose:  28 Cluster:  28 Fr_nu: 109899 TotEn:    -9.91
@<TRIPOS>ATOM
      1 C1        -75.6087   -9.1140  -54.0231 C.ar   1 LIG      -0.11500
      2 C2        -75.5271   -9.4365  -52.6718 C.ar   1 LIG      -0.11500
      3 C3        -77.2010  -13.6068  -54.9989 C.ar   1 LIG      -0.11500
      4 C4        -77.1193  -13.9292  -53.6475 C.ar   1 LIG      -0.11500
      5 C5        -76.0450  -10.0673  -54.9436 C.ar   1 LIG      -0.11700
      6 C6        -75.8813  -10.7134  -52.2356 C.ar   1 LIG      -0.11700
      7 C7        -76.8468  -12.3297  -55.4350 C.ar   1 LIG      -0.11700
      8 C8        -76.6831  -12.9759  -52.7270 C.ar   1 LIG      -0.11700
      9 C9        -76.4056  -11.3577  -54.5224 C.ar   1 LIG       0.00400
     10 C10       -76.3225  -11.6856  -53.1482 C.ar   1 LIG       0.00400
     11 H1        -75.3323   -8.1199  -54.3622 H      1 LIG       0.11500
     12 H2        -75.1876   -8.6935  -51.9560 H      1 LIG       0.11500
     13 H3        -77.5406  -14.3494  -55.7154 H      1 LIG       0.11500
     14 H4        -77.3945  -14.9238  -53.3093 H      1 LIG       0.11500
     15 H5        -76.1005   -9.7933  -55.9952 H      1 LIG       0.11500
     16 H6        -75.8102  -10.9434  -51.1746 H      1 LIG       0.11500
     17 H7        -76.9188  -12.0997  -56.4960 H      1 LIG       0.11500
     18 H8        -76.6267  -13.2500  -51.6754 H      1 LIG       0.11500
@<TRIPOS>BOND
      1       1       2 ar
      2       1       5 ar
      3       2       6 ar
      4       3       4 ar
      5       3       7 ar
      6       4       8 ar
      7       5       9 ar
      8       6      10 ar
      9       7       9 ar
     10       8      10 ar
     11       9      10 ar
     12       1      11 1
     13       2      12 1
     14       3      13 1
     15       4      14 1
     16       5      15 1
     17       6      16 1
     18       7      17 1
     19       8      18 1
@<TRIPOS>ALT_TYPE
CGenFF_4.0_ALT_TYPE_SET
CGenFF_4.0 1 CG2R61 2 CG2R61 3 CG2R61 4 CG2R61 5 CG2R61 6 CG2R61 7 CG2R61 8 CG2R61 9 CG2R61 10 CG2R61 11 HGR61 12 HGR61 13 HGR61 14 HGR61 15 HGR61 16 HGR61 17 HGR61 18 HGR61
@<TRIPOS>MOLECULE
naphtalene
 18 19 0 0 0
****
USER_CHARGES
INVALID_CHARGES
Pose:  29 Cluster:  29 Fr_nu:   9732 TotEn:    -9.81
@<TRIPOS>ATOM
      1 C1        -77.1937  -25.6187  -45.4253 C.ar   1 LIG      -0.11500
      2 C2        -77.4881  -24.2764  -45.6454 C.ar   1 LIG      -0.11500
      3 C3        -73.4693  -24.3335  -42.5705 C.ar   1 LIG      -0.11500
      4 C4        -73.7638  -22.9912  -42.7907 C.ar   1 LIG      -0.11500
      5 C5        -76.1214  -25.9734  -44.6062 C.ar   1 LIG      -0.11700
      6 C6        -76.7115  -23.2837  -45.0473 C.ar   1 LIG      -0.11700
      7 C7        -74.2460  -25.3263  -43.1685 C.ar   1 LIG      -0.11700
      8 C8        -74.8360  -22.6364  -43.6098 C.ar   1 LIG      -0.11700
      9 C9        -75.3290  -24.9874  -43.9960 C.ar   1 LIG       0.00400
     10 C10       -75.6284  -23.6224  -44.2199 C.ar   1 LIG       0.00400
     11 H1        -77.7983  -26.3911  -45.8916 H      1 LIG       0.11500
     12 H2        -78.3232  -24.0013  -46.2831 H      1 LIG       0.11500
     13 H3        -72.6342  -24.6093  -41.9327 H      1 LIG       0.11500
     14 H4        -73.1580  -22.2193  -42.3252 H      1 LIG       0.11500
     15 H5        -75.9094  -27.0289  -44.4485 H      1 LIG       0.11500
     16 H6        -76.9601  -22.2408  -45.2329 H      1 LIG       0.11500
     17 H7        -73.9977  -26.3690  -42.9822 H      1 LIG       0.11500
     18 H8        -75.0477  -21.5809  -43.7682 H      1 LIG       0.11500
@<TRIPOS>BOND
      1       1       2 ar
      2       1       5 ar
      3       2       6 ar
      4       3       4 ar
      5       3       7 ar
      6       4       8 ar
      7       5       9 ar
      8       6      10 ar
      9       7       9 ar
     10       8      10 ar
     11       9      10 ar
     12       1      11 1
     13       2      12 1
     14       3      13 1
     15       4      14 1
     16       5      15 1
     17       6      16 1
     18       7      17 1
     19       8      18 1
@<TRIPOS>ALT_TYPE
CGenFF_4.0_ALT_TYPE_SET
CGenFF_4.0 1 CG2R61 2 CG2R61 3 CG2R61 4 CG2R61 5 CG2R61 6 CG2R61 7 CG2R61 8 CG2R61 9 CG2R61 10 CG2R61 11 HGR61 12 HGR61 13 HGR61 14 HGR61 15 HGR61 16 HGR61 17 HGR61 18 HGR61
@<TRIPOS>MOLECULE
naphtalene
 18 19 0 0 0
****
USER_CHARGES
INVALID_CHARGES
Pose:  30 Cluster:  30 Fr_nu: 255438 TotEn:    -9.02
@<TRIPOS>ATOM
      1 C1        -66.4204    0.0821  -27.9210 C.ar   1 LIG      -0.11500
      2 C2        -66.9437    1.3458  -28.1777 C.ar   1 LIG      -0.11500
      3 C3        -70.4561   -1.9546  -29.7203 C.ar   1 LIG      -0.11500
      4 C4        -70.9794   -0.6908  -29.9770 C.ar   1 LIG      -0.11500
      5 C5        -67.1595   -1.0578  -28.2387 C.ar   1 LIG      -0.11700
      6 C6        -68.2080    1.4747  -28.7532 C.ar   1 LIG      -0.11700
      7 C7        -69.1917   -2.0834  -29.1448 C.ar   1 LIG      -0.11700
      8 C8        -70.2404    0.4491  -29.6592 C.ar   1 LIG      -0.11700
      9 C9        -68.4339   -0.9469  -28.8185 C.ar   1 LIG       0.00400
     10 C10       -68.9660    0.3382  -29.0795 C.ar   1 LIG       0.00400
     11 H1        -65.4363   -0.0176  -27.4724 H      1 LIG       0.11500
     12 H2        -66.3674    2.2325  -27.9302 H      1 LIG       0.11500
     13 H3        -71.0320   -2.8419  -29.9677 H      1 LIG       0.11500
     14 H4        -71.9641   -0.5917  -30.4242 H      1 LIG       0.11500
     15 H5        -66.7307   -2.0355  -28.0287 H      1 LIG       0.11500
     16 H6        -68.5972    2.4723  -28.9456 H      1 LIG       0.11500
     17 H7        -68.8025   -3.0812  -28.9533 H      1 LIG       0.11500
     18 H8        -70.6693    1.4270  -29.8684 H      1 LIG       0.11500
@<TRIPOS>BOND
      1       1       2 ar
      2       1       5 ar
      3       2       6 ar
      4       3       4 ar
      5       3       7 ar
      6       4       8 ar
      7       5       9 ar
      8       6      10 ar
      9       7       9 ar
     10       8      10 ar
     11       9      10 ar
     12       1      11 1
     13       2      12 1
     14       3      13 1
     15       4      14 1
     16       5      15 1
     17       6      16 1
     18       7      17 1
     19       8      18 1
@<TRIPOS>ALT_TYPE
CGenFF_4.0_ALT_TYPE_SET
CGenFF_4.0 1 CG2R61 2 CG2R61 3 CG2R61 4 CG2R61 5 CG2R61 6 CG2R61 7 CG2R61 8 CG2R61 9 CG2R61 10 CG2R61 11 HGR61 12 HGR61 13 HGR61 14 HGR61 15 HGR61 16 HGR61 17 HGR61 18 HGR61
@<TRIPOS>MOLECULE
naphtalene
 18 19 0 0 0
****
USER_CHARGES
INVALID_CHARGES
Pose:  31 Cluster:  31 Fr_nu:  45466 TotEn:    -8.59
@<TRIPOS>ATOM
      1 C1        -68.1883   -1.5227  -27.9591 C.ar   1 LIG      -0.11500
      2 C2        -68.3239   -2.6697  -27.1826 C.ar   1 LIG      -0.11500
      3 C3        -63.6055   -1.0137  -26.4064 C.ar   1 LIG      -0.11500
      4 C4        -63.7412   -2.1606  -25.6298 C.ar   1 LIG      -0.11500
      5 C5        -66.9826   -0.8207  -27.9635 C.ar   1 LIG      -0.11700
      6 C6        -67.2546   -3.1190  -26.4075 C.ar   1 LIG      -0.11700
      7 C7        -64.6749   -0.5643  -27.1816 C.ar   1 LIG      -0.11700
      8 C8        -64.9468   -2.8627  -25.6254 C.ar   1 LIG      -0.11700
      9 C9        -65.8957   -1.2585  -27.1893 C.ar   1 LIG       0.00400
     10 C10       -66.0338   -2.4248  -26.3996 C.ar   1 LIG       0.00400
     11 H1        -69.0213   -1.1731  -28.5620 H      1 LIG       0.11500
     12 H2        -69.2629   -3.2156  -27.1801 H      1 LIG       0.11500
     13 H3        -62.6665   -0.4672  -26.4094 H      1 LIG       0.11500
     14 H4        -62.9084   -2.5090  -25.0261 H      1 LIG       0.11500
     15 H5        -66.8993    0.0735  -28.5778 H      1 LIG       0.11500
     16 H6        -67.3828   -4.0183  -25.8085 H      1 LIG       0.11500
     17 H7        -64.5462    0.3344  -27.7811 H      1 LIG       0.11500
     18 H8        -65.0306   -3.7565  -25.0106 H      1 LIG       0.11500
@<TRIPOS>BOND
      1       1       2 ar
      2       1       5 ar
      3       2       6 ar
      4       3       4 ar
      5       3       7 ar
      6       4       8 ar
      7       5       9 ar
      8       6      10 ar
      9       7       9 ar
     10       8      10 ar
     11       9      10 ar
     12       1      11 1
     13       2      12 1
     14       3      13 1
     15       4      14 1
     16       5      15 1
     17       6      16 1
     18       7      17 1
     19       8      18 1
@<TRIPOS>ALT_TYPE
CGenFF_4.0_ALT_TYPE_SET
CGenFF_4.0 1 CG2R61 2 CG2R61 3 CG2R61 4 CG2R61 5 CG2R61 6 CG2R61 7 CG2R61 8 CG2R61 9 CG2R61 10 CG2R61 11 HGR61 12 HGR61 13 HGR61 14 HGR61 15 HGR61 16 HGR61 17 HGR61 18 HGR61
@<TRIPOS>MOLECULE
naphtalene
 18 19 0 0 0
****
USER_CHARGES
INVALID_CHARGES
Pose:  32 Cluster:  32 Fr_nu: 548605 TotEn:    -8.38
@<TRIPOS>ATOM
      1 C1        -46.4308    5.4765  -32.6477 C.ar   1 LIG      -0.11500
      2 C2        -46.7722    4.3020  -31.9837 C.ar   1 LIG      -0.11500
      3 C3        -50.5748    5.2453  -35.1867 C.ar   1 LIG      -0.11500
      4 C4        -50.9161    4.0708  -34.5226 C.ar   1 LIG      -0.11500
      5 C5        -47.2881    6.0086  -33.6113 C.ar   1 LIG      -0.11700
      6 C6        -47.9720    3.6552  -32.2805 C.ar   1 LIG      -0.11700
      7 C7        -49.3749    5.8922  -34.8898 C.ar   1 LIG      -0.11700
      8 C8        -50.0588    3.5386  -33.5591 C.ar   1 LIG      -0.11700
      9 C9        -48.4999    5.3708  -33.9228 C.ar   1 LIG       0.00400
     10 C10       -48.8470    4.1764  -33.2476 C.ar   1 LIG       0.00400
     11 H1        -45.4963    5.9794  -32.4166 H      1 LIG       0.11500
     12 H2        -46.1042    3.8888  -31.2336 H      1 LIG       0.11500
     13 H3        -51.2426    5.6592  -35.9370 H      1 LIG       0.11500
     14 H4        -51.8500    3.5676  -34.7552 H      1 LIG       0.11500
     15 H5        -47.0006    6.9275  -34.1181 H      1 LIG       0.11500
     16 H6        -48.2189    2.7386  -31.7487 H      1 LIG       0.11500
     17 H7        -49.1286    6.8092  -35.4211 H      1 LIG       0.11500
     18 H8        -50.3457    2.6192  -33.0527 H      1 LIG       0.11500
@<TRIPOS>BOND
      1       1       2 ar
      2       1       5 ar
      3       2       6 ar
      4       3       4 ar
      5       3       7 ar
      6       4       8 ar
      7       5       9 ar
      8       6      10 ar
      9       7       9 ar
     10       8      10 ar
     11       9      10 ar
     12       1      11 1
     13       2      12 1
     14       3      13 1
     15       4      14 1
     16       5      15 1
     17       6      16 1
     18       7      17 1
     19       8      18 1
@<TRIPOS>ALT_TYPE
CGenFF_4.0_ALT_TYPE_SET
CGenFF_4.0 1 CG2R61 2 CG2R61 3 CG2R61 4 CG2R61 5 CG2R61 6 CG2R61 7 CG2R61 8 CG2R61 9 CG2R61 10 CG2R61 11 HGR61 12 HGR61 13 HGR61 14 HGR61 15 HGR61 16 HGR61 17 HGR61 18 HGR61
@<TRIPOS>MOLECULE
naphtalene
 18 19 0 0 0
****
USER_CHARGES
INVALID_CHARGES
Pose:  33 Cluster:  33 Fr_nu:  61638 TotEn:    -7.32
@<TRIPOS>ATOM
      1 C1        -78.6140  -13.3176  -47.8217 C.ar   1 LIG      -0.11500
      2 C2        -77.7199  -12.7480  -46.9200 C.ar   1 LIG      -0.11500
      3 C3        -79.5775  -16.8598  -44.6284 C.ar   1 LIG      -0.11500
      4 C4        -78.6833  -16.2901  -43.7268 C.ar   1 LIG      -0.11500
      5 C5        -79.3020  -14.4827  -47.4816 C.ar   1 LIG      -0.11700
      6 C6        -77.5103  -13.3412  -45.6749 C.ar   1 LIG      -0.11700
      7 C7        -79.7872  -16.2664  -45.8736 C.ar   1 LIG      -0.11700
      8 C8        -77.9953  -15.1250  -44.0668 C.ar   1 LIG      -0.11700
      9 C9        -79.1033  -15.0935  -46.2326 C.ar   1 LIG       0.00400
     10 C10       -78.1940  -14.5142  -45.3158 C.ar   1 LIG       0.00400
     11 H1        -78.7764  -12.8556  -48.7911 H      1 LIG       0.11500
     12 H2        -77.1851  -11.8408  -47.1857 H      1 LIG       0.11500
     13 H3        -80.1129  -17.7671  -44.3633 H      1 LIG       0.11500
     14 H4        -78.5203  -16.7533  -42.7581 H      1 LIG       0.11500
     15 H5        -79.9957  -14.9107  -48.2023 H      1 LIG       0.11500
     16 H6        -76.8071  -12.8784  -44.9855 H      1 LIG       0.11500
     17 H7        -80.4909  -16.7289  -46.5625 H      1 LIG       0.11500
     18 H8        -77.3009  -14.6972  -43.3466 H      1 LIG       0.11500
@<TRIPOS>BOND
      1       1       2 ar
      2       1       5 ar
      3       2       6 ar
      4       3       4 ar
      5       3       7 ar
      6       4       8 ar
      7       5       9 ar
      8       6      10 ar
      9       7       9 ar
     10       8      10 ar
     11       9      10 ar
     12       1      11 1
     13       2      12 1
     14       3      13 1
     15       4      14 1
     16       5      15 1
     17       6      16 1
     18       7      17 1
     19       8      18 1
@<TRIPOS>ALT_TYPE
CGenFF_4.0_ALT_TYPE_SET
CGenFF_4.0 1 CG2R61 2 CG2R61 3 CG2R61 4 CG2R61 5 CG2R61 6 CG2R61 7 CG2R61 8 CG2R61 9 CG2R61 10 CG2R61 11 HGR61 12 HGR61 13 HGR61 14 HGR61 15 HGR61 16 HGR61 17 HGR61 18 HGR61
@<TRIPOS>MOLECULE
naphtalene
 18 19 0 0 0
****
USER_CHARGES
INVALID_CHARGES
Pose:  34 Cluster:  34 Fr_nu: 134511 TotEn:    -6.34
@<TRIPOS>ATOM
      1 C1        -79.5086  -13.2014  -50.8314 C.ar   1 LIG      -0.11500
      2 C2        -78.3322  -12.4663  -50.7204 C.ar   1 LIG      -0.11500
      3 C3        -78.9356  -14.8060  -46.2740 C.ar   1 LIG      -0.11500
      4 C4        -77.7591  -14.0708  -46.1631 C.ar   1 LIG      -0.11500
      5 C5        -79.9569  -13.9688  -49.7558 C.ar   1 LIG      -0.11700
      6 C6        -77.5995  -12.4954  -49.5336 C.ar   1 LIG      -0.11700
      7 C7        -79.6684  -14.7767  -47.4609 C.ar   1 LIG      -0.11700
      8 C8        -77.3108  -13.3035  -47.2387 C.ar   1 LIG      -0.11700
      9 C9        -79.2320  -14.0099  -48.5536 C.ar   1 LIG       0.00400
     10 C10       -78.0357  -13.2623  -48.4409 C.ar   1 LIG       0.00400
     11 H1        -80.0783  -13.1788  -51.7558 H      1 LIG       0.11500
     12 H2        -77.9842  -11.8690  -51.5583 H      1 LIG       0.11500
     13 H3        -79.2842  -15.4034  -45.4363 H      1 LIG       0.11500
     14 H4        -77.1891  -14.0949  -45.2391 H      1 LIG       0.11500
     15 H5        -80.8790  -14.5358  -49.8652 H      1 LIG       0.11500
     16 H6        -76.6830  -11.9125  -49.4690 H      1 LIG       0.11500
     17 H7        -80.5851  -15.3590  -47.5251 H      1 LIG       0.11500
     18 H8        -76.3882  -12.7369  -47.1298 H      1 LIG       0.11500
@<TRIPOS>BOND
      1       1       2 ar
      2       1       5 ar
      3       2       6 ar
      4       3       4 ar
      5       3       7 ar
      6       4       8 ar
      7       5       9 ar
      8       6      10 ar
      9       7       9 ar
     10       8      10 ar
     11       9      10 ar
     12       1      11 1
     13       2      12 1
     14       3      13 1
     15       4      14 1
     16       5      15 1
     17       6      16 1
     18       7      17 1
     19       8      18 1
@<TRIPOS>ALT_TYPE
CGenFF_4.0_ALT_TYPE_SET
CGenFF_4.0 1 CG2R61 2 CG2R61 3 CG2R61 4 CG2R61 5 CG2R61 6 CG2R61 7 CG2R61 8 CG2R61 9 CG2R61 10 CG2R61 11 HGR61 12 HGR61 13 HGR61 14 HGR61 15 HGR61 16 HGR61 17 HGR61 18 HGR61
# TRIPOS MOL2 file generated by SEED

@<TRIPOS>MOLECULE
pyrazole
 9 9 0 0 0
****
USER_CHARGES
INVALID_CHARGES
Pose:   1 Cluster:   1 Fr_nu: 9773230 TotEn:   -20.16
@<TRIPOS>ATOM
      1 C1        -57.1189    3.2641  -40.0976 C.2    1 LIG      -0.25100
      2 C2        -56.5253    2.0205  -40.3852 C.2    1 LIG       0.13200
      3 C3        -58.3471    2.9450  -39.5720 C.2    1 LIG      -0.03800
      4 N1        -57.3114    0.9883  -40.0684 N.2    1 LIG      -0.57800
      5 N2        -58.4117    1.5825  -39.5761 N.pl3  1 LIG      -0.05900
      6 H1        -56.7138    4.2537  -40.2491 H      1 LIG       0.15700
      7 H2        -55.5527    1.8233  -40.8130 H      1 LIG       0.15600
      8 H3        -59.1633    3.5508  -39.2058 H      1 LIG       0.15900
      9 H4        -59.1736    0.9952  -39.2611 H      1 LIG       0.32200
@<TRIPOS>BOND
      1       1       2 1
      2       1       3 2
      3       2       4 2
      4       3       5 1
      5       4       5 1
      6       1       6 1
      7       2       7 1
      8       3       8 1
      9       5       9 1
@<TRIPOS>ALT_TYPE
CGenFF_4.0_ALT_TYPE_SET
CGenFF_4.0 1 CG2R51 2 CG2R52 3 CG2R51 4 NG2R50 5 NG2R51 6 HGR51 7 HGR52 8 HGR52 9 HGP1
@<TRIPOS>MOLECULE
pyrazole
 9 9 0 0 0
****
USER_CHARGES
INVALID_CHARGES
Pose:   2 Cluster:   2 Fr_nu: 7812321 TotEn:   -19.11
@<TRIPOS>ATOM
      1 C1        -51.6460    4.6131  -34.2046 C.2    1 LIG      -0.25100
      2 C2        -50.5148    5.2343  -33.6422 C.2    1 LIG       0.13200
      3 C3        -51.2787    3.2976  -34.3496 C.2    1 LIG      -0.03800
      4 N1        -49.5047    4.3834  -33.4432 N.2    1 LIG      -0.57800
      5 N2        -49.9998    3.2140  -33.8829 N.pl3  1 LIG      -0.05900
      6 H1        -52.5952    5.0560  -34.4677 H      1 LIG       0.15700
      7 H2        -50.3842    6.2718  -33.3694 H      1 LIG       0.15600
      8 H3        -51.7996    2.4335  -34.7362 H      1 LIG       0.15900
      9 H4        -49.4069    2.3948  -33.8371 H      1 LIG       0.32200
@<TRIPOS>BOND
      1       1       2 1
      2       1       3 2
      3       2       4 2
      4       3       5 1
      5       4       5 1
      6       1       6 1
      7       2       7 1
      8       3       8 1
      9       5       9 1
@<TRIPOS>ALT_TYPE
CGenFF_4.0_ALT_TYPE_SET
CGenFF_4.0 1 CG2R51 2 CG2R52 3 CG2R51 4 NG2R50 5 NG2R51 6 HGR51 7 HGR52 8 HGR52 9 HGP1
@<TRIPOS>MOLECULE
pyrazole
 9 9 0 0 0
****
USER_CHARGES
INVALID_CHARGES
Pose:   3 Cluster:   3 Fr_nu: 246309 TotEn:   -18.92
@<TRIPOS>ATOM
      1 C1        -72.5712  -27.0070  -51.8889 C.2    1 LIG      -0.25100
      2 C2        -72.9238  -27.0014  -53.2517 C.2    1 LIG       0.13200
      3 C3        -73.3003  -25.9798  -51.3414 C.2    1 LIG      -0.03800
      4 N1        -73.8082  -26.0466  -53.5517 N.2    1 LIG      -0.57800
      5 N2        -74.0177  -25.4426  -52.3696 N.pl3  1 LIG      -0.05900
      6 H1        -71.8853  -27.6636  -51.3744 H      1 LIG       0.15700
      7 H2        -72.5727  -27.6531  -54.0390 H      1 LIG       0.15600
      8 H3        -73.3700  -25.5900  -50.3361 H      1 LIG       0.15900
      9 H4        -74.6650  -24.6649  -52.3366 H      1 LIG       0.32200
@<TRIPOS>BOND
      1       1       2 1
      2       1       3 2
      3       2       4 2
      4       3       5 1
      5       4       5 1
      6       1       6 1
      7       2       7 1
      8       3       8 1
      9       5       9 1
@<TRIPOS>ALT_TYPE
CGenFF_4.0_ALT_TYPE_SET
CGenFF_4.0 1 CG2R51 2 CG2R52 3 CG2R51 4 NG2R50 5 NG2R51 6 HGR51 7 HGR52 8 HGR52 9 HGP1
@<TRIPOS>MOLECULE
pyrazole
 9 9 0 0 0
****
USER_CHARGES
INVALID_CHARGES
Pose:   4 Cluster:   4 Fr_nu: 10578202 TotEn:   -17.70
@<TRIPOS>ATOM
      1 C1        -61.6448    5.6879  -20.3713 C.2    1 LIG      -0.25100
      2 C2        -60.4504    5.0701  -19.9550 C.2    1 LIG       0.13200
      3 C3        -61.2389    6.6647  -21.2474 C.2    1 LIG      -0.03800
      4 N1        -59.3669    5.6091  -20.5201 N.2    1 LIG      -0.57800
      5 N2        -59.8789    6.5758  -21.3007 N.pl3  1 LIG      -0.05900
      6 H1        -62.6586    5.4575  -20.0786 H      1 LIG       0.15700
      7 H2        -60.3242    4.2498  -19.2628 H      1 LIG       0.15600
      8 H3        -61.7827    7.3999  -21.8228 H      1 LIG       0.15900
      9 H4        -59.2395    7.1418  -21.8445 H      1 LIG       0.32200
@<TRIPOS>BOND
      1       1       2 1
      2       1       3 2
      3       2       4 2
      4       3       5 1
      5       4       5 1
      6       1       6 1
      7       2       7 1
      8       3       8 1
      9       5       9 1
@<TRIPOS>ALT_TYPE
CGenFF_4.0_ALT_TYPE_SET
CGenFF_4.0 1 CG2R51 2 CG2R52 3 CG2R51 4 NG2R50 5 NG2R51 6 HGR51 7 HGR52 8 HGR52 9 HGP1
@<TRIPOS>MOLECULE
pyrazole
 9 9 0 0 0
****
USER_CHARGES
INVALID_CHARGES
Pose:   5 Cluster:   5 Fr_nu: 2407313 TotEn:   -17.44
@<TRIPOS>ATOM
      1 C1        -59.2810   -3.1113  -19.4510 C.2    1 LIG      -0.25100
      2 C2        -57.9806   -3.6501  -19.4748 C.2    1 LIG       0.13200
      3 C3        -59.7763   -3.3541  -20.7088 C.2    1 LIG      -0.03800
      4 N1        -57.6694   -4.1943  -20.6542 N.2    1 LIG      -0.57800
      5 N2        -58.7813   -3.9989  -21.3832 N.pl3  1 LIG      -0.05900
      6 H1        -59.7891   -2.6168  -18.6364 H      1 LIG       0.15700
      7 H2        -57.2465   -3.6684  -18.6820 H      1 LIG       0.15600
      8 H3        -60.7247   -3.1293  -21.1750 H      1 LIG       0.15900
      9 H4        -58.7921   -4.3308  -22.3395 H      1 LIG       0.32200
@<TRIPOS>BOND
      1       1       2 1
      2       1       3 2
      3       2       4 2
      4       3       5 1
      5       4       5 1
      6       1       6 1
      7       2       7 1
      8       3       8 1
      9       5       9 1
@<TRIPOS>ALT_TYPE
CGenFF_4.0_ALT_TYPE_SET
CGenFF_4.0 1 CG2R51 2 CG2R52 3 CG2R51 4 NG2R50 5 NG2R51 6 HGR51 7 HGR52 8 HGR52 9 HGP1
@<TRIPOS>MOLECULE
pyrazole
 9 9 0 0 0
****
USER_CHARGES
INVALID_CHARGES
Pose:   6 Cluster:   6 Fr_nu: 10367095 TotEn:   -17.25
@<TRIPOS>ATOM
      1 C1        -80.4701  -26.2809  -47.0531 C.2    1 LIG      -0.25100
      2 C2        -81.3287  -25.2461  -46.6362 C.2    1 LIG       0.13200
      3 C3        -81.0413  -27.4244  -46.5504 C.2    1 LIG      -0.03800
      4 N1        -82.3665  -25.6926  -45.9238 N.2    1 LIG      -0.57800
      5 N2        -82.1639  -27.0207  -45.8890 N.pl3  1 LIG      -0.05900
      6 H1        -79.5643  -26.2091  -47.6368 H      1 LIG       0.15700
      7 H2        -81.2411  -24.1851  -46.8215 H      1 LIG       0.15600
      8 H3        -80.7554  -28.4651  -46.6005 H      1 LIG       0.15900
      9 H4        -82.8333  -27.5950  -45.3922 H      1 LIG       0.32200
@<TRIPOS>BOND
      1       1       2 1
      2       1       3 2
      3       2       4 2
      4       3       5 1
      5       4       5 1
      6       1       6 1
      7       2       7 1
      8       3       8 1
      9       5       9 1
@<TRIPOS>ALT_TYPE
CGenFF_4.0_ALT_TYPE_SET
CGenFF_4.0 1 CG2R51 2 CG2R52 3 CG2R51 4 NG2R50 5 NG2R51 6 HGR51 7 HGR52 8 HGR52 9 HGP1
@<TRIPOS>MOLECULE
pyrazole
 9 9 0 0 0
****
USER_CHARGES
INVALID_CHARGES
Pose:   7 Cluster:   7 Fr_nu: 9242208 TotEn:   -16.45
@<TRIPOS>ATOM
      1 C1        -77.1334   -7.2255  -59.2302 C.2    1 LIG      -0.25100
      2 C2        -75.7400   -7.0520  -59.1300 C.2    1 LIG       0.13200
      3 C3        -77.6625   -6.1278  -58.5964 C.2    1 LIG      -0.03800
      4 N1        -75.4049   -5.9322  -58.4837 N.2    1 LIG      -0.57800
      5 N2        -76.5953   -5.3920  -58.1721 N.pl3  1 LIG      -0.05900
      6 H1        -77.6788   -8.0325  -59.6968 H      1 LIG       0.15700
      7 H2        -74.9546   -7.6952  -59.5006 H      1 LIG       0.15600
      8 H3        -78.6792   -5.8123  -58.4113 H      1 LIG       0.15900
      9 H4        -76.6063   -4.5162  -57.6645 H      1 LIG       0.32200
@<TRIPOS>BOND
      1       1       2 1
      2       1       3 2
      3       2       4 2
      4       3       5 1
      5       4       5 1
      6       1       6 1
      7       2       7 1
      8       3       8 1
      9       5       9 1
@<TRIPOS>ALT_TYPE
CGenFF_4.0_ALT_TYPE_SET
CGenFF_4.0 1 CG2R51 2 CG2R52 3 CG2R51 4 NG2R50 5 NG2R51 6 HGR51 7 HGR52 8 HGR52 9 HGP1
@<TRIPOS>MOLECULE
pyrazole
 9 9 0 0 0
****
USER_CHARGES
INVALID_CHARGES
Pose:   8 Cluster:   8 Fr_nu: 613836 TotEn:   -16.24
@<TRIPOS>ATOM
      1 C1        -56.9277    2.5951  -39.7252 C.2    1 LIG      -0.25100
      2 C2        -56.3813    1.9383  -40.8440 C.2    1 LIG       0.13200
      3 C3        -58.2305    2.1630  -39.6758 C.2    1 LIG      -0.03800
      4 N1        -57.2647    1.1489  -41.4608 N.2    1 LIG      -0.57800
      5 N2        -58.3794    1.3066  -40.7269 N.pl3  1 LIG      -0.05900
      6 H1        -56.4454    3.2847  -39.0483 H      1 LIG       0.15700
      7 H2        -55.3763    2.0025  -41.2360 H      1 LIG       0.15600
      8 H3        -59.0473    2.3844  -39.0040 H      1 LIG       0.15900
      9 H4        -59.2106    0.7988  -41.0024 H      1 LIG       0.32200
@<TRIPOS>BOND
      1       1       2 1
      2       1       3 2
      3       2       4 2
      4       3       5 1
      5       4       5 1
      6       1       6 1
      7       2       7 1
      8       3       8 1
      9       5       9 1
@<TRIPOS>ALT_TYPE
CGenFF_4.0_ALT_TYPE_SET
CGenFF_4.0 1 CG2R51 2 CG2R52 3 CG2R51 4 NG2R50 5 NG2R51 6 HGR51 7 HGR52 8 HGR52 9 HGP1
@<TRIPOS>MOLECULE
pyrazole
 9 9 0 0 0
****
USER_CHARGES
INVALID_CHARGES
Pose:   9 Cluster:   9 Fr_nu:  83122 TotEn:   -15.78
@<TRIPOS>ATOM
      1 C1        -72.3611   -9.1152  -44.9755 C.2    1 LIG      -0.25100
      2 C2        -72.5927  -10.2774  -44.2157 C.2    1 LIG       0.13200
      3 C3        -71.2259   -8.5683  -44.4290 C.2    1 LIG      -0.03800
      4 N1        -71.6780  -10.4591  -43.2595 N.2    1 LIG      -0.57800
      5 N2        -70.8605   -9.4039  -43.4148 N.pl3  1 LIG      -0.05900
      6 H1        -72.9356   -8.7278  -45.8039 H      1 LIG       0.15700
      7 H2        -73.3902  -10.9994  -44.3185 H      1 LIG       0.15600
      8 H3        -70.6593   -7.6787  -44.6636 H      1 LIG       0.15900
      9 H4        -70.0693   -9.3142  -42.7897 H      1 LIG       0.32200
@<TRIPOS>BOND
      1       1       2 1
      2       1       3 2
      3       2       4 2
      4       3       5 1
      5       4       5 1
      6       1       6 1
      7       2       7 1
      8       3       8 1
      9       5       9 1
@<TRIPOS>ALT_TYPE
CGenFF_4.0_ALT_TYPE_SET
CGenFF_4.0 1 CG2R51 2 CG2R52 3 CG2R51 4 NG2R50 5 NG2R51 6 HGR51 7 HGR52 8 HGR52 9 HGP1
@<TRIPOS>MOLECULE
pyrazole
 9 9 0 0 0
****
USER_CHARGES
INVALID_CHARGES
Pose:  10 Cluster:  10 Fr_nu: 8861940 TotEn:   -15.65
@<TRIPOS>ATOM
      1 C1        -75.9976   -6.7698  -58.6543 C.2    1 LIG      -0.25100
      2 C2        -76.0748   -6.1543  -57.3906 C.2    1 LIG       0.13200
      3 C3        -75.0413   -7.7441  -58.5038 C.2    1 LIG      -0.03800
      4 N1        -75.2347   -6.6927  -56.5027 N.2    1 LIG      -0.57800
      5 N2        -74.6205   -7.6567  -57.2093 N.pl3  1 LIG      -0.05900
      6 H1        -76.5569   -6.5404  -59.5493 H      1 LIG       0.15700
      7 H2        -76.7079   -5.3356  -57.0797 H      1 LIG       0.15600
      8 H3        -74.6300   -8.4737  -59.1864 H      1 LIG       0.15900
      9 H4        -73.9193   -8.2194  -56.7441 H      1 LIG       0.32200
@<TRIPOS>BOND
      1       1       2 1
      2       1       3 2
      3       2       4 2
      4       3       5 1
      5       4       5 1
      6       1       6 1
      7       2       7 1
      8       3       8 1
      9       5       9 1
@<TRIPOS>ALT_TYPE
CGenFF_4.0_ALT_TYPE_SET
CGenFF_4.0 1 CG2R51 2 CG2R52 3 CG2R51 4 NG2R50 5 NG2R51 6 HGR51 7 HGR52 8 HGR52 9 HGP1
@<TRIPOS>MOLECULE
pyrazole
 9 9 0 0 0
****
USER_CHARGES
INVALID_CHARGES
Pose:  11 Cluster:  11 Fr_nu: 4634456 TotEn:   -15.58
@<TRIPOS>ATOM
      1 C1        -78.2102  -14.9514  -45.4864 C.2    1 LIG      -0.25100
      2 C2        -78.7759  -15.5871  -46.6079 C.2    1 LIG       0.13200
      3 C3        -78.8828  -13.7576  -45.3928 C.2    1 LIG      -0.03800
      4 N1        -79.7342  -14.8576  -47.1852 N.2    1 LIG      -0.57800
      5 N2        -79.7761  -13.7512  -46.4236 N.pl3  1 LIG      -0.05900
      6 H1        -77.4253  -15.3082  -44.8360 H      1 LIG       0.15700
      7 H2        -78.5294  -16.5513  -47.0289 H      1 LIG       0.15600
      8 H3        -78.8065  -12.9297  -44.7027 H      1 LIG       0.15900
      9 H4        -80.4402  -13.0268  -46.6664 H      1 LIG       0.32200
@<TRIPOS>BOND
      1       1       2 1
      2       1       3 2
      3       2       4 2
      4       3       5 1
      5       4       5 1
      6       1       6 1
      7       2       7 1
      8       3       8 1
      9       5       9 1
@<TRIPOS>ALT_TYPE
CGenFF_4.0_ALT_TYPE_SET
CGenFF_4.0 1 CG2R51 2 CG2R52 3 CG2R51 4 NG2R50 5 NG2R51 6 HGR51 7 HGR52 8 HGR52 9 HGP1
@<TRIPOS>MOLECULE
pyrazole
 9 9 0 0 0
****
USER_CHARGES
INVALID_CHARGES
Pose:  12 Cluster:  12 Fr_nu: 9774547 TotEn:   -15.53
@<TRIPOS>ATOM
      1 C1        -59.5195    4.7379  -39.5814 C.2    1 LIG      -0.25100
      2 C2        -58.2369    4.1680  -39.6903 C.2    1 LIG       0.13200
      3 C3        -60.3210    3.7028  -39.1659 C.2    1 LIG      -0.03800
      4 N1        -58.2198    2.8715  -39.3697 N.2    1 LIG      -0.57800
      5 N2        -59.5015    2.6181  -39.0551 N.pl3  1 LIG      -0.05900
      6 H1        -59.8215    5.7564  -39.7759 H      1 LIG       0.15700
      7 H2        -57.3140    4.6432  -39.9905 H      1 LIG       0.15600
      8 H3        -61.3771    3.6411  -38.9463 H      1 LIG       0.15900
      9 H4        -59.7492    1.6778  -38.7735 H      1 LIG       0.32200
@<TRIPOS>BOND
      1       1       2 1
      2       1       3 2
      3       2       4 2
      4       3       5 1
      5       4       5 1
      6       1       6 1
      7       2       7 1
      8       3       8 1
      9       5       9 1
@<TRIPOS>ALT_TYPE
CGenFF_4.0_ALT_TYPE_SET
CGenFF_4.0 1 CG2R51 2 CG2R52 3 CG2R51 4 NG2R50 5 NG2R51 6 HGR51 7 HGR52 8 HGR52 9 HGP1
@<TRIPOS>MOLECULE
pyrazole
 9 9 0 0 0
****
USER_CHARGES
INVALID_CHARGES
Pose:  13 Cluster:  13 Fr_nu: 333690 TotEn:   -15.51
@<TRIPOS>ATOM
      1 C1        -81.5112   -5.6617  -45.2852 C.2    1 LIG      -0.25100
      2 C2        -82.7199   -5.1644  -45.8081 C.2    1 LIG       0.13200
      3 C3        -81.6556   -7.0270  -45.3256 C.2    1 LIG      -0.03800
      4 N1        -83.5695   -6.1347  -46.1553 N.2    1 LIG      -0.57800
      5 N2        -82.8937   -7.2555  -45.8502 N.pl3  1 LIG      -0.05900
      6 H1        -80.6544   -5.1088  -44.9293 H      1 LIG       0.15700
      7 H2        -83.0173   -4.1352  -45.9501 H      1 LIG       0.15600
      8 H3        -81.0046   -7.8381  -45.0328 H      1 LIG       0.15900
      9 H4        -83.3402   -8.1471  -46.0249 H      1 LIG       0.32200
@<TRIPOS>BOND
      1       1       2 1
      2       1       3 2
      3       2       4 2
      4       3       5 1
      5       4       5 1
      6       1       6 1
      7       2       7 1
      8       3       8 1
      9       5       9 1
@<TRIPOS>ALT_TYPE
CGenFF_4.0_ALT_TYPE_SET
CGenFF_4.0 1 CG2R51 2 CG2R52 3 CG2R51 4 NG2R50 5 NG2R51 6 HGR51 7 HGR52 8 HGR52 9 HGP1
@<TRIPOS>MOLECULE
pyrazole
 9 9 0 0 0
****
USER_CHARGES
INVALID_CHARGES
Pose:  14 Cluster:  14 Fr_nu: 2073657 TotEn:   -15.04
@<TRIPOS>ATOM
      1 C1        -74.8299   -8.5927  -44.6041 C.2    1 LIG      -0.25100
      2 C2        -73.6980   -9.4096  -44.4214 C.2    1 LIG       0.13200
      3 C3        -75.8703   -9.3279  -44.0909 C.2    1 LIG      -0.03800
      4 N1        -73.9916  -10.5744  -43.8376 N.2    1 LIG      -0.57800
      5 N2        -75.3197  -10.4949  -43.6488 N.pl3  1 LIG      -0.05900
      6 H1        -74.8847   -7.6084  -45.0452 H      1 LIG       0.15700
      7 H2        -72.6715   -9.2048  -44.6899 H      1 LIG       0.15600
      8 H3        -76.9292   -9.1313  -44.0045 H      1 LIG       0.15900
      9 H4        -75.7897  -11.2780  -43.2121 H      1 LIG       0.32200
@<TRIPOS>BOND
      1       1       2 1
      2       1       3 2
      3       2       4 2
      4       3       5 1
      5       4       5 1
      6       1       6 1
      7       2       7 1
      8       3       8 1
      9       5       9 1
@<TRIPOS>ALT_TYPE
CGenFF_4.0_ALT_TYPE_SET
CGenFF_4.0 1 CG2R51 2 CG2R52 3 CG2R51 4 NG2R50 5 NG2R51 6 HGR51 7 HGR52 8 HGR52 9 HGP1
@<TRIPOS>MOLECULE
pyrazole
 9 9 0 0 0
****
USER_CHARGES
INVALID_CHARGES
Pose:  15 Cluster:  15 Fr_nu: 3652190 TotEn:   -14.45
@<TRIPOS>ATOM
      1 C1        -77.7550  -12.6094  -50.9706 C.2    1 LIG      -0.25100
      2 C2        -78.7046  -13.6046  -51.2698 C.2    1 LIG       0.13200
      3 C3        -77.9372  -12.3518  -49.6339 C.2    1 LIG      -0.03800
      4 N1        -79.4357  -13.9555  -50.2086 N.2    1 LIG      -0.57800
      5 N2        -78.9454  -13.1766  -49.2293 N.pl3  1 LIG      -0.05900
      6 H1        -77.0380  -12.1439  -51.6306 H      1 LIG       0.15700
      7 H2        -78.8947  -14.0886  -52.2172 H      1 LIG       0.15600
      8 H3        -77.4529  -11.6696  -48.9501 H      1 LIG       0.15900
      9 H4        -79.3486  -13.2584  -48.3044 H      1 LIG       0.32200
@<TRIPOS>BOND
      1       1       2 1
      2       1       3 2
      3       2       4 2
      4       3       5 1
      5       4       5 1
      6       1       6 1
      7       2       7 1
      8       3       8 1
      9       5       9 1
@<TRIPOS>ALT_TYPE
CGenFF_4.0_ALT_TYPE_SET
CGenFF_4.0 1 CG2R51 2 CG2R52 3 CG2R51 4 NG2R50 5 NG2R51 6 HGR51 7 HGR52 8 HGR52 9 HGP1
@<TRIPOS>MOLECULE
pyrazole
 9 9 0 0 0
****
USER_CHARGES
INVALID_CHARGES
Pose:  16 Cluster:  16 Fr_nu: 7585011 TotEn:   -14.37
@<TRIPOS>ATOM
      1 C1        -51.6495    4.1196  -35.3918 C.2    1 LIG      -0.25100
      2 C2        -52.3013    4.8719  -34.3964 C.2    1 LIG       0.13200
      3 C3        -51.2438    2.9764  -34.7477 C.2    1 LIG      -0.03800
      4 N1        -52.3117    4.2582  -33.2102 N.2    1 LIG      -0.57800
      5 N2        -51.6615    3.1081  -33.4560 N.pl3  1 LIG      -0.05900
      6 H1        -51.4954    4.3699  -36.4311 H      1 LIG       0.15700
      7 H2        -52.7688    5.8421  -34.4858 H      1 LIG       0.15600
      8 H3        -50.7057    2.1019  -35.0840 H      1 LIG       0.15900
      9 H4        -51.5356    2.4558  -32.6922 H      1 LIG       0.32200
@<TRIPOS>BOND
      1       1       2 1
      2       1       3 2
      3       2       4 2
      4       3       5 1
      5       4       5 1
      6       1       6 1
      7       2       7 1
      8       3       8 1
      9       5       9 1
@<TRIPOS>ALT_TYPE
CGenFF_4.0_ALT_TYPE_SET
CGenFF_4.0 1 CG2R51 2 CG2R52 3 CG2R51 4 NG2R50 5 NG2R51 6 HGR51 7 HGR52 8 HGR52 9 HGP1
@<TRIPOS>MOLECULE
pyrazole
 9 9 0 0 0
****
USER_CHARGES
INVALID_CHARGES
Pose:  17 Cluster:  17 Fr_nu: 3832817 TotEn:   -14.14
@<TRIPOS>ATOM
      1 C1        -79.5809  -20.6952  -32.9037 C.2    1 LIG      -0.25100
      2 C2        -79.8297  -20.3775  -31.5550 C.2    1 LIG       0.13200
      3 C3        -78.4224  -21.4323  -32.8747 C.2    1 LIG      -0.03800
      4 N1        -78.9038  -20.8724  -30.7294 N.2    1 LIG      -0.57800
      5 N2        -78.0618  -21.5087  -31.5615 N.pl3  1 LIG      -0.05900
      6 H1        -80.1602  -20.4283  -33.7753 H      1 LIG       0.15700
      7 H2        -80.6469  -19.8055  -31.1393 H      1 LIG       0.15600
      8 H3        -77.8340  -21.8969  -33.6529 H      1 LIG       0.15900
      9 H4        -77.2561  -21.9750  -31.1640 H      1 LIG       0.32200
@<TRIPOS>BOND
      1       1       2 1
      2       1       3 2
      3       2       4 2
      4       3       5 1
      5       4       5 1
      6       1       6 1
      7       2       7 1
      8       3       8 1
      9       5       9 1
@<TRIPOS>ALT_TYPE
CGenFF_4.0_ALT_TYPE_SET
CGenFF_4.0 1 CG2R51 2 CG2R52 3 CG2R51 4 NG2R50 5 NG2R51 6 HGR51 7 HGR52 8 HGR52 9 HGP1
@<TRIPOS>MOLECULE
pyrazole
 9 9 0 0 0
****
USER_CHARGES
INVALID_CHARGES
Pose:  18 Cluster:  18 Fr_nu: 8662170 TotEn:   -14.08
@<TRIPOS>ATOM
      1 C1        -60.4239   -2.5290  -19.4510 C.2    1 LIG      -0.25100
      2 C2        -59.4376   -3.2456  -18.7471 C.2    1 LIG       0.13200
      3 C3        -60.1265   -2.7450  -20.7744 C.2    1 LIG      -0.03800
      4 N1        -58.5780   -3.8703  -19.5563 N.2    1 LIG      -0.57800
      5 N2        -59.0233   -3.5471  -20.7824 N.pl3  1 LIG      -0.05900
      6 H1        -61.2373   -1.9388  -19.0553 H      1 LIG       0.15700
      7 H2        -59.3090   -3.3382  -17.6782 H      1 LIG       0.15600
      8 H3        -60.5886   -2.4061  -21.6903 H      1 LIG       0.15900
      9 H4        -58.5231   -3.9085  -21.5848 H      1 LIG       0.32200
@<TRIPOS>BOND
      1       1       2 1
      2       1       3 2
      3       2       4 2
      4       3       5 1
      5       4       5 1
      6       1       6 1
      7       2       7 1
      8       3       8 1
      9       5       9 1
@<TRIPOS>ALT_TYPE
CGenFF_4.0_ALT_TYPE_SET
CGenFF_4.0 1 CG2R51 2 CG2R52 3 CG2R51 4 NG2R50 5 NG2R51 6 HGR51 7 HGR52 8 HGR52 9 HGP1
@<TRIPOS>MOLECULE
pyrazole
 9 9 0 0 0
****
USER_CHARGES
INVALID_CHARGES
Pose:  19 Cluster:  19 Fr_nu: 3884004 TotEn:   -14.02
@<TRIPOS>ATOM
      1 C1        -76.2547   -6.8851  -57.0592 C.2    1 LIG      -0.25100
      2 C2        -76.1890   -5.7328  -57.8653 C.2    1 LIG       0.13200
      3 C3        -75.3644   -7.7581  -57.6350 C.2    1 LIG      -0.03800
      4 N1        -75.3250   -5.8591  -58.8759 N.2    1 LIG      -0.57800
      5 N2        -74.8395   -7.1011  -58.7089 N.pl3  1 LIG      -0.05900
      6 H1        -76.8617   -7.0591  -56.1830 H      1 LIG       0.15700
      7 H2        -76.7350   -4.8064  -57.7586 H      1 LIG       0.15600
      8 H3        -75.0654   -8.7657  -57.3844 H      1 LIG       0.15900
      9 H4        -74.1505   -7.4393  -59.3689 H      1 LIG       0.32200
@<TRIPOS>BOND
      1       1       2 1
      2       1       3 2
      3       2       4 2
      4       3       5 1
      5       4       5 1
      6       1       6 1
      7       2       7 1
      8       3       8 1
      9       5       9 1
@<TRIPOS>ALT_TYPE
CGenFF_4.0_ALT_TYPE_SET
CGenFF_4.0 1 CG2R51 2 CG2R52 3 CG2R51 4 NG2R50 5 NG2R51 6 HGR51 7 HGR52 8 HGR52 9 HGP1
@<TRIPOS>MOLECULE
pyrazole
 9 9 0 0 0
****
USER_CHARGES
INVALID_CHARGES
Pose:  20 Cluster:  20 Fr_nu: 5252263 TotEn:   -13.97
@<TRIPOS>ATOM
      1 C1        -61.2001    1.9050  -43.2128 C.2    1 LIG      -0.25100
      2 C2        -61.2108    3.2944  -42.9869 C.2    1 LIG       0.13200
      3 C3        -62.5265    1.5485  -43.2228 C.2    1 LIG      -0.03800
      4 N1        -62.4460    3.7872  -42.8627 N.2    1 LIG      -0.57800
      5 N2        -63.2239    2.7014  -43.0110 N.pl3  1 LIG      -0.05900
      6 H1        -60.3505    1.2525  -43.3499 H      1 LIG       0.15700
      7 H2        -60.3699    3.9685  -42.9072 H      1 LIG       0.15600
      8 H3        -63.0255    0.5996  -43.3562 H      1 LIG       0.15900
      9 H4        -64.2277    2.8194  -42.9541 H      1 LIG       0.32200
@<TRIPOS>BOND
      1       1       2 1
      2       1       3 2
      3       2       4 2
      4       3       5 1
      5       4       5 1
      6       1       6 1
      7       2       7 1
      8       3       8 1
      9       5       9 1
@<TRIPOS>ALT_TYPE
CGenFF_4.0_ALT_TYPE_SET
CGenFF_4.0 1 CG2R51 2 CG2R52 3 CG2R51 4 NG2R50 5 NG2R51 6 HGR51 7 HGR52 8 HGR52 9 HGP1
@<TRIPOS>MOLECULE
pyrazole
 9 9 0 0 0
****
USER_CHARGES
INVALID_CHARGES
Pose:  21 Cluster:  21 Fr_nu: 1034435 TotEn:   -13.96
@<TRIPOS>ATOM
      1 C1        -49.6741  -11.4713  -44.0464 C.2    1 LIG      -0.25100
      2 C2        -49.1395  -10.2151  -43.7031 C.2    1 LIG       0.13200
      3 C3        -50.8163  -11.5765  -43.2909 C.2    1 LIG      -0.03800
      4 N1        -49.8812   -9.5685  -42.7999 N.2    1 LIG      -0.57800
      5 N2        -50.8936  -10.4216  -42.5693 N.pl3  1 LIG      -0.05900
      6 H1        -49.2869  -12.1989  -44.7443 H      1 LIG       0.15700
      7 H2        -48.2401   -9.7440  -44.0730 H      1 LIG       0.15600
      8 H3        -51.5628  -12.3525  -43.2019 H      1 LIG       0.15900
      9 H4        -51.6056  -10.1516  -41.9023 H      1 LIG       0.32200
@<TRIPOS>BOND
      1       1       2 1
      2       1       3 2
      3       2       4 2
      4       3       5 1
      5       4       5 1
      6       1       6 1
      7       2       7 1
      8       3       8 1
      9       5       9 1
@<TRIPOS>ALT_TYPE
CGenFF_4.0_ALT_TYPE_SET
CGenFF_4.0 1 CG2R51 2 CG2R52 3 CG2R51 4 NG2R50 5 NG2R51 6 HGR51 7 HGR52 8 HGR52 9 HGP1
@<TRIPOS>MOLECULE
pyrazole
 9 9 0 0 0
****
USER_CHARGES
INVALID_CHARGES
Pose:  22 Cluster:  22 Fr_nu: 8079098 TotEn:   -13.88
@<TRIPOS>ATOM
      1 C1        -77.4060  -13.6009  -45.3847 C.2    1 LIG      -0.25100
      2 C2        -77.8994  -14.9193  -45.3991 C.2    1 LIG       0.13200
      3 C3        -78.5120  -12.8181  -45.6090 C.2    1 LIG      -0.03800
      4 N1        -79.2162  -14.9748  -45.6153 N.2    1 LIG      -0.57800
      5 N2        -79.5599  -13.6815  -45.7386 N.pl3  1 LIG      -0.05900
      6 H1        -76.3912  -13.2643  -45.2324 H      1 LIG       0.15700
      7 H2        -77.3540  -15.8421  -45.2616 H      1 LIG       0.15600
      8 H3        -78.6445  -11.7487  -45.6885 H      1 LIG       0.15900
      9 H4        -80.5317  -13.4583  -45.9135 H      1 LIG       0.32200
@<TRIPOS>BOND
      1       1       2 1
      2       1       3 2
      3       2       4 2
      4       3       5 1
      5       4       5 1
      6       1       6 1
      7       2       7 1
      8       3       8 1
      9       5       9 1
@<TRIPOS>ALT_TYPE
CGenFF_4.0_ALT_TYPE_SET
CGenFF_4.0 1 CG2R51 2 CG2R52 3 CG2R51 4 NG2R50 5 NG2R51 6 HGR51 7 HGR52 8 HGR52 9 HGP1
@<TRIPOS>MOLECULE
pyrazole
 9 9 0 0 0
****
USER_CHARGES
INVALID_CHARGES
Pose:  23 Cluster:  23 Fr_nu: 3885021 TotEn:   -13.85
@<TRIPOS>ATOM
      1 C1        -76.7343   -6.2424  -57.9785 C.2    1 LIG      -0.25100
      2 C2        -75.9651   -7.0132  -57.0864 C.2    1 LIG       0.13200
      3 C3        -76.3518   -6.6757  -59.2245 C.2    1 LIG      -0.03800
      4 N1        -75.1553   -7.8713  -57.7123 N.2    1 LIG      -0.57800
      5 N2        -75.4135   -7.6424  -59.0111 N.pl3  1 LIG      -0.05900
      6 H1        -77.4645   -5.4799  -57.7512 H      1 LIG       0.15700
      7 H2        -75.9605   -6.9851  -56.0061 H      1 LIG       0.15600
      8 H3        -76.6541   -6.3882  -60.2211 H      1 LIG       0.15900
      9 H4        -74.9093   -8.1831  -59.7027 H      1 LIG       0.32200
@<TRIPOS>BOND
      1       1       2 1
      2       1       3 2
      3       2       4 2
      4       3       5 1
      5       4       5 1
      6       1       6 1
      7       2       7 1
      8       3       8 1
      9       5       9 1
@<TRIPOS>ALT_TYPE
CGenFF_4.0_ALT_TYPE_SET
CGenFF_4.0 1 CG2R51 2 CG2R52 3 CG2R51 4 NG2R50 5 NG2R51 6 HGR51 7 HGR52 8 HGR52 9 HGP1
@<TRIPOS>MOLECULE
pyrazole
 9 9 0 0 0
****
USER_CHARGES
INVALID_CHARGES
Pose:  24 Cluster:  24 Fr_nu:  65321 TotEn:   -13.74
@<TRIPOS>ATOM
      1 C1        -80.4733  -22.5681  -31.8021 C.2    1 LIG      -0.25100
      2 C2        -81.5204  -21.9046  -32.4693 C.2    1 LIG       0.13200
      3 C3        -79.4285  -22.5438  -32.6934 C.2    1 LIG      -0.03800
      4 N1        -81.1726  -21.4889  -33.6900 N.2    1 LIG      -0.57800
      5 N2        -79.8951  -21.8922  -33.7971 N.pl3  1 LIG      -0.05900
      6 H1        -80.4746  -23.0027  -30.8135 H      1 LIG       0.15700
      7 H2        -82.5228  -21.7070  -32.1170 H      1 LIG       0.15600
      8 H3        -78.4187  -22.9249  -32.6437 H      1 LIG       0.15900
      9 H4        -79.3990  -21.6904  -34.6561 H      1 LIG       0.32200
@<TRIPOS>BOND
      1       1       2 1
      2       1       3 2
      3       2       4 2
      4       3       5 1
      5       4       5 1
      6       1       6 1
      7       2       7 1
      8       3       8 1
      9       5       9 1
@<TRIPOS>ALT_TYPE
CGenFF_4.0_ALT_TYPE_SET
CGenFF_4.0 1 CG2R51 2 CG2R52 3 CG2R51 4 NG2R50 5 NG2R51 6 HGR51 7 HGR52 8 HGR52 9 HGP1
@<TRIPOS>MOLECULE
pyrazole
 9 9 0 0 0
****
USER_CHARGES
INVALID_CHARGES
Pose:  25 Cluster:  25 Fr_nu: 245377 TotEn:   -13.71
@<TRIPOS>ATOM
      1 C1        -76.0869  -23.8316  -45.6365 C.2    1 LIG      -0.25100
      2 C2        -77.4042  -23.5030  -46.0089 C.2    1 LIG       0.13200
      3 C3        -75.4154  -23.9604  -46.8277 C.2    1 LIG      -0.03800
      4 N1        -77.5621  -23.4276  -47.3330 N.2    1 LIG      -0.57800
      5 N2        -76.3354  -23.7105  -47.8032 N.pl3  1 LIG      -0.05900
      6 H1        -75.6802  -23.9570  -44.6440 H      1 LIG       0.15700
      7 H2        -78.2558  -23.3159  -45.3706 H      1 LIG       0.15600
      8 H3        -74.3896  -24.2042  -47.0638 H      1 LIG       0.15900
      9 H4        -76.1961  -23.7177  -48.8059 H      1 LIG       0.32200
@<TRIPOS>BOND
      1       1       2 1
      2       1       3 2
      3       2       4 2
      4       3       5 1
      5       4       5 1
      6       1       6 1
      7       2       7 1
      8       3       8 1
      9       5       9 1
@<TRIPOS>ALT_TYPE
CGenFF_4.0_ALT_TYPE_SET
CGenFF_4.0 1 CG2R51 2 CG2R52 3 CG2R51 4 NG2R50 5 NG2R51 6 HGR51 7 HGR52 8 HGR52 9 HGP1
@<TRIPOS>MOLECULE
pyrazole
 9 9 0 0 0
****
USER_CHARGES
INVALID_CHARGES
Pose:  26 Cluster:  26 Fr_nu: 4634561 TotEn:   -13.70
@<TRIPOS>ATOM
      1 C1        -77.8268  -14.6078  -45.6126 C.2    1 LIG      -0.25100
      2 C2        -77.4734  -14.3896  -46.9577 C.2    1 LIG       0.13200
      3 C3        -78.8828  -13.7576  -45.3928 C.2    1 LIG      -0.03800
      4 N1        -78.2425  -13.4728  -47.5507 N.2    1 LIG      -0.57800
      5 N2        -79.0900  -13.1074  -46.5738 N.pl3  1 LIG      -0.05900
      6 H1        -77.3797  -15.2866  -44.9015 H      1 LIG       0.15700
      7 H2        -76.6870  -14.8601  -47.5304 H      1 LIG       0.15600
      8 H3        -79.4903  -13.5594  -44.5216 H      1 LIG       0.15900
      9 H4        -79.7873  -12.4038  -46.7824 H      1 LIG       0.32200
@<TRIPOS>BOND
      1       1       2 1
      2       1       3 2
      3       2       4 2
      4       3       5 1
      5       4       5 1
      6       1       6 1
      7       2       7 1
      8       3       8 1
      9       5       9 1
@<TRIPOS>ALT_TYPE
CGenFF_4.0_ALT_TYPE_SET
CGenFF_4.0 1 CG2R51 2 CG2R52 3 CG2R51 4 NG2R50 5 NG2R51 6 HGR51 7 HGR52 8 HGR52 9 HGP1
@<TRIPOS>MOLECULE
pyrazole
 9 9 0 0 0
****
USER_CHARGES
INVALID_CHARGES
Pose:  27 Cluster:  27 Fr_nu: 2563814 TotEn:   -13.62
@<TRIPOS>ATOM
      1 C1        -79.9617  -21.9815  -33.0797 C.2    1 LIG      -0.25100
      2 C2        -80.1953  -20.7427  -32.4533 C.2    1 LIG       0.13200
      3 C3        -78.6144  -22.1971  -32.9223 C.2    1 LIG      -0.03800
      4 N1        -79.0855  -20.2087  -31.9364 N.2    1 LIG      -0.57800
      5 N2        -78.1414  -21.1165  -32.2375 N.pl3  1 LIG      -0.05900
      6 H1        -80.6702  -22.6287  -33.5753 H      1 LIG       0.15700
      7 H2        -81.1281  -20.2063  -32.3524 H      1 LIG       0.15600
      8 H3        -77.9639  -23.0027  -33.2310 H      1 LIG       0.15900
      9 H4        -77.1896  -20.9331  -31.9457 H      1 LIG       0.32200
@<TRIPOS>BOND
      1       1       2 1
      2       1       3 2
      3       2       4 2
      4       3       5 1
      5       4       5 1
      6       1       6 1
      7       2       7 1
      8       3       8 1
      9       5       9 1
@<TRIPOS>ALT_TYPE
CGenFF_4.0_ALT_TYPE_SET
CGenFF_4.0 1 CG2R51 2 CG2R52 3 CG2R51 4 NG2R50 5 NG2R51 6 HGR51 7 HGR52 8 HGR52 9 HGP1
@<TRIPOS>MOLECULE
pyrazole
 9 9 0 0 0
****
USER_CHARGES
INVALID_CHARGES
Pose:  28 Cluster:  28 Fr_nu: 3832642 TotEn:   -13.28
@<TRIPOS>ATOM
      1 C1        -78.9274  -21.3778  -31.1463 C.2    1 LIG      -0.25100
      2 C2        -79.8297  -20.3775  -31.5550 C.2    1 LIG       0.13200
      3 C3        -78.4680  -21.9258  -32.3190 C.2    1 LIG      -0.03800
      4 N1        -79.9383  -20.2926  -32.8835 N.2    1 LIG      -0.57800
      5 N2        -79.0983  -21.2465  -33.3199 N.pl3  1 LIG      -0.05900
      6 H1        -78.6480  -21.6620  -30.1425 H      1 LIG       0.15700
      7 H2        -80.4131  -19.7072  -30.9401 H      1 LIG       0.15600
      8 H3        -77.7671  -22.7214  -32.5267 H      1 LIG       0.15900
      9 H4        -79.0042  -21.3823  -34.3186 H      1 LIG       0.32200
@<TRIPOS>BOND
      1       1       2 1
      2       1       3 2
      3       2       4 2
      4       3       5 1
      5       4       5 1
      6       1       6 1
      7       2       7 1
      8       3       8 1
      9       5       9 1
@<TRIPOS>ALT_TYPE
CGenFF_4.0_ALT_TYPE_SET
CGenFF_4.0 1 CG2R51 2 CG2R52 3 CG2R51 4 NG2R50 5 NG2R51 6 HGR51 7 HGR52 8 HGR52 9 HGP1
@<TRIPOS>MOLECULE
pyrazole
 9 9 0 0 0
****
USER_CHARGES
INVALID_CHARGES
Pose:  29 Cluster:  29 Fr_nu: 1333354 TotEn:   -12.60
@<TRIPOS>ATOM
      1 C1        -80.3488  -21.9019  -33.2082 C.2    1 LIG      -0.25100
      2 C2        -80.7255  -21.5271  -31.9046 C.2    1 LIG       0.13200
      3 C3        -79.0210  -22.2358  -33.0993 C.2    1 LIG      -0.03800
      4 N1        -79.7185  -21.6147  -31.0316 N.2    1 LIG      -0.57800
      5 N2        -78.6958  -22.0484  -31.7880 N.pl3  1 LIG      -0.05900
      6 H1        -80.9544  -21.9275  -34.1021 H      1 LIG       0.15700
      7 H2        -81.6918  -21.1933  -31.5545 H      1 LIG       0.15600
      8 H3        -78.2940  -22.5799  -33.8208 H      1 LIG       0.15900
      9 H4        -77.7985  -22.1944  -31.3428 H      1 LIG       0.32200
@<TRIPOS>BOND
      1       1       2 1
      2       1       3 2
      3       2       4 2
      4       3       5 1
      5       4       5 1
      6       1       6 1
      7       2       7 1
      8       3       8 1
      9       5       9 1
@<TRIPOS>ALT_TYPE
CGenFF_4.0_ALT_TYPE_SET
CGenFF_4.0 1 CG2R51 2 CG2R52 3 CG2R51 4 NG2R50 5 NG2R51 6 HGR51 7 HGR52 8 HGR52 9 HGP1
@<TRIPOS>MOLECULE
pyrazole
 9 9 0 0 0
****
USER_CHARGES
INVALID_CHARGES
Pose:  30 Cluster:  30 Fr_nu: 10576339 TotEn:   -12.45
@<TRIPOS>ATOM
      1 C1        -51.9566  -25.6288  -26.1558 C.2    1 LIG      -0.25100
      2 C2        -51.7958  -24.9613  -24.9268 C.2    1 LIG       0.13200
      3 C3        -51.4698  -24.7484  -27.0909 C.2    1 LIG      -0.03800
      4 N1        -51.2494  -23.7504  -25.0653 N.2    1 LIG      -0.57800
      5 N2        -51.0625  -23.6500  -26.3923 N.pl3  1 LIG      -0.05900
      6 H1        -52.3670  -26.6108  -26.3391 H      1 LIG       0.15700
      7 H2        -52.0545  -25.3066  -23.9360 H      1 LIG       0.15600
      8 H3        -51.3807  -24.8023  -28.1663 H      1 LIG       0.15900
      9 H4        -50.6519  -22.7990  -26.7556 H      1 LIG       0.32200
@<TRIPOS>BOND
      1       1       2 1
      2       1       3 2
      3       2       4 2
      4       3       5 1
      5       4       5 1
      6       1       6 1
      7       2       7 1
      8       3       8 1
      9       5       9 1
@<TRIPOS>ALT_TYPE
CGenFF_4.0_ALT_TYPE_SET
CGenFF_4.0 1 CG2R51 2 CG2R52 3 CG2R51 4 NG2R50 5 NG2R51 6 HGR51 7 HGR52 8 HGR52 9 HGP1
@<TRIPOS>MOLECULE
pyrazole
 9 9 0 0 0
****
USER_CHARGES
INVALID_CHARGES
Pose:  31 Cluster:  31 Fr_nu: 2168362 TotEn:   -12.40
@<TRIPOS>ATOM
      1 C1        -69.3285    3.7038  -48.4718 C.2    1 LIG      -0.25100
      2 C2        -70.7190    3.6732  -48.6891 C.2    1 LIG       0.13200
      3 C3        -69.1323    2.8841  -47.3874 C.2    1 LIG      -0.03800
      4 N1        -71.3608    2.8955  -47.8132 N.2    1 LIG      -0.57800
      5 N2        -70.3692    2.4297  -47.0350 N.pl3  1 LIG      -0.05900
      6 H1        -68.5733    4.2436  -49.0239 H      1 LIG       0.15700
      7 H2        -71.2916    4.1857  -49.4490 H      1 LIG       0.15600
      8 H3        -68.2445    2.5916  -46.8455 H      1 LIG       0.15900
      9 H4        -70.6088    1.8038  -46.2763 H      1 LIG       0.32200
@<TRIPOS>BOND
      1       1       2 1
      2       1       3 2
      3       2       4 2
      4       3       5 1
      5       4       5 1
      6       1       6 1
      7       2       7 1
      8       3       8 1
      9       5       9 1
@<TRIPOS>ALT_TYPE
CGenFF_4.0_ALT_TYPE_SET
CGenFF_4.0 1 CG2R51 2 CG2R52 3 CG2R51 4 NG2R50 5 NG2R51 6 HGR51 7 HGR52 8 HGR52 9 HGP1
@<TRIPOS>MOLECULE
pyrazole
 9 9 0 0 0
****
USER_CHARGES
INVALID_CHARGES
Pose:  32 Cluster:  32 Fr_nu: 1654581 TotEn:   -11.91
@<TRIPOS>ATOM
      1 C1        -78.6266  -15.2986  -45.4856 C.2    1 LIG      -0.25100
      2 C2        -77.6060  -14.3521  -45.2750 C.2    1 LIG       0.13200
      3 C3        -79.6901  -14.5603  -45.9442 C.2    1 LIG      -0.03800
      4 N1        -77.9868  -13.1077  -45.5754 N.2    1 LIG      -0.57800
      5 N2        -79.2585  -13.2669  -45.9795 N.pl3  1 LIG      -0.05900
      6 H1        -78.5962  -16.3666  -45.3280 H      1 LIG       0.15700
      7 H2        -76.6007  -14.5173  -44.9146 H      1 LIG       0.15600
      8 H3        -80.6931  -14.8323  -46.2398 H      1 LIG       0.15900
      9 H4        -79.7772  -12.4459  -46.2654 H      1 LIG       0.32200
@<TRIPOS>BOND
      1       1       2 1
      2       1       3 2
      3       2       4 2
      4       3       5 1
      5       4       5 1
      6       1       6 1
      7       2       7 1
      8       3       8 1
      9       5       9 1
@<TRIPOS>ALT_TYPE
CGenFF_4.0_ALT_TYPE_SET
CGenFF_4.0 1 CG2R51 2 CG2R52 3 CG2R51 4 NG2R50 5 NG2R51 6 HGR51 7 HGR52 8 HGR52 9 HGP1
@<TRIPOS>MOLECULE
pyrazole
 9 9 0 0 0
****
USER_CHARGES
INVALID_CHARGES
Pose:  33 Cluster:  33 Fr_nu: 2562923 TotEn:   -11.88
@<TRIPOS>ATOM
      1 C1        -78.8242  -20.4887  -32.2600 C.2    1 LIG      -0.25100
      2 C2        -80.1953  -20.7427  -32.4533 C.2    1 LIG       0.13200
      3 C3        -78.1972  -21.6209  -32.7200 C.2    1 LIG      -0.03800
      4 N1        -80.4265  -21.9419  -32.9940 N.2    1 LIG      -0.57800
      5 N2        -79.1921  -22.4516  -33.1446 N.pl3  1 LIG      -0.05900
      6 H1        -78.3552  -19.6083  -31.8461 H      1 LIG       0.15700
      7 H2        -81.0359  -20.1040  -32.2222 H      1 LIG       0.15600
      8 H3        -77.1564  -21.9047  -32.7798 H      1 LIG       0.15900
      9 H4        -79.1012  -23.3773  -33.5441 H      1 LIG       0.32200
@<TRIPOS>BOND
      1       1       2 1
      2       1       3 2
      3       2       4 2
      4       3       5 1
      5       4       5 1
      6       1       6 1
      7       2       7 1
      8       3       8 1
      9       5       9 1
@<TRIPOS>ALT_TYPE
CGenFF_4.0_ALT_TYPE_SET
CGenFF_4.0 1 CG2R51 2 CG2R52 3 CG2R51 4 NG2R50 5 NG2R51 6 HGR51 7 HGR52 8 HGR52 9 HGP1
@<TRIPOS>MOLECULE
pyrazole
 9 9 0 0 0
****
USER_CHARGES
INVALID_CHARGES
Pose:  34 Cluster:  34 Fr_nu: 391749 TotEn:   -11.56
@<TRIPOS>ATOM
      1 C1        -49.5805  -11.6332  -43.1386 C.2    1 LIG      -0.25100
      2 C2        -50.1280  -10.4493  -42.6091 C.2    1 LIG       0.13200
      3 C3        -48.4833  -11.2152  -43.8513 C.2    1 LIG      -0.03800
      4 N1        -49.4357   -9.3610  -42.9557 N.2    1 LIG      -0.57800
      5 N2        -48.4417   -9.8592  -43.7105 N.pl3  1 LIG      -0.05900
      6 H1        -49.9309  -12.6479  -43.0202 H      1 LIG       0.15700
      7 H2        -51.0031  -10.3342  -41.9856 H      1 LIG       0.15600
      8 H3        -47.7464  -11.7482  -44.4347 H      1 LIG       0.15900
      9 H4        -47.7673   -9.2137  -44.1020 H      1 LIG       0.32200
@<TRIPOS>BOND
      1       1       2 1
      2       1       3 2
      3       2       4 2
      4       3       5 1
      5       4       5 1
      6       1       6 1
      7       2       7 1
      8       3       8 1
      9       5       9 1
@<TRIPOS>ALT_TYPE
CGenFF_4.0_ALT_TYPE_SET
CGenFF_4.0 1 CG2R51 2 CG2R52 3 CG2R51 4 NG2R50 5 NG2R51 6 HGR51 7 HGR52 8 HGR52 9 HGP1
@<TRIPOS>MOLECULE
pyrazole
 9 9 0 0 0
****
USER_CHARGES
INVALID_CHARGES
Pose:  35 Cluster:  35 Fr_nu: 8183876 TotEn:   -11.51
@<TRIPOS>ATOM
      1 C1        -70.1279    3.5678  -47.3278 C.2    1 LIG      -0.25100
      2 C2        -71.3020    3.0738  -47.9271 C.2    1 LIG       0.13200
      3 C3        -69.2583    3.7500  -48.3751 C.2    1 LIG      -0.03800
      4 N1        -71.1918    2.9502  -49.2524 N.2    1 LIG      -0.57800
      5 N2        -69.9381    3.3693  -49.4947 N.pl3  1 LIG      -0.05900
      6 H1        -69.9379    3.7652  -46.2831 H      1 LIG       0.15700
      7 H2        -72.2333    2.7982  -47.4533 H      1 LIG       0.15600
      8 H3        -68.2393    4.1060  -48.4234 H      1 LIG       0.15900
      9 H4        -69.6085    3.3676  -50.4518 H      1 LIG       0.32200
@<TRIPOS>BOND
      1       1       2 1
      2       1       3 2
      3       2       4 2
      4       3       5 1
      5       4       5 1
      6       1       6 1
      7       2       7 1
      8       3       8 1
      9       5       9 1
@<TRIPOS>ALT_TYPE
CGenFF_4.0_ALT_TYPE_SET
CGenFF_4.0 1 CG2R51 2 CG2R52 3 CG2R51 4 NG2R50 5 NG2R51 6 HGR51 7 HGR52 8 HGR52 9 HGP1
@<TRIPOS>MOLECULE
pyrazole
 9 9 0 0 0
****
USER_CHARGES
INVALID_CHARGES
Pose:  36 Cluster:  36 Fr_nu: 5309188 TotEn:   -10.48
@<TRIPOS>ATOM
      1 C1        -81.7384    4.2038  -52.0078 C.2    1 LIG      -0.25100
      2 C2        -81.4361    2.9367  -52.5415 C.2    1 LIG       0.13200
      3 C3        -83.0399    4.0957  -51.5826 C.2    1 LIG      -0.03800
      4 N1        -82.4629    2.0860  -52.4635 N.2    1 LIG      -0.57800
      5 N2        -83.4231    2.8199  -51.8757 N.pl3  1 LIG      -0.05900
      6 H1        -81.1024    5.0740  -51.9398 H      1 LIG       0.15700
      7 H2        -80.5106    2.5978  -52.9845 H      1 LIG       0.15600
      8 H3        -83.7135    4.7964  -51.1107 H      1 LIG       0.15900
      9 H4        -84.3215    2.3856  -51.7050 H      1 LIG       0.32200
@<TRIPOS>BOND
      1       1       2 1
      2       1       3 2
      3       2       4 2
      4       3       5 1
      5       4       5 1
      6       1       6 1
      7       2       7 1
      8       3       8 1
      9       5       9 1
@<TRIPOS>ALT_TYPE
CGenFF_4.0_ALT_TYPE_SET
CGenFF_4.0 1 CG2R51 2 CG2R52 3 CG2R51 4 NG2R50 5 NG2R51 6 HGR51 7 HGR52 8 HGR52 9 HGP1
@<TRIPOS>MOLECULE
pyrazole
 9 9 0 0 0
****
USER_CHARGES
INVALID_CHARGES
Pose:  37 Cluster:  37 Fr_nu: 10579832 TotEn:   -10.46
@<TRIPOS>ATOM
      1 C1        -87.8172   -1.8133  -43.5856 C.2    1 LIG      -0.25100
      2 C2        -88.0827   -1.5326  -44.9393 C.2    1 LIG       0.13200
      3 C3        -87.0709   -2.9660  -43.6140 C.2    1 LIG      -0.03800
      4 N1        -87.5484   -2.4341  -45.7673 N.2    1 LIG      -0.57800
      5 N2        -86.9395   -3.2927  -44.9317 N.pl3  1 LIG      -0.05900
      6 H1        -88.1229   -1.2580  -42.7112 H      1 LIG       0.15700
      7 H2        -88.6437   -0.7088  -45.3570 H      1 LIG       0.15600
      8 H3        -86.6334   -3.5708  -42.8329 H      1 LIG       0.15900
      9 H4        -86.4517   -4.0851  -45.3303 H      1 LIG       0.32200
@<TRIPOS>BOND
      1       1       2 1
      2       1       3 2
      3       2       4 2
      4       3       5 1
      5       4       5 1
      6       1       6 1
      7       2       7 1
      8       3       8 1
      9       5       9 1
@<TRIPOS>ALT_TYPE
CGenFF_4.0_ALT_TYPE_SET
CGenFF_4.0 1 CG2R51 2 CG2R52 3 CG2R51 4 NG2R50 5 NG2R51 6 HGR51 7 HGR52 8 HGR52 9 HGP1
@<TRIPOS>MOLECULE
pyrazole
 9 9 0 0 0
****
USER_CHARGES
INVALID_CHARGES
Pose:  38 Cluster:  38 Fr_nu: 283204 TotEn:    -9.65
@<TRIPOS>ATOM
      1 C1        -49.7382  -11.8850  -27.6695 C.2    1 LIG      -0.25100
      2 C2        -51.0983  -12.1062  -27.3815 C.2    1 LIG       0.13200
      3 C3        -49.7496  -11.0686  -28.7740 C.2    1 LIG      -0.03800
      4 N1        -51.9143  -11.4807  -28.2340 N.2    1 LIG      -0.57800
      5 N2        -51.0646  -10.8583  -29.0686 N.pl3  1 LIG      -0.05900
      6 H1        -48.8706  -12.2633  -27.1495 H      1 LIG       0.15700
      7 H2        -51.5289  -12.6975  -26.5861 H      1 LIG       0.15600
      8 H3        -48.9583  -10.6302  -29.3648 H      1 LIG       0.15900
      9 H4        -51.4522  -10.3052  -29.8227 H      1 LIG       0.32200
@<TRIPOS>BOND
      1       1       2 1
      2       1       3 2
      3       2       4 2
      4       3       5 1
      5       4       5 1
      6       1       6 1
      7       2       7 1
      8       3       8 1
      9       5       9 1
@<TRIPOS>ALT_TYPE
CGenFF_4.0_ALT_TYPE_SET
CGenFF_4.0 1 CG2R51 2 CG2R52 3 CG2R51 4 NG2R50 5 NG2R51 6 HGR51 7 HGR52 8 HGR52 9 HGP1
@<TRIPOS>MOLECULE
pyrazole
 9 9 0 0 0
****
USER_CHARGES
INVALID_CHARGES
Pose:  39 Cluster:  39 Fr_nu: 932380 TotEn:    -6.24
@<TRIPOS>ATOM
      1 C1        -50.2066  -11.1970  -29.0432 C.2    1 LIG      -0.25100
      2 C2        -51.5453  -11.6048  -28.8902 C.2    1 LIG       0.13200
      3 C3        -49.7320  -11.0880  -27.7590 C.2    1 LIG      -0.03800
      4 N1        -51.8984  -11.7455  -27.6098 N.2    1 LIG      -0.57800
      5 N2        -50.7746  -11.4244  -26.9464 N.pl3  1 LIG      -0.05900
      6 H1        -49.6611  -11.0089  -29.9562 H      1 LIG       0.15700
      7 H2        -52.2785  -11.8049  -29.6584 H      1 LIG       0.15600
      8 H3        -48.7689  -10.8055  -27.3591 H      1 LIG       0.15900
      9 H4        -50.7900  -11.4543  -25.9347 H      1 LIG       0.32200
@<TRIPOS>BOND
      1       1       2 1
      2       1       3 2
      3       2       4 2
      4       3       5 1
      5       4       5 1
      6       1       6 1
      7       2       7 1
      8       3       8 1
      9       5       9 1
@<TRIPOS>ALT_TYPE
CGenFF_4.0_ALT_TYPE_SET
CGenFF_4.0 1 CG2R51 2 CG2R52 3 CG2R51 4 NG2R50 5 NG2R51 6 HGR51 7 HGR52 8 HGR52 9 HGP1
@<TRIPOS>MOLECULE
4_lactone
 9 9 0 0 0
****
USER_CHARGES
INVALID_CHARGES
Pose:   1 Cluster:   1 Fr_nu: 392822 TotEn:   -29.87
@<TRIPOS>ATOM
      1 C1        -84.3764   -4.3599  -45.8136 C.2    1 LIG       0.04000
      2 C2        -84.7463   -5.5603  -44.9240 C.3    1 LIG       0.11000
      3 C3        -83.3013   -5.9716  -45.1901 C.3    1 LIG       0.08100
      4 O1        -84.9175   -3.3663  -46.2430 O.2    1 LIG      -0.32000
      5 O2        -83.1002   -4.7871  -46.0099 O.3    1 LIG      -0.27100
      6 H1        -84.9807   -5.2945  -43.8921 H      1 LIG       0.09000
      7 H2        -85.5112   -6.2115  -45.3502 H      1 LIG       0.09000
      8 H3        -82.6416   -5.9752  -44.3181 H      1 LIG       0.09000
      9 H4        -83.1714   -6.8890  -45.7709 H      1 LIG       0.09000
@<TRIPOS>BOND
      1       1       2 1
      2       1       4 2
      3       1       5 1
      4       2       3 1
      5       3       5 1
      6       2       6 1
      7       2       7 1
      8       3       8 1
      9       3       9 1
@<TRIPOS>ALT_TYPE
CGenFF_4.0_ALT_TYPE_SET
CGenFF_4.0 1 CG2O4 2 CG3C41 3 CG3C41 4 OG2D1 5 OG3C51 6 HGA2 7 HGA2 8 HGA2 9 HGA2
@<TRIPOS>MOLECULE
4_lactone
 9 9 0 0 0
****
USER_CHARGES
INVALID_CHARGES
Pose:   2 Cluster:   2 Fr_nu: 7297708 TotEn:   -29.78
@<TRIPOS>ATOM
      1 C1        -84.5045   -3.7546  -46.6828 C.2    1 LIG       0.04000
      2 C2        -84.0273   -5.0975  -46.1012 C.3    1 LIG       0.11000
      3 C3        -85.1122   -4.8269  -45.0631 C.3    1 LIG       0.08100
      4 O1        -84.2263   -3.0363  -47.6161 O.2    1 LIG      -0.32000
      5 O2        -85.4525   -3.5767  -45.7240 O.3    1 LIG      -0.27100
      6 H1        -84.2007   -5.9532  -46.7556 H      1 LIG       0.09000
      7 H2        -83.0012   -5.0826  -45.7302 H      1 LIG       0.09000
      8 H3        -85.9534   -5.5254  -45.0640 H      1 LIG       0.09000
      9 H4        -84.7570   -4.6583  -44.0428 H      1 LIG       0.09000
@<TRIPOS>BOND
      1       1       2 1
      2       1       4 2
      3       1       5 1
      4       2       3 1
      5       3       5 1
      6       2       6 1
      7       2       7 1
      8       3       8 1
      9       3       9 1
@<TRIPOS>ALT_TYPE
CGenFF_4.0_ALT_TYPE_SET
CGenFF_4.0 1 CG2O4 2 CG3C41 3 CG3C41 4 OG2D1 5 OG3C51 6 HGA2 7 HGA2 8 HGA2 9 HGA2
@<TRIPOS>MOLECULE
4_lactone
 9 9 0 0 0
****
USER_CHARGES
INVALID_CHARGES
Pose:   3 Cluster:   3 Fr_nu: 396143 TotEn:   -25.30
@<TRIPOS>ATOM
      1 C1        -83.4740   -5.3352  -45.9746 C.2    1 LIG       0.04000
      2 C2        -83.9872   -6.5888  -45.2437 C.3    1 LIG       0.11000
      3 C3        -82.4994   -6.9003  -45.1127 C.3    1 LIG       0.08100
      4 O1        -83.9457   -4.3611  -46.5160 O.2    1 LIG      -0.32000
      5 O2        -82.1660   -5.6756  -45.8229 O.3    1 LIG      -0.27100
      6 H1        -84.5108   -6.3771  -44.3101 H      1 LIG       0.09000
      7 H2        -84.5606   -7.2691  -45.8755 H      1 LIG       0.09000
      8 H3        -82.1025   -6.8963  -44.0938 H      1 LIG       0.09000
      9 H4        -82.1534   -7.7853  -45.6537 H      1 LIG       0.09000
@<TRIPOS>BOND
      1       1       2 1
      2       1       4 2
      3       1       5 1
      4       2       3 1
      5       3       5 1
      6       2       6 1
      7       2       7 1
      8       3       8 1
      9       3       9 1
@<TRIPOS>ALT_TYPE
CGenFF_4.0_ALT_TYPE_SET
CGenFF_4.0 1 CG2O4 2 CG3C41 3 CG3C41 4 OG2D1 5 OG3C51 6 HGA2 7 HGA2 8 HGA2 9 HGA2
@<TRIPOS>MOLECULE
4_lactone
 9 9 0 0 0
****
USER_CHARGES
INVALID_CHARGES
Pose:   4 Cluster:   4 Fr_nu: 7338879 TotEn:   -25.07
@<TRIPOS>ATOM
      1 C1        -85.5121   -3.6657  -45.7932 C.2    1 LIG       0.04000
      2 C2        -85.7050   -4.5936  -44.5803 C.3    1 LIG       0.11000
      3 C3        -86.6885   -3.5138  -44.1393 C.3    1 LIG       0.08100
      4 O1        -84.8576   -3.6505  -46.8108 O.2    1 LIG      -0.32000
      5 O2        -86.4017   -2.7428  -45.3387 O.3    1 LIG      -0.27100
      6 H1        -86.1435   -5.5621  -44.8256 H      1 LIG       0.09000
      7 H2        -84.8144   -4.7064  -43.9599 H      1 LIG       0.09000
      8 H3        -87.7380   -3.8178  -44.0967 H      1 LIG       0.09000
      9 H4        -86.4127   -2.9660  -43.2340 H      1 LIG       0.09000
@<TRIPOS>BOND
      1       1       2 1
      2       1       4 2
      3       1       5 1
      4       2       3 1
      5       3       5 1
      6       2       6 1
      7       2       7 1
      8       3       8 1
      9       3       9 1
@<TRIPOS>ALT_TYPE
CGenFF_4.0_ALT_TYPE_SET
CGenFF_4.0 1 CG2O4 2 CG3C41 3 CG3C41 4 OG2D1 5 OG3C51 6 HGA2 7 HGA2 8 HGA2 9 HGA2
@<TRIPOS>MOLECULE
4_lactone
 9 9 0 0 0
****
USER_CHARGES
INVALID_CHARGES
Pose:   5 Cluster:   5 Fr_nu: 396229 TotEn:   -24.62
@<TRIPOS>ATOM
      1 C1        -84.0131   -4.5341  -46.1678 C.2    1 LIG       0.04000
      2 C2        -83.0848   -5.7578  -46.0682 C.3    1 LIG       0.11000
      3 C3        -83.7589   -5.9321  -44.7106 C.3    1 LIG       0.08100
      4 O1        -84.2465   -3.6526  -46.9633 O.2    1 LIG      -0.32000
      5 O2        -84.5712   -4.7488  -44.9463 O.3    1 LIG      -0.27100
      6 H1        -83.2932   -6.5362  -46.8039 H      1 LIG       0.09000
      7 H2        -82.0224   -5.5099  -46.0421 H      1 LIG       0.09000
      8 H3        -84.3751   -6.8285  -44.5993 H      1 LIG       0.09000
      9 H4        -83.1080   -5.8059  -43.8411 H      1 LIG       0.09000
@<TRIPOS>BOND
      1       1       2 1
      2       1       4 2
      3       1       5 1
      4       2       3 1
      5       3       5 1
      6       2       6 1
      7       2       7 1
      8       3       8 1
      9       3       9 1
@<TRIPOS>ALT_TYPE
CGenFF_4.0_ALT_TYPE_SET
CGenFF_4.0 1 CG2O4 2 CG3C41 3 CG3C41 4 OG2D1 5 OG3C51 6 HGA2 7 HGA2 8 HGA2 9 HGA2
@<TRIPOS>MOLECULE
4_lactone
 9 9 0 0 0
****
USER_CHARGES
INVALID_CHARGES
Pose:   6 Cluster:   6 Fr_nu: 7319358 TotEn:   -22.39
@<TRIPOS>ATOM
      1 C1        -50.2223  -21.9612  -34.0935 C.2    1 LIG       0.04000
      2 C2        -51.1817  -22.7489  -35.0036 C.3    1 LIG       0.11000
      3 C3        -52.2131  -21.7611  -34.4666 C.3    1 LIG       0.08100
      4 O1        -49.0494  -21.9872  -33.7970 O.2    1 LIG      -0.32000
      5 O2        -51.1930  -21.1152  -33.6556 O.3    1 LIG      -0.27100
      6 H1        -50.9554  -22.6657  -36.0677 H      1 LIG       0.09000
      7 H2        -51.3224  -23.7897  -34.7075 H      1 LIG       0.09000
      8 H3        -52.6383  -21.0734  -35.2026 H      1 LIG       0.09000
      9 H4        -53.0036  -22.1945  -33.8477 H      1 LIG       0.09000
@<TRIPOS>BOND
      1       1       2 1
      2       1       4 2
      3       1       5 1
      4       2       3 1
      5       3       5 1
      6       2       6 1
      7       2       7 1
      8       3       8 1
      9       3       9 1
@<TRIPOS>ALT_TYPE
CGenFF_4.0_ALT_TYPE_SET
CGenFF_4.0 1 CG2O4 2 CG3C41 3 CG3C41 4 OG2D1 5 OG3C51 6 HGA2 7 HGA2 8 HGA2 9 HGA2
@<TRIPOS>MOLECULE
4_lactone
 9 9 0 0 0
****
USER_CHARGES
INVALID_CHARGES
Pose:   7 Cluster:   7 Fr_nu: 1137922 TotEn:   -22.25
@<TRIPOS>ATOM
      1 C1        -57.3542   -3.9465  -20.1506 C.2    1 LIG       0.04000
      2 C2        -57.9966   -3.7851  -21.5400 C.3    1 LIG       0.11000
      3 C3        -59.1559   -3.2029  -20.7368 C.3    1 LIG       0.08100
      4 O1        -56.3165   -4.3647  -19.6896 O.2    1 LIG      -0.32000
      5 O2        -58.4243   -3.4182  -19.4982 O.3    1 LIG      -0.27100
      6 H1        -57.4744   -3.0848  -22.1937 H      1 LIG       0.09000
      7 H2        -58.1989   -4.7288  -22.0494 H      1 LIG       0.09000
      8 H3        -59.3624   -2.1423  -20.9039 H      1 LIG       0.09000
      9 H4        -60.0837   -3.7810  -20.7610 H      1 LIG       0.09000
@<TRIPOS>BOND
      1       1       2 1
      2       1       4 2
      3       1       5 1
      4       2       3 1
      5       3       5 1
      6       2       6 1
      7       2       7 1
      8       3       8 1
      9       3       9 1
@<TRIPOS>ALT_TYPE
CGenFF_4.0_ALT_TYPE_SET
CGenFF_4.0 1 CG2O4 2 CG3C41 3 CG3C41 4 OG2D1 5 OG3C51 6 HGA2 7 HGA2 8 HGA2 9 HGA2
@<TRIPOS>MOLECULE
4_lactone
 9 9 0 0 0
****
USER_CHARGES
INVALID_CHARGES
Pose:   8 Cluster:   8 Fr_nu: 7198370 TotEn:   -20.19
@<TRIPOS>ATOM
      1 C1        -51.2654  -21.9135  -33.4901 C.2    1 LIG       0.04000
      2 C2        -52.2300  -22.2008  -34.6546 C.3    1 LIG       0.11000
      3 C3        -53.1028  -22.7871  -33.5490 C.3    1 LIG       0.08100
      4 O1        -50.1743  -21.4133  -33.3369 O.2    1 LIG      -0.32000
      5 O2        -52.0934  -22.4538  -32.5562 O.3    1 LIG      -0.27100
      6 H1        -52.6200  -21.3055  -35.1413 H      1 LIG       0.09000
      7 H2        -51.8461  -22.9148  -35.3851 H      1 LIG       0.09000
      8 H3        -54.0433  -22.2626  -33.3596 H      1 LIG       0.09000
      9 H4        -53.2716  -23.8661  -33.6037 H      1 LIG       0.09000
@<TRIPOS>BOND
      1       1       2 1
      2       1       4 2
      3       1       5 1
      4       2       3 1
      5       3       5 1
      6       2       6 1
      7       2       7 1
      8       3       8 1
      9       3       9 1
@<TRIPOS>ALT_TYPE
CGenFF_4.0_ALT_TYPE_SET
CGenFF_4.0 1 CG2O4 2 CG3C41 3 CG3C41 4 OG2D1 5 OG3C51 6 HGA2 7 HGA2 8 HGA2 9 HGA2
@<TRIPOS>MOLECULE
4_lactone
 9 9 0 0 0
****
USER_CHARGES
INVALID_CHARGES
Pose:   9 Cluster:   9 Fr_nu: 116968 TotEn:   -18.71
@<TRIPOS>ATOM
      1 C1        -70.5244   -4.5949  -48.4373 C.2    1 LIG       0.04000
      2 C2        -70.8200   -3.9435  -47.0744 C.3    1 LIG       0.11000
      3 C3        -71.1665   -5.3732  -46.6697 C.3    1 LIG       0.08100
      4 O1        -70.1481   -4.2433  -49.5323 O.2    1 LIG      -0.32000
      5 O2        -70.8504   -5.8440  -48.0090 O.3    1 LIG      -0.27100
      6 H1        -69.9439   -3.5125  -46.5873 H      1 LIG       0.09000
      7 H2        -71.6533   -3.2392  -47.0888 H      1 LIG       0.09000
      8 H3        -70.5124   -5.8247  -45.9187 H      1 LIG       0.09000
      9 H4        -72.2158   -5.5511  -46.4186 H      1 LIG       0.09000
@<TRIPOS>BOND
      1       1       2 1
      2       1       4 2
      3       1       5 1
      4       2       3 1
      5       3       5 1
      6       2       6 1
      7       2       7 1
      8       3       8 1
      9       3       9 1
@<TRIPOS>ALT_TYPE
CGenFF_4.0_ALT_TYPE_SET
CGenFF_4.0 1 CG2O4 2 CG3C41 3 CG3C41 4 OG2D1 5 OG3C51 6 HGA2 7 HGA2 8 HGA2 9 HGA2
@<TRIPOS>MOLECULE
4_lactone
 9 9 0 0 0
****
USER_CHARGES
INVALID_CHARGES
Pose:  10 Cluster:  10 Fr_nu: 1436591 TotEn:   -18.63
@<TRIPOS>ATOM
      1 C1        -70.0671    4.3373  -48.4254 C.2    1 LIG       0.04000
      2 C2        -68.9972    3.2893  -48.7806 C.3    1 LIG       0.11000
      3 C3        -69.1447    2.9055  -47.3113 C.3    1 LIG       0.08100
      4 O1        -70.6755    5.2188  -48.9887 O.2    1 LIG      -0.32000
      5 O2        -70.1466    3.9435  -47.1261 O.3    1 LIG      -0.27100
      6 H1        -69.3290    2.5405  -49.5014 H      1 LIG       0.09000
      7 H2        -68.0337    3.7154  -49.0653 H      1 LIG       0.09000
      8 H3        -69.5553    1.9102  -47.1207 H      1 LIG       0.09000
      9 H4        -68.2642    3.0811  -46.6872 H      1 LIG       0.09000
@<TRIPOS>BOND
      1       1       2 1
      2       1       4 2
      3       1       5 1
      4       2       3 1
      5       3       5 1
      6       2       6 1
      7       2       7 1
      8       3       8 1
      9       3       9 1
@<TRIPOS>ALT_TYPE
CGenFF_4.0_ALT_TYPE_SET
CGenFF_4.0 1 CG2O4 2 CG3C41 3 CG3C41 4 OG2D1 5 OG3C51 6 HGA2 7 HGA2 8 HGA2 9 HGA2
@<TRIPOS>MOLECULE
4_lactone
 9 9 0 0 0
****
USER_CHARGES
INVALID_CHARGES
Pose:  11 Cluster:  11 Fr_nu: 7333398 TotEn:   -18.02
@<TRIPOS>ATOM
      1 C1        -60.1459    5.6848  -20.5957 C.2    1 LIG       0.04000
      2 C2        -61.0275    6.8810  -20.9971 C.3    1 LIG       0.11000
      3 C3        -62.0480    5.7914  -21.3121 C.3    1 LIG       0.08100
      4 O1        -59.0286    5.5026  -20.1683 O.2    1 LIG      -0.32000
      5 O2        -61.1023    4.7665  -20.8985 O.3    1 LIG      -0.27100
      6 H1        -61.2829    7.5439  -20.1689 H      1 LIG       0.09000
      7 H2        -60.6529    7.4425  -21.8545 H      1 LIG       0.09000
      8 H3        -62.9453    5.7878  -20.6873 H      1 LIG       0.09000
      9 H4        -62.3168    5.6878  -22.3669 H      1 LIG       0.09000
@<TRIPOS>BOND
      1       1       2 1
      2       1       4 2
      3       1       5 1
      4       2       3 1
      5       3       5 1
      6       2       6 1
      7       2       7 1
      8       3       8 1
      9       3       9 1
@<TRIPOS>ALT_TYPE
CGenFF_4.0_ALT_TYPE_SET
CGenFF_4.0 1 CG2O4 2 CG3C41 3 CG3C41 4 OG2D1 5 OG3C51 6 HGA2 7 HGA2 8 HGA2 9 HGA2
@<TRIPOS>MOLECULE
4_lactone
 9 9 0 0 0
****
USER_CHARGES
INVALID_CHARGES
Pose:  12 Cluster:  12 Fr_nu: 7333928 TotEn:   -17.48
@<TRIPOS>ATOM
      1 C1        -60.2311    5.5460  -20.7805 C.2    1 LIG       0.04000
      2 C2        -61.7309    5.2698  -20.9892 C.3    1 LIG       0.11000
      3 C3        -61.5920    4.5209  -19.6671 C.3    1 LIG       0.08100
      4 O1        -59.3411    6.1269  -21.3591 O.2    1 LIG      -0.32000
      5 O2        -60.1790    4.8608  -19.6069 O.3    1 LIG      -0.27100
      6 H1        -62.3563    6.1635  -20.9638 H      1 LIG       0.09000
      7 H2        -61.9530    4.6540  -21.8622 H      1 LIG       0.09000
      8 H3        -62.1445    4.9430  -18.8233 H      1 LIG       0.09000
      9 H4        -61.7431    3.4392  -19.7197 H      1 LIG       0.09000
@<TRIPOS>BOND
      1       1       2 1
      2       1       4 2
      3       1       5 1
      4       2       3 1
      5       3       5 1
      6       2       6 1
      7       2       7 1
      8       3       8 1
      9       3       9 1
@<TRIPOS>ALT_TYPE
CGenFF_4.0_ALT_TYPE_SET
CGenFF_4.0 1 CG2O4 2 CG3C41 3 CG3C41 4 OG2D1 5 OG3C51 6 HGA2 7 HGA2 8 HGA2 9 HGA2
@<TRIPOS>MOLECULE
4_lactone
 9 9 0 0 0
****
USER_CHARGES
INVALID_CHARGES
Pose:  13 Cluster:  13 Fr_nu: 7274101 TotEn:   -16.99
@<TRIPOS>ATOM
      1 C1        -59.9886    6.9632  -21.5590 C.2    1 LIG       0.04000
      2 C2        -61.2761    7.5466  -22.1683 C.3    1 LIG       0.11000
      3 C3        -60.5258    8.8682  -22.0334 C.3    1 LIG       0.08100
      4 O1        -59.5650    5.8758  -21.2392 O.2    1 LIG      -0.32000
      5 O2        -59.3792    8.1756  -21.4667 O.3    1 LIG      -0.27100
      6 H1        -61.4751    7.2169  -23.1892 H      1 LIG       0.09000
      7 H2        -62.1583    7.4351  -21.5357 H      1 LIG       0.09000
      8 H3        -60.2717    9.3666  -22.9729 H      1 LIG       0.09000
      9 H4        -60.9535    9.5833  -21.3253 H      1 LIG       0.09000
@<TRIPOS>BOND
      1       1       2 1
      2       1       4 2
      3       1       5 1
      4       2       3 1
      5       3       5 1
      6       2       6 1
      7       2       7 1
      8       3       8 1
      9       3       9 1
@<TRIPOS>ALT_TYPE
CGenFF_4.0_ALT_TYPE_SET
CGenFF_4.0 1 CG2O4 2 CG3C41 3 CG3C41 4 OG2D1 5 OG3C51 6 HGA2 7 HGA2 8 HGA2 9 HGA2
@<TRIPOS>MOLECULE
4_lactone
 9 9 0 0 0
****
USER_CHARGES
INVALID_CHARGES
Pose:  14 Cluster:  14 Fr_nu: 7338905 TotEn:   -16.94
@<TRIPOS>ATOM
      1 C1        -51.9981  -24.1255  -25.3386 C.2    1 LIG       0.04000
      2 C2        -53.2426  -24.9253  -24.9134 C.3    1 LIG       0.11000
      3 C3        -52.9078  -25.7562  -26.1484 C.3    1 LIG       0.08100
      4 O1        -51.3784  -23.1628  -24.9469 O.2    1 LIG      -0.32000
      5 O2        -51.7592  -24.9079  -26.4252 O.3    1 LIG      -0.27100
      6 H1        -53.1374  -25.4370  -23.9555 H      1 LIG       0.09000
      7 H2        -54.1739  -24.3585  -24.9609 H      1 LIG       0.09000
      8 H3        -52.6085  -26.7902  -25.9568 H      1 LIG       0.09000
      9 H4        -53.6419  -25.7150  -26.9578 H      1 LIG       0.09000
@<TRIPOS>BOND
      1       1       2 1
      2       1       4 2
      3       1       5 1
      4       2       3 1
      5       3       5 1
      6       2       6 1
      7       2       7 1
      8       3       8 1
      9       3       9 1
@<TRIPOS>ALT_TYPE
CGenFF_4.0_ALT_TYPE_SET
CGenFF_4.0 1 CG2O4 2 CG3C41 3 CG3C41 4 OG2D1 5 OG3C51 6 HGA2 7 HGA2 8 HGA2 9 HGA2
@<TRIPOS>MOLECULE
4_lactone
 9 9 0 0 0
****
USER_CHARGES
INVALID_CHARGES
Pose:  15 Cluster:  15 Fr_nu: 5601170 TotEn:   -16.59
@<TRIPOS>ATOM
      1 C1        -69.1787    5.0196  -47.1021 C.2    1 LIG       0.04000
      2 C2        -68.5729    3.6653  -47.5119 C.3    1 LIG       0.11000
      3 C3        -70.0142    3.1838  -47.3743 C.3    1 LIG       0.08100
      4 O1        -68.7915    6.1503  -46.9120 O.2    1 LIG      -0.32000
      5 O2        -70.4403    4.5225  -46.9975 O.3    1 LIG      -0.27100
      6 H1        -68.1623    3.6484  -48.5226 H      1 LIG       0.09000
      7 H2        -67.8652    3.2569  -46.7886 H      1 LIG       0.09000
      8 H3        -70.4936    2.8536  -48.2999 H      1 LIG       0.09000
      9 H4        -70.1963    2.4635  -46.5720 H      1 LIG       0.09000
@<TRIPOS>BOND
      1       1       2 1
      2       1       4 2
      3       1       5 1
      4       2       3 1
      5       3       5 1
      6       2       6 1
      7       2       7 1
      8       3       8 1
      9       3       9 1
@<TRIPOS>ALT_TYPE
CGenFF_4.0_ALT_TYPE_SET
CGenFF_4.0 1 CG2O4 2 CG3C41 3 CG3C41 4 OG2D1 5 OG3C51 6 HGA2 7 HGA2 8 HGA2 9 HGA2
@<TRIPOS>MOLECULE
4_lactone
 9 9 0 0 0
****
USER_CHARGES
INVALID_CHARGES
Pose:  16 Cluster:  16 Fr_nu: 3234411 TotEn:   -16.48
@<TRIPOS>ATOM
      1 C1        -69.7845    4.5758  -46.9715 C.2    1 LIG       0.04000
      2 C2        -69.9484    3.3253  -47.8538 C.3    1 LIG       0.11000
      3 C3        -68.5693    2.9769  -47.3020 C.3    1 LIG       0.08100
      4 O1        -70.4220    5.5684  -46.7018 O.2    1 LIG      -0.32000
      5 O2        -68.5564    4.2038  -46.5208 O.3    1 LIG      -0.27100
      6 H1        -70.7619    2.6665  -47.5460 H      1 LIG       0.09000
      7 H2        -69.9919    3.5374  -48.9233 H      1 LIG       0.09000
      8 H3        -68.5249    2.0912  -46.6623 H      1 LIG       0.09000
      9 H4        -67.7585    2.9592  -48.0355 H      1 LIG       0.09000
@<TRIPOS>BOND
      1       1       2 1
      2       1       4 2
      3       1       5 1
      4       2       3 1
      5       3       5 1
      6       2       6 1
      7       2       7 1
      8       3       8 1
      9       3       9 1
@<TRIPOS>ALT_TYPE
CGenFF_4.0_ALT_TYPE_SET
CGenFF_4.0 1 CG2O4 2 CG3C41 3 CG3C41 4 OG2D1 5 OG3C51 6 HGA2 7 HGA2 8 HGA2 9 HGA2
@<TRIPOS>MOLECULE
4_lactone
 9 9 0 0 0
****
USER_CHARGES
INVALID_CHARGES
Pose:  17 Cluster:  17 Fr_nu: 5464873 TotEn:   -16.17
@<TRIPOS>ATOM
      1 C1        -70.2081    4.8795  -47.6290 C.2    1 LIG       0.04000
      2 C2        -69.3023    3.6425  -47.7649 C.3    1 LIG       0.11000
      3 C3        -70.5859    2.9810  -48.2577 C.3    1 LIG       0.08100
      4 O1        -70.0991    6.0317  -47.2754 O.2    1 LIG      -0.32000
      5 O2        -71.3144    4.2267  -48.0759 O.3    1 LIG      -0.27100
      6 H1        -68.5098    3.7500  -48.5071 H      1 LIG       0.09000
      7 H2        -68.9109    3.2708  -46.8166 H      1 LIG       0.09000
      8 H3        -70.5839    2.6641  -49.3042 H      1 LIG       0.09000
      9 H4        -70.9824    2.1869  -47.6191 H      1 LIG       0.09000
@<TRIPOS>BOND
      1       1       2 1
      2       1       4 2
      3       1       5 1
      4       2       3 1
      5       3       5 1
      6       2       6 1
      7       2       7 1
      8       3       8 1
      9       3       9 1
@<TRIPOS>ALT_TYPE
CGenFF_4.0_ALT_TYPE_SET
CGenFF_4.0 1 CG2O4 2 CG3C41 3 CG3C41 4 OG2D1 5 OG3C51 6 HGA2 7 HGA2 8 HGA2 9 HGA2
@<TRIPOS>MOLECULE
4_lactone
 9 9 0 0 0
****
USER_CHARGES
INVALID_CHARGES
Pose:  18 Cluster:  18 Fr_nu: 4458665 TotEn:   -16.05
@<TRIPOS>ATOM
      1 C1        -76.0166  -22.9362  -27.5057 C.2    1 LIG       0.04000
      2 C2        -75.8915  -21.4088  -27.3615 C.3    1 LIG       0.11000
      3 C3        -77.3338  -21.4252  -27.8588 C.3    1 LIG       0.08100
      4 O1        -75.3196  -23.9098  -27.3311 O.2    1 LIG      -0.32000
      5 O2        -77.3023  -22.8768  -27.9454 O.3    1 LIG      -0.27100
      6 H1        -75.7483  -21.0686  -26.3347 H      1 LIG       0.09000
      7 H2        -75.1623  -20.9561  -28.0354 H      1 LIG       0.09000
      8 H3        -78.0854  -21.0803  -27.1435 H      1 LIG       0.09000
      9 H4        -77.5003  -20.9679  -28.8379 H      1 LIG       0.09000
@<TRIPOS>BOND
      1       1       2 1
      2       1       4 2
      3       1       5 1
      4       2       3 1
      5       3       5 1
      6       2       6 1
      7       2       7 1
      8       3       8 1
      9       3       9 1
@<TRIPOS>ALT_TYPE
CGenFF_4.0_ALT_TYPE_SET
CGenFF_4.0 1 CG2O4 2 CG3C41 3 CG3C41 4 OG2D1 5 OG3C51 6 HGA2 7 HGA2 8 HGA2 9 HGA2
@<TRIPOS>MOLECULE
4_lactone
 9 9 0 0 0
****
USER_CHARGES
INVALID_CHARGES
Pose:  19 Cluster:  19 Fr_nu: 7333707 TotEn:   -16.05
@<TRIPOS>ATOM
      1 C1        -60.8936    4.7884  -20.8410 C.2    1 LIG       0.04000
      2 C2        -62.3527    4.6540  -21.3121 C.3    1 LIG       0.11000
      3 C3        -62.3833    3.5104  -20.3025 C.3    1 LIG       0.08100
      4 O1        -59.9382    5.4907  -21.0825 O.2    1 LIG      -0.32000
      5 O2        -60.9913    3.7566  -19.9602 O.3    1 LIG      -0.27100
      6 H1        -62.9793    5.5144  -21.0723 H      1 LIG       0.09000
      7 H2        -62.4578    4.3654  -22.3592 H      1 LIG       0.09000
      8 H3        -63.0419    3.6559  -19.4419 H      1 LIG       0.09000
      9 H4        -62.5225    2.5117  -20.7253 H      1 LIG       0.09000
@<TRIPOS>BOND
      1       1       2 1
      2       1       4 2
      3       1       5 1
      4       2       3 1
      5       3       5 1
      6       2       6 1
      7       2       7 1
      8       3       8 1
      9       3       9 1
@<TRIPOS>ALT_TYPE
CGenFF_4.0_ALT_TYPE_SET
CGenFF_4.0 1 CG2O4 2 CG3C41 3 CG3C41 4 OG2D1 5 OG3C51 6 HGA2 7 HGA2 8 HGA2 9 HGA2
@<TRIPOS>MOLECULE
4_lactone
 9 9 0 0 0
****
USER_CHARGES
INVALID_CHARGES
Pose:  20 Cluster:  20 Fr_nu: 5064566 TotEn:   -15.99
@<TRIPOS>ATOM
      1 C1        -51.6189    4.0139  -35.1064 C.2    1 LIG       0.04000
      2 C2        -51.0530    2.7172  -34.5002 C.3    1 LIG       0.11000
      3 C3        -51.6630    3.2660  -33.2140 C.3    1 LIG       0.08100
      4 O1        -51.6537    4.5526  -36.1894 O.2    1 LIG      -0.32000
      5 O2        -52.1370    4.4433  -33.9245 O.3    1 LIG      -0.27100
      6 H1        -51.5101    1.8065  -34.8903 H      1 LIG       0.09000
      7 H2        -49.9637    2.6549  -34.5198 H      1 LIG       0.09000
      8 H3        -52.4910    2.6860  -32.7973 H      1 LIG       0.09000
      9 H4        -50.9493    3.5308  -32.4290 H      1 LIG       0.09000
@<TRIPOS>BOND
      1       1       2 1
      2       1       4 2
      3       1       5 1
      4       2       3 1
      5       3       5 1
      6       2       6 1
      7       2       7 1
      8       3       8 1
      9       3       9 1
@<TRIPOS>ALT_TYPE
CGenFF_4.0_ALT_TYPE_SET
CGenFF_4.0 1 CG2O4 2 CG3C41 3 CG3C41 4 OG2D1 5 OG3C51 6 HGA2 7 HGA2 8 HGA2 9 HGA2
@<TRIPOS>MOLECULE
4_lactone
 9 9 0 0 0
****
USER_CHARGES
INVALID_CHARGES
Pose:  21 Cluster:  21 Fr_nu: 1597702 TotEn:   -15.72
@<TRIPOS>ATOM
      1 C1        -58.1100   -4.2919  -20.1082 C.2    1 LIG       0.04000
      2 C2        -59.2665   -3.4541  -19.5339 C.3    1 LIG       0.11000
      3 C3        -59.9759   -3.8873  -20.8133 C.3    1 LIG       0.08100
      4 O1        -56.9835   -4.5968  -19.7883 O.2    1 LIG      -0.32000
      5 O2        -58.8011   -4.6384  -21.2271 O.3    1 LIG      -0.27100
      6 H1        -59.6829   -3.8470  -18.6051 H      1 LIG       0.09000
      7 H2        -59.0461   -2.3885  -19.4510 H      1 LIG       0.09000
      8 H3        -60.8434   -4.5386  -20.6766 H      1 LIG       0.09000
      9 H4        -60.2085   -3.0846  -21.5185 H      1 LIG       0.09000
@<TRIPOS>BOND
      1       1       2 1
      2       1       4 2
      3       1       5 1
      4       2       3 1
      5       3       5 1
      6       2       6 1
      7       2       7 1
      8       3       8 1
      9       3       9 1
@<TRIPOS>ALT_TYPE
CGenFF_4.0_ALT_TYPE_SET
CGenFF_4.0 1 CG2O4 2 CG3C41 3 CG3C41 4 OG2D1 5 OG3C51 6 HGA2 7 HGA2 8 HGA2 9 HGA2
@<TRIPOS>MOLECULE
4_lactone
 9 9 0 0 0
****
USER_CHARGES
INVALID_CHARGES
Pose:  22 Cluster:  22 Fr_nu: 7211524 TotEn:   -15.58
@<TRIPOS>ATOM
      1 C1        -51.5750  -24.1057  -25.8792 C.2    1 LIG       0.04000
      2 C2        -52.1910  -25.0534  -26.9240 C.3    1 LIG       0.11000
      3 C3        -50.7600  -25.1106  -27.4503 C.3    1 LIG       0.08100
      4 O1        -51.9501  -23.4647  -24.9238 O.2    1 LIG      -0.32000
      5 O2        -50.3232  -24.2019  -26.4020 O.3    1 LIG      -0.27100
      6 H1        -52.5798  -25.9838  -26.5072 H      1 LIG       0.09000
      7 H2        -52.9199  -24.5775  -27.5820 H      1 LIG       0.09000
      8 H3        -50.2654  -26.0827  -27.3731 H      1 LIG       0.09000
      9 H4        -50.6055  -24.6815  -28.4441 H      1 LIG       0.09000
@<TRIPOS>BOND
      1       1       2 1
      2       1       4 2
      3       1       5 1
      4       2       3 1
      5       3       5 1
      6       2       6 1
      7       2       7 1
      8       3       8 1
      9       3       9 1
@<TRIPOS>ALT_TYPE
CGenFF_4.0_ALT_TYPE_SET
CGenFF_4.0 1 CG2O4 2 CG3C41 3 CG3C41 4 OG2D1 5 OG3C51 6 HGA2 7 HGA2 8 HGA2 9 HGA2
@<TRIPOS>MOLECULE
4_lactone
 9 9 0 0 0
****
USER_CHARGES
INVALID_CHARGES
Pose:  23 Cluster:  23 Fr_nu: 1163960 TotEn:   -15.56
@<TRIPOS>ATOM
      1 C1        -70.7047    3.2701  -48.4539 C.2    1 LIG       0.04000
      2 C2        -69.1746    3.3305  -48.6096 C.3    1 LIG       0.11000
      3 C3        -69.1955    3.1835  -47.0911 C.3    1 LIG       0.08100
      4 O1        -71.6778    3.3111  -49.1720 O.2    1 LIG      -0.32000
      5 O2        -70.6494    3.1425  -47.1009 O.3    1 LIG      -0.27100
      6 H1        -68.7494    2.4905  -49.1610 H      1 LIG       0.09000
      7 H2        -68.8029    4.2838  -48.9889 H      1 LIG       0.09000
      8 H3        -68.7686    2.2563  -46.6991 H      1 LIG       0.09000
      9 H4        -68.8216    4.0435  -46.5288 H      1 LIG       0.09000
@<TRIPOS>BOND
      1       1       2 1
      2       1       4 2
      3       1       5 1
      4       2       3 1
      5       3       5 1
      6       2       6 1
      7       2       7 1
      8       3       8 1
      9       3       9 1
@<TRIPOS>ALT_TYPE
CGenFF_4.0_ALT_TYPE_SET
CGenFF_4.0 1 CG2O4 2 CG3C41 3 CG3C41 4 OG2D1 5 OG3C51 6 HGA2 7 HGA2 8 HGA2 9 HGA2
@<TRIPOS>MOLECULE
4_lactone
 9 9 0 0 0
****
USER_CHARGES
INVALID_CHARGES
Pose:  24 Cluster:  24 Fr_nu: 4555200 TotEn:   -15.45
@<TRIPOS>ATOM
      1 C1        -79.5556  -20.4242  -32.7941 C.2    1 LIG       0.04000
      2 C2        -78.4692  -21.5135  -32.8454 C.3    1 LIG       0.11000
      3 C3        -78.4744  -21.3354  -31.3301 C.3    1 LIG       0.08100
      4 O1        -80.2512  -19.8190  -33.5778 O.2    1 LIG      -0.32000
      5 O2        -79.5067  -20.3166  -31.4392 O.3    1 LIG      -0.27100
      6 H1        -78.8233  -22.4789  -33.2101 H      1 LIG       0.09000
      7 H2        -77.5549  -21.2068  -33.3561 H      1 LIG       0.09000
      8 H3        -78.8186  -22.1980  -30.7530 H      1 LIG       0.09000
      9 H4        -77.5543  -20.9306  -30.8996 H      1 LIG       0.09000
@<TRIPOS>BOND
      1       1       2 1
      2       1       4 2
      3       1       5 1
      4       2       3 1
      5       3       5 1
      6       2       6 1
      7       2       7 1
      8       3       8 1
      9       3       9 1
@<TRIPOS>ALT_TYPE
CGenFF_4.0_ALT_TYPE_SET
CGenFF_4.0 1 CG2O4 2 CG3C41 3 CG3C41 4 OG2D1 5 OG3C51 6 HGA2 7 HGA2 8 HGA2 9 HGA2
@<TRIPOS>MOLECULE
4_lactone
 9 9 0 0 0
****
USER_CHARGES
INVALID_CHARGES
Pose:  25 Cluster:  25 Fr_nu: 7144997 TotEn:   -14.82
@<TRIPOS>ATOM
      1 C1        -39.8583  -10.3521  -45.6127 C.2    1 LIG       0.04000
      2 C2        -40.4522  -11.6646  -46.1548 C.3    1 LIG       0.11000
      3 C3        -41.7215  -11.1595  -45.4755 C.3    1 LIG       0.08100
      4 O1        -38.7919   -9.7803  -45.6296 O.2    1 LIG      -0.32000
      5 O2        -41.0239   -9.9638  -45.0294 O.3    1 LIG      -0.27100
      6 H1        -40.4881  -11.7210  -47.2438 H      1 LIG       0.09000
      7 H2        -40.0098  -12.5647  -45.7247 H      1 LIG       0.09000
      8 H3        -42.5518  -10.9161  -46.1440 H      1 LIG       0.09000
      9 H4        -42.0743  -11.7575  -44.6307 H      1 LIG       0.09000
@<TRIPOS>BOND
      1       1       2 1
      2       1       4 2
      3       1       5 1
      4       2       3 1
      5       3       5 1
      6       2       6 1
      7       2       7 1
      8       3       8 1
      9       3       9 1
@<TRIPOS>ALT_TYPE
CGenFF_4.0_ALT_TYPE_SET
CGenFF_4.0 1 CG2O4 2 CG3C41 3 CG3C41 4 OG2D1 5 OG3C51 6 HGA2 7 HGA2 8 HGA2 9 HGA2
@<TRIPOS>MOLECULE
4_lactone
 9 9 0 0 0
****
USER_CHARGES
INVALID_CHARGES
Pose:  26 Cluster:  26 Fr_nu:  66301 TotEn:   -14.62
@<TRIPOS>ATOM
      1 C1        -72.9495   -9.8286  -44.2101 C.2    1 LIG       0.04000
      2 C2        -73.9607   -8.7971  -44.7416 C.3    1 LIG       0.11000
      3 C3        -74.9320   -9.9700  -44.6483 C.3    1 LIG       0.08100
      4 O1        -71.7754   -9.8602  -43.9190 O.2    1 LIG      -0.32000
      5 O2        -73.8683  -10.8297  -44.1533 O.3    1 LIG      -0.27100
      6 H1        -74.1522   -7.9681  -44.0586 H      1 LIG       0.09000
      7 H2        -73.7440   -8.4396  -45.7496 H      1 LIG       0.09000
      8 H3        -75.7366   -9.8616  -43.9158 H      1 LIG       0.09000
      9 H4        -75.3292  -10.3304  -45.6012 H      1 LIG       0.09000
@<TRIPOS>BOND
      1       1       2 1
      2       1       4 2
      3       1       5 1
      4       2       3 1
      5       3       5 1
      6       2       6 1
      7       2       7 1
      8       3       8 1
      9       3       9 1
@<TRIPOS>ALT_TYPE
CGenFF_4.0_ALT_TYPE_SET
CGenFF_4.0 1 CG2O4 2 CG3C41 3 CG3C41 4 OG2D1 5 OG3C51 6 HGA2 7 HGA2 8 HGA2 9 HGA2
@<TRIPOS>MOLECULE
4_lactone
 9 9 0 0 0
****
USER_CHARGES
INVALID_CHARGES
Pose:  27 Cluster:  27 Fr_nu:  43133 TotEn:   -14.38
@<TRIPOS>ATOM
      1 C1        -74.3020  -10.1080  -44.2581 C.2    1 LIG       0.04000
      2 C2        -75.0749   -8.7865  -44.4180 C.3    1 LIG       0.11000
      3 C3        -76.1009   -9.4896  -43.5342 C.3    1 LIG       0.08100
      4 O1        -73.2521  -10.5793  -44.6321 O.2    1 LIG      -0.32000
      5 O2        -75.2591  -10.6742  -43.4752 O.3    1 LIG      -0.27100
      6 H1        -74.5784   -7.9232  -43.9724 H      1 LIG       0.09000
      7 H2        -75.3933   -8.5778  -45.4407 H      1 LIG       0.09000
      8 H3        -76.2516   -9.0522  -42.5435 H      1 LIG       0.09000
      9 H4        -77.0631   -9.7037  -44.0074 H      1 LIG       0.09000
@<TRIPOS>BOND
      1       1       2 1
      2       1       4 2
      3       1       5 1
      4       2       3 1
      5       3       5 1
      6       2       6 1
      7       2       7 1
      8       3       8 1
      9       3       9 1
@<TRIPOS>ALT_TYPE
CGenFF_4.0_ALT_TYPE_SET
CGenFF_4.0 1 CG2O4 2 CG3C41 3 CG3C41 4 OG2D1 5 OG3C51 6 HGA2 7 HGA2 8 HGA2 9 HGA2
@<TRIPOS>MOLECULE
4_lactone
 9 9 0 0 0
****
USER_CHARGES
INVALID_CHARGES
Pose:  28 Cluster:  28 Fr_nu:   3750 TotEn:   -14.35
@<TRIPOS>ATOM
      1 C1        -70.7820   -5.0032  -48.3411 C.2    1 LIG       0.04000
      2 C2        -71.0124   -5.6144  -46.9473 C.3    1 LIG       0.11000
      3 C3        -70.1179   -4.4644  -46.4941 C.3    1 LIG       0.08100
      4 O1        -71.1154   -5.2301  -49.4820 O.2    1 LIG      -0.32000
      5 O2        -69.9908   -4.0033  -47.8677 O.3    1 LIG      -0.27100
      6 H1        -72.0483   -5.5709  -46.6075 H      1 LIG       0.09000
      7 H2        -70.5960   -6.6157  -46.8259 H      1 LIG       0.09000
      8 H3        -70.5966   -3.7137  -45.8595 H      1 LIG       0.09000
      9 H4        -69.1500   -4.7559  -46.0771 H      1 LIG       0.09000
@<TRIPOS>BOND
      1       1       2 1
      2       1       4 2
      3       1       5 1
      4       2       3 1
      5       3       5 1
      6       2       6 1
      7       2       7 1
      8       3       8 1
      9       3       9 1
@<TRIPOS>ALT_TYPE
CGenFF_4.0_ALT_TYPE_SET
CGenFF_4.0 1 CG2O4 2 CG3C41 3 CG3C41 4 OG2D1 5 OG3C51 6 HGA2 7 HGA2 8 HGA2 9 HGA2
@<TRIPOS>MOLECULE
4_lactone
 9 9 0 0 0
****
USER_CHARGES
INVALID_CHARGES
Pose:  29 Cluster:  29 Fr_nu: 5334812 TotEn:   -14.16
@<TRIPOS>ATOM
      1 C1        -51.0323  -23.2594  -26.0717 C.2    1 LIG       0.04000
      2 C2        -51.6050  -24.1239  -27.2092 C.3    1 LIG       0.11000
      3 C3        -50.2980  -23.7543  -27.9043 C.3    1 LIG       0.08100
      4 O1        -51.3686  -22.9019  -24.9656 O.2    1 LIG      -0.32000
      5 O2        -49.8897  -22.9692  -26.7500 O.3    1 LIG      -0.27100
      6 H1        -51.7230  -25.1776  -26.9517 H      1 LIG       0.09000
      7 H2        -52.5130  -23.7210  -27.6608 H      1 LIG       0.09000
      8 H3        -49.6102  -24.5834  -28.0916 H      1 LIG       0.09000
      9 H4        -50.3986  -23.1323  -28.7980 H      1 LIG       0.09000
@<TRIPOS>BOND
      1       1       2 1
      2       1       4 2
      3       1       5 1
      4       2       3 1
      5       3       5 1
      6       2       6 1
      7       2       7 1
      8       3       8 1
      9       3       9 1
@<TRIPOS>ALT_TYPE
CGenFF_4.0_ALT_TYPE_SET
CGenFF_4.0 1 CG2O4 2 CG3C41 3 CG3C41 4 OG2D1 5 OG3C51 6 HGA2 7 HGA2 8 HGA2 9 HGA2
@<TRIPOS>MOLECULE
4_lactone
 9 9 0 0 0
****
USER_CHARGES
INVALID_CHARGES
Pose:  30 Cluster:  30 Fr_nu:  54845 TotEn:   -14.10
@<TRIPOS>ATOM
      1 C1        -80.0072  -20.3913  -32.9492 C.2    1 LIG       0.04000
      2 C2        -78.8583  -21.3235  -32.5247 C.3    1 LIG       0.11000
      3 C3        -79.7928  -22.4132  -33.0417 C.3    1 LIG       0.08100
      4 O1        -80.2429  -19.2044  -32.9430 O.2    1 LIG      -0.32000
      5 O2        -80.7892  -21.4127  -33.3906 O.3    1 LIG      -0.27100
      6 H1        -77.9369  -21.1816  -33.0916 H      1 LIG       0.09000
      7 H2        -78.6665  -21.3333  -31.4505 H      1 LIG       0.09000
      8 H3        -79.4432  -22.9583  -33.9226 H      1 LIG       0.09000
      9 H4        -80.1693  -23.1088  -32.2867 H      1 LIG       0.09000
@<TRIPOS>BOND
      1       1       2 1
      2       1       4 2
      3       1       5 1
      4       2       3 1
      5       3       5 1
      6       2       6 1
      7       2       7 1
      8       3       8 1
      9       3       9 1
@<TRIPOS>ALT_TYPE
CGenFF_4.0_ALT_TYPE_SET
CGenFF_4.0 1 CG2O4 2 CG3C41 3 CG3C41 4 OG2D1 5 OG3C51 6 HGA2 7 HGA2 8 HGA2 9 HGA2
@<TRIPOS>MOLECULE
4_lactone
 9 9 0 0 0
****
USER_CHARGES
INVALID_CHARGES
Pose:  31 Cluster:  31 Fr_nu:  37354 TotEn:   -13.92
@<TRIPOS>ATOM
      1 C1        -80.4643  -21.2262  -32.5992 C.2    1 LIG       0.04000
      2 C2        -79.6616  -22.5120  -32.8666 C.3    1 LIG       0.11000
      3 C3        -78.4877  -21.6632  -32.3875 C.3    1 LIG       0.08100
      4 O1        -81.6132  -20.8563  -32.6860 O.2    1 LIG      -0.32000
      5 O2        -79.3736  -20.5277  -32.1841 O.3    1 LIG      -0.27100
      6 H1        -79.9344  -23.3495  -32.2227 H      1 LIG       0.09000
      7 H2        -79.6345  -22.8100  -33.9160 H      1 LIG       0.09000
      8 H3        -78.0221  -21.9840  -31.4516 H      1 LIG       0.09000
      9 H4        -77.7240  -21.4472  -33.1396 H      1 LIG       0.09000
@<TRIPOS>BOND
      1       1       2 1
      2       1       4 2
      3       1       5 1
      4       2       3 1
      5       3       5 1
      6       2       6 1
      7       2       7 1
      8       3       8 1
      9       3       9 1
@<TRIPOS>ALT_TYPE
CGenFF_4.0_ALT_TYPE_SET
CGenFF_4.0 1 CG2O4 2 CG3C41 3 CG3C41 4 OG2D1 5 OG3C51 6 HGA2 7 HGA2 8 HGA2 9 HGA2
@<TRIPOS>MOLECULE
4_lactone
 9 9 0 0 0
****
USER_CHARGES
INVALID_CHARGES
Pose:  32 Cluster:  32 Fr_nu: 258610 TotEn:   -13.76
@<TRIPOS>ATOM
      1 C1        -80.4595  -22.5496  -32.1772 C.2    1 LIG       0.04000
      2 C2        -79.7314  -22.1356  -33.4686 C.3    1 LIG       0.11000
      3 C3        -78.5959  -21.8005  -32.5061 C.3    1 LIG       0.08100
      4 O1        -81.5401  -22.9960  -31.8651 O.2    1 LIG      -0.32000
      5 O2        -79.4075  -22.2282  -31.3774 O.3    1 LIG      -0.27100
      6 H1        -79.5410  -22.9606  -34.1568 H      1 LIG       0.09000
      7 H2        -80.1842  -21.2860  -33.9823 H      1 LIG       0.09000
      8 H3        -77.6936  -22.4096  -32.6077 H      1 LIG       0.09000
      9 H4        -78.3353  -20.7409  -32.4349 H      1 LIG       0.09000
@<TRIPOS>BOND
      1       1       2 1
      2       1       4 2
      3       1       5 1
      4       2       3 1
      5       3       5 1
      6       2       6 1
      7       2       7 1
      8       3       8 1
      9       3       9 1
@<TRIPOS>ALT_TYPE
CGenFF_4.0_ALT_TYPE_SET
CGenFF_4.0 1 CG2O4 2 CG3C41 3 CG3C41 4 OG2D1 5 OG3C51 6 HGA2 7 HGA2 8 HGA2 9 HGA2
@<TRIPOS>MOLECULE
4_lactone
 9 9 0 0 0
****
USER_CHARGES
INVALID_CHARGES
Pose:  33 Cluster:  33 Fr_nu: 514193 TotEn:   -13.62
@<TRIPOS>ATOM
      1 C1        -71.6298    3.2544  -49.2245 C.2    1 LIG       0.04000
      2 C2        -70.1492    3.4748  -48.8659 C.3    1 LIG       0.11000
      3 C3        -70.6049    3.0248  -47.4811 C.3    1 LIG       0.08100
      4 O1        -72.3367    3.3557  -50.2013 O.2    1 LIG      -0.32000
      5 O2        -71.9665    2.8631  -47.9662 O.3    1 LIG      -0.27100
      6 H1        -69.4613    2.8018  -49.3801 H      1 LIG       0.09000
      7 H2        -69.8220    4.5129  -48.9437 H      1 LIG       0.09000
      8 H3        -70.1870    2.0776  -47.1295 H      1 LIG       0.09000
      9 H4        -70.5457    3.7832  -46.6956 H      1 LIG       0.09000
@<TRIPOS>BOND
      1       1       2 1
      2       1       4 2
      3       1       5 1
      4       2       3 1
      5       3       5 1
      6       2       6 1
      7       2       7 1
      8       3       8 1
      9       3       9 1
@<TRIPOS>ALT_TYPE
CGenFF_4.0_ALT_TYPE_SET
CGenFF_4.0 1 CG2O4 2 CG3C41 3 CG3C41 4 OG2D1 5 OG3C51 6 HGA2 7 HGA2 8 HGA2 9 HGA2
@<TRIPOS>MOLECULE
4_lactone
 9 9 0 0 0
****
USER_CHARGES
INVALID_CHARGES
Pose:  34 Cluster:  34 Fr_nu: 443115 TotEn:   -13.58
@<TRIPOS>ATOM
      1 C1        -79.3693  -20.9297  -31.6126 C.2    1 LIG       0.04000
      2 C2        -78.4875  -21.7601  -32.5623 C.3    1 LIG       0.11000
      3 C3        -79.8104  -22.4381  -32.9058 C.3    1 LIG       0.08100
      4 O1        -79.2235  -20.0305  -30.8160 O.2    1 LIG      -0.32000
      5 O2        -80.5116  -21.5781  -31.9654 O.3    1 LIG      -0.27100
      6 H1        -78.0295  -21.1808  -33.3655 H      1 LIG       0.09000
      7 H2        -77.7517  -22.3855  -32.0540 H      1 LIG       0.09000
      8 H3        -80.1663  -22.2910  -33.9292 H      1 LIG       0.09000
      9 H4        -79.8883  -23.4912  -32.6222 H      1 LIG       0.09000
@<TRIPOS>BOND
      1       1       2 1
      2       1       4 2
      3       1       5 1
      4       2       3 1
      5       3       5 1
      6       2       6 1
      7       2       7 1
      8       3       8 1
      9       3       9 1
@<TRIPOS>ALT_TYPE
CGenFF_4.0_ALT_TYPE_SET
CGenFF_4.0 1 CG2O4 2 CG3C41 3 CG3C41 4 OG2D1 5 OG3C51 6 HGA2 7 HGA2 8 HGA2 9 HGA2
@<TRIPOS>MOLECULE
4_lactone
 9 9 0 0 0
****
USER_CHARGES
INVALID_CHARGES
Pose:  35 Cluster:  35 Fr_nu: 5740025 TotEn:   -13.40
@<TRIPOS>ATOM
      1 C1        -39.7662   -0.7956  -46.1385 C.2    1 LIG       0.04000
      2 C2        -40.2950    0.6457  -46.2477 C.3    1 LIG       0.11000
      3 C3        -39.4881    0.6513  -47.5426 C.3    1 LIG       0.08100
      4 O1        -39.8604   -1.7257  -45.3701 O.2    1 LIG      -0.32000
      5 O2        -39.0680   -0.7205  -47.3033 O.3    1 LIG      -0.27100
      6 H1        -41.3777    0.7155  -46.3640 H      1 LIG       0.09000
      7 H2        -39.9360    1.3125  -45.4621 H      1 LIG       0.09000
      8 H3        -40.0710    0.7396  -48.4635 H      1 LIG       0.09000
      9 H4        -38.6349    1.3349  -47.5637 H      1 LIG       0.09000
@<TRIPOS>BOND
      1       1       2 1
      2       1       4 2
      3       1       5 1
      4       2       3 1
      5       3       5 1
      6       2       6 1
      7       2       7 1
      8       3       8 1
      9       3       9 1
@<TRIPOS>ALT_TYPE
CGenFF_4.0_ALT_TYPE_SET
CGenFF_4.0 1 CG2O4 2 CG3C41 3 CG3C41 4 OG2D1 5 OG3C51 6 HGA2 7 HGA2 8 HGA2 9 HGA2
@<TRIPOS>MOLECULE
4_lactone
 9 9 0 0 0
****
USER_CHARGES
INVALID_CHARGES
Pose:  36 Cluster:  36 Fr_nu: 773614 TotEn:   -13.22
@<TRIPOS>ATOM
      1 C1        -70.1079    3.6905  -47.9180 C.2    1 LIG       0.04000
      2 C2        -68.6364    3.3559  -48.2212 C.3    1 LIG       0.11000
      3 C3        -68.4081    4.8033  -47.7961 C.3    1 LIG       0.08100
      4 O1        -71.1776    3.1259  -47.9526 O.2    1 LIG      -0.32000
      5 O2        -69.8322    4.9714  -47.5530 O.3    1 LIG      -0.27100
      6 H1        -68.2079    2.5964  -47.5653 H      1 LIG       0.09000
      7 H2        -68.4376    3.1326  -49.2706 H      1 LIG       0.09000
      8 H3        -67.8239    4.9421  -46.8822 H      1 LIG       0.09000
      9 H4        -68.0527    5.4752  -48.5821 H      1 LIG       0.09000
@<TRIPOS>BOND
      1       1       2 1
      2       1       4 2
      3       1       5 1
      4       2       3 1
      5       3       5 1
      6       2       6 1
      7       2       7 1
      8       3       8 1
      9       3       9 1
@<TRIPOS>ALT_TYPE
CGenFF_4.0_ALT_TYPE_SET
CGenFF_4.0 1 CG2O4 2 CG3C41 3 CG3C41 4 OG2D1 5 OG3C51 6 HGA2 7 HGA2 8 HGA2 9 HGA2
@<TRIPOS>MOLECULE
4_lactone
 9 9 0 0 0
****
USER_CHARGES
INVALID_CHARGES
Pose:  37 Cluster:  37 Fr_nu: 236530 TotEn:   -13.17
@<TRIPOS>ATOM
      1 C1        -79.7488  -21.7360  -31.3607 C.2    1 LIG       0.04000
      2 C2        -78.6895  -21.1898  -32.3347 C.3    1 LIG       0.11000
      3 C3        -79.3072  -22.2054  -33.2913 C.3    1 LIG       0.08100
      4 O1        -80.0969  -21.5405  -30.2183 O.2    1 LIG      -0.32000
      5 O2        -80.2501  -22.6202  -32.2644 O.3    1 LIG      -0.27100
      6 H1        -78.8290  -20.1413  -32.6024 H      1 LIG       0.09000
      7 H2        -77.6605  -21.3889  -32.0310 H      1 LIG       0.09000
      8 H3        -79.8183  -21.7859  -34.1621 H      1 LIG       0.09000
      9 H4        -78.6532  -23.0283  -33.5922 H      1 LIG       0.09000
@<TRIPOS>BOND
      1       1       2 1
      2       1       4 2
      3       1       5 1
      4       2       3 1
      5       3       5 1
      6       2       6 1
      7       2       7 1
      8       3       8 1
      9       3       9 1
@<TRIPOS>ALT_TYPE
CGenFF_4.0_ALT_TYPE_SET
CGenFF_4.0 1 CG2O4 2 CG3C41 3 CG3C41 4 OG2D1 5 OG3C51 6 HGA2 7 HGA2 8 HGA2 9 HGA2
@<TRIPOS>MOLECULE
4_lactone
 9 9 0 0 0
****
USER_CHARGES
INVALID_CHARGES
Pose:  38 Cluster:  38 Fr_nu: 1640750 TotEn:   -13.09
@<TRIPOS>ATOM
      1 C1        -78.8302  -14.4851  -48.1334 C.2    1 LIG       0.04000
      2 C2        -78.6885  -13.9010  -46.7163 C.3    1 LIG       0.11000
      3 C3        -77.1973  -14.0699  -46.9915 C.3    1 LIG       0.08100
      4 O1        -79.7250  -14.7704  -48.8964 O.2    1 LIG      -0.32000
      5 O2        -77.4875  -14.6092  -48.3108 O.3    1 LIG      -0.27100
      6 H1        -79.0391  -12.8722  -46.6214 H      1 LIG       0.09000
      7 H2        -79.1007  -14.5355  -45.9299 H      1 LIG       0.09000
      8 H3        -76.6191  -13.1439  -47.0527 H      1 LIG       0.09000
      9 H4        -76.6816  -14.8012  -46.3631 H      1 LIG       0.09000
@<TRIPOS>BOND
      1       1       2 1
      2       1       4 2
      3       1       5 1
      4       2       3 1
      5       3       5 1
      6       2       6 1
      7       2       7 1
      8       3       8 1
      9       3       9 1
@<TRIPOS>ALT_TYPE
CGenFF_4.0_ALT_TYPE_SET
CGenFF_4.0 1 CG2O4 2 CG3C41 3 CG3C41 4 OG2D1 5 OG3C51 6 HGA2 7 HGA2 8 HGA2 9 HGA2
@<TRIPOS>MOLECULE
4_lactone
 9 9 0 0 0
****
USER_CHARGES
INVALID_CHARGES
Pose:  39 Cluster:  39 Fr_nu:  25331 TotEn:   -13.05
@<TRIPOS>ATOM
      1 C1        -73.4002   -9.6075  -44.1045 C.2    1 LIG       0.04000
      2 C2        -73.8470   -9.2454  -45.5323 C.3    1 LIG       0.11000
      3 C3        -74.9444   -8.4789  -44.8002 C.3    1 LIG       0.08100
      4 O1        -72.5217  -10.2540  -43.5806 O.2    1 LIG      -0.32000
      5 O2        -74.4057   -8.9042  -43.5179 O.3    1 LIG      -0.27100
      6 H1        -73.1291   -8.6351  -46.0824 H      1 LIG       0.09000
      7 H2        -74.1791  -10.0994  -46.1250 H      1 LIG       0.09000
      8 H3        -74.9157   -7.3912  -44.9089 H      1 LIG       0.09000
      9 H4        -75.9613   -8.8510  -44.9521 H      1 LIG       0.09000
@<TRIPOS>BOND
      1       1       2 1
      2       1       4 2
      3       1       5 1
      4       2       3 1
      5       3       5 1
      6       2       6 1
      7       2       7 1
      8       3       8 1
      9       3       9 1
@<TRIPOS>ALT_TYPE
CGenFF_4.0_ALT_TYPE_SET
CGenFF_4.0 1 CG2O4 2 CG3C41 3 CG3C41 4 OG2D1 5 OG3C51 6 HGA2 7 HGA2 8 HGA2 9 HGA2
@<TRIPOS>MOLECULE
4_lactone
 9 9 0 0 0
****
USER_CHARGES
INVALID_CHARGES
Pose:  40 Cluster:  40 Fr_nu: 3380529 TotEn:   -12.99
@<TRIPOS>ATOM
      1 C1        -79.2985  -14.1251  -49.0683 C.2    1 LIG       0.04000
      2 C2        -79.0166  -13.9833  -47.5618 C.3    1 LIG       0.11000
      3 C3        -77.5693  -14.1927  -47.9970 C.3    1 LIG       0.08100
      4 O1        -80.2600  -14.1040  -49.8028 O.2    1 LIG      -0.32000
      5 O2        -77.9885  -14.3070  -49.3851 O.3    1 LIG      -0.27100
      6 H1        -79.2512  -12.9983  -47.1554 H      1 LIG       0.09000
      7 H2        -79.4482  -14.7781  -46.9513 H      1 LIG       0.09000
      8 H3        -76.9013  -13.3403  -47.8464 H      1 LIG       0.09000
      9 H4        -77.0987  -15.1138  -47.6423 H      1 LIG       0.09000
@<TRIPOS>BOND
      1       1       2 1
      2       1       4 2
      3       1       5 1
      4       2       3 1
      5       3       5 1
      6       2       6 1
      7       2       7 1
      8       3       8 1
      9       3       9 1
@<TRIPOS>ALT_TYPE
CGenFF_4.0_ALT_TYPE_SET
CGenFF_4.0 1 CG2O4 2 CG3C41 3 CG3C41 4 OG2D1 5 OG3C51 6 HGA2 7 HGA2 8 HGA2 9 HGA2
@<TRIPOS>MOLECULE
4_lactone
 9 9 0 0 0
****
USER_CHARGES
INVALID_CHARGES
Pose:  41 Cluster:  41 Fr_nu: 612905 TotEn:   -12.59
@<TRIPOS>ATOM
      1 C1        -49.5695  -10.0708  -43.3847 C.2    1 LIG       0.04000
      2 C2        -50.9203  -10.2305  -42.6643 C.3    1 LIG       0.11000
      3 C3        -50.8766  -11.6272  -43.2770 C.3    1 LIG       0.08100
      4 O1        -48.7243   -9.2152  -43.5184 O.2    1 LIG      -0.32000
      5 O2        -49.5963  -11.3293  -43.8996 O.3    1 LIG      -0.27100
      6 H1        -50.8527  -10.1883  -41.5762 H      1 LIG       0.09000
      7 H2        -51.7056   -9.5722  -43.0395 H      1 LIG       0.09000
      8 H3        -50.7966  -12.4540  -42.5660 H      1 LIG       0.09000
      9 H4        -51.6468  -11.8389  -44.0237 H      1 LIG       0.09000
@<TRIPOS>BOND
      1       1       2 1
      2       1       4 2
      3       1       5 1
      4       2       3 1
      5       3       5 1
      6       2       6 1
      7       2       7 1
      8       3       8 1
      9       3       9 1
@<TRIPOS>ALT_TYPE
CGenFF_4.0_ALT_TYPE_SET
CGenFF_4.0 1 CG2O4 2 CG3C41 3 CG3C41 4 OG2D1 5 OG3C51 6 HGA2 7 HGA2 8 HGA2 9 HGA2
@<TRIPOS>MOLECULE
4_lactone
 9 9 0 0 0
****
USER_CHARGES
INVALID_CHARGES
Pose:  42 Cluster:  42 Fr_nu: 612338 TotEn:   -12.05
@<TRIPOS>ATOM
      1 C1        -49.7013  -10.7257  -42.8583 C.2    1 LIG       0.04000
      2 C2        -50.8766  -11.6272  -43.2770 C.3    1 LIG       0.11000
      3 C3        -50.2333  -12.6104  -42.3036 C.3    1 LIG       0.08100
      4 O1        -49.2916   -9.6162  -43.1140 O.2    1 LIG      -0.32000
      5 O2        -49.1813  -11.6506  -42.0075 O.3    1 LIG      -0.27100
      6 H1        -51.8565  -11.2454  -42.9862 H      1 LIG       0.09000
      7 H2        -50.8604  -11.9206  -44.3279 H      1 LIG       0.09000
      8 H3        -50.8223  -12.8502  -41.4142 H      1 LIG       0.09000
      9 H4        -49.8303  -13.5226  -42.7521 H      1 LIG       0.09000
@<TRIPOS>BOND
      1       1       2 1
      2       1       4 2
      3       1       5 1
      4       2       3 1
      5       3       5 1
      6       2       6 1
      7       2       7 1
      8       3       8 1
      9       3       9 1
@<TRIPOS>ALT_TYPE
CGenFF_4.0_ALT_TYPE_SET
CGenFF_4.0 1 CG2O4 2 CG3C41 3 CG3C41 4 OG2D1 5 OG3C51 6 HGA2 7 HGA2 8 HGA2 9 HGA2
@<TRIPOS>MOLECULE
4_lactone
 9 9 0 0 0
****
USER_CHARGES
INVALID_CHARGES
Pose:  43 Cluster:  43 Fr_nu: 2177212 TotEn:   -11.77
@<TRIPOS>ATOM
      1 C1        -79.8552  -20.2105  -32.0046 C.2    1 LIG       0.04000
      2 C2        -79.5457  -21.6590  -31.5860 C.3    1 LIG       0.11000
      3 C3        -78.5439  -21.5854  -32.7345 C.3    1 LIG       0.08100
      4 O1        -80.5946  -19.3185  -31.6553 O.2    1 LIG      -0.32000
      5 O2        -78.9436  -20.2151  -33.0139 O.3    1 LIG      -0.27100
      6 H1        -79.1157  -21.7520  -30.5876 H      1 LIG       0.09000
      7 H2        -80.3782  -22.3505  -31.7261 H      1 LIG       0.09000
      8 H3        -77.4904  -21.6478  -32.4487 H      1 LIG       0.09000
      9 H4        -78.7492  -22.2446  -33.5824 H      1 LIG       0.09000
@<TRIPOS>BOND
      1       1       2 1
      2       1       4 2
      3       1       5 1
      4       2       3 1
      5       3       5 1
      6       2       6 1
      7       2       7 1
      8       3       8 1
      9       3       9 1
@<TRIPOS>ALT_TYPE
CGenFF_4.0_ALT_TYPE_SET
CGenFF_4.0 1 CG2O4 2 CG3C41 3 CG3C41 4 OG2D1 5 OG3C51 6 HGA2 7 HGA2 8 HGA2 9 HGA2
@<TRIPOS>MOLECULE
4_lactone
 9 9 0 0 0
****
USER_CHARGES
INVALID_CHARGES
Pose:  44 Cluster:  44 Fr_nu: 904720 TotEn:   -11.75
@<TRIPOS>ATOM
      1 C1        -72.0177   -9.8311  -44.0639 C.2    1 LIG       0.04000
      2 C2        -73.4717   -9.7979  -44.5678 C.3    1 LIG       0.11000
      3 C3        -72.9849   -8.5766  -45.3420 C.3    1 LIG       0.08100
      4 O1        -71.3449  -10.5103  -43.3221 O.2    1 LIG      -0.32000
      5 O2        -71.6523   -8.7347  -44.7809 O.3    1 LIG      -0.27100
      6 H1        -73.7533  -10.6610  -45.1730 H      1 LIG       0.09000
      7 H2        -74.2091   -9.6022  -43.7875 H      1 LIG       0.09000
      8 H3        -72.9785   -8.6776  -46.4307 H      1 LIG       0.09000
      9 H4        -73.4334   -7.6233  -45.0495 H      1 LIG       0.09000
@<TRIPOS>BOND
      1       1       2 1
      2       1       4 2
      3       1       5 1
      4       2       3 1
      5       3       5 1
      6       2       6 1
      7       2       7 1
      8       3       8 1
      9       3       9 1
@<TRIPOS>ALT_TYPE
CGenFF_4.0_ALT_TYPE_SET
CGenFF_4.0 1 CG2O4 2 CG3C41 3 CG3C41 4 OG2D1 5 OG3C51 6 HGA2 7 HGA2 8 HGA2 9 HGA2
@<TRIPOS>MOLECULE
4_lactone
 9 9 0 0 0
****
USER_CHARGES
INVALID_CHARGES
Pose:  45 Cluster:  45 Fr_nu: 2124748 TotEn:   -11.74
@<TRIPOS>ATOM
      1 C1        -79.0428  -14.7709  -47.1959 C.2    1 LIG       0.04000
      2 C2        -79.0704  -13.6762  -46.1143 C.3    1 LIG       0.11000
      3 C3        -78.0927  -14.6072  -45.4034 C.3    1 LIG       0.08100
      4 O1        -79.5524  -14.9737  -48.2746 O.2    1 LIG      -0.32000
      5 O2        -78.1692  -15.5525  -46.5062 O.3    1 LIG      -0.27100
      6 H1        -78.6612  -12.7183  -46.4393 H      1 LIG       0.09000
      7 H2        -80.0414  -13.5505  -45.6326 H      1 LIG       0.09000
      8 H3        -77.0785  -14.2196  -45.2742 H      1 LIG       0.09000
      9 H4        -78.4547  -15.0480  -44.4706 H      1 LIG       0.09000
@<TRIPOS>BOND
      1       1       2 1
      2       1       4 2
      3       1       5 1
      4       2       3 1
      5       3       5 1
      6       2       6 1
      7       2       7 1
      8       3       8 1
      9       3       9 1
@<TRIPOS>ALT_TYPE
CGenFF_4.0_ALT_TYPE_SET
CGenFF_4.0 1 CG2O4 2 CG3C41 3 CG3C41 4 OG2D1 5 OG3C51 6 HGA2 7 HGA2 8 HGA2 9 HGA2
@<TRIPOS>MOLECULE
4_lactone
 9 9 0 0 0
****
USER_CHARGES
INVALID_CHARGES
Pose:  46 Cluster:  46 Fr_nu: 5957874 TotEn:   -11.68
@<TRIPOS>ATOM
      1 C1        -75.4912   -6.1767  -58.5961 C.2    1 LIG       0.04000
      2 C2        -76.7696   -6.9088  -59.0423 C.3    1 LIG       0.11000
      3 C3        -77.3417   -6.3129  -57.7596 C.3    1 LIG       0.08100
      4 O1        -74.3604   -6.0275  -59.0000 O.2    1 LIG      -0.32000
      5 O2        -76.0653   -5.6793  -57.4679 O.3    1 LIG      -0.27100
      6 H1        -77.1977   -6.5311  -59.9721 H      1 LIG       0.09000
      7 H2        -76.6769   -7.9960  -59.0603 H      1 LIG       0.09000
      8 H3        -78.1369   -5.5745  -57.8939 H      1 LIG       0.09000
      9 H4        -77.6178   -7.0349  -56.9862 H      1 LIG       0.09000
@<TRIPOS>BOND
      1       1       2 1
      2       1       4 2
      3       1       5 1
      4       2       3 1
      5       3       5 1
      6       2       6 1
      7       2       7 1
      8       3       8 1
      9       3       9 1
@<TRIPOS>ALT_TYPE
CGenFF_4.0_ALT_TYPE_SET
CGenFF_4.0 1 CG2O4 2 CG3C41 3 CG3C41 4 OG2D1 5 OG3C51 6 HGA2 7 HGA2 8 HGA2 9 HGA2
@<TRIPOS>MOLECULE
4_lactone
 9 9 0 0 0
****
USER_CHARGES
INVALID_CHARGES
Pose:  47 Cluster:  47 Fr_nu:  79573 TotEn:   -11.52
@<TRIPOS>ATOM
      1 C1        -49.1877   -9.9556  -43.1179 C.2    1 LIG       0.04000
      2 C2        -50.4167  -10.7508  -42.6419 C.3    1 LIG       0.11000
      3 C3        -50.9236   -9.3719  -42.2301 C.3    1 LIG       0.08100
      4 O1        -48.1236  -10.1874  -43.6456 O.2    1 LIG      -0.32000
      5 O2        -49.7008   -8.7590  -42.7249 O.3    1 LIG      -0.27100
      6 H1        -50.9705  -11.2384  -43.4456 H      1 LIG       0.09000
      7 H2        -50.2095  -11.4437  -41.8248 H      1 LIG       0.09000
      8 H3        -51.8030   -9.0099  -42.7697 H      1 LIG       0.09000
      9 H4        -51.0445   -9.2157  -41.1546 H      1 LIG       0.09000
@<TRIPOS>BOND
      1       1       2 1
      2       1       4 2
      3       1       5 1
      4       2       3 1
      5       3       5 1
      6       2       6 1
      7       2       7 1
      8       3       8 1
      9       3       9 1
@<TRIPOS>ALT_TYPE
CGenFF_4.0_ALT_TYPE_SET
CGenFF_4.0 1 CG2O4 2 CG3C41 3 CG3C41 4 OG2D1 5 OG3C51 6 HGA2 7 HGA2 8 HGA2 9 HGA2
@<TRIPOS>MOLECULE
4_lactone
 9 9 0 0 0
****
USER_CHARGES
INVALID_CHARGES
Pose:  48 Cluster:  48 Fr_nu: 4553796 TotEn:   -11.37
@<TRIPOS>ATOM
      1 C1        -80.1719  -20.9370  -31.9815 C.2    1 LIG       0.04000
      2 C2        -78.7867  -21.3932  -31.4892 C.3    1 LIG       0.11000
      3 C3        -78.6144  -21.8288  -32.9413 C.3    1 LIG       0.08100
      4 O1        -81.1562  -20.4094  -31.5154 O.2    1 LIG      -0.32000
      5 O2        -79.9509  -21.3504  -33.2582 O.3    1 LIG      -0.27100
      6 H1        -78.1406  -20.5783  -31.1593 H      1 LIG       0.09000
      7 H2        -78.8186  -22.1980  -30.7530 H      1 LIG       0.09000
      8 H3        -77.8491  -21.2926  -33.5090 H      1 LIG       0.09000
      9 H4        -78.5246  -22.9065  -33.1029 H      1 LIG       0.09000
@<TRIPOS>BOND
      1       1       2 1
      2       1       4 2
      3       1       5 1
      4       2       3 1
      5       3       5 1
      6       2       6 1
      7       2       7 1
      8       3       8 1
      9       3       9 1
@<TRIPOS>ALT_TYPE
CGenFF_4.0_ALT_TYPE_SET
CGenFF_4.0 1 CG2O4 2 CG3C41 3 CG3C41 4 OG2D1 5 OG3C51 6 HGA2 7 HGA2 8 HGA2 9 HGA2
@<TRIPOS>MOLECULE
4_lactone
 9 9 0 0 0
****
USER_CHARGES
INVALID_CHARGES
Pose:  49 Cluster:  49 Fr_nu: 6316592 TotEn:   -11.36
@<TRIPOS>ATOM
      1 C1        -40.5238   -0.2408  -45.5228 C.2    1 LIG       0.04000
      2 C2        -41.4170    0.9776  -45.2277 C.3    1 LIG       0.11000
      3 C3        -40.8155    1.5055  -46.5267 C.3    1 LIG       0.08100
      4 O1        -40.2729   -1.3088  -45.0122 O.2    1 LIG      -0.32000
      5 O2        -40.0273    0.2917  -46.6716 O.3    1 LIG      -0.27100
      6 H1        -42.4864    0.7628  -45.2539 H      1 LIG       0.09000
      7 H2        -41.1430    1.5217  -44.3224 H      1 LIG       0.09000
      8 H3        -41.5166    1.6324  -47.3561 H      1 LIG       0.09000
      9 H4        -40.1785    2.3886  -46.4268 H      1 LIG       0.09000
@<TRIPOS>BOND
      1       1       2 1
      2       1       4 2
      3       1       5 1
      4       2       3 1
      5       3       5 1
      6       2       6 1
      7       2       7 1
      8       3       8 1
      9       3       9 1
@<TRIPOS>ALT_TYPE
CGenFF_4.0_ALT_TYPE_SET
CGenFF_4.0 1 CG2O4 2 CG3C41 3 CG3C41 4 OG2D1 5 OG3C51 6 HGA2 7 HGA2 8 HGA2 9 HGA2
@<TRIPOS>MOLECULE
4_lactone
 9 9 0 0 0
****
USER_CHARGES
INVALID_CHARGES
Pose:  50 Cluster:  50 Fr_nu: 1160227 TotEn:   -10.78
@<TRIPOS>ATOM
      1 C1        -83.0985    2.4971  -52.1817 C.2    1 LIG       0.04000
      2 C2        -84.4098    3.2705  -51.9546 C.3    1 LIG       0.11000
      3 C3        -85.0347    2.0477  -52.6194 C.3    1 LIG       0.08100
      4 O1        -81.9181    2.6589  -51.9701 O.2    1 LIG      -0.32000
      5 O2        -83.7217    1.4396  -52.7674 O.3    1 LIG      -0.27100
      6 H1        -84.6628    3.4195  -50.9038 H      1 LIG       0.09000
      7 H2        -84.4795    4.2035  -52.5163 H      1 LIG       0.09000
      8 H3        -85.6887    1.4451  -51.9833 H      1 LIG       0.09000
      9 H4        -85.5058    2.2275  -53.5897 H      1 LIG       0.09000
@<TRIPOS>BOND
      1       1       2 1
      2       1       4 2
      3       1       5 1
      4       2       3 1
      5       3       5 1
      6       2       6 1
      7       2       7 1
      8       3       8 1
      9       3       9 1
@<TRIPOS>ALT_TYPE
CGenFF_4.0_ALT_TYPE_SET
CGenFF_4.0 1 CG2O4 2 CG3C41 3 CG3C41 4 OG2D1 5 OG3C51 6 HGA2 7 HGA2 8 HGA2 9 HGA2
@<TRIPOS>MOLECULE
4_lactone
 9 9 0 0 0
****
USER_CHARGES
INVALID_CHARGES
Pose:  51 Cluster:  51 Fr_nu:  17174 TotEn:   -10.69
@<TRIPOS>ATOM
      1 C1        -51.4530  -11.4918  -28.5658 C.2    1 LIG       0.04000
      2 C2        -49.9996  -11.9465  -28.7896 C.3    1 LIG       0.11000
      3 C3        -49.7426  -11.1400  -27.5202 C.3    1 LIG       0.08100
      4 O1        -52.5264  -11.6333  -29.1064 O.2    1 LIG      -0.32000
      5 O2        -51.1522  -10.7903  -27.4401 O.3    1 LIG      -0.27100
      6 H1        -49.8519  -13.0242  -28.7042 H      1 LIG       0.09000
      7 H2        -49.5456  -11.5542  -29.7011 H      1 LIG       0.09000
      8 H3        -49.4204  -11.7174  -26.6494 H      1 LIG       0.09000
      9 H4        -49.1151  -10.2532  -27.6439 H      1 LIG       0.09000
@<TRIPOS>BOND
      1       1       2 1
      2       1       4 2
      3       1       5 1
      4       2       3 1
      5       3       5 1
      6       2       6 1
      7       2       7 1
      8       3       8 1
      9       3       9 1
@<TRIPOS>ALT_TYPE
CGenFF_4.0_ALT_TYPE_SET
CGenFF_4.0 1 CG2O4 2 CG3C41 3 CG3C41 4 OG2D1 5 OG3C51 6 HGA2 7 HGA2 8 HGA2 9 HGA2
@<TRIPOS>MOLECULE
4_lactone
 9 9 0 0 0
****
USER_CHARGES
INVALID_CHARGES
Pose:  52 Cluster:  52 Fr_nu: 7340850 TotEn:   -10.50
@<TRIPOS>ATOM
      1 C1        -46.6984   -7.8534  -29.3548 C.2    1 LIG       0.04000
      2 C2        -46.9401   -8.6868  -28.0834 C.3    1 LIG       0.11000
      3 C3        -46.9678   -7.3182  -27.4097 C.3    1 LIG       0.08100
      4 O1        -46.5274   -8.0550  -30.5356 O.2    1 LIG      -0.32000
      5 O2        -46.7337   -6.6678  -28.6894 O.3    1 LIG      -0.27100
      6 H1        -47.8838   -9.2344  -28.0824 H      1 LIG       0.09000
      7 H2        -46.1050   -9.3337  -27.8096 H      1 LIG       0.09000
      8 H3        -47.9274   -7.0227  -26.9768 H      1 LIG       0.09000
      9 H4        -46.1547   -7.1228  -26.7051 H      1 LIG       0.09000
@<TRIPOS>BOND
      1       1       2 1
      2       1       4 2
      3       1       5 1
      4       2       3 1
      5       3       5 1
      6       2       6 1
      7       2       7 1
      8       3       8 1
      9       3       9 1
@<TRIPOS>ALT_TYPE
CGenFF_4.0_ALT_TYPE_SET
CGenFF_4.0 1 CG2O4 2 CG3C41 3 CG3C41 4 OG2D1 5 OG3C51 6 HGA2 7 HGA2 8 HGA2 9 HGA2
@<TRIPOS>MOLECULE
4_lactone
 9 9 0 0 0
****
USER_CHARGES
INVALID_CHARGES
Pose:  53 Cluster:  53 Fr_nu: 4417943 TotEn:   -10.49
@<TRIPOS>ATOM
      1 C1        -50.4570  -10.2107  -42.4843 C.2    1 LIG       0.04000
      2 C2        -51.2232  -11.3913  -43.1072 C.3    1 LIG       0.11000
      3 C3        -49.8572  -11.7330  -43.6948 C.3    1 LIG       0.08100
      4 O1        -50.7004   -9.2667  -41.7674 O.2    1 LIG      -0.32000
      5 O2        -49.2706  -10.5732  -43.0418 O.3    1 LIG      -0.27100
      6 H1        -51.6164  -12.1016  -42.3782 H      1 LIG       0.09000
      7 H2        -51.9886  -11.0956  -43.8266 H      1 LIG       0.09000
      8 H3        -49.4088  -12.6651  -43.3402 H      1 LIG       0.09000
      9 H4        -49.7810  -11.6625  -44.7833 H      1 LIG       0.09000
@<TRIPOS>BOND
      1       1       2 1
      2       1       4 2
      3       1       5 1
      4       2       3 1
      5       3       5 1
      6       2       6 1
      7       2       7 1
      8       3       8 1
      9       3       9 1
@<TRIPOS>ALT_TYPE
CGenFF_4.0_ALT_TYPE_SET
CGenFF_4.0 1 CG2O4 2 CG3C41 3 CG3C41 4 OG2D1 5 OG3C51 6 HGA2 7 HGA2 8 HGA2 9 HGA2
@<TRIPOS>MOLECULE
4_lactone
 9 9 0 0 0
****
USER_CHARGES
INVALID_CHARGES
Pose:  54 Cluster:  54 Fr_nu: 856163 TotEn:   -10.38
@<TRIPOS>ATOM
      1 C1        -81.8399    3.1731  -52.3500 C.2    1 LIG       0.04000
      2 C2        -83.0705    3.9988  -51.9339 C.3    1 LIG       0.11000
      3 C3        -83.8047    2.6796  -52.1542 C.3    1 LIG       0.08100
      4 O1        -80.6526    3.3532  -52.4996 O.2    1 LIG      -0.32000
      5 O2        -82.5574    2.0316  -52.5283 O.3    1 LIG      -0.27100
      6 H1        -83.0390    4.3570  -50.9038 H      1 LIG       0.09000
      7 H2        -83.3220    4.8033  -52.6269 H      1 LIG       0.09000
      8 H3        -84.2423    2.2261  -51.2606 H      1 LIG       0.09000
      9 H4        -84.5241    2.6720  -52.9776 H      1 LIG       0.09000
@<TRIPOS>BOND
      1       1       2 1
      2       1       4 2
      3       1       5 1
      4       2       3 1
      5       3       5 1
      6       2       6 1
      7       2       7 1
      8       3       8 1
      9       3       9 1
@<TRIPOS>ALT_TYPE
CGenFF_4.0_ALT_TYPE_SET
CGenFF_4.0 1 CG2O4 2 CG3C41 3 CG3C41 4 OG2D1 5 OG3C51 6 HGA2 7 HGA2 8 HGA2 9 HGA2
@<TRIPOS>MOLECULE
4_lactone
 9 9 0 0 0
****
USER_CHARGES
INVALID_CHARGES
Pose:  55 Cluster:  55 Fr_nu: 2213037 TotEn:   -10.06
@<TRIPOS>ATOM
      1 C1        -60.4311    6.1892  -21.8153 C.2    1 LIG       0.04000
      2 C2        -61.5616    7.1559  -22.2111 C.3    1 LIG       0.11000
      3 C3        -60.4430    7.8684  -22.9653 C.3    1 LIG       0.08100
      4 O1        -60.3067    5.1837  -21.1536 O.2    1 LIG      -0.32000
      5 O2        -59.4835    6.8750  -22.5091 O.3    1 LIG      -0.27100
      6 H1        -62.3376    6.7040  -22.8308 H      1 LIG       0.09000
      7 H2        -61.9925    7.7046  -21.3720 H      1 LIG       0.09000
      8 H3        -60.5333    7.8711  -24.0550 H      1 LIG       0.09000
      9 H4        -60.1905    8.8679  -22.6006 H      1 LIG       0.09000
@<TRIPOS>BOND
      1       1       2 1
      2       1       4 2
      3       1       5 1
      4       2       3 1
      5       3       5 1
      6       2       6 1
      7       2       7 1
      8       3       8 1
      9       3       9 1
@<TRIPOS>ALT_TYPE
CGenFF_4.0_ALT_TYPE_SET
CGenFF_4.0 1 CG2O4 2 CG3C41 3 CG3C41 4 OG2D1 5 OG3C51 6 HGA2 7 HGA2 8 HGA2 9 HGA2
@<TRIPOS>MOLECULE
4_lactone
 9 9 0 0 0
****
USER_CHARGES
INVALID_CHARGES
Pose:  56 Cluster:  56 Fr_nu: 142740 TotEn:    -9.94
@<TRIPOS>ATOM
      1 C1        -79.6162  -16.7907  -44.6200 C.2    1 LIG       0.04000
      2 C2        -78.4724  -15.7609  -44.6404 C.3    1 LIG       0.11000
      3 C3        -78.4505  -16.0246  -43.1378 C.3    1 LIG       0.08100
      4 O1        -80.3642  -17.3105  -45.4166 O.2    1 LIG      -0.32000
      5 O2        -79.5420  -16.9762  -43.2747 O.3    1 LIG      -0.27100
      6 H1        -77.5890  -16.0871  -45.1914 H      1 LIG       0.09000
      7 H2        -78.7810  -14.7585  -44.9418 H      1 LIG       0.09000
      8 H3        -77.5450  -16.5022  -42.7538 H      1 LIG       0.09000
      9 H4        -78.7327  -15.1778  -42.5062 H      1 LIG       0.09000
@<TRIPOS>BOND
      1       1       2 1
      2       1       4 2
      3       1       5 1
      4       2       3 1
      5       3       5 1
      6       2       6 1
      7       2       7 1
      8       3       8 1
      9       3       9 1
@<TRIPOS>ALT_TYPE
CGenFF_4.0_ALT_TYPE_SET
CGenFF_4.0 1 CG2O4 2 CG3C41 3 CG3C41 4 OG2D1 5 OG3C51 6 HGA2 7 HGA2 8 HGA2 9 HGA2
@<TRIPOS>MOLECULE
4_lactone
 9 9 0 0 0
****
USER_CHARGES
INVALID_CHARGES
Pose:  57 Cluster:  57 Fr_nu:   2905 TotEn:    -8.65
@<TRIPOS>ATOM
      1 C1        -51.6381  -12.4598  -27.5863 C.2    1 LIG       0.04000
      2 C2        -50.1491  -12.1826  -27.8602 C.3    1 LIG       0.11000
      3 C3        -50.6957  -10.9460  -28.5673 C.3    1 LIG       0.08100
      4 O1        -52.3014  -13.3050  -27.0295 O.2    1 LIG      -0.32000
      5 O2        -52.0558  -11.3392  -28.2340 O.3    1 LIG      -0.27100
      6 H1        -49.5587  -11.9927  -26.9625 H      1 LIG       0.09000
      7 H2        -49.6690  -12.9229  -28.5022 H      1 LIG       0.09000
      8 H3        -50.4313   -9.9861  -28.1152 H      1 LIG       0.09000
      9 H4        -50.5404  -10.9141  -29.6492 H      1 LIG       0.09000
@<TRIPOS>BOND
      1       1       2 1
      2       1       4 2
      3       1       5 1
      4       2       3 1
      5       3       5 1
      6       2       6 1
      7       2       7 1
      8       3       8 1
      9       3       9 1
@<TRIPOS>ALT_TYPE
CGenFF_4.0_ALT_TYPE_SET
CGenFF_4.0 1 CG2O4 2 CG3C41 3 CG3C41 4 OG2D1 5 OG3C51 6 HGA2 7 HGA2 8 HGA2 9 HGA2
@<TRIPOS>MOLECULE
4_lactone
 9 9 0 0 0
****
USER_CHARGES
INVALID_CHARGES
Pose:  58 Cluster:  58 Fr_nu: 142867 TotEn:    -8.05
@<TRIPOS>ATOM
      1 C1        -50.8617  -11.6644  -27.6663 C.2    1 LIG       0.04000
      2 C2        -49.8623  -11.0286  -28.6492 C.3    1 LIG       0.11000
      3 C3        -49.2966  -10.3948  -27.3819 C.3    1 LIG       0.08100
      4 O1        -51.8099  -12.4145  -27.7170 O.2    1 LIG      -0.32000
      5 O2        -50.3073  -11.0648  -26.5787 O.3    1 LIG      -0.27100
      6 H1        -49.2119  -11.7472  -29.1503 H      1 LIG       0.09000
      7 H2        -50.3167  -10.3391  -29.3625 H      1 LIG       0.09000
      8 H3        -48.2870  -10.7100  -27.1046 H      1 LIG       0.09000
      9 H4        -49.3882   -9.3071  -27.3172 H      1 LIG       0.09000
@<TRIPOS>BOND
      1       1       2 1
      2       1       4 2
      3       1       5 1
      4       2       3 1
      5       3       5 1
      6       2       6 1
      7       2       7 1
      8       3       8 1
      9       3       9 1
@<TRIPOS>ALT_TYPE
CGenFF_4.0_ALT_TYPE_SET
CGenFF_4.0 1 CG2O4 2 CG3C41 3 CG3C41 4 OG2D1 5 OG3C51 6 HGA2 7 HGA2 8 HGA2 9 HGA2
@<TRIPOS>MOLECULE
pyridine
 11 11 0 0 0
****
USER_CHARGES
INVALID_CHARGES
Pose:   1 Cluster:   1 Fr_nu: 3237616 TotEn:   -15.16
@<TRIPOS>ATOM
      1 C1        -60.4638   -2.3670  -20.8356 C.ar   1 LIG      -0.11300
      2 C2        -59.5424   -3.0364  -21.6330 C.ar   1 LIG      -0.11700
      3 C3        -60.3607   -2.4419  -19.4510 C.ar   1 LIG      -0.11700
      4 C4        -58.5445   -3.7615  -21.0021 C.ar   1 LIG       0.17700
      5 C5        -59.3263   -3.1938  -18.9177 C.ar   1 LIG       0.17700
      6 N1        -58.4122   -3.8579  -19.6601 N.ar   1 LIG      -0.60000
      7 H1        -61.2613   -1.7884  -21.2922 H      1 LIG       0.11500
      8 H2        -59.6032   -2.9918  -22.7142 H      1 LIG       0.11500
      9 H3        -61.0680   -1.9287  -18.8096 H      1 LIG       0.11500
     10 H4        -57.8017   -4.3017  -21.5797 H      1 LIG       0.12400
     11 H5        -59.2020   -3.2852  -17.8436 H      1 LIG       0.12400
@<TRIPOS>BOND
      1       1       2 ar
      2       1       3 ar
      3       2       4 ar
      4       3       5 ar
      5       4       6 ar
      6       5       6 ar
      7       1       7 1
      8       2       8 1
      9       3       9 1
     10       4      10 1
     11       5      11 1
@<TRIPOS>ALT_TYPE
CGenFF_4.0_ALT_TYPE_SET
CGenFF_4.0 1 CG2R61 2 CG2R61 3 CG2R61 4 CG2R61 5 CG2R61 6 NG2R60 7 HGR61 8 HGR61 9 HGR61 10 HGR62 11 HGR62
@<TRIPOS>MOLECULE
pyridine
 11 11 0 0 0
****
USER_CHARGES
INVALID_CHARGES
Pose:   2 Cluster:   2 Fr_nu: 1318994 TotEn:   -14.30
@<TRIPOS>ATOM
      1 C1        -78.0334  -12.2980  -50.7915 C.ar   1 LIG      -0.11300
      2 C2        -79.0726  -12.5398  -51.6830 C.ar   1 LIG      -0.11700
      3 C3        -77.9799  -12.9945  -49.5893 C.ar   1 LIG      -0.11700
      4 C4        -80.0260  -13.4805  -51.3280 C.ar   1 LIG       0.17700
      5 C5        -78.9823  -13.9147  -49.3279 C.ar   1 LIG       0.17700
      6 N1        -80.0076  -14.1766  -50.1693 N.ar   1 LIG      -0.60000
      7 H1        -77.2670  -11.5676  -51.0329 H      1 LIG       0.11500
      8 H2        -79.1343  -12.0090  -52.6259 H      1 LIG       0.11500
      9 H3        -77.1794  -12.8220  -48.8790 H      1 LIG       0.11500
     10 H4        -80.8567  -13.7049  -51.9889 H      1 LIG       0.12400
     11 H5        -78.9873  -14.4838  -48.4041 H      1 LIG       0.12400
@<TRIPOS>BOND
      1       1       2 ar
      2       1       3 ar
      3       2       4 ar
      4       3       5 ar
      5       4       6 ar
      6       5       6 ar
      7       1       7 1
      8       2       8 1
      9       3       9 1
     10       4      10 1
     11       5      11 1
@<TRIPOS>ALT_TYPE
CGenFF_4.0_ALT_TYPE_SET
CGenFF_4.0 1 CG2R61 2 CG2R61 3 CG2R61 4 CG2R61 5 CG2R61 6 NG2R60 7 HGR61 8 HGR61 9 HGR61 10 HGR62 11 HGR62
@<TRIPOS>MOLECULE
pyridine
 11 11 0 0 0
****
USER_CHARGES
INVALID_CHARGES
Pose:   3 Cluster:   3 Fr_nu: 417300 TotEn:   -13.61
@<TRIPOS>ATOM
      1 C1        -63.5841    1.1555  -26.3598 C.ar   1 LIG      -0.11300
      2 C2        -62.7034    1.4744  -25.3323 C.ar   1 LIG      -0.11700
      3 C3        -63.8307   -0.1777  -26.6680 C.ar   1 LIG      -0.11700
      4 C4        -62.0994    0.4314  -24.6487 C.ar   1 LIG       0.17700
      5 C5        -63.1761   -1.1467  -25.9248 C.ar   1 LIG       0.17700
      6 N1        -62.3138   -0.8756  -24.9195 N.ar   1 LIG      -0.60000
      7 H1        -64.0770    1.9446  -26.9198 H      1 LIG       0.11500
      8 H2        -62.4964    2.5065  -25.0745 H      1 LIG       0.11500
      9 H3        -64.5130   -0.4497  -27.4652 H      1 LIG       0.11500
     10 H4        -61.4042    0.6277  -23.8392 H      1 LIG       0.12400
     11 H5        -63.3330   -2.2015  -26.1256 H      1 LIG       0.12400
@<TRIPOS>BOND
      1       1       2 ar
      2       1       3 ar
      3       2       4 ar
      4       3       5 ar
      5       4       6 ar
      6       5       6 ar
      7       1       7 1
      8       2       8 1
      9       3       9 1
     10       4      10 1
     11       5      11 1
@<TRIPOS>ALT_TYPE
CGenFF_4.0_ALT_TYPE_SET
CGenFF_4.0 1 CG2R61 2 CG2R61 3 CG2R61 4 CG2R61 5 CG2R61 6 NG2R60 7 HGR61 8 HGR61 9 HGR61 10 HGR62 11 HGR62
@<TRIPOS>MOLECULE
pyridine
 11 11 0 0 0
****
USER_CHARGES
INVALID_CHARGES
Pose:   4 Cluster:   4 Fr_nu: 1815265 TotEn:   -12.93
@<TRIPOS>ATOM
      1 C1        -56.7961    3.5462  -39.8076 C.ar   1 LIG      -0.11300
      2 C2        -58.0257    2.9010  -39.7372 C.ar   1 LIG      -0.11700
      3 C3        -55.6431    2.8084  -40.0520 C.ar   1 LIG      -0.11700
      4 C4        -58.0486    1.5273  -39.9166 C.ar   1 LIG       0.17700
      5 C5        -55.7726    1.4389  -40.2171 C.ar   1 LIG       0.17700
      6 N1        -56.9498    0.7769  -40.1556 N.ar   1 LIG      -0.60000
      7 H1        -56.7363    4.6219  -39.6716 H      1 LIG       0.11500
      8 H2        -58.9373    3.4558  -39.5481 H      1 LIG       0.11500
      9 H3        -54.6738    3.2901  -40.1106 H      1 LIG       0.11500
     10 H4        -58.9827    0.9774  -39.8707 H      1 LIG       0.12400
     11 H5        -54.9039    0.8176  -40.4091 H      1 LIG       0.12400
@<TRIPOS>BOND
      1       1       2 ar
      2       1       3 ar
      3       2       4 ar
      4       3       5 ar
      5       4       6 ar
      6       5       6 ar
      7       1       7 1
      8       2       8 1
      9       3       9 1
     10       4      10 1
     11       5      11 1
@<TRIPOS>ALT_TYPE
CGenFF_4.0_ALT_TYPE_SET
CGenFF_4.0 1 CG2R61 2 CG2R61 3 CG2R61 4 CG2R61 5 CG2R61 6 NG2R60 7 HGR61 8 HGR61 9 HGR61 10 HGR62 11 HGR62
@<TRIPOS>MOLECULE
pyridine
 11 11 0 0 0
****
USER_CHARGES
INVALID_CHARGES
Pose:   5 Cluster:   5 Fr_nu:  46247 TotEn:   -12.78
@<TRIPOS>ATOM
      1 C1        -50.2337  -10.3883  -42.7771 C.ar   1 LIG      -0.11300
      2 C2        -49.0014   -9.9677  -43.2646 C.ar   1 LIG      -0.11700
      3 C3        -50.5168  -11.7473  -42.6984 C.ar   1 LIG      -0.11700
      4 C4        -48.0939  -10.9381  -43.6576 C.ar   1 LIG       0.17700
      5 C5        -49.5416  -12.6381  -43.1170 C.ar   1 LIG       0.17700
      6 N1        -48.3331  -12.2672  -43.5962 N.ar   1 LIG      -0.60000
      7 H1        -50.9723   -9.6584  -42.4596 H      1 LIG       0.11500
      8 H2        -48.7589   -8.9137  -43.3346 H      1 LIG       0.11500
      9 H3        -51.4710  -12.0982  -42.3221 H      1 LIG       0.11500
     10 H4        -47.1190  -10.6613  -44.0452 H      1 LIG       0.12400
     11 H5        -49.7127  -13.7089  -43.0769 H      1 LIG       0.12400
@<TRIPOS>BOND
      1       1       2 ar
      2       1       3 ar
      3       2       4 ar
      4       3       5 ar
      5       4       6 ar
      6       5       6 ar
      7       1       7 1
      8       2       8 1
      9       3       9 1
     10       4      10 1
     11       5      11 1
@<TRIPOS>ALT_TYPE
CGenFF_4.0_ALT_TYPE_SET
CGenFF_4.0 1 CG2R61 2 CG2R61 3 CG2R61 4 CG2R61 5 CG2R61 6 NG2R60 7 HGR61 8 HGR61 9 HGR61 10 HGR62 11 HGR62
@<TRIPOS>MOLECULE
pyridine
 11 11 0 0 0
****
USER_CHARGES
INVALID_CHARGES
Pose:   6 Cluster:   6 Fr_nu: 2195800 TotEn:   -12.66
@<TRIPOS>ATOM
      1 C1        -50.9654  -12.7191  -44.1056 C.ar   1 LIG      -0.11300
      2 C2        -50.9678  -12.0269  -42.8997 C.ar   1 LIG      -0.11700
      3 C3        -50.2984  -13.9352  -44.2014 C.ar   1 LIG      -0.11700
      4 C4        -50.2935  -12.5893  -41.8278 C.ar   1 LIG       0.17700
      5 C5        -49.6538  -14.4120  -43.0714 C.ar   1 LIG       0.17700
      6 N1        -49.6341  -13.7681  -41.8828 N.ar   1 LIG      -0.60000
      7 H1        -51.4820  -12.3111  -44.9693 H      1 LIG       0.11500
      8 H2        -51.4814  -11.0776  -42.8018 H      1 LIG       0.11500
      9 H3        -50.2828  -14.4919  -45.1315 H      1 LIG       0.11500
     10 H4        -50.2654  -12.0884  -40.8658 H      1 LIG       0.12400
     11 H5        -49.1182  -15.3555  -43.0935 H      1 LIG       0.12400
@<TRIPOS>BOND
      1       1       2 ar
      2       1       3 ar
      3       2       4 ar
      4       3       5 ar
      5       4       6 ar
      6       5       6 ar
      7       1       7 1
      8       2       8 1
      9       3       9 1
     10       4      10 1
     11       5      11 1
@<TRIPOS>ALT_TYPE
CGenFF_4.0_ALT_TYPE_SET
CGenFF_4.0 1 CG2R61 2 CG2R61 3 CG2R61 4 CG2R61 5 CG2R61 6 NG2R60 7 HGR61 8 HGR61 9 HGR61 10 HGR62 11 HGR62
@<TRIPOS>MOLECULE
pyridine
 11 11 0 0 0
****
USER_CHARGES
INVALID_CHARGES
Pose:   7 Cluster:   7 Fr_nu: 4090322 TotEn:   -12.58
@<TRIPOS>ATOM
      1 C1        -62.2306    6.7998  -20.3297 C.ar   1 LIG      -0.11300
      2 C2        -61.8949    5.5495  -19.8226 C.ar   1 LIG      -0.11700
      3 C3        -61.3106    7.5009  -21.1012 C.ar   1 LIG      -0.11700
      4 C4        -60.6363    5.0483  -20.1132 C.ar   1 LIG       0.17700
      5 C5        -60.0780    6.9125  -21.3344 C.ar   1 LIG       0.17700
      6 N1        -59.7158    5.7000  -20.8587 N.ar   1 LIG      -0.60000
      7 H1        -63.2073    7.2273  -20.1235 H      1 LIG       0.11500
      8 H2        -62.5962    4.9850  -19.2192 H      1 LIG       0.11500
      9 H3        -61.5504    8.4773  -21.5065 H      1 LIG       0.11500
     10 H4        -60.3262    4.0776  -19.7408 H      1 LIG       0.12400
     11 H5        -59.3244    7.4181  -21.9294 H      1 LIG       0.12400
@<TRIPOS>BOND
      1       1       2 ar
      2       1       3 ar
      3       2       4 ar
      4       3       5 ar
      5       4       6 ar
      6       5       6 ar
      7       1       7 1
      8       2       8 1
      9       3       9 1
     10       4      10 1
     11       5      11 1
@<TRIPOS>ALT_TYPE
CGenFF_4.0_ALT_TYPE_SET
CGenFF_4.0 1 CG2R61 2 CG2R61 3 CG2R61 4 CG2R61 5 CG2R61 6 NG2R60 7 HGR61 8 HGR61 9 HGR61 10 HGR62 11 HGR62
@<TRIPOS>MOLECULE
pyridine
 11 11 0 0 0
****
USER_CHARGES
INVALID_CHARGES
Pose:   8 Cluster:   8 Fr_nu: 1318679 TotEn:   -12.27
@<TRIPOS>ATOM
      1 C1        -77.8848  -13.0903  -47.5166 C.ar   1 LIG      -0.11300
      2 C2        -78.7804  -14.0448  -47.0475 C.ar   1 LIG      -0.11700
      3 C3        -77.8136  -12.8220  -48.8790 C.ar   1 LIG      -0.11700
      4 C4        -79.5764  -14.6981  -47.9744 C.ar   1 LIG       0.17700
      5 C5        -78.6527  -13.5302  -49.7240 C.ar   1 LIG       0.17700
      6 N1        -79.5355  -14.4647  -49.3054 N.ar   1 LIG      -0.60000
      7 H1        -77.2429  -12.5570  -46.8217 H      1 LIG       0.11500
      8 H2        -78.8532  -14.2700  -45.9899 H      1 LIG       0.11500
      9 H3        -77.1226  -12.0825  -49.2672 H      1 LIG       0.11500
     10 H4        -80.2908  -15.4514  -47.6591 H      1 LIG       0.12400
     11 H5        -78.6360  -13.3592  -50.7954 H      1 LIG       0.12400
@<TRIPOS>BOND
      1       1       2 ar
      2       1       3 ar
      3       2       4 ar
      4       3       5 ar
      5       4       6 ar
      6       5       6 ar
      7       1       7 1
      8       2       8 1
      9       3       9 1
     10       4      10 1
     11       5      11 1
@<TRIPOS>ALT_TYPE
CGenFF_4.0_ALT_TYPE_SET
CGenFF_4.0 1 CG2R61 2 CG2R61 3 CG2R61 4 CG2R61 5 CG2R61 6 NG2R60 7 HGR61 8 HGR61 9 HGR61 10 HGR62 11 HGR62
@<TRIPOS>MOLECULE
pyridine
 11 11 0 0 0
****
USER_CHARGES
INVALID_CHARGES
Pose:   9 Cluster:   9 Fr_nu: 3685565 TotEn:   -12.26
@<TRIPOS>ATOM
      1 C1        -76.6087  -21.7867  -25.3414 C.ar   1 LIG      -0.11300
      2 C2        -76.1309  -21.3570  -26.5744 C.ar   1 LIG      -0.11700
      3 C3        -76.8981  -23.1324  -25.1447 C.ar   1 LIG      -0.11700
      4 C4        -75.9611  -22.3052  -27.5703 C.ar   1 LIG       0.17700
      5 C5        -76.6942  -24.0010  -26.2047 C.ar   1 LIG       0.17700
      6 N1        -76.2315  -23.6208  -27.4168 N.ar   1 LIG      -0.60000
      7 H1        -76.7560  -21.0740  -24.5354 H      1 LIG       0.11500
      8 H2        -75.8984  -20.3132  -26.7502 H      1 LIG       0.11500
      9 H3        -77.2721  -23.4898  -24.1921 H      1 LIG       0.11500
     10 H4        -75.5913  -22.0206  -28.5498 H      1 LIG       0.12400
     11 H5        -76.9052  -25.0606  -26.1035 H      1 LIG       0.12400
@<TRIPOS>BOND
      1       1       2 ar
      2       1       3 ar
      3       2       4 ar
      4       3       5 ar
      5       4       6 ar
      6       5       6 ar
      7       1       7 1
      8       2       8 1
      9       3       9 1
     10       4      10 1
     11       5      11 1
@<TRIPOS>ALT_TYPE
CGenFF_4.0_ALT_TYPE_SET
CGenFF_4.0 1 CG2R61 2 CG2R61 3 CG2R61 4 CG2R61 5 CG2R61 6 NG2R60 7 HGR61 8 HGR61 9 HGR61 10 HGR62 11 HGR62
@<TRIPOS>MOLECULE
pyridine
 11 11 0 0 0
****
USER_CHARGES
INVALID_CHARGES
Pose:  10 Cluster:  10 Fr_nu: 579261 TotEn:   -12.22
@<TRIPOS>ATOM
      1 C1        -75.8004  -23.8122  -44.3913 C.ar   1 LIG      -0.11300
      2 C2        -75.6958  -24.8284  -43.4480 C.ar   1 LIG      -0.11700
      3 C3        -74.9222  -22.7353  -44.3451 C.ar   1 LIG      -0.11700
      4 C4        -74.7037  -24.7213  -42.4867 C.ar   1 LIG       0.17700
      5 C5        -73.9649  -22.7218  -43.3435 C.ar   1 LIG       0.17700
      6 N1        -73.8325  -23.6905  -42.4098 N.ar   1 LIG      -0.60000
      7 H1        -76.5655  -23.8592  -45.1605 H      1 LIG       0.11500
      8 H2        -76.3692  -25.6774  -43.4649 H      1 LIG       0.11500
      9 H3        -74.9855  -21.9315  -45.0698 H      1 LIG       0.11500
     10 H4        -74.5811  -25.4877  -41.7286 H      1 LIG       0.12400
     11 H5        -73.2562  -21.9040  -43.2630 H      1 LIG       0.12400
@<TRIPOS>BOND
      1       1       2 ar
      2       1       3 ar
      3       2       4 ar
      4       3       5 ar
      5       4       6 ar
      6       5       6 ar
      7       1       7 1
      8       2       8 1
      9       3       9 1
     10       4      10 1
     11       5      11 1
@<TRIPOS>ALT_TYPE
CGenFF_4.0_ALT_TYPE_SET
CGenFF_4.0 1 CG2R61 2 CG2R61 3 CG2R61 4 CG2R61 5 CG2R61 6 NG2R60 7 HGR61 8 HGR61 9 HGR61 10 HGR62 11 HGR62
@<TRIPOS>MOLECULE
pyridine
 11 11 0 0 0
****
USER_CHARGES
INVALID_CHARGES
Pose:  11 Cluster:  11 Fr_nu: 3476112 TotEn:   -12.15
@<TRIPOS>ATOM
      1 C1        -76.6366   -6.2175  -58.9974 C.ar   1 LIG      -0.11300
      2 C2        -77.4320   -6.3014  -57.8601 C.ar   1 LIG      -0.11700
      3 C3        -75.5324   -7.0520  -59.1300 C.ar   1 LIG      -0.11700
      4 C4        -77.0832   -7.2292  -56.8919 C.ar   1 LIG       0.17700
      5 C5        -75.2685   -7.9460  -58.1048 C.ar   1 LIG       0.17700
      6 N1        -76.0182   -8.0565  -56.9852 N.ar   1 LIG      -0.60000
      7 H1        -76.8764   -5.5024  -59.7787 H      1 LIG       0.11500
      8 H2        -78.2976   -5.6613  -57.7356 H      1 LIG       0.11500
      9 H3        -74.8979   -7.0037  -60.0077 H      1 LIG       0.11500
     10 H4        -77.6714   -7.3333  -55.9862 H      1 LIG       0.12400
     11 H5        -74.4188   -8.6186  -58.1589 H      1 LIG       0.12400
@<TRIPOS>BOND
      1       1       2 ar
      2       1       3 ar
      3       2       4 ar
      4       3       5 ar
      5       4       6 ar
      6       5       6 ar
      7       1       7 1
      8       2       8 1
      9       3       9 1
     10       4      10 1
     11       5      11 1
@<TRIPOS>ALT_TYPE
CGenFF_4.0_ALT_TYPE_SET
CGenFF_4.0 1 CG2R61 2 CG2R61 3 CG2R61 4 CG2R61 5 CG2R61 6 NG2R60 7 HGR61 8 HGR61 9 HGR61 10 HGR62 11 HGR62
@<TRIPOS>MOLECULE
pyridine
 11 11 0 0 0
****
USER_CHARGES
INVALID_CHARGES
Pose:  12 Cluster:  12 Fr_nu: 514125 TotEn:   -12.12
@<TRIPOS>ATOM
      1 C1        -49.3654  -10.9041  -43.6738 C.ar   1 LIG      -0.11300
      2 C2        -50.4698  -11.1845  -42.8770 C.ar   1 LIG      -0.11700
      3 C3        -48.4173  -11.8931  -43.9111 C.ar   1 LIG      -0.11700
      4 C4        -50.5790  -12.4592  -42.3451 C.ar   1 LIG       0.17700
      5 C5        -48.6182  -13.1360  -43.3327 C.ar   1 LIG       0.17700
      6 N1        -49.6784  -13.4457  -42.5531 N.ar   1 LIG      -0.60000
      7 H1        -49.2434   -9.9165  -44.1084 H      1 LIG       0.11500
      8 H2        -51.2215  -10.4293  -42.6788 H      1 LIG       0.11500
      9 H3        -47.5482  -11.6969  -44.5285 H      1 LIG       0.11500
     10 H4        -51.4218  -12.7277  -41.7169 H      1 LIG       0.12400
     11 H5        -47.9078  -13.9417  -43.4860 H      1 LIG       0.12400
@<TRIPOS>BOND
      1       1       2 ar
      2       1       3 ar
      3       2       4 ar
      4       3       5 ar
      5       4       6 ar
      6       5       6 ar
      7       1       7 1
      8       2       8 1
      9       3       9 1
     10       4      10 1
     11       5      11 1
@<TRIPOS>ALT_TYPE
CGenFF_4.0_ALT_TYPE_SET
CGenFF_4.0 1 CG2R61 2 CG2R61 3 CG2R61 4 CG2R61 5 CG2R61 6 NG2R60 7 HGR61 8 HGR61 9 HGR61 10 HGR62 11 HGR62
@<TRIPOS>MOLECULE
pyridine
 11 11 0 0 0
****
USER_CHARGES
INVALID_CHARGES
Pose:  13 Cluster:  13 Fr_nu: 148355 TotEn:   -12.00
@<TRIPOS>ATOM
      1 C1        -76.0586  -24.3030  -45.7715 C.ar   1 LIG      -0.11300
      2 C2        -75.0754  -23.3199  -45.7715 C.ar   1 LIG      -0.11700
      3 C3        -76.5462  -24.7907  -44.5642 C.ar   1 LIG      -0.11700
      4 C4        -74.6168  -22.8613  -44.5471 C.ar   1 LIG       0.17700
      5 C5        -76.0216  -24.2665  -43.3938 C.ar   1 LIG       0.17700
      6 N1        -75.0660  -23.3110  -43.3540 N.ar   1 LIG      -0.60000
      7 H1        -76.4435  -24.6890  -46.7107 H      1 LIG       0.11500
      8 H2        -74.6808  -22.9248  -46.7004 H      1 LIG       0.11500
      9 H3        -77.3122  -25.5574  -44.5401 H      1 LIG       0.11500
     10 H4        -73.8503  -22.0953  -44.4935 H      1 LIG       0.12400
     11 H5        -76.3673  -24.6134  -42.4255 H      1 LIG       0.12400
@<TRIPOS>BOND
      1       1       2 ar
      2       1       3 ar
      3       2       4 ar
      4       3       5 ar
      5       4       6 ar
      6       5       6 ar
      7       1       7 1
      8       2       8 1
      9       3       9 1
     10       4      10 1
     11       5      11 1
@<TRIPOS>ALT_TYPE
CGenFF_4.0_ALT_TYPE_SET
CGenFF_4.0 1 CG2R61 2 CG2R61 3 CG2R61 4 CG2R61 5 CG2R61 6 NG2R60 7 HGR61 8 HGR61 9 HGR61 10 HGR62 11 HGR62
@<TRIPOS>MOLECULE
pyridine
 11 11 0 0 0
****
USER_CHARGES
INVALID_CHARGES
Pose:  14 Cluster:  14 Fr_nu:   9274 TotEn:   -11.96
@<TRIPOS>ATOM
      1 C1        -49.4207  -11.9728  -43.9377 C.ar   1 LIG      -0.11300
      2 C2        -48.2355  -11.2528  -44.0374 C.ar   1 LIG      -0.11700
      3 C3        -50.5576  -11.3616  -43.4207 C.ar   1 LIG      -0.11700
      4 C4        -48.2392   -9.9349  -43.6096 C.ar   1 LIG       0.17700
      5 C5        -50.4574  -10.0389  -43.0203 C.ar   1 LIG       0.17700
      6 N1        -49.3235   -9.3072  -43.1018 N.ar   1 LIG      -0.60000
      7 H1        -49.4582  -13.0085  -44.2617 H      1 LIG       0.11500
      8 H2        -47.3372  -11.7086  -44.4374 H      1 LIG       0.11500
      9 H3        -51.4923  -11.9036  -43.3331 H      1 LIG       0.11500
     10 H4        -47.3398   -9.3308  -43.6662 H      1 LIG       0.12400
     11 H5        -51.3148   -9.5161  -42.6094 H      1 LIG       0.12400
@<TRIPOS>BOND
      1       1       2 ar
      2       1       3 ar
      3       2       4 ar
      4       3       5 ar
      5       4       6 ar
      6       5       6 ar
      7       1       7 1
      8       2       8 1
      9       3       9 1
     10       4      10 1
     11       5      11 1
@<TRIPOS>ALT_TYPE
CGenFF_4.0_ALT_TYPE_SET
CGenFF_4.0 1 CG2R61 2 CG2R61 3 CG2R61 4 CG2R61 5 CG2R61 6 NG2R60 7 HGR61 8 HGR61 9 HGR61 10 HGR62 11 HGR62
@<TRIPOS>MOLECULE
pyridine
 11 11 0 0 0
****
USER_CHARGES
INVALID_CHARGES
Pose:  15 Cluster:  15 Fr_nu: 532892 TotEn:   -11.91
@<TRIPOS>ATOM
      1 C1        -76.4024   -8.1961  -55.9358 C.ar   1 LIG      -0.11300
      2 C2        -76.8320   -7.1172  -56.7004 C.ar   1 LIG      -0.11700
      3 C3        -75.0551   -8.5395  -55.9232 C.ar   1 LIG      -0.11700
      4 C4        -75.8821   -6.4194  -57.4289 C.ar   1 LIG       0.17700
      5 C5        -74.1848   -7.7782  -56.6866 C.ar   1 LIG       0.17700
      6 N1        -74.5649   -6.7232  -57.4418 N.ar   1 LIG      -0.60000
      7 H1        -77.1163   -8.7687  -55.3515 H      1 LIG       0.11500
      8 H2        -77.8771   -6.8313  -56.7251 H      1 LIG       0.11500
      9 H3        -74.6977   -9.3770  -55.3350 H      1 LIG       0.11500
     10 H4        -76.1666   -5.5702  -58.0413 H      1 LIG       0.12400
     11 H5        -73.1239   -8.0048  -56.7120 H      1 LIG       0.12400
@<TRIPOS>BOND
      1       1       2 ar
      2       1       3 ar
      3       2       4 ar
      4       3       5 ar
      5       4       6 ar
      6       5       6 ar
      7       1       7 1
      8       2       8 1
      9       3       9 1
     10       4      10 1
     11       5      11 1
@<TRIPOS>ALT_TYPE
CGenFF_4.0_ALT_TYPE_SET
CGenFF_4.0 1 CG2R61 2 CG2R61 3 CG2R61 4 CG2R61 5 CG2R61 6 NG2R60 7 HGR61 8 HGR61 9 HGR61 10 HGR62 11 HGR62
@<TRIPOS>MOLECULE
pyridine
 11 11 0 0 0
****
USER_CHARGES
INVALID_CHARGES
Pose:  16 Cluster:  16 Fr_nu: 349017 TotEn:   -11.60
@<TRIPOS>ATOM
      1 C1        -78.9104  -20.5343  -31.8778 C.ar   1 LIG      -0.11300
      2 C2        -78.4530  -21.6382  -32.5886 C.ar   1 LIG      -0.11700
      3 C3        -80.2656  -20.2234  -31.8836 C.ar   1 LIG      -0.11700
      4 C4        -79.3839  -22.3932  -33.2837 C.ar   1 LIG       0.17700
      5 C5        -81.1154  -21.0415  -32.6105 C.ar   1 LIG       0.17700
      6 N1        -80.7081  -22.1223  -33.3131 N.ar   1 LIG      -0.60000
      7 H1        -78.2119  -19.9169  -31.3209 H      1 LIG       0.11500
      8 H2        -77.4013  -21.8996  -32.5980 H      1 LIG       0.11500
      9 H3        -80.6446  -19.3673  -31.3371 H      1 LIG       0.11500
     10 H4        -79.0775  -23.2639  -33.8539 H      1 LIG       0.12400
     11 H5        -82.1813  -20.8422  -32.6482 H      1 LIG       0.12400
@<TRIPOS>BOND
      1       1       2 ar
      2       1       3 ar
      3       2       4 ar
      4       3       5 ar
      5       4       6 ar
      6       5       6 ar
      7       1       7 1
      8       2       8 1
      9       3       9 1
     10       4      10 1
     11       5      11 1
@<TRIPOS>ALT_TYPE
CGenFF_4.0_ALT_TYPE_SET
CGenFF_4.0 1 CG2R61 2 CG2R61 3 CG2R61 4 CG2R61 5 CG2R61 6 NG2R60 7 HGR61 8 HGR61 9 HGR61 10 HGR62 11 HGR62
@<TRIPOS>MOLECULE
pyridine
 11 11 0 0 0
****
USER_CHARGES
INVALID_CHARGES
Pose:  17 Cluster:  17 Fr_nu: 101870 TotEn:   -11.50
@<TRIPOS>ATOM
      1 C1        -75.7649  -10.9479  -45.4167 C.ar   1 LIG      -0.11300
      2 C2        -74.4902  -10.5382  -45.7917 C.ar   1 LIG      -0.11700
      3 C3        -76.2268  -10.6769  -44.1336 C.ar   1 LIG      -0.11700
      4 C4        -73.7230   -9.8660  -44.8540 C.ar   1 LIG       0.17700
      5 C5        -75.3817   -9.9987  -43.2700 C.ar   1 LIG       0.17700
      6 N1        -74.1373   -9.5848  -43.5983 N.ar   1 LIG      -0.60000
      7 H1        -76.3968  -11.4782  -46.1229 H      1 LIG       0.11500
      8 H2        -74.1095  -10.7383  -46.7865 H      1 LIG       0.11500
      9 H3        -77.2167  -10.9873  -43.8192 H      1 LIG       0.11500
     10 H4        -72.7219   -9.5259  -45.0974 H      1 LIG       0.12400
     11 H5        -75.6938   -9.7633  -42.2578 H      1 LIG       0.12400
@<TRIPOS>BOND
      1       1       2 ar
      2       1       3 ar
      3       2       4 ar
      4       3       5 ar
      5       4       6 ar
      6       5       6 ar
      7       1       7 1
      8       2       8 1
      9       3       9 1
     10       4      10 1
     11       5      11 1
@<TRIPOS>ALT_TYPE
CGenFF_4.0_ALT_TYPE_SET
CGenFF_4.0 1 CG2R61 2 CG2R61 3 CG2R61 4 CG2R61 5 CG2R61 6 NG2R60 7 HGR61 8 HGR61 9 HGR61 10 HGR62 11 HGR62
@<TRIPOS>MOLECULE
pyridine
 11 11 0 0 0
****
USER_CHARGES
INVALID_CHARGES
Pose:  18 Cluster:  18 Fr_nu: 1625363 TotEn:   -11.44
@<TRIPOS>ATOM
      1 C1        -78.9390  -20.9607  -31.2658 C.ar   1 LIG      -0.11300
      2 C2        -79.8555  -19.9298  -31.0915 C.ar   1 LIG      -0.11700
      3 C3        -78.9891  -21.7410  -32.4155 C.ar   1 LIG      -0.11700
      4 C4        -80.7950  -19.7217  -32.0885 C.ar   1 LIG       0.17700
      5 C5        -79.9675  -21.4521  -33.3531 C.ar   1 LIG       0.17700
      6 N1        -80.8750  -20.4590  -33.2188 N.ar   1 LIG      -0.60000
      7 H1        -78.1875  -21.1561  -30.5067 H      1 LIG       0.11500
      8 H2        -79.8350  -19.3086  -30.2037 H      1 LIG       0.11500
      9 H3        -78.2851  -22.5503  -32.5723 H      1 LIG       0.11500
     10 H4        -81.5319  -18.9304  -31.9997 H      1 LIG       0.12400
     11 H5        -80.0501  -22.0314  -34.2669 H      1 LIG       0.12400
@<TRIPOS>BOND
      1       1       2 ar
      2       1       3 ar
      3       2       4 ar
      4       3       5 ar
      5       4       6 ar
      6       5       6 ar
      7       1       7 1
      8       2       8 1
      9       3       9 1
     10       4      10 1
     11       5      11 1
@<TRIPOS>ALT_TYPE
CGenFF_4.0_ALT_TYPE_SET
CGenFF_4.0 1 CG2R61 2 CG2R61 3 CG2R61 4 CG2R61 5 CG2R61 6 NG2R60 7 HGR61 8 HGR61 9 HGR61 10 HGR62 11 HGR62
@<TRIPOS>MOLECULE
pyridine
 11 11 0 0 0
****
USER_CHARGES
INVALID_CHARGES
Pose:  19 Cluster:  19 Fr_nu: 3698939 TotEn:   -10.86
@<TRIPOS>ATOM
      1 C1        -76.9264   -7.7599  -57.0829 C.ar   1 LIG      -0.11300
      2 C2        -75.5995   -8.1589  -56.9672 C.ar   1 LIG      -0.11700
      3 C3        -77.2437   -6.6262  -57.8227 C.ar   1 LIG      -0.11700
      4 C4        -74.6348   -7.3959  -57.6053 C.ar   1 LIG       0.17700
      5 C5        -76.2054   -5.9317  -58.4223 C.ar   1 LIG       0.17700
      6 N1        -74.9045   -6.2886  -58.3323 N.ar   1 LIG      -0.60000
      7 H1        -77.7117   -8.3311  -56.5969 H      1 LIG       0.11500
      8 H2        -75.3289   -9.0393  -56.3960 H      1 LIG       0.11500
      9 H3        -78.2711   -6.2963  -57.9261 H      1 LIG       0.11500
     10 H4        -73.5855   -7.6651  -57.5451 H      1 LIG       0.12400
     11 H5        -76.3993   -5.0402  -59.0097 H      1 LIG       0.12400
@<TRIPOS>BOND
      1       1       2 ar
      2       1       3 ar
      3       2       4 ar
      4       3       5 ar
      5       4       6 ar
      6       5       6 ar
      7       1       7 1
      8       2       8 1
      9       3       9 1
     10       4      10 1
     11       5      11 1
@<TRIPOS>ALT_TYPE
CGenFF_4.0_ALT_TYPE_SET
CGenFF_4.0 1 CG2R61 2 CG2R61 3 CG2R61 4 CG2R61 5 CG2R61 6 NG2R60 7 HGR61 8 HGR61 9 HGR61 10 HGR62 11 HGR62
@<TRIPOS>MOLECULE
pyridine
 11 11 0 0 0
****
USER_CHARGES
INVALID_CHARGES
Pose:  20 Cluster:  20 Fr_nu:  10850 TotEn:   -10.76
@<TRIPOS>ATOM
      1 C1        -79.8107  -22.1713  -33.4267 C.ar   1 LIG      -0.11300
      2 C2        -81.0893  -22.0533  -32.8933 C.ar   1 LIG      -0.11700
      3 C3        -78.7133  -21.7411  -32.6892 C.ar   1 LIG      -0.11700
      4 C4        -81.2159  -21.5025  -31.6282 C.ar   1 LIG       0.17700
      5 C5        -78.9463  -21.2040  -31.4334 C.ar   1 LIG       0.17700
      6 N1        -80.1737  -21.0732  -30.8819 N.ar   1 LIG      -0.60000
      7 H1        -79.6698  -22.5972  -34.4156 H      1 LIG       0.11500
      8 H2        -81.9591  -22.3823  -33.4499 H      1 LIG       0.11500
      9 H3        -77.7075  -21.8228  -33.0852 H      1 LIG       0.11500
     10 H4        -82.1919  -21.3885  -31.1681 H      1 LIG       0.12400
     11 H5        -78.1246  -20.8528  -30.8179 H      1 LIG       0.12400
@<TRIPOS>BOND
      1       1       2 ar
      2       1       3 ar
      3       2       4 ar
      4       3       5 ar
      5       4       6 ar
      6       5       6 ar
      7       1       7 1
      8       2       8 1
      9       3       9 1
     10       4      10 1
     11       5      11 1
@<TRIPOS>ALT_TYPE
CGenFF_4.0_ALT_TYPE_SET
CGenFF_4.0 1 CG2R61 2 CG2R61 3 CG2R61 4 CG2R61 5 CG2R61 6 NG2R60 7 HGR61 8 HGR61 9 HGR61 10 HGR62 11 HGR62
@<TRIPOS>MOLECULE
pyridine
 11 11 0 0 0
****
USER_CHARGES
INVALID_CHARGES
Pose:  21 Cluster:  21 Fr_nu: 114585 TotEn:   -10.57
@<TRIPOS>ATOM
      1 C1        -80.4299  -22.2413  -33.5681 C.ar   1 LIG      -0.11300
      2 C2        -81.5558  -21.4676  -33.3094 C.ar   1 LIG      -0.11700
      3 C3        -79.1903  -21.8386  -33.0840 C.ar   1 LIG      -0.11700
      4 C4        -81.3901  -20.3089  -32.5678 C.ar   1 LIG       0.17700
      5 C5        -79.1304  -20.6633  -32.3527 C.ar   1 LIG       0.17700
      6 N1        -80.2022  -19.8853  -32.0811 N.ar   1 LIG      -0.60000
      7 H1        -80.5183  -23.1561  -34.1464 H      1 LIG       0.11500
      8 H2        -82.5321  -21.7621  -33.6763 H      1 LIG       0.11500
      9 H3        -78.2990  -22.4257  -33.2739 H      1 LIG       0.11500
     10 H4        -82.2373  -19.6708  -32.3393 H      1 LIG       0.12400
     11 H5        -78.1874  -20.3045  -31.9534 H      1 LIG       0.12400
@<TRIPOS>BOND
      1       1       2 ar
      2       1       3 ar
      3       2       4 ar
      4       3       5 ar
      5       4       6 ar
      6       5       6 ar
      7       1       7 1
      8       2       8 1
      9       3       9 1
     10       4      10 1
     11       5      11 1
@<TRIPOS>ALT_TYPE
CGenFF_4.0_ALT_TYPE_SET
CGenFF_4.0 1 CG2R61 2 CG2R61 3 CG2R61 4 CG2R61 5 CG2R61 6 NG2R60 7 HGR61 8 HGR61 9 HGR61 10 HGR62 11 HGR62
@<TRIPOS>MOLECULE
pyridine
 11 11 0 0 0
****
USER_CHARGES
INVALID_CHARGES
Pose:  22 Cluster:  22 Fr_nu: 534719 TotEn:   -10.50
@<TRIPOS>ATOM
      1 C1        -78.5696  -14.2575  -44.9893 C.ar   1 LIG      -0.11300
      2 C2        -79.5522  -14.7238  -45.8555 C.ar   1 LIG      -0.11700
      3 C3        -77.9953  -15.1250  -44.0668 C.ar   1 LIG      -0.11700
      4 C4        -79.9225  -16.0555  -45.7597 C.ar   1 LIG       0.17700
      5 C5        -78.4354  -16.4387  -44.0509 C.ar   1 LIG       0.17700
      6 N1        -79.3876  -16.9281  -44.8766 N.ar   1 LIG      -0.60000
      7 H1        -78.2525  -13.2199  -45.0326 H      1 LIG       0.11500
      8 H2        -80.0134  -14.0657  -46.5827 H      1 LIG       0.11500
      9 H3        -77.2280  -14.7834  -43.3814 H      1 LIG       0.11500
     10 H4        -80.6846  -16.4676  -46.4127 H      1 LIG       0.12400
     11 H5        -78.0202  -17.1555  -43.3501 H      1 LIG       0.12400
@<TRIPOS>BOND
      1       1       2 ar
      2       1       3 ar
      3       2       4 ar
      4       3       5 ar
      5       4       6 ar
      6       5       6 ar
      7       1       7 1
      8       2       8 1
      9       3       9 1
     10       4      10 1
     11       5      11 1
@<TRIPOS>ALT_TYPE
CGenFF_4.0_ALT_TYPE_SET
CGenFF_4.0 1 CG2R61 2 CG2R61 3 CG2R61 4 CG2R61 5 CG2R61 6 NG2R60 7 HGR61 8 HGR61 9 HGR61 10 HGR62 11 HGR62
@<TRIPOS>MOLECULE
pyridine
 11 11 0 0 0
****
USER_CHARGES
INVALID_CHARGES
Pose:  23 Cluster:  23 Fr_nu: 896673 TotEn:   -10.40
@<TRIPOS>ATOM
      1 C1        -78.4328  -13.1597  -46.5637 C.ar   1 LIG      -0.11300
      2 C2        -79.2956  -14.2343  -46.3795 C.ar   1 LIG      -0.11700
      3 C3        -77.5988  -13.1276  -47.6758 C.ar   1 LIG      -0.11700
      4 C4        -79.2864  -15.2436  -47.3287 C.ar   1 LIG       0.17700
      5 C5        -77.6653  -14.1865  -48.5668 C.ar   1 LIG       0.17700
      6 N1        -78.4905  -15.2475  -48.4215 N.ar   1 LIG      -0.60000
      7 H1        -78.4098  -12.3490  -45.8416 H      1 LIG       0.11500
      8 H2        -79.9547  -14.2802  -45.5204 H      1 LIG       0.11500
      9 H3        -76.9178  -12.3002  -47.8395 H      1 LIG       0.11500
     10 H4        -79.9406  -16.1035  -47.2303 H      1 LIG       0.12400
     11 H5        -77.0352  -14.2102  -49.4499 H      1 LIG       0.12400
@<TRIPOS>BOND
      1       1       2 ar
      2       1       3 ar
      3       2       4 ar
      4       3       5 ar
      5       4       6 ar
      6       5       6 ar
      7       1       7 1
      8       2       8 1
      9       3       9 1
     10       4      10 1
     11       5      11 1
@<TRIPOS>ALT_TYPE
CGenFF_4.0_ALT_TYPE_SET
CGenFF_4.0 1 CG2R61 2 CG2R61 3 CG2R61 4 CG2R61 5 CG2R61 6 NG2R60 7 HGR61 8 HGR61 9 HGR61 10 HGR62 11 HGR62
@<TRIPOS>MOLECULE
pyridine
 11 11 0 0 0
****
USER_CHARGES
INVALID_CHARGES
Pose:  24 Cluster:  24 Fr_nu:  28030 TotEn:   -10.19
@<TRIPOS>ATOM
      1 C1        -73.3890   -8.3374  -45.3099 C.ar   1 LIG      -0.11300
      2 C2        -74.4730   -9.1341  -44.9587 C.ar   1 LIG      -0.11700
      3 C3        -72.1315   -8.6131  -44.7847 C.ar   1 LIG      -0.11700
      4 C4        -74.2486  -10.1862  -44.0854 C.ar   1 LIG       0.17700
[truncated: 4,222,374 more chars]
