# Supplementary material for: The pocketome of G-protein-coupled receptors reveals previously untargeted allosteric sites
Source: Nat Commun. 2022 May 10;13:2567. doi: 10.1038/s41467-022-29609-6 (PMC9091257; doi:10.1038/s41467-022-29609-6)
Supplement: Supplementary file 4 — Supplementary Data 1 [file 41467_2022_29609_MOESM4_ESM.zip › docking_files/4gbr/rec.mol2]

@<TRIPOS>MOLECULE
4gbr_align.pdb
4667 4727 286 0 0
PROTEIN
NO_CHARGES


@<TRIPOS>ATOM
      1 N         -85.4750  -31.7150  -43.3580 N.4       1 ASP   -0.2700
      2 CA        -86.2860  -32.3860  -42.3560 C.3       1 ASP    0.0900
      3 CAY       -84.1070  -30.2360  -44.6240 C.3       1 ASP    0.0900
      4 C         -86.0030  -32.0290  -40.9010 C.2       1 ASP    0.0900
      5 O         -84.9730  -31.4550  -40.5690 O.2       1 ASP    0.5100
      6 CB        -86.1480  -33.9320  -42.4980 C.3       1 ASP   -0.5100
      7 CG        -86.1840  -34.3990  -43.9510 C.2       1 ASP   -0.4700
      8 OD1       -85.2950  -33.9660  -44.7310 O.co2     1 ASP    0.3100
      9 OD2       -87.0760  -35.2190  -44.2710 O.co2     1 ASP    0.0700
     10 CY        -85.0870  -30.4420  -43.5310 C.2       1 ASP    0.0900
     11 OY        -85.4960  -29.4740  -42.8930 O.2       1 ASP   -0.2800
     12 HN        -85.1590  -32.3650  -44.0350 H         1 ASP    0.0900
     13 HA        -87.3140  -32.0840  -42.4990 H         1 ASP    0.0900
     14 HB1       -86.9830  -34.4200  -41.9510 H         1 ASP    0.6200
     15 HB2       -85.1830  -34.2500  -42.0500 H         1 ASP   -0.7600
     16 HY1       -83.3620  -29.4710  -44.3150 H         1 ASP   -0.7600
     17 HY2       -84.6300  -29.8800  -45.5370 H         1 ASP    0.5100
     18 HY3       -83.5760  -31.1890  -44.8370 H         1 ASP   -0.5100
     19 N         -86.8900  -32.4120  -39.9460 N.am      2 GLU   -0.4700
     20 CA        -86.7630  -32.0600  -38.5380 C.3       2 GLU    0.3100
     21 C         -85.4630  -32.6240  -37.9940 C.2       2 GLU    0.0700
     22 O         -84.7820  -31.9540  -37.2340 O.2       2 GLU    0.0900
     23 CB        -87.9540  -32.5820  -37.7320 C.3       2 GLU   -0.1800
     24 CG        -89.2730  -31.8970  -38.0600 C.3       2 GLU    0.0900
     25 CD        -90.4410  -32.4910  -37.2940 C.2       2 GLU    0.0900
     26 OE1       -90.2590  -33.5500  -36.6580 O.co2     2 GLU   -0.2800
     27 OE2       -91.5410  -31.8980  -37.3330 O.co2     2 GLU    0.0900
     28 HN        -87.6860  -32.9660  -40.1750 H         2 GLU    0.0900
     29 HA        -86.7060  -30.9850  -38.4690 H         2 GLU    0.6200
     30 HB1       -87.7400  -32.4320  -36.6530 H         2 GLU   -0.7600
     31 HB2       -88.0640  -33.6680  -37.9310 H         2 GLU   -0.7600
     32 HG1       -89.4730  -32.0010  -39.1480 H         2 GLU    0.5100
     33 HG2       -89.1940  -30.8190  -37.8050 H         2 GLU   -0.5100
     34 N         -85.1110  -33.8530  -38.3710 N.am      3 VAL   -0.4700
     35 CA        -83.8630  -34.4520  -37.9010 C.3       3 VAL    0.3100
     36 C         -82.6640  -33.5960  -38.2830 C.2       3 VAL    0.0700
     37 O         -81.7260  -33.4460  -37.5130 O.2       3 VAL    0.0900
     38 CB        -83.6700  -35.8600  -38.4660 C.3       3 VAL   -0.0900
     39 CG1       -82.2080  -36.2780  -38.3520 C.3       3 VAL    0.0900
     40 CG2       -84.5990  -36.8480  -37.7550 C.3       3 VAL   -0.2700
     41 HN        -85.6720  -34.4110  -38.9790 H         3 VAL    0.0900
     42 HA        -83.8990  -34.4860  -36.8230 H         3 VAL    0.0900
     43 HB        -83.9760  -35.8760  -39.5330 H         3 VAL    0.0900
     44 HG11      -81.8400  -36.1010  -37.3190 H         3 VAL   -0.2700
     45 HG12      -81.5890  -35.6810  -39.0560 H         3 VAL    0.0900
     46 HG13      -82.1050  -37.3590  -38.5870 H         3 VAL    0.0900
     47 HG21      -85.6590  -36.5480  -37.9000 H         3 VAL    0.0900
     48 HG22      -84.3790  -36.8580  -36.6660 H         3 VAL    0.5100
     49 HG23      -84.4590  -37.8680  -38.1740 H         3 VAL   -0.5100
     50 N         -82.7150  -33.0330  -39.4840 N.am      4 TRP   -0.4700
     51 CA        -81.6650  -32.1850  -40.0450 C.3       4 TRP    0.3100
     52 C         -81.5950  -30.8400  -39.3350 C.2       4 TRP    0.0700
     53 O         -80.5160  -30.3500  -39.0070 O.2       4 TRP    0.0900
     54 CB        -81.9160  -31.9630  -41.5400 C.3       4 TRP   -0.1800
     55 CG        -80.8710  -31.1400  -42.2370 C.ar      4 TRP    0.0900
     56 CD1       -79.7450  -31.6020  -42.8510 C.ar      4 TRP    0.0900
     57 CD2       -80.8610  -29.7140  -42.4030 C.ar      4 TRP   -0.0300
     58 CE2       -79.6940  -29.3860  -43.1230 C.ar      4 TRP   -0.1500
     59 CE3       -81.7220  -28.6840  -42.0100 C.ar      4 TRP    0.2200
     60 NE1       -79.0320  -30.5560  -43.3850 N.ar      4 TRP   -0.5100
     61 CZ2       -79.3660  -28.0740  -43.4610 C.ar      4 TRP    0.3700
     62 CZ3       -81.3940  -27.3780  -42.3470 C.ar      4 TRP    0.2400
     63 CH2       -80.2280  -27.0850  -43.0640 C.ar      4 TRP    0.1100
     64 HN        -83.5040  -33.1690  -40.0770 H         4 TRP   -0.2500
     65 HA        -80.7160  -32.6770  -39.8900 H         4 TRP    0.1700
     66 HB1       -82.8920  -31.4480  -41.6590 H         4 TRP   -0.2000
     67 HB2       -81.9620  -32.9540  -42.0400 H         4 TRP    0.1400
     68 HD1       -79.4550  -32.6400  -42.9100 H         4 TRP   -0.2700
     69 HE1       -78.1890  -30.6330  -43.8710 H         4 TRP    0.1600
     70 HE3       -82.6270  -28.8820  -41.4560 H         4 TRP   -0.1400
     71 HZ2       -78.4730  -27.8270  -44.0140 H         4 TRP    0.1400
     72 HZ3       -82.0490  -26.5730  -42.0500 H         4 TRP    0.5100
     73 HH2       -80.0030  -26.0580  -43.3100 H         4 TRP   -0.5100
     74 N         -82.7630  -30.2460  -39.1010 N.am      5 VAL   -0.4700
     75 CA        -82.8750  -28.9670  -38.4090 C.3       5 VAL    0.3100
     76 C         -82.3800  -29.0530  -36.9710 C.2       5 VAL    0.0700
     77 O         -81.8030  -28.1020  -36.4430 O.2       5 VAL    0.0900
     78 CB        -84.3300  -28.4650  -38.3870 C.3       5 VAL   -0.0900
     79 CG1       -84.4440  -27.1910  -37.5660 C.3       5 VAL    0.0900
     80 CG2       -84.8440  -28.2500  -39.8050 C.3       5 VAL   -0.2700
     81 HN        -83.6250  -30.6550  -39.3920 H         5 VAL    0.0900
     82 HA        -82.2440  -28.2560  -38.9220 H         5 VAL    0.0900
     83 HB        -84.9830  -29.2480  -37.9450 H         5 VAL    0.0900
     84 HG11      -83.6740  -26.4580  -37.8900 H         5 VAL   -0.2700
     85 HG12      -84.2870  -27.4190  -36.4900 H         5 VAL    0.0900
     86 HG13      -85.4480  -26.7360  -37.7090 H         5 VAL    0.0900
     87 HG21      -84.6410  -29.1490  -40.4260 H         5 VAL    0.0900
     88 HG22      -84.3310  -27.3790  -40.2660 H         5 VAL    0.5100
     89 HG23      -85.9410  -28.0720  -39.7880 H         5 VAL   -0.5100
     90 N         -82.6250  -30.1920  -36.3280 N.am      6 VAL   -0.4700
     91 CA        -82.1410  -30.4120  -34.9730 C.3       6 VAL    0.3100
     92 C         -80.6340  -30.6080  -34.9610 C.2       6 VAL    0.0700
     93 O         -79.9420  -30.0730  -34.1030 O.2       6 VAL    0.0900
     94 CB        -82.8050  -31.6290  -34.3140 C.3       6 VAL   -0.0900
     95 CG1       -82.0850  -31.9780  -33.0240 C.3       6 VAL    0.0900
     96 CG2       -84.2760  -31.3500  -34.0470 C.3       6 VAL   -0.2700
     97 HN        -83.1450  -30.9370  -36.7390 H         6 VAL    0.0900
     98 HA        -82.3520  -29.5220  -34.4010 H         6 VAL    0.0900
     99 HB        -82.7650  -32.4950  -35.0070 H         6 VAL    0.0900
    100 HG11      -81.9660  -31.0710  -32.3940 H         6 VAL   -0.2700
    101 HG12      -81.0760  -32.3850  -33.2520 H         6 VAL    0.0900
    102 HG13      -82.6710  -32.7310  -32.4550 H         6 VAL    0.0900
    103 HG21      -84.8020  -31.1310  -35.0010 H         6 VAL    0.0900
    104 HG22      -84.3790  -30.4710  -33.3750 H         6 VAL    0.5100
    105 HG23      -84.7500  -32.2380  -33.5760 H         6 VAL   -0.5100
    106 N         -80.1210  -31.3760  -35.9190 N.am      7 GLY   -0.4700
    107 CA        -78.6920  -31.5880  -36.0250 C.3       7 GLY    0.3100
    108 C         -77.9670  -30.2730  -36.2280 C.2       7 GLY   -0.0200
    109 O         -76.9650  -29.9880  -35.5680 O.2       7 GLY    0.0900
    110 HN        -80.6890  -31.8330  -36.5980 H         7 GLY    0.0900
    111 HA1       -78.5050  -32.2370  -36.8670 H         7 GLY    0.5100
    112 HA2       -78.3470  -32.0530  -35.1130 H         7 GLY   -0.5100
    113 N         -78.4870  -29.4620  -37.1430 N.am      8 MET   -0.4700
    114 CA        -77.9140  -28.1520  -37.4200 C.3       8 MET    0.3100
    115 C         -78.0540  -27.2490  -36.2090 C.2       8 MET    0.0700
    116 O         -77.1800  -26.4320  -35.9230 O.2       8 MET    0.0900
    117 CB        -78.5930  -27.4940  -38.6220 C.3       8 MET   -0.1800
    118 CG        -77.8490  -26.2660  -39.1130 C.3       8 MET    0.0900
    119 SD        -76.2030  -26.7340  -39.6570 S.3       8 MET    0.0900
    120 CE        -76.6270  -27.5980  -41.1630 C.3       8 MET   -0.1400
    121 HN        -79.2900  -29.7120  -37.6800 H         8 MET    0.0900
    122 HA        -76.8600  -28.2860  -37.6140 H         8 MET    0.0900
    123 HB1       -79.6240  -27.1970  -38.3340 H         8 MET   -0.0900
    124 HB2       -78.6520  -28.2330  -39.4500 H         8 MET   -0.2200
    125 HG1       -77.7830  -25.5230  -38.2890 H         8 MET    0.0900
    126 HG2       -78.4130  -25.8050  -39.9520 H         8 MET    0.0900
    127 HE1       -77.3080  -26.9910  -41.7990 H         8 MET    0.0900
    128 HE2       -77.1400  -28.5550  -40.9260 H         8 MET    0.5100
    129 HE3       -75.7100  -27.8150  -41.7520 H         8 MET   -0.5100
    130 N         -79.1700  -27.3920  -35.5000 N.am      9 GLY   -0.4700
    131 CA        -79.4180  -26.5960  -34.3160 C.3       9 GLY    0.3100
    132 C         -78.3590  -26.8830  -33.2760 C.2       9 GLY   -0.0200
    133 O         -77.8650  -25.9840  -32.6020 O.2       9 GLY    0.0900
    134 HN        -79.8800  -28.0460  -35.7490 H         9 GLY    0.0900
    135 HA1       -80.3930  -26.8520  -33.9260 H         9 GLY    0.5100
    136 HA2       -79.3880  -25.5510  -34.5900 H         9 GLY   -0.5100
    137 N         -77.9960  -28.1580  -33.1670 N.am     10 ILE   -0.4700
    138 CA        -76.9960  -28.5960  -32.2110 C.3      10 ILE    0.3100
    139 C         -75.6200  -28.1060  -32.6300 C.2      10 ILE    0.0700
    140 O         -74.8510  -27.6130  -31.8110 O.2      10 ILE    0.0900
    141 CB        -76.9800  -30.1310  -32.0780 C.3      10 ILE   -0.0900
    142 CG1       -78.3320  -30.6440  -31.5790 C.3      10 ILE    0.0900
    143 CG2       -75.8720  -30.5730  -31.1400 C.3      10 ILE   -0.2700
    144 CD        -78.7450  -30.0840  -30.2350 C.3      10 ILE    0.0900
    145 HN        -78.3940  -28.8710  -33.7370 H        10 ILE    0.0900
    146 HA        -77.2280  -28.1430  -31.2580 H        10 ILE    0.0900
    147 HB        -76.8170  -30.5840  -33.0790 H        10 ILE   -0.1800
    148 HG11      -78.2800  -31.7500  -31.4980 H        10 ILE    0.0900
    149 HG12      -79.1070  -30.3740  -32.3260 H        10 ILE    0.0900
    150 HG21      -75.9220  -29.9960  -30.1910 H        10 ILE   -0.2700
    151 HG22      -74.8830  -30.3940  -31.6130 H        10 ILE    0.0900
    152 HG23      -75.9840  -31.6530  -30.9040 H        10 ILE    0.0900
    153 HD1       -78.8220  -28.9770  -30.2900 H        10 ILE    0.0900
    154 HD2       -77.9890  -30.3490  -29.4650 H        10 ILE    0.5100
    155 HD3       -79.7360  -30.4930  -29.9420 H        10 ILE   -0.5100
    156 N         -75.3220  -28.2300  -33.9210 N.am     11 VAL   -0.4700
    157 CA        -74.0260  -27.8240  -34.4500 C.3      11 VAL    0.3100
    158 C         -73.7810  -26.3340  -34.2540 C.2      11 VAL    0.0700
    159 O         -72.7740  -25.9330  -33.6730 O.2      11 VAL    0.0900
    160 CB        -73.8970  -28.1680  -35.9400 C.3      11 VAL   -0.0900
    161 CG1       -72.6040  -27.6080  -36.5090 C.3      11 VAL    0.0900
    162 CG2       -73.9620  -29.6720  -36.1370 C.3      11 VAL   -0.2700
    163 HN        -75.9680  -28.6040  -34.5810 H        11 VAL    0.0900
    164 HA        -73.2620  -28.3350  -33.8820 H        11 VAL    0.0900
    165 HB        -74.7590  -27.7380  -36.4940 H        11 VAL    0.0900
    166 HG11      -71.7460  -27.8920  -35.8610 H        11 VAL   -0.2700
    167 HG12      -72.6600  -26.4990  -36.5570 H        11 VAL    0.0900
    168 HG13      -72.4290  -28.0160  -37.5280 H        11 VAL    0.0900
    169 HG21      -74.7290  -30.1130  -35.4630 H        11 VAL    0.0900
    170 HG22      -72.9770  -30.1280  -35.8980 H        11 VAL    0.5100
    171 HG23      -74.2370  -29.9060  -37.1870 H        11 VAL   -0.5100
    172 N         -74.7130  -25.5170  -34.7350 N.am     12 MET   -0.4700
    173 CA        -74.5990  -24.0730  -34.6030 C.3      12 MET    0.3100
    174 C         -74.7380  -23.5950  -33.1610 C.2      12 MET    0.0700
    175 O         -74.2370  -22.5280  -32.8120 O.2      12 MET    0.0900
    176 CB        -75.6210  -23.3610  -35.4840 C.3      12 MET   -0.1800
    177 CG        -75.3730  -23.5150  -36.9690 C.3      12 MET    0.0900
    178 SD        -76.7190  -22.7980  -37.9200 S.3      12 MET    0.0900
    179 CE        -76.0950  -23.0130  -39.5810 C.3      12 MET   -0.1400
    180 HN        -75.5250  -25.8550  -35.2030 H        12 MET    0.0900
    181 HA        -73.5970  -23.7900  -34.8900 H        12 MET    0.0900
    182 HB1       -75.6040  -22.2790  -35.2370 H        12 MET   -0.0900
    183 HB2       -76.6270  -23.7690  -35.2530 H        12 MET   -0.2200
    184 HG1       -75.2760  -24.5950  -37.2080 H        12 MET    0.0900
    185 HG2       -74.4180  -23.0120  -37.2300 H        12 MET    0.0900
    186 HE1       -75.7540  -24.0570  -39.7520 H        12 MET    0.0900
    187 HE2       -75.2310  -22.3370  -39.7580 H        12 MET    0.5100
    188 HE3       -76.8900  -22.7860  -40.3230 H        12 MET   -0.5100
    189 N         -75.4160  -24.3700  -32.3170 N.am     13 SER   -0.4700
    190 CA        -75.4680  -24.0390  -30.8960 C.3      13 SER    0.3100
    191 C         -74.1050  -24.2500  -30.2560 C.2      13 SER    0.0700
    192 O         -73.6420  -23.4360  -29.4520 O.2      13 SER    0.0900
    193 CB        -76.5190  -24.8780  -30.1760 C.3      13 SER    0.0500
    194 OG        -77.7930  -24.6740  -30.7530 O.3      13 SER    0.0900
    195 HN        -75.9060  -25.1880  -32.6080 H        13 SER    0.0900
    196 HA        -75.7030  -22.9880  -30.8080 H        13 SER   -0.6600
    197 HB1       -76.5610  -24.5860  -29.1040 H        13 SER    0.4300
    198 HB2       -76.2590  -25.9540  -30.2560 H        13 SER    0.5100
    199 HG1       -77.7150  -24.9430  -31.6710 H        13 SER   -0.5100
    200 N         -73.4630  -25.3580  -30.6130 N.am     14 LEU   -0.4700
    201 CA        -72.1030  -25.6180  -30.1850 C.3      14 LEU    0.3100
    202 C         -71.2010  -24.4970  -30.6870 C.2      14 LEU    0.0700
    203 O         -70.3080  -24.0400  -29.9740 O.2      14 LEU    0.0900
    204 CB        -71.6260  -26.9740  -30.7100 C.3      14 LEU   -0.1800
    205 CG        -72.4310  -28.1800  -30.2180 C.3      14 LEU    0.0900
    206 CD1       -71.9110  -29.4710  -30.8320 C.3      14 LEU    0.0900
    207 CD2       -72.4200  -28.2610  -28.6990 C.3      14 LEU   -0.0900
    208 HN        -73.8870  -26.0560  -31.1860 H        14 LEU    0.0900
    209 HA        -72.0820  -25.6030  -29.1060 H        14 LEU   -0.2700
    210 HB1       -70.5690  -27.1140  -30.3990 H        14 LEU    0.0900
    211 HB2       -71.6760  -26.9540  -31.8190 H        14 LEU    0.0900
    212 HG        -73.4980  -28.0450  -30.4980 H        14 LEU    0.0900
    213 HD11      -70.8470  -29.6250  -30.5530 H        14 LEU   -0.2700
    214 HD12      -71.9840  -29.4200  -31.9390 H        14 LEU    0.0900
    215 HD13      -72.5030  -30.3340  -30.4570 H        14 LEU    0.0900
    216 HD21      -72.8660  -27.3410  -28.2630 H        14 LEU    0.0900
    217 HD22      -71.3750  -28.3560  -28.3320 H        14 LEU    0.5100
    218 HD23      -73.0150  -29.1370  -28.3620 H        14 LEU   -0.5100
    219 N         -71.4490  -24.0410  -31.9130 N.am     15 ILE   -0.4700
    220 CA        -70.6790  -22.9470  -32.4910 C.3      15 ILE    0.3100
    221 C         -70.8020  -21.6790  -31.6540 C.2      15 ILE    0.0700
    222 O         -69.8010  -21.1230  -31.2020 O.2      15 ILE    0.0900
    223 CB        -71.1240  -22.6230  -33.9320 C.3      15 ILE   -0.0900
    224 CG1       -70.8900  -23.8170  -34.8600 C.3      15 ILE    0.0900
    225 CG2       -70.3800  -21.4050  -34.4590 C.3      15 ILE   -0.2700
    226 CD        -71.4280  -23.6090  -36.2670 C.3      15 ILE    0.0900
    227 HN        -72.1690  -24.4240  -32.4870 H        15 ILE    0.0900
    228 HA        -69.6390  -23.2380  -32.4830 H        15 ILE    0.0900
    229 HB        -72.2170  -22.4210  -33.9430 H        15 ILE   -0.1800
    230 HG11      -71.3850  -24.7100  -34.4200 H        15 ILE    0.0900
    231 HG12      -69.7970  -24.0070  -34.9230 H        15 ILE    0.0900
    232 HG21      -69.2880  -21.5240  -34.2940 H        15 ILE   -0.2700
    233 HG22      -70.7220  -20.4930  -33.9250 H        15 ILE    0.0900
    234 HG23      -70.5640  -21.2920  -35.5480 H        15 ILE    0.0900
    235 HD1       -70.7190  -22.9910  -36.8600 H        15 ILE    0.0900
    236 HD2       -72.4050  -23.0830  -36.2240 H        15 ILE    0.5100
    237 HD3       -71.5530  -24.5900  -36.7740 H        15 ILE   -0.5100
    238 N         -72.0370  -21.2270  -31.4490 N.am     16 VAL   -0.4700
    239 CA        -72.2990  -20.0060  -30.6960 C.3      16 VAL    0.3100
    240 C         -71.7250  -20.0760  -29.2900 C.2      16 VAL    0.0700
    241 O         -71.0720  -19.1390  -28.8290 O.2      16 VAL    0.0900
    242 CB        -73.8060  -19.7200  -30.5820 C.3      16 VAL   -0.0900
    243 CG1       -74.0450  -18.4790  -29.7320 C.3      16 VAL    0.0900
    244 CG2       -74.4240  -19.5560  -31.9610 C.3      16 VAL   -0.2700
    245 HN        -72.8390  -21.7040  -31.8010 H        16 VAL    0.0900
    246 HA        -71.8050  -19.1920  -31.2060 H        16 VAL    0.0900
    247 HB        -74.3140  -20.5920  -30.1160 H        16 VAL    0.0900
    248 HG11      -73.4070  -17.6420  -30.0880 H        16 VAL   -0.2700
    249 HG12      -73.7910  -18.6920  -28.6720 H        16 VAL    0.0900
    250 HG13      -75.1100  -18.1680  -29.8060 H        16 VAL    0.0900
    251 HG21      -73.9910  -20.2980  -32.6660 H        16 VAL    0.0900
    252 HG22      -74.2160  -18.5360  -32.3500 H        16 VAL    0.5100
    253 HG23      -75.5220  -19.7170  -31.9070 H        16 VAL   -0.5100
    254 N         -71.9820  -21.1890  -28.6040 N.am     17 LEU   -0.4700
    255 CA        -71.4640  -21.3890  -27.2590 C.3      17 LEU    0.3100
    256 C         -69.9430  -21.3100  -27.2640 C.2      17 LEU    0.0700
    257 O         -69.3370  -20.7390  -26.3590 O.2      17 LEU    0.0900
    258 CB        -71.9210  -22.7380  -26.7010 C.3      17 LEU   -0.1800
    259 CG        -71.4900  -23.0500  -25.2660 C.3      17 LEU    0.0900
    260 CD1       -72.1130  -22.0610  -24.2920 C.3      17 LEU    0.0900
    261 CD2       -71.8510  -24.4780  -24.8870 C.3      17 LEU   -0.0900
    262 HN        -72.5350  -21.9290  -28.9790 H        17 LEU    0.0900
    263 HA        -71.8280  -20.5840  -26.6380 H        17 LEU   -0.2700
    264 HB1       -71.5180  -23.5350  -27.3600 H        17 LEU    0.0900
    265 HB2       -73.0300  -22.7660  -26.7380 H        17 LEU    0.0900
    266 HG        -70.3840  -22.9910  -25.1940 H        17 LEU    0.0900
    267 HD11      -73.2220  -22.1150  -24.3480 H        17 LEU   -0.2700
    268 HD12      -71.7960  -21.0280  -24.5470 H        17 LEU    0.0900
    269 HD13      -71.7980  -22.3030  -23.2540 H        17 LEU    0.0900
    270 HD21      -71.3450  -25.1950  -25.5680 H        17 LEU    0.0900
    271 HD22      -72.9490  -24.6260  -24.9710 H        17 LEU    0.5100
    272 HD23      -71.5240  -24.6870  -23.8460 H        17 LEU   -0.5100
    273 N         -69.3290  -21.8820  -28.2970 N.am     18 ALA   -0.4700
    274 CA        -67.8840  -21.8320  -28.4510 C.3      18 ALA    0.3100
    275 C         -67.4010  -20.3900  -28.5670 C.2      18 ALA    0.0700
    276 O         -66.4700  -19.9820  -27.8720 O.2      18 ALA    0.0900
    277 CB        -67.4510  -22.6390  -29.6660 C.3      18 ALA   -0.2700
    278 HN        -69.8300  -22.3700  -29.0080 H        18 ALA    0.0900
    279 HA        -67.4370  -22.2330  -27.5540 H        18 ALA    0.0900
    280 HB1       -67.9210  -22.2290  -30.5860 H        18 ALA    0.0900
    281 HB2       -67.7660  -23.6980  -29.5490 H        18 ALA    0.5100
    282 HB3       -66.3460  -22.5880  -29.7790 H        18 ALA   -0.5100
    283 N         -68.0460  -19.6170  -29.4390 N.am     19 ILE   -0.4700
    284 CA        -67.6660  -18.2240  -29.6600 C.3      19 ILE    0.3100
    285 C         -67.8020  -17.3850  -28.3880 C.2      19 ILE    0.0700
    286 O         -66.8320  -16.7880  -27.9140 O.2      19 ILE    0.0900
    287 CB        -68.5150  -17.5780  -30.7820 C.3      19 ILE   -0.0900
    288 CG1       -68.3670  -18.3590  -32.0890 C.3      19 ILE    0.0900
    289 CG2       -68.1130  -16.1270  -30.9890 C.3      19 ILE   -0.2700
    290 CD        -69.1480  -17.7690  -33.2430 C.3      19 ILE    0.0900
    291 HN        -68.8140  -19.9540  -29.9780 H        19 ILE    0.0900
    292 HA        -66.6210  -18.2040  -29.9260 H        19 ILE    0.0900
    293 HB        -69.5900  -17.6260  -30.5040 H        19 ILE   -0.1800
    294 HG11      -68.7190  -19.4000  -31.9210 H        19 ILE    0.0900
    295 HG12      -67.2920  -18.3830  -32.3660 H        19 ILE    0.0900
    296 HG21      -67.0410  -16.0650  -31.2740 H        19 ILE   -0.2700
    297 HG22      -68.2620  -15.5550  -30.0480 H        19 ILE    0.0900
    298 HG23      -68.7220  -15.6760  -31.8000 H        19 ILE    0.0900
    299 HD1       -68.6900  -16.8090  -33.5630 H        19 ILE    0.0900
    300 HD2       -70.1960  -17.5760  -32.9320 H        19 ILE    0.5100
    301 HD3       -69.1370  -18.4700  -34.1050 H        19 ILE   -0.5100
    302 N         -69.0130  -17.3540  -27.8360 N.am     20 VAL   -0.4700
    303 CA        -69.2970  -16.5840  -26.6330 C.3      20 VAL    0.3100
    304 C         -68.3460  -16.9750  -25.5130 C.2      20 VAL    0.0700
    305 O         -67.6940  -16.1260  -24.9090 O.2      20 VAL    0.0900
    306 CB        -70.7450  -16.8060  -26.1590 C.3      20 VAL   -0.0900
    307 CG1       -71.0250  -15.9940  -24.9050 C.3      20 VAL    0.0900
    308 CG2       -71.7250  -16.4460  -27.2640 C.3      20 VAL   -0.2700
    309 HN        -69.7810  -17.8580  -28.2220 H        20 VAL    0.0900
    310 HA        -69.1350  -15.5410  -26.8620 H        20 VAL    0.0900
    311 HB        -70.9000  -17.8850  -25.9410 H        20 VAL    0.0900
    312 HG11      -70.7110  -14.9380  -25.0550 H        20 VAL   -0.2700
    313 HG12      -70.4580  -16.4150  -24.0470 H        20 VAL    0.0900
    314 HG13      -72.1130  -16.0110  -24.6790 H        20 VAL    0.0900
    315 HG21      -71.4310  -16.9470  -28.2120 H        20 VAL    0.0900
    316 HG22      -71.7230  -15.3470  -27.4280 H        20 VAL    0.5100
    317 HG23      -72.7460  -16.7820  -26.9880 H        20 VAL   -0.5100
    318 N         -68.2660  -18.2750  -25.2520 N.am     21 PHE   -0.4700
    319 CA        -67.3880  -18.8150  -24.2240 C.3      21 PHE    0.3100
    320 C         -65.9470  -18.3290  -24.3990 C.2      21 PHE    0.0700
    321 O         -65.3410  -17.7850  -23.4690 O.2      21 PHE    0.0900
    322 CB        -67.4410  -20.3450  -24.2660 C.3      21 PHE   -0.1800
    323 CG        -66.7310  -21.0150  -23.1310 C.ar     21 PHE    0.0900
    324 CD1       -67.4150  -21.3620  -21.9780 C.ar     21 PHE    0.0900
    325 CD2       -65.3810  -21.3130  -23.2220 C.ar     21 PHE    0.0000
    326 CE1       -66.7620  -21.9860  -20.9300 C.ar     21 PHE   -0.1150
    327 CE2       -64.7230  -21.9350  -22.1800 C.ar     21 PHE    0.1150
    328 CZ        -65.4140  -22.2730  -21.0330 C.ar     21 PHE   -0.1150
    329 HN        -68.8070  -18.9450  -25.7540 H        21 PHE    0.1150
    330 HA        -67.7220  -18.4480  -23.2640 H        21 PHE   -0.1150
    331 HB1       -66.9660  -20.7010  -25.2040 H        21 PHE    0.1150
    332 HB2       -68.5020  -20.6740  -24.2270 H        21 PHE   -0.1150
    333 HD1       -68.4680  -21.1420  -21.8940 H        21 PHE    0.1150
    334 HD2       -64.8370  -21.0540  -24.1180 H        21 PHE   -0.1150
    335 HE1       -67.3040  -22.2490  -20.0340 H        21 PHE    0.1150
    336 HE2       -63.6700  -22.1590  -22.2630 H        21 PHE    0.5100
    337 HZ        -64.9010  -22.7590  -20.2170 H        21 PHE   -0.5100
    338 N         -65.4090  -18.5100  -25.6020 N.am     22 GLY   -0.4700
    339 CA        -64.0290  -18.1590  -25.8920 C.3      22 GLY    0.3100
    340 C         -63.7140  -16.6820  -25.7650 C.2      22 GLY   -0.0200
    341 O         -62.8040  -16.2950  -25.0300 O.2      22 GLY    0.0900
    342 HN        -65.9290  -18.8960  -26.3610 H        22 GLY    0.0900
    343 HA1       -63.8230  -18.4690  -26.9050 H        22 GLY    0.5100
    344 HA2       -63.4040  -18.7050  -25.2010 H        22 GLY   -0.5100
    345 N         -64.4620  -15.8460  -26.4800 N.am     23 ASN   -0.4700
    346 CA        -64.2260  -14.4080  -26.4290 C.3      23 ASN    0.3100
    347 C         -64.4520  -13.8340  -25.0370 C.2      23 ASN    0.0700
    348 O         -63.7060  -12.9650  -24.5880 O.2      23 ASN    0.0900
    349 CB        -65.0740  -13.6700  -27.4660 C.3      23 ASN   -0.1800
    350 CG        -64.5190  -13.8100  -28.8700 C.2      23 ASN    0.0900
    351 ND2       -65.0860  -14.7330  -29.6420 N.am     23 ASN    0.0900
    352 OD1       -63.5890  -13.1010  -29.2560 O.2      23 ASN    0.5500
    353 HN        -65.2010  -16.1570  -27.0710 H        23 ASN   -0.5500
    354 HA        -63.1760  -14.2370  -26.6160 H        23 ASN   -0.6200
    355 HB1       -65.1080  -12.5910  -27.2050 H        23 ASN    0.3200
    356 HB2       -66.1050  -14.0820  -27.4510 H        23 ASN    0.3000
    357 HD21      -64.7610  -14.8710  -30.5780 H        23 ASN    0.5100
    358 HD22      -65.8380  -15.2900  -29.2870 H        23 ASN   -0.5100
    359 N         -65.4810  -14.3260  -24.3500 N.am     24 VAL   -0.4700
    360 CA        -65.7130  -13.9490  -22.9620 C.3      24 VAL    0.3100
    361 C         -64.4850  -14.2840  -22.1200 C.2      24 VAL    0.0700
    362 O         -64.0270  -13.4710  -21.3130 O.2      24 VAL    0.0900
    363 CB        -66.9540  -14.6520  -22.3820 C.3      24 VAL   -0.0900
    364 CG1       -66.9500  -14.5740  -20.8650 C.3      24 VAL    0.0900
    365 CG2       -68.2250  -14.0380  -22.9520 C.3      24 VAL   -0.2700
    366 HN        -66.1320  -14.9680  -24.7500 H        24 VAL    0.0900
    367 HA        -65.8440  -12.8780  -22.9290 H        24 VAL    0.0900
    368 HB        -66.9530  -15.7170  -22.6950 H        24 VAL    0.0900
    369 HG11      -66.7780  -13.5260  -20.5360 H        24 VAL   -0.2700
    370 HG12      -66.1390  -15.2120  -20.4540 H        24 VAL    0.0900
    371 HG13      -67.9310  -14.9120  -20.4660 H        24 VAL    0.0900
    372 HG21      -68.1570  -13.9820  -24.0590 H        24 VAL    0.0900
    373 HG22      -68.3590  -13.0100  -22.5530 H        24 VAL    0.5100
    374 HG23      -69.1010  -14.6620  -22.6800 H        24 VAL   -0.5100
    375 N         -63.9450  -15.4840  -22.3200 N.am     25 LEU   -0.4700
    376 CA        -62.7240  -15.8890  -21.6390 C.3      25 LEU    0.3100
    377 C         -61.6010  -14.8900  -21.9030 C.2      25 LEU    0.0700
    378 O         -60.9550  -14.4050  -20.9730 O.2      25 LEU    0.0900
    379 CB        -62.2950  -17.2920  -22.0860 C.3      25 LEU   -0.1800
    380 CG        -60.9990  -17.8490  -21.4860 C.3      25 LEU    0.0900
    381 CD1       -61.1190  -18.0160  -19.9770 C.3      25 LEU    0.0900
    382 CD2       -60.6140  -19.1700  -22.1410 C.3      25 LEU   -0.0900
    383 HN        -64.3500  -16.1550  -22.9380 H        25 LEU    0.0900
    384 HA        -62.9130  -15.8750  -20.5760 H        25 LEU   -0.2700
    385 HB1       -62.1750  -17.2720  -23.1880 H        25 LEU    0.0900
    386 HB2       -63.1150  -17.9940  -21.8240 H        25 LEU    0.0900
    387 HG        -60.1640  -17.1520  -21.7120 H        25 LEU    0.0900
    388 HD11      -61.9450  -18.7180  -19.7340 H        25 LEU   -0.2700
    389 HD12      -61.3380  -17.0350  -19.5040 H        25 LEU    0.0900
    390 HD13      -60.1720  -18.4270  -19.5660 H        25 LEU    0.0900
    391 HD21      -60.4600  -19.0260  -23.2320 H        25 LEU    0.0900
    392 HD22      -61.4240  -19.9150  -21.9930 H        25 LEU    0.5100
    393 HD23      -59.6690  -19.5510  -21.6960 H        25 LEU   -0.5100
    394 N         -61.3780  -14.5750  -23.1780 N.am     26 VAL   -0.4700
    395 CA        -60.3130  -13.6570  -23.5700 C.3      26 VAL    0.3100
    396 C         -60.4540  -12.3110  -22.8710 C.2      26 VAL    0.0700
    397 O         -59.5260  -11.8380  -22.2140 O.2      26 VAL    0.0900
    398 CB        -60.3020  -13.4200  -25.0900 C.3      26 VAL   -0.0900
    399 CG1       -59.2100  -12.4290  -25.4650 C.3      26 VAL    0.0900
    400 CG2       -60.1120  -14.7320  -25.8330 C.3      26 VAL   -0.2700
    401 HN        -61.9270  -14.9510  -23.9210 H        26 VAL    0.0900
    402 HA        -59.3740  -14.0860  -23.2540 H        26 VAL    0.0900
    403 HB        -61.2890  -13.0200  -25.4100 H        26 VAL    0.0900
    404 HG11      -58.2460  -12.7310  -25.0030 H        26 VAL   -0.2700
    405 HG12      -59.4770  -11.4160  -25.0970 H        26 VAL    0.0900
    406 HG13      -59.0820  -12.4050  -26.5680 H        26 VAL    0.0900
    407 HG21      -60.8300  -15.4920  -25.4560 H        26 VAL    0.0900
    408 HG22      -59.0800  -15.1100  -25.6730 H        26 VAL    0.5100
    409 HG23      -60.2920  -14.5820  -26.9190 H        26 VAL   -0.5100
    410 N         -61.6270  -11.7020  -23.0150 N.am     27 ILE   -0.4700
    411 CA        -61.9020  -10.4010  -22.4210 C.3      27 ILE    0.3100
    412 C         -61.6950  -10.4170  -20.9110 C.2      27 ILE    0.0700
    413 O         -61.0490   -9.5260  -20.3580 O.2      27 ILE    0.0900
    414 CB        -63.3350   -9.9360  -22.7310 C.3      27 ILE   -0.0900
    415 CG1       -63.5480   -9.8590  -24.2440 C.3      27 ILE    0.0900
    416 CG2       -63.6110   -8.5870  -22.0880 C.3      27 ILE   -0.2700
    417 CD        -64.9540   -9.4770  -24.6420 C.3      27 ILE    0.0900
    418 HN        -62.3730  -12.1090  -23.5370 H        27 ILE    0.0900
    419 HA        -61.1870   -9.6970  -22.8200 H        27 ILE    0.0900
    420 HB        -64.0570  -10.6850  -22.3420 H        27 ILE   -0.1800
    421 HG11      -63.3130  -10.8510  -24.6840 H        27 ILE    0.0900
    422 HG12      -62.8470   -9.1050  -24.6610 H        27 ILE    0.0900
    423 HG21      -62.8990   -7.8260  -22.4750 H        27 ILE   -0.2700
    424 HG22      -63.4850   -8.6610  -20.9860 H        27 ILE    0.0900
    425 HG23      -64.6450   -8.2590  -22.3250 H        27 ILE    0.0900
    426 HD1       -65.1490   -8.4130  -24.3860 H        27 ILE    0.0900
    427 HD2       -65.6870  -10.1120  -24.1000 H        27 ILE    0.5100
    428 HD3       -65.0860   -9.6080  -25.7380 H        27 ILE   -0.5100
    429 N         -62.2370  -11.4320  -20.2440 N.am     28 THR   -0.4700
    430 CA        -62.0870  -11.5510  -18.7970 C.3      28 THR    0.3100
    431 C         -60.6140  -11.6160  -18.4030 C.2      28 THR    0.0700
    432 O         -60.1690  -10.9130  -17.4950 O.2      28 THR    0.0900
    433 CB        -62.8060  -12.8000  -18.2550 C.3      28 THR    0.1400
    434 CG2       -62.7130  -12.8500  -16.7360 C.3      28 THR    0.0900
    435 OG1       -64.1830  -12.7730  -18.6480 O.3      28 THR   -0.6600
    436 HN        -62.7630  -12.1480  -20.6960 H        28 THR    0.4300
    437 HA        -62.5000  -10.6600  -18.3480 H        28 THR   -0.2700
    438 HB        -62.3310  -13.7170  -18.6650 H        28 THR    0.0900
    439 HG1       -64.1900  -12.9230  -19.5970 H        28 THR    0.0900
    440 HG21      -63.1870  -11.9460  -16.2940 H        28 THR    0.0900
    441 HG22      -61.6480  -12.8800  -16.4220 H        28 THR    0.5100
    442 HG23      -63.2410  -13.7490  -16.3530 H        28 THR   -0.5100
    443 N         -59.8620  -12.4620  -19.1010 N.am     29 ALA   -0.4700
    444 CA        -58.4410  -12.6350  -18.8290 C.3      29 ALA    0.3100
    445 C         -57.6650  -11.3360  -19.0130 C.2      29 ALA    0.0700
    446 O         -56.7960  -11.0000  -18.2100 O.2      29 ALA    0.0900
    447 CB        -57.8640  -13.7270  -19.7190 C.3      29 ALA   -0.2700
    448 HN        -60.2360  -13.0160  -19.8410 H        29 ALA    0.0900
    449 HA        -58.3260  -12.8980  -17.7880 H        29 ALA    0.0900
    450 HB1       -57.9920  -13.4560  -20.7880 H        29 ALA    0.0900
    451 HB2       -58.3900  -14.6870  -19.5300 H        29 ALA    0.5100
    452 HB3       -56.7790  -13.8500  -19.5120 H        29 ALA   -0.5100
    453 N         -57.9820  -10.6020  -20.0770 N.am     30 ILE   -0.4700
    454 CA        -57.2810   -9.3600  -20.3840 C.3      30 ILE    0.3100
    455 C         -57.6200   -8.2550  -19.3900 C.2      30 ILE    0.0700
    456 O         -56.7600   -7.4620  -19.0070 O.2      30 ILE    0.0900
    457 CB        -57.5890   -8.8730  -21.8130 C.3      30 ILE   -0.0900
    458 CG1       -57.1390   -9.9090  -22.8430 C.3      30 ILE    0.0900
    459 CG2       -56.9110   -7.5390  -22.0810 C.3      30 ILE   -0.2700
    460 CD        -57.3530   -9.4780  -24.2770 C.3      30 ILE    0.0900
    461 HN        -58.7070  -10.8660  -20.7080 H        30 ILE    0.0900
    462 HA        -56.2220   -9.5430  -20.2740 H        30 ILE    0.0900
    463 HB        -58.6880   -8.7560  -21.9330 H        30 ILE   -0.1800
    464 HG11      -57.7050  -10.8490  -22.6680 H        30 ILE    0.0900
    465 HG12      -56.0560  -10.1080  -22.6920 H        30 ILE    0.0900
    466 HG21      -55.8370   -7.5930  -21.7990 H        30 ILE   -0.2700
    467 HG22      -57.3950   -6.7400  -21.4790 H        30 ILE    0.0900
    468 HG23      -56.9810   -7.2880  -23.1610 H        30 ILE    0.0900
    469 HD1       -56.5390   -8.7920  -24.5950 H        30 ILE    0.0900
    470 HD2       -58.3230   -8.9460  -24.3710 H        30 ILE    0.5100
    471 HD3       -57.3470  -10.3670  -24.9430 H        30 ILE   -0.5100
    472 N         -58.8820   -8.2080  -18.9710 N.am     31 ALA   -0.4700
    473 CA        -59.3580   -7.1490  -18.0910 C.3      31 ALA    0.3100
    474 C         -58.9250   -7.3590  -16.6470 C.2      31 ALA    0.0700
    475 O         -58.5590   -6.4090  -15.9560 O.2      31 ALA    0.0900
    476 CB        -60.8750   -7.0390  -18.1760 C.3      31 ALA   -0.2700
    477 HN        -59.5550   -8.8930  -19.2370 H        31 ALA    0.0900
    478 HA        -58.8960   -6.2240  -18.3980 H        31 ALA    0.0900
    479 HB1       -61.3460   -7.9980  -17.8690 H        31 ALA    0.0900
    480 HB2       -61.1800   -6.8120  -19.2200 H        31 ALA    0.5100
    481 HB3       -61.2350   -6.2350  -17.4980 H        31 ALA   -0.5100
    482 N         -58.9640   -8.6080  -16.1940 N.am     32 LYS   -0.4700
    483 CA        -58.6830   -8.9220  -14.7990 C.3      32 LYS    0.3100
    484 C         -57.2040   -8.7950  -14.4400 C.2      32 LYS    0.0700
    485 O         -56.8490   -8.1680  -13.4430 O.2      32 LYS    0.0900
    486 CB        -59.1900  -10.3270  -14.4570 C.3      32 LYS   -0.1800
    487 CG        -59.0030  -10.7180  -13.0010 C.3      32 LYS    0.0900
    488 CD        -59.5360  -12.1150  -12.7300 C.3      32 LYS    0.0900
    489 CE        -59.2930  -12.5270  -11.2870 C.3      32 LYS   -0.1800
    490 NZ        -59.8040  -13.8970  -11.0040 N.4      32 LYS    0.0900
    491 HN        -59.1860   -9.3810  -16.7830 H        32 LYS    0.0900
    492 HA        -59.1740   -8.1840  -14.1830 H        32 LYS   -0.1800
    493 HB1       -58.6470  -11.0600  -15.0890 H        32 LYS    0.0900
    494 HB2       -60.2730  -10.3770  -14.6970 H        32 LYS    0.0900
    495 HG1       -59.5420   -9.9910  -12.3560 H        32 LYS    0.2100
    496 HG2       -57.9220  -10.6860  -12.7500 H        32 LYS    0.0500
    497 HD1       -59.0290  -12.8360  -13.4060 H        32 LYS    0.0500
    498 HD2       -60.6280  -12.1360  -12.9370 H        32 LYS   -0.3000
    499 HE1       -59.8160  -11.8250  -10.6030 H        32 LYS    0.3300
    500 HE2       -58.2020  -12.5240  -11.0760 H        32 LYS    0.3300
    501 HZ1       -59.2110  -14.5960  -11.4940 H        32 LYS    0.3300
    502 HZ2       -60.7840  -13.9760  -11.3400 H        32 LYS    0.5100
    503 HZ3       -59.7730  -14.0740   -9.9800 H        32 LYS   -0.5100
    504 N         -56.3380   -9.3840  -15.2610 N.am     33 PHE   -0.4700
    505 CA        -54.9120   -9.4190  -14.9610 C.3      33 PHE    0.3100
    506 C         -54.1750   -8.1620  -15.4080 C.2      33 PHE    0.0700
    507 O         -54.3120   -7.7160  -16.5440 O.2      33 PHE    0.0900
    508 CB        -54.2660  -10.6620  -15.5770 C.3      33 PHE   -0.1800
    509 CG        -54.8200  -11.9480  -15.0450 C.ar     33 PHE    0.0900
    510 CD1       -55.8730  -12.5810  -15.6850 C.ar     33 PHE    0.0900
    511 CD2       -54.2970  -12.5190  -13.8960 C.ar     33 PHE    0.0000
    512 CE1       -56.3910  -13.7640  -15.1920 C.ar     33 PHE   -0.1150
    513 CE2       -54.8090  -13.7030  -13.3990 C.ar     33 PHE    0.1150
    514 CZ        -55.8590  -14.3240  -14.0490 C.ar     33 PHE   -0.1150
    515 HN        -56.6230   -9.8240  -16.1100 H        33 PHE    0.1150
    516 HA        -54.7960   -9.4270  -13.8880 H        33 PHE   -0.1150
    517 HB1       -53.1760  -10.6570  -15.3570 H        33 PHE    0.1150
    518 HB2       -54.4340  -10.6580  -16.6750 H        33 PHE   -0.1150
    519 HD1       -56.2950  -12.1440  -16.5780 H        33 PHE    0.1150
    520 HD2       -53.4790  -12.0340  -13.3830 H        33 PHE   -0.1150
    521 HE1       -57.2100  -14.2490  -15.7020 H        33 PHE    0.1150
    522 HE2       -54.3910  -14.1400  -12.5030 H        33 PHE    0.5100
    523 HZ        -56.2620  -15.2480  -13.6620 H        33 PHE   -0.5100
    524 N         -53.3870   -7.6010  -14.4960 N.am     34 GLU   -0.4700
    525 CA        -52.6070   -6.4070  -14.7810 C.3      34 GLU    0.3100
    526 C         -51.4160   -6.7410  -15.6710 C.2      34 GLU    0.0700
    527 O         -50.9310   -5.8970  -16.4250 O.2      34 GLU    0.0900
    528 CB        -52.1310   -5.7690  -13.4740 C.3      34 GLU   -0.1800
    529 CG        -51.2900   -4.5140  -13.6480 C.3      34 GLU    0.0900
    530 CD        -50.8090   -3.9540  -12.3210 C.2      34 GLU    0.0900
    531 OE1       -51.2740   -4.4390  -11.2660 O.co2    34 GLU   -0.2800
    532 OE2       -49.9630   -3.0340  -12.3310 O.co2    34 GLU    0.0900
    533 HN        -53.2960   -7.9730  -13.5760 H        34 GLU    0.0900
    534 HA        -53.2310   -5.7190  -15.3310 H        34 GLU    0.6200
    535 HB1       -51.5260   -6.5190  -12.9210 H        34 GLU   -0.7600
    536 HB2       -53.0230   -5.5090  -12.8680 H        34 GLU   -0.7600
    537 HG1       -51.9000   -3.7390  -14.1600 H        34 GLU    0.5100
    538 HG2       -50.4050   -4.7550  -14.2730 H        34 GLU   -0.5100
    539 N         -50.9500   -7.9880  -15.5880 N.am     35 ARG   -0.4700
    540 CA        -49.8290   -8.4490  -16.3990 C.3      35 ARG    0.3100
    541 C         -50.2020   -8.4900  -17.8760 C.2      35 ARG    0.0700
    542 O         -49.3470   -8.3560  -18.7500 O.2      35 ARG    0.0900
    543 CB        -49.3650   -9.8340  -15.9330 C.3      35 ARG   -0.1800
    544 CG        -48.1970  -10.4130  -16.7280 C.3      35 ARG    0.0900
    545 CD        -47.7430  -11.7550  -16.1600 C.3      35 ARG    0.0900
    546 NE        -46.5960  -12.3070  -16.8850 N.pl3    35 ARG   -0.1800
    547 CZ        -45.9580  -13.4210  -16.5390 C.cat    35 ARG    0.0900
    548 NH1       -46.3460  -14.1130  -15.4740 N.pl3    35 ARG    0.0900
    549 NH2       -44.9260  -13.8470  -17.2560 N.pl3    35 ARG    0.2000
    550 HN        -51.3480   -8.6610  -14.9690 H        35 ARG    0.0900
    551 HA        -49.0270   -7.7320  -16.3010 H        35 ARG    0.0900
    552 HB1       -50.2230  -10.5350  -16.0140 H        35 ARG   -0.7000
    553 HB2       -49.0590   -9.7610  -14.8680 H        35 ARG    0.4400
    554 HG1       -47.3460   -9.6990  -16.6980 H        35 ARG    0.6400
    555 HG2       -48.5100  -10.5530  -17.7850 H        35 ARG   -0.8000
    556 HD1       -48.5720  -12.4910  -16.2330 H        35 ARG    0.4600
    557 HD2       -47.4390  -11.6270  -15.0990 H        35 ARG    0.4600
    558 HE        -46.2730  -11.8140  -17.6910 H        35 ARG   -0.8000
    559 HH11      -47.1210  -13.7960  -14.9280 H        35 ARG    0.4600
    560 HH12      -45.8620  -14.9490  -15.2180 H        35 ARG    0.4600
    561 HH21      -44.3550  -14.5940  -16.9170 H        35 ARG    0.5100
    562 HH22      -44.7190  -13.4190  -18.1360 H        35 ARG   -0.5100
    563 N         -51.4910   -8.6730  -18.1480 N.am     36 LEU   -0.4700
    564 CA        -51.9800   -8.7720  -19.5170 C.3      36 LEU    0.3100
    565 C         -52.4480   -7.4360  -20.0770 C.2      36 LEU    0.0700
    566 O         -52.9540   -7.3710  -21.1960 O.2      36 LEU    0.0900
    567 CB        -53.1070   -9.8020  -19.6130 C.3      36 LEU   -0.1800
    568 CG        -52.6760  -11.2600  -19.4670 C.3      36 LEU    0.0900
    569 CD1       -53.8800  -12.1800  -19.5450 C.3      36 LEU    0.0900
    570 CD2       -51.6590  -11.6120  -20.5360 C.3      36 LEU   -0.0900
    571 HN        -52.1790   -8.7510  -17.4300 H        36 LEU    0.0900
    572 HA        -51.1510   -9.0620  -20.1470 H        36 LEU   -0.2700
    573 HB1       -53.5980   -9.6840  -20.6020 H        36 LEU    0.0900
    574 HB2       -53.8460   -9.5790  -18.8160 H        36 LEU    0.0900
    575 HG        -52.1690  -11.3970  -18.4880 H        36 LEU    0.0900
    576 HD11      -54.4930  -11.9330  -20.4380 H        36 LEU   -0.2700
    577 HD12      -54.5100  -12.0570  -18.6380 H        36 LEU    0.0900
    578 HD13      -53.5440  -13.2370  -19.6270 H        36 LEU    0.0900
    579 HD21      -50.6530  -11.2430  -20.2430 H        36 LEU    0.0900
    580 HD22      -51.9430  -11.1360  -21.4990 H        36 LEU    0.5100
    581 HD23      -51.6100  -12.7140  -20.6630 H        36 LEU   -0.5100
    582 N         -52.2790   -6.3630  -19.3070 N.am     37 GLN   -0.4700
    583 CA        -52.7690   -5.0630  -19.7380 C.3      37 GLN    0.3100
    584 C         -51.7050   -4.2710  -20.4860 C.2      37 GLN    0.0700
    585 O         -50.7340   -3.7960  -19.9020 O.2      37 GLN    0.0900
    586 CB        -53.2850   -4.2620  -18.5400 C.3      37 GLN   -0.1800
    587 CG        -54.5270   -4.8570  -17.8940 C.3      37 GLN    0.0900
    588 CD        -54.9810   -4.0790  -16.6760 C.2      37 GLN    0.0900
    589 NE2       -56.2300   -4.2930  -16.2700 N.am     37 GLN   -0.1800
    590 OE1       -54.2250   -3.2930  -16.1070 O.2      37 GLN    0.0900
    591 HN        -51.8210   -6.4000  -18.4230 H        37 GLN    0.0900
    592 HA        -53.5640   -5.2230  -20.4520 H        37 GLN    0.5500
    593 HB1       -53.5240   -3.2320  -18.8810 H        37 GLN   -0.5500
    594 HB2       -52.4800   -4.2110  -17.7770 H        37 GLN   -0.6200
    595 HG1       -54.3070   -5.9000  -17.5840 H        37 GLN    0.3200
    596 HG2       -55.3520   -4.8630  -18.6370 H        37 GLN    0.3000
    597 HE21      -56.8120   -4.9390  -16.7640 H        37 GLN    0.5100
    598 HE22      -56.5870   -3.8080  -15.4720 H        37 GLN   -0.5100
    599 N         -51.9210   -4.1220  -21.7900 N.am     38 THR   -0.4700
    600 CA        -51.0380   -3.3720  -22.6720 C.3      38 THR    0.3100
    601 C         -51.8380   -2.9260  -23.8870 C.2      38 THR    0.0700
    602 O         -52.8980   -3.4790  -24.1700 O.2      38 THR    0.0900
    603 CB        -49.8480   -4.2170  -23.1650 C.3      38 THR    0.1400
    604 CG2       -48.8820   -4.5150  -22.0260 C.3      38 THR    0.0900
    605 OG1       -50.3280   -5.4500  -23.7120 O.3      38 THR   -0.6600
    606 HN        -52.7170   -4.5280  -22.2320 H        38 THR    0.4300
    607 HA        -50.6770   -2.5150  -22.1220 H        38 THR   -0.2700
    608 HB        -49.2910   -3.6640  -23.9520 H        38 THR    0.0900
    609 HG1       -49.5800   -6.0520  -23.7050 H        38 THR    0.0900
    610 HG21      -49.3450   -5.2270  -21.3100 H        38 THR    0.0900
    611 HG22      -48.6340   -3.5780  -21.4840 H        38 THR    0.5100
    612 HG23      -47.9520   -4.9720  -22.4290 H        38 THR   -0.5100
    613 N         -51.3260   -1.9380  -24.6150 N.am     39 VAL   -0.4700
    614 CA        -52.0150   -1.4270  -25.7970 C.3      39 VAL    0.3100
    615 C         -52.4460   -2.5660  -26.7210 C.2      39 VAL    0.0700
    616 O         -53.5970   -2.6270  -27.1680 O.2      39 VAL    0.0900
    617 CB        -51.1210   -0.4500  -26.5820 C.3      39 VAL   -0.0900
    618 CG1       -51.8850    0.1380  -27.7600 C.3      39 VAL    0.0900
    619 CG2       -50.6090    0.6550  -25.6680 C.3      39 VAL   -0.2700
    620 HN        -50.4570   -1.5050  -24.3900 H        39 VAL    0.0900
    621 HA        -52.9140   -0.9280  -25.4670 H        39 VAL    0.0900
    622 HB        -50.2240   -0.9890  -26.9560 H        39 VAL    0.0900
    623 HG11      -52.8680    0.5290  -27.4200 H        39 VAL   -0.2700
    624 HG12      -52.0610   -0.6480  -28.5250 H        39 VAL    0.0900
    625 HG13      -51.3070    0.9740  -28.2070 H        39 VAL    0.0900
    626 HG21      -50.0140    0.2180  -24.8380 H        39 VAL    0.0900
    627 HG22      -51.4650    1.2140  -25.2350 H        39 VAL    0.5100
    628 HG23      -49.9600    1.3500  -26.2420 H        39 VAL   -0.5100
    629 N         -51.5160   -3.4820  -26.9840 N.am     40 THR   -0.4700
    630 CA        -51.7740   -4.6240  -27.8520 C.3      40 THR    0.3100
    631 C         -52.9950   -5.4180  -27.4010 C.2      40 THR    0.0700
    632 O         -53.8660   -5.7370  -28.2060 O.2      40 THR    0.0900
    633 CB        -50.5550   -5.5640  -27.9250 C.3      40 THR    0.1400
    634 CG2       -50.8530   -6.7580  -28.8160 C.3      40 THR    0.0900
    635 OG1       -49.4300   -4.8530  -28.4510 O.3      40 THR   -0.6600
    636 HN        -50.5990   -3.4260  -26.5980 H        40 THR    0.4300
    637 HA        -52.0110   -4.2460  -28.8350 H        40 THR   -0.2700
    638 HB        -50.3040   -5.9350  -26.9090 H        40 THR    0.0900
    639 HG1       -49.7740   -4.2980  -29.1560 H        40 THR    0.0900
    640 HG21      -51.2700   -6.4150  -29.7880 H        40 THR    0.0900
    641 HG22      -51.5960   -7.4200  -28.3250 H        40 THR    0.5100
    642 HG23      -49.9180   -7.3260  -29.0130 H        40 THR   -0.5100
    643 N         -53.0640   -5.7280  -26.1090 N.am     41 ASN   -0.4700
    644 CA        -54.1830   -6.4960  -25.5730 C.3      41 ASN    0.3100
    645 C         -55.4520   -5.6650  -25.4050 C.2      41 ASN    0.0700
    646 O         -56.5300   -6.2080  -25.1900 O.2      41 ASN    0.0900
    647 CB        -53.8030   -7.1660  -24.2490 C.3      41 ASN   -0.1800
    648 CG        -52.6980   -8.1910  -24.4170 C.2      41 ASN    0.0900
    649 ND2       -51.9320   -8.4130  -23.3520 N.am     41 ASN    0.0900
    650 OD1       -52.5330   -8.7780  -25.4850 O.2      41 ASN    0.5500
    651 HN        -52.3620   -5.4520  -25.4570 H        41 ASN   -0.5500
    652 HA        -54.4560   -7.2420  -26.3040 H        41 ASN   -0.6200
    653 HB1       -54.6980   -7.6740  -23.8320 H        41 ASN    0.3200
    654 HB2       -53.4590   -6.3880  -23.5360 H        41 ASN    0.3000
    655 HD21      -52.1010   -7.9130  -22.5010 H        41 ASN    0.5100
    656 HD22      -51.1870   -9.0780  -23.4010 H        41 ASN   -0.5100
    657 N         -55.3150   -4.3440  -25.4960 N.am     42 TYR   -0.4700
    658 CA        -56.4750   -3.4650  -25.5390 C.3      42 TYR    0.3100
    659 C         -57.1110   -3.5850  -26.9120 C.2      42 TYR    0.0700
    660 O         -58.3310   -3.6980  -27.0440 O.2      42 TYR    0.0900
    661 CB        -56.0770   -2.0130  -25.2600 C.3      42 TYR   -0.1800
    662 CG        -56.0870   -1.6330  -23.7970 C.ar     42 TYR    0.0900
    663 CD1       -55.1050   -2.0920  -22.9290 C.ar     42 TYR    0.0900
    664 CD2       -57.0760   -0.8020  -23.2800 C.ar     42 TYR    0.0000
    665 CE1       -55.1080   -1.7460  -21.5900 C.ar     42 TYR   -0.1150
    666 CE2       -57.0870   -0.4470  -21.9420 C.ar     42 TYR    0.1150
    667 CZ        -56.1020   -0.9230  -21.1030 C.ar     42 TYR   -0.1150
    668 OH        -56.1070   -0.5750  -19.7700 O.3      42 TYR    0.1150
    669 HN        -54.4240   -3.9010  -25.5360 H        42 TYR    0.1100
    670 HA        -57.1790   -3.8080  -24.7950 H        42 TYR   -0.5400
    671 HB1       -56.7890   -1.3350  -25.7780 H        42 TYR    0.4300
    672 HB2       -55.0450   -1.8400  -25.6340 H        42 TYR   -0.1150
    673 HD1       -54.3220   -2.7330  -23.3080 H        42 TYR    0.1150
    674 HD2       -57.8490   -0.4270  -23.9340 H        42 TYR   -0.1150
    675 HE1       -54.3380   -2.1180  -20.9300 H        42 TYR    0.1150
    676 HE2       -57.8630    0.1990  -21.5570 H        42 TYR    0.5100
    677 HH        -56.0150   -1.3790  -19.2540 H        42 TYR   -0.5100
    678 N         -56.2710   -3.5690  -27.9460 N.am     43 PHE   -0.4700
    679 CA        -56.7400   -3.8120  -29.3020 C.3      43 PHE    0.3100
    680 C         -57.3510   -5.2060  -29.4030 C.2      43 PHE    0.0700
    681 O         -58.4140   -5.3910  -29.9950 O.2      43 PHE    0.0900
    682 CB        -55.5970   -3.6690  -30.3090 C.3      43 PHE   -0.1800
    683 CG        -55.1170   -2.2570  -30.4900 C.ar     43 PHE    0.0900
    684 CD1       -55.8740   -1.1860  -30.0430 C.ar     43 PHE    0.0900
    685 CD2       -53.9070   -2.0010  -31.1160 C.ar     43 PHE    0.0000
    686 CE1       -55.4320    0.1130  -30.2120 C.ar     43 PHE   -0.1150
    687 CE2       -53.4610   -0.7050  -31.2880 C.ar     43 PHE    0.1150
    688 CZ        -54.2240    0.3530  -30.8360 C.ar     43 PHE   -0.1150
    689 HN        -55.2960   -3.3930  -27.8390 H        43 PHE    0.1150
    690 HA        -57.5200   -3.0960  -29.5180 H        43 PHE   -0.1150
    691 HB1       -55.9380   -4.0280  -31.3030 H        43 PHE    0.1150
    692 HB2       -54.7280   -4.2690  -29.9630 H        43 PHE   -0.1150
    693 HD1       -56.8210   -1.3690  -29.5560 H        43 PHE    0.1150
    694 HD2       -53.3070   -2.8240  -31.4730 H        43 PHE   -0.1150
    695 HE1       -56.0300    0.9390  -29.8580 H        43 PHE    0.1150
    696 HE2       -52.5150   -0.5200  -31.7770 H        43 PHE    0.5100
    697 HZ        -53.8760    1.3660  -30.9700 H        43 PHE   -0.5100
    698 N         -56.6670   -6.1850  -28.8140 N.am     44 ILE   -0.4700
    699 CA        -57.1710   -7.5490  -28.7570 C.3      44 ILE    0.3100
    700 C         -58.5110   -7.5850  -28.0370 C.2      44 ILE    0.0700
    701 O         -59.3780   -8.3970  -28.3560 O.2      44 ILE    0.0900
    702 CB        -56.1860   -8.4850  -28.0350 C.3      44 ILE   -0.0900
    703 CG1       -54.8480   -8.5320  -28.7760 C.3      44 ILE    0.0900
    704 CG2       -56.7740   -9.8810  -27.9010 C.3      44 ILE   -0.2700
    705 CD        -54.9600   -8.9950  -30.2100 C.3      44 ILE    0.0900
    706 HN        -55.7810   -6.0280  -28.3860 H        44 ILE    0.0900
    707 HA        -57.3260   -7.8870  -29.7720 H        44 ILE    0.0900
    708 HB        -55.9680   -8.0790  -27.0240 H        44 ILE   -0.1800
    709 HG11      -54.1700   -9.2250  -28.2340 H        44 ILE    0.0900
    710 HG12      -54.4050   -7.5140  -28.7680 H        44 ILE    0.0900
    711 HG21      -57.3140  -10.1580  -28.8320 H        44 ILE   -0.2700
    712 HG22      -57.4910   -9.9090  -27.0530 H        44 ILE    0.0900
    713 HG23      -55.9610  -10.6190  -27.7290 H        44 ILE    0.0900
    714 HD1       -55.6210   -8.3090  -30.7820 H        44 ILE    0.0900
    715 HD2       -55.3940  -10.0170  -30.2460 H        44 ILE    0.5100
    716 HD3       -53.9560   -8.9980  -30.6860 H        44 ILE   -0.5100
    717 N         -58.6760   -6.6960  -27.0620 N.am     45 THR   -0.4700
    718 CA        -59.9270   -6.5920  -26.3250 C.3      45 THR    0.3100
    719 C         -61.0260   -6.0830  -27.2460 C.2      45 THR    0.0700
    720 O         -62.1510   -6.5780  -27.2160 O.2      45 THR    0.0900
    721 CB        -59.8050   -5.6470  -25.1180 C.3      45 THR    0.1400
    722 CG2       -61.0730   -5.6970  -24.2740 C.3      45 THR    0.0900
    723 OG1       -58.6880   -6.0320  -24.3120 O.3      45 THR   -0.6600
    724 HN        -57.9530   -6.0660  -26.7920 H        45 THR    0.4300
    725 HA        -60.1960   -7.5830  -25.9940 H        45 THR   -0.2700
    726 HB        -59.6540   -4.6040  -25.4670 H        45 THR    0.0900
    727 HG1       -57.9450   -6.1200  -24.9130 H        45 THR    0.0900
    728 HG21      -61.2450   -6.7300  -23.9020 H        45 THR    0.0900
    729 HG22      -61.9470   -5.3910  -24.8880 H        45 THR    0.5100
    730 HG23      -60.9730   -5.0180  -23.4000 H        45 THR   -0.5100
    731 N         -60.6960   -5.0900  -28.0680 N.am     46 SER   -0.4700
    732 CA        -61.6440   -4.5660  -29.0420 C.3      46 SER    0.3100
    733 C         -62.0610   -5.6500  -30.0260 C.2      46 SER    0.0700
    734 O         -63.2390   -5.7890  -30.3610 O.2      46 SER    0.0900
    735 CB        -61.0350   -3.3810  -29.7990 C.3      46 SER    0.0500
    736 OG        -61.9110   -2.9250  -30.8160 O.3      46 SER    0.0900
    737 HN        -59.7940   -4.6650  -28.0550 H        46 SER    0.0900
    738 HA        -62.5320   -4.2550  -28.5120 H        46 SER   -0.6600
    739 HB1       -60.0770   -3.6920  -30.2680 H        46 SER    0.4300
    740 HB2       -60.8450   -2.5460  -29.0920 H        46 SER    0.5100
    741 HG1       -61.5840   -3.3010  -31.6350 H        46 SER   -0.5100
    742 N         -61.0800   -6.4250  -30.4810 N.am     47 LEU   -0.4700
    743 CA        -61.3120   -7.5020  -31.4320 C.3      47 LEU    0.3100
    744 C         -62.2210   -8.5780  -30.8420 C.2      47 LEU    0.0700
    745 O         -63.1890   -9.0080  -31.4730 O.2      47 LEU    0.0900
    746 CB        -59.9730   -8.1150  -31.8560 C.3      47 LEU   -0.1800
    747 CG        -59.9720   -9.0190  -33.0870 C.3      47 LEU    0.0900
    748 CD1       -60.6030   -8.3030  -34.2700 C.3      47 LEU    0.0900
    749 CD2       -58.5540   -9.4590  -33.4140 C.3      47 LEU   -0.0900
    750 HN        -60.1340   -6.3010  -30.1890 H        47 LEU    0.0900
    751 HA        -61.8280   -7.0930  -32.2870 H        47 LEU   -0.2700
    752 HB1       -59.5930   -8.7130  -31.0020 H        47 LEU    0.0900
    753 HB2       -59.2690   -7.2790  -32.0540 H        47 LEU    0.0900
    754 HG        -60.5470   -9.9440  -32.8660 H        47 LEU    0.0900
    755 HD11      -60.1480   -7.2970  -34.3940 H        47 LEU   -0.2700
    756 HD12      -61.6930   -8.1810  -34.1020 H        47 LEU    0.0900
    757 HD13      -60.4310   -8.8870  -35.2010 H        47 LEU    0.0900
    758 HD21      -58.1210  -10.0190  -32.5580 H        47 LEU    0.0900
    759 HD22      -57.9180   -8.5690  -33.6130 H        47 LEU    0.5100
    760 HD23      -58.5590  -10.1210  -34.3060 H        47 LEU   -0.5100
    761 N         -61.9080   -9.0020  -29.6190 N.am     48 ALA   -0.4700
    762 CA        -62.7090   -9.9990  -28.9210 C.3      48 ALA    0.3100
    763 C         -64.1020   -9.4650  -28.6150 C.2      48 ALA    0.0700
    764 O         -65.0540  -10.2350  -28.4800 O.2      48 ALA    0.0900
    765 CB        -62.0130  -10.4400  -27.6430 C.3      48 ALA   -0.2700
    766 HN        -61.1120   -8.6590  -29.1280 H        48 ALA    0.0900
    767 HA        -62.8480  -10.8410  -29.5830 H        48 ALA    0.0900
    768 HB1       -61.8640   -9.5690  -26.9690 H        48 ALA    0.0900
    769 HB2       -61.0200  -10.8760  -27.8830 H        48 ALA    0.5100
    770 HB3       -62.6350  -11.1930  -27.1140 H        48 ALA   -0.5100
    771 N         -64.2220   -8.1440  -28.4980 N.am     49 CYS   -0.4700
    772 CA        -65.5200   -7.5110  -28.3210 C.3      49 CYS    0.3100
    773 C         -66.3300   -7.6200  -29.5980 C.2      49 CYS    0.0700
    774 O         -67.5110   -7.9590  -29.5720 O.2      49 CYS    0.0900
    775 CB        -65.3630   -6.0380  -27.9410 C.3      49 CYS   -0.1100
    776 SG        -64.8480   -5.7610  -26.2380 S.3      49 CYS    0.0900
    777 HN        -63.4340   -7.5350  -28.5260 H        49 CYS    0.0900
    778 HA        -66.0470   -8.0420  -27.5420 H        49 CYS   -0.2300
    779 HB1       -66.3390   -5.5330  -28.1100 H        49 CYS    0.1600
    780 HB2       -64.6140   -5.5850  -28.6230 H        49 CYS    0.5100
    781 HG1       -63.7090   -6.4270  -26.3530 H        49 CYS   -0.5100
    782 N         -65.6850   -7.3250  -30.7250 N.am     50 ALA   -0.4700
    783 CA        -66.3300   -7.4470  -32.0220 C.3      50 ALA    0.3100
    784 C         -66.8230   -8.8720  -32.2360 C.2      50 ALA    0.0700
    785 O         -67.9870   -9.0930  -32.5710 O.2      50 ALA    0.0900
    786 CB        -65.3690   -7.0440  -33.1300 C.3      50 ALA   -0.2700
    787 HN        -64.7400   -7.0100  -30.7300 H        50 ALA    0.0900
    788 HA        -67.1990   -6.8070  -32.0260 H        50 ALA    0.0900
    789 HB1       -64.4720   -7.6980  -33.1150 H        50 ALA    0.0900
    790 HB2       -65.0430   -5.9920  -32.9830 H        50 ALA    0.5100
    791 HB3       -65.8660   -7.1460  -34.1170 H        50 ALA   -0.5100
    792 N         -65.9370   -9.8420  -32.0250 N.am     51 ASP   -0.4700
    793 CA        -66.2950  -11.2460  -32.1890 C.3      51 ASP    0.3100
    794 C         -67.3520  -11.6920  -31.1810 C.2      51 ASP    0.0700
    795 O         -68.1260  -12.6080  -31.4490 O.2      51 ASP    0.0900
    796 CB        -65.0570  -12.1430  -32.0840 C.3      51 ASP   -0.2800
    797 CG        -64.1080  -11.9670  -33.2570 C.2      51 ASP    0.0900
    798 OD1       -64.5850  -11.6450  -34.3680 O.co2    51 ASP    0.0900
    799 OD2       -62.8880  -12.1620  -33.0690 O.co2    51 ASP    0.6200
    800 HN        -64.9980   -9.6550  -31.7480 H        51 ASP   -0.7600
    801 HA        -66.7590  -11.3620  -33.1570 H        51 ASP   -0.7600
    802 HB1       -65.3800  -13.2050  -32.0470 H        51 ASP    0.5100
    803 HB2       -64.5100  -11.8960  -31.1490 H        51 ASP   -0.5100
    804 N         -67.3790  -11.0500  -30.0140 N.am     52 LEU   -0.4700
    805 CA        -68.3830  -11.3570  -29.0050 C.3      52 LEU    0.3100
    806 C         -69.7570  -10.8950  -29.4600 C.2      52 LEU    0.0700
    807 O         -70.7370  -11.6380  -29.3820 O.2      52 LEU    0.0900
    808 CB        -68.0350  -10.6950  -27.6730 C.3      52 LEU   -0.1800
    809 CG        -69.0950  -10.8660  -26.5870 C.3      52 LEU    0.0900
    810 CD1       -69.3340  -12.3410  -26.3050 C.3      52 LEU    0.0900
    811 CD2       -68.6840  -10.1340  -25.3240 C.3      52 LEU   -0.0900
    812 HN        -66.7220  -10.3370  -29.7820 H        52 LEU    0.0900
    813 HA        -68.4220  -12.4300  -28.8900 H        52 LEU   -0.2700
    814 HB1       -67.8890   -9.6080  -27.8500 H        52 LEU    0.0900
    815 HB2       -67.0830  -11.1310  -27.3040 H        52 LEU    0.0900
    816 HG        -70.0450  -10.3970  -26.9210 H        52 LEU    0.0900
    817 HD11      -68.3660  -12.8600  -26.1380 H        52 LEU   -0.2700
    818 HD12      -69.8450  -12.8140  -27.1710 H        52 LEU    0.0900
    819 HD13      -69.9600  -12.4550  -25.3940 H        52 LEU    0.0900
    820 HD21      -68.5620   -9.0500  -25.5330 H        52 LEU    0.0900
    821 HD22      -67.7160  -10.5340  -24.9530 H        52 LEU    0.5100
    822 HD23      -69.4640  -10.2580  -24.5430 H        52 LEU   -0.5100
    823 N         -69.8260   -9.6530  -29.9320 N.am     53 VAL   -0.4700
    824 CA        -71.0520   -9.1060  -30.4880 C.3      53 VAL    0.3100
    825 C         -71.4930   -9.9650  -31.6620 C.2      53 VAL    0.0700
    826 O         -72.6830  -10.1310  -31.9180 O.2      53 VAL    0.0900
    827 CB        -70.8580   -7.6580  -30.9640 C.3      53 VAL   -0.0900
    828 CG1       -72.1580   -7.1090  -31.5330 C.3      53 VAL    0.0900
    829 CG2       -70.3660   -6.7860  -29.8230 C.3      53 VAL   -0.2700
    830 HN        -69.0380   -9.0410  -29.9260 H        53 VAL    0.0900
    831 HA        -71.8100   -9.1470  -29.7210 H        53 VAL    0.0900
    832 HB        -70.0720   -7.6280  -31.7480 H        53 VAL    0.0900
    833 HG11      -72.9930   -7.2900  -30.8220 H        53 VAL   -0.2700
    834 HG12      -72.3940   -7.6150  -32.4930 H        53 VAL    0.0900
    835 HG13      -72.0650   -6.0150  -31.6990 H        53 VAL    0.0900
    836 HG21      -69.6190   -7.3390  -29.2150 H        53 VAL    0.0900
    837 HG22      -71.2180   -6.5040  -29.1680 H        53 VAL    0.5100
    838 HG23      -69.8860   -5.8700  -30.2280 H        53 VAL   -0.5100
    839 N         -70.5140  -10.5130  -32.3780 N.am     54 MET   -0.4700
    840 CA        -70.7910  -11.4450  -33.4590 C.3      54 MET    0.3100
    841 C         -71.4520  -12.7030  -32.9120 C.2      54 MET    0.0700
    842 O         -72.4100  -13.2170  -33.4900 O.2      54 MET    0.0900
    843 CB        -69.4980  -11.8070  -34.1980 C.3      54 MET   -0.1800
    844 CG        -68.9820  -10.7160  -35.1240 C.3      54 MET    0.0900
    845 SD        -69.9490  -10.5940  -36.6410 S.3      54 MET    0.0900
    846 CE        -69.6210  -12.1970  -37.3710 C.3      54 MET   -0.1400
    847 HN        -69.5530  -10.3110  -32.2080 H        54 MET    0.0900
    848 HA        -71.4910  -10.9780  -34.1350 H        54 MET    0.0900
    849 HB1       -69.6830  -12.7210  -34.8010 H        54 MET   -0.0900
    850 HB2       -68.7120  -12.0260  -33.4430 H        54 MET   -0.2200
    851 HG1       -67.9240  -10.9370  -35.3760 H        54 MET    0.0900
    852 HG2       -69.0180   -9.7470  -34.5830 H        54 MET    0.0900
    853 HE1       -70.2530  -12.9870  -36.9110 H        54 MET    0.0900
    854 HE2       -68.5570  -12.4770  -37.2200 H        54 MET    0.5100
    855 HE3       -69.8390  -12.1750  -38.4600 H        54 MET   -0.5100
    856 N         -70.9420  -13.1900  -31.7840 N.am     55 GLY   -0.4700
    857 CA        -71.4520  -14.3990  -31.1700 C.3      55 GLY    0.3100
    858 C         -72.8710  -14.2660  -30.6560 C.2      55 GLY   -0.0200
    859 O         -73.7180  -15.1120  -30.9330 O.2      55 GLY    0.0900
    860 HN        -70.1850  -12.7450  -31.3110 H        55 GLY    0.0900
    861 HA1       -70.8030  -14.6450  -30.3420 H        55 GLY    0.5100
    862 HA2       -71.4220  -15.1830  -31.9130 H        55 GLY   -0.5100
    863 N         -73.1350  -13.2090  -29.8930 N.am     56 LEU   -0.4700
    864 CA        -74.4570  -13.0130  -29.3080 C.3      56 LEU    0.3100
    865 C         -75.4920  -12.4450  -30.2800 C.2      56 LEU    0.0700
    866 O         -76.6030  -12.9620  -30.3880 O.2      56 LEU    0.0900
    867 CB        -74.3610  -12.1120  -28.0750 C.3      56 LEU   -0.1800
    868 CG        -73.4980  -12.6380  -26.9290 C.3      56 LEU    0.0900
    869 CD1       -73.3810  -11.5990  -25.8280 C.3      56 LEU    0.0900
    870 CD2       -74.0670  -13.9390  -26.3860 C.3      56 LEU   -0.0900
    871 HN        -72.4510  -12.5140  -29.6880 H        56 LEU    0.0900
    872 HA        -74.8520  -13.9810  -29.0380 H        56 LEU   -0.2700
    873 HB1       -75.3880  -11.9540  -27.6860 H        56 LEU    0.0900
    874 HB2       -73.9430  -11.1350  -28.3980 H        56 LEU    0.0900
    875 HG        -72.4850  -12.8840  -27.3140 H        56 LEU    0.0900
    876 HD11      -74.3870  -11.3500  -25.4280 H        56 LEU   -0.2700
    877 HD12      -72.9200  -10.6700  -26.2310 H        56 LEU    0.0900
    878 HD13      -72.7580  -11.9950  -24.9980 H        56 LEU    0.0900
    879 HD21      -74.0980  -14.7070  -27.1890 H        56 LEU    0.0900
    880 HD22      -75.1010  -13.7730  -26.0140 H        56 LEU    0.5100
    881 HD23      -73.4280  -14.3160  -25.5600 H        56 LEU   -0.5100
    882 N         -75.1230  -11.3780  -30.9840 N.am     57 ALA   -0.4700
    883 CA        -76.0850  -10.6060  -31.7720 C.3      57 ALA    0.3100
    884 C         -76.4230  -11.1580  -33.1580 C.2      57 ALA    0.0700
    885 O         -77.5860  -11.1570  -33.5590 O.2      57 ALA    0.0900
    886 CB        -75.6290   -9.1510  -31.8810 C.3      57 ALA   -0.2700
    887 HN        -74.1800  -11.0570  -31.0050 H        57 ALA    0.0900
    888 HA        -77.0460  -10.6650  -31.2830 H        57 ALA    0.0900
    889 HB1       -74.7300   -9.0800  -32.5290 H        57 ALA    0.0900
    890 HB2       -75.3720   -8.7600  -30.8740 H        57 ALA    0.5100
    891 HB3       -76.4380   -8.5340  -32.3270 H        57 ALA   -0.5100
    892 N         -75.4140  -11.6200  -33.8920 N.am     58 VAL   -0.4700
    893 CA        -75.5950  -11.9690  -35.3010 C.3      58 VAL    0.3100
    894 C         -75.7710  -13.4620  -35.5720 C.2      58 VAL    0.0700
    895 O         -76.8200  -13.8910  -36.0560 O.2      58 VAL    0.0900
    896 CB        -74.4420  -11.4260  -36.1750 C.3      58 VAL   -0.0900
    897 CG1       -74.6220  -11.8630  -37.6210 C.3      58 VAL    0.0900
    898 CG2       -74.3680   -9.9100  -36.0790 C.3      58 VAL   -0.2700
    899 HN        -74.4970  -11.7490  -33.5190 H        58 VAL    0.0900
    900 HA        -76.5350  -11.5490  -35.6260 H        58 VAL    0.0900
    901 HB        -73.4750  -11.8140  -35.7900 H        58 VAL    0.0900
    902 HG11      -75.5830  -11.4760  -38.0210 H        58 VAL   -0.2700
    903 HG12      -74.6340  -12.9720  -37.6830 H        58 VAL    0.0900
    904 HG13      -73.7930  -11.4630  -38.2430 H        58 VAL    0.0900
    905 HG21      -74.1900   -9.6010  -35.0260 H        58 VAL    0.0900
    906 HG22      -75.3250   -9.4620  -36.4220 H        58 VAL    0.5100
    907 HG23      -73.5320   -9.5320  -36.7050 H        58 VAL   -0.5100
    908 N         -74.7360  -14.2490  -35.2800 N.am     59 VAL   -0.4700
    909 CA        -74.7270  -15.6730  -35.6140 C.3      59 VAL    0.3100
    910 C         -76.0070  -16.4270  -35.2490 C.2      59 VAL    0.0700
    911 O         -76.5300  -17.1840  -36.0680 O.2      59 VAL    0.0900
    912 CB        -73.5210  -16.4050  -34.9960 C.3      59 VAL   -0.0900
    913 CG1       -73.6570  -17.9040  -35.2000 C.3      59 VAL    0.0900
    914 CG2       -72.2240  -15.8930  -35.6020 C.3      59 VAL   -0.2700
    915 HN        -73.9230  -13.9030  -34.8190 H        59 VAL    0.0900
    916 HA        -74.6980  -15.7560  -36.6900 H        59 VAL    0.0900
    917 HB        -73.4700  -16.1830  -33.9080 H        59 VAL    0.0900
    918 HG11      -73.8810  -18.1250  -36.2650 H        59 VAL   -0.2700
    919 HG12      -74.4860  -18.2980  -34.5740 H        59 VAL    0.0900
    920 HG13      -72.7070  -18.4120  -34.9250 H        59 VAL    0.0900
    921 HG21      -72.1180  -14.8040  -35.4110 H        59 VAL    0.0900
    922 HG22      -72.2280  -16.0610  -36.7010 H        59 VAL    0.5100
    923 HG23      -71.3590  -16.4200  -35.1460 H        59 VAL   -0.5100
    924 N         -76.5130  -16.2350  -34.0200 N.am     60 PRO   -0.2900
    925 CA        -77.7390  -16.9290  -33.6090 C.3      60 PRO    0.0000
    926 C         -78.9150  -16.6470  -34.5390 C.2      60 PRO    0.0900
    927 O         -79.6210  -17.5750  -34.9370 O.2      60 PRO    0.0900
    928 CB        -78.0180  -16.3450  -32.2210 C.3      60 PRO    0.0200
    929 CG        -76.6830  -15.9310  -31.7170 C.3      60 PRO    0.0900
    930 CD        -75.9430  -15.4360  -32.9240 C.3      60 PRO   -0.1800
    931 HA        -77.5910  -17.9970  -33.6280 H        60 PRO    0.0900
    932 HB1       -78.4750  -17.1070  -31.5550 H        60 PRO    0.0900
    933 HB2       -78.7030  -15.4720  -32.2900 H        60 PRO   -0.1800
    934 HG1       -76.7830  -15.1260  -30.9590 H        60 PRO    0.0900
    935 HG2       -76.1540  -16.7930  -31.2580 H        60 PRO    0.0900
    936 HD1       -76.1280  -14.3550  -33.1020 H        60 PRO    0.5100
    937 HD2       -74.8520  -15.6250  -32.8400 H        60 PRO   -0.5100
    938 N         -79.1190  -15.3800  -34.8900 N.am     61 PHE   -0.4700
    939 CA        -80.2510  -14.9950  -35.7220 C.3      61 PHE    0.3100
    940 C         -80.1030  -15.4850  -37.1540 C.2      61 PHE    0.0700
    941 O         -81.0900  -15.7840  -37.8220 O.2      61 PHE    0.0900
    942 CB        -80.4510  -13.4810  -35.6810 C.3      61 PHE   -0.1800
    943 CG        -80.8520  -12.9730  -34.3310 C.ar     61 PHE    0.0900
    944 CD1       -81.7700  -13.6720  -33.5620 C.ar     61 PHE    0.0900
    945 CD2       -80.3010  -11.8120  -33.8170 C.ar     61 PHE    0.0000
    946 CE1       -82.1410  -13.2150  -32.3130 C.ar     61 PHE   -0.1150
    947 CE2       -80.6650  -11.3540  -32.5650 C.ar     61 PHE    0.1150
    948 CZ        -81.5880  -12.0530  -31.8130 C.ar     61 PHE   -0.1150
    949 HN        -78.5120  -14.6450  -34.6020 H        61 PHE    0.1150
    950 HA        -81.1290  -15.5010  -35.3490 H        61 PHE   -0.1150
    951 HB1       -81.2550  -13.1960  -36.3940 H        61 PHE    0.1150
    952 HB2       -79.5000  -12.9750  -35.9560 H        61 PHE   -0.1150
    953 HD1       -82.2010  -14.5860  -33.9450 H        61 PHE    0.1150
    954 HD2       -79.5800  -11.2590  -34.4010 H        61 PHE   -0.1150
    955 HE1       -82.8610  -13.7660  -31.7280 H        61 PHE    0.1150
    956 HE2       -80.2270  -10.4470  -32.1750 H        61 PHE    0.5100
    957 HZ        -81.8770  -11.6920  -30.8360 H        61 PHE   -0.5100
    958 N         -78.8610  -15.5710  -37.6220 N.am     62 GLY   -0.4700
    959 CA        -78.5840  -16.1470  -38.9220 C.3      62 GLY    0.3100
    960 C         -78.9330  -17.6220  -38.9200 C.2      62 GLY   -0.0200
    961 O         -79.5860  -18.1250  -39.8360 O.2      62 GLY    0.0900
    962 HN        -78.0730  -15.2460  -37.1060 H        62 GLY    0.0900
    963 HA1       -77.5340  -16.0220  -39.1380 H        62 GLY    0.5100
    964 HA2       -79.1810  -15.6330  -39.6610 H        62 GLY   -0.5100
    965 N         -78.4960  -18.3180  -37.8710 N.am     63 ALA   -0.4700
    966 CA        -78.8030  -19.7310  -37.7010 C.3      63 ALA    0.3100
    967 C         -80.3060  -19.9360  -37.7330 C.2      63 ALA    0.0700
    968 O         -80.8150  -20.8020  -38.4420 O.2      63 ALA    0.0900
    969 CB        -78.2310  -20.2370  -36.3860 C.3      63 ALA   -0.2700
    970 HN        -77.9400  -17.9010  -37.1560 H        63 ALA    0.0900
    971 HA        -78.3740  -20.2710  -38.5310 H        63 ALA    0.0900
    972 HB1       -78.6680  -19.6720  -35.5360 H        63 ALA    0.0900
    973 HB2       -77.1280  -20.0980  -36.3750 H        63 ALA    0.5100
    974 HB3       -78.4740  -21.3140  -36.2580 H        63 ALA   -0.5100
    975 N         -81.0150  -19.1180  -36.9610 N.am     64 ALA   -0.4700
    976 CA        -82.4660  -19.1700  -36.9190 C.3      64 ALA    0.3100
    977 C         -83.0490  -18.9370  -38.3060 C.2      64 ALA    0.0700
    978 O         -84.0300  -19.5720  -38.6900 O.2      64 ALA    0.0900
    979 CB        -83.0000  -18.1390  -35.9380 C.3      64 ALA   -0.2700
    980 HN        -80.5840  -18.4340  -36.3780 H        64 ALA    0.0900
    981 HA        -82.7580  -20.1640  -36.6170 H        64 ALA    0.0900
    982 HB1       -82.6880  -17.1190  -36.2480 H        64 ALA    0.0900
    983 HB2       -82.5980  -18.3400  -34.9220 H        64 ALA    0.5100
    984 HB3       -84.1110  -18.1780  -35.9150 H        64 ALA   -0.5100
    985 N         -82.4370  -18.0290  -39.0600 N.am     65 HSE   -0.4700
    986 CA        -82.9210  -17.7070  -40.3950 C.3      65 HSE    0.3100
    987 C         -82.8050  -18.9000  -41.3350 C.2      65 HSE    0.0700
    988 O         -83.7470  -19.2250  -42.0590 O.2      65 HSE    0.0900
    989 CB        -82.1710  -16.5050  -40.9750 C.3      65 HSE   -0.0800
    990 CG        -82.6780  -16.0680  -42.3160 C.ar     65 HSE    0.0900
    991 CD2       -82.0650  -15.4120  -43.3290 C.ar     65 HSE    0.0900
    992 ND1       -83.9690  -16.3070  -42.7340 N.ar     65 HSE   -0.7000
    993 CE1       -84.1310  -15.8140  -43.9490 C.ar     65 HSE    0.2200
    994 NE2       -82.9910  -15.2660  -44.3350 N.ar     65 HSE    0.2500
    995 HN        -81.6290  -17.5340  -38.7510 H        65 HSE    0.1300
    996 HA        -83.9770  -17.4900  -40.3220 H        65 HSE   -0.3600
    997 HB1       -81.0990  -16.7720  -41.0800 H        65 HSE    0.3200
    998 HB2       -82.2680  -15.6510  -40.2720 H        65 HSE   -0.0500
    999 HD2       -81.0490  -15.0480  -43.3960 H        65 HSE    0.0900
   1000 HE1       -85.0380  -15.8420  -44.5530 H        65 HSE    0.5100
   1001 HE2       -82.8170  -14.8170  -45.2110 H        65 HSE   -0.5100
   1002 N         -81.6490  -19.5570  -41.3190 N.am     66 ILE   -0.4700
   1003 CA        -81.4030  -20.6950  -42.2010 C.3      66 ILE    0.3100
   1004 C         -82.2230  -21.9230  -41.8170 C.2      66 ILE    0.0700
   1005 O         -82.7770  -22.6070  -42.6770 O.2      66 ILE    0.0900
   1006 CB        -79.9170  -21.0790  -42.2190 C.3      66 ILE   -0.0900
   1007 CG1       -79.0740  -19.8970  -42.7010 C.3      66 ILE    0.0900
   1008 CG2       -79.6920  -22.2950  -43.1030 C.3      66 ILE   -0.2700
   1009 CD        -77.5870  -20.1680  -42.6900 C.3      66 ILE    0.0900
   1010 HN        -80.9030  -19.3050  -40.7080 H        66 ILE    0.0900
   1011 HA        -81.7290  -20.4220  -43.1920 H        66 ILE    0.0900
   1012 HB        -79.5820  -21.3070  -41.1850 H        66 ILE   -0.1800
   1013 HG11      -79.2780  -19.0260  -42.0430 H        66 ILE    0.0900
   1014 HG12      -79.3790  -19.6450  -43.7370 H        66 ILE    0.0900
   1015 HG21      -80.0160  -22.0770  -44.1440 H        66 ILE   -0.2700
   1016 HG22      -80.2830  -23.1550  -42.7210 H        66 ILE    0.0900
   1017 HG23      -78.6130  -22.5600  -43.1160 H        66 ILE    0.0900
   1018 HD1       -77.3500  -21.0270  -43.3540 H        66 ILE    0.0900
   1019 HD2       -77.2540  -20.4160  -41.6590 H        66 ILE    0.5100
   1020 HD3       -77.0360  -19.2750  -43.0560 H        66 ILE   -0.5100
   1021 N         -82.2930  -22.2040  -40.5200 N.am     67 LEU   -0.4700
   1022 CA        -83.0420  -23.3490  -40.0260 C.3      67 LEU    0.3100
   1023 C         -84.5240  -23.2260  -40.3330 C.2      67 LEU    0.0700
   1024 O         -85.1390  -24.1390  -40.8850 O.2      67 LEU    0.0900
   1025 CB        -82.8430  -23.4950  -38.5190 C.3      67 LEU   -0.1800
   1026 CG        -81.3840  -23.7280  -38.1430 C.3      67 LEU    0.0900
   1027 CD1       -81.2840  -24.3420  -36.7590 C.3      67 LEU    0.0900
   1028 CD2       -80.7150  -24.6140  -39.1860 C.3      67 LEU   -0.0900
   1029 HN        -81.8380  -21.6450  -39.8300 H        67 LEU    0.0900
   1030 HA        -82.6890  -24.2310  -40.5400 H        67 LEU   -0.2700
   1031 HB1       -83.4490  -24.3530  -38.1580 H        67 LEU    0.0900
   1032 HB2       -83.1990  -22.5680  -38.0190 H        67 LEU    0.0900
   1033 HG        -80.8400  -22.7590  -38.1570 H        67 LEU    0.0900
   1034 HD11      -81.8170  -25.3160  -36.7330 H        67 LEU   -0.2700
   1035 HD12      -81.7470  -23.6630  -36.0100 H        67 LEU    0.0900
   1036 HD13      -80.2180  -24.5140  -36.4980 H        67 LEU    0.0900
   1037 HD21      -80.5950  -24.0580  -40.1410 H        67 LEU    0.0900
   1038 HD22      -81.3400  -25.5130  -39.3760 H        67 LEU    0.5100
   1039 HD23      -79.7100  -24.9260  -38.8290 H        67 LEU   -0.5100
   1040 N         -85.0900  -22.0790  -39.9730 N.am     68 THR   -0.4700
   1041 CA        -86.5110  -21.8310  -40.1570 C.3      68 THR    0.3100
   1042 C         -86.8060  -21.4650  -41.6060 C.2      68 THR    0.0700
   1043 O         -87.9640  -21.3660  -42.0080 O.2      68 THR    0.0900
   1044 CB        -87.0040  -20.7040  -39.2270 C.3      68 THR    0.1400
   1045 CG2       -88.5230  -20.6830  -39.1690 C.3      68 THR    0.0900
   1046 OG1       -86.4860  -20.9050  -37.9070 O.3      68 THR   -0.6600
   1047 HN        -84.5670  -21.3370  -39.5600 H        68 THR    0.4300
   1048 HA        -87.0380  -22.7480  -39.9430 H        68 THR   -0.2700
   1049 HB        -86.6540  -19.7210  -39.6070 H        68 THR    0.0900
   1050 HG1       -85.6470  -20.4400  -37.8790 H        68 THR    0.0900
   1051 HG21      -88.8960  -21.5730  -38.6190 H        68 THR    0.0900
   1052 HG22      -88.9420  -20.7020  -40.1980 H        68 THR    0.5100
   1053 HG23      -88.8690  -19.7680  -38.6410 H        68 THR   -0.5100
   1054 N         -85.7510  -21.2690  -42.3930 N.am     69 LYS   -0.4700
   1055 CA        -85.8940  -20.9190  -43.8020 C.3      69 LYS    0.3100
   1056 C         -86.7420  -19.6620  -43.9770 C.2      69 LYS    0.0700
   1057 O         -87.4310  -19.5030  -44.9830 O.2      69 LYS    0.0900
   1058 CB        -86.5010  -22.0820  -44.5930 C.3      69 LYS   -0.1800
   1059 CG        -85.6480  -23.3460  -44.6000 C.3      69 LYS    0.0900
   1060 CD        -86.3340  -24.4800  -45.3550 C.3      69 LYS    0.0900
   1061 CE        -85.5100  -25.7600  -45.3010 C.3      69 LYS   -0.1800
   1062 NZ        -85.2670  -26.2190  -43.9040 N.4      69 LYS    0.0900
   1063 HN        -84.8170  -21.3530  -42.0560 H        69 LYS    0.0900
   1064 HA        -84.9150  -20.6750  -44.1860 H        69 LYS   -0.1800
   1065 HB1       -86.6480  -21.7530  -45.6430 H        69 LYS    0.0900
   1066 HB2       -87.4900  -22.3290  -44.1520 H        69 LYS    0.0900
   1067 HG1       -85.4640  -23.6650  -43.5520 H        69 LYS    0.2100
   1068 HG2       -84.6740  -23.1240  -45.0850 H        69 LYS    0.0500
   1069 HD1       -86.4730  -24.1800  -46.4160 H        69 LYS    0.0500
   1070 HD2       -87.3300  -24.6690  -44.9020 H        69 LYS   -0.3000
   1071 HE1       -84.5200  -25.5870  -45.7750 H        69 LYS    0.3300
   1072 HE2       -86.0500  -26.5740  -45.8320 H        69 LYS    0.3300
   1073 HZ1       -86.1770  -26.4030  -43.4360 H        69 LYS    0.3300
   1074 HZ2       -84.7510  -25.4820  -43.3820 H        69 LYS    0.5100
   1075 HZ3       -84.7030  -27.0920  -43.9190 H        69 LYS   -0.5100
   1076 N         -86.6780  -18.7680  -42.9920 N.am     70 THR   -0.4700
   1077 CA        -87.4490  -17.5320  -43.0180 C.3      70 THR    0.3100
   1078 C         -87.1380  -16.6640  -41.8050 C.2      70 THR    0.0700
   1079 O         -86.5620  -17.1310  -40.8200 O.2      70 THR    0.0900
   1080 CB        -88.9710  -17.7980  -43.0810 C.3      70 THR    0.1400
   1081 CG2       -89.4410  -18.5370  -41.8380 C.3      70 THR    0.0900
   1082 OG1       -89.6790  -16.5570  -43.1870 O.3      70 THR   -0.6600
   1083 HN        -86.1010  -18.9050  -42.1910 H        70 THR    0.4300
   1084 HA        -87.1370  -16.9680  -43.8850 H        70 THR   -0.2700
   1085 HB        -89.2070  -18.4240  -43.9680 H        70 THR    0.0900
   1086 HG1       -89.3680  -16.1430  -43.9970 H        70 THR    0.0900
   1087 HG21      -89.5670  -17.8240  -40.9940 H        70 THR    0.0900
   1088 HG22      -88.6910  -19.3020  -41.5470 H        70 THR    0.5100
   1089 HG23      -90.4190  -19.0260  -42.0360 H        70 THR   -0.5100
   1090 N         -87.5210  -15.3930  -41.8800 N.am     71 TRP   -0.4700
   1091 CA        -87.2080  -14.4280  -40.8380 C.3      71 TRP    0.3100
   1092 C         -88.4250  -14.1350  -39.9690 C.2      71 TRP    0.0700
   1093 O         -89.4180  -13.5850  -40.4390 O.2      71 TRP    0.0900
   1094 CB        -86.6880  -13.1350  -41.4660 C.3      71 TRP   -0.1800
   1095 CG        -86.2040  -12.1500  -40.4660 C.ar     71 TRP    0.0900
   1096 CD1       -86.9110  -11.1180  -39.9240 C.ar     71 TRP    0.0900
   1097 CD2       -84.9010  -12.0980  -39.8760 C.ar     71 TRP   -0.0300
   1098 CE2       -84.8890  -11.0080  -38.9860 C.ar     71 TRP   -0.1500
   1099 CE3       -83.7440  -12.8710  -40.0160 C.ar     71 TRP    0.2200
   1100 NE1       -86.1280  -10.4260  -39.0340 N.ar     71 TRP   -0.5100
   1101 CZ2       -83.7640  -10.6680  -38.2380 C.ar     71 TRP    0.3700
   1102 CZ3       -82.6280  -12.5320  -39.2730 C.ar     71 TRP    0.2400
   1103 CH2       -82.6440  -11.4420  -38.3950 C.ar     71 TRP    0.1100
   1104 HN        -88.0410  -15.0440  -42.6560 H        71 TRP   -0.2500
   1105 HA        -86.4600  -14.8610  -40.1910 H        71 TRP    0.1700
   1106 HB1       -87.5080  -12.6660  -42.0510 H        71 TRP   -0.2000
   1107 HB2       -85.8470  -13.3820  -42.1490 H        71 TRP    0.1400
   1108 HD1       -87.9370  -10.8790  -40.1600 H        71 TRP   -0.2700
   1109 HE1       -86.4080   -9.6470  -38.5180 H        71 TRP    0.1600
   1110 HE3       -83.7050  -13.7180  -40.6860 H        71 TRP   -0.1400
   1111 HZ2       -83.7570   -9.8310  -37.5560 H        71 TRP    0.1400
   1112 HZ3       -81.7260  -13.1190  -39.3710 H        71 TRP    0.5100
   1113 HH2       -81.7550  -11.2050  -37.8290 H        71 TRP   -0.5100
   1114 N         -88.3460  -14.5110  -38.6950 N.am     72 THR   -0.4700
   1115 CA        -89.4660  -14.3450  -37.7740 C.3      72 THR    0.3100
   1116 C         -89.3760  -13.0900  -36.9080 C.2      72 THR    0.0700
   1117 O         -90.2630  -12.8270  -36.0960 O.2      72 THR    0.0900
   1118 CB        -89.5980  -15.5610  -36.8410 C.3      72 THR    0.1400
   1119 CG2       -89.9040  -16.8150  -37.6430 C.3      72 THR    0.0900
   1120 OG1       -88.3720  -15.7510  -36.1250 O.3      72 THR   -0.6600
   1121 HN        -87.5210  -14.9210  -38.3140 H        72 THR    0.4300
   1122 HA        -90.3650  -14.2250  -38.3610 H        72 THR   -0.2700
   1123 HB        -90.4200  -15.3920  -36.1130 H        72 THR    0.0900
   1124 HG1       -88.3100  -15.0190  -35.5070 H        72 THR    0.0900
   1125 HG21      -89.0880  -17.0130  -38.3700 H        72 THR    0.0900
   1126 HG22      -90.8540  -16.6840  -38.2040 H        72 THR    0.5100
   1127 HG23      -89.9900  -17.6880  -36.9610 H        72 THR   -0.5100
   1128 N         -88.3040  -12.3210  -37.0670 N.am     73 PHE   -0.4700
   1129 CA        -88.0200  -11.2300  -36.1380 C.3      73 PHE    0.3100
   1130 C         -88.4670   -9.8340  -36.5880 C.2      73 PHE    0.0700
   1131 O         -88.3280   -8.8640  -35.8420 O.2      73 PHE    0.0900
   1132 CB        -86.5300  -11.2340  -35.7810 C.3      73 PHE   -0.1800
   1133 CG        -86.0020  -12.5970  -35.4310 C.ar     73 PHE    0.0900
   1134 CD1       -85.4110  -13.3950  -36.3990 C.ar     73 PHE    0.0900
   1135 CD2       -86.1030  -13.0860  -34.1380 C.ar     73 PHE    0.0000
   1136 CE1       -84.9250  -14.6500  -36.0830 C.ar     73 PHE   -0.1150
   1137 CE2       -85.6180  -14.3410  -33.8140 C.ar     73 PHE    0.1150
   1138 CZ        -85.0270  -15.1230  -34.7900 C.ar     73 PHE   -0.1150
   1139 HN        -87.6570  -12.4510  -37.8140 H        73 PHE    0.1150
   1140 HA        -88.6230  -11.3720  -35.2530 H        73 PHE   -0.1150
   1141 HB1       -86.3620  -10.5790  -34.9000 H        73 PHE    0.1150
   1142 HB2       -85.9440  -10.8660  -36.6480 H        73 PHE   -0.1150
   1143 HD1       -85.3300  -13.0310  -37.4120 H        73 PHE    0.1150
   1144 HD2       -86.5660  -12.4790  -33.3730 H        73 PHE   -0.1150
   1145 HE1       -84.4650  -15.2590  -36.8470 H        73 PHE    0.1150
   1146 HE2       -85.7000  -14.7100  -32.8030 H        73 PHE    0.5100
   1147 HZ        -84.6470  -16.1040  -34.5410 H        73 PHE   -0.5100
   1148 N         -89.0110   -9.7290  -37.7970 N.am     74 GLY   -0.4700
   1149 CA        -89.5010   -8.4530  -38.2850 C.3      74 GLY    0.3100
   1150 C         -88.4550   -7.6030  -38.9820 C.2      74 GLY   -0.0200
   1151 O         -87.2580   -7.6880  -38.6940 O.2      74 GLY    0.0900
   1152 HN        -89.1050  -10.5080  -38.4130 H        74 GLY    0.0900
   1153 HA1       -89.8820   -7.9060  -37.4360 H        74 GLY    0.5100
   1154 HA2       -90.3000   -8.6590  -38.9840 H        74 GLY   -0.5100
   1155 N         -88.9210   -6.7630  -39.9040 N.am     75 ASN   -0.4700
   1156 CA        -88.0380   -5.9240  -40.7030 C.3      75 ASN    0.3100
   1157 C         -87.1130   -5.0550  -39.8690 C.2      75 ASN    0.0700
   1158 O         -85.9210   -4.9660  -40.1460 O.2      75 ASN    0.0900
   1159 CB        -88.8520   -5.0460  -41.6530 C.3      75 ASN   -0.1800
   1160 CG        -89.5620   -5.8500  -42.7200 C.2      75 ASN    0.0900
   1161 ND2       -88.7840   -6.5100  -43.5730 N.am     75 ASN    0.0900
   1162 OD1       -90.7900   -5.8820  -42.7750 O.2      75 ASN    0.5500
   1163 HN        -89.8960   -6.6700  -40.0900 H        75 ASN   -0.5500
   1164 HA        -87.3780   -6.5710  -41.2620 H        75 ASN   -0.6200
   1165 HB1       -88.1720   -4.3230  -42.1500 H        75 ASN    0.3200
   1166 HB2       -89.6130   -4.4880  -41.0670 H        75 ASN    0.3000
   1167 HD21      -89.1940   -7.0590  -44.3010 H        75 ASN    0.5100
   1168 HD22      -87.7890   -6.4560  -43.4860 H        75 ASN   -0.5100
   1169 N         -87.6650   -4.4130  -38.8440 N.am     76 PHE   -0.4700
   1170 CA        -86.8850   -3.5200  -38.0010 C.3      76 PHE    0.3100
   1171 C         -85.6170   -4.2100  -37.5160 C.2      76 PHE    0.0700
   1172 O         -84.4970   -3.7300  -37.7400 O.2      76 PHE    0.0900
   1173 CB        -87.7280   -3.0660  -36.8070 C.3      76 PHE   -0.1800
   1174 CG        -86.9640   -2.2610  -35.7960 C.ar     76 PHE    0.0900
   1175 CD1       -86.8030   -0.8960  -35.9560 C.ar     76 PHE    0.0900
   1176 CD2       -86.4120   -2.8700  -34.6810 C.ar     76 PHE    0.0000
   1177 CE1       -86.1010   -0.1520  -35.0270 C.ar     76 PHE   -0.1150
   1178 CE2       -85.7090   -2.1320  -33.7490 C.ar     76 PHE    0.1150
   1179 CZ        -85.5540   -0.7700  -33.9210 C.ar     76 PHE   -0.1150
   1180 HN        -88.6280   -4.5140  -38.6080 H        76 PHE    0.1150
   1181 HA        -86.5850   -2.6700  -38.5960 H        76 PHE   -0.1150
   1182 HB1       -88.1270   -3.9590  -36.2800 H        76 PHE    0.1150
   1183 HB2       -88.5650   -2.4300  -37.1680 H        76 PHE   -0.1150
   1184 HD1       -87.2310   -0.4050  -36.8180 H        76 PHE    0.1150
   1185 HD2       -86.5340   -3.9340  -34.5400 H        76 PHE   -0.1150
   1186 HE1       -85.9790    0.9110  -35.1660 H        76 PHE    0.1150
   1187 HE2       -85.2810   -2.6200  -32.8840 H        76 PHE    0.5100
   1188 HZ        -85.0060   -0.1910  -33.1930 H        76 PHE   -0.5100
   1189 N         -85.7970   -5.3610  -36.8740 N.am     77 TRP   -0.4700
   1190 CA        -84.6680   -6.1010  -36.3410 C.3      77 TRP    0.3100
   1191 C         -83.8280   -6.7250  -37.4450 C.2      77 TRP    0.0700
   1192 O         -82.6600   -7.0280  -37.2390 O.2      77 TRP    0.0900
   1193 CB        -85.1180   -7.1760  -35.3510 C.3      77 TRP   -0.1800
   1194 CG        -83.9620   -7.9140  -34.7590 C.ar     77 TRP    0.0900
   1195 CD1       -83.6790   -9.2430  -34.8900 C.ar     77 TRP    0.0900
   1196 CD2       -82.9040   -7.3530  -33.9700 C.ar     77 TRP   -0.0300
   1197 CE2       -82.0250   -8.4060  -33.6420 C.ar     77 TRP   -0.1500
   1198 CE3       -82.6220   -6.0670  -33.5000 C.ar     77 TRP    0.2200
   1199 NE1       -82.5210   -9.5480  -34.2150 N.ar     77 TRP   -0.5100
   1200 CZ2       -80.8840   -8.2080  -32.8680 C.ar     77 TRP    0.3700
   1201 CZ3       -81.4870   -5.8760  -32.7320 C.ar     77 TRP    0.2400
   1202 CH2       -80.6330   -6.9390  -32.4220 C.ar     77 TRP    0.1100
   1203 HN        -86.6990   -5.7610  -36.7320 H        77 TRP   -0.2500
   1204 HA        -84.0120   -5.3960  -35.8530 H        77 TRP    0.1700
   1205 HB1       -85.7730   -7.9040  -35.8760 H        77 TRP   -0.2000
   1206 HB2       -85.6900   -6.6960  -34.5290 H        77 TRP    0.1400
   1207 HD1       -84.2780   -9.9520  -35.4430 H        77 TRP   -0.2700
   1208 HE1       -82.1170  -10.4340  -34.1550 H        77 TRP    0.1600
   1209 HE3       -83.2650   -5.2290  -33.7240 H        77 TRP   -0.1400
   1210 HZ2       -80.2110   -9.0160  -32.6190 H        77 TRP    0.1400
   1211 HZ3       -81.2570   -4.8870  -32.3630 H        77 TRP    0.5100
   1212 HH2       -79.7580   -6.7550  -31.8190 H        77 TRP   -0.5100
   1213 N         -84.4210   -6.9330  -38.6180 N.am     78 CYS   -0.4700
   1214 CA        -83.6410   -7.4010  -39.7530 C.3      78 CYS    0.3100
   1215 C         -82.5870   -6.3590  -40.1060 C.2      78 CYS    0.0700
   1216 O         -81.3850   -6.6390  -40.1230 O.2      78 CYS    0.0900
   1217 CB        -84.5390   -7.6610  -40.9620 C.3      78 CYS   -0.1000
   1218 SG        -83.6400   -8.1690  -42.4500 S.3      78 CYS    0.0900
   1219 HN        -85.3960   -6.7830  -38.7690 H        78 CYS    0.0900
   1220 HA        -83.1360   -8.3090  -39.4590 H        78 CYS   -0.0800
   1221 HB1       -85.1020   -6.7300  -41.1820 H        78 CYS    0.5100
   1222 HB2       -85.2640   -8.4560  -40.6900 H        78 CYS   -0.5100
   1223 N         -83.0560   -5.1440  -40.3700 N.am     79 GLU   -0.4700
   1224 CA        -82.1940   -4.0270  -40.7110 C.3      79 GLU    0.3100
   1225 C         -81.1530   -3.7940  -39.6270 C.2      79 GLU    0.0700
   1226 O         -79.9480   -3.8020  -39.8940 O.2      79 GLU    0.0900
   1227 CB        -83.0370   -2.7650  -40.9140 C.3      79 GLU   -0.1800
   1228 CG        -82.2420   -1.5310  -41.3020 C.3      79 GLU    0.0900
   1229 CD        -83.1240   -0.3130  -41.4760 C.2      79 GLU    0.0900
   1230 OE1       -84.3640   -0.4620  -41.3980 O.co2    79 GLU   -0.2800
   1231 OE2       -82.5830    0.7910  -41.6900 O.co2    79 GLU    0.0900
   1232 HN        -84.0320   -4.9430  -40.3440 H        79 GLU    0.0900
   1233 HA        -81.6600   -4.2750  -41.6160 H        79 GLU    0.6200
   1234 HB1       -83.5750   -2.5490  -39.9680 H        79 GLU   -0.7600
   1235 HB2       -83.7800   -2.9660  -41.7140 H        79 GLU   -0.7600
   1236 HG1       -81.7140   -1.7260  -42.2590 H        79 GLU    0.5100
   1237 HG2       -81.4940   -1.3170  -40.5090 H        79 GLU   -0.5100
   1238 N         -81.6140   -3.6020  -38.3920 N.am     80 PHE   -0.4700
   1239 CA        -80.6910   -3.3570  -37.2930 C.3      80 PHE    0.3100
   1240 C         -79.6590   -4.4760  -37.1860 C.2      80 PHE    0.0700
   1241 O         -78.4880   -4.2280  -36.9130 O.2      80 PHE    0.0900
   1242 CB        -81.4420   -3.2010  -35.9690 C.3      80 PHE   -0.1800
   1243 CG        -80.6180   -2.5750  -34.8820 C.ar     80 PHE    0.0900
   1244 CD1       -80.6510   -1.2070  -34.6740 C.ar     80 PHE    0.0900
   1245 CD2       -79.8030   -3.3520  -34.0760 C.ar     80 PHE    0.0000
   1246 CE1       -79.8930   -0.6230  -33.6750 C.ar     80 PHE   -0.1150
   1247 CE2       -79.0410   -2.7760  -33.0770 C.ar     80 PHE    0.1150
   1248 CZ        -79.0860   -1.4080  -32.8760 C.ar     80 PHE   -0.1150
   1249 HN        -82.5850   -3.6180  -38.1690 H        80 PHE    0.1150
   1250 HA        -80.1390   -2.4560  -37.5170 H        80 PHE   -0.1150
   1251 HB1       -81.7600   -4.2020  -35.6070 H        80 PHE    0.1150
   1252 HB2       -82.3300   -2.5510  -36.1250 H        80 PHE   -0.1150
   1253 HD1       -81.2760   -0.5870  -35.3000 H        80 PHE    0.1150
   1254 HD2       -79.7610   -4.4200  -34.2310 H        80 PHE   -0.1150
   1255 HE1       -79.9310    0.4440  -33.5200 H        80 PHE    0.1150
   1256 HE2       -78.4120   -3.3930  -32.4530 H        80 PHE    0.5100
   1257 HZ        -78.4920   -0.9570  -32.0970 H        80 PHE   -0.5100
   1258 N         -80.1050   -5.7090  -37.4170 N.am     81 TRP   -0.4700
   1259 CA        -79.2330   -6.8760  -37.3590 C.3      81 TRP    0.3100
   1260 C         -78.1230   -6.7820  -38.3940 C.2      81 TRP    0.0700
   1261 O         -76.9430   -6.9230  -38.0670 O.2      81 TRP    0.0900
   1262 CB        -80.0500   -8.1580  -37.5610 C.3      81 TRP   -0.1800
   1263 CG        -79.2370   -9.3980  -37.7980 C.ar     81 TRP    0.0900
   1264 CD1       -78.4840  -10.0730  -36.8840 C.ar     81 TRP    0.0900
   1265 CD2       -79.1200  -10.1220  -39.0280 C.ar     81 TRP   -0.0300
   1266 CE2       -78.2720  -11.2210  -38.7880 C.ar     81 TRP   -0.1500
   1267 CE3       -79.6470   -9.9460  -40.3100 C.ar     81 TRP    0.2200
   1268 NE1       -77.8970  -11.1670  -37.4710 N.ar     81 TRP   -0.5100
   1269 CZ2       -77.9390  -12.1380  -39.7810 C.ar     81 TRP    0.3700
   1270 CZ3       -79.3160  -10.8570  -41.2970 C.ar     81 TRP    0.2400
   1271 CH2       -78.4710  -11.9380  -41.0290 C.ar     81 TRP    0.1100
   1272 HN        -81.0590   -5.8900  -37.6400 H        81 TRP   -0.2500
   1273 HA        -78.7480   -6.8860  -36.3940 H        81 TRP    0.1700
   1274 HB1       -80.7150   -8.0140  -38.4390 H        81 TRP   -0.2000
   1275 HB2       -80.6700   -8.3250  -36.6560 H        81 TRP    0.1400
   1276 HD1       -78.3660   -9.7890  -35.8480 H        81 TRP   -0.2700
   1277 HE1       -77.3090  -11.8040  -37.0240 H        81 TRP    0.1600
   1278 HE3       -80.3020   -9.1200  -40.5460 H        81 TRP   -0.1400
   1279 HZ2       -77.2880  -12.9790  -39.5960 H        81 TRP    0.1400
   1280 HZ3       -79.7170  -10.7310  -42.2920 H        81 TRP    0.5100
   1281 HH2       -78.2330  -12.6320  -41.8220 H        81 TRP   -0.5100
   1282 N         -78.5020   -6.5370  -39.6440 N.am     82 THR   -0.4700
   1283 CA        -77.5230   -6.3670  -40.7090 C.3      82 THR    0.3100
   1284 C         -76.5250   -5.2730  -40.3350 C.2      82 THR    0.0700
   1285 O         -75.3040   -5.4510  -40.4580 O.2      82 THR    0.0900
   1286 CB        -78.2030   -6.0200  -42.0430 C.3      82 THR    0.1400
   1287 CG2       -77.1760   -5.9430  -43.1600 C.3      82 THR    0.0900
   1288 OG1       -79.1680   -7.0270  -42.3610 O.3      82 THR   -0.6600
   1289 HN        -79.4610   -6.4590  -39.9080 H        82 THR    0.4300
   1290 HA        -76.9700   -7.2900  -40.8010 H        82 THR   -0.2700
   1291 HB        -78.7140   -5.0370  -41.9630 H        82 THR    0.0900
   1292 HG1       -79.8010   -7.0240  -41.6390 H        82 THR    0.0900
   1293 HG21      -76.6570   -6.9200  -43.2700 H        82 THR    0.0900
   1294 HG22      -76.4190   -5.1640  -42.9260 H        82 THR    0.5100
   1295 HG23      -77.6790   -5.6990  -44.1200 H        82 THR   -0.5100
   1296 N         -77.0480   -4.1430  -39.8620 N.am     83 SER   -0.4700
   1297 CA        -76.2060   -3.0430  -39.4100 C.3      83 SER    0.3100
   1298 C         -75.1630   -3.5600  -38.4320 C.2      83 SER    0.0700
   1299 O         -73.9650   -3.3110  -38.5870 O.2      83 SER    0.0900
   1300 CB        -77.0520   -1.9580  -38.7400 C.3      83 SER    0.0500
   1301 OG        -78.0510   -1.4700  -39.6170 O.3      83 SER    0.0900
   1302 HN        -78.0320   -4.0010  -39.7960 H        83 SER    0.0900
   1303 HA        -75.6910   -2.6410  -40.2690 H        83 SER   -0.6600
   1304 HB1       -76.3980   -1.1110  -38.4410 H        83 SER    0.4300
   1305 HB2       -77.5460   -2.3780  -37.8380 H        83 SER    0.5100
   1306 HG1       -78.6860   -2.1820  -39.7160 H        83 SER   -0.5100
   1307 N         -75.6290   -4.3030  -37.4300 N.am     84 ILE   -0.4700
   1308 CA        -74.7470   -4.8960  -36.4340 C.3      84 ILE    0.3100
   1309 C         -73.6600   -5.7300  -37.0980 C.2      84 ILE    0.0700
   1310 O         -72.4840   -5.6180  -36.7570 O.2      84 ILE    0.0900
   1311 CB        -75.5310   -5.7760  -35.4470 C.3      84 ILE   -0.0900
   1312 CG1       -76.5150   -4.9280  -34.6410 C.3      84 ILE    0.0900
   1313 CG2       -74.5790   -6.5090  -34.5140 C.3      84 ILE   -0.2700
   1314 CD        -77.3060   -5.7140  -33.6230 C.3      84 ILE    0.0900
   1315 HN        -76.6020   -4.4860  -37.3150 H        84 ILE    0.0900
   1316 HA        -74.2540   -4.0920  -35.9070 H        84 ILE    0.0900
   1317 HB        -76.1350   -6.5160  -36.0130 H        84 ILE   -0.1800
   1318 HG11      -77.2270   -4.4470  -35.3460 H        84 ILE    0.0900
   1319 HG12      -75.9450   -4.1360  -34.1100 H        84 ILE    0.0900
   1320 HG21      -73.9750   -5.7780  -33.9350 H        84 ILE   -0.2700
   1321 HG22      -73.8910   -7.1510  -35.1040 H        84 ILE    0.0900
   1322 HG23      -75.1570   -7.1350  -33.8020 H        84 ILE    0.0900
   1323 HD1       -76.6420   -6.0430  -32.7950 H        84 ILE    0.0900
   1324 HD2       -77.7480   -6.6150  -34.1000 H        84 ILE    0.5100
   1325 HD3       -78.1150   -5.0810  -33.2000 H        84 ILE   -0.5100
   1326 N         -74.0610   -6.5660  -38.0530 N.am     85 ASP   -0.4700
   1327 CA        -73.1330   -7.4290  -38.7770 C.3      85 ASP    0.3100
   1328 C         -72.0070   -6.6430  -39.4580 C.2      85 ASP    0.0700
   1329 O         -70.8200   -6.7960  -39.1220 O.2      85 ASP    0.0900
   1330 CB        -73.8990   -8.2710  -39.8020 C.3      85 ASP   -0.2800
   1331 CG        -73.0910   -9.4410  -40.3200 C.2      85 ASP    0.0900
   1332 OD1       -71.8550   -9.3090  -40.4370 O.co2    85 ASP    0.0900
   1333 OD2       -73.6930  -10.4960  -40.6110 O.co2    85 ASP    0.6200
   1334 HN        -75.0180   -6.6390  -38.3180 H        85 ASP   -0.7600
   1335 HA        -72.6350   -8.0660  -38.0600 H        85 ASP   -0.7600
   1336 HB1       -74.1770   -7.6260  -40.6630 H        85 ASP    0.5100
   1337 HB2       -74.8240   -8.6640  -39.3280 H        85 ASP   -0.5100
   1338 N         -72.3800   -5.8010  -40.4210 N.am     86 VAL   -0.4700
   1339 CA        -71.3980   -5.0100  -41.1550 C.3      86 VAL    0.3100
   1340 C         -70.5040   -4.2140  -40.2050 C.2      86 VAL    0.0700
   1341 O         -69.2820   -4.1610  -40.3790 O.2      86 VAL    0.0900
   1342 CB        -72.0720   -4.0460  -42.1460 C.3      86 VAL   -0.0900
   1343 CG1       -71.0200   -3.2330  -42.8870 C.3      86 VAL    0.0900
   1344 CG2       -72.9360   -4.8220  -43.1270 C.3      86 VAL   -0.2700
   1345 HN        -73.3350   -5.6750  -40.6810 H        86 VAL    0.0900
   1346 HA        -70.7520   -5.6940  -41.6840 H        86 VAL    0.0900
   1347 HB        -72.7480   -3.3610  -41.5940 H        86 VAL    0.0900
   1348 HG11      -70.2380   -3.9050  -43.3000 H        86 VAL   -0.2700
   1349 HG12      -70.5380   -2.5150  -42.1900 H        86 VAL    0.0900
   1350 HG13      -71.4930   -2.6800  -43.7270 H        86 VAL    0.0900
   1351 HG21      -73.8270   -5.2340  -42.6070 H        86 VAL    0.0900
   1352 HG22      -72.3550   -5.6660  -43.5580 H        86 VAL    0.5100
   1353 HG23      -73.2800   -4.1510  -43.9420 H        86 VAL   -0.5100
   1354 N         -71.1240   -3.6000  -39.1990 N.am     87 LEU   -0.4700
   1355 CA        -70.3950   -2.8750  -38.1660 C.3      87 LEU    0.3100
   1356 C         -69.3110   -3.7420  -37.5360 C.2      87 LEU    0.0700
   1357 O         -68.1520   -3.3340  -37.4330 O.2      87 LEU    0.0900
   1358 CB        -71.3570   -2.3920  -37.0790 C.3      87 LEU   -0.1800
   1359 CG        -70.7180   -1.8770  -35.7890 C.3      87 LEU    0.0900
   1360 CD1       -69.8010   -0.7020  -36.0780 C.3      87 LEU    0.0900
   1361 CD2       -71.7880   -1.4940  -34.7800 C.3      87 LEU   -0.0900
   1362 HN        -72.1160   -3.6100  -39.1070 H        87 LEU    0.0900
   1363 HA        -69.8980   -2.0360  -38.6310 H        87 LEU   -0.2700
   1364 HB1       -72.0240   -3.2390  -36.8130 H        87 LEU    0.0900
   1365 HB2       -71.9690   -1.5710  -37.5070 H        87 LEU    0.0900
   1366 HG        -70.1310   -2.6950  -35.3190 H        87 LEU    0.0900
   1367 HD11      -70.4010    0.1870  -36.3710 H        87 LEU   -0.2700
   1368 HD12      -69.1120   -0.9550  -36.9110 H        87 LEU    0.0900
   1369 HD13      -69.2140   -0.4480  -35.1700 H        87 LEU    0.0900
   1370 HD21      -72.4170   -2.3770  -34.5360 H        87 LEU    0.0900
   1371 HD22      -72.4400   -0.7010  -35.2030 H        87 LEU    0.5100
   1372 HD23      -71.3130   -1.1280  -33.8440 H        87 LEU   -0.5100
   1373 N         -69.6950   -4.9410  -37.1090 N.am     88 CYS   -0.4700
   1374 CA        -68.7600   -5.8670  -36.4880 C.3      88 CYS    0.3100
   1375 C         -67.5860   -6.1940  -37.4000 C.2      88 CYS    0.0700
   1376 O         -66.4300   -6.0120  -37.0180 O.2      88 CYS    0.0900
   1377 CB        -69.4680   -7.1520  -36.0500 C.3      88 CYS   -0.1100
   1378 SG        -70.5250   -6.9610  -34.5960 S.3      88 CYS    0.0900
   1379 HN        -70.6360   -5.2600  -37.1950 H        88 CYS    0.0900
   1380 HA        -68.3210   -5.3730  -35.6330 H        88 CYS   -0.2300
   1381 HB1       -68.6920   -7.9150  -35.8340 H        88 CYS    0.1600
   1382 HB2       -70.0850   -7.5110  -36.8990 H        88 CYS    0.5100
   1383 HG1       -71.5430   -6.4350  -35.2620 H        88 CYS   -0.5100
   1384 N         -67.8750   -6.6630  -38.6130 N.am     89 VAL   -0.4700
   1385 CA        -66.7960   -7.0230  -39.5340 C.3      89 VAL    0.3100
   1386 C         -65.8400   -5.8470  -39.7720 C.2      89 VAL    0.0700
   1387 O         -64.6170   -5.9680  -39.6000 O.2      89 VAL    0.0900
   1388 CB        -67.3340   -7.5500  -40.8770 C.3      89 VAL   -0.0900
   1389 CG1       -66.1840   -7.8830  -41.8150 C.3      89 VAL    0.0900
   1390 CG2       -68.2040   -8.7750  -40.6530 C.3      89 VAL   -0.2700
   1391 HN        -68.8080   -6.7880  -38.9400 H        89 VAL    0.0900
   1392 HA        -66.1940   -7.7810  -39.0530 H        89 VAL    0.0900
   1393 HB        -67.9790   -6.7760  -41.3450 H        89 VAL    0.0900
   1394 HG11      -65.4400   -8.5220  -41.2950 H        89 VAL   -0.2700
   1395 HG12      -65.6810   -6.9480  -42.1430 H        89 VAL    0.0900
   1396 HG13      -66.5660   -8.4320  -42.7020 H        89 VAL    0.0900
   1397 HG21      -69.0650   -8.5170  -39.9990 H        89 VAL    0.0900
   1398 HG22      -67.6110   -9.5750  -40.1580 H        89 VAL    0.5100
   1399 HG23      -68.5940   -9.1470  -41.6240 H        89 VAL   -0.5100
   1400 N         -66.4100   -4.7030  -40.1490 N.am     90 THR   -0.4700
   1401 CA        -65.6290   -3.4950  -40.4010 C.3      90 THR    0.3100
   1402 C         -64.7180   -3.1740  -39.2190 C.2      90 THR    0.0700
   1403 O         -63.4970   -3.0440  -39.3650 O.2      90 THR    0.0900
   1404 CB        -66.5500   -2.2830  -40.6730 C.3      90 THR    0.1400
   1405 CG2       -65.7300   -1.0600  -41.0610 C.3      90 THR    0.0900
   1406 OG1       -67.4680   -2.5940  -41.7310 O.3      90 THR   -0.6600
   1407 HN        -67.3950   -4.6190  -40.2760 H        90 THR    0.4300
   1408 HA        -64.9950   -3.6810  -41.2550 H        90 THR   -0.2700
   1409 HB        -67.1260   -2.0350  -39.7570 H        90 THR    0.0900
   1410 HG1       -68.1690   -3.1130  -41.3280 H        90 THR    0.0900
   1411 HG21      -65.1420   -1.2710  -41.9800 H        90 THR    0.0900
   1412 HG22      -65.0250   -0.8010  -40.2420 H        90 THR    0.5100
   1413 HG23      -66.4050   -0.2010  -41.2610 H        90 THR   -0.5100
   1414 N         -65.3200   -3.0630  -38.0360 N.am     91 ALA   -0.4700
   1415 CA        -64.5740   -2.7690  -36.8220 C.3      91 ALA    0.3100
   1416 C         -63.4330   -3.7580  -36.6240 C.2      91 ALA    0.0700
   1417 O         -62.3330   -3.3750  -36.2300 O.2      91 ALA    0.0900
   1418 CB        -65.4990   -2.7720  -35.6130 C.3      91 ALA   -0.2700
   1419 HN        -66.3050   -3.1770  -37.9300 H        91 ALA    0.0900
   1420 HA        -64.1140   -1.7990  -36.9390 H        91 ALA    0.0900
   1421 HB1       -65.9780   -3.7680  -35.5010 H        91 ALA    0.0900
   1422 HB2       -66.2950   -2.0080  -35.7430 H        91 ALA    0.5100
   1423 HB3       -64.9170   -2.5540  -34.6920 H        91 ALA   -0.5100
   1424 N         -63.6930   -5.0330  -36.9020 N.am     92 SER   -0.4700
   1425 CA        -62.6790   -6.0680  -36.7370 C.3      92 SER    0.3100
   1426 C         -61.4760   -5.8420  -37.6440 C.2      92 SER    0.0700
   1427 O         -60.3360   -5.7420  -37.1710 O.2      92 SER    0.0900
   1428 CB        -63.2740   -7.4570  -36.9910 C.3      92 SER    0.0500
   1429 OG        -64.2740   -7.7660  -36.0350 O.3      92 SER    0.0900
   1430 HN        -64.5830   -5.3370  -37.2320 H        92 SER    0.0900
   1431 HA        -62.2960   -6.0030  -35.7280 H        92 SER   -0.6600
   1432 HB1       -62.4720   -8.2230  -36.9250 H        92 SER    0.4300
   1433 HB2       -63.7300   -7.4860  -38.0030 H        92 SER    0.5100
   1434 HG1       -65.0160   -7.1910  -36.2350 H        92 SER   -0.5100
   1435 N         -61.7210   -5.7490  -38.9510 N.am     93 ILE   -0.4700
   1436 CA        -60.6220   -5.5570  -39.8910 C.3      93 ILE    0.3100
   1437 C         -59.8340   -4.2870  -39.5640 C.2      93 ILE    0.0700
   1438 O         -58.5980   -4.2850  -39.5820 O.2      93 ILE    0.0900
   1439 CB        -61.1000   -5.5300  -41.3580 C.3      93 ILE   -0.0900
   1440 CG1       -59.9040   -5.5560  -42.3130 C.3      93 ILE    0.0900
   1441 CG2       -61.9820   -4.3160  -41.6210 C.3      93 ILE   -0.2700
   1442 CD        -59.0530   -6.8030  -42.1920 C.3      93 ILE    0.0900
   1443 HN        -62.6390   -5.8040  -39.3340 H        93 ILE    0.0900
   1444 HA        -59.9240   -6.3680  -39.7470 H        93 ILE    0.0900
   1445 HB        -61.6770   -6.4540  -41.5720 H        93 ILE   -0.1800
   1446 HG11      -59.2660   -4.6720  -42.1030 H        93 ILE    0.0900
   1447 HG12      -60.2830   -5.4870  -43.3550 H        93 ILE    0.0900
   1448 HG21      -61.4160   -3.3810  -41.4210 H        93 ILE   -0.2700
   1449 HG22      -62.8710   -4.3420  -40.9550 H        93 ILE    0.0900
   1450 HG23      -62.3100   -4.3100  -42.6830 H        93 ILE    0.0900
   1451 HD1       -59.6950   -7.7090  -42.2340 H        93 ILE    0.0900
   1452 HD2       -58.5100   -6.7980  -41.2230 H        93 ILE    0.5100
   1453 HD3       -58.3240   -6.8460  -43.0300 H        93 ILE   -0.5100
   1454 N         -60.5520   -3.2100  -39.2480 N.am     94 GLU   -0.4700
   1455 CA        -59.9040   -1.9530  -38.8950 C.3      94 GLU    0.3100
   1456 C         -59.0220   -2.1240  -37.6620 C.2      94 GLU    0.0700
   1457 O         -57.9080   -1.5990  -37.6020 O.2      94 GLU    0.0900
   1458 CB        -60.9420   -0.8530  -38.6590 C.3      94 GLU   -0.1800
   1459 CG        -61.7080   -0.4420  -39.9090 C.3      94 GLU    0.0900
   1460 CD        -62.5910    0.7730  -39.6800 C.2      94 GLU    0.0900
   1461 OE1       -62.5810    1.3160  -38.5550 O.co2    94 GLU   -0.2800
   1462 OE2       -63.2950    1.1820  -40.6280 O.co2    94 GLU    0.0900
   1463 HN        -61.5490   -3.2160  -39.2380 H        94 GLU    0.0900
   1464 HA        -59.2460   -1.6790  -39.7060 H        94 GLU    0.6200
   1465 HB1       -60.4190    0.0410  -38.2570 H        94 GLU   -0.7600
   1466 HB2       -61.6710   -1.2140  -37.9030 H        94 GLU   -0.7600
   1467 HG1       -62.3490   -1.2890  -40.2330 H        94 GLU    0.5100
   1468 HG2       -60.9820   -0.2030  -40.7150 H        94 GLU   -0.5100
   1469 N         -59.5240   -2.8700  -36.6830 N.am     95 THR   -0.4700
   1470 CA        -58.7690   -3.1530  -35.4720 C.3      95 THR    0.3100
   1471 C         -57.4720   -3.8730  -35.8000 C.2      95 THR    0.0700
   1472 O         -56.3980   -3.4410  -35.3860 O.2      95 THR    0.0900
   1473 CB        -59.5780   -4.0010  -34.4760 C.3      95 THR    0.1400
   1474 CG2       -58.6990   -4.4370  -33.3140 C.3      95 THR    0.0900
   1475 OG1       -60.6710   -3.2300  -33.9690 O.3      95 THR   -0.6600
   1476 HN        -60.4360   -3.2680  -36.7340 H        95 THR    0.4300
   1477 HA        -58.5030   -2.2080  -35.0220 H        95 THR   -0.2700
   1478 HB        -59.9770   -4.9030  -34.9850 H        95 THR    0.0900
   1479 HG1       -61.2840   -3.1250  -34.7010 H        95 THR    0.0900
   1480 HG21      -58.1590   -3.5610  -32.8950 H        95 THR    0.0900
   1481 HG22      -57.9520   -5.1800  -33.6630 H        95 THR    0.5100
   1482 HG23      -59.3260   -4.8830  -32.5130 H        95 THR   -0.5100
   1483 N         -57.5660   -4.9690  -36.5500 N.am     96 LEU   -0.4700
   1484 CA        -56.3720   -5.7110  -36.9410 C.3      96 LEU    0.3100
   1485 C         -55.3590   -4.8210  -37.6540 C.2      96 LEU    0.0700
   1486 O         -54.1610   -4.8740  -37.3670 O.2      96 LEU    0.0900
   1487 CB        -56.7350   -6.9100  -37.8200 C.3      96 LEU   -0.1800
   1488 CG        -57.3220   -8.1240  -37.0970 C.3      96 LEU    0.0900
   1489 CD1       -57.7570   -9.1800  -38.0960 C.3      96 LEU    0.0900
   1490 CD2       -56.3190   -8.6980  -36.1090 C.3      96 LEU   -0.0900
   1491 HN        -58.4390   -5.3240  -36.8740 H        96 LEU    0.0900
   1492 HA        -55.8790   -6.0450  -36.0400 H        96 LEU   -0.2700
   1493 HB1       -55.8140   -7.2380  -38.3450 H        96 LEU    0.0900
   1494 HB2       -57.4770   -6.5690  -38.5720 H        96 LEU    0.0900
   1495 HG        -58.1980   -7.8040  -36.4940 H        96 LEU    0.0900
   1496 HD11      -56.8870   -9.5140  -38.7020 H        96 LEU   -0.2700
   1497 HD12      -58.5250   -8.7590  -38.7810 H        96 LEU    0.0900
   1498 HD13      -58.1740  -10.0590  -37.5610 H        96 LEU    0.0900
   1499 HD21      -56.0480   -7.9330  -35.3510 H        96 LEU    0.0900
   1500 HD22      -55.3960   -9.0100  -36.6440 H        96 LEU    0.5100
   1501 HD23      -56.7610   -9.5740  -35.5870 H        96 LEU   -0.5100
   1502 N         -55.8440   -3.9970  -38.5810 N.am     97 CYS   -0.4700
   1503 CA        -54.9750   -3.0570  -39.2840 C.3      97 CYS    0.3100
   1504 C         -54.2370   -2.1510  -38.3000 C.2      97 CYS    0.0700
   1505 O         -53.0040   -2.0390  -38.3320 O.2      97 CYS    0.0900
   1506 CB        -55.7900   -2.2130  -40.2680 C.3      97 CYS   -0.1100
   1507 SG        -54.8260   -1.0000  -41.1980 S.3      97 CYS    0.0900
   1508 HN        -56.8080   -3.9830  -38.8340 H        97 CYS    0.0900
   1509 HA        -54.2220   -3.6250  -39.8090 H        97 CYS   -0.2300
   1510 HB1       -56.5770   -1.6810  -39.6930 H        97 CYS    0.1600
   1511 HB2       -56.2840   -2.9030  -40.9830 H        97 CYS    0.5100
   1512 HG1       -54.3630   -1.8730  -42.0820 H        97 CYS   -0.5100
   1513 N         -55.0020   -1.5120  -37.4150 N.am     98 VAL   -0.4700
   1514 CA        -54.4300   -0.6530  -36.3870 C.3      98 VAL    0.3100
   1515 C         -53.3550   -1.3900  -35.5890 C.2      98 VAL    0.0700
   1516 O         -52.2980   -0.8320  -35.2910 O.2      98 VAL    0.0900
   1517 CB        -55.5130   -0.1190  -35.4290 C.3      98 VAL   -0.0900
   1518 CG1       -54.8870    0.7440  -34.3460 C.3      98 VAL    0.0900
   1519 CG2       -56.5590    0.6710  -36.2000 C.3      98 VAL   -0.2700
   1520 HN        -55.9950   -1.5910  -37.4190 H        98 VAL    0.0900
   1521 HA        -53.9340    0.1700  -36.8800 H        98 VAL    0.0900
   1522 HB        -56.0420   -0.9760  -34.9570 H        98 VAL    0.0900
   1523 HG11      -54.3600    1.6080  -34.8040 H        98 VAL   -0.2700
   1524 HG12      -54.1500    0.1480  -33.7660 H        98 VAL    0.0900
   1525 HG13      -55.6750    1.1290  -33.6650 H        98 VAL    0.0900
   1526 HG21      -56.6520    0.2750  -37.2340 H        98 VAL    0.0900
   1527 HG22      -56.2600    1.7400  -36.2550 H        98 VAL    0.5100
   1528 HG23      -57.5460    0.5850  -35.6970 H        98 VAL   -0.5100
   1529 N         -53.6220   -2.6490  -35.2530 N.am     99 ILE   -0.4700
   1530 CA        -52.6500   -3.4760  -34.5510 C.3      99 ILE    0.3100
   1531 C         -51.3610   -3.5930  -35.3560 C.2      99 ILE    0.0700
   1532 O         -50.2700   -3.3640  -34.8330 O.2      99 ILE    0.0900
   1533 CB        -53.2000   -4.8870  -34.2630 C.3      99 ILE   -0.0900
   1534 CG1       -54.4160   -4.8090  -33.3380 C.3      99 ILE    0.0900
   1535 CG2       -52.1190   -5.7670  -33.6470 C.3      99 ILE   -0.2700
   1536 CD        -55.0170   -6.1560  -32.9970 C.3      99 ILE    0.0900
   1537 HN        -54.4960   -3.0810  -35.4640 H        99 ILE    0.0900
   1538 HA        -52.4020   -2.9780  -33.6250 H        99 ILE    0.0900
   1539 HB        -53.5510   -5.3460  -35.2110 H        99 ILE   -0.1800
   1540 HG11      -55.1950   -4.1920  -33.8340 H        99 ILE    0.0900
   1541 HG12      -54.1090   -4.3110  -32.3940 H        99 ILE    0.0900
   1542 HG21      -51.7640   -5.3230  -32.6920 H        99 ILE   -0.2700
   1543 HG22      -51.2560   -5.8500  -34.3410 H        99 ILE    0.0900
   1544 HG23      -52.5290   -6.7770  -33.4370 H        99 ILE    0.0900
   1545 HD1       -54.3310   -6.7210  -32.3300 H        99 ILE    0.0900
   1546 HD2       -55.1750   -6.7460  -33.9250 H        99 ILE    0.5100
   1547 HD3       -55.9860   -6.0160  -32.4720 H        99 ILE   -0.5100
   1548 N         -51.4920   -3.9410  -36.6360 N.am    100 ALA   -0.4700
   1549 CA        -50.3320   -4.0760  -37.5100 C.3     100 ALA    0.3100
   1550 C         -49.4830   -2.8080  -37.5120 C.2     100 ALA    0.0700
   1551 O         -48.2730   -2.8510  -37.2490 O.2     100 ALA    0.0900
   1552 CB        -50.7690   -4.4250  -38.9270 C.3     100 ALA   -0.2700
   1553 HN        -52.3800   -4.1230  -37.0500 H       100 ALA    0.0900
   1554 HA        -49.6980   -4.8540  -37.1100 H       100 ALA    0.0900
   1555 HB1       -51.4270   -3.6270  -39.3310 H       100 ALA    0.0900
   1556 HB2       -51.3330   -5.3820  -38.9240 H       100 ALA    0.5100
   1557 HB3       -49.8780   -4.5180  -39.5860 H       100 ALA   -0.5100
   1558 N         -50.1190   -1.6740  -37.7960 N.am    101 VAL   -0.4700
   1559 CA        -49.4100   -0.3990  -37.7920 C.3     101 VAL    0.3100
   1560 C         -48.7000   -0.1720  -36.4570 C.2     101 VAL    0.0700
   1561 O         -47.5150    0.1770  -36.4190 O.2     101 VAL    0.0900
   1562 CB        -50.3550    0.7790  -38.0850 C.3     101 VAL   -0.0900
   1563 CG1       -49.6170    2.1010  -37.9470 C.3     101 VAL    0.0900
   1564 CG2       -50.9580    0.6400  -39.4740 C.3     101 VAL   -0.2700
   1565 HN        -51.0900   -1.6440  -38.0210 H       101 VAL    0.0900
   1566 HA        -48.6370   -0.4500  -38.5440 H       101 VAL    0.0900
   1567 HB        -51.2050    0.7560  -37.3700 H       101 VAL    0.0900
   1568 HG11      -48.6700    2.0720  -38.5270 H       101 VAL   -0.2700
   1569 HG12      -49.3730    2.2900  -36.8790 H       101 VAL    0.0900
   1570 HG13      -50.2460    2.9280  -38.3390 H       101 VAL    0.0900
   1571 HG21      -51.5360   -0.3070  -39.5470 H       101 VAL    0.0900
   1572 HG22      -50.1510    0.6230  -40.2370 H       101 VAL    0.5100
   1573 HG23      -51.6440    1.4900  -39.6750 H       101 VAL   -0.5100
   1574 N         -49.4250   -0.3910  -35.3600 N.am    102 ASP   -0.4700
   1575 CA        -48.8600   -0.2190  -34.0280 C.3     102 ASP    0.3100
   1576 C         -47.5840   -1.0280  -33.8610 C.2     102 ASP    0.0700
   1577 O         -46.5770   -0.5230  -33.3660 O.2     102 ASP    0.0900
   1578 CB        -49.8650   -0.6210  -32.9440 C.3     102 ASP   -0.2800
   1579 CG        -49.2840   -0.5160  -31.5430 C.2     102 ASP    0.0900
   1580 OD1       -48.5030    0.4260  -31.2930 O.co2   102 ASP    0.0900
   1581 OD2       -49.6000   -1.3780  -30.6930 O.co2   102 ASP    0.6200
   1582 HN        -50.3790   -0.6800  -35.4010 H       102 ASP   -0.7600
   1583 HA        -48.5860    0.8180  -33.9140 H       102 ASP   -0.7600
   1584 HB1       -50.1830   -1.6720  -33.1160 H       102 ASP    0.5100
   1585 HB2       -50.7530    0.0430  -33.0090 H       102 ASP   -0.5100
   1586 N         -47.6260   -2.2920  -34.2750 N.am    103 ARG   -0.4700
   1587 CA        -46.4620   -3.1570  -34.1700 C.3     103 ARG    0.3100
   1588 C         -45.3070   -2.6480  -35.0240 C.2     103 ARG    0.0700
   1589 O         -44.1430   -2.7280  -34.6220 O.2     103 ARG    0.0900
   1590 CB        -46.8160   -4.6020  -34.5370 C.3     103 ARG   -0.1800
   1591 CG        -47.7190   -5.3050  -33.5260 C.3     103 ARG    0.0900
   1592 CD        -47.0590   -5.4180  -32.1560 C.3     103 ARG    0.0900
   1593 NE        -47.0930   -4.1580  -31.4130 N.pl3   103 ARG   -0.1800
   1594 CZ        -46.4760   -3.9570  -30.2520 C.cat   103 ARG    0.0900
   1595 NH1       -45.7680   -4.9300  -29.6960 N.pl3   103 ARG    0.0900
   1596 NH2       -46.5650   -2.7800  -29.6490 N.pl3   103 ARG    0.2000
   1597 HN        -48.4460   -2.6970  -34.6710 H       103 ARG    0.0900
   1598 HA        -46.1010   -3.1090  -33.1540 H       103 ARG    0.0900
   1599 HB1       -45.8740   -5.1820  -34.6280 H       103 ARG   -0.7000
   1600 HB2       -47.3310   -4.5970  -35.5220 H       103 ARG    0.4400
   1601 HG1       -47.9560   -6.3230  -33.8990 H       103 ARG    0.6400
   1602 HG2       -48.6650   -4.7300  -33.4250 H       103 ARG   -0.8000
   1603 HD1       -45.9920   -5.7050  -32.2800 H       103 ARG    0.4600
   1604 HD2       -47.5920   -6.1810  -31.5480 H       103 ARG    0.4600
   1605 HE        -47.6140   -3.4000  -31.8020 H       103 ARG   -0.8000
   1606 HH11      -45.6960   -5.8180  -30.1490 H       103 ARG    0.4600
   1607 HH12      -45.3050   -4.7750  -28.8230 H       103 ARG    0.4600
   1608 HH21      -47.2100   -2.0940  -29.9830 H       103 ARG    0.5100
   1609 HH22      -45.9850   -2.5780  -28.8590 H       103 ARG   -0.5100
   1610 N         -45.6260   -2.1120  -36.2030 N.am    104 TYR   -0.4700
   1611 CA        -44.5960   -1.5470  -37.0700 C.3     104 TYR    0.3100
   1612 C         -43.8760   -0.3720  -36.4160 C.2     104 TYR    0.0700
   1613 O         -42.6490   -0.3570  -36.3310 O.2     104 TYR    0.0900
   1614 CB        -45.1830   -1.1110  -38.4160 C.3     104 TYR   -0.1800
   1615 CG        -44.1580   -0.5200  -39.3610 C.ar    104 TYR    0.0900
   1616 CD1       -43.3840   -1.3370  -40.1750 C.ar    104 TYR    0.0900
   1617 CD2       -43.9660    0.8550  -39.4400 C.ar    104 TYR    0.0000
   1618 CE1       -42.4460   -0.8020  -41.0430 C.ar    104 TYR   -0.1150
   1619 CE2       -43.0300    1.3980  -40.3030 C.ar    104 TYR    0.1150
   1620 CZ        -42.2740    0.5650  -41.1010 C.ar    104 TYR   -0.1150
   1621 OH        -41.3430    1.1010  -41.9630 O.3     104 TYR    0.1150
   1622 HN        -46.5640   -2.0740  -36.5400 H       104 TYR    0.1100
   1623 HA        -43.8380   -2.3010  -37.2210 H       104 TYR   -0.5400
   1624 HB1       -45.9590   -0.3340  -38.2440 H       104 TYR    0.4300
   1625 HB2       -45.6290   -1.9920  -38.9240 H       104 TYR   -0.1150
   1626 HD1       -43.5150   -2.4080  -40.1300 H       104 TYR    0.1150
   1627 HD2       -44.5550    1.5100  -38.8160 H       104 TYR   -0.1150
   1628 HE1       -41.8520   -1.4520  -41.6690 H       104 TYR    0.1150
   1629 HE2       -42.8940    2.4690  -40.3520 H       104 TYR    0.5100
   1630 HH        -41.0180    1.9170  -41.5770 H       104 TYR   -0.5100
   1631 N         -44.6380    0.6180  -35.9540 N.am    105 PHE   -0.4700
   1632 CA        -44.0370    1.7870  -35.3190 C.3     105 PHE    0.3100
   1633 C         -43.3900    1.4520  -33.9770 C.2     105 PHE    0.0700
   1634 O         -42.5310    2.1920  -33.4920 O.2     105 PHE    0.0900
   1635 CB        -45.0670    2.9090  -35.1370 C.3     105 PHE   -0.1800
   1636 CG        -45.3000    3.7280  -36.3770 C.ar    105 PHE    0.0900
   1637 CD1       -44.4270    4.7490  -36.7260 C.ar    105 PHE    0.0900
   1638 CD2       -46.4000    3.4870  -37.1870 C.ar    105 PHE    0.0000
   1639 CE1       -44.6440    5.5080  -37.8620 C.ar    105 PHE   -0.1150
   1640 CE2       -46.6210    4.2440  -38.3250 C.ar    105 PHE    0.1150
   1641 CZ        -45.7420    5.2540  -38.6630 C.ar    105 PHE   -0.1150
   1642 HN        -45.6330    0.6050  -36.0190 H       105 PHE    0.1150
   1643 HA        -43.2260    2.1250  -35.9450 H       105 PHE   -0.1150
   1644 HB1       -44.7140    3.6050  -34.3460 H       105 PHE    0.1150
   1645 HB2       -46.0440    2.4670  -34.8480 H       105 PHE   -0.1150
   1646 HD1       -43.5700    4.9540  -36.1030 H       105 PHE    0.1150
   1647 HD2       -47.0920    2.7010  -36.9270 H       105 PHE   -0.1150
   1648 HE1       -43.9560    6.2980  -38.1240 H       105 PHE    0.1150
   1649 HE2       -47.4790    4.0440  -38.9480 H       105 PHE    0.5100
   1650 HZ        -45.9120    5.8440  -39.5520 H       105 PHE   -0.5100
   1651 N         -43.8060    0.3430  -33.3750 N.am    106 ALA   -0.4700
   1652 CA        -43.2440   -0.0880  -32.1020 C.3     106 ALA    0.3100
   1653 C         -41.9010   -0.7880  -32.2800 C.2     106 ALA    0.0700
   1654 O         -40.9840   -0.6090  -31.4770 O.2     106 ALA    0.0900
   1655 CB        -44.2210   -0.9920  -31.3650 C.3     106 ALA   -0.2700
   1656 HN        -44.5150   -0.2400  -33.7640 H       106 ALA    0.0900
   1657 HA        -43.0320    0.7930  -31.5150 H       106 ALA    0.0900
   1658 HB1       -44.4430   -1.8920  -31.9760 H       106 ALA    0.0900
   1659 HB2       -45.1700   -0.4480  -31.1750 H       106 ALA    0.5100
   1660 HB3       -43.7790   -1.3190  -30.4000 H       106 ALA   -0.5100
   1661 N         -41.7740   -1.6280  -33.3070 N.am    107 ILE   -0.4700
   1662 CA        -40.5310   -2.3860  -33.4760 C.3     107 ILE    0.3100
   1663 C         -39.3680   -1.4910  -33.8900 C.2     107 ILE    0.0700
   1664 O         -38.2130   -1.7260  -33.5350 O.2     107 ILE    0.0900
   1665 CB        -40.6670   -3.4950  -34.5240 C.3     107 ILE   -0.0900
   1666 CG1       -39.3950   -4.3370  -34.5730 C.3     107 ILE    0.0900
   1667 CG2       -40.9160   -2.8980  -35.8850 C.3     107 ILE   -0.2700
   1668 CD        -39.4410   -5.4560  -35.5870 C.3     107 ILE    0.0900
   1669 HN        -42.4930   -1.7760  -33.9820 H       107 ILE    0.0900
   1670 HA        -40.2760   -2.8140  -32.5180 H       107 ILE    0.0900
   1671 HB        -41.5150   -4.1590  -34.2510 H       107 ILE   -0.1800
   1672 HG11      -39.2270   -4.7800  -33.5680 H       107 ILE    0.0900
   1673 HG12      -38.5400   -3.6730  -34.8200 H       107 ILE    0.0900
   1674 HG21      -40.0000   -2.3850  -36.2500 H       107 ILE   -0.2700
   1675 HG22      -41.7390   -2.1550  -35.8280 H       107 ILE    0.0900
   1676 HG23      -41.1840   -3.6990  -36.6060 H       107 ILE    0.0900
   1677 HD1       -39.7690   -5.0630  -36.5740 H       107 ILE    0.0900
   1678 HD2       -40.1610   -6.2360  -35.2590 H       107 ILE    0.5100
   1679 HD3       -38.4310   -5.9050  -35.7020 H       107 ILE   -0.5100
   1680 N         -39.6920   -0.4460  -34.6390 N.am    108 THR   -0.4700
   1681 CA        -38.6900    0.3440  -35.3300 C.3     108 THR    0.3100
   1682 C         -38.3080    1.6510  -34.6250 C.2     108 THR    0.0700
   1683 O         -37.4220    2.3640  -35.0880 O.2     108 THR    0.0900
   1684 CB        -39.1450    0.6210  -36.7790 C.3     108 THR    0.1400
   1685 CG2       -40.3190    1.5840  -36.7770 C.3     108 THR    0.0900
   1686 OG1       -38.0670    1.2160  -37.5150 O.3     108 THR   -0.6600
   1687 HN        -40.6380   -0.1570  -34.7630 H       108 THR    0.4300
   1688 HA        -37.7610   -0.2090  -35.3240 H       108 THR   -0.2700
   1689 HB        -39.4370   -0.3310  -37.2730 H       108 THR    0.0900
   1690 HG1       -37.6460    1.8350  -36.9140 H       108 THR    0.0900
   1691 HG21      -39.9580    2.6270  -36.6490 H       108 THR    0.0900
   1692 HG22      -41.0070    1.3420  -35.9390 H       108 THR    0.5100
   1693 HG23      -40.8670    1.5140  -37.7420 H       108 THR   -0.5100
   1694 N         -38.9710    1.9720  -33.5150 N.am    109 SER   -0.4700
   1695 CA        -38.6200    3.1610  -32.7530 C.3     109 SER    0.3100
   1696 C         -37.2500    2.8870  -32.1550 C.2     109 SER    0.0700
   1697 O         -36.9500    1.7310  -31.8440 O.2     109 SER    0.0900
   1698 CB        -39.6380    3.4070  -31.6410 C.3     109 SER    0.0500
   1699 OG        -39.5600    4.7360  -31.1590 O.3     109 SER    0.0900
   1700 HN        -39.7240    1.4230  -33.1630 H       109 SER    0.0900
   1701 HA        -38.5960    4.0010  -33.4320 H       109 SER   -0.6600
   1702 HB1       -39.4400    2.7120  -30.7960 H       109 SER    0.4300
   1703 HB2       -40.6620    3.2310  -32.0310 H       109 SER    0.5100
   1704 HG1       -40.2240    4.8070  -30.4710 H       109 SER   -0.5100
   1705 N         -36.4150    3.9360  -31.9990 N.am    110 PRO   -0.2900
   1706 CA        -35.0440    3.7940  -31.4740 C.3     110 PRO    0.0000
   1707 C         -35.0080    2.8180  -30.3110 C.2     110 PRO    0.0900
   1708 O         -34.1870    1.9010  -30.2760 O.2     110 PRO    0.0900
   1709 CB        -34.7110    5.2090  -31.0060 C.3     110 PRO    0.0200
   1710 CG        -35.4880    6.0840  -31.9430 C.3     110 PRO    0.0900
   1711 CD        -36.7750    5.3450  -32.2210 C.3     110 PRO   -0.1800
   1712 HA        -34.3860    3.4030  -32.2340 H       110 PRO    0.0900
   1713 HB1       -33.6220    5.4100  -31.0840 H       110 PRO    0.0900
   1714 HB2       -35.0310    5.3680  -29.9540 H       110 PRO   -0.1800
   1715 HG1       -35.6990    7.0690  -31.4730 H       110 PRO    0.0900
   1716 HG2       -34.9210    6.2480  -32.8840 H       110 PRO    0.0900
   1717 HD1       -37.5800    5.6470  -31.5190 H       110 PRO    0.5100
   1718 HD2       -37.1110    5.4910  -33.2690 H       110 PRO   -0.5100
   1719 N         -35.9140    3.0210  -29.3660 N.am    111 PHE   -0.4700
   1720 CA        -36.1770    2.0380  -28.3350 C.3     111 PHE    0.3100
   1721 C         -37.0720    0.9640  -28.9580 C.2     111 PHE    0.0700
   1722 O         -38.1570    1.2620  -29.4800 O.2     111 PHE    0.0900
   1723 CB        -36.8260    2.7140  -27.1260 C.3     111 PHE   -0.1800
   1724 CG        -36.0930    3.9570  -26.6800 C.ar    111 PHE    0.0900
   1725 CD1       -35.0230    3.8690  -25.8000 C.ar    111 PHE    0.0900
   1726 CD2       -36.4670    5.2120  -27.1460 C.ar    111 PHE    0.0000
   1727 CE1       -34.3410    5.0080  -25.3860 C.ar    111 PHE   -0.1150
   1728 CE2       -35.7910    6.3570  -26.7360 C.ar    111 PHE    0.1150
   1729 CZ        -34.7270    6.2540  -25.8550 C.ar    111 PHE   -0.1150
   1730 HN        -36.4550    3.8570  -29.3230 H       111 PHE    0.1150
   1731 HA        -35.2380    1.5830  -28.0550 H       111 PHE   -0.1150
   1732 HB1       -36.8360    2.0080  -26.2690 H       111 PHE    0.1150
   1733 HB2       -37.8640    3.0150  -27.3850 H       111 PHE   -0.1150
   1734 HD1       -34.7160    2.9020  -25.4320 H       111 PHE    0.1150
   1735 HD2       -37.2940    5.3000  -27.8350 H       111 PHE   -0.1150
   1736 HE1       -33.5120    4.9220  -24.7000 H       111 PHE    0.1150
   1737 HE2       -36.0940    7.3240  -27.1060 H       111 PHE    0.5100
   1738 HZ        -34.2020    7.1410  -25.5340 H       111 PHE   -0.5100
   1739 N         -36.5840   -0.2770  -28.9280 N.am    112 LYS   -0.4700
   1740 CA        -37.1490   -1.3600  -29.7380 C.3     112 LYS    0.3100
   1741 C         -38.0770   -2.3440  -29.0080 C.2     112 LYS    0.0700
   1742 O         -37.8030   -2.7680  -27.8810 O.2     112 LYS    0.0900
   1743 CB        -36.0270   -2.1330  -30.4400 C.3     112 LYS   -0.1800
   1744 CG        -35.4040   -1.4280  -31.6360 C.3     112 LYS    0.0900
   1745 CD        -34.7090   -2.4550  -32.5210 C.3     112 LYS    0.0900
   1746 CE        -34.2640   -1.8570  -33.8480 C.3     112 LYS   -0.1800
   1747 NZ        -33.7350   -2.8980  -34.7800 N.4     112 LYS    0.0900
   1748 HN        -35.8110   -0.5260  -28.3500 H       112 LYS    0.0900
   1749 HA        -37.8180   -0.9240  -30.4640 H       112 LYS   -0.1800
   1750 HB1       -36.4410   -3.1030  -30.7880 H       112 LYS    0.0900
   1751 HB2       -35.2250   -2.3280  -29.6980 H       112 LYS    0.0900
   1752 HG1       -34.6640   -0.6770  -31.2840 H       112 LYS    0.2100
   1753 HG2       -36.1950   -0.9080  -32.2170 H       112 LYS    0.0500
   1754 HD1       -35.4090   -3.2930  -32.7210 H       112 LYS    0.0500
   1755 HD2       -33.8190   -2.8500  -31.9870 H       112 LYS   -0.3000
   1756 HE1       -33.4540   -1.1170  -33.6710 H       112 LYS    0.3300
   1757 HE2       -35.1270   -1.3650  -34.3450 H       112 LYS    0.3300
   1758 HZ1       -34.5160   -3.5010  -35.1070 H       112 LYS    0.3300
   1759 HZ2       -33.0300   -3.4810  -34.2860 H       112 LYS    0.5100
   1760 HZ3       -33.2890   -2.4350  -35.5980 H       112 LYS   -0.5100
   1761 N         -39.1640   -2.7210  -29.6930 N.am    113 TYR   -0.4700
   1762 CA        -40.1930   -3.6060  -29.1560 C.3     113 TYR    0.3100
   1763 C         -41.0970   -2.8380  -28.1930 C.2     113 TYR    0.0700
   1764 O         -42.0270   -3.3970  -27.6060 O.2     113 TYR    0.0900
   1765 CB        -39.5880   -4.8290  -28.4490 C.3     113 TYR   -0.1800
   1766 CG        -38.7820   -5.7990  -29.3030 C.ar    113 TYR    0.0900
   1767 CD1       -39.3070   -7.0410  -29.6640 C.ar    113 TYR    0.0900
   1768 CD2       -37.4810   -5.4940  -29.7150 C.ar    113 TYR    0.0000
   1769 CE1       -38.5650   -7.9500  -30.4120 C.ar    113 TYR   -0.1150
   1770 CE2       -36.7340   -6.3940  -30.4680 C.ar    113 TYR    0.1150
   1771 CZ        -37.2780   -7.6170  -30.8120 C.ar    113 TYR   -0.1150
   1772 OH        -36.5180   -8.4900  -31.5590 O.3     113 TYR    0.1150
   1773 HN        -39.3210   -2.4040  -30.6240 H       113 TYR    0.1100
   1774 HA        -40.8130   -3.9250  -29.9800 H       113 TYR   -0.5400
   1775 HB1       -40.4150   -5.4190  -28.0030 H       113 TYR    0.4300
   1776 HB2       -38.9010   -4.4690  -27.6540 H       113 TYR   -0.1150
   1777 HD1       -40.3090   -7.3020  -29.3560 H       113 TYR    0.1150
   1778 HD2       -37.0480   -4.5420  -29.4440 H       113 TYR   -0.1150
   1779 HE1       -38.9890   -8.9070  -30.6810 H       113 TYR    0.1150
   1780 HE2       -35.7330   -6.1370  -30.7830 H       113 TYR    0.5100
   1781 HH        -37.0880   -9.2080  -31.8440 H       113 TYR   -0.5100
   1782 N         -40.8130   -1.5440  -28.0400 N.am    114 GLN   -0.4700
   1783 CA        -41.5810   -0.6790  -27.1590 C.3     114 GLN    0.3100
   1784 C         -42.5260    0.1920  -27.9630 C.2     114 GLN    0.0700
   1785 O         -42.1240    0.8150  -28.9430 O.2     114 GLN    0.0900
   1786 CB        -40.6510    0.2060  -26.3360 C.3     114 GLN   -0.1800
   1787 CG        -39.8510   -0.5520  -25.3020 C.3     114 GLN    0.0900
   1788 CD        -38.8930    0.3500  -24.5710 C.2     114 GLN    0.0900
   1789 NE2       -38.0280   -0.2430  -23.7540 N.am    114 GLN   -0.1800
   1790 OE1       -38.9220    1.5680  -24.7390 O.2     114 GLN    0.0900
   1791 HN        -40.0580   -1.1100  -28.5250 H       114 GLN    0.0900
   1792 HA        -42.1760   -1.3050  -26.5090 H       114 GLN    0.5500
   1793 HB1       -41.2620    0.9730  -25.8160 H       114 GLN   -0.5500
   1794 HB2       -39.9450    0.7140  -27.0250 H       114 GLN   -0.6200
   1795 HG1       -39.2710   -1.3550  -25.8060 H       114 GLN    0.3200
   1796 HG2       -40.5450   -1.0100  -24.5660 H       114 GLN    0.3000
   1797 HE21      -37.3680    0.3060  -23.2410 H       114 GLN    0.5100
   1798 HE22      -38.0380   -1.2370  -23.6510 H       114 GLN   -0.5100
   1799 N         -43.7830    0.2310  -27.5400 N.am    115 SER   -0.4700
   1800 CA        -44.8150    0.9630  -28.2520 C.3     115 SER    0.3100
   1801 C         -45.0200    2.3410  -27.6220 C.2     115 SER    0.0700
   1802 O         -45.3820    2.4330  -26.4540 O.2     115 SER    0.0900
   1803 CB        -46.1120    0.1480  -28.2140 C.3     115 SER    0.0500
   1804 OG        -45.9050   -1.1380  -27.6340 O.3     115 SER    0.0900
   1805 HN        -44.0760   -0.2400  -26.7120 H       115 SER    0.0900
   1806 HA        -44.4880    1.1140  -29.2690 H       115 SER   -0.6600
   1807 HB1       -46.4910    0.0100  -29.2490 H       115 SER    0.4300
   1808 HB2       -46.8700    0.6900  -27.6100 H       115 SER    0.5100
   1809 HG1       -46.0600   -1.0310  -26.6920 H       115 SER   -0.5100
   1810 N         -44.8070    3.4140  -28.3880 N.am    116 LEU   -0.4700
   1811 CA        -44.8180    4.7720  -27.8290 C.3     116 LEU    0.3100
   1812 C         -46.1320    5.2790  -27.1990 C.2     116 LEU    0.0700
   1813 O         -46.1090    6.2290  -26.4110 O.2     116 LEU    0.0900
   1814 CB        -44.2700    5.7920  -28.8460 C.3     116 LEU   -0.1800
   1815 CG        -42.7460    5.9870  -28.8370 C.3     116 LEU    0.0900
   1816 CD1       -42.2860    6.9550  -29.9170 C.3     116 LEU    0.0900
   1817 CD2       -42.2530    6.4540  -27.4750 C.3     116 LEU   -0.0900
   1818 HN        -44.6320    3.3420  -29.3670 H       116 LEU    0.0900
   1819 HA        -44.2080    4.7700  -26.9380 H       116 LEU   -0.2700
   1820 HB1       -44.7430    6.7750  -28.6360 H       116 LEU    0.0900
   1821 HB2       -44.5690    5.4590  -29.8620 H       116 LEU    0.0900
   1822 HG        -42.2560    5.0030  -29.0020 H       116 LEU    0.0900
   1823 HD11      -42.7560    7.9500  -29.7640 H       116 LEU   -0.2700
   1824 HD12      -42.5820    6.5730  -30.9180 H       116 LEU    0.0900
   1825 HD13      -41.1830    7.0740  -29.8740 H       116 LEU    0.0900
   1826 HD21      -42.3470    5.6340  -26.7320 H       116 LEU    0.0900
   1827 HD22      -42.8610    7.3180  -27.1300 H       116 LEU    0.5100
   1828 HD23      -41.1840    6.7520  -27.5420 H       116 LEU   -0.5100
   1829 N         -47.2640    4.6550  -27.5230 N.am    117 LEU   -0.4700
   1830 CA        -48.5700    5.1230  -27.0570 C.3     117 LEU    0.3100
   1831 C         -48.9170    4.7110  -25.6290 C.2     117 LEU    0.0700
   1832 O         -48.7840    3.5430  -25.2740 O.2     117 LEU    0.0900
   1833 CB        -49.6670    4.5940  -27.9810 C.3     117 LEU   -0.1800
   1834 CG        -49.7140    5.1890  -29.3860 C.3     117 LEU    0.0900
   1835 CD1       -51.0510    4.8520  -30.1050 C.3     117 LEU    0.0900
   1836 CD2       -49.4430    6.7070  -29.3030 C.3     117 LEU   -0.0900
   1837 HN        -47.2720    3.8390  -28.0970 H       117 LEU    0.0900
   1838 HA        -48.5630    6.2030  -27.0570 H       117 LEU   -0.2700
   1839 HB1       -50.6450    4.7910  -27.4940 H       117 LEU    0.0900
   1840 HB2       -49.5270    3.4970  -28.0810 H       117 LEU    0.0900
   1841 HG        -48.8700    4.7830  -29.9820 H       117 LEU    0.0900
   1842 HD11      -51.9080    5.2600  -29.5280 H       117 LEU   -0.2700
   1843 HD12      -51.1700    3.7490  -30.1840 H       117 LEU    0.0900
   1844 HD13      -51.0590    5.3030  -31.1190 H       117 LEU    0.0900
   1845 HD21      -48.3830    6.8910  -29.0320 H       117 LEU    0.0900
   1846 HD22      -50.0930    7.1660  -28.5270 H       117 LEU    0.5100
   1847 HD23      -49.6450    7.1810  -30.2880 H       117 LEU   -0.5100
   1848 N         -49.3900    5.6580  -24.8180 N.am    118 THR   -0.4700
   1849 CA        -49.8690    5.3290  -23.4730 C.3     118 THR    0.3100
   1850 C         -51.3040    4.7850  -23.5250 C.2     118 THR    0.0700
   1851 O         -51.7940    4.4410  -24.5960 O.2     118 THR    0.0900
   1852 CB        -49.7390    6.5250  -22.4980 C.3     118 THR    0.1400
   1853 CG2       -48.4280    7.2530  -22.7350 C.3     118 THR    0.0900
   1854 OG1       -50.8200    7.4410  -22.6850 O.3     118 THR   -0.6600
   1855 HN        -49.4410    6.6170  -25.0870 H       118 THR    0.4300
   1856 HA        -49.2840    4.4950  -23.1120 H       118 THR   -0.2700
   1857 HB        -49.7590    6.1570  -21.4500 H       118 THR    0.0900
   1858 HG1       -50.6770    8.1510  -22.0540 H       118 THR    0.0900
   1859 HG21      -48.4580    7.7870  -23.7080 H       118 THR    0.0900
   1860 HG22      -47.5890    6.5250  -22.7550 H       118 THR    0.5100
   1861 HG23      -48.2580    7.9970  -21.9280 H       118 THR   -0.5100
   1862 N         -51.9830    4.6960  -22.3810 N.am    119 LYS   -0.4700
   1863 CA        -53.2830    4.0190  -22.3400 C.3     119 LYS    0.3100
   1864 C         -54.4590    4.8380  -22.8730 C.2     119 LYS    0.0700
   1865 O         -55.3410    4.2960  -23.5300 O.2     119 LYS    0.0900
   1866 CB        -53.5930    3.4880  -20.9310 C.3     119 LYS   -0.1800
   1867 CG        -52.6960    2.3330  -20.4720 C.3     119 LYS    0.0900
   1868 CD        -52.6310    1.2070  -21.5000 C.3     119 LYS    0.0900
   1869 CE        -51.6360    0.1180  -21.0970 C.3     119 LYS   -0.1800
   1870 NZ        -52.0870   -0.6900  -19.9270 N.4     119 LYS    0.0900
   1871 HN        -51.6480    5.0770  -21.5220 H       119 LYS    0.0900
   1872 HA        -53.2530    3.2020  -23.0460 H       119 LYS   -0.1800
   1873 HB1       -54.6470    3.1390  -20.9140 H       119 LYS    0.0900
   1874 HB2       -53.4790    4.3260  -20.2100 H       119 LYS    0.0900
   1875 HG1       -53.0920    1.9270  -19.5170 H       119 LYS    0.2100
   1876 HG2       -51.6700    2.7210  -20.2990 H       119 LYS    0.0500
   1877 HD1       -52.3270    1.6300  -22.4800 H       119 LYS    0.0500
   1878 HD2       -53.6400    0.7530  -21.6020 H       119 LYS   -0.3000
   1879 HE1       -50.6680    0.5890  -20.8210 H       119 LYS    0.3300
   1880 HE2       -51.4920   -0.5820  -21.9470 H       119 LYS    0.3300
   1881 HZ1       -53.0600   -1.0180  -20.0880 H       119 LYS    0.3300
   1882 HZ2       -52.0560   -0.1030  -19.0690 H       119 LYS    0.5100
   1883 HZ3       -51.4580   -1.5090  -19.8090 H       119 LYS   -0.5100
   1884 N         -54.4720    6.1380  -22.5950 N.am    120 ASN   -0.4700
   1885 CA        -55.5980    6.9770  -22.9810 C.3     120 ASN    0.3100
   1886 C         -55.6390    7.3150  -24.4620 C.2     120 ASN    0.0700
   1887 O         -56.6780    7.7110  -24.9810 O.2     120 ASN    0.0900
   1888 CB        -55.6190    8.2590  -22.1610 C.3     120 ASN   -0.1800
   1889 CG        -55.7580    7.9880  -20.6940 C.2     120 ASN    0.0900
   1890 ND2       -55.2400    8.8990  -19.8830 N.am    120 ASN    0.0900
   1891 OD1       -56.3170    6.9720  -20.2810 O.2     120 ASN    0.5500
   1892 HN        -53.7230    6.5910  -22.1180 H       120 ASN   -0.5500
   1893 HA        -56.5040    6.4130  -22.8200 H       120 ASN   -0.6200
   1894 HB1       -56.4750    8.8860  -22.4890 H       120 ASN    0.3200
   1895 HB2       -54.6730    8.8150  -22.3310 H       120 ASN    0.3000
   1896 HD21      -55.2980    8.7790  -18.8920 H       120 ASN    0.5100
   1897 HD22      -54.7890    9.7080  -20.2620 H       120 ASN   -0.5100
   1898 N         -54.4990    7.1700  -25.1290 N.am    121 LYS   -0.4700
   1899 CA        -54.3770    7.3070  -26.5740 C.3     121 LYS    0.3100
   1900 C         -54.9400    6.0760  -27.2810 C.2     121 LYS    0.0700
   1901 O         -55.6530    6.1890  -28.2770 O.2     121 LYS    0.0900
   1902 CB        -52.9150    7.5260  -26.9730 C.3     121 LYS   -0.1800
   1903 CG        -52.2930    8.7930  -26.4070 C.3     121 LYS    0.0900
   1904 CD        -50.8340    8.9070  -26.8210 C.3     121 LYS    0.0900
   1905 CE        -50.1720   10.1350  -26.2210 C.3     121 LYS   -0.1800
   1906 NZ        -48.7360   10.2110  -26.6000 N.4     121 LYS    0.0900
   1907 HN        -53.6510    6.9540  -24.6540 H       121 LYS    0.0900
   1908 HA        -54.9800    8.1480  -26.8830 H       121 LYS   -0.1800
   1909 HB1       -52.8580    7.5720  -28.0810 H       121 LYS    0.0900
   1910 HB2       -52.3220    6.6570  -26.6190 H       121 LYS    0.0900
   1911 HG1       -52.3610    8.7710  -25.2990 H       121 LYS    0.2100
   1912 HG2       -52.8520    9.6770  -26.7840 H       121 LYS    0.0500
   1913 HD1       -50.7740    8.9680  -27.9280 H       121 LYS    0.0500
   1914 HD2       -50.2890    8.0000  -26.4820 H       121 LYS   -0.3000
   1915 HE1       -50.2310   10.0910  -25.1130 H       121 LYS    0.3300
   1916 HE2       -50.6740   11.0530  -26.5950 H       121 LYS    0.3300
   1917 HZ1       -48.6520   10.2620  -27.6350 H       121 LYS    0.3300
   1918 HZ2       -48.2400    9.3660  -26.2520 H       121 LYS    0.5100
   1919 HZ3       -48.3100   11.0600  -26.1760 H       121 LYS   -0.5100
   1920 N         -54.6170    4.8960  -26.7540 N.am    122 ALA   -0.4700
   1921 CA        -55.1290    3.6490  -27.3060 C.3     122 ALA    0.3100
   1922 C         -56.6530    3.6190  -27.2550 C.2     122 ALA    0.0700
   1923 O         -57.3140    3.3560  -28.2610 O.2     122 ALA    0.0900
   1924 CB        -54.5480    2.4570  -26.5600 C.3     122 ALA   -0.2700
   1925 HN        -54.0150    4.8130  -25.9640 H       122 ALA    0.0900
   1926 HA        -54.8570    3.6070  -28.3500 H       122 ALA    0.0900
   1927 HB1       -54.8240    2.5100  -25.4840 H       122 ALA    0.0900
   1928 HB2       -53.4410    2.4620  -26.6420 H       122 ALA    0.5100
   1929 HB3       -54.9510    1.5130  -26.9830 H       122 ALA   -0.5100
   1930 N         -57.2080    3.8970  -26.0760 N.am    123 ARG   -0.4700
   1931 CA        -58.6560    3.9480  -25.9060 C.3     123 ARG    0.3100
   1932 C         -59.3000    4.9050  -26.9060 C.2     123 ARG    0.0700
   1933 O         -60.3180    4.5830  -27.5250 O.2     123 ARG    0.0900
   1934 CB        -59.0140    4.3370  -24.4690 C.3     123 ARG   -0.1800
   1935 CG        -58.8180    3.2070  -23.4680 C.3     123 ARG    0.0900
   1936 CD        -58.6040    3.7290  -22.0580 C.3     123 ARG    0.0900
   1937 NE        -58.4540    2.6340  -21.0990 N.pl3   123 ARG   -0.1800
   1938 CZ        -57.8220    2.7410  -19.9320 C.cat   123 ARG    0.0900
   1939 NH1       -57.2680    3.8920  -19.5750 N.pl3   123 ARG    0.0900
   1940 NH2       -57.7380    1.6930  -19.1260 N.pl3   123 ARG    0.2000
   1941 HN        -56.6620    4.0800  -25.2620 H       123 ARG    0.0900
   1942 HA        -59.0550    2.9730  -26.1420 H       123 ARG    0.0900
   1943 HB1       -60.0780    4.6540  -24.4430 H       123 ARG   -0.7000
   1944 HB2       -58.3770    5.1940  -24.1640 H       123 ARG    0.4400
   1945 HG1       -57.9350    2.6060  -23.7690 H       123 ARG    0.6400
   1946 HG2       -59.7170    2.5550  -23.4800 H       123 ARG   -0.8000
   1947 HD1       -59.4790    4.3370  -21.7440 H       123 ARG    0.4600
   1948 HD2       -57.6790    4.3430  -22.0200 H       123 ARG    0.4600
   1949 HE        -58.8520    1.7480  -21.3360 H       123 ARG   -0.8000
   1950 HH11      -57.3240    4.6850  -20.1820 H       123 ARG    0.4600
   1951 HH12      -56.7950    3.9690  -18.6970 H       123 ARG    0.4600
   1952 HH21      -58.0140    0.7880  -19.4510 H       123 ARG    0.5100
   1953 HH22      -57.3990    1.8070  -18.1910 H       123 ARG   -0.5100
   1954 N         -58.6950    6.0790  -27.0760 N.am    124 VAL   -0.4700
   1955 CA        -59.1660    7.0380  -28.0640 C.3     124 VAL    0.3100
   1956 C         -59.1850    6.4170  -29.4580 C.2     124 VAL    0.0700
   1957 O         -60.1830    6.5090  -30.1780 O.2     124 VAL    0.0900
   1958 CB        -58.3010    8.3140  -28.0800 C.3     124 VAL   -0.0900
   1959 CG1       -58.6440    9.1780  -29.2860 C.3     124 VAL    0.0900
   1960 CG2       -58.4820    9.0980  -26.7870 C.3     124 VAL   -0.2700
   1961 HN        -57.8990    6.3510  -26.5400 H       124 VAL    0.0900
   1962 HA        -60.1880    7.2870  -27.8190 H       124 VAL    0.0900
   1963 HB        -57.2270    8.0300  -28.1240 H       124 VAL    0.0900
   1964 HG11      -59.7430    9.3260  -29.3480 H       124 VAL   -0.2700
   1965 HG12      -58.3000    8.6810  -30.2180 H       124 VAL    0.0900
   1966 HG13      -58.1570   10.1720  -29.1900 H       124 VAL    0.0900
   1967 HG21      -58.7150    8.4050  -25.9500 H       124 VAL    0.0900
   1968 HG22      -59.3210    9.8170  -26.8950 H       124 VAL    0.5100
   1969 HG23      -57.5470    9.6460  -26.5430 H       124 VAL   -0.5100
   1970 N         -58.0830    5.7690  -29.8320 N.am    125 ILE   -0.4700
   1971 CA        -57.9700    5.1410  -31.1450 C.3     125 ILE    0.3100
   1972 C         -59.0620    4.1000  -31.3820 C.2     125 ILE    0.0700
   1973 O         -59.6650    4.0550  -32.4550 O.2     125 ILE    0.0900
   1974 CB        -56.5930    4.4840  -31.3500 C.3     125 ILE   -0.0900
   1975 CG1       -55.4910    5.5450  -31.3420 C.3     125 ILE    0.0900
   1976 CG2       -56.5640    3.7080  -32.6580 C.3     125 ILE   -0.2700
   1977 CD        -55.6370    6.5850  -32.4340 C.3     125 ILE    0.0900
   1978 HN        -57.2890    5.6850  -29.2360 H       125 ILE    0.0900
   1979 HA        -58.1320    5.9050  -31.8910 H       125 ILE    0.0900
   1980 HB        -56.3840    3.7940  -30.5060 H       125 ILE   -0.1800
   1981 HG11      -54.5110    5.0370  -31.4670 H       125 ILE    0.0900
   1982 HG12      -55.5050    6.0610  -30.3580 H       125 ILE    0.0900
   1983 HG21      -56.9380    4.3430  -33.4890 H       125 ILE   -0.2700
   1984 HG22      -57.2140    2.8090  -32.5780 H       125 ILE    0.0900
   1985 HG23      -55.5230    3.3970  -32.8900 H       125 ILE    0.0900
   1986 HD1       -56.6040    7.1210  -32.3240 H       125 ILE    0.0900
   1987 HD2       -55.6160    6.0930  -33.4300 H       125 ILE    0.5100
   1988 HD3       -54.8110    7.3250  -32.3660 H       125 ILE   -0.5100
   1989 N         -59.3110    3.2620  -30.3790 N.am    126 ILE   -0.4700
   1990 CA        -60.3600    2.2520  -30.4710 C.3     126 ILE    0.3100
   1991 C         -61.7240    2.9090  -30.6490 C.2     126 ILE    0.0700
   1992 O         -62.4940    2.5460  -31.5450 O.2     126 ILE    0.0900
   1993 CB        -60.3910    1.3490  -29.2200 C.3     126 ILE   -0.0900
   1994 CG1       -59.0690    0.5950  -29.0700 C.3     126 ILE    0.0900
   1995 CG2       -61.5520    0.3690  -29.2960 C.3     126 ILE   -0.2700
   1996 CD        -59.0320   -0.3410  -27.8800 C.3     126 ILE    0.0900
   1997 HN        -58.7950    3.2850  -29.5260 H       126 ILE    0.0900
   1998 HA        -60.1710    1.6590  -31.3520 H       126 ILE    0.0900
   1999 HB        -60.5020    1.9800  -28.3130 H       126 ILE   -0.1800
   2000 HG11      -58.2500    1.3370  -28.9620 H       126 ILE    0.0900
   2001 HG12      -58.8950   -0.0000  -29.9920 H       126 ILE    0.0900
   2002 HG21      -61.5510   -0.1490  -30.2790 H       126 ILE   -0.2700
   2003 HG22      -62.5150    0.9130  -29.1840 H       126 ILE    0.0900
   2004 HG23      -61.4570   -0.3930  -28.4930 H       126 ILE    0.0900
   2005 HD1       -59.5590   -1.2890  -28.1220 H       126 ILE    0.0900
   2006 HD2       -59.5360    0.1320  -27.0100 H       126 ILE    0.5100
   2007 HD3       -57.9790   -0.5790  -27.6170 H       126 ILE   -0.5100
   2008 N         -62.0170    3.8860  -29.7950 N.am    127 LEU   -0.4700
   2009 CA        -63.2680    4.6250  -29.8810 C.3     127 LEU    0.3100
   2010 C         -63.4830    5.1610  -31.2900 C.2     127 LEU    0.0700
   2011 O         -64.5760    5.0550  -31.8480 O.2     127 LEU    0.0900
   2012 CB        -63.2720    5.7790  -28.8820 C.3     127 LEU   -0.1800
   2013 CG        -64.5550    6.6070  -28.8680 C.3     127 LEU    0.0900
   2014 CD1       -65.7430    5.7240  -28.5260 C.3     127 LEU    0.0900
   2015 CD2       -64.4350    7.7560  -27.8850 C.3     127 LEU   -0.0900
   2016 HN        -61.3970    4.1540  -29.0620 H       127 LEU    0.0900
   2017 HA        -64.0770    3.9420  -29.6690 H       127 LEU   -0.2700
   2018 HB1       -62.4250    6.4550  -29.1270 H       127 LEU    0.0900
   2019 HB2       -63.1170    5.3610  -27.8650 H       127 LEU    0.0900
   2020 HG        -64.7110    7.0650  -29.8680 H       127 LEU    0.0900
   2021 HD11      -65.5260    5.1270  -27.6140 H       127 LEU   -0.2700
   2022 HD12      -65.9500    5.0260  -29.3650 H       127 LEU    0.0900
   2023 HD13      -66.6390    6.3530  -28.3320 H       127 LEU    0.0900
   2024 HD21      -63.5890    8.4170  -28.1720 H       127 LEU    0.0900
   2025 HD22      -64.2460    7.3610  -26.8630 H       127 LEU    0.5100
   2026 HD23      -65.3700    8.3560  -27.8870 H       127 LEU   -0.5100
   2027 N         -62.4270    5.7320  -31.8650 N.am    128 MET   -0.4700
   2028 CA        -62.4810    6.2450  -33.2250 C.3     128 MET    0.3100
   2029 C         -62.7430    5.1340  -34.2330 C.2     128 MET    0.0700
   2030 O         -63.5140    5.3080  -35.1770 O.2     128 MET    0.0900
   2031 CB        -61.1870    6.9800  -33.5740 C.3     128 MET   -0.1800
   2032 CG        -61.0150    8.2950  -32.8420 C.3     128 MET    0.0900
   2033 SD        -62.4040    9.4080  -33.1370 S.3     128 MET    0.0900
   2034 CE        -61.8940   10.8380  -32.1840 C.3     128 MET   -0.1400
   2035 HN        -61.5570    5.8340  -31.3910 H       128 MET    0.0900
   2036 HA        -63.3240    6.9170  -33.2970 H       128 MET    0.0900
   2037 HB1       -61.1800    7.1800  -34.6670 H       128 MET   -0.0900
   2038 HB2       -60.3290    6.3210  -33.3230 H       128 MET   -0.2200
   2039 HG1       -60.0730    8.7740  -33.1840 H       128 MET    0.0900
   2040 HG2       -60.9260    8.0900  -31.7550 H       128 MET    0.0900
   2041 HE1       -60.9270   11.2440  -32.5520 H       128 MET    0.0900
   2042 HE2       -61.7650   10.5620  -31.1160 H       128 MET    0.5100
   2043 HE3       -62.6560   11.6420  -32.2620 H       128 MET   -0.5100
   2044 N         -62.0960    3.9890  -34.0270 N.am    129 VAL   -0.4700
   2045 CA        -62.2980    2.8300  -34.8860 C.3     129 VAL    0.3100
   2046 C         -63.7700    2.4400  -34.9380 C.2     129 VAL    0.0700
   2047 O         -64.3400    2.2800  -36.0170 O.2     129 VAL    0.0900
   2048 CB        -61.4710    1.6190  -34.4140 C.3     129 VAL   -0.0900
   2049 CG1       -61.9250    0.3540  -35.1270 C.3     129 VAL    0.0900
   2050 CG2       -59.9870    1.8710  -34.6410 C.3     129 VAL   -0.2700
   2051 HN        -61.4470    3.8730  -33.2790 H       129 VAL    0.0900
   2052 HA        -62.0090    3.1080  -35.8880 H       129 VAL    0.0900
   2053 HB        -61.5990    1.4920  -33.3180 H       129 VAL    0.0900
   2054 HG11      -61.9660    0.5280  -36.2240 H       129 VAL   -0.2700
   2055 HG12      -62.9390    0.0640  -34.7760 H       129 VAL    0.0900
   2056 HG13      -61.2090   -0.4710  -34.9250 H       129 VAL    0.0900
   2057 HG21      -59.7360    2.9250  -34.3920 H       129 VAL    0.0900
   2058 HG22      -59.7320    1.6880  -35.7060 H       129 VAL    0.5100
   2059 HG23      -59.3850    1.2000  -33.9910 H       129 VAL   -0.5100
   2060 N         -64.3870    2.2970  -33.7680 N.am    130 TRP   -0.4700
   2061 CA        -65.8030    1.9560  -33.7030 C.3     130 TRP    0.3100
   2062 C         -66.6820    3.0510  -34.3090 C.2     130 TRP    0.0700
   2063 O         -67.6720    2.7620  -34.9850 O.2     130 TRP    0.0900
   2064 CB        -66.2290    1.6520  -32.2630 C.3     130 TRP   -0.1800
   2065 CG        -65.6960    0.3460  -31.7420 C.ar    130 TRP    0.0900
   2066 CD1       -64.5200    0.1460  -31.0800 C.ar    130 TRP    0.0900
   2067 CD2       -66.3240   -0.9410  -31.8390 C.ar    130 TRP   -0.0300
   2068 CE2       -65.4680   -1.8710  -31.2130 C.ar    130 TRP   -0.1500
   2069 CE3       -67.5240   -1.3950  -32.3930 C.ar    130 TRP    0.2200
   2070 NE1       -64.3760   -1.1820  -30.7600 N.ar    130 TRP   -0.5100
   2071 CZ2       -65.7760   -3.2260  -31.1290 C.ar    130 TRP    0.3700
   2072 CZ3       -67.8270   -2.7430  -32.3070 C.ar    130 TRP    0.2400
   2073 CH2       -66.9580   -3.6420  -31.6800 C.ar    130 TRP    0.1100
   2074 HN        -63.9180    2.4140  -32.8960 H       130 TRP   -0.2500
   2075 HA        -65.9670    1.0930  -34.3320 H       130 TRP    0.1700
   2076 HB1       -67.3380    1.6180  -32.2180 H       130 TRP   -0.2000
   2077 HB2       -65.8610    2.4660  -31.6020 H       130 TRP    0.1400
   2078 HD1       -63.8050    0.9200  -30.8420 H       130 TRP   -0.2700
   2079 HE1       -63.6170   -1.5710  -30.2850 H       130 TRP    0.1600
   2080 HE3       -68.2120   -0.7220  -32.8830 H       130 TRP   -0.1400
   2081 HZ2       -65.1200   -3.9380  -30.6480 H       130 TRP    0.1400
   2082 HZ3       -68.7510   -3.1070  -32.7300 H       130 TRP    0.5100
   2083 HH2       -67.2240   -4.6880  -31.6310 H       130 TRP   -0.5100
   2084 N         -66.3100    4.3080  -34.0730 N.am    131 ILE   -0.4700
   2085 CA        -67.0440    5.4490  -34.6200 C.3     131 ILE    0.3100
   2086 C         -67.0980    5.4370  -36.1460 C.2     131 ILE    0.0700
   2087 O         -68.1730    5.5480  -36.7400 O.2     131 ILE    0.0900
   2088 CB        -66.4360    6.7840  -34.1610 C.3     131 ILE   -0.0900
   2089 CG1       -66.8480    7.0890  -32.7210 C.3     131 ILE    0.0900
   2090 CG2       -66.8730    7.9140  -35.0800 C.3     131 ILE   -0.2700
   2091 CD        -66.3750    8.4390  -32.2310 C.3     131 ILE    0.0900
   2092 HN        -65.5150    4.5290  -33.5120 H       131 ILE    0.0900
   2093 HA        -68.0680    5.3730  -34.2860 H       131 ILE    0.0900
   2094 HB        -65.3280    6.7070  -34.1740 H       131 ILE   -0.1800
   2095 HG11      -66.4260    6.3050  -32.0590 H       131 ILE    0.0900
   2096 HG12      -67.9560    7.0580  -32.6560 H       131 ILE    0.0900
   2097 HG21      -67.9760    7.8930  -35.2130 H       131 ILE   -0.2700
   2098 HG22      -66.3930    7.7980  -36.0760 H       131 ILE    0.0900
   2099 HG23      -66.5870    8.8920  -34.6390 H       131 ILE    0.0900
   2100 HD1       -67.0480    9.2390  -32.6070 H       131 ILE    0.0900
   2101 HD2       -65.3460    8.6370  -32.6010 H       131 ILE    0.5100
   2102 HD3       -66.3840    8.4620  -31.1200 H       131 ILE   -0.5100
   2103 N         -65.9370    5.3080  -36.7780 N.am    132 VAL   -0.4700
   2104 CA        -65.8640    5.3000  -38.2340 C.3     132 VAL    0.3100
   2105 C         -66.4110    3.9980  -38.8140 C.2     132 VAL    0.0700
   2106 O         -66.9050    3.9700  -39.9420 O.2     132 VAL    0.0900
   2107 CB        -64.4260    5.5340  -38.7300 C.3     132 VAL   -0.0900
   2108 CG1       -64.3740    5.4860  -40.2500 C.3     132 VAL    0.0900
   2109 CG2       -63.9030    6.8690  -38.2200 C.3     132 VAL   -0.2700
   2110 HN        -65.0720    5.2110  -36.2920 H       132 VAL    0.0900
   2111 HA        -66.5150    6.0790  -38.6020 H       132 VAL    0.0900
   2112 HB        -63.7590    4.7500  -38.3120 H       132 VAL    0.0900
   2113 HG11      -65.1590    6.1430  -40.6800 H       132 VAL   -0.2700
   2114 HG12      -64.5490    4.4470  -40.6020 H       132 VAL    0.0900
   2115 HG13      -63.3830    5.8390  -40.6070 H       132 VAL    0.0900
   2116 HG21      -63.9030    6.8810  -37.1090 H       132 VAL    0.0900
   2117 HG22      -64.5530    7.6940  -38.5840 H       132 VAL    0.5100
   2118 HG23      -62.8630    7.0300  -38.5750 H       132 VAL   -0.5100
   2119 N         -66.3360    2.9190  -38.0370 N.am    133 SER   -0.4700
   2120 CA        -66.9070    1.6440  -38.4500 C.3     133 SER    0.3100
   2121 C         -68.4220    1.7510  -38.5640 C.2     133 SER    0.0700
   2122 O         -69.0050    1.4280  -39.6010 O.2     133 SER    0.0900
   2123 CB        -66.5360    0.5350  -37.4630 C.3     133 SER    0.0500
   2124 OG        -65.1400    0.3000  -37.4560 O.3     133 SER    0.0900
   2125 HN        -65.8890    2.9350  -37.1460 H       133 SER    0.0900
   2126 HA        -66.5270    1.4110  -39.4340 H       133 SER   -0.6600
   2127 HB1       -67.0520   -0.4070  -37.7500 H       133 SER    0.4300
   2128 HB2       -66.8510    0.8290  -36.4390 H       133 SER    0.5100
   2129 HG1       -64.7280    1.1620  -37.3520 H       133 SER   -0.5100
   2130 N         -69.0570    2.2110  -37.4890 N.am    134 GLY   -0.4700
   2131 CA        -70.4920    2.4270  -37.4870 C.3     134 GLY    0.3100
   2132 C         -70.8800    3.5280  -38.4540 C.2     134 GLY   -0.0200
   2133 O         -72.0240    3.6120  -38.9000 O.2     134 GLY    0.0900
   2134 HN        -68.5800    2.4270  -36.6420 H       134 GLY    0.0900
   2135 HA1       -70.7920    2.7060  -36.4870 H       134 GLY    0.5100
   2136 HA2       -70.9740    1.5060  -37.7780 H       134 GLY   -0.5100
   2137 N         -69.9080    4.3790  -38.7800 N.am    135 LEU   -0.4700
   2138 CA        -70.1150    5.4680  -39.7210 C.3     135 LEU    0.3100
   2139 C         -70.1720    4.9450  -41.1510 C.2     135 LEU    0.0700
   2140 O         -70.8880    5.4850  -41.9950 O.2     135 LEU    0.0900
   2141 CB        -68.9820    6.4860  -39.5940 C.3     135 LEU   -0.1800
   2142 CG        -69.2910    7.9070  -40.0520 C.3     135 LEU    0.0900
   2143 CD1       -70.3740    8.5060  -39.1720 C.3     135 LEU    0.0900
   2144 CD2       -68.0340    8.7530  -40.0080 C.3     135 LEU   -0.0900
   2145 HN        -68.9940    4.3060  -38.3920 H       135 LEU    0.0900
   2146 HA        -71.0650    5.9310  -39.5000 H       135 LEU   -0.2700
   2147 HB1       -68.1240    6.1150  -40.1930 H       135 LEU    0.0900
   2148 HB2       -68.6840    6.5300  -38.5260 H       135 LEU    0.0900
   2149 HG        -69.6370    7.8910  -41.1080 H       135 LEU    0.0900
   2150 HD11      -70.0350    8.5320  -38.1140 H       135 LEU   -0.2700
   2151 HD12      -71.2960    7.8900  -39.2340 H       135 LEU    0.0900
   2152 HD13      -70.5960    9.5440  -39.4990 H       135 LEU    0.0900
   2153 HD21      -67.2590    8.3210  -40.6770 H       135 LEU    0.0900
   2154 HD22      -67.6320    8.7800  -38.9730 H       135 LEU    0.5100
   2155 HD23      -68.2600    9.7860  -40.3490 H       135 LEU   -0.5100
   2156 N         -69.3990    3.8970  -41.4230 N.am    136 THR   -0.4700
   2157 CA        -69.3780    3.2770  -42.7420 C.3     136 THR    0.3100
   2158 C         -70.2960    2.0600  -42.8220 C.2     136 THR    0.0700
   2159 O         -70.3800    1.4030  -43.8600 O.2     136 THR    0.0900
   2160 CB        -67.9500    2.8590  -43.1520 C.3     136 THR    0.1400
   2161 CG2       -67.0070    4.0530  -43.0950 C.3     136 THR    0.0900
   2162 OG1       -67.4740    1.8340  -42.2710 O.3     136 THR   -0.6600
   2163 HN        -68.8010    3.4890  -40.7380 H       136 THR    0.4300
   2164 HA        -69.7720    3.9920  -43.4500 H       136 THR   -0.2700
   2165 HB        -67.9560    2.4670  -44.1920 H       136 THR    0.0900
   2166 HG1       -66.9030    2.2750  -41.6380 H       136 THR    0.0900
   2167 HG21      -67.1080    4.5750  -42.1200 H       136 THR    0.0900
   2168 HG22      -67.2550    4.7700  -43.9070 H       136 THR    0.5100
   2169 HG23      -65.9560    3.7110  -43.2070 H       136 THR   -0.5100
   2170 N         -70.9840    1.7540  -41.7240 N.am    137 SER   -0.4700
   2171 CA        -71.9010    0.6170  -41.6990 C.3     137 SER    0.3100
   2172 C         -73.3460    1.0400  -41.4490 C.2     137 SER    0.0700
   2173 O         -74.2080    0.8650  -42.3090 O.2     137 SER    0.0900
   2174 CB        -71.4600   -0.4180  -40.6580 C.3     137 SER    0.0500
   2175 OG        -71.6750    0.0520  -39.3400 O.3     137 SER    0.0900
   2176 HN        -70.9070    2.2790  -40.8790 H       137 SER    0.0900
   2177 HA        -71.9100    0.1760  -42.6850 H       137 SER   -0.6600
   2178 HB1       -70.3780   -0.6330  -40.7840 H       137 SER    0.4300
   2179 HB2       -72.0430   -1.3540  -40.7980 H       137 SER    0.5100
   2180 HG1       -70.8680    0.5060  -39.0860 H       137 SER   -0.5100
   2181 N         -73.6080    1.5970  -40.2690 N.am    138 PHE   -0.4700
   2182 CA        -74.9580    2.0010  -39.8840 C.3     138 PHE    0.3100
   2183 C         -75.5740    3.0610  -40.7970 C.2     138 PHE    0.0700
   2184 O         -76.7100    2.9140  -41.2450 O.2     138 PHE    0.0900
   2185 CB        -74.9780    2.4930  -38.4330 C.3     138 PHE   -0.1800
   2186 CG        -75.5470    1.4980  -37.4650 C.ar    138 PHE    0.0900
   2187 CD1       -76.8500    1.6200  -37.0120 C.ar    138 PHE    0.0900
   2188 CD2       -74.7790    0.4390  -37.0070 C.ar    138 PHE    0.0000
   2189 CE1       -77.3790    0.7070  -36.1190 C.ar    138 PHE   -0.1150
   2190 CE2       -75.3020   -0.4780  -36.1140 C.ar    138 PHE    0.1150
   2191 CZ        -76.6040   -0.3440  -35.6710 C.ar    138 PHE   -0.1150
   2192 HN        -72.8940    1.7650  -39.5940 H       138 PHE    0.1150
   2193 HA        -75.6090    1.1470  -40.0000 H       138 PHE   -0.1150
   2194 HB1       -75.6010    3.4100  -38.3660 H       138 PHE    0.1150
   2195 HB2       -73.9390    2.7130  -38.1070 H       138 PHE   -0.1150
   2196 HD1       -77.4620    2.4400  -37.3620 H       138 PHE    0.1150
   2197 HD2       -73.7620    0.3270  -37.3540 H       138 PHE   -0.1150
   2198 HE1       -78.3950    0.8150  -35.7740 H       138 PHE    0.1150
   2199 HE2       -74.6920   -1.2980  -35.7630 H       138 PHE    0.5100
   2200 HZ        -77.0150   -1.0610  -34.9750 H       138 PHE   -0.5100
   2201 N         -74.8290    4.1310  -41.0680 N.am    139 LEU   -0.4700
   2202 CA        -75.3380    5.2110  -41.9050 C.3     139 LEU    0.3100
   2203 C         -75.8660    4.7070  -43.2440 C.2     139 LEU    0.0700
   2204 O         -77.0360    4.9120  -43.5620 O.2     139 LEU    0.0900
   2205 CB        -74.2780    6.2950  -42.1240 C.3     139 LEU   -0.1800
   2206 CG        -73.9560    7.1890  -40.9290 C.3     139 LEU    0.0900
   2207 CD1       -72.9710    8.2710  -41.3350 C.3     139 LEU    0.0900
   2208 CD2       -75.2300    7.8040  -40.3780 C.3     139 LEU   -0.0900
   2209 HN        -73.9020    4.2400  -40.7150 H       139 LEU    0.0900
   2210 HA        -76.2030    5.6300  -41.4120 H       139 LEU   -0.2700
   2211 HB1       -74.6280    6.9480  -42.9510 H       139 LEU    0.0900
   2212 HB2       -73.3380    5.7930  -42.4340 H       139 LEU    0.0900
   2213 HG        -73.5150    6.5740  -40.1160 H       139 LEU    0.0900
   2214 HD11      -73.4040    8.8970  -42.1450 H       139 LEU   -0.2700
   2215 HD12      -72.0330    7.8080  -41.7090 H       139 LEU    0.0900
   2216 HD13      -72.7460    8.9230  -40.4650 H       139 LEU    0.0900
   2217 HD21      -75.8500    7.0230  -39.8870 H       139 LEU    0.0900
   2218 HD22      -75.8200    8.2570  -41.2030 H       139 LEU    0.5100
   2219 HD23      -74.9800    8.5820  -39.6260 H       139 LEU   -0.5100
   2220 N         -75.0130    4.0320  -44.0310 N.am    140 PRO   -0.2900
   2221 CA        -75.4650    3.5330  -45.3330 C.3     140 PRO    0.0000
   2222 C         -76.6760    2.6190  -45.1960 C.2     140 PRO    0.0900
   2223 O         -77.5890    2.6770  -46.0210 O.2     140 PRO    0.0900
   2224 CB        -74.2600    2.7340  -45.8380 C.3     140 PRO    0.0200
   2225 CG        -73.0920    3.3250  -45.1320 C.3     140 PRO    0.0900
   2226 CD        -73.6040    3.6900  -43.7740 C.3     140 PRO   -0.1800
   2227 HA        -75.7610    4.3530  -45.9680 H       140 PRO    0.0900
   2228 HB1       -74.1500    2.8380  -46.9390 H       140 PRO    0.0900
   2229 HB2       -74.3670    1.6570  -45.5890 H       140 PRO   -0.1800
   2230 HG1       -72.2650    2.5880  -45.0570 H       140 PRO    0.0900
   2231 HG2       -72.7240    4.2250  -45.6680 H       140 PRO    0.0900
   2232 HD1       -73.5410    2.8340  -43.0690 H       140 PRO    0.5100
   2233 HD2       -73.0670    4.5650  -43.3550 H       140 PRO   -0.5100
   2234 N         -76.6880    1.7890  -44.1570 N.am    141 ILE   -0.4700
   2235 CA        -77.7750    0.8430  -43.9520 C.3     141 ILE    0.3100
   2236 C         -79.0280    1.5200  -43.4060 C.2     141 ILE    0.0700
   2237 O         -80.1470    1.1640  -43.7780 O.2     141 ILE    0.0900
   2238 CB        -77.3550   -0.3120  -43.0290 C.3     141 ILE   -0.0900
   2239 CG1       -76.2260   -1.1140  -43.6760 C.3     141 ILE    0.0900
   2240 CG2       -78.5390   -1.2180  -42.7340 C.3     141 ILE   -0.2700
   2241 CD        -75.8080   -2.3270  -42.8850 C.3     141 ILE    0.0900
   2242 HN        -75.9580    1.7770  -43.4770 H       141 ILE    0.0900
   2243 HA        -78.0650    0.4590  -44.9190 H       141 ILE    0.0900
   2244 HB        -76.9610    0.1030  -42.0770 H       141 ILE   -0.1800
   2245 HG11      -75.3440   -0.4490  -43.7930 H       141 ILE    0.0900
   2246 HG12      -76.5620   -1.4470  -44.6810 H       141 ILE    0.0900
   2247 HG21      -78.9380   -1.6450  -43.6790 H       141 ILE   -0.2700
   2248 HG22      -79.3460   -0.6340  -42.2400 H       141 ILE    0.0900
   2249 HG23      -78.2210   -2.0510  -42.0720 H       141 ILE    0.0900
   2250 HD1       -76.7000   -2.9300  -42.6110 H       141 ILE    0.0900
   2251 HD2       -75.2930   -2.0120  -41.9530 H       141 ILE    0.5100
   2252 HD3       -75.1260   -2.9600  -43.4940 H       141 ILE   -0.5100
   2253 N         -78.8450    2.5010  -42.5280 N.am    142 GLN   -0.4700
   2254 CA        -79.9720    3.2260  -41.9630 C.3     142 GLN    0.3100
   2255 C         -80.4990    4.2940  -42.9170 C.2     142 GLN    0.0700
   2256 O         -81.6150    4.7860  -42.7560 O.2     142 GLN    0.0900
   2257 CB        -79.6000    3.8460  -40.6140 C.3     142 GLN   -0.1800
   2258 CG        -79.3860    2.8240  -39.5090 C.3     142 GLN    0.0900
   2259 CD        -80.6510    2.0500  -39.1800 C.2     142 GLN    0.0900
   2260 NE2       -80.4900    0.9120  -38.5070 N.am    142 GLN   -0.1800
   2261 OE1       -81.7570    2.4670  -39.5230 O.2     142 GLN    0.0900
   2262 HN        -77.9390    2.7820  -42.2220 H       142 GLN    0.0900
   2263 HA        -80.7890    2.5310  -41.8420 H       142 GLN    0.5500
   2264 HB1       -80.4160    4.5350  -40.3060 H       142 GLN   -0.5500
   2265 HB2       -78.6640    4.4320  -40.7410 H       142 GLN   -0.6200
   2266 HG1       -79.0460    3.3510  -38.5910 H       142 GLN    0.3200
   2267 HG2       -78.6030    2.1040  -39.8280 H       142 GLN    0.3000
   2268 HE21      -81.2860    0.3590  -38.2640 H       142 GLN    0.5100
   2269 HE22      -79.5730    0.6120  -38.2480 H       142 GLN   -0.5100
   2270 N         -79.6890    4.6560  -43.9100 N.am    143 MET   -0.4700
   2271 CA        -80.1140    5.6070  -44.9330 C.3     143 MET    0.3100
   2272 C         -80.6220    4.9090  -46.1910 C.2     143 MET    0.0700
   2273 O         -80.9750    5.5630  -47.1740 O.2     143 MET    0.0900
   2274 CB        -78.9860    6.5830  -45.2790 C.3     143 MET   -0.1800
   2275 CG        -78.6790    7.5900  -44.1800 C.3     143 MET    0.0900
   2276 SD        -80.0970    8.6210  -43.7530 S.3     143 MET    0.0900
   2277 CE        -80.4100    9.4410  -45.3150 C.3     143 MET   -0.1400
   2278 HN        -78.7630    4.2980  -43.9990 H       143 MET    0.0900
   2279 HA        -80.9690    6.1440  -44.5520 H       143 MET    0.0900
   2280 HB1       -79.2730    7.1390  -46.1950 H       143 MET   -0.0900
   2281 HB2       -78.0660    5.9970  -45.4860 H       143 MET   -0.2200
   2282 HG1       -77.8440    8.2380  -44.5220 H       143 MET    0.0900
   2283 HG2       -78.3430    7.0360  -43.2790 H       143 MET    0.0900
   2284 HE1       -80.8090    8.7310  -46.0710 H       143 MET    0.0900
   2285 HE2       -79.4690    9.8740  -45.7160 H       143 MET    0.5100
   2286 HE3       -81.1550   10.2530  -45.1800 H       143 MET   -0.5100
   2287 N         -80.6480    3.5780  -46.1590 N.am    144 HSD   -0.4700
   2288 CA        -81.1790    2.7880  -47.2630 C.3     144 HSD    0.3100
   2289 C         -80.4520    3.0540  -48.5750 C.2     144 HSD    0.0700
   2290 O         -81.0600    3.0440  -49.6450 O.2     144 HSD    0.0900
   2291 CB        -82.6770    3.0590  -47.4450 C.3     144 HSD   -0.0900
   2292 CG        -83.5120    2.6790  -46.2620 C.ar    144 HSD    0.0900
   2293 CD2       -84.8660    2.9100  -46.2020 C.ar    144 HSD    0.0900
   2294 ND1       -83.1800    2.0820  -45.0900 N.ar    144 HSD   -0.3600
   2295 CE1       -84.3330    1.9680  -44.3550 C.ar    144 HSD    0.3200
   2296 NE2       -85.3390    2.4720  -45.0440 N.ar    144 HSD   -0.0500
   2297 HN        -80.3040    3.0620  -45.3800 H       144 HSD    0.2500
   2298 HA        -81.0110    1.7440  -47.0410 H       144 HSD    0.1300
   2299 HB1       -83.0390    2.4820  -48.3230 H       144 HSD   -0.7000
   2300 HB2       -82.8200    4.1430  -47.6360 H       144 HSD    0.2200
   2301 HD1       -82.2630    1.7860  -44.8240 H       144 HSD    0.1000
   2302 HD2       -85.5310    3.3650  -46.9260 H       144 HSD    0.5100
   2303 HE1       -84.3820    1.5260  -43.3600 H       144 HSD   -0.5100
   2304 N         -79.1480    3.2960  -48.4930 N.am    145 TRP   -0.4700
   2305 CA        -78.3510    3.5590  -49.6830 C.3     145 TRP    0.3100
   2306 C         -77.9900    2.2730  -50.4210 C.2     145 TRP    0.0700
   2307 O         -77.6750    2.2940  -51.6080 O.2     145 TRP    0.0900
   2308 CB        -77.0740    4.3140  -49.3140 C.3     145 TRP   -0.1800
   2309 CG        -77.3040    5.6950  -48.7750 C.ar    145 TRP    0.0900
   2310 CD1       -78.4690    6.4080  -48.8050 C.ar    145 TRP    0.0900
   2311 CD2       -76.3400    6.5290  -48.1240 C.ar    145 TRP   -0.0300
   2312 CE2       -76.9880    7.7340  -47.7860 C.ar    145 TRP   -0.1500
   2313 CE3       -74.9900    6.3720  -47.7930 C.ar    145 TRP    0.2200
   2314 NE1       -78.2840    7.6360  -48.2150 N.ar    145 TRP   -0.5100
   2315 CZ2       -76.3320    8.7750  -47.1350 C.ar    145 TRP    0.3700
   2316 CZ3       -74.3410    7.4060  -47.1460 C.ar    145 TRP    0.2400
   2317 CH2       -75.0100    8.5920  -46.8230 C.ar    145 TRP    0.1100
   2318 HN        -78.6620    3.3080  -47.6230 H       145 TRP   -0.2500
   2319 HA        -78.9500    4.1430  -50.3660 H       145 TRP    0.1700
   2320 HB1       -76.4400    4.4000  -50.2210 H       145 TRP   -0.2000
   2321 HB2       -76.5300    3.7310  -48.5410 H       145 TRP    0.1400
   2322 HD1       -79.3980    6.0580  -49.2310 H       145 TRP   -0.2700
   2323 HE1       -78.9670    8.3250  -48.1160 H       145 TRP    0.1600
   2324 HE3       -74.4490    5.4680  -48.0310 H       145 TRP   -0.1400
   2325 HZ2       -76.8300    9.6980  -46.8760 H       145 TRP    0.1400
   2326 HZ3       -73.2990    7.2980  -46.8850 H       145 TRP    0.5100
   2327 HH2       -74.4730    9.3810  -46.3180 H       145 TRP   -0.5100
   2328 N         -78.0350    1.1540  -49.7020 N.am    146 TYR   -0.4700
   2329 CA        -77.6650   -0.1410  -50.2560 C.3     146 TYR    0.3100
   2330 C         -78.7850   -0.7240  -51.1060 C.2     146 TYR    0.0700
   2331 O         -78.5420   -1.4780  -52.0470 O.2     146 TYR    0.0900
   2332 CB        -77.3570   -1.1140  -49.1200 C.3     146 TYR   -0.1800
   2333 CG        -78.5810   -1.5070  -48.3250 C.ar    146 TYR    0.0900
   2334 CD1       -79.1900   -2.7410  -48.5160 C.ar    146 TYR    0.0900
   2335 CD2       -79.1380   -0.6380  -47.3970 C.ar    146 TYR    0.0000
   2336 CE1       -80.3160   -3.1030  -47.7930 C.ar    146 TYR   -0.1150
   2337 CE2       -80.2630   -0.9900  -46.6700 C.ar    146 TYR    0.1150
   2338 CZ        -80.8490   -2.2230  -46.8740 C.ar    146 TYR   -0.1150
   2339 OH        -81.9680   -2.5800  -46.1550 O.3     146 TYR    0.1150
   2340 HN        -78.3260    1.1520  -48.7490 H       146 TYR    0.1100
   2341 HA        -76.7990   -0.0050  -50.8850 H       146 TYR   -0.5400
   2342 HB1       -76.6400   -0.6420  -48.4140 H       146 TYR    0.4300
   2343 HB2       -76.9210   -2.0450  -49.5400 H       146 TYR   -0.1150
   2344 HD1       -78.7810   -3.4280  -49.2410 H       146 TYR    0.1150
   2345 HD2       -78.6870    0.3310  -47.2380 H       146 TYR   -0.1150
   2346 HE1       -80.7730   -4.0680  -47.9500 H       146 TYR    0.1150
   2347 HE2       -80.6800   -0.3030  -45.9480 H       146 TYR    0.5100
   2348 HH        -81.9280   -2.1380  -45.3030 H       146 TYR   -0.5100
   2349 N         -80.0150   -0.3640  -50.7550 N.am    147 ARG   -0.4700
   2350 CA        -81.2060   -0.9890  -51.3170 C.3     147 ARG    0.3100
   2351 C         -81.2380   -0.9680  -52.8430 C.2     147 ARG    0.0700
   2352 O         -81.0180    0.0690  -53.4720 O.2     147 ARG    0.0900
   2353 CB        -82.4620   -0.3360  -50.7320 C.3     147 ARG   -0.1800
   2354 CG        -82.3890   -0.1370  -49.2190 C.3     147 ARG    0.0900
   2355 CD        -83.5090   -0.8530  -48.4730 C.3     147 ARG    0.0900
   2356 NE        -84.7770   -0.1270  -48.5580 N.pl3   147 ARG   -0.1800
   2357 CZ        -85.8430   -0.3980  -47.8110 C.cat   147 ARG    0.0900
   2358 NH1       -85.7980   -1.3740  -46.9160 N.pl3   147 ARG    0.0900
   2359 NH2       -86.9520    0.3130  -47.9570 N.pl3   147 ARG    0.2000
   2360 HN        -80.1800    0.3560  -50.0850 H       147 ARG    0.0900
   2361 HA        -81.1800   -2.0410  -51.0780 H       147 ARG    0.0900
   2362 HB1       -83.3380   -0.9780  -50.9640 H       147 ARG   -0.7000
   2363 HB2       -82.6050    0.6550  -51.2130 H       147 ARG    0.4400
   2364 HG1       -82.4490    0.9490  -48.9970 H       147 ARG    0.6400
   2365 HG2       -81.4130   -0.5260  -48.8550 H       147 ARG   -0.8000
   2366 HD1       -83.2440   -0.9440  -47.3980 H       147 ARG    0.4600
   2367 HD2       -83.6680   -1.8610  -48.9150 H       147 ARG    0.4600
   2368 HE        -84.8450    0.6190  -49.2200 H       147 ARG   -0.8000
   2369 HH11      -84.9610   -1.9100  -46.8020 H       147 ARG    0.4600
   2370 HH12      -86.6020   -1.5750  -46.3560 H       147 ARG    0.4600
   2371 HH21      -86.9870    1.0530  -48.6290 H       147 ARG    0.5100
   2372 HH22      -87.7540    0.1100  -47.3950 H       147 ARG   -0.5100
   2373 N         -81.4990   -2.1340  -53.4270 N.am    148 ALA   -0.4700
   2374 CA        -81.6100   -2.2870  -54.8730 C.3     148 ALA    0.3100
   2375 C         -82.9730   -1.8170  -55.3750 C.2     148 ALA    0.0700
   2376 O         -83.9490   -1.8050  -54.6260 O.2     148 ALA    0.0900
   2377 CB        -81.3640   -3.7340  -55.2710 C.3     148 ALA   -0.2700
   2378 HN        -81.6340   -2.9660  -52.8950 H       148 ALA    0.0900
   2379 HA        -80.8810   -1.6390  -55.3360 H       148 ALA    0.0900
   2380 HB1       -82.2100   -4.3720  -54.9350 H       148 ALA    0.0900
   2381 HB2       -80.4300   -4.1040  -54.7950 H       148 ALA    0.5100
   2382 HB3       -81.2770   -3.8130  -56.3760 H       148 ALA   -0.5100
   2383 N         -83.0350   -1.4330  -56.6500 N.am    149 THR   -0.4700
   2384 CA        -84.2520   -0.8610  -57.2190 C.3     149 THR    0.3100
   2385 C         -85.1530   -1.8660  -57.9410 C.2     149 THR    0.0700
   2386 O         -86.2410   -1.5100  -58.3960 O.2     149 THR    0.0900
   2387 CB        -83.9230    0.2940  -58.1910 C.3     149 THR    0.1400
   2388 CG2       -83.1600    1.3950  -57.4680 C.3     149 THR    0.0900
   2389 OG1       -83.1280   -0.1990  -59.2760 O.3     149 THR   -0.6600
   2390 HN        -82.2580   -1.5180  -57.2680 H       149 THR    0.4300
   2391 HA        -84.8630   -0.5000  -56.4050 H       149 THR   -0.2700
   2392 HB        -84.8640    0.7230  -58.5990 H       149 THR    0.0900
   2393 HG1       -83.0890    0.5130  -59.9190 H       149 THR    0.0900
   2394 HG21      -82.2080    0.9930  -57.0580 H       149 THR    0.0900
   2395 HG22      -83.7700    1.7900  -56.6280 H       149 THR    0.5100
   2396 HG23      -82.9210    2.2170  -58.1760 H       149 THR   -0.5100
   2397 N         -84.7130   -3.1180  -58.0520 N.am    150 HSE   -0.4700
   2398 CA        -85.4990   -4.1310  -58.7500 C.3     150 HSE    0.3100
   2399 C         -86.6280   -4.6990  -57.8860 C.2     150 HSE    0.0700
   2400 O         -86.5430   -4.6930  -56.6590 O.2     150 HSE    0.0900
   2401 CB        -84.6030   -5.2460  -59.3050 C.3     150 HSE   -0.0800
   2402 CG        -83.8200   -5.9770  -58.2590 C.ar    150 HSE    0.0900
   2403 CD2       -82.5980   -5.7340  -57.7300 C.ar    150 HSE    0.0900
   2404 ND1       -84.2870   -7.1190  -57.6450 N.ar    150 HSE   -0.7000
   2405 CE1       -83.3850   -7.5460  -56.7790 C.ar    150 HSE    0.2200
   2406 NE2       -82.3500   -6.7240  -56.8090 N.ar    150 HSE    0.2500
   2407 HN        -83.8410   -3.4160  -57.6690 H       150 HSE    0.1300
   2408 HA        -86.0290   -3.6430  -59.5550 H       150 HSE   -0.3600
   2409 HB1       -83.8860   -4.8000  -60.0260 H       150 HSE    0.3200
   2410 HB2       -85.2430   -5.9840  -59.8360 H       150 HSE   -0.0500
   2411 HD2       -81.9010   -4.9350  -57.9490 H       150 HSE    0.0900
   2412 HE1       -83.4570   -8.4230  -56.1370 H       150 HSE    0.5100
   2413 HE2       -81.5190   -6.7970  -56.2580 H       150 HSE   -0.5100
   2414 N         -87.6850   -5.1860  -58.5360 N.am    151 GLN   -0.4700
   2415 CA        -88.9000   -5.6210  -57.8460 C.3     151 GLN    0.3100
   2416 C         -88.6670   -6.7420  -56.8330 C.2     151 GLN    0.0700
   2417 O         -89.3260   -6.7890  -55.7950 O.2     151 GLN    0.0900
   2418 CB        -89.9780   -6.0310  -58.8570 C.3     151 GLN   -0.1800
   2419 CG        -91.3130   -6.4350  -58.2360 C.3     151 GLN    0.0900
   2420 CD        -92.0880   -5.2530  -57.6810 C.2     151 GLN    0.0900
   2421 NE2       -93.1460   -5.5430  -56.9250 N.am    151 GLN   -0.1800
   2422 OE1       -91.7490   -4.0970  -57.9270 O.2     151 GLN    0.0900
   2423 HN        -87.6940   -5.2760  -59.5280 H       151 GLN    0.0900
   2424 HA        -89.2500   -4.8000  -57.2370 H       151 GLN    0.5500
   2425 HB1       -89.5940   -6.8900  -59.4470 H       151 GLN   -0.5500
   2426 HB2       -90.1570   -5.1760  -59.5420 H       151 GLN   -0.6200
   2427 HG1       -91.1220   -7.1510  -57.4080 H       151 GLN    0.3200
   2428 HG2       -91.9360   -6.9310  -59.0120 H       151 GLN    0.3000
   2429 HE21      -93.7810   -4.8210  -56.6550 H       151 GLN    0.5100
   2430 HE22      -93.3040   -6.4850  -56.6280 H       151 GLN   -0.5100
   2431 N         -87.7350   -7.6430  -57.1320 N.am    152 GLU   -0.4700
   2432 CA        -87.4190   -8.7280  -56.2100 C.3     152 GLU    0.3100
   2433 C         -86.9710   -8.1750  -54.8610 C.2     152 GLU    0.0700
   2434 O         -87.5660   -8.4700  -53.8180 O.2     152 GLU    0.0900
   2435 CB        -86.3230   -9.6280  -56.7900 C.3     152 GLU   -0.1800
   2436 CG        -85.8390  -10.7130  -55.8360 C.3     152 GLU    0.0900
   2437 CD        -84.6040  -11.4350  -56.3450 C.2     152 GLU    0.0900
   2438 OE1       -84.0940  -12.3240  -55.6270 O.co2   152 GLU   -0.2800
   2439 OE2       -84.1420  -11.1140  -57.4580 O.co2   152 GLU    0.0900
   2440 HN        -87.2200   -7.6190  -57.9860 H       152 GLU    0.0900
   2441 HA        -88.3210   -9.2970  -56.0410 H       152 GLU    0.6200
   2442 HB1       -85.4560   -8.9910  -57.0680 H       152 GLU   -0.7600
   2443 HB2       -86.7180  -10.1150  -57.7070 H       152 GLU   -0.7600
   2444 HG1       -86.6510  -11.4590  -55.6960 H       152 GLU    0.5100
   2445 HG2       -85.5970  -10.2500  -54.8550 H       152 GLU   -0.5100
   2446 N         -85.9270   -7.3510  -54.8880 N.am    153 ALA   -0.4700
   2447 CA        -85.3830   -6.7660  -53.6720 C.3     153 ALA    0.3100
   2448 C         -86.4260   -5.9470  -52.9230 C.2     153 ALA    0.0700
   2449 O         -86.4800   -5.9780  -51.6970 O.2     153 ALA    0.0900
   2450 CB        -84.1590   -5.9140  -53.9870 C.3     153 ALA   -0.2700
   2451 HN        -85.4720   -7.1000  -55.7380 H       153 ALA    0.0900
   2452 HA        -85.1170   -7.5710  -53.0020 H       153 ALA    0.0900
   2453 HB1       -84.3870   -5.2090  -54.8150 H       153 ALA    0.0900
   2454 HB2       -83.3150   -6.5650  -54.3000 H       153 ALA    0.5100
   2455 HB3       -83.8660   -5.3260  -53.0910 H       153 ALA   -0.5100
   2456 N         -87.2570   -5.2120  -53.6600 N.am    154 ILE   -0.4700
   2457 CA        -88.2900   -4.3820  -53.0480 C.3     154 ILE    0.3100
   2458 C         -89.3090   -5.2420  -52.3140 C.2     154 ILE    0.0700
   2459 O         -89.7000   -4.9390  -51.1850 O.2     154 ILE    0.0900
   2460 CB        -89.0250   -3.5200  -54.0880 C.3     154 ILE   -0.0900
   2461 CG1       -88.0400   -2.6050  -54.8180 C.3     154 ILE    0.0900
   2462 CG2       -90.1170   -2.7010  -53.4180 C.3     154 ILE   -0.2700
   2463 CD        -88.6860   -1.7370  -55.8750 C.3     154 ILE    0.0900
   2464 HN        -87.2090   -5.1950  -54.6560 H       154 ILE    0.0900
   2465 HA        -87.8140   -3.7500  -52.3140 H       154 ILE    0.0900
   2466 HB        -89.4780   -4.1770  -54.8610 H       154 ILE   -0.1800
   2467 HG11      -87.2650   -3.2360  -55.3030 H       154 ILE    0.0900
   2468 HG12      -87.5500   -1.9450  -54.0700 H       154 ILE    0.0900
   2469 HG21      -89.6760   -2.0320  -52.6480 H       154 ILE   -0.2700
   2470 HG22      -90.8470   -3.3770  -52.9250 H       154 ILE    0.0900
   2471 HG23      -90.6380   -2.0740  -54.1740 H       154 ILE    0.0900
   2472 HD1       -89.3210   -0.9610  -55.3970 H       154 ILE    0.0900
   2473 HD2       -89.3250   -2.3600  -56.5370 H       154 ILE    0.5100
   2474 HD3       -87.9030   -1.2300  -56.4790 H       154 ILE   -0.5100
   2475 N         -89.7370   -6.3200  -52.9660 N.am    155 ASN   -0.4700
   2476 CA        -90.6350   -7.2820  -52.3490 C.3     155 ASN    0.3100
   2477 C         -90.0240   -7.8800  -51.0900 C.2     155 ASN    0.0700
   2478 O         -90.7140   -8.0790  -50.0910 O.2     155 ASN    0.0900
   2479 CB        -91.0010   -8.3980  -53.3330 C.3     155 ASN   -0.1800
   2480 CG        -92.0460   -7.9630  -54.3430 C.2     155 ASN    0.0900
   2481 ND2       -92.6040   -8.9290  -55.0670 N.am    155 ASN    0.0900
   2482 OD1       -92.3490   -6.7790  -54.4730 O.2     155 ASN    0.5500
   2483 HN        -89.4620   -6.5160  -53.9040 H       155 ASN   -0.5500
   2484 HA        -91.5240   -6.7550  -52.0340 H       155 ASN   -0.6200
   2485 HB1       -91.3990   -9.2660  -52.7660 H       155 ASN    0.3200
   2486 HB2       -90.0870   -8.7090  -53.8830 H       155 ASN    0.3000
   2487 HD21      -93.3000   -8.7050  -55.7500 H       155 ASN    0.5100
   2488 HD22      -92.3300   -9.8810  -54.9290 H       155 ASN   -0.5100
   2489 N         -88.7240   -8.1640  -51.1340 N.am    156 CYS   -0.4700
   2490 CA        -88.0500   -8.7280  -49.9720 C.3     156 CYS    0.3100
   2491 C         -87.9320   -7.7170  -48.8370 C.2     156 CYS    0.0700
   2492 O         -87.9530   -8.0820  -47.6620 O.2     156 CYS    0.0900
   2493 CB        -86.6680   -9.2690  -50.3440 C.3     156 CYS   -0.1000
   2494 SG        -85.8900  -10.2380  -49.0260 S.3     156 CYS    0.0900
   2495 HN        -88.1650   -8.0070  -51.9440 H       156 CYS    0.0900
   2496 HA        -88.6680   -9.5240  -49.5820 H       156 CYS   -0.0800
   2497 HB1       -86.0120   -8.4090  -50.5960 H       156 CYS    0.5100
   2498 HB2       -86.7730   -9.9060  -51.2470 H       156 CYS   -0.5100
   2499 N         -87.8120   -6.4390  -49.1880 N.am    157 TYR   -0.4700
   2500 CA        -87.7110   -5.3810  -48.1930 C.3     157 TYR    0.3100
   2501 C         -89.0520   -5.1630  -47.5060 C.2     157 TYR    0.0700
   2502 O         -89.1320   -5.1090  -46.2810 O.2     157 TYR    0.0900
   2503 CB        -87.2350   -4.0690  -48.8290 C.3     157 TYR   -0.1800
   2504 CG        -85.8550   -4.1200  -49.4520 C.ar    157 TYR    0.0900
   2505 CD1       -84.9210   -5.0720  -49.0620 C.ar    157 TYR    0.0900
   2506 CD2       -85.4850   -3.2060  -50.4320 C.ar    157 TYR    0.0000
   2507 CE1       -83.6590   -5.1130  -49.6360 C.ar    157 TYR   -0.1150
   2508 CE2       -84.2320   -3.2400  -51.0090 C.ar    157 TYR    0.1150
   2509 CZ        -83.3240   -4.1930  -50.6090 C.ar    157 TYR   -0.1150
   2510 OH        -82.0750   -4.2220  -51.1860 O.3     157 TYR    0.1150
   2511 HN        -87.7870   -6.1500  -50.1420 H       157 TYR    0.1100
   2512 HA        -87.0120   -5.7030  -47.4360 H       157 TYR   -0.5400
   2513 HB1       -87.2080   -3.2800  -48.0480 H       157 TYR    0.4300
   2514 HB2       -87.9440   -3.7830  -49.6350 H       157 TYR   -0.1150
   2515 HD1       -85.1840   -5.7920  -48.3020 H       157 TYR    0.1150
   2516 HD2       -86.1930   -2.4530  -50.7470 H       157 TYR   -0.1150
   2517 HE1       -82.9450   -5.8590  -49.3220 H       157 TYR    0.1150
   2518 HE2       -83.9660   -2.5220  -51.7720 H       157 TYR    0.5100
   2519 HH        -81.5310   -4.8330  -50.6850 H       157 TYR   -0.5100
   2520 N         -90.1100   -5.0360  -48.3060 N.am    158 ALA   -0.4700
   2521 CA        -91.4490   -4.8240  -47.7720 C.3     158 ALA    0.3100
   2522 C         -91.9620   -6.0660  -47.0530 C.2     158 ALA    0.0700
   2523 O         -92.8690   -5.9890  -46.2270 O.2     158 ALA    0.0900
   2524 CB        -92.4070   -4.4160  -48.8810 C.3     158 ALA   -0.2700
   2525 HN        -90.0340   -5.0810  -49.2990 H       158 ALA    0.0900
   2526 HA        -91.3910   -4.0490  -47.0210 H       158 ALA    0.0900
   2527 HB1       -92.4560   -5.2120  -49.6550 H       158 ALA    0.0900
   2528 HB2       -92.0540   -3.4770  -49.3590 H       158 ALA    0.5100
   2529 HB3       -93.4250   -4.2640  -48.4640 H       158 ALA   -0.5100
   2530 N         -91.3730   -7.2150  -47.3720 N.am    159 GLU   -0.4700
   2531 CA        -91.7530   -8.4640  -46.7350 C.3     159 GLU    0.3100
   2532 C         -91.1020   -8.5800  -45.3620 C.2     159 GLU    0.0700
   2533 O         -89.8790   -8.5200  -45.2340 O.2     159 GLU    0.0900
   2534 CB        -91.3520   -9.6560  -47.6050 C.3     159 GLU   -0.1800
   2535 CG        -91.8790  -10.9940  -47.1140 C.3     159 GLU    0.0900
   2536 CD        -93.3760  -11.1460  -47.3240 C.2     159 GLU    0.0900
   2537 OE1       -93.9460  -10.3780  -48.1290 O.co2   159 GLU   -0.2800
   2538 OE2       -93.9810  -12.0320  -46.6860 O.co2   159 GLU    0.0900
   2539 HN        -90.6510   -7.2710  -48.0570 H       159 GLU    0.0900
   2540 HA        -92.8240   -8.4520  -46.5860 H       159 GLU    0.6200
   2541 HB1       -90.2420   -9.7070  -47.6390 H       159 GLU   -0.7600
   2542 HB2       -91.7350   -9.4830  -48.6330 H       159 GLU   -0.7600
   2543 HG1       -91.6650  -11.0900  -46.0280 H       159 GLU    0.5100
   2544 HG2       -91.3610  -11.8090  -47.6620 H       159 GLU   -0.5100
   2545 N         -91.9270   -8.7440  -44.3330 N.am    160 GLU   -0.4700
   2546 CA        -91.4390   -8.8470  -42.9680 C.3     160 GLU    0.3100
   2547 C         -90.7760  -10.1920  -42.7070 C.2     160 GLU    0.0700
   2548 O         -89.8220  -10.2850  -41.9340 O.2     160 GLU    0.0900
   2549 CB        -92.5880   -8.6420  -41.9820 C.3     160 GLU   -0.1800
   2550 CG        -93.7460   -9.6010  -42.1980 C.3     160 GLU    0.0900
   2551 CD        -94.8700   -9.3900  -41.2060 C.2     160 GLU    0.0900
   2552 OE1       -94.6960   -9.7420  -40.0200 O.co2   160 GLU   -0.2800
   2553 OE2       -95.9300   -8.8680  -41.6150 O.co2   160 GLU    0.0900
   2554 HN        -92.9150   -8.8020  -44.4500 H       160 GLU    0.0900
   2555 HA        -90.6790   -8.0940  -42.8240 H       160 GLU    0.6200
   2556 HB1       -92.9640   -7.6020  -42.0860 H       160 GLU   -0.7600
   2557 HB2       -92.2000   -8.7800  -40.9510 H       160 GLU   -0.7600
   2558 HG1       -93.3760  -10.6430  -42.0950 H       160 GLU    0.5100
   2559 HG2       -94.1490   -9.4550  -43.2220 H       160 GLU   -0.5100
   2560 N         -91.2800  -11.2370  -43.3570 N.am    161 THR   -0.4700
   2561 CA        -90.7870  -12.5900  -43.1330 C.3     161 THR    0.3100
   2562 C         -89.5690  -12.9180  -43.9850 C.2     161 THR    0.0700
   2563 O         -89.0110  -14.0110  -43.8890 O.2     161 THR    0.0900
   2564 CB        -91.8760  -13.6400  -43.4090 C.3     161 THR    0.1400
   2565 CG2       -93.0370  -13.4700  -42.4400 C.3     161 THR    0.0900
   2566 OG1       -92.3550  -13.4940  -44.7490 O.3     161 THR   -0.6600
   2567 HN        -92.0130  -11.1420  -44.0250 H       161 THR    0.4300
   2568 HA        -90.4600  -12.6560  -42.1060 H       161 THR   -0.2700
   2569 HB        -91.4580  -14.6610  -43.2840 H       161 THR    0.0900
   2570 HG1       -93.0880  -12.8770  -44.7030 H       161 THR    0.0900
   2571 HG21      -93.5940  -12.5370  -42.6720 H       161 THR    0.0900
   2572 HG22      -92.6540  -13.4060  -41.3990 H       161 THR    0.5100
   2573 HG23      -93.7340  -14.3310  -42.5300 H       161 THR   -0.5100
   2574 N         -89.1550  -11.9750  -44.8250 N.am    162 CYS   -0.4700
   2575 CA        -87.9900  -12.1800  -45.6730 C.3     162 CYS    0.3100
   2576 C         -86.8450  -11.2500  -45.3050 C.2     162 CYS    0.0700
   2577 O         -86.9510  -10.0320  -45.4380 O.2     162 CYS    0.0900
   2578 CB        -88.3520  -11.9900  -47.1470 C.3     162 CYS   -0.1000
   2579 SG        -86.9160  -11.8140  -48.2460 S.3     162 CYS    0.0900
   2580 HN        -89.6180  -11.0970  -44.9100 H       162 CYS    0.0900
   2581 HA        -87.6250  -13.1830  -45.5030 H       162 CYS   -0.0800
   2582 HB1       -88.9860  -11.0830  -47.2350 H       162 CYS    0.5100
   2583 HB2       -88.9480  -12.8690  -47.4740 H       162 CYS   -0.5100
   2584 N         -85.7450  -11.8320  -44.8360 N.am    163 CYS   -0.4700
   2585 CA        -84.5330  -11.0660  -44.6080 C.3     163 CYS    0.3100
   2586 C         -83.4440  -11.5330  -45.5640 C.2     163 CYS    0.0700
   2587 O         -82.9180  -12.6360  -45.4300 O.2     163 CYS    0.0900
   2588 CB        -84.0670  -11.2030  -43.1580 C.3     163 CYS   -0.1000
   2589 SG        -82.7980  -10.0060  -42.6660 S.3     163 CYS    0.0900
   2590 HN        -85.7030  -12.8060  -44.6230 H       163 CYS    0.0900
   2591 HA        -84.7440  -10.0320  -44.8360 H       163 CYS   -0.0800
   2592 HB1       -83.6660  -12.2290  -43.0180 H       163 CYS    0.5100
   2593 HB2       -84.9520  -11.0780  -42.4970 H       163 CYS   -0.5100
   2594 N         -83.1180  -10.6820  -46.5350 N.am    164 ASP   -0.4700
   2595 CA        -82.0660  -10.9670  -47.5030 C.3     164 ASP    0.3100
   2596 C         -81.3300   -9.6860  -47.8640 C.2     164 ASP    0.0700
   2597 O         -81.9440   -8.6280  -48.0090 O.2     164 ASP    0.0900
   2598 CB        -82.6410  -11.6060  -48.7690 C.3     164 ASP   -0.2800
   2599 CG        -82.8590  -13.1000  -48.6240 C.2     164 ASP    0.0900
   2600 OD1       -82.1430  -13.7320  -47.8190 O.co2   164 ASP    0.0900
   2601 OD2       -83.7380  -13.6460  -49.3270 O.co2   164 ASP    0.6200
   2602 HN        -83.5810   -9.8070  -46.6430 H       164 ASP   -0.7600
   2603 HA        -81.3570  -11.6360  -47.0370 H       164 ASP   -0.7600
   2604 HB1       -81.9390  -11.4330  -49.6120 H       164 ASP    0.5100
   2605 HB2       -83.6160  -11.1280  -49.0030 H       164 ASP   -0.5100
   2606 N         -80.0140   -9.7820  -48.0280 N.am    165 PHE   -0.4700
   2607 CA        -79.2080   -8.6040  -48.3080 C.3     165 PHE    0.3100
   2608 C         -79.0570   -8.4130  -49.8100 C.2     165 PHE    0.0700
   2609 O         -78.3900   -9.1940  -50.4900 O.2     165 PHE    0.0900
   2610 CB        -77.8320   -8.7310  -47.6420 C.3     165 PHE   -0.1800
   2611 CG        -77.1240   -7.4190  -47.4530 C.ar    165 PHE    0.0900
   2612 CD1       -77.7180   -6.3940  -46.7380 C.ar    165 PHE    0.0900
   2613 CD2       -75.8530   -7.2190  -47.9710 C.ar    165 PHE    0.0000
   2614 CE1       -77.0680   -5.1880  -46.5560 C.ar    165 PHE   -0.1150
   2615 CE2       -75.1960   -6.0160  -47.7870 C.ar    165 PHE    0.1150
   2616 CZ        -75.8050   -5.0000  -47.0820 C.ar    165 PHE   -0.1150
   2617 HN        -79.5280  -10.6500  -47.9690 H       165 PHE    0.1150
   2618 HA        -79.7320   -7.7410  -47.9260 H       165 PHE   -0.1150
   2619 HB1       -77.1780   -9.3690  -48.2730 H       165 PHE    0.1150
   2620 HB2       -77.9530   -9.1860  -46.6350 H       165 PHE   -0.1150
   2621 HD1       -78.7020   -6.5370  -46.3170 H       165 PHE    0.1150
   2622 HD2       -75.3700   -8.0110  -48.5230 H       165 PHE   -0.1150
   2623 HE1       -77.5470   -4.3940  -46.0020 H       165 PHE    0.1150
   2624 HE2       -74.2080   -5.8720  -48.1980 H       165 PHE    0.5100
   2625 HZ        -75.2950   -4.0580  -46.9400 H       165 PHE   -0.5100
   2626 N         -79.6860   -7.3600  -50.3220 N.am    166 PHE   -0.4700
   2627 CA        -79.6090   -7.0370  -51.7340 C.3     166 PHE    0.3100
   2628 C         -78.9700   -5.6750  -51.9020 C.2     166 PHE    0.0700
   2629 O         -79.4070   -4.6900  -51.3060 O.2     166 PHE    0.0900
   2630 CB        -80.9980   -7.0540  -52.3760 C.3     166 PHE   -0.1800
   2631 CG        -81.5360   -8.4330  -52.6160 C.ar    166 PHE    0.0900
   2632 CD1       -81.2650   -9.0990  -53.8000 C.ar    166 PHE    0.0900
   2633 CD2       -82.3160   -9.0630  -51.6610 C.ar    166 PHE    0.0000
   2634 CE1       -81.7590  -10.3670  -54.0270 C.ar    166 PHE   -0.1150
   2635 CE2       -82.8140  -10.3320  -51.8820 C.ar    166 PHE    0.1150
   2636 CZ        -82.5350  -10.9860  -53.0670 C.ar    166 PHE   -0.1150
   2637 HN        -80.2370   -6.7480  -49.7620 H       166 PHE    0.1150
   2638 HA        -78.9690   -7.7670  -52.2090 H       166 PHE   -0.1150
   2639 HB1       -80.9530   -6.5440  -53.3610 H       166 PHE    0.1150
   2640 HB2       -81.7170   -6.5330  -51.7080 H       166 PHE   -0.1150
   2641 HD1       -80.6610   -8.6190  -54.5560 H       166 PHE    0.1150
   2642 HD2       -82.5390   -8.5560  -50.7340 H       166 PHE   -0.1150
   2643 HE1       -81.5400  -10.8750  -54.9540 H       166 PHE    0.1150
   2644 HE2       -83.4200  -10.8130  -51.1290 H       166 PHE    0.5100
   2645 HZ        -82.9230  -11.9780  -53.2410 H       166 PHE   -0.5100
   2646 N         -77.9310   -5.6190  -52.7210 N.am    167 THR   -0.4700
   2647 CA        -77.1570   -4.4040  -52.8650 C.3     167 THR    0.3100
   2648 C         -76.9780   -4.0380  -54.3240 C.2     167 THR    0.0700
   2649 O         -76.5660   -4.8650  -55.1380 O.2     167 THR    0.0900
   2650 CB        -75.7770   -4.5640  -52.2260 C.3     167 THR    0.1400
   2651 CG2       -75.9210   -4.8770  -50.7490 C.3     167 THR    0.0900
   2652 OG1       -75.0800   -5.6420  -52.8640 O.3     167 THR   -0.6600
   2653 HN        -77.6360   -6.4010  -53.2670 H       167 THR    0.4300
   2654 HA        -77.7020   -3.6040  -52.3860 H       167 THR   -0.2700
   2655 HB        -75.1900   -3.6290  -52.3510 H       167 THR    0.0900
   2656 HG1       -75.2790   -5.5690  -53.8000 H       167 THR    0.0900
   2657 HG21      -76.3300   -5.9010  -50.6130 H       167 THR    0.0900
   2658 HG22      -76.6180   -4.1520  -50.2750 H       167 THR    0.5100
   2659 HG23      -74.9290   -4.8220  -50.2510 H       167 THR   -0.5100
   2660 N         -77.3020   -2.7920  -54.6570 N.am    168 ASN   -0.4700
   2661 CA        -76.9840   -2.2520  -55.9640 C.3     168 ASN    0.3100
   2662 C         -75.4810   -2.3290  -56.1680 C.2     168 ASN    0.0700
   2663 O         -74.7170   -2.2000  -55.2130 O.2     168 ASN    0.0900
   2664 CB        -77.4590   -0.8080  -56.0650 C.3     168 ASN   -0.1800
   2665 CG        -77.1080   -0.0040  -54.8330 C.2     168 ASN    0.0900
   2666 ND2       -78.0220    0.0300  -53.8720 N.am    168 ASN    0.0900
   2667 OD1       -76.0260    0.5710  -54.7410 O.2     168 ASN    0.5500
   2668 HN        -77.7740   -2.1780  -54.0290 H       168 ASN   -0.5500
   2669 HA        -77.4730   -2.8630  -56.7090 H       168 ASN   -0.6200
   2670 HB1       -78.5630   -0.7960  -56.1930 H       168 ASN    0.3200
   2671 HB2       -76.9840   -0.3300  -56.9470 H       168 ASN    0.3000
   2672 HD21      -77.8470    0.5450  -53.0330 H       168 ASN    0.5100
   2673 HD22      -78.8870   -0.4600  -53.9870 H       168 ASN   -0.5100
   2674 N         -75.0560   -2.5370  -57.4090 N.am    169 GLN   -0.4700
   2675 CA        -73.6450   -2.7470  -57.7120 C.3     169 GLN    0.3100
   2676 C         -72.7640   -1.7070  -57.0220 C.2     169 GLN    0.0700
   2677 O         -71.7160   -2.0340  -56.4590 O.2     169 GLN    0.0900
   2678 CB        -73.4200   -2.6980  -59.2260 C.3     169 GLN   -0.1800
   2679 CG        -74.3630   -3.5860  -60.0250 C.3     169 GLN    0.0900
   2680 CD        -74.2770   -3.3280  -61.5180 C.2     169 GLN    0.0900
   2681 NE2       -75.0080   -4.1210  -62.2980 N.am    169 GLN   -0.1800
   2682 OE1       -73.5640   -2.4300  -61.9650 O.2     169 GLN    0.0900
   2683 HN        -75.6790   -2.5600  -58.1870 H       169 GLN    0.0900
   2684 HA        -73.3560   -3.7100  -57.3180 H       169 GLN    0.5500
   2685 HB1       -72.3770   -3.0160  -59.4360 H       169 GLN   -0.5500
   2686 HB2       -73.5530   -1.6490  -59.5660 H       169 GLN   -0.6200
   2687 HG1       -75.4060   -3.3970  -59.6930 H       169 GLN    0.3200
   2688 HG2       -74.1070   -4.6500  -59.8340 H       169 GLN    0.3000
   2689 HE21      -74.9920   -3.9990  -63.2910 H       169 GLN    0.5100
   2690 HE22      -75.5740   -4.8380  -61.8920 H       169 GLN   -0.5100
   2691 N         -73.2120   -0.4520  -57.0550 N.am    170 ALA   -0.4700
   2692 CA        -72.4630    0.6510  -56.4680 C.3     170 ALA    0.3100
   2693 C         -72.1460    0.4110  -54.9980 C.2     170 ALA    0.0700
   2694 O         -70.9840    0.4380  -54.5970 O.2     170 ALA    0.0900
   2695 CB        -73.2260    1.9570  -56.6390 C.3     170 ALA   -0.2700
   2696 HN        -74.0790   -0.2120  -57.4810 H       170 ALA    0.0900
   2697 HA        -71.5050    0.7080  -56.9640 H       170 ALA    0.0900
   2698 HB1       -74.2140    1.8900  -56.1360 H       170 ALA    0.0900
   2699 HB2       -73.3910    2.1610  -57.7190 H       170 ALA    0.5100
   2700 HB3       -72.6520    2.7930  -56.1840 H       170 ALA   -0.5100
   2701 N         -73.1790    0.1730  -54.1940 N.am    171 TYR   -0.4700
   2702 CA        -72.9840   -0.0780  -52.7730 C.3     171 TYR    0.3100
   2703 C         -72.0960   -1.2900  -52.5410 C.2     171 TYR    0.0700
   2704 O         -71.2470   -1.2860  -51.6530 O.2     171 TYR    0.0900
   2705 CB        -74.3180   -0.2820  -52.0510 C.3     171 TYR   -0.1800
   2706 CG        -74.1490   -0.6790  -50.6010 C.ar    171 TYR    0.0900
   2707 CD1       -74.1150    0.2810  -49.5990 C.ar    171 TYR    0.0900
   2708 CD2       -74.0060   -2.0140  -50.2360 C.ar    171 TYR    0.0000
   2709 CE1       -73.9550   -0.0760  -48.2720 C.ar    171 TYR   -0.1150
   2710 CE2       -73.8420   -2.3780  -48.9110 C.ar    171 TYR    0.1150
   2711 CZ        -73.8190   -1.4050  -47.9340 C.ar    171 TYR   -0.1150
   2712 OH        -73.6580   -1.7600  -46.6140 O.3     171 TYR    0.1150
   2713 HN        -74.1210    0.1570  -54.5230 H       171 TYR    0.1100
   2714 HA        -72.4620    0.7700  -52.3550 H       171 TYR   -0.5400
   2715 HB1       -74.8900   -1.0920  -52.5530 H       171 TYR    0.4300
   2716 HB2       -74.8990    0.6640  -52.0720 H       171 TYR   -0.1150
   2717 HD1       -74.2150    1.3240  -49.8590 H       171 TYR    0.1150
   2718 HD2       -74.0200   -2.7770  -50.9990 H       171 TYR   -0.1150
   2719 HE1       -73.9350    0.6840  -47.5060 H       171 TYR    0.1150
   2720 HE2       -73.7350   -3.4200  -48.6440 H       171 TYR    0.5100
   2721 HH        -73.6670   -0.9580  -46.0870 H       171 TYR   -0.5100
   2722 N         -72.2970   -2.3360  -53.3370 N.am    172 ALA   -0.4700
   2723 CA        -71.4980   -3.5420  -53.1980 C.3     172 ALA    0.3100
   2724 C         -70.0210   -3.1980  -53.3270 C.2     172 ALA    0.0700
   2725 O         -69.2300   -3.4500  -52.4120 O.2     172 ALA    0.0900
   2726 CB        -71.9020   -4.5630  -54.2470 C.3     172 ALA   -0.2700
   2727 HN        -72.9920   -2.3410  -54.0500 H       172 ALA    0.0900
   2728 HA        -71.6570   -3.9380  -52.2070 H       172 ALA    0.0900
   2729 HB1       -71.7460   -4.1470  -55.2650 H       172 ALA    0.0900
   2730 HB2       -72.9760   -4.8220  -54.1290 H       172 ALA    0.5100
   2731 HB3       -71.2830   -5.4790  -54.1400 H       172 ALA   -0.5100
   2732 N         -69.6610   -2.5910  -54.4560 N.am    173 ILE   -0.4700
   2733 CA        -68.2760   -2.2340  -54.7320 C.3     173 ILE    0.3100
   2734 C         -67.7000   -1.2670  -53.6970 C.2     173 ILE    0.0700
   2735 O         -66.6950   -1.5610  -53.0450 O.2     173 ILE    0.0900
   2736 CB        -68.1280   -1.6040  -56.1310 C.3     173 ILE   -0.0900
   2737 CG1       -68.5800   -2.5860  -57.2140 C.3     173 ILE    0.0900
   2738 CG2       -66.6910   -1.1740  -56.3720 C.3     173 ILE   -0.2700
   2739 CD        -68.3970   -2.0600  -58.6220 C.3     173 ILE    0.0900
   2740 HN        -70.3230   -2.3530  -55.1630 H       173 ILE    0.0900
   2741 HA        -67.6820   -3.1340  -54.6640 H       173 ILE    0.0900
   2742 HB        -68.7960   -0.7190  -56.2080 H       173 ILE   -0.1800
   2743 HG11      -69.6560   -2.8150  -57.0570 H       173 ILE    0.0900
   2744 HG12      -67.9940   -3.5240  -57.1080 H       173 ILE    0.0900
   2745 HG21      -66.0120   -2.0510  -56.3060 H       173 ILE   -0.2700
   2746 HG22      -66.3840   -0.4300  -55.6050 H       173 ILE    0.0900
   2747 HG23      -66.5950   -0.7280  -57.3860 H       173 ILE    0.0900
   2748 HD1       -67.3160   -2.0080  -58.8730 H       173 ILE    0.0900
   2749 HD2       -68.8290   -1.0400  -58.7030 H       173 ILE    0.5100
   2750 HD3       -68.8980   -2.7370  -59.3470 H       173 ILE   -0.5100
   2751 N         -68.3450   -0.1150  -53.5440 N.am    174 ALA   -0.4700
   2752 CA        -67.8640    0.9150  -52.6340 C.3     174 ALA    0.3100
   2753 C         -67.6910    0.3750  -51.2200 C.2     174 ALA    0.0700
   2754 O         -66.6110    0.4680  -50.6370 O.2     174 ALA    0.0900
   2755 CB        -68.8100    2.1090  -52.6320 C.3     174 ALA   -0.2700
   2756 HN        -69.1830    0.0940  -54.0420 H       174 ALA    0.0900
   2757 HA        -66.8790    1.2160  -52.9590 H       174 ALA    0.0900
   2758 HB1       -69.8240    1.7930  -52.3060 H       174 ALA    0.0900
   2759 HB2       -68.8850    2.5350  -53.6560 H       174 ALA    0.5100
   2760 HB3       -68.4390    2.8860  -51.9300 H       174 ALA   -0.5100
   2761 N         -68.7580   -0.2010  -50.6760 N.am    175 SER   -0.4700
   2762 CA        -68.7480   -0.6930  -49.3060 C.3     175 SER    0.3100
   2763 C         -67.7240   -1.8010  -49.1020 C.2     175 SER    0.0700
   2764 O         -67.0410   -1.8370  -48.0800 O.2     175 SER    0.0900
   2765 CB        -70.1400   -1.1770  -48.8920 C.3     175 SER    0.0500
   2766 OG        -70.1770   -1.4890  -47.5110 O.3     175 SER    0.0900
   2767 HN        -69.6100   -0.3220  -51.1800 H       175 SER    0.0900
   2768 HA        -68.4250    0.1140  -48.6650 H       175 SER   -0.6600
   2769 HB1       -70.4030   -2.0890  -49.4690 H       175 SER    0.4300
   2770 HB2       -70.8870   -0.3810  -49.0960 H       175 SER    0.5100
   2771 HG1       -69.8020   -0.7300  -47.0580 H       175 SER   -0.5100
   2772 N         -67.6080   -2.7060  -50.0720 N.am    176 SER   -0.4700
   2773 CA        -66.6560   -3.8050  -49.9460 C.3     176 SER    0.3100
   2774 C         -65.2080   -3.3240  -50.0200 C.2     176 SER    0.0700
   2775 O         -64.3270   -3.8860  -49.3690 O.2     176 SER    0.0900
   2776 CB        -66.9220   -4.8940  -50.9940 C.3     176 SER    0.0500
   2777 OG        -66.7460   -4.4000  -52.3090 O.3     176 SER    0.0900
   2778 HN        -68.1520   -2.6760  -50.9070 H       176 SER    0.0900
   2779 HA        -66.7530   -4.2140  -48.9510 H       176 SER   -0.6600
   2780 HB1       -67.9650   -5.2610  -50.8910 H       176 SER    0.4300
   2781 HB2       -66.2160   -5.7380  -50.8370 H       176 SER    0.5100
   2782 HG1       -67.4750   -3.7960  -52.4640 H       176 SER   -0.5100
   2783 N         -64.9610   -2.2800  -50.8070 N.am    177 ILE   -0.4700
   2784 CA        -63.6160   -1.7280  -50.9200 C.3     177 ILE    0.3100
   2785 C         -63.2190   -0.9110  -49.6930 C.2     177 ILE    0.0700
   2786 O         -62.1290   -1.0810  -49.1480 O.2     177 ILE    0.0900
   2787 CB        -63.4560   -0.8670  -52.1860 C.3     177 ILE   -0.0900
   2788 CG1       -63.5550   -1.7460  -53.4340 C.3     177 ILE    0.0900
   2789 CG2       -62.1280   -0.1250  -52.1590 C.3     177 ILE   -0.2700
   2790 CD        -63.3690   -0.9970  -54.7310 C.3     177 ILE    0.0900
   2791 HN        -65.6710   -1.8350  -51.3470 H       177 ILE    0.0900
   2792 HA        -62.9220   -2.5540  -50.9430 H       177 ILE    0.0900
   2793 HB        -64.2870   -0.1320  -52.2400 H       177 ILE   -0.1800
   2794 HG11      -64.5560   -2.2280  -53.4460 H       177 ILE    0.0900
   2795 HG12      -62.7760   -2.5360  -53.3690 H       177 ILE    0.0900
   2796 HG21      -61.2860   -0.8500  -52.1120 H       177 ILE   -0.2700
   2797 HG22      -62.0790    0.5320  -51.2650 H       177 ILE    0.0900
   2798 HG23      -62.0180    0.4870  -53.0790 H       177 ILE    0.0900
   2799 HD1       -62.3120   -0.6700  -54.8350 H       177 ILE    0.0900
   2800 HD2       -64.0210   -0.0970  -54.7440 H       177 ILE    0.5100
   2801 HD3       -63.6240   -1.6550  -55.5890 H       177 ILE   -0.5100
   2802 N         -64.1100   -0.0240  -49.2600 N.am    178 VAL   -0.4700
   2803 CA        -63.8400    0.8430  -48.1190 C.3     178 VAL    0.3100
   2804 C         -63.7970    0.0790  -46.8030 C.2     178 VAL    0.0700
   2805 O         -62.8820    0.2560  -46.0000 O.2     178 VAL    0.0900
   2806 CB        -64.8980    1.9520  -47.9980 C.3     178 VAL   -0.0900
   2807 CG1       -64.7970    2.6330  -46.6410 C.3     178 VAL    0.0900
   2808 CG2       -64.7430    2.9580  -49.1260 C.3     178 VAL   -0.2700
   2809 HN        -65.0010    0.0860  -49.6940 H       178 VAL    0.0900
   2810 HA        -62.8610    1.2760  -48.2580 H       178 VAL    0.0900
   2811 HB        -65.9100    1.5090  -48.1150 H       178 VAL    0.0900
   2812 HG11      -63.7450    2.9280  -46.4390 H       178 VAL   -0.2700
   2813 HG12      -65.1310    1.9380  -45.8420 H       178 VAL    0.0900
   2814 HG13      -65.4290    3.5470  -46.6290 H       178 VAL    0.0900
   2815 HG21      -64.8680    2.4530  -50.1090 H       178 VAL    0.0900
   2816 HG22      -63.7310    3.4160  -49.0900 H       178 VAL    0.5100
   2817 HG23      -65.5160    3.7500  -49.0350 H       178 VAL   -0.5100
   2818 N         -64.7950   -0.7700  -46.5870 N.am    179 SER   -0.4700
   2819 CA        -64.9340   -1.4760  -45.3210 C.3     179 SER    0.3100
   2820 C         -64.0010   -2.6830  -45.1900 C.2     179 SER    0.0700
   2821 O         -63.7560   -3.1610  -44.0830 O.2     179 SER    0.0900
   2822 CB        -66.3910   -1.9040  -45.1060 C.3     179 SER    0.0500
   2823 OG        -67.2560   -0.7810  -45.0730 O.3     179 SER    0.0900
   2824 HN        -65.4900   -0.9610  -47.2760 H       179 SER    0.0900
   2825 HA        -64.6150   -0.8150  -44.5310 H       179 SER   -0.6600
   2826 HB1       -66.4790   -2.4470  -44.1400 H       179 SER    0.4300
   2827 HB2       -66.7090   -2.5720  -45.9340 H       179 SER    0.5100
   2828 HG1       -67.1770   -0.4110  -44.1910 H       179 SER   -0.5100
   2829 N         -63.4760   -3.1750  -46.3120 N.am    180 PHE   -0.4700
   2830 CA        -62.6430   -4.3760  -46.2820 C.3     180 PHE    0.3100
   2831 C         -61.2980   -4.2550  -46.9950 C.2     180 PHE    0.0700
   2832 O         -60.2450   -4.3410  -46.3670 O.2     180 PHE    0.0900
   2833 CB        -63.4120   -5.5810  -46.8370 C.3     180 PHE   -0.1800
   2834 CG        -62.5850   -6.8350  -46.9310 C.ar    180 PHE    0.0900
   2835 CD1       -62.3910   -7.6380  -45.8170 C.ar    180 PHE    0.0900
   2836 CD2       -62.0090   -7.2160  -48.1350 C.ar    180 PHE    0.0000
   2837 CE1       -61.6330   -8.7930  -45.9010 C.ar    180 PHE   -0.1150
   2838 CE2       -61.2510   -8.3720  -48.2240 C.ar    180 PHE    0.1150
   2839 CZ        -61.0630   -9.1610  -47.1050 C.ar    180 PHE   -0.1150
   2840 HN        -63.6220   -2.7550  -47.2040 H       180 PHE    0.1150
   2841 HA        -62.3530   -4.5570  -45.2570 H       180 PHE   -0.1150
   2842 HB1       -63.7690   -5.3460  -47.8620 H       180 PHE    0.1150
   2843 HB2       -64.2730   -5.8050  -46.1730 H       180 PHE   -0.1150
   2844 HD1       -62.8350   -7.3580  -44.8730 H       180 PHE    0.1150
   2845 HD2       -62.1530   -6.6030  -49.0120 H       180 PHE   -0.1150
   2846 HE1       -61.4880   -9.4080  -45.0250 H       180 PHE    0.1150
   2847 HE2       -60.8080   -8.6550  -49.1670 H       180 PHE    0.5100
   2848 HZ        -60.4720  -10.0630  -47.1720 H       180 PHE   -0.5100
   2849 N         -61.3400   -4.0780  -48.3110 N.am    181 TYR   -0.4700
   2850 CA        -60.1400   -4.1740  -49.1400 C.3     181 TYR    0.3100
   2851 C         -58.9950   -3.2360  -48.7560 C.2     181 TYR    0.0700
   2852 O         -57.8770   -3.6890  -48.5160 O.2     181 TYR    0.0900
   2853 CB        -60.4940   -4.0080  -50.6210 C.3     181 TYR   -0.1800
   2854 CG        -61.1860   -5.2180  -51.1980 C.ar    181 TYR    0.0900
   2855 CD1       -62.5680   -5.2590  -51.3260 C.ar    181 TYR    0.0900
   2856 CD2       -60.4560   -6.3290  -51.6010 C.ar    181 TYR    0.0000
   2857 CE1       -63.2030   -6.3690  -51.8480 C.ar    181 TYR   -0.1150
   2858 CE2       -61.0820   -7.4430  -52.1260 C.ar    181 TYR    0.1150
   2859 CZ        -62.4550   -7.4570  -52.2460 C.ar    181 TYR   -0.1150
   2860 OH        -63.0800   -8.5650  -52.7700 O.3     181 TYR    0.1150
   2861 HN        -62.1890   -3.8720  -48.7910 H       181 TYR    0.1100
   2862 HA        -59.6900   -5.1400  -48.9670 H       181 TYR   -0.5400
   2863 HB1       -59.5650   -3.8440  -51.2080 H       181 TYR    0.4300
   2864 HB2       -61.1800   -3.1430  -50.7430 H       181 TYR   -0.1150
   2865 HD1       -63.1560   -4.4090  -51.0110 H       181 TYR    0.1150
   2866 HD2       -59.3810   -6.3210  -51.5030 H       181 TYR   -0.1150
   2867 HE1       -64.2790   -6.3830  -51.9450 H       181 TYR    0.1150
   2868 HE2       -60.5000   -8.2970  -52.4380 H       181 TYR    0.5100
   2869 HH        -64.0250   -8.4650  -52.6350 H       181 TYR   -0.5100
   2870 N         -59.2650   -1.9360  -48.7050 N.am    182 VAL   -0.4700
   2871 CA        -58.2160   -0.9630  -48.4150 C.3     182 VAL    0.3100
   2872 C         -57.4490   -1.2920  -47.1310 C.2     182 VAL    0.0700
   2873 O         -56.2280   -1.4870  -47.1680 O.2     182 VAL    0.0900
   2874 CB        -58.7670    0.4740  -48.3450 C.3     182 VAL   -0.0900
   2875 CG1       -57.6580    1.4460  -47.9800 C.3     182 VAL    0.0900
   2876 CG2       -59.4110    0.8600  -49.6680 C.3     182 VAL   -0.2700
   2877 HN        -60.1800   -1.5720  -48.8600 H       182 VAL    0.0900
   2878 HA        -57.4750   -1.0370  -49.1960 H       182 VAL    0.0900
   2879 HB        -59.5690    0.5260  -47.5780 H       182 VAL    0.0900
   2880 HG11      -56.7760    1.2830  -48.6380 H       182 VAL   -0.2700
   2881 HG12      -57.3480    1.2880  -46.9250 H       182 VAL    0.0900
   2882 HG13      -58.0110    2.4910  -48.1130 H       182 VAL    0.0900
   2883 HG21      -60.2490    0.1680  -49.9010 H       182 VAL    0.0900
   2884 HG22      -58.6620    0.7960  -50.4860 H       182 VAL    0.5100
   2885 HG23      -59.8110    1.8940  -49.6060 H       182 VAL   -0.5100
   2886 N         -58.1580   -1.3800  -45.9930 N.am    183 PRO   -0.2900
   2887 CA        -57.4760   -1.7050  -44.7340 C.3     183 PRO    0.0000
   2888 C         -56.7910   -3.0660  -44.7940 C.2     183 PRO    0.0900
   2889 O         -55.8180   -3.2920  -44.0740 O.2     183 PRO    0.0900
   2890 CB        -58.6150   -1.7230  -43.7090 C.3     183 PRO    0.0200
   2891 CG        -59.8570   -1.9310  -44.5090 C.3     183 PRO    0.0900
   2892 CD        -59.6100   -1.2260  -45.8040 C.3     183 PRO   -0.1800
   2893 HA        -56.6990   -0.9860  -44.5310 H       183 PRO    0.0900
   2894 HB1       -58.6620   -0.7610  -43.1560 H       183 PRO    0.0900
   2895 HB2       -58.4750   -2.5490  -42.9790 H       183 PRO   -0.1800
   2896 HG1       -60.0370   -3.0140  -44.6810 H       183 PRO    0.0900
   2897 HG2       -60.7380   -1.5000  -43.9890 H       183 PRO    0.0900
   2898 HD1       -60.1590   -1.7040  -46.6430 H       183 PRO    0.5100
   2899 HD2       -59.8770   -0.1500  -45.7420 H       183 PRO   -0.5100
   2900 N         -57.2920   -3.9580  -45.6440 N.am    184 LEU   -0.4700
   2901 CA        -56.6660   -5.2580  -45.8340 C.3     184 LEU    0.3100
   2902 C         -55.2870   -5.1010  -46.4560 C.2     184 LEU    0.0700
   2903 O         -54.2970   -5.6030  -45.9260 O.2     184 LEU    0.0900
   2904 CB        -57.5310   -6.1590  -46.7160 C.3     184 LEU   -0.1800
   2905 CG        -56.8670   -7.4640  -47.1650 C.3     184 LEU    0.0900
   2906 CD1       -56.4490   -8.3010  -45.9640 C.3     184 LEU    0.0900
   2907 CD2       -57.7880   -8.2530  -48.0810 C.3     184 LEU   -0.0900
   2908 HN        -58.1110   -3.7790  -46.1830 H       184 LEU    0.0900
   2909 HA        -56.5290   -5.7070  -44.8620 H       184 LEU   -0.2700
   2910 HB1       -57.8150   -5.5860  -47.6230 H       184 LEU    0.0900
   2911 HB2       -58.4500   -6.4170  -46.1500 H       184 LEU    0.0900
   2912 HG        -55.9690   -7.2270  -47.7770 H       184 LEU    0.0900
   2913 HD11      -57.2990   -8.4020  -45.2550 H       184 LEU   -0.2700
   2914 HD12      -55.6040   -7.8110  -45.4360 H       184 LEU    0.0900
   2915 HD13      -56.1440   -9.3160  -46.2980 H       184 LEU    0.0900
   2916 HD21      -58.1780   -7.5970  -48.8880 H       184 LEU    0.0900
   2917 HD22      -58.6490   -8.6510  -47.5000 H       184 LEU    0.5100
   2918 HD23      -57.2300   -9.0950  -48.5450 H       184 LEU   -0.5100
   2919 N         -55.2230   -4.3960  -47.5830 N.am    185 VAL   -0.4700
   2920 CA        -53.9520   -4.1540  -48.2510 C.3     185 VAL    0.3100
   2921 C         -52.9910   -3.4500  -47.3020 C.2     185 VAL    0.0700
   2922 O         -51.8170   -3.8220  -47.1910 O.2     185 VAL    0.0900
   2923 CB        -54.1310   -3.3100  -49.5240 C.3     185 VAL   -0.0900
   2924 CG1       -52.7830   -3.0250  -50.1640 C.3     185 VAL    0.0900
   2925 CG2       -55.0470   -4.0220  -50.5090 C.3     185 VAL   -0.2700
   2926 HN        -56.0310   -4.0070  -48.0170 H       185 VAL    0.0900
   2927 HA        -53.5220   -5.1130  -48.5000 H       185 VAL    0.0900
   2928 HB        -54.6260   -2.3510  -49.2640 H       185 VAL    0.0900
   2929 HG11      -52.2030   -3.9670  -50.2710 H       185 VAL   -0.2700
   2930 HG12      -52.2030   -2.3230  -49.5270 H       185 VAL    0.0900
   2931 HG13      -52.9280   -2.5810  -51.1720 H       185 VAL    0.0900
   2932 HG21      -56.0450   -4.1890  -50.0500 H       185 VAL    0.0900
   2933 HG22      -54.6140   -5.0080  -50.7840 H       185 VAL    0.5100
   2934 HG23      -55.1760   -3.4030  -51.4220 H       185 VAL   -0.5100
   2935 N         -53.5020   -2.4350  -46.6050 N.am    186 ILE   -0.4700
   2936 CA        -52.7060   -1.7160  -45.6210 C.3     186 ILE    0.3100
   2937 C         -52.0840   -2.6780  -44.6100 C.2     186 ILE    0.0700
   2938 O         -50.8650   -2.7000  -44.4210 O.2     186 ILE    0.0900
   2939 CB        -53.5460   -0.6620  -44.8730 C.3     186 ILE   -0.0900
   2940 CG1       -54.0590    0.4020  -45.8460 C.3     186 ILE    0.0900
   2941 CG2       -52.7310   -0.0150  -43.7650 C.3     186 ILE   -0.2700
   2942 CD        -54.8660    1.5040  -45.1890 C.3     186 ILE    0.0900
   2943 HN        -54.4420   -2.1260  -46.7240 H       186 ILE    0.0900
   2944 HA        -51.8890   -1.2380  -46.1410 H       186 ILE    0.0900
   2945 HB        -54.4420   -1.1510  -44.4340 H       186 ILE   -0.1800
   2946 HG11      -54.6970   -0.0950  -46.6070 H       186 ILE    0.0900
   2947 HG12      -53.1850    0.8620  -46.3560 H       186 ILE    0.0900
   2948 HG21      -51.8350    0.4850  -44.1910 H       186 ILE   -0.2700
   2949 HG22      -52.3940   -0.7880  -43.0420 H       186 ILE    0.0900
   2950 HG23      -53.3460    0.7470  -43.2390 H       186 ILE    0.0900
   2951 HD1       -54.2030    2.1450  -44.5690 H       186 ILE    0.0900
   2952 HD2       -55.6460    1.0620  -44.5330 H       186 ILE    0.5100
   2953 HD3       -55.3460    2.1370  -45.9650 H       186 ILE   -0.5100
   2954 N         -52.9330   -3.4870  -43.9780 N.am    187 MET   -0.4700
   2955 CA        -52.4900   -4.4500  -42.9760 C.3     187 MET    0.3100
   2956 C         -51.4230   -5.3920  -43.5250 C.2     187 MET    0.0700
   2957 O         -50.3690   -5.5790  -42.9130 O.2     187 MET    0.0900
   2958 CB        -53.6790   -5.2660  -42.4590 C.3     187 MET   -0.1800
   2959 CG        -53.3100   -6.3070  -41.4130 C.3     187 MET    0.0900
   2960 SD        -54.6570   -7.4550  -41.0660 S.3     187 MET    0.0900
   2961 CE        -54.8310   -8.2530  -42.6600 C.3     187 MET   -0.1400
   2962 HN        -53.9120   -3.4690  -44.1610 H       187 MET    0.0900
   2963 HA        -52.0270   -3.9050  -42.1670 H       187 MET    0.0900
   2964 HB1       -54.1500   -5.7850  -43.3200 H       187 MET   -0.0900
   2965 HB2       -54.4180   -4.5670  -42.0130 H       187 MET   -0.2200
   2966 HG1       -53.0250   -5.7800  -40.4780 H       187 MET    0.0900
   2967 HG2       -52.4280   -6.8730  -41.7770 H       187 MET    0.0900
   2968 HE1       -53.8400   -8.4480  -43.1250 H       187 MET    0.0900
   2969 HE2       -55.4120   -7.6060  -43.3510 H       187 MET    0.5100
   2970 HE3       -55.3540   -9.2260  -42.5480 H       187 MET   -0.5100
   2971 N         -51.7020   -5.9800  -44.6850 N.am    188 VAL   -0.4700
   2972 CA        -50.7750   -6.9020  -45.3220 C.3     188 VAL    0.3100
   2973 C         -49.4060   -6.2650  -45.5300 C.2     188 VAL    0.0700
   2974 O         -48.3920   -6.7980  -45.0720 O.2     188 VAL    0.0900
   2975 CB        -51.3100   -7.3910  -46.6790 C.3     188 VAL   -0.0900
   2976 CG1       -50.2330   -8.1570  -47.4310 C.3     188 VAL    0.0900
   2977 CG2       -52.5470   -8.2510  -46.4810 C.3     188 VAL   -0.2700
   2978 HN        -52.5570   -5.8150  -45.1690 H       188 VAL    0.0900
   2979 HA        -50.6310   -7.7390  -44.6560 H       188 VAL    0.0900
   2980 HB        -51.6310   -6.5170  -47.2860 H       188 VAL    0.0900
   2981 HG11      -49.7810   -8.9280  -46.7700 H       188 VAL   -0.2700
   2982 HG12      -49.4320   -7.4610  -47.7600 H       188 VAL    0.0900
   2983 HG13      -50.6760   -8.6640  -48.3150 H       188 VAL    0.0900
   2984 HG21      -53.2720   -7.7290  -45.8200 H       188 VAL    0.0900
   2985 HG22      -52.2660   -9.2150  -46.0070 H       188 VAL    0.5100
   2986 HG23      -53.0350   -8.4440  -47.4600 H       188 VAL   -0.5100
   2987 N         -49.3700   -5.1210  -46.2110 N.am    189 PHE   -0.4700
   2988 CA        -48.0980   -4.4520  -46.4570 C.3     189 PHE    0.3100
   2989 C         -47.3660   -4.1440  -45.1530 C.2     189 PHE    0.0700
   2990 O         -46.2390   -4.5970  -44.9290 O.2     189 PHE    0.0900
   2991 CB        -48.3020   -3.1630  -47.2620 C.3     189 PHE   -0.1800
   2992 CG        -47.0460   -2.3570  -47.4380 C.ar    189 PHE    0.0900
   2993 CD1       -46.1260   -2.6870  -48.4230 C.ar    189 PHE    0.0900
   2994 CD2       -46.7800   -1.2720  -46.6170 C.ar    189 PHE    0.0000
   2995 CE1       -44.9650   -1.9490  -48.5850 C.ar    189 PHE   -0.1150
   2996 CE2       -45.6230   -0.5300  -46.7740 C.ar    189 PHE    0.1150
   2997 CZ        -44.7140   -0.8690  -47.7600 C.ar    189 PHE   -0.1150
   2998 HN        -50.1880   -4.6820  -46.5740 H       189 PHE    0.1150
   2999 HA        -47.4620   -5.1340  -47.0020 H       189 PHE   -0.1150
   3000 HB1       -49.0370   -2.5170  -46.7390 H       189 PHE    0.1150
   3001 HB2       -48.6730   -3.4200  -48.2780 H       189 PHE   -0.1150
   3002 HD1       -46.3170   -3.5290  -49.0710 H       189 PHE    0.1150
   3003 HD2       -47.4860   -1.0030  -45.8450 H       189 PHE   -0.1150
   3004 HE1       -44.2570   -2.2170  -49.3550 H       189 PHE    0.1150
   3005 HE2       -45.4300    0.3140  -46.1270 H       189 PHE    0.5100
   3006 HZ        -43.8100   -0.2920  -47.8840 H       189 PHE   -0.5100
   3007 N         -48.0240   -3.3870  -44.2800 N.am    190 VAL   -0.4700
   3008 CA        -47.4230   -2.9710  -43.0200 C.3     190 VAL    0.3100
   3009 C         -46.8270   -4.1390  -42.2400 C.2     190 VAL    0.0700
   3010 O         -45.6750   -4.0830  -41.8070 O.2     190 VAL    0.0900
   3011 CB        -48.4330   -2.2210  -42.1300 C.3     190 VAL   -0.0900
   3012 CG1       -47.8810   -2.0540  -40.7230 C.3     190 VAL    0.0900
   3013 CG2       -48.7750   -0.8700  -42.7390 C.3     190 VAL   -0.2700
   3014 HN        -48.9550   -3.0720  -44.4470 H       190 VAL    0.0900
   3015 HA        -46.5840   -2.3300  -43.2510 H       190 VAL    0.0900
   3016 HB        -49.3830   -2.7960  -42.0860 H       190 VAL    0.0900
   3017 HG11      -46.8520   -1.6350  -40.7640 H       190 VAL   -0.2700
   3018 HG12      -47.8430   -3.0390  -40.2110 H       190 VAL    0.0900
   3019 HG13      -48.5240   -1.3560  -40.1450 H       190 VAL    0.0900
   3020 HG21      -49.2220   -1.0060  -43.7470 H       190 VAL    0.0900
   3021 HG22      -47.8540   -0.2560  -42.8400 H       190 VAL    0.5100
   3022 HG23      -49.5090   -0.3390  -42.0960 H       190 VAL   -0.5100
   3023 N         -47.6060   -5.2060  -42.0700 N.am    191 TYR   -0.4700
   3024 CA        -47.1520   -6.3410  -41.2770 C.3     191 TYR    0.3100
   3025 C         -46.0850   -7.1630  -41.9950 C.2     191 TYR    0.0700
   3026 O         -45.2810   -7.8500  -41.3590 O.2     191 TYR    0.0900
   3027 CB        -48.3270   -7.2310  -40.8640 C.3     191 TYR   -0.1800
   3028 CG        -48.0990   -7.9470  -39.5530 C.ar    191 TYR    0.0900
   3029 CD1       -48.3970   -7.3320  -38.3450 C.ar    191 TYR    0.0900
   3030 CD2       -47.5790   -9.2360  -39.5230 C.ar    191 TYR    0.0000
   3031 CE1       -48.1900   -7.9790  -37.1420 C.ar    191 TYR   -0.1150
   3032 CE2       -47.3670   -9.8910  -38.3230 C.ar    191 TYR    0.1150
   3033 CZ        -47.6750   -9.2580  -37.1370 C.ar    191 TYR   -0.1150
   3034 OH        -47.4660   -9.8990  -35.9420 O.3     191 TYR    0.1150
   3035 HN        -48.5160   -5.2770  -42.4700 H       191 TYR    0.1100
   3036 HA        -46.6500   -5.9560  -40.4020 H       191 TYR   -0.5400
   3037 HB1       -48.4930   -8.0060  -41.6420 H       191 TYR    0.4300
   3038 HB2       -49.2380   -6.6070  -40.7470 H       191 TYR   -0.1150
   3039 HD1       -48.7990   -6.3290  -38.3450 H       191 TYR    0.1150
   3040 HD2       -47.3370   -9.7330  -40.4500 H       191 TYR   -0.1150
   3041 HE1       -48.4300   -7.4860  -36.2110 H       191 TYR    0.1150
   3042 HE2       -46.9630  -10.8920  -38.3150 H       191 TYR    0.5100
   3043 HH        -47.1080  -10.7690  -36.1300 H       191 TYR   -0.5100
   3044 N         -46.0730   -7.0960  -43.3240 N.am    192 SER   -0.4700
   3045 CA        -45.0040   -7.7170  -44.0890 C.3     192 SER    0.3100
   3046 C         -43.7010   -7.0030  -43.7620 C.2     192 SER    0.0700
   3047 O         -42.6790   -7.6350  -43.4840 O.2     192 SER    0.0900
   3048 CB        -45.2880   -7.6400  -45.5910 C.3     192 SER    0.0500
   3049 OG        -45.2680   -6.3020  -46.0480 O.3     192 SER    0.0900
   3050 HN        -46.7820   -6.6280  -43.8460 H       192 SER    0.0900
   3051 HA        -44.9260   -8.7470  -43.7760 H       192 SER   -0.6600
   3052 HB1       -46.2890   -8.0710  -45.8020 H       192 SER    0.4300
   3053 HB2       -44.5150   -8.2140  -46.1440 H       192 SER    0.5100
   3054 HG1       -45.9520   -5.8440  -45.5530 H       192 SER   -0.5100
   3055 N         -43.7510   -5.6700  -43.7800 N.am    193 ARG   -0.4700
   3056 CA        -42.6080   -4.8640  -43.3780 C.3     193 ARG    0.3100
   3057 C         -42.2070   -5.1810  -41.9430 C.2     193 ARG    0.0700
   3058 O         -41.0240   -5.1880  -41.6090 O.2     193 ARG    0.0900
   3059 CB        -42.9230   -3.3740  -43.5110 C.3     193 ARG   -0.1800
   3060 CG        -43.1390   -2.9100  -44.9390 C.3     193 ARG    0.0900
   3061 CD        -41.8730   -3.0600  -45.7630 C.3     193 ARG    0.0900
   3062 NE        -42.0570   -2.5820  -47.1320 N.pl3   193 ARG   -0.1800
   3063 CZ        -41.0960   -2.5550  -48.0480 C.cat   193 ARG    0.0900
   3064 NH1       -39.8750   -2.9780  -47.7470 N.pl3   193 ARG    0.0900
   3065 NH2       -41.3540   -2.1040  -49.2680 N.pl3   193 ARG    0.2000
   3066 HN        -44.5650   -5.1720  -44.0680 H       193 ARG    0.0900
   3067 HA        -41.7740   -5.1280  -44.0120 H       193 ARG    0.0900
   3068 HB1       -42.0800   -2.7970  -43.0770 H       193 ARG   -0.7000
   3069 HB2       -43.8440   -3.1570  -42.9280 H       193 ARG    0.4400
   3070 HG1       -43.4470   -1.8430  -44.9330 H       193 ARG    0.6400
   3071 HG2       -43.9490   -3.5150  -45.4010 H       193 ARG   -0.8000
   3072 HD1       -41.5830   -4.1310  -45.8140 H       193 ARG    0.4600
   3073 HD2       -41.0550   -2.4650  -45.3040 H       193 ARG    0.4600
   3074 HE        -42.9630   -2.2540  -47.3960 H       193 ARG   -0.8000
   3075 HH11      -39.7100   -3.4540  -46.8830 H       193 ARG    0.4600
   3076 HH12      -39.1210   -2.8200  -48.3830 H       193 ARG    0.4600
   3077 HH21      -42.2730   -1.7850  -49.4990 H       193 ARG    0.5100
   3078 HH22      -40.6300   -2.0850  -49.9580 H       193 ARG   -0.5100
   3079 N         -43.2010   -5.4450  -41.0980 N.am    194 VAL   -0.4700
   3080 CA        -42.9520   -5.8010  -39.7050 C.3     194 VAL    0.3100
   3081 C         -42.1700   -7.1060  -39.5920 C.2     194 VAL    0.0700
   3082 O         -41.2610   -7.2190  -38.7720 O.2     194 VAL    0.0900
   3083 CB        -44.2600   -5.9310  -38.9040 C.3     194 VAL   -0.0900
   3084 CG1       -43.9730   -6.4350  -37.4970 C.3     194 VAL    0.0900
   3085 CG2       -44.9910   -4.5990  -38.8580 C.3     194 VAL   -0.2700
   3086 HN        -44.1580   -5.4090  -41.3770 H       194 VAL    0.0900
   3087 HA        -42.3290   -5.0320  -39.2750 H       194 VAL    0.0900
   3088 HB        -44.9400   -6.6430  -39.4190 H       194 VAL    0.0900
   3089 HG11      -43.1640   -5.8300  -37.0330 H       194 VAL   -0.2700
   3090 HG12      -43.6450   -7.4960  -37.5350 H       194 VAL    0.0900
   3091 HG13      -44.8850   -6.3480  -36.8700 H       194 VAL    0.0900
   3092 HG21      -44.7720   -4.0120  -39.7760 H       194 VAL    0.0900
   3093 HG22      -44.6550   -4.0130  -37.9750 H       194 VAL    0.5100
   3094 HG23      -46.0860   -4.7700  -38.7990 H       194 VAL   -0.5100
   3095 N         -42.5310   -8.0970  -40.4060 N.am    195 PHE   -0.4700
   3096 CA        -41.8000   -9.3590  -40.4180 C.3     195 PHE    0.3100
   3097 C         -40.3910   -9.1790  -40.9590 C.2     195 PHE    0.0700
   3098 O         -39.4370   -9.7610  -40.4410 O.2     195 PHE    0.0900
   3099 CB        -42.5450  -10.4220  -41.2280 C.3     195 PHE   -0.1800
   3100 CG        -43.4840  -11.2550  -40.4110 C.ar    195 PHE    0.0900
   3101 CD1       -43.2160  -11.5230  -39.0780 C.ar    195 PHE    0.0900
   3102 CD2       -44.6380  -11.7740  -40.9750 C.ar    195 PHE    0.0000
   3103 CE1       -44.0810  -12.2910  -38.3220 C.ar    195 PHE   -0.1150
   3104 CE2       -45.5070  -12.5420  -40.2240 C.ar    195 PHE    0.1150
   3105 CZ        -45.2280  -12.8020  -38.8970 C.ar    195 PHE   -0.1150
   3106 HN        -43.3020   -8.0220  -41.0330 H       195 PHE    0.1150
   3107 HA        -41.6840   -9.6850  -39.3940 H       195 PHE   -0.1150
   3108 HB1       -41.8080  -11.1120  -41.6900 H       195 PHE    0.1150
   3109 HB2       -43.1490   -9.9240  -42.0160 H       195 PHE   -0.1150
   3110 HD1       -42.3200  -11.1250  -38.6240 H       195 PHE    0.1150
   3111 HD2       -44.8610  -11.5750  -42.0120 H       195 PHE   -0.1150
   3112 HE1       -43.8600  -12.4910  -37.2850 H       195 PHE    0.1150
   3113 HE2       -46.4040  -12.9390  -40.6760 H       195 PHE    0.5100
   3114 HZ        -45.9060  -13.4030  -38.3090 H       195 PHE   -0.5100
   3115 N         -40.2620   -8.3690  -42.0080 N.am    196 GLN   -0.4700
   3116 CA        -38.9480   -8.0430  -42.5430 C.3     196 GLN    0.3100
   3117 C         -38.0610   -7.4510  -41.4450 C.2     196 GLN    0.0700
   3118 O         -36.9250   -7.8890  -41.2530 O.2     196 GLN    0.0900
   3119 CB        -39.0670   -7.0680  -43.7200 C.3     196 GLN   -0.1800
   3120 CG        -39.9160   -7.5740  -44.8830 C.3     196 GLN    0.0900
   3121 CD        -40.0270   -6.5530  -46.0010 C.2     196 GLN    0.0900
   3122 NE2       -40.9210   -6.8080  -46.9550 N.am    196 GLN   -0.1800
   3123 OE1       -39.3230   -5.5420  -46.0060 O.2     196 GLN    0.0900
   3124 HN        -41.0440   -7.9570  -42.4670 H       196 GLN    0.0900
   3125 HA        -38.4800   -8.9610  -42.8650 H       196 GLN    0.5500
   3126 HB1       -38.0460   -6.8550  -44.1000 H       196 GLN   -0.5500
   3127 HB2       -39.5170   -6.1240  -43.3460 H       196 GLN   -0.6200
   3128 HG1       -40.9360   -7.8070  -44.5130 H       196 GLN    0.3200
   3129 HG2       -39.4560   -8.4990  -45.2920 H       196 GLN    0.3000
   3130 HE21      -41.4760   -7.6380  -46.9110 H       196 GLN    0.5100
   3131 HE22      -41.0360   -6.1690  -47.7150 H       196 GLN   -0.5100
   3132 N         -38.5900   -6.4660  -40.7190 N.am    197 GLU   -0.4700
   3133 CA        -37.8770   -5.8600  -39.5970 C.3     197 GLU    0.3100
   3134 C         -37.4940   -6.9020  -38.5600 C.2     197 GLU    0.0700
   3135 O         -36.3410   -6.9860  -38.1390 O.2     197 GLU    0.0900
   3136 CB        -38.7310   -4.7790  -38.9200 C.3     197 GLU   -0.1800
   3137 CG        -38.7490   -3.4290  -39.6230 C.3     197 GLU    0.0900
   3138 CD        -37.4160   -2.7040  -39.5640 C.2     197 GLU    0.0900
   3139 OE1       -36.5900   -3.0190  -38.6780 O.co2   197 GLU   -0.2800
   3140 OE2       -37.1930   -1.8150  -40.4140 O.co2   197 GLU    0.0900
   3141 HN        -39.4970   -6.0990  -40.9090 H       197 GLU    0.0900
   3142 HA        -36.9630   -5.4310  -39.9780 H       197 GLU    0.6200
   3143 HB1       -38.3430   -4.6280  -37.8910 H       197 GLU   -0.7600
   3144 HB2       -39.7760   -5.1520  -38.8610 H       197 GLU   -0.7600
   3145 HG1       -39.5180   -2.7860  -39.1450 H       197 GLU    0.5100
   3146 HG2       -39.0150   -3.5840  -40.6910 H       197 GLU   -0.5100
   3147 N         -38.4790   -7.6940  -38.1400 N.am    198 ALA   -0.4700
   3148 CA        -38.2610   -8.7160  -37.1300 C.3     198 ALA    0.3100
   3149 C         -37.1060   -9.6190  -37.5290 C.2     198 ALA    0.0700
   3150 O         -36.2840   -9.9960  -36.6940 O.2     198 ALA    0.0900
   3151 CB        -39.5260   -9.5320  -36.9180 C.3     198 ALA   -0.2700
   3152 HN        -39.4060   -7.6220  -38.4990 H       198 ALA    0.0900
   3153 HA        -37.9710   -8.2250  -36.2130 H       198 ALA    0.0900
   3154 HB1       -39.8250  -10.0280  -37.8660 H       198 ALA    0.0900
   3155 HB2       -40.3530   -8.8680  -36.5880 H       198 ALA    0.5100
   3156 HB3       -39.3460  -10.3140  -36.1490 H       198 ALA   -0.5100
   3157 N         -37.0360   -9.9530  -38.8170 N.am    199 LYS   -0.4700
   3158 CA        -35.9680  -10.8090  -39.3120 C.3     199 LYS    0.3100
   3159 C         -34.6230  -10.0830  -39.3680 C.2     199 LYS    0.0700
   3160 O         -33.5760  -10.6910  -39.1400 O.2     199 LYS    0.0900
   3161 CB        -36.3190  -11.3970  -40.6830 C.3     199 LYS   -0.1800
   3162 CG        -35.3510  -12.4840  -41.1260 C.3     199 LYS    0.0900
   3163 CD        -35.6480  -12.9870  -42.5250 C.3     199 LYS    0.0900
   3164 CE        -34.6950  -14.1110  -42.9080 C.3     199 LYS   -0.1800
   3165 NZ        -33.2660  -13.7110  -42.7760 N.4     199 LYS    0.0900
   3166 HN        -37.7010   -9.6370  -39.4890 H       199 LYS    0.0900
   3167 HA        -35.8190  -11.6020  -38.5950 H       199 LYS   -0.1800
   3168 HB1       -36.3060  -10.5800  -41.4350 H       199 LYS    0.0900
   3169 HB2       -37.3420  -11.8260  -40.6360 H       199 LYS    0.0900
   3170 HG1       -35.4190  -13.3360  -40.4160 H       199 LYS    0.2100
   3171 HG2       -34.3170  -12.0780  -41.1020 H       199 LYS    0.0500
   3172 HD1       -35.5370  -12.1500  -43.2470 H       199 LYS    0.0500
   3173 HD2       -36.6920  -13.3610  -42.5670 H       199 LYS   -0.3000
   3174 HE1       -34.8660  -14.4000  -43.9670 H       199 LYS    0.3300
   3175 HE2       -34.8610  -14.9850  -42.2420 H       199 LYS    0.3300
   3176 HZ1       -33.0690  -13.4450  -41.7900 H       199 LYS    0.3300
   3177 HZ2       -33.0740  -12.9000  -43.3990 H       199 LYS    0.5100
   3178 HZ3       -32.6560  -14.5090  -43.0480 H       199 LYS   -0.5100
   3179 N         -34.6490   -8.7840  -39.6660 N.am    200 ARG   -0.4700
   3180 CA        -33.4280   -7.9830  -39.6850 C.3     200 ARG    0.3100
   3181 C         -32.8650   -7.7940  -38.2810 C.2     200 ARG    0.0700
   3182 O         -31.6770   -7.5180  -38.1050 O.2     200 ARG    0.0900
   3183 CB        -33.6730   -6.6160  -40.3350 C.3     200 ARG   -0.1800
   3184 CG        -33.9830   -6.6790  -41.8210 C.3     200 ARG    0.0900
   3185 CD        -33.9140   -5.3030  -42.4710 C.3     200 ARG    0.0900
   3186 NE        -35.0490   -4.4530  -42.1140 N.pl3   200 ARG   -0.1800
   3187 CZ        -36.2090   -4.4490  -42.7640 C.cat   200 ARG    0.0900
   3188 NH1       -36.3920   -5.2550  -43.8030 N.pl3   200 ARG    0.0900
   3189 NH2       -37.1880   -3.6430  -42.3780 N.pl3   200 ARG    0.2000
   3190 HN        -35.4950   -8.3040  -39.8870 H       200 ARG    0.0900
   3191 HA        -32.6800   -8.5300  -40.2400 H       200 ARG    0.0900
   3192 HB1       -32.7640   -5.9930  -40.1920 H       200 ARG   -0.7000
   3193 HB2       -34.5270   -6.1300  -39.8180 H       200 ARG    0.4400
   3194 HG1       -35.0040   -7.0940  -41.9600 H       200 ARG    0.6400
   3195 HG2       -33.2510   -7.3520  -42.3160 H       200 ARG   -0.8000
   3196 HD1       -33.9150   -5.4160  -43.5770 H       200 ARG    0.4600
   3197 HD2       -32.9900   -4.7830  -42.1410 H       200 ARG    0.4600
   3198 HE        -34.9470   -3.8370  -41.3340 H       200 ARG   -0.8000
   3199 HH11      -35.6560   -5.8660  -44.0970 H       200 ARG    0.4600
   3200 HH12      -37.2650   -5.2510  -44.2910 H       200 ARG    0.4600
   3201 HH21      -37.0540   -3.0350  -41.5960 H       200 ARG    0.5100
   3202 HH22      -38.0580   -3.6430  -42.8700 H       200 ARG   -0.5100
   3203 N         -33.7270   -7.9420  -37.2810 N.am    201 GLN   -0.4700
   3204 CA        -33.3240   -7.8320  -35.8880 C.3     201 GLN    0.3100
   3205 C         -32.8320   -9.1620  -35.3310 C.2     201 GLN    0.0700
   3206 O         -31.6940   -9.2700  -34.8860 O.2     201 GLN    0.0900
   3207 CB        -34.4540   -7.2610  -35.0280 C.3     201 GLN   -0.1800
   3208 CG        -34.7730   -5.8070  -35.3350 C.3     201 GLN    0.0900
   3209 CD        -35.7470   -5.1960  -34.3480 C.2     201 GLN    0.0900
   3210 NE2       -36.0490   -5.8040  -33.3070 N.am    201 GLN   -0.1800
   3211 OE1       -36.2360   -4.0150  -34.6500 O.2     201 GLN    0.0900
   3212 HN        -34.6930   -8.1350  -37.4410 H       201 GLN    0.0900
   3213 HA        -32.4580   -7.1870  -35.8430 H       201 GLN    0.5500
   3214 HB1       -34.1610   -7.3410  -33.9600 H       201 GLN   -0.5500
   3215 HB2       -35.3690   -7.8680  -35.1970 H       201 GLN   -0.6200
   3216 HG1       -35.2160   -5.7430  -36.3520 H       201 GLN    0.3200
   3217 HG2       -33.8310   -5.2190  -35.3110 H       201 GLN    0.3000
   3218 HE21      -36.6910   -5.3970  -32.6590 H       201 GLN    0.5100
   3219 HE22      -35.6480   -6.7000  -33.1180 H       201 GLN   -0.5100
   3220 N         -33.6970  -10.1730  -35.3470 N.am    202 LEU   -0.4700
   3221 CA        -33.3820  -11.4600  -34.7320 C.3     202 LEU    0.3100
   3222 C         -31.9940  -11.9720  -35.1140 C.2     202 LEU    0.0700
   3223 O         -31.3330  -12.6440  -34.3240 O.2     202 LEU    0.0900
   3224 CB        -34.4510  -12.5030  -35.0800 C.3     202 LEU   -0.1800
   3225 CG        -34.8270  -12.6970  -36.5530 C.3     202 LEU    0.0900
   3226 CD1       -33.7790  -13.5130  -37.2960 C.3     202 LEU    0.0900
   3227 CD2       -36.1920  -13.3610  -36.6650 C.3     202 LEU   -0.0900
   3228 HN        -34.5930  -10.0990  -35.7760 H       202 LEU    0.0900
   3229 HA        -33.3310  -11.3160  -33.6640 H       202 LEU   -0.2700
   3230 HB1       -35.3760  -12.2210  -34.5380 H       202 LEU    0.0900
   3231 HB2       -34.0930  -13.4820  -34.6990 H       202 LEU    0.0900
   3232 HG        -34.9230  -11.7020  -37.0360 H       202 LEU    0.0900
   3233 HD11      -33.1630  -14.0930  -36.5760 H       202 LEU   -0.2700
   3234 HD12      -33.1100  -12.8370  -37.8700 H       202 LEU    0.0900
   3235 HD13      -34.2770  -14.2230  -37.9910 H       202 LEU    0.0900
   3236 HD21      -36.9650  -12.7280  -36.1790 H       202 LEU    0.0900
   3237 HD22      -36.1740  -14.3500  -36.1590 H       202 LEU    0.5100
   3238 HD23      -36.4620  -13.4910  -37.7340 H       202 LEU   -0.5100
   3239 N         -31.5520  -11.6520  -36.3300 N.am    203 GLN   -0.4700
   3240 CA        -30.2300  -12.0610  -36.7840 C.3     203 GLN    0.3100
   3241 C         -29.1530  -11.1310  -36.2400 C.2     203 GLN    0.0700
   3242 O         -27.9660  -11.4630  -36.2550 O.2     203 GLN    0.0900
   3243 CB        -30.1760  -12.0960  -38.3120 C.3     203 GLN   -0.1800
   3244 CG        -29.0050  -12.8920  -38.8630 C.3     203 GLN    0.0900
   3245 CD        -29.3280  -13.5390  -40.1920 C.2     203 GLN    0.0900
   3246 NE2       -28.9550  -14.8090  -40.3370 N.am    203 GLN   -0.1800
   3247 OE1       -29.9190  -12.9160  -41.0730 O.2     203 GLN    0.0900
   3248 HN        -32.0990  -11.1250  -36.9750 H       203 GLN    0.0900
   3249 HA        -30.0240  -13.0400  -36.3780 H       203 GLN    0.5500
   3250 HB1       -30.1010  -11.0530  -38.6860 H       203 GLN   -0.5500
   3251 HB2       -31.1170  -12.5470  -38.6880 H       203 GLN   -0.6200
   3252 HG1       -28.7320  -13.6870  -38.1380 H       203 GLN    0.3200
   3253 HG2       -28.1370  -12.2120  -39.0030 H       203 GLN    0.3000
   3254 HE21      -29.1420  -15.2900  -41.1920 H       203 GLN    0.5100
   3255 HE22      -28.4880  -15.2800  -39.5890 H       203 GLN   -0.5100
   3256 N         -29.5690   -9.9650  -35.7580 N.am    204 LYS   -0.4700
   3257 CA        -28.6470   -8.9780  -35.2140 C.3     204 LYS    0.3100
   3258 C         -28.2230   -9.3410  -33.7950 C.2     204 LYS    0.0700
   3259 O         -28.6290  -10.3700  -33.2560 O.2     204 LYS    0.0900
   3260 CB        -29.2750   -7.5770  -35.2530 C.3     204 LYS   -0.1800
   3261 CG        -28.3890   -6.4470  -34.7370 C.3     204 LYS    0.0900
   3262 CD        -27.0990   -6.3320  -35.5320 C.3     204 LYS    0.0900
   3263 CE        -27.3810   -6.0240  -36.9920 C.3     204 LYS   -0.1800
   3264 NZ        -28.1260   -4.7440  -37.1450 N.4     204 LYS    0.0900
   3265 HN        -30.5330   -9.7130  -35.7490 H       204 LYS    0.0900
   3266 HA        -27.7430   -9.0010  -35.8040 H       204 LYS   -0.1800
   3267 HB1       -30.2000   -7.5960  -34.6400 H       204 LYS    0.0900
   3268 HB2       -29.5450   -7.3490  -36.3060 H       204 LYS    0.0900
   3269 HG1       -28.1420   -6.6390  -33.6720 H       204 LYS    0.2100
   3270 HG2       -28.9460   -5.4880  -34.8100 H       204 LYS    0.0500
   3271 HD1       -26.5410   -7.2900  -35.4630 H       204 LYS    0.0500
   3272 HD2       -26.4760   -5.5200  -35.1020 H       204 LYS   -0.3000
   3273 HE1       -28.0010   -6.8320  -37.4340 H       204 LYS    0.3300
   3274 HE2       -26.4240   -5.9280  -37.5480 H       204 LYS    0.3300
   3275 HZ1       -27.5630   -3.9650  -36.7480 H       204 LYS    0.3300
   3276 HZ2       -29.0340   -4.8090  -36.6420 H       204 LYS    0.5100
   3277 HZ3       -28.3020   -4.5640  -38.1540 H       204 LYS   -0.5100
   3278 N         -27.3930   -8.4950  -33.1980 N.am    205 ILE   -0.4700
   3279 CA        -26.8320   -8.7560  -31.8840 C.3     205 ILE    0.3100
   3280 C         -27.8500   -8.6850  -30.7470 C.2     205 ILE    0.0700
   3281 O         -28.9330   -8.1120  -30.8890 O.2     205 ILE    0.0900
   3282 CB        -25.6160   -7.8450  -31.5960 C.3     205 ILE   -0.0900
   3283 CG1       -25.9620   -6.3750  -31.8440 C.3     205 ILE    0.0900
   3284 CG2       -24.4460   -8.2470  -32.4760 C.3     205 ILE   -0.2700
   3285 CD        -26.7990   -5.7400  -30.7580 C.3     205 ILE    0.0900
   3286 HN        -27.1150   -7.6390  -33.6260 H       205 ILE    0.0900
   3287 HA        -26.5340   -9.7930  -31.8510 H       205 ILE    0.0900
   3288 HB        -25.3260   -7.9400  -30.5280 H       205 ILE   -0.1800
   3289 HG11      -26.5190   -6.3030  -32.8020 H       205 ILE    0.0900
   3290 HG12      -25.0140   -5.8030  -31.9350 H       205 ILE    0.0900
   3291 HG21      -24.7230   -8.1500  -33.5470 H       205 ILE   -0.2700
   3292 HG22      -24.1690   -9.3040  -32.2760 H       205 ILE    0.0900
   3293 HG23      -23.5760   -7.5870  -32.2720 H       205 ILE    0.0900
   3294 HD1       -26.4540   -6.0840  -29.7590 H       205 ILE    0.0900
   3295 HD2       -27.8650   -6.0280  -30.8840 H       205 ILE    0.5100
   3296 HD3       -26.7030   -4.6340  -30.8040 H       205 ILE   -0.5100
   3297 N         -27.4890   -9.3000  -29.6240 N.am    206 ASP   -0.4700
   3298 CA        -28.3320   -9.3460  -28.4390 C.3     206 ASP    0.3100
   3299 C         -28.4280   -7.9820  -27.7590 C.2     206 ASP    0.0700
   3300 O         -27.5900   -7.1070  -27.9740 O.2     206 ASP    0.0900
   3301 CB        -27.7990  -10.4020  -27.4630 C.3     206 ASP   -0.2800
   3302 CG        -27.9080  -11.8110  -28.0150 C.2     206 ASP    0.0900
   3303 OD1       -28.1410  -11.9540  -29.2360 O.co2   206 ASP    0.0900
   3304 OD2       -27.7570  -12.7740  -27.2340 O.co2   206 ASP    0.6200
   3305 HN        -26.6100   -9.7630  -29.5440 H       206 ASP   -0.7600
   3306 HA        -29.3370   -9.5900  -28.7490 H       206 ASP   -0.7600
   3307 HB1       -28.3800  -10.3460  -26.5180 H       206 ASP    0.5100
   3308 HB2       -26.7310  -10.1890  -27.2460 H       206 ASP   -0.5100
   3309 N         -29.4710   -7.8010  -26.9520 N.am    207 LYS   -0.4700
   3310 CA        -30.4670   -8.8470  -26.7690 C.3     207 LYS    0.3100
   3311 C         -31.8860   -8.3270  -26.9710 C.2     207 LYS    0.0700
   3312 O         -32.2260   -7.2160  -26.5640 O.2     207 LYS    0.0900
   3313 CB        -30.3380   -9.4750  -25.3840 C.3     207 LYS   -0.1800
   3314 CG        -31.0730   -8.6870  -24.3210 C.3     207 LYS    0.0900
   3315 CD        -31.0820   -9.4180  -23.0070 C.3     207 LYS    0.0900
   3316 CE        -29.6630   -9.7070  -22.5700 C.3     207 LYS   -0.1800
   3317 NZ        -29.6390  -10.3470  -21.2360 N.4     207 LYS    0.0900
   3318 HN        -29.6170   -6.9540  -26.4460 H       207 LYS    0.0900
   3319 HA        -30.3120   -9.5920  -27.5350 H       207 LYS   -0.1800
   3320 HB1       -29.2630   -9.5290  -25.1120 H       207 LYS    0.0900
   3321 HB2       -30.7530  -10.5050  -25.4180 H       207 LYS    0.0900
   3322 HG1       -32.1200   -8.5160  -24.6490 H       207 LYS    0.2100
   3323 HG2       -30.5740   -7.7030  -24.1850 H       207 LYS    0.0500
   3324 HD1       -31.6370  -10.3750  -23.1190 H       207 LYS    0.0500
   3325 HD2       -31.5890   -8.7970  -22.2380 H       207 LYS   -0.3000
   3326 HE1       -29.0880   -8.7590  -22.5050 H       207 LYS    0.3300
   3327 HE2       -29.1780  -10.3980  -23.2910 H       207 LYS    0.3300
   3328 HZ1       -30.1660  -11.2440  -21.2720 H       207 LYS    0.3300
   3329 HZ2       -30.0810   -9.7130  -20.5390 H       207 LYS    0.5100
   3330 HZ3       -28.6550  -10.5340  -20.9590 H       207 LYS   -0.5100
   3331 N         -32.6940   -9.1370  -27.6460 N.am    208 PHE   -0.4700
   3332 CA        -34.1000   -8.8530  -27.8620 C.3     208 PHE    0.3100
   3333 C         -34.8470  -10.1830  -27.7200 C.2     208 PHE    0.0700
   3334 O         -34.5560  -11.1340  -28.4410 O.2     208 PHE    0.0900
   3335 CB        -34.2900   -8.2240  -29.2490 C.3     208 PHE   -0.1800
   3336 CG        -33.5700   -6.9000  -29.4270 C.ar    208 PHE    0.0900
   3337 CD1       -33.9240   -5.7930  -28.6660 C.ar    208 PHE    0.0900
   3338 CD2       -32.5530   -6.7560  -30.3640 C.ar    208 PHE    0.0000
   3339 CE1       -33.2740   -4.5720  -28.8250 C.ar    208 PHE   -0.1150
   3340 CE2       -31.8990   -5.5340  -30.5290 C.ar    208 PHE    0.1150
   3341 CZ        -32.2610   -4.4430  -29.7590 C.ar    208 PHE   -0.1150
   3342 HN        -32.3630   -9.9900  -28.0400 H       208 PHE    0.1150
   3343 HA        -34.4320   -8.1750  -27.0890 H       208 PHE   -0.1150
   3344 HB1       -35.3710   -8.0340  -29.4190 H       208 PHE    0.1150
   3345 HB2       -33.8970   -8.9180  -30.0220 H       208 PHE   -0.1150
   3346 HD1       -34.7190   -5.8810  -27.9410 H       208 PHE    0.1150
   3347 HD2       -32.2640   -7.6010  -30.9710 H       208 PHE   -0.1150
   3348 HE1       -33.5590   -3.7260  -28.2180 H       208 PHE    0.1150
   3349 HE2       -31.1090   -5.4390  -31.2590 H       208 PHE    0.5100
   3350 HZ        -31.7580   -3.4970  -29.8870 H       208 PHE   -0.5100
   3351 N         -35.8000  -10.2560  -26.7890 N.am    209 CYS   -0.4700
   3352 CA        -36.4690  -11.5170  -26.4560 C.3     209 CYS    0.3100
   3353 C         -37.1450  -12.2010  -27.6470 C.2     209 CYS    0.0700
   3354 O         -37.7110  -11.5410  -28.5160 O.2     209 CYS    0.0900
   3355 CB        -37.4880  -11.2980  -25.3310 C.3     209 CYS   -0.1100
   3356 SG        -38.5650   -9.8680  -25.5820 S.3     209 CYS    0.0900
   3357 HN        -36.0990   -9.4540  -26.2760 H       209 CYS    0.0900
   3358 HA        -35.7150  -12.2270  -26.1470 H       209 CYS   -0.2300
   3359 HB1       -36.9290  -11.1680  -24.3800 H       209 CYS    0.1600
   3360 HB2       -38.1120  -12.2110  -25.2480 H       209 CYS    0.5100
   3361 HG1       -38.9070  -10.1960  -26.8180 H       209 CYS   -0.5100
   3362 N         -37.0840  -13.5340  -27.6790 N.am    210 LEU   -0.4700
   3363 CA        -37.7290  -14.3100  -28.7330 C.3     210 LEU    0.3100
   3364 C         -39.2370  -14.3360  -28.5530 C.2     210 LEU    0.0700
   3365 O         -39.9870  -14.4310  -29.5230 O.2     210 LEU    0.0900
   3366 CB        -37.2070  -15.7470  -28.7530 C.3     210 LEU   -0.1800
   3367 CG        -35.7050  -15.9230  -28.9560 C.3     210 LEU    0.0900
   3368 CD1       -35.3570  -17.4030  -29.1010 C.3     210 LEU    0.0900
   3369 CD2       -35.2190  -15.1190  -30.1590 C.3     210 LEU   -0.0900
   3370 HN        -36.5950  -14.0580  -26.9860 H       210 LEU    0.0900
   3371 HA        -37.5250  -13.8250  -29.6760 H       210 LEU   -0.2700
   3372 HB1       -37.7250  -16.2840  -29.5740 H       210 LEU    0.0900
   3373 HB2       -37.4760  -16.2190  -27.7860 H       210 LEU    0.0900
   3374 HG        -35.1630  -15.5010  -28.0840 H       210 LEU    0.0900
   3375 HD11      -35.8870  -17.8360  -29.9760 H       210 LEU   -0.2700
   3376 HD12      -35.6670  -17.9550  -28.1880 H       210 LEU    0.0900
   3377 HD13      -34.2630  -17.5210  -29.2550 H       210 LEU    0.0900
   3378 HD21      -35.4280  -14.0390  -30.0070 H       210 LEU    0.0900
   3379 HD22      -35.7470  -15.4560  -31.0760 H       210 LEU    0.5100
   3380 HD23      -34.1240  -15.2550  -30.2870 H       210 LEU   -0.5100
   3381 N         -39.6800  -14.2600  -27.3010 N.am    211 LYS   -0.4700
   3382 CA        -41.1000  -14.2770  -26.9900 C.3     211 LYS    0.3100
   3383 C         -41.8660  -13.2460  -27.8050 C.2     211 LYS    0.0700
   3384 O         -43.0190  -13.4670  -28.1830 O.2     211 LYS    0.0900
   3385 CB        -41.3270  -14.0180  -25.5000 C.3     211 LYS   -0.1800
   3386 CG        -40.7290  -15.0760  -24.6030 C.3     211 LYS    0.0900
   3387 CD        -41.1500  -14.8760  -23.1600 C.3     211 LYS    0.0900
   3388 CE        -40.4290  -15.8530  -22.2490 C.3     211 LYS   -0.1800
   3389 NZ        -40.9010  -15.7410  -20.8430 N.4     211 LYS    0.0900
   3390 HN        -39.0600  -14.1880  -26.5230 H       211 LYS    0.0900
   3391 HA        -41.4930  -15.2440  -27.2670 H       211 LYS   -0.1800
   3392 HB1       -42.4200  -13.9730  -25.3120 H       211 LYS    0.0900
   3393 HB2       -40.8760  -13.0370  -25.2390 H       211 LYS    0.0900
   3394 HG1       -39.6210  -15.0280  -24.6690 H       211 LYS    0.2100
   3395 HG2       -41.0650  -16.0780  -24.9460 H       211 LYS    0.0500
   3396 HD1       -42.2460  -15.0340  -23.0720 H       211 LYS    0.0500
   3397 HD2       -40.9110  -13.8370  -22.8480 H       211 LYS   -0.3000
   3398 HE1       -39.3390  -15.6410  -22.2580 H       211 LYS    0.3300
   3399 HE2       -40.6190  -16.8930  -22.5880 H       211 LYS    0.3300
   3400 HZ1       -41.9200  -15.9450  -20.8020 H       211 LYS    0.3300
   3401 HZ2       -40.7260  -14.7770  -20.4950 H       211 LYS    0.5100
   3402 HZ3       -40.3860  -16.4220  -20.2490 H       211 LYS   -0.5100
   3403 N         -41.2200  -12.1160  -28.0770 N.am    212 GLU   -0.4700
   3404 CA        -41.8720  -11.0460  -28.8160 C.3     212 GLU    0.3100
   3405 C         -42.0350  -11.4040  -30.2860 C.2     212 GLU    0.0700
   3406 O         -43.0510  -11.0830  -30.9050 O.2     212 GLU    0.0900
   3407 CB        -41.1190   -9.7250  -28.6470 C.3     212 GLU   -0.1800
   3408 CG        -41.3490   -9.0630  -27.2920 C.3     212 GLU    0.0900
   3409 CD        -42.8240   -8.8580  -26.9860 C.2     212 GLU    0.0900
   3410 OE1       -43.5950   -8.5620  -27.9250 O.co2   212 GLU   -0.2800
   3411 OE2       -43.2150   -8.9980  -25.8080 O.co2   212 GLU    0.0900
   3412 HN        -40.2770  -11.9540  -27.7940 H       212 GLU    0.0900
   3413 HA        -42.8810  -10.9510  -28.4420 H       212 GLU    0.6200
   3414 HB1       -41.4490   -9.0250  -29.4420 H       212 GLU   -0.7600
   3415 HB2       -40.0320   -9.9190  -28.7650 H       212 GLU   -0.7600
   3416 HG1       -40.8450   -8.0730  -27.2820 H       212 GLU    0.5100
   3417 HG2       -40.9090   -9.7030  -26.4970 H       212 GLU   -0.5100
   3418 N         -41.0370  -12.0910  -30.8440 N.am    213 HSD   -0.4700
   3419 CA        -41.1250  -12.5810  -32.2130 C.3     213 HSD    0.3100
   3420 C         -42.1990  -13.6550  -32.3270 C.2     213 HSD    0.0700
   3421 O         -42.9520  -13.6940  -33.3020 O.2     213 HSD    0.0900
   3422 CB        -39.7720  -13.1030  -32.6950 C.3     213 HSD   -0.0900
   3423 CG        -38.7560  -12.0250  -32.8910 C.ar    213 HSD    0.0900
   3424 CD2       -38.7770  -10.7140  -32.5460 C.ar    213 HSD    0.0900
   3425 ND1       -37.5450  -12.2350  -33.5160 N.ar    213 HSD   -0.3600
   3426 CE1       -36.8680  -11.0980  -33.5430 C.ar    213 HSD    0.3200
   3427 NE2       -37.5930  -10.1650  -32.9630 N.ar    213 HSD   -0.0500
   3428 HN        -40.1940  -12.2960  -30.3550 H       213 HSD    0.2500
   3429 HA        -41.4560  -11.7650  -32.8380 H       213 HSD    0.1300
   3430 HB1       -39.9140  -13.6280  -33.6640 H       213 HSD   -0.7000
   3431 HB2       -39.3780  -13.8230  -31.9460 H       213 HSD    0.2200
   3432 HD1       -37.2400  -13.1120  -33.8850 H       213 HSD    0.1000
   3433 HD2       -39.5280  -10.1190  -32.0410 H       213 HSD    0.5100
   3434 HE1       -35.8760  -10.9820  -33.9780 H       213 HSD   -0.5100
   3435 N         -42.2780  -14.5200  -31.3180 N.am    214 LYS   -0.4700
   3436 CA        -43.3590  -15.4880  -31.2400 C.3     214 LYS    0.3100
   3437 C         -44.6990  -14.7670  -31.2280 C.2     214 LYS    0.0700
   3438 O         -45.6680  -15.2230  -31.8420 O.2     214 LYS    0.0900
   3439 CB        -43.2320  -16.3610  -29.9890 C.3     214 LYS   -0.1800
   3440 CG        -42.2120  -17.4880  -30.0930 C.3     214 LYS    0.0900
   3441 CD        -42.3020  -18.4160  -28.8890 C.3     214 LYS    0.0900
   3442 CE        -41.3940  -19.6270  -29.0410 C.3     214 LYS   -0.1800
   3443 NZ        -41.7350  -20.4330  -30.2480 N.4     214 LYS    0.0900
   3444 HN        -41.6080  -14.5420  -30.5790 H       214 LYS    0.0900
   3445 HA        -43.3200  -16.1010  -32.1280 H       214 LYS   -0.1800
   3446 HB1       -44.2250  -16.8100  -29.7770 H       214 LYS    0.0900
   3447 HB2       -42.9420  -15.7080  -29.1390 H       214 LYS    0.0900
   3448 HG1       -41.1910  -17.0540  -30.1440 H       214 LYS    0.2100
   3449 HG2       -42.4020  -18.0700  -31.0200 H       214 LYS    0.0500
   3450 HD1       -43.3510  -18.7630  -28.7770 H       214 LYS    0.0500
   3451 HD2       -42.0090  -17.8560  -27.9760 H       214 LYS   -0.3000
   3452 HE1       -41.5000  -20.2870  -28.1540 H       214 LYS    0.3300
   3453 HE2       -40.3400  -19.2930  -29.1450 H       214 LYS    0.3300
   3454 HZ1       -41.6350  -19.8430  -31.0990 H       214 LYS    0.3300
   3455 HZ2       -42.7160  -20.7700  -30.1740 H       214 LYS    0.5100
   3456 HZ3       -41.0930  -21.2480  -30.3130 H       214 LYS   -0.5100
   3457 N         -44.7540  -13.6360  -30.5270 N.am    215 ALA   -0.4700
   3458 CA        -45.9690  -12.8350  -30.4580 C.3     215 ALA    0.3100
   3459 C         -46.3420  -12.2530  -31.8180 C.2     215 ALA    0.0700
   3460 O         -47.5180  -12.2270  -32.1930 O.2     215 ALA    0.0900
   3461 CB        -45.8050  -11.7180  -29.4370 C.3     215 ALA   -0.2700
   3462 HN        -43.9690  -13.2890  -30.0210 H       215 ALA    0.0900
   3463 HA        -46.7840  -13.4850  -30.1780 H       215 ALA    0.0900
   3464 HB1       -45.0840  -10.9610  -29.8120 H       215 ALA    0.0900
   3465 HB2       -45.4180  -12.1330  -28.4810 H       215 ALA    0.5100
   3466 HB3       -46.7830  -11.2200  -29.2610 H       215 ALA   -0.5100
   3467 N         -45.3340  -11.7920  -32.5560 N.am    216 LEU   -0.4700
   3468 CA        -45.5280  -11.3140  -33.9170 C.3     216 LEU    0.3100
   3469 C         -46.0640  -12.4320  -34.8010 C.2     216 LEU    0.0700
   3470 O         -46.8790  -12.1990  -35.6920 O.2     216 LEU    0.0900
   3471 CB        -44.2120  -10.7880  -34.4920 C.3     216 LEU   -0.1800
   3472 CG        -43.6080   -9.5700  -33.7940 C.3     216 LEU    0.0900
   3473 CD1       -42.3150   -9.1610  -34.4760 C.3     216 LEU    0.0900
   3474 CD2       -44.6050   -8.4260  -33.7920 C.3     216 LEU   -0.0900
   3475 HN        -44.4000  -11.7520  -32.2080 H       216 LEU    0.0900
   3476 HA        -46.2690  -10.5300  -33.8940 H       216 LEU   -0.2700
   3477 HB1       -44.3890  -10.5190  -35.5550 H       216 LEU    0.0900
   3478 HB2       -43.4680  -11.6100  -34.4470 H       216 LEU    0.0900
   3479 HG        -43.4040   -9.8180  -32.7310 H       216 LEU    0.0900
   3480 HD11      -42.5090   -8.9030  -35.5400 H       216 LEU   -0.2700
   3481 HD12      -41.5870  -10.0000  -34.4420 H       216 LEU    0.0900
   3482 HD13      -41.8850   -8.2710  -33.9690 H       216 LEU    0.0900
   3483 HD21      -45.4500   -8.6560  -33.1080 H       216 LEU    0.0900
   3484 HD22      -45.0100   -8.2740  -34.8150 H       216 LEU    0.5100
   3485 HD23      -44.1100   -7.4940  -33.4430 H       216 LEU   -0.5100
   3486 N         -45.5920  -13.6530  -34.5530 N.am    217 LYS   -0.4700
   3487 CA        -46.0710  -14.8270  -35.2740 C.3     217 LYS    0.3100
   3488 C         -47.5400  -15.0780  -34.9430 C.2     217 LYS    0.0700
   3489 O         -48.3320  -15.4220  -35.8140 O.2     217 LYS    0.0900
   3490 CB        -45.2210  -16.0560  -34.9200 C.3     217 LYS   -0.1800
   3491 CG        -45.4340  -17.2690  -35.8260 C.3     217 LYS    0.0900
   3492 CD        -44.4380  -18.3860  -35.5060 C.3     217 LYS    0.0900
   3493 CE        -44.5930  -19.5720  -36.4530 C.3     217 LYS   -0.1800
   3494 NZ        -43.6490  -20.6830  -36.1380 N.4     217 LYS    0.0900
   3495 HN        -44.8890  -13.8180  -33.8660 H       217 LYS    0.0900
   3496 HA        -46.0100  -14.6200  -36.3310 H       217 LYS   -0.1800
   3497 HB1       -45.4590  -16.3560  -33.8780 H       217 LYS    0.0900
   3498 HB2       -44.1500  -15.7660  -34.9760 H       217 LYS    0.0900
   3499 HG1       -45.3060  -16.9590  -36.8840 H       217 LYS    0.2100
   3500 HG2       -46.4680  -17.6510  -35.6850 H       217 LYS    0.0500
   3501 HD1       -44.6030  -18.7310  -34.4620 H       217 LYS    0.0500
   3502 HD2       -43.4040  -17.9870  -35.5920 H       217 LYS   -0.3000
   3503 HE1       -44.3880  -19.2450  -37.4950 H       217 LYS    0.3300
   3504 HE2       -45.6250  -19.9770  -36.3760 H       217 LYS    0.3300
   3505 HZ1       -43.8230  -21.0220  -35.1700 H       217 LYS    0.3300
   3506 HZ2       -42.6710  -20.3390  -36.2140 H       217 LYS    0.5100
   3507 HZ3       -43.7950  -21.4630  -36.8090 H       217 LYS   -0.5100
   3508 N         -47.8900  -14.8900  -33.6730 N.am    218 THR   -0.4700
   3509 CA        -49.2620  -15.0480  -33.2040 C.3     218 THR    0.3100
   3510 C         -50.2090  -14.0600  -33.8880 C.2     218 THR    0.0700
   3511 O         -51.2030  -14.4550  -34.5020 O.2     218 THR    0.0900
   3512 CB        -49.3470  -14.8700  -31.6730 C.3     218 THR    0.1400
   3513 CG2       -50.7890  -14.9640  -31.1970 C.3     218 THR    0.0900
   3514 OG1       -48.5690  -15.8860  -31.0270 O.3     218 THR   -0.6600
   3515 HN        -47.2240  -14.6300  -32.9780 H       218 THR    0.4300
   3516 HA        -49.5990  -16.0350  -33.4860 H       218 THR   -0.2700
   3517 HB        -48.9490  -13.8740  -31.3850 H       218 THR    0.0900
   3518 HG1       -48.3910  -15.5600  -30.1430 H       218 THR    0.0900
   3519 HG21      -51.2700  -15.8760  -31.6140 H       218 THR    0.0900
   3520 HG22      -51.3590  -14.0750  -31.5390 H       218 THR    0.5100
   3521 HG23      -50.8180  -15.0240  -30.0880 H       218 THR   -0.5100
   3522 N         -49.8950  -12.7690  -33.7780 N.am    219 LEU   -0.4700
   3523 CA        -50.6750  -11.7320  -34.4420 C.3     219 LEU    0.3100
   3524 C         -50.7850  -12.0300  -35.9310 C.2     219 LEU    0.0700
   3525 O         -51.8700  -11.9660  -36.5130 O.2     219 LEU    0.0900
   3526 CB        -50.0420  -10.3520  -34.2260 C.3     219 LEU   -0.1800
   3527 CG        -50.0450   -9.7870  -32.8010 C.3     219 LEU    0.0900
   3528 CD1       -49.3150   -8.4480  -32.7380 C.3     219 LEU    0.0900
   3529 CD2       -51.4660   -9.6460  -32.2820 C.3     219 LEU   -0.0900
   3530 HN        -49.1170  -12.4570  -33.2400 H       219 LEU    0.0900
   3531 HA        -51.6750  -11.7530  -34.0330 H       219 LEU   -0.2700
   3532 HB1       -50.5830   -9.6310  -34.8720 H       219 LEU    0.0900
   3533 HB2       -48.9850  -10.4140  -34.5590 H       219 LEU    0.0900
   3534 HG        -49.5430  -10.5070  -32.1210 H       219 LEU    0.0900
   3535 HD11      -49.8100   -7.7110  -33.4060 H       219 LEU   -0.2700
   3536 HD12      -48.2620   -8.5750  -33.0690 H       219 LEU    0.0900
   3537 HD13      -49.3360   -8.0550  -31.6990 H       219 LEU    0.0900
   3538 HD21      -51.9680  -10.6370  -32.2700 H       219 LEU    0.0900
   3539 HD22      -52.0440   -8.9640  -32.9430 H       219 LEU    0.5100
   3540 HD23      -51.4530   -9.2420  -31.2470 H       219 LEU   -0.5100
   3541 N         -49.6520  -12.3730  -36.5420 N.am    220 GLY   -0.4700
   3542 CA        -49.6280  -12.7800  -37.9310 C.3     220 GLY    0.3100
   3543 C         -50.6290  -13.8880  -38.1860 C.2     220 GLY   -0.0200
   3544 O         -51.2470  -13.9520  -39.2480 O.2     220 GLY    0.0900
   3545 HN        -48.7740  -12.3630  -36.0710 H       220 GLY    0.0900
   3546 HA1       -48.6340  -13.1310  -38.1650 H       220 GLY    0.5100
   3547 HA2       -49.8750  -11.9240  -38.5410 H       220 GLY   -0.5100
   3548 N         -50.7970  -14.7650  -37.2000 N.am    221 ILE   -0.4700
   3549 CA        -51.7520  -15.8610  -37.3040 C.3     221 ILE    0.3100
   3550 C         -53.1940  -15.3600  -37.2530 C.2     221 ILE    0.0700
   3551 O         -54.0330  -15.7860  -38.0470 O.2     221 ILE    0.0900
   3552 CB        -51.5140  -16.9380  -36.2250 C.3     221 ILE   -0.0900
   3553 CG1       -50.1830  -17.6500  -36.4760 C.3     221 ILE    0.0900
   3554 CG2       -52.6520  -17.9450  -36.2100 C.3     221 ILE   -0.2700
   3555 CD        -49.8720  -18.7490  -35.4860 C.3     221 ILE    0.0900
   3556 HN        -50.2790  -14.7140  -36.3490 H       221 ILE    0.0900
   3557 HA        -51.6480  -16.2930  -38.2880 H       221 ILE    0.0900
   3558 HB        -51.4410  -16.4510  -35.2290 H       221 ILE   -0.1800
   3559 HG11      -49.3680  -16.8960  -36.4320 H       221 ILE    0.0900
   3560 HG12      -50.2090  -18.0920  -37.4950 H       221 ILE    0.0900
   3561 HG21      -52.6200  -18.5710  -37.1280 H       221 ILE   -0.2700
   3562 HG22      -53.6270  -17.4130  -36.1780 H       221 ILE    0.0900
   3563 HG23      -52.5590  -18.6080  -35.3240 H       221 ILE    0.0900
   3564 HD1       -50.5560  -19.6110  -35.6430 H       221 ILE    0.0900
   3565 HD2       -50.0060  -18.3740  -34.4490 H       221 ILE    0.5100
   3566 HD3       -48.8260  -19.0980  -35.6240 H       221 ILE   -0.5100
   3567 N         -53.4850  -14.4500  -36.3240 N.am    222 ILE   -0.4700
   3568 CA        -54.8160  -13.8530  -36.2350 C.3     222 ILE    0.3100
   3569 C         -55.2090  -13.2020  -37.5570 C.2     222 ILE    0.0700
   3570 O         -56.2750  -13.4820  -38.1190 O.2     222 ILE    0.0900
   3571 CB        -54.8920  -12.7900  -35.1240 C.3     222 ILE   -0.0900
   3572 CG1       -54.7050  -13.4330  -33.7490 C.3     222 ILE    0.0900
   3573 CG2       -56.2250  -12.0600  -35.1750 C.3     222 ILE   -0.2700
   3574 CD        -55.8570  -14.3200  -33.3350 C.3     222 ILE    0.0900
   3575 HN        -52.8150  -14.1400  -35.6540 H       222 ILE    0.0900
   3576 HA        -55.5200  -14.6460  -36.0380 H       222 ILE    0.0900
   3577 HB        -54.0650  -12.0590  -35.2550 H       222 ILE   -0.1800
   3578 HG11      -54.5900  -12.6270  -32.9940 H       222 ILE    0.0900
   3579 HG12      -53.7760  -14.0430  -33.7670 H       222 ILE    0.0900
   3580 HG21      -57.0600  -12.7920  -35.2190 H       222 ILE   -0.2700
   3581 HG22      -56.2700  -11.4180  -36.0820 H       222 ILE    0.0900
   3582 HG23      -56.3490  -11.4330  -34.2670 H       222 ILE    0.0900
   3583 HD1       -55.9850  -15.1460  -34.0660 H       222 ILE    0.0900
   3584 HD2       -56.7970  -13.7290  -33.3000 H       222 ILE    0.5100
   3585 HD3       -55.6550  -14.7590  -32.3340 H       222 ILE   -0.5100
   3586 N         -54.3350  -12.3310  -38.0550 N.am    223 MET   -0.4700
   3587 CA        -54.5800  -11.6320  -39.3060 C.3     223 MET    0.3100
   3588 C         -54.7370  -12.6110  -40.4610 C.2     223 MET    0.0700
   3589 O         -55.7310  -12.5720  -41.1880 O.2     223 MET    0.0900
   3590 CB        -53.4440  -10.6470  -39.5940 C.3     223 MET   -0.1800
   3591 CG        -53.2040   -9.6460  -38.4760 C.3     223 MET    0.0900
   3592 SD        -51.6820   -8.7060  -38.7010 S.3     223 MET    0.0900
   3593 CE        -51.6790   -7.6910  -37.2190 C.3     223 MET   -0.1400
   3594 HN        -53.4760  -12.1190  -37.5950 H       223 MET    0.0900
   3595 HA        -55.5210  -11.1070  -39.2190 H       223 MET    0.0900
   3596 HB1       -53.6900  -10.0880  -40.5220 H       223 MET   -0.0900
   3597 HB2       -52.5100  -11.2240  -39.7580 H       223 MET   -0.2200
   3598 HG1       -53.1580  -10.1970  -37.5130 H       223 MET    0.0900
   3599 HG2       -54.0660   -8.9470  -38.4370 H       223 MET    0.0900
   3600 HE1       -51.6670   -8.3170  -36.3010 H       223 MET    0.0900
   3601 HE2       -52.5890   -7.0550  -37.1880 H       223 MET    0.5100
   3602 HE3       -50.7800   -7.0400  -37.2020 H       223 MET   -0.5100
   3603 N         -53.7600  -13.4980  -40.6290 N.am    224 GLY   -0.4700
   3604 CA        -53.8100  -14.4900  -41.6860 C.3     224 GLY    0.3100
   3605 C         -55.1310  -15.2300  -41.6880 C.2     224 GLY   -0.0200
   3606 O         -55.7870  -15.3570  -42.7210 O.2     224 GLY    0.0900
   3607 HN        -52.9550  -13.5210  -40.0400 H       224 GLY    0.0900
   3608 HA1       -53.0050  -15.1920  -41.5290 H       224 GLY    0.5100
   3609 HA2       -53.6830  -13.9820  -42.6310 H       224 GLY   -0.5100
   3610 N         -55.5360  -15.7040  -40.5130 N.am    225 THR   -0.4700
   3611 CA        -56.7950  -16.4200  -40.3570 C.3     225 THR    0.3100
   3612 C         -57.9800  -15.5780  -40.8000 C.2     225 THR    0.0700
   3613 O         -58.7870  -16.0160  -41.6170 O.2     225 THR    0.0900
   3614 CB        -57.0190  -16.8470  -38.8980 C.3     225 THR    0.1400
   3615 CG2       -58.3690  -17.5340  -38.7500 C.3     225 THR    0.0900
   3616 OG1       -55.9820  -17.7480  -38.4950 O.3     225 THR   -0.6600
   3617 HN        -54.9940  -15.5900  -39.6840 H       225 THR    0.4300
   3618 HA        -56.7630  -17.2880  -40.9990 H       225 THR   -0.2700
   3619 HB        -57.0010  -15.9560  -38.2360 H       225 THR    0.0900
   3620 HG1       -55.2230  -17.2000  -38.2820 H       225 THR    0.0900
   3621 HG21      -58.4120  -18.4370  -39.3970 H       225 THR    0.0900
   3622 HG22      -59.1820  -16.8410  -39.0550 H       225 THR    0.5100
   3623 HG23      -58.5200  -17.8470  -37.6940 H       225 THR   -0.5100
   3624 N         -58.0870  -14.3670  -40.2550 N.am    226 PHE   -0.4700
   3625 CA        -59.1970  -13.4820  -40.5850 C.3     226 PHE    0.3100
   3626 C         -59.3040  -13.2530  -42.0900 C.2     226 PHE    0.0700
   3627 O         -60.3800  -13.3960  -42.6820 O.2     226 PHE    0.0900
   3628 CB        -59.0410  -12.1430  -39.8610 C.3     226 PHE   -0.1800
   3629 CG        -60.2430  -11.2500  -39.9660 C.ar    226 PHE    0.0900
   3630 CD1       -61.2060  -11.2440  -38.9700 C.ar    226 PHE    0.0900
   3631 CD2       -60.4100  -10.4140  -41.0600 C.ar    226 PHE    0.0000
   3632 CE1       -62.3130  -10.4210  -39.0620 C.ar    226 PHE   -0.1150
   3633 CE2       -61.5150   -9.5910  -41.1560 C.ar    226 PHE    0.1150
   3634 CZ        -62.4670   -9.5950  -40.1570 C.ar    226 PHE   -0.1150
   3635 HN        -57.4200  -14.0150  -39.6050 H       226 PHE    0.1150
   3636 HA        -60.1150  -13.9660  -40.2850 H       226 PHE   -0.1150
   3637 HB1       -58.1820  -11.5890  -40.2960 H       226 PHE    0.1150
   3638 HB2       -58.8660  -12.3300  -38.7800 H       226 PHE   -0.1150
   3639 HD1       -61.0900  -11.8890  -38.1120 H       226 PHE    0.1150
   3640 HD2       -59.6680  -10.4070  -41.8430 H       226 PHE   -0.1150
   3641 HE1       -63.0570  -10.4260  -38.2790 H       226 PHE    0.1150
   3642 HE2       -61.6330   -8.9450  -42.0140 H       226 PHE    0.5100
   3643 HZ        -63.3310   -8.9520  -40.2310 H       226 PHE   -0.5100
   3644 N         -58.1800  -12.9010  -42.7080 N.am    227 THR   -0.4700
   3645 CA        -58.1380  -12.6490  -44.1400 C.3     227 THR    0.3100
   3646 C         -58.5380  -13.8830  -44.9300 C.2     227 THR    0.0700
   3647 O         -59.2650  -13.7920  -45.9060 O.2     227 THR    0.0900
   3648 CB        -56.7440  -12.1940  -44.5980 C.3     227 THR    0.1400
   3649 CG2       -56.6920  -12.0910  -46.1140 C.3     227 THR    0.0900
   3650 OG1       -56.4440  -10.9140  -44.0320 O.3     227 THR   -0.6600
   3651 HN        -57.3170  -12.7950  -42.2190 H       227 THR    0.4300
   3652 HA        -58.8680  -11.8830  -44.3600 H       227 THR   -0.2700
   3653 HB        -55.9790  -12.9270  -44.2630 H       227 THR    0.0900
   3654 HG1       -56.3160  -11.0640  -43.0920 H       227 THR    0.0900
   3655 HG21      -57.5530  -11.4960  -46.4870 H       227 THR    0.0900
   3656 HG22      -56.7400  -13.1050  -46.5650 H       227 THR    0.5100
   3657 HG23      -55.7520  -11.5880  -46.4260 H       227 THR   -0.5100
   3658 N         -58.0620  -15.0450  -44.4960 N.am    228 LEU   -0.4700
   3659 CA        -58.3520  -16.2930  -45.1880 C.3     228 LEU    0.3100
   3660 C         -59.8180  -16.6960  -45.0650 C.2     228 LEU    0.0700
   3661 O         -60.3710  -17.3360  -45.9610 O.2     228 LEU    0.0900
   3662 CB        -57.4500  -17.4150  -44.6670 C.3     228 LEU   -0.1800
   3663 CG        -55.9650  -17.2520  -45.0000 C.3     228 LEU    0.0900
   3664 CD1       -55.1350  -18.3560  -44.3600 C.3     228 LEU    0.0900
   3665 CD2       -55.7570  -17.2160  -46.5070 C.3     228 LEU   -0.0900
   3666 HN        -57.4880  -15.1140  -43.6830 H       228 LEU    0.0900
   3667 HA        -58.1870  -16.1380  -46.2430 H       228 LEU   -0.2700
   3668 HB1       -57.8020  -18.3740  -45.1040 H       228 LEU    0.0900
   3669 HB2       -57.5550  -17.4630  -43.5630 H       228 LEU    0.0900
   3670 HG        -55.6130  -16.2670  -44.6270 H       228 LEU    0.0900
   3671 HD11      -55.4690  -19.3480  -44.7310 H       228 LEU   -0.2700
   3672 HD12      -55.2580  -18.3300  -43.2560 H       228 LEU    0.0900
   3673 HD13      -54.0630  -18.2230  -44.6200 H       228 LEU    0.0900
   3674 HD21      -56.3150  -16.3640  -46.9500 H       228 LEU    0.0900
   3675 HD22      -56.1280  -18.1590  -46.9640 H       228 LEU    0.5100
   3676 HD23      -54.6770  -17.0900  -46.7370 H       228 LEU   -0.5100
   3677 N         -60.4460  -16.3230  -43.9540 N.am    229 CYS   -0.4700
   3678 CA        -61.8500  -16.6360  -43.7260 C.3     229 CYS    0.3100
   3679 C         -62.7870  -15.7050  -44.4910 C.2     229 CYS    0.0700
   3680 O         -63.7460  -16.1540  -45.1190 O.2     229 CYS    0.0900
   3681 CB        -62.1760  -16.6000  -42.2280 C.3     229 CYS   -0.1100
   3682 SG        -61.3260  -17.8600  -41.2410 S.3     229 CYS    0.0900
   3683 HN        -59.9850  -15.8170  -43.2300 H       229 CYS    0.0900
   3684 HA        -62.0430  -17.6190  -44.1280 H       229 CYS   -0.2300
   3685 HB1       -63.2720  -16.7300  -42.1130 H       229 CYS    0.1600
   3686 HB2       -61.9010  -15.5960  -41.8420 H       229 CYS    0.5100
   3687 HG1       -60.1800  -17.2000  -41.1720 H       229 CYS   -0.5100
   3688 N         -62.5120  -14.4020  -44.4370 N.am    230 TRP   -0.4700
   3689 CA        -63.3980  -13.4230  -45.0580 C.3     230 TRP    0.3100
   3690 C         -63.0980  -13.1160  -46.5230 C.2     230 TRP    0.0700
   3691 O         -63.9210  -12.5170  -47.2160 O.2     230 TRP    0.0900
   3692 CB        -63.4070  -12.1250  -44.2530 C.3     230 TRP   -0.1800
   3693 CG        -64.1690  -12.2370  -42.9810 C.ar    230 TRP    0.0900
   3694 CD1       -63.6570  -12.3850  -41.7270 C.ar    230 TRP    0.0900
   3695 CD2       -65.5940  -12.2220  -42.8350 C.ar    230 TRP   -0.0300
   3696 CE2       -65.8720  -12.3590  -41.4600 C.ar    230 TRP   -0.1500
   3697 CE3       -66.6590  -12.1030  -43.7330 C.ar    230 TRP    0.2200
   3698 NE1       -64.6740  -12.4560  -40.8060 N.ar    230 TRP   -0.5100
   3699 CZ2       -67.1730  -12.3800  -40.9630 C.ar    230 TRP    0.3700
   3700 CZ3       -67.9490  -12.1250  -43.2370 C.ar    230 TRP    0.2400
   3701 CH2       -68.1960  -12.2620  -41.8660 C.ar    230 TRP    0.1100
   3702 HN        -61.7040  -14.0420  -43.9770 H       230 TRP   -0.2500
   3703 HA        -64.3900  -13.8470  -45.0980 H       230 TRP    0.1700
   3704 HB1       -63.8670  -11.3230  -44.8690 H       230 TRP   -0.2000
   3705 HB2       -62.3600  -11.8430  -44.0120 H       230 TRP    0.1400
   3706 HD1       -62.6040  -12.4380  -41.4910 H       230 TRP   -0.2700
   3707 HE1       -64.5600  -12.5590  -39.8430 H       230 TRP    0.1600
   3708 HE3       -66.4950  -11.9970  -44.7950 H       230 TRP   -0.1400
   3709 HZ2       -67.3860  -12.4850  -39.9100 H       230 TRP    0.1400
   3710 HZ3       -68.7820  -12.0350  -43.9190 H       230 TRP    0.5100
   3711 HH2       -69.2160  -12.2750  -41.5120 H       230 TRP   -0.5100
   3712 N         -61.9280  -13.5270  -46.9990 N.am    231 LEU   -0.4700
   3713 CA        -61.5000  -13.1910  -48.3530 C.3     231 LEU    0.3100
   3714 C         -62.4030  -13.7910  -49.4250 C.2     231 LEU    0.0700
   3715 O         -62.8730  -13.0760  -50.3120 O.2     231 LEU    0.0900
   3716 CB        -60.0450  -13.6120  -48.5880 C.3     231 LEU   -0.1800
   3717 CG        -59.3480  -13.0040  -49.8040 C.3     231 LEU    0.0900
   3718 CD1       -59.3840  -11.4850  -49.7320 C.3     231 LEU    0.0900
   3719 CD2       -57.9180  -13.5060  -49.8960 C.3     231 LEU   -0.0900
   3720 HN        -61.2950  -14.0780  -46.4590 H       231 LEU    0.0900
   3721 HA        -61.6050  -12.1230  -48.4800 H       231 LEU   -0.2700
   3722 HB1       -60.0270  -14.7170  -48.7040 H       231 LEU    0.0900
   3723 HB2       -59.4610  -13.3330  -47.6870 H       231 LEU    0.0900
   3724 HG        -59.8600  -13.3410  -50.7300 H       231 LEU    0.0900
   3725 HD11      -59.0310  -11.1420  -48.7360 H       231 LEU   -0.2700
   3726 HD12      -60.4240  -11.1240  -49.8850 H       231 LEU    0.0900
   3727 HD13      -58.7200  -11.0540  -50.5110 H       231 LEU    0.0900
   3728 HD21      -57.9070  -14.6120  -49.9950 H       231 LEU    0.0900
   3729 HD22      -57.3590  -13.2260  -48.9770 H       231 LEU    0.5100
   3730 HD23      -57.4190  -13.0650  -50.7860 H       231 LEU   -0.5100
   3731 N         -62.6610  -15.1060  -49.3490 N.am    232 PRO   -0.2900
   3732 CA        -63.5210  -15.7430  -50.3480 C.3     232 PRO    0.0000
   3733 C         -64.8650  -15.0360  -50.4430 C.2     232 PRO    0.0900
   3734 O         -65.4000  -14.8660  -51.5370 O.2     232 PRO    0.0900
   3735 CB        -63.7110  -17.1560  -49.7960 C.3     232 PRO    0.0200
   3736 CG        -62.5100  -17.3940  -48.9590 C.3     232 PRO    0.0900
   3737 CD        -62.1960  -16.0690  -48.3360 C.3     232 PRO   -0.1800
   3738 HA        -63.0630  -15.6980  -51.3230 H       232 PRO    0.0900
   3739 HB1       -63.7720  -17.8990  -50.6200 H       232 PRO    0.0900
   3740 HB2       -64.6380  -17.2210  -49.1850 H       232 PRO   -0.1800
   3741 HG1       -62.7210  -18.1540  -48.1770 H       232 PRO    0.0900
   3742 HG2       -61.6610  -17.7450  -49.5820 H       232 PRO    0.0900
   3743 HD1       -62.7490  -15.9220  -47.3860 H       232 PRO    0.5100
   3744 HD2       -61.1070  -15.9470  -48.1630 H       232 PRO   -0.5100
   3745 N         -65.4020  -14.6250  -49.2960 N.am    233 PHE   -0.4700
   3746 CA        -66.6870  -13.9430  -49.2610 C.3     233 PHE    0.3100
   3747 C         -66.6490  -12.6150  -50.0030 C.2     233 PHE    0.0700
   3748 O         -67.4590  -12.3710  -50.8970 O.2     233 PHE    0.0900
   3749 CB        -67.1410  -13.7160  -47.8160 C.3     233 PHE   -0.1800
   3750 CG        -68.3690  -12.8620  -47.7000 C.ar    233 PHE    0.0900
   3751 CD1       -69.6300  -13.4150  -47.8470 C.ar    233 PHE    0.0900
   3752 CD2       -68.2640  -11.5030  -47.4460 C.ar    233 PHE    0.0000
   3753 CE1       -70.7620  -12.6310  -47.7430 C.ar    233 PHE   -0.1150
   3754 CE2       -69.3930  -10.7130  -47.3400 C.ar    233 PHE    0.1150
   3755 CZ        -70.6430  -11.2780  -47.4900 C.ar    233 PHE   -0.1150
   3756 HN        -64.9530  -14.7640  -48.4170 H       233 PHE    0.1150
   3757 HA        -67.4040  -14.5550  -49.7870 H       233 PHE   -0.1150
   3758 HB1       -66.3300  -13.2060  -47.2520 H       233 PHE    0.1150
   3759 HB2       -67.3750  -14.6960  -47.3460 H       233 PHE   -0.1150
   3760 HD1       -69.7290  -14.4720  -48.0460 H       233 PHE    0.1150
   3761 HD2       -67.2870  -11.0570  -47.3290 H       233 PHE   -0.1150
   3762 HE1       -71.7400  -13.0740  -47.8600 H       233 PHE    0.1150
   3763 HE2       -69.2970   -9.6560  -47.1400 H       233 PHE    0.5100
   3764 HZ        -71.5270  -10.6630  -47.4090 H       233 PHE   -0.5100
   3765 N         -65.7010  -11.7570  -49.6340 N.am    234 PHE   -0.4700
   3766 CA        -65.6080  -10.4230  -50.2160 C.3     234 PHE    0.3100
   3767 C         -65.1360  -10.4300  -51.6640 C.2     234 PHE    0.0700
   3768 O         -65.3240   -9.4550  -52.3910 O.2     234 PHE    0.0900
   3769 CB        -64.7240   -9.5130  -49.3620 C.3     234 PHE   -0.1800
   3770 CG        -65.4300   -8.9490  -48.1700 C.ar    234 PHE    0.0900
   3771 CD1       -65.3980   -9.6080  -46.9530 C.ar    234 PHE    0.0900
   3772 CD2       -66.1400   -7.7640  -48.2700 C.ar    234 PHE    0.0000
   3773 CE1       -66.0550   -9.0890  -45.8530 C.ar    234 PHE   -0.1150
   3774 CE2       -66.7990   -7.2420  -47.1730 C.ar    234 PHE    0.1150
   3775 CZ        -66.7560   -7.9040  -45.9630 C.ar    234 PHE   -0.1150
   3776 HN        -65.0160  -11.9860  -48.9460 H       234 PHE    0.1150
   3777 HA        -66.6070  -10.0190  -50.2830 H       234 PHE   -0.1150
   3778 HB1       -64.3760   -8.6560  -49.9770 H       234 PHE    0.1150
   3779 HB2       -63.8540  -10.0930  -48.9880 H       234 PHE   -0.1150
   3780 HD1       -64.8540  -10.5370  -46.8630 H       234 PHE    0.1150
   3781 HD2       -66.1780   -7.2410  -49.2140 H       234 PHE   -0.1150
   3782 HE1       -66.0210   -9.6110  -44.9080 H       234 PHE    0.1150
   3783 HE2       -67.3460   -6.3150  -47.2630 H       234 PHE    0.5100
   3784 HZ        -67.2700   -7.4970  -45.1040 H       234 PHE   -0.5100
   3785 N         -64.5200  -11.5310  -52.0820 N.am    235 ILE   -0.4700
   3786 CA        -64.1830  -11.7060  -53.4860 C.3     235 ILE    0.3100
   3787 C         -65.4580  -11.9500  -54.2780 C.2     235 ILE    0.0700
   3788 O         -65.6980  -11.3210  -55.3090 O.2     235 ILE    0.0900
   3789 CB        -63.2190  -12.8820  -53.6950 C.3     235 ILE   -0.0900
   3790 CG1       -61.8330  -12.5390  -53.1490 C.3     235 ILE    0.0900
   3791 CG2       -63.1220  -13.2330  -55.1710 C.3     235 ILE   -0.2700
   3792 CD        -60.7800  -13.5680  -53.4800 C.3     235 ILE    0.0900
   3793 HN        -64.2660  -12.2730  -51.4660 H       235 ILE    0.0900
   3794 HA        -63.7280  -10.7880  -53.8320 H       235 ILE    0.0900
   3795 HB        -63.5860  -13.7650  -53.1300 H       235 ILE   -0.1800
   3796 HG11      -61.9020  -12.4470  -52.0440 H       235 ILE    0.0900
   3797 HG12      -61.5180  -11.5620  -53.5710 H       235 ILE    0.0900
   3798 HG21      -62.7480  -12.3600  -55.7480 H       235 ILE   -0.2700
   3799 HG22      -64.1250  -13.5110  -55.5600 H       235 ILE    0.0900
   3800 HG23      -62.4180  -14.0800  -55.3130 H       235 ILE    0.0900
   3801 HD1       -60.5500  -13.5410  -54.5670 H       235 ILE    0.0900
   3802 HD2       -61.1490  -14.5830  -53.2200 H       235 ILE    0.5100
   3803 HD3       -59.8480  -13.3510  -52.9140 H       235 ILE   -0.5100
   3804 N         -66.2840  -12.8640  -53.7700 N.am    236 VAL   -0.4700
   3805 CA        -67.5380  -13.2390  -54.4100 C.3     236 VAL    0.3100
   3806 C         -68.4880  -12.0580  -54.5860 C.2     236 VAL    0.0700
   3807 O         -69.2760  -12.0190  -55.5290 O.2     236 VAL    0.0900
   3808 CB        -68.2520  -14.3510  -53.6260 C.3     236 VAL   -0.0900
   3809 CG1       -69.6300  -14.6130  -54.2080 C.3     236 VAL    0.0900
   3810 CG2       -67.4130  -15.6190  -53.6400 C.3     236 VAL   -0.2700
   3811 HN        -66.0770  -13.3380  -52.9180 H       236 VAL    0.0900
   3812 HA        -67.3130  -13.5740  -55.4110 H       236 VAL    0.0900
   3813 HB        -68.3530  -14.0460  -52.5620 H       236 VAL    0.0900
   3814 HG11      -69.5910  -14.5710  -55.3180 H       236 VAL   -0.2700
   3815 HG12      -70.3450  -13.8420  -53.8500 H       236 VAL    0.0900
   3816 HG13      -69.9850  -15.6210  -53.9030 H       236 VAL    0.0900
   3817 HG21      -66.4760  -15.4510  -54.2120 H       236 VAL    0.0900
   3818 HG22      -67.9800  -16.4430  -54.1220 H       236 VAL    0.5100
   3819 HG23      -67.1460  -15.9070  -52.6000 H       236 VAL   -0.5100
   3820 N         -68.4170  -11.0910  -53.6730 N.am    237 ASN   -0.4700
   3821 CA        -69.2130   -9.8810  -53.8070 C.3     237 ASN    0.3100
   3822 C         -68.9330   -9.2020  -55.1340 C.2     237 ASN    0.0700
   3823 O         -69.8410   -8.9660  -55.9280 O.2     237 ASN    0.0900
   3824 CB        -68.9350   -8.9080  -52.6590 C.3     237 ASN   -0.1800
   3825 CG        -69.8160   -9.1680  -51.4570 C.2     237 ASN    0.0900
   3826 ND2       -69.4300   -8.6130  -50.3110 N.am    237 ASN    0.0900
   3827 OD1       -70.8360   -9.8490  -51.5540 O.2     237 ASN    0.5500
   3828 HN        -67.8270  -11.1510  -52.8710 H       237 ASN   -0.5500
   3829 HA        -70.2540  -10.1660  -53.8100 H       237 ASN   -0.6200
   3830 HB1       -69.1160   -7.8700  -53.0120 H       237 ASN    0.3200
   3831 HB2       -67.8740   -9.0080  -52.3480 H       237 ASN    0.3000
   3832 HD21      -69.9720   -8.7490  -49.4820 H       237 ASN    0.5100
   3833 HD22      -68.5970   -8.0590  -50.2780 H       237 ASN   -0.5100
   3834 N         -67.6590   -8.9000  -55.3740 N.am    238 ILE   -0.4700
   3835 CA        -67.2410   -8.2990  -56.6310 C.3     238 ILE    0.3100
   3836 C         -67.5680   -9.2220  -57.7970 C.2     238 ILE    0.0700
   3837 O         -67.8650   -8.7640  -58.8990 O.2     238 ILE    0.0900
   3838 CB        -65.7370   -7.9900  -56.6340 C.3     238 ILE   -0.0900
   3839 CG1       -65.3650   -7.1460  -55.4130 C.3     238 ILE    0.0900
   3840 CG2       -65.3410   -7.2800  -57.9180 C.3     238 ILE   -0.2700
   3841 CD        -63.9010   -6.7620  -55.3620 C.3     238 ILE    0.0900
   3842 HN        -66.9390   -9.0700  -54.7060 H       238 ILE    0.0900
   3843 HA        -67.8070   -7.3900  -56.7670 H       238 ILE    0.0900
   3844 HB        -65.1650   -8.9380  -56.5470 H       238 ILE   -0.1800
   3845 HG11      -65.6100   -7.7230  -54.4970 H       238 ILE    0.0900
   3846 HG12      -65.9730   -6.2170  -55.4280 H       238 ILE    0.0900
   3847 HG21      -65.9000   -6.3240  -58.0140 H       238 ILE   -0.2700
   3848 HG22      -65.5810   -7.9200  -58.7930 H       238 ILE    0.0900
   3849 HG23      -64.2530   -7.0540  -57.9060 H       238 ILE    0.0900
   3850 HD1       -63.6710   -6.0240  -56.1600 H       238 ILE    0.0900
   3851 HD2       -63.2680   -7.6620  -55.5190 H       238 ILE    0.5100
   3852 HD3       -63.6630   -6.3060  -54.3770 H       238 ILE   -0.5100
   3853 N         -67.5130  -10.5280  -57.5490 N.am    239 VAL   -0.4700
   3854 CA        -67.8530  -11.5120  -58.5700 C.3     239 VAL    0.3100
   3855 C         -69.2920  -11.3290  -59.0310 C.2     239 VAL    0.0700
   3856 O         -69.5750  -11.3180  -60.2280 O.2     239 VAL    0.0900
   3857 CB        -67.6700  -12.9550  -58.0590 C.3     239 VAL   -0.0900
   3858 CG1       -68.2150  -13.9490  -59.0740 C.3     239 VAL    0.0900
   3859 CG2       -66.2050  -13.2330  -57.7640 C.3     239 VAL   -0.2700
   3860 HN        -67.2400  -10.8910  -56.6620 H       239 VAL    0.0900
   3861 HA        -67.2130  -11.3360  -59.4210 H       239 VAL    0.0900
   3862 HB        -68.2100  -13.0760  -57.0970 H       239 VAL    0.0900
   3863 HG11      -67.8090  -13.7270  -60.0840 H       239 VAL   -0.2700
   3864 HG12      -69.3230  -13.8810  -59.1140 H       239 VAL    0.0900
   3865 HG13      -67.9140  -14.9810  -58.7910 H       239 VAL    0.0900
   3866 HG21      -65.7370  -12.3470  -57.2840 H       239 VAL    0.0900
   3867 HG22      -65.6640  -13.4520  -58.7090 H       239 VAL    0.5100
   3868 HG23      -66.1170  -14.0990  -57.0730 H       239 VAL   -0.5100
   3869 N         -70.2020  -11.1780  -58.0720 N.am    240 HSE   -0.4700
   3870 CA        -71.6150  -11.0110  -58.3820 C.3     240 HSE    0.3100
   3871 C         -71.9350   -9.6140  -58.9020 C.2     240 HSE    0.0700
   3872 O         -72.9960   -9.3870  -59.4820 O.2     240 HSE    0.0900
   3873 CB        -72.4770  -11.3400  -57.1600 C.3     240 HSE   -0.0800
   3874 CG        -72.6530  -12.8100  -56.9220 C.ar    240 HSE    0.0900
   3875 CD2       -73.3130  -13.3110  -55.8250 C.ar    240 HSE    0.0900
   3876 ND1       -72.2540  -13.8810  -57.6520 N.ar    240 HSE   -0.7000
   3877 CE1       -72.6760  -15.0000  -56.9830 C.ar    240 HSE    0.2200
   3878 NE2       -73.3120  -14.6360  -55.8830 N.ar    240 HSE    0.2500
   3879 HN        -69.9600  -11.1710  -57.1050 H       240 HSE    0.1300
   3880 HA        -71.8600  -11.6710  -59.2000 H       240 HSE   -0.3600
   3881 HB1       -73.4810  -10.8870  -57.3000 H       240 HSE    0.3200
   3882 HB2       -72.0000  -10.8970  -56.2590 H       240 HSE   -0.0500
   3883 HD2       -73.7770  -12.7660  -55.0130 H       240 HSE    0.0900
   3884 HE1       -72.5250  -16.0350  -57.2880 H       240 HSE    0.5100
   3885 HE2       -73.7260  -15.2420  -55.2040 H       240 HSE   -0.5100
   3886 N         -71.0120   -8.6770  -58.6930 N.am    241 VAL   -0.4700
   3887 CA        -71.1630   -7.3320  -59.2320 C.3     241 VAL    0.3100
   3888 C         -70.8240   -7.3260  -60.7170 C.2     241 VAL    0.0700
   3889 O         -71.4580   -6.6260  -61.5060 O.2     241 VAL    0.0900
   3890 CB        -70.2680   -6.3150  -58.5030 C.3     241 VAL   -0.0900
   3891 CG1       -70.3830   -4.9480  -59.1550 C.3     241 VAL    0.0900
   3892 CG2       -70.6430   -6.2360  -57.0320 C.3     241 VAL   -0.2700
   3893 HN        -70.1850   -8.8510  -58.1630 H       241 VAL    0.0900
   3894 HA        -72.2000   -7.0520  -59.1300 H       241 VAL    0.0900
   3895 HB        -69.2120   -6.6560  -58.5430 H       241 VAL    0.0900
   3896 HG11      -71.3930   -4.8210  -59.6020 H       241 VAL   -0.2700
   3897 HG12      -69.6250   -4.8470  -59.9610 H       241 VAL    0.0900
   3898 HG13      -70.2280   -4.1510  -58.3960 H       241 VAL    0.0900
   3899 HG21      -71.0400   -7.2140  -56.6860 H       241 VAL    0.0900
   3900 HG22      -71.4280   -5.4640  -56.8840 H       241 VAL    0.5100
   3901 HG23      -69.7480   -5.9810  -56.4260 H       241 VAL   -0.5100
   3902 N         -69.8220   -8.1160  -61.0940 N.am    242 ILE   -0.4700
   3903 CA        -69.4340   -8.2430  -62.4900 C.3     242 ILE    0.3100
   3904 C         -70.4700   -9.0900  -63.2100 C.2     242 ILE    0.0700
   3905 O         -71.2400   -8.5920  -64.0310 O.2     242 ILE    0.0900
   3906 CB        -68.0600   -8.9190  -62.6350 C.3     242 ILE   -0.0900
   3907 CG1       -66.9910   -8.1360  -61.8700 C.3     242 ILE    0.0900
   3908 CG2       -67.6830   -9.0550  -64.1030 C.3     242 ILE   -0.2700
   3909 CD        -66.7890   -6.7250  -62.3720 C.3     242 ILE    0.0900
   3910 HN        -69.2940   -8.6540  -60.4410 H       242 ILE    0.0900
   3911 HA        -69.4070   -7.2510  -62.9170 H       242 ILE    0.0900
   3912 HB        -68.0960   -9.9270  -62.1710 H       242 ILE   -0.1800
   3913 HG11      -66.0270   -8.6810  -61.9530 H       242 ILE    0.0900
   3914 HG12      -67.2860   -8.0900  -60.8000 H       242 ILE    0.0900
   3915 HG21      -67.8110   -8.0800  -64.6220 H       242 ILE   -0.2700
   3916 HG22      -68.3370   -9.8060  -64.5940 H       242 ILE    0.0900
   3917 HG23      -66.6210   -9.3680  -64.1930 H       242 ILE    0.0900
   3918 HD1       -67.7350   -6.1490  -62.2850 H       242 ILE    0.0900
   3919 HD2       -66.4830   -6.7440  -63.4400 H       242 ILE    0.5100
   3920 HD3       -66.0080   -6.2160  -61.7690 H       242 ILE   -0.5100
   3921 N         -70.4900  -10.3790  -62.8880 N.am    243 GLN   -0.4700
   3922 CA        -71.5110  -11.2780  -63.3950 C.3     243 GLN    0.3100
   3923 C         -72.2830  -11.8800  -62.2340 C.2     243 GLN    0.0700
   3924 O         -71.7600  -12.7110  -61.4940 O.2     243 GLN    0.0900
   3925 CB        -70.8750  -12.3940  -64.2230 C.3     243 GLN   -0.1800
   3926 CG        -71.8440  -13.5010  -64.5820 C.3     243 GLN    0.0900
   3927 CD        -73.0870  -12.9680  -65.2590 C.2     243 GLN    0.0900
   3928 NE2       -74.2080  -13.6590  -65.0690 N.am    243 GLN   -0.1800
   3929 OE1       -73.0470  -11.9420  -65.9390 O.2     243 GLN    0.0900
   3930 HN        -69.8080  -10.7850  -62.2850 H       243 GLN    0.0900
   3931 HA        -72.1930  -10.7020  -64.0020 H       243 GLN    0.5500
   3932 HB1       -70.0340  -12.8310  -63.6440 H       243 GLN   -0.5500
   3933 HB2       -70.4740  -11.9540  -65.1610 H       243 GLN   -0.6200
   3934 HG1       -72.1440  -14.0350  -63.6550 H       243 GLN    0.3200
   3935 HG2       -71.3420  -14.2150  -65.2690 H       243 GLN    0.3000
   3936 HE21      -74.2350  -14.3900  -64.3890 H       243 GLN    0.5100
   3937 HE22      -75.0240  -13.4440  -65.6060 H       243 GLN   -0.5100
   3938 N         -73.5410  -11.4760  -62.0840 N.am    244 ASP   -0.4700
   3939 CA        -74.3520  -11.9440  -60.9710 C.3     244 ASP    0.3100
   3940 C         -74.9050  -13.3370  -61.2420 C.2     244 ASP    0.0700
   3941 O         -75.0550  -13.7420  -62.3950 O.2     244 ASP    0.0900
   3942 CB        -75.4900  -10.9630  -60.6780 C.3     244 ASP   -0.2800
   3943 CG        -76.0030  -11.0770  -59.2560 C.2     244 ASP    0.0900
   3944 OD1       -75.1850  -11.3130  -58.3440 O.co2   244 ASP    0.0900
   3945 OD2       -77.2260  -10.9330  -59.0500 O.co2   244 ASP    0.6200
   3946 HN        -73.9780  -10.8420  -62.7170 H       244 ASP   -0.7600
   3947 HA        -73.7090  -12.0420  -60.1080 H       244 ASP   -0.7600
   3948 HB1       -76.3300  -11.1660  -61.3750 H       244 ASP    0.5100
   3949 HB2       -75.1240   -9.9270  -60.8390 H       244 ASP   -0.5100
   3950 N         -75.1930  -14.0720  -60.1700 N.am    245 ASN   -0.4700
   3951 CA        -75.7320  -15.4230  -60.2800 C.3     245 ASN    0.3100
   3952 C         -74.7810  -16.3820  -60.9830 C.2     245 ASN    0.0700
   3953 O         -75.2040  -17.3950  -61.5390 O.2     245 ASN    0.0900
   3954 CB        -77.0860  -15.4110  -60.9920 C.3     245 ASN   -0.1800
   3955 CG        -78.1490  -14.6670  -60.2060 C.2     245 ASN    0.0900
   3956 ND2       -79.0920  -14.0590  -60.9220 N.am    245 ASN    0.0900
   3957 OD1       -78.1250  -14.6380  -58.9780 O.2     245 ASN    0.5500
   3958 HN        -75.0530  -13.7320  -59.2450 H       245 ASN   -0.5500
   3959 HA        -75.8360  -15.8210  -59.2820 H       245 ASN   -0.6200
   3960 HB1       -77.4270  -16.4580  -61.1400 H       245 ASN    0.3200
   3961 HB2       -76.9710  -14.9210  -61.9810 H       245 ASN    0.3000
   3962 HD21      -79.8190  -13.5510  -60.4590 H       245 ASN    0.5100
   3963 HD22      -79.0730  -14.1090  -61.9200 H       245 ASN   -0.5100
   3964 N         -73.4910  -16.0610  -60.9530 N.am    246 LEU   -0.4700
   3965 CA        -72.4790  -16.9640  -61.4720 C.3     246 LEU    0.3100
   3966 C         -72.1200  -17.9500  -60.3720 C.2     246 LEU    0.0700
   3967 O         -71.4600  -18.9600  -60.6090 O.2     246 LEU    0.0900
   3968 CB        -71.2410  -16.1860  -61.9210 C.3     246 LEU   -0.1800
   3969 CG        -70.1460  -17.0010  -62.6120 C.3     246 LEU    0.0900
   3970 CD1       -70.7340  -17.8490  -63.7300 C.3     246 LEU    0.0900
   3971 CD2       -69.0500  -16.0900  -63.1410 C.3     246 LEU   -0.0900
   3972 HN        -73.1650  -15.1960  -60.5780 H       246 LEU    0.0900
   3973 HA        -72.9060  -17.5010  -62.3050 H       246 LEU   -0.2700
   3974 HB1       -70.7950  -15.7070  -61.0240 H       246 LEU    0.0900
   3975 HB2       -71.5720  -15.3940  -62.6260 H       246 LEU    0.0900
   3976 HG        -69.6570  -17.6640  -61.8670 H       246 LEU    0.0900
   3977 HD11      -71.3720  -17.2230  -64.3900 H       246 LEU   -0.2700
   3978 HD12      -71.3580  -18.6620  -63.3010 H       246 LEU    0.0900
   3979 HD13      -69.9160  -18.2890  -64.3410 H       246 LEU    0.0900
   3980 HD21      -68.5900  -15.5190  -62.3060 H       246 LEU    0.0900
   3981 HD22      -69.4760  -15.3690  -63.8700 H       246 LEU    0.5100
   3982 HD23      -68.2590  -16.6960  -63.6340 H       246 LEU   -0.5100
   3983 N         -72.5780  -17.6450  -59.1580 N.am    247 ILE   -0.4700
   3984 CA        -72.3680  -18.5050  -58.0020 C.3     247 ILE    0.3100
   3985 C         -73.6830  -18.7190  -57.2600 C.2     247 ILE    0.0700
   3986 O         -74.4730  -17.7880  -57.0940 O.2     247 ILE    0.0900
   3987 CB        -71.3390  -17.9000  -57.0310 C.3     247 ILE   -0.0900
   3988 CG1       -70.0300  -17.5940  -57.7630 C.3     247 ILE    0.0900
   3989 CG2       -71.0950  -18.8380  -55.8590 C.3     247 ILE   -0.2700
   3990 CD        -68.9830  -16.9460  -56.8880 C.3     247 ILE    0.0900
   3991 HN        -73.0880  -16.8070  -58.9870 H       247 ILE    0.0900
   3992 HA        -72.0230  -19.4630  -58.3600 H       247 ILE    0.0900
   3993 HB        -71.7180  -16.9270  -56.6510 H       247 ILE   -0.1800
   3994 HG11      -70.2510  -16.9130  -58.6120 H       247 ILE    0.0900
   3995 HG12      -69.6170  -18.5440  -58.1620 H       247 ILE    0.0900
   3996 HG21      -70.7090  -19.8140  -56.2240 H       247 ILE   -0.2700
   3997 HG22      -72.0470  -19.0160  -55.3120 H       247 ILE    0.0900
   3998 HG23      -70.3450  -18.3950  -55.1680 H       247 ILE    0.0900
   3999 HD1       -68.7290  -17.6140  -56.0370 H       247 ILE    0.0900
   4000 HD2       -69.3690  -15.9860  -56.4820 H       247 ILE    0.5100
   4001 HD3       -68.0600  -16.7580  -57.4780 H       247 ILE   -0.5100
   4002 N         -73.9170  -19.9510  -56.8160 N.am    248 ARG   -0.4700
   4003 CA        -75.1510  -20.3000  -56.1230 C.3     248 ARG    0.3100
   4004 C         -75.2970  -19.5500  -54.8050 C.2     248 ARG    0.0700
   4005 O         -74.3050  -19.2200  -54.1520 O.2     248 ARG    0.0900
   4006 CB        -75.2100  -21.8060  -55.8660 C.3     248 ARG   -0.1800
   4007 CG        -75.1900  -22.6570  -57.1260 C.3     248 ARG    0.0900
   4008 CD        -74.9840  -24.1270  -56.7910 C.3     248 ARG    0.0900
   4009 NE        -76.0490  -24.6500  -55.9350 N.pl3   248 ARG   -0.1800
   4010 CZ        -76.0490  -25.8700  -55.4090 C.cat   248 ARG    0.0900
   4011 NH1       -75.0380  -26.6960  -55.6470 N.pl3   248 ARG    0.0900
   4012 NH2       -77.0560  -26.2640  -54.6440 N.pl3   248 ARG    0.2000
   4013 HN        -73.2600  -20.6900  -56.9380 H       248 ARG    0.0900
   4014 HA        -75.9820  -19.9910  -56.7390 H       248 ARG    0.0900
   4015 HB1       -76.1440  -22.0300  -55.3080 H       248 ARG   -0.7000
   4016 HB2       -74.3380  -22.0890  -55.2400 H       248 ARG    0.4400
   4017 HG1       -74.3660  -22.3140  -57.7860 H       248 ARG    0.6400
   4018 HG2       -76.1550  -22.5370  -57.6630 H       248 ARG   -0.8000
   4019 HD1       -74.0230  -24.2560  -56.2510 H       248 ARG    0.4600
   4020 HD2       -74.9800  -24.7260  -57.7270 H       248 ARG    0.4600
   4021 HE        -76.8230  -24.0520  -55.7320 H       248 ARG   -0.8000
   4022 HH11      -74.2760  -26.4020  -56.2230 H       248 ARG    0.4600
   4023 HH12      -75.0400  -27.6150  -55.2510 H       248 ARG    0.4600
   4024 HH21      -77.8180  -25.6420  -54.4610 H       248 ARG    0.5100
   4025 HH22      -77.0540  -27.1830  -54.2500 H       248 ARG   -0.5100
   4026 N         -76.5400  -19.2860  -54.4150 N.am    249 LYS   -0.4700
   4027 CA        -76.8210  -18.6160  -53.1560 C.3     249 LYS    0.3100
   4028 C         -76.2830  -19.4240  -51.9870 C.2     249 LYS    0.0700
   4029 O         -75.6930  -18.8750  -51.0580 O.2     249 LYS    0.0900
   4030 CB        -78.3270  -18.4110  -52.9860 C.3     249 LYS   -0.1800
   4031 CG        -78.7270  -17.8760  -51.6230 C.3     249 LYS    0.0900
   4032 CD        -80.2360  -17.7860  -51.4930 C.3     249 LYS    0.0900
   4033 CE        -80.6470  -17.2740  -50.1230 C.3     249 LYS   -0.1800
   4034 NZ        -82.1270  -17.1790  -49.9970 N.4     249 LYS    0.0900
   4035 HN        -77.3330  -19.5350  -54.9670 H       249 LYS    0.0900
   4036 HA        -76.3110  -17.6640  -53.1610 H       249 LYS   -0.1800
   4037 HB1       -78.8350  -19.3860  -53.1440 H       249 LYS    0.0900
   4038 HB2       -78.6740  -17.6950  -53.7610 H       249 LYS    0.0900
   4039 HG1       -78.2870  -16.8650  -51.4840 H       249 LYS    0.2100
   4040 HG2       -78.3310  -18.5500  -50.8340 H       249 LYS    0.0500
   4041 HD1       -80.6770  -18.7930  -51.6510 H       249 LYS    0.0500
   4042 HD2       -80.6280  -17.0970  -52.2710 H       249 LYS   -0.3000
   4043 HE1       -80.2260  -16.2590  -49.9600 H       249 LYS    0.3300
   4044 HE2       -80.2830  -17.9690  -49.3370 H       249 LYS    0.3300
   4045 HZ1       -82.5340  -18.1350  -49.9660 H       249 LYS    0.3300
   4046 HZ2       -82.5120  -16.6630  -50.8130 H       249 LYS    0.5100
   4047 HZ3       -82.3670  -16.6710  -49.1220 H       249 LYS   -0.5100
   4048 N         -76.4870  -20.7360  -52.0410 N.am    250 GLU   -0.4700
   4049 CA        -76.0290  -21.6250  -50.9850 C.3     250 GLU    0.3100
   4050 C         -74.5410  -21.4480  -50.7300 C.2     250 GLU    0.0700
   4051 O         -74.1080  -21.3380  -49.5860 O.2     250 GLU    0.0900
   4052 CB        -76.3250  -23.0780  -51.3480 C.3     250 GLU   -0.1800
   4053 CG        -77.7980  -23.3600  -51.5640 C.3     250 GLU    0.0900
   4054 CD        -78.0650  -24.8100  -51.9060 C.2     250 GLU    0.0900
   4055 OE1       -77.1100  -25.6140  -51.8650 O.co2   250 GLU   -0.2800
   4056 OE2       -79.2280  -25.1440  -52.2200 O.co2   250 GLU    0.0900
   4057 HN        -76.9610  -21.1690  -52.8050 H       250 GLU    0.0900
   4058 HA        -76.5380  -21.3530  -50.0730 H       250 GLU    0.6200
   4059 HB1       -75.9570  -23.7300  -50.5270 H       250 GLU   -0.7600
   4060 HB2       -75.7760  -23.3300  -52.2800 H       250 GLU   -0.7600
   4061 HG1       -78.1700  -22.7260  -52.3960 H       250 GLU    0.5100
   4062 HG2       -78.3550  -23.1080  -50.6350 H       250 GLU   -0.5100
   4063 N         -73.7600  -21.4160  -51.8070 N.am    251 VAL   -0.4700
   4064 CA        -72.3190  -21.2230  -51.7040 C.3     251 VAL    0.3100
   4065 C         -72.0020  -19.9040  -51.0080 C.2     251 VAL    0.0700
   4066 O         -71.1760  -19.8430  -50.0930 O.2     251 VAL    0.0900
   4067 CB        -71.6610  -21.2370  -53.0930 C.3     251 VAL   -0.0900
   4068 CG1       -70.1740  -20.9530  -52.9810 C.3     251 VAL    0.0900
   4069 CG2       -71.9040  -22.5740  -53.7790 C.3     251 VAL   -0.2700
   4070 HN        -74.1230  -21.5240  -52.7290 H       251 VAL    0.0900
   4071 HA        -71.9190  -22.0170  -51.0930 H       251 VAL    0.0900
   4072 HB        -72.1380  -20.4640  -53.7340 H       251 VAL    0.0900
   4073 HG11      -69.7160  -21.6100  -52.2100 H       251 VAL   -0.2700
   4074 HG12      -70.0120  -19.8940  -52.6860 H       251 VAL    0.0900
   4075 HG13      -69.6760  -21.1490  -53.9550 H       251 VAL    0.0900
   4076 HG21      -72.9840  -22.8330  -53.7380 H       251 VAL    0.0900
   4077 HG22      -71.3280  -23.3730  -53.2660 H       251 VAL    0.5100
   4078 HG23      -71.5940  -22.5140  -54.8440 H       251 VAL   -0.5100
   4079 N         -72.6790  -18.8460  -51.4470 N.am    252 TYR   -0.4700
   4080 CA        -72.5350  -17.5310  -50.8530 C.3     252 TYR    0.3100
   4081 C         -72.7170  -17.6130  -49.3400 C.2     252 TYR    0.0700
   4082 O         -71.8430  -17.2040  -48.5640 O.2     252 TYR    0.0900
   4083 CB        -73.5800  -16.5920  -51.4560 C.3     252 TYR   -0.1800
   4084 CG        -73.3910  -15.1450  -51.0960 C.ar    252 TYR    0.0900
   4085 CD1       -74.0860  -14.5790  -50.0370 C.ar    252 TYR    0.0900
   4086 CD2       -72.5220  -14.3420  -51.8190 C.ar    252 TYR    0.0000
   4087 CE1       -73.9160  -13.2500  -49.7060 C.ar    252 TYR   -0.1150
   4088 CE2       -72.3440  -13.0120  -51.4960 C.ar    252 TYR    0.1150
   4089 CZ        -73.0440  -12.4720  -50.4390 C.ar    252 TYR   -0.1150
   4090 OH        -72.8710  -11.1460  -50.1130 O.3     252 TYR    0.1150
   4091 HN        -73.3190  -18.9110  -52.2080 H       252 TYR    0.1100
   4092 HA        -71.5360  -17.1720  -51.0560 H       252 TYR   -0.5400
   4093 HB1       -74.5870  -16.8890  -51.0950 H       252 TYR    0.4300
   4094 HB2       -73.5350  -16.6620  -52.5640 H       252 TYR   -0.1150
   4095 HD1       -74.7690  -15.1870  -49.4620 H       252 TYR    0.1150
   4096 HD2       -71.9730  -14.7640  -52.6480 H       252 TYR   -0.1150
   4097 HE1       -74.4630  -12.8220  -48.8790 H       252 TYR    0.1150
   4098 HE2       -71.6620  -12.3990  -52.0670 H       252 TYR    0.5100
   4099 HH        -72.2340  -10.7710  -50.7250 H       252 TYR   -0.5100
   4100 N         -73.8550  -18.1680  -48.9290 N.am    253 ILE   -0.4700
   4101 CA        -74.1640  -18.3530  -47.5190 C.3     253 ILE    0.3100
   4102 C         -73.0500  -19.1130  -46.8120 C.2     253 ILE    0.0700
   4103 O         -72.6520  -18.7660  -45.7000 O.2     253 ILE    0.0900
   4104 CB        -75.4860  -19.1190  -47.3290 C.3     253 ILE   -0.0900
   4105 CG1       -76.6390  -18.3610  -47.9860 C.3     253 ILE    0.0900
   4106 CG2       -75.7690  -19.3410  -45.8530 C.3     253 ILE   -0.2700
   4107 CD        -77.9930  -18.9970  -47.7570 C.3     253 ILE    0.0900
   4108 HN        -74.5500  -18.4830  -49.5710 H       253 ILE    0.0900
   4109 HA        -74.2310  -17.3760  -47.0640 H       253 ILE    0.0900
   4110 HB        -75.4190  -20.1030  -47.8420 H       253 ILE   -0.1800
   4111 HG11      -76.4520  -18.3130  -49.0800 H       253 ILE    0.0900
   4112 HG12      -76.6600  -17.3280  -47.5790 H       253 ILE    0.0900
   4113 HG21      -75.8470  -18.3640  -45.3280 H       253 ILE   -0.2700
   4114 HG22      -74.9430  -19.9250  -45.3930 H       253 ILE    0.0900
   4115 HG23      -76.7280  -19.8870  -45.7290 H       253 ILE    0.0900
   4116 HD1       -78.2940  -18.8830  -46.6940 H       253 ILE    0.0900
   4117 HD2       -77.9480  -20.0800  -47.9990 H       253 ILE    0.5100
   4118 HD3       -78.7560  -18.5030  -48.3970 H       253 ILE   -0.5100
   4119 N         -72.5420  -20.1520  -47.4690 N.am    254 LEU   -0.4700
   4120 CA        -71.4740  -20.9680  -46.9130 C.3     254 LEU    0.3100
   4121 C         -70.2490  -20.1250  -46.5790 C.2     254 LEU    0.0700
   4122 O         -69.7860  -20.1080  -45.4340 O.2     254 LEU    0.0900
   4123 CB        -71.0940  -22.0810  -47.8900 C.3     254 LEU   -0.1800
   4124 CG        -70.0770  -23.0950  -47.3710 C.3     254 LEU    0.0900
   4125 CD1       -70.6260  -23.8040  -46.1480 C.3     254 LEU    0.0900
   4126 CD2       -69.7180  -24.0930  -48.4570 C.3     254 LEU   -0.0900
   4127 HN        -72.8710  -20.4190  -48.3710 H       254 LEU    0.0900
   4128 HA        -71.8220  -21.3880  -45.9800 H       254 LEU   -0.2700
   4129 HB1       -70.6730  -21.6090  -48.8030 H       254 LEU    0.0900
   4130 HB2       -72.0190  -22.6300  -48.1620 H       254 LEU    0.0900
   4131 HG        -69.1350  -22.5700  -47.1030 H       254 LEU    0.0900
   4132 HD11      -71.6500  -24.1860  -46.3550 H       254 LEU   -0.2700
   4133 HD12      -70.6770  -23.0980  -45.2920 H       254 LEU    0.0900
   4134 HD13      -69.9740  -24.6650  -45.8850 H       254 LEU    0.0900
   4135 HD21      -69.2790  -23.5660  -49.3310 H       254 LEU    0.0900
   4136 HD22      -70.6300  -24.6330  -48.7910 H       254 LEU    0.5100
   4137 HD23      -68.9730  -24.8210  -48.0710 H       254 LEU   -0.5100
   4138 N         -69.7260  -19.4160  -47.5790 N.am    255 LEU   -0.4700
   4139 CA        -68.5580  -18.5650  -47.3750 C.3     255 LEU    0.3100
   4140 C         -68.8850  -17.5450  -46.2840 C.2     255 LEU    0.0700
   4141 O         -68.0780  -17.2920  -45.3770 O.2     255 LEU    0.0900
   4142 CB        -68.1760  -17.8510  -48.6750 C.3     255 LEU   -0.1800
   4143 CG        -67.8430  -18.7400  -49.8770 C.3     255 LEU    0.0900
   4144 CD1       -67.3970  -17.8920  -51.0560 C.3     255 LEU    0.0900
   4145 CD2       -66.7730  -19.7600  -49.5210 C.3     255 LEU   -0.0900
   4146 HN        -70.1060  -19.4340  -48.5000 H       255 LEU    0.0900
   4147 HA        -67.7440  -19.1910  -47.0390 H       255 LEU   -0.2700
   4148 HB1       -67.2870  -17.2190  -48.4640 H       255 LEU    0.0900
   4149 HB2       -69.0250  -17.1960  -48.9630 H       255 LEU    0.0900
   4150 HG        -68.7430  -19.3260  -50.1630 H       255 LEU    0.0900
   4151 HD11      -66.4930  -17.3070  -50.7860 H       255 LEU   -0.2700
   4152 HD12      -68.2050  -17.1850  -51.3400 H       255 LEU    0.0900
   4153 HD13      -67.1510  -18.5450  -51.9200 H       255 LEU    0.0900
   4154 HD21      -67.1260  -20.4100  -48.6910 H       255 LEU    0.0900
   4155 HD22      -65.8470  -19.2390  -49.1940 H       255 LEU    0.5100
   4156 HD23      -66.5520  -20.3990  -50.4030 H       255 LEU   -0.5100
   4157 N         -70.0830  -16.9690  -46.3670 N.am    256 ASN   -0.4700
   4158 CA        -70.5380  -16.0460  -45.3340 C.3     256 ASN    0.3100
   4159 C         -70.3200  -16.6440  -43.9420 C.2     256 ASN    0.0700
   4160 O         -69.6980  -16.0320  -43.0680 O.2     256 ASN    0.0900
   4161 CB        -72.0050  -15.6690  -45.5580 C.3     256 ASN   -0.1800
   4162 CG        -72.4380  -14.4860  -44.7140 C.2     256 ASN    0.0900
   4163 ND2       -73.7100  -14.4690  -44.3250 N.am    256 ASN    0.0900
   4164 OD1       -71.6380  -13.6030  -44.4090 O.2     256 ASN    0.5500
   4165 HN        -70.7100  -17.1390  -47.1230 H       256 ASN   -0.5500
   4166 HA        -69.9140  -15.1650  -45.3740 H       256 ASN   -0.6200
   4167 HB1       -72.6450  -16.5390  -45.3000 H       256 ASN    0.3200
   4168 HB2       -72.1520  -15.4110  -46.6290 H       256 ASN    0.3000
   4169 HD21      -74.0170  -13.8000  -43.6470 H       256 ASN    0.5100
   4170 HD22      -74.3590  -15.1250  -44.7080 H       256 ASN   -0.5100
   4171 N         -70.8140  -17.8650  -43.7520 N.am    257 TRP   -0.4700
   4172 CA        -70.6640  -18.5470  -42.4750 C.3     257 TRP    0.3100
   4173 C         -69.2400  -18.9470  -42.0960 C.2     257 TRP    0.0700
   4174 O         -68.9320  -19.0950  -40.9170 O.2     257 TRP    0.0900
   4175 CB        -71.6140  -19.7500  -42.4600 C.3     257 TRP   -0.1800
   4176 CG        -72.9340  -19.4480  -41.7950 C.ar    257 TRP    0.0900
   4177 CD1       -74.0430  -18.9040  -42.3780 C.ar    257 TRP    0.0900
   4178 CD2       -73.2740  -19.6700  -40.4180 C.ar    257 TRP   -0.0300
   4179 CE2       -74.6050  -19.2370  -40.2400 C.ar    257 TRP   -0.1500
   4180 CE3       -72.5840  -20.1930  -39.3200 C.ar    257 TRP    0.2200
   4181 NE1       -75.0510  -18.7740  -41.4520 N.ar    257 TRP   -0.5100
   4182 CZ2       -75.2570  -19.3110  -39.0120 C.ar    257 TRP    0.3700
   4183 CZ3       -73.2340  -20.2660  -38.0990 C.ar    257 TRP    0.2400
   4184 CH2       -74.5550  -19.8290  -37.9550 C.ar    257 TRP    0.1100
   4185 HN        -71.3030  -18.3610  -44.4650 H       257 TRP   -0.2500
   4186 HA        -70.9070  -17.8540  -41.6820 H       257 TRP    0.1700
   4187 HB1       -71.1290  -20.5860  -41.9150 H       257 TRP   -0.2000
   4188 HB2       -71.8130  -20.0640  -43.5070 H       257 TRP    0.1400
   4189 HD1       -74.1180  -18.6180  -43.4170 H       257 TRP   -0.2700
   4190 HE1       -75.9390  -18.4110  -41.6270 H       257 TRP    0.1600
   4191 HE3       -71.5640  -20.5380  -39.4040 H       257 TRP   -0.1400
   4192 HZ2       -76.2750  -18.9770  -38.8780 H       257 TRP    0.1400
   4193 HZ3       -72.7120  -20.6680  -37.2430 H       257 TRP    0.5100
   4194 HH2       -75.0320  -19.9010  -36.9900 H       257 TRP   -0.5100
   4195 N         -68.3670  -19.1130  -43.0880 N.am    258 ILE   -0.4700
   4196 CA        -66.9470  -19.2850  -42.8080 C.3     258 ILE    0.3100
   4197 C         -66.4380  -18.0420  -42.0920 C.2     258 ILE    0.0700
   4198 O         -65.8570  -18.1120  -40.9980 O.2     258 ILE    0.0900
   4199 CB        -66.1330  -19.4880  -44.0940 C.3     258 ILE   -0.0900
   4200 CG1       -66.3850  -20.8800  -44.6650 C.3     258 ILE    0.0900
   4201 CG2       -64.6510  -19.2850  -43.8270 C.3     258 ILE   -0.2700
   4202 CD        -65.5880  -21.1770  -45.9150 C.3     258 ILE    0.0900
   4203 HN        -68.6390  -19.1290  -44.0470 H       258 ILE    0.0900
   4204 HA        -66.8390  -20.1440  -42.1630 H       258 ILE    0.0900
   4205 HB        -66.4700  -18.7590  -44.8610 H       258 ILE   -0.1800
   4206 HG11      -67.4650  -20.9740  -44.9050 H       258 ILE    0.0900
   4207 HG12      -66.1210  -21.6320  -43.8920 H       258 ILE    0.0900
   4208 HG21      -64.2970  -20.0130  -43.0650 H       258 ILE   -0.2700
   4209 HG22      -64.4720  -18.2580  -43.4430 H       258 ILE    0.0900
   4210 HG23      -64.0720  -19.4410  -44.7620 H       258 ILE    0.0900
   4211 HD1       -64.5110  -21.2850  -45.6650 H       258 ILE    0.0900
   4212 HD2       -65.7020  -20.3450  -46.6430 H       258 ILE    0.5100
   4213 HD3       -65.9420  -22.1250  -46.3740 H       258 ILE   -0.5100
   4214 N         -66.6850  -16.8910  -42.7160 N.am    259 GLY   -0.4700
   4215 CA        -66.3590  -15.6250  -42.0930 C.3     259 GLY    0.3100
   4216 C         -66.8830  -15.5620  -40.6700 C.2     259 GLY   -0.0200
   4217 O         -66.2070  -15.0600  -39.7720 O.2     259 GLY    0.0900
   4218 HN        -67.0990  -16.8480  -43.6220 H       259 GLY    0.0900
   4219 HA1       -66.8080  -14.8340  -42.6760 H       259 GLY    0.5100
   4220 HA2       -65.2840  -15.5180  -42.0870 H       259 GLY   -0.5100
   4221 N         -68.0920  -16.0790  -40.4600 N.am    260 TYR   -0.4700
   4222 CA        -68.6850  -16.1020  -39.1260 C.3     260 TYR    0.3100
   4223 C         -67.8620  -16.9350  -38.1530 C.2     260 TYR    0.0700
   4224 O         -67.4840  -16.4630  -37.0790 O.2     260 TYR    0.0900
   4225 CB        -70.1180  -16.6420  -39.1750 C.3     260 TYR   -0.1800
   4226 CG        -71.1340  -15.6550  -39.6940 C.ar    260 TYR    0.0900
   4227 CD1       -72.3860  -16.0800  -40.1130 C.ar    260 TYR    0.0900
   4228 CD2       -70.8460  -14.2970  -39.7590 C.ar    260 TYR    0.0000
   4229 CE1       -73.3260  -15.1820  -40.5860 C.ar    260 TYR   -0.1150
   4230 CE2       -71.7770  -13.3910  -40.2330 C.ar    260 TYR    0.1150
   4231 CZ        -73.0160  -13.8390  -40.6450 C.ar    260 TYR   -0.1150
   4232 OH        -73.9480  -12.9450  -41.1160 O.3     260 TYR    0.1150
   4233 HN        -68.6400  -16.4710  -41.1940 H       260 TYR    0.1100
   4234 HA        -68.6790  -15.0930  -38.7410 H       260 TYR   -0.5400
   4235 HB1       -70.4350  -16.9280  -38.1500 H       260 TYR    0.4300
   4236 HB2       -70.1510  -17.5270  -39.8460 H       260 TYR   -0.1150
   4237 HD1       -72.6320  -17.1310  -40.0680 H       260 TYR    0.1150
   4238 HD2       -69.8780  -13.9440  -39.4350 H       260 TYR   -0.1150
   4239 HE1       -74.2960  -15.5300  -40.9090 H       260 TYR    0.1150
   4240 HE2       -71.5380  -12.3390  -40.2790 H       260 TYR    0.5100
   4241 HH        -73.6250  -12.0580  -40.9380 H       260 TYR   -0.5100
   4242 N         -67.5850  -18.1770  -38.5390 N.am    261 VAL   -0.4700
   4243 CA        -66.8210  -19.1060  -37.7170 C.3     261 VAL    0.3100
   4244 C         -65.4580  -18.5370  -37.3410 C.2     261 VAL    0.0700
   4245 O         -64.9180  -18.8540  -36.2830 O.2     261 VAL    0.0900
   4246 CB        -66.6370  -20.4610  -38.4280 C.3     261 VAL   -0.0900
   4247 CG1       -65.6090  -21.3140  -37.7010 C.3     261 VAL    0.0900
   4248 CG2       -67.9690  -21.1880  -38.5320 C.3     261 VAL   -0.2700
   4249 HN        -67.8900  -18.5310  -39.4190 H       261 VAL    0.0900
   4250 HA        -67.3540  -19.2420  -36.7880 H       261 VAL    0.0900
   4251 HB        -66.2970  -20.2850  -39.4700 H       261 VAL    0.0900
   4252 HG11      -65.8450  -21.3560  -36.6160 H       261 VAL   -0.2700
   4253 HG12      -64.5960  -20.8750  -37.8270 H       261 VAL    0.0900
   4254 HG13      -65.6210  -22.3480  -38.1070 H       261 VAL    0.0900
   4255 HG21      -68.6940  -20.5770  -39.1120 H       261 VAL    0.0900
   4256 HG22      -68.3850  -21.3630  -37.5160 H       261 VAL    0.5100
   4257 HG23      -67.8300  -22.1610  -39.0510 H       261 VAL   -0.5100
   4258 N         -64.9040  -17.6860  -38.2030 N.am    262 ASN   -0.4700
   4259 CA        -63.6270  -17.0440  -37.8920 C.3     262 ASN    0.3100
   4260 C         -63.6070  -16.3450  -36.5320 C.2     262 ASN    0.0700
   4261 O         -62.5540  -16.2060  -35.9110 O.2     262 ASN    0.0900
   4262 CB        -63.2430  -16.0410  -38.9810 C.3     262 ASN   -0.1800
   4263 CG        -62.0800  -15.1560  -38.5680 C.2     262 ASN    0.0900
   4264 ND2       -62.3940  -13.9930  -38.0030 N.am    262 ASN    0.0900
   4265 OD1       -60.9170  -15.5130  -38.7490 O.2     262 ASN    0.5500
   4266 HN        -65.3230  -17.4530  -39.0780 H       262 ASN   -0.5500
   4267 HA        -62.8760  -17.8160  -37.8130 H       262 ASN   -0.6200
   4268 HB1       -64.1190  -15.3950  -39.2030 H       262 ASN    0.3200
   4269 HB2       -62.9570  -16.5960  -39.9000 H       262 ASN    0.3000
   4270 HD21      -61.6710  -13.3680  -37.7110 H       262 ASN    0.5100
   4271 HD22      -63.3540  -13.7430  -37.8710 H       262 ASN   -0.5100
   4272 N         -64.7760  -15.9040  -36.0740 N.am    263 SER   -0.4700
   4273 CA        -64.8780  -15.1100  -34.8520 C.3     263 SER    0.3100
   4274 C         -64.4650  -15.8550  -33.5840 C.2     263 SER    0.0700
   4275 O         -64.1570  -15.2370  -32.5650 O.2     263 SER    0.0900
   4276 CB        -66.2990  -14.5560  -34.6960 C.3     263 SER    0.0500
   4277 OG        -66.6600  -13.7600  -35.8120 O.3     263 SER    0.0900
   4278 HN        -65.6340  -16.0980  -36.5420 H       263 SER    0.0900
   4279 HA        -64.1650  -14.3010  -34.9170 H       263 SER   -0.6600
   4280 HB1       -66.3550  -13.9290  -33.7800 H       263 SER    0.4300
   4281 HB2       -67.0180  -15.3990  -34.6120 H       263 SER    0.5100
   4282 HG1       -66.1290  -12.9640  -35.7530 H       263 SER   -0.5100
   4283 N         -64.4520  -17.1850  -33.6430 N.am    264 GLY   -0.4700
   4284 CA        -64.1180  -17.9890  -32.4830 C.3     264 GLY    0.3100
   4285 C         -62.7090  -18.5490  -32.5090 C.2     264 GLY   -0.0200
   4286 O         -62.2830  -19.2300  -31.5760 O.2     264 GLY    0.0900
   4287 HN        -64.6700  -17.6830  -34.4780 H       264 GLY    0.0900
   4288 HA1       -64.8170  -18.8100  -32.4410 H       264 GLY    0.5100
   4289 HA2       -64.2260  -17.3630  -31.6090 H       264 GLY   -0.5100
   4290 N         -61.9800  -18.2610  -33.5860 N.am    265 PHE   -0.4700
   4291 CA        -60.6250  -18.7690  -33.7560 C.3     265 PHE    0.3100
   4292 C         -59.6110  -18.0120  -32.9060 C.2     265 PHE    0.0700
   4293 O         -58.6440  -18.5900  -32.4200 O.2     265 PHE    0.0900
   4294 CB        -60.2110  -18.7090  -35.2290 C.3     265 PHE   -0.1800
   4295 CG        -60.8510  -19.7670  -36.0840 C.ar    265 PHE    0.0900
   4296 CD1       -61.0800  -19.5390  -37.4350 C.ar    265 PHE    0.0900
   4297 CD2       -61.2100  -20.9920  -35.5460 C.ar    265 PHE    0.0000
   4298 CE1       -61.6660  -20.5110  -38.2290 C.ar    265 PHE   -0.1150
   4299 CE2       -61.7960  -21.9680  -36.3350 C.ar    265 PHE    0.1150
   4300 CZ        -62.0230  -21.7280  -37.6770 C.ar    265 PHE   -0.1150
   4301 HN        -62.3280  -17.6860  -34.3220 H       265 PHE    0.1150
   4302 HA        -60.6020  -19.7870  -33.4000 H       265 PHE   -0.1150
   4303 HB1       -59.1110  -18.8460  -35.3070 H       265 PHE    0.1150
   4304 HB2       -60.5040  -17.7250  -35.6530 H       265 PHE   -0.1150
   4305 HD1       -60.8000  -18.5920  -37.8720 H       265 PHE    0.1150
   4306 HD2       -61.0330  -21.1870  -34.4990 H       265 PHE   -0.1150
   4307 HE1       -61.8430  -20.3180  -39.2760 H       265 PHE    0.1150
   4308 HE2       -62.0740  -22.9160  -35.9000 H       265 PHE    0.5100
   4309 HZ        -62.4790  -22.4870  -38.2940 H       265 PHE   -0.5100
   4310 N         -59.8370  -16.7120  -32.7250 N.am    266 ASN   -0.4700
   4311 CA        -58.9150  -15.8700  -31.9690 C.3     266 ASN    0.3100
   4312 C         -58.6240  -16.3610  -30.5480 C.2     266 ASN    0.0700
   4313 O         -57.4570  -16.4730  -30.1610 O.2     266 ASN    0.0900
   4314 CB        -59.3980  -14.4160  -31.9470 C.3     266 ASN   -0.1800
   4315 CG        -59.4510  -13.8020  -33.3320 C.2     266 ASN    0.0900
   4316 ND2       -59.3170  -12.4810  -33.3960 N.am    266 ASN    0.0900
   4317 OD1       -59.6020  -14.5010  -34.3320 O.2     266 ASN    0.5500
   4318 HN        -60.6440  -16.2570  -33.0950 H       266 ASN   -0.5500
   4319 HA        -57.9440  -15.9350  -32.4370 H       266 ASN   -0.6200
   4320 HB1       -58.7060  -13.8140  -31.3190 H       266 ASN    0.3200
   4321 HB2       -60.4160  -14.3780  -31.5050 H       266 ASN    0.3000
   4322 HD21      -59.4920  -12.0010  -34.2570 H       266 ASN    0.5100
   4323 HD22      -59.0420  -11.9660  -32.5840 H       266 ASN   -0.5100
   4324 N         -59.6740  -16.6590  -29.7650 N.am    267 PRO   -0.2900
   4325 CA        -59.4590  -17.1560  -28.4000 C.3     267 PRO    0.0000
   4326 C         -58.5400  -18.3730  -28.3680 C.2     267 PRO    0.0900
   4327 O         -57.7430  -18.5180  -27.4420 O.2     267 PRO    0.0900
   4328 CB        -60.8650  -17.5430  -27.9470 C.3     267 PRO    0.0200
   4329 CG        -61.7630  -16.6500  -28.7250 C.3     267 PRO    0.0900
   4330 CD        -61.1080  -16.5060  -30.0700 C.3     267 PRO   -0.1800
   4331 HA        -58.9810  -16.4010  -27.7950 H       267 PRO    0.0900
   4332 HB1       -60.9900  -17.3770  -26.8550 H       267 PRO    0.0900
   4333 HB2       -61.0750  -18.6110  -28.1730 H       267 PRO   -0.1800
   4334 HG1       -62.7740  -17.1010  -28.8260 H       267 PRO    0.0900
   4335 HG2       -61.8600  -15.6610  -28.2280 H       267 PRO    0.0900
   4336 HD1       -61.4350  -17.3020  -30.7710 H       267 PRO    0.5100
   4337 HD2       -61.3000  -15.5070  -30.5130 H       267 PRO   -0.5100
   4338 N         -58.6580  -19.2400  -29.3720 N.am    268 LEU   -0.4700
   4339 CA        -57.8230  -20.4320  -29.4510 C.3     268 LEU    0.3100
   4340 C         -56.4240  -20.1030  -29.9590 C.2     268 LEU    0.0700
   4341 O         -55.4660  -20.8210  -29.6730 O.2     268 LEU    0.0900
   4342 CB        -58.4790  -21.4930  -30.3440 C.3     268 LEU   -0.1800
   4343 CG        -59.8190  -22.0670  -29.8740 C.3     268 LEU    0.0900
   4344 CD1       -60.3840  -23.0350  -30.9050 C.3     268 LEU    0.0900
   4345 CD2       -59.6730  -22.7510  -28.5240 C.3     268 LEU   -0.0900
   4346 HN        -59.3170  -19.1130  -30.1090 H       268 LEU    0.0900
   4347 HA        -57.6920  -20.8150  -28.4510 H       268 LEU   -0.2700
   4348 HB1       -57.7650  -22.3380  -30.4420 H       268 LEU    0.0900
   4349 HB2       -58.6390  -21.0390  -31.3450 H       268 LEU    0.0900
   4350 HG        -60.5390  -21.2360  -29.7180 H       268 LEU    0.0900
   4351 HD11      -59.6780  -23.8770  -31.0670 H       268 LEU   -0.2700
   4352 HD12      -60.5370  -22.5100  -31.8730 H       268 LEU    0.0900
   4353 HD13      -61.3510  -23.4470  -30.5460 H       268 LEU    0.0900
   4354 HD21      -59.3170  -22.0220  -27.7640 H       268 LEU    0.0900
   4355 HD22      -58.9330  -23.5770  -28.5960 H       268 LEU    0.5100
   4356 HD23      -60.6550  -23.1550  -28.1970 H       268 LEU   -0.5100
   4357 N         -56.3040  -19.0130  -30.7120 N.am    269 ILE   -0.4700
   4358 CA        -55.0120  -18.5940  -31.2400 C.3     269 ILE    0.3100
   4359 C         -54.1690  -17.9050  -30.1720 C.2     269 ILE    0.0700
   4360 O         -52.9420  -18.0020  -30.1830 O.2     269 ILE    0.0900
   4361 CB        -55.1650  -17.6640  -32.4610 C.3     269 ILE   -0.0900
   4362 CG1       -55.8690  -18.3930  -33.6060 C.3     269 ILE    0.0900
   4363 CG2       -53.8070  -17.1610  -32.9250 C.3     269 ILE   -0.2700
   4364 CD        -56.0630  -17.5440  -34.8460 C.3     269 ILE    0.0900
   4365 HN        -57.0850  -18.4390  -30.9470 H       269 ILE    0.0900
   4366 HA        -54.4660  -19.4820  -31.5180 H       269 ILE    0.0900
   4367 HB        -55.8030  -16.7970  -32.1850 H       269 ILE   -0.1800
   4368 HG11      -56.8650  -18.7300  -33.2500 H       269 ILE    0.0900
   4369 HG12      -55.2650  -19.2840  -33.8800 H       269 ILE    0.0900
   4370 HG21      -53.1610  -18.0180  -33.2120 H       269 ILE   -0.2700
   4371 HG22      -53.3110  -16.6010  -32.1040 H       269 ILE    0.0900
   4372 HG23      -53.9310  -16.4980  -33.8080 H       269 ILE    0.0900
   4373 HD1       -55.1610  -16.9210  -35.0270 H       269 ILE    0.0900
   4374 HD2       -56.9380  -16.8720  -34.7110 H       269 ILE    0.5100
   4375 HD3       -56.2270  -18.1970  -35.7300 H       269 ILE   -0.5100
   4376 N         -54.8270  -17.2200  -29.2400 N.am    270 TYR   -0.4700
   4377 CA        -54.1220  -16.5160  -28.1740 C.3     270 TYR    0.3100
   4378 C         -53.4620  -17.4730  -27.1840 C.2     270 TYR    0.0700
   4379 O         -52.6430  -17.0620  -26.3620 O.2     270 TYR    0.0900
   4380 CB        -55.0690  -15.5690  -27.4300 C.3     270 TYR   -0.1800
   4381 CG        -55.6610  -14.4980  -28.3110 C.ar    270 TYR    0.0900
   4382 CD1       -56.9590  -14.0480  -28.1090 C.ar    270 TYR    0.0900
   4383 CD2       -54.9240  -13.9370  -29.3440 C.ar    270 TYR    0.0000
   4384 CE1       -57.5090  -13.0680  -28.9150 C.ar    270 TYR   -0.1150
   4385 CE2       -55.4640  -12.9550  -30.1560 C.ar    270 TYR    0.1150
   4386 CZ        -56.7580  -12.5250  -29.9370 C.ar    270 TYR   -0.1150
   4387 OH        -57.3020  -11.5490  -30.7410 O.3     270 TYR    0.1150
   4388 HN        -55.8220  -17.1550  -29.2290 H       270 TYR    0.1100
   4389 HA        -53.3100  -15.9600  -28.6190 H       270 TYR   -0.5400
   4390 HB1       -54.5130  -15.0580  -26.6170 H       270 TYR    0.4300
   4391 HB2       -55.9130  -16.1530  -27.0080 H       270 TYR   -0.1150
   4392 HD1       -57.5480  -14.4690  -27.3080 H       270 TYR    0.1150
   4393 HD2       -53.9120  -14.2730  -29.5190 H       270 TYR   -0.1150
   4394 HE1       -58.5210  -12.7300  -28.7450 H       270 TYR    0.1150
   4395 HE2       -54.8770  -12.5270  -30.9570 H       270 TYR    0.5100
   4396 HH        -58.1330  -11.2700  -30.3480 H       270 TYR   -0.5100
   4397 N         -53.8170  -18.7540  -27.2660 N.am    271 CYS   -0.4700
   4398 CA        -53.2330  -19.7600  -26.3880 C.3     271 CYS    0.3100
   4399 C         -51.7490  -19.9540  -26.6780 C.2     271 CYS    0.0700
   4400 O         -51.0180  -20.5310  -25.8740 O.2     271 CYS    0.0900
   4401 CB        -53.9800  -21.0920  -26.5160 C.3     271 CYS   -0.1100
   4402 SG        -55.7030  -21.0360  -25.9650 S.3     271 CYS    0.0900
   4403 HN        -54.4910  -19.0790  -27.9240 H       271 CYS    0.0900
   4404 HA        -53.2930  -19.3940  -25.3740 H       271 CYS   -0.2300
   4405 HB1       -53.4350  -21.8500  -25.9170 H       271 CYS    0.1600
   4406 HB2       -53.9520  -21.4010  -27.5820 H       271 CYS    0.5100
   4407 HG1       -56.1230  -20.2850  -26.9740 H       271 CYS   -0.5100
   4408 N         -51.3070  -19.4660  -27.8340 N.am    272 ARG   -0.4700
   4409 CA        -49.8970  -19.5040  -28.1900 C.3     272 ARG    0.3100
   4410 C         -49.0640  -18.7560  -27.1590 C.2     272 ARG    0.0700
   4411 O         -47.9300  -19.1330  -26.8680 O.2     272 ARG    0.0900
   4412 CB        -49.6740  -18.9070  -29.5830 C.3     272 ARG   -0.1800
   4413 CG        -50.0430  -19.8360  -30.7260 C.3     272 ARG    0.0900
   4414 CD        -49.8330  -19.1590  -32.0700 C.3     272 ARG    0.0900
   4415 NE        -48.5090  -18.5460  -32.1740 N.pl3   272 ARG   -0.1800
   4416 CZ        -47.4430  -19.1470  -32.6930 C.cat   272 ARG    0.0900
   4417 NH1       -47.5360  -20.3830  -33.1650 N.pl3   272 ARG    0.0900
   4418 NH2       -46.2820  -18.5090  -32.7430 N.pl3   272 ARG    0.2000
   4419 HN        -51.9190  -19.0530  -28.5050 H       272 ARG    0.0900
   4420 HA        -49.5760  -20.5340  -28.1690 H       272 ARG    0.0900
   4421 HB1       -48.6010  -18.6380  -29.6810 H       272 ARG   -0.7000
   4422 HB2       -50.2860  -17.9850  -29.6700 H       272 ARG    0.4400
   4423 HG1       -51.1090  -20.1320  -30.6270 H       272 ARG    0.6400
   4424 HG2       -49.4110  -20.7480  -30.6730 H       272 ARG   -0.8000
   4425 HD1       -50.5890  -18.3560  -32.2070 H       272 ARG    0.4600
   4426 HD2       -49.9220  -19.9100  -32.8840 H       272 ARG    0.4600
   4427 HE        -48.3990  -17.6140  -31.8300 H       272 ARG   -0.8000
   4428 HH11      -48.4110  -20.8680  -33.1300 H       272 ARG    0.4600
   4429 HH12      -46.7320  -20.8310  -33.5550 H       272 ARG    0.4600
   4430 HH21      -46.2080  -17.5760  -32.3900 H       272 ARG    0.5100
   4431 HH22      -45.4810  -18.9610  -33.1340 H       272 ARG   -0.5100
   4432 N         -49.6360  -17.6900  -26.6070 N.am    273 SER   -0.4700
   4433 CA        -48.9540  -16.8970  -25.5930 C.3     273 SER    0.3100
   4434 C         -49.0280  -17.5700  -24.2290 C.2     273 SER    0.0700
   4435 O         -50.1150  -17.8990  -23.7540 O.2     273 SER    0.0900
   4436 CB        -49.5520  -15.4900  -25.5190 C.3     273 SER    0.0500
   4437 OG        -48.9270  -14.7240  -24.5050 O.3     273 SER    0.0900
   4438 HN        -50.5510  -17.3870  -26.8600 H       273 SER    0.0900
   4439 HA        -47.9080  -16.8470  -25.8560 H       273 SER   -0.6600
   4440 HB1       -50.6370  -15.5590  -25.2920 H       273 SER    0.4300
   4441 HB2       -49.4100  -14.9740  -26.4920 H       273 SER    0.5100
   4442 HG1       -49.1070  -13.8060  -24.7180 H       273 SER   -0.5100
   4443 N         -47.8670  -17.7770  -23.5940 N.am    274 PRO   -0.2900
   4444 CA        -47.8010  -18.3870  -22.2630 C.3     274 PRO    0.0000
   4445 C         -48.6400  -17.6000  -21.2670 C.2     274 PRO    0.0900
   4446 O         -49.2420  -18.1780  -20.3630 O.2     274 PRO    0.0900
   4447 CB        -46.3200  -18.2720  -21.9000 C.3     274 PRO    0.0200
   4448 CG        -45.6120  -18.2170  -23.2120 C.3     274 PRO    0.0900
   4449 CD        -46.5290  -17.4510  -24.1190 C.3     274 PRO   -0.1800
   4450 HA        -48.1820  -19.3950  -22.2910 H       274 PRO    0.0900
   4451 HB1       -45.9890  -19.1540  -21.3110 H       274 PRO    0.0900
   4452 HB2       -46.1270  -17.3530  -21.3080 H       274 PRO   -0.1800
   4453 HG1       -44.6360  -17.6970  -23.1100 H       274 PRO    0.0900
   4454 HG2       -45.4350  -19.2400  -23.6060 H       274 PRO    0.0900
   4455 HD1       -46.3490  -16.3570  -24.0550 H       274 PRO    0.5100
   4456 HD2       -46.4390  -17.7890  -25.1720 H       274 PRO   -0.5100
   4457 N         -48.6770  -16.2820  -21.4430 N.am    275 ASP   -0.4700
   4458 CA        -49.4320  -15.4090  -20.5570 C.3     275 ASP    0.3100
   4459 C         -50.9160  -15.7390  -20.6020 C.2     275 ASP    0.0700
   4460 O         -51.5280  -16.0440  -19.5770 O.2     275 ASP    0.0900
   4461 CB        -49.2150  -13.9450  -20.9440 C.3     275 ASP   -0.2800
   4462 CG        -47.7510  -13.5640  -20.9710 C.2     275 ASP    0.0900
   4463 OD1       -46.9570  -14.1980  -20.2440 O.co2   275 ASP    0.0900
   4464 OD2       -47.3940  -12.6260  -21.7160 O.co2   275 ASP    0.6200
   4465 HN        -48.1910  -15.8340  -22.1890 H       275 ASP   -0.7600
   4466 HA        -49.0970  -15.5860  -19.5470 H       275 ASP   -0.7600
   4467 HB1       -49.7360  -13.2950  -20.2080 H       275 ASP    0.5100
   4468 HB2       -49.6440  -13.7700  -21.9530 H       275 ASP   -0.5100
   4469 N         -51.4930  -15.6890  -21.7990 N.am    276 PHE   -0.4700
   4470 CA        -52.9080  -15.9800  -21.9770 C.3     276 PHE    0.3100
   4471 C         -53.2520  -17.3950  -21.5340 C.2     276 PHE    0.0700
   4472 O         -54.3710  -17.6630  -21.1090 O.2     276 PHE    0.0900
   4473 CB        -53.3230  -15.7680  -23.4350 C.3     276 PHE   -0.1800
   4474 CG        -53.6420  -14.3410  -23.7730 C.ar    276 PHE    0.0900
   4475 CD1       -52.6320  -13.4420  -24.0680 C.ar    276 PHE    0.0900
   4476 CD2       -54.9550  -13.9010  -23.7990 C.ar    276 PHE    0.0000
   4477 CE1       -52.9240  -12.1270  -24.3790 C.ar    276 PHE   -0.1150
   4478 CE2       -55.2550  -12.5880  -24.1110 C.ar    276 PHE    0.1150
   4479 CZ        -54.2380  -11.7010  -24.4010 C.ar    276 PHE   -0.1150
   4480 HN        -50.9860  -15.4510  -22.6230 H       276 PHE    0.1150
   4481 HA        -53.4690  -15.3220  -21.3290 H       276 PHE   -0.1150
   4482 HB1       -54.2340  -16.3680  -23.6480 H       276 PHE    0.1150
   4483 HB2       -52.4930  -16.0860  -24.1020 H       276 PHE   -0.1150
   4484 HD1       -51.6040  -13.7720  -24.0550 H       276 PHE    0.1150
   4485 HD2       -55.7540  -14.5920  -23.5730 H       276 PHE   -0.1150
   4486 HE1       -52.1260  -11.4350  -24.6040 H       276 PHE    0.1150
   4487 HE2       -56.2830  -12.2580  -24.1270 H       276 PHE    0.5100
   4488 HZ        -54.4680  -10.6740  -24.6440 H       276 PHE   -0.5100
   4489 N         -52.2830  -18.3020  -21.6360 N.am    277 ARG   -0.4700
   4490 CA        -52.4860  -19.6880  -21.2410 C.3     277 ARG    0.3100
   4491 C         -52.5830  -19.8010  -19.7220 C.2     277 ARG    0.0700
   4492 O         -53.5090  -20.4220  -19.1900 O.2     277 ARG    0.0900
   4493 CB        -51.3470  -20.5560  -21.7820 C.3     277 ARG   -0.1800
   4494 CG        -51.5310  -22.0530  -21.6050 C.3     277 ARG    0.0900
   4495 CD        -50.6880  -22.8150  -22.6220 C.3     277 ARG    0.0900
   4496 NE        -49.3110  -22.3200  -22.6690 N.pl3   277 ARG   -0.1800
   4497 CZ        -48.4600  -22.5740  -23.6590 C.cat   277 ARG    0.0900
   4498 NH1       -48.8390  -23.3130  -24.6950 N.pl3   277 ARG    0.0900
   4499 NH2       -47.2270  -22.0840  -23.6190 N.pl3   277 ARG    0.2000
   4500 HN        -51.3790  -18.0740  -21.9860 H       277 ARG    0.0900
   4501 HA        -53.4340  -20.0190  -21.6380 H       277 ARG    0.0900
   4502 HB1       -50.4110  -20.2600  -21.2640 H       277 ARG   -0.7000
   4503 HB2       -51.2390  -20.3470  -22.8670 H       277 ARG    0.4400
   4504 HG1       -52.6010  -22.3120  -21.7450 H       277 ARG    0.6400
   4505 HG2       -51.2220  -22.3440  -20.5780 H       277 ARG   -0.8000
   4506 HD1       -51.1250  -22.6930  -23.6360 H       277 ARG    0.4600
   4507 HD2       -50.6510  -23.8900  -22.3470 H       277 ARG    0.4600
   4508 HE        -48.9890  -21.7550  -21.9090 H       277 ARG   -0.8000
   4509 HH11      -49.7680  -23.6800  -24.7320 H       277 ARG    0.4600
   4510 HH12      -48.1970  -23.5010  -25.4370 H       277 ARG    0.4600
   4511 HH21      -46.9380  -21.5230  -22.8440 H       277 ARG    0.5100
   4512 HH22      -46.5880  -22.2750  -24.3640 H       277 ARG   -0.5100
   4513 N         -51.6290  -19.1860  -19.0270 N.am    278 ILE   -0.4700
   4514 CA        -51.6460  -19.1440  -17.5700 C.3     278 ILE    0.3100
   4515 C         -52.9260  -18.4900  -17.0660 C.2     278 ILE    0.0700
   4516 O         -53.5690  -18.9870  -16.1410 O.2     278 ILE    0.0900
   4517 CB        -50.4360  -18.3680  -17.0160 C.3     278 ILE   -0.0900
   4518 CG1       -49.1300  -19.0500  -17.4330 C.3     278 ILE    0.0900
   4519 CG2       -50.5250  -18.2570  -15.5000 C.3     278 ILE   -0.2700
   4520 CD        -47.8860  -18.3050  -17.0010 C.3     278 ILE    0.0900
   4521 HN        -50.8620  -18.7280  -19.4700 H       278 ILE    0.0900
   4522 HA        -51.6320  -20.1610  -17.2090 H       278 ILE    0.0900
   4523 HB        -50.4170  -17.3490  -17.4590 H       278 ILE   -0.1800
   4524 HG11      -49.1190  -19.1430  -18.5390 H       278 ILE    0.0900
   4525 HG12      -49.1050  -20.0670  -16.9870 H       278 ILE    0.0900
   4526 HG21      -50.5380  -19.2690  -15.0430 H       278 ILE   -0.2700
   4527 HG22      -51.4590  -17.7270  -15.2130 H       278 ILE    0.0900
   4528 HG23      -49.6460  -17.7020  -15.1090 H       278 ILE    0.0900
   4529 HD1       -47.7670  -18.3670  -15.8980 H       278 ILE    0.0900
   4530 HD2       -47.9660  -17.2360  -17.2890 H       278 ILE    0.5100
   4531 HD3       -46.9900  -18.7550  -17.4800 H       278 ILE   -0.5100
   4532 N         -53.2950  -17.3710  -17.6860 N.am    279 ALA   -0.4700
   4533 CA        -54.5140  -16.6610  -17.3230 C.3     279 ALA    0.3100
   4534 C         -55.7340  -17.5520  -17.5040 C.2     279 ALA    0.0700
   4535 O         -56.5430  -17.7090  -16.5910 O.2     279 ALA    0.0900
   4536 CB        -54.6570  -15.3980  -18.1560 C.3     279 ALA   -0.2700
   4537 HN        -52.7570  -16.9720  -18.4240 H       279 ALA    0.0900
   4538 HA        -54.4580  -16.4150  -16.2730 H       279 ALA    0.0900
   4539 HB1       -54.7030  -15.6560  -19.2360 H       279 ALA    0.0900
   4540 HB2       -53.7830  -14.7320  -17.9880 H       279 ALA    0.5100
   4541 HB3       -55.5920  -14.8650  -17.8780 H       279 ALA   -0.5100
   4542 N         -55.8570  -18.1350  -18.6940 N.am    280 PHE   -0.4700
   4543 CA        -56.9710  -19.0160  -19.0080 C.3     280 PHE    0.3100
   4544 C         -57.1030  -20.1200  -17.9700 C.2     280 PHE    0.0700
   4545 O         -58.1570  -20.2840  -17.3570 O.2     280 PHE    0.0900
   4546 CB        -56.8090  -19.6220  -20.4070 C.3     280 PHE   -0.1800
   4547 CG        -57.0940  -18.6590  -21.5260 C.ar    280 PHE    0.0900
   4548 CD1       -57.6550  -17.4180  -21.2660 C.ar    280 PHE    0.0900
   4549 CD2       -56.8060  -18.9970  -22.8400 C.ar    280 PHE    0.0000
   4550 CE1       -57.9190  -16.5320  -22.2950 C.ar    280 PHE   -0.1150
   4551 CE2       -57.0720  -18.1140  -23.8720 C.ar    280 PHE    0.1150
   4552 CZ        -57.6300  -16.8790  -23.5980 C.ar    280 PHE   -0.1150
   4553 HN        -55.1910  -17.9950  -19.4220 H       280 PHE    0.1150
   4554 HA        -57.8800  -18.4350  -18.9550 H       280 PHE   -0.1150
   4555 HB1       -57.5130  -20.4750  -20.5200 H       280 PHE    0.1150
   4556 HB2       -55.7620  -19.9720  -20.5340 H       280 PHE   -0.1150
   4557 HD1       -57.8880  -17.1410  -20.2490 H       280 PHE    0.1150
   4558 HD2       -56.3710  -19.9600  -23.0600 H       280 PHE   -0.1150
   4559 HE1       -58.3530  -15.5660  -22.0770 H       280 PHE    0.1150
   4560 HE2       -56.8440  -18.3900  -24.8910 H       280 PHE    0.5100
   4561 HZ        -57.8370  -16.1890  -24.4020 H       280 PHE   -0.5100
   4562 N         -56.0230  -20.8670  -17.7540 N.am    281 GLN   -0.4700
   4563 CA        -56.0580  -21.9570  -16.7900 C.3     281 GLN    0.3100
   4564 C         -56.3020  -21.4410  -15.3750 C.2     281 GLN    0.0700
   4565 O         -56.7210  -22.1950  -14.4940 O.2     281 GLN    0.0900
   4566 CB        -54.7750  -22.7870  -16.8510 C.3     281 GLN   -0.1800
   4567 CG        -53.5070  -22.0200  -16.5290 C.3     281 GLN    0.0900
   4568 CD        -52.2570  -22.8360  -16.7740 C.2     281 GLN    0.0900
   4569 NE2       -52.3330  -23.9450  -17.3310 N.am    281 GLN   -0.1800
   4570 OE1       -51.1170  -22.3180  -16.3750 O.2     281 GLN    0.0900
   4571 HN        -55.1610  -20.7180  -18.2320 H       281 GLN    0.0900
   4572 HA        -56.9140  -22.5750  -17.0180 H       281 GLN    0.5500
   4573 HB1       -54.6780  -23.2040  -17.8760 H       281 GLN   -0.5500
   4574 HB2       -54.8660  -23.6250  -16.1280 H       281 GLN   -0.6200
   4575 HG1       -53.5290  -21.7170  -15.4600 H       281 GLN    0.3200
   4576 HG2       -53.4650  -21.1100  -17.1640 H       281 GLN    0.3000
   4577 HE21      -51.5050  -24.4820  -17.4920 H       281 GLN    0.5100
   4578 HE22      -53.2230  -24.3010  -17.6190 H       281 GLN   -0.5100
   4579 N         -56.0450  -20.1530  -15.1590 N.am    282 GLU   -0.4700
   4580 CA        -56.2760  -19.5440  -13.8550 C.3     282 GLU    0.3100
   4581 C         -57.7580  -19.2830  -13.6190 C.2     282 GLU    0.0700
   4582 O         -58.2950  -19.6050  -12.5580 O.2     282 GLU    0.0900
   4583 CB        -55.4780  -18.2430  -13.7180 C.3     282 GLU   -0.1800
   4584 CG        -55.4540  -17.6600  -12.3080 C.3     282 GLU    0.0900
   4585 CD        -56.7320  -16.9220  -11.9480 C.2     282 GLU    0.0900
   4586 OE1       -57.5120  -16.5900  -12.8660 O.co2   282 GLU   -0.2800
   4587 OE2       -56.9550  -16.6730  -10.7440 O.co2   282 GLU    0.0900
   4588 HN        -55.6880  -19.5540  -15.8710 H       282 GLU    0.0900
   4589 HA        -55.9730  -20.2510  -13.0970 H       282 GLU    0.6200
   4590 HB1       -55.9210  -17.4880  -14.4010 H       282 GLU   -0.7600
   4591 HB2       -54.4310  -18.4410  -14.0320 H       282 GLU   -0.7600
   4592 HG1       -54.6040  -16.9490  -12.2260 H       282 GLU    0.5100
   4593 HG2       -55.3080  -18.4860  -11.5800 H       282 GLU   -0.5100
   4594 N         -58.4240  -18.7030  -14.6160 N.am    283 LEU   -0.4700
   4595 CA        -59.8460  -18.4010  -14.5100 C.3     283 LEU    0.3100
   4596 C         -60.6830  -19.6740  -14.4840 C.2     283 LEU    0.0700
   4597 O         -61.8040  -19.6810  -13.9780 O.2     283 LEU    0.0900
   4598 CB        -60.2960  -17.5000  -15.6640 C.3     283 LEU   -0.1800
   4599 CG        -59.7940  -16.0570  -15.6440 C.3     283 LEU    0.0900
   4600 CD1       -60.1910  -15.3310  -16.9200 C.3     283 LEU    0.0900
   4601 CD2       -60.3240  -15.3230  -14.4200 C.3     283 LEU   -0.0900
   4602 HN        -57.9840  -18.4530  -15.4740 H       283 LEU    0.0900
   4603 HA        -60.0120  -17.9080  -13.5640 H       283 LEU   -0.2700
   4604 HB1       -61.4060  -17.4730  -15.6600 H       283 LEU    0.0900
   4605 HB2       -59.9500  -17.9650  -16.6110 H       283 LEU    0.0900
   4606 HG        -58.6870  -16.0540  -15.5480 H       283 LEU    0.0900
   4607 HD11      -61.2970  -15.3190  -17.0250 H       283 LEU   -0.2700
   4608 HD12      -59.7580  -15.8510  -17.8020 H       283 LEU    0.0900
   4609 HD13      -59.8260  -14.2810  -16.8880 H       283 LEU    0.0900
   4610 HD21      -59.8420  -15.7150  -13.5000 H       283 LEU    0.0900
   4611 HD22      -61.4220  -15.4720  -14.3360 H       283 LEU    0.5100
   4612 HD23      -60.0990  -14.2380  -14.5030 H       283 LEU   -0.5100
   4613 N         -60.1240  -20.7560  -15.0190 N.am    284 LEU   -0.4700
   4614 CA        -60.8380  -22.0240  -15.1140 C.3     284 LEU    0.3100
   4615 C         -60.6410  -22.8800  -13.8650 C.2     284 LEU    0.0700
   4616 O         -61.0870  -24.0250  -13.8100 O.2     284 LEU    0.0900
   4617 CB        -60.4120  -22.7980  -16.3680 C.3     284 LEU   -0.1800
   4618 CG        -60.7900  -22.1840  -17.7210 C.3     284 LEU    0.0900
   4619 CD1       -60.2480  -23.0240  -18.8690 C.3     284 LEU    0.0900
   4620 CD2       -62.2980  -22.0190  -17.8430 C.3     284 LEU   -0.0900
   4621 HN        -59.1940  -20.7490  -15.3790 H       284 LEU    0.0900
   4622 HA        -61.8950  -21.8110  -15.1470 H       284 LEU   -0.2700
   4623 HB1       -60.8710  -23.8070  -16.3160 H       284 LEU    0.0900
   4624 HB2       -59.3070  -22.9020  -16.3420 H       284 LEU    0.0900
   4625 HG        -60.3710  -21.1570  -17.7870 H       284 LEU    0.0900
   4626 HD11      -60.6670  -24.0520  -18.8210 H       284 LEU   -0.2700
   4627 HD12      -59.1410  -23.0890  -18.8010 H       284 LEU    0.0900
   4628 HD13      -60.5380  -22.5690  -19.8410 H       284 LEU    0.0900
   4629 HD21      -62.6760  -21.3530  -17.0390 H       284 LEU    0.0900
   4630 HD22      -62.7950  -23.0080  -17.7480 H       284 LEU    0.5100
   4631 HD23      -62.5510  -21.5660  -18.8260 H       284 LEU   -0.5100
   4632 N         -59.9660  -22.3170  -12.8640 N.am    285 CYS   -0.4700
   4633 CA        -59.7290  -23.0070  -11.6020 C.3     285 CYS    0.3100
   4634 C         -58.9080  -24.2790  -11.8000 C.2     285 CYS    0.0700
   4635 O         -59.2440  -25.3340  -11.2620 O.2     285 CYS    0.0900
   4636 CB        -61.0560  -23.3490  -10.9160 C.3     285 CYS   -0.1100
   4637 SG        -62.1870  -21.9530  -10.6870 S.3     285 CYS    0.0900
   4638 HN        -59.5910  -21.3960  -12.9340 H       285 CYS    0.0900
   4639 HA        -59.1370  -22.3600  -10.9720 H       285 CYS   -0.2300
   4640 HB1       -60.8220  -23.7850   -9.9230 H       285 CYS    0.1600
   4641 HB2       -61.5650  -24.1230  -11.5270 H       285 CYS    0.5100
   4642 HG1       -62.2920  -21.6770  -11.9780 H       285 CYS   -0.5100
   4643 N         -57.8090  -24.2380  -12.5830 N.am    286 LEU   -0.4700
   4644 CA        -57.0410  -25.4390  -12.8670 C.3     286 LEU    0.3100
   4645 CAT       -54.5120  -26.4200  -10.2030 C.3     286 LEU    0.0700
   4646 C         -55.7490  -25.4530  -12.0710 C.2     286 LEU    0.0900
   4647 O         -54.7890  -24.7480  -12.3720 O.2     286 LEU   -0.1800
   4648 CB        -56.7260  -25.5860  -14.3800 C.3     286 LEU    0.0900
   4649 CG        -57.9680  -25.5740  -15.2990 C.3     286 LEU    0.0900
   4650 CD1       -57.5610  -25.6800  -16.7770 C.3     286 LEU   -0.0900
   4651 CD2       -58.9780  -26.6770  -14.9470 C.3     286 LEU    0.0900
   4652 NT        -55.6930  -26.3000  -11.0240 N.am    286 LEU   -0.2700
   4653 HN        -57.4780  -23.3920  -12.9950 H       286 LEU    0.0900
   4654 HNT       -56.4640  -26.8810  -10.7720 H       286 LEU    0.0900
   4655 HA        -57.6190  -26.2850  -12.5270 H       286 LEU    0.0900
   4656 HB1       -56.1890  -26.5460  -14.5320 H       286 LEU   -0.2700
   4657 HB2       -56.0610  -24.7490  -14.6800 H       286 LEU    0.0900
   4658 HG        -58.5300  -24.6270  -15.1420 H       286 LEU    0.0900
   4659 HD11      -57.0060  -26.6270  -16.9520 H       286 LEU    0.0900
   4660 HD12      -56.9050  -24.8280  -17.0510 H       286 LEU    0.5100
   4661 HD13      -58.4670  -25.6770  -17.4200 H       286 LEU   -0.5100
   4662 HD21      -59.3350  -26.5500  -13.9030 H       286 LEU   -0.4700
   4663 HD22      -58.4970  -27.6730  -15.0380 H       286 LEU    0.3100
   4664 HD23      -59.8530  -26.6200  -15.6300 H       286 LEU   -0.1100
   4665 HT1       -54.2810  -25.4370   -9.7400 H       286 LEU    0.0900
   4666 HT2       -53.6500  -26.7350  -10.8300 H       286 LEU    0.0900
   4667 HT3       -54.6890  -27.1640   -9.3980 H       286 LEU    0.0900
@<TRIPOS>BOND
     1    1    2 1
     2    2   13 1
     3    2    6 1
     4    2    4 1
     5    4    5 2
     6    6   15 1
     7    6    7 1
     8    7    8 2
     9    7    9 2
    10    3   10 1
    11    3   16 1
    12    3   17 1
    13    3   18 1
    14   10    1 1
    15   10   11 2
    16   12    1 1
    17   14    6 1
    18   19   20 1
    19   20   21 1
    20   20   29 1
    21   20   23 1
    22   21   22 2
    23   23   31 1
    24   23   24 1
    25   24   33 1
    26   24   25 1
    27   25   26 2
    28   25   27 2
    29   28   19 1
    30   30   23 1
    31   32   24 1
    32    4   19 am
    33   34   35 1
    34   35   42 1
    35   35   36 1
    36   35   38 1
    37   36   37 2
    38   38   40 1
    39   38   39 1
    40   38   43 1
    41   39   44 1
    42   39   45 1
    43   39   46 1
    44   40   49 1
    45   40   48 1
    46   40   47 1
    47   41   34 1
    48   21   34 am
    49   50   51 1
    50   51   52 1
    51   51   65 1
    52   51   54 1
    53   52   53 2
    54   54   55 1
    55   54   67 1
    56   55   56 ar
    57   55   57 ar
    58   56   68 1
    59   56   60 ar
    60   57   59 ar
    61   57   58 ar
    62   58   60 ar
    63   58   61 ar
    64   59   70 1
    65   59   62 ar
    66   60   69 1
    67   61   63 ar
    68   61   71 1
    69   62   72 1
    70   62   63 ar
    71   63   73 1
    72   64   50 1
    73   66   54 1
    74   36   50 am
    75   74   75 1
    76   75   82 1
    77   75   76 1
    78   75   78 1
    79   76   77 2
    80   78   80 1
    81   78   79 1
    82   78   83 1
    83   79   84 1
    84   79   85 1
    85   79   86 1
    86   80   89 1
    87   80   88 1
    88   80   87 1
    89   81   74 1
    90   52   74 am
    91   90   91 1
    92   91   98 1
    93   91   92 1
    94   91   94 1
    95   92   93 2
    96   94   96 1
    97   94   95 1
    98   94   99 1
    99   95  100 1
   100   95  101 1
   101   95  102 1
   102   96  105 1
   103   96  104 1
   104   96  103 1
   105   97   90 1
   106   76   90 am
   107  106  107 1
   108  107  112 1
   109  107  108 1
   110  108  109 2
   111  110  106 1
   112  111  107 1
   113   92  106 am
   114  113  114 1
   115  114  117 1
   116  114  122 1
   117  114  115 1
   118  115  116 2
   119  117  118 1
   120  117  124 1
   121  118  126 1
   122  118  119 1
   123  119  120 1
   124  120  127 1
   125  120  128 1
   126  120  129 1
   127  121  113 1
   128  123  117 1
   129  125  118 1
   130  108  113 am
   131  130  131 1
   132  131  136 1
   133  131  132 1
   134  132  133 2
   135  134  130 1
   136  135  131 1
   137  115  130 am
   138  137  138 1
   139  138  146 1
   140  138  141 1
   141  138  139 1
   142  139  140 2
   143  141  147 1
   144  141  143 1
   145  141  142 1
   146  142  149 1
   147  143  150 1
   148  143  151 1
   149  143  152 1
   150  144  142 1
   151  144  153 1
   152  144  154 1
   153  144  155 1
   154  145  137 1
   155  148  142 1
   156  132  137 am
   157  156  157 1
   158  157  164 1
   159  157  158 1
   160  157  160 1
   161  158  159 2
   162  160  162 1
   163  160  161 1
   164  160  165 1
   165  161  166 1
   166  161  167 1
   167  161  168 1
   168  162  171 1
   169  162  170 1
   170  162  169 1
   171  163  156 1
   172  139  156 am
   173  172  173 1
   174  173  176 1
   175  173  181 1
   176  173  174 1
   177  174  175 2
   178  176  177 1
   179  176  183 1
   180  177  185 1
   181  177  178 1
   182  178  179 1
   183  179  186 1
   184  179  187 1
   185  179  188 1
   186  180  172 1
   187  182  176 1
   188  184  177 1
   189  158  172 am
   190  189  190 1
   191  190  196 1
   192  190  193 1
   193  190  191 1
   194  191  192 2
   195  193  198 1
   196  193  194 1
   197  195  189 1
   198  197  193 1
   199  199  194 1
   200  174  189 am
   201  200  201 1
   202  201  209 1
   203  201  204 1
   204  201  202 1
   205  202  203 2
   206  204  211 1
   207  204  205 1
   208  205  212 1
   209  205  206 1
   210  205  207 1
   211  206  213 1
   212  206  214 1
   213  206  215 1
   214  207  216 1
   215  207  217 1
   216  207  218 1
   217  208  200 1
   218  210  204 1
   219  191  200 am
   220  219  220 1
   221  220  228 1
   222  220  223 1
   223  220  221 1
   224  221  222 2
   225  223  229 1
   226  223  225 1
   227  223  224 1
   228  224  231 1
   229  225  232 1
   230  225  233 1
   231  225  234 1
   232  226  224 1
   233  226  235 1
   234  226  236 1
   235  226  237 1
   236  227  219 1
   237  230  224 1
   238  202  219 am
   239  238  239 1
   240  239  246 1
   241  239  240 1
   242  239  242 1
   243  240  241 2
   244  242  244 1
   245  242  243 1
   246  242  247 1
   247  243  248 1
   248  243  249 1
   249  243  250 1
   250  244  253 1
   251  244  252 1
   252  244  251 1
   253  245  238 1
   254  221  238 am
   255  254  255 1
   256  255  263 1
   257  255  258 1
   258  255  256 1
   259  256  257 2
   260  258  265 1
   261  258  259 1
   262  259  266 1
   263  259  260 1
   264  259  261 1
   265  260  267 1
   266  260  268 1
   267  260  269 1
   268  261  270 1
   269  261  271 1
   270  261  272 1
   271  262  254 1
   272  264  258 1
   273  240  254 am
   274  273  274 1
   275  274  275 1
   276  274  279 1
   277  274  277 1
   278  275  276 2
   279  277  280 1
   280  277  281 1
   281  277  282 1
   282  278  273 1
   283  256  273 am
   284  283  284 1
   285  284  292 1
   286  284  287 1
   287  284  285 1
   288  285  286 2
   289  287  293 1
   290  287  289 1
   291  287  288 1
   292  288  295 1
   293  289  296 1
   294  289  297 1
   295  289  298 1
   296  290  288 1
   297  290  299 1
   298  290  300 1
   299  290  301 1
   300  291  283 1
   301  294  288 1
   302  275  283 am
   303  302  303 1
   304  303  310 1
   305  303  304 1
   306  303  306 1
   307  304  305 2
   308  306  308 1
   309  306  307 1
   310  306  311 1
   311  307  312 1
   312  307  313 1
   313  307  314 1
   314  308  317 1
   315  308  316 1
   316  308  315 1
   317  309  302 1
   318  285  302 am
   319  318  319 1
   320  319  330 1
   321  319  322 1
   322  319  320 1
   323  320  321 2
   324  322  332 1
   325  322  323 1
   326  323  324 ar
   327  323  325 ar
   328  324  333 1
   329  324  326 ar
   330  325  327 ar
   331  325  334 1
   332  326  335 1
   333  326  328 ar
   334  327  328 ar
   335  327  336 1
   336  328  337 1
   337  329  318 1
   338  331  322 1
   339  304  318 am
   340  338  339 1
   341  339  344 1
   342  339  340 1
   343  340  341 2
   344  342  338 1
   345  343  339 1
   346  320  338 am
   347  345  346 1
   348  346  354 1
   349  346  349 1
   350  346  347 1
   351  347  348 2
   352  349  356 1
   353  349  350 1
   354  350  351 am
   355  350  352 2
   356  351  357 1
   357  351  358 1
   358  353  345 1
   359  355  349 1
   360  340  345 am
   361  359  360 1
   362  360  367 1
   363  360  361 1
   364  360  363 1
   365  361  362 2
   366  363  365 1
   367  363  364 1
   368  363  368 1
   369  364  369 1
   370  364  370 1
   371  364  371 1
   372  365  374 1
   373  365  373 1
   374  365  372 1
   375  366  359 1
   376  347  359 am
   377  375  376 1
   378  376  384 1
   379  376  379 1
   380  376  377 1
   381  377  378 2
   382  379  386 1
   383  379  380 1
   384  380  387 1
   385  380  381 1
   386  380  382 1
   387  381  388 1
   388  381  389 1
   389  381  390 1
   390  382  391 1
   391  382  392 1
   392  382  393 1
   393  383  375 1
   394  385  379 1
   395  361  375 am
   396  394  395 1
   397  395  402 1
   398  395  396 1
   399  395  398 1
   400  396  397 2
   401  398  400 1
   402  398  399 1
   403  398  403 1
   404  399  404 1
   405  399  405 1
   406  399  406 1
   407  400  409 1
   408  400  408 1
   409  400  407 1
   410  401  394 1
   411  377  394 am
   412  410  411 1
   413  411  419 1
   414  411  414 1
   415  411  412 1
   416  412  413 2
   417  414  420 1
   418  414  416 1
   419  414  415 1
   420  415  422 1
   421  416  423 1
   422  416  424 1
   423  416  425 1
   424  417  415 1
   425  417  426 1
   426  417  427 1
   427  417  428 1
   428  418  410 1
   429  421  415 1
   430  396  410 am
   431  429  430 1
   432  430  437 1
   433  430  433 1
   434  430  431 1
   435  431  432 2
   436  433  438 1
   437  433  434 1
   438  433  435 1
   439  434  440 1
   440  434  441 1
   441  434  442 1
   442  435  439 1
   443  436  429 1
   444  412  429 am
   445  443  444 1
   446  444  445 1
   447  444  449 1
   448  444  447 1
   449  445  446 2
   450  447  450 1
   451  447  451 1
   452  447  452 1
   453  448  443 1
   454  431  443 am
   455  453  454 1
   456  454  462 1
   457  454  457 1
   458  454  455 1
   459  455  456 2
   460  457  463 1
   461  457  459 1
   462  457  458 1
   463  458  465 1
   464  459  466 1
   465  459  467 1
   466  459  468 1
   467  460  458 1
   468  460  469 1
   469  460  470 1
   470  460  471 1
   471  461  453 1
   472  464  458 1
   473  445  453 am
   474  472  473 1
   475  473  474 1
   476  473  478 1
   477  473  476 1
   478  474  475 2
   479  476  479 1
   480  476  480 1
   481  476  481 1
   482  477  472 1
   483  455  472 am
   484  482  483 1
   485  483  492 1
   486  483  486 1
   487  483  484 1
   488  484  485 2
   489  486  494 1
   490  486  487 1
   491  487  496 1
   492  487  488 1
   493  488  498 1
   494  488  489 1
   495  489  500 1
   496  489  490 1
   497  490  501 1
   498  490  502 1
   499  490  503 1
   500  491  482 1
   501  493  486 1
   502  495  487 1
   503  497  488 1
   504  499  489 1
   505  474  482 am
   506  504  505 1
   507  505  516 1
   508  505  508 1
   509  505  506 1
   510  506  507 2
   511  508  518 1
   512  508  509 1
   513  509  510 ar
   514  509  511 ar
   515  510  519 1
   516  510  512 ar
   517  511  513 ar
   518  511  520 1
   519  512  521 1
   520  512  514 ar
   521  513  514 ar
   522  513  522 1
   523  514  523 1
   524  515  504 1
   525  517  508 1
   526  484  504 am
   527  524  525 1
   528  525  526 1
   529  525  534 1
   530  525  528 1
   531  526  527 2
   532  528  536 1
   533  528  529 1
   534  529  538 1
   535  529  530 1
   536  530  531 2
   537  530  532 2
   538  533  524 1
   539  535  528 1
   540  537  529 1
   541  506  524 am
   542  539  540 1
   543  540  541 1
   544  540  551 1
   545  540  543 1
   546  541  542 2
   547  543  553 1
   548  543  544 1
   549  544  555 1
   550  544  545 1
   551  545  557 1
   552  545  546 1
   553  546  558 1
   554  546  547 2
   555  547  548 2
   556  547  549 2
   557  548  559 1
   558  548  560 1
   559  549  562 1
   560  549  561 1
   561  550  539 1
   562  552  543 1
   563  554  544 1
   564  556  545 1
   565  526  539 am
   566  563  564 1
   567  564  572 1
   568  564  567 1
   569  564  565 1
   570  565  566 2
   571  567  574 1
   572  567  568 1
   573  568  575 1
   574  568  569 1
   575  568  570 1
   576  569  576 1
   577  569  577 1
   578  569  578 1
   579  570  579 1
   580  570  580 1
   581  570  581 1
   582  571  563 1
   583  573  567 1
   584  541  563 am
   585  582  583 1
   586  583  592 1
   587  583  586 1
   588  583  584 1
   589  584  585 2
   590  586  594 1
   591  586  587 1
   592  587  596 1
   593  587  588 1
   594  588  590 2
   595  588  589 am
   596  589  597 1
   597  589  598 1
   598  591  582 1
   599  593  586 1
   600  595  587 1
   601  565  582 am
   602  599  600 1
   603  600  607 1
   604  600  603 1
   605  600  601 1
   606  601  602 2
   607  603  608 1
   608  603  604 1
   609  603  605 1
   610  604  610 1
   611  604  611 1
   612  604  612 1
   613  605  609 1
   614  606  599 1
   615  584  599 am
   616  613  614 1
   617  614  621 1
   618  614  615 1
   619  614  617 1
   620  615  616 2
   621  617  619 1
   622  617  618 1
   623  617  622 1
   624  618  623 1
   625  618  624 1
   626  618  625 1
   627  619  628 1
   628  619  627 1
   629  619  626 1
   630  620  613 1
   631  601  613 am
   632  629  630 1
   633  630  637 1
   634  630  633 1
   635  630  631 1
   636  631  632 2
   637  633  638 1
   638  633  634 1
   639  633  635 1
   640  634  640 1
   641  634  641 1
   642  634  642 1
   643  635  639 1
   644  636  629 1
   645  615  629 am
   646  643  644 1
   647  644  652 1
   648  644  647 1
   649  644  645 1
   650  645  646 2
   651  647  654 1
   652  647  648 1
   653  648  649 am
   654  648  650 2
   655  649  655 1
   656  649  656 1
   657  651  643 1
   658  653  647 1
   659  631  643 am
   660  657  658 1
   661  658  659 1
   662  658  670 1
   663  658  661 1
   664  659  660 2
   665  661  672 1
   666  661  662 1
   667  662  664 ar
   668  662  663 ar
   669  663  673 1
   670  663  665 ar
   671  664  666 ar
   672  664  674 1
   673  665  667 ar
   674  665  675 1
   675  666  667 ar
   676  666  676 1
   677  667  668 1
   678  668  677 1
   679  669  657 1
   680  671  661 1
   681  645  657 am
   682  678  679 1
   683  679  690 1
   684  679  682 1
   685  679  680 1
   686  680  681 2
   687  682  692 1
   688  682  683 1
   689  683  684 ar
   690  683  685 ar
   691  684  693 1
   692  684  686 ar
   693  685  687 ar
   694  685  694 1
   695  686  695 1
   696  686  688 ar
   697  687  688 ar
   698  687  696 1
   699  688  697 1
   700  689  678 1
   701  691  682 1
   702  659  678 am
   703  698  699 1
   704  699  707 1
   705  699  702 1
   706  699  700 1
   707  700  701 2
   708  702  708 1
   709  702  704 1
   710  702  703 1
   711  703  710 1
   712  704  711 1
   713  704  712 1
   714  704  713 1
   715  705  703 1
   716  705  714 1
   717  705  715 1
   718  705  716 1
   719  706  698 1
   720  709  703 1
   721  680  698 am
   722  717  718 1
   723  718  725 1
   724  718  721 1
   725  718  719 1
   726  719  720 2
   727  721  726 1
   728  721  722 1
   729  721  723 1
   730  722  728 1
   731  722  729 1
   732  722  730 1
   733  723  727 1
   734  724  717 1
   735  700  717 am
   736  731  732 1
   737  732  738 1
   738  732  735 1
   739  732  733 1
   740  733  734 2
   741  735  740 1
   742  735  736 1
   743  737  731 1
   744  739  735 1
   745  741  736 1
   746  719  731 am
   747  742  743 1
   748  743  751 1
   749  743  746 1
   750  743  744 1
   751  744  745 2
   752  746  753 1
   753  746  747 1
   754  747  754 1
   755  747  748 1
   756  747  749 1
   757  748  755 1
   758  748  756 1
   759  748  757 1
   760  749  758 1
   761  749  759 1
   762  749  760 1
   763  750  742 1
   764  752  746 1
   765  733  742 am
   766  761  762 1
   767  762  763 1
   768  762  767 1
   769  762  765 1
   770  763  764 2
   771  765  768 1
   772  765  769 1
   773  765  770 1
   774  766  761 1
   775  744  761 am
   776  771  772 1
   777  772  778 1
   778  772  775 1
   779  772  773 1
   780  773  774 2
   781  775  780 1
   782  775  776 1
   783  777  771 1
   784  779  775 1
   785  781  776 1
   786  763  771 am
   787  782  783 1
   788  783  784 1
   789  783  788 1
   790  783  786 1
   791  784  785 2
   792  786  789 1
   793  786  790 1
   794  786  791 1
   795  787  782 1
   796  773  782 am
   797  792  793 1
   798  793  801 1
   799  793  796 1
   800  793  794 1
   801  794  795 2
   802  796  803 1
   803  796  797 1
   804  797  798 2
   805  797  799 2
   806  800  792 1
   807  802  796 1
   808  784  792 am
   809  804  805 1
   810  805  813 1
   811  805  808 1
   812  805  806 1
   813  806  807 2
   814  808  815 1
   815  808  809 1
   816  809  816 1
   817  809  810 1
   818  809  811 1
   819  810  817 1
   820  810  818 1
   821  810  819 1
   822  811  820 1
   823  811  821 1
   824  811  822 1
   825  812  804 1
   826  814  808 1
   827  794  804 am
   828  823  824 1
   829  824  831 1
   830  824  825 1
   831  824  827 1
   832  825  826 2
   833  827  829 1
   834  827  828 1
   835  827  832 1
   836  828  833 1
   837  828  834 1
   838  828  835 1
   839  829  838 1
   840  829  837 1
   841  829  836 1
   842  830  823 1
   843  806  823 am
   844  839  840 1
   845  840  843 1
   846  840  848 1
   847  840  841 1
   848  841  842 2
   849  843  844 1
   850  843  850 1
   851  844  852 1
   852  844  845 1
   853  845  846 1
   854  846  853 1
   855  846  854 1
   856  846  855 1
   857  847  839 1
   858  849  843 1
   859  851  844 1
   860  825  839 am
   861  856  857 1
   862  857  862 1
   863  857  858 1
   864  858  859 2
   865  860  856 1
   866  861  857 1
   867  841  856 am
   868  863  864 1
   869  864  872 1
   870  864  867 1
   871  864  865 1
   872  865  866 2
   873  867  874 1
   874  867  868 1
   875  868  875 1
   876  868  869 1
   877  868  870 1
   878  869  876 1
   879  869  877 1
   880  869  878 1
   881  870  879 1
   882  870  880 1
   883  870  881 1
   884  871  863 1
   885  873  867 1
   886  858  863 am
   887  882  883 1
   888  883  884 1
   889  883  888 1
   890  883  886 1
   891  884  885 2
   892  886  889 1
   893  886  890 1
   894  886  891 1
   895  887  882 1
   896  865  882 am
   897  892  893 1
   898  893  900 1
   899  893  894 1
   900  893  896 1
   901  894  895 2
   902  896  898 1
   903  896  897 1
   904  896  901 1
   905  897  902 1
   906  897  903 1
   907  897  904 1
   908  898  907 1
   909  898  906 1
   910  898  905 1
   911  899  892 1
   912  884  892 am
   913  908  909 1
   914  909  916 1
   915  909  910 1
   916  909  912 1
   917  910  911 2
   918  912  914 1
   919  912  913 1
   920  912  917 1
   921  913  918 1
   922  913  919 1
   923  913  920 1
   924  914  923 1
   925  914  922 1
   926  914  921 1
   927  915  908 1
   928  894  908 am
   929  924  930 1
   930  924  925 1
   931  925  928 1
   932  925  931 1
   933  925  926 1
   934  926  927 2
   935  928  929 1
   936  928  933 1
   937  929  930 1
   938  929  935 1
   939  930  937 1
   940  932  928 1
   941  934  929 1
   942  936  930 1
   943  910  924 am
   944  938  939 1
   945  939  950 1
   946  939  942 1
   947  939  940 1
   948  940  941 2
   949  942  952 1
   950  942  943 1
   951  943  944 ar
   952  943  945 ar
   953  944  953 1
   954  944  946 ar
   955  945  947 ar
   956  945  954 1
   957  946  955 1
   958  946  948 ar
   959  947  948 ar
   960  947  956 1
   961  948  957 1
   962  949  938 1
   963  951  942 1
   964  926  938 am
   965  958  959 1
   966  959  964 1
   967  959  960 1
   968  960  961 2
   969  962  958 1
   970  963  959 1
   971  940  958 am
   972  965  966 1
   973  966  967 1
   974  966  971 1
   975  966  969 1
   976  967  968 2
   977  969  972 1
   978  969  973 1
   979  969  974 1
   980  970  965 1
   981  960  965 am
   982  975  976 1
   983  976  977 1
   984  976  981 1
   985  976  979 1
   986  977  978 2
   987  979  982 1
   988  979  983 1
   989  979  984 1
   990  980  975 1
   991  967  975 am
   992  985  986 1
   993  985  995 1
   994  986  987 1
   995  986  989 1
   996  986  996 1
   997  987  988 2
   998  989  990 1
   999  989  997 1
  1000  989  998 1
  1001  990  991 ar
  1002  990  992 ar
  1003  991  994 ar
  1004  991  999 1
  1005  992  993 ar
  1006  993  994 ar
  1007  993 1000 1
  1008  994 1001 1
  1009  977  985 am
  1010 1002 1003 1
  1011 1003 1011 1
  1012 1003 1006 1
  1013 1003 1004 1
  1014 1004 1005 2
  1015 1006 1012 1
  1016 1006 1008 1
  1017 1006 1007 1
  1018 1007 1014 1
  1019 1008 1015 1
  1020 1008 1016 1
  1021 1008 1017 1
  1022 1009 1007 1
  1023 1009 1018 1
  1024 1009 1019 1
  1025 1009 1020 1
  1026 1010 1002 1
  1027 1013 1007 1
  1028 1002  987 am
  1029 1021 1022 1
  1030 1022 1030 1
  1031 1022 1025 1
  1032 1022 1023 1
  1033 1023 1024 2
  1034 1025 1032 1
  1035 1025 1026 1
  1036 1026 1033 1
  1037 1026 1027 1
  1038 1026 1028 1
  1039 1027 1034 1
  1040 1027 1035 1
  1041 1027 1036 1
  1042 1028 1037 1
  1043 1028 1038 1
  1044 1028 1039 1
  1045 1029 1021 1
  1046 1031 1025 1
  1047 1004 1021 am
  1048 1040 1041 1
  1049 1041 1048 1
  1050 1041 1044 1
  1051 1041 1042 1
  1052 1042 1043 2
  1053 1044 1049 1
  1054 1044 1045 1
  1055 1044 1046 1
  1056 1045 1051 1
  1057 1045 1052 1
  1058 1045 1053 1
  1059 1046 1050 1
  1060 1047 1040 1
  1061 1023 1040 am
  1062 1054 1055 1
  1063 1055 1064 1
  1064 1055 1058 1
  1065 1055 1056 1
  1066 1056 1057 2
  1067 1058 1066 1
  1068 1058 1059 1
  1069 1059 1068 1
  1070 1059 1060 1
  1071 1060 1070 1
  1072 1060 1061 1
  1073 1061 1072 1
  1074 1061 1062 1
  1075 1062 1073 1
  1076 1062 1074 1
  1077 1062 1075 1
  1078 1063 1054 1
  1079 1065 1058 1
  1080 1067 1059 1
  1081 1069 1060 1
  1082 1071 1061 1
  1083 1042 1054 am
  1084 1076 1077 1
  1085 1077 1084 1
  1086 1077 1080 1
  1087 1077 1078 1
  1088 1078 1079 2
  1089 1080 1085 1
  1090 1080 1081 1
  1091 1080 1082 1
  1092 1081 1087 1
  1093 1081 1088 1
  1094 1081 1089 1
  1095 1082 1086 1
  1096 1083 1076 1
  1097 1056 1076 am
  1098 1090 1091 1
  1099 1091 1092 1
  1100 1091 1105 1
  1101 1091 1094 1
  1102 1092 1093 2
  1103 1094 1095 1
  1104 1094 1107 1
  1105 1095 1096 ar
  1106 1095 1097 ar
  1107 1096 1108 1
  1108 1096 1100 ar
  1109 1097 1099 ar
  1110 1097 1098 ar
  1111 1098 1100 ar
  1112 1098 1101 ar
  1113 1099 1110 1
  1114 1099 1102 ar
  1115 1100 1109 1
  1116 1101 1103 ar
  1117 1101 1111 1
  1118 1102 1112 1
  1119 1102 1103 ar
  1120 1103 1113 1
  1121 1104 1090 1
  1122 1106 1094 1
  1123 1078 1090 am
  1124 1114 1115 1
  1125 1115 1122 1
  1126 1115 1118 1
  1127 1115 1116 1
  1128 1116 1117 2
  1129 1118 1123 1
  1130 1118 1119 1
  1131 1118 1120 1
  1132 1119 1125 1
  1133 1119 1126 1
  1134 1119 1127 1
  1135 1120 1124 1
  1136 1121 1114 1
  1137 1092 1114 am
  1138 1128 1129 1
  1139 1129 1140 1
  1140 1129 1132 1
  1141 1129 1130 1
  1142 1130 1131 2
  1143 1132 1142 1
  1144 1132 1133 1
  1145 1133 1134 ar
  1146 1133 1135 ar
  1147 1134 1143 1
  1148 1134 1136 ar
  1149 1135 1137 ar
  1150 1135 1144 1
  1151 1136 1145 1
  1152 1136 1138 ar
  1153 1137 1138 ar
  1154 1137 1146 1
  1155 1138 1147 1
  1156 1139 1128 1
  1157 1141 1132 1
  1158 1116 1128 am
  1159 1148 1149 1
  1160 1149 1154 1
  1161 1149 1150 1
  1162 1150 1151 2
  1163 1152 1148 1
  1164 1153 1149 1
  1165 1130 1148 am
  1166 1155 1156 1
  1167 1156 1164 1
  1168 1156 1159 1
  1169 1156 1157 1
  1170 1157 1158 2
  1171 1159 1166 1
  1172 1159 1160 1
  1173 1160 1161 am
  1174 1160 1162 2
  1175 1161 1167 1
  1176 1161 1168 1
  1177 1163 1155 1
  1178 1165 1159 1
  1179 1150 1155 am
  1180 1169 1170 1
  1181 1170 1181 1
  1182 1170 1173 1
  1183 1170 1171 1
  1184 1171 1172 2
  1185 1173 1183 1
  1186 1173 1174 1
  1187 1174 1175 ar
  1188 1174 1176 ar
  1189 1175 1184 1
  1190 1175 1177 ar
  1191 1176 1178 ar
  1192 1176 1185 1
  1193 1177 1186 1
  1194 1177 1179 ar
  1195 1178 1179 ar
  1196 1178 1187 1
  1197 1179 1188 1
  1198 1180 1169 1
  1199 1182 1173 1
  1200 1157 1169 am
  1201 1189 1190 1
  1202 1190 1191 1
  1203 1190 1204 1
  1204 1190 1193 1
  1205 1191 1192 2
  1206 1193 1194 1
  1207 1193 1206 1
  1208 1194 1195 ar
  1209 1194 1196 ar
  1210 1195 1207 1
  1211 1195 1199 ar
  1212 1196 1198 ar
  1213 1196 1197 ar
  1214 1197 1199 ar
  1215 1197 1200 ar
  1216 1198 1209 1
  1217 1198 1201 ar
  1218 1199 1208 1
  1219 1200 1202 ar
  1220 1200 1210 1
  1221 1201 1211 1
  1222 1201 1202 ar
  1223 1202 1212 1
  1224 1203 1189 1
  1225 1205 1193 1
  1226 1171 1189 am
  1227 1213 1214 1
  1228 1214 1220 1
  1229 1214 1217 1
  1230 1214 1215 1
  1231 1215 1216 2
  1232 1217 1222 1
  1233 1217 1218 1
  1234 1219 1213 1
  1235 1221 1217 1
  1236 1191 1213 am
  1237 1223 1224 1
  1238 1224 1225 1
  1239 1224 1233 1
  1240 1224 1227 1
  1241 1225 1226 2
  1242 1227 1235 1
  1243 1227 1228 1
  1244 1228 1237 1
  1245 1228 1229 1
  1246 1229 1230 2
  1247 1229 1231 2
  1248 1232 1223 1
  1249 1234 1227 1
  1250 1236 1228 1
  1251 1215 1223 am
  1252 1238 1239 1
  1253 1239 1250 1
  1254 1239 1242 1
  1255 1239 1240 1
  1256 1240 1241 2
  1257 1242 1252 1
  1258 1242 1243 1
  1259 1243 1244 ar
  1260 1243 1245 ar
  1261 1244 1253 1
  1262 1244 1246 ar
  1263 1245 1247 ar
  1264 1245 1254 1
  1265 1246 1255 1
  1266 1246 1248 ar
  1267 1247 1248 ar
  1268 1247 1256 1
  1269 1248 1257 1
  1270 1249 1238 1
  1271 1251 1242 1
  1272 1225 1238 am
  1273 1258 1259 1
  1274 1259 1260 1
  1275 1259 1273 1
  1276 1259 1262 1
  1277 1260 1261 2
  1278 1262 1263 1
  1279 1262 1275 1
  1280 1263 1264 ar
  1281 1263 1265 ar
  1282 1264 1276 1
  1283 1264 1268 ar
  1284 1265 1267 ar
  1285 1265 1266 ar
  1286 1266 1268 ar
  1287 1266 1269 ar
  1288 1267 1278 1
  1289 1267 1270 ar
  1290 1268 1277 1
  1291 1269 1271 ar
  1292 1269 1279 1
  1293 1270 1280 1
  1294 1270 1271 ar
  1295 1271 1281 1
  1296 1272 1258 1
  1297 1274 1262 1
  1298 1240 1258 am
  1299 1282 1283 1
  1300 1283 1290 1
  1301 1283 1286 1
  1302 1283 1284 1
  1303 1284 1285 2
  1304 1286 1291 1
  1305 1286 1287 1
  1306 1286 1288 1
  1307 1287 1293 1
  1308 1287 1294 1
  1309 1287 1295 1
  1310 1288 1292 1
  1311 1289 1282 1
  1312 1260 1282 am
  1313 1296 1297 1
  1314 1297 1303 1
  1315 1297 1300 1
  1316 1297 1298 1
  1317 1298 1299 2
  1318 1300 1305 1
  1319 1300 1301 1
  1320 1302 1296 1
  1321 1304 1300 1
  1322 1306 1301 1
  1323 1284 1296 am
  1324 1307 1308 1
  1325 1308 1316 1
  1326 1308 1311 1
  1327 1308 1309 1
  1328 1309 1310 2
  1329 1311 1317 1
  1330 1311 1313 1
  1331 1311 1312 1
  1332 1312 1319 1
  1333 1313 1320 1
  1334 1313 1321 1
  1335 1313 1322 1
  1336 1314 1312 1
  1337 1314 1323 1
  1338 1314 1324 1
  1339 1314 1325 1
  1340 1315 1307 1
  1341 1318 1312 1
  1342 1298 1307 am
  1343 1326 1327 1
  1344 1327 1335 1
  1345 1327 1330 1
  1346 1327 1328 1
  1347 1328 1329 2
  1348 1330 1337 1
  1349 1330 1331 1
  1350 1331 1332 2
  1351 1331 1333 2
  1352 1334 1326 1
  1353 1336 1330 1
  1354 1309 1326 am
  1355 1338 1339 1
  1356 1339 1346 1
  1357 1339 1340 1
  1358 1339 1342 1
  1359 1340 1341 2
  1360 1342 1344 1
  1361 1342 1343 1
  1362 1342 1347 1
  1363 1343 1348 1
  1364 1343 1349 1
  1365 1343 1350 1
  1366 1344 1353 1
  1367 1344 1352 1
  1368 1344 1351 1
  1369 1345 1338 1
  1370 1328 1338 am
  1371 1354 1355 1
  1372 1355 1363 1
  1373 1355 1358 1
  1374 1355 1356 1
  1375 1356 1357 2
  1376 1358 1365 1
  1377 1358 1359 1
  1378 1359 1366 1
  1379 1359 1360 1
  1380 1359 1361 1
  1381 1360 1367 1
  1382 1360 1368 1
  1383 1360 1369 1
  1384 1361 1370 1
  1385 1361 1371 1
  1386 1361 1372 1
  1387 1362 1354 1
  1388 1364 1358 1
  1389 1340 1354 am
  1390 1373 1374 1
  1391 1374 1380 1
  1392 1374 1377 1
  1393 1374 1375 1
  1394 1375 1376 2
  1395 1377 1382 1
  1396 1377 1378 1
  1397 1379 1373 1
  1398 1381 1377 1
  1399 1383 1378 1
  1400 1356 1373 am
  1401 1384 1385 1
  1402 1385 1392 1
  1403 1385 1386 1
  1404 1385 1388 1
  1405 1386 1387 2
  1406 1388 1390 1
  1407 1388 1389 1
  1408 1388 1393 1
  1409 1389 1394 1
  1410 1389 1395 1
  1411 1389 1396 1
  1412 1390 1399 1
  1413 1390 1398 1
  1414 1390 1397 1
  1415 1391 1384 1
  1416 1375 1384 am
  1417 1400 1401 1
  1418 1401 1408 1
  1419 1401 1404 1
  1420 1401 1402 1
  1421 1402 1403 2
  1422 1404 1409 1
  1423 1404 1405 1
  1424 1404 1406 1
  1425 1405 1411 1
  1426 1405 1412 1
  1427 1405 1413 1
  1428 1406 1410 1
  1429 1407 1400 1
  1430 1386 1400 am
  1431 1414 1415 1
  1432 1415 1416 1
  1433 1415 1420 1
  1434 1415 1418 1
  1435 1416 1417 2
  1436 1418 1421 1
  1437 1418 1422 1
  1438 1418 1423 1
  1439 1419 1414 1
  1440 1402 1414 am
  1441 1424 1425 1
  1442 1425 1431 1
  1443 1425 1428 1
  1444 1425 1426 1
  1445 1426 1427 2
  1446 1428 1433 1
  1447 1428 1429 1
  1448 1430 1424 1
  1449 1432 1428 1
  1450 1434 1429 1
  1451 1416 1424 am
  1452 1435 1436 1
  1453 1436 1444 1
  1454 1436 1439 1
  1455 1436 1437 1
  1456 1437 1438 2
  1457 1439 1445 1
  1458 1439 1441 1
  1459 1439 1440 1
  1460 1440 1447 1
  1461 1441 1448 1
  1462 1441 1449 1
  1463 1441 1450 1
  1464 1442 1440 1
  1465 1442 1451 1
  1466 1442 1452 1
  1467 1442 1453 1
  1468 1443 1435 1
  1469 1446 1440 1
  1470 1426 1435 am
  1471 1454 1455 1
  1472 1455 1456 1
  1473 1455 1464 1
  1474 1455 1458 1
  1475 1456 1457 2
  1476 1458 1466 1
  1477 1458 1459 1
  1478 1459 1468 1
  1479 1459 1460 1
  1480 1460 1461 2
  1481 1460 1462 2
  1482 1463 1454 1
  1483 1465 1458 1
  1484 1467 1459 1
  1485 1437 1454 am
  1486 1469 1470 1
  1487 1470 1477 1
  1488 1470 1473 1
  1489 1470 1471 1
  1490 1471 1472 2
  1491 1473 1478 1
  1492 1473 1474 1
  1493 1473 1475 1
  1494 1474 1480 1
  1495 1474 1481 1
  1496 1474 1482 1
  1497 1475 1479 1
  1498 1476 1469 1
  1499 1456 1469 am
  1500 1483 1484 1
  1501 1484 1492 1
  1502 1484 1487 1
  1503 1484 1485 1
  1504 1485 1486 2
  1505 1487 1494 1
  1506 1487 1488 1
  1507 1488 1495 1
  1508 1488 1489 1
  1509 1488 1490 1
  1510 1489 1496 1
  1511 1489 1497 1
  1512 1489 1498 1
  1513 1490 1499 1
  1514 1490 1500 1
  1515 1490 1501 1
  1516 1491 1483 1
  1517 1493 1487 1
  1518 1471 1483 am
  1519 1502 1503 1
  1520 1503 1509 1
  1521 1503 1506 1
  1522 1503 1504 1
  1523 1504 1505 2
  1524 1506 1511 1
  1525 1506 1507 1
  1526 1508 1502 1
  1527 1510 1506 1
  1528 1512 1507 1
  1529 1485 1502 am
  1530 1513 1514 1
  1531 1514 1521 1
  1532 1514 1515 1
  1533 1514 1517 1
  1534 1515 1516 2
  1535 1517 1519 1
  1536 1517 1518 1
  1537 1517 1522 1
  1538 1518 1523 1
  1539 1518 1524 1
  1540 1518 1525 1
  1541 1519 1528 1
  1542 1519 1527 1
  1543 1519 1526 1
  1544 1520 1513 1
  1545 1504 1513 am
  1546 1529 1530 1
  1547 1530 1538 1
  1548 1530 1533 1
  1549 1530 1531 1
  1550 1531 1532 2
  1551 1533 1539 1
  1552 1533 1535 1
  1553 1533 1534 1
  1554 1534 1541 1
  1555 1535 1542 1
  1556 1535 1543 1
  1557 1535 1544 1
  1558 1536 1534 1
  1559 1536 1545 1
  1560 1536 1546 1
  1561 1536 1547 1
  1562 1537 1529 1
  1563 1540 1534 1
  1564 1515 1529 am
  1565 1548 1549 1
  1566 1549 1550 1
  1567 1549 1554 1
  1568 1549 1552 1
  1569 1550 1551 2
  1570 1552 1555 1
  1571 1552 1556 1
  1572 1552 1557 1
  1573 1553 1548 1
  1574 1531 1548 am
  1575 1558 1559 1
  1576 1559 1566 1
  1577 1559 1560 1
  1578 1559 1562 1
  1579 1560 1561 2
  1580 1562 1564 1
  1581 1562 1563 1
  1582 1562 1567 1
  1583 1563 1568 1
  1584 1563 1569 1
  1585 1563 1570 1
  1586 1564 1573 1
  1587 1564 1572 1
  1588 1564 1571 1
  1589 1565 1558 1
  1590 1550 1558 am
  1591 1574 1575 1
  1592 1575 1583 1
  1593 1575 1578 1
  1594 1575 1576 1
  1595 1576 1577 2
  1596 1578 1585 1
  1597 1578 1579 1
  1598 1579 1580 2
  1599 1579 1581 2
  1600 1582 1574 1
  1601 1584 1578 1
  1602 1560 1574 am
  1603 1586 1587 1
  1604 1587 1588 1
  1605 1587 1598 1
  1606 1587 1590 1
  1607 1588 1589 2
  1608 1590 1600 1
  1609 1590 1591 1
  1610 1591 1602 1
  1611 1591 1592 1
  1612 1592 1604 1
  1613 1592 1593 1
  1614 1593 1605 1
  1615 1593 1594 2
  1616 1594 1595 2
  1617 1594 1596 2
  1618 1595 1606 1
  1619 1595 1607 1
  1620 1596 1609 1
  1621 1596 1608 1
  1622 1597 1586 1
  1623 1599 1590 1
  1624 1601 1591 1
  1625 1603 1592 1
  1626 1576 1586 am
  1627 1610 1611 1
  1628 1611 1612 1
  1629 1611 1623 1
  1630 1611 1614 1
  1631 1612 1613 2
  1632 1614 1625 1
  1633 1614 1615 1
  1634 1615 1617 ar
  1635 1615 1616 ar
  1636 1616 1626 1
  1637 1616 1618 ar
  1638 1617 1619 ar
  1639 1617 1627 1
  1640 1618 1620 ar
  1641 1618 1628 1
  1642 1619 1620 ar
  1643 1619 1629 1
  1644 1620 1621 1
  1645 1621 1630 1
  1646 1622 1610 1
  1647 1624 1614 1
  1648 1588 1610 am
  1649 1631 1632 1
  1650 1632 1643 1
  1651 1632 1635 1
  1652 1632 1633 1
  1653 1633 1634 2
  1654 1635 1645 1
  1655 1635 1636 1
  1656 1636 1637 ar
  1657 1636 1638 ar
  1658 1637 1646 1
  1659 1637 1639 ar
  1660 1638 1640 ar
  1661 1638 1647 1
  1662 1639 1648 1
  1663 1639 1641 ar
  1664 1640 1641 ar
  1665 1640 1649 1
  1666 1641 1650 1
  1667 1642 1631 1
  1668 1644 1635 1
  1669 1612 1631 am
  1670 1651 1652 1
  1671 1652 1653 1
  1672 1652 1657 1
  1673 1652 1655 1
  1674 1653 1654 2
  1675 1655 1658 1
  1676 1655 1659 1
  1677 1655 1660 1
  1678 1656 1651 1
  1679 1633 1651 am
  1680 1661 1662 1
  1681 1662 1670 1
  1682 1662 1665 1
  1683 1662 1663 1
  1684 1663 1664 2
  1685 1665 1671 1
  1686 1665 1667 1
  1687 1665 1666 1
  1688 1666 1673 1
  1689 1667 1674 1
  1690 1667 1675 1
  1691 1667 1676 1
  1692 1668 1666 1
  1693 1668 1677 1
  1694 1668 1678 1
  1695 1668 1679 1
  1696 1669 1661 1
  1697 1672 1666 1
  1698 1653 1661 am
  1699 1680 1681 1
  1700 1681 1688 1
  1701 1681 1684 1
  1702 1681 1682 1
  1703 1682 1683 2
  1704 1684 1689 1
  1705 1684 1685 1
  1706 1684 1686 1
  1707 1685 1691 1
  1708 1685 1692 1
  1709 1685 1693 1
  1710 1686 1690 1
  1711 1687 1680 1
  1712 1663 1680 am
  1713 1694 1695 1
  1714 1695 1701 1
  1715 1695 1698 1
  1716 1695 1696 1
  1717 1696 1697 2
  1718 1698 1703 1
  1719 1698 1699 1
  1720 1700 1694 1
  1721 1702 1698 1
  1722 1704 1699 1
  1723 1682 1694 am
  1724 1705 1711 1
  1725 1705 1706 1
  1726 1706 1709 1
  1727 1706 1712 1
  1728 1706 1707 1
  1729 1707 1708 2
  1730 1709 1710 1
  1731 1709 1714 1
  1732 1710 1711 1
  1733 1710 1716 1
  1734 1711 1718 1
  1735 1713 1709 1
  1736 1715 1710 1
  1737 1717 1711 1
  1738 1696 1705 am
  1739 1719 1720 1
  1740 1720 1731 1
  1741 1720 1723 1
  1742 1720 1721 1
  1743 1721 1722 2
  1744 1723 1733 1
  1745 1723 1724 1
  1746 1724 1725 ar
  1747 1724 1726 ar
  1748 1725 1734 1
  1749 1725 1727 ar
  1750 1726 1728 ar
  1751 1726 1735 1
  1752 1727 1736 1
  1753 1727 1729 ar
  1754 1728 1729 ar
  1755 1728 1737 1
  1756 1729 1738 1
  1757 1730 1719 1
  1758 1732 1723 1
  1759 1707 1719 am
  1760 1739 1740 1
  1761 1740 1749 1
  1762 1740 1743 1
  1763 1740 1741 1
  1764 1741 1742 2
  1765 1743 1751 1
  1766 1743 1744 1
  1767 1744 1753 1
  1768 1744 1745 1
  1769 1745 1755 1
  1770 1745 1746 1
  1771 1746 1757 1
  1772 1746 1747 1
  1773 1747 1758 1
  1774 1747 1759 1
  1775 1747 1760 1
  1776 1748 1739 1
  1777 1750 1743 1
  1778 1752 1744 1
  1779 1754 1745 1
  1780 1756 1746 1
  1781 1721 1739 am
  1782 1761 1762 1
  1783 1762 1763 1
  1784 1762 1774 1
  1785 1762 1765 1
  1786 1763 1764 2
  1787 1765 1776 1
  1788 1765 1766 1
  1789 1766 1768 ar
  1790 1766 1767 ar
  1791 1767 1777 1
  1792 1767 1769 ar
  1793 1768 1770 ar
  1794 1768 1778 1
  1795 1769 1771 ar
  1796 1769 1779 1
  1797 1770 1771 ar
  1798 1770 1780 1
  1799 1771 1772 1
  1800 1772 1781 1
  1801 1773 1761 1
  1802 1775 1765 1
  1803 1741 1761 am
  1804 1782 1783 1
  1805 1783 1792 1
  1806 1783 1786 1
  1807 1783 1784 1
  1808 1784 1785 2
  1809 1786 1794 1
  1810 1786 1787 1
  1811 1787 1796 1
  1812 1787 1788 1
  1813 1788 1790 2
  1814 1788 1789 am
  1815 1789 1797 1
  1816 1789 1798 1
  1817 1791 1782 1
  1818 1793 1786 1
  1819 1795 1787 1
  1820 1763 1782 am
  1821 1799 1800 1
  1822 1800 1806 1
  1823 1800 1803 1
  1824 1800 1801 1
  1825 1801 1802 2
  1826 1803 1808 1
  1827 1803 1804 1
  1828 1805 1799 1
  1829 1807 1803 1
  1830 1809 1804 1
  1831 1784 1799 am
  1832 1810 1811 1
  1833 1811 1819 1
  1834 1811 1814 1
  1835 1811 1812 1
  1836 1812 1813 2
  1837 1814 1821 1
  1838 1814 1815 1
  1839 1815 1822 1
  1840 1815 1816 1
  1841 1815 1817 1
  1842 1816 1823 1
  1843 1816 1824 1
  1844 1816 1825 1
  1845 1817 1826 1
  1846 1817 1827 1
  1847 1817 1828 1
  1848 1818 1810 1
  1849 1820 1814 1
  1850 1801 1810 am
  1851 1829 1830 1
  1852 1830 1838 1
  1853 1830 1833 1
  1854 1830 1831 1
  1855 1831 1832 2
  1856 1833 1840 1
  1857 1833 1834 1
  1858 1834 1841 1
  1859 1834 1835 1
  1860 1834 1836 1
  1861 1835 1842 1
  1862 1835 1843 1
  1863 1835 1844 1
  1864 1836 1845 1
  1865 1836 1846 1
  1866 1836 1847 1
  1867 1837 1829 1
  1868 1839 1833 1
  1869 1812 1829 am
  1870 1848 1849 1
  1871 1849 1856 1
  1872 1849 1852 1
  1873 1849 1850 1
  1874 1850 1851 2
  1875 1852 1857 1
  1876 1852 1853 1
  1877 1852 1854 1
  1878 1853 1859 1
  1879 1853 1860 1
  1880 1853 1861 1
  1881 1854 1858 1
  1882 1855 1848 1
  1883 1831 1848 am
  1884 1862 1863 1
  1885 1863 1872 1
  1886 1863 1866 1
  1887 1863 1864 1
  1888 1864 1865 2
  1889 1866 1874 1
  1890 1866 1867 1
  1891 1867 1876 1
  1892 1867 1868 1
  1893 1868 1878 1
  1894 1868 1869 1
  1895 1869 1880 1
  1896 1869 1870 1
  1897 1870 1881 1
  1898 1870 1882 1
  1899 1870 1883 1
  1900 1871 1862 1
  1901 1873 1866 1
  1902 1875 1867 1
  1903 1877 1868 1
  1904 1879 1869 1
  1905 1850 1862 am
  1906 1884 1885 1
  1907 1885 1893 1
  1908 1885 1888 1
  1909 1885 1886 1
  1910 1886 1887 2
  1911 1888 1895 1
  1912 1888 1889 1
  1913 1889 1890 am
  1914 1889 1891 2
  1915 1890 1896 1
  1916 1890 1897 1
  1917 1892 1884 1
  1918 1894 1888 1
  1919 1864 1884 am
  1920 1898 1899 1
  1921 1899 1908 1
  1922 1899 1902 1
  1923 1899 1900 1
  1924 1900 1901 2
  1925 1902 1910 1
  1926 1902 1903 1
  1927 1903 1912 1
  1928 1903 1904 1
  1929 1904 1914 1
  1930 1904 1905 1
  1931 1905 1916 1
  1932 1905 1906 1
  1933 1906 1917 1
  1934 1906 1918 1
  1935 1906 1919 1
  1936 1907 1898 1
  1937 1909 1902 1
  1938 1911 1903 1
  1939 1913 1904 1
  1940 1915 1905 1
  1941 1886 1898 am
  1942 1920 1921 1
  1943 1921 1922 1
  1944 1921 1926 1
  1945 1921 1924 1
  1946 1922 1923 2
  1947 1924 1927 1
  1948 1924 1928 1
  1949 1924 1929 1
  1950 1925 1920 1
  1951 1900 1920 am
  1952 1930 1931 1
  1953 1931 1932 1
  1954 1931 1942 1
  1955 1931 1934 1
  1956 1932 1933 2
  1957 1934 1944 1
  1958 1934 1935 1
  1959 1935 1946 1
  1960 1935 1936 1
  1961 1936 1948 1
  1962 1936 1937 1
  1963 1937 1949 1
  1964 1937 1938 2
  1965 1938 1939 2
  1966 1938 1940 2
  1967 1939 1950 1
  1968 1939 1951 1
  1969 1940 1953 1
  1970 1940 1952 1
  1971 1941 1930 1
  1972 1943 1934 1
  1973 1945 1935 1
  1974 1947 1936 1
  1975 1922 1930 am
  1976 1954 1955 1
  1977 1955 1962 1
  1978 1955 1956 1
  1979 1955 1958 1
  1980 1956 1957 2
  1981 1958 1960 1
  1982 1958 1959 1
  1983 1958 1963 1
  1984 1959 1964 1
  1985 1959 1965 1
  1986 1959 1966 1
  1987 1960 1969 1
  1988 1960 1968 1
  1989 1960 1967 1
  1990 1961 1954 1
  1991 1932 1954 am
  1992 1970 1971 1
  1993 1971 1979 1
  1994 1971 1974 1
  1995 1971 1972 1
  1996 1972 1973 2
  1997 1974 1980 1
  1998 1974 1976 1
  1999 1974 1975 1
  2000 1975 1982 1
  2001 1976 1983 1
  2002 1976 1984 1
  2003 1976 1985 1
  2004 1977 1975 1
  2005 1977 1986 1
  2006 1977 1987 1
  2007 1977 1988 1
  2008 1978 1970 1
  2009 1981 1975 1
  2010 1956 1970 am
  2011 1989 1990 1
  2012 1990 1998 1
  2013 1990 1993 1
  2014 1990 1991 1
  2015 1991 1992 2
  2016 1993 1999 1
  2017 1993 1995 1
  2018 1993 1994 1
  2019 1994 2001 1
  2020 1995 2002 1
  2021 1995 2003 1
  2022 1995 2004 1
  2023 1996 1994 1
  2024 1996 2005 1
  2025 1996 2006 1
  2026 1996 2007 1
  2027 1997 1989 1
  2028 2000 1994 1
  2029 1972 1989 am
  2030 2008 2009 1
  2031 2009 2017 1
  2032 2009 2012 1
  2033 2009 2010 1
  2034 2010 2011 2
  2035 2012 2019 1
  2036 2012 2013 1
  2037 2013 2020 1
  2038 2013 2014 1
  2039 2013 2015 1
  2040 2014 2021 1
  2041 2014 2022 1
  2042 2014 2023 1
  2043 2015 2024 1
  2044 2015 2025 1
  2045 2015 2026 1
  2046 2016 2008 1
  2047 2018 2012 1
  2048 1991 2008 am
  2049 2027 2028 1
  2050 2028 2031 1
  2051 2028 2036 1
  2052 2028 2029 1
  2053 2029 2030 2
  2054 2031 2032 1
  2055 2031 2038 1
  2056 2032 2040 1
  2057 2032 2033 1
  2058 2033 2034 1
  2059 2034 2041 1
  2060 2034 2042 1
  2061 2034 2043 1
  2062 2035 2027 1
  2063 2037 2031 1
  2064 2039 2032 1
  2065 2010 2027 am
  2066 2044 2045 1
  2067 2045 2052 1
  2068 2045 2046 1
  2069 2045 2048 1
  2070 2046 2047 2
  2071 2048 2050 1
  2072 2048 2049 1
  2073 2048 2053 1
  2074 2049 2054 1
  2075 2049 2055 1
  2076 2049 2056 1
  2077 2050 2059 1
  2078 2050 2058 1
  2079 2050 2057 1
  2080 2051 2044 1
  2081 2029 2044 am
  2082 2060 2061 1
  2083 2061 2062 1
  2084 2061 2075 1
  2085 2061 2064 1
  2086 2062 2063 2
  2087 2064 2065 1
  2088 2064 2077 1
  2089 2065 2066 ar
  2090 2065 2067 ar
  2091 2066 2078 1
  2092 2066 2070 ar
  2093 2067 2069 ar
  2094 2067 2068 ar
  2095 2068 2070 ar
  2096 2068 2071 ar
  2097 2069 2080 1
  2098 2069 2072 ar
  2099 2070 2079 1
  2100 2071 2073 ar
  2101 2071 2081 1
  2102 2072 2082 1
  2103 2072 2073 ar
  2104 2073 2083 1
  2105 2074 2060 1
  2106 2076 2064 1
  2107 2046 2060 am
  2108 2084 2085 1
  2109 2085 2093 1
  2110 2085 2088 1
  2111 2085 2086 1
  2112 2086 2087 2
  2113 2088 2094 1
  2114 2088 2090 1
  2115 2088 2089 1
  2116 2089 2096 1
  2117 2090 2097 1
  2118 2090 2098 1
  2119 2090 2099 1
  2120 2091 2089 1
  2121 2091 2100 1
  2122 2091 2101 1
  2123 2091 2102 1
  2124 2092 2084 1
  2125 2095 2089 1
  2126 2062 2084 am
  2127 2103 2104 1
  2128 2104 2111 1
  2129 2104 2105 1
  2130 2104 2107 1
  2131 2105 2106 2
  2132 2107 2109 1
  2133 2107 2108 1
  2134 2107 2112 1
  2135 2108 2113 1
  2136 2108 2114 1
  2137 2108 2115 1
  2138 2109 2118 1
  2139 2109 2117 1
  2140 2109 2116 1
  2141 2110 2103 1
  2142 2086 2103 am
  2143 2119 2120 1
  2144 2120 2126 1
  2145 2120 2123 1
  2146 2120 2121 1
  2147 2121 2122 2
  2148 2123 2128 1
  2149 2123 2124 1
  2150 2125 2119 1
  2151 2127 2123 1
  2152 2129 2124 1
  2153 2105 2119 am
  2154 2130 2131 1
  2155 2131 2136 1
  2156 2131 2132 1
  2157 2132 2133 2
  2158 2134 2130 1
  2159 2135 2131 1
  2160 2121 2130 am
  2161 2137 2138 1
  2162 2138 2146 1
  2163 2138 2141 1
  2164 2138 2139 1
  2165 2139 2140 2
  2166 2141 2148 1
  2167 2141 2142 1
  2168 2142 2149 1
  2169 2142 2143 1
  2170 2142 2144 1
  2171 2143 2150 1
  2172 2143 2151 1
  2173 2143 2152 1
  2174 2144 2153 1
  2175 2144 2154 1
  2176 2144 2155 1
  2177 2145 2137 1
  2178 2147 2141 1
  2179 2132 2137 am
  2180 2156 2157 1
  2181 2157 2164 1
  2182 2157 2160 1
  2183 2157 2158 1
  2184 2158 2159 2
  2185 2160 2165 1
  2186 2160 2161 1
  2187 2160 2162 1
  2188 2161 2167 1
  2189 2161 2168 1
  2190 2161 2169 1
  2191 2162 2166 1
  2192 2163 2156 1
  2193 2139 2156 am
  2194 2170 2171 1
  2195 2171 2177 1
  2196 2171 2174 1
  2197 2171 2172 1
  2198 2172 2173 2
  2199 2174 2179 1
  2200 2174 2175 1
  2201 2176 2170 1
  2202 2178 2174 1
  2203 2180 2175 1
  2204 2158 2170 am
  2205 2181 2182 1
  2206 2182 2193 1
  2207 2182 2185 1
  2208 2182 2183 1
  2209 2183 2184 2
  2210 2185 2195 1
  2211 2185 2186 1
  2212 2186 2187 ar
  2213 2186 2188 ar
  2214 2187 2196 1
  2215 2187 2189 ar
  2216 2188 2190 ar
  2217 2188 2197 1
  2218 2189 2198 1
  2219 2189 2191 ar
  2220 2190 2191 ar
  2221 2190 2199 1
  2222 2191 2200 1
  2223 2192 2181 1
  2224 2194 2185 1
  2225 2172 2181 am
  2226 2201 2202 1
  2227 2202 2210 1
  2228 2202 2205 1
  2229 2202 2203 1
  2230 2203 2204 2
  2231 2205 2212 1
  2232 2205 2206 1
  2233 2206 2213 1
  2234 2206 2207 1
  2235 2206 2208 1
  2236 2207 2214 1
  2237 2207 2215 1
  2238 2207 2216 1
  2239 2208 2217 1
  2240 2208 2218 1
  2241 2208 2219 1
  2242 2209 2201 1
  2243 2211 2205 1
  2244 2183 2201 am
  2245 2220 2226 1
  2246 2220 2221 1
  2247 2221 2224 1
  2248 2221 2227 1
  2249 2221 2222 1
  2250 2222 2223 2
  2251 2224 2225 1
  2252 2224 2229 1
  2253 2225 2226 1
  2254 2225 2231 1
  2255 2226 2233 1
  2256 2228 2224 1
  2257 2230 2225 1
  2258 2232 2226 1
  2259 2203 2220 am
  2260 2234 2235 1
  2261 2235 2243 1
  2262 2235 2238 1
  2263 2235 2236 1
  2264 2236 2237 2
  2265 2238 2244 1
  2266 2238 2240 1
  2267 2238 2239 1
  2268 2239 2246 1
  2269 2240 2247 1
  2270 2240 2248 1
  2271 2240 2249 1
  2272 2241 2239 1
  2273 2241 2250 1
  2274 2241 2251 1
  2275 2241 2252 1
  2276 2242 2234 1
  2277 2245 2239 1
  2278 2222 2234 am
  2279 2253 2254 1
  2280 2254 2263 1
  2281 2254 2257 1
  2282 2254 2255 1
  2283 2255 2256 2
  2284 2257 2265 1
  2285 2257 2258 1
  2286 2258 2267 1
  2287 2258 2259 1
  2288 2259 2261 2
  2289 2259 2260 am
  2290 2260 2268 1
  2291 2260 2269 1
  2292 2262 2253 1
  2293 2264 2257 1
  2294 2266 2258 1
  2295 2236 2253 am
  2296 2270 2271 1
  2297 2271 2274 1
  2298 2271 2279 1
  2299 2271 2272 1
  2300 2272 2273 2
  2301 2274 2275 1
  2302 2274 2281 1
  2303 2275 2283 1
  2304 2275 2276 1
  2305 2276 2277 1
  2306 2277 2284 1
  2307 2277 2285 1
  2308 2277 2286 1
  2309 2278 2270 1
  2310 2280 2274 1
  2311 2282 2275 1
  2312 2255 2270 am
  2313 2287 2288 1
  2314 2287 2297 1
  2315 2288 2289 1
  2316 2288 2291 1
  2317 2288 2298 1
  2318 2289 2290 2
  2319 2291 2292 1
  2320 2291 2299 1
  2321 2291 2300 1
  2322 2292 2293 ar
  2323 2292 2294 ar
  2324 2293 2296 ar
  2325 2293 2302 1
  2326 2294 2295 ar
  2327 2294 2301 1
  2328 2295 2296 ar
  2329 2295 2303 1
  2330 2272 2287 am
  2331 2304 2305 1
  2332 2305 2306 1
  2333 2305 2319 1
  2334 2305 2308 1
  2335 2306 2307 2
  2336 2308 2309 1
  2337 2308 2321 1
  2338 2309 2310 ar
  2339 2309 2311 ar
  2340 2310 2322 1
  2341 2310 2314 ar
  2342 2311 2313 ar
  2343 2311 2312 ar
  2344 2312 2314 ar
  2345 2312 2315 ar
  2346 2313 2324 1
  2347 2313 2316 ar
  2348 2314 2323 1
  2349 2315 2317 ar
  2350 2315 2325 1
  2351 2316 2326 1
  2352 2316 2317 ar
  2353 2317 2327 1
  2354 2318 2304 1
  2355 2320 2308 1
  2356 2304 2289 am
  2357 2328 2329 1
  2358 2329 2330 1
  2359 2329 2341 1
  2360 2329 2332 1
  2361 2330 2331 2
  2362 2332 2343 1
  2363 2332 2333 1
  2364 2333 2335 ar
  2365 2333 2334 ar
  2366 2334 2344 1
  2367 2334 2336 ar
  2368 2335 2337 ar
  2369 2335 2345 1
  2370 2336 2338 ar
  2371 2336 2346 1
  2372 2337 2338 ar
  2373 2337 2347 1
  2374 2338 2339 1
  2375 2339 2348 1
  2376 2340 2328 1
  2377 2342 2332 1
  2378 2306 2328 am
  2379 2349 2350 1
  2380 2350 2351 1
  2381 2350 2361 1
  2382 2350 2353 1
  2383 2351 2352 2
  2384 2353 2363 1
  2385 2353 2354 1
  2386 2354 2365 1
  2387 2354 2355 1
  2388 2355 2367 1
  2389 2355 2356 1
  2390 2356 2368 1
  2391 2356 2357 2
  2392 2357 2358 2
  2393 2357 2359 2
  2394 2358 2369 1
  2395 2358 2370 1
  2396 2359 2372 1
  2397 2359 2371 1
  2398 2360 2349 1
  2399 2362 2353 1
  2400 2364 2354 1
  2401 2366 2355 1
  2402 2330 2349 am
  2403 2373 2374 1
  2404 2374 2375 1
  2405 2374 2379 1
  2406 2374 2377 1
  2407 2375 2376 2
  2408 2377 2380 1
  2409 2377 2381 1
  2410 2377 2382 1
  2411 2378 2373 1
  2412 2351 2373 am
  2413 2383 2384 1
  2414 2384 2391 1
  2415 2384 2387 1
  2416 2384 2385 1
  2417 2385 2386 2
  2418 2387 2392 1
  2419 2387 2388 1
  2420 2387 2389 1
  2421 2388 2394 1
  2422 2388 2395 1
  2423 2388 2396 1
  2424 2389 2393 1
  2425 2390 2383 1
  2426 2375 2383 am
  2427 2397 2398 1
  2428 2397 2407 1
  2429 2398 2399 1
  2430 2398 2401 1
  2431 2398 2408 1
  2432 2399 2400 2
  2433 2401 2402 1
  2434 2401 2409 1
  2435 2401 2410 1
  2436 2402 2403 ar
  2437 2402 2404 ar
  2438 2403 2406 ar
  2439 2403 2411 1
  2440 2404 2405 ar
  2441 2405 2406 ar
  2442 2405 2412 1
  2443 2406 2413 1
  2444 2385 2397 am
  2445 2414 2415 1
  2446 2415 2424 1
  2447 2415 2418 1
  2448 2415 2416 1
  2449 2416 2417 2
  2450 2418 2426 1
  2451 2418 2419 1
  2452 2419 2428 1
  2453 2419 2420 1
  2454 2420 2422 2
  2455 2420 2421 am
  2456 2421 2429 1
  2457 2421 2430 1
  2458 2423 2414 1
  2459 2425 2418 1
  2460 2427 2419 1
  2461 2414 2399 am
  2462 2431 2432 1
  2463 2432 2433 1
  2464 2432 2441 1
  2465 2432 2435 1
  2466 2433 2434 2
  2467 2435 2443 1
  2468 2435 2436 1
  2469 2436 2445 1
  2470 2436 2437 1
  2471 2437 2438 2
  2472 2437 2439 2
  2473 2440 2431 1
  2474 2442 2435 1
  2475 2444 2436 1
  2476 2416 2431 am
  2477 2446 2447 1
  2478 2447 2448 1
  2479 2447 2452 1
  2480 2447 2450 1
  2481 2448 2449 2
  2482 2450 2453 1
  2483 2450 2454 1
  2484 2450 2455 1
  2485 2451 2446 1
  2486 2433 2446 am
  2487 2456 2457 1
  2488 2457 2465 1
  2489 2457 2460 1
  2490 2457 2458 1
  2491 2458 2459 2
  2492 2460 2466 1
  2493 2460 2462 1
  2494 2460 2461 1
  2495 2461 2468 1
  2496 2462 2469 1
  2497 2462 2470 1
  2498 2462 2471 1
  2499 2463 2461 1
  2500 2463 2472 1
  2501 2463 2473 1
  2502 2463 2474 1
  2503 2464 2456 1
  2504 2467 2461 1
  2505 2448 2456 am
  2506 2475 2476 1
  2507 2476 2484 1
  2508 2476 2479 1
  2509 2476 2477 1
  2510 2477 2478 2
  2511 2479 2486 1
  2512 2479 2480 1
  2513 2480 2481 am
  2514 2480 2482 2
  2515 2481 2487 1
  2516 2481 2488 1
  2517 2483 2475 1
  2518 2485 2479 1
  2519 2458 2475 am
  2520 2489 2490 1
  2521 2490 2496 1
  2522 2490 2493 1
  2523 2490 2491 1
  2524 2491 2492 2
  2525 2493 2498 1
  2526 2493 2494 1
  2527 2495 2489 1
  2528 2497 2493 1
  2529 2477 2489 am
  2530 2499 2500 1
  2531 2500 2501 1
  2532 2500 2512 1
  2533 2500 2503 1
  2534 2501 2502 2
  2535 2503 2514 1
  2536 2503 2504 1
  2537 2504 2506 ar
  2538 2504 2505 ar
  2539 2505 2515 1
  2540 2505 2507 ar
  2541 2506 2508 ar
  2542 2506 2516 1
  2543 2507 2509 ar
  2544 2507 2517 1
  2545 2508 2509 ar
  2546 2508 2518 1
  2547 2509 2510 1
  2548 2510 2519 1
  2549 2511 2499 1
  2550 2513 2503 1
  2551 2491 2499 am
  2552 2520 2521 1
  2553 2521 2522 1
  2554 2521 2526 1
  2555 2521 2524 1
  2556 2522 2523 2
  2557 2524 2527 1
  2558 2524 2528 1
  2559 2524 2529 1
  2560 2525 2520 1
  2561 2501 2520 am
  2562 2530 2531 1
  2563 2531 2532 1
  2564 2531 2540 1
  2565 2531 2534 1
  2566 2532 2533 2
  2567 2534 2542 1
  2568 2534 2535 1
  2569 2535 2544 1
  2570 2535 2536 1
  2571 2536 2537 2
  2572 2536 2538 2
  2573 2539 2530 1
  2574 2541 2534 1
  2575 2543 2535 1
  2576 2522 2530 am
  2577 2545 2546 1
  2578 2546 2547 1
  2579 2546 2555 1
  2580 2546 2549 1
  2581 2547 2548 2
  2582 2549 2557 1
  2583 2549 2550 1
  2584 2550 2559 1
  2585 2550 2551 1
  2586 2551 2552 2
  2587 2551 2553 2
  2588 2554 2545 1
  2589 2556 2549 1
  2590 2558 2550 1
  2591 2532 2545 am
  2592 2560 2561 1
  2593 2561 2568 1
  2594 2561 2564 1
  2595 2561 2562 1
  2596 2562 2563 2
  2597 2564 2569 1
  2598 2564 2565 1
  2599 2564 2566 1
  2600 2565 2571 1
  2601 2565 2572 1
  2602 2565 2573 1
  2603 2566 2570 1
  2604 2567 2560 1
  2605 2547 2560 am
  2606 2574 2575 1
  2607 2575 2581 1
  2608 2575 2578 1
  2609 2575 2576 1
  2610 2576 2577 2
  2611 2578 2583 1
  2612 2578 2579 1
  2613 2580 2574 1
  2614 2582 2578 1
  2615 2562 2574 am
  2616 2584 2585 1
  2617 2585 2591 1
  2618 2585 2588 1
  2619 2585 2586 1
  2620 2586 2587 2
  2621 2588 2593 1
  2622 2588 2589 1
  2623 2590 2584 1
  2624 2592 2588 1
  2625 2576 2584 am
  2626 2594 2595 1
  2627 2595 2603 1
  2628 2595 2598 1
  2629 2595 2596 1
  2630 2596 2597 2
  2631 2598 2605 1
  2632 2598 2599 1
  2633 2599 2600 2
  2634 2599 2601 2
  2635 2602 2594 1
  2636 2604 2598 1
  2637 2586 2594 am
  2638 2606 2607 1
  2639 2607 2618 1
  2640 2607 2610 1
  2641 2607 2608 1
  2642 2608 2609 2
  2643 2610 2620 1
  2644 2610 2611 1
  2645 2611 2612 ar
  2646 2611 2613 ar
  2647 2612 2621 1
  2648 2612 2614 ar
  2649 2613 2615 ar
  2650 2613 2622 1
  2651 2614 2623 1
  2652 2614 2616 ar
  2653 2615 2616 ar
  2654 2615 2624 1
  2655 2616 2625 1
  2656 2617 2606 1
  2657 2619 2610 1
  2658 2596 2606 am
  2659 2626 2627 1
  2660 2627 2638 1
  2661 2627 2630 1
  2662 2627 2628 1
  2663 2628 2629 2
  2664 2630 2640 1
  2665 2630 2631 1
  2666 2631 2632 ar
  2667 2631 2633 ar
  2668 2632 2641 1
  2669 2632 2634 ar
  2670 2633 2635 ar
  2671 2633 2642 1
  2672 2634 2643 1
  2673 2634 2636 ar
  2674 2635 2636 ar
  2675 2635 2644 1
  2676 2636 2645 1
  2677 2637 2626 1
  2678 2639 2630 1
  2679 2608 2626 am
  2680 2646 2647 1
  2681 2647 2654 1
  2682 2647 2650 1
  2683 2647 2648 1
  2684 2648 2649 2
  2685 2650 2655 1
  2686 2650 2651 1
  2687 2650 2652 1
  2688 2651 2657 1
  2689 2651 2658 1
  2690 2651 2659 1
  2691 2652 2656 1
  2692 2653 2646 1
  2693 2628 2646 am
  2694 2660 2661 1
  2695 2661 2669 1
  2696 2661 2664 1
  2697 2661 2662 1
  2698 2662 2663 2
  2699 2664 2671 1
  2700 2664 2665 1
  2701 2665 2666 am
  2702 2665 2667 2
  2703 2666 2672 1
  2704 2666 2673 1
  2705 2668 2660 1
  2706 2670 2664 1
  2707 2648 2660 am
  2708 2674 2675 1
  2709 2675 2684 1
  2710 2675 2678 1
  2711 2675 2676 1
  2712 2676 2677 2
  2713 2678 2686 1
  2714 2678 2679 1
  2715 2679 2688 1
  2716 2679 2680 1
  2717 2680 2682 2
  2718 2680 2681 am
  2719 2681 2689 1
  2720 2681 2690 1
  2721 2683 2674 1
  2722 2685 2678 1
  2723 2687 2679 1
  2724 2662 2674 am
  2725 2691 2692 1
  2726 2692 2693 1
  2727 2692 2697 1
  2728 2692 2695 1
  2729 2693 2694 2
  2730 2695 2698 1
  2731 2695 2699 1
  2732 2695 2700 1
  2733 2696 2691 1
  2734 2676 2691 am
  2735 2701 2702 1
  2736 2702 2703 1
  2737 2702 2714 1
  2738 2702 2705 1
  2739 2703 2704 2
  2740 2705 2716 1
  2741 2705 2706 1
  2742 2706 2708 ar
  2743 2706 2707 ar
  2744 2707 2717 1
  2745 2707 2709 ar
  2746 2708 2710 ar
  2747 2708 2718 1
  2748 2709 2711 ar
  2749 2709 2719 1
  2750 2710 2711 ar
  2751 2710 2720 1
  2752 2711 2712 1
  2753 2712 2721 1
  2754 2713 2701 1
  2755 2715 2705 1
  2756 2693 2701 am
  2757 2722 2723 1
  2758 2723 2724 1
  2759 2723 2728 1
  2760 2723 2726 1
  2761 2724 2725 2
  2762 2726 2729 1
  2763 2726 2730 1
  2764 2726 2731 1
  2765 2727 2722 1
  2766 2703 2722 am
  2767 2732 2733 1
  2768 2733 2741 1
  2769 2733 2736 1
  2770 2733 2734 1
  2771 2734 2735 2
  2772 2736 2742 1
  2773 2736 2738 1
  2774 2736 2737 1
  2775 2737 2744 1
  2776 2738 2745 1
  2777 2738 2746 1
  2778 2738 2747 1
  2779 2739 2737 1
  2780 2739 2748 1
  2781 2739 2749 1
  2782 2739 2750 1
  2783 2740 2732 1
  2784 2743 2737 1
  2785 2724 2732 am
  2786 2751 2752 1
  2787 2752 2753 1
  2788 2752 2757 1
  2789 2752 2755 1
  2790 2753 2754 2
  2791 2755 2758 1
  2792 2755 2759 1
  2793 2755 2760 1
  2794 2756 2751 1
  2795 2734 2751 am
  2796 2761 2762 1
  2797 2762 2768 1
  2798 2762 2765 1
  2799 2762 2763 1
  2800 2763 2764 2
  2801 2765 2770 1
  2802 2765 2766 1
  2803 2767 2761 1
  2804 2769 2765 1
  2805 2771 2766 1
  2806 2753 2761 am
  2807 2772 2773 1
  2808 2773 2779 1
  2809 2773 2776 1
  2810 2773 2774 1
  2811 2774 2775 2
  2812 2776 2781 1
  2813 2776 2777 1
  2814 2778 2772 1
  2815 2780 2776 1
  2816 2782 2777 1
  2817 2763 2772 am
  2818 2783 2784 1
  2819 2784 2792 1
  2820 2784 2787 1
  2821 2784 2785 1
  2822 2785 2786 2
  2823 2787 2793 1
  2824 2787 2789 1
  2825 2787 2788 1
  2826 2788 2795 1
  2827 2789 2796 1
  2828 2789 2797 1
  2829 2789 2798 1
  2830 2790 2788 1
  2831 2790 2799 1
  2832 2790 2800 1
  2833 2790 2801 1
  2834 2791 2783 1
  2835 2794 2788 1
  2836 2774 2783 am
  2837 2802 2803 1
  2838 2803 2810 1
  2839 2803 2804 1
  2840 2803 2806 1
  2841 2804 2805 2
  2842 2806 2808 1
  2843 2806 2807 1
  2844 2806 2811 1
  2845 2807 2812 1
  2846 2807 2813 1
  2847 2807 2814 1
  2848 2808 2817 1
  2849 2808 2816 1
  2850 2808 2815 1
  2851 2809 2802 1
  2852 2785 2802 am
  2853 2818 2819 1
  2854 2819 2825 1
  2855 2819 2822 1
  2856 2819 2820 1
  2857 2820 2821 2
  2858 2822 2827 1
  2859 2822 2823 1
  2860 2824 2818 1
  2861 2826 2822 1
  2862 2828 2823 1
  2863 2804 2818 am
  2864 2829 2830 1
  2865 2830 2841 1
  2866 2830 2833 1
  2867 2830 2831 1
  2868 2831 2832 2
  2869 2833 2843 1
  2870 2833 2834 1
  2871 2834 2835 ar
  2872 2834 2836 ar
  2873 2835 2844 1
  2874 2835 2837 ar
  2875 2836 2838 ar
  2876 2836 2845 1
  2877 2837 2846 1
  2878 2837 2839 ar
  2879 2838 2839 ar
  2880 2838 2847 1
  2881 2839 2848 1
  2882 2840 2829 1
  2883 2842 2833 1
  2884 2820 2829 am
  2885 2849 2850 1
  2886 2850 2851 1
  2887 2850 2862 1
  2888 2850 2853 1
  2889 2851 2852 2
  2890 2853 2864 1
  2891 2853 2854 1
  2892 2854 2856 ar
  2893 2854 2855 ar
  2894 2855 2865 1
  2895 2855 2857 ar
  2896 2856 2858 ar
  2897 2856 2866 1
  2898 2857 2859 ar
  2899 2857 2867 1
  2900 2858 2859 ar
  2901 2858 2868 1
  2902 2859 2860 1
  2903 2860 2869 1
  2904 2861 2849 1
  2905 2863 2853 1
  2906 2831 2849 am
  2907 2870 2871 1
  2908 2871 2878 1
  2909 2871 2872 1
  2910 2871 2874 1
  2911 2872 2873 2
  2912 2874 2876 1
  2913 2874 2875 1
  2914 2874 2879 1
  2915 2875 2880 1
  2916 2875 2881 1
  2917 2875 2882 1
  2918 2876 2885 1
  2919 2876 2884 1
  2920 2876 2883 1
  2921 2877 2870 1
  2922 2851 2870 am
  2923 2886 2892 1
  2924 2886 2887 1
  2925 2887 2890 1
  2926 2887 2893 1
  2927 2887 2888 1
  2928 2888 2889 2
  2929 2890 2891 1
  2930 2890 2895 1
  2931 2891 2892 1
  2932 2891 2897 1
  2933 2892 2899 1
  2934 2894 2890 1
  2935 2896 2891 1
  2936 2898 2892 1
  2937 2872 2886 am
  2938 2900 2901 1
  2939 2901 2909 1
  2940 2901 2904 1
  2941 2901 2902 1
  2942 2902 2903 2
  2943 2904 2911 1
  2944 2904 2905 1
  2945 2905 2912 1
  2946 2905 2906 1
  2947 2905 2907 1
  2948 2906 2913 1
  2949 2906 2914 1
  2950 2906 2915 1
  2951 2907 2916 1
  2952 2907 2917 1
  2953 2907 2918 1
  2954 2908 2900 1
  2955 2910 2904 1
  2956 2888 2900 am
  2957 2919 2920 1
  2958 2920 2927 1
  2959 2920 2921 1
  2960 2920 2923 1
  2961 2921 2922 2
  2962 2923 2925 1
  2963 2923 2924 1
  2964 2923 2928 1
  2965 2924 2929 1
  2966 2924 2930 1
  2967 2924 2931 1
  2968 2925 2934 1
  2969 2925 2933 1
  2970 2925 2932 1
  2971 2926 2919 1
  2972 2902 2919 am
  2973 2935 2936 1
  2974 2936 2944 1
  2975 2936 2939 1
  2976 2936 2937 1
  2977 2937 2938 2
  2978 2939 2945 1
  2979 2939 2941 1
  2980 2939 2940 1
  2981 2940 2947 1
  2982 2941 2948 1
  2983 2941 2949 1
  2984 2941 2950 1
  2985 2942 2940 1
  2986 2942 2951 1
  2987 2942 2952 1
  2988 2942 2953 1
  2989 2943 2935 1
  2990 2946 2940 1
  2991 2921 2935 am
  2992 2954 2955 1
  2993 2955 2958 1
  2994 2955 2963 1
  2995 2955 2956 1
  2996 2956 2957 2
  2997 2958 2959 1
  2998 2958 2965 1
  2999 2959 2967 1
  3000 2959 2960 1
  3001 2960 2961 1
  3002 2961 2968 1
  3003 2961 2969 1
  3004 2961 2970 1
  3005 2962 2954 1
  3006 2964 2958 1
  3007 2966 2959 1
  3008 2937 2954 am
  3009 2971 2972 1
  3010 2972 2979 1
  3011 2972 2973 1
  3012 2972 2975 1
  3013 2973 2974 2
  3014 2975 2977 1
  3015 2975 2976 1
  3016 2975 2980 1
  3017 2976 2981 1
  3018 2976 2982 1
  3019 2976 2983 1
  3020 2977 2986 1
  3021 2977 2985 1
  3022 2977 2984 1
  3023 2978 2971 1
  3024 2956 2971 am
  3025 2987 2988 1
  3026 2988 2999 1
  3027 2988 2991 1
  3028 2988 2989 1
  3029 2989 2990 2
  3030 2991 3001 1
  3031 2991 2992 1
  3032 2992 2993 ar
  3033 2992 2994 ar
  3034 2993 3002 1
  3035 2993 2995 ar
  3036 2994 2996 ar
  3037 2994 3003 1
  3038 2995 3004 1
  3039 2995 2997 ar
  3040 2996 2997 ar
  3041 2996 3005 1
  3042 2997 3006 1
  3043 2998 2987 1
  3044 3000 2991 1
  3045 2973 2987 am
  3046 3007 3008 1
  3047 3008 3015 1
  3048 3008 3009 1
  3049 3008 3011 1
  3050 3009 3010 2
  3051 3011 3013 1
  3052 3011 3012 1
  3053 3011 3016 1
  3054 3012 3017 1
  3055 3012 3018 1
  3056 3012 3019 1
  3057 3013 3022 1
  3058 3013 3021 1
  3059 3013 3020 1
  3060 3014 3007 1
  3061 2989 3007 am
  3062 3023 3024 1
  3063 3024 3025 1
  3064 3024 3036 1
  3065 3024 3027 1
  3066 3025 3026 2
  3067 3027 3038 1
  3068 3027 3028 1
  3069 3028 3030 ar
  3070 3028 3029 ar
  3071 3029 3039 1
  3072 3029 3031 ar
  3073 3030 3032 ar
  3074 3030 3040 1
  3075 3031 3033 ar
  3076 3031 3041 1
  3077 3032 3033 ar
  3078 3032 3042 1
  3079 3033 3034 1
  3080 3034 3043 1
  3081 3035 3023 1
  3082 3037 3027 1
  3083 3009 3023 am
  3084 3044 3045 1
  3085 3045 3051 1
  3086 3045 3048 1
  3087 3045 3046 1
  3088 3046 3047 2
  3089 3048 3053 1
  3090 3048 3049 1
  3091 3050 3044 1
  3092 3052 3048 1
  3093 3054 3049 1
  3094 3025 3044 am
[truncated: 84,786 more chars]
