# Supplementary material for: The pocketome of G-protein-coupled receptors reveals previously untargeted allosteric sites
Source: Nat Commun. 2022 May 10;13:2567. doi: 10.1038/s41467-022-29609-6 (PMC9091257; doi:10.1038/s41467-022-29609-6)
Supplement: Supplementary file 4 — Supplementary Data 1 [file 41467_2022_29609_MOESM4_ESM.zip › docking_files/4gpo/mols.mol2]

# TRIPOS MOL2 file generated by SEED

@<TRIPOS>MOLECULE
methanamine
 8 7 0 0 0
****
USER_CHARGES
INVALID_CHARGES
Pose:   1 Cluster:   1 Fr_nu: 296546 TotEn:   -90.33
@<TRIPOS>ATOM
      1 C1        -77.4118  -18.2161  -58.9709 C.3    1 LIG       0.04000
      2 N1        -76.4761  -17.6772  -57.9652 N.4    1 LIG      -0.30000
      3 H1        -76.9184  -18.1721  -59.9436 H      1 LIG       0.09000
      4 H2        -77.6429  -19.2465  -58.6941 H      1 LIG       0.09000
      5 H3        -78.3097  -17.5954  -58.9581 H      1 LIG       0.09000
      6 H4        -76.8882  -17.6932  -57.0231 H      1 LIG       0.33000
      7 H5        -76.2214  -16.7030  -58.1750 H      1 LIG       0.33000
      8 H6        -75.6058  -18.2245  -57.9317 H      1 LIG       0.33000
@<TRIPOS>BOND
      1       1       2 1
      2       1       3 1
      3       1       4 1
      4       1       5 1
      5       2       6 1
      6       2       7 1
      7       2       8 1
@<TRIPOS>ALT_TYPE
CGenFF_4.0_ALT_TYPE_SET
CGenFF_4.0 1 CG334 2 NG3P3 3 HGA3 4 HGA3 5 HGA3 6 HGP2 7 HGP2 8 HGP2
@<TRIPOS>MOLECULE
methanamine
 8 7 0 0 0
****
USER_CHARGES
INVALID_CHARGES
Pose:   2 Cluster:   2 Fr_nu: 301329 TotEn:   -85.92
@<TRIPOS>ATOM
      1 C1        -77.1930  -17.8297  -58.9862 C.3    1 LIG       0.04000
      2 N1        -77.5719  -18.8245  -57.9644 N.4    1 LIG      -0.30000
      3 H1        -76.1910  -17.4694  -58.7462 H      1 LIG       0.09000
      4 H2        -77.2094  -18.3263  -59.9583 H      1 LIG       0.09000
      5 H3        -77.9216  -17.0176  -58.9479 H      1 LIG       0.09000
      6 H4        -78.5125  -19.2018  -58.1390 H      1 LIG       0.33000
      7 H5        -77.5742  -18.4114  -57.0224 H      1 LIG       0.33000
      8 H6        -76.9174  -19.6180  -57.9529 H      1 LIG       0.33000
@<TRIPOS>BOND
      1       1       2 1
      2       1       3 1
      3       1       4 1
      4       1       5 1
      5       2       6 1
      6       2       7 1
      7       2       8 1
@<TRIPOS>ALT_TYPE
CGenFF_4.0_ALT_TYPE_SET
CGenFF_4.0 1 CG334 2 NG3P3 3 HGA3 4 HGA3 5 HGA3 6 HGP2 7 HGP2 8 HGP2
@<TRIPOS>MOLECULE
methanamine
 8 7 0 0 0
****
USER_CHARGES
INVALID_CHARGES
Pose:   3 Cluster:   3 Fr_nu: 1375760 TotEn:   -82.52
@<TRIPOS>ATOM
      1 C1        -77.3107  -15.2400  -58.6361 C.3    1 LIG       0.04000
      2 N1        -76.9709  -16.6685  -58.7819 N.4    1 LIG      -0.30000
      3 H1        -77.8643  -15.1220  -57.7028 H      1 LIG       0.09000
      4 H2        -76.3769  -14.6751  -58.6129 H      1 LIG       0.09000
      5 H3        -77.9220  -14.9529  -59.4938 H      1 LIG       0.09000
      6 H4        -76.4453  -16.8423  -59.6486 H      1 LIG       0.33000
      7 H5        -77.8165  -17.2535  -58.8102 H      1 LIG       0.33000
      8 H6        -76.3925  -16.9981  -57.9978 H      1 LIG       0.33000
@<TRIPOS>BOND
      1       1       2 1
      2       1       3 1
      3       1       4 1
      4       1       5 1
      5       2       6 1
      6       2       7 1
      7       2       8 1
@<TRIPOS>ALT_TYPE
CGenFF_4.0_ALT_TYPE_SET
CGenFF_4.0 1 CG334 2 NG3P3 3 HGA3 4 HGA3 5 HGA3 6 HGP2 7 HGP2 8 HGP2
@<TRIPOS>MOLECULE
methanamine
 8 7 0 0 0
****
USER_CHARGES
INVALID_CHARGES
Pose:   4 Cluster:   4 Fr_nu: 1365017 TotEn:   -79.66
@<TRIPOS>ATOM
      1 C1        -77.2629  -19.3068  -60.1068 C.3    1 LIG       0.04000
      2 N1        -77.0141  -18.0957  -59.3014 N.4    1 LIG      -0.30000
      3 H1        -76.2956  -19.7470  -60.3556 H      1 LIG       0.09000
      4 H2        -77.8626  -19.9915  -59.5041 H      1 LIG       0.09000
      5 H3        -77.7997  -19.0041  -61.0079 H      1 LIG       0.09000
      6 H4        -77.8942  -17.6349  -59.0354 H      1 LIG       0.33000
      7 H5        -76.4504  -17.4099  -59.8210 H      1 LIG       0.33000
      8 H6        -76.5076  -18.3196  -58.4345 H      1 LIG       0.33000
@<TRIPOS>BOND
      1       1       2 1
      2       1       3 1
      3       1       4 1
      4       1       5 1
      5       2       6 1
      6       2       7 1
      7       2       8 1
@<TRIPOS>ALT_TYPE
CGenFF_4.0_ALT_TYPE_SET
CGenFF_4.0 1 CG334 2 NG3P3 3 HGA3 4 HGA3 5 HGA3 6 HGP2 7 HGP2 8 HGP2
@<TRIPOS>MOLECULE
methanol
 6 5 0 0 0
****
USER_CHARGES
INVALID_CHARGES
Pose:   1 Cluster:   1 Fr_nu: 10525804 TotEn:   -17.03
@<TRIPOS>ATOM
      1 C1        -51.9151   11.2268  -29.4415 C.3    1 LIG      -0.04000
      2 O1        -50.6386   10.6208  -29.3540 O.3    1 LIG      -0.65000
      3 H1        -52.0195   11.9740  -28.6509 H      1 LIG       0.09000
      4 H2        -52.6900   10.4628  -29.3400 H      1 LIG       0.09000
      5 H3        -52.0115   11.7137  -30.4148 H      1 LIG       0.09000
      6 H4        -50.5841    9.9652  -30.0702 H      1 LIG       0.42000
@<TRIPOS>BOND
      1       1       2 1
      2       1       3 1
      3       1       4 1
      4       1       5 1
      5       2       6 1
@<TRIPOS>ALT_TYPE
CGenFF_4.0_ALT_TYPE_SET
CGenFF_4.0 1 CG331 2 OG311 3 HGA3 4 HGA3 5 HGA3 6 HGP1
@<TRIPOS>MOLECULE
methanol
 6 5 0 0 0
****
USER_CHARGES
INVALID_CHARGES
Pose:   2 Cluster:   2 Fr_nu: 4808403 TotEn:   -14.63
@<TRIPOS>ATOM
      1 C1        -72.6675  -23.0825  -38.4872 C.3    1 LIG      -0.04000
      2 O1        -72.8660  -22.7614  -37.1226 O.3    1 LIG      -0.65000
      3 H1        -73.5676  -22.8349  -39.0552 H      1 LIG       0.09000
      4 H2        -72.4450  -24.1483  -38.5830 H      1 LIG       0.09000
      5 H3        -71.8260  -22.5007  -38.8705 H      1 LIG       0.09000
      6 H4        -72.0474  -22.9949  -36.6523 H      1 LIG       0.42000
@<TRIPOS>BOND
      1       1       2 1
      2       1       3 1
      3       1       4 1
      4       1       5 1
      5       2       6 1
@<TRIPOS>ALT_TYPE
CGenFF_4.0_ALT_TYPE_SET
CGenFF_4.0 1 CG331 2 OG311 3 HGA3 4 HGA3 5 HGA3 6 HGP1
@<TRIPOS>MOLECULE
methanol
 6 5 0 0 0
****
USER_CHARGES
INVALID_CHARGES
Pose:   3 Cluster:   3 Fr_nu: 10256445 TotEn:   -13.80
@<TRIPOS>ATOM
      1 C1        -77.4006  -13.2472  -46.2863 C.3    1 LIG      -0.04000
      2 O1        -78.2239  -12.3723  -45.5372 O.3    1 LIG      -0.65000
      3 H1        -76.4620  -13.4125  -45.7516 H      1 LIG       0.09000
      4 H2        -77.2008  -12.8099  -47.2679 H      1 LIG       0.09000
      5 H3        -77.9180  -14.2010  -46.4129 H      1 LIG       0.09000
      6 H4        -79.0454  -12.2502  -46.0432 H      1 LIG       0.42000
@<TRIPOS>BOND
      1       1       2 1
      2       1       3 1
      3       1       4 1
      4       1       5 1
      5       2       6 1
@<TRIPOS>ALT_TYPE
CGenFF_4.0_ALT_TYPE_SET
CGenFF_4.0 1 CG331 2 OG311 3 HGA3 4 HGA3 5 HGA3 6 HGP1
@<TRIPOS>MOLECULE
methanol
 6 5 0 0 0
****
USER_CHARGES
INVALID_CHARGES
Pose:   4 Cluster:   4 Fr_nu: 337690 TotEn:   -13.05
@<TRIPOS>ATOM
      1 C1        -47.6419   -6.8710  -37.4090 C.3    1 LIG      -0.04000
      2 O1        -47.6845   -7.8300  -36.3683 O.3    1 LIG      -0.65000
      3 H1        -47.5470   -5.8705  -36.9799 H      1 LIG       0.09000
      4 H2        -48.5554   -6.9382  -38.0052 H      1 LIG       0.09000
      5 H3        -46.7778   -7.0754  -38.0455 H      1 LIG       0.09000
      6 H4        -47.7689   -8.7032  -36.7879 H      1 LIG       0.42000
@<TRIPOS>BOND
      1       1       2 1
      2       1       3 1
      3       1       4 1
      4       1       5 1
      5       2       6 1
@<TRIPOS>ALT_TYPE
CGenFF_4.0_ALT_TYPE_SET
CGenFF_4.0 1 CG331 2 OG311 3 HGA3 4 HGA3 5 HGA3 6 HGP1
@<TRIPOS>MOLECULE
methanol
 6 5 0 0 0
****
USER_CHARGES
INVALID_CHARGES
Pose:   5 Cluster:   5 Fr_nu:  75583 TotEn:   -12.93
@<TRIPOS>ATOM
      1 C1        -65.4799  -12.0780  -37.4582 C.3    1 LIG      -0.04000
      2 O1        -66.0514  -10.8035  -37.2270 O.3    1 LIG      -0.65000
      3 H1        -64.7816  -12.0184  -38.2967 H      1 LIG       0.09000
      4 H2        -66.2713  -12.7984  -37.6800 H      1 LIG       0.09000
      5 H3        -64.9424  -12.3946  -36.5613 H      1 LIG       0.09000
      6 H4        -66.6639  -10.8970  -36.4774 H      1 LIG       0.42000
@<TRIPOS>BOND
      1       1       2 1
      2       1       3 1
      3       1       4 1
      4       1       5 1
      5       2       6 1
@<TRIPOS>ALT_TYPE
CGenFF_4.0_ALT_TYPE_SET
CGenFF_4.0 1 CG331 2 OG311 3 HGA3 4 HGA3 5 HGA3 6 HGP1
@<TRIPOS>MOLECULE
methanol
 6 5 0 0 0
****
USER_CHARGES
INVALID_CHARGES
Pose:   6 Cluster:   6 Fr_nu: 10377360 TotEn:   -12.06
@<TRIPOS>ATOM
      1 C1        -56.6410   -0.4328  -19.6722 C.3    1 LIG      -0.04000
      2 O1        -56.4124    0.7153  -20.4685 O.3    1 LIG      -0.65000
      3 H1        -57.7164   -0.5963  -19.5674 H      1 LIG       0.09000
      4 H2        -56.1856   -0.2917  -18.6886 H      1 LIG       0.09000
      5 H3        -56.1888   -1.2995  -20.1600 H      1 LIG       0.09000
      6 H4        -55.4489    0.8272  -20.5382 H      1 LIG       0.42000
@<TRIPOS>BOND
      1       1       2 1
      2       1       3 1
      3       1       4 1
      4       1       5 1
      5       2       6 1
@<TRIPOS>ALT_TYPE
CGenFF_4.0_ALT_TYPE_SET
CGenFF_4.0 1 CG331 2 OG311 3 HGA3 4 HGA3 5 HGA3 6 HGP1
@<TRIPOS>MOLECULE
methanol
 6 5 0 0 0
****
USER_CHARGES
INVALID_CHARGES
Pose:   7 Cluster:   7 Fr_nu:   9785 TotEn:   -11.90
@<TRIPOS>ATOM
      1 C1        -86.3888  -25.8711  -35.2343 C.3    1 LIG      -0.04000
      2 O1        -87.2959  -26.7052  -35.9315 O.3    1 LIG      -0.65000
      3 H1        -86.7620  -25.6907  -34.2232 H      1 LIG       0.09000
      4 H2        -86.2796  -24.9236  -35.7682 H      1 LIG       0.09000
      5 H3        -85.4183  -26.3697  -35.1785 H      1 LIG       0.09000
      6 H4        -86.9310  -26.8420  -36.8224 H      1 LIG       0.42000
@<TRIPOS>BOND
      1       1       2 1
      2       1       3 1
      3       1       4 1
      4       1       5 1
      5       2       6 1
@<TRIPOS>ALT_TYPE
CGenFF_4.0_ALT_TYPE_SET
CGenFF_4.0 1 CG331 2 OG311 3 HGA3 4 HGA3 5 HGA3 6 HGP1
@<TRIPOS>MOLECULE
methanol
 6 5 0 0 0
****
USER_CHARGES
INVALID_CHARGES
Pose:   8 Cluster:   8 Fr_nu: 6066398 TotEn:   -11.46
@<TRIPOS>ATOM
      1 C1        -71.6653   -7.7950  -46.1844 C.3    1 LIG      -0.04000
      2 O1        -71.0776   -8.1757  -44.9539 O.3    1 LIG      -0.65000
      3 H1        -72.5859   -8.3628  -46.3404 H      1 LIG       0.09000
      4 H2        -70.9633   -7.9877  -46.9996 H      1 LIG       0.09000
      5 H3        -71.8990   -6.7283  -46.1518 H      1 LIG       0.09000
      6 H4        -70.2649   -7.6515  -44.8513 H      1 LIG       0.42000
@<TRIPOS>BOND
      1       1       2 1
      2       1       3 1
      3       1       4 1
      4       1       5 1
      5       2       6 1
@<TRIPOS>ALT_TYPE
CGenFF_4.0_ALT_TYPE_SET
CGenFF_4.0 1 CG331 2 OG311 3 HGA3 4 HGA3 5 HGA3 6 HGP1
@<TRIPOS>MOLECULE
methanol
 6 5 0 0 0
****
USER_CHARGES
INVALID_CHARGES
Pose:   9 Cluster:   9 Fr_nu: 3124482 TotEn:   -11.45
@<TRIPOS>ATOM
      1 C1        -71.3790   -7.2600  -46.7189 C.3    1 LIG      -0.04000
      2 O1        -72.6474   -6.8353  -46.2549 O.3    1 LIG      -0.65000
      3 H1        -71.5072   -8.0657  -47.4459 H      1 LIG       0.09000
      4 H2        -70.7792   -7.6089  -45.8744 H      1 LIG       0.09000
      5 H3        -70.8751   -6.4170  -47.1976 H      1 LIG       0.09000
      6 H4        -72.4923   -6.1214  -45.6130 H      1 LIG       0.42000
@<TRIPOS>BOND
      1       1       2 1
      2       1       3 1
      3       1       4 1
      4       1       5 1
      5       2       6 1
@<TRIPOS>ALT_TYPE
CGenFF_4.0_ALT_TYPE_SET
CGenFF_4.0 1 CG331 2 OG311 3 HGA3 4 HGA3 5 HGA3 6 HGP1
@<TRIPOS>MOLECULE
methanol
 6 5 0 0 0
****
USER_CHARGES
INVALID_CHARGES
Pose:  10 Cluster:  10 Fr_nu: 150739 TotEn:   -11.33
@<TRIPOS>ATOM
      1 C1        -70.6231    2.1000  -47.7015 C.3    1 LIG      -0.04000
      2 O1        -70.4883    3.3321  -48.3858 O.3    1 LIG      -0.65000
      3 H1        -71.2196    2.2476  -46.7978 H      1 LIG       0.09000
      4 H2        -69.6334    1.7177  -47.4391 H      1 LIG       0.09000
      5 H3        -71.1268    1.3837  -48.3548 H      1 LIG       0.09000
      6 H4        -69.9541    3.1606  -49.1800 H      1 LIG       0.42000
@<TRIPOS>BOND
      1       1       2 1
      2       1       3 1
      3       1       4 1
      4       1       5 1
      5       2       6 1
@<TRIPOS>ALT_TYPE
CGenFF_4.0_ALT_TYPE_SET
CGenFF_4.0 1 CG331 2 OG311 3 HGA3 4 HGA3 5 HGA3 6 HGP1
@<TRIPOS>MOLECULE
methanol
 6 5 0 0 0
****
USER_CHARGES
INVALID_CHARGES
Pose:  11 Cluster:  11 Fr_nu: 234866 TotEn:   -11.20
@<TRIPOS>ATOM
      1 C1        -47.7896   -6.4856  -37.5270 C.3    1 LIG      -0.04000
      2 O1        -46.9642   -7.6351  -37.5676 O.3    1 LIG      -0.65000
      3 H1        -47.1879   -5.6132  -37.2604 H      1 LIG       0.09000
      4 H2        -48.5840   -6.6322  -36.7908 H      1 LIG       0.09000
      5 H3        -48.2334   -6.3316  -38.5134 H      1 LIG       0.09000
      6 H4        -47.5329   -8.3868  -37.8068 H      1 LIG       0.42000
@<TRIPOS>BOND
      1       1       2 1
      2       1       3 1
      3       1       4 1
      4       1       5 1
      5       2       6 1
@<TRIPOS>ALT_TYPE
CGenFF_4.0_ALT_TYPE_SET
CGenFF_4.0 1 CG331 2 OG311 3 HGA3 4 HGA3 5 HGA3 6 HGP1
@<TRIPOS>MOLECULE
methanol
 6 5 0 0 0
****
USER_CHARGES
INVALID_CHARGES
Pose:  12 Cluster:  12 Fr_nu: 1303956 TotEn:   -11.20
@<TRIPOS>ATOM
      1 C1        -65.9972  -11.0794  -37.4311 C.3    1 LIG      -0.04000
      2 O1        -65.8866  -12.4669  -37.1725 O.3    1 LIG      -0.65000
      3 H1        -65.5447  -10.8512  -38.3993 H      1 LIG       0.09000
      4 H2        -65.4925  -10.5190  -36.6400 H      1 LIG       0.09000
      5 H3        -67.0545  -10.8048  -37.4519 H      1 LIG       0.09000
      6 H4        -66.2983  -12.6298  -36.3067 H      1 LIG       0.42000
@<TRIPOS>BOND
      1       1       2 1
      2       1       3 1
      3       1       4 1
      4       1       5 1
      5       2       6 1
@<TRIPOS>ALT_TYPE
CGenFF_4.0_ALT_TYPE_SET
CGenFF_4.0 1 CG331 2 OG311 3 HGA3 4 HGA3 5 HGA3 6 HGP1
@<TRIPOS>MOLECULE
methanol
 6 5 0 0 0
****
USER_CHARGES
INVALID_CHARGES
Pose:  13 Cluster:  13 Fr_nu: 232309 TotEn:   -10.84
@<TRIPOS>ATOM
      1 C1        -59.7734  -18.8140  -23.8184 C.3    1 LIG      -0.04000
      2 O1        -58.7736  -18.8473  -24.8202 O.3    1 LIG      -0.65000
      3 H1        -59.3472  -18.4262  -22.8899 H      1 LIG       0.09000
      4 H2        -60.1646  -19.8220  -23.6591 H      1 LIG       0.09000
      5 H3        -60.5836  -18.1585  -24.1464 H      1 LIG       0.09000
      6 H4        -59.1893  -19.1964  -25.6271 H      1 LIG       0.42000
@<TRIPOS>BOND
      1       1       2 1
      2       1       3 1
      3       1       4 1
      4       1       5 1
      5       2       6 1
@<TRIPOS>ALT_TYPE
CGenFF_4.0_ALT_TYPE_SET
CGenFF_4.0 1 CG331 2 OG311 3 HGA3 4 HGA3 5 HGA3 6 HGP1
@<TRIPOS>MOLECULE
methanol
 6 5 0 0 0
****
USER_CHARGES
INVALID_CHARGES
Pose:  14 Cluster:  14 Fr_nu:  75849 TotEn:   -10.78
@<TRIPOS>ATOM
      1 C1        -65.8018  -11.5584  -37.8829 C.3    1 LIG      -0.04000
      2 O1        -67.1136  -11.0383  -37.7693 O.3    1 LIG      -0.65000
      3 H1        -65.5019  -11.5666  -38.9337 H      1 LIG       0.09000
      4 H2        -65.7748  -12.5731  -37.4774 H      1 LIG       0.09000
      5 H3        -65.1172  -10.9232  -37.3159 H      1 LIG       0.09000
      6 H4        -67.3436  -11.0472  -36.8245 H      1 LIG       0.42000
@<TRIPOS>BOND
      1       1       2 1
      2       1       3 1
      3       1       4 1
      4       1       5 1
      5       2       6 1
@<TRIPOS>ALT_TYPE
CGenFF_4.0_ALT_TYPE_SET
CGenFF_4.0 1 CG331 2 OG311 3 HGA3 4 HGA3 5 HGA3 6 HGP1
@<TRIPOS>MOLECULE
methanol
 6 5 0 0 0
****
USER_CHARGES
INVALID_CHARGES
Pose:  15 Cluster:  15 Fr_nu: 5092567 TotEn:   -10.48
@<TRIPOS>ATOM
      1 C1        -72.0830  -23.5064  -39.0980 C.3    1 LIG      -0.04000
      2 O1        -72.5823  -23.6176  -37.7779 O.3    1 LIG      -0.65000
      3 H1        -72.8791  -23.1594  -39.7614 H      1 LIG       0.09000
      4 H2        -71.7140  -24.4794  -39.4321 H      1 LIG       0.09000
      5 H3        -71.2629  -22.7847  -39.1083 H      1 LIG       0.09000
      6 H4        -71.8483  -23.9274  -37.2201 H      1 LIG       0.42000
@<TRIPOS>BOND
      1       1       2 1
      2       1       3 1
      3       1       4 1
      4       1       5 1
      5       2       6 1
@<TRIPOS>ALT_TYPE
CGenFF_4.0_ALT_TYPE_SET
CGenFF_4.0 1 CG331 2 OG311 3 HGA3 4 HGA3 5 HGA3 6 HGP1
@<TRIPOS>MOLECULE
methanol
 6 5 0 0 0
****
USER_CHARGES
INVALID_CHARGES
Pose:  16 Cluster:  16 Fr_nu: 642348 TotEn:   -10.44
@<TRIPOS>ATOM
      1 C1        -64.3152  -22.1627  -35.2635 C.3    1 LIG      -0.04000
      2 O1        -63.4409  -22.0440  -34.1562 O.3    1 LIG      -0.65000
      3 H1        -63.7745  -22.5903  -36.1114 H      1 LIG       0.09000
      4 H2        -64.7067  -21.1769  -35.5271 H      1 LIG       0.09000
      5 H3        -65.1438  -22.8214  -34.9931 H      1 LIG       0.09000
      6 H4        -63.9561  -21.6617  -33.4253 H      1 LIG       0.42000
@<TRIPOS>BOND
      1       1       2 1
      2       1       3 1
      3       1       4 1
      4       1       5 1
      5       2       6 1
@<TRIPOS>ALT_TYPE
CGenFF_4.0_ALT_TYPE_SET
CGenFF_4.0 1 CG331 2 OG311 3 HGA3 4 HGA3 5 HGA3 6 HGP1
@<TRIPOS>MOLECULE
methanol
 6 5 0 0 0
****
USER_CHARGES
INVALID_CHARGES
Pose:  17 Cluster:  17 Fr_nu: 8607525 TotEn:   -10.20
@<TRIPOS>ATOM
      1 C1        -77.4140  -13.5889  -46.1870 C.3    1 LIG      -0.04000
      2 O1        -78.0064  -13.4319  -47.4633 O.3    1 LIG      -0.65000
      3 H1        -76.4062  -13.9959  -46.2999 H      1 LIG       0.09000
      4 H2        -78.0249  -14.2630  -45.5812 H      1 LIG       0.09000
      5 H3        -77.3579  -12.6132  -45.6987 H      1 LIG       0.09000
      6 H4        -78.8977  -13.0696  -47.3218 H      1 LIG       0.42000
@<TRIPOS>BOND
      1       1       2 1
      2       1       3 1
      3       1       4 1
      4       1       5 1
      5       2       6 1
@<TRIPOS>ALT_TYPE
CGenFF_4.0_ALT_TYPE_SET
CGenFF_4.0 1 CG331 2 OG311 3 HGA3 4 HGA3 5 HGA3 6 HGP1
@<TRIPOS>MOLECULE
methanol
 6 5 0 0 0
****
USER_CHARGES
INVALID_CHARGES
Pose:  18 Cluster:  18 Fr_nu: 262980 TotEn:    -9.77
@<TRIPOS>ATOM
      1 C1        -47.4466   -7.2688  -36.9653 C.3    1 LIG      -0.04000
      2 O1        -48.7452   -7.8300  -36.9088 O.3    1 LIG      -0.65000
      3 H1        -47.3653   -6.4621  -36.2326 H      1 LIG       0.09000
      4 H2        -47.2589   -6.8827  -37.9704 H      1 LIG       0.09000
      5 H3        -46.7136   -8.0448  -36.7324 H      1 LIG       0.09000
      6 H4        -48.7783   -8.5406  -37.5719 H      1 LIG       0.42000
@<TRIPOS>BOND
      1       1       2 1
      2       1       3 1
      3       1       4 1
      4       1       5 1
      5       2       6 1
@<TRIPOS>ALT_TYPE
CGenFF_4.0_ALT_TYPE_SET
CGenFF_4.0 1 CG331 2 OG311 3 HGA3 4 HGA3 5 HGA3 6 HGP1
@<TRIPOS>MOLECULE
methanol
 6 5 0 0 0
****
USER_CHARGES
INVALID_CHARGES
Pose:  19 Cluster:  19 Fr_nu: 846729 TotEn:    -9.76
@<TRIPOS>ATOM
      1 C1        -80.4578  -21.4162  -33.1905 C.3    1 LIG      -0.04000
      2 O1        -81.5278  -20.9641  -34.0000 O.3    1 LIG      -0.65000
      3 H1        -80.6466  -21.1423  -32.1496 H      1 LIG       0.09000
      4 H2        -79.5238  -20.9640  -33.5337 H      1 LIG       0.09000
      5 H3        -80.3855  -22.5033  -33.2715 H      1 LIG       0.09000
      6 H4        -81.3242  -21.2252  -34.9144 H      1 LIG       0.42000
@<TRIPOS>BOND
      1       1       2 1
      2       1       3 1
      3       1       4 1
      4       1       5 1
      5       2       6 1
@<TRIPOS>ALT_TYPE
CGenFF_4.0_ALT_TYPE_SET
CGenFF_4.0 1 CG331 2 OG311 3 HGA3 4 HGA3 5 HGA3 6 HGP1
@<TRIPOS>MOLECULE
methanol
 6 5 0 0 0
****
USER_CHARGES
INVALID_CHARGES
Pose:  20 Cluster:  20 Fr_nu: 3123117 TotEn:    -9.73
@<TRIPOS>ATOM
      1 C1        -71.3790   -7.2600  -46.7189 C.3    1 LIG      -0.04000
      2 O1        -72.4048   -8.2246  -46.8666 O.3    1 LIG      -0.65000
      3 H1        -71.8220   -6.2888  -46.4849 H      1 LIG       0.09000
      4 H2        -70.8021   -7.1955  -47.6450 H      1 LIG       0.09000
      5 H3        -70.7203   -7.5637  -45.9019 H      1 LIG       0.09000
      6 H4        -71.9731   -9.0711  -47.0733 H      1 LIG       0.42000
@<TRIPOS>BOND
      1       1       2 1
      2       1       3 1
      3       1       4 1
      4       1       5 1
      5       2       6 1
@<TRIPOS>ALT_TYPE
CGenFF_4.0_ALT_TYPE_SET
CGenFF_4.0 1 CG331 2 OG311 3 HGA3 4 HGA3 5 HGA3 6 HGP1
@<TRIPOS>MOLECULE
methanol
 6 5 0 0 0
****
USER_CHARGES
INVALID_CHARGES
Pose:  21 Cluster:  21 Fr_nu: 7136665 TotEn:    -9.72
@<TRIPOS>ATOM
      1 C1        -58.7100    3.6778  -39.0436 C.3    1 LIG      -0.04000
      2 O1        -59.8616    3.1697  -38.3954 O.3    1 LIG      -0.65000
      3 H1        -58.5162    4.6963  -38.6984 H      1 LIG       0.09000
      4 H2        -58.8672    3.6720  -40.1252 H      1 LIG       0.09000
      5 H3        -57.8551    3.0434  -38.7982 H      1 LIG       0.09000
      6 H4        -60.0009    2.2663  -38.7271 H      1 LIG       0.42000
@<TRIPOS>BOND
      1       1       2 1
      2       1       3 1
      3       1       4 1
      4       1       5 1
      5       2       6 1
@<TRIPOS>ALT_TYPE
CGenFF_4.0_ALT_TYPE_SET
CGenFF_4.0 1 CG331 2 OG311 3 HGA3 4 HGA3 5 HGA3 6 HGP1
@<TRIPOS>MOLECULE
methanol
 6 5 0 0 0
****
USER_CHARGES
INVALID_CHARGES
Pose:  22 Cluster:  22 Fr_nu: 259976 TotEn:    -9.58
@<TRIPOS>ATOM
      1 C1        -47.7713   -7.5895  -36.5135 C.3    1 LIG      -0.04000
      2 O1        -46.8607   -8.3721  -35.7633 O.3    1 LIG      -0.65000
      3 H1        -48.2322   -6.8419  -35.8633 H      1 LIG       0.09000
      4 H2        -48.5397   -8.2362  -36.9448 H      1 LIG       0.09000
      5 H3        -47.2290   -7.0856  -37.3170 H      1 LIG       0.09000
      6 H4        -46.4731   -9.0226  -36.3735 H      1 LIG       0.42000
@<TRIPOS>BOND
      1       1       2 1
      2       1       3 1
      3       1       4 1
      4       1       5 1
      5       2       6 1
@<TRIPOS>ALT_TYPE
CGenFF_4.0_ALT_TYPE_SET
CGenFF_4.0 1 CG331 2 OG311 3 HGA3 4 HGA3 5 HGA3 6 HGP1
@<TRIPOS>MOLECULE
methanol
 6 5 0 0 0
****
USER_CHARGES
INVALID_CHARGES
Pose:  23 Cluster:  23 Fr_nu: 10255311 TotEn:    -9.56
@<TRIPOS>ATOM
      1 C1        -77.0710  -12.8406  -46.3521 C.3    1 LIG      -0.04000
      2 O1        -78.0804  -13.8309  -46.2816 O.3    1 LIG      -0.65000
      3 H1        -76.1069  -13.2825  -46.0884 H      1 LIG       0.09000
      4 H2        -77.3103  -12.0254  -45.6646 H      1 LIG       0.09000
      5 H3        -77.0244  -12.4525  -47.3723 H      1 LIG       0.09000
      6 H4        -78.9191  -13.4012  -46.5216 H      1 LIG       0.42000
@<TRIPOS>BOND
      1       1       2 1
      2       1       3 1
      3       1       4 1
      4       1       5 1
      5       2       6 1
@<TRIPOS>ALT_TYPE
CGenFF_4.0_ALT_TYPE_SET
CGenFF_4.0 1 CG331 2 OG311 3 HGA3 4 HGA3 5 HGA3 6 HGP1
@<TRIPOS>MOLECULE
methanol
 6 5 0 0 0
****
USER_CHARGES
INVALID_CHARGES
Pose:  24 Cluster:  24 Fr_nu:   9912 TotEn:    -9.44
@<TRIPOS>ATOM
      1 C1        -87.6715  -26.2147  -35.4339 C.3    1 LIG      -0.04000
      2 O1        -86.3876  -25.9333  -35.9601 O.3    1 LIG      -0.65000
      3 H1        -87.7641  -25.7705  -34.4398 H      1 LIG       0.09000
      4 H2        -87.8132  -27.2969  -35.3757 H      1 LIG       0.09000
      5 H3        -88.4284  -25.7851  -36.0944 H      1 LIG       0.09000
      6 H4        -86.3439  -26.3430  -36.8410 H      1 LIG       0.42000
@<TRIPOS>BOND
      1       1       2 1
      2       1       3 1
      3       1       4 1
      4       1       5 1
      5       2       6 1
@<TRIPOS>ALT_TYPE
CGenFF_4.0_ALT_TYPE_SET
CGenFF_4.0 1 CG331 2 OG311 3 HGA3 4 HGA3 5 HGA3 6 HGP1
@<TRIPOS>MOLECULE
methanol
 6 5 0 0 0
****
USER_CHARGES
INVALID_CHARGES
Pose:  25 Cluster:  25 Fr_nu: 102542 TotEn:    -9.41
@<TRIPOS>ATOM
      1 C1        -75.8475  -14.5351  -44.0504 C.3    1 LIG      -0.04000
      2 O1        -75.2845  -13.6153  -43.1331 O.3    1 LIG      -0.65000
      3 H1        -75.0618  -14.9327  -44.6975 H      1 LIG       0.09000
      4 H2        -76.6091  -14.0317  -44.6514 H      1 LIG       0.09000
      5 H3        -76.3080  -15.3550  -43.4944 H      1 LIG       0.09000
      6 H4        -76.0111  -13.2849  -42.5777 H      1 LIG       0.42000
@<TRIPOS>BOND
      1       1       2 1
      2       1       3 1
      3       1       4 1
      4       1       5 1
      5       2       6 1
@<TRIPOS>ALT_TYPE
CGenFF_4.0_ALT_TYPE_SET
CGenFF_4.0 1 CG331 2 OG311 3 HGA3 4 HGA3 5 HGA3 6 HGP1
@<TRIPOS>MOLECULE
methanol
 6 5 0 0 0
****
USER_CHARGES
INVALID_CHARGES
Pose:  26 Cluster:  26 Fr_nu: 263561 TotEn:    -9.24
@<TRIPOS>ATOM
      1 C1        -48.1083   -7.4492  -37.1821 C.3    1 LIG      -0.04000
      2 O1        -47.7130   -6.1540  -36.7688 O.3    1 LIG      -0.65000
      3 H1        -48.8765   -7.8300  -36.5046 H      1 LIG       0.09000
      4 H2        -47.2412   -8.1145  -37.1776 H      1 LIG       0.09000
      5 H3        -48.5150   -7.3906  -38.1943 H      1 LIG       0.09000
      6 H4        -47.0318   -5.8506  -37.3930 H      1 LIG       0.42000
@<TRIPOS>BOND
      1       1       2 1
      2       1       3 1
      3       1       4 1
      4       1       5 1
      5       2       6 1
@<TRIPOS>ALT_TYPE
CGenFF_4.0_ALT_TYPE_SET
CGenFF_4.0 1 CG331 2 OG311 3 HGA3 4 HGA3 5 HGA3 6 HGP1
@<TRIPOS>MOLECULE
methanol
 6 5 0 0 0
****
USER_CHARGES
INVALID_CHARGES
Pose:  27 Cluster:  27 Fr_nu: 9469652 TotEn:    -9.22
@<TRIPOS>ATOM
      1 C1        -89.8030  -35.5232  -38.4998 C.3    1 LIG      -0.04000
      2 O1        -88.6051  -34.7716  -38.4315 O.3    1 LIG      -0.65000
      3 H1        -89.6153  -36.5418  -38.1516 H      1 LIG       0.09000
      4 H2        -90.1652  -35.5402  -39.5309 H      1 LIG       0.09000
      5 H3        -90.5539  -35.0542  -37.8596 H      1 LIG       0.09000
      6 H4        -88.8117  -33.8756  -38.7480 H      1 LIG       0.42000
@<TRIPOS>BOND
      1       1       2 1
      2       1       3 1
      3       1       4 1
      4       1       5 1
      5       2       6 1
@<TRIPOS>ALT_TYPE
CGenFF_4.0_ALT_TYPE_SET
CGenFF_4.0 1 CG331 2 OG311 3 HGA3 4 HGA3 5 HGA3 6 HGP1
@<TRIPOS>MOLECULE
methanol
 6 5 0 0 0
****
USER_CHARGES
INVALID_CHARGES
Pose:  28 Cluster:  28 Fr_nu: 10518269 TotEn:    -8.77
@<TRIPOS>ATOM
      1 C1        -43.6171    1.0923  -45.1764 C.3    1 LIG      -0.04000
      2 O1        -42.9219    1.5546  -44.0330 O.3    1 LIG      -0.65000
      3 H1        -42.9094    0.9301  -45.9932 H      1 LIG       0.09000
      4 H2        -44.3670    1.8307  -45.4713 H      1 LIG       0.09000
      5 H3        -44.1126    0.1493  -44.9340 H      1 LIG       0.09000
      6 H4        -43.5822    1.6868  -43.3314 H      1 LIG       0.42000
@<TRIPOS>BOND
      1       1       2 1
      2       1       3 1
      3       1       4 1
      4       1       5 1
      5       2       6 1
@<TRIPOS>ALT_TYPE
CGenFF_4.0_ALT_TYPE_SET
CGenFF_4.0 1 CG331 2 OG311 3 HGA3 4 HGA3 5 HGA3 6 HGP1
@<TRIPOS>MOLECULE
methanol
 6 5 0 0 0
****
USER_CHARGES
INVALID_CHARGES
Pose:  29 Cluster:  29 Fr_nu: 10460914 TotEn:    -8.74
@<TRIPOS>ATOM
      1 C1        -83.7309    6.9451  -49.1566 C.3    1 LIG      -0.04000
      2 O1        -84.5117    6.2132  -50.0835 O.3    1 LIG      -0.65000
      3 H1        -82.7482    7.1501  -49.5886 H      1 LIG       0.09000
      4 H2        -83.6221    6.3681  -48.2347 H      1 LIG       0.09000
      5 H3        -84.2336    7.8896  -48.9360 H      1 LIG       0.09000
      6 H4        -85.3743    6.0507  -49.6647 H      1 LIG       0.42000
@<TRIPOS>BOND
      1       1       2 1
      2       1       3 1
      3       1       4 1
      4       1       5 1
      5       2       6 1
@<TRIPOS>ALT_TYPE
CGenFF_4.0_ALT_TYPE_SET
CGenFF_4.0 1 CG331 2 OG311 3 HGA3 4 HGA3 5 HGA3 6 HGP1
@<TRIPOS>MOLECULE
methanol
 6 5 0 0 0
****
USER_CHARGES
INVALID_CHARGES
Pose:  30 Cluster:  30 Fr_nu: 166028 TotEn:    -8.74
@<TRIPOS>ATOM
      1 C1        -48.5347   -7.2271  -36.8107 C.3    1 LIG      -0.04000
      2 O1        -49.8565   -7.7201  -36.9302 O.3    1 LIG      -0.65000
      3 H1        -48.3976   -6.7862  -35.8202 H      1 LIG       0.09000
      4 H2        -48.3537   -6.4759  -37.5837 H      1 LIG       0.09000
      5 H3        -47.8335   -8.0550  -36.9386 H      1 LIG       0.09000
      6 H4        -49.9391   -8.1026  -37.8205 H      1 LIG       0.42000
@<TRIPOS>BOND
      1       1       2 1
      2       1       3 1
      3       1       4 1
      4       1       5 1
      5       2       6 1
@<TRIPOS>ALT_TYPE
CGenFF_4.0_ALT_TYPE_SET
CGenFF_4.0 1 CG331 2 OG311 3 HGA3 4 HGA3 5 HGA3 6 HGP1
@<TRIPOS>MOLECULE
methanol
 6 5 0 0 0
****
USER_CHARGES
INVALID_CHARGES
Pose:  31 Cluster:  31 Fr_nu: 6066277 TotEn:    -8.67
@<TRIPOS>ATOM
      1 C1        -71.3427   -7.0286  -47.0434 C.3    1 LIG      -0.04000
      2 O1        -71.3943   -5.9909  -48.0051 O.3    1 LIG      -0.65000
      3 H1        -71.7746   -7.9394  -47.4655 H      1 LIG       0.09000
      4 H2        -71.8990   -6.7283  -46.1518 H      1 LIG       0.09000
      5 H3        -70.2999   -7.2130  -46.7750 H      1 LIG       0.09000
      6 H4        -71.0031   -5.2010  -47.5943 H      1 LIG       0.42000
@<TRIPOS>BOND
      1       1       2 1
      2       1       3 1
      3       1       4 1
      4       1       5 1
      5       2       6 1
@<TRIPOS>ALT_TYPE
CGenFF_4.0_ALT_TYPE_SET
CGenFF_4.0 1 CG331 2 OG311 3 HGA3 4 HGA3 5 HGA3 6 HGP1
@<TRIPOS>MOLECULE
methanol
 6 5 0 0 0
****
USER_CHARGES
INVALID_CHARGES
Pose:  32 Cluster:  32 Fr_nu: 626878 TotEn:    -8.41
@<TRIPOS>ATOM
      1 C1        -50.1150  -11.9412  -28.5384 C.3    1 LIG      -0.04000
      2 O1        -50.9417  -12.4464  -27.5060 O.3    1 LIG      -0.65000
      3 H1        -50.7198  -11.3602  -29.2390 H      1 LIG       0.09000
      4 H2        -49.6323  -12.7720  -29.0593 H      1 LIG       0.09000
      5 H3        -49.3508  -11.2962  -28.0984 H      1 LIG       0.09000
      6 H4        -50.3702  -12.9553  -26.9058 H      1 LIG       0.42000
@<TRIPOS>BOND
      1       1       2 1
      2       1       3 1
      3       1       4 1
      4       1       5 1
      5       2       6 1
@<TRIPOS>ALT_TYPE
CGenFF_4.0_ALT_TYPE_SET
CGenFF_4.0 1 CG331 2 OG311 3 HGA3 4 HGA3 5 HGA3 6 HGP1
@<TRIPOS>MOLECULE
methanol
 6 5 0 0 0
****
USER_CHARGES
INVALID_CHARGES
Pose:  33 Cluster:  33 Fr_nu: 235027 TotEn:    -8.28
@<TRIPOS>ATOM
      1 C1        -47.7896   -6.4856  -37.5270 C.3    1 LIG      -0.04000
      2 O1        -48.7082   -6.7721  -36.4885 O.3    1 LIG      -0.65000
      3 H1        -47.1942   -5.6101  -37.2565 H      1 LIG       0.09000
      4 H2        -48.3349   -6.2960  -38.4550 H      1 LIG       0.09000
      5 H3        -47.1287   -7.3447  -37.6640 H      1 LIG       0.09000
      6 H4        -49.2172   -7.5534  -36.7649 H      1 LIG       0.42000
@<TRIPOS>BOND
      1       1       2 1
      2       1       3 1
      3       1       4 1
      4       1       5 1
      5       2       6 1
@<TRIPOS>ALT_TYPE
CGenFF_4.0_ALT_TYPE_SET
CGenFF_4.0 1 CG331 2 OG311 3 HGA3 4 HGA3 5 HGA3 6 HGP1
@<TRIPOS>MOLECULE
methanol
 6 5 0 0 0
****
USER_CHARGES
INVALID_CHARGES
Pose:  34 Cluster:  34 Fr_nu:  75746 TotEn:    -8.16
@<TRIPOS>ATOM
      1 C1        -65.7172  -11.8678  -37.7443 C.3    1 LIG      -0.04000
      2 O1        -65.4457  -11.7713  -36.3582 O.3    1 LIG      -0.65000
      3 H1        -64.8061  -12.1536  -38.2758 H      1 LIG       0.09000
      4 H2        -66.0801  -10.9051  -38.1133 H      1 LIG       0.09000
      5 H3        -66.4838  -12.6295  -37.9042 H      1 LIG       0.09000
      6 H4        -66.2764  -11.5162  -35.9216 H      1 LIG       0.42000
@<TRIPOS>BOND
      1       1       2 1
      2       1       3 1
      3       1       4 1
      4       1       5 1
      5       2       6 1
@<TRIPOS>ALT_TYPE
CGenFF_4.0_ALT_TYPE_SET
CGenFF_4.0 1 CG331 2 OG311 3 HGA3 4 HGA3 5 HGA3 6 HGP1
@<TRIPOS>MOLECULE
methanol
 6 5 0 0 0
****
USER_CHARGES
INVALID_CHARGES
Pose:  35 Cluster:  35 Fr_nu: 10438855 TotEn:    -7.58
@<TRIPOS>ATOM
      1 C1        -44.0188    1.5401  -43.7155 C.3    1 LIG      -0.04000
      2 O1        -42.9491    2.3602  -43.2824 O.3    1 LIG      -0.65000
      3 H1        -43.6332    0.7486  -44.3628 H      1 LIG       0.09000
      4 H2        -44.7476    2.1471  -44.2588 H      1 LIG       0.09000
      5 H3        -44.4992    1.0921  -42.8425 H      1 LIG       0.09000
      6 H4        -43.3303    3.0492  -42.7118 H      1 LIG       0.42000
@<TRIPOS>BOND
      1       1       2 1
      2       1       3 1
      3       1       4 1
      4       1       5 1
      5       2       6 1
@<TRIPOS>ALT_TYPE
CGenFF_4.0_ALT_TYPE_SET
CGenFF_4.0 1 CG331 2 OG311 3 HGA3 4 HGA3 5 HGA3 6 HGP1
@<TRIPOS>MOLECULE
methanol
 6 5 0 0 0
****
USER_CHARGES
INVALID_CHARGES
Pose:  36 Cluster:  36 Fr_nu:  75464 TotEn:    -7.55
@<TRIPOS>ATOM
      1 C1        -65.9770  -10.8300  -38.0329 C.3    1 LIG      -0.04000
      2 O1        -66.2519   -9.8585  -37.0405 O.3    1 LIG      -0.65000
      3 H1        -65.3690  -10.3828  -38.8232 H      1 LIG       0.09000
      4 H2        -66.9163  -11.2035  -38.4486 H      1 LIG       0.09000
      5 H3        -65.4276  -11.6575  -37.5779 H      1 LIG       0.09000
      6 H4        -66.7922  -10.2923  -36.3581 H      1 LIG       0.42000
@<TRIPOS>BOND
      1       1       2 1
      2       1       3 1
      3       1       4 1
      4       1       5 1
      5       2       6 1
@<TRIPOS>ALT_TYPE
CGenFF_4.0_ALT_TYPE_SET
CGenFF_4.0 1 CG331 2 OG311 3 HGA3 4 HGA3 5 HGA3 6 HGP1
@<TRIPOS>MOLECULE
methanol
 6 5 0 0 0
****
USER_CHARGES
INVALID_CHARGES
Pose:  37 Cluster:  37 Fr_nu: 10413690 TotEn:    -6.81
@<TRIPOS>ATOM
      1 C1        -43.0808   -0.8303  -46.9238 C.3    1 LIG      -0.04000
      2 O1        -43.0121   -0.1168  -45.7029 O.3    1 LIG      -0.65000
      3 H1        -42.0841   -1.1875  -47.1945 H      1 LIG       0.09000
      4 H2        -43.4703   -0.1760  -47.7079 H      1 LIG       0.09000
      5 H3        -43.7501   -1.6847  -46.7991 H      1 LIG       0.09000
      6 H4        -43.9137    0.1835  -45.4966 H      1 LIG       0.42000
@<TRIPOS>BOND
      1       1       2 1
      2       1       3 1
      3       1       4 1
      4       1       5 1
      5       2       6 1
@<TRIPOS>ALT_TYPE
CGenFF_4.0_ALT_TYPE_SET
CGenFF_4.0 1 CG331 2 OG311 3 HGA3 4 HGA3 5 HGA3 6 HGP1
@<TRIPOS>MOLECULE
methanol
 6 5 0 0 0
****
USER_CHARGES
INVALID_CHARGES
Pose:  38 Cluster:  38 Fr_nu: 338428 TotEn:    -6.60
@<TRIPOS>ATOM
      1 C1        -47.2996   -7.3264  -36.7573 C.3    1 LIG      -0.04000
      2 O1        -48.0300   -7.1533  -37.9577 O.3    1 LIG      -0.65000
      3 H1        -47.0010   -6.3501  -36.3677 H      1 LIG       0.09000
      4 H2        -46.4154   -7.9384  -36.9528 H      1 LIG       0.09000
      5 H3        -47.9343   -7.8300  -36.0245 H      1 LIG       0.09000
      6 H4        -48.2768   -8.0399  -38.2722 H      1 LIG       0.42000
@<TRIPOS>BOND
      1       1       2 1
      2       1       3 1
      3       1       4 1
      4       1       5 1
      5       2       6 1
@<TRIPOS>ALT_TYPE
CGenFF_4.0_ALT_TYPE_SET
CGenFF_4.0 1 CG331 2 OG311 3 HGA3 4 HGA3 5 HGA3 6 HGP1
@<TRIPOS>MOLECULE
methanol
 6 5 0 0 0
****
USER_CHARGES
INVALID_CHARGES
Pose:  39 Cluster:  39 Fr_nu: 10479885 TotEn:    -6.07
@<TRIPOS>ATOM
      1 C1        -43.9675    1.1130  -43.8415 C.3    1 LIG      -0.04000
      2 O1        -42.9925    0.7766  -44.8113 O.3    1 LIG      -0.65000
      3 H1        -43.5533    0.9658  -42.8410 H      1 LIG       0.09000
      4 H2        -44.8507    0.4838  -43.9779 H      1 LIG       0.09000
      5 H3        -44.2467    2.1617  -43.9670 H      1 LIG       0.09000
      6 H4        -43.3966    0.9198  -45.6842 H      1 LIG       0.42000
@<TRIPOS>BOND
      1       1       2 1
      2       1       3 1
      3       1       4 1
      4       1       5 1
      5       2       6 1
@<TRIPOS>ALT_TYPE
CGenFF_4.0_ALT_TYPE_SET
CGenFF_4.0 1 CG331 2 OG311 3 HGA3 4 HGA3 5 HGA3 6 HGP1
@<TRIPOS>MOLECULE
methanol
 6 5 0 0 0
****
USER_CHARGES
INVALID_CHARGES
Pose:  40 Cluster:  40 Fr_nu: 10491091 TotEn:    -4.99
@<TRIPOS>ATOM
      1 C1        -40.5010   -4.6475  -47.9395 C.3    1 LIG      -0.04000
      2 O1        -39.6889   -5.5858  -47.2578 O.3    1 LIG      -0.65000
      3 H1        -40.0278   -3.6630  -47.9065 H      1 LIG       0.09000
      4 H2        -41.4860   -4.6061  -47.4677 H      1 LIG       0.09000
      5 H3        -40.6105   -4.9619  -48.9801 H      1 LIG       0.09000
      6 H4        -40.1413   -6.4452  -47.3088 H      1 LIG       0.42000
@<TRIPOS>BOND
      1       1       2 1
      2       1       3 1
      3       1       4 1
      4       1       5 1
      5       2       6 1
@<TRIPOS>ALT_TYPE
CGenFF_4.0_ALT_TYPE_SET
CGenFF_4.0 1 CG331 2 OG311 3 HGA3 4 HGA3 5 HGA3 6 HGP1
@<TRIPOS>MOLECULE
methanol
 6 5 0 0 0
****
USER_CHARGES
INVALID_CHARGES
Pose:  41 Cluster:  41 Fr_nu: 10518232 TotEn:    -1.14
@<TRIPOS>ATOM
      1 C1        -43.6827    0.3915  -45.9091 C.3    1 LIG      -0.04000
      2 O1        -42.2771    0.5112  -45.7898 O.3    1 LIG      -0.65000
      3 H1        -44.1126    0.1493  -44.9340 H      1 LIG       0.09000
      4 H2        -43.9226   -0.3941  -46.6301 H      1 LIG       0.09000
      5 H3        -44.0920    1.3421  -46.2592 H      1 LIG       0.09000
      6 H4        -41.9327    0.7259  -46.6736 H      1 LIG       0.42000
@<TRIPOS>BOND
      1       1       2 1
      2       1       3 1
      3       1       4 1
      4       1       5 1
      5       2       6 1
@<TRIPOS>ALT_TYPE
CGenFF_4.0_ALT_TYPE_SET
CGenFF_4.0 1 CG331 2 OG311 3 HGA3 4 HGA3 5 HGA3 6 HGP1
@<TRIPOS>MOLECULE
furan
 9 9 0 0 0
****
USER_CHARGES
INVALID_CHARGES
Pose:   1 Cluster:   1 Fr_nu: 131983 TotEn:   -11.68
@<TRIPOS>ATOM
      1 C1        -50.0256  -11.1791  -28.9846 C.2    1 LIG      -0.26000
      2 C2        -50.0256  -12.3241  -28.1527 C.2    1 LIG      -0.26000
      3 C3        -51.3470  -10.8701  -29.2091 C.2    1 LIG       0.09300
      4 C4        -51.3470  -12.6331  -27.9280 C.2    1 LIG       0.09300
      5 O1        -52.1589  -11.7515  -28.5685 O.3    1 LIG      -0.29200
      6 H1        -49.1696  -10.6460  -29.3725 H      1 LIG       0.17500
      7 H2        -49.1695  -12.8573  -27.7651 H      1 LIG       0.17500
      8 H3        -51.8487  -10.0954  -29.7706 H      1 LIG       0.13800
      9 H4        -51.8485  -13.4070  -27.3654 H      1 LIG       0.13800
@<TRIPOS>BOND
      1       1       2 1
      2       1       3 2
      3       2       4 2
      4       3       5 1
      5       4       5 1
      6       1       6 1
      7       2       7 1
      8       3       8 1
      9       4       9 1
@<TRIPOS>ALT_TYPE
CGenFF_4.0_ALT_TYPE_SET
CGenFF_4.0 1 CG2R51 2 CG2R51 3 CG2R51 4 CG2R51 5 OG2R50 6 HGR51 7 HGR51 8 HGR52 9 HGR52
@<TRIPOS>MOLECULE
furan
 9 9 0 0 0
****
USER_CHARGES
INVALID_CHARGES
Pose:   2 Cluster:   2 Fr_nu: 1006086 TotEn:   -10.43
@<TRIPOS>ATOM
      1 C1        -79.8396  -21.6626  -33.4083 C.2    1 LIG      -0.26000
      2 C2        -78.9778  -20.8263  -32.6592 C.2    1 LIG      -0.26000
      3 C3        -81.0303  -20.9828  -33.5189 C.2    1 LIG       0.09300
      4 C4        -79.7032  -19.6951  -32.3657 C.2    1 LIG       0.09300
      5 O1        -80.9554  -19.7826  -32.8862 O.3    1 LIG      -0.29200
      6 H1        -79.6206  -22.6388  -33.8160 H      1 LIG       0.17500
      7 H2        -77.9556  -21.0233  -32.3698 H      1 LIG       0.17500
      8 H3        -81.9763  -21.2040  -33.9914 H      1 LIG       0.13800
      9 H4        -79.4841  -18.7860  -31.8248 H      1 LIG       0.13800
@<TRIPOS>BOND
      1       1       2 1
      2       1       3 2
      3       2       4 2
      4       3       5 1
      5       4       5 1
      6       1       6 1
      7       2       7 1
      8       3       8 1
      9       4       9 1
@<TRIPOS>ALT_TYPE
CGenFF_4.0_ALT_TYPE_SET
CGenFF_4.0 1 CG2R51 2 CG2R51 3 CG2R51 4 CG2R51 5 OG2R50 6 HGR51 7 HGR51 8 HGR52 9 HGR52
@<TRIPOS>MOLECULE
furan
 9 9 0 0 0
****
USER_CHARGES
INVALID_CHARGES
Pose:   3 Cluster:   3 Fr_nu: 1113035 TotEn:   -10.12
@<TRIPOS>ATOM
      1 C1        -78.8810  -20.6167  -32.6242 C.2    1 LIG      -0.26000
      2 C2        -79.4856  -20.3925  -31.3643 C.2    1 LIG      -0.26000
      3 C3        -79.7695  -21.3817  -33.3435 C.2    1 LIG       0.09300
      4 C4        -80.7005  -21.0364  -31.4035 C.2    1 LIG       0.09300
      5 O1        -80.8812  -21.6418  -32.6066 O.3    1 LIG      -0.29200
      6 H1        -77.9179  -20.2652  -32.9652 H      1 LIG       0.17500
      7 H2        -79.0859  -19.8315  -30.5318 H      1 LIG       0.17500
      8 H3        -79.7605  -21.7999  -34.3396 H      1 LIG       0.13800
      9 H4        -81.5084  -21.1519  -30.6959 H      1 LIG       0.13800
@<TRIPOS>BOND
      1       1       2 1
      2       1       3 2
      3       2       4 2
      4       3       5 1
      5       4       5 1
      6       1       6 1
      7       2       7 1
      8       3       8 1
      9       4       9 1
@<TRIPOS>ALT_TYPE
CGenFF_4.0_ALT_TYPE_SET
CGenFF_4.0 1 CG2R51 2 CG2R51 3 CG2R51 4 CG2R51 5 OG2R50 6 HGR51 7 HGR51 8 HGR52 9 HGR52
@<TRIPOS>MOLECULE
furan
 9 9 0 0 0
****
USER_CHARGES
INVALID_CHARGES
Pose:   4 Cluster:   4 Fr_nu: 613336 TotEn:    -9.78
@<TRIPOS>ATOM
      1 C1        -50.6076  -11.8452  -44.5208 C.2    1 LIG      -0.26000
      2 C2        -49.3518  -11.3047  -44.1546 C.2    1 LIG      -0.26000
      3 C3        -51.2692  -12.1058  -43.3433 C.2    1 LIG       0.09300
      4 C4        -49.3356  -11.2734  -42.7796 C.2    1 LIG       0.09300
      5 O1        -50.5008  -11.7600  -42.2773 O.3    1 LIG      -0.29200
      6 H1        -50.9832  -12.0230  -45.5180 H      1 LIG       0.17500
      7 H2        -48.5579  -10.9785  -44.8109 H      1 LIG       0.17500
      8 H3        -52.2411  -12.5137  -43.1064 H      1 LIG       0.13800
      9 H4        -48.6093  -10.9513  -42.0477 H      1 LIG       0.13800
@<TRIPOS>BOND
      1       1       2 1
      2       1       3 2
      3       2       4 2
      4       3       5 1
      5       4       5 1
      6       1       6 1
      7       2       7 1
      8       3       8 1
      9       4       9 1
@<TRIPOS>ALT_TYPE
CGenFF_4.0_ALT_TYPE_SET
CGenFF_4.0 1 CG2R51 2 CG2R51 3 CG2R51 4 CG2R51 5 OG2R50 6 HGR51 7 HGR51 8 HGR52 9 HGR52
@<TRIPOS>MOLECULE
furan
 9 9 0 0 0
****
USER_CHARGES
INVALID_CHARGES
Pose:   5 Cluster:   5 Fr_nu: 741768 TotEn:    -9.39
@<TRIPOS>ATOM
      1 C1        -49.7670  -11.5128  -42.4826 C.2    1 LIG      -0.26000
      2 C2        -50.2186  -12.8280  -42.7462 C.2    1 LIG      -0.26000
      3 C3        -48.6686  -11.6429  -41.6648 C.2    1 LIG       0.09300
      4 C4        -49.3639  -13.6680  -42.0708 C.2    1 LIG       0.09300
      5 O1        -48.4162  -12.9534  -41.4092 O.3    1 LIG      -0.29200
      6 H1        -50.1894  -10.5861  -42.8430 H      1 LIG       0.17500
      7 H2        -51.0614  -13.1264  -43.3528 H      1 LIG       0.17500
      8 H3        -47.9920  -10.9380  -41.2040 H      1 LIG       0.13800
      9 H4        -49.2985  -14.7412  -41.9659 H      1 LIG       0.13800
@<TRIPOS>BOND
      1       1       2 1
      2       1       3 2
      3       2       4 2
      4       3       5 1
      5       4       5 1
      6       1       6 1
      7       2       7 1
      8       3       8 1
      9       4       9 1
@<TRIPOS>ALT_TYPE
CGenFF_4.0_ALT_TYPE_SET
CGenFF_4.0 1 CG2R51 2 CG2R51 3 CG2R51 4 CG2R51 5 OG2R50 6 HGR51 7 HGR51 8 HGR52 9 HGR52
@<TRIPOS>MOLECULE
furan
 9 9 0 0 0
****
USER_CHARGES
INVALID_CHARGES
Pose:   6 Cluster:   6 Fr_nu: 164440 TotEn:    -9.36
@<TRIPOS>ATOM
      1 C1        -81.0843  -21.0868  -33.1832 C.2    1 LIG      -0.26000
      2 C2        -80.9370  -20.2260  -32.0694 C.2    1 LIG      -0.26000
      3 C3        -79.8238  -21.5546  -33.4738 C.2    1 LIG       0.09300
      4 C4        -79.5971  -20.2294  -31.7586 C.2    1 LIG       0.09300
      5 O1        -78.9116  -21.0368  -32.6099 O.3    1 LIG      -0.29200
      6 H1        -81.9951  -21.3347  -33.7088 H      1 LIG       0.17500
      7 H2        -81.7108  -19.6727  -31.5570 H      1 LIG       0.17500
      8 H3        -79.4299  -22.2266  -34.2222 H      1 LIG       0.13800
      9 H4        -79.0041  -19.7371  -31.0016 H      1 LIG       0.13800
@<TRIPOS>BOND
      1       1       2 1
      2       1       3 2
      3       2       4 2
      4       3       5 1
      5       4       5 1
      6       1       6 1
      7       2       7 1
      8       3       8 1
      9       4       9 1
@<TRIPOS>ALT_TYPE
CGenFF_4.0_ALT_TYPE_SET
CGenFF_4.0 1 CG2R51 2 CG2R51 3 CG2R51 4 CG2R51 5 OG2R50 6 HGR51 7 HGR51 8 HGR52 9 HGR52
@<TRIPOS>MOLECULE
furan
 9 9 0 0 0
****
USER_CHARGES
INVALID_CHARGES
Pose:   7 Cluster:   7 Fr_nu:  46434 TotEn:    -9.29
@<TRIPOS>ATOM
      1 C1        -50.5878  -12.2419  -42.6065 C.2    1 LIG      -0.26000
      2 C2        -49.4548  -11.4265  -42.3728 C.2    1 LIG      -0.26000
      3 C3        -50.7587  -12.2763  -43.9709 C.2    1 LIG       0.09300
      4 C4        -49.0140  -11.0209  -43.6110 C.2    1 LIG       0.09300
      5 O1        -49.8034  -11.5347  -44.5905 O.3    1 LIG      -0.29200
      6 H1        -51.2032  -12.7415  -41.8724 H      1 LIG       0.17500
      7 H2        -49.0144  -11.1671  -41.4208 H      1 LIG       0.17500
      8 H3        -51.4728  -12.7579  -44.6231 H      1 LIG       0.13800
      9 H4        -48.1967  -10.3995  -43.9469 H      1 LIG       0.13800
@<TRIPOS>BOND
      1       1       2 1
      2       1       3 2
      3       2       4 2
      4       3       5 1
      5       4       5 1
      6       1       6 1
      7       2       7 1
      8       3       8 1
      9       4       9 1
@<TRIPOS>ALT_TYPE
CGenFF_4.0_ALT_TYPE_SET
CGenFF_4.0 1 CG2R51 2 CG2R51 3 CG2R51 4 CG2R51 5 OG2R50 6 HGR51 7 HGR51 8 HGR52 9 HGR52
@<TRIPOS>MOLECULE
furan
 9 9 0 0 0
****
USER_CHARGES
INVALID_CHARGES
Pose:   8 Cluster:   8 Fr_nu: 1844841 TotEn:    -9.24
@<TRIPOS>ATOM
      1 C1        -77.1104  -14.6804  -44.6402 C.2    1 LIG      -0.26000
      2 C2        -77.8083  -13.8528  -45.5519 C.2    1 LIG      -0.26000
      3 C3        -76.0493  -13.9345  -44.1823 C.2    1 LIG       0.09300
      4 C4        -77.1240  -12.6601  -45.5860 C.2    1 LIG       0.09300
      5 O1        -76.0506  -12.7017  -44.7538 O.3    1 LIG      -0.29200
      6 H1        -77.3504  -15.6940  -44.3532 H      1 LIG       0.17500
      7 H2        -78.6988  -14.0952  -46.1137 H      1 LIG       0.17500
      8 H3        -75.2468  -14.1256  -43.4848 H      1 LIG       0.13800
      9 H4        -77.2648  -11.7326  -46.1217 H      1 LIG       0.13800
@<TRIPOS>BOND
      1       1       2 1
      2       1       3 2
      3       2       4 2
      4       3       5 1
      5       4       5 1
      6       1       6 1
      7       2       7 1
      8       3       8 1
      9       4       9 1
@<TRIPOS>ALT_TYPE
CGenFF_4.0_ALT_TYPE_SET
CGenFF_4.0 1 CG2R51 2 CG2R51 3 CG2R51 4 CG2R51 5 OG2R50 6 HGR51 7 HGR51 8 HGR52 9 HGR52
@<TRIPOS>MOLECULE
furan
 9 9 0 0 0
****
USER_CHARGES
INVALID_CHARGES
Pose:   9 Cluster:   9 Fr_nu: 852501 TotEn:    -9.10
@<TRIPOS>ATOM
      1 C1        -58.7628   -1.2320  -54.6219 C.2    1 LIG      -0.26000
      2 C2        -59.3429   -0.3460  -53.6829 C.2    1 LIG      -0.26000
      3 C3        -58.4303   -2.3676  -53.9207 C.2    1 LIG       0.09300
      4 C4        -59.3236   -1.0035  -52.4748 C.2    1 LIG       0.09300
      5 O1        -58.7690   -2.2365  -52.6113 O.3    1 LIG      -0.29200
      6 H1        -58.6062   -1.0636  -55.6776 H      1 LIG       0.17500
      7 H2        -59.7272    0.6474  -53.8640 H      1 LIG       0.17500
      8 H3        -57.9724   -3.3073  -54.1933 H      1 LIG       0.13800
      9 H4        -59.6493   -0.7449  -51.4778 H      1 LIG       0.13800
@<TRIPOS>BOND
      1       1       2 1
      2       1       3 2
      3       2       4 2
      4       3       5 1
      5       4       5 1
      6       1       6 1
      7       2       7 1
      8       3       8 1
      9       4       9 1
@<TRIPOS>ALT_TYPE
CGenFF_4.0_ALT_TYPE_SET
CGenFF_4.0 1 CG2R51 2 CG2R51 3 CG2R51 4 CG2R51 5 OG2R50 6 HGR51 7 HGR51 8 HGR52 9 HGR52
@<TRIPOS>MOLECULE
furan
 9 9 0 0 0
****
USER_CHARGES
INVALID_CHARGES
Pose:  10 Cluster:  10 Fr_nu: 117046 TotEn:    -8.99
@<TRIPOS>ATOM
      1 C1        -49.6919  -11.1004  -29.1484 C.2    1 LIG      -0.26000
      2 C2        -51.0587  -10.8196  -28.9115 C.2    1 LIG      -0.26000
      3 C3        -49.5484  -12.4594  -28.9915 C.2    1 LIG       0.09300
      4 C4        -51.6530  -12.0271  -28.6270 C.2    1 LIG       0.09300
      5 O1        -50.7392  -13.0317  -28.6737 O.3    1 LIG      -0.29200
      6 H1        -48.9092  -10.3999  -29.4012 H      1 LIG       0.17500
      7 H2        -51.5494   -9.8576  -28.9444 H      1 LIG       0.17500
      8 H3        -48.7102  -13.1365  -29.0688 H      1 LIG       0.13800
      9 H4        -52.6626  -12.3243  -28.3834 H      1 LIG       0.13800
@<TRIPOS>BOND
      1       1       2 1
      2       1       3 2
      3       2       4 2
      4       3       5 1
      5       4       5 1
      6       1       6 1
      7       2       7 1
      8       3       8 1
      9       4       9 1
@<TRIPOS>ALT_TYPE
CGenFF_4.0_ALT_TYPE_SET
CGenFF_4.0 1 CG2R51 2 CG2R51 3 CG2R51 4 CG2R51 5 OG2R50 6 HGR51 7 HGR51 8 HGR52 9 HGR52
@<TRIPOS>MOLECULE
furan
 9 9 0 0 0
****
USER_CHARGES
INVALID_CHARGES
Pose:  11 Cluster:  11 Fr_nu:    186 TotEn:    -8.88
@<TRIPOS>ATOM
      1 C1        -59.0661  -20.8883  -24.3855 C.2    1 LIG      -0.26000
      2 C2        -60.1948  -20.0367  -24.3212 C.2    1 LIG      -0.26000
      3 C3        -57.9980  -20.1406  -23.9469 C.2    1 LIG       0.09300
      4 C4        -59.7360  -18.8294  -23.8478 C.2    1 LIG       0.09300
      5 O1        -58.3980  -18.8845  -23.6171 O.3    1 LIG      -0.29200
      6 H1        -59.0348  -21.9179  -24.7112 H      1 LIG       0.17500
      7 H2        -61.2150  -20.2734  -24.5865 H      1 LIG       0.17500
      8 H3        -56.9454  -20.3454  -23.8162 H      1 LIG       0.13800
      9 H4        -60.2094  -17.8829  -23.6310 H      1 LIG       0.13800
@<TRIPOS>BOND
      1       1       2 1
      2       1       3 2
      3       2       4 2
      4       3       5 1
      5       4       5 1
      6       1       6 1
      7       2       7 1
      8       3       8 1
      9       4       9 1
@<TRIPOS>ALT_TYPE
CGenFF_4.0_ALT_TYPE_SET
CGenFF_4.0 1 CG2R51 2 CG2R51 3 CG2R51 4 CG2R51 5 OG2R50 6 HGR51 7 HGR51 8 HGR52 9 HGR52
@<TRIPOS>MOLECULE
furan
 9 9 0 0 0
****
USER_CHARGES
INVALID_CHARGES
Pose:  12 Cluster:  12 Fr_nu: 116954 TotEn:    -8.85
@<TRIPOS>ATOM
      1 C1        -49.5598  -12.7708  -28.4222 C.2    1 LIG      -0.26000
      2 C2        -50.9193  -13.1368  -28.2773 C.2    1 LIG      -0.26000
      3 C3        -49.5597  -11.4635  -28.8502 C.2    1 LIG       0.09300
      4 C4        -51.6530  -12.0271  -28.6270 C.2    1 LIG       0.09300
      5 O1        -50.8317  -11.0027  -28.9773 O.3    1 LIG      -0.29200
      6 H1        -48.6890  -13.3833  -28.2383 H      1 LIG       0.17500
      7 H2        -51.3149  -14.0901  -27.9578 H      1 LIG       0.17500
      8 H3        -48.7799  -10.7570  -29.0947 H      1 LIG       0.13800
      9 H4        -52.7113  -11.8157  -28.6763 H      1 LIG       0.13800
@<TRIPOS>BOND
      1       1       2 1
      2       1       3 2
      3       2       4 2
      4       3       5 1
      5       4       5 1
      6       1       6 1
      7       2       7 1
      8       3       8 1
      9       4       9 1
@<TRIPOS>ALT_TYPE
CGenFF_4.0_ALT_TYPE_SET
CGenFF_4.0 1 CG2R51 2 CG2R51 3 CG2R51 4 CG2R51 5 OG2R50 6 HGR51 7 HGR51 8 HGR52 9 HGR52
@<TRIPOS>MOLECULE
furan
 9 9 0 0 0
****
USER_CHARGES
INVALID_CHARGES
Pose:  13 Cluster:  13 Fr_nu: 207634 TotEn:    -8.64
@<TRIPOS>ATOM
      1 C1        -48.6407  -11.5383  -43.1506 C.2    1 LIG      -0.26000
      2 C2        -49.9211  -11.9280  -43.6110 C.2    1 LIG      -0.26000
      3 C3        -48.6608  -11.6988  -41.7846 C.2    1 LIG       0.09300
      4 C4        -50.6323  -12.2989  -42.4936 C.2    1 LIG       0.09300
      5 O1        -49.8711  -12.1622  -41.3762 O.3    1 LIG      -0.29200
      6 H1        -47.8076  -11.1843  -43.7405 H      1 LIG       0.17500
      7 H2        -50.2805  -11.9375  -44.6299 H      1 LIG       0.17500
      8 H3        -47.9337  -11.5373  -41.0021 H      1 LIG       0.13800
      9 H4        -51.6365  -12.6634  -42.3336 H      1 LIG       0.13800
@<TRIPOS>BOND
      1       1       2 1
      2       1       3 2
      3       2       4 2
      4       3       5 1
      5       4       5 1
      6       1       6 1
      7       2       7 1
      8       3       8 1
      9       4       9 1
@<TRIPOS>ALT_TYPE
CGenFF_4.0_ALT_TYPE_SET
CGenFF_4.0 1 CG2R51 2 CG2R51 3 CG2R51 4 CG2R51 5 OG2R50 6 HGR51 7 HGR51 8 HGR52 9 HGR52
@<TRIPOS>MOLECULE
furan
 9 9 0 0 0
****
USER_CHARGES
INVALID_CHARGES
Pose:  14 Cluster:  14 Fr_nu: 1095230 TotEn:    -8.57
@<TRIPOS>ATOM
      1 C1        -80.2784  -20.4291  -33.1846 C.2    1 LIG      -0.26000
      2 C2        -80.5528  -19.3663  -32.2911 C.2    1 LIG      -0.26000
      3 C3        -79.1518  -21.0531  -32.7015 C.2    1 LIG       0.09300
      4 C4        -79.5744  -19.4166  -31.3256 C.2    1 LIG       0.09300
      5 O1        -78.7165  -20.4421  -31.5685 O.3    1 LIG      -0.29200
      6 H1        -80.8321  -20.7055  -34.0702 H      1 LIG       0.17500
      7 H2        -81.3626  -18.6530  -32.3442 H      1 LIG       0.17500
      8 H3        -78.5673  -21.9002  -33.0299 H      1 LIG       0.13800
      9 H4        -79.3606  -18.8263  -30.4466 H      1 LIG       0.13800
@<TRIPOS>BOND
      1       1       2 1
      2       1       3 2
      3       2       4 2
      4       3       5 1
      5       4       5 1
      6       1       6 1
      7       2       7 1
      8       3       8 1
      9       4       9 1
@<TRIPOS>ALT_TYPE
CGenFF_4.0_ALT_TYPE_SET
CGenFF_4.0 1 CG2R51 2 CG2R51 3 CG2R51 4 CG2R51 5 OG2R50 6 HGR51 7 HGR51 8 HGR52 9 HGR52
@<TRIPOS>MOLECULE
furan
 9 9 0 0 0
****
USER_CHARGES
INVALID_CHARGES
Pose:  15 Cluster:  15 Fr_nu: 1005270 TotEn:    -8.51
@<TRIPOS>ATOM
      1 C1        -78.6442  -20.7832  -32.4393 C.2    1 LIG      -0.26000
      2 C2        -79.8304  -20.8972  -33.2029 C.2    1 LIG      -0.26000
      3 C3        -78.9000  -19.8359  -31.4754 C.2    1 LIG       0.09300
      4 C4        -80.7265  -20.0115  -32.6511 C.2    1 LIG       0.09300
      5 O1        -80.1671  -19.3606  -31.5975 O.3    1 LIG      -0.29200
      6 H1        -77.7185  -21.3235  -32.5749 H      1 LIG       0.17500
      7 H2        -80.0098  -21.5441  -34.0494 H      1 LIG       0.17500
      8 H3        -78.3171  -19.4116  -30.6708 H      1 LIG       0.13800
      9 H4        -81.7471  -19.7408  -32.8795 H      1 LIG       0.13800
@<TRIPOS>BOND
      1       1       2 1
      2       1       3 2
      3       2       4 2
      4       3       5 1
      5       4       5 1
      6       1       6 1
      7       2       7 1
      8       3       8 1
      9       4       9 1
@<TRIPOS>ALT_TYPE
CGenFF_4.0_ALT_TYPE_SET
CGenFF_4.0 1 CG2R51 2 CG2R51 3 CG2R51 4 CG2R51 5 OG2R50 6 HGR51 7 HGR51 8 HGR52 9 HGR52
@<TRIPOS>MOLECULE
furan
 9 9 0 0 0
****
USER_CHARGES
INVALID_CHARGES
Pose:  16 Cluster:  16 Fr_nu: 548953 TotEn:    -8.29
@<TRIPOS>ATOM
      1 C1        -49.9267  -11.4932  -42.8384 C.2    1 LIG      -0.26000
      2 C2        -49.0917  -11.4821  -43.9812 C.2    1 LIG      -0.26000
      3 C3        -49.1018  -11.7366  -41.7650 C.2    1 LIG       0.09300
      4 C4        -47.8161  -11.7194  -43.5246 C.2    1 LIG       0.09300
      5 O1        -47.8136  -11.8756  -42.1747 O.3    1 LIG      -0.29200
      6 H1        -50.9960  -11.3431  -42.8018 H      1 LIG       0.17500
      7 H2        -49.3832  -11.3210  -45.0090 H      1 LIG       0.17500
      8 H3        -49.2673  -11.8344  -40.7019 H      1 LIG       0.13800
      9 H4        -46.8530  -11.8028  -44.0067 H      1 LIG       0.13800
@<TRIPOS>BOND
      1       1       2 1
      2       1       3 2
      3       2       4 2
      4       3       5 1
      5       4       5 1
      6       1       6 1
      7       2       7 1
      8       3       8 1
      9       4       9 1
@<TRIPOS>ALT_TYPE
CGenFF_4.0_ALT_TYPE_SET
CGenFF_4.0 1 CG2R51 2 CG2R51 3 CG2R51 4 CG2R51 5 OG2R50 6 HGR51 7 HGR51 8 HGR52 9 HGR52
@<TRIPOS>MOLECULE
furan
 9 9 0 0 0
****
USER_CHARGES
INVALID_CHARGES
Pose:  17 Cluster:  17 Fr_nu:   4835 TotEn:    -8.26
@<TRIPOS>ATOM
      1 C1        -49.8632  -11.2600  -43.4105 C.2    1 LIG      -0.26000
      2 C2        -48.9662  -10.9207  -44.4514 C.2    1 LIG      -0.26000
      3 C3        -50.8046  -12.0903  -43.9730 C.2    1 LIG       0.09300
      4 C4        -49.4234  -11.5680  -45.5757 C.2    1 LIG       0.09300
      5 O1        -50.5436  -12.2832  -45.2925 O.3    1 LIG      -0.29200
      6 H1        -49.8282  -10.9391  -42.3794 H      1 LIG       0.17500
      7 H2        -48.0953  -10.2842  -44.3898 H      1 LIG       0.17500
      8 H3        -51.6758  -12.6010  -43.5892 H      1 LIG       0.13800
      9 H4        -49.0823  -11.6192  -46.5995 H      1 LIG       0.13800
@<TRIPOS>BOND
      1       1       2 1
      2       1       3 2
      3       2       4 2
      4       3       5 1
      5       4       5 1
      6       1       6 1
      7       2       7 1
      8       3       8 1
      9       4       9 1
@<TRIPOS>ALT_TYPE
CGenFF_4.0_ALT_TYPE_SET
CGenFF_4.0 1 CG2R51 2 CG2R51 3 CG2R51 4 CG2R51 5 OG2R50 6 HGR51 7 HGR51 8 HGR52 9 HGR52
@<TRIPOS>MOLECULE
furan
 9 9 0 0 0
****
USER_CHARGES
INVALID_CHARGES
Pose:  18 Cluster:  18 Fr_nu: 2706626 TotEn:    -8.25
@<TRIPOS>ATOM
      1 C1        -79.5928  -20.7935  -32.9500 C.2    1 LIG      -0.26000
      2 C2        -80.6335  -20.1100  -32.2768 C.2    1 LIG      -0.26000
      3 C3        -80.2003  -21.7830  -33.6875 C.2    1 LIG       0.09300
      4 C4        -81.8027  -20.7305  -32.6511 C.2    1 LIG       0.09300
      5 O1        -81.5472  -21.7513  -33.5109 O.3    1 LIG      -0.29200
      6 H1        -78.5327  -20.5906  -32.9030 H      1 LIG       0.17500
      7 H2        -80.5427  -19.2700  -31.6033 H      1 LIG       0.17500
      8 H3        -79.8341  -22.5499  -34.3544 H      1 LIG       0.13800
      9 H4        -82.8433  -20.5738  -32.4072 H      1 LIG       0.13800
@<TRIPOS>BOND
      1       1       2 1
      2       1       3 2
      3       2       4 2
      4       3       5 1
      5       4       5 1
      6       1       6 1
      7       2       7 1
      8       3       8 1
      9       4       9 1
@<TRIPOS>ALT_TYPE
CGenFF_4.0_ALT_TYPE_SET
CGenFF_4.0 1 CG2R51 2 CG2R51 3 CG2R51 4 CG2R51 5 OG2R50 6 HGR51 7 HGR51 8 HGR52 9 HGR52
@<TRIPOS>MOLECULE
furan
 9 9 0 0 0
****
USER_CHARGES
INVALID_CHARGES
Pose:  19 Cluster:  19 Fr_nu: 1121305 TotEn:    -8.16
@<TRIPOS>ATOM
      1 C1        -80.6167  -21.1195  -33.5147 C.2    1 LIG      -0.26000
      2 C2        -80.0913  -20.2424  -32.5360 C.2    1 LIG      -0.26000
      3 C3        -81.9599  -20.8357  -33.6003 C.2    1 LIG       0.09300
      4 C4        -81.1508  -19.4851  -32.0934 C.2    1 LIG       0.09300
      5 O1        -82.2935  -19.8406  -32.7373 O.3    1 LIG      -0.29200
      6 H1        -80.0833  -21.8655  -34.0859 H      1 LIG       0.17500
      7 H2        -79.0682  -20.1710  -32.1960 H      1 LIG       0.17500
      8 H3        -82.7710  -21.2303  -34.1948 H      1 LIG       0.13800
      9 H4        -81.2515  -18.6944  -31.3642 H      1 LIG       0.13800
@<TRIPOS>BOND
      1       1       2 1
      2       1       3 2
      3       2       4 2
      4       3       5 1
      5       4       5 1
      6       1       6 1
      7       2       7 1
      8       3       8 1
      9       4       9 1
@<TRIPOS>ALT_TYPE
CGenFF_4.0_ALT_TYPE_SET
CGenFF_4.0 1 CG2R51 2 CG2R51 3 CG2R51 4 CG2R51 5 OG2R50 6 HGR51 7 HGR51 8 HGR52 9 HGR52
@<TRIPOS>MOLECULE
furan
 9 9 0 0 0
****
USER_CHARGES
INVALID_CHARGES
Pose:  20 Cluster:  20 Fr_nu: 112839 TotEn:    -8.02
@<TRIPOS>ATOM
      1 C1        -49.0838  -12.0712  -45.0464 C.2    1 LIG      -0.26000
      2 C2        -50.2470  -12.6604  -44.4959 C.2    1 LIG      -0.26000
      3 C3        -48.8863  -10.8982  -44.3556 C.2    1 LIG       0.09300
      4 C4        -50.6773  -11.8055  -43.5079 C.2    1 LIG       0.09300
      5 O1        -49.8531  -10.7290  -43.4160 O.3    1 LIG      -0.29200
      6 H1        -48.4670  -12.4533  -45.8469 H      1 LIG       0.17500
      7 H2        -50.7133  -13.5917  -44.7832 H      1 LIG       0.17500
      8 H3        -48.1436  -10.1155  -44.4084 H      1 LIG       0.13800
      9 H4        -51.5076  -11.8191  -42.8169 H      1 LIG       0.13800
@<TRIPOS>BOND
      1       1       2 1
      2       1       3 2
      3       2       4 2
      4       3       5 1
      5       4       5 1
      6       1       6 1
      7       2       7 1
      8       3       8 1
      9       4       9 1
@<TRIPOS>ALT_TYPE
CGenFF_4.0_ALT_TYPE_SET
CGenFF_4.0 1 CG2R51 2 CG2R51 3 CG2R51 4 CG2R51 5 OG2R50 6 HGR51 7 HGR51 8 HGR52 9 HGR52
@<TRIPOS>MOLECULE
furan
 9 9 0 0 0
****
USER_CHARGES
INVALID_CHARGES
Pose:  21 Cluster:  21 Fr_nu: 1125732 TotEn:    -7.90
@<TRIPOS>ATOM
      1 C1        -50.0664  -12.2905  -42.2331 C.2    1 LIG      -0.26000
      2 C2        -50.2279  -12.5672  -43.6117 C.2    1 LIG      -0.26000
      3 C3        -48.9897  -11.4398  -42.1378 C.2    1 LIG       0.09300
      4 C4        -49.2384  -11.8658  -44.2606 C.2    1 LIG       0.09300
      5 O1        -48.4794  -11.1759  -43.3692 O.3    1 LIG      -0.29200
      6 H1        -50.6602  -12.6646  -41.4117 H      1 LIG       0.17500
      7 H2        -50.9725  -13.1987  -44.0745 H      1 LIG       0.17500
      8 H3        -48.4890  -10.9573  -41.3110 H      1 LIG       0.13800
      9 H4        -48.9556  -11.7582  -45.2976 H      1 LIG       0.13800
@<TRIPOS>BOND
      1       1       2 1
      2       1       3 2
      3       2       4 2
      4       3       5 1
      5       4       5 1
      6       1       6 1
      7       2       7 1
      8       3       8 1
      9       4       9 1
@<TRIPOS>ALT_TYPE
CGenFF_4.0_ALT_TYPE_SET
CGenFF_4.0 1 CG2R51 2 CG2R51 3 CG2R51 4 CG2R51 5 OG2R50 6 HGR51 7 HGR51 8 HGR52 9 HGR52
@<TRIPOS>MOLECULE
furan
 9 9 0 0 0
****
USER_CHARGES
INVALID_CHARGES
Pose:  22 Cluster:  22 Fr_nu: 117779 TotEn:    -7.75
@<TRIPOS>ATOM
      1 C1        -50.3667  -12.0648  -43.8892 C.2    1 LIG      -0.26000
      2 C2        -49.6063  -11.2426  -43.0238 C.2    1 LIG      -0.26000
      3 C3        -50.3682  -13.3179  -43.3219 C.2    1 LIG       0.09300
      4 C4        -49.1975  -12.0518  -41.9893 C.2    1 LIG       0.09300
      5 O1        -49.6578  -13.3184  -42.1635 O.3    1 LIG      -0.29200
      6 H1        -50.8524  -11.7800  -44.8112 H      1 LIG       0.17500
      7 H2        -49.3843  -10.1915  -43.1395 H      1 LIG       0.17500
      8 H3        -50.8058  -14.2650  -43.6023 H      1 LIG       0.13800
      9 H4        -48.6064  -11.8872  -41.1002 H      1 LIG       0.13800
@<TRIPOS>BOND
      1       1       2 1
      2       1       3 2
      3       2       4 2
      4       3       5 1
      5       4       5 1
      6       1       6 1
      7       2       7 1
      8       3       8 1
      9       4       9 1
@<TRIPOS>ALT_TYPE
CGenFF_4.0_ALT_TYPE_SET
CGenFF_4.0 1 CG2R51 2 CG2R51 3 CG2R51 4 CG2R51 5 OG2R50 6 HGR51 7 HGR51 8 HGR52 9 HGR52
@<TRIPOS>MOLECULE
furan
 9 9 0 0 0
****
USER_CHARGES
INVALID_CHARGES
Pose:  23 Cluster:  23 Fr_nu:   2254 TotEn:    -7.69
@<TRIPOS>ATOM
      1 C1        -66.3894   -0.1852  -28.0497 C.2    1 LIG      -0.26000
      2 C2        -65.0617   -0.4068  -28.4871 C.2    1 LIG      -0.26000
      3 C3        -66.9182   -1.4281  -27.7894 C.2    1 LIG       0.09300
      4 C4        -64.8737   -1.7692  -28.4627 C.2    1 LIG       0.09300
      5 O1        -66.0006   -2.3989  -28.0384 O.3    1 LIG      -0.29200
      6 H1        -66.8975    0.7617  -27.9387 H      1 LIG       0.17500
      7 H2        -64.3328    0.3340  -28.7829 H      1 LIG       0.17500
      8 H3        -67.8801   -1.7728  -27.4386 H      1 LIG       0.13800
      9 H4        -64.0407   -2.4133  -28.7040 H      1 LIG       0.13800
@<TRIPOS>BOND
      1       1       2 1
      2       1       3 2
      3       2       4 2
      4       3       5 1
      5       4       5 1
      6       1       6 1
      7       2       7 1
      8       3       8 1
      9       4       9 1
@<TRIPOS>ALT_TYPE
CGenFF_4.0_ALT_TYPE_SET
CGenFF_4.0 1 CG2R51 2 CG2R51 3 CG2R51 4 CG2R51 5 OG2R50 6 HGR51 7 HGR51 8 HGR52 9 HGR52
@<TRIPOS>MOLECULE
furan
 9 9 0 0 0
****
USER_CHARGES
INVALID_CHARGES
Pose:  24 Cluster:  24 Fr_nu: 438243 TotEn:    -7.60
@<TRIPOS>ATOM
      1 C1        -66.2697   -1.0971  -27.8064 C.2    1 LIG      -0.26000
      2 C2        -66.0212    0.1568  -28.4139 C.2    1 LIG      -0.26000
      3 C3        -65.0528   -1.5488  -27.3512 C.2    1 LIG       0.09300
      4 C4        -64.6703    0.3821  -28.2865 C.2    1 LIG       0.09300
      5 O1        -64.0727   -0.6530  -27.6398 O.3    1 LIG      -0.29200
      6 H1        -67.2170   -1.6080  -27.7125 H      1 LIG       0.17500
      7 H2        -66.7373    0.8143  -28.8854 H      1 LIG       0.17500
      8 H3        -64.7335   -2.4390  -26.8290 H      1 LIG       0.13800
      9 H4        -64.0151    1.1869  -28.5864 H      1 LIG       0.13800
@<TRIPOS>BOND
      1       1       2 1
      2       1       3 2
      3       2       4 2
      4       3       5 1
      5       4       5 1
      6       1       6 1
      7       2       7 1
      8       3       8 1
      9       4       9 1
@<TRIPOS>ALT_TYPE
CGenFF_4.0_ALT_TYPE_SET
CGenFF_4.0 1 CG2R51 2 CG2R51 3 CG2R51 4 CG2R51 5 OG2R50 6 HGR51 7 HGR51 8 HGR52 9 HGR52
@<TRIPOS>MOLECULE
furan
 9 9 0 0 0
****
USER_CHARGES
INVALID_CHARGES
Pose:  25 Cluster:  25 Fr_nu: 1114676 TotEn:    -7.38
@<TRIPOS>ATOM
      1 C1        -63.7896   -0.6145  -27.1621 C.2    1 LIG      -0.26000
      2 C2        -64.1339   -1.5332  -26.1420 C.2    1 LIG      -0.26000
      3 C3        -64.5662   -0.9420  -28.2491 C.2    1 LIG       0.09300
      4 C4        -65.0965   -2.3564  -26.6783 C.2    1 LIG       0.09300
      5 O1        -65.3657   -2.0026  -27.9624 O.3    1 LIG      -0.29200
      6 H1        -63.0655    0.1858  -27.1116 H      1 LIG       0.17500
      7 H2        -63.7311   -1.5882  -25.1409 H      1 LIG       0.17500
      8 H3        -64.6643   -0.5387  -29.2465 H      1 LIG       0.13800
      9 H4        -65.6596   -3.1957  -26.2967 H      1 LIG       0.13800
@<TRIPOS>BOND
      1       1       2 1
      2       1       3 2
      3       2       4 2
      4       3       5 1
      5       4       5 1
      6       1       6 1
      7       2       7 1
      8       3       8 1
      9       4       9 1
@<TRIPOS>ALT_TYPE
CGenFF_4.0_ALT_TYPE_SET
CGenFF_4.0 1 CG2R51 2 CG2R51 3 CG2R51 4 CG2R51 5 OG2R50 6 HGR51 7 HGR51 8 HGR52 9 HGR52
@<TRIPOS>MOLECULE
furan
 9 9 0 0 0
****
USER_CHARGES
INVALID_CHARGES
Pose:  26 Cluster:  26 Fr_nu:  80867 TotEn:    -7.35
@<TRIPOS>ATOM
      1 C1        -64.5178   -1.1644  -28.2759 C.2    1 LIG      -0.26000
      2 C2        -64.8141    0.2041  -28.4822 C.2    1 LIG      -0.26000
      3 C3        -64.0731   -1.2676  -26.9783 C.2    1 LIG       0.09300
      4 C4        -64.5295    0.8396  -27.2959 C.2    1 LIG       0.09300
      5 O1        -64.0774   -0.0505  -26.3740 O.3    1 LIG      -0.29200
      6 H1        -64.6155   -1.9742  -28.9844 H      1 LIG       0.17500
      7 H2        -65.1885    0.6690  -29.3828 H      1 LIG       0.17500
      8 H3        -63.7354   -2.0918  -26.3670 H      1 LIG       0.13800
      9 H4        -64.5917    1.8658  -26.9640 H      1 LIG       0.13800
@<TRIPOS>BOND
      1       1       2 1
      2       1       3 2
      3       2       4 2
      4       3       5 1
      5       4       5 1
      6       1       6 1
      7       2       7 1
      8       3       8 1
      9       4       9 1
@<TRIPOS>ALT_TYPE
CGenFF_4.0_ALT_TYPE_SET
CGenFF_4.0 1 CG2R51 2 CG2R51 3 CG2R51 4 CG2R51 5 OG2R50 6 HGR51 7 HGR51 8 HGR52 9 HGR52
@<TRIPOS>MOLECULE
furan
 9 9 0 0 0
****
USER_CHARGES
INVALID_CHARGES
Pose:  27 Cluster:  27 Fr_nu: 111100 TotEn:    -7.21
@<TRIPOS>ATOM
      1 C1        -63.8228    0.5243  -27.2646 C.2    1 LIG      -0.26000
      2 C2        -64.2809   -0.7346  -27.7212 C.2    1 LIG      -0.26000
      3 C3        -63.1603    0.2842  -26.0833 C.2    1 LIG       0.09300
      4 C4        -63.8656   -1.6543  -26.7865 C.2    1 LIG       0.09300
      5 O1        -63.1817   -1.0413  -25.7849 O.3    1 LIG      -0.29200
      6 H1        -63.9590    1.4863  -27.7371 H      1 LIG       0.17500
      7 H2        -64.8433   -0.9453  -28.6194 H      1 LIG       0.17500
      8 H3        -62.6452    0.9149  -25.3735 H      1 LIG       0.13800
      9 H4        -63.9705   -2.7254  -26.6937 H      1 LIG       0.13800
@<TRIPOS>BOND
      1       1       2 1
      2       1       3 2
      3       2       4 2
      4       3       5 1
      5       4       5 1
      6       1       6 1
      7       2       7 1
      8       3       8 1
      9       4       9 1
@<TRIPOS>ALT_TYPE
CGenFF_4.0_ALT_TYPE_SET
CGenFF_4.0 1 CG2R51 2 CG2R51 3 CG2R51 4 CG2R51 5 OG2R50 6 HGR51 7 HGR51 8 HGR52 9 HGR52
@<TRIPOS>MOLECULE
furan
 9 9 0 0 0
****
USER_CHARGES
INVALID_CHARGES
Pose:  28 Cluster:  28 Fr_nu: 746922 TotEn:    -6.91
@<TRIPOS>ATOM
      1 C1        -49.6733  -13.1495  -41.9930 C.2    1 LIG      -0.26000
      2 C2        -48.5581  -12.2861  -42.1115 C.2    1 LIG      -0.26000
      3 C3        -50.6747  -12.5861  -42.7492 C.2    1 LIG       0.09300
      4 C4        -48.9574  -11.2567  -42.9317 C.2    1 LIG       0.09300
      5 O1        -50.2463  -11.4321  -43.3248 O.3    1 LIG      -0.29200
      6 H1        -49.7392  -14.0673  -41.4268 H      1 LIG       0.17500
      7 H2        -47.5849  -12.4000  -41.6561 H      1 LIG       0.17500
      8 H3        -51.6941  -12.8679  -42.9692 H      1 LIG       0.13800
      9 H4        -48.4693  -10.3709  -43.3112 H      1 LIG       0.13800
@<TRIPOS>BOND
      1       1       2 1
      2       1       3 2
      3       2       4 2
      4       3       5 1
      5       4       5 1
      6       1       6 1
      7       2       7 1
      8       3       8 1
      9       4       9 1
@<TRIPOS>ALT_TYPE
CGenFF_4.0_ALT_TYPE_SET
CGenFF_4.0 1 CG2R51 2 CG2R51 3 CG2R51 4 CG2R51 5 OG2R50 6 HGR51 7 HGR51 8 HGR52 9 HGR52
@<TRIPOS>MOLECULE
furan
 9 9 0 0 0
****
USER_CHARGES
INVALID_CHARGES
Pose:  29 Cluster:  29 Fr_nu: 110487 TotEn:    -6.81
@<TRIPOS>ATOM
      1 C1        -63.8255    0.6027  -26.8805 C.2    1 LIG      -0.26000
      2 C2        -63.8423   -0.6715  -26.2647 C.2    1 LIG      -0.26000
      3 C3        -64.4134    0.4390  -28.1132 C.2    1 LIG       0.09300
      4 C4        -64.4393   -1.5230  -27.1650 C.2    1 LIG       0.09300
      5 O1        -64.7905   -0.8539  -28.2943 O.3    1 LIG      -0.29200
      6 H1        -63.4335    1.5250  -26.4766 H      1 LIG       0.17500
      7 H2        -63.4664   -0.9361  -25.2869 H      1 LIG       0.17500
      8 H3        -64.6280    1.1079  -28.9340 H      1 LIG       0.13800
      9 H4        -64.6757   -2.5771  -27.1533 H      1 LIG       0.13800
@<TRIPOS>BOND
      1       1       2 1
      2       1       3 2
      3       2       4 2
      4       3       5 1
      5       4       5 1
      6       1       6 1
      7       2       7 1
      8       3       8 1
      9       4       9 1
@<TRIPOS>ALT_TYPE
CGenFF_4.0_ALT_TYPE_SET
CGenFF_4.0 1 CG2R51 2 CG2R51 3 CG2R51 4 CG2R51 5 OG2R50 6 HGR51 7 HGR51 8 HGR52 9 HGR52
@<TRIPOS>MOLECULE
furan
 9 9 0 0 0
****
USER_CHARGES
INVALID_CHARGES
Pose:  30 Cluster:  30 Fr_nu:  38262 TotEn:    -6.64
@<TRIPOS>ATOM
      1 C1        -64.4190   -1.3651  -27.2192 C.2    1 LIG      -0.26000
      2 C2        -64.2727   -0.1099  -27.8566 C.2    1 LIG      -0.26000
      3 C3        -65.6717   -1.8215  -27.5574 C.2    1 LIG       0.09300
      4 C4        -65.4463    0.1111  -28.5390 C.2    1 LIG       0.09300
      5 O1        -66.3044   -0.9276  -28.3618 O.3    1 LIG      -0.29200
      6 H1        -63.7014   -1.8733  -26.5914 H      1 LIG       0.17500
      7 H2        -63.4185    0.5508  -27.8231 H      1 LIG       0.17500
      8 H3        -66.2308   -2.7152  -27.3211 H      1 LIG       0.13800
      9 H4        -65.8078    0.9148  -29.1638 H      1 LIG       0.13800
@<TRIPOS>BOND
      1       1       2 1
      2       1       3 2
      3       2       4 2
      4       3       5 1
      5       4       5 1
      6       1       6 1
      7       2       7 1
      8       3       8 1
      9       4       9 1
@<TRIPOS>ALT_TYPE
CGenFF_4.0_ALT_TYPE_SET
CGenFF_4.0 1 CG2R51 2 CG2R51 3 CG2R51 4 CG2R51 5 OG2R50 6 HGR51 7 HGR51 8 HGR52 9 HGR52
@<TRIPOS>MOLECULE
furan
 9 9 0 0 0
****
USER_CHARGES
INVALID_CHARGES
Pose:  31 Cluster:  31 Fr_nu:   1911 TotEn:    -6.27
@<TRIPOS>ATOM
      1 C1        -66.4628   -1.2115  -28.1547 C.2    1 LIG      -0.26000
      2 C2        -65.0880   -0.8930  -28.2625 C.2    1 LIG      -0.26000
      3 C3        -67.1456   -0.0403  -28.3876 C.2    1 LIG       0.09300
      4 C4        -65.0287    0.4501  -28.5537 C.2    1 LIG       0.09300
      5 O1        -66.2787    0.9772  -28.6317 O.3    1 LIG      -0.29200
      6 H1        -66.9011   -2.1741  -27.9343 H      1 LIG       0.17500
      7 H2        -64.2457   -1.5590  -28.1431 H      1 LIG       0.17500
      8 H3        -68.1934    0.2214  -28.4152 H      1 LIG       0.13800
      9 H4        -64.2176    1.1424  -28.7262 H      1 LIG       0.13800
@<TRIPOS>BOND
      1       1       2 1
      2       1       3 2
      3       2       4 2
      4       3       5 1
      5       4       5 1
      6       1       6 1
      7       2       7 1
      8       3       8 1
      9       4       9 1
@<TRIPOS>ALT_TYPE
CGenFF_4.0_ALT_TYPE_SET
CGenFF_4.0 1 CG2R51 2 CG2R51 3 CG2R51 4 CG2R51 5 OG2R50 6 HGR51 7 HGR51 8 HGR52 9 HGR52
@<TRIPOS>MOLECULE
pyrimidine
 10 10 0 0 0
****
USER_CHARGES
INVALID_CHARGES
Pose:   1 Cluster:   1 Fr_nu: 3294924 TotEn:   -14.73
@<TRIPOS>ATOM
      1 C1        -52.9064    9.4612  -30.4322 C.ar   1 LIG      -0.13100
      2 C2        -51.7125    9.7738  -29.8148 C.ar   1 LIG       0.28900
      3 C3        -53.9904   10.2292  -30.0593 C.ar   1 LIG       0.28900
      4 C4        -52.7057   11.4354  -28.6234 C.ar   1 LIG       0.50700
      5 N1        -51.5757   10.7582  -28.9024 N.ar   1 LIG      -0.71900
      6 N2        -53.9258   11.2280  -29.1545 N.ar   1 LIG      -0.71900
      7 H1        -52.9874    8.6657  -31.1608 H      1 LIG       0.11500
      8 H2        -50.8057    9.2245  -30.0437 H      1 LIG       0.11400
      9 H3        -54.9708   10.0571  -30.4902 H      1 LIG       0.11400
     10 H4        -52.6252   12.2312  -27.8931 H      1 LIG       0.14100
@<TRIPOS>BOND
      1       1       2 ar
      2       1       3 ar
      3       2       5 ar
      4       3       6 ar
      5       4       5 ar
      6       4       6 ar
      7       1       7 1
      8       2       8 1
      9       3       9 1
     10       4      10 1
@<TRIPOS>ALT_TYPE
CGenFF_4.0_ALT_TYPE_SET
CGenFF_4.0 1 CG2R61 2 CG2R61 3 CG2R61 4 CG2R64 5 NG2R62 6 NG2R62 7 HGR61 8 HGR62 9 HGR62 10 HGR62
@<TRIPOS>MOLECULE
pyrimidine
 10 10 0 0 0
****
USER_CHARGES
INVALID_CHARGES
Pose:   2 Cluster:   2 Fr_nu: 1580479 TotEn:   -14.48
@<TRIPOS>ATOM
      1 C1        -49.2099  -11.7461  -41.9764 C.ar   1 LIG      -0.13100
      2 C2        -47.8396  -11.7740  -42.1377 C.ar   1 LIG       0.28900
      3 C3        -49.8069  -12.9652  -41.7288 C.ar   1 LIG       0.28900
      4 C4        -47.7975  -14.0242  -41.8183 C.ar   1 LIG       0.50700
      5 N1        -47.0991  -12.8995  -42.0648 N.ar   1 LIG      -0.71900
      6 N2        -49.1287  -14.1284  -41.6430 N.ar   1 LIG      -0.71900
      7 H1        -49.7790  -10.8283  -42.0402 H      1 LIG       0.11500
      8 H2        -47.2828  -10.8646  -42.3362 H      1 LIG       0.11400
      9 H3        -50.8796  -13.0428  -41.5888 H      1 LIG       0.11400
     10 H4        -47.2281  -14.9434  -41.7555 H      1 LIG       0.14100
@<TRIPOS>BOND
      1       1       2 ar
      2       1       3 ar
      3       2       5 ar
      4       3       6 ar
      5       4       5 ar
      6       4       6 ar
      7       1       7 1
      8       2       8 1
      9       3       9 1
     10       4      10 1
@<TRIPOS>ALT_TYPE
CGenFF_4.0_ALT_TYPE_SET
CGenFF_4.0 1 CG2R61 2 CG2R61 3 CG2R61 4 CG2R64 5 NG2R62 6 NG2R62 7 HGR61 8 HGR62 9 HGR62 10 HGR62
@<TRIPOS>MOLECULE
pyrimidine
 10 10 0 0 0
****
USER_CHARGES
INVALID_CHARGES
Pose:   3 Cluster:   3 Fr_nu: 1226950 TotEn:   -13.83
@<TRIPOS>ATOM
      1 C1        -64.5617   -0.9688  -28.4180 C.ar   1 LIG      -0.13100
      2 C2        -65.5803   -1.8998  -28.4029 C.ar   1 LIG       0.28900
      3 C3        -63.8522   -0.8410  -27.2414 C.ar   1 LIG       0.28900
      4 C4        -65.1258   -2.4362  -26.2413 C.ar   1 LIG       0.50700
      5 N1        -65.8909   -2.6536  -27.3279 N.ar   1 LIG      -0.71900
      6 N2        -64.1082   -1.5612  -26.1296 N.ar   1 LIG      -0.71900
      7 H1        -64.3345   -0.3775  -29.2949 H      1 LIG       0.11500
      8 H2        -66.1931   -2.0702  -29.2814 H      1 LIG       0.11400
      9 H3        -63.0338   -0.1342  -27.1575 H      1 LIG       0.11400
     10 H4        -65.3539   -3.0273  -25.3628 H      1 LIG       0.14100
@<TRIPOS>BOND
      1       1       2 ar
      2       1       3 ar
      3       2       5 ar
      4       3       6 ar
      5       4       5 ar
      6       4       6 ar
      7       1       7 1
      8       2       8 1
      9       3       9 1
     10       4      10 1
@<TRIPOS>ALT_TYPE
CGenFF_4.0_ALT_TYPE_SET
CGenFF_4.0 1 CG2R61 2 CG2R61 3 CG2R61 4 CG2R64 5 NG2R62 6 NG2R62 7 HGR61 8 HGR62 9 HGR62 10 HGR62
@<TRIPOS>MOLECULE
pyrimidine
 10 10 0 0 0
****
USER_CHARGES
INVALID_CHARGES
Pose:   4 Cluster:   4 Fr_nu:  16314 TotEn:   -13.46
@<TRIPOS>ATOM
      1 C1        -64.7147   -0.2407  -28.2447 C.ar   1 LIG      -0.13100
      2 C2        -65.6364    0.6337  -27.7058 C.ar   1 LIG       0.28900
      3 C3        -64.8758   -1.5665  -27.8979 C.ar   1 LIG       0.28900
      4 C4        -66.6927   -1.0657  -26.6272 C.ar   1 LIG       0.50700
      5 N1        -66.6420    0.2540  -26.8903 N.ar   1 LIG      -0.71900
      6 N2        -65.8572   -2.0158  -27.0884 N.ar   1 LIG      -0.71900
      7 H1        -63.9177    0.0916  -28.8962 H      1 LIG       0.11500
      8 H2        -65.5900    1.6956  -27.9214 H      1 LIG       0.11400
      9 H3        -64.1993   -2.3272  -28.2723 H      1 LIG       0.11400
     10 H4        -67.4900   -1.3985  -25.9739 H      1 LIG       0.14100
@<TRIPOS>BOND
      1       1       2 ar
      2       1       3 ar
      3       2       5 ar
      4       3       6 ar
      5       4       5 ar
      6       4       6 ar
      7       1       7 1
      8       2       8 1
      9       3       9 1
     10       4      10 1
@<TRIPOS>ALT_TYPE
CGenFF_4.0_ALT_TYPE_SET
CGenFF_4.0 1 CG2R61 2 CG2R61 3 CG2R61 4 CG2R64 5 NG2R62 6 NG2R62 7 HGR61 8 HGR62 9 HGR62 10 HGR62
@<TRIPOS>MOLECULE
pyrimidine
 10 10 0 0 0
****
USER_CHARGES
INVALID_CHARGES
Pose:   5 Cluster:   5 Fr_nu: 179277 TotEn:   -13.30
@<TRIPOS>ATOM
      1 C1        -80.1443  -21.6630  -33.5973 C.ar   1 LIG      -0.13100
      2 C2        -81.3957  -21.0814  -33.6086 C.ar   1 LIG       0.28900
      3 C3        -79.2682  -21.1762  -32.6490 C.ar   1 LIG       0.28900
      4 C4        -80.8297  -19.7115  -31.8853 C.ar   1 LIG       0.50700
      5 N1        -81.7735  -20.0997  -32.7638 N.ar   1 LIG      -0.71900
      6 N2        -79.5786  -20.1974  -31.7739 N.ar   1 LIG      -0.71900
      7 H1        -79.8681  -22.4492  -34.2872 H      1 LIG       0.11500
      8 H2        -82.1516  -21.3984  -34.3189 H      1 LIG       0.11400
      9 H3        -78.2616  -21.5713  -32.5644 H      1 LIG       0.11400
     10 H4        -81.1056  -18.9235  -31.1952 H      1 LIG       0.14100
@<TRIPOS>BOND
      1       1       2 ar
      2       1       3 ar
      3       2       5 ar
      4       3       6 ar
      5       4       5 ar
      6       4       6 ar
      7       1       7 1
      8       2       8 1
      9       3       9 1
     10       4      10 1
@<TRIPOS>ALT_TYPE
CGenFF_4.0_ALT_TYPE_SET
CGenFF_4.0 1 CG2R61 2 CG2R61 3 CG2R61 4 CG2R64 5 NG2R62 6 NG2R62 7 HGR61 8 HGR62 9 HGR62 10 HGR62
@<TRIPOS>MOLECULE
pyrimidine
 10 10 0 0 0
****
USER_CHARGES
INVALID_CHARGES
Pose:   6 Cluster:   6 Fr_nu: 1721242 TotEn:   -12.74
@<TRIPOS>ATOM
      1 C1        -47.8291  -11.5875  -42.6245 C.ar   1 LIG      -0.13100
      2 C2        -46.5383  -11.6336  -43.1104 C.ar   1 LIG       0.28900
      3 C3        -48.1498  -12.5501  -41.6893 C.ar   1 LIG       0.28900
      4 C4        -46.0571  -13.4301  -41.8035 C.ar   1 LIG       0.50700
      5 N1        -45.6228  -12.5447  -42.7204 N.ar   1 LIG      -0.71900
      6 N2        -47.2854  -13.4903  -41.2545 N.ar   1 LIG      -0.71900
      7 H1        -48.5431  -10.8452  -42.9553 H      1 LIG       0.11500
      8 H2        -46.1945  -10.9176  -43.8490 H      1 LIG       0.11400
      9 H3        -49.1410  -12.5938  -41.2511 H      1 LIG       0.11400
     10 H4        -45.3427  -14.1741  -41.4729 H      1 LIG       0.14100
@<TRIPOS>BOND
      1       1       2 ar
      2       1       3 ar
      3       2       5 ar
      4       3       6 ar
      5       4       5 ar
      6       4       6 ar
      7       1       7 1
      8       2       8 1
      9       3       9 1
     10       4      10 1
@<TRIPOS>ALT_TYPE
CGenFF_4.0_ALT_TYPE_SET
CGenFF_4.0 1 CG2R61 2 CG2R61 3 CG2R61 4 CG2R64 5 NG2R62 6 NG2R62 7 HGR61 8 HGR62 9 HGR62 10 HGR62
@<TRIPOS>MOLECULE
pyrimidine
 10 10 0 0 0
****
USER_CHARGES
INVALID_CHARGES
Pose:   7 Cluster:   7 Fr_nu: 1959195 TotEn:   -12.72
@<TRIPOS>ATOM
      1 C1        -50.0218  -11.8217  -42.7273 C.ar   1 LIG      -0.13100
      2 C2        -48.9823  -11.8015  -41.8198 C.ar   1 LIG       0.28900
      3 C3        -50.1270  -12.9673  -43.4892 C.ar   1 LIG       0.28900
      4 C4        -48.3155  -13.8777  -42.4613 C.ar   1 LIG       0.50700
      5 N1        -48.1072  -12.8159  -41.6598 N.ar   1 LIG      -0.71900
      6 N2        -49.2880  -14.0185  -43.3822 N.ar   1 LIG      -0.71900
      7 H1        -50.7091  -10.9933  -42.8346 H      1 LIG       0.11500
      8 H2        -48.8197  -10.9431  -41.1771 H      1 LIG       0.11400
      9 H3        -50.9122  -13.0746  -44.2297 H      1 LIG       0.11400
     10 H4        -47.6267  -14.7068  -42.3548 H      1 LIG       0.14100
@<TRIPOS>BOND
      1       1       2 ar
      2       1       3 ar
      3       2       5 ar
      4       3       6 ar
      5       4       5 ar
      6       4       6 ar
      7       1       7 1
      8       2       8 1
      9       3       9 1
     10       4      10 1
@<TRIPOS>ALT_TYPE
CGenFF_4.0_ALT_TYPE_SET
CGenFF_4.0 1 CG2R61 2 CG2R61 3 CG2R61 4 CG2R64 5 NG2R62 6 NG2R62 7 HGR61 8 HGR62 9 HGR62 10 HGR62
@<TRIPOS>MOLECULE
pyrimidine
 10 10 0 0 0
****
USER_CHARGES
INVALID_CHARGES
Pose:   8 Cluster:   8 Fr_nu:   8174 TotEn:   -12.38
@<TRIPOS>ATOM
      1 C1        -48.7815  -11.3049  -43.0771 C.ar   1 LIG      -0.13100
      2 C2        -47.5784  -11.5522  -43.7062 C.ar   1 LIG       0.28900
      3 C3        -48.9859  -11.9819  -41.8923 C.ar   1 LIG       0.28900
      4 C4        -46.9572  -12.9931  -42.0616 C.ar   1 LIG       0.50700
      5 N1        -46.6398  -12.3934  -43.2247 N.ar   1 LIG      -0.71900
      6 N2        -48.0920  -12.8368  -41.3534 N.ar   1 LIG      -0.71900
      7 H1        -49.5166  -10.6249  -43.4863 H      1 LIG       0.11500
      8 H2        -47.3287  -11.0661  -44.6431 H      1 LIG       0.11400
      9 H3        -49.9022  -11.8523  -41.3266 H      1 LIG       0.11400
     10 H4        -46.2218  -13.6749  -41.6523 H      1 LIG       0.14100
@<TRIPOS>BOND
      1       1       2 ar
      2       1       3 ar
      3       2       5 ar
      4       3       6 ar
      5       4       5 ar
      6       4       6 ar
      7       1       7 1
      8       2       8 1
      9       3       9 1
     10       4      10 1
@<TRIPOS>ALT_TYPE
CGenFF_4.0_ALT_TYPE_SET
CGenFF_4.0 1 CG2R61 2 CG2R61 3 CG2R61 4 CG2R64 5 NG2R62 6 NG2R62 7 HGR61 8 HGR62 9 HGR62 10 HGR62
@<TRIPOS>MOLECULE
pyrimidine
 10 10 0 0 0
****
USER_CHARGES
INVALID_CHARGES
Pose:   9 Cluster:   9 Fr_nu:  86815 TotEn:   -12.37
@<TRIPOS>ATOM
      1 C1        -64.5181    0.1088  -28.4855 C.ar   1 LIG      -0.13100
      2 C2        -64.7988   -1.2309  -28.3101 C.ar   1 LIG       0.28900
      3 C3        -64.4286    0.8565  -27.3292 C.ar   1 LIG       0.28900
      4 C4        -64.8670   -0.9726  -26.0528 C.ar   1 LIG       0.50700
      5 N1        -64.9798   -1.8070  -27.1036 N.ar   1 LIG      -0.71900
      6 N2        -64.5981    0.3465  -26.0917 N.ar   1 LIG      -0.71900
      7 H1        -64.3777    0.5446  -29.4656 H      1 LIG       0.11500
      8 H2        -64.8886   -1.8979  -29.1606 H      1 LIG       0.11400
      9 H3        -64.2122    1.9186  -27.3670 H      1 LIG       0.11400
     10 H4        -65.0086   -1.4085  -25.0714 H      1 LIG       0.14100
@<TRIPOS>BOND
      1       1       2 ar
      2       1       3 ar
      3       2       5 ar
      4       3       6 ar
      5       4       5 ar
      6       4       6 ar
      7       1       7 1
      8       2       8 1
      9       3       9 1
     10       4      10 1
@<TRIPOS>ALT_TYPE
CGenFF_4.0_ALT_TYPE_SET
CGenFF_4.0 1 CG2R61 2 CG2R61 3 CG2R61 4 CG2R64 5 NG2R62 6 NG2R62 7 HGR61 8 HGR62 9 HGR62 10 HGR62
@<TRIPOS>MOLECULE
pyrimidine
 10 10 0 0 0
****
USER_CHARGES
INVALID_CHARGES
Pose:  10 Cluster:  10 Fr_nu: 178420 TotEn:   -12.37
@<TRIPOS>ATOM
      1 C1        -81.4812  -20.7585  -33.5969 C.ar   1 LIG      -0.13100
      2 C2        -80.3278  -21.5086  -33.4896 C.ar   1 LIG       0.28900
      3 C3        -81.6032  -19.7190  -32.6977 C.ar   1 LIG       0.28900
      4 C4        -79.5971  -20.2294  -31.7586 C.ar   1 LIG       0.50700
      5 N1        -79.3613  -21.2710  -32.5788 N.ar   1 LIG      -0.71900
      6 N2        -80.6771  -19.4248  -31.7617 N.ar   1 LIG      -0.71900
      7 H1        -82.2404  -20.9717  -34.3374 H      1 LIG       0.11500
      8 H2        -80.1438  -22.3465  -34.1532 H      1 LIG       0.11400
      9 H3        -82.4757  -19.0747  -32.7049 H      1 LIG       0.11400
     10 H4        -78.8376  -20.0164  -31.0163 H      1 LIG       0.14100
@<TRIPOS>BOND
      1       1       2 ar
      2       1       3 ar
      3       2       5 ar
      4       3       6 ar
      5       4       5 ar
      6       4       6 ar
      7       1       7 1
      8       2       8 1
      9       3       9 1
     10       4      10 1
@<TRIPOS>ALT_TYPE
CGenFF_4.0_ALT_TYPE_SET
CGenFF_4.0 1 CG2R61 2 CG2R61 3 CG2R61 4 CG2R64 5 NG2R62 6 NG2R62 7 HGR61 8 HGR62 9 HGR62 10 HGR62
@<TRIPOS>MOLECULE
pyrimidine
 10 10 0 0 0
****
USER_CHARGES
INVALID_CHARGES
Pose:  11 Cluster:  11 Fr_nu:  16925 TotEn:   -12.21
@<TRIPOS>ATOM
      1 C1        -63.9143    0.6476  -27.5560 C.ar   1 LIG      -0.13100
      2 C2        -63.3488    0.1645  -26.3935 C.ar   1 LIG       0.28900
      3 C3        -64.7147   -0.2407  -28.2447 C.ar   1 LIG       0.28900
      4 C4        -64.3439   -1.8575  -26.6905 C.ar   1 LIG       0.50700
      5 N1        -63.5431   -1.0874  -25.9296 N.ar   1 LIG      -0.71900
      6 N2        -64.9520   -1.5055  -27.8394 N.ar   1 LIG      -0.71900
      7 H1        -63.7411    1.6569  -27.9048 H      1 LIG       0.11500
      8 H2        -62.7045    0.7898  -25.7851 H      1 LIG       0.11400
      9 H3        -65.2015    0.0485  -29.1697 H      1 LIG       0.11400
     10 H4        -64.5165   -2.8685  -26.3421 H      1 LIG       0.14100
@<TRIPOS>BOND
      1       1       2 ar
      2       1       3 ar
      3       2       5 ar
      4       3       6 ar
      5       4       5 ar
      6       4       6 ar
      7       1       7 1
      8       2       8 1
      9       3       9 1
     10       4      10 1
@<TRIPOS>ALT_TYPE
CGenFF_4.0_ALT_TYPE_SET
CGenFF_4.0 1 CG2R61 2 CG2R61 3 CG2R61 4 CG2R64 5 NG2R62 6 NG2R62 7 HGR61 8 HGR62 9 HGR62 10 HGR62
@<TRIPOS>MOLECULE
pyrimidine
 10 10 0 0 0
****
USER_CHARGES
INVALID_CHARGES
Pose:  12 Cluster:  12 Fr_nu: 1100193 TotEn:   -12.20
@<TRIPOS>ATOM
      1 C1        -78.4759  -20.6828  -32.2974 C.ar   1 LIG      -0.13100
      2 C2        -78.5929  -20.1898  -31.0137 C.ar   1 LIG       0.28900
      3 C3        -79.5972  -20.5536  -33.0910 C.ar   1 LIG       0.28900
      4 C4        -80.7380  -19.5461  -31.4027 C.ar   1 LIG       0.50700
      5 N1        -79.7133  -19.6131  -30.5315 N.ar   1 LIG      -0.71900
      6 N2        -80.7494  -19.9886  -32.6746 N.ar   1 LIG      -0.71900
      7 H1        -77.5646  -21.1409  -32.6578 H      1 LIG       0.11500
      8 H2        -77.7639  -20.2469  -30.3167 H      1 LIG       0.11400
      9 H3        -79.6005  -20.9123  -34.1146 H      1 LIG       0.11400
     10 H4        -81.6509  -19.0885  -31.0416 H      1 LIG       0.14100
@<TRIPOS>BOND
      1       1       2 ar
      2       1       3 ar
      3       2       5 ar
      4       3       6 ar
      5       4       5 ar
      6       4       6 ar
      7       1       7 1
      8       2       8 1
      9       3       9 1
     10       4      10 1
@<TRIPOS>ALT_TYPE
CGenFF_4.0_ALT_TYPE_SET
CGenFF_4.0 1 CG2R61 2 CG2R61 3 CG2R61 4 CG2R64 5 NG2R62 6 NG2R62 7 HGR61 8 HGR62 9 HGR62 10 HGR62
@<TRIPOS>MOLECULE
pyrimidine
 10 10 0 0 0
****
USER_CHARGES
INVALID_CHARGES
Pose:  13 Cluster:  13 Fr_nu: 1230126 TotEn:   -12.17
@<TRIPOS>ATOM
      1 C1        -80.9513  -20.1733  -30.9540 C.ar   1 LIG      -0.13100
      2 C2        -80.6713  -21.5040  -31.1890 C.ar   1 LIG       0.28900
      3 C3        -81.1066  -19.3882  -32.0781 C.ar   1 LIG       0.28900
      4 C4        -80.7238  -21.1699  -33.4368 C.ar   1 LIG       0.50700
      5 N1        -80.5502  -22.0380  -32.4221 N.ar   1 LIG      -0.71900
      6 N2        -80.9991  -19.8552  -33.3393 N.ar   1 LIG      -0.71900
      7 H1        -81.0429  -19.7717  -29.9537 H      1 LIG       0.11500
      8 H2        -80.5324  -22.1982  -30.3674 H      1 LIG       0.11400
      9 H3        -81.3278  -18.3298  -31.9931 H      1 LIG       0.11400
     10 H4        -80.6311  -21.5715  -34.4385 H      1 LIG       0.14100
@<TRIPOS>BOND
      1       1       2 ar
      2       1       3 ar
      3       2       5 ar
      4       3       6 ar
      5       4       5 ar
      6       4       6 ar
      7       1       7 1
      8       2       8 1
      9       3       9 1
     10       4      10 1
@<TRIPOS>ALT_TYPE
CGenFF_4.0_ALT_TYPE_SET
CGenFF_4.0 1 CG2R61 2 CG2R61 3 CG2R61 4 CG2R64 5 NG2R62 6 NG2R62 7 HGR61 8 HGR62 9 HGR62 10 HGR62
@<TRIPOS>MOLECULE
pyrimidine
 10 10 0 0 0
****
USER_CHARGES
INVALID_CHARGES
Pose:  14 Cluster:  14 Fr_nu: 1216960 TotEn:   -11.99
@<TRIPOS>ATOM
      1 C1        -64.6094    0.3546  -28.3980 C.ar   1 LIG      -0.13100
      2 C2        -65.0643   -0.9132  -28.6986 C.ar   1 LIG       0.28900
      3 C3        -65.5554    1.2251  -27.8966 C.ar   1 LIG       0.28900
      4 C4        -67.1684   -0.3710  -28.0309 C.ar   1 LIG       0.50700
      5 N1        -66.3419   -1.3114  -28.5268 N.ar   1 LIG      -0.71900
      6 N2        -66.8486    0.8946  -27.6996 N.ar   1 LIG      -0.71900
      7 H1        -63.5785    0.6470  -28.5460 H      1 LIG       0.11500
      8 H2        -64.3936   -1.6661  -29.0980 H      1 LIG       0.11400
      9 H3        -65.2919    2.2434  -27.6320 H      1 LIG       0.11400
     10 H4        -68.2009   -0.6632  -27.8837 H      1 LIG       0.14100
@<TRIPOS>BOND
      1       1       2 ar
      2       1       3 ar
      3       2       5 ar
      4       3       6 ar
      5       4       5 ar
      6       4       6 ar
      7       1       7 1
      8       2       8 1
      9       3       9 1
     10       4      10 1
@<TRIPOS>ALT_TYPE
CGenFF_4.0_ALT_TYPE_SET
CGenFF_4.0 1 CG2R61 2 CG2R61 3 CG2R61 4 CG2R64 5 NG2R62 6 NG2R62 7 HGR61 8 HGR62 9 HGR62 10 HGR62
@<TRIPOS>MOLECULE
pyrimidine
 10 10 0 0 0
****
USER_CHARGES
INVALID_CHARGES
Pose:  15 Cluster:  15 Fr_nu: 1026440 TotEn:   -11.56
@<TRIPOS>ATOM
      1 C1        -65.1173   -0.2288  -28.6696 C.ar   1 LIG      -0.13100
      2 C2        -66.3180    0.4515  -28.6660 C.ar   1 LIG       0.28900
      3 C3        -65.1802   -1.5530  -28.2868 C.ar   1 LIG       0.28900
      4 C4        -67.4254   -1.4053  -27.9639 C.ar   1 LIG       0.50700
      5 N1        -67.4953   -0.1078  -28.3175 N.ar   1 LIG      -0.71900
      6 N2        -66.3215   -2.1757  -27.9261 N.ar   1 LIG      -0.71900
      7 H1        -64.1874    0.2452  -28.9538 H      1 LIG       0.11500
      8 H2        -66.3677    1.4966  -28.9517 H      1 LIG       0.11400
      9 H3        -64.2875   -2.1684  -28.2579 H      1 LIG       0.11400
     10 H4        -68.3562   -1.8798  -27.6782 H      1 LIG       0.14100
@<TRIPOS>BOND
      1       1       2 ar
      2       1       3 ar
      3       2       5 ar
      4       3       6 ar
      5       4       5 ar
      6       4       6 ar
      7       1       7 1
      8       2       8 1
      9       3       9 1
     10       4      10 1
@<TRIPOS>ALT_TYPE
CGenFF_4.0_ALT_TYPE_SET
CGenFF_4.0 1 CG2R61 2 CG2R61 3 CG2R61 4 CG2R64 5 NG2R62 6 NG2R62 7 HGR61 8 HGR62 9 HGR62 10 HGR62
@<TRIPOS>MOLECULE
pyrimidine
 10 10 0 0 0
****
USER_CHARGES
INVALID_CHARGES
Pose:  16 Cluster:  16 Fr_nu:  73179 TotEn:   -11.52
@<TRIPOS>ATOM
      1 C1        -49.3758  -11.1592  -43.1624 C.ar   1 LIG      -0.13100
      2 C2        -48.0219  -11.2679  -42.9186 C.ar   1 LIG       0.28900
      3 C3        -50.1776  -12.0588  -42.4903 C.ar   1 LIG       0.28900
      4 C4        -48.3675  -13.0010  -41.4889 C.ar   1 LIG       0.50700
      5 N1        -47.4814  -12.1805  -42.0848 N.ar   1 LIG      -0.71900
      6 N2        -49.7054  -12.9966  -41.6430 N.ar   1 LIG      -0.71900
      7 H1        -49.7821  -10.4173  -43.8367 H      1 LIG       0.11500
      8 H2        -47.3132  -10.6041  -43.4018 H      1 LIG       0.11400
      9 H3        -51.2546  -12.0506  -42.6188 H      1 LIG       0.11400
     10 H4        -47.9609  -13.7447  -40.8146 H      1 LIG       0.14100
@<TRIPOS>BOND
      1       1       2 ar
      2       1       3 ar
      3       2       5 ar
      4       3       6 ar
      5       4       5 ar
      6       4       6 ar
      7       1       7 1
      8       2       8 1
      9       3       9 1
     10       4      10 1
@<TRIPOS>ALT_TYPE
CGenFF_4.0_ALT_TYPE_SET
CGenFF_4.0 1 CG2R61 2 CG2R61 3 CG2R61 4 CG2R64 5 NG2R62 6 NG2R62 7 HGR61 8 HGR62 9 HGR62 10 HGR62
@<TRIPOS>MOLECULE
pyrimidine
 10 10 0 0 0
****
USER_CHARGES
INVALID_CHARGES
Pose:  17 Cluster:  17 Fr_nu: 2534497 TotEn:   -11.52
@<TRIPOS>ATOM
      1 C1        -86.9675  -24.0411  -35.2497 C.ar   1 LIG      -0.13100
      2 C2        -87.3917  -22.9160  -34.5725 C.ar   1 LIG       0.28900
      3 C3        -87.3153  -24.1016  -36.5837 C.ar   1 LIG       0.28900
      4 C4        -88.3776  -22.0965  -36.4495 C.ar   1 LIG       0.50700
      5 N1        -88.1012  -21.9205  -35.1434 N.ar   1 LIG      -0.71900
      6 N2        -88.0225  -23.1437  -37.2182 N.ar   1 LIG      -0.71900
      7 H1        -86.3995  -24.8247  -34.7664 H      1 LIG       0.11500
      8 H2        -87.1660  -22.7803  -33.5203 H      1 LIG       0.11400
      9 H3        -87.0268  -24.9479  -37.1976 H      1 LIG       0.11400
     10 H4        -88.9472  -21.3126  -36.9334 H      1 LIG       0.14100
@<TRIPOS>BOND
      1       1       2 ar
      2       1       3 ar
      3       2       5 ar
      4       3       6 ar
      5       4       5 ar
      6       4       6 ar
      7       1       7 1
      8       2       8 1
      9       3       9 1
     10       4      10 1
@<TRIPOS>ALT_TYPE
CGenFF_4.0_ALT_TYPE_SET
CGenFF_4.0 1 CG2R61 2 CG2R61 3 CG2R61 4 CG2R64 5 NG2R62 6 NG2R62 7 HGR61 8 HGR62 9 HGR62 10 HGR62
@<TRIPOS>MOLECULE
pyrimidine
 10 10 0 0 0
****
USER_CHARGES
INVALID_CHARGES
Pose:  18 Cluster:  18 Fr_nu:    266 TotEn:   -11.23
@<TRIPOS>ATOM
      1 C1        -78.6969  -20.7934  -32.2500 C.ar   1 LIG      -0.13100
      2 C2        -79.6724  -21.6802  -32.6580 C.ar   1 LIG       0.28900
      3 C3        -78.9350  -20.1541  -31.0506 C.ar   1 LIG       0.28900
      4 C4        -80.9137  -21.2454  -30.8040 C.ar   1 LIG       0.50700
      5 N1        -80.7975  -21.9313  -31.9570 N.ar   1 LIG      -0.71900
      6 N2        -80.0368  -20.3568  -30.2988 N.ar   1 LIG      -0.71900
      7 H1        -77.8038  -20.6112  -32.8326 H      1 LIG       0.11500
      8 H2        -79.5731  -22.2295  -33.5879 H      1 LIG       0.11400
      9 H3        -78.2252  -19.4391  -30.6490 H      1 LIG       0.11400
     10 H4        -81.8083  -21.4269  -30.2210 H      1 LIG       0.14100
@<TRIPOS>BOND
      1       1       2 ar
      2       1       3 ar
      3       2       5 ar
      4       3       6 ar
      5       4       5 ar
      6       4       6 ar
      7       1       7 1
      8       2       8 1
      9       3       9 1
     10       4      10 1
@<TRIPOS>ALT_TYPE
CGenFF_4.0_ALT_TYPE_SET
CGenFF_4.0 1 CG2R61 2 CG2R61 3 CG2R61 4 CG2R64 5 NG2R62 6 NG2R62 7 HGR61 8 HGR62 9 HGR62 10 HGR62
@<TRIPOS>MOLECULE
pyrimidine
 10 10 0 0 0
****
USER_CHARGES
INVALID_CHARGES
Pose:  19 Cluster:  19 Fr_nu: 1695674 TotEn:   -11.14
@<TRIPOS>ATOM
      1 C1        -79.9800  -19.7190  -30.8919 C.ar   1 LIG      -0.13100
      2 C2        -79.0182  -19.9953  -31.8422 C.ar   1 LIG       0.28900
      3 C3        -81.2068  -20.3180  -31.0923 C.ar   1 LIG       0.28900
      4 C4        -80.4642  -21.3183  -32.9936 C.ar   1 LIG       0.50700
      5 N1        -79.2269  -20.7936  -32.9097 N.ar   1 LIG      -0.71900
      6 N2        -81.4848  -21.1264  -32.1362 N.ar   1 LIG      -0.71900
      7 H1        -79.7850  -19.0746  -30.0452 H      1 LIG       0.11500
      8 H2        -78.0235  -19.5694  -31.7691 H      1 LIG       0.11400
      9 H3        -82.0252  -20.1593  -30.3984 H      1 LIG       0.11400
     10 H4        -80.6601  -21.9627  -33.8419 H      1 LIG       0.14100
@<TRIPOS>BOND
      1       1       2 ar
      2       1       3 ar
      3       2       5 ar
      4       3       6 ar
      5       4       5 ar
      6       4       6 ar
      7       1       7 1
      8       2       8 1
      9       3       9 1
     10       4      10 1
@<TRIPOS>ALT_TYPE
CGenFF_4.0_ALT_TYPE_SET
CGenFF_4.0 1 CG2R61 2 CG2R61 3 CG2R61 4 CG2R64 5 NG2R62 6 NG2R62 7 HGR61 8 HGR62 9 HGR62 10 HGR62
@<TRIPOS>MOLECULE
pyrimidine
 10 10 0 0 0
****
USER_CHARGES
INVALID_CHARGES
Pose:  20 Cluster:  20 Fr_nu: 2127121 TotEn:   -11.08
@<TRIPOS>ATOM
      1 C1        -64.4283   -1.1240  -28.2252 C.ar   1 LIG      -0.13100
      2 C2        -63.7702   -1.2585  -27.0196 C.ar   1 LIG       0.28900
      3 C3        -65.0857    0.0740  -28.4162 C.ar   1 LIG       0.28900
      4 C4        -64.4271    0.8191  -26.3721 C.ar   1 LIG       0.50700
      5 N1        -63.7489   -0.3035  -26.0668 N.ar   1 LIG      -0.71900
      6 N2        -65.1062    1.0711  -27.5075 N.ar   1 LIG      -0.71900
      7 H1        -64.4288   -1.9069  -28.9717 H      1 LIG       0.11500
      8 H2        -63.2258   -2.1653  -26.7795 H      1 LIG       0.11400
      9 H3        -65.6313    0.2710  -29.3326 H      1 LIG       0.11400
     10 H4        -64.4276    1.6027  -25.6244 H      1 LIG       0.14100
@<TRIPOS>BOND
      1       1       2 ar
      2       1       3 ar
      3       2       5 ar
      4       3       6 ar
      5       4       5 ar
      6       4       6 ar
      7       1       7 1
      8       2       8 1
      9       3       9 1
     10       4      10 1
@<TRIPOS>ALT_TYPE
CGenFF_4.0_ALT_TYPE_SET
CGenFF_4.0 1 CG2R61 2 CG2R61 3 CG2R61 4 CG2R64 5 NG2R62 6 NG2R62 7 HGR61 8 HGR62 9 HGR62 10 HGR62
@<TRIPOS>MOLECULE
pyrimidine
 10 10 0 0 0
****
USER_CHARGES
INVALID_CHARGES
Pose:  21 Cluster:  21 Fr_nu: 929901 TotEn:   -10.94
@<TRIPOS>ATOM
      1 C1        -59.4975   -0.4085  -53.9124 C.ar   1 LIG      -0.13100
      2 C2        -59.1051   -1.1271  -52.8015 C.ar   1 LIG       0.28900
      3 C3        -59.5774   -1.1248  -55.0891 C.ar   1 LIG       0.28900
      4 C4        -58.9271   -3.0295  -54.0327 C.ar   1 LIG       0.50700
      5 N1        -58.8112   -2.4436  -52.8258 N.ar   1 LIG      -0.71900
      6 N2        -59.2983   -2.4412  -55.1859 N.ar   1 LIG      -0.71900
      7 H1        -59.7272    0.6474  -53.8640 H      1 LIG       0.11500
      8 H2        -59.0135   -0.6493  -51.8321 H      1 LIG       0.11400
      9 H3        -59.8766   -0.6453  -56.0148 H      1 LIG       0.11400
     10 H4        -58.6960   -4.0866  -54.0816 H      1 LIG       0.14100
@<TRIPOS>BOND
      1       1       2 ar
      2       1       3 ar
      3       2       5 ar
      4       3       6 ar
      5       4       5 ar
      6       4       6 ar
      7       1       7 1
      8       2       8 1
      9       3       9 1
     10       4      10 1
@<TRIPOS>ALT_TYPE
CGenFF_4.0_ALT_TYPE_SET
CGenFF_4.0 1 CG2R61 2 CG2R61 3 CG2R61 4 CG2R64 5 NG2R62 6 NG2R62 7 HGR61 8 HGR62 9 HGR62 10 HGR62
@<TRIPOS>MOLECULE
pyrimidine
 10 10 0 0 0
****
USER_CHARGES
INVALID_CHARGES
Pose:  22 Cluster:  22 Fr_nu: 177907 TotEn:   -10.86
@<TRIPOS>ATOM
      1 C1        -79.1583  -20.8907  -32.8925 C.ar   1 LIG      -0.13100
      2 C2        -80.1327  -21.7007  -33.4393 C.ar   1 LIG       0.28900
      3 C3        -79.5474  -20.1433  -31.7997 C.ar   1 LIG       0.28900
      4 C4        -81.6486  -21.0051  -31.8949 C.ar   1 LIG       0.50700
      5 N1        -81.3927  -21.7828  -32.9641 N.ar   1 LIG      -0.71900
      6 N2        -80.7889  -20.1759  -31.2728 N.ar   1 LIG      -0.71900
      7 H1        -78.1551  -20.8445  -33.2944 H      1 LIG       0.11500
      8 H2        -79.9204  -22.3247  -34.3006 H      1 LIG       0.11400
      9 H3        -78.8505  -19.4768  -31.3031 H      1 LIG       0.11400
     10 H4        -82.6534  -21.0503  -31.4930 H      1 LIG       0.14100
@<TRIPOS>BOND
      1       1       2 ar
      2       1       3 ar
      3       2       5 ar
      4       3       6 ar
      5       4       5 ar
      6       4       6 ar
      7       1       7 1
      8       2       8 1
      9       3       9 1
     10       4      10 1
@<TRIPOS>ALT_TYPE
CGenFF_4.0_ALT_TYPE_SET
CGenFF_4.0 1 CG2R61 2 CG2R61 3 CG2R61 4 CG2R64 5 NG2R62 6 NG2R62 7 HGR61 8 HGR62 9 HGR62 10 HGR62
@<TRIPOS>MOLECULE
pyrimidine
 10 10 0 0 0
****
USER_CHARGES
INVALID_CHARGES
Pose:  23 Cluster:  23 Fr_nu:    131 TotEn:    -9.96
@<TRIPOS>ATOM
      1 C1        -59.8165  -18.7961  -23.7846 C.ar   1 LIG      -0.13100
      2 C2        -60.5837  -19.8668  -24.1963 C.ar   1 LIG       0.28900
      3 C3        -58.4664  -19.0465  -23.6481 C.ar   1 LIG       0.28900
      4 C4        -58.7515  -21.2091  -24.2876 C.ar   1 LIG       0.50700
      5 N1        -60.0822  -21.0917  -24.4576 N.ar   1 LIG      -0.71900
      6 N2        -57.8979  -20.2455  -23.8920 N.ar   1 LIG      -0.71900
      7 H1        -60.2455  -17.8240  -23.5817 H      1 LIG       0.11500
      8 H2        -61.6551  -19.7659  -24.3312 H      1 LIG       0.11400
      9 H3        -57.7839  -18.2665  -23.3286 H      1 LIG       0.11400
     10 H4        -58.3219  -22.1826  -24.4896 H      1 LIG       0.14100
@<TRIPOS>BOND
      1       1       2 ar
      2       1       3 ar
      3       2       5 ar
      4       3       6 ar
      5       4       5 ar
      6       4       6 ar
      7       1       7 1
      8       2       8 1
      9       3       9 1
     10       4      10 1
@<TRIPOS>ALT_TYPE
CGenFF_4.0_ALT_TYPE_SET
CGenFF_4.0 1 CG2R61 2 CG2R61 3 CG2R61 4 CG2R64 5 NG2R62 6 NG2R62 7 HGR61 8 HGR62 9 HGR62 10 HGR62
@<TRIPOS>MOLECULE
pyrimidine
 10 10 0 0 0
****
USER_CHARGES
INVALID_CHARGES
Pose:  24 Cluster:  24 Fr_nu:  21062 TotEn:    -9.90
@<TRIPOS>ATOM
      1 C1        -65.5396    0.7009  -28.4285 C.ar   1 LIG      -0.13100
      2 C2        -64.3595    0.4902  -27.7448 C.ar   1 LIG       0.28900
      3 C3        -66.3293   -0.4152  -28.6144 C.ar   1 LIG       0.28900
      4 C4        -64.8269   -1.7229  -27.5191 C.ar   1 LIG       0.50700
      5 N1        -63.9704   -0.7130  -27.2743 N.ar   1 LIG      -0.71900
      6 N2        -66.0026   -1.6471  -28.1716 N.ar   1 LIG      -0.71900
      7 H1        -65.8267    1.6773  -28.7950 H      1 LIG       0.11500
      8 H2        -63.6737    1.3078  -27.5509 H      1 LIG       0.11400
      9 H3        -67.2751   -0.3479  -29.1411 H      1 LIG       0.11400
     10 H4        -64.5391   -2.7009  -27.1533 H      1 LIG       0.14100
@<TRIPOS>BOND
      1       1       2 ar
      2       1       3 ar
      3       2       5 ar
      4       3       6 ar
      5       4       5 ar
      6       4       6 ar
      7       1       7 1
      8       2       8 1
      9       3       9 1
     10       4      10 1
@<TRIPOS>ALT_TYPE
CGenFF_4.0_ALT_TYPE_SET
CGenFF_4.0 1 CG2R61 2 CG2R61 3 CG2R61 4 CG2R64 5 NG2R62 6 NG2R62 7 HGR61 8 HGR62 9 HGR62 10 HGR62
@<TRIPOS>MOLECULE
pyrimidine
 10 10 0 0 0
****
USER_CHARGES
INVALID_CHARGES
Pose:  25 Cluster:  25 Fr_nu: 498336 TotEn:    -9.89
@<TRIPOS>ATOM
      1 C1        -64.7832   -1.1544  -28.5016 C.ar   1 LIG      -0.13100
      2 C2        -65.3685    0.0251  -28.9147 C.ar   1 LIG       0.28900
      3 C3        -65.4004   -1.7883  -27.4427 C.ar   1 LIG       0.28900
      4 C4        -66.9800   -0.1582  -27.3220 C.ar   1 LIG       0.50700
      5 N1        -66.4715    0.5540  -28.3455 N.ar   1 LIG      -0.71900
      6 N2        -66.5042   -1.3167  -26.8267 N.ar   1 LIG      -0.71900
      7 H1        -63.8981   -1.5557  -28.9767 H      1 LIG       0.11500
      8 H2        -64.9541    0.5943  -29.7397 H      1 LIG       0.11400
      9 H3        -65.0122   -2.7210  -27.0478 H      1 LIG       0.11400
     10 H4        -67.8656    0.2440  -26.8455 H      1 LIG       0.14100
@<TRIPOS>BOND
      1       1       2 ar
      2       1       3 ar
      3       2       5 ar
      4       3       6 ar
      5       4       5 ar
      6       4       6 ar
      7       1       7 1
      8       2       8 1
      9       3       9 1
     10       4      10 1
@<TRIPOS>ALT_TYPE
CGenFF_4.0_ALT_TYPE_SET
CGenFF_4.0 1 CG2R61 2 CG2R61 3 CG2R61 4 CG2R64 5 NG2R62 6 NG2R62 7 HGR61 8 HGR62 9 HGR62 10 HGR62
@<TRIPOS>MOLECULE
pyrimidine
 10 10 0 0 0
****
USER_CHARGES
INVALID_CHARGES
Pose:  26 Cluster:  26 Fr_nu: 669293 TotEn:    -9.86
@<TRIPOS>ATOM
      1 C1        -48.1262  -11.1818  -43.4828 C.ar   1 LIG      -0.13100
      2 C2        -48.5769  -11.5969  -42.2463 C.ar   1 LIG       0.28900
      3 C3        -49.0653  -11.1887  -44.4938 C.ar   1 LIG       0.28900
      4 C4        -50.6652  -11.9522  -43.0710 C.ar   1 LIG       0.50700
      5 N1        -49.8445  -11.9903  -42.0040 N.ar   1 LIG      -0.71900
      6 N2        -50.3483  -11.5693  -44.3226 N.ar   1 LIG      -0.71900
      7 H1        -47.1033  -10.8716  -43.6489 H      1 LIG       0.11500
      8 H2        -47.9109  -11.6255  -41.3907 H      1 LIG       0.11400
      9 H3        -48.8040  -10.8796  -45.5001 H      1 LIG       0.11400
     10 H4        -51.6891  -12.2639  -42.9052 H      1 LIG       0.14100
@<TRIPOS>BOND
      1       1       2 ar
      2       1       3 ar
      3       2       5 ar
      4       3       6 ar
      5       4       5 ar
      6       4       6 ar
      7       1       7 1
      8       2       8 1
      9       3       9 1
     10       4      10 1
@<TRIPOS>ALT_TYPE
CGenFF_4.0_ALT_TYPE_SET
CGenFF_4.0 1 CG2R61 2 CG2R61 3 CG2R61 4 CG2R64 5 NG2R62 6 NG2R62 7 HGR61 8 HGR62 9 HGR62 10 HGR62
@<TRIPOS>MOLECULE
pyrimidine
 10 10 0 0 0
****
USER_CHARGES
INVALID_CHARGES
Pose:  27 Cluster:  27 Fr_nu:  35740 TotEn:    -9.70
@<TRIPOS>ATOM
      1 C1        -47.2254  -11.0859  -43.2218 C.ar   1 LIG      -0.13100
      2 C2        -47.4292  -12.0439  -42.2494 C.ar   1 LIG       0.28900
      3 C3        -48.3487  -10.6997  -43.9240 C.ar   1 LIG       0.28900
      4 C4        -49.6496  -12.1297  -42.7284 C.ar   1 LIG       0.50700
      5 N1        -48.6324  -12.5893  -41.9752 N.ar   1 LIG      -0.71900
      6 N2        -49.5809  -11.2027  -43.7029 N.ar   1 LIG      -0.71900
      7 H1        -46.2488  -10.6655  -43.4206 H      1 LIG       0.11500
      8 H2        -46.6057  -12.4101  -41.6461 H      1 LIG       0.11400
      9 H3        -48.2869   -9.9528  -44.7081 H      1 LIG       0.11400
     10 H4        -50.6274  -12.5514  -42.5303 H      1 LIG       0.14100
@<TRIPOS>BOND
      1       1       2 ar
      2       1       3 ar
      3       2       5 ar
      4       3       6 ar
      5       4       5 ar
      6       4       6 ar
      7       1       7 1
      8       2       8 1
      9       3       9 1
     10       4      10 1
@<TRIPOS>ALT_TYPE
CGenFF_4.0_ALT_TYPE_SET
CGenFF_4.0 1 CG2R61 2 CG2R61 3 CG2R61 4 CG2R64 5 NG2R62 6 NG2R62 7 HGR61 8 HGR62 9 HGR62 10 HGR62
@<TRIPOS>MOLECULE
pyrimidine
 10 10 0 0 0
****
USER_CHARGES
INVALID_CHARGES
Pose:  28 Cluster:  28 Fr_nu: 1237222 TotEn:    -9.67
@<TRIPOS>ATOM
      1 C1        -49.7712  -11.9854  -41.9278 C.ar   1 LIG      -0.13100
      2 C2        -48.4146  -11.9221  -41.6831 C.ar   1 LIG       0.28900
      3 C3        -50.1411  -11.9388  -43.2564 C.ar   1 LIG       0.28900
      4 C4        -47.9688  -11.7851  -43.9078 C.ar   1 LIG       0.50700
      5 N1        -47.4820  -11.8213  -42.6528 N.ar   1 LIG      -0.71900
      6 N2        -49.2631  -11.8384  -44.2759 N.ar   1 LIG      -0.71900
      7 H1        -50.4975  -12.0659  -41.1301 H      1 LIG       0.11500
      8 H2        -48.0287  -11.9515  -40.6699 H      1 LIG       0.11400
      9 H3        -51.1853  -11.9817  -43.5466 H      1 LIG       0.11400
     10 H4        -47.2419  -11.7033  -44.7066 H      1 LIG       0.14100
@<TRIPOS>BOND
      1       1       2 ar
      2       1       3 ar
      3       2       5 ar
      4       3       6 ar
      5       4       5 ar
      6       4       6 ar
      7       1       7 1
      8       2       8 1
      9       3       9 1
     10       4      10 1
@<TRIPOS>ALT_TYPE
CGenFF_4.0_ALT_TYPE_SET
CGenFF_4.0 1 CG2R61 2 CG2R61 3 CG2R61 4 CG2R64 5 NG2R62 6 NG2R62 7 HGR61 8 HGR62 9 HGR62 10 HGR62
@<TRIPOS>MOLECULE
pyrimidine
 10 10 0 0 0
****
USER_CHARGES
INVALID_CHARGES
Pose:  29 Cluster:  29 Fr_nu: 126411 TotEn:    -9.57
@<TRIPOS>ATOM
      1 C1        -50.7096  -11.1837  -29.1156 C.ar   1 LIG      -0.13100
      2 C2        -49.4811  -11.7871  -29.2924 C.ar   1 LIG       0.28900
      3 C3        -51.6847  -11.9723  -28.5399 C.ar   1 LIG       0.28900
      4 C4        -50.2468  -13.7261  -28.3865 C.ar   1 LIG       0.50700
      5 N1        -49.2139  -13.0612  -28.9380 N.ar   1 LIG      -0.71900
      6 N2        -51.4873  -13.2523  -28.1619 N.ar   1 LIG      -0.71900
      7 H1        -50.8961  -10.1595  -29.4095 H      1 LIG       0.11500
      8 H2        -48.6530  -11.2461  -29.7374 H      1 LIG       0.11400
      9 H3        -52.6821  -11.5851  -28.3619 H      1 LIG       0.11400
     10 H4        -50.0606  -14.7521  -28.0932 H      1 LIG       0.14100
@<TRIPOS>BOND
      1       1       2 ar
      2       1       3 ar
      3       2       5 ar
      4       3       6 ar
      5       4       5 ar
      6       4       6 ar
      7       1       7 1
      8       2       8 1
      9       3       9 1
     10       4      10 1
@<TRIPOS>ALT_TYPE
CGenFF_4.0_ALT_TYPE_SET
CGenFF_4.0 1 CG2R61 2 CG2R61 3 CG2R61 4 CG2R64 5 NG2R62 6 NG2R62 7 HGR61 8 HGR62 9 HGR62 10 HGR62
@<TRIPOS>MOLECULE
pyrimidine
 10 10 0 0 0
****
USER_CHARGES
INVALID_CHARGES
Pose:  30 Cluster:  30 Fr_nu: 1506089 TotEn:    -9.32
@<TRIPOS>ATOM
      1 C1        -84.1560    6.7556  -47.4702 C.ar   1 LIG      -0.13100
      2 C2        -84.3384    6.1749  -48.7087 C.ar   1 LIG       0.28900
      3 C3        -83.2701    7.8128  -47.4310 C.ar   1 LIG       0.28900
      4 C4        -82.8709    7.6264  -49.6610 C.ar   1 LIG       0.50700
      5 N1        -83.7097    6.5865  -49.8293 N.ar   1 LIG      -0.71900
      6 N2        -82.6075    8.2761  -48.5111 N.ar   1 LIG      -0.71900
      7 H1        -84.6737    6.4047  -46.5875 H      1 LIG       0.11500
      8 H2        -85.0153    5.3374  -48.8378 H      1 LIG       0.11400
      9 H3        -83.0617    8.3318  -46.5017 H      1 LIG       0.11400
     10 H4        -82.3517    7.9772  -50.5445 H      1 LIG       0.14100
@<TRIPOS>BOND
      1       1       2 ar
      2       1       3 ar
      3       2       5 ar
      4       3       6 ar
      5       4       5 ar
      6       4       6 ar
      7       1       7 1
      8       2       8 1
      9       3       9 1
     10       4      10 1
@<TRIPOS>ALT_TYPE
CGenFF_4.0_ALT_TYPE_SET
CGenFF_4.0 1 CG2R61 2 CG2R61 3 CG2R61 4 CG2R64 5 NG2R62 6 NG2R62 7 HGR61 8 HGR62 9 HGR62 10 HGR62
@<TRIPOS>MOLECULE
pyrimidine
 10 10 0 0 0
****
USER_CHARGES
INVALID_CHARGES
Pose:  31 Cluster:  31 Fr_nu: 321337 TotEn:    -9.32
@<TRIPOS>ATOM
      1 C1        -77.0642    6.2484  -53.2999 C.ar   1 LIG      -0.13100
      2 C2        -75.7991    6.7797  -53.4465 C.ar   1 LIG       0.28900
      3 C3        -77.1702    4.8900  -53.5178 C.ar   1 LIG       0.28900
      4 C4        -74.9469    4.7373  -53.9656 C.ar   1 LIG       0.50700
      5 N1        -74.7139    6.0505  -53.7797 N.ar   1 LIG      -0.71900
      6 N2        -76.1285    4.1010  -53.8534 N.ar   1 LIG      -0.71900
      7 H1        -77.9173    6.8571  -53.0318 H      1 LIG       0.11500
      8 H2        -75.6179    7.8384  -53.2956 H      1 LIG       0.11400
      9 H3        -78.1248    4.3831  -53.4264 H      1 LIG       0.11400
     10 H4        -74.0931    4.1278  -54.2351 H      1 LIG       0.14100
@<TRIPOS>BOND
      1       1       2 ar
      2       1       3 ar
      3       2       5 ar
      4       3       6 ar
      5       4       5 ar
      6       4       6 ar
      7       1       7 1
      8       2       8 1
      9       3       9 1
     10       4      10 1
@<TRIPOS>ALT_TYPE
CGenFF_4.0_ALT_TYPE_SET
CGenFF_4.0 1 CG2R61 2 CG2R61 3 CG2R61 4 CG2R64 5 NG2R62 6 NG2R62 7 HGR61 8 HGR62 9 HGR62 10 HGR62
@<TRIPOS>MOLECULE
pyrimidine
 10 10 0 0 0
****
USER_CHARGES
INVALID_CHARGES
Pose:  32 Cluster:  32 Fr_nu: 2224960 TotEn:    -9.21
@<TRIPOS>ATOM
      1 C1        -48.0744  -11.8410  -43.5746 C.ar   1 LIG      -0.13100
      2 C2        -49.0915  -10.9133  -43.6720 C.ar   1 LIG       0.28900
      3 C3        -48.3896  -13.0043  -42.9028 C.ar   1 LIG       0.28900
      4 C4        -50.5081  -12.2718  -42.5253 C.ar   1 LIG       0.50700
      5 N1        -50.3250  -11.0968  -43.1570 N.ar   1 LIG      -0.71900
      6 N2        -49.6008  -13.2538  -42.3634 N.ar   1 LIG      -0.71900
      7 H1        -47.0939  -11.6674  -43.9973 H      1 LIG       0.11500
      8 H2        -48.9377   -9.9686  -44.1820 H      1 LIG       0.11400
      9 H3        -47.6545  -13.7915  -42.7752 H      1 LIG       0.11400
     10 H4        -51.4895  -12.4454  -42.1011 H      1 LIG       0.14100
@<TRIPOS>BOND
      1       1       2 ar
      2       1       3 ar
      3       2       5 ar
      4       3       6 ar
      5       4       5 ar
      6       4       6 ar
      7       1       7 1
      8       2       8 1
      9       3       9 1
     10       4      10 1
@<TRIPOS>ALT_TYPE
CGenFF_4.0_ALT_TYPE_SET
CGenFF_4.0 1 CG2R61 2 CG2R61 3 CG2R61 4 CG2R64 5 NG2R62 6 NG2R62 7 HGR61 8 HGR62 9 HGR62 10 HGR62
@<TRIPOS>MOLECULE
pyrimidine
 10 10 0 0 0
****
USER_CHARGES
INVALID_CHARGES
Pose:  33 Cluster:  33 Fr_nu:   4788 TotEn:    -9.20
@<TRIPOS>ATOM
      1 C1        -48.9558  -10.8219  -44.4103 C.ar   1 LIG      -0.13100
      2 C2        -49.6297  -11.2239  -43.2750 C.ar   1 LIG       0.28900
      3 C3        -49.3957  -11.3779  -45.5940 C.ar   1 LIG       0.28900
      4 C4        -50.9904  -12.5718  -44.4992 C.ar   1 LIG       0.50700
      5 N1        -50.6553  -12.1004  -43.2831 N.ar   1 LIG      -0.71900
      6 N2        -50.4138  -12.2595  -45.6755 N.ar   1 LIG      -0.71900
      7 H1        -48.1360  -10.1170  -44.3744 H      1 LIG       0.11500
      8 H2        -49.3549  -10.8406  -42.2983 H      1 LIG       0.11400
      9 H3        -48.9269  -11.1228  -46.5383 H      1 LIG       0.11400
     10 H4        -51.8104  -13.2784  -44.5352 H      1 LIG       0.14100
@<TRIPOS>BOND
      1       1       2 ar
      2       1       3 ar
      3       2       5 ar
      4       3       6 ar
      5       4       5 ar
      6       4       6 ar
      7       1       7 1
      8       2       8 1
      9       3       9 1
     10       4      10 1
@<TRIPOS>ALT_TYPE
CGenFF_4.0_ALT_TYPE_SET
CGenFF_4.0 1 CG2R61 2 CG2R61 3 CG2R61 4 CG2R64 5 NG2R62 6 NG2R62 7 HGR61 8 HGR62 9 HGR62 10 HGR62
@<TRIPOS>MOLECULE
pyrimidine
 10 10 0 0 0
****
USER_CHARGES
INVALID_CHARGES
Pose:  34 Cluster:  34 Fr_nu: 126830 TotEn:    -8.71
@<TRIPOS>ATOM
      1 C1        -48.2951  -11.5810  -42.8196 C.ar   1 LIG      -0.13100
      2 C2        -48.4960  -12.0008  -44.1188 C.ar   1 LIG       0.28900
      3 C3        -49.1809  -12.0806  -41.8870 C.ar   1 LIG       0.28900
      4 C4        -50.2801  -13.2606  -43.4889 C.ar   1 LIG       0.50700
      5 N1        -49.4823  -12.8432  -44.4902 N.ar   1 LIG      -0.71900
      6 N2        -50.1889  -12.9254  -42.1877 N.ar   1 LIG      -0.71900
      7 H1        -47.4954  -10.9042  -42.5500 H      1 LIG       0.11500
      8 H2        -47.8500  -11.6609  -44.9209 H      1 LIG       0.11400
      9 H3        -49.1026  -11.8065  -40.8405 H      1 LIG       0.11400
     10 H4        -51.0815  -13.9374  -43.7588 H      1 LIG       0.14100
@<TRIPOS>BOND
      1       1       2 ar
      2       1       3 ar
      3       2       5 ar
      4       3       6 ar
      5       4       5 ar
      6       4       6 ar
      7       1       7 1
      8       2       8 1
      9       3       9 1
     10       4      10 1
@<TRIPOS>ALT_TYPE
CGenFF_4.0_ALT_TYPE_SET
CGenFF_4.0 1 CG2R61 2 CG2R61 3 CG2R61 4 CG2R64 5 NG2R62 6 NG2R62 7 HGR61 8 HGR62 9 HGR62 10 HGR62
@<TRIPOS>MOLECULE
pyrimidine
 10 10 0 0 0
****
USER_CHARGES
INVALID_CHARGES
Pose:  35 Cluster:  35 Fr_nu: 2537920 TotEn:    -8.34
@<TRIPOS>ATOM
      1 C1        -87.3974  -23.6773  -35.8172 C.ar   1 LIG      -0.13100
      2 C2        -87.7110  -23.4743  -37.1458 C.ar   1 LIG       0.28900
      3 C3        -88.4468  -23.5512  -34.9301 C.ar   1 LIG       0.28900
      4 C4        -89.8871  -23.0764  -36.6233 C.ar   1 LIG       0.50700
      5 N1        -88.9499  -23.1713  -37.5856 N.ar   1 LIG      -0.71900
      6 N2        -89.7090  -23.2505  -35.2998 N.ar   1 LIG      -0.71900
      7 H1        -86.3943  -23.9193  -35.4924 H      1 LIG       0.11500
      8 H2        -86.9515  -23.5519  -37.9162 H      1 LIG       0.11400
      9 H3        -88.2969  -23.6922  -33.8652 H      1 LIG       0.11400
     10 H4        -90.8913  -22.8330  -36.9481 H      1 LIG       0.14100
@<TRIPOS>BOND
      1       1       2 ar
      2       1       3 ar
      3       2       5 ar
      4       3       6 ar
      5       4       5 ar
      6       4       6 ar
      7       1       7 1
      8       2       8 1
      9       3       9 1
     10       4      10 1
@<TRIPOS>ALT_TYPE
CGenFF_4.0_ALT_TYPE_SET
CGenFF_4.0 1 CG2R61 2 CG2R61 3 CG2R61 4 CG2R64 5 NG2R62 6 NG2R62 7 HGR61 8 HGR62 9 HGR62 10 HGR62
@<TRIPOS>MOLECULE
pyrimidine
 10 10 0 0 0
****
USER_CHARGES
INVALID_CHARGES
Pose:  36 Cluster:  36 Fr_nu:    816 TotEn:    -8.13
@<TRIPOS>ATOM
      1 C1        -66.1225    1.1055  -28.7440 C.ar   1 LIG      -0.13100
      2 C2        -67.2606    0.3683  -28.4877 C.ar   1 LIG       0.28900
      3 C3        -64.9277    0.4332  -28.5869 C.ar   1 LIG       0.28900
      4 C4        -66.0188   -1.4692  -27.9891 C.ar   1 LIG       0.50700
      5 N1        -67.2453   -0.9260  -28.1069 N.ar   1 LIG      -0.71900
      6 N2        -64.8386   -0.8589  -28.2091 N.ar   1 LIG      -0.71900
      7 H1        -66.1642    2.1428  -29.0481 H      1 LIG       0.11500
      8 H2        -68.2457    0.8116  -28.5842 H      1 LIG       0.11400
      9 H3        -63.9803    0.9303  -28.7652 H      1 LIG       0.11400
     10 H4        -65.9767   -2.5075  -27.6835 H      1 LIG       0.14100
@<TRIPOS>BOND
      1       1       2 ar
      2       1       3 ar
      3       2       5 ar
      4       3       6 ar
      5       4       5 ar
      6       4       6 ar
      7       1       7 1
      8       2       8 1
      9       3       9 1
     10       4      10 1
@<TRIPOS>ALT_TYPE
CGenFF_4.0_ALT_TYPE_SET
CGenFF_4.0 1 CG2R61 2 CG2R61 3 CG2R61 4 CG2R64 5 NG2R62 6 NG2R62 7 HGR61 8 HGR62 9 HGR62 10 HGR62
@<TRIPOS>MOLECULE
pyrimidine
 10 10 0 0 0
****
USER_CHARGES
INVALID_CHARGES
Pose:  37 Cluster:  37 Fr_nu: 153296 TotEn:    -7.58
@<TRIPOS>ATOM
      1 C1        -64.9215   -0.7351  -27.7701 C.ar   1 LIG      -0.13100
      2 C2        -64.9357   -1.8079  -26.9021 C.ar   1 LIG       0.28900
      3 C3        -66.0854   -0.5272  -28.4814 C.ar   1 LIG       0.28900
      4 C4        -67.0738   -2.3147  -27.4840 C.ar   1 LIG       0.50700
      5 N1        -65.9986   -2.6215  -26.7335 N.ar   1 LIG      -0.71900
      6 N2        -67.1847   -1.3004  -28.3629 N.ar   1 LIG      -0.71900
      7 H1        -64.0543   -0.0987  -27.8854 H      1 LIG       0.11500
      8 H2        -64.0663   -2.0500  -26.3004 H      1 LIG       0.11400
      9 H3        -66.1686    0.2912  -29.1882 H      1 LIG       0.11400
     10 H4        -67.9418   -2.9524  -27.3694 H      1 LIG       0.14100
@<TRIPOS>BOND
      1       1       2 ar
      2       1       3 ar
      3       2       5 ar
      4       3       6 ar
      5       4       5 ar
      6       4       6 ar
      7       1       7 1
      8       2       8 1
      9       3       9 1
     10       4      10 1
@<TRIPOS>ALT_TYPE
CGenFF_4.0_ALT_TYPE_SET
CGenFF_4.0 1 CG2R61 2 CG2R61 3 CG2R61 4 CG2R64 5 NG2R62 6 NG2R62 7 HGR61 8 HGR62 9 HGR62 10 HGR62
@<TRIPOS>MOLECULE
pyrimidine
 10 10 0 0 0
****
USER_CHARGES
INVALID_CHARGES
Pose:  38 Cluster:  38 Fr_nu:  25696 TotEn:    -7.54
@<TRIPOS>ATOM
      1 C1        -64.2183    0.3259  -27.8233 C.ar   1 LIG      -0.13100
      2 C2        -64.0015   -0.6315  -26.8533 C.ar   1 LIG       0.28900
      3 C3        -65.4187    0.2319  -28.4972 C.ar   1 LIG       0.28900
      4 C4        -66.0153   -1.5945  -27.2825 C.ar   1 LIG       0.50700
      5 N1        -64.8817   -1.6097  -26.5558 N.ar   1 LIG      -0.71900
      6 N2        -66.3438   -0.7191  -28.2518 N.ar   1 LIG      -0.71900
      7 H1        -63.4943    1.0996  -28.0412 H      1 LIG       0.11500
      8 H2        -63.0862   -0.6385  -26.2714 H      1 LIG       0.11400
      9 H3        -65.6775    0.9397  -29.2772 H      1 LIG       0.11400
     10 H4        -66.7399   -2.3697  -27.0652 H      1 LIG       0.14100
@<TRIPOS>BOND
      1       1       2 ar
      2       1       3 ar
      3       2       5 ar
      4       3       6 ar
      5       4       5 ar
      6       4       6 ar
      7       1       7 1
      8       2       8 1
      9       3       9 1
     10       4      10 1
@<TRIPOS>ALT_TYPE
CGenFF_4.0_ALT_TYPE_SET
CGenFF_4.0 1 CG2R61 2 CG2R61 3 CG2R61 4 CG2R64 5 NG2R62 6 NG2R62 7 HGR61 8 HGR62 9 HGR62 10 HGR62
@<TRIPOS>MOLECULE
pyrimidine
 10 10 0 0 0
****
USER_CHARGES
INVALID_CHARGES
Pose:  39 Cluster:  39 Fr_nu: 2070297 TotEn:    -7.36
@<TRIPOS>ATOM
      1 C1        -77.1557  -12.6053  -45.4989 C.ar   1 LIG      -0.13100
      2 C2        -77.9517  -13.7272  -45.6093 C.ar   1 LIG       0.28900
      3 C3        -76.0043  -12.7610  -44.7546 C.ar   1 LIG       0.28900
      4 C4        -76.5061  -14.9391  -44.3411 C.ar   1 LIG       0.50700
      5 N1        -77.6561  -14.9147  -45.0412 N.ar   1 LIG      -0.71900
      6 N2        -75.6471  -13.9179  -44.1593 N.ar   1 LIG      -0.71900
      7 H1        -77.4174  -11.6649  -45.9653 H      1 LIG       0.11500
      8 H2        -78.8770  -13.7010  -46.1746 H      1 LIG       0.11400
      9 H3        -75.3165  -11.9347  -44.6114 H      1 LIG       0.11400
     10 H4        -76.2444  -15.8802  -43.8731 H      1 LIG       0.14100
@<TRIPOS>BOND
      1       1       2 ar
      2       1       3 ar
      3       2       5 ar
      4       3       6 ar
      5       4       5 ar
      6       4       6 ar
      7       1       7 1
      8       2       8 1
      9       3       9 1
     10       4      10 1
@<TRIPOS>ALT_TYPE
CGenFF_4.0_ALT_TYPE_SET
CGenFF_4.0 1 CG2R61 2 CG2R61 3 CG2R61 4 CG2R64 5 NG2R62 6 NG2R62 7 HGR61 8 HGR62 9 HGR62 10 HGR62
@<TRIPOS>MOLECULE
pyrimidine
 10 10 0 0 0
****
USER_CHARGES
INVALID_CHARGES
Pose:  40 Cluster:  40 Fr_nu:   7297 TotEn:    -6.25
@<TRIPOS>ATOM
      1 C1        -48.9859  -11.9819  -41.8923 C.ar   1 LIG      -0.13100
      2 C2        -49.6231  -13.2050  -41.8416 C.ar   1 LIG       0.28900
      3 C3        -49.1869  -11.2514  -43.0455 C.ar   1 LIG       0.28900
      4 C4        -50.5171  -12.8812  -43.9063 C.ar   1 LIG       0.50700
      5 N1        -50.3991  -13.6875  -42.8342 N.ar   1 LIG      -0.71900
      6 N2        -49.9489  -11.6721  -44.0763 N.ar   1 LIG      -0.71900
      7 H1        -48.3689  -11.6197  -41.0809 H      1 LIG       0.11500
      8 H2        -49.5240  -13.8500  -40.9753 H      1 LIG       0.11400
      9 H3        -48.7262  -10.2783  -43.1767 H      1 LIG       0.11400
     10 H4        -51.1339  -13.2443  -44.7193 H      1 LIG       0.14100
@<TRIPOS>BOND
      1       1       2 ar
      2       1       3 ar
      3       2       5 ar
      4       3       6 ar
      5       4       5 ar
      6       4       6 ar
      7       1       7 1
      8       2       8 1
      9       3       9 1
     10       4      10 1
@<TRIPOS>ALT_TYPE
CGenFF_4.0_ALT_TYPE_SET
CGenFF_4.0 1 CG2R61 2 CG2R61 3 CG2R61 4 CG2R64 5 NG2R62 6 NG2R62 7 HGR61 8 HGR62 9 HGR62 10 HGR62
@<TRIPOS>MOLECULE
pyrimidine
 10 10 0 0 0
****
USER_CHARGES
INVALID_CHARGES
Pose:  41 Cluster:  41 Fr_nu:  89990 TotEn:    -6.24
@<TRIPOS>ATOM
      1 C1        -64.3762    0.0352  -27.3565 C.ar   1 LIG      -0.13100
      2 C2        -64.7225   -0.8135  -28.3881 C.ar   1 LIG       0.28900
      3 C3        -64.7675   -0.3667  -26.0958 C.ar   1 LIG       0.28900
      4 C4        -65.7232   -2.2495  -26.9377 C.ar   1 LIG       0.50700
      5 N1        -65.3983   -1.9682  -28.2139 N.ar   1 LIG      -0.71900
      6 N2        -65.4449   -1.5071  -25.8490 N.ar   1 LIG      -0.71900
      7 H1        -63.8337    0.9557  -27.5252 H      1 LIG       0.11500
      8 H2        -64.4580   -0.5813  -29.4140 H      1 LIG       0.11400
      9 H3        -64.5409    0.2357  -25.2228 H      1 LIG       0.11400
     10 H4        -66.2674   -3.1706  -26.7687 H      1 LIG       0.14100
@<TRIPOS>BOND
      1       1       2 ar
      2       1       3 ar
      3       2       5 ar
      4       3       6 ar
      5       4       5 ar
      6       4       6 ar
      7       1       7 1
      8       2       8 1
      9       3       9 1
     10       4      10 1
@<TRIPOS>ALT_TYPE
CGenFF_4.0_ALT_TYPE_SET
CGenFF_4.0 1 CG2R61 2 CG2R61 3 CG2R61 4 CG2R64 5 NG2R62 6 NG2R62 7 HGR61 8 HGR62 9 HGR62 10 HGR62
@<TRIPOS>MOLECULE
pyrimidine
 10 10 0 0 0
****
USER_CHARGES
INVALID_CHARGES
Pose:  42 Cluster:  42 Fr_nu: 4316143 TotEn:    -3.55
@<TRIPOS>ATOM
      1 C1        -41.6858   -5.3517  -48.4446 C.ar   1 LIG      -0.13100
      2 C2        -41.6738   -6.5977  -49.0376 C.ar   1 LIG       0.28900
      3 C3        -40.5809   -5.0452  -47.6769 C.ar   1 LIG       0.28900
      4 C4        -39.6454   -7.0677  -48.1256 C.ar   1 LIG       0.50700
      5 N1        -40.6662   -7.4841  -48.8989 N.ar   1 LIG      -0.71900
      6 N2        -39.5388   -5.8825  -47.4949 N.ar   1 LIG      -0.71900
      7 H1        -42.5079   -4.6604  -48.5730 H      1 LIG       0.11500
      8 H2        -42.4991   -6.9274  -49.6593 H      1 LIG       0.11400
      9 H3        -40.5010   -4.0891  -47.1710 H      1 LIG       0.11400
     10 H4        -38.8227   -7.7601  -47.9960 H      1 LIG       0.14100
@<TRIPOS>BOND
      1       1       2 ar
      2       1       3 ar
      3       2       5 ar
      4       3       6 ar
      5       4       5 ar
      6       4       6 ar
      7       1       7 1
      8       2       8 1
      9       3       9 1
     10       4      10 1
@<TRIPOS>ALT_TYPE
CGenFF_4.0_ALT_TYPE_SET
CGenFF_4.0 1 CG2R61 2 CG2R61 3 CG2R61 4 CG2R64 5 NG2R62 6 NG2R62 7 HGR61 8 HGR62 9 HGR62 10 HGR62
@<TRIPOS>MOLECULE
naphtalene
 18 19 0 0 0
****
USER_CHARGES
INVALID_CHARGES
Pose:   1 Cluster:   1 Fr_nu:  21761 TotEn:   -15.65
@<TRIPOS>ATOM
      1 C1        -84.2615  -20.5638  -33.5913 C.ar   1 LIG      -0.11500
      2 C2        -84.3250  -19.6289  -32.5624 C.ar   1 LIG      -0.11500
      3 C3        -79.4837  -21.0782  -32.8287 C.ar   1 LIG      -0.11500
      4 C4        -79.5474  -20.1433  -31.7997 C.ar   1 LIG      -0.11500
      5 C5        -83.0436  -21.1607  -33.9185 C.ar   1 LIG      -0.11700
      6 C6        -83.1711  -19.2873  -31.8566 C.ar   1 LIG      -0.11700
      7 C7        -80.6378  -21.4198  -33.5344 C.ar   1 LIG      -0.11700
      8 C8        -80.7651  -19.5462  -31.4726 C.ar   1 LIG      -0.11700
      9 C9        -81.8720  -20.8288  -33.2187 C.ar   1 LIG       0.00400
     10 C10       -81.9367  -19.8781  -32.1724 C.ar   1 LIG       0.00400
     11 H1        -85.1600  -20.8289  -34.1408 H      1 LIG       0.11500
     12 H2        -85.2736  -19.1649  -32.3083 H      1 LIG       0.11500
     13 H3        -78.5352  -21.5427  -33.0832 H      1 LIG       0.11500
     14 H4        -78.6483  -19.8775  -31.2516 H      1 LIG       0.11500
     15 H5        -83.0174  -21.8886  -34.7268 H      1 LIG       0.11500
     16 H6        -83.2442  -18.5544  -31.0557 H      1 LIG       0.11500
     17 H7        -80.5646  -22.1533  -34.3347 H      1 LIG       0.11500
     18 H8        -80.7914  -18.8177  -30.6647 H      1 LIG       0.11500
@<TRIPOS>BOND
      1       1       2 ar
      2       1       5 ar
      3       2       6 ar
      4       3       4 ar
      5       3       7 ar
      6       4       8 ar
      7       5       9 ar
      8       6      10 ar
      9       7       9 ar
     10       8      10 ar
     11       9      10 ar
     12       1      11 1
     13       2      12 1
     14       3      13 1
     15       4      14 1
     16       5      15 1
     17       6      16 1
     18       7      17 1
     19       8      18 1
@<TRIPOS>ALT_TYPE
CGenFF_4.0_ALT_TYPE_SET
CGenFF_4.0 1 CG2R61 2 CG2R61 3 CG2R61 4 CG2R61 5 CG2R61 6 CG2R61 7 CG2R61 8 CG2R61 9 CG2R61 10 CG2R61 11 HGR61 12 HGR61 13 HGR61 14 HGR61 15 HGR61 16 HGR61 17 HGR61 18 HGR61
@<TRIPOS>MOLECULE
naphtalene
 18 19 0 0 0
****
USER_CHARGES
INVALID_CHARGES
Pose:   2 Cluster:   2 Fr_nu: 134788 TotEn:   -13.32
@<TRIPOS>ATOM
      1 C1        -51.7826  -12.5134  -46.3820 C.ar   1 LIG      -0.11500
      2 C2        -50.5778  -12.6448  -47.0662 C.ar   1 LIG      -0.11500
      3 C3        -49.3471  -11.6366  -42.2623 C.ar   1 LIG      -0.11500
      4 C4        -48.1424  -11.7680  -42.9465 C.ar   1 LIG      -0.11500
      5 C5        -51.7828  -12.2298  -45.0160 C.ar   1 LIG      -0.11700
      6 C6        -49.3687  -12.4931  -46.3872 C.ar   1 LIG      -0.11700
      7 C7        -50.5564  -11.7883  -42.9414 C.ar   1 LIG      -0.11700
      8 C8        -48.1422  -12.0517  -44.3126 C.ar   1 LIG      -0.11700
      9 C9        -50.5750  -12.0739  -44.3164 C.ar   1 LIG       0.00400
     10 C10       -49.3499  -12.2076  -45.0122 C.ar   1 LIG       0.00400
     11 H1        -52.7237  -12.6321  -46.9111 H      1 LIG       0.11500
     12 H2        -50.5788  -12.8653  -48.1297 H      1 LIG       0.11500
     13 H3        -49.3469  -11.4159  -41.1985 H      1 LIG       0.11500
     14 H4        -47.2017  -11.6506  -42.4167 H      1 LIG       0.11500
     15 H5        -52.7365  -12.1319  -44.5014 H      1 LIG       0.11500
     16 H6        -48.4389  -12.5995  -46.9422 H      1 LIG       0.11500
     17 H7        -51.4860  -11.6810  -42.3864 H      1 LIG       0.11500
     18 H8        -47.1885  -12.1504  -44.8272 H      1 LIG       0.11500
@<TRIPOS>BOND
      1       1       2 ar
      2       1       5 ar
      3       2       6 ar
      4       3       4 ar
      5       3       7 ar
      6       4       8 ar
      7       5       9 ar
      8       6      10 ar
      9       7       9 ar
     10       8      10 ar
     11       9      10 ar
     12       1      11 1
     13       2      12 1
     14       3      13 1
     15       4      14 1
     16       5      15 1
     17       6      16 1
     18       7      17 1
     19       8      18 1
@<TRIPOS>ALT_TYPE
CGenFF_4.0_ALT_TYPE_SET
CGenFF_4.0 1 CG2R61 2 CG2R61 3 CG2R61 4 CG2R61 5 CG2R61 6 CG2R61 7 CG2R61 8 CG2R61 9 CG2R61 10 CG2R61 11 HGR61 12 HGR61 13 HGR61 14 HGR61 15 HGR61 16 HGR61 17 HGR61 18 HGR61
@<TRIPOS>MOLECULE
naphtalene
 18 19 0 0 0
****
USER_CHARGES
INVALID_CHARGES
Pose:   3 Cluster:   3 Fr_nu: 189111 TotEn:   -12.72
@<TRIPOS>ATOM
      1 C1        -64.7917    0.1698  -28.1766 C.ar   1 LIG      -0.11500
      2 C2        -64.4307   -1.0110  -27.5346 C.ar   1 LIG      -0.11500
      3 C3        -69.4125   -1.3425  -28.3595 C.ar   1 LIG      -0.11500
      4 C4        -69.0514   -2.5233  -27.7175 C.ar   1 LIG      -0.11500
      5 C5        -66.1199    0.3871  -28.5442 C.ar   1 LIG      -0.11700
      6 C6        -65.3964   -1.9790  -27.2577 C.ar   1 LIG      -0.11700
      7 C7        -68.4468   -0.3743  -28.6363 C.ar   1 LIG      -0.11700
      8 C8        -67.7233   -2.7407  -27.3498 C.ar   1 LIG      -0.11700
      9 C9        -67.1052   -0.5764  -28.2735 C.ar   1 LIG       0.00400
     10 C10       -66.7380   -1.7772  -27.6206 C.ar   1 LIG       0.00400
     11 H1        -64.0394    0.9229  -28.3924 H      1 LIG       0.11500
     12 H2        -63.3965   -1.1790  -27.2485 H      1 LIG       0.11500
     13 H3        -70.4468   -1.1737  -28.6457 H      1 LIG       0.11500
     14 H4        -69.8039   -3.2765  -27.5032 H      1 LIG       0.11500
     15 H5        -66.3792    1.3174  -29.0455 H      1 LIG       0.11500
     16 H6        -65.0917   -2.8944  -26.7545 H      1 LIG       0.11500
     17 H7        -68.7518    0.5412  -29.1388 H      1 LIG       0.11500
     18 H8        -67.4636   -3.6712  -26.8492 H      1 LIG       0.11500
@<TRIPOS>BOND
      1       1       2 ar
      2       1       5 ar
      3       2       6 ar
      4       3       4 ar
      5       3       7 ar
      6       4       8 ar
      7       5       9 ar
      8       6      10 ar
      9       7       9 ar
     10       8      10 ar
     11       9      10 ar
     12       1      11 1
     13       2      12 1
     14       3      13 1
     15       4      14 1
     16       5      15 1
     17       6      16 1
     18       7      17 1
     19       8      18 1
@<TRIPOS>ALT_TYPE
CGenFF_4.0_ALT_TYPE_SET
CGenFF_4.0 1 CG2R61 2 CG2R61 3 CG2R61 4 CG2R61 5 CG2R61 6 CG2R61 7 CG2R61 8 CG2R61 9 CG2R61 10 CG2R61 11 HGR61 12 HGR61 13 HGR61 14 HGR61 15 HGR61 16 HGR61 17 HGR61 18 HGR61
@<TRIPOS>MOLECULE
naphtalene
 18 19 0 0 0
****
USER_CHARGES
INVALID_CHARGES
Pose:   4 Cluster:   4 Fr_nu:   2260 TotEn:   -12.65
@<TRIPOS>ATOM
      1 C1        -77.4456    6.6920  -53.4402 C.ar   1 LIG      -0.11500
      2 C2        -77.3184    5.3229  -53.2252 C.ar   1 LIG      -0.11500
      3 C3        -72.6850    6.9832  -54.4016 C.ar   1 LIG      -0.11500
      4 C4        -72.5579    5.6141  -54.1865 C.ar   1 LIG      -0.11500
      5 C5        -76.3278    7.4515  -53.7867 C.ar   1 LIG      -0.11700
      6 C6        -76.0730    4.7080  -53.3559 C.ar   1 LIG      -0.11700
      7 C7        -73.9305    7.5982  -54.2709 C.ar   1 LIG      -0.11700
      8 C8        -73.6757    4.8545  -53.8399 C.ar   1 LIG      -0.11700
      9 C9        -75.0663    6.8491  -53.9227 C.ar   1 LIG       0.00400
     10 C10       -74.9371    5.4569  -53.7040 C.ar   1 LIG       0.00400
     11 H1        -78.4153    7.1703  -53.3377 H      1 LIG       0.11500
     12 H2        -78.1893    4.7325  -52.9557 H      1 LIG       0.11500
     13 H3        -71.8143    7.5743  -54.6713 H      1 LIG       0.11500
     14 H4        -71.5877    5.1366  -54.2877 H      1 LIG       0.11500
     15 H5        -76.4506    8.5203  -53.9496 H      1 LIG       0.11500
     16 H6        -75.9969    3.6363  -53.1837 H      1 LIG       0.11500
     17 H7        -74.0065    8.6696  -54.4439 H      1 LIG       0.11500
     18 H8        -73.5530    3.7858  -53.6763 H      1 LIG       0.11500
@<TRIPOS>BOND
      1       1       2 ar
      2       1       5 ar
      3       2       6 ar
      4       3       4 ar
      5       3       7 ar
      6       4       8 ar
      7       5       9 ar
      8       6      10 ar
      9       7       9 ar
     10       8      10 ar
     11       9      10 ar
     12       1      11 1
     13       2      12 1
     14       3      13 1
     15       4      14 1
     16       5      15 1
     17       6      16 1
     18       7      17 1
     19       8      18 1
@<TRIPOS>ALT_TYPE
CGenFF_4.0_ALT_TYPE_SET
CGenFF_4.0 1 CG2R61 2 CG2R61 3 CG2R61 4 CG2R61 5 CG2R61 6 CG2R61 7 CG2R61 8 CG2R61 9 CG2R61 10 CG2R61 11 HGR61 12 HGR61 13 HGR61 14 HGR61 15 HGR61 16 HGR61 17 HGR61 18 HGR61
@<TRIPOS>MOLECULE
naphtalene
 18 19 0 0 0
****
USER_CHARGES
INVALID_CHARGES
Pose:   5 Cluster:   5 Fr_nu: 155839 TotEn:   -12.24
@<TRIPOS>ATOM
      1 C1        -75.1125  -22.8919  -44.0703 C.ar   1 LIG      -0.11500
      2 C2        -76.0087  -23.9447  -44.2295 C.ar   1 LIG      -0.11500
      3 C3        -72.8856  -25.3284  -40.4958 C.ar   1 LIG      -0.11500
      4 C4        -73.7819  -26.3812  -40.6550 C.ar   1 LIG      -0.11500
      5 C5        -74.1099  -22.9683  -43.1031 C.ar   1 LIG      -0.11700
      6 C6        -75.9058  -25.0779  -43.4223 C.ar   1 LIG      -0.11700
      7 C7        -72.9884  -24.1952  -41.3031 C.ar   1 LIG      -0.11700
      8 C8        -74.7845  -26.3048  -41.6221 C.ar   1 LIG      -0.11700
      9 C9        -73.9915  -24.1013  -42.2817 C.ar   1 LIG       0.00400
     10 C10       -74.9029  -25.1718  -42.4436 C.ar   1 LIG       0.00400
     11 H1        -75.1934  -22.0098  -44.6987 H      1 LIG       0.11500
     12 H2        -76.7887  -23.8844  -44.9829 H      1 LIG       0.11500
     13 H3        -72.1051  -25.3882  -39.7425 H      1 LIG       0.11500
     14 H4        -73.7013  -27.2624  -40.0255 H      1 LIG       0.11500
     15 H5        -73.4206  -22.1333  -42.9960 H      1 LIG       0.11500
     16 H6        -76.6169  -25.8891  -43.5645 H      1 LIG       0.11500
     17 H7        -72.2768  -23.3846  -41.1613 H      1 LIG       0.11500
     18 H8        -75.4744  -27.1395  -41.7289 H      1 LIG       0.11500
@<TRIPOS>BOND
      1       1       2 ar
      2       1       5 ar
      3       2       6 ar
      4       3       4 ar
      5       3       7 ar
      6       4       8 ar
      7       5       9 ar
      8       6      10 ar
      9       7       9 ar
     10       8      10 ar
     11       9      10 ar
     12       1      11 1
     13       2      12 1
     14       3      13 1
     15       4      14 1
     16       5      15 1
     17       6      16 1
     18       7      17 1
     19       8      18 1
@<TRIPOS>ALT_TYPE
CGenFF_4.0_ALT_TYPE_SET
CGenFF_4.0 1 CG2R61 2 CG2R61 3 CG2R61 4 CG2R61 5 CG2R61 6 CG2R61 7 CG2R61 8 CG2R61 9 CG2R61 10 CG2R61 11 HGR61 12 HGR61 13 HGR61 14 HGR61 15 HGR61 16 HGR61 17 HGR61 18 HGR61
@<TRIPOS>MOLECULE
naphtalene
 18 19 0 0 0
****
USER_CHARGES
INVALID_CHARGES
Pose:   6 Cluster:   6 Fr_nu: 140490 TotEn:   -11.84
@<TRIPOS>ATOM
      1 C1        -74.7548    0.3429  -32.9467 C.ar   1 LIG      -0.11500
      2 C2        -74.2703    1.4283  -33.6706 C.ar   1 LIG      -0.11500
      3 C3        -79.3143    1.6819  -33.9913 C.ar   1 LIG      -0.11500
      4 C4        -78.8297    2.7673  -34.7151 C.ar   1 LIG      -0.11500
      5 C5        -76.1298    0.1305  -32.8427 C.ar   1 LIG      -0.11700
      6 C6        -75.1587    2.3055  -34.2932 C.ar   1 LIG      -0.11700
      7 C7        -78.4258    0.8047  -33.3687 C.ar   1 LIG      -0.11700
      8 C8        -77.4547    2.9799  -34.8191 C.ar   1 LIG      -0.11700
      9 C9        -77.0386    1.0033  -33.4629 C.ar   1 LIG       0.00400
     10 C10       -76.5459    2.1070  -34.1989 C.ar   1 LIG       0.00400
     11 H1        -74.0627   -0.3393  -32.4618 H      1 LIG       0.11500
     12 H2        -73.1997    1.5927  -33.7512 H      1 LIG       0.11500
     13 H3        -80.3850    1.5169  -33.9104 H      1 LIG       0.11500
     14 H4        -79.5222    3.4499  -35.1986 H      1 LIG       0.11500
     15 H5        -76.4860   -0.7243  -32.2714 H      1 LIG       0.11500
     16 H6        -74.7577    3.1470  -34.8543 H      1 LIG       0.11500
     17 H7        -78.8269   -0.0372  -32.8084 H      1 LIG       0.11500
     18 H8        -77.0982    3.8350  -35.3897 H      1 LIG       0.11500
@<TRIPOS>BOND
      1       1       2 ar
      2       1       5 ar
      3       2       6 ar
      4       3       4 ar
      5       3       7 ar
      6       4       8 ar
      7       5       9 ar
      8       6      10 ar
      9       7       9 ar
     10       8      10 ar
     11       9      10 ar
     12       1      11 1
     13       2      12 1
     14       3      13 1
     15       4      14 1
     16       5      15 1
     17       6      16 1
     18       7      17 1
     19       8      18 1
@<TRIPOS>ALT_TYPE
CGenFF_4.0_ALT_TYPE_SET
CGenFF_4.0 1 CG2R61 2 CG2R61 3 CG2R61 4 CG2R61 5 CG2R61 6 CG2R61 7 CG2R61 8 CG2R61 9 CG2R61 10 CG2R61 11 HGR61 12 HGR61 13 HGR61 14 HGR61 15 HGR61 16 HGR61 17 HGR61 18 HGR61
@<TRIPOS>MOLECULE
naphtalene
 18 19 0 0 0
****
USER_CHARGES
INVALID_CHARGES
Pose:   7 Cluster:   7 Fr_nu: 378799 TotEn:   -11.61
@<TRIPOS>ATOM
      1 C1        -65.6982   -1.0888  -27.9450 C.ar   1 LIG      -0.11500
      2 C2        -64.9516   -0.0170  -28.4254 C.ar   1 LIG      -0.11500
      3 C3        -63.0090   -1.1444  -23.8906 C.ar   1 LIG      -0.11500
      4 C4        -62.2625   -0.0726  -24.3711 C.ar   1 LIG      -0.11500
      5 C5        -65.4054   -1.6406  -26.6975 C.ar   1 LIG      -0.11700
      6 C6        -63.9095    0.5072  -27.6603 C.ar   1 LIG      -0.11700
      7 C7        -64.0513   -1.6686  -24.6558 C.ar   1 LIG      -0.11700
      8 C8        -62.5552    0.4792  -25.6187 C.ar   1 LIG      -0.11700
      9 C9        -64.3598   -1.1256  -25.9138 C.ar   1 LIG       0.00400
     10 C10       -63.6007   -0.0358  -26.4024 C.ar   1 LIG       0.00400
     11 H1        -66.5090   -1.4969  -28.5414 H      1 LIG       0.11500
     12 H2        -65.1805    0.4119  -29.3967 H      1 LIG       0.11500
     13 H3        -62.7807   -1.5738  -22.9192 H      1 LIG       0.11500
     14 H4        -61.4509    0.3341  -23.7750 H      1 LIG       0.11500
     15 H5        -66.0019   -2.4783  -26.3421 H      1 LIG       0.11500
     16 H6        -63.3394    1.3455  -28.0554 H      1 LIG       0.11500
     17 H7        -64.6217   -2.5063  -24.2602 H      1 LIG       0.11500
     18 H8        -61.9583    1.3165  -25.9746 H      1 LIG       0.11500
@<TRIPOS>BOND
      1       1       2 ar
      2       1       5 ar
      3       2       6 ar
      4       3       4 ar
      5       3       7 ar
      6       4       8 ar
      7       5       9 ar
      8       6      10 ar
      9       7       9 ar
     10       8      10 ar
     11       9      10 ar
     12       1      11 1
     13       2      12 1
     14       3      13 1
     15       4      14 1
     16       5      15 1
     17       6      16 1
     18       7      17 1
     19       8      18 1
@<TRIPOS>ALT_TYPE
CGenFF_4.0_ALT_TYPE_SET
CGenFF_4.0 1 CG2R61 2 CG2R61 3 CG2R61 4 CG2R61 5 CG2R61 6 CG2R61 7 CG2R61 8 CG2R61 9 CG2R61 10 CG2R61 11 HGR61 12 HGR61 13 HGR61 14 HGR61 15 HGR61 16 HGR61 17 HGR61 18 HGR61
@<TRIPOS>MOLECULE
naphtalene
 18 19 0 0 0
****
USER_CHARGES
INVALID_CHARGES
Pose:   8 Cluster:   8 Fr_nu: 461114 TotEn:   -11.59
@<TRIPOS>ATOM
      1 C1        -79.8533  -20.8830  -32.8955 C.ar   1 LIG      -0.11500
      2 C2        -81.1981  -20.5322  -32.9696 C.ar   1 LIG      -0.11500
      3 C3        -79.5182  -18.6839  -28.5683 C.ar   1 LIG      -0.11500
      4 C4        -80.8630  -18.3331  -28.6425 C.ar   1 LIG      -0.11500
      5 C5        -79.0952  -20.5132  -31.7842 C.ar   1 LIG      -0.11700
      6 C6        -81.7899  -19.8103  -31.9328 C.ar   1 LIG      -0.11700
      7 C7        -78.9264  -19.4059  -29.6052 C.ar   1 LIG      -0.11700
      8 C8        -81.6212  -18.7028  -29.7538 C.ar   1 LIG      -0.11700
      9 C9        -79.6745  -19.7864  -30.7313 C.ar   1 LIG       0.00400
     10 C10       -81.0419  -19.4296  -30.8067 C.ar   1 LIG       0.00400
     11 H1        -79.3930  -21.4445  -33.7032 H      1 LIG       0.11500
     12 H2        -81.7874  -20.8208  -33.8351 H      1 LIG       0.11500
     13 H3        -78.9282  -18.3957  -27.7029 H      1 LIG       0.11500
     14 H4        -81.3224  -17.7704  -27.8352 H      1 LIG       0.11500
     15 H5        -78.0457  -20.7978  -31.7479 H      1 LIG       0.11500
     16 H6        -82.8427  -19.5473  -32.0116 H      1 LIG       0.11500
     17 H7        -77.8738  -19.6694  -29.5258 H      1 LIG       0.11500
     18 H8        -82.6706  -18.4176  -29.7907 H      1 LIG       0.11500
@<TRIPOS>BOND
      1       1       2 ar
      2       1       5 ar
      3       2       6 ar
      4       3       4 ar
      5       3       7 ar
      6       4       8 ar
      7       5       9 ar
      8       6      10 ar
      9       7       9 ar
     10       8      10 ar
     11       9      10 ar
     12       1      11 1
     13       2      12 1
     14       3      13 1
     15       4      14 1
     16       5      15 1
     17       6      16 1
     18       7      17 1
     19       8      18 1
@<TRIPOS>ALT_TYPE
CGenFF_4.0_ALT_TYPE_SET
CGenFF_4.0 1 CG2R61 2 CG2R61 3 CG2R61 4 CG2R61 5 CG2R61 6 CG2R61 7 CG2R61 8 CG2R61 9 CG2R61 10 CG2R61 11 HGR61 12 HGR61 13 HGR61 14 HGR61 15 HGR61 16 HGR61 17 HGR61 18 HGR61
@<TRIPOS>MOLECULE
naphtalene
 18 19 0 0 0
****
USER_CHARGES
INVALID_CHARGES
Pose:   9 Cluster:   9 Fr_nu:   7462 TotEn:   -11.53
@<TRIPOS>ATOM
      1 C1        -83.9576  -21.1403  -30.7365 C.ar   1 LIG      -0.11500
      2 C2        -83.8540  -21.5943  -32.0479 C.ar   1 LIG      -0.11500
      3 C3        -79.1899  -20.1707  -30.6961 C.ar   1 LIG      -0.11500
      4 C4        -79.0865  -20.6247  -32.0076 C.ar   1 LIG      -0.11500
      5 C5        -82.8260  -20.6717  -30.0682 C.ar   1 LIG      -0.11700
      6 C6        -82.6189  -21.5815  -32.6962 C.ar   1 LIG      -0.11700
      7 C7        -80.4252  -20.1834  -30.0478 C.ar   1 LIG      -0.11700
      8 C8        -80.2179  -21.0933  -32.6759 C.ar   1 LIG      -0.11700
      9 C9        -81.5746  -20.6517  -30.7052 C.ar   1 LIG       0.00400
     10 C10       -81.4694  -21.1134  -32.0389 C.ar   1 LIG       0.00400
     11 H1        -84.9194  -21.1510  -30.2321 H      1 LIG       0.11500
     12 H2        -84.7356  -21.9587  -32.5674 H      1 LIG       0.11500
     13 H3        -78.3086  -19.8060  -30.1760 H      1 LIG       0.11500
     14 H4        -78.1242  -20.6151  -32.5110 H      1 LIG       0.11500
     15 H5        -82.9304  -20.3221  -29.0431 H      1 LIG       0.11500
     16 H6        -82.5613  -21.9406  -33.7217 H      1 LIG       0.11500
     17 H7        -80.4827  -19.8235  -29.0227 H      1 LIG       0.11500
     18 H8        -80.1137  -21.4438  -33.7008 H      1 LIG       0.11500
@<TRIPOS>BOND
      1       1       2 ar
      2       1       5 ar
      3       2       6 ar
      4       3       4 ar
      5       3       7 ar
      6       4       8 ar
      7       5       9 ar
      8       6      10 ar
      9       7       9 ar
     10       8      10 ar
     11       9      10 ar
     12       1      11 1
     13       2      12 1
     14       3      13 1
     15       4      14 1
     16       5      15 1
     17       6      16 1
     18       7      17 1
     19       8      18 1
@<TRIPOS>ALT_TYPE
CGenFF_4.0_ALT_TYPE_SET
CGenFF_4.0 1 CG2R61 2 CG2R61 3 CG2R61 4 CG2R61 5 CG2R61 6 CG2R61 7 CG2R61 8 CG2R61 9 CG2R61 10 CG2R61 11 HGR61 12 HGR61 13 HGR61 14 HGR61 15 HGR61 16 HGR61 17 HGR61 18 HGR61
@<TRIPOS>MOLECULE
naphtalene
 18 19 0 0 0
****
USER_CHARGES
INVALID_CHARGES
Pose:  10 Cluster:  10 Fr_nu: 378292 TotEn:   -11.33
@<TRIPOS>ATOM
      1 C1        -62.9164  -22.1246  -26.2024 C.ar   1 LIG      -0.11500
      2 C2        -63.9808  -22.2160  -25.3105 C.ar   1 LIG      -0.11500
      3 C3        -64.2793  -26.3184  -28.2584 C.ar   1 LIG      -0.11500
      4 C4        -65.3437  -26.4097  -27.3665 C.ar   1 LIG      -0.11500
      5 C5        -62.7204  -23.1197  -27.1604 C.ar   1 LIG      -0.11700
      6 C6        -64.8534  -23.3027  -25.3731 C.ar   1 LIG      -0.11700
      7 C7        -63.4067  -25.2315  -28.1958 C.ar   1 LIG      -0.11700
      8 C8        -65.5397  -25.4147  -26.4084 C.ar   1 LIG      -0.11700
      9 C9        -63.5889  -24.2208  -27.2379 C.ar   1 LIG       0.00400
     10 C10       -64.6712  -24.3136  -26.3309 C.ar   1 LIG       0.00400
     11 H1        -62.2371  -21.2786  -26.1528 H      1 LIG       0.11500
     12 H2        -64.1326  -21.4406  -24.5652 H      1 LIG       0.11500
     13 H3        -64.1269  -27.0935  -29.0042 H      1 LIG       0.11500
     14 H4        -66.0218  -27.2566  -27.4156 H      1 LIG       0.11500
     15 H5        -61.8815  -23.0278  -27.8472 H      1 LIG       0.11500
     16 H6        -65.6790  -23.3534  -24.6663 H      1 LIG       0.11500
     17 H7        -62.5817  -25.1806  -28.9032 H      1 LIG       0.11500
     18 H8        -66.3782  -25.5067  -25.7210 H      1 LIG       0.11500
@<TRIPOS>BOND
      1       1       2 ar
      2       1       5 ar
      3       2       6 ar
      4       3       4 ar
      5       3       7 ar
      6       4       8 ar
      7       5       9 ar
      8       6      10 ar
      9       7       9 ar
     10       8      10 ar
     11       9      10 ar
     12       1      11 1
     13       2      12 1
     14       3      13 1
     15       4      14 1
     16       5      15 1
     17       6      16 1
     18       7      17 1
     19       8      18 1
@<TRIPOS>ALT_TYPE
CGenFF_4.0_ALT_TYPE_SET
CGenFF_4.0 1 CG2R61 2 CG2R61 3 CG2R61 4 CG2R61 5 CG2R61 6 CG2R61 7 CG2R61 8 CG2R61 9 CG2R61 10 CG2R61 11 HGR61 12 HGR61 13 HGR61 14 HGR61 15 HGR61 16 HGR61 17 HGR61 18 HGR61
@<TRIPOS>MOLECULE
naphtalene
 18 19 0 0 0
****
USER_CHARGES
INVALID_CHARGES
Pose:  11 Cluster:  11 Fr_nu: 366573 TotEn:   -11.14
@<TRIPOS>ATOM
      1 C1        -56.0431    1.8186  -41.6605 C.ar   1 LIG      -0.11500
      2 C2        -56.2040    2.7108  -40.6047 C.ar   1 LIG      -0.11500
      3 C3        -60.4100    3.0830  -43.3939 C.ar   1 LIG      -0.11500
      4 C4        -60.5707    3.9752  -42.3380 C.ar   1 LIG      -0.11500
      5 C5        -57.0464    1.6846  -42.6208 C.ar   1 LIG      -0.11700
      6 C6        -57.3685    3.4725  -40.5049 C.ar   1 LIG      -0.11700
      7 C7        -59.2453    2.3213  -43.4937 C.ar   1 LIG      -0.11700
      8 C8        -59.5676    4.1092  -41.3777 C.ar   1 LIG      -0.11700
      9 C9        -58.2252    2.4433  -42.5361 C.ar   1 LIG       0.00400
     10 C10       -58.3887    3.3505  -41.4624 C.ar   1 LIG       0.00400
     11 H1        -55.1366    1.2255  -41.7374 H      1 LIG       0.11500
     12 H2        -55.4222    2.8146  -39.8578 H      1 LIG       0.11500
     13 H3        -61.1914    2.9788  -44.1414 H      1 LIG       0.11500
     14 H4        -61.4781    4.5670  -42.2609 H      1 LIG       0.11500
     15 H5        -56.8993    0.9806  -43.4373 H      1 LIG       0.11500
     16 H6        -57.4726    4.1641  -39.6715 H      1 LIG       0.11500
     17 H7        -59.1410    1.6304  -44.3276 H      1 LIG       0.11500
     18 H8        -59.7147    4.8126  -40.5606 H      1 LIG       0.11500
@<TRIPOS>BOND
      1       1       2 ar
      2       1       5 ar
      3       2       6 ar
      4       3       4 ar
      5       3       7 ar
      6       4       8 ar
      7       5       9 ar
      8       6      10 ar
      9       7       9 ar
     10       8      10 ar
     11       9      10 ar
     12       1      11 1
     13       2      12 1
     14       3      13 1
     15       4      14 1
     16       5      15 1
     17       6      16 1
     18       7      17 1
     19       8      18 1
@<TRIPOS>ALT_TYPE
CGenFF_4.0_ALT_TYPE_SET
CGenFF_4.0 1 CG2R61 2 CG2R61 3 CG2R61 4 CG2R61 5 CG2R61 6 CG2R61 7 CG2R61 8 CG2R61 9 CG2R61 10 CG2R61 11 HGR61 12 HGR61 13 HGR61 14 HGR61 15 HGR61 16 HGR61 17 HGR61 18 HGR61
@<TRIPOS>MOLECULE
naphtalene
 18 19 0 0 0
****
USER_CHARGES
INVALID_CHARGES
Pose:  12 Cluster:  12 Fr_nu:  93296 TotEn:   -11.01
@<TRIPOS>ATOM
      1 C1        -78.1935    1.7202  -34.1683 C.ar   1 LIG      -0.11500
      2 C2        -79.1360    2.4190  -34.9168 C.ar   1 LIG      -0.11500
      3 C3        -74.8046    4.9948  -35.3785 C.ar   1 LIG      -0.11500
      4 C4        -75.7471    5.6936  -36.1270 C.ar   1 LIG      -0.11500
      5 C5        -76.8792    2.1823  -34.0930 C.ar   1 LIG      -0.11700
      6 C6        -78.7680    3.5825  -35.5928 C.ar   1 LIG      -0.11700
      7 C7        -75.1727    3.8313  -34.7024 C.ar   1 LIG      -0.11700
      8 C8        -77.0614    5.2315  -36.2024 C.ar   1 LIG      -0.11700
      9 C9        -76.4911    3.3516  -34.7671 C.ar   1 LIG       0.00400
     10 C10       -77.4496    4.0622  -35.5283 C.ar   1 LIG       0.00400
     11 H1        -78.4805    0.8142  -33.6426 H      1 LIG       0.11500
     12 H2        -80.1589    2.0586  -34.9745 H      1 LIG       0.11500
     13 H3        -73.7813    5.3549  -35.3203 H      1 LIG       0.11500
     14 H4        -75.4593    6.5987  -36.6536 H      1 LIG       0.11500
     15 H5        -76.1592    1.6197  -33.5023 H      1 LIG       0.11500
     16 H6        -79.5213    4.1131  -36.1715 H      1 LIG       0.11500
     17 H7        -74.4194    3.3014  -34.1231 H      1 LIG       0.11500
     18 H8        -77.7815    5.7936  -36.7936 H      1 LIG       0.11500
@<TRIPOS>BOND
      1       1       2 ar
      2       1       5 ar
      3       2       6 ar
      4       3       4 ar
      5       3       7 ar
      6       4       8 ar
      7       5       9 ar
      8       6      10 ar
      9       7       9 ar
     10       8      10 ar
     11       9      10 ar
     12       1      11 1
     13       2      12 1
     14       3      13 1
     15       4      14 1
     16       5      15 1
     17       6      16 1
     18       7      17 1
     19       8      18 1
@<TRIPOS>ALT_TYPE
CGenFF_4.0_ALT_TYPE_SET
CGenFF_4.0 1 CG2R61 2 CG2R61 3 CG2R61 4 CG2R61 5 CG2R61 6 CG2R61 7 CG2R61 8 CG2R61 9 CG2R61 10 CG2R61 11 HGR61 12 HGR61 13 HGR61 14 HGR61 15 HGR61 16 HGR61 17 HGR61 18 HGR61
@<TRIPOS>MOLECULE
naphtalene
 18 19 0 0 0
****
USER_CHARGES
INVALID_CHARGES
Pose:  13 Cluster:  13 Fr_nu:  52070 TotEn:   -10.91
@<TRIPOS>ATOM
      1 C1        -69.4810   -3.3485  -27.0216 C.ar   1 LIG      -0.11500
      2 C2        -68.3726   -3.8625  -27.6880 C.ar   1 LIG      -0.11500
      3 C3        -67.7477    1.1587  -27.6159 C.ar   1 LIG      -0.11500
      4 C4        -66.6393    0.6446  -28.2822 C.ar   1 LIG      -0.11500
      5 C5        -69.6071   -1.9717  -26.8347 C.ar   1 LIG      -0.11700
      6 C6        -67.3861   -3.0019  -28.1700 C.ar   1 LIG      -0.11700
      7 C7        -68.7343    0.2980  -27.1340 C.ar   1 LIG      -0.11700
      8 C8        -66.5131   -0.7322  -28.4692 C.ar   1 LIG      -0.11700
      9 C9        -68.6237   -1.0905  -27.3132 C.ar   1 LIG       0.00400
     10 C10       -67.4965   -1.6133  -27.9907 C.ar   1 LIG       0.00400
     11 H1        -70.2484   -4.0190  -26.6461 H      1 LIG       0.11500
     12 H2        -68.2755   -4.9345  -27.8332 H      1 LIG       0.11500
     13 H3        -67.8455    2.2309  -27.4704 H      1 LIG       0.11500
     14 H4        -65.8715    1.3155  -28.6562 H      1 LIG       0.11500
     15 H5        -70.4818   -1.5921  -26.3105 H      1 LIG       0.11500
     16 H6        -66.5284   -3.4257  -28.6884 H      1 LIG       0.11500
     17 H7        -69.5922    0.7220  -26.6163 H      1 LIG       0.11500
     18 H8        -65.6381   -1.1121  -28.9926 H      1 LIG       0.11500
@<TRIPOS>BOND
      1       1       2 ar
      2       1       5 ar
      3       2       6 ar
      4       3       4 ar
      5       3       7 ar
      6       4       8 ar
      7       5       9 ar
      8       6      10 ar
      9       7       9 ar
     10       8      10 ar
     11       9      10 ar
     12       1      11 1
     13       2      12 1
     14       3      13 1
     15       4      14 1
     16       5      15 1
     17       6      16 1
     18       7      17 1
     19       8      18 1
@<TRIPOS>ALT_TYPE
CGenFF_4.0_ALT_TYPE_SET
CGenFF_4.0 1 CG2R61 2 CG2R61 3 CG2R61 4 CG2R61 5 CG2R61 6 CG2R61 7 CG2R61 8 CG2R61 9 CG2R61 10 CG2R61 11 HGR61 12 HGR61 13 HGR61 14 HGR61 15 HGR61 16 HGR61 17 HGR61 18 HGR61
@<TRIPOS>MOLECULE
naphtalene
 18 19 0 0 0
****
USER_CHARGES
INVALID_CHARGES
Pose:  14 Cluster:  14 Fr_nu:  12076 TotEn:   -10.85
@<TRIPOS>ATOM
      1 C1        -64.6286   -0.2904  -23.2803 C.ar   1 LIG      -0.11500
      2 C2        -64.6181    1.0602  -23.6158 C.ar   1 LIG      -0.11500
      3 C3        -64.3834   -1.4633  -27.9959 C.ar   1 LIG      -0.11500
      4 C4        -64.3729   -0.1127  -28.3312 C.ar   1 LIG      -0.11500
      5 C5        -64.5729   -1.2595  -24.2824 C.ar   1 LIG      -0.11700
      6 C6        -64.5519    1.4471  -24.9545 C.ar   1 LIG      -0.11700
      7 C7        -64.4494   -1.8502  -26.6570 C.ar   1 LIG      -0.11700
      8 C8        -64.4286    0.8565  -27.3292 C.ar   1 LIG      -0.11700
      9 C9        -64.5061   -0.8882  -25.6353 C.ar   1 LIG       0.00400
     10 C10       -64.4955    0.4852  -25.9763 C.ar   1 LIG       0.00400
     11 H1        -64.6806   -0.5909  -22.2379 H      1 LIG       0.11500
     12 H2        -64.6611    1.8139  -22.8348 H      1 LIG       0.11500
     13 H3        -64.3402   -2.2176  -28.7765 H      1 LIG       0.11500
     14 H4        -64.3223    0.1872  -29.3738 H      1 LIG       0.11500
     15 H5        -64.5828   -2.3094  -23.9970 H      1 LIG       0.11500
     16 H6        -64.5444    2.5085  -25.1937 H      1 LIG       0.11500
     17 H7        -64.4561   -2.9115  -26.4181 H      1 LIG       0.11500
     18 H8        -64.4195    1.9065  -27.6144 H      1 LIG       0.11500
@<TRIPOS>BOND
      1       1       2 ar
      2       1       5 ar
      3       2       6 ar
      4       3       4 ar
      5       3       7 ar
      6       4       8 ar
      7       5       9 ar
      8       6      10 ar
      9       7       9 ar
     10       8      10 ar
     11       9      10 ar
     12       1      11 1
     13       2      12 1
     14       3      13 1
     15       4      14 1
     16       5      15 1
     17       6      16 1
     18       7      17 1
     19       8      18 1
@<TRIPOS>ALT_TYPE
CGenFF_4.0_ALT_TYPE_SET
CGenFF_4.0 1 CG2R61 2 CG2R61 3 CG2R61 4 CG2R61 5 CG2R61 6 CG2R61 7 CG2R61 8 CG2R61 9 CG2R61 10 CG2R61 11 HGR61 12 HGR61 13 HGR61 14 HGR61 15 HGR61 16 HGR61 17 HGR61 18 HGR61
@<TRIPOS>MOLECULE
naphtalene
 18 19 0 0 0
****
USER_CHARGES
INVALID_CHARGES
Pose:  15 Cluster:  15 Fr_nu:  97107 TotEn:   -10.67
@<TRIPOS>ATOM
      1 C1        -45.3270   -5.0707  -26.5297 C.ar   1 LIG      -0.11500
      2 C2        -46.5402   -5.7142  -26.3040 C.ar   1 LIG      -0.11500
      3 C3        -42.9437   -9.1036  -25.2150 C.ar   1 LIG      -0.11500
      4 C4        -44.1570   -9.7469  -24.9893 C.ar   1 LIG      -0.11500
      5 C5        -44.1265   -5.7488  -26.3166 C.ar   1 LIG      -0.11700
      6 C6        -46.5577   -7.0381  -25.8645 C.ar   1 LIG      -0.11700
      7 C7        -42.9263   -7.7796  -25.6546 C.ar   1 LIG      -0.11700
      8 C8        -45.3576   -9.0689  -25.2023 C.ar   1 LIG      -0.11700
      9 C9        -44.1251   -7.0817  -25.8742 C.ar   1 LIG       0.00400
     10 C10       -45.3589   -7.7360  -25.6447 C.ar   1 LIG       0.00400
     11 H1        -45.3141   -4.0398  -26.8713 H      1 LIG       0.11500
     12 H2        -47.4743   -5.1855  -26.4705 H      1 LIG       0.11500
     13 H3        -42.0091   -9.6319  -25.0488 H      1 LIG       0.11500
     14 H4        -44.1693  -10.7773  -24.6463 H      1 LIG       0.11500
     15 H5        -43.1899   -5.2258  -26.4990 H      1 LIG       0.11500
     16 H6        -47.5176   -7.5215  -25.6950 H      1 LIG       0.11500
     17 H7        -41.9663   -7.2966  -25.8248 H      1 LIG       0.11500
     18 H8        -46.2943   -9.5915  -25.0192 H      1 LIG       0.11500
@<TRIPOS>BOND
      1       1       2 ar
      2       1       5 ar
      3       2       6 ar
      4       3       4 ar
      5       3       7 ar
      6       4       8 ar
      7       5       9 ar
      8       6      10 ar
      9       7       9 ar
     10       8      10 ar
     11       9      10 ar
     12       1      11 1
     13       2      12 1
     14       3      13 1
     15       4      14 1
     16       5      15 1
     17       6      16 1
     18       7      17 1
     19       8      18 1
@<TRIPOS>ALT_TYPE
CGenFF_4.0_ALT_TYPE_SET
CGenFF_4.0 1 CG2R61 2 CG2R61 3 CG2R61 4 CG2R61 5 CG2R61 6 CG2R61 7 CG2R61 8 CG2R61 9 CG2R61 10 CG2R61 11 HGR61 12 HGR61 13 HGR61 14 HGR61 15 HGR61 16 HGR61 17 HGR61 18 HGR61
@<TRIPOS>MOLECULE
naphtalene
 18 19 0 0 0
****
USER_CHARGES
INVALID_CHARGES
Pose:  16 Cluster:  16 Fr_nu:  25285 TotEn:   -10.65
@<TRIPOS>ATOM
      1 C1        -67.5999   -3.6663  -26.9087 C.ar   1 LIG      -0.11500
      2 C2        -67.5381   -2.8913  -28.0631 C.ar   1 LIG      -0.11500
      3 C3        -63.4863   -1.6161  -25.3126 C.ar   1 LIG      -0.11500
      4 C4        -63.4246   -0.8413  -26.4670 C.ar   1 LIG      -0.11500
      5 C5        -66.6098   -3.5463  -25.9331 C.ar   1 LIG      -0.11700
      6 C6        -66.4862   -1.9935  -28.2463 C.ar   1 LIG      -0.11700
      7 C7        -64.5384   -2.5140  -25.1293 C.ar   1 LIG      -0.11700
      8 C8        -64.4146   -0.9612  -27.4427 C.ar   1 LIG      -0.11700
      9 C9        -65.5436   -2.6477  -26.1009 C.ar   1 LIG       0.00400
     10 C10       -65.4808   -1.8598  -27.2748 C.ar   1 LIG       0.00400
     11 H1        -68.4188   -4.3655  -26.7669 H      1 LIG       0.11500
     12 H2        -68.3096   -2.9853  -28.8218 H      1 LIG       0.11500
     13 H3        -62.7151   -1.5226  -24.5532 H      1 LIG       0.11500
     14 H4        -62.6047   -0.1433  -26.6089 H      1 LIG       0.11500
     15 H5        -66.6781   -4.1625  -25.0389 H      1 LIG       0.11500
     16 H6        -66.4583   -1.3975  -29.1561 H      1 LIG       0.11500
     17 H7        -64.5665   -3.1093  -24.2191 H      1 LIG       0.11500
     18 H8        -64.3461   -0.3457  -28.3374 H      1 LIG       0.11500
@<TRIPOS>BOND
      1       1       2 ar
      2       1       5 ar
      3       2       6 ar
      4       3       4 ar
      5       3       7 ar
      6       4       8 ar
      7       5       9 ar
      8       6      10 ar
      9       7       9 ar
     10       8      10 ar
     11       9      10 ar
     12       1      11 1
     13       2      12 1
     14       3      13 1
     15       4      14 1
     16       5      15 1
     17       6      16 1
     18       7      17 1
     19       8      18 1
@<TRIPOS>ALT_TYPE
CGenFF_4.0_ALT_TYPE_SET
CGenFF_4.0 1 CG2R61 2 CG2R61 3 CG2R61 4 CG2R61 5 CG2R61 6 CG2R61 7 CG2R61 8 CG2R61 9 CG2R61 10 CG2R61 11 HGR61 12 HGR61 13 HGR61 14 HGR61 15 HGR61 16 HGR61 17 HGR61 18 HGR61
@<TRIPOS>MOLECULE
naphtalene
 18 19 0 0 0
****
USER_CHARGES
INVALID_CHARGES
Pose:  17 Cluster:  17 Fr_nu:   8652 TotEn:   -10.56
@<TRIPOS>ATOM
      1 C1        -46.0970  -13.1255  -43.3090 C.ar   1 LIG      -0.11500
      2 C2        -46.4635  -12.4834  -42.1300 C.ar   1 LIG      -0.11500
      3 C3        -50.7309  -13.0501  -44.7901 C.ar   1 LIG      -0.11500
      4 C4        -51.0973  -12.4080  -43.6110 C.ar   1 LIG      -0.11500
      5 C5        -47.0633  -13.4291  -44.2685 C.ar   1 LIG      -0.11700
      6 C6        -47.7975  -12.1423  -41.9057 C.ar   1 LIG      -0.11700
      7 C7        -49.3967  -13.3911  -45.0144 C.ar   1 LIG      -0.11700
      8 C8        -50.1311  -12.1044  -42.6514 C.ar   1 LIG      -0.11700
      9 C9        -48.4109  -13.0932  -44.0595 C.ar   1 LIG       0.00400
     10 C10       -48.7835  -12.4403  -42.8604 C.ar   1 LIG       0.00400
     11 H1        -45.0583  -13.3912  -43.4828 H      1 LIG       0.11500
     12 H2        -45.7103  -12.2473  -41.3838 H      1 LIG       0.11500
     13 H3        -51.4837  -13.2864  -45.5369 H      1 LIG       0.11500
     14 H4        -52.1362  -12.1438  -43.4372 H      1 LIG       0.11500
     15 H5        -46.7541  -13.9317  -45.1826 H      1 LIG       0.11500
     16 H6        -48.0612  -11.6404  -40.9771 H      1 LIG       0.11500
     17 H7        -49.1331  -13.8923  -45.9433 H      1 LIG       0.11500
     18 H8        -50.4402  -11.6024  -41.7369 H      1 LIG       0.11500
@<TRIPOS>BOND
      1       1       2 ar
      2       1       5 ar
      3       2       6 ar
      4       3       4 ar
      5       3       7 ar
      6       4       8 ar
      7       5       9 ar
      8       6      10 ar
      9       7       9 ar
     10       8      10 ar
     11       9      10 ar
     12       1      11 1
     13       2      12 1
     14       3      13 1
     15       4      14 1
     16       5      15 1
     17       6      16 1
     18       7      17 1
     19       8      18 1
@<TRIPOS>ALT_TYPE
CGenFF_4.0_ALT_TYPE_SET
CGenFF_4.0 1 CG2R61 2 CG2R61 3 CG2R61 4 CG2R61 5 CG2R61 6 CG2R61 7 CG2R61 8 CG2R61 9 CG2R61 10 CG2R61 11 HGR61 12 HGR61 13 HGR61 14 HGR61 15 HGR61 16 HGR61 17 HGR61 18 HGR61
@<TRIPOS>MOLECULE
naphtalene
 18 19 0 0 0
****
USER_CHARGES
INVALID_CHARGES
Pose:  18 Cluster:  18 Fr_nu: 241858 TotEn:   -10.37
@<TRIPOS>ATOM
      1 C1        -77.6729    4.4337  -36.4402 C.ar   1 LIG      -0.11500
      2 C2        -77.3468    3.4676  -35.4930 C.ar   1 LIG      -0.11500
      3 C3        -82.3607    3.1729  -36.1120 C.ar   1 LIG      -0.11500
      4 C4        -82.0345    2.2068  -35.1648 C.ar   1 LIG      -0.11500
      5 C5        -79.0002    4.6056  -36.8342 C.ar   1 LIG      -0.11700
      6 C6        -78.3466    2.6698  -34.9361 C.ar   1 LIG      -0.11700
      7 C7        -81.3608    3.9708  -36.6689 C.ar   1 LIG      -0.11700
      8 C8        -80.7072    2.0348  -34.7708 C.ar   1 LIG      -0.11700
      9 C9        -80.0196    3.8114  -36.2841 C.ar   1 LIG       0.00400
     10 C10       -79.6879    2.8290  -35.3209 C.ar   1 LIG       0.00400
     11 H1        -76.8941    5.0541  -36.8739 H      1 LIG       0.11500
     12 H2        -76.3133    3.3348  -35.1868 H      1 LIG       0.11500
     13 H3        -83.3943    3.3064  -36.4186 H      1 LIG       0.11500
     14 H4        -82.8135    1.5857  -34.7325 H      1 LIG       0.11500
     15 H5        -79.2320    5.3667  -37.5765 H      1 LIG       0.11500
     16 H6        -78.0689    1.9212  -34.1969 H      1 LIG       0.11500
     17 H7        -81.6389    4.7198  -37.4074 H      1 LIG       0.11500
     18 H8        -80.4751    1.2732  -34.0291 H      1 LIG       0.11500
@<TRIPOS>BOND
      1       1       2 ar
      2       1       5 ar
      3       2       6 ar
      4       3       4 ar
      5       3       7 ar
      6       4       8 ar
      7       5       9 ar
      8       6      10 ar
      9       7       9 ar
     10       8      10 ar
     11       9      10 ar
     12       1      11 1
     13       2      12 1
     14       3      13 1
     15       4      14 1
     16       5      15 1
     17       6      16 1
     18       7      17 1
     19       8      18 1
@<TRIPOS>ALT_TYPE
CGenFF_4.0_ALT_TYPE_SET
CGenFF_4.0 1 CG2R61 2 CG2R61 3 CG2R61 4 CG2R61 5 CG2R61 6 CG2R61 7 CG2R61 8 CG2R61 9 CG2R61 10 CG2R61 11 HGR61 12 HGR61 13 HGR61 14 HGR61 15 HGR61 16 HGR61 17 HGR61 18 HGR61
@<TRIPOS>MOLECULE
naphtalene
 18 19 0 0 0
****
USER_CHARGES
INVALID_CHARGES
Pose:  19 Cluster:  19 Fr_nu:  83513 TotEn:   -10.36
@<TRIPOS>ATOM
      1 C1        -45.2420  -12.9751  -41.9104 C.ar   1 LIG      -0.11500
      2 C2        -45.7704  -14.0631  -41.2220 C.ar   1 LIG      -0.11500
      3 C3        -49.7136  -11.7230  -43.3631 C.ar   1 LIG      -0.11500
      4 C4        -50.2418  -12.8110  -42.6746 C.ar   1 LIG      -0.11500
      5 C5        -46.0868  -12.1182  -42.6165 C.ar   1 LIG      -0.11700
      6 C6        -47.1454  -14.2984  -41.2369 C.ar   1 LIG      -0.11700
      7 C7        -48.3384  -11.4876  -43.3480 C.ar   1 LIG      -0.11700
      8 C8        -49.3972  -13.6680  -41.9685 C.ar   1 LIG      -0.11700
      9 C9        -47.4734  -12.3399  -42.6426 C.ar   1 LIG       0.00400
     10 C10       -48.0106  -13.4463  -41.9425 C.ar   1 LIG       0.00400
     11 H1        -44.1714  -12.7927  -41.8988 H      1 LIG       0.11500
     12 H2        -45.1119  -14.7294  -40.6723 H      1 LIG       0.11500
     13 H3        -50.3716  -11.0560  -43.9129 H      1 LIG       0.11500
     14 H4        -51.3123  -12.9937  -42.6877 H      1 LIG       0.11500
     15 H5        -45.6517  -11.2742  -43.1478 H      1 LIG       0.11500
     16 H6        -47.5366  -15.1546  -40.6913 H      1 LIG       0.11500
     17 H7        -47.9476  -10.6309  -43.8930 H      1 LIG       0.11500
     18 H8        -49.8320  -14.5125  -41.4377 H      1 LIG       0.11500
@<TRIPOS>BOND
      1       1       2 ar
      2       1       5 ar
      3       2       6 ar
      4       3       4 ar
      5       3       7 ar
      6       4       8 ar
      7       5       9 ar
      8       6      10 ar
      9       7       9 ar
     10       8      10 ar
     11       9      10 ar
     12       1      11 1
     13       2      12 1
     14       3      13 1
     15       4      14 1
     16       5      15 1
     17       6      16 1
     18       7      17 1
     19       8      18 1
@<TRIPOS>ALT_TYPE
CGenFF_4.0_ALT_TYPE_SET
CGenFF_4.0 1 CG2R61 2 CG2R61 3 CG2R61 4 CG2R61 5 CG2R61 6 CG2R61 7 CG2R61 8 CG2R61 9 CG2R61 10 CG2R61 11 HGR61 12 HGR61 13 HGR61 14 HGR61 15 HGR61 16 HGR61 17 HGR61 18 HGR61
@<TRIPOS>MOLECULE
naphtalene
 18 19 0 0 0
****
USER_CHARGES
INVALID_CHARGES
Pose:  20 Cluster:  20 Fr_nu: 104082 TotEn:   -10.35
@<TRIPOS>ATOM
      1 C1        -67.8067    2.7211  -27.4746 C.ar   1 LIG      -0.11500
      2 C2        -68.9367    1.9119  -27.4050 C.ar   1 LIG      -0.11500
      3 C3        -65.0638   -1.1893  -28.4009 C.ar   1 LIG      -0.11500
      4 C4        -66.1939   -1.9985  -28.3312 C.ar   1 LIG      -0.11500
      5 C5        -66.5586    2.1566  -27.7395 C.ar   1 LIG      -0.11700
      6 C6        -68.8232    0.5352  -27.5999 C.ar   1 LIG      -0.11700
      7 C7        -65.1773    0.1875  -28.2060 C.ar   1 LIG      -0.11700
      8 C8        -67.4420   -1.4341  -28.0662 C.ar   1 LIG      -0.11700
      9 C9        -66.4257    0.7727  -27.9383 C.ar   1 LIG       0.00400
     10 C10       -67.5749   -0.0501  -27.8674 C.ar   1 LIG       0.00400
     11 H1        -67.8956    3.7928  -27.3223 H      1 LIG       0.11500
     12 H2        -69.9079    2.3524  -27.1990 H      1 LIG       0.11500
     13 H3        -64.0921   -1.6292  -28.6070 H      1 LIG       0.11500
     14 H4        -66.1042   -3.0702  -28.4822 H      1 LIG       0.11500
     15 H5        -65.6887    2.8084  -27.7890 H      1 LIG       0.11500
     16 H6        -69.7200   -0.0782  -27.5414 H      1 LIG       0.11500
     17 H7        -64.2806    0.8008  -28.2653 H      1 LIG       0.11500
     18 H8        -68.3120   -2.0858  -28.0159 H      1 LIG       0.11500
@<TRIPOS>BOND
      1       1       2 ar
      2       1       5 ar
      3       2       6 ar
      4       3       4 ar
      5       3       7 ar
      6       4       8 ar
      7       5       9 ar
      8       6      10 ar
      9       7       9 ar
     10       8      10 ar
     11       9      10 ar
     12       1      11 1
     13       2      12 1
     14       3      13 1
     15       4      14 1
     16       5      15 1
     17       6      16 1
     18       7      17 1
     19       8      18 1
@<TRIPOS>ALT_TYPE
CGenFF_4.0_ALT_TYPE_SET
CGenFF_4.0 1 CG2R61 2 CG2R61 3 CG2R61 4 CG2R61 5 CG2R61 6 CG2R61 7 CG2R61 8 CG2R61 9 CG2R61 10 CG2R61 11 HGR61 12 HGR61 13 HGR61 14 HGR61 15 HGR61 16 HGR61 17 HGR61 18 HGR61
@<TRIPOS>MOLECULE
naphtalene
 18 19 0 0 0
****
USER_CHARGES
INVALID_CHARGES
Pose:  21 Cluster:  21 Fr_nu:  80559 TotEn:   -10.17
@<TRIPOS>ATOM
      1 C1        -63.7514   -3.5119  -59.2847 C.ar   1 LIG      -0.11500
      2 C2        -63.9155   -2.4235  -58.4330 C.ar   1 LIG      -0.11500
      3 C3        -61.1626   -5.8013  -55.8599 C.ar   1 LIG      -0.11500
      4 C4        -61.3267   -4.7129  -55.0083 C.ar   1 LIG      -0.11500
      5 C5        -63.0264   -4.6265  -58.8621 C.ar   1 LIG      -0.11700
      6 C6        -63.3554   -2.4454  -57.1555 C.ar   1 LIG      -0.11700
      7 C7        -61.7228   -5.7794  -57.1375 C.ar   1 LIG      -0.11700
      8 C8        -62.0516   -3.5982  -55.4309 C.ar   1 LIG      -0.11700
      9 C9        -62.4556   -4.6658  -57.5795 C.ar   1 LIG       0.00400
     10 C10       -62.6225   -3.5589  -56.7135 C.ar   1 LIG       0.00400
     11 H1        -64.1872   -3.4940  -60.2794 H      1 LIG       0.11500
     12 H2        -64.4803   -1.5564  -58.7629 H      1 LIG       0.11500
     13 H3        -60.5979   -6.6690  -55.5305 H      1 LIG       0.11500
     14 H4        -60.8895   -4.7307  -54.0143 H      1 LIG       0.11500
     15 H5        -62.9105   -5.4657  -59.5448 H      1 LIG       0.11500
     16 H6        -63.4967   -1.5838  -56.5064 H      1 LIG       0.11500
     17 H7        -61.5820   -6.6414  -57.7862 H      1 LIG       0.11500
     18 H8        -62.1670   -2.7585  -54.7486 H      1 LIG       0.11500
@<TRIPOS>BOND
      1       1       2 ar
      2       1       5 ar
      3       2       6 ar
      4       3       4 ar
      5       3       7 ar
      6       4       8 ar
      7       5       9 ar
      8       6      10 ar
      9       7       9 ar
     10       8      10 ar
     11       9      10 ar
     12       1      11 1
     13       2      12 1
     14       3      13 1
     15       4      14 1
     16       5      15 1
     17       6      16 1
     18       7      17 1
     19       8      18 1
@<TRIPOS>ALT_TYPE
CGenFF_4.0_ALT_TYPE_SET
CGenFF_4.0 1 CG2R61 2 CG2R61 3 CG2R61 4 CG2R61 5 CG2R61 6 CG2R61 7 CG2R61 8 CG2R61 9 CG2R61 10 CG2R61 11 HGR61 12 HGR61 13 HGR61 14 HGR61 15 HGR61 16 HGR61 17 HGR61 18 HGR61
@<TRIPOS>MOLECULE
naphtalene
 18 19 0 0 0
****
USER_CHARGES
INVALID_CHARGES
Pose:  22 Cluster:  22 Fr_nu:  15137 TotEn:   -10.13
@<TRIPOS>ATOM
      1 C1        -67.6736   -2.3127  -25.4064 C.ar   1 LIG      -0.11500
      2 C2        -66.5530   -3.0782  -25.7147 C.ar   1 LIG      -0.11500
      3 C3        -66.0174    1.2614  -28.2622 C.ar   1 LIG      -0.11500
      4 C4        -64.8968    0.4958  -28.5704 C.ar   1 LIG      -0.11500
      5 C5        -67.8250   -1.0413  -25.9606 C.ar   1 LIG      -0.11700
      6 C6        -65.5795   -2.5754  -26.5782 C.ar   1 LIG      -0.11700
      7 C7        -66.9910    0.7585  -27.3986 C.ar   1 LIG      -0.11700
      8 C8        -64.7453   -0.7756  -28.0162 C.ar   1 LIG      -0.11700
      9 C9        -66.8549   -0.5192  -26.8317 C.ar   1 LIG       0.00400
     10 C10       -65.7154   -1.2977  -27.1451 C.ar   1 LIG       0.00400
     11 H1        -68.4309   -2.7044  -24.7337 H      1 LIG       0.11500
     12 H2        -66.4363   -4.0680  -25.2830 H      1 LIG       0.11500
     13 H3        -66.1348    2.2514  -28.6938 H      1 LIG       0.11500
     14 H4        -64.1391    0.8886  -29.2420 H      1 LIG       0.11500
     15 H5        -68.7088   -0.4603  -25.7052 H      1 LIG       0.11500
     16 H6        -64.7119   -3.1915  -26.8056 H      1 LIG       0.11500
     17 H7        -67.8588    1.3744  -27.1720 H      1 LIG       0.11500
     18 H8        -63.8611   -1.3564  -28.2709 H      1 LIG       0.11500
@<TRIPOS>BOND
      1       1       2 ar
      2       1       5 ar
      3       2       6 ar
      4       3       4 ar
      5       3       7 ar
      6       4       8 ar
      7       5       9 ar
      8       6      10 ar
      9       7       9 ar
     10       8      10 ar
     11       9      10 ar
     12       1      11 1
     13       2      12 1
     14       3      13 1
     15       4      14 1
     16       5      15 1
     17       6      16 1
     18       7      17 1
     19       8      18 1
@<TRIPOS>ALT_TYPE
CGenFF_4.0_ALT_TYPE_SET
CGenFF_4.0 1 CG2R61 2 CG2R61 3 CG2R61 4 CG2R61 5 CG2R61 6 CG2R61 7 CG2R61 8 CG2R61 9 CG2R61 10 CG2R61 11 HGR61 12 HGR61 13 HGR61 14 HGR61 15 HGR61 16 HGR61 17 HGR61 18 HGR61
@<TRIPOS>MOLECULE
naphtalene
 18 19 0 0 0
****
USER_CHARGES
INVALID_CHARGES
Pose:  23 Cluster:  23 Fr_nu: 128623 TotEn:   -10.06
@<TRIPOS>ATOM
      1 C1        -67.2550   -2.5660  -28.3051 C.ar   1 LIG      -0.11500
      2 C2        -68.2924   -1.6913  -27.9965 C.ar   1 LIG      -0.11500
      3 C3        -64.0158    0.7750  -26.8846 C.ar   1 LIG      -0.11500
      4 C4        -65.0533    1.6497  -26.5761 C.ar   1 LIG      -0.11500
      5 C5        -65.9301   -2.1757  -28.1074 C.ar   1 LIG      -0.11700
      6 C6        -68.0093   -0.4230  -27.4890 C.ar   1 LIG      -0.11700
      7 C7        -64.2990   -0.4934  -27.3921 C.ar   1 LIG      -0.11700
      8 C8        -66.3782    1.2596  -26.7738 C.ar   1 LIG      -0.11700
      9 C9        -65.6266   -0.9028  -27.5975 C.ar   1 LIG       0.00400
     10 C10       -66.6817   -0.0133  -27.2837 C.ar   1 LIG       0.00400
     11 H1        -67.4760   -3.5530  -28.7007 H      1 LIG       0.11500
     12 H2        -69.3234   -1.9962  -28.1506 H      1 LIG       0.11500
     13 H3        -62.9843    1.0793  -26.7307 H      1 LIG       0.11500
     14 H4        -64.8317    2.6371  -26.1819 H      1 LIG       0.11500
     15 H5        -65.1351   -2.8758  -28.3561 H      1 LIG       0.11500
     16 H6        -68.8361    0.2442  -27.2543 H      1 LIG       0.11500
     17 H7        -63.4721   -1.1607  -27.6260 H      1 LIG       0.11500
     18 H8        -67.1734    1.9597  -26.5260 H      1 LIG       0.11500
@<TRIPOS>BOND
      1       1       2 ar
      2       1       5 ar
      3       2       6 ar
      4       3       4 ar
      5       3       7 ar
      6       4       8 ar
      7       5       9 ar
      8       6      10 ar
      9       7       9 ar
     10       8      10 ar
     11       9      10 ar
     12       1      11 1
     13       2      12 1
     14       3      13 1
     15       4      14 1
     16       5      15 1
     17       6      16 1
     18       7      17 1
     19       8      18 1
@<TRIPOS>ALT_TYPE
CGenFF_4.0_ALT_TYPE_SET
CGenFF_4.0 1 CG2R61 2 CG2R61 3 CG2R61 4 CG2R61 5 CG2R61 6 CG2R61 7 CG2R61 8 CG2R61 9 CG2R61 10 CG2R61 11 HGR61 12 HGR61 13 HGR61 14 HGR61 15 HGR61 16 HGR61 17 HGR61 18 HGR61
@<TRIPOS>MOLECULE
naphtalene
 18 19 0 0 0
****
USER_CHARGES
INVALID_CHARGES
Pose:  24 Cluster:  24 Fr_nu: 262873 TotEn:    -9.97
@<TRIPOS>ATOM
      1 C1        -63.5936  -16.7386  -55.3900 C.ar   1 LIG      -0.11500
      2 C2        -63.4926  -17.9115  -54.6477 C.ar   1 LIG      -0.11500
      3 C3        -66.9659  -18.8173  -58.2148 C.ar   1 LIG      -0.11500
      4 C4        -66.8647  -19.9901  -57.4725 C.ar   1 LIG      -0.11500
      5 C5        -64.4815  -16.6659  -56.4638 C.ar   1 LIG      -0.11700
      6 C6        -64.2789  -19.0161  -54.9761 C.ar   1 LIG      -0.11700
      7 C7        -66.1796  -17.7126  -57.8863 C.ar   1 LIG      -0.11700
      8 C8        -65.9769  -20.0630  -56.3987 C.ar   1 LIG      -0.11700
      9 C9        -65.2806  -17.7681  -56.8087 C.ar   1 LIG       0.00400
     10 C10       -65.1778  -18.9608  -56.0538 C.ar   1 LIG       0.00400
     11 H1        -62.9809  -15.8792  -55.1342 H      1 LIG       0.11500
     12 H2        -62.8014  -17.9669  -53.8117 H      1 LIG       0.11500
     13 H3        -67.6572  -18.7612  -59.0510 H      1 LIG       0.11500
     14 H4        -67.4767  -20.8497  -57.7296 H      1 LIG       0.11500
     15 H5        -64.5435  -15.7391  -57.0304 H      1 LIG       0.11500
     16 H6        -64.1838  -19.9225  -54.3818 H      1 LIG       0.11500
     17 H7        -66.2754  -16.8061  -58.4802 H      1 LIG       0.11500
     18 H8        -65.9142  -20.9900  -55.8324 H      1 LIG       0.11500
@<TRIPOS>BOND
      1       1       2 ar
      2       1       5 ar
      3       2       6 ar
      4       3       4 ar
      5       3       7 ar
      6       4       8 ar
      7       5       9 ar
      8       6      10 ar
      9       7       9 ar
     10       8      10 ar
     11       9      10 ar
     12       1      11 1
     13       2      12 1
     14       3      13 1
     15       4      14 1
     16       5      15 1
     17       6      16 1
     18       7      17 1
     19       8      18 1
@<TRIPOS>ALT_TYPE
CGenFF_4.0_ALT_TYPE_SET
CGenFF_4.0 1 CG2R61 2 CG2R61 3 CG2R61 4 CG2R61 5 CG2R61 6 CG2R61 7 CG2R61 8 CG2R61 9 CG2R61 10 CG2R61 11 HGR61 12 HGR61 13 HGR61 14 HGR61 15 HGR61 16 HGR61 17 HGR61 18 HGR61
@<TRIPOS>MOLECULE
naphtalene
 18 19 0 0 0
****
USER_CHARGES
INVALID_CHARGES
Pose:  25 Cluster:  25 Fr_nu:  68811 TotEn:    -9.87
@<TRIPOS>ATOM
      1 C1        -56.2898    2.5339  -42.9889 C.ar   1 LIG      -0.11500
      2 C2        -57.6798    2.5247  -43.0568 C.ar   1 LIG      -0.11500
      3 C3        -56.5273    3.8253  -38.3040 C.ar   1 LIG      -0.11500
      4 C4        -57.9173    3.8161  -38.3720 C.ar   1 LIG      -0.11500
      5 C5        -55.6510    2.8591  -41.7919 C.ar   1 LIG      -0.11700
      6 C6        -58.4365    2.8406  -41.9281 C.ar   1 LIG      -0.11700
      7 C7        -55.7706    3.5093  -39.4328 C.ar   1 LIG      -0.11700
      8 C8        -58.5561    3.4910  -39.5689 C.ar   1 LIG      -0.11700
      9 C9        -56.3968    3.1797  -40.6458 C.ar   1 LIG       0.00400
     10 C10       -57.8103    3.1704  -40.7150 C.ar   1 LIG       0.00400
     11 H1        -55.7012    2.2884  -43.8681 H      1 LIG       0.11500
     12 H2        -58.1761    2.2712  -43.9890 H      1 LIG       0.11500
     13 H3        -56.0303    4.0787  -37.3718 H      1 LIG       0.11500
     14 H4        -58.5053    4.0630  -37.4929 H      1 LIG       0.11500
     15 H5        -54.5634    2.8603  -41.7621 H      1 LIG       0.11500
     16 H6        -59.5218    2.8266  -42.0039 H      1 LIG       0.11500
     17 H7        -54.6854    3.5226  -39.3565 H      1 LIG       0.11500
     18 H8        -59.6438    3.4905  -39.5992 H      1 LIG       0.11500
@<TRIPOS>BOND
      1       1       2 ar
      2       1       5 ar
      3       2       6 ar
      4       3       4 ar
      5       3       7 ar
      6       4       8 ar
      7       5       9 ar
      8       6      10 ar
      9       7       9 ar
     10       8      10 ar
     11       9      10 ar
     12       1      11 1
     13       2      12 1
     14       3      13 1
     15       4      14 1
     16       5      15 1
     17       6      16 1
     18       7      17 1
     19       8      18 1
@<TRIPOS>ALT_TYPE
CGenFF_4.0_ALT_TYPE_SET
CGenFF_4.0 1 CG2R61 2 CG2R61 3 CG2R61 4 CG2R61 5 CG2R61 6 CG2R61 7 CG2R61 8 CG2R61 9 CG2R61 10 CG2R61 11 HGR61 12 HGR61 13 HGR61 14 HGR61 15 HGR61 16 HGR61 17 HGR61 18 HGR61
@<TRIPOS>MOLECULE
naphtalene
 18 19 0 0 0
****
USER_CHARGES
INVALID_CHARGES
Pose:  26 Cluster:  26 Fr_nu:  84561 TotEn:    -9.59
@<TRIPOS>ATOM
      1 C1        -72.7690  -23.7027  -43.9629 C.ar   1 LIG      -0.11500
      2 C2        -73.7860  -22.8431  -43.5585 C.ar   1 LIG      -0.11500
      3 C3        -71.3103  -24.1502  -39.3429 C.ar   1 LIG      -0.11500
      4 C4        -72.3273  -23.2905  -38.9386 C.ar   1 LIG      -0.11500
      5 C5        -71.8965  -24.2453  -43.0191 C.ar   1 LIG      -0.11700
      6 C6        -73.9345  -22.5227  -42.2089 C.ar   1 LIG      -0.11700
      7 C7        -71.1619  -24.4707  -40.6926 C.ar   1 LIG      -0.11700
      8 C8        -73.1999  -22.7478  -39.8823 C.ar   1 LIG      -0.11700
      9 C9        -72.0311  -23.9337  -41.6563 C.ar   1 LIG       0.00400
     10 C10       -73.0653  -23.0595  -41.2451 C.ar   1 LIG       0.00400
     11 H1        -72.6536  -23.9514  -45.0138 H      1 LIG       0.11500
     12 H2        -74.4649  -22.4214  -44.2940 H      1 LIG       0.11500
     13 H3        -70.6310  -24.5724  -38.6077 H      1 LIG       0.11500
     14 H4        -72.4414  -23.0411  -37.8877 H      1 LIG       0.11500
     15 H5        -71.1085  -24.9147  -43.3580 H      1 LIG       0.11500
     16 H6        -74.7368  -21.8489  -41.9152 H      1 LIG       0.11500
     17 H7        -70.3601  -25.1450  -40.9859 H      1 LIG       0.11500
     18 H8        -73.9875  -22.0778  -39.5437 H      1 LIG       0.11500
@<TRIPOS>BOND
      1       1       2 ar
      2       1       5 ar
      3       2       6 ar
      4       3       4 ar
      5       3       7 ar
      6       4       8 ar
      7       5       9 ar
      8       6      10 ar
      9       7       9 ar
     10       8      10 ar
     11       9      10 ar
     12       1      11 1
     13       2      12 1
     14       3      13 1
     15       4      14 1
     16       5      15 1
     17       6      16 1
     18       7      17 1
     19       8      18 1
@<TRIPOS>ALT_TYPE
CGenFF_4.0_ALT_TYPE_SET
CGenFF_4.0 1 CG2R61 2 CG2R61 3 CG2R61 4 CG2R61 5 CG2R61 6 CG2R61 7 CG2R61 8 CG2R61 9 CG2R61 10 CG2R61 11 HGR61 12 HGR61 13 HGR61 14 HGR61 15 HGR61 16 HGR61 17 HGR61 18 HGR61
@<TRIPOS>MOLECULE
naphtalene
 18 19 0 0 0
****
USER_CHARGES
INVALID_CHARGES
Pose:  27 Cluster:  27 Fr_nu: 481614 TotEn:    -9.38
@<TRIPOS>ATOM
      1 C1        -49.8164  -11.2200  -42.7046 C.ar   1 LIG      -0.11500
      2 C2        -49.0467  -11.8440  -41.7274 C.ar   1 LIG      -0.11500
      3 C3        -50.5251  -15.5110  -44.8860 C.ar   1 LIG      -0.11500
      4 C4        -49.7554  -16.1348  -43.9087 C.ar   1 LIG      -0.11500
      5 C5        -50.3787  -11.9719  -43.7366 C.ar   1 LIG      -0.11700
      6 C6        -48.8363  -13.2221  -41.7782 C.ar   1 LIG      -0.11700
      7 C7        -50.7356  -14.1327  -44.8351 C.ar   1 LIG      -0.11700
      8 C8        -49.1930  -15.3830  -42.8767 C.ar   1 LIG      -0.11700
      9 C9        -50.1772  -13.3603  -43.8036 C.ar   1 LIG       0.00400
     10 C10       -49.3945  -13.9947  -42.8098 C.ar   1 LIG       0.00400
     11 H1        -49.9795  -10.1470  -42.6649 H      1 LIG       0.11500
     12 H2        -48.6097  -11.2577  -40.9243 H      1 LIG       0.11500
     13 H3        -50.9627  -16.0968  -45.6895 H      1 LIG       0.11500
     14 H4        -49.5915  -17.2077  -43.9498 H      1 LIG       0.11500
     15 H5        -50.9765  -11.4630  -44.4900 H      1 LIG       0.11500
     16 H6        -48.2316  -13.6890  -41.0035 H      1 LIG       0.11500
     17 H7        -51.3409  -13.6662  -45.6095 H      1 LIG       0.11500
     18 H8        -48.5945  -15.8916  -42.1236 H      1 LIG       0.11500
@<TRIPOS>BOND
      1       1       2 ar
      2       1       5 ar
      3       2       6 ar
      4       3       4 ar
      5       3       7 ar
      6       4       8 ar
      7       5       9 ar
      8       6      10 ar
      9       7       9 ar
     10       8      10 ar
     11       9      10 ar
     12       1      11 1
     13       2      12 1
     14       3      13 1
     15       4      14 1
     16       5      15 1
     17       6      16 1
     18       7      17 1
     19       8      18 1
@<TRIPOS>ALT_TYPE
CGenFF_4.0_ALT_TYPE_SET
CGenFF_4.0 1 CG2R61 2 CG2R61 3 CG2R61 4 CG2R61 5 CG2R61 6 CG2R61 7 CG2R61 8 CG2R61 9 CG2R61 10 CG2R61 11 HGR61 12 HGR61 13 HGR61 14 HGR61 15 HGR61 16 HGR61 17 HGR61 18 HGR61
@<TRIPOS>MOLECULE
naphtalene
 18 19 0 0 0
****
USER_CHARGES
INVALID_CHARGES
Pose:  28 Cluster:  28 Fr_nu:  84697 TotEn:    -8.75
@<TRIPOS>ATOM
      1 C1        -65.2473    1.4393  -27.4733 C.ar   1 LIG      -0.11500
      2 C2        -64.9428    0.1876  -27.9999 C.ar   1 LIG      -0.11500
      3 C3        -62.0103    0.7278  -23.9111 C.ar   1 LIG      -0.11500
      4 C4        -61.7059   -0.5239  -24.4378 C.ar   1 LIG      -0.11500
      5 C5        -64.5966    1.8910  -26.3247 C.ar   1 LIG      -0.11700
      6 C6        -63.9866   -0.6173  -27.3802 C.ar   1 LIG      -0.11700
      7 C7        -62.9666    1.5327  -24.5310 C.ar   1 LIG      -0.11700
      8 C8        -62.3566   -0.9757  -25.5863 C.ar   1 LIG      -0.11700
      9 C9        -63.6313    1.0941  -25.6877 C.ar   1 LIG       0.00400
     10 C10       -63.3218   -0.1788  -26.2233 C.ar   1 LIG       0.00400
     11 H1        -65.9922    2.0653  -27.9558 H      1 LIG       0.11500
     12 H2        -65.4497   -0.1629  -28.8942 H      1 LIG       0.11500
     13 H3        -61.5035    1.0791  -23.0167 H      1 LIG       0.11500
     14 H4        -60.9620   -1.1500  -23.9541 H      1 LIG       0.11500
     15 H5        -64.8508    2.8727  -25.9304 H      1 LIG       0.11500
     16 H6        -63.7640   -1.5919  -27.8095 H      1 LIG       0.11500
     17 H7        -63.1883    2.5076  -24.1020 H      1 LIG       0.11500
     18 H8        -62.1031   -1.9578  -25.9804 H      1 LIG       0.11500
@<TRIPOS>BOND
      1       1       2 ar
      2       1       5 ar
      3       2       6 ar
      4       3       4 ar
      5       3       7 ar
      6       4       8 ar
      7       5       9 ar
      8       6      10 ar
      9       7       9 ar
     10       8      10 ar
     11       9      10 ar
     12       1      11 1
     13       2      12 1
     14       3      13 1
     15       4      14 1
     16       5      15 1
     17       6      16 1
     18       7      17 1
     19       8      18 1
@<TRIPOS>ALT_TYPE
CGenFF_4.0_ALT_TYPE_SET
CGenFF_4.0 1 CG2R61 2 CG2R61 3 CG2R61 4 CG2R61 5 CG2R61 6 CG2R61 7 CG2R61 8 CG2R61 9 CG2R61 10 CG2R61 11 HGR61 12 HGR61 13 HGR61 14 HGR61 15 HGR61 16 HGR61 17 HGR61 18 HGR61
@<TRIPOS>MOLECULE
naphtalene
 18 19 0 0 0
****
USER_CHARGES
INVALID_CHARGES
Pose:  29 Cluster:  29 Fr_nu: 342361 TotEn:    -8.59
@<TRIPOS>ATOM
      1 C1        -57.8140  -19.3769  -23.8390 C.ar   1 LIG      -0.11500
      2 C2        -59.1247  -19.1832  -24.2649 C.ar   1 LIG      -0.11500
      3 C3        -58.4583  -24.1950  -24.0483 C.ar   1 LIG      -0.11500
      4 C4        -59.7690  -24.0012  -24.4742 C.ar   1 LIG      -0.11500
      5 C5        -57.3161  -20.6701  -23.6772 C.ar   1 LIG      -0.11700
      6 C6        -59.9425  -20.2817  -24.5306 C.ar   1 LIG      -0.11700
      7 C7        -57.6405  -23.0963  -23.7826 C.ar   1 LIG      -0.11700
      8 C8        -60.2671  -22.7080  -24.6360 C.ar   1 LIG      -0.11700
      9 C9        -58.1251  -21.7876  -23.9401 C.ar   1 LIG       0.00400
     10 C10       -59.4580  -21.5905  -24.3731 C.ar   1 LIG       0.00400
     11 H1        -57.1780  -18.5213  -23.6317 H      1 LIG       0.11500
     12 H2        -59.5113  -18.1760  -24.3908 H      1 LIG       0.11500
     13 H3        -58.0710  -25.2021  -23.9224 H      1 LIG       0.11500
     14 H4        -60.4050  -24.8571  -24.6799 H      1 LIG       0.11500
     15 H5        -56.2885  -20.7978  -23.3429 H      1 LIG       0.11500
     16 H6        -60.9637  -20.1068  -24.8630 H      1 LIG       0.11500
     17 H7        -56.6191  -23.2715  -23.4511 H      1 LIG       0.11500
     18 H8        -61.2949  -22.5801  -24.9696 H      1 LIG       0.11500
@<TRIPOS>BOND
      1       1       2 ar
      2       1       5 ar
      3       2       6 ar
      4       3       4 ar
      5       3       7 ar
      6       4       8 ar
      7       5       9 ar
      8       6      10 ar
      9       7       9 ar
     10       8      10 ar
     11       9      10 ar
     12       1      11 1
     13       2      12 1
     14       3      13 1
     15       4      14 1
     16       5      15 1
     17       6      16 1
     18       7      17 1
     19       8      18 1
@<TRIPOS>ALT_TYPE
CGenFF_4.0_ALT_TYPE_SET
CGenFF_4.0 1 CG2R61 2 CG2R61 3 CG2R61 4 CG2R61 5 CG2R61 6 CG2R61 7 CG2R61 8 CG2R61 9 CG2R61 10 CG2R61 11 HGR61 12 HGR61 13 HGR61 14 HGR61 15 HGR61 16 HGR61 17 HGR61 18 HGR61
@<TRIPOS>MOLECULE
naphtalene
 18 19 0 0 0
****
USER_CHARGES
INVALID_CHARGES
Pose:  30 Cluster:  30 Fr_nu:  20587 TotEn:    -8.13
@<TRIPOS>ATOM
      1 C1        -66.9506    0.5822  -28.2051 C.ar   1 LIG      -0.11500
      2 C2        -67.0487   -0.8031  -28.2952 C.ar   1 LIG      -0.11500
      3 C3        -62.9281    0.1216  -25.5070 C.ar   1 LIG      -0.11500
      4 C4        -63.0263   -1.2637  -25.5971 C.ar   1 LIG      -0.11500
      5 C5        -65.9028    1.1632  -27.4902 C.ar   1 LIG      -0.11700
      6 C6        -66.0996   -1.6128  -27.6708 C.ar   1 LIG      -0.11700
      7 C7        -63.8772    0.9313  -26.1315 C.ar   1 LIG      -0.11700
      8 C8        -64.0740   -1.8448  -26.3120 C.ar   1 LIG      -0.11700
      9 C9        -64.9385    0.3636  -26.8552 C.ar   1 LIG       0.00400
     10 C10       -65.0384   -1.0451  -26.9469 C.ar   1 LIG       0.00400
     11 H1        -67.6901    1.2120  -28.6910 H      1 LIG       0.11500
     12 H2        -67.8646   -1.2544  -28.8523 H      1 LIG       0.11500
     13 H3        -62.1121    0.5737  -24.9501 H      1 LIG       0.11500
     14 H4        -62.2873   -1.8930  -25.1098 H      1 LIG       0.11500
     15 H5        -65.8462    2.2483  -27.4327 H      1 LIG       0.11500
     16 H6        -66.1956   -2.6933  -27.7548 H      1 LIG       0.11500
     17 H7        -63.7805    2.0118  -26.0480 H      1 LIG       0.11500
     18 H8        -64.1313   -2.9299  -26.3689 H      1 LIG       0.11500
@<TRIPOS>BOND
      1       1       2 ar
      2       1       5 ar
      3       2       6 ar
      4       3       4 ar
      5       3       7 ar
      6       4       8 ar
      7       5       9 ar
      8       6      10 ar
      9       7       9 ar
     10       8      10 ar
     11       9      10 ar
     12       1      11 1
     13       2      12 1
     14       3      13 1
     15       4      14 1
     16       5      15 1
     17       6      16 1
     18       7      17 1
     19       8      18 1
@<TRIPOS>ALT_TYPE
CGenFF_4.0_ALT_TYPE_SET
CGenFF_4.0 1 CG2R61 2 CG2R61 3 CG2R61 4 CG2R61 5 CG2R61 6 CG2R61 7 CG2R61 8 CG2R61 9 CG2R61 10 CG2R61 11 HGR61 12 HGR61 13 HGR61 14 HGR61 15 HGR61 16 HGR61 17 HGR61 18 HGR61
# TRIPOS MOL2 file generated by SEED

@<TRIPOS>MOLECULE
pyrazole
 9 9 0 0 0
****
USER_CHARGES
INVALID_CHARGES
Pose:   1 Cluster:   1 Fr_nu: 7923724 TotEn:   -19.24
@<TRIPOS>ATOM
      1 C1        -76.3612  -14.3656  -45.1471 C.2    1 LIG      -0.25100
      2 C2        -76.3082  -13.1088  -44.5151 C.2    1 LIG       0.13200
      3 C3        -77.4100  -14.2630  -46.0279 C.2    1 LIG      -0.03800
      4 N1        -77.2485  -12.2694  -44.9569 N.2    1 LIG      -0.57800
      5 N2        -77.9022  -13.0000  -45.8761 N.pl3  1 LIG      -0.05900
      6 H1        -75.7278  -15.2257  -44.9877 H      1 LIG       0.15700
      7 H2        -75.6240  -12.7697  -43.7505 H      1 LIG       0.15600
      8 H3        -77.8422  -14.9599  -46.7314 H      1 LIG       0.15900
      9 H4        -78.6798  -12.5729  -46.3635 H      1 LIG       0.32200
@<TRIPOS>BOND
      1       1       2 1
      2       1       3 2
      3       2       4 2
      4       3       5 1
      5       4       5 1
      6       1       6 1
      7       2       7 1
      8       3       8 1
      9       5       9 1
@<TRIPOS>ALT_TYPE
CGenFF_4.0_ALT_TYPE_SET
CGenFF_4.0 1 CG2R51 2 CG2R52 3 CG2R51 4 NG2R50 5 NG2R51 6 HGR51 7 HGR52 8 HGR52 9 HGP1
@<TRIPOS>MOLECULE
pyrazole
 9 9 0 0 0
****
USER_CHARGES
INVALID_CHARGES
Pose:   2 Cluster:   2 Fr_nu: 9796353 TotEn:   -18.38
@<TRIPOS>ATOM
      1 C1        -53.9502   11.2745  -30.0846 C.2    1 LIG      -0.25100
      2 C2        -52.5629   11.0574  -29.9853 C.2    1 LIG       0.13200
      3 C3        -54.3706   11.4094  -28.7840 C.2    1 LIG      -0.03800
      4 N1        -52.1306   11.0539  -28.7216 N.2    1 LIG      -0.57800
      5 N2        -53.2528   11.2707  -28.0147 N.pl3  1 LIG      -0.05900
      6 H1        -54.5608   11.3268  -30.9740 H      1 LIG       0.15700
      7 H2        -51.8488   10.9009  -30.7812 H      1 LIG       0.15600
      8 H3        -55.3426   11.5854  -28.3464 H      1 LIG       0.15900
      9 H4        -53.1836   11.3104  -27.0056 H      1 LIG       0.32200
@<TRIPOS>BOND
      1       1       2 1
      2       1       3 2
      3       2       4 2
      4       3       5 1
      5       4       5 1
      6       1       6 1
      7       2       7 1
      8       3       8 1
      9       5       9 1
@<TRIPOS>ALT_TYPE
CGenFF_4.0_ALT_TYPE_SET
CGenFF_4.0 1 CG2R51 2 CG2R52 3 CG2R51 4 NG2R50 5 NG2R51 6 HGR51 7 HGR52 8 HGR52 9 HGP1
@<TRIPOS>MOLECULE
pyrazole
 9 9 0 0 0
****
USER_CHARGES
INVALID_CHARGES
Pose:   3 Cluster:   3 Fr_nu:  77160 TotEn:   -16.99
@<TRIPOS>ATOM
      1 C1        -72.1383  -23.5887  -40.3697 C.2    1 LIG      -0.25100
      2 C2        -73.0354  -22.7519  -39.6793 C.2    1 LIG       0.13200
      3 C3        -71.3294  -24.1084  -39.3887 C.2    1 LIG      -0.03800
      4 N1        -72.8174  -22.7378  -38.3616 N.2    1 LIG      -0.57800
      5 N2        -71.7742  -23.5723  -38.2160 N.pl3  1 LIG      -0.05900
      6 H1        -72.0851  -23.7885  -41.4297 H      1 LIG       0.15700
      7 H2        -73.8386  -22.1512  -40.0815 H      1 LIG       0.15600
      8 H3        -70.4948  -24.7939  -39.4191 H      1 LIG       0.15900
      9 H4        -71.4128  -23.7300  -37.2837 H      1 LIG       0.32200
@<TRIPOS>BOND
      1       1       2 1
      2       1       3 2
      3       2       4 2
      4       3       5 1
      5       4       5 1
      6       1       6 1
      7       2       7 1
      8       3       8 1
      9       5       9 1
@<TRIPOS>ALT_TYPE
CGenFF_4.0_ALT_TYPE_SET
CGenFF_4.0 1 CG2R51 2 CG2R52 3 CG2R51 4 NG2R50 5 NG2R51 6 HGR51 7 HGR52 8 HGR52 9 HGP1
@<TRIPOS>MOLECULE
pyrazole
 9 9 0 0 0
****
USER_CHARGES
INVALID_CHARGES
Pose:   4 Cluster:   4 Fr_nu: 163136 TotEn:   -16.55
@<TRIPOS>ATOM
      1 C1        -71.5211   -7.7188  -47.8716 C.2    1 LIG      -0.25100
      2 C2        -72.6223   -8.4239  -47.3503 C.2    1 LIG       0.13200
      3 C3        -71.3616   -6.6529  -47.0202 C.2    1 LIG      -0.03800
      4 N1        -73.1267   -7.8541  -46.2526 N.2    1 LIG      -0.57800
      5 N2        -72.3388   -6.7797  -46.0771 N.pl3  1 LIG      -0.05900
      6 H1        -70.9253   -7.9504  -48.7421 H      1 LIG       0.15700
      7 H2        -73.0788   -9.3290  -47.7248 H      1 LIG       0.15600
      8 H3        -70.6582   -5.8330  -47.0022 H      1 LIG       0.15900
      9 H4        -72.5263   -6.1710  -45.2902 H      1 LIG       0.32200
@<TRIPOS>BOND
      1       1       2 1
      2       1       3 2
      3       2       4 2
      4       3       5 1
      5       4       5 1
      6       1       6 1
      7       2       7 1
      8       3       8 1
      9       5       9 1
@<TRIPOS>ALT_TYPE
CGenFF_4.0_ALT_TYPE_SET
CGenFF_4.0 1 CG2R51 2 CG2R52 3 CG2R51 4 NG2R50 5 NG2R51 6 HGR51 7 HGR52 8 HGR52 9 HGP1
@<TRIPOS>MOLECULE
pyrazole
 9 9 0 0 0
****
USER_CHARGES
INVALID_CHARGES
Pose:   5 Cluster:   5 Fr_nu: 6638986 TotEn:   -15.24
@<TRIPOS>ATOM
      1 C1        -87.4633  -22.2517  -35.5192 C.2    1 LIG      -0.25100
      2 C2        -88.1510  -21.9686  -36.7144 C.2    1 LIG       0.13200
      3 C3        -87.2579  -23.6093  -35.5546 C.2    1 LIG      -0.03800
      4 N1        -88.3678  -23.0586  -37.4552 N.2    1 LIG      -0.57800
      5 N2        -87.8131  -24.0400  -36.7236 N.pl3  1 LIG      -0.05900
      6 H1        -87.1581  -21.5681  -34.7408 H      1 LIG       0.15700
      7 H2        -88.5036  -21.0134  -37.0764 H      1 LIG       0.15600
      8 H3        -86.7796  -24.2926  -34.8677 H      1 LIG       0.15900
      9 H4        -87.8512  -24.9857  -37.0827 H      1 LIG       0.32200
@<TRIPOS>BOND
      1       1       2 1
      2       1       3 2
      3       2       4 2
      4       3       5 1
      5       4       5 1
      6       1       6 1
      7       2       7 1
      8       3       8 1
      9       5       9 1
@<TRIPOS>ALT_TYPE
CGenFF_4.0_ALT_TYPE_SET
CGenFF_4.0 1 CG2R51 2 CG2R52 3 CG2R51 4 NG2R50 5 NG2R51 6 HGR51 7 HGR52 8 HGR52 9 HGP1
@<TRIPOS>MOLECULE
pyrazole
 9 9 0 0 0
****
USER_CHARGES
INVALID_CHARGES
Pose:   6 Cluster:   6 Fr_nu: 368169 TotEn:   -15.17
@<TRIPOS>ATOM
      1 C1        -59.6246  -20.6908  -24.6617 C.2    1 LIG      -0.25100
      2 C2        -58.4327  -20.1676  -24.1255 C.2    1 LIG       0.13200
      3 C3        -60.5769  -19.7455  -24.3685 C.2    1 LIG      -0.03800
      4 N1        -58.6091  -18.9819  -23.5365 N.2    1 LIG      -0.57800
      5 N2        -59.9229  -18.7520  -23.7009 N.pl3  1 LIG      -0.05900
      6 H1        -59.7733  -21.6222  -25.1878 H      1 LIG       0.15700
      7 H2        -57.4429  -20.6012  -24.1390 H      1 LIG       0.15600
      8 H3        -61.6374  -19.6925  -24.5682 H      1 LIG       0.15900
      9 H4        -60.3097  -17.8937  -23.3288 H      1 LIG       0.32200
@<TRIPOS>BOND
      1       1       2 1
      2       1       3 2
      3       2       4 2
      4       3       5 1
      5       4       5 1
      6       1       6 1
      7       2       7 1
      8       3       8 1
      9       5       9 1
@<TRIPOS>ALT_TYPE
CGenFF_4.0_ALT_TYPE_SET
CGenFF_4.0 1 CG2R51 2 CG2R52 3 CG2R51 4 NG2R50 5 NG2R51 6 HGR51 7 HGR52 8 HGR52 9 HGP1
@<TRIPOS>MOLECULE
pyrazole
 9 9 0 0 0
****
USER_CHARGES
INVALID_CHARGES
Pose:   7 Cluster:   7 Fr_nu: 4030560 TotEn:   -15.04
@<TRIPOS>ATOM
      1 C1        -63.6087   -0.6733  -25.9896 C.2    1 LIG      -0.25100
      2 C2        -62.7909   -0.4076  -24.8750 C.2    1 LIG       0.13200
      3 C3        -63.6124    0.5018  -26.7006 C.2    1 LIG      -0.03800
      4 N1        -62.3099    0.8385  -24.8737 N.2    1 LIG      -0.57800
      5 N2        -62.8269    1.3662  -25.9963 N.pl3  1 LIG      -0.05900
      6 H1        -64.1232   -1.5884  -26.2433 H      1 LIG       0.15700
      7 H2        -62.5257   -1.0698  -24.0633 H      1 LIG       0.15600
      8 H3        -64.0943    0.7949  -27.6222 H      1 LIG       0.15900
      9 H4        -62.6031    2.3275  -26.2214 H      1 LIG       0.32200
@<TRIPOS>BOND
      1       1       2 1
      2       1       3 2
      3       2       4 2
      4       3       5 1
      5       4       5 1
      6       1       6 1
      7       2       7 1
      8       3       8 1
      9       5       9 1
@<TRIPOS>ALT_TYPE
CGenFF_4.0_ALT_TYPE_SET
CGenFF_4.0 1 CG2R51 2 CG2R52 3 CG2R51 4 NG2R50 5 NG2R51 6 HGR51 7 HGR52 8 HGR52 9 HGP1
@<TRIPOS>MOLECULE
pyrazole
 9 9 0 0 0
****
USER_CHARGES
INVALID_CHARGES
Pose:   8 Cluster:   8 Fr_nu: 148920 TotEn:   -14.96
@<TRIPOS>ATOM
      1 C1        -79.9822  -20.5416  -32.2895 C.2    1 LIG      -0.25100
      2 C2        -81.2747  -20.0251  -32.5003 C.2    1 LIG       0.13200
      3 C3        -79.8046  -21.4476  -33.3064 C.2    1 LIG      -0.03800
      4 N1        -81.8755  -20.5584  -33.5673 N.2    1 LIG      -0.57800
      5 N2        -80.9565  -21.4195  -34.0363 N.pl3  1 LIG      -0.05900
      6 H1        -79.2772  -20.2922  -31.5104 H      1 LIG       0.15700
      7 H2        -81.8041  -19.2826  -31.9205 H      1 LIG       0.15600
      8 H3        -78.9818  -22.0968  -33.5691 H      1 LIG       0.15900
      9 H4        -81.1832  -21.9604  -34.8614 H      1 LIG       0.32200
@<TRIPOS>BOND
      1       1       2 1
      2       1       3 2
      3       2       4 2
      4       3       5 1
      5       4       5 1
      6       1       6 1
      7       2       7 1
      8       3       8 1
      9       5       9 1
@<TRIPOS>ALT_TYPE
CGenFF_4.0_ALT_TYPE_SET
CGenFF_4.0 1 CG2R51 2 CG2R52 3 CG2R51 4 NG2R50 5 NG2R51 6 HGR51 7 HGR52 8 HGR52 9 HGP1
@<TRIPOS>MOLECULE
pyrazole
 9 9 0 0 0
****
USER_CHARGES
INVALID_CHARGES
Pose:   9 Cluster:   9 Fr_nu: 3397452 TotEn:   -14.92
@<TRIPOS>ATOM
      1 C1        -49.9129  -12.9880  -42.9100 C.2    1 LIG      -0.25100
      2 C2        -48.7129  -13.5079  -42.3889 C.2    1 LIG       0.13200
      3 C3        -49.8971  -11.6623  -42.5511 C.2    1 LIG      -0.03800
      4 N1        -47.9875  -12.5877  -41.7480 N.2    1 LIG      -0.57800
      5 N2        -48.7336  -11.4759  -41.8640 N.pl3  1 LIG      -0.05900
      6 H1        -50.6818  -13.5013  -43.4682 H      1 LIG       0.15700
      7 H2        -48.3370  -14.5193  -42.4490 H      1 LIG       0.15600
      8 H3        -50.5941  -10.8536  -42.7170 H      1 LIG       0.15900
      9 H4        -48.3880  -10.6209  -41.4467 H      1 LIG       0.32200
@<TRIPOS>BOND
      1       1       2 1
      2       1       3 2
      3       2       4 2
      4       3       5 1
      5       4       5 1
      6       1       6 1
      7       2       7 1
      8       3       8 1
      9       5       9 1
@<TRIPOS>ALT_TYPE
CGenFF_4.0_ALT_TYPE_SET
CGenFF_4.0 1 CG2R51 2 CG2R52 3 CG2R51 4 NG2R50 5 NG2R51 6 HGR51 7 HGR52 8 HGR52 9 HGP1
@<TRIPOS>MOLECULE
pyrazole
 9 9 0 0 0
****
USER_CHARGES
INVALID_CHARGES
Pose:  10 Cluster:  10 Fr_nu: 148551 TotEn:   -14.54
@<TRIPOS>ATOM
      1 C1        -84.9742  -16.4645  -48.3971 C.2    1 LIG      -0.25100
      2 C2        -84.0932  -17.5482  -48.2209 C.2    1 LIG       0.13200
      3 C3        -84.4489  -15.4644  -47.6159 C.2    1 LIG      -0.03800
      4 N1        -83.0846  -17.2634  -47.3929 N.2    1 LIG      -0.57800
      5 N2        -83.3285  -15.9893  -47.0419 N.pl3  1 LIG      -0.05900
      6 H1        -85.8651  -16.4142  -49.0056 H      1 LIG       0.15700
      7 H2        -84.1443  -18.5339  -48.6609 H      1 LIG       0.15600
      8 H3        -84.7655  -14.4502  -47.4194 H      1 LIG       0.15900
      9 H4        -82.6874  -15.5371  -46.4021 H      1 LIG       0.32200
@<TRIPOS>BOND
      1       1       2 1
      2       1       3 2
      3       2       4 2
      4       3       5 1
      5       4       5 1
      6       1       6 1
      7       2       7 1
      8       3       8 1
      9       5       9 1
@<TRIPOS>ALT_TYPE
CGenFF_4.0_ALT_TYPE_SET
CGenFF_4.0 1 CG2R51 2 CG2R52 3 CG2R51 4 NG2R50 5 NG2R51 6 HGR51 7 HGR52 8 HGR52 9 HGP1
@<TRIPOS>MOLECULE
pyrazole
 9 9 0 0 0
****
USER_CHARGES
INVALID_CHARGES
Pose:  11 Cluster:  11 Fr_nu: 631832 TotEn:   -14.15
@<TRIPOS>ATOM
      1 C1        -49.7389  -10.9527  -29.0331 C.2    1 LIG      -0.25100
      2 C2        -51.1444  -10.8758  -29.0543 C.2    1 LIG       0.13200
      3 C3        -49.4688  -12.1071  -28.3397 C.2    1 LIG      -0.03800
      4 N1        -51.7265  -11.8998  -28.4247 N.2    1 LIG      -0.57800
      5 N2        -50.6817  -12.6313  -28.0013 N.pl3  1 LIG      -0.05900
      6 H1        -49.0214  -10.2681  -29.4608 H      1 LIG       0.15700
      7 H2        -51.7688  -10.1158  -29.5020 H      1 LIG       0.15600
      8 H3        -48.5437  -12.5907  -28.0609 H      1 LIG       0.15900
      9 H4        -50.8695  -13.4801  -27.4827 H      1 LIG       0.32200
@<TRIPOS>BOND
      1       1       2 1
      2       1       3 2
      3       2       4 2
      4       3       5 1
      5       4       5 1
      6       1       6 1
      7       2       7 1
      8       3       8 1
      9       5       9 1
@<TRIPOS>ALT_TYPE
CGenFF_4.0_ALT_TYPE_SET
CGenFF_4.0 1 CG2R51 2 CG2R52 3 CG2R51 4 NG2R50 5 NG2R51 6 HGR51 7 HGR52 8 HGR52 9 HGP1
@<TRIPOS>MOLECULE
pyrazole
 9 9 0 0 0
****
USER_CHARGES
INVALID_CHARGES
Pose:  12 Cluster:  12 Fr_nu: 7923587 TotEn:   -13.99
@<TRIPOS>ATOM
      1 C1        -76.0655  -14.2202  -46.3051 C.2    1 LIG      -0.25100
      2 C2        -75.9549  -13.3086  -47.3720 C.2    1 LIG       0.13200
      3 C3        -77.4100  -14.2630  -46.0279 C.2    1 LIG      -0.03800
      4 N1        -77.1351  -12.8084  -47.7473 N.2    1 LIG      -0.57800
      5 N2        -78.0002  -13.4079  -46.9117 N.pl3  1 LIG      -0.05900
      6 H1        -75.2811  -14.7703  -45.8066 H      1 LIG       0.15700
      7 H2        -75.0634  -12.9874  -47.8915 H      1 LIG       0.15600
      8 H3        -77.9867  -14.8106  -45.2965 H      1 LIG       0.15900
      9 H4        -78.9838  -13.1849  -46.9988 H      1 LIG       0.32200
@<TRIPOS>BOND
      1       1       2 1
      2       1       3 2
      3       2       4 2
      4       3       5 1
      5       4       5 1
      6       1       6 1
      7       2       7 1
      8       3       8 1
      9       5       9 1
@<TRIPOS>ALT_TYPE
CGenFF_4.0_ALT_TYPE_SET
CGenFF_4.0 1 CG2R51 2 CG2R52 3 CG2R51 4 NG2R50 5 NG2R51 6 HGR51 7 HGR52 8 HGR52 9 HGP1
@<TRIPOS>MOLECULE
pyrazole
 9 9 0 0 0
****
USER_CHARGES
INVALID_CHARGES
Pose:  13 Cluster:  13 Fr_nu: 673916 TotEn:   -13.96
@<TRIPOS>ATOM
      1 C1        -40.6622  -15.1009  -37.3970 C.2    1 LIG      -0.25100
      2 C2        -41.3838  -14.4864  -36.3561 C.2    1 LIG       0.13200
      3 C3        -39.7924  -14.1307  -37.8311 C.2    1 LIG      -0.03800
      4 N1        -41.0052  -13.2237  -36.1417 N.2    1 LIG      -0.57800
      5 N2        -40.0361  -13.0367  -37.0538 N.pl3  1 LIG      -0.05900
      6 H1        -40.7580  -16.1065  -37.7793 H      1 LIG       0.15700
      7 H2        -42.1702  -14.9060  -35.7451 H      1 LIG       0.15600
      8 H3        -39.0406  -14.1196  -38.6071 H      1 LIG       0.15900
      9 H4        -39.5819  -12.1328  -37.0924 H      1 LIG       0.32200
@<TRIPOS>BOND
      1       1       2 1
      2       1       3 2
      3       2       4 2
      4       3       5 1
      5       4       5 1
      6       1       6 1
      7       2       7 1
      8       3       8 1
      9       5       9 1
@<TRIPOS>ALT_TYPE
CGenFF_4.0_ALT_TYPE_SET
CGenFF_4.0 1 CG2R51 2 CG2R52 3 CG2R51 4 NG2R50 5 NG2R51 6 HGR51 7 HGR52 8 HGR52 9 HGP1
@<TRIPOS>MOLECULE
pyrazole
 9 9 0 0 0
****
USER_CHARGES
INVALID_CHARGES
Pose:  14 Cluster:  14 Fr_nu: 675117 TotEn:   -13.88
@<TRIPOS>ATOM
      1 C1        -76.4673  -13.2588  -46.9049 C.2    1 LIG      -0.25100
      2 C2        -76.0894  -13.8995  -45.7098 C.2    1 LIG       0.13200
      3 C3        -77.8393  -13.3234  -46.9100 C.2    1 LIG      -0.03800
      4 N1        -77.1366  -14.3387  -45.0066 N.2    1 LIG      -0.57800
      5 N2        -78.1862  -13.9732  -45.7621 N.pl3  1 LIG      -0.05900
      6 H1        -75.8346  -12.8118  -47.6574 H      1 LIG       0.15700
      7 H2        -75.0944  -14.0653  -45.3221 H      1 LIG       0.15600
      8 H3        -78.5830  -12.9754  -47.6123 H      1 LIG       0.15900
      9 H4        -79.1161  -14.2019  -45.4337 H      1 LIG       0.32200
@<TRIPOS>BOND
      1       1       2 1
      2       1       3 2
      3       2       4 2
      4       3       5 1
      5       4       5 1
      6       1       6 1
      7       2       7 1
      8       3       8 1
      9       5       9 1
@<TRIPOS>ALT_TYPE
CGenFF_4.0_ALT_TYPE_SET
CGenFF_4.0 1 CG2R51 2 CG2R52 3 CG2R51 4 NG2R50 5 NG2R51 6 HGR51 7 HGR52 8 HGR52 9 HGP1
@<TRIPOS>MOLECULE
pyrazole
 9 9 0 0 0
****
USER_CHARGES
INVALID_CHARGES
Pose:  15 Cluster:  15 Fr_nu: 2800645 TotEn:   -13.83
@<TRIPOS>ATOM
      1 C1        -78.8371  -19.9580  -31.7595 C.2    1 LIG      -0.25100
      2 C2        -80.1402  -19.4256  -31.7705 C.2    1 LIG       0.13200
      3 C3        -78.7914  -20.7766  -32.8614 C.2    1 LIG      -0.03800
      4 N1        -80.8696  -19.8684  -32.7980 N.2    1 LIG      -0.57800
      5 N2        -80.0219  -20.6878  -33.4431 N.pl3  1 LIG      -0.05900
      6 H1        -78.0415  -19.7742  -31.0526 H      1 LIG       0.15700
      7 H2        -80.5891  -18.7336  -31.0722 H      1 LIG       0.15600
      8 H3        -78.0125  -21.4019  -33.2734 H      1 LIG       0.15900
      9 H4        -80.3510  -21.1583  -34.2768 H      1 LIG       0.32200
@<TRIPOS>BOND
      1       1       2 1
      2       1       3 2
      3       2       4 2
      4       3       5 1
      5       4       5 1
      6       1       6 1
      7       2       7 1
      8       3       8 1
      9       5       9 1
@<TRIPOS>ALT_TYPE
CGenFF_4.0_ALT_TYPE_SET
CGenFF_4.0 1 CG2R51 2 CG2R52 3 CG2R51 4 NG2R50 5 NG2R51 6 HGR51 7 HGR52 8 HGR52 9 HGP1
@<TRIPOS>MOLECULE
pyrazole
 9 9 0 0 0
****
USER_CHARGES
INVALID_CHARGES
Pose:  16 Cluster:  16 Fr_nu: 610999 TotEn:   -13.49
@<TRIPOS>ATOM
      1 C1        -64.7287   -0.7468  -27.9139 C.2    1 LIG      -0.25100
      2 C2        -64.0450   -1.0121  -26.7122 C.2    1 LIG       0.13200
      3 C3        -64.4228    0.5610  -28.2014 C.2    1 LIG      -0.03800
      4 N1        -63.3566    0.0423  -26.2670 N.2    1 LIG      -0.57800
      5 N2        -63.6060    0.9830  -27.1939 N.pl3  1 LIG      -0.05900
      6 H1        -65.3551   -1.4102  -28.4918 H      1 LIG       0.15700
      7 H2        -64.0201   -1.9297  -26.1420 H      1 LIG       0.15600
      8 H3        -64.7083    1.2152  -29.0125 H      1 LIG       0.15900
      9 H4        -63.1860    1.8963  -27.0752 H      1 LIG       0.32200
@<TRIPOS>BOND
      1       1       2 1
      2       1       3 2
      3       2       4 2
      4       3       5 1
      5       4       5 1
      6       1       6 1
      7       2       7 1
      8       3       8 1
      9       5       9 1
@<TRIPOS>ALT_TYPE
CGenFF_4.0_ALT_TYPE_SET
CGenFF_4.0 1 CG2R51 2 CG2R52 3 CG2R51 4 NG2R50 5 NG2R51 6 HGR51 7 HGR52 8 HGR52 9 HGP1
@<TRIPOS>MOLECULE
pyrazole
 9 9 0 0 0
****
USER_CHARGES
INVALID_CHARGES
Pose:  17 Cluster:  17 Fr_nu: 1784075 TotEn:   -13.34
@<TRIPOS>ATOM
      1 C1        -87.3267  -25.7379  -33.8459 C.2    1 LIG      -0.25100
      2 C2        -88.4719  -26.4232  -34.2937 C.2    1 LIG       0.13200
      3 C3        -86.4606  -25.7841  -34.9109 C.2    1 LIG      -0.03800
      4 N1        -88.3479  -26.8717  -35.5457 N.2    1 LIG      -0.57800
      5 N2        -87.1144  -26.4673  -35.8938 N.pl3  1 LIG      -0.05900
      6 H1        -87.1527  -25.2745  -32.8860 H      1 LIG       0.15700
      7 H2        -89.3917  -26.6150  -33.7597 H      1 LIG       0.15600
      8 H3        -85.4597  -25.4030  -35.0538 H      1 LIG       0.15900
      9 H4        -86.7795  -26.6944  -36.8216 H      1 LIG       0.32200
@<TRIPOS>BOND
      1       1       2 1
      2       1       3 2
      3       2       4 2
      4       3       5 1
      5       4       5 1
      6       1       6 1
      7       2       7 1
      8       3       8 1
      9       5       9 1
@<TRIPOS>ALT_TYPE
CGenFF_4.0_ALT_TYPE_SET
CGenFF_4.0 1 CG2R51 2 CG2R52 3 CG2R51 4 NG2R50 5 NG2R51 6 HGR51 7 HGR52 8 HGR52 9 HGP1
@<TRIPOS>MOLECULE
pyrazole
 9 9 0 0 0
****
USER_CHARGES
INVALID_CHARGES
Pose:  18 Cluster:  18 Fr_nu: 632880 TotEn:   -13.26
@<TRIPOS>ATOM
      1 C1        -49.8151  -11.1008  -42.9591 C.2    1 LIG      -0.25100
      2 C2        -49.2129  -12.0250  -42.0844 C.2    1 LIG       0.13200
      3 C3        -50.9007  -11.7690  -43.4704 C.2    1 LIG      -0.03800
      4 N1        -49.8622  -13.1914  -42.0399 N.2    1 LIG      -0.57800
      5 N2        -50.8837  -13.0047  -42.8930 N.pl3  1 LIG      -0.05900
      6 H1        -49.5065  -10.0913  -43.1871 H      1 LIG       0.15700
      7 H2        -48.3277  -11.8974  -41.4779 H      1 LIG       0.15600
      8 H3        -51.6651  -11.4839  -44.1787 H      1 LIG       0.15900
      9 H4        -51.5342  -13.7670  -43.0362 H      1 LIG       0.32200
@<TRIPOS>BOND
      1       1       2 1
      2       1       3 2
      3       2       4 2
      4       3       5 1
      5       4       5 1
      6       1       6 1
      7       2       7 1
      8       3       8 1
      9       5       9 1
@<TRIPOS>ALT_TYPE
CGenFF_4.0_ALT_TYPE_SET
CGenFF_4.0 1 CG2R51 2 CG2R52 3 CG2R51 4 NG2R50 5 NG2R51 6 HGR51 7 HGR52 8 HGR52 9 HGP1
@<TRIPOS>MOLECULE
pyrazole
 9 9 0 0 0
****
USER_CHARGES
INVALID_CHARGES
Pose:  19 Cluster:  19 Fr_nu: 841895 TotEn:   -13.21
@<TRIPOS>ATOM
      1 C1        -49.9211  -11.9280  -43.6110 C.2    1 LIG      -0.25100
      2 C2        -50.4951  -12.8828  -42.7504 C.2    1 LIG       0.13200
      3 C3        -49.0895  -11.1927  -42.8021 C.2    1 LIG      -0.03800
      4 N1        -50.0645  -12.7671  -41.4914 N.2    1 LIG      -0.57800
      5 N2        -49.2110  -11.7310  -41.5548 N.pl3  1 LIG      -0.05900
      6 H1        -50.0859  -11.7916  -44.6696 H      1 LIG       0.15700
      7 H2        -51.2097  -13.6578  -42.9881 H      1 LIG       0.15600
      8 H3        -48.4388  -10.3524  -42.9968 H      1 LIG       0.15900
      9 H4        -48.7447  -11.4412  -40.7043 H      1 LIG       0.32200
@<TRIPOS>BOND
      1       1       2 1
      2       1       3 2
      3       2       4 2
      4       3       5 1
      5       4       5 1
      6       1       6 1
      7       2       7 1
      8       3       8 1
      9       5       9 1
@<TRIPOS>ALT_TYPE
CGenFF_4.0_ALT_TYPE_SET
CGenFF_4.0 1 CG2R51 2 CG2R52 3 CG2R51 4 NG2R50 5 NG2R51 6 HGR51 7 HGR52 8 HGR52 9 HGP1
@<TRIPOS>MOLECULE
pyrazole
 9 9 0 0 0
****
USER_CHARGES
INVALID_CHARGES
Pose:  20 Cluster:  20 Fr_nu: 2408305 TotEn:   -13.09
@<TRIPOS>ATOM
      1 C1        -59.4708   -0.3917  -53.7200 C.2    1 LIG      -0.25100
      2 C2        -59.0320   -1.0316  -52.5454 C.2    1 LIG       0.13200
      3 C3        -59.5052   -1.3902  -54.6625 C.2    1 LIG      -0.03800
      4 N1        -58.8041   -2.3357  -52.7229 N.2    1 LIG      -0.57800
      5 N2        -59.1010   -2.5234  -54.0200 N.pl3  1 LIG      -0.05900
      6 H1        -59.7272    0.6474  -53.8640 H      1 LIG       0.15700
      7 H2        -58.8682   -0.6020  -51.5674 H      1 LIG       0.15600
      8 H3        -59.7725   -1.3958  -55.7094 H      1 LIG       0.15900
      9 H4        -59.0031   -3.4548  -54.4043 H      1 LIG       0.32200
@<TRIPOS>BOND
      1       1       2 1
      2       1       3 2
      3       2       4 2
      4       3       5 1
      5       4       5 1
      6       1       6 1
      7       2       7 1
      8       3       8 1
      9       5       9 1
@<TRIPOS>ALT_TYPE
CGenFF_4.0_ALT_TYPE_SET
CGenFF_4.0 1 CG2R51 2 CG2R52 3 CG2R51 4 NG2R50 5 NG2R51 6 HGR51 7 HGR52 8 HGR52 9 HGP1
@<TRIPOS>MOLECULE
pyrazole
 9 9 0 0 0
****
USER_CHARGES
INVALID_CHARGES
Pose:  21 Cluster:  21 Fr_nu: 6032967 TotEn:   -12.64
@<TRIPOS>ATOM
      1 C1        -72.6538   -8.0258  -47.1016 C.2    1 LIG      -0.25100
      2 C2        -71.6116   -7.9519  -48.0451 C.2    1 LIG       0.13200
      3 C3        -72.4879   -6.9096  -46.3187 C.2    1 LIG      -0.03800
      4 N1        -70.8408   -6.8739  -47.8787 N.2    1 LIG      -0.57800
      5 N2        -71.3991   -6.2600  -46.8215 N.pl3  1 LIG      -0.05900
      6 H1        -73.4189   -8.7816  -47.0027 H      1 LIG       0.15700
      7 H2        -71.3813   -8.6390  -48.8468 H      1 LIG       0.15600
      8 H3        -73.0329   -6.5288  -45.4670 H      1 LIG       0.15900
      9 H4        -70.9826   -5.3979  -46.4927 H      1 LIG       0.32200
@<TRIPOS>BOND
      1       1       2 1
      2       1       3 2
      3       2       4 2
      4       3       5 1
      5       4       5 1
      6       1       6 1
      7       2       7 1
      8       3       8 1
      9       5       9 1
@<TRIPOS>ALT_TYPE
CGenFF_4.0_ALT_TYPE_SET
CGenFF_4.0 1 CG2R51 2 CG2R52 3 CG2R51 4 NG2R50 5 NG2R51 6 HGR51 7 HGR52 8 HGR52 9 HGP1
@<TRIPOS>MOLECULE
pyrazole
 9 9 0 0 0
****
USER_CHARGES
INVALID_CHARGES
Pose:  22 Cluster:  22 Fr_nu: 10712398 TotEn:   -12.55
@<TRIPOS>ATOM
      1 C1        -43.8824   -0.3036  -46.2560 C.2    1 LIG      -0.25100
      2 C2        -43.6587    0.3945  -45.0542 C.2    1 LIG       0.13200
      3 C3        -42.8465    0.0785  -47.0729 C.2    1 LIG      -0.03800
      4 N1        -42.5664    1.1618  -45.0992 N.2    1 LIG      -0.57800
      5 N2        -42.0943    0.9480  -46.3391 N.pl3  1 LIG      -0.05900
      6 H1        -44.6819   -0.9886  -46.4970 H      1 LIG       0.15700
      7 H2        -44.2465    0.3765  -44.1476 H      1 LIG       0.15600
      8 H3        -42.5840   -0.1824  -48.0880 H      1 LIG       0.15900
      9 H4        -41.2511    1.4321  -46.6212 H      1 LIG       0.32200
@<TRIPOS>BOND
      1       1       2 1
      2       1       3 2
      3       2       4 2
      4       3       5 1
      5       4       5 1
      6       1       6 1
      7       2       7 1
      8       3       8 1
      9       5       9 1
@<TRIPOS>ALT_TYPE
CGenFF_4.0_ALT_TYPE_SET
CGenFF_4.0 1 CG2R51 2 CG2R52 3 CG2R51 4 NG2R50 5 NG2R51 6 HGR51 7 HGR52 8 HGR52 9 HGP1
@<TRIPOS>MOLECULE
pyrazole
 9 9 0 0 0
****
USER_CHARGES
INVALID_CHARGES
Pose:  23 Cluster:  23 Fr_nu: 8976681 TotEn:   -12.37
@<TRIPOS>ATOM
      1 C1        -40.9582   -6.5933  -48.2046 C.2    1 LIG      -0.25100
      2 C2        -39.5523   -6.6552  -48.2417 C.2    1 LIG       0.13200
      3 C3        -41.2356   -5.2923  -47.8624 C.2    1 LIG      -0.03800
      4 N1        -38.9767   -5.4867  -47.9468 N.2    1 LIG      -0.57800
      5 N2        -40.0261   -4.6780  -47.7213 N.pl3  1 LIG      -0.05900
      6 H1        -41.6714   -7.3806  -48.3992 H      1 LIG       0.15700
      7 H2        -38.9232   -7.5035  -48.4708 H      1 LIG       0.15600
      8 H3        -42.1636   -4.7610  -47.7079 H      1 LIG       0.15900
      9 H4        -39.8436   -3.7140  -47.4718 H      1 LIG       0.32200
@<TRIPOS>BOND
      1       1       2 1
      2       1       3 2
      3       2       4 2
      4       3       5 1
      5       4       5 1
      6       1       6 1
      7       2       7 1
      8       3       8 1
      9       5       9 1
@<TRIPOS>ALT_TYPE
CGenFF_4.0_ALT_TYPE_SET
CGenFF_4.0 1 CG2R51 2 CG2R52 3 CG2R51 4 NG2R50 5 NG2R51 6 HGR51 7 HGR52 8 HGR52 9 HGP1
@<TRIPOS>MOLECULE
pyrazole
 9 9 0 0 0
****
USER_CHARGES
INVALID_CHARGES
Pose:  24 Cluster:  24 Fr_nu: 738378 TotEn:   -12.31
@<TRIPOS>ATOM
      1 C1        -79.5971  -20.2294  -31.7586 C.2    1 LIG      -0.25100
      2 C2        -80.9141  -20.6383  -32.0412 C.2    1 LIG       0.13200
      3 C3        -78.8290  -20.8706  -32.6995 C.2    1 LIG      -0.03800
      4 N1        -80.9826  -21.4745  -33.0805 N.2    1 LIG      -0.57800
      5 N2        -79.6989  -21.5962  -33.4593 N.pl3  1 LIG      -0.05900
      6 H1        -79.2520  -19.5626  -30.9822 H      1 LIG       0.15700
      7 H2        -81.8269  -20.3623  -31.5329 H      1 LIG       0.15600
      8 H3        -77.7657  -20.8777  -32.8911 H      1 LIG       0.15900
      9 H4        -79.4862  -22.1952  -34.2471 H      1 LIG       0.32200
@<TRIPOS>BOND
      1       1       2 1
      2       1       3 2
      3       2       4 2
      4       3       5 1
      5       4       5 1
      6       1       6 1
      7       2       7 1
      8       3       8 1
      9       5       9 1
@<TRIPOS>ALT_TYPE
CGenFF_4.0_ALT_TYPE_SET
CGenFF_4.0 1 CG2R51 2 CG2R52 3 CG2R51 4 NG2R50 5 NG2R51 6 HGR51 7 HGR52 8 HGR52 9 HGP1
@<TRIPOS>MOLECULE
pyrazole
 9 9 0 0 0
****
USER_CHARGES
INVALID_CHARGES
Pose:  25 Cluster:  25 Fr_nu: 367896 TotEn:   -12.22
@<TRIPOS>ATOM
      1 C1        -59.7360  -18.8294  -23.8478 C.2    1 LIG      -0.25100
      2 C2        -58.4034  -19.1502  -23.5270 C.2    1 LIG       0.13200
      3 C3        -60.2896  -20.0215  -24.2467 C.2    1 LIG      -0.03800
      4 N1        -58.1270  -20.4445  -23.7063 N.2    1 LIG      -0.57800
      5 N2        -59.2936  -20.9478  -24.1441 N.pl3  1 LIG      -0.05900
      6 H1        -60.2276  -17.8692  -23.7967 H      1 LIG       0.15700
      7 H2        -57.6219  -18.4945  -23.1704 H      1 LIG       0.15600
      8 H3        -61.2793  -20.2876  -24.5888 H      1 LIG       0.15900
      9 H4        -59.3395  -21.9363  -24.3572 H      1 LIG       0.32200
@<TRIPOS>BOND
      1       1       2 1
      2       1       3 2
      3       2       4 2
      4       3       5 1
      5       4       5 1
      6       1       6 1
      7       2       7 1
      8       3       8 1
      9       5       9 1
@<TRIPOS>ALT_TYPE
CGenFF_4.0_ALT_TYPE_SET
CGenFF_4.0 1 CG2R51 2 CG2R52 3 CG2R51 4 NG2R50 5 NG2R51 6 HGR51 7 HGR52 8 HGR52 9 HGP1
@<TRIPOS>MOLECULE
pyrazole
 9 9 0 0 0
****
USER_CHARGES
INVALID_CHARGES
Pose:  26 Cluster:  26 Fr_nu: 631423 TotEn:   -12.11
@<TRIPOS>ATOM
      1 C1        -50.3591  -11.5682  -29.0584 C.2    1 LIG      -0.25100
      2 C2        -51.6237  -12.0780  -28.7079 C.2    1 LIG       0.13200
      3 C3        -49.5016  -12.6267  -28.8830 C.2    1 LIG      -0.03800
      4 N1        -51.5781  -13.3605  -28.3380 N.2    1 LIG      -0.57800
      5 N2        -50.2746  -13.6658  -28.4552 N.pl3  1 LIG      -0.05900
      6 H1        -50.1041  -10.5732  -29.3922 H      1 LIG       0.15700
      7 H2        -52.5765  -11.5681  -28.7060 H      1 LIG       0.15600
      8 H3        -48.4348  -12.7311  -29.0188 H      1 LIG       0.15900
      9 H4        -49.9797  -14.6061  -28.2237 H      1 LIG       0.32200
@<TRIPOS>BOND
      1       1       2 1
      2       1       3 2
      3       2       4 2
      4       3       5 1
      5       4       5 1
      6       1       6 1
      7       2       7 1
      8       3       8 1
      9       5       9 1
@<TRIPOS>ALT_TYPE
CGenFF_4.0_ALT_TYPE_SET
CGenFF_4.0 1 CG2R51 2 CG2R52 3 CG2R51 4 NG2R50 5 NG2R51 6 HGR51 7 HGR52 8 HGR52 9 HGP1
@<TRIPOS>MOLECULE
pyrazole
 9 9 0 0 0
****
USER_CHARGES
INVALID_CHARGES
Pose:  27 Cluster:  27 Fr_nu: 609923 TotEn:   -11.90
@<TRIPOS>ATOM
      1 C1        -63.9008  -23.3970  -36.3257 C.2    1 LIG      -0.25100
      2 C2        -62.7091  -23.3981  -35.5763 C.2    1 LIG       0.13200
      3 C3        -64.7569  -22.5980  -35.6080 C.2    1 LIG      -0.03800
      4 N1        -62.7964  -22.6585  -34.4676 N.2    1 LIG      -0.57800
      5 N2        -64.0532  -22.1850  -34.5150 N.pl3  1 LIG      -0.05900
      6 H1        -64.1105  -23.9034  -37.2563 H      1 LIG       0.15700
      7 H2        -61.7807  -23.9076  -35.7916 H      1 LIG       0.15600
      8 H3        -65.7811  -22.2950  -35.7715 H      1 LIG       0.15900
      9 H4        -64.3677  -21.5837  -33.7638 H      1 LIG       0.32200
@<TRIPOS>BOND
      1       1       2 1
      2       1       3 2
      3       2       4 2
      4       3       5 1
      5       4       5 1
      6       1       6 1
      7       2       7 1
      8       3       8 1
      9       5       9 1
@<TRIPOS>ALT_TYPE
CGenFF_4.0_ALT_TYPE_SET
CGenFF_4.0 1 CG2R51 2 CG2R52 3 CG2R51 4 NG2R50 5 NG2R51 6 HGR51 7 HGR52 8 HGR52 9 HGP1
@<TRIPOS>MOLECULE
pyrazole
 9 9 0 0 0
****
USER_CHARGES
INVALID_CHARGES
Pose:  28 Cluster:  28 Fr_nu: 419247 TotEn:   -11.68
@<TRIPOS>ATOM
      1 C1        -65.0474    0.1733  -28.4556 C.2    1 LIG      -0.25100
      2 C2        -64.1316    0.4451  -27.4215 C.2    1 LIG       0.13200
      3 C3        -65.0311   -1.1946  -28.5779 C.2    1 LIG      -0.03800
      4 N1        -63.5743   -0.6613  -26.9223 N.2    1 LIG      -0.57800
      5 N2        -64.1415   -1.6417  -27.6456 N.pl3  1 LIG      -0.05900
      6 H1        -65.6376    0.8706  -29.0317 H      1 LIG       0.15700
      7 H2        -63.8467    1.4034  -27.0113 H      1 LIG       0.15600
      8 H3        -65.5587   -1.8746  -29.2310 H      1 LIG       0.15900
      9 H4        -63.8728   -2.5980  -27.4508 H      1 LIG       0.32200
@<TRIPOS>BOND
      1       1       2 1
      2       1       3 2
      3       2       4 2
      4       3       5 1
      5       4       5 1
      6       1       6 1
      7       2       7 1
      8       3       8 1
      9       5       9 1
@<TRIPOS>ALT_TYPE
CGenFF_4.0_ALT_TYPE_SET
CGenFF_4.0 1 CG2R51 2 CG2R52 3 CG2R51 4 NG2R50 5 NG2R51 6 HGR51 7 HGR52 8 HGR52 9 HGP1
@<TRIPOS>MOLECULE
pyrazole
 9 9 0 0 0
****
USER_CHARGES
INVALID_CHARGES
Pose:  29 Cluster:  29 Fr_nu: 1792794 TotEn:   -11.54
@<TRIPOS>ATOM
      1 C1        -49.2446  -11.2813  -44.0343 C.2    1 LIG      -0.25100
      2 C2        -49.0486  -11.2770  -42.6403 C.2    1 LIG       0.13200
      3 C3        -50.5209  -11.7611  -44.2001 C.2    1 LIG      -0.03800
      4 N1        -50.1149  -11.7187  -41.9682 N.2    1 LIG      -0.57800
      5 N2        -50.9934  -12.0051  -42.9440 N.pl3  1 LIG      -0.05900
      6 H1        -48.5579  -10.9785  -44.8109 H      1 LIG       0.15700
      7 H2        -48.1729  -10.9707  -42.0860 H      1 LIG       0.15600
      8 H3        -51.1209  -11.9489  -45.0787 H      1 LIG       0.15900
      9 H4        -51.9013  -12.3675  -42.6807 H      1 LIG       0.32200
@<TRIPOS>BOND
      1       1       2 1
      2       1       3 2
      3       2       4 2
      4       3       5 1
      5       4       5 1
      6       1       6 1
      7       2       7 1
      8       3       8 1
      9       5       9 1
@<TRIPOS>ALT_TYPE
CGenFF_4.0_ALT_TYPE_SET
CGenFF_4.0 1 CG2R51 2 CG2R52 3 CG2R51 4 NG2R50 5 NG2R51 6 HGR51 7 HGR52 8 HGR52 9 HGP1
@<TRIPOS>MOLECULE
pyrazole
 9 9 0 0 0
****
USER_CHARGES
INVALID_CHARGES
Pose:  30 Cluster:  30 Fr_nu: 2355357 TotEn:   -11.53
@<TRIPOS>ATOM
      1 C1        -56.9215    4.1073  -39.0430 C.2    1 LIG      -0.25100
      2 C2        -57.4095    4.5505  -37.7992 C.2    1 LIG       0.13200
      3 C3        -57.8403    3.1754  -39.4600 C.2    1 LIG      -0.03800
      4 N1        -58.5499    3.9499  -37.4490 N.2    1 LIG      -0.57800
      5 N2        -58.7862    3.1196  -38.4790 N.pl3  1 LIG      -0.05900
      6 H1        -56.0292    4.4195  -39.5652 H      1 LIG       0.15700
      7 H2        -56.9815    5.2859  -37.1331 H      1 LIG       0.15600
      8 H3        -57.9035    2.5592  -40.3453 H      1 LIG       0.15900
      9 H4        -59.6147    2.5388  -38.4463 H      1 LIG       0.32200
@<TRIPOS>BOND
      1       1       2 1
      2       1       3 2
      3       2       4 2
      4       3       5 1
      5       4       5 1
      6       1       6 1
      7       2       7 1
      8       3       8 1
      9       5       9 1
@<TRIPOS>ALT_TYPE
CGenFF_4.0_ALT_TYPE_SET
CGenFF_4.0 1 CG2R51 2 CG2R52 3 CG2R51 4 NG2R50 5 NG2R51 6 HGR51 7 HGR52 8 HGR52 9 HGP1
@<TRIPOS>MOLECULE
pyrazole
 9 9 0 0 0
****
USER_CHARGES
INVALID_CHARGES
Pose:  31 Cluster:  31 Fr_nu: 741149 TotEn:   -11.44
@<TRIPOS>ATOM
      1 C1        -79.8258  -21.0324  -32.8491 C.2    1 LIG      -0.25100
      2 C2        -80.8453  -20.3744  -33.5630 C.2    1 LIG       0.13200
      3 C3        -79.5971  -20.2294  -31.7586 C.2    1 LIG      -0.03800
      4 N1        -81.2373  -19.2409  -32.9753 N.2    1 LIG      -0.57800
      5 N2        -80.4602  -19.1803  -31.8805 N.pl3  1 LIG      -0.05900
      6 H1        -79.3266  -21.9592  -33.0902 H      1 LIG       0.15700
      7 H2        -81.3186  -20.6734  -34.4873 H      1 LIG       0.15600
      8 H3        -78.9118  -20.3070  -30.9268 H      1 LIG       0.15900
      9 H4        -80.5706  -18.3902  -31.2574 H      1 LIG       0.32200
@<TRIPOS>BOND
      1       1       2 1
      2       1       3 2
      3       2       4 2
      4       3       5 1
      5       4       5 1
      6       1       6 1
      7       2       7 1
      8       3       8 1
      9       5       9 1
@<TRIPOS>ALT_TYPE
CGenFF_4.0_ALT_TYPE_SET
CGenFF_4.0 1 CG2R51 2 CG2R52 3 CG2R51 4 NG2R50 5 NG2R51 6 HGR51 7 HGR52 8 HGR52 9 HGP1
@<TRIPOS>MOLECULE
pyrazole
 9 9 0 0 0
****
USER_CHARGES
INVALID_CHARGES
Pose:  32 Cluster:  32 Fr_nu: 631313 TotEn:   -11.41
@<TRIPOS>ATOM
      1 C1        -51.2418  -13.4078  -28.4479 C.2    1 LIG      -0.25100
      2 C2        -51.6237  -12.0780  -28.7079 C.2    1 LIG       0.13200
      3 C3        -49.8704  -13.3651  -28.3850 C.2    1 LIG      -0.03800
      4 N1        -50.5793  -11.2509  -28.8033 N.2    1 LIG      -0.57800
      5 N2        -49.5276  -12.0630  -28.6022 N.pl3  1 LIG      -0.05900
      6 H1        -51.8717  -14.2761  -28.3228 H      1 LIG       0.15700
      7 H2        -52.6195  -11.6771  -28.8322 H      1 LIG       0.15600
      8 H3        -49.1244  -14.1272  -28.2115 H      1 LIG       0.15900
      9 H4        -48.5991  -11.6605  -28.6288 H      1 LIG       0.32200
@<TRIPOS>BOND
      1       1       2 1
      2       1       3 2
      3       2       4 2
      4       3       5 1
      5       4       5 1
      6       1       6 1
      7       2       7 1
      8       3       8 1
      9       5       9 1
@<TRIPOS>ALT_TYPE
CGenFF_4.0_ALT_TYPE_SET
CGenFF_4.0 1 CG2R51 2 CG2R52 3 CG2R51 4 NG2R50 5 NG2R51 6 HGR51 7 HGR52 8 HGR52 9 HGP1
@<TRIPOS>MOLECULE
pyrazole
 9 9 0 0 0
****
USER_CHARGES
INVALID_CHARGES
Pose:  33 Cluster:  33 Fr_nu:  23184 TotEn:   -11.10
@<TRIPOS>ATOM
      1 C1        -87.4215  -25.1233  -34.1234 C.2    1 LIG      -0.25100
      2 C2        -86.0139  -25.1126  -34.1408 C.2    1 LIG       0.13200
      3 C3        -87.7755  -25.6812  -35.3275 C.2    1 LIG      -0.03800
      4 N1        -85.5082  -25.6233  -35.2665 N.2    1 LIG      -0.57800
      5 N2        -86.6039  -25.9603  -35.9678 N.pl3  1 LIG      -0.05900
      6 H1        -88.0870  -24.7761  -33.3469 H      1 LIG       0.15700
      7 H2        -85.3354  -24.7534  -33.3802 H      1 LIG       0.15600
      8 H3        -88.7337  -25.8978  -35.7772 H      1 LIG       0.15900
      9 H4        -86.4788  -26.3769  -36.8819 H      1 LIG       0.32200
@<TRIPOS>BOND
      1       1       2 1
      2       1       3 2
      3       2       4 2
      4       3       5 1
      5       4       5 1
      6       1       6 1
      7       2       7 1
      8       3       8 1
      9       5       9 1
@<TRIPOS>ALT_TYPE
CGenFF_4.0_ALT_TYPE_SET
CGenFF_4.0 1 CG2R51 2 CG2R52 3 CG2R51 4 NG2R50 5 NG2R51 6 HGR51 7 HGR52 8 HGR52 9 HGP1
@<TRIPOS>MOLECULE
pyrazole
 9 9 0 0 0
****
USER_CHARGES
INVALID_CHARGES
Pose:  34 Cluster:  34 Fr_nu: 1336299 TotEn:   -10.76
@<TRIPOS>ATOM
      1 C1        -82.8855    7.1981  -47.9585 C.2    1 LIG      -0.25100
      2 C2        -82.6162    6.9518  -49.3181 C.2    1 LIG       0.13200
      3 C3        -84.1799    6.7736  -47.7826 C.2    1 LIG      -0.03800
      4 N1        -83.6557    6.4125  -49.9603 N.2    1 LIG      -0.57800
      5 N2        -84.5910    6.3163  -49.0001 N.pl3  1 LIG      -0.05900
      6 H1        -82.2332    7.6230  -47.2100 H      1 LIG       0.15700
      7 H2        -81.7058    7.1433  -49.8680 H      1 LIG       0.15600
      8 H3        -84.8315    6.7582  -46.9209 H      1 LIG       0.15900
      9 H4        -85.4931    5.9288  -49.2466 H      1 LIG       0.32200
@<TRIPOS>BOND
      1       1       2 1
      2       1       3 2
      3       2       4 2
      4       3       5 1
      5       4       5 1
      6       1       6 1
      7       2       7 1
      8       3       8 1
      9       5       9 1
@<TRIPOS>ALT_TYPE
CGenFF_4.0_ALT_TYPE_SET
CGenFF_4.0 1 CG2R51 2 CG2R52 3 CG2R51 4 NG2R50 5 NG2R51 6 HGR51 7 HGR52 8 HGR52 9 HGP1
@<TRIPOS>MOLECULE
pyrazole
 9 9 0 0 0
****
USER_CHARGES
INVALID_CHARGES
Pose:  35 Cluster:  35 Fr_nu: 1789495 TotEn:   -10.74
@<TRIPOS>ATOM
      1 C1        -49.7378  -11.2636  -43.0765 C.2    1 LIG      -0.25100
      2 C2        -49.2314  -11.2575  -44.3900 C.2    1 LIG       0.13200
      3 C3        -50.9340  -11.9315  -43.1728 C.2    1 LIG      -0.03800
      4 N1        -50.0397  -11.8728  -45.2571 N.2    1 LIG      -0.57800
      5 N2        -51.0662  -12.2720  -44.4869 N.pl3  1 LIG      -0.05900
      6 H1        -49.2976  -10.8436  -42.1842 H      1 LIG       0.15700
      7 H2        -48.3072  -10.8299  -44.7517 H      1 LIG       0.15600
      8 H3        -51.6873  -12.1873  -42.4416 H      1 LIG       0.15900
      9 H4        -51.8285  -12.7729  -44.9259 H      1 LIG       0.32200
@<TRIPOS>BOND
      1       1       2 1
      2       1       3 2
      3       2       4 2
      4       3       5 1
      5       4       5 1
      6       1       6 1
      7       2       7 1
      8       3       8 1
      9       5       9 1
@<TRIPOS>ALT_TYPE
CGenFF_4.0_ALT_TYPE_SET
CGenFF_4.0 1 CG2R51 2 CG2R52 3 CG2R51 4 NG2R50 5 NG2R51 6 HGR51 7 HGR52 8 HGR52 9 HGP1
@<TRIPOS>MOLECULE
pyrazole
 9 9 0 0 0
****
USER_CHARGES
INVALID_CHARGES
Pose:  36 Cluster:  36 Fr_nu: 368028 TotEn:   -10.64
@<TRIPOS>ATOM
      1 C1        -58.5375  -19.4872  -23.9793 C.2    1 LIG      -0.25100
      2 C2        -58.8876  -20.7648  -24.4555 C.2    1 LIG       0.13200
      3 C3        -59.7360  -18.8294  -23.8478 C.2    1 LIG      -0.03800
      4 N1        -60.2054  -20.9123  -24.6154 N.2    1 LIG      -0.57800
      5 N2        -60.6940  -19.7187  -24.2376 N.pl3  1 LIG      -0.05900
      6 H1        -57.5543  -19.0970  -23.7611 H      1 LIG       0.15700
      7 H2        -58.2373  -21.5946  -24.6931 H      1 LIG       0.15600
      8 H3        -59.9877  -17.8306  -23.5216 H      1 LIG       0.15900
      9 H4        -61.6959  -19.5780  -24.2725 H      1 LIG       0.32200
@<TRIPOS>BOND
      1       1       2 1
      2       1       3 2
      3       2       4 2
      4       3       5 1
      5       4       5 1
      6       1       6 1
      7       2       7 1
      8       3       8 1
      9       5       9 1
@<TRIPOS>ALT_TYPE
CGenFF_4.0_ALT_TYPE_SET
CGenFF_4.0 1 CG2R51 2 CG2R52 3 CG2R51 4 NG2R50 5 NG2R51 6 HGR51 7 HGR52 8 HGR52 9 HGP1
@<TRIPOS>MOLECULE
pyrazole
 9 9 0 0 0
****
USER_CHARGES
INVALID_CHARGES
Pose:  37 Cluster:  37 Fr_nu: 2798255 TotEn:   -10.56
@<TRIPOS>ATOM
      1 C1        -80.1532  -21.1463  -33.3367 C.2    1 LIG      -0.25100
      2 C2        -80.6693  -20.0687  -32.5923 C.2    1 LIG       0.13200
      3 C3        -78.8231  -21.1921  -32.9973 C.2    1 LIG      -0.03800
      4 N1        -79.7428  -19.4730  -31.8370 N.2    1 LIG      -0.57800
      5 N2        -78.6309  -20.1788  -32.1048 N.pl3  1 LIG      -0.05900
      6 H1        -80.6720  -21.7994  -34.0227 H      1 LIG       0.15700
      7 H2        -81.6820  -19.6922  -32.5691 H      1 LIG       0.15600
      8 H3        -78.0138  -21.8383  -33.3054 H      1 LIG       0.15900
      9 H4        -77.7707  -19.9120  -31.6425 H      1 LIG       0.32200
@<TRIPOS>BOND
      1       1       2 1
      2       1       3 2
      3       2       4 2
      4       3       5 1
      5       4       5 1
      6       1       6 1
      7       2       7 1
      8       3       8 1
      9       5       9 1
@<TRIPOS>ALT_TYPE
CGenFF_4.0_ALT_TYPE_SET
CGenFF_4.0 1 CG2R51 2 CG2R52 3 CG2R51 4 NG2R50 5 NG2R51 6 HGR51 7 HGR52 8 HGR52 9 HGP1
@<TRIPOS>MOLECULE
pyrazole
 9 9 0 0 0
****
USER_CHARGES
INVALID_CHARGES
Pose:  38 Cluster:  38 Fr_nu: 1284535 TotEn:   -10.35
@<TRIPOS>ATOM
      1 C1        -50.0276  -12.8359  -28.8159 C.2    1 LIG      -0.25100
      2 C2        -50.9588  -12.3601  -27.8734 C.2    1 LIG       0.13200
      3 C3        -50.3504  -12.1802  -29.9787 C.2    1 LIG      -0.03800
      4 N1        -51.8092  -11.4706  -28.3925 N.2    1 LIG      -0.57800
      5 N2        -51.4137  -11.3821  -29.6738 N.pl3  1 LIG      -0.05900
      6 H1        -49.2329  -13.5532  -28.6730 H      1 LIG       0.15700
      7 H2        -51.0535  -12.6249  -26.8300 H      1 LIG       0.15600
      8 H3        -49.9303  -12.2105  -30.9737 H      1 LIG       0.15900
      9 H4        -51.9178  -10.7559  -30.2890 H      1 LIG       0.32200
@<TRIPOS>BOND
      1       1       2 1
      2       1       3 2
      3       2       4 2
      4       3       5 1
      5       4       5 1
      6       1       6 1
      7       2       7 1
      8       3       8 1
      9       5       9 1
@<TRIPOS>ALT_TYPE
CGenFF_4.0_ALT_TYPE_SET
CGenFF_4.0 1 CG2R51 2 CG2R52 3 CG2R51 4 NG2R50 5 NG2R51 6 HGR51 7 HGR52 8 HGR52 9 HGP1
@<TRIPOS>MOLECULE
pyrazole
 9 9 0 0 0
****
USER_CHARGES
INVALID_CHARGES
Pose:  39 Cluster:  39 Fr_nu: 6152277 TotEn:   -10.28
@<TRIPOS>ATOM
      1 C1        -87.3199  -22.7611  -36.0356 C.2    1 LIG      -0.25100
      2 C2        -87.6660  -23.2686  -37.3022 C.2    1 LIG       0.13200
      3 C3        -88.4320  -22.0653  -35.6288 C.2    1 LIG      -0.03800
      4 N1        -88.9015  -22.9247  -37.6755 N.2    1 LIG      -0.57800
      5 N2        -89.3415  -22.1936  -36.6372 N.pl3  1 LIG      -0.05900
      6 H1        -86.3943  -22.8827  -35.4924 H      1 LIG       0.15700
      7 H2        -87.0693  -23.8743  -37.9692 H      1 LIG       0.15600
      8 H3        -88.6523  -21.5012  -34.7341 H      1 LIG       0.15900
      9 H4        -90.2766  -21.8087  -36.6839 H      1 LIG       0.32200
@<TRIPOS>BOND
      1       1       2 1
      2       1       3 2
      3       2       4 2
      4       3       5 1
      5       4       5 1
      6       1       6 1
      7       2       7 1
      8       3       8 1
      9       5       9 1
@<TRIPOS>ALT_TYPE
CGenFF_4.0_ALT_TYPE_SET
CGenFF_4.0 1 CG2R51 2 CG2R52 3 CG2R51 4 NG2R50 5 NG2R51 6 HGR51 7 HGR52 8 HGR52 9 HGP1
@<TRIPOS>MOLECULE
pyrazole
 9 9 0 0 0
****
USER_CHARGES
INVALID_CHARGES
Pose:  40 Cluster:  40 Fr_nu: 256278 TotEn:   -10.25
@<TRIPOS>ATOM
      1 C1        -50.1255  -13.0010  -42.3795 C.2    1 LIG      -0.25100
      2 C2        -50.5765  -12.2263  -43.4649 C.2    1 LIG       0.13200
      3 C3        -49.3509  -12.1398  -41.6414 C.2    1 LIG      -0.03800
      4 N1        -50.1261  -10.9695  -43.4238 N.2    1 LIG      -0.57800
      5 N2        -49.3841  -10.9479  -42.3036 N.pl3  1 LIG      -0.05900
      6 H1        -50.3329  -14.0382  -42.1615 H      1 LIG       0.15700
      7 H2        -51.2142  -12.5252  -44.2845 H      1 LIG       0.15600
      8 H3        -48.7898  -12.2655  -40.7266 H      1 LIG       0.15900
      9 H4        -48.9240  -10.0826  -42.0500 H      1 LIG       0.32200
@<TRIPOS>BOND
      1       1       2 1
      2       1       3 2
      3       2       4 2
      4       3       5 1
      5       4       5 1
      6       1       6 1
      7       2       7 1
      8       3       8 1
      9       5       9 1
@<TRIPOS>ALT_TYPE
CGenFF_4.0_ALT_TYPE_SET
CGenFF_4.0 1 CG2R51 2 CG2R52 3 CG2R51 4 NG2R50 5 NG2R51 6 HGR51 7 HGR52 8 HGR52 9 HGP1
@<TRIPOS>MOLECULE
pyrazole
 9 9 0 0 0
****
USER_CHARGES
INVALID_CHARGES
Pose:  41 Cluster:  41 Fr_nu: 2798164 TotEn:   -10.20
@<TRIPOS>ATOM
      1 C1        -81.4127  -21.0313  -33.3011 C.2    1 LIG      -0.25100
      2 C2        -80.6693  -20.0687  -32.5923 C.2    1 LIG       0.13200
      3 C3        -80.4761  -21.9379  -33.7341 C.2    1 LIG      -0.03800
      4 N1        -79.3614  -20.3384  -32.5735 N.2    1 LIG      -0.57800
      5 N2        -79.2754  -21.4810  -33.2758 N.pl3  1 LIG      -0.05900
      6 H1        -82.4783  -21.0647  -33.4738 H      1 LIG       0.15700
      7 H2        -81.0261  -19.1814  -32.0891 H      1 LIG       0.15600
      8 H3        -80.5538  -22.8450  -34.3158 H      1 LIG       0.15900
      9 H4        -78.3613  -21.8960  -33.4063 H      1 LIG       0.32200
@<TRIPOS>BOND
      1       1       2 1
      2       1       3 2
      3       2       4 2
      4       3       5 1
      5       4       5 1
      6       1       6 1
      7       2       7 1
      8       3       8 1
      9       5       9 1
@<TRIPOS>ALT_TYPE
CGenFF_4.0_ALT_TYPE_SET
CGenFF_4.0 1 CG2R51 2 CG2R52 3 CG2R51 4 NG2R50 5 NG2R51 6 HGR51 7 HGR52 8 HGR52 9 HGP1
@<TRIPOS>MOLECULE
pyrazole
 9 9 0 0 0
****
USER_CHARGES
INVALID_CHARGES
Pose:  42 Cluster:  42 Fr_nu: 509900 TotEn:   -10.07
@<TRIPOS>ATOM
      1 C1        -51.3470  -11.7260  -28.8351 C.2    1 LIG      -0.25100
      2 C2        -51.0130  -10.4166  -29.2296 C.2    1 LIG       0.13200
      3 C3        -50.1570  -12.2746  -28.4234 C.2    1 LIG      -0.03800
      4 N1        -49.7128  -10.1493  -29.0816 N.2    1 LIG      -0.57800
      5 N2        -49.2192  -11.2983  -28.5894 N.pl3  1 LIG      -0.05900
      6 H1        -52.3146  -12.2056  -28.8465 H      1 LIG       0.15700
      7 H2        -51.6628   -9.6461  -29.6193 H      1 LIG       0.15600
      8 H3        -49.8986  -13.2504  -28.0381 H      1 LIG       0.15900
      9 H4        -48.2279  -11.3478  -28.3902 H      1 LIG       0.32200
@<TRIPOS>BOND
      1       1       2 1
      2       1       3 2
      3       2       4 2
      4       3       5 1
      5       4       5 1
      6       1       6 1
      7       2       7 1
      8       3       8 1
      9       5       9 1
@<TRIPOS>ALT_TYPE
CGenFF_4.0_ALT_TYPE_SET
CGenFF_4.0 1 CG2R51 2 CG2R52 3 CG2R51 4 NG2R50 5 NG2R51 6 HGR51 7 HGR52 8 HGR52 9 HGP1
@<TRIPOS>MOLECULE
pyrazole
 9 9 0 0 0
****
USER_CHARGES
INVALID_CHARGES
Pose:  43 Cluster:  43 Fr_nu: 671938 TotEn:    -9.86
@<TRIPOS>ATOM
      1 C1        -65.8553    0.2885  -28.5639 C.2    1 LIG      -0.25100
      2 C2        -66.7621   -0.6965  -28.1289 C.2    1 LIG       0.13200
      3 C3        -64.6571   -0.3735  -28.6765 C.2    1 LIG      -0.03800
      4 N1        -66.1891   -1.8933  -27.9757 N.2    1 LIG      -0.57800
      5 N2        -64.9094   -1.6647  -28.3165 N.pl3  1 LIG      -0.05900
      6 H1        -66.0431    1.3322  -28.7683 H      1 LIG       0.15700
      7 H2        -67.8165   -0.5921  -27.9166 H      1 LIG       0.15600
      8 H3        -63.6697   -0.0490  -28.9714 H      1 LIG       0.15900
      9 H4        -64.2576   -2.4384  -28.2786 H      1 LIG       0.32200
@<TRIPOS>BOND
      1       1       2 1
      2       1       3 2
      3       2       4 2
      4       3       5 1
      5       4       5 1
      6       1       6 1
      7       2       7 1
      8       3       8 1
      9       5       9 1
@<TRIPOS>ALT_TYPE
CGenFF_4.0_ALT_TYPE_SET
CGenFF_4.0 1 CG2R51 2 CG2R52 3 CG2R51 4 NG2R50 5 NG2R51 6 HGR51 7 HGR52 8 HGR52 9 HGP1
@<TRIPOS>MOLECULE
pyrazole
 9 9 0 0 0
****
USER_CHARGES
INVALID_CHARGES
Pose:  44 Cluster:  44 Fr_nu: 10272330 TotEn:    -9.33
@<TRIPOS>ATOM
      1 C1        -42.9205   -0.2728  -48.3235 C.2    1 LIG      -0.25100
      2 C2        -43.1899   -0.2792  -46.9418 C.2    1 LIG       0.13200
      3 C3        -41.6262    0.1767  -48.4189 C.2    1 LIG      -0.03800
      4 N1        -42.1502    0.1332  -46.2118 N.2    1 LIG      -0.57800
      5 N2        -41.2148    0.4030  -47.1383 N.pl3  1 LIG      -0.05900
      6 H1        -43.5724   -0.5550  -49.1370 H      1 LIG       0.15700
      7 H2        -44.1007   -0.5668  -46.4363 H      1 LIG       0.15600
      8 H3        -40.9763    0.3541  -49.2636 H      1 LIG       0.15900
      9 H4        -40.3137    0.7419  -46.8253 H      1 LIG       0.32200
@<TRIPOS>BOND
      1       1       2 1
      2       1       3 2
      3       2       4 2
      4       3       5 1
      5       4       5 1
      6       1       6 1
      7       2       7 1
      8       3       8 1
      9       5       9 1
@<TRIPOS>ALT_TYPE
CGenFF_4.0_ALT_TYPE_SET
CGenFF_4.0 1 CG2R51 2 CG2R52 3 CG2R51 4 NG2R50 5 NG2R51 6 HGR51 7 HGR52 8 HGR52 9 HGP1
@<TRIPOS>MOLECULE
pyrazole
 9 9 0 0 0
****
USER_CHARGES
INVALID_CHARGES
Pose:  45 Cluster:  45 Fr_nu: 10276143 TotEn:    -8.78
@<TRIPOS>ATOM
      1 C1        -44.8790    2.3019  -43.2340 C.2    1 LIG      -0.25100
      2 C2        -43.7399    1.4755  -43.2695 C.2    1 LIG       0.13200
      3 C3        -44.6903    3.1912  -44.2636 C.2    1 LIG      -0.03800
      4 N1        -42.8905    1.8098  -44.2444 N.2    1 LIG      -0.57800
      5 N2        -43.4962    2.8561  -44.8314 N.pl3  1 LIG      -0.05900
      6 H1        -45.7200    2.2592  -42.5577 H      1 LIG       0.15700
      7 H2        -43.4930    0.6439  -42.6251 H      1 LIG       0.15600
      8 H3        -45.2835    4.0150  -44.6336 H      1 LIG       0.15900
      9 H4        -43.0356    3.2978  -45.6172 H      1 LIG       0.32200
@<TRIPOS>BOND
      1       1       2 1
      2       1       3 2
      3       2       4 2
      4       3       5 1
      5       4       5 1
      6       1       6 1
      7       2       7 1
      8       3       8 1
      9       5       9 1
@<TRIPOS>ALT_TYPE
CGenFF_4.0_ALT_TYPE_SET
CGenFF_4.0 1 CG2R51 2 CG2R52 3 CG2R51 4 NG2R50 5 NG2R51 6 HGR51 7 HGR52 8 HGR52 9 HGP1
@<TRIPOS>MOLECULE
pyrazole
 9 9 0 0 0
****
USER_CHARGES
INVALID_CHARGES
Pose:  46 Cluster:  46 Fr_nu: 409247 TotEn:    -8.55
@<TRIPOS>ATOM
      1 C1        -63.9533   -0.1148  -26.3314 C.2    1 LIG      -0.25100
      2 C2        -64.6744   -1.3041  -26.5489 C.2    1 LIG       0.13200
      3 C3        -63.9829    0.5312  -27.5431 C.2    1 LIG      -0.03800
      4 N1        -65.1290   -1.4099  -27.8003 N.2    1 LIG      -0.57800
      5 N2        -64.6927   -0.2788  -28.3801 N.pl3  1 LIG      -0.05900
      6 H1        -63.4788    0.2275  -25.4235 H      1 LIG       0.15700
      7 H2        -64.8871   -2.0984  -25.8478 H      1 LIG       0.15600
      8 H3        -63.5702    1.4718  -27.8783 H      1 LIG       0.15900
      9 H4        -64.9146   -0.1236  -29.3555 H      1 LIG       0.32200
@<TRIPOS>BOND
      1       1       2 1
      2       1       3 2
      3       2       4 2
      4       3       5 1
      5       4       5 1
      6       1       6 1
      7       2       7 1
      8       3       8 1
      9       5       9 1
@<TRIPOS>ALT_TYPE
CGenFF_4.0_ALT_TYPE_SET
CGenFF_4.0 1 CG2R51 2 CG2R52 3 CG2R51 4 NG2R50 5 NG2R51 6 HGR51 7 HGR52 8 HGR52 9 HGP1
@<TRIPOS>MOLECULE
pyrazole
 9 9 0 0 0
****
USER_CHARGES
INVALID_CHARGES
Pose:  47 Cluster:  47 Fr_nu: 8443343 TotEn:    -7.26
@<TRIPOS>ATOM
      1 C1        -76.2401   -6.5960  -59.3330 C.2    1 LIG      -0.25100
      2 C2        -76.1467   -7.0282  -60.6695 C.2    1 LIG       0.13200
      3 C3        -77.4891   -6.9992  -58.9282 C.2    1 LIG      -0.03800
      4 N1        -77.2486   -7.6578  -61.0860 N.2    1 LIG      -0.57800
      5 N2        -78.0461   -7.6244  -60.0049 N.pl3  1 LIG      -0.05900
      6 H1        -75.5051   -6.0670  -58.7444 H      1 LIG       0.15700
      7 H2        -75.3219   -6.9101  -61.3576 H      1 LIG       0.15600
      8 H3        -78.0205   -6.8979  -57.9929 H      1 LIG       0.15900
      9 H4        -78.9632   -8.0477  -60.0723 H      1 LIG       0.32200
@<TRIPOS>BOND
      1       1       2 1
      2       1       3 2
      3       2       4 2
      4       3       5 1
      5       4       5 1
      6       1       6 1
      7       2       7 1
      8       3       8 1
      9       5       9 1
@<TRIPOS>ALT_TYPE
CGenFF_4.0_ALT_TYPE_SET
CGenFF_4.0 1 CG2R51 2 CG2R52 3 CG2R51 4 NG2R50 5 NG2R51 6 HGR51 7 HGR52 8 HGR52 9 HGP1
@<TRIPOS>MOLECULE
pyrazole
 9 9 0 0 0
****
USER_CHARGES
INVALID_CHARGES
Pose:  48 Cluster:  48 Fr_nu: 10682030 TotEn:    -4.23
@<TRIPOS>ATOM
      1 C1        -41.5606   -5.4036  -48.7035 C.2    1 LIG      -0.25100
      2 C2        -40.5010   -4.7357  -48.0609 C.2    1 LIG       0.13200
      3 C3        -41.4616   -6.7027  -48.2687 C.2    1 LIG      -0.03800
      4 N1        -39.7819   -5.5436  -47.2773 N.2    1 LIG      -0.57800
      5 N2        -40.3906   -6.7327  -47.4246 N.pl3  1 LIG      -0.05900
      6 H1        -42.2942   -5.0005  -49.3859 H      1 LIG       0.15700
      7 H2        -40.2225   -3.6939  -48.1313 H      1 LIG       0.15600
      8 H3        -42.0421   -7.5889  -48.4809 H      1 LIG       0.15900
      9 H4        -40.0197   -7.5271  -46.9186 H      1 LIG       0.32200
@<TRIPOS>BOND
      1       1       2 1
      2       1       3 2
      3       2       4 2
      4       3       5 1
      5       4       5 1
      6       1       6 1
      7       2       7 1
      8       3       8 1
      9       5       9 1
@<TRIPOS>ALT_TYPE
CGenFF_4.0_ALT_TYPE_SET
CGenFF_4.0 1 CG2R51 2 CG2R52 3 CG2R51 4 NG2R50 5 NG2R51 6 HGR51 7 HGR52 8 HGR52 9 HGP1
@<TRIPOS>MOLECULE
4_lactone
 9 9 0 0 0
****
USER_CHARGES
INVALID_CHARGES
Pose:   1 Cluster:   1 Fr_nu: 6623189 TotEn:   -24.80
@<TRIPOS>ATOM
      1 C1        -52.1321   10.7023  -29.1241 C.2    1 LIG       0.04000
      2 C2        -53.2269   10.2580  -30.1106 C.3    1 LIG       0.11000
      3 C3        -54.0697   11.2809  -29.3548 C.3    1 LIG       0.08100
      4 O1        -50.9737   10.4364  -28.8965 O.2    1 LIG      -0.32000
      5 O2        -52.9404   11.5964  -28.4941 O.3    1 LIG      -0.27100
      6 H1        -53.0119   10.4987  -31.1528 H      1 LIG       0.09000
      7 H2        -53.5315    9.2162  -29.9980 H      1 LIG       0.09000
      8 H3        -54.3905   12.1510  -29.9340 H      1 LIG       0.09000
      9 H4        -54.9080   10.8720  -28.7840 H      1 LIG       0.09000
@<TRIPOS>BOND
      1       1       2 1
      2       1       4 2
      3       1       5 1
      4       2       3 1
      5       3       5 1
      6       2       6 1
      7       2       7 1
      8       3       8 1
      9       3       9 1
@<TRIPOS>ALT_TYPE
CGenFF_4.0_ALT_TYPE_SET
CGenFF_4.0 1 CG2O4 2 CG3C41 3 CG3C41 4 OG2D1 5 OG3C51 6 HGA2 7 HGA2 8 HGA2 9 HGA2
@<TRIPOS>MOLECULE
4_lactone
 9 9 0 0 0
****
USER_CHARGES
INVALID_CHARGES
Pose:   2 Cluster:   2 Fr_nu: 765123 TotEn:   -24.34
@<TRIPOS>ATOM
      1 C1        -50.8291    8.1022  -29.8110 C.2    1 LIG       0.04000
      2 C2        -51.9175    8.2912  -30.8828 C.3    1 LIG       0.11000
      3 C3        -51.7901    6.7770  -31.0205 C.3    1 LIG       0.08100
      4 O1        -50.1972    8.7967  -29.0477 O.2    1 LIG      -0.32000
      5 O2        -50.7668    6.7550  -29.9870 O.3    1 LIG      -0.27100
      6 H1        -52.8698    8.6528  -30.4919 H      1 LIG       0.09000
      7 H2        -51.5952    8.8749  -31.7466 H      1 LIG       0.09000
      8 H3        -52.6710    6.1990  -30.7280 H      1 LIG       0.09000
      9 H4        -51.4011    6.4216  -31.9786 H      1 LIG       0.09000
@<TRIPOS>BOND
      1       1       2 1
      2       1       4 2
      3       1       5 1
      4       2       3 1
      5       3       5 1
      6       2       6 1
      7       2       7 1
      8       3       8 1
      9       3       9 1
@<TRIPOS>ALT_TYPE
CGenFF_4.0_ALT_TYPE_SET
CGenFF_4.0 1 CG2O4 2 CG3C41 3 CG3C41 4 OG2D1 5 OG3C51 6 HGA2 7 HGA2 8 HGA2 9 HGA2
@<TRIPOS>MOLECULE
4_lactone
 9 9 0 0 0
****
USER_CHARGES
INVALID_CHARGES
Pose:   3 Cluster:   3 Fr_nu: 7396540 TotEn:   -23.54
@<TRIPOS>ATOM
      1 C1        -51.2778   10.4734  -30.0718 C.2    1 LIG       0.04000
      2 C2        -52.6900   10.1567  -30.5959 C.3    1 LIG       0.11000
      3 C3        -52.1632   10.8001  -31.8751 C.3    1 LIG       0.08100
      4 O1        -50.6535   10.3310  -29.0451 O.2    1 LIG      -0.32000
      5 O2        -50.8746   11.0355  -31.2428 O.3    1 LIG      -0.27100
      6 H1        -52.9131    9.0905  -30.6590 H      1 LIG       0.09000
      7 H2        -53.4868   10.6998  -30.0850 H      1 LIG       0.09000
      8 H3        -52.0733   10.1344  -32.7379 H      1 LIG       0.09000
      9 H4        -52.6457   11.7375  -32.1649 H      1 LIG       0.09000
@<TRIPOS>BOND
      1       1       2 1
      2       1       4 2
      3       1       5 1
      4       2       3 1
      5       3       5 1
      6       2       6 1
      7       2       7 1
      8       3       8 1
      9       3       9 1
@<TRIPOS>ALT_TYPE
CGenFF_4.0_ALT_TYPE_SET
CGenFF_4.0 1 CG2O4 2 CG3C41 3 CG3C41 4 OG2D1 5 OG3C51 6 HGA2 7 HGA2 8 HGA2 9 HGA2
@<TRIPOS>MOLECULE
4_lactone
 9 9 0 0 0
****
USER_CHARGES
INVALID_CHARGES
Pose:   4 Cluster:   4 Fr_nu: 6398558 TotEn:   -22.79
@<TRIPOS>ATOM
      1 C1        -51.2465    9.4729  -29.7398 C.2    1 LIG       0.04000
      2 C2        -51.3374    8.1782  -30.5673 C.3    1 LIG       0.11000
      3 C3        -52.3778    8.9689  -31.3549 C.3    1 LIG       0.08100
      4 O1        -50.6277    9.8793  -28.7826 O.2    1 LIG      -0.32000
      5 O2        -52.1837   10.1181  -30.4848 O.3    1 LIG      -0.27100
      6 H1        -50.4227    7.9296  -31.1076 H      1 LIG       0.09000
      7 H2        -51.7159    7.3194  -30.0104 H      1 LIG       0.09000
      8 H3        -52.1137    9.1984  -32.3909 H      1 LIG       0.09000
      9 H4        -53.4017    8.5895  -31.2970 H      1 LIG       0.09000
@<TRIPOS>BOND
      1       1       2 1
      2       1       4 2
      3       1       5 1
      4       2       3 1
      5       3       5 1
      6       2       6 1
      7       2       7 1
      8       3       8 1
      9       3       9 1
@<TRIPOS>ALT_TYPE
CGenFF_4.0_ALT_TYPE_SET
CGenFF_4.0 1 CG2O4 2 CG3C41 3 CG3C41 4 OG2D1 5 OG3C51 6 HGA2 7 HGA2 8 HGA2 9 HGA2
@<TRIPOS>MOLECULE
4_lactone
 9 9 0 0 0
****
USER_CHARGES
INVALID_CHARGES
Pose:   5 Cluster:   5 Fr_nu: 1994841 TotEn:   -21.53
@<TRIPOS>ATOM
      1 C1        -51.8683    9.6072  -29.6486 C.2    1 LIG       0.04000
      2 C2        -52.9816    9.4510  -30.6999 C.3    1 LIG       0.11000
      3 C3        -52.2913    8.1172  -30.9690 C.3    1 LIG       0.08100
      4 O1        -51.5238   10.4268  -28.8277 O.2    1 LIG      -0.32000
      5 O2        -51.3030    8.4053  -29.9414 O.3    1 LIG      -0.27100
      6 H1        -53.9862    9.3878  -30.2789 H      1 LIG       0.09000
      7 H2        -52.9352   10.1811  -31.5095 H      1 LIG       0.09000
      8 H3        -52.8750    7.2246  -30.7280 H      1 LIG       0.09000
      9 H4        -51.8283    8.0161  -31.9544 H      1 LIG       0.09000
@<TRIPOS>BOND
      1       1       2 1
      2       1       4 2
      3       1       5 1
      4       2       3 1
      5       3       5 1
      6       2       6 1
      7       2       7 1
      8       3       8 1
      9       3       9 1
@<TRIPOS>ALT_TYPE
CGenFF_4.0_ALT_TYPE_SET
CGenFF_4.0 1 CG2O4 2 CG3C41 3 CG3C41 4 OG2D1 5 OG3C51 6 HGA2 7 HGA2 8 HGA2 9 HGA2
@<TRIPOS>MOLECULE
4_lactone
 9 9 0 0 0
****
USER_CHARGES
INVALID_CHARGES
Pose:   6 Cluster:   6 Fr_nu: 7401132 TotEn:   -21.11
@<TRIPOS>ATOM
      1 C1        -51.7430   11.2324  -28.8374 C.2    1 LIG       0.04000
      2 C2        -53.0966   11.8491  -28.4419 C.3    1 LIG       0.11000
      3 C3        -52.4218   13.1510  -28.8633 C.3    1 LIG       0.08100
      4 O1        -51.2356   10.1341  -28.8641 O.2    1 LIG      -0.32000
      5 O2        -51.2036   12.4287  -29.1947 O.3    1 LIG      -0.27100
      6 H1        -53.9324   11.5258  -29.0643 H      1 LIG       0.09000
      7 H2        -53.3336   11.7595  -27.3805 H      1 LIG       0.09000
      8 H3        -52.8496   13.6439  -29.7406 H      1 LIG       0.09000
      9 H4        -52.2537   13.8760  -28.0622 H      1 LIG       0.09000
@<TRIPOS>BOND
      1       1       2 1
      2       1       4 2
      3       1       5 1
      4       2       3 1
      5       3       5 1
      6       2       6 1
      7       2       7 1
      8       3       8 1
      9       3       9 1
@<TRIPOS>ALT_TYPE
CGenFF_4.0_ALT_TYPE_SET
CGenFF_4.0 1 CG2O4 2 CG3C41 3 CG3C41 4 OG2D1 5 OG3C51 6 HGA2 7 HGA2 8 HGA2 9 HGA2
@<TRIPOS>MOLECULE
4_lactone
 9 9 0 0 0
****
USER_CHARGES
INVALID_CHARGES
Pose:   7 Cluster:   7 Fr_nu: 7345993 TotEn:   -20.88
@<TRIPOS>ATOM
      1 C1        -75.7003  -13.5376  -55.1220 C.2    1 LIG       0.04000
      2 C2        -75.0174  -14.6780  -55.8981 C.3    1 LIG       0.11000
      3 C3        -73.7398  -13.9706  -55.4562 C.3    1 LIG       0.08100
      4 O1        -76.8281  -13.1849  -54.8614 O.2    1 LIG      -0.32000
      5 O2        -74.5227  -12.9584  -54.7647 O.3    1 LIG      -0.27100
      6 H1        -75.1823  -15.6685  -55.4712 H      1 LIG       0.09000
      7 H2        -75.2180  -14.6692  -56.9707 H      1 LIG       0.09000
      8 H3        -73.1035  -14.5299  -54.7650 H      1 LIG       0.09000
      9 H4        -73.1399  -13.5348  -56.2599 H      1 LIG       0.09000
@<TRIPOS>BOND
      1       1       2 1
      2       1       4 2
      3       1       5 1
      4       2       3 1
      5       3       5 1
      6       2       6 1
      7       2       7 1
      8       3       8 1
      9       3       9 1
@<TRIPOS>ALT_TYPE
CGenFF_4.0_ALT_TYPE_SET
CGenFF_4.0 1 CG2O4 2 CG3C41 3 CG3C41 4 OG2D1 5 OG3C51 6 HGA2 7 HGA2 8 HGA2 9 HGA2
@<TRIPOS>MOLECULE
4_lactone
 9 9 0 0 0
****
USER_CHARGES
INVALID_CHARGES
Pose:   8 Cluster:   8 Fr_nu: 7372907 TotEn:   -20.57
@<TRIPOS>ATOM
      1 C1        -52.6693   11.4620  -28.3821 C.2    1 LIG       0.04000
      2 C2        -54.1685   11.2526  -28.6609 C.3    1 LIG       0.11000
      3 C3        -54.3225   12.4667  -27.7498 C.3    1 LIG       0.08100
      4 O1        -51.6219   10.9419  -28.6933 O.2    1 LIG      -0.32000
      5 O2        -52.8799   12.5388  -27.5785 O.3    1 LIG      -0.27100
      6 H1        -54.4531   11.4035  -29.7033 H      1 LIG       0.09000
      7 H2        -54.5669   10.3140  -28.2721 H      1 LIG       0.09000
      8 H3        -54.7176   13.3686  -28.2253 H      1 LIG       0.09000
      9 H4        -54.8311   12.2819  -26.7997 H      1 LIG       0.09000
@<TRIPOS>BOND
      1       1       2 1
      2       1       4 2
      3       1       5 1
      4       2       3 1
      5       3       5 1
      6       2       6 1
      7       2       7 1
      8       3       8 1
      9       3       9 1
@<TRIPOS>ALT_TYPE
CGenFF_4.0_ALT_TYPE_SET
CGenFF_4.0 1 CG2O4 2 CG3C41 3 CG3C41 4 OG2D1 5 OG3C51 6 HGA2 7 HGA2 8 HGA2 9 HGA2
@<TRIPOS>MOLECULE
4_lactone
 9 9 0 0 0
****
USER_CHARGES
INVALID_CHARGES
Pose:   9 Cluster:   9 Fr_nu: 7285217 TotEn:   -20.51
@<TRIPOS>ATOM
      1 C1        -50.7134    3.5621  -18.0272 C.2    1 LIG       0.04000
      2 C2        -52.2187    3.7380  -17.7583 C.3    1 LIG       0.11000
      3 C3        -51.7367    4.1778  -16.3791 C.3    1 LIG       0.08100
      4 O1        -50.0049    3.2113  -18.9434 O.2    1 LIG      -0.32000
      5 O2        -50.3545    3.9634  -16.7783 O.3    1 LIG      -0.27100
      6 H1        -52.6919    4.5126  -18.3638 H      1 LIG       0.09000
      7 H2        -52.7880    2.8076  -17.7875 H      1 LIG       0.09000
      8 H3        -51.9247    5.2240  -16.1229 H      1 LIG       0.09000
      9 H4        -52.0212    3.5246  -15.5496 H      1 LIG       0.09000
@<TRIPOS>BOND
      1       1       2 1
      2       1       4 2
      3       1       5 1
      4       2       3 1
      5       3       5 1
      6       2       6 1
      7       2       7 1
      8       3       8 1
      9       3       9 1
@<TRIPOS>ALT_TYPE
CGenFF_4.0_ALT_TYPE_SET
CGenFF_4.0 1 CG2O4 2 CG3C41 3 CG3C41 4 OG2D1 5 OG3C51 6 HGA2 7 HGA2 8 HGA2 9 HGA2
@<TRIPOS>MOLECULE
4_lactone
 9 9 0 0 0
****
USER_CHARGES
INVALID_CHARGES
Pose:  10 Cluster:  10 Fr_nu: 7285022 TotEn:   -20.09
@<TRIPOS>ATOM
      1 C1        -51.5873    3.3910  -17.9805 C.2    1 LIG       0.04000
      2 C2        -52.2613    2.7542  -16.7520 C.3    1 LIG       0.11000
      3 C3        -53.3515    3.7811  -17.0436 C.3    1 LIG       0.08100
      4 O1        -50.5658    3.2476  -18.6133 O.2    1 LIG      -0.32000
      5 O2        -52.5960    4.2809  -18.1816 O.3    1 LIG      -0.27100
      6 H1        -52.5450    1.7098  -16.8908 H      1 LIG       0.09000
      7 H2        -51.7128    2.8964  -15.8194 H      1 LIG       0.09000
      8 H3        -54.3181    3.3717  -17.3498 H      1 LIG       0.09000
      9 H4        -53.4880    4.5533  -16.2816 H      1 LIG       0.09000
@<TRIPOS>BOND
      1       1       2 1
      2       1       4 2
      3       1       5 1
      4       2       3 1
      5       3       5 1
      6       2       6 1
      7       2       7 1
      8       3       8 1
      9       3       9 1
@<TRIPOS>ALT_TYPE
CGenFF_4.0_ALT_TYPE_SET
CGenFF_4.0 1 CG2O4 2 CG3C41 3 CG3C41 4 OG2D1 5 OG3C51 6 HGA2 7 HGA2 8 HGA2 9 HGA2
@<TRIPOS>MOLECULE
4_lactone
 9 9 0 0 0
****
USER_CHARGES
INVALID_CHARGES
Pose:  11 Cluster:  11 Fr_nu: 825076 TotEn:   -19.33
@<TRIPOS>ATOM
      1 C1        -55.9076  -21.6738  -34.1741 C.2    1 LIG       0.04000
      2 C2        -57.2065  -21.6194  -34.9982 C.3    1 LIG       0.11000
      3 C3        -56.2581  -21.2398  -36.1315 C.3    1 LIG       0.08100
      4 O1        -55.5831  -21.9129  -33.0331 O.2    1 LIG      -0.32000
      5 O2        -55.1210  -21.3300  -35.2290 O.3    1 LIG      -0.27100
      6 H1        -57.7083  -22.5825  -35.1030 H      1 LIG       0.09000
      7 H2        -57.9026  -20.8411  -34.6812 H      1 LIG       0.09000
      8 H3        -56.1829  -21.9627  -36.9484 H      1 LIG       0.09000
      9 H4        -56.3775  -20.2275  -36.5273 H      1 LIG       0.09000
@<TRIPOS>BOND
      1       1       2 1
      2       1       4 2
      3       1       5 1
      4       2       3 1
      5       3       5 1
      6       2       6 1
      7       2       7 1
      8       3       8 1
      9       3       9 1
@<TRIPOS>ALT_TYPE
CGenFF_4.0_ALT_TYPE_SET
CGenFF_4.0 1 CG2O4 2 CG3C41 3 CG3C41 4 OG2D1 5 OG3C51 6 HGA2 7 HGA2 8 HGA2 9 HGA2
@<TRIPOS>MOLECULE
4_lactone
 9 9 0 0 0
****
USER_CHARGES
INVALID_CHARGES
Pose:  12 Cluster:  12 Fr_nu: 3631789 TotEn:   -18.92
@<TRIPOS>ATOM
      1 C1        -46.9034  -12.7995  -41.4584 C.2    1 LIG       0.04000
      2 C2        -47.9824  -11.8319  -41.9769 C.3    1 LIG       0.11000
      3 C3        -46.8891  -11.4268  -42.9611 C.3    1 LIG       0.08100
      4 O1        -46.7984  -13.6398  -40.5941 O.2    1 LIG      -0.32000
      5 O2        -45.9759  -12.3889  -42.3644 O.3    1 LIG      -0.27100
      6 H1        -48.8521  -12.3263  -42.4123 H      1 LIG       0.09000
      7 H2        -48.2789  -11.0680  -41.2562 H      1 LIG       0.09000
      8 H3        -47.0880  -11.6573  -44.0112 H      1 LIG       0.09000
      9 H4        -46.5178  -10.4034  -42.8585 H      1 LIG       0.09000
@<TRIPOS>BOND
      1       1       2 1
      2       1       4 2
      3       1       5 1
      4       2       3 1
      5       3       5 1
      6       2       6 1
      7       2       7 1
      8       3       8 1
      9       3       9 1
@<TRIPOS>ALT_TYPE
CGenFF_4.0_ALT_TYPE_SET
CGenFF_4.0 1 CG2O4 2 CG3C41 3 CG3C41 4 OG2D1 5 OG3C51 6 HGA2 7 HGA2 8 HGA2 9 HGA2
@<TRIPOS>MOLECULE
4_lactone
 9 9 0 0 0
****
USER_CHARGES
INVALID_CHARGES
Pose:  13 Cluster:  13 Fr_nu: 6411212 TotEn:   -18.22
@<TRIPOS>ATOM
      1 C1        -52.8451   10.5724  -29.3949 C.2    1 LIG       0.04000
      2 C2        -54.3673   10.5157  -29.1741 C.3    1 LIG       0.11000
      3 C3        -54.4131   10.8095  -30.6706 C.3    1 LIG       0.08100
      4 O1        -51.8411   10.4511  -28.7303 O.2    1 LIG      -0.32000
      5 O2        -52.9598   10.8340  -30.7246 O.3    1 LIG      -0.27100
      6 H1        -54.7375    9.5346  -28.8725 H      1 LIG       0.09000
      7 H2        -54.7526   11.3029  -28.5240 H      1 LIG       0.09000
      8 H3        -54.8265   10.0143  -31.2970 H      1 LIG       0.09000
      9 H4        -54.8418   11.7763  -30.9485 H      1 LIG       0.09000
@<TRIPOS>BOND
      1       1       2 1
      2       1       4 2
      3       1       5 1
      4       2       3 1
      5       3       5 1
      6       2       6 1
      7       2       7 1
      8       3       8 1
      9       3       9 1
@<TRIPOS>ALT_TYPE
CGenFF_4.0_ALT_TYPE_SET
CGenFF_4.0 1 CG2O4 2 CG3C41 3 CG3C41 4 OG2D1 5 OG3C51 6 HGA2 7 HGA2 8 HGA2 9 HGA2
@<TRIPOS>MOLECULE
4_lactone
 9 9 0 0 0
****
USER_CHARGES
INVALID_CHARGES
Pose:  14 Cluster:  14 Fr_nu: 7333941 TotEn:   -18.01
@<TRIPOS>ATOM
      1 C1        -87.8625  -24.1643  -44.6514 C.2    1 LIG       0.04000
      2 C2        -87.1284  -25.1507  -45.5773 C.3    1 LIG       0.11000
      3 C3        -86.1382  -25.2201  -44.4187 C.3    1 LIG       0.08100
      4 O1        -88.8682  -23.4918  -44.6804 O.2    1 LIG      -0.32000
      5 O2        -86.9392  -24.2734  -43.6587 O.3    1 LIG      -0.27100
      6 H1        -87.6837  -26.0675  -45.7814 H      1 LIG       0.09000
      7 H2        -86.7514  -24.7013  -46.4974 H      1 LIG       0.09000
      8 H3        -86.0684  -26.1868  -43.9125 H      1 LIG       0.09000
      9 H4        -85.1400  -24.8254  -44.6271 H      1 LIG       0.09000
@<TRIPOS>BOND
      1       1       2 1
      2       1       4 2
      3       1       5 1
      4       2       3 1
      5       3       5 1
      6       2       6 1
      7       2       7 1
      8       3       8 1
      9       3       9 1
@<TRIPOS>ALT_TYPE
CGenFF_4.0_ALT_TYPE_SET
CGenFF_4.0 1 CG2O4 2 CG3C41 3 CG3C41 4 OG2D1 5 OG3C51 6 HGA2 7 HGA2 8 HGA2 9 HGA2
@<TRIPOS>MOLECULE
4_lactone
 9 9 0 0 0
****
USER_CHARGES
INVALID_CHARGES
Pose:  15 Cluster:  15 Fr_nu: 1352855 TotEn:   -17.84
@<TRIPOS>ATOM
      1 C1        -49.4566  -13.6680  -41.7855 C.2    1 LIG       0.04000
      2 C2        -50.0951  -12.4593  -42.4931 C.3    1 LIG       0.11000
      3 C3        -48.8307  -11.7461  -42.0237 C.3    1 LIG       0.08100
      4 O1        -49.7277  -14.8298  -41.5828 O.2    1 LIG      -0.32000
      5 O2        -48.3554  -12.9702  -41.3983 O.3    1 LIG      -0.27100
      6 H1        -50.1986  -12.5786  -43.5727 H      1 LIG       0.09000
      7 H2        -51.0277  -12.1194  -42.0397 H      1 LIG       0.09000
      8 H3        -48.1554  -11.4091  -42.8150 H      1 LIG       0.09000
      9 H4        -48.9828  -10.9518  -41.2878 H      1 LIG       0.09000
@<TRIPOS>BOND
      1       1       2 1
      2       1       4 2
      3       1       5 1
      4       2       3 1
      5       3       5 1
      6       2       6 1
      7       2       7 1
      8       3       8 1
      9       3       9 1
@<TRIPOS>ALT_TYPE
CGenFF_4.0_ALT_TYPE_SET
CGenFF_4.0 1 CG2O4 2 CG3C41 3 CG3C41 4 OG2D1 5 OG3C51 6 HGA2 7 HGA2 8 HGA2 9 HGA2
@<TRIPOS>MOLECULE
4_lactone
 9 9 0 0 0
****
USER_CHARGES
INVALID_CHARGES
Pose:  16 Cluster:  16 Fr_nu: 1962852 TotEn:   -17.75
@<TRIPOS>ATOM
      1 C1        -57.9519  -19.8843  -23.9779 C.2    1 LIG       0.04000
      2 C2        -59.1848  -19.6396  -24.8664 C.3    1 LIG       0.11000
      3 C3        -59.5417  -21.0638  -24.4511 C.3    1 LIG       0.08100
      4 O1        -56.9662  -19.2744  -23.6306 O.2    1 LIG      -0.32000
      5 O2        -58.3308  -21.1487  -23.6499 O.3    1 LIG      -0.27100
      6 H1        -59.8511  -18.8579  -24.4984 H      1 LIG       0.09000
      7 H2        -58.9512  -19.4979  -25.9229 H      1 LIG       0.09000
      8 H3        -60.4400  -21.1668  -23.8363 H      1 LIG       0.09000
      9 H4        -59.5432  -21.8035  -25.2564 H      1 LIG       0.09000
@<TRIPOS>BOND
      1       1       2 1
      2       1       4 2
      3       1       5 1
      4       2       3 1
      5       3       5 1
      6       2       6 1
      7       2       7 1
      8       3       8 1
      9       3       9 1
@<TRIPOS>ALT_TYPE
CGenFF_4.0_ALT_TYPE_SET
CGenFF_4.0 1 CG2O4 2 CG3C41 3 CG3C41 4 OG2D1 5 OG3C51 6 HGA2 7 HGA2 8 HGA2 9 HGA2
@<TRIPOS>MOLECULE
4_lactone
 9 9 0 0 0
****
USER_CHARGES
INVALID_CHARGES
Pose:  17 Cluster:  17 Fr_nu:    975 TotEn:   -17.17
@<TRIPOS>ATOM
      1 C1        -58.0010  -19.7641  -23.8218 C.2    1 LIG       0.04000
      2 C2        -59.0969  -19.6106  -24.8916 C.3    1 LIG       0.11000
      3 C3        -59.7958  -18.8047  -23.8008 C.3    1 LIG       0.08100
      4 O1        -56.9196  -20.2977  -23.7212 O.2    1 LIG      -0.32000
      5 O2        -58.6807  -19.0357  -22.8960 O.3    1 LIG      -0.27100
      6 H1        -58.7847  -19.0458  -25.7714 H      1 LIG       0.09000
      7 H2        -59.5799  -20.5481  -25.1721 H      1 LIG       0.09000
      8 H3        -59.9306  -17.7402  -24.0111 H      1 LIG       0.09000
      9 H4        -60.7227  -19.2379  -23.4149 H      1 LIG       0.09000
@<TRIPOS>BOND
      1       1       2 1
      2       1       4 2
      3       1       5 1
      4       2       3 1
      5       3       5 1
      6       2       6 1
      7       2       7 1
      8       3       8 1
      9       3       9 1
@<TRIPOS>ALT_TYPE
CGenFF_4.0_ALT_TYPE_SET
CGenFF_4.0 1 CG2O4 2 CG3C41 3 CG3C41 4 OG2D1 5 OG3C51 6 HGA2 7 HGA2 8 HGA2 9 HGA2
@<TRIPOS>MOLECULE
4_lactone
 9 9 0 0 0
****
USER_CHARGES
INVALID_CHARGES
Pose:  18 Cluster:  18 Fr_nu: 139503 TotEn:   -17.12
@<TRIPOS>ATOM
      1 C1        -47.8165  -13.5702  -41.2574 C.2    1 LIG       0.04000
      2 C2        -48.4102  -12.3485  -41.9814 C.3    1 LIG       0.11000
      3 C3        -49.7378  -13.0201  -41.6430 C.3    1 LIG       0.08100
      4 O1        -46.7191  -13.9945  -40.9746 O.2    1 LIG      -0.32000
      5 O2        -49.0345  -14.1133  -40.9904 O.3    1 LIG      -0.27100
      6 H1        -48.2192  -11.3979  -41.4810 H      1 LIG       0.09000
      7 H2        -48.1620  -12.2958  -43.0427 H      1 LIG       0.09000
      8 H3        -50.3781  -12.4773  -40.9424 H      1 LIG       0.09000
      9 H4        -50.3203  -13.3714  -42.4991 H      1 LIG       0.09000
@<TRIPOS>BOND
      1       1       2 1
      2       1       4 2
      3       1       5 1
      4       2       3 1
      5       3       5 1
      6       2       6 1
      7       2       7 1
      8       3       8 1
      9       3       9 1
@<TRIPOS>ALT_TYPE
CGenFF_4.0_ALT_TYPE_SET
CGenFF_4.0 1 CG2O4 2 CG3C41 3 CG3C41 4 OG2D1 5 OG3C51 6 HGA2 7 HGA2 8 HGA2 9 HGA2
@<TRIPOS>MOLECULE
4_lactone
 9 9 0 0 0
****
USER_CHARGES
INVALID_CHARGES
Pose:  19 Cluster:  19 Fr_nu: 7280252 TotEn:   -17.04
@<TRIPOS>ATOM
      1 C1        -50.3753    3.9569  -18.5409 C.2    1 LIG       0.04000
      2 C2        -50.0413    5.0250  -17.4841 C.3    1 LIG       0.11000
      3 C3        -51.5579    5.0849  -17.3277 C.3    1 LIG       0.08100
      4 O1        -49.7729    3.2380  -19.3054 O.2    1 LIG      -0.32000
      5 O2        -51.7178    4.0631  -18.3504 O.3    1 LIG      -0.27100
      6 H1        -49.4911    4.6429  -16.6229 H      1 LIG       0.09000
      7 H2        -49.5705    5.9216  -17.8906 H      1 LIG       0.09000
      8 H3        -51.9479    4.7529  -16.3617 H      1 LIG       0.09000
      9 H4        -52.0258    6.0274  -17.6249 H      1 LIG       0.09000
@<TRIPOS>BOND
      1       1       2 1
      2       1       4 2
      3       1       5 1
      4       2       3 1
      5       3       5 1
      6       2       6 1
      7       2       7 1
      8       3       8 1
      9       3       9 1
@<TRIPOS>ALT_TYPE
CGenFF_4.0_ALT_TYPE_SET
CGenFF_4.0 1 CG2O4 2 CG3C41 3 CG3C41 4 OG2D1 5 OG3C51 6 HGA2 7 HGA2 8 HGA2 9 HGA2
@<TRIPOS>MOLECULE
4_lactone
 9 9 0 0 0
****
USER_CHARGES
INVALID_CHARGES
Pose:  20 Cluster:  20 Fr_nu: 1636591 TotEn:   -16.79
@<TRIPOS>ATOM
      1 C1        -71.7927   -8.5720  -44.8241 C.2    1 LIG       0.04000
      2 C2        -71.6094   -7.8961  -46.1948 C.3    1 LIG       0.11000
      3 C3        -73.1340   -7.9481  -46.2220 C.3    1 LIG       0.08100
      4 O1        -71.0890   -8.9793  -43.9279 O.2    1 LIG      -0.32000
      5 O2        -73.1496   -8.5869  -44.9154 O.3    1 LIG      -0.27100
      6 H1        -71.1704   -6.8985  -46.1445 H      1 LIG       0.09000
      7 H2        -71.1002   -8.5176  -46.9332 H      1 LIG       0.09000
      8 H3        -73.6414   -6.9797  -46.2034 H      1 LIG       0.09000
      9 H4        -73.5703   -8.5931  -46.9897 H      1 LIG       0.09000
@<TRIPOS>BOND
      1       1       2 1
      2       1       4 2
      3       1       5 1
      4       2       3 1
      5       3       5 1
      6       2       6 1
      7       2       7 1
      8       3       8 1
      9       3       9 1
@<TRIPOS>ALT_TYPE
CGenFF_4.0_ALT_TYPE_SET
CGenFF_4.0 1 CG2O4 2 CG3C41 3 CG3C41 4 OG2D1 5 OG3C51 6 HGA2 7 HGA2 8 HGA2 9 HGA2
@<TRIPOS>MOLECULE
4_lactone
 9 9 0 0 0
****
USER_CHARGES
INVALID_CHARGES
Pose:  21 Cluster:  21 Fr_nu: 6464924 TotEn:   -16.30
@<TRIPOS>ATOM
      1 C1        -52.2492    3.3511  -18.1178 C.2    1 LIG       0.04000
      2 C2        -53.7260    3.7568  -17.9641 C.3    1 LIG       0.11000
      3 C3        -53.6741    2.8094  -16.7692 C.3    1 LIG       0.08100
      4 O1        -51.3273    3.6002  -18.8611 O.2    1 LIG      -0.32000
      5 O2        -52.2745    2.5211  -17.0407 O.3    1 LIG      -0.27100
      6 H1        -53.8760    4.8110  -17.7265 H      1 LIG       0.09000
      7 H2        -54.3629    3.4415  -18.7922 H      1 LIG       0.09000
      8 H3        -53.8070    3.2755  -15.7891 H      1 LIG       0.09000
      9 H4        -54.2926    1.9115  -16.8520 H      1 LIG       0.09000
@<TRIPOS>BOND
      1       1       2 1
      2       1       4 2
      3       1       5 1
      4       2       3 1
      5       3       5 1
      6       2       6 1
      7       2       7 1
      8       3       8 1
      9       3       9 1
@<TRIPOS>ALT_TYPE
CGenFF_4.0_ALT_TYPE_SET
CGenFF_4.0 1 CG2O4 2 CG3C41 3 CG3C41 4 OG2D1 5 OG3C51 6 HGA2 7 HGA2 8 HGA2 9 HGA2
@<TRIPOS>MOLECULE
4_lactone
 9 9 0 0 0
****
USER_CHARGES
INVALID_CHARGES
Pose:  22 Cluster:  22 Fr_nu: 3966175 TotEn:   -16.28
@<TRIPOS>ATOM
      1 C1        -72.0527  -22.4495  -37.8140 C.2    1 LIG       0.04000
      2 C2        -71.1447  -23.3298  -38.6915 C.3    1 LIG       0.11000
      3 C3        -72.4539  -23.6542  -39.4046 C.3    1 LIG       0.08100
      4 O1        -71.9313  -21.7088  -36.8648 O.2    1 LIG      -0.32000
      5 O2        -73.1817  -22.7837  -38.4946 O.3    1 LIG      -0.27100
      6 H1        -70.4127  -22.7707  -39.2764 H      1 LIG       0.09000
      7 H2        -70.6773  -24.1586  -38.1574 H      1 LIG       0.09000
      8 H3        -72.5281  -23.3084  -40.4392 H      1 LIG       0.09000
      9 H4        -72.7906  -24.6915  -39.3238 H      1 LIG       0.09000
@<TRIPOS>BOND
      1       1       2 1
      2       1       4 2
      3       1       5 1
      4       2       3 1
      5       3       5 1
      6       2       6 1
      7       2       7 1
      8       3       8 1
      9       3       9 1
@<TRIPOS>ALT_TYPE
CGenFF_4.0_ALT_TYPE_SET
CGenFF_4.0 1 CG2O4 2 CG3C41 3 CG3C41 4 OG2D1 5 OG3C51 6 HGA2 7 HGA2 8 HGA2 9 HGA2
@<TRIPOS>MOLECULE
4_lactone
 9 9 0 0 0
****
USER_CHARGES
INVALID_CHARGES
Pose:  23 Cluster:  23 Fr_nu: 1047019 TotEn:   -16.14
@<TRIPOS>ATOM
      1 C1        -76.6377  -12.2857  -45.0461 C.2    1 LIG       0.04000
      2 C2        -76.8705  -12.8220  -46.4700 C.3    1 LIG       0.11000
      3 C3        -77.8429  -13.7611  -45.7625 C.3    1 LIG       0.08100
      4 O1        -75.9634  -11.4350  -44.5114 O.2    1 LIG      -0.32000
      5 O2        -77.5191  -13.1537  -44.4811 O.3    1 LIG      -0.27100
      6 H1        -77.3215  -12.0981  -47.1505 H      1 LIG       0.09000
      7 H2        -75.9942  -13.2948  -46.9165 H      1 LIG       0.09000
      8 H3        -78.8982  -13.6290  -46.0162 H      1 LIG       0.09000
      9 H4        -77.5748  -14.8210  -45.7839 H      1 LIG       0.09000
@<TRIPOS>BOND
      1       1       2 1
      2       1       4 2
      3       1       5 1
      4       2       3 1
      5       3       5 1
      6       2       6 1
      7       2       7 1
      8       3       8 1
      9       3       9 1
@<TRIPOS>ALT_TYPE
CGenFF_4.0_ALT_TYPE_SET
CGenFF_4.0 1 CG2O4 2 CG3C41 3 CG3C41 4 OG2D1 5 OG3C51 6 HGA2 7 HGA2 8 HGA2 9 HGA2
@<TRIPOS>MOLECULE
4_lactone
 9 9 0 0 0
****
USER_CHARGES
INVALID_CHARGES
Pose:  24 Cluster:  24 Fr_nu: 242721 TotEn:   -16.04
@<TRIPOS>ATOM
      1 C1        -76.3408  -13.8027  -44.6538 C.2    1 LIG       0.04000
      2 C2        -77.5218  -13.8569  -45.6395 C.3    1 LIG       0.11000
      3 C3        -77.4156  -12.3365  -45.5690 C.3    1 LIG       0.08100
      4 O1        -75.6387  -14.5872  -44.0573 O.2    1 LIG      -0.32000
      5 O2        -76.3037  -12.4432  -44.6375 O.3    1 LIG      -0.27100
      6 H1        -77.2770  -14.3045  -46.6039 H      1 LIG       0.09000
      7 H2        -78.4321  -14.2889  -45.2205 H      1 LIG       0.09000
      8 H3        -77.1185  -11.8389  -46.4962 H      1 LIG       0.09000
      9 H4        -78.2700  -11.8244  -45.1177 H      1 LIG       0.09000
@<TRIPOS>BOND
      1       1       2 1
      2       1       4 2
      3       1       5 1
      4       2       3 1
      5       3       5 1
      6       2       6 1
      7       2       7 1
      8       3       8 1
      9       3       9 1
@<TRIPOS>ALT_TYPE
CGenFF_4.0_ALT_TYPE_SET
CGenFF_4.0 1 CG2O4 2 CG3C41 3 CG3C41 4 OG2D1 5 OG3C51 6 HGA2 7 HGA2 8 HGA2 9 HGA2
@<TRIPOS>MOLECULE
4_lactone
 9 9 0 0 0
****
USER_CHARGES
INVALID_CHARGES
Pose:  25 Cluster:  25 Fr_nu: 1394276 TotEn:   -15.91
@<TRIPOS>ATOM
      1 C1        -63.1725   -0.9892  -26.3943 C.2    1 LIG       0.04000
      2 C2        -64.2383   -1.2940  -27.4622 C.3    1 LIG       0.11000
      3 C3        -64.4444    0.2174  -27.4283 C.3    1 LIG       0.08100
      4 O1        -62.3763   -1.6077  -25.7251 O.2    1 LIG      -0.32000
      5 O2        -63.4096    0.3499  -26.4147 O.3    1 LIG      -0.27100
      6 H1        -63.8344   -1.6962  -28.3926 H      1 LIG       0.09000
      7 H2        -65.0735   -1.8951  -27.0990 H      1 LIG       0.09000
      8 H3        -64.1815    0.7520  -28.3451 H      1 LIG       0.09000
      9 H4        -65.4164    0.5526  -27.0562 H      1 LIG       0.09000
@<TRIPOS>BOND
      1       1       2 1
      2       1       4 2
      3       1       5 1
      4       2       3 1
      5       3       5 1
      6       2       6 1
      7       2       7 1
      8       3       8 1
      9       3       9 1
@<TRIPOS>ALT_TYPE
CGenFF_4.0_ALT_TYPE_SET
CGenFF_4.0 1 CG2O4 2 CG3C41 3 CG3C41 4 OG2D1 5 OG3C51 6 HGA2 7 HGA2 8 HGA2 9 HGA2
@<TRIPOS>MOLECULE
4_lactone
 9 9 0 0 0
****
USER_CHARGES
INVALID_CHARGES
Pose:  26 Cluster:  26 Fr_nu: 678609 TotEn:   -15.65
@<TRIPOS>ATOM
      1 C1        -56.3705    1.5445  -42.0286 C.2    1 LIG       0.04000
      2 C2        -56.7609    2.4646  -43.1992 C.3    1 LIG       0.11000
      3 C3        -58.1149    1.7771  -43.0511 C.3    1 LIG       0.08100
      4 O1        -55.3895    1.3226  -41.3558 O.2    1 LIG      -0.32000
      5 O2        -57.6021    0.9723  -41.9534 O.3    1 LIG      -0.27100
      6 H1        -56.7405    3.5280  -42.9559 H      1 LIG       0.09000
      7 H2        -56.2230    2.2586  -44.1260 H      1 LIG       0.09000
      8 H3        -58.9394    2.4192  -42.7294 H      1 LIG       0.09000
      9 H4        -58.4228    1.1548  -43.8959 H      1 LIG       0.09000
@<TRIPOS>BOND
      1       1       2 1
      2       1       4 2
      3       1       5 1
      4       2       3 1
      5       3       5 1
      6       2       6 1
      7       2       7 1
      8       3       8 1
      9       3       9 1
@<TRIPOS>ALT_TYPE
CGenFF_4.0_ALT_TYPE_SET
CGenFF_4.0 1 CG2O4 2 CG3C41 3 CG3C41 4 OG2D1 5 OG3C51 6 HGA2 7 HGA2 8 HGA2 9 HGA2
@<TRIPOS>MOLECULE
4_lactone
 9 9 0 0 0
****
USER_CHARGES
INVALID_CHARGES
Pose:  27 Cluster:  27 Fr_nu: 227714 TotEn:   -15.39
@<TRIPOS>ATOM
      1 C1        -63.7804    0.1288  -27.0147 C.2    1 LIG       0.04000
      2 C2        -64.5050    0.0516  -28.3705 C.3    1 LIG       0.11000
      3 C3        -65.5304    0.9368  -27.6683 C.3    1 LIG       0.08100
      4 O1        -62.7620   -0.2992  -26.5207 O.2    1 LIG      -0.32000
      5 O2        -64.7347    0.9170  -26.4509 O.3    1 LIG      -0.27100
      6 H1        -63.9612    0.5179  -29.1934 H      1 LIG       0.09000
      7 H2        -64.8461   -0.9502  -28.6367 H      1 LIG       0.09000
      8 H3        -65.6332    1.9499  -28.0664 H      1 LIG       0.09000
      9 H4        -66.5144    0.4862  -27.5124 H      1 LIG       0.09000
@<TRIPOS>BOND
      1       1       2 1
      2       1       4 2
      3       1       5 1
      4       2       3 1
      5       3       5 1
      6       2       6 1
      7       2       7 1
      8       3       8 1
      9       3       9 1
@<TRIPOS>ALT_TYPE
CGenFF_4.0_ALT_TYPE_SET
CGenFF_4.0 1 CG2O4 2 CG3C41 3 CG3C41 4 OG2D1 5 OG3C51 6 HGA2 7 HGA2 8 HGA2 9 HGA2
@<TRIPOS>MOLECULE
4_lactone
 9 9 0 0 0
****
USER_CHARGES
INVALID_CHARGES
Pose:  28 Cluster:  28 Fr_nu: 6805834 TotEn:   -15.38
@<TRIPOS>ATOM
      1 C1        -48.8519  -13.4217  -42.0680 C.2    1 LIG       0.04000
      2 C2        -49.2373  -11.9325  -42.0133 C.3    1 LIG       0.11000
      3 C3        -50.3714  -12.3786  -42.9313 C.3    1 LIG       0.08100
      4 O1        -47.9923  -14.1392  -41.6089 O.2    1 LIG      -0.32000
      5 O2        -49.8858  -13.7490  -42.8887 O.3    1 LIG      -0.27100
      6 H1        -49.5378  -11.5862  -41.0232 H      1 LIG       0.09000
      7 H2        -48.4993  -11.2648  -42.4608 H      1 LIG       0.09000
      8 H3        -51.3789  -12.2947  -42.5147 H      1 LIG       0.09000
      9 H4        -50.3432  -11.9738  -43.9467 H      1 LIG       0.09000
@<TRIPOS>BOND
      1       1       2 1
      2       1       4 2
      3       1       5 1
      4       2       3 1
      5       3       5 1
      6       2       6 1
      7       2       7 1
      8       3       8 1
      9       3       9 1
@<TRIPOS>ALT_TYPE
CGenFF_4.0_ALT_TYPE_SET
CGenFF_4.0 1 CG2O4 2 CG3C41 3 CG3C41 4 OG2D1 5 OG3C51 6 HGA2 7 HGA2 8 HGA2 9 HGA2
@<TRIPOS>MOLECULE
4_lactone
 9 9 0 0 0
****
USER_CHARGES
INVALID_CHARGES
Pose:  29 Cluster:  29 Fr_nu: 954694 TotEn:   -15.16
@<TRIPOS>ATOM
      1 C1        -71.5610   -6.1844  -47.9441 C.2    1 LIG       0.04000
      2 C2        -71.5124   -5.9825  -46.4190 C.3    1 LIG       0.11000
      3 C3        -72.0682   -7.4032  -46.3950 C.3    1 LIG       0.08100
      4 O1        -71.2933   -5.5483  -48.9382 O.2    1 LIG      -0.32000
      5 O2        -72.0576   -7.4469  -47.8488 O.3    1 LIG      -0.27100
      6 H1        -70.5051   -5.8611  -46.0175 H      1 LIG       0.09000
      7 H2        -72.1832   -5.2043  -46.0512 H      1 LIG       0.09000
      8 H3        -71.4096   -8.1622  -45.9640 H      1 LIG       0.09000
      9 H4        -73.0815   -7.5065  -45.9973 H      1 LIG       0.09000
@<TRIPOS>BOND
      1       1       2 1
      2       1       4 2
      3       1       5 1
      4       2       3 1
      5       3       5 1
      6       2       6 1
      7       2       7 1
      8       3       8 1
      9       3       9 1
@<TRIPOS>ALT_TYPE
CGenFF_4.0_ALT_TYPE_SET
CGenFF_4.0 1 CG2O4 2 CG3C41 3 CG3C41 4 OG2D1 5 OG3C51 6 HGA2 7 HGA2 8 HGA2 9 HGA2
@<TRIPOS>MOLECULE
4_lactone
 9 9 0 0 0
****
USER_CHARGES
INVALID_CHARGES
Pose:  30 Cluster:  30 Fr_nu: 275213 TotEn:   -15.08
@<TRIPOS>ATOM
      1 C1        -76.8841  -14.2221  -45.0704 C.2    1 LIG       0.04000
      2 C2        -78.0153  -13.5613  -45.8785 C.3    1 LIG       0.11000
      3 C3        -76.8696  -13.1382  -46.7930 C.3    1 LIG       0.08100
      4 O1        -76.7738  -14.8746  -44.0573 O.2    1 LIG      -0.32000
      5 O2        -75.9124  -13.8101  -45.9281 O.3    1 LIG      -0.27100
      6 H1        -78.7277  -14.2677  -46.3075 H      1 LIG       0.09000
      7 H2        -78.5253  -12.7530  -45.3518 H      1 LIG       0.09000
      8 H3        -76.8798  -13.5720  -47.7967 H      1 LIG       0.09000
      9 H4        -76.6793  -12.0627  -46.8438 H      1 LIG       0.09000
@<TRIPOS>BOND
      1       1       2 1
      2       1       4 2
      3       1       5 1
      4       2       3 1
      5       3       5 1
      6       2       6 1
      7       2       7 1
      8       3       8 1
      9       3       9 1
@<TRIPOS>ALT_TYPE
CGenFF_4.0_ALT_TYPE_SET
CGenFF_4.0 1 CG2O4 2 CG3C41 3 CG3C41 4 OG2D1 5 OG3C51 6 HGA2 7 HGA2 8 HGA2 9 HGA2
@<TRIPOS>MOLECULE
4_lactone
 9 9 0 0 0
****
USER_CHARGES
INVALID_CHARGES
Pose:  31 Cluster:  31 Fr_nu: 1021062 TotEn:   -14.92
@<TRIPOS>ATOM
      1 C1        -48.4381  -12.9634  -41.9505 C.2    1 LIG       0.04000
      2 C2        -48.7537  -11.4590  -42.0302 C.3    1 LIG       0.11000
      3 C3        -47.4164  -11.4016  -42.7624 C.3    1 LIG       0.08100
      4 O1        -48.9556  -13.9621  -41.5041 O.2    1 LIG      -0.32000
      5 O2        -47.2548  -12.8390  -42.6092 O.3    1 LIG      -0.27100
      6 H1        -49.6329  -11.2194  -42.6303 H      1 LIG       0.09000
      7 H2        -48.7859  -10.9588  -41.0609 H      1 LIG       0.09000
      8 H3        -47.4650  -11.1113  -43.8154 H      1 LIG       0.09000
      9 H4        -46.6219  -10.8513  -42.2509 H      1 LIG       0.09000
@<TRIPOS>BOND
      1       1       2 1
      2       1       4 2
      3       1       5 1
      4       2       3 1
      5       3       5 1
      6       2       6 1
      7       2       7 1
      8       3       8 1
      9       3       9 1
@<TRIPOS>ALT_TYPE
CGenFF_4.0_ALT_TYPE_SET
CGenFF_4.0 1 CG2O4 2 CG3C41 3 CG3C41 4 OG2D1 5 OG3C51 6 HGA2 7 HGA2 8 HGA2 9 HGA2
@<TRIPOS>MOLECULE
4_lactone
 9 9 0 0 0
****
USER_CHARGES
INVALID_CHARGES
Pose:  32 Cluster:  32 Fr_nu: 2043235 TotEn:   -14.69
@<TRIPOS>ATOM
      1 C1        -64.1909   -1.2516  -27.0431 C.2    1 LIG       0.04000
      2 C2        -64.7130   -1.6411  -28.4377 C.3    1 LIG       0.11000
      3 C3        -64.6747   -0.1343  -28.6741 C.3    1 LIG       0.08100
      4 O1        -63.8763   -1.8131  -26.0184 O.2    1 LIG      -0.32000
      5 O2        -64.1830    0.0796  -27.3220 O.3    1 LIG      -0.27100
      6 H1        -64.0101   -2.2311  -29.0278 H      1 LIG       0.09000
      7 H2        -65.7052   -2.0952  -28.4309 H      1 LIG       0.09000
      8 H3        -63.9564    0.2095  -29.4234 H      1 LIG       0.09000
      9 H4        -65.6459    0.3437  -28.8286 H      1 LIG       0.09000
@<TRIPOS>BOND
      1       1       2 1
      2       1       4 2
      3       1       5 1
      4       2       3 1
      5       3       5 1
      6       2       6 1
      7       2       7 1
      8       3       8 1
      9       3       9 1
@<TRIPOS>ALT_TYPE
CGenFF_4.0_ALT_TYPE_SET
CGenFF_4.0 1 CG2O4 2 CG3C41 3 CG3C41 4 OG2D1 5 OG3C51 6 HGA2 7 HGA2 8 HGA2 9 HGA2
@<TRIPOS>MOLECULE
4_lactone
 9 9 0 0 0
****
USER_CHARGES
INVALID_CHARGES
Pose:  33 Cluster:  33 Fr_nu: 229512 TotEn:   -14.43
@<TRIPOS>ATOM
      1 C1        -75.9748  -12.6188  -44.3853 C.2    1 LIG       0.04000
      2 C2        -76.7636  -13.6374  -45.2275 C.3    1 LIG       0.11000
      3 C3        -75.8423  -14.6436  -44.5442 C.3    1 LIG       0.08100
      4 O1        -75.9634  -11.4212  -44.2123 O.2    1 LIG      -0.32000
      5 O2        -75.1868  -13.5693  -43.8149 O.3    1 LIG      -0.27100
      6 H1        -77.8204  -13.7089  -44.9655 H      1 LIG       0.09000
      7 H2        -76.6280  -13.5250  -46.3044 H      1 LIG       0.09000
      8 H3        -76.3311  -15.3502  -43.8681 H      1 LIG       0.09000
      9 H4        -75.1437  -15.1665  -45.2031 H      1 LIG       0.09000
@<TRIPOS>BOND
      1       1       2 1
      2       1       4 2
      3       1       5 1
      4       2       3 1
      5       3       5 1
      6       2       6 1
      7       2       7 1
      8       3       8 1
      9       3       9 1
@<TRIPOS>ALT_TYPE
CGenFF_4.0_ALT_TYPE_SET
CGenFF_4.0 1 CG2O4 2 CG3C41 3 CG3C41 4 OG2D1 5 OG3C51 6 HGA2 7 HGA2 8 HGA2 9 HGA2
@<TRIPOS>MOLECULE
4_lactone
 9 9 0 0 0
****
USER_CHARGES
INVALID_CHARGES
Pose:  34 Cluster:  34 Fr_nu: 356321 TotEn:   -14.13
@<TRIPOS>ATOM
      1 C1        -72.7952   -8.1334  -46.2095 C.2    1 LIG       0.04000
      2 C2        -71.3524   -7.6715  -45.9374 C.3    1 LIG       0.11000
      3 C3        -71.3473   -7.4030  -47.4393 C.3    1 LIG       0.08100
      4 O1        -73.7259   -8.5759  -45.5751 O.2    1 LIG      -0.32000
      5 O2        -72.7204   -7.8717  -47.5420 O.3    1 LIG      -0.27100
      6 H1        -71.2798   -6.7900  -45.2985 H      1 LIG       0.09000
      7 H2        -70.6874   -8.4662  -45.5952 H      1 LIG       0.09000
      8 H3        -71.2565   -6.3536  -47.7326 H      1 LIG       0.09000
      9 H4        -70.6658   -8.0241  -48.0272 H      1 LIG       0.09000
@<TRIPOS>BOND
      1       1       2 1
      2       1       4 2
      3       1       5 1
      4       2       3 1
      5       3       5 1
      6       2       6 1
      7       2       7 1
      8       3       8 1
      9       3       9 1
@<TRIPOS>ALT_TYPE
CGenFF_4.0_ALT_TYPE_SET
CGenFF_4.0 1 CG2O4 2 CG3C41 3 CG3C41 4 OG2D1 5 OG3C51 6 HGA2 7 HGA2 8 HGA2 9 HGA2
@<TRIPOS>MOLECULE
4_lactone
 9 9 0 0 0
****
USER_CHARGES
INVALID_CHARGES
Pose:  35 Cluster:  35 Fr_nu: 683103 TotEn:   -13.56
@<TRIPOS>ATOM
      1 C1        -51.7895  -12.2530  -27.2333 C.2    1 LIG       0.04000
      2 C2        -50.5681  -12.3390  -28.1660 C.3    1 LIG       0.11000
      3 C3        -51.4212  -11.4516  -29.0675 C.3    1 LIG       0.08100
      4 O1        -52.1157  -12.6764  -26.1476 O.2    1 LIG      -0.32000
      5 O2        -52.4950  -11.4632  -28.0866 O.3    1 LIG      -0.27100
      6 H1        -49.6660  -11.8763  -27.7626 H      1 LIG       0.09000
      7 H2        -50.3654  -13.3428  -28.5429 H      1 LIG       0.09000
      8 H3        -51.0394  -10.4409  -29.2355 H      1 LIG       0.09000
      9 H4        -51.7355  -11.9030  -30.0126 H      1 LIG       0.09000
@<TRIPOS>BOND
      1       1       2 1
      2       1       4 2
      3       1       5 1
      4       2       3 1
      5       3       5 1
      6       2       6 1
      7       2       7 1
      8       3       8 1
      9       3       9 1
@<TRIPOS>ALT_TYPE
CGenFF_4.0_ALT_TYPE_SET
CGenFF_4.0 1 CG2O4 2 CG3C41 3 CG3C41 4 OG2D1 5 OG3C51 6 HGA2 7 HGA2 8 HGA2 9 HGA2
@<TRIPOS>MOLECULE
4_lactone
 9 9 0 0 0
****
USER_CHARGES
INVALID_CHARGES
Pose:  36 Cluster:  36 Fr_nu: 2381573 TotEn:   -13.42
@<TRIPOS>ATOM
      1 C1        -76.2219  -13.7013  -46.9690 C.2    1 LIG       0.04000
      2 C2        -77.7546  -13.7003  -46.8277 C.3    1 LIG       0.11000
      3 C3        -77.4621  -12.8090  -45.6244 C.3    1 LIG       0.08100
      4 O1        -75.3934  -14.1829  -47.7081 O.2    1 LIG      -0.32000
      5 O2        -76.0340  -12.9038  -45.8835 O.3    1 LIG      -0.27100
      6 H1        -78.2780  -13.2207  -47.6563 H      1 LIG       0.09000
      7 H2        -78.1815  -14.6786  -46.6010 H      1 LIG       0.09000
      8 H3        -77.8182  -11.7780  -45.7009 H      1 LIG       0.09000
      9 H4        -77.7226  -13.2316  -44.6501 H      1 LIG       0.09000
@<TRIPOS>BOND
      1       1       2 1
      2       1       4 2
      3       1       5 1
      4       2       3 1
      5       3       5 1
      6       2       6 1
      7       2       7 1
      8       3       8 1
      9       3       9 1
@<TRIPOS>ALT_TYPE
CGenFF_4.0_ALT_TYPE_SET
CGenFF_4.0 1 CG2O4 2 CG3C41 3 CG3C41 4 OG2D1 5 OG3C51 6 HGA2 7 HGA2 8 HGA2 9 HGA2
@<TRIPOS>MOLECULE
4_lactone
 9 9 0 0 0
****
USER_CHARGES
INVALID_CHARGES
Pose:  37 Cluster:  37 Fr_nu:  56878 TotEn:   -13.40
@<TRIPOS>ATOM
      1 C1        -50.0705  -12.7468  -42.3536 C.2    1 LIG       0.04000
      2 C2        -50.6773  -12.0412  -43.5796 C.3    1 LIG       0.11000
      3 C3        -49.6426  -10.9698  -43.2489 C.3    1 LIG       0.08100
      4 O1        -50.2383  -13.7779  -41.7427 O.2    1 LIG      -0.32000
      5 O2        -49.1738  -11.7523  -42.1160 O.3    1 LIG      -0.27100
      6 H1        -50.5248  -12.5727  -44.5202 H      1 LIG       0.09000
      7 H2        -51.7208  -11.7480  -43.4535 H      1 LIG       0.09000
      8 H3        -48.8547  -10.8264  -43.9934 H      1 LIG       0.09000
      9 H4        -50.0475  -10.0052  -42.9309 H      1 LIG       0.09000
@<TRIPOS>BOND
      1       1       2 1
      2       1       4 2
      3       1       5 1
      4       2       3 1
      5       3       5 1
      6       2       6 1
      7       2       7 1
      8       3       8 1
      9       3       9 1
@<TRIPOS>ALT_TYPE
CGenFF_4.0_ALT_TYPE_SET
CGenFF_4.0 1 CG2O4 2 CG3C41 3 CG3C41 4 OG2D1 5 OG3C51 6 HGA2 7 HGA2 8 HGA2 9 HGA2
@<TRIPOS>MOLECULE
4_lactone
 9 9 0 0 0
****
USER_CHARGES
INVALID_CHARGES
Pose:  38 Cluster:  38 Fr_nu: 7236215 TotEn:   -13.34
@<TRIPOS>ATOM
      1 C1        -39.6644   -6.2905  -47.5727 C.2    1 LIG       0.04000
      2 C2        -41.0594   -5.9096  -48.1000 C.3    1 LIG       0.11000
      3 C3        -40.3787   -4.5810  -48.4154 C.3    1 LIG       0.08100
      4 O1        -39.1340   -7.2513  -47.0630 O.2    1 LIG      -0.32000
      5 O2        -39.1224   -5.0814  -47.8797 O.3    1 LIG      -0.27100
      6 H1        -41.3837   -6.4924  -48.9636 H      1 LIG       0.09000
      7 H2        -41.8323   -5.8758  -47.3305 H      1 LIG       0.09000
      8 H3        -40.2939   -4.3324  -49.4768 H      1 LIG       0.09000
      9 H4        -40.7418   -3.7189  -47.8492 H      1 LIG       0.09000
@<TRIPOS>BOND
      1       1       2 1
      2       1       4 2
      3       1       5 1
      4       2       3 1
      5       3       5 1
      6       2       6 1
      7       2       7 1
      8       3       8 1
      9       3       9 1
@<TRIPOS>ALT_TYPE
CGenFF_4.0_ALT_TYPE_SET
CGenFF_4.0 1 CG2O4 2 CG3C41 3 CG3C41 4 OG2D1 5 OG3C51 6 HGA2 7 HGA2 8 HGA2 9 HGA2
@<TRIPOS>MOLECULE
4_lactone
 9 9 0 0 0
****
USER_CHARGES
INVALID_CHARGES
Pose:  39 Cluster:  39 Fr_nu: 106725 TotEn:   -13.31
@<TRIPOS>ATOM
      1 C1        -65.7910   -1.5607  -28.3190 C.2    1 LIG       0.04000
      2 C2        -64.2763   -1.2906  -28.3643 C.3    1 LIG       0.11000
      3 C3        -64.7218    0.1656  -28.4575 C.3    1 LIG       0.08100
      4 O1        -66.5252   -2.5193  -28.2403 O.2    1 LIG      -0.32000
      5 O2        -66.1168   -0.2431  -28.4059 O.3    1 LIG      -0.27100
      6 H1        -63.7471   -1.5665  -27.4509 H      1 LIG       0.09000
      7 H2        -63.7786   -1.6921  -29.2486 H      1 LIG       0.09000
      8 H3        -64.4552    0.7979  -27.6062 H      1 LIG       0.09000
      9 H4        -64.4860    0.6718  -29.3977 H      1 LIG       0.09000
@<TRIPOS>BOND
      1       1       2 1
      2       1       4 2
      3       1       5 1
      4       2       3 1
      5       3       5 1
      6       2       6 1
      7       2       7 1
      8       3       8 1
      9       3       9 1
@<TRIPOS>ALT_TYPE
CGenFF_4.0_ALT_TYPE_SET
CGenFF_4.0 1 CG2O4 2 CG3C41 3 CG3C41 4 OG2D1 5 OG3C51 6 HGA2 7 HGA2 8 HGA2 9 HGA2
@<TRIPOS>MOLECULE
4_lactone
 9 9 0 0 0
****
USER_CHARGES
INVALID_CHARGES
Pose:  40 Cluster:  40 Fr_nu: 604800 TotEn:   -13.19
@<TRIPOS>ATOM
      1 C1        -64.4577   -0.5801  -27.3383 C.2    1 LIG       0.04000
      2 C2        -64.2700    0.4379  -28.4774 C.3    1 LIG       0.11000
      3 C3        -65.7897    0.5418  -28.3916 C.3    1 LIG       0.08100
      4 O1        -63.7595   -1.2915  -26.6522 O.2    1 LIG      -0.32000
      5 O2        -65.8102   -0.4386  -27.3174 O.3    1 LIG      -0.27100
      6 H1        -63.7170    1.3330  -28.1883 H      1 LIG       0.09000
      7 H2        -63.8751    0.0072  -29.3990 H      1 LIG       0.09000
      8 H3        -66.1806    1.5085  -28.0626 H      1 LIG       0.09000
      9 H4        -66.3370    0.1875  -29.2695 H      1 LIG       0.09000
@<TRIPOS>BOND
      1       1       2 1
      2       1       4 2
      3       1       5 1
      4       2       3 1
      5       3       5 1
      6       2       6 1
      7       2       7 1
      8       3       8 1
      9       3       9 1
@<TRIPOS>ALT_TYPE
CGenFF_4.0_ALT_TYPE_SET
CGenFF_4.0 1 CG2O4 2 CG3C41 3 CG3C41 4 OG2D1 5 OG3C51 6 HGA2 7 HGA2 8 HGA2 9 HGA2
@<TRIPOS>MOLECULE
4_lactone
 9 9 0 0 0
****
USER_CHARGES
INVALID_CHARGES
Pose:  41 Cluster:  41 Fr_nu: 2381501 TotEn:   -13.02
@<TRIPOS>ATOM
      1 C1        -76.1726  -11.7118  -45.1179 C.2    1 LIG       0.04000
      2 C2        -76.6726  -13.1564  -44.9375 C.3    1 LIG       0.11000
      3 C3        -76.3856  -13.2505  -46.4330 C.3    1 LIG       0.08100
      4 O1        -76.0063  -10.7316  -44.4281 O.2    1 LIG      -0.32000
      5 O2        -75.9409  -11.8658  -46.4492 O.3    1 LIG      -0.27100
      6 H1        -76.0397  -13.7697  -44.2942 H      1 LIG       0.09000
      7 H2        -77.7226  -13.2316  -44.6501 H      1 LIG       0.09000
      8 H3        -75.5826  -13.9353  -46.7191 H      1 LIG       0.09000
      9 H4        -77.2600  -13.3992  -47.0726 H      1 LIG       0.09000
@<TRIPOS>BOND
      1       1       2 1
      2       1       4 2
      3       1       5 1
      4       2       3 1
      5       3       5 1
      6       2       6 1
      7       2       7 1
      8       3       8 1
      9       3       9 1
@<TRIPOS>ALT_TYPE
CGenFF_4.0_ALT_TYPE_SET
CGenFF_4.0 1 CG2O4 2 CG3C41 3 CG3C41 4 OG2D1 5 OG3C51 6 HGA2 7 HGA2 8 HGA2 9 HGA2
@<TRIPOS>MOLECULE
4_lactone
 9 9 0 0 0
****
USER_CHARGES
INVALID_CHARGES
Pose:  42 Cluster:  42 Fr_nu: 907795 TotEn:   -13.01
@<TRIPOS>ATOM
      1 C1        -75.9401  -13.9415  -44.8714 C.2    1 LIG       0.04000
      2 C2        -76.1198  -13.3386  -46.2762 C.3    1 LIG       0.11000
      3 C3        -77.5788  -13.7289  -46.0596 C.3    1 LIG       0.08100
      4 O1        -75.0381  -14.1195  -44.0846 O.2    1 LIG      -0.32000
      5 O2        -77.2556  -14.2630  -44.7459 O.3    1 LIG      -0.27100
      6 H1        -75.9190  -12.2675  -46.3303 H      1 LIG       0.09000
      7 H2        -75.5953  -13.8816  -47.0642 H      1 LIG       0.09000
      8 H3        -78.2866  -12.8981  -45.9941 H      1 LIG       0.09000
      9 H4        -77.9630  -14.5062  -46.7259 H      1 LIG       0.09000
@<TRIPOS>BOND
      1       1       2 1
      2       1       4 2
      3       1       5 1
      4       2       3 1
      5       3       5 1
      6       2       6 1
      7       2       7 1
      8       3       8 1
      9       3       9 1
@<TRIPOS>ALT_TYPE
CGenFF_4.0_ALT_TYPE_SET
CGenFF_4.0 1 CG2O4 2 CG3C41 3 CG3C41 4 OG2D1 5 OG3C51 6 HGA2 7 HGA2 8 HGA2 9 HGA2
@<TRIPOS>MOLECULE
4_lactone
 9 9 0 0 0
****
USER_CHARGES
INVALID_CHARGES
Pose:  43 Cluster:  43 Fr_nu: 501843 TotEn:   -13.01
@<TRIPOS>ATOM
      1 C1        -63.6559   -0.5069  -26.9599 C.2    1 LIG       0.04000
      2 C2        -64.2685    0.8707  -27.2701 C.3    1 LIG       0.11000
      3 C3        -64.8034    0.1532  -28.5058 C.3    1 LIG       0.08100
      4 O1        -62.9729   -1.0062  -26.0946 O.2    1 LIG      -0.32000
      5 O2        -64.1637   -1.0826  -28.0825 O.3    1 LIG      -0.27100
      6 H1        -65.0199    1.1966  -26.5492 H      1 LIG       0.09000
      7 H2        -63.5319    1.6536  -27.4577 H      1 LIG       0.09000
      8 H3        -65.8904    0.0470  -28.5584 H      1 LIG       0.09000
      9 H4        -64.4072    0.5033  -29.4629 H      1 LIG       0.09000
@<TRIPOS>BOND
      1       1       2 1
      2       1       4 2
      3       1       5 1
      4       2       3 1
      5       3       5 1
      6       2       6 1
      7       2       7 1
      8       3       8 1
      9       3       9 1
@<TRIPOS>ALT_TYPE
CGenFF_4.0_ALT_TYPE_SET
CGenFF_4.0 1 CG2O4 2 CG3C41 3 CG3C41 4 OG2D1 5 OG3C51 6 HGA2 7 HGA2 8 HGA2 9 HGA2
@<TRIPOS>MOLECULE
4_lactone
 9 9 0 0 0
****
USER_CHARGES
INVALID_CHARGES
Pose:  44 Cluster:  44 Fr_nu:   2616 TotEn:   -12.88
@<TRIPOS>ATOM
      1 C1        -66.3509    0.2176  -27.9713 C.2    1 LIG       0.04000
      2 C2        -64.9536    0.4375  -28.5784 C.3    1 LIG       0.11000
      3 C3        -64.7506   -1.0221  -28.1833 C.3    1 LIG       0.08100
      4 O1        -67.3589    0.8629  -27.7931 O.2    1 LIG      -0.32000
      5 O2        -66.1009   -1.0791  -27.6457 O.3    1 LIG      -0.27100
      6 H1        -64.9607    0.6415  -29.6502 H      1 LIG       0.09000
      7 H2        -64.3434    1.1642  -28.0396 H      1 LIG       0.09000
      8 H3        -64.6167   -1.7229  -29.0119 H      1 LIG       0.09000
      9 H4        -64.0014   -1.2008  -27.4072 H      1 LIG       0.09000
@<TRIPOS>BOND
      1       1       2 1
      2       1       4 2
      3       1       5 1
      4       2       3 1
      5       3       5 1
      6       2       6 1
      7       2       7 1
      8       3       8 1
      9       3       9 1
@<TRIPOS>ALT_TYPE
CGenFF_4.0_ALT_TYPE_SET
CGenFF_4.0 1 CG2O4 2 CG3C41 3 CG3C41 4 OG2D1 5 OG3C51 6 HGA2 7 HGA2 8 HGA2 9 HGA2
@<TRIPOS>MOLECULE
4_lactone
 9 9 0 0 0
****
USER_CHARGES
INVALID_CHARGES
Pose:  45 Cluster:  45 Fr_nu: 7308657 TotEn:   -12.42
@<TRIPOS>ATOM
      1 C1        -43.2278    1.8693  -44.1436 C.2    1 LIG       0.04000
      2 C2        -44.7135    1.8400  -43.7423 C.3    1 LIG       0.11000
      3 C3        -44.3048    2.9971  -42.8357 C.3    1 LIG       0.08100
      4 O1        -42.4922    1.2642  -44.8899 O.2    1 LIG      -0.32000
      5 O2        -42.9334    2.9037  -43.3111 O.3    1 LIG      -0.27100
      6 H1        -45.3990    2.0926  -44.5528 H      1 LIG       0.09000
      7 H2        -45.0195    0.9241  -43.2340 H      1 LIG       0.09000
      8 H3        -44.7496    3.9667  -43.0756 H      1 LIG       0.09000
      9 H4        -44.3720    2.8014  -41.7620 H      1 LIG       0.09000
@<TRIPOS>BOND
      1       1       2 1
      2       1       4 2
      3       1       5 1
      4       2       3 1
      5       3       5 1
      6       2       6 1
      7       2       7 1
      8       3       8 1
      9       3       9 1
@<TRIPOS>ALT_TYPE
CGenFF_4.0_ALT_TYPE_SET
CGenFF_4.0 1 CG2O4 2 CG3C41 3 CG3C41 4 OG2D1 5 OG3C51 6 HGA2 7 HGA2 8 HGA2 9 HGA2
@<TRIPOS>MOLECULE
4_lactone
 9 9 0 0 0
****
USER_CHARGES
INVALID_CHARGES
Pose:  46 Cluster:  46 Fr_nu: 3384622 TotEn:   -12.23
@<TRIPOS>ATOM
      1 C1        -76.1160  -13.7615  -45.5462 C.2    1 LIG       0.04000
      2 C2        -77.1476  -12.6193  -45.5212 C.3    1 LIG       0.11000
      3 C3        -77.2141  -12.8895  -47.0214 C.3    1 LIG       0.08100
      4 O1        -75.4160  -14.3501  -44.7538 O.2    1 LIG      -0.32000
      5 O2        -76.2247  -13.9474  -46.8891 O.3    1 LIG      -0.27100
      6 H1        -78.0532  -12.8492  -44.9579 H      1 LIG       0.09000
      7 H2        -76.7340  -11.6520  -45.2312 H      1 LIG       0.09000
      8 H3        -78.1684  -13.2740  -47.3915 H      1 LIG       0.09000
      9 H4        -76.8539  -12.0805  -47.6628 H      1 LIG       0.09000
@<TRIPOS>BOND
      1       1       2 1
      2       1       4 2
      3       1       5 1
      4       2       3 1
      5       3       5 1
      6       2       6 1
      7       2       7 1
      8       3       8 1
      9       3       9 1
@<TRIPOS>ALT_TYPE
CGenFF_4.0_ALT_TYPE_SET
CGenFF_4.0 1 CG2O4 2 CG3C41 3 CG3C41 4 OG2D1 5 OG3C51 6 HGA2 7 HGA2 8 HGA2 9 HGA2
@<TRIPOS>MOLECULE
4_lactone
 9 9 0 0 0
****
USER_CHARGES
INVALID_CHARGES
Pose:  47 Cluster:  47 Fr_nu:  46277 TotEn:   -11.79
@<TRIPOS>ATOM
      1 C1        -64.9018   -0.8506  -27.8633 C.2    1 LIG       0.04000
      2 C2        -64.7109    0.4434  -28.6746 C.3    1 LIG       0.11000
      3 C3        -64.2143    0.9923  -27.3404 C.3    1 LIG       0.08100
      4 O1        -65.2928   -1.9787  -28.0603 O.2    1 LIG      -0.32000
      5 O2        -64.4488   -0.2959  -26.7071 O.3    1 LIG      -0.27100
      6 H1        -63.9616    0.3679  -29.4640 H      1 LIG       0.09000
      7 H2        -65.6404    0.8755  -29.0490 H      1 LIG       0.09000
      8 H3        -63.1577    1.2717  -27.3069 H      1 LIG       0.09000
      9 H4        -64.8311    1.7774  -26.8944 H      1 LIG       0.09000
@<TRIPOS>BOND
      1       1       2 1
      2       1       4 2
      3       1       5 1
      4       2       3 1
      5       3       5 1
      6       2       6 1
      7       2       7 1
      8       3       8 1
      9       3       9 1
@<TRIPOS>ALT_TYPE
CGenFF_4.0_ALT_TYPE_SET
CGenFF_4.0 1 CG2O4 2 CG3C41 3 CG3C41 4 OG2D1 5 OG3C51 6 HGA2 7 HGA2 8 HGA2 9 HGA2
@<TRIPOS>MOLECULE
4_lactone
 9 9 0 0 0
****
USER_CHARGES
INVALID_CHARGES
Pose:  48 Cluster:  48 Fr_nu:   2455 TotEn:   -11.47
@<TRIPOS>ATOM
      1 C1        -76.8143  -15.2036  -43.5800 C.2    1 LIG       0.04000
      2 C2        -77.4083  -14.6293  -44.8787 C.3    1 LIG       0.11000
      3 C3        -75.9422  -14.4029  -45.2355 C.3    1 LIG       0.08100
      4 O1        -77.2223  -15.6946  -42.5520 O.2    1 LIG      -0.32000
      5 O2        -75.5298  -14.9719  -43.9621 O.3    1 LIG      -0.27100
      6 H1        -77.9366  -15.3630  -45.4895 H      1 LIG       0.09000
      7 H2        -78.0062  -13.7280  -44.7344 H      1 LIG       0.09000
      8 H3        -75.5645  -14.9867  -46.0793 H      1 LIG       0.09000
      9 H4        -75.6351  -13.3574  -45.3267 H      1 LIG       0.09000
@<TRIPOS>BOND
      1       1       2 1
      2       1       4 2
      3       1       5 1
      4       2       3 1
      5       3       5 1
      6       2       6 1
      7       2       7 1
      8       3       8 1
      9       3       9 1
@<TRIPOS>ALT_TYPE
CGenFF_4.0_ALT_TYPE_SET
CGenFF_4.0 1 CG2O4 2 CG3C41 3 CG3C41 4 OG2D1 5 OG3C51 6 HGA2 7 HGA2 8 HGA2 9 HGA2
@<TRIPOS>MOLECULE
4_lactone
 9 9 0 0 0
****
USER_CHARGES
INVALID_CHARGES
Pose:  49 Cluster:  49 Fr_nu: 166805 TotEn:   -11.46
@<TRIPOS>ATOM
      1 C1        -66.0163   -0.1413  -28.1670 C.2    1 LIG       0.04000
      2 C2        -64.5723    0.0996  -28.6427 C.3    1 LIG       0.11000
      3 C3        -64.4545    0.8521  -27.3207 C.3    1 LIG       0.08100
      4 O1        -67.0088   -0.7013  -28.5739 O.2    1 LIG      -0.32000
      5 O2        -65.8411    0.5455  -27.0063 O.3    1 LIG      -0.27100
      6 H1        -63.9733   -0.8085  -28.7258 H      1 LIG       0.09000
      7 H2        -64.4964    0.7097  -29.5443 H      1 LIG       0.09000
      8 H3        -63.7693    0.4176  -26.5877 H      1 LIG       0.09000
      9 H4        -64.2904    1.9300  -27.4045 H      1 LIG       0.09000
@<TRIPOS>BOND
      1       1       2 1
      2       1       4 2
      3       1       5 1
      4       2       3 1
      5       3       5 1
      6       2       6 1
      7       2       7 1
      8       3       8 1
      9       3       9 1
@<TRIPOS>ALT_TYPE
CGenFF_4.0_ALT_TYPE_SET
CGenFF_4.0 1 CG2O4 2 CG3C41 3 CG3C41 4 OG2D1 5 OG3C51 6 HGA2 7 HGA2 8 HGA2 9 HGA2
@<TRIPOS>MOLECULE
4_lactone
 9 9 0 0 0
****
USER_CHARGES
INVALID_CHARGES
Pose:  50 Cluster:  50 Fr_nu: 4898289 TotEn:   -11.17
@<TRIPOS>ATOM
      1 C1        -80.7651  -21.5571  -32.0767 C.2    1 LIG       0.04000
      2 C2        -80.2847  -21.1642  -33.4853 C.3    1 LIG       0.11000
      3 C3        -79.0404  -20.6996  -32.7344 C.3    1 LIG       0.08100
      4 O1        -81.7450  -22.0596  -31.5752 O.2    1 LIG      -0.32000
      5 O2        -79.6276  -21.1207  -31.4721 O.3    1 LIG      -0.27100
      6 H1        -80.1427  -22.0102  -34.1596 H      1 LIG       0.09000
      7 H2        -80.8773  -20.3772  -33.9545 H      1 LIG       0.09000
      8 H3        -78.1213  -21.2493  -32.9548 H      1 LIG       0.09000
      9 H4        -78.8542  -19.6222  -32.7513 H      1 LIG       0.09000
@<TRIPOS>BOND
      1       1       2 1
      2       1       4 2
      3       1       5 1
      4       2       3 1
      5       3       5 1
      6       2       6 1
      7       2       7 1
      8       3       8 1
      9       3       9 1
@<TRIPOS>ALT_TYPE
CGenFF_4.0_ALT_TYPE_SET
CGenFF_4.0 1 CG2O4 2 CG3C41 3 CG3C41 4 OG2D1 5 OG3C51 6 HGA2 7 HGA2 8 HGA2 9 HGA2
@<TRIPOS>MOLECULE
4_lactone
 9 9 0 0 0
****
USER_CHARGES
INVALID_CHARGES
Pose:  51 Cluster:  51 Fr_nu: 7327199 TotEn:   -11.14
@<TRIPOS>ATOM
      1 C1        -39.2031   -6.2425  -47.7943 C.2    1 LIG       0.04000
      2 C2        -40.4827   -7.0414  -48.1000 C.3    1 LIG       0.11000
      3 C3        -41.1193   -6.0428  -47.1380 C.3    1 LIG       0.08100
      4 O1        -38.0367   -6.2672  -48.1156 O.2    1 LIG      -0.32000
      5 O2        -39.8351   -5.3873  -46.9463 O.3    1 LIG      -0.27100
      6 H1        -40.8120   -6.9750  -49.1381 H      1 LIG       0.09000
      7 H2        -40.4534   -8.0772  -47.7579 H      1 LIG       0.09000
      8 H3        -41.8562   -5.3651  -47.5778 H      1 LIG       0.09000
      9 H4        -41.4985   -6.4645  -46.2032 H      1 LIG       0.09000
@<TRIPOS>BOND
      1       1       2 1
      2       1       4 2
      3       1       5 1
      4       2       3 1
      5       3       5 1
      6       2       6 1
      7       2       7 1
      8       3       8 1
      9       3       9 1
@<TRIPOS>ALT_TYPE
CGenFF_4.0_ALT_TYPE_SET
CGenFF_4.0 1 CG2O4 2 CG3C41 3 CG3C41 4 OG2D1 5 OG3C51 6 HGA2 7 HGA2 8 HGA2 9 HGA2
@<TRIPOS>MOLECULE
4_lactone
 9 9 0 0 0
****
USER_CHARGES
INVALID_CHARGES
Pose:  52 Cluster:  52 Fr_nu:  12739 TotEn:   -10.99
@<TRIPOS>ATOM
      1 C1        -76.6116  -12.5078  -46.9445 C.2    1 LIG       0.04000
      2 C2        -77.2291  -12.6818  -45.5454 C.3    1 LIG       0.11000
      3 C3        -77.7627  -13.9813  -46.1406 C.3    1 LIG       0.08100
      4 O1        -75.9274  -11.6952  -47.5240 O.2    1 LIG      -0.32000
      5 O2        -77.1206  -13.6798  -47.4104 O.3    1 LIG      -0.27100
      6 H1        -76.4955  -12.7933  -44.7454 H      1 LIG       0.09000
      7 H2        -77.9804  -11.9314  -45.2938 H      1 LIG       0.09000
      8 H3        -77.3701  -14.9011  -45.6986 H      1 LIG       0.09000
      9 H4        -78.8496  -14.0412  -46.2443 H      1 LIG       0.09000
@<TRIPOS>BOND
      1       1       2 1
      2       1       4 2
      3       1       5 1
      4       2       3 1
      5       3       5 1
      6       2       6 1
      7       2       7 1
      8       3       8 1
      9       3       9 1
@<TRIPOS>ALT_TYPE
CGenFF_4.0_ALT_TYPE_SET
CGenFF_4.0 1 CG2O4 2 CG3C41 3 CG3C41 4 OG2D1 5 OG3C51 6 HGA2 7 HGA2 8 HGA2 9 HGA2
@<TRIPOS>MOLECULE
4_lactone
 9 9 0 0 0
****
USER_CHARGES
INVALID_CHARGES
Pose:  53 Cluster:  53 Fr_nu: 760944 TotEn:   -10.96
@<TRIPOS>ATOM
      1 C1        -80.8017  -19.3218  -32.5774 C.2    1 LIG       0.04000
      2 C2        -79.6768  -20.2318  -32.0522 C.3    1 LIG       0.11000
      3 C3        -80.2033  -21.1913  -33.1152 C.3    1 LIG       0.08100
      4 O1        -81.2419  -18.2195  -32.3419 O.2    1 LIG      -0.32000
      5 O2        -81.2197  -20.2260  -33.5034 O.3    1 LIG      -0.27100
      6 H1        -78.6721  -19.8416  -32.2223 H      1 LIG       0.09000
      7 H2        -79.8091  -20.5512  -31.0172 H      1 LIG       0.09000
      8 H3        -79.5177  -21.4083  -33.9389 H      1 LIG       0.09000
      9 H4        -80.6501  -22.1149  -32.7371 H      1 LIG       0.09000
@<TRIPOS>BOND
      1       1       2 1
      2       1       4 2
      3       1       5 1
      4       2       3 1
      5       3       5 1
      6       2       6 1
      7       2       7 1
      8       3       8 1
      9       3       9 1
@<TRIPOS>ALT_TYPE
CGenFF_4.0_ALT_TYPE_SET
CGenFF_4.0 1 CG2O4 2 CG3C41 3 CG3C41 4 OG2D1 5 OG3C51 6 HGA2 7 HGA2 8 HGA2 9 HGA2
@<TRIPOS>MOLECULE
4_lactone
 9 9 0 0 0
****
USER_CHARGES
INVALID_CHARGES
Pose:  54 Cluster:  54 Fr_nu: 339207 TotEn:   -10.78
@<TRIPOS>ATOM
      1 C1        -79.9128  -20.0517  -32.7466 C.2    1 LIG       0.04000
      2 C2        -80.4407  -21.4333  -33.1729 C.3    1 LIG       0.11000
      3 C3        -81.5865  -20.6139  -33.7591 C.3    1 LIG       0.08100
      4 O1        -78.9560  -19.6046  -32.1559 O.2    1 LIG      -0.32000
      5 O2        -80.9655  -19.3847  -33.2913 O.3    1 LIG      -0.27100
      6 H1        -79.8075  -21.9480  -33.8972 H      1 LIG       0.09000
      7 H2        -80.7026  -22.0866  -32.3390 H      1 LIG       0.09000
      8 H3        -81.6731  -20.6326  -34.8489 H      1 LIG       0.09000
      9 H4        -82.5643  -20.7716  -33.2957 H      1 LIG       0.09000
@<TRIPOS>BOND
      1       1       2 1
      2       1       4 2
      3       1       5 1
      4       2       3 1
      5       3       5 1
      6       2       6 1
      7       2       7 1
      8       3       8 1
      9       3       9 1
@<TRIPOS>ALT_TYPE
CGenFF_4.0_ALT_TYPE_SET
CGenFF_4.0 1 CG2O4 2 CG3C41 3 CG3C41 4 OG2D1 5 OG3C51 6 HGA2 7 HGA2 8 HGA2 9 HGA2
@<TRIPOS>MOLECULE
4_lactone
 9 9 0 0 0
****
USER_CHARGES
INVALID_CHARGES
Pose:  55 Cluster:  55 Fr_nu: 4148680 TotEn:   -10.60
@<TRIPOS>ATOM
      1 C1        -88.1912  -23.9355  -36.7810 C.2    1 LIG       0.04000
      2 C2        -87.0595  -24.6138  -35.9883 C.3    1 LIG       0.11000
      3 C3        -88.2125  -25.1260  -35.1303 C.3    1 LIG       0.08100
      4 O1        -88.2977  -23.2227  -37.7530 O.2    1 LIG      -0.32000
      5 O2        -89.1692  -24.4262  -35.9733 O.3    1 LIG      -0.27100
      6 H1        -86.5143  -25.3731  -36.5511 H      1 LIG       0.09000
      7 H2        -86.3779  -23.9158  -35.4994 H      1 LIG       0.09000
      8 H3        -88.3734  -26.2073  -35.1497 H      1 LIG       0.09000
      9 H4        -88.2363  -24.7548  -34.1020 H      1 LIG       0.09000
@<TRIPOS>BOND
      1       1       2 1
      2       1       4 2
      3       1       5 1
      4       2       3 1
      5       3       5 1
      6       2       6 1
      7       2       7 1
      8       3       8 1
      9       3       9 1
@<TRIPOS>ALT_TYPE
CGenFF_4.0_ALT_TYPE_SET
CGenFF_4.0 1 CG2O4 2 CG3C41 3 CG3C41 4 OG2D1 5 OG3C51 6 HGA2 7 HGA2 8 HGA2 9 HGA2
@<TRIPOS>MOLECULE
4_lactone
 9 9 0 0 0
****
USER_CHARGES
INVALID_CHARGES
Pose:  56 Cluster:  56 Fr_nu: 104542 TotEn:   -10.45
@<TRIPOS>ATOM
      1 C1        -66.5098   -2.4926  -28.1452 C.2    1 LIG       0.04000
      2 C2        -65.0707   -1.9590  -28.0290 C.3    1 LIG       0.11000
      3 C3        -65.7321   -0.6235  -28.3559 C.3    1 LIG       0.08100
      4 O1        -67.0790   -3.5557  -28.0444 O.2    1 LIG      -0.32000
      5 O2        -67.0325   -1.2706  -28.4336 O.3    1 LIG      -0.27100
      6 H1        -64.6435   -2.0437  -27.0286 H      1 LIG       0.09000
      7 H2        -64.3887   -2.3488  -28.7865 H      1 LIG       0.09000
      8 H3        -65.7021    0.1270  -27.5613 H      1 LIG       0.09000
      9 H4        -65.4473   -0.1779  -29.3129 H      1 LIG       0.09000
@<TRIPOS>BOND
      1       1       2 1
      2       1       4 2
      3       1       5 1
      4       2       3 1
      5       3       5 1
      6       2       6 1
      7       2       7 1
      8       3       8 1
      9       3       9 1
@<TRIPOS>ALT_TYPE
CGenFF_4.0_ALT_TYPE_SET
CGenFF_4.0 1 CG2O4 2 CG3C41 3 CG3C41 4 OG2D1 5 OG3C51 6 HGA2 7 HGA2 8 HGA2 9 HGA2
@<TRIPOS>MOLECULE
4_lactone
 9 9 0 0 0
****
USER_CHARGES
INVALID_CHARGES
Pose:  57 Cluster:  57 Fr_nu: 7337890 TotEn:   -10.43
@<TRIPOS>ATOM
      1 C1        -42.7427    1.3068  -45.2971 C.2    1 LIG       0.04000
      2 C2        -42.7006    2.0259  -46.6573 C.3    1 LIG       0.11000
      3 C3        -42.4302    0.6211  -47.1878 C.3    1 LIG       0.08100
      4 O1        -42.9149    1.6014  -44.1361 O.2    1 LIG      -0.32000
      5 O2        -42.4973    0.0833  -45.8380 O.3    1 LIG      -0.27100
      6 H1        -43.6513    2.4702  -46.9560 H      1 LIG       0.09000
      7 H2        -41.8798    2.7378  -46.7595 H      1 LIG       0.09000
      8 H3        -43.2087    0.1991  -47.8291 H      1 LIG       0.09000
      9 H4        -41.4435    0.4669  -47.6331 H      1 LIG       0.09000
@<TRIPOS>BOND
      1       1       2 1
      2       1       4 2
      3       1       5 1
      4       2       3 1
      5       3       5 1
      6       2       6 1
      7       2       7 1
      8       3       8 1
      9       3       9 1
@<TRIPOS>ALT_TYPE
CGenFF_4.0_ALT_TYPE_SET
CGenFF_4.0 1 CG2O4 2 CG3C41 3 CG3C41 4 OG2D1 5 OG3C51 6 HGA2 7 HGA2 8 HGA2 9 HGA2
@<TRIPOS>MOLECULE
4_lactone
 9 9 0 0 0
****
USER_CHARGES
INVALID_CHARGES
Pose:  58 Cluster:  58 Fr_nu: 1493448 TotEn:   -10.36
@<TRIPOS>ATOM
      1 C1        -81.2460  -20.9630  -33.4587 C.2    1 LIG       0.04000
      2 C2        -80.1471  -22.0380  -33.3806 C.3    1 LIG       0.11000
      3 C3        -79.3569  -20.9229  -32.7024 C.3    1 LIG       0.08100
      4 O1        -82.3786  -20.8723  -33.8750 O.2    1 LIG      -0.32000
      5 O2        -80.4844  -20.0157  -32.8485 O.3    1 LIG      -0.27100
      6 H1        -80.4017  -22.8901  -32.7484 H      1 LIG       0.09000
      7 H2        -79.7716  -22.3623  -34.3524 H      1 LIG       0.09000
      8 H3        -79.1079  -21.0906  -31.6510 H      1 LIG       0.09000
      9 H4        -78.4804  -20.5657  -33.2500 H      1 LIG       0.09000
@<TRIPOS>BOND
      1       1       2 1
      2       1       4 2
      3       1       5 1
      4       2       3 1
      5       3       5 1
      6       2       6 1
      7       2       7 1
      8       3       8 1
      9       3       9 1
@<TRIPOS>ALT_TYPE
CGenFF_4.0_ALT_TYPE_SET
CGenFF_4.0 1 CG2O4 2 CG3C41 3 CG3C41 4 OG2D1 5 OG3C51 6 HGA2 7 HGA2 8 HGA2 9 HGA2
@<TRIPOS>MOLECULE
4_lactone
 9 9 0 0 0
****
USER_CHARGES
INVALID_CHARGES
Pose:  59 Cluster:  59 Fr_nu: 457364 TotEn:   -10.11
@<TRIPOS>ATOM
      1 C1        -58.7450   -1.1380  -52.8673 C.2    1 LIG       0.04000
      2 C2        -57.8234   -0.5228  -53.9357 C.3    1 LIG       0.11000
      3 C3        -58.9215    0.5335  -54.0150 C.3    1 LIG       0.08100
      4 O1        -58.7463   -2.1034  -52.1377 O.2    1 LIG      -0.32000
      5 O2        -59.6846   -0.1625  -52.9909 O.3    1 LIG      -0.27100
      6 H1        -56.8623   -0.1789  -53.5505 H      1 LIG       0.09000
      7 H2        -57.6964   -1.1428  -54.8247 H      1 LIG       0.09000
      8 H3        -58.6362    1.5385  -53.6920 H      1 LIG       0.09000
      9 H4        -59.4664    0.5772  -54.9620 H      1 LIG       0.09000
@<TRIPOS>BOND
      1       1       2 1
      2       1       4 2
      3       1       5 1
      4       2       3 1
      5       3       5 1
      6       2       6 1
      7       2       7 1
      8       3       8 1
      9       3       9 1
@<TRIPOS>ALT_TYPE
CGenFF_4.0_ALT_TYPE_SET
CGenFF_4.0 1 CG2O4 2 CG3C41 3 CG3C41 4 OG2D1 5 OG3C51 6 HGA2 7 HGA2 8 HGA2 9 HGA2
@<TRIPOS>MOLECULE
4_lactone
 9 9 0 0 0
****
USER_CHARGES
INVALID_CHARGES
Pose:  60 Cluster:  60 Fr_nu:  45327 TotEn:    -9.88
@<TRIPOS>ATOM
      1 C1        -66.7338   -0.9938  -28.5576 C.2    1 LIG       0.04000
      2 C2        -65.7850    0.1723  -28.2273 C.3    1 LIG       0.11000
      3 C3        -64.7473   -0.9408  -28.1177 C.3    1 LIG       0.08100
      4 O1        -67.9035   -1.1441  -28.8285 O.2    1 LIG      -0.32000
      5 O2        -65.7584   -1.9346  -28.4423 O.3    1 LIG      -0.27100
      6 H1        -65.6404    0.8755  -29.0490 H      1 LIG       0.09000
      7 H2        -66.0241    0.6913  -27.2976 H      1 LIG       0.09000
      8 H3        -63.9489   -0.9192  -28.8645 H      1 LIG       0.09000
      9 H4        -64.3318   -1.1017  -27.1192 H      1 LIG       0.09000
@<TRIPOS>BOND
      1       1       2 1
      2       1       4 2
      3       1       5 1
      4       2       3 1
      5       3       5 1
      6       2       6 1
      7       2       7 1
      8       3       8 1
      9       3       9 1
@<TRIPOS>ALT_TYPE
CGenFF_4.0_ALT_TYPE_SET
CGenFF_4.0 1 CG2O4 2 CG3C41 3 CG3C41 4 OG2D1 5 OG3C51 6 HGA2 7 HGA2 8 HGA2 9 HGA2
@<TRIPOS>MOLECULE
4_lactone
 9 9 0 0 0
****
USER_CHARGES
INVALID_CHARGES
Pose:  61 Cluster:  61 Fr_nu: 575466 TotEn:    -9.78
@<TRIPOS>ATOM
      1 C1        -51.0879  -11.4194  -28.7504 C.2    1 LIG       0.04000
      2 C2        -49.5641  -11.5855  -28.6108 C.3    1 LIG       0.11000
      3 C3        -49.8534  -12.9955  -29.1169 C.3    1 LIG       0.08100
      4 O1        -51.9124  -10.5529  -28.5669 O.2    1 LIG      -0.32000
      5 O2        -51.2735  -12.6910  -29.1959 O.3    1 LIG      -0.27100
      6 H1        -48.9834  -10.9511  -29.2822 H      1 LIG       0.09000
      7 H2        -49.2007  -11.5152  -27.5842 H      1 LIG       0.09000
      8 H3        -49.4384  -13.2409  -30.0983 H      1 LIG       0.09000
      9 H4        -49.6545  -13.8020  -28.4058 H      1 LIG       0.09000
@<TRIPOS>BOND
      1       1       2 1
      2       1       4 2
      3       1       5 1
      4       2       3 1
      5       3       5 1
      6       2       6 1
      7       2       7 1
      8       3       8 1
      9       3       9 1
@<TRIPOS>ALT_TYPE
CGenFF_4.0_ALT_TYPE_SET
CGenFF_4.0 1 CG2O4 2 CG3C41 3 CG3C41 4 OG2D1 5 OG3C51 6 HGA2 7 HGA2 8 HGA2 9 HGA2
@<TRIPOS>MOLECULE
4_lactone
 9 9 0 0 0
****
USER_CHARGES
INVALID_CHARGES
Pose:  62 Cluster:  62 Fr_nu:  28193 TotEn:    -9.53
@<TRIPOS>ATOM
      1 C1        -77.3235  -14.4863  -44.5269 C.2    1 LIG       0.04000
      2 C2        -77.7957  -13.4025  -45.5126 C.3    1 LIG       0.11000
      3 C3        -76.4337  -12.7866  -45.2065 C.3    1 LIG       0.08100
      4 O1        -77.7541  -15.5151  -44.0573 O.2    1 LIG      -0.32000
      5 O2        -76.1268  -13.8815  -44.2995 O.3    1 LIG      -0.27100
      6 H1        -77.9353  -13.7596  -46.5341 H      1 LIG       0.09000
      7 H2        -78.6615  -12.8343  -45.1685 H      1 LIG       0.09000
      8 H3        -75.7322  -12.7483  -46.0443 H      1 LIG       0.09000
      9 H4        -76.4570  -11.8264  -44.6839 H      1 LIG       0.09000
@<TRIPOS>BOND
      1       1       2 1
      2       1       4 2
      3       1       5 1
      4       2       3 1
      5       3       5 1
      6       2       6 1
      7       2       7 1
      8       3       8 1
      9       3       9 1
@<TRIPOS>ALT_TYPE
CGenFF_4.0_ALT_TYPE_SET
CGenFF_4.0 1 CG2O4 2 CG3C41 3 CG3C41 4 OG2D1 5 OG3C51 6 HGA2 7 HGA2 8 HGA2 9 HGA2
@<TRIPOS>MOLECULE
4_lactone
 9 9 0 0 0
****
USER_CHARGES
INVALID_CHARGES
Pose:  63 Cluster:  63 Fr_nu: 7034376 TotEn:    -9.50
@<TRIPOS>ATOM
      1 C1        -43.9739    2.4850  -43.0379 C.2    1 LIG       0.04000
      2 C2        -44.3958    3.5135  -41.9732 C.3    1 LIG       0.11000
      3 C3        -45.7896    2.9573  -42.2488 C.3    1 LIG       0.08100
      4 O1        -42.9514    2.1236  -43.5747 O.2    1 LIG      -0.32000
      5 O2        -45.2431    2.0374  -43.2340 O.3    1 LIG      -0.27100
      6 H1        -43.9947    3.3148  -40.9782 H      1 LIG       0.09000
      7 H2        -44.2324    4.5516  -42.2675 H      1 LIG       0.09000
      8 H3        -46.2600    2.4251  -41.4175 H      1 LIG       0.09000
      9 H4        -46.4959    3.6583  -42.7020 H      1 LIG       0.09000
@<TRIPOS>BOND
      1       1       2 1
      2       1       4 2
      3       1       5 1
      4       2       3 1
      5       3       5 1
      6       2       6 1
      7       2       7 1
      8       3       8 1
      9       3       9 1
@<TRIPOS>ALT_TYPE
CGenFF_4.0_ALT_TYPE_SET
CGenFF_4.0 1 CG2O4 2 CG3C41 3 CG3C41 4 OG2D1 5 OG3C51 6 HGA2 7 HGA2 8 HGA2 9 HGA2
@<TRIPOS>MOLECULE
4_lactone
 9 9 0 0 0
****
USER_CHARGES
INVALID_CHARGES
Pose:  64 Cluster:  64 Fr_nu: 2228631 TotEn:    -9.45
@<TRIPOS>ATOM
      1 C1        -88.0469  -22.4222  -36.8158 C.2    1 LIG       0.04000
      2 C2        -87.2407  -21.3112  -36.1195 C.3    1 LIG       0.11000
      3 C3        -88.0204  -21.7659  -34.8894 C.3    1 LIG       0.08100
      4 O1        -88.1458  -22.8915  -37.9268 O.2    1 LIG      -0.32000
      5 O2        -88.7072  -22.7750  -35.6803 O.3    1 LIG      -0.27100
      6 H1        -86.1650  -21.4918  -36.0920 H      1 LIG       0.09000
      7 H2        -87.4657  -20.3057  -36.4790 H      1 LIG       0.09000
      8 H3        -87.4246  -22.2162  -34.0908 H      1 LIG       0.09000
      9 H4        -88.7201  -21.0336  -34.4773 H      1 LIG       0.09000
@<TRIPOS>BOND
      1       1       2 1
      2       1       4 2
      3       1       5 1
      4       2       3 1
      5       3       5 1
      6       2       6 1
      7       2       7 1
      8       3       8 1
      9       3       9 1
@<TRIPOS>ALT_TYPE
CGenFF_4.0_ALT_TYPE_SET
CGenFF_4.0 1 CG2O4 2 CG3C41 3 CG3C41 4 OG2D1 5 OG3C51 6 HGA2 7 HGA2 8 HGA2 9 HGA2
@<TRIPOS>MOLECULE
4_lactone
 9 9 0 0 0
****
USER_CHARGES
INVALID_CHARGES
Pose:  65 Cluster:  65 Fr_nu:   3079 TotEn:    -9.21
@<TRIPOS>ATOM
      1 C1        -66.3993   -0.9625  -28.2744 C.2    1 LIG       0.04000
      2 C2        -66.4724    0.5588  -28.4973 C.3    1 LIG       0.11000
      3 C3        -64.9536    0.4375  -28.5784 C.3    1 LIG       0.08100
      4 O1        -67.1708   -1.8757  -28.0867 O.2    1 LIG      -0.32000
      5 O2        -65.0422   -0.9972  -28.3567 O.3    1 LIG      -0.27100
      6 H1        -66.9743    0.8500  -29.4213 H      1 LIG       0.09000
      7 H2        -66.8590    1.1160  -27.6424 H      1 LIG       0.09000
      8 H3        -64.5113    0.6686  -29.5513 H      1 LIG       0.09000
      9 H4        -64.3975    0.9341  -27.7785 H      1 LIG       0.09000
@<TRIPOS>BOND
      1       1       2 1
      2       1       4 2
      3       1       5 1
      4       2       3 1
      5       3       5 1
      6       2       6 1
      7       2       7 1
      8       3       8 1
      9       3       9 1
@<TRIPOS>ALT_TYPE
CGenFF_4.0_ALT_TYPE_SET
CGenFF_4.0 1 CG2O4 2 CG3C41 3 CG3C41 4 OG2D1 5 OG3C51 6 HGA2 7 HGA2 8 HGA2 9 HGA2
@<TRIPOS>MOLECULE
4_lactone
 9 9 0 0 0
****
USER_CHARGES
INVALID_CHARGES
Pose:  66 Cluster:  66 Fr_nu: 7308398 TotEn:    -7.38
@<TRIPOS>ATOM
      1 C1        -38.4612   -7.0618  -47.8391 C.2    1 LIG       0.04000
      2 C2        -38.7557   -8.5674  -47.9637 C.3    1 LIG       0.11000
      3 C3        -40.1210   -8.1615  -47.4168 C.3    1 LIG       0.08100
      4 O1        -37.5357   -6.3121  -48.0530 O.2    1 LIG      -0.32000
      5 O2        -39.6981   -6.7712  -47.3540 O.3    1 LIG      -0.27100
      6 H1        -38.7479   -8.9395  -48.9894 H      1 LIG       0.09000
      7 H2        -38.1497   -9.1955  -47.3086 H      1 LIG       0.09000
      8 H3        -40.9640   -8.2960  -48.1000 H      1 LIG       0.09000
      9 H4        -40.3669   -8.5517  -46.4254 H      1 LIG       0.09000
@<TRIPOS>BOND
      1       1       2 1
      2       1       4 2
      3       1       5 1
      4       2       3 1
      5       3       5 1
      6       2       6 1
      7       2       7 1
      8       3       8 1
      9       3       9 1
@<TRIPOS>ALT_TYPE
CGenFF_4.0_ALT_TYPE_SET
CGenFF_4.0 1 CG2O4 2 CG3C41 3 CG3C41 4 OG2D1 5 OG3C51 6 HGA2 7 HGA2 8 HGA2 9 HGA2
@<TRIPOS>MOLECULE
4_lactone
 9 9 0 0 0
****
USER_CHARGES
INVALID_CHARGES
Pose:  67 Cluster:  67 Fr_nu: 7346500 TotEn:    -7.31
@<TRIPOS>ATOM
      1 C1        -83.5440    6.8093  -49.0610 C.2    1 LIG       0.04000
      2 C2        -84.2256    7.0513  -47.7023 C.3    1 LIG       0.11000
      3 C3        -83.0305    7.9711  -47.4707 C.3    1 LIG       0.08100
      4 O1        -83.7493    6.1574  -50.0596 O.2    1 LIG      -0.32000
      5 O2        -82.5058    7.6441  -48.7872 O.3    1 LIG      -0.27100
      6 H1        -85.1963    7.5444  -47.7724 H      1 LIG       0.09000
      7 H2        -84.2743    6.1670  -47.0647 H      1 LIG       0.09000
      8 H3        -83.2626    9.0359  -47.3822 H      1 LIG       0.09000
      9 H4        -82.3447    7.6625  -46.6769 H      1 LIG       0.09000
@<TRIPOS>BOND
      1       1       2 1
      2       1       4 2
      3       1       5 1
      4       2       3 1
      5       3       5 1
      6       2       6 1
      7       2       7 1
      8       3       8 1
      9       3       9 1
@<TRIPOS>ALT_TYPE
CGenFF_4.0_ALT_TYPE_SET
CGenFF_4.0 1 CG2O4 2 CG3C41 3 CG3C41 4 OG2D1 5 OG3C51 6 HGA2 7 HGA2 8 HGA2 9 HGA2
@<TRIPOS>MOLECULE
4_lactone
 9 9 0 0 0
****
USER_CHARGES
INVALID_CHARGES
Pose:  68 Cluster:  68 Fr_nu: 7295324 TotEn:    -7.26
@<TRIPOS>ATOM
      1 C1        -40.7397   -4.9272  -47.7854 C.2    1 LIG       0.04000
      2 C2        -41.5791   -5.2604  -49.0319 C.3    1 LIG       0.11000
      3 C3        -42.6389   -4.4260  -48.3187 C.3    1 LIG       0.08100
      4 O1        -39.6288   -5.1631  -47.3677 O.2    1 LIG      -0.32000
      5 O2        -41.7302   -4.1969  -47.2064 O.3    1 LIG      -0.27100
      6 H1        -41.1879   -4.8376  -49.9585 H      1 LIG       0.09000
      7 H2        -41.8073   -6.3216  -49.1445 H      1 LIG       0.09000
      8 H3        -42.9163   -3.4905  -48.8121 H      1 LIG       0.09000
      9 H4        -43.5329   -4.9701  -48.0017 H      1 LIG       0.09000
@<TRIPOS>BOND
      1       1       2 1
      2       1       4 2
      3       1       5 1
      4       2       3 1
      5       3       5 1
      6       2       6 1
      7       2       7 1
      8       3       8 1
      9       3       9 1
@<TRIPOS>ALT_TYPE
CGenFF_4.0_ALT_TYPE_SET
CGenFF_4.0 1 CG2O4 2 CG3C41 3 CG3C41 4 OG2D1 5 OG3C51 6 HGA2 7 HGA2 8 HGA2 9 HGA2
@<TRIPOS>MOLECULE
4_lactone
 9 9 0 0 0
****
USER_CHARGES
INVALID_CHARGES
Pose:  69 Cluster:  69 Fr_nu: 929978 TotEn:    -6.70
@<TRIPOS>ATOM
      1 C1        -72.4039   -7.1039  -46.3337 C.2    1 LIG       0.04000
      2 C2        -71.0966   -7.7089  -46.8759 C.3    1 LIG       0.11000
      3 C3        -70.8043   -6.2645  -47.2713 C.3    1 LIG       0.08100
      4 O1        -73.4027   -7.4932  -45.7723 O.2    1 LIG      -0.32000
      5 O2        -72.0793   -5.8394  -46.7152 O.3    1 LIG      -0.27100
      6 H1        -70.4477   -8.1299  -46.1064 H      1 LIG       0.09000
      7 H2        -71.2383   -8.4076  -47.7021 H      1 LIG       0.09000
      8 H3        -69.9626   -5.7935  -46.7562 H      1 LIG       0.09000
      9 H4        -70.7505   -6.0715  -48.3462 H      1 LIG       0.09000
@<TRIPOS>BOND
      1       1       2 1
      2       1       4 2
      3       1       5 1
      4       2       3 1
      5       3       5 1
      6       2       6 1
      7       2       7 1
      8       3       8 1
      9       3       9 1
@<TRIPOS>ALT_TYPE
CGenFF_4.0_ALT_TYPE_SET
CGenFF_4.0 1 CG2O4 2 CG3C41 3 CG3C41 4 OG2D1 5 OG3C51 6 HGA2 7 HGA2 8 HGA2 9 HGA2
@<TRIPOS>MOLECULE
4_lactone
 9 9 0 0 0
****
USER_CHARGES
INVALID_CHARGES
Pose:  70 Cluster:  70 Fr_nu: 7381927 TotEn:    -6.69
@<TRIPOS>ATOM
      1 C1        -40.0744   -5.7024  -47.5543 C.2    1 LIG       0.04000
      2 C2        -41.4848   -6.2824  -47.7635 C.3    1 LIG       0.11000
      3 C3        -41.8845   -4.8111  -47.8222 C.3    1 LIG       0.08100
      4 O1        -38.9518   -6.1222  -47.3875 O.2    1 LIG      -0.32000
      5 O2        -40.5010   -4.4124  -47.6159 O.3    1 LIG      -0.27100
      6 H1        -41.6028   -6.8427  -48.6922 H      1 LIG       0.09000
      7 H2        -41.8664   -6.8440  -46.9092 H      1 LIG       0.09000
      8 H3        -42.2653   -4.4619  -48.7859 H      1 LIG       0.09000
      9 H4        -42.5280   -4.4644  -47.0090 H      1 LIG       0.09000
@<TRIPOS>BOND
      1       1       2 1
      2       1       4 2
      3       1       5 1
      4       2       3 1
      5       3       5 1
      6       2       6 1
      7       2       7 1
      8       3       8 1
      9       3       9 1
@<TRIPOS>ALT_TYPE
CGenFF_4.0_ALT_TYPE_SET
CGenFF_4.0 1 CG2O4 2 CG3C41 3 CG3C41 4 OG2D1 5 OG3C51 6 HGA2 7 HGA2 8 HGA2 9 HGA2
@<TRIPOS>MOLECULE
4_lactone
 9 9 0 0 0
****
USER_CHARGES
INVALID_CHARGES
Pose:  71 Cluster:  71 Fr_nu: 457058 TotEn:    -6.36
@<TRIPOS>ATOM
      1 C1        -51.1472  -11.4866  -28.7569 C.2    1 LIG       0.04000
      2 C2        -50.8970  -12.7122  -27.8600 C.3    1 LIG       0.11000
      3 C3        -49.4327  -12.4091  -28.1635 C.3    1 LIG       0.08100
      4 O1        -52.0973  -10.8620  -29.1709 O.2    1 LIG      -0.32000
      5 O2        -49.8234  -11.2751  -28.9864 O.3    1 LIG      -0.27100
      6 H1        -51.2038  -12.5747  -26.8220 H      1 LIG       0.09000
      7 H2        -51.2820  -13.6484  -28.2676 H      1 LIG       0.09000
      8 H3        -48.8266  -12.0971  -27.3086 H      1 LIG       0.09000
      9 H4        -48.9056  -13.1675  -28.7488 H      1 LIG       0.09000
@<TRIPOS>BOND
      1       1       2 1
      2       1       4 2
      3       1       5 1
      4       2       3 1
      5       3       5 1
      6       2       6 1
      7       2       7 1
      8       3       8 1
      9       3       9 1
@<TRIPOS>ALT_TYPE
CGenFF_4.0_ALT_TYPE_SET
CGenFF_4.0 1 CG2O4 2 CG3C41 3 CG3C41 4 OG2D1 5 OG3C51 6 HGA2 7 HGA2 8 HGA2 9 HGA2
@<TRIPOS>MOLECULE
4_lactone
 9 9 0 0 0
****
USER_CHARGES
INVALID_CHARGES
Pose:  72 Cluster:  72 Fr_nu: 7308379 TotEn:    -2.76
@<TRIPOS>ATOM
      1 C1        -39.2603   -7.1188  -47.2985 C.2    1 LIG       0.04000
      2 C2        -40.3487   -8.2031  -47.2036 C.3    1 LIG       0.11000
      3 C3        -39.1500   -9.1434  -47.1213 C.3    1 LIG       0.08100
      4 O1        -39.2062   -5.9146  -47.4044 O.2    1 LIG      -0.32000
      5 O2        -38.2391   -8.0138  -47.2214 O.3    1 LIG      -0.27100
      6 H1        -40.9635   -8.1397  -46.3045 H      1 LIG       0.09000
      7 H2        -40.9640   -8.2960  -48.1000 H      1 LIG       0.09000
      8 H3        -39.0296   -9.6757  -46.1738 H      1 LIG       0.09000
      9 H4        -39.0313   -9.8310  -47.9632 H      1 LIG       0.09000
@<TRIPOS>BOND
      1       1       2 1
      2       1       4 2
      3       1       5 1
      4       2       3 1
      5       3       5 1
      6       2       6 1
      7       2       7 1
      8       3       8 1
      9       3       9 1
@<TRIPOS>ALT_TYPE
CGenFF_4.0_ALT_TYPE_SET
CGenFF_4.0 1 CG2O4 2 CG3C41 3 CG3C41 4 OG2D1 5 OG3C51 6 HGA2 7 HGA2 8 HGA2 9 HGA2
@<TRIPOS>MOLECULE
4_lactone
 9 9 0 0 0
****
USER_CHARGES
INVALID_CHARGES
Pose:  73 Cluster:  73 Fr_nu: 6524837 TotEn:    -2.52
@<TRIPOS>ATOM
      1 C1        -42.4297   -0.4143  -46.9616 C.2    1 LIG       0.04000
      2 C2        -42.3066   -0.0354  -48.4483 C.3    1 LIG       0.11000
      3 C3        -42.7732   -1.4716  -48.6664 C.3    1 LIG       0.08100
      4 O1        -42.2568    0.1158  -45.8876 O.2    1 LIG      -0.32000
      5 O2        -42.8406   -1.6829  -47.2290 O.3    1 LIG      -0.27100
      6 H1        -43.0015    0.7422  -48.7689 H      1 LIG       0.09000
      7 H2        -41.2872    0.1861  -48.7685 H      1 LIG       0.09000
      8 H3        -43.7537   -1.5848  -49.1370 H      1 LIG       0.09000
      9 H4        -42.0448   -2.1379  -49.1367 H      1 LIG       0.09000
@<TRIPOS>BOND
      1       1       2 1
      2       1       4 2
      3       1       5 1
      4       2       3 1
      5       3       5 1
      6       2       6 1
      7       2       7 1
      8       3       8 1
      9       3       9 1
@<TRIPOS>ALT_TYPE
CGenFF_4.0_ALT_TYPE_SET
CGenFF_4.0 1 CG2O4 2 CG3C41 3 CG3C41 4 OG2D1 5 OG3C51 6 HGA2 7 HGA2 8 HGA2 9 HGA2
@<TRIPOS>MOLECULE
4_lactone
 9 9 0 0 0
****
USER_CHARGES
INVALID_CHARGES
Pose:  74 Cluster:  74 Fr_nu: 7265094 TotEn:    -0.12
@<TRIPOS>ATOM
      1 C1        -42.5552    0.3319  -46.3914 C.2    1 LIG       0.04000
      2 C2        -43.1925   -0.7083  -47.3300 C.3    1 LIG       0.11000
      3 C3        -42.2365   -0.1035  -48.3539 C.3    1 LIG       0.08100
      4 O1        -42.6609    0.6756  -45.2360 O.2    1 LIG      -0.32000
      5 O2        -41.7305    0.8241  -47.3544 O.3    1 LIG      -0.27100
      6 H1        -42.9926   -1.7435  -47.0490 H      1 LIG       0.09000
      7 H2        -44.2549   -0.5459  -47.5190 H      1 LIG       0.09000
      8 H3        -41.4507   -0.7701  -48.7198 H      1 LIG       0.09000
      9 H4        -42.7095    0.4228  -49.1875 H      1 LIG       0.09000
@<TRIPOS>BOND
      1       1       2 1
      2       1       4 2
      3       1       5 1
      4       2       3 1
      5       3       5 1
      6       2       6 1
      7       2       7 1
      8       3       8 1
      9       3       9 1
@<TRIPOS>ALT_TYPE
CGenFF_4.0_ALT_TYPE_SET
CGenFF_4.0 1 CG2O4 2 CG3C41 3 CG3C41 4 OG2D1 5 OG3C51 6 HGA2 7 HGA2 8 HGA2 9 HGA2
@<TRIPOS>MOLECULE
pyridine
 11 11 0 0 0
****
USER_CHARGES
INVALID_CHARGES
Pose:   1 Cluster:   1 Fr_nu: 3821228 TotEn:   -18.88
@<TRIPOS>ATOM
      1 C1        -53.1938    9.8266  -30.6156 C.ar   1 LIG      -0.11300
      2 C2        -53.4136   10.9843  -29.8777 C.ar   1 LIG      -0.11700
      3 C3        -51.9872    9.1473  -30.4899 C.ar   1 LIG      -0.11700
      4 C4        -52.4029   11.4179  -29.0348 C.ar   1 LIG       0.17700
      5 C5        -51.0403    9.6631  -29.6198 C.ar   1 LIG       0.17700
      6 N1        -51.2177   10.7849  -28.8864 N.ar   1 LIG      -0.60000
      7 H1        -53.9612    9.4548  -31.2879 H      1 LIG       0.11500
      8 H2        -54.3465   11.5299  -29.9594 H      1 LIG       0.11500
      9 H3        -51.7938    8.2430  -31.0556 H      1 LIG       0.11500
     10 H4        -52.5253   12.3157  -28.4381 H      1 LIG       0.12400
     11 H5        -50.0822    9.1716  -29.4859 H      1 LIG       0.12400
@<TRIPOS>BOND
      1       1       2 ar
      2       1       3 ar
      3       2       4 ar
      4       3       5 ar
      5       4       6 ar
      6       5       6 ar
      7       1       7 1
      8       2       8 1
      9       3       9 1
     10       4      10 1
     11       5      11 1
@<TRIPOS>ALT_TYPE
CGenFF_4.0_ALT_TYPE_SET
CGenFF_4.0 1 CG2R61 2 CG2R61 3 CG2R61 4 CG2R61 5 CG2R61 6 NG2R60 7 HGR61 8 HGR61 9 HGR61 10 HGR62 11 HGR62
@<TRIPOS>MOLECULE
pyridine
 11 11 0 0 0
****
USER_CHARGES
INVALID_CHARGES
Pose:   2 Cluster:   2 Fr_nu: 162819 TotEn:   -14.29
@<TRIPOS>ATOM
      1 C1        -79.1360  -21.0918  -32.7295 C.ar   1 LIG      -0.11300
      2 C2        -80.0363  -21.5629  -33.6785 C.ar   1 LIG      -0.11700
      3 C3        -79.5474  -20.1433  -31.7997 C.ar   1 LIG      -0.11700
      4 C4        -81.3263  -21.0577  -33.6558 C.ar   1 LIG       0.17700
      5 C5        -80.8591  -19.7014  -31.8613 C.ar   1 LIG       0.17700
      6 N1        -81.7625  -20.1357  -32.7685 N.ar   1 LIG      -0.60000
      7 H1        -78.1155  -21.4626  -32.7148 H      1 LIG       0.11500
      8 H2        -79.7379  -22.3024  -34.4125 H      1 LIG       0.11500
      9 H3        -78.8626  -19.7614  -31.0512 H      1 LIG       0.11500
     10 H4        -82.0660  -21.3929  -34.3753 H      1 LIG       0.12400
     11 H5        -81.2299  -18.9615  -31.1594 H      1 LIG       0.12400
@<TRIPOS>BOND
      1       1       2 ar
      2       1       3 ar
      3       2       4 ar
      4       3       5 ar
      5       4       6 ar
      6       5       6 ar
      7       1       7 1
      8       2       8 1
      9       3       9 1
     10       4      10 1
     11       5      11 1
@<TRIPOS>ALT_TYPE
CGenFF_4.0_ALT_TYPE_SET
CGenFF_4.0 1 CG2R61 2 CG2R61 3 CG2R61 4 CG2R61 5 CG2R61 6 NG2R60 7 HGR61 8 HGR61 9 HGR61 10 HGR62 11 HGR62
@<TRIPOS>MOLECULE
pyridine
 11 11 0 0 0
****
USER_CHARGES
INVALID_CHARGES
Pose:   3 Cluster:   3 Fr_nu: 1403788 TotEn:   -13.12
@<TRIPOS>ATOM
      1 C1        -73.6473    8.8233  -44.9917 C.ar   1 LIG      -0.11300
      2 C2        -74.5994    8.0318  -45.6242 C.ar   1 LIG      -0.11700
      3 C3        -72.3729    8.9367  -45.5360 C.ar   1 LIG      -0.11700
      4 C4        -74.2301    7.3795  -46.7895 C.ar   1 LIG       0.17700
      5 C5        -72.1031    8.2436  -46.7050 C.ar   1 LIG       0.17700
      6 N1        -73.0021    7.4652  -47.3481 N.ar   1 LIG      -0.60000
      7 H1        -73.8977    9.3502  -44.0758 H      1 LIG       0.11500
      8 H2        -75.5991    7.9291  -45.2183 H      1 LIG       0.11500
      9 H3        -71.6145    9.5476  -45.0597 H      1 LIG       0.11500
     10 H4        -74.9365    6.7499  -47.3204 H      1 LIG       0.12400
     11 H5        -71.1242    8.2978  -47.1700 H      1 LIG       0.12400
@<TRIPOS>BOND
      1       1       2 ar
      2       1       3 ar
      3       2       4 ar
      4       3       5 ar
      5       4       6 ar
      6       5       6 ar
      7       1       7 1
      8       2       8 1
      9       3       9 1
     10       4      10 1
     11       5      11 1
@<TRIPOS>ALT_TYPE
CGenFF_4.0_ALT_TYPE_SET
CGenFF_4.0 1 CG2R61 2 CG2R61 3 CG2R61 4 CG2R61 5 CG2R61 6 NG2R60 7 HGR61 8 HGR61 9 HGR61 10 HGR62 11 HGR62
@<TRIPOS>MOLECULE
pyridine
 11 11 0 0 0
****
USER_CHARGES
INVALID_CHARGES
Pose:   4 Cluster:   4 Fr_nu: 1287656 TotEn:   -13.10
@<TRIPOS>ATOM
      1 C1        -50.2366  -12.3277  -43.6248 C.ar   1 LIG      -0.11300
      2 C2        -50.3081  -13.7054  -43.4513 C.ar   1 LIG      -0.11700
      3 C3        -49.7056  -11.5322  -42.6156 C.ar   1 LIG      -0.11700
      4 C4        -49.8389  -14.2342  -42.2597 C.ar   1 LIG       0.17700
      5 C5        -49.2636  -12.1582  -41.4613 C.ar   1 LIG       0.17700
      6 N1        -49.3167  -13.4935  -41.2565 N.ar   1 LIG      -0.60000
      7 H1        -50.5947  -11.8748  -44.5444 H      1 LIG       0.11500
      8 H2        -50.7177  -14.3450  -44.2244 H      1 LIG       0.11500
      9 H3        -49.6405  -10.4560  -42.7288 H      1 LIG       0.11500
     10 H4        -49.8729  -15.3029  -42.0757 H      1 LIG       0.12400
     11 H5        -48.8418  -11.5830  -40.6437 H      1 LIG       0.12400
@<TRIPOS>BOND
      1       1       2 ar
      2       1       3 ar
      3       2       4 ar
      4       3       5 ar
      5       4       6 ar
      6       5       6 ar
      7       1       7 1
      8       2       8 1
      9       3       9 1
     10       4      10 1
     11       5      11 1
@<TRIPOS>ALT_TYPE
CGenFF_4.0_ALT_TYPE_SET
CGenFF_4.0 1 CG2R61 2 CG2R61 3 CG2R61 4 CG2R61 5 CG2R61 6 NG2R60 7 HGR61 8 HGR61 9 HGR61 10 HGR62 11 HGR62
@<TRIPOS>MOLECULE
pyridine
 11 11 0 0 0
****
USER_CHARGES
INVALID_CHARGES
Pose:   5 Cluster:   5 Fr_nu: 894974 TotEn:   -12.72
@<TRIPOS>ATOM
      1 C1        -65.5824   -1.0968  -28.1289 C.ar   1 LIG      -0.11300
      2 C2        -64.9436    0.0967  -28.4459 C.ar   1 LIG      -0.11700
      3 C3        -65.0773   -1.9007  -27.1130 C.ar   1 LIG      -0.11700
      4 C4        -63.8120    0.4386  -27.7231 C.ar   1 LIG       0.17700
      5 C5        -63.9396   -1.4696  -26.4500 C.ar   1 LIG       0.17700
      6 N1        -63.2917   -0.3165  -26.7298 N.ar   1 LIG      -0.60000
      7 H1        -66.4718   -1.4003  -28.6730 H      1 LIG       0.11500
      8 H2        -65.3196    0.7392  -29.2336 H      1 LIG       0.11500
      9 H3        -65.5585   -2.8356  -26.8492 H      1 LIG       0.11500
     10 H4        -63.2774    1.3593  -27.9322 H      1 LIG       0.12400
     11 H5        -63.5050   -2.0602  -25.6503 H      1 LIG       0.12400
@<TRIPOS>BOND
      1       1       2 ar
      2       1       3 ar
      3       2       4 ar
      4       3       5 ar
      5       4       6 ar
      6       5       6 ar
      7       1       7 1
      8       2       8 1
      9       3       9 1
     10       4      10 1
     11       5      11 1
@<TRIPOS>ALT_TYPE
CGenFF_4.0_ALT_TYPE_SET
CGenFF_4.0 1 CG2R61 2 CG2R61 3 CG2R61 4 CG2R61 5 CG2R61 6 NG2R60 7 HGR61 8 HGR61 9 HGR61 10 HGR62 11 HGR62
@<TRIPOS>MOLECULE
pyridine
 11 11 0 0 0
****
USER_CHARGES
INVALID_CHARGES
Pose:   6 Cluster:   6 Fr_nu: 1711398 TotEn:   -12.57
@<TRIPOS>ATOM
      1 C1        -59.1785   -0.9584  -54.9067 C.ar   1 LIG      -0.11300
      2 C2        -59.2937   -2.3339  -55.0733 C.ar   1 LIG      -0.11700
      3 C3        -58.8850   -0.4379  -53.6512 C.ar   1 LIG      -0.11700
      4 C4        -59.1078   -3.1397  -53.9616 C.ar   1 LIG       0.17700
      5 C5        -58.7176   -1.3285  -52.6031 C.ar   1 LIG       0.17700
      6 N1        -58.8218   -2.6708  -52.7263 N.ar   1 LIG      -0.60000
      7 H1        -59.3179   -0.2931  -55.7536 H      1 LIG       0.11500
      8 H2        -59.5215   -2.7618  -56.0427 H      1 LIG       0.11500
      9 H3        -58.7910    0.6311  -53.4978 H      1 LIG       0.11500
     10 H4        -59.1875   -4.2190  -54.0393 H      1 LIG       0.12400
     11 H5        -58.4883   -0.9738  -51.6036 H      1 LIG       0.12400
@<TRIPOS>BOND
      1       1       2 ar
      2       1       3 ar
      3       2       4 ar
      4       3       5 ar
      5       4       6 ar
      6       5       6 ar
      7       1       7 1
      8       2       8 1
      9       3       9 1
     10       4      10 1
     11       5      11 1
@<TRIPOS>ALT_TYPE
CGenFF_4.0_ALT_TYPE_SET
CGenFF_4.0 1 CG2R61 2 CG2R61 3 CG2R61 4 CG2R61 5 CG2R61 6 NG2R60 7 HGR61 8 HGR61 9 HGR61 10 HGR62 11 HGR62
@<TRIPOS>MOLECULE
pyridine
 11 11 0 0 0
****
USER_CHARGES
INVALID_CHARGES
Pose:   7 Cluster:   7 Fr_nu: 1054491 TotEn:   -12.54
@<TRIPOS>ATOM
      1 C1        -60.6103  -20.6292  -24.6480 C.ar   1 LIG      -0.11300
      2 C2        -60.3248  -19.3873  -24.0918 C.ar   1 LIG      -0.11700
      3 C3        -59.6440  -21.6289  -24.6360 C.ar   1 LIG      -0.11700
      4 C4        -59.0680  -19.1971  -23.5403 C.ar   1 LIG       0.17700
      5 C5        -58.4176  -21.3383  -24.0604 C.ar   1 LIG       0.17700
      6 N1        -58.1036  -20.1439  -23.5103 N.ar   1 LIG      -0.60000
      7 H1        -61.5839  -20.8174  -25.0907 H      1 LIG       0.11500
      8 H2        -61.0627  -18.5935  -24.0896 H      1 LIG       0.11500
      9 H3        -59.8443  -22.6044  -25.0643 H      1 LIG       0.11500
     10 H4        -58.7962  -18.2461  -23.0943 H      1 LIG       0.12400
     11 H5        -57.6293  -22.0831  -24.0261 H      1 LIG       0.12400
@<TRIPOS>BOND
      1       1       2 ar
      2       1       3 ar
      3       2       4 ar
      4       3       5 ar
      5       4       6 ar
      6       5       6 ar
      7       1       7 1
      8       2       8 1
      9       3       9 1
     10       4      10 1
     11       5      11 1
@<TRIPOS>ALT_TYPE
CGenFF_4.0_ALT_TYPE_SET
CGenFF_4.0 1 CG2R61 2 CG2R61 3 CG2R61 4 CG2R61 5 CG2R61 6 NG2R60 7 HGR61 8 HGR61 9 HGR61 10 HGR62 11 HGR62
@<TRIPOS>MOLECULE
pyridine
 11 11 0 0 0
****
USER_CHARGES
INVALID_CHARGES
Pose:   8 Cluster:   8 Fr_nu: 1853045 TotEn:   -12.50
@<TRIPOS>ATOM
      1 C1        -77.3675  -14.9287  -45.0375 C.ar   1 LIG      -0.11300
      2 C2        -76.2131  -14.8498  -44.2666 C.ar   1 LIG      -0.11700
      3 C3        -77.8543  -13.7896  -45.6690 C.ar   1 LIG      -0.11700
      4 C4        -75.5877  -13.6180  -44.1595 C.ar   1 LIG       0.17700
      5 C5        -77.1557  -12.6053  -45.4989 C.ar   1 LIG       0.17700
      6 N1        -76.0308  -12.4897  -44.7579 N.ar   1 LIG      -0.60000
      7 H1        -77.8871  -15.8760  -45.1455 H      1 LIG       0.11500
      8 H2        -75.8153  -15.7246  -43.7656 H      1 LIG       0.11500
      9 H3        -78.7528  -13.8275  -46.2744 H      1 LIG       0.11500
     10 H4        -74.6844  -13.5041  -43.5694 H      1 LIG       0.12400
     11 H5        -77.4939  -11.6879  -45.9695 H      1 LIG       0.12400
@<TRIPOS>BOND
      1       1       2 ar
      2       1       3 ar
      3       2       4 ar
      4       3       5 ar
      5       4       6 ar
      6       5       6 ar
      7       1       7 1
      8       2       8 1
      9       3       9 1
     10       4      10 1
     11       5      11 1
@<TRIPOS>ALT_TYPE
CGenFF_4.0_ALT_TYPE_SET
CGenFF_4.0 1 CG2R61 2 CG2R61 3 CG2R61 4 CG2R61 5 CG2R61 6 NG2R60 7 HGR61 8 HGR61 9 HGR61 10 HGR62 11 HGR62
@<TRIPOS>MOLECULE
pyridine
 11 11 0 0 0
****
USER_CHARGES
INVALID_CHARGES
Pose:   9 Cluster:   9 Fr_nu:  67939 TotEn:   -11.98
@<TRIPOS>ATOM
      1 C1        -49.3981  -11.2227  -43.1382 C.ar   1 LIG      -0.11300
      2 C2        -48.0340  -11.3322  -42.8926 C.ar   1 LIG      -0.11700
      3 C3        -50.2845  -12.0871  -42.5054 C.ar   1 LIG      -0.11700
      4 C4        -47.6103  -12.3151  -42.0127 C.ar   1 LIG       0.17700
      5 C5        -49.7601  -13.0363  -41.6430 C.ar   1 LIG       0.17700
      6 N1        -48.4412  -13.1731  -41.3793 N.ar   1 LIG      -0.60000
      7 H1        -49.7698  -10.4655  -43.8222 H      1 LIG       0.11500
      8 H2        -47.3249  -10.6691  -43.3743 H      1 LIG       0.11500
      9 H3        -51.3519  -12.0204  -42.6822 H      1 LIG       0.11500
     10 H4        -46.5565  -12.4415  -41.7879 H      1 LIG       0.12400
     11 H5        -50.4086  -13.7351  -41.1248 H      1 LIG       0.12400
@<TRIPOS>BOND
      1       1       2 ar
      2       1       3 ar
      3       2       4 ar
      4       3       5 ar
      5       4       6 ar
      6       5       6 ar
      7       1       7 1
      8       2       8 1
      9       3       9 1
     10       4      10 1
     11       5      11 1
@<TRIPOS>ALT_TYPE
CGenFF_4.0_ALT_TYPE_SET
CGenFF_4.0 1 CG2R61 2 CG2R61 3 CG2R61 4 CG2R61 5 CG2R61 6 NG2R60 7 HGR61 8 HGR61 9 HGR61 10 HGR62 11 HGR62
@<TRIPOS>MOLECULE
pyridine
 11 11 0 0 0
****
USER_CHARGES
INVALID_CHARGES
Pose:  10 Cluster:  10 Fr_nu: 1095298 TotEn:   -11.65
@<TRIPOS>ATOM
      1 C1        -64.3549   -1.2915  -27.4311 C.ar   1 LIG      -0.11300
      2 C2        -64.1214   -0.0032  -27.8987 C.ar   1 LIG      -0.11700
      3 C3        -64.0646   -1.6085  -26.1087 C.ar   1 LIG      -0.11700
      4 C4        -63.6005    0.9245  -27.0111 C.ar   1 LIG       0.17700
      5 C5        -63.5461   -0.6090  -25.3013 C.ar   1 LIG       0.17700
      6 N1        -63.3057    0.6539  -25.7198 N.ar   1 LIG      -0.60000
      7 H1        -64.7617   -2.0475  -28.0961 H      1 LIG       0.11500
      8 H2        -64.3403    0.2665  -28.9253 H      1 LIG       0.11500
      9 H3        -64.2381   -2.6064  -25.7226 H      1 LIG       0.11500
     10 H4        -63.4001    1.9429  -27.3272 H      1 LIG       0.12400
     11 H5        -63.3019   -0.8046  -24.2623 H      1 LIG       0.12400
@<TRIPOS>BOND
      1       1       2 ar
      2       1       3 ar
      3       2       4 ar
      4       3       5 ar
      5       4       6 ar
      6       5       6 ar
      7       1       7 1
      8       2       8 1
      9       3       9 1
     10       4      10 1
     11       5      11 1
@<TRIPOS>ALT_TYPE
CGenFF_4.0_ALT_TYPE_SET
CGenFF_4.0 1 CG2R61 2 CG2R61 3 CG2R61 4 CG2R61 5 CG2R61 6 NG2R60 7 HGR61 8 HGR61 9 HGR61 10 HGR62 11 HGR62
@<TRIPOS>MOLECULE
pyridine
 11 11 0 0 0
****
USER_CHARGES
INVALID_CHARGES
Pose:  11 Cluster:  11 Fr_nu: 3830300 TotEn:   -11.45
@<TRIPOS>ATOM
      1 C1        -45.1427    3.1714  -44.2499 C.ar   1 LIG      -0.11300
      2 C2        -44.2021    3.2672  -45.2694 C.ar   1 LIG      -0.11700
      3 C3        -44.9661    2.2387  -43.2340 C.ar   1 LIG      -0.11700
      4 C4        -43.1111    2.4140  -45.2275 C.ar   1 LIG       0.17700
      5 C5        -43.8411    1.4314  -43.2833 C.ar   1 LIG       0.17700
      6 N1        -42.9056    1.4953  -44.2573 N.ar   1 LIG      -0.60000
      7 H1        -46.0121    3.8220  -44.2475 H      1 LIG       0.11500
      8 H2        -44.3190    3.9869  -46.0712 H      1 LIG       0.11500
      9 H3        -45.6867    2.1460  -42.4295 H      1 LIG       0.11500
     10 H4        -42.3496    2.4491  -45.9995 H      1 LIG       0.12400
     11 H5        -43.6569    0.6871  -42.5155 H      1 LIG       0.12400
@<TRIPOS>BOND
      1       1       2 ar
      2       1       3 ar
      3       2       4 ar
      4       3       5 ar
      5       4       6 ar
      6       5       6 ar
      7       1       7 1
      8       2       8 1
      9       3       9 1
     10       4      10 1
     11       5      11 1
@<TRIPOS>ALT_TYPE
CGenFF_4.0_ALT_TYPE_SET
CGenFF_4.0 1 CG2R61 2 CG2R61 3 CG2R61 4 CG2R61 5 CG2R61 6 NG2R60 7 HGR61 8 HGR61 9 HGR61 10 HGR62 11 HGR62
@<TRIPOS>MOLECULE
pyridine
 11 11 0 0 0
****
USER_CHARGES
INVALID_CHARGES
Pose:  12 Cluster:  12 Fr_nu:  80760 TotEn:   -11.14
@<TRIPOS>ATOM
      1 C1        -64.4995   -0.0665  -28.3667 C.ar   1 LIG      -0.11300
      2 C2        -64.7492   -1.4046  -28.0835 C.ar   1 LIG      -0.11700
      3 C3        -64.4286    0.8565  -27.3292 C.ar   1 LIG      -0.11700
      4 C4        -64.9194   -1.7660  -26.7568 C.ar   1 LIG       0.17700
      5 C5        -64.6134    0.3940  -26.0362 C.ar   1 LIG       0.17700
      6 N1        -64.8578   -0.8981  -25.7221 N.ar   1 LIG      -0.60000
      7 H1        -64.3612    0.2567  -29.3941 H      1 LIG       0.11500
      8 H2        -64.8084   -2.1414  -28.8761 H      1 LIG       0.11500
      9 H3        -64.2356    1.9048  -27.5264 H      1 LIG       0.11500
     10 H4        -65.1166   -2.7973  -26.4838 H      1 LIG       0.12400
     11 H5        -64.5687    1.0732  -25.1912 H      1 LIG       0.12400
@<TRIPOS>BOND
      1       1       2 ar
      2       1       3 ar
      3       2       4 ar
      4       3       5 ar
      5       4       6 ar
      6       5       6 ar
      7       1       7 1
      8       2       8 1
      9       3       9 1
     10       4      10 1
     11       5      11 1
@<TRIPOS>ALT_TYPE
CGenFF_4.0_ALT_TYPE_SET
CGenFF_4.0 1 CG2R61 2 CG2R61 3 CG2R61 4 CG2R61 5 CG2R61 6 NG2R60 7 HGR61 8 HGR61 9 HGR61 10 HGR62 11 HGR62
@<TRIPOS>MOLECULE
pyridine
 11 11 0 0 0
****
USER_CHARGES
INVALID_CHARGES
Pose:  13 Cluster:  13 Fr_nu: 1054415 TotEn:   -11.01
@<TRIPOS>ATOM
      1 C1        -59.4686  -20.2873  -24.3156 C.ar   1 LIG      -0.11300
      2 C2        -58.3007  -19.8763  -23.6830 C.ar   1 LIG      -0.11700
      3 C3        -59.6440  -21.6289  -24.6360 C.ar   1 LIG      -0.11700
      4 C4        -57.3462  -20.8384  -23.3946 C.ar   1 LIG       0.17700
      5 C5        -58.6294  -22.5125  -24.3051 C.ar   1 LIG       0.17700
      6 N1        -57.4809  -22.1506  -23.6905 N.ar   1 LIG      -0.60000
      7 H1        -60.2404  -19.5633  -24.5592 H      1 LIG       0.11500
      8 H2        -58.1425  -18.8359  -23.4237 H      1 LIG       0.11500
      9 H3        -60.5461  -21.9719  -25.1297 H      1 LIG       0.11500
     10 H4        -56.4179  -20.5686  -22.9022 H      1 LIG       0.12400
     11 H5        -58.7164  -23.5696  -24.5339 H      1 LIG       0.12400
@<TRIPOS>BOND
      1       1       2 ar
      2       1       3 ar
      3       2       4 ar
      4       3       5 ar
      5       4       6 ar
      6       5       6 ar
      7       1       7 1
      8       2       8 1
      9       3       9 1
     10       4      10 1
     11       5      11 1
@<TRIPOS>ALT_TYPE
CGenFF_4.0_ALT_TYPE_SET
CGenFF_4.0 1 CG2R61 2 CG2R61 3 CG2R61 4 CG2R61 5 CG2R61 6 NG2R60 7 HGR61 8 HGR61 9 HGR61 10 HGR62 11 HGR62
@<TRIPOS>MOLECULE
pyridine
 11 11 0 0 0
****
USER_CHARGES
INVALID_CHARGES
Pose:  14 Cluster:  14 Fr_nu:    947 TotEn:   -10.84
@<TRIPOS>ATOM
      1 C1        -79.1899  -19.8116  -30.9419 C.ar   1 LIG      -0.11300
      2 C2        -80.1945  -19.1522  -30.2426 C.ar   1 LIG      -0.11700
      3 C3        -79.3682  -20.1098  -32.2883 C.ar   1 LIG      -0.11700
      4 C4        -81.3494  -18.8152  -30.9300 C.ar   1 LIG       0.17700
      5 C5        -80.5602  -19.7303  -32.8840 C.ar   1 LIG       0.17700
      6 N1        -81.5589  -19.0883  -32.2373 N.ar   1 LIG      -0.60000
      7 H1        -78.2699  -20.0933  -30.4385 H      1 LIG       0.11500
      8 H2        -80.0771  -18.9093  -29.1929 H      1 LIG       0.11500
      9 H3        -78.5989  -20.6237  -32.8532 H      1 LIG       0.11500
     10 H4        -82.1626  -18.3003  -30.4293 H      1 LIG       0.12400
     11 H5        -80.7495  -19.9400  -33.9317 H      1 LIG       0.12400
@<TRIPOS>BOND
      1       1       2 ar
      2       1       3 ar
      3       2       4 ar
      4       3       5 ar
      5       4       6 ar
      6       5       6 ar
      7       1       7 1
      8       2       8 1
      9       3       9 1
     10       4      10 1
     11       5      11 1
@<TRIPOS>ALT_TYPE
CGenFF_4.0_ALT_TYPE_SET
CGenFF_4.0 1 CG2R61 2 CG2R61 3 CG2R61 4 CG2R61 5 CG2R61 6 NG2R60 7 HGR61 8 HGR61 9 HGR61 10 HGR62 11 HGR62
@<TRIPOS>MOLECULE
pyridine
 11 11 0 0 0
****
USER_CHARGES
INVALID_CHARGES
Pose:  15 Cluster:  15 Fr_nu:   2469 TotEn:   -10.79
@<TRIPOS>ATOM
      1 C1        -66.4667    0.2012  -28.4825 C.ar   1 LIG      -0.11300
      2 C2        -67.5345   -0.6550  -28.2376 C.ar   1 LIG      -0.11700
      3 C3        -65.1803   -0.3147  -28.5928 C.ar   1 LIG      -0.11700
      4 C4        -67.2651   -2.0083  -28.1119 C.ar   1 LIG       0.17700
      5 C5        -65.0162   -1.6832  -28.4509 C.ar   1 LIG       0.17700
      6 N1        -66.0290   -2.5464  -28.2125 N.ar   1 LIG      -0.60000
      7 H1        -66.6367    1.2687  -28.5866 H      1 LIG       0.11500
      8 H2        -68.5456   -0.2752  -28.1482 H      1 LIG       0.11500
      9 H3        -64.3328    0.3340  -28.7829 H      1 LIG       0.11500
     10 H4        -68.0636   -2.7173  -27.9202 H      1 LIG       0.12400
     11 H5        -64.0330   -2.1360  -28.5274 H      1 LIG       0.12400
@<TRIPOS>BOND
      1       1       2 ar
      2       1       3 ar
      3       2       4 ar
      4       3       5 ar
      5       4       6 ar
      6       5       6 ar
      7       1       7 1
      8       2       8 1
      9       3       9 1
     10       4      10 1
     11       5      11 1
@<TRIPOS>ALT_TYPE
CGenFF_4.0_ALT_TYPE_SET
CGenFF_4.0 1 CG2R61 2 CG2R61 3 CG2R61 4 CG2R61 5 CG2R61 6 NG2R60 7 HGR61 8 HGR61 9 HGR61 10 HGR62 11 HGR62
@<TRIPOS>MOLECULE
pyridine
 11 11 0 0 0
****
USER_CHARGES
INVALID_CHARGES
Pose:  16 Cluster:  16 Fr_nu: 1102871 TotEn:   -10.75
@<TRIPOS>ATOM
      1 C1        -49.3049  -11.7919  -44.3017 C.ar   1 LIG      -0.11300
      2 C2        -48.3958  -11.2459  -43.4026 C.ar   1 LIG      -0.11700
      3 C3        -50.3267  -12.6124  -43.8369 C.ar   1 LIG      -0.11700
      4 C4        -48.5506  -11.5486  -42.0594 C.ar   1 LIG       0.17700
      5 C5        -50.3949  -12.8542  -42.4743 C.ar   1 LIG       0.17700
      6 N1        -49.5301  -12.3416  -41.5703 N.ar   1 LIG      -0.60000
      7 H1        -49.2169  -11.5790  -45.3629 H      1 LIG       0.11500
      8 H2        -47.5918  -10.6034  -43.7423 H      1 LIG       0.11500
      9 H3        -51.0464  -13.0495  -44.5197 H      1 LIG       0.11500
     10 H4        -47.8672  -11.1477  -41.3181 H      1 LIG       0.12400
     11 H5        -51.1724  -13.4880  -42.0605 H      1 LIG       0.12400
@<TRIPOS>BOND
      1       1       2 ar
      2       1       3 ar
      3       2       4 ar
      4       3       5 ar
      5       4       6 ar
      6       5       6 ar
      7       1       7 1
      8       2       8 1
      9       3       9 1
     10       4      10 1
     11       5      11 1
@<TRIPOS>ALT_TYPE
CGenFF_4.0_ALT_TYPE_SET
CGenFF_4.0 1 CG2R61 2 CG2R61 3 CG2R61 4 CG2R61 5 CG2R61 6 NG2R60 7 HGR61 8 HGR61 9 HGR61 10 HGR62 11 HGR62
@<TRIPOS>MOLECULE
pyridine
 11 11 0 0 0
****
USER_CHARGES
INVALID_CHARGES
Pose:  17 Cluster:  17 Fr_nu: 521181 TotEn:   -10.72
@<TRIPOS>ATOM
      1 C1        -49.7064  -11.1140  -43.1219 C.ar   1 LIG      -0.11300
      2 C2        -48.7903  -10.9777  -44.1589 C.ar   1 LIG      -0.11700
      3 C3        -50.9786  -11.6088  -43.3862 C.ar   1 LIG      -0.11700
      4 C4        -49.1924  -11.3473  -45.4323 C.ar   1 LIG       0.17700
      5 C5        -51.2829  -11.9499  -44.6942 C.ar   1 LIG       0.17700
      6 N1        -50.4194  -11.8315  -45.7278 N.ar   1 LIG      -0.60000
      7 H1        -49.4296  -10.8344  -42.1098 H      1 LIG       0.11500
      8 H2        -47.7930  -10.5946  -43.9762 H      1 LIG       0.11500
      9 H3        -51.7092  -11.7230  -42.5935 H      1 LIG       0.11500
     10 H4        -48.5148  -11.2597  -46.2752 H      1 LIG       0.12400
     11 H5        -52.2617  -12.3398  -44.9536 H      1 LIG       0.12400
@<TRIPOS>BOND
      1       1       2 ar
      2       1       3 ar
      3       2       4 ar
      4       3       5 ar
      5       4       6 ar
      6       5       6 ar
      7       1       7 1
      8       2       8 1
      9       3       9 1
     10       4      10 1
     11       5      11 1
@<TRIPOS>ALT_TYPE
CGenFF_4.0_ALT_TYPE_SET
CGenFF_4.0 1 CG2R61 2 CG2R61 3 CG2R61 4 CG2R61 5 CG2R61 6 NG2R60 7 HGR61 8 HGR61 9 HGR61 10 HGR62 11 HGR62
@<TRIPOS>MOLECULE
pyridine
 11 11 0 0 0
****
USER_CHARGES
INVALID_CHARGES
Pose:  18 Cluster:  18 Fr_nu: 1208830 TotEn:   -10.49
@<TRIPOS>ATOM
      1 C1        -81.0452  -19.5070  -32.6053 C.ar   1 LIG      -0.11300
      2 C2        -80.0499  -19.0764  -31.7351 C.ar   1 LIG      -0.11700
      3 C3        -80.8443  -20.6494  -33.3719 C.ar   1 LIG      -0.11700
      4 C4        -78.8811  -19.8175  -31.6691 C.ar   1 LIG       0.17700
      5 C5        -79.6398  -21.3199  -33.2329 C.ar   1 LIG       0.17700
      6 N1        -78.6495  -20.9321  -32.3982 N.ar   1 LIG      -0.60000
      7 H1        -81.9756  -18.9529  -32.6863 H      1 LIG       0.11500
      8 H2        -80.1849  -18.1891  -31.1277 H      1 LIG       0.11500
      9 H3        -81.6060  -21.0032  -34.0573 H      1 LIG       0.11500
     10 H4        -78.0744  -19.5230  -31.0061 H      1 LIG       0.12400
     11 H5        -79.4328  -22.2161  -33.8086 H      1 LIG       0.12400
@<TRIPOS>BOND
      1       1       2 ar
      2       1       3 ar
      3       2       4 ar
      4       3       5 ar
      5       4       6 ar
      6       5       6 ar
      7       1       7 1
      8       2       8 1
      9       3       9 1
     10       4      10 1
     11       5      11 1
@<TRIPOS>ALT_TYPE
CGenFF_4.0_ALT_TYPE_SET
CGenFF_4.0 1 CG2R61 2 CG2R61 3 CG2R61 4 CG2R61 5 CG2R61 6 NG2R60 7 HGR61 8 HGR61 9 HGR61 10 HGR62 11 HGR62
@<TRIPOS>MOLECULE
pyridine
 11 11 0 0 0
****
USER_CHARGES
INVALID_CHARGES
Pose:  19 Cluster:  19 Fr_nu:  67835 TotEn:   -10.48
@<TRIPOS>ATOM
      1 C1        -47.6680  -12.0548  -42.2052 C.ar   1 LIG      -0.11300
      2 C2        -47.0539  -13.2656  -41.9052 C.ar   1 LIG      -0.11700
      3 C3        -49.0466  -11.9296  -42.0740 C.ar   1 LIG      -0.11700
      4 C4        -47.8565  -14.3125  -41.4815 C.ar   1 LIG       0.17700
      5 C5        -49.7601  -13.0363  -41.6430 C.ar   1 LIG       0.17700
      6 N1        -49.1986  -14.2288  -41.3422 N.ar   1 LIG      -0.60000
      7 H1        -47.0735  -11.2105  -42.5412 H      1 LIG       0.11500
      8 H2        -45.9810  -13.3860  -41.9998 H      1 LIG       0.11500
      9 H3        -49.5468  -10.9954  -42.3028 H      1 LIG       0.11500
     10 H4        -47.4256  -15.2774  -41.2356 H      1 LIG       0.12400
     11 H5        -50.8378  -12.9914  -41.5249 H      1 LIG       0.12400
@<TRIPOS>BOND
      1       1       2 ar
      2       1       3 ar
      3       2       4 ar
      4       3       5 ar
      5       4       6 ar
      6       5       6 ar
      7       1       7 1
      8       2       8 1
      9       3       9 1
     10       4      10 1
     11       5      11 1
@<TRIPOS>ALT_TYPE
CGenFF_4.0_ALT_TYPE_SET
CGenFF_4.0 1 CG2R61 2 CG2R61 3 CG2R61 4 CG2R61 5 CG2R61 6 NG2R60 7 HGR61 8 HGR61 9 HGR61 10 HGR62 11 HGR62
@<TRIPOS>MOLECULE
pyridine
 11 11 0 0 0
****
USER_CHARGES
INVALID_CHARGES
Pose:  20 Cluster:  20 Fr_nu: 1093133 TotEn:   -10.47
@<TRIPOS>ATOM
      1 C1        -78.8968  -20.0123  -31.1567 C.ar   1 LIG      -0.11300
      2 C2        -78.6145  -20.5237  -32.4185 C.ar   1 LIG      -0.11700
      3 C3        -80.1480  -20.2274  -30.5896 C.ar   1 LIG      -0.11700
      4 C4        -79.6096  -21.2374  -33.0666 C.ar   1 LIG       0.17700
      5 C5        -81.0746  -20.9542  -31.3197 C.ar   1 LIG       0.17700
      6 N1        -80.8368  -21.4666  -32.5479 N.ar   1 LIG      -0.60000
      7 H1        -78.1435  -19.4467  -30.6167 H      1 LIG       0.11500
      8 H2        -77.6461  -20.3687  -32.8799 H      1 LIG       0.11500
      9 H3        -80.3904  -19.8377  -29.6075 H      1 LIG       0.11500
     10 H4        -79.4391  -21.6564  -34.0527 H      1 LIG       0.12400
     11 H5        -82.0654  -21.1493  -30.9227 H      1 LIG       0.12400
@<TRIPOS>BOND
      1       1       2 ar
      2       1       3 ar
      3       2       4 ar
      4       3       5 ar
      5       4       6 ar
      6       5       6 ar
      7       1       7 1
      8       2       8 1
      9       3       9 1
     10       4      10 1
     11       5      11 1
@<TRIPOS>ALT_TYPE
CGenFF_4.0_ALT_TYPE_SET
CGenFF_4.0 1 CG2R61 2 CG2R61 3 CG2R61 4 CG2R61 5 CG2R61 6 NG2R60 7 HGR61 8 HGR61 9 HGR61 10 HGR62 11 HGR62
@<TRIPOS>MOLECULE
pyridine
 11 11 0 0 0
****
USER_CHARGES
INVALID_CHARGES
Pose:  21 Cluster:  21 Fr_nu: 112812 TotEn:   -10.45
@<TRIPOS>ATOM
      1 C1        -48.8520  -11.6158  -42.0910 C.ar   1 LIG      -0.11300
      2 C2        -48.1615  -11.0958  -43.1800 C.ar   1 LIG      -0.11700
      3 C3        -50.1756  -12.0147  -42.2401 C.ar   1 LIG      -0.11700
      4 C4        -48.8344  -10.9960  -44.3871 C.ar   1 LIG       0.17700
      5 C5        -50.7584  -11.8736  -43.4892 C.ar   1 LIG       0.17700
      6 N1        -50.1197  -11.3728  -44.5704 N.ar   1 LIG      -0.60000
      7 H1        -48.3597  -11.7095  -41.1276 H      1 LIG       0.11500
      8 H2        -47.1293  -10.7788  -43.0870 H      1 LIG       0.11500
      9 H3        -50.7335  -12.4224  -41.4049 H      1 LIG       0.11500
     10 H4        -48.3400  -10.5966  -45.2663 H      1 LIG       0.12400
     11 H5        -51.7887  -12.1691  -43.6583 H      1 LIG       0.12400
@<TRIPOS>BOND
      1       1       2 ar
      2       1       3 ar
      3       2       4 ar
      4       3       5 ar
      5       4       6 ar
      6       5       6 ar
      7       1       7 1
      8       2       8 1
      9       3       9 1
     10       4      10 1
     11       5      11 1
@<TRIPOS>ALT_TYPE
CGenFF_4.0_ALT_TYPE_SET
CGenFF_4.0 1 CG2R61 2 CG2R61 3 CG2R61 4 CG2R61 5 CG2R61 6 NG2R60 7 HGR61 8 HGR61 9 HGR61 10 HGR62 11 HGR62
@<TRIPOS>MOLECULE
pyridine
 11 11 0 0 0
****
USER_CHARGES
INVALID_CHARGES
Pose:  22 Cluster:  22 Fr_nu: 218986 TotEn:   -10.39
@<TRIPOS>ATOM
      1 C1        -49.7019  -12.2741  -45.6055 C.ar   1 LIG      -0.11300
      2 C2        -51.0339  -12.4551  -45.2502 C.ar   1 LIG      -0.11700
      3 C3        -48.8066  -11.7490  -44.6803 C.ar   1 LIG      -0.11700
      4 C4        -51.4173  -12.0980  -43.9675 C.ar   1 LIG       0.17700
      5 C5        -49.2897  -11.4233  -43.4232 C.ar   1 LIG       0.17700
      6 N1        -50.5766  -11.5849  -43.0415 N.ar   1 LIG      -0.60000
      7 H1        -49.3624  -12.5411  -46.6017 H      1 LIG       0.11500
      8 H2        -51.7493  -12.8630  -45.9548 H      1 LIG       0.11500
      9 H3        -47.7638  -11.5988  -44.9354 H      1 LIG       0.11500
     10 H4        -52.4451  -12.2194  -43.6418 H      1 LIG       0.12400
     11 H5        -48.6326  -11.0097  -42.6652 H      1 LIG       0.12400
@<TRIPOS>BOND
      1       1       2 ar
      2       1       3 ar
      3       2       4 ar
      4       3       5 ar
      5       4       6 ar
      6       5       6 ar
      7       1       7 1
      8       2       8 1
      9       3       9 1
     10       4      10 1
     11       5      11 1
@<TRIPOS>ALT_TYPE
CGenFF_4.0_ALT_TYPE_SET
CGenFF_4.0 1 CG2R61 2 CG2R61 3 CG2R61 4 CG2R61 5 CG2R61 6 NG2R60 7 HGR61 8 HGR61 9 HGR61 10 HGR62 11 HGR62
@<TRIPOS>MOLECULE
pyridine
 11 11 0 0 0
****
USER_CHARGES
INVALID_CHARGES
Pose:  23 Cluster:  23 Fr_nu: 2274633 TotEn:   -10.25
@<TRIPOS>ATOM
      1 C1        -86.9372  -22.8287  -34.5698 C.ar   1 LIG      -0.11300
      2 C2        -87.4385  -21.6837  -35.1788 C.ar   1 LIG      -0.11700
      3 C3        -86.9675  -24.0411  -35.2497 C.ar   1 LIG      -0.11700
      4 C4        -87.9552  -21.8032  -36.4588 C.ar   1 LIG       0.17700
      5 C5        -87.5055  -24.0552  -36.5265 C.ar   1 LIG       0.17700
      6 N1        -88.0019  -22.9636  -37.1508 N.ar   1 LIG      -0.60000
      7 H1        -86.5244  -22.7764  -33.5668 H      1 LIG       0.11500
      8 H2        -87.4249  -20.7280  -34.6679 H      1 LIG       0.11500
      9 H3        -86.5828  -24.9466  -34.7944 H      1 LIG       0.11500
     10 H4        -88.3586  -20.9395  -36.9770 H      1 LIG       0.12400
     11 H5        -87.5534  -24.9755  -37.0994 H      1 LIG       0.12400
@<TRIPOS>BOND
      1       1       2 ar
      2       1       3 ar
      3       2       4 ar
      4       3       5 ar
      5       4       6 ar
      6       5       6 ar
      7       1       7 1
      8       2       8 1
      9       3       9 1
     10       4      10 1
     11       5      11 1
@<TRIPOS>ALT_TYPE
CGenFF_4.0_ALT_TYPE_SET
CGenFF_4.0 1 CG2R61 2 CG2R61 3 CG2R61 4 CG2R61 5 CG2R61 6 NG2R60 7 HGR61 8 HGR61 9 HGR61 10 HGR62 11 HGR62
@<TRIPOS>MOLECULE
pyridine
 11 11 0 0 0
****
USER_CHARGES
INVALID_CHARGES
Pose:  24 Cluster:  24 Fr_nu:   4914 TotEn:    -9.85
@<TRIPOS>ATOM
      1 C1        -81.7765  -20.7489  -31.7191 C.ar   1 LIG      -0.11300
      2 C2        -81.6317  -21.5661  -32.8345 C.ar   1 LIG      -0.11700
      3 C3        -80.7072  -19.9697  -31.2915 C.ar   1 LIG      -0.11700
      4 C4        -80.4069  -21.5683  -33.4823 C.ar   1 LIG       0.17700
      5 C5        -79.5237  -20.0435  -32.0081 C.ar   1 LIG       0.17700
      6 N1        -79.3453  -20.8255  -33.0965 N.ar   1 LIG      -0.60000
      7 H1        -82.7207  -20.7197  -31.1835 H      1 LIG       0.11500
      8 H2        -82.4516  -22.1816  -33.1860 H      1 LIG       0.11500
      9 H3        -80.7972  -19.3256  -30.4242 H      1 LIG       0.11500
     10 H4        -80.2432  -22.1889  -34.3571 H      1 LIG       0.12400
     11 H5        -78.6593  -19.4565  -31.7156 H      1 LIG       0.12400
@<TRIPOS>BOND
      1       1       2 ar
      2       1       3 ar
      3       2       4 ar
      4       3       5 ar
      5       4       6 ar
      6       5       6 ar
      7       1       7 1
      8       2       8 1
      9       3       9 1
     10       4      10 1
     11       5      11 1
@<TRIPOS>ALT_TYPE
CGenFF_4.0_ALT_TYPE_SET
CGenFF_4.0 1 CG2R61 2 CG2R61 3 CG2R61 4 CG2R61 5 CG2R61 6 NG2R60 7 HGR61 8 HGR61 9 HGR61 10 HGR62 11 HGR62
@<TRIPOS>MOLECULE
pyridine
 11 11 0 0 0
****
USER_CHARGES
INVALID_CHARGES
Pose:  25 Cluster:  25 Fr_nu: 396173 TotEn:    -9.76
@<TRIPOS>ATOM
      1 C1        -80.4443  -20.6766  -32.1953 C.ar   1 LIG      -0.11300
      2 C2        -81.3864  -20.0624  -31.3777 C.ar   1 LIG      -0.11700
      3 C3        -80.8141  -21.1226  -33.4592 C.ar   1 LIG      -0.11700
      4 C4        -82.6747  -19.9192  -31.8670 C.ar   1 LIG       0.17700
      5 C5        -82.1281  -20.9322  -33.8552 C.ar   1 LIG       0.17700
      6 N1        -83.0714  -20.3398  -33.0890 N.ar   1 LIG      -0.60000
      7 H1        -79.4240  -20.8082  -31.8477 H      1 LIG       0.11500
      8 H2        -81.1206  -19.7067  -30.3891 H      1 LIG       0.11500
      9 H3        -80.0966  -21.6047  -34.1134 H      1 LIG       0.11500
     10 H4        -83.4462  -19.4470  -31.2678 H      1 LIG       0.12400
     11 H5        -82.4679  -21.2626  -34.8313 H      1 LIG       0.12400
@<TRIPOS>BOND
      1       1       2 ar
      2       1       3 ar
      3       2       4 ar
      4       3       5 ar
      5       4       6 ar
      6       5       6 ar
      7       1       7 1
      8       2       8 1
      9       3       9 1
     10       4      10 1
     11       5      11 1
@<TRIPOS>ALT_TYPE
CGenFF_4.0_ALT_TYPE_SET
CGenFF_4.0 1 CG2R61 2 CG2R61 3 CG2R61 4 CG2R61 5 CG2R61 6 NG2R60 7 HGR61 8 HGR61 9 HGR61 10 HGR62 11 HGR62
@<TRIPOS>MOLECULE
pyridine
 11 11 0 0 0
****
USER_CHARGES
INVALID_CHARGES
Pose:  26 Cluster:  26 Fr_nu: 4012588 TotEn:    -9.74
@<TRIPOS>ATOM
      1 C1        -85.1095    6.1629  -47.3822 C.ar   1 LIG      -0.11300
      2 C2        -85.7833    5.3742  -48.3080 C.ar   1 LIG      -0.11700
      3 C3        -84.0407    6.9505  -47.7952 C.ar   1 LIG      -0.11700
      4 C4        -85.3526    5.4083  -49.6245 C.ar   1 LIG       0.17700
      5 C5        -83.6878    6.9138  -49.1346 C.ar   1 LIG       0.17700
      6 N1        -84.3185    6.1603  -50.0632 N.ar   1 LIG      -0.60000
      7 H1        -85.4164    6.1632  -46.3406 H      1 LIG       0.11500
      8 H2        -86.6193    4.7528  -48.0088 H      1 LIG       0.11500
      9 H3        -83.5005    7.5727  -47.0909 H      1 LIG       0.11500
     10 H4        -85.8449    4.8109  -50.3848 H      1 LIG       0.12400
     11 H5        -82.8608    7.5088  -49.5080 H      1 LIG       0.12400
@<TRIPOS>BOND
      1       1       2 ar
      2       1       3 ar
      3       2       4 ar
      4       3       5 ar
      5       4       6 ar
      6       5       6 ar
      7       1       7 1
      8       2       8 1
      9       3       9 1
     10       4      10 1
     11       5      11 1
@<TRIPOS>ALT_TYPE
CGenFF_4.0_ALT_TYPE_SET
CGenFF_4.0 1 CG2R61 2 CG2R61 3 CG2R61 4 CG2R61 5 CG2R61 6 NG2R60 7 HGR61 8 HGR61 9 HGR61 10 HGR62 11 HGR62
@<TRIPOS>MOLECULE
pyridine
 11 11 0 0 0
****
USER_CHARGES
INVALID_CHARGES
Pose:  27 Cluster:  27 Fr_nu: 1103780 TotEn:    -9.67
@<TRIPOS>ATOM
      1 C1        -50.0876  -11.9673  -43.1660 C.ar   1 LIG      -0.11300
      2 C2        -49.4837  -12.0308  -41.9153 C.ar   1 LIG      -0.11700
      3 C3        -49.3049  -11.7919  -44.3017 C.ar   1 LIG      -0.11700
      4 C4        -48.1044  -11.9145  -41.8544 C.ar   1 LIG       0.17700
      5 C5        -47.9336  -11.6860  -44.1341 C.ar   1 LIG       0.17700
      6 N1        -47.3109  -11.7430  -42.9354 N.ar   1 LIG      -0.60000
      7 H1        -51.1664  -12.0537  -43.2555 H      1 LIG       0.11500
      8 H2        -50.0738  -12.1674  -41.0166 H      1 LIG       0.11500
      9 H3        -49.7541  -11.7390  -45.2869 H      1 LIG       0.11500
     10 H4        -47.5856  -11.9572  -40.9025 H      1 LIG       0.12400
     11 H5        -47.2784  -11.5474  -44.9878 H      1 LIG       0.12400
@<TRIPOS>BOND
      1       1       2 ar
      2       1       3 ar
      3       2       4 ar
      4       3       5 ar
      5       4       6 ar
      6       5       6 ar
      7       1       7 1
      8       2       8 1
      9       3       9 1
     10       4      10 1
     11       5      11 1
@<TRIPOS>ALT_TYPE
CGenFF_4.0_ALT_TYPE_SET
CGenFF_4.0 1 CG2R61 2 CG2R61 3 CG2R61 4 CG2R61 5 CG2R61 6 NG2R60 7 HGR61 8 HGR61 9 HGR61 10 HGR62 11 HGR62
@<TRIPOS>MOLECULE
pyridine
 11 11 0 0 0
****
USER_CHARGES
INVALID_CHARGES
Pose:  28 Cluster:  28 Fr_nu: 1519038 TotEn:    -9.63
@<TRIPOS>ATOM
      1 C1        -80.6681  -20.9559  -33.2585 C.ar   1 LIG      -0.11300
      2 C2        -79.3288  -20.7701  -32.9346 C.ar   1 LIG      -0.11700
      3 C3        -81.6567  -20.4738  -32.4079 C.ar   1 LIG      -0.11700
      4 C4        -79.0329  -20.1011  -31.7579 C.ar   1 LIG       0.17700
      5 C5        -81.2566  -19.8182  -31.2547 C.ar   1 LIG       0.17700
      6 N1        -79.9656  -19.6187  -30.9065 N.ar   1 LIG      -0.60000
      7 H1        -80.9409  -21.4761  -34.1718 H      1 LIG       0.11500
      8 H2        -78.5415  -21.1370  -33.5827 H      1 LIG       0.11500
      9 H3        -82.7071  -20.6076  -32.6400 H      1 LIG       0.11500
     10 H4        -78.0035  -19.9310  -31.4603 H      1 LIG       0.12400
     11 H5        -81.9884  -19.4238  -30.5573 H      1 LIG       0.12400
@<TRIPOS>BOND
      1       1       2 ar
      2       1       3 ar
      3       2       4 ar
      4       3       5 ar
      5       4       6 ar
      6       5       6 ar
      7       1       7 1
      8       2       8 1
      9       3       9 1
     10       4      10 1
     11       5      11 1
@<TRIPOS>ALT_TYPE
CGenFF_4.0_ALT_TYPE_SET
CGenFF_4.0 1 CG2R61 2 CG2R61 3 CG2R61 4 CG2R61 5 CG2R61 6 NG2R60 7 HGR61 8 HGR61 9 HGR61 10 HGR62 11 HGR62
@<TRIPOS>MOLECULE
pyridine
 11 11 0 0 0
****
USER_CHARGES
INVALID_CHARGES
Pose:  29 Cluster:  29 Fr_nu: 449409 TotEn:    -9.34
@<TRIPOS>ATOM
      1 C1        -65.9162    0.8457  -27.8828 C.ar   1 LIG      -0.11300
      2 C2        -66.5625    0.1384  -26.8753 C.ar   1 LIG      -0.11700
      3 C3        -64.9737    0.2052  -28.6796 C.ar   1 LIG      -0.11700
      4 C4        -66.2333   -1.1969  -26.7065 C.ar   1 LIG       0.17700
      5 C5        -64.7154   -1.1330  -28.4299 C.ar   1 LIG       0.17700
      6 N1        -65.3231   -1.8531  -27.4604 N.ar   1 LIG      -0.60000
      7 H1        -66.1460    1.8943  -28.0464 H      1 LIG       0.11500
      8 H2        -67.3008    0.6169  -26.2424 H      1 LIG       0.11500
      9 H3        -64.4571    0.7369  -29.4705 H      1 LIG       0.11500
     10 H4        -66.7092   -1.7921  -25.9342 H      1 LIG       0.12400
     11 H5        -63.9885   -1.6787  -29.0224 H      1 LIG       0.12400
@<TRIPOS>BOND
      1       1       2 ar
      2       1       3 ar
      3       2       4 ar
      4       3       5 ar
      5       4       6 ar
      6       5       6 ar
      7       1       7 1
      8       2       8 1
      9       3       9 1
     10       4      10 1
     11       5      11 1
@<TRIPOS>ALT_TYPE
CGenFF_4.0_ALT_TYPE_SET
CGenFF_4.0 1 CG2R61 2 CG2R61 3 CG2R61 4 CG2R61 5 CG2R61 6 NG2R60 7 HGR61 8 HGR61 9 HGR61 10 HGR62 11 HGR62
@<TRIPOS>MOLECULE
pyridine
 11 11 0 0 0
****
USER_CHARGES
INVALID_CHARGES
Pose:  30 Cluster:  30 Fr_nu:  75776 TotEn:    -9.21
@<TRIPOS>ATOM
      1 C1        -64.6275   -1.2571  -27.6427 C.ar   1 LIG      -0.11300
      2 C2        -65.6273   -2.2015  -27.4390 C.ar   1 LIG      -0.11700
      3 C3        -64.9285   -0.0618  -28.2862 C.ar   1 LIG      -0.11700
      4 C4        -66.9020   -1.9050  -27.8941 C.ar   1 LIG       0.17700
      5 C5        -66.2343    0.1388  -28.7035 C.ar   1 LIG       0.17700
      6 N1        -67.2325   -0.7551  -28.5234 N.ar   1 LIG      -0.60000
      7 H1        -63.6153   -1.4525  -27.3013 H      1 LIG       0.11500
      8 H2        -65.4158   -3.1398  -26.9396 H      1 LIG       0.11500
      9 H3        -64.1649    0.6886  -28.4563 H      1 LIG       0.11500
     10 H4        -67.7166   -2.6089  -27.7597 H      1 LIG       0.12400
     11 H5        -66.5212    1.0540  -29.2110 H      1 LIG       0.12400
@<TRIPOS>BOND
      1       1       2 ar
      2       1       3 ar
      3       2       4 ar
      4       3       5 ar
      5       4       6 ar
      6       5       6 ar
      7       1       7 1
      8       2       8 1
      9       3       9 1
     10       4      10 1
     11       5      11 1
@<TRIPOS>ALT_TYPE
CGenFF_4.0_ALT_TYPE_SET
CGenFF_4.0 1 CG2R61 2 CG2R61 3 CG2R61 4 CG2R61 5 CG2R61 6 NG2R60 7 HGR61 8 HGR61 9 HGR61 10 HGR62 11 HGR62
@<TRIPOS>MOLECULE
pyridine
 11 11 0 0 0
****
USER_CHARGES
INVALID_CHARGES
Pose:  31 Cluster:  31 Fr_nu: 1095286 TotEn:    -9.01
@<TRIPOS>ATOM
      1 C1        -63.8174   -0.6393  -27.0745 C.ar   1 LIG      -0.11300
      2 C2        -64.6048   -0.5898  -28.2194 C.ar   1 LIG      -0.11700
      3 C3        -64.0646   -1.6085  -26.1087 C.ar   1 LIG      -0.11700
      4 C4        -65.6191   -1.5247  -28.3498 C.ar   1 LIG       0.17700
      5 C5        -65.1032   -2.4976  -26.3335 C.ar   1 LIG       0.17700
      6 N1        -65.8896   -2.4807  -27.4331 N.ar   1 LIG      -0.60000
      7 H1        -63.0129    0.0766  -26.9349 H      1 LIG       0.11500
      8 H2        -64.4300    0.1566  -28.9855 H      1 LIG       0.11500
      9 H3        -63.4639   -1.6655  -25.2081 H      1 LIG       0.11500
     10 H4        -66.2613   -1.5280  -29.2242 H      1 LIG       0.12400
     11 H5        -65.3380   -3.2722  -25.6108 H      1 LIG       0.12400
@<TRIPOS>BOND
      1       1       2 ar
      2       1       3 ar
      3       2       4 ar
      4       3       5 ar
      5       4       6 ar
      6       5       6 ar
      7       1       7 1
      8       2       8 1
      9       3       9 1
     10       4      10 1
     11       5      11 1
@<TRIPOS>ALT_TYPE
CGenFF_4.0_ALT_TYPE_SET
CGenFF_4.0 1 CG2R61 2 CG2R61 3 CG2R61 4 CG2R61 5 CG2R61 6 NG2R60 7 HGR61 8 HGR61 9 HGR61 10 HGR62 11 HGR62
@<TRIPOS>MOLECULE
pyridine
 11 11 0 0 0
****
USER_CHARGES
INVALID_CHARGES
Pose:  32 Cluster:  32 Fr_nu: 2208580 TotEn:    -8.85
@<TRIPOS>ATOM
      1 C1        -88.4954  -22.9508  -34.9999 C.ar   1 LIG      -0.11300
      2 C2        -89.7830  -23.0902  -35.5056 C.ar   1 LIG      -0.11700
      3 C3        -87.4070  -22.9887  -35.8644 C.ar   1 LIG      -0.11700
      4 C4        -89.9276  -23.2639  -36.8726 C.ar   1 LIG       0.17700
      5 C5        -87.6580  -23.1672  -37.2153 C.ar   1 LIG       0.17700
      6 N1        -88.8946  -23.3062  -37.7436 N.ar   1 LIG      -0.60000
      7 H1        -88.3403  -22.8136  -33.9340 H      1 LIG       0.11500
      8 H2        -90.6461  -23.0635  -34.8506 H      1 LIG       0.11500
      9 H3        -86.3943  -22.8827  -35.4924 H      1 LIG       0.11500
     10 H4        -90.9112  -23.3777  -37.3163 H      1 LIG       0.12400
     11 H5        -86.8438  -23.2047  -37.9317 H      1 LIG       0.12400
@<TRIPOS>BOND
      1       1       2 ar
      2       1       3 ar
      3       2       4 ar
      4       3       5 ar
      5       4       6 ar
      6       5       6 ar
      7       1       7 1
      8       2       8 1
      9       3       9 1
     10       4      10 1
     11       5      11 1
@<TRIPOS>ALT_TYPE
CGenFF_4.0_ALT_TYPE_SET
CGenFF_4.0 1 CG2R61 2 CG2R61 3 CG2R61 4 CG2R61 5 CG2R61 6 NG2R60 7 HGR61 8 HGR61 9 HGR61 10 HGR62 11 HGR62
@<TRIPOS>MOLECULE
pyridine
 11 11 0 0 0
****
USER_CHARGES
INVALID_CHARGES
Pose:  33 Cluster:  33 Fr_nu: 1345923 TotEn:    -8.11
@<TRIPOS>ATOM
      1 C1        -83.7382    8.3317  -47.7723 C.ar   1 LIG      -0.11300
      2 C2        -84.7803    7.4664  -48.0860 C.ar   1 LIG      -0.11700
      3 C3        -82.5465    8.2631  -48.4853 C.ar   1 LIG      -0.11700
      4 C4        -84.5820    6.5579  -49.1132 C.ar   1 LIG       0.17700
      5 C5        -82.4480    7.3188  -49.4943 C.ar   1 LIG       0.17700
      6 N1        -83.4386    6.4613  -49.8279 N.ar   1 LIG      -0.60000
      7 H1        -83.8544    9.0577  -46.9732 H      1 LIG       0.11500
      8 H2        -85.7182    7.5021  -47.5440 H      1 LIG       0.11500
      9 H3        -81.7205    8.9273  -48.2577 H      1 LIG       0.11500
     10 H4        -85.3641    5.8611  -49.3961 H      1 LIG       0.12400
     11 H5        -81.5395    7.2237  -50.0799 H      1 LIG       0.12400
@<TRIPOS>BOND
      1       1       2 ar
      2       1       3 ar
      3       2       4 ar
      4       3       5 ar
      5       4       6 ar
      6       5       6 ar
      7       1       7 1
      8       2       8 1
      9       3       9 1
     10       4      10 1
     11       5      11 1
@<TRIPOS>ALT_TYPE
CGenFF_4.0_ALT_TYPE_SET
CGenFF_4.0 1 CG2R61 2 CG2R61 3 CG2R61 4 CG2R61 5 CG2R61 6 NG2R60 7 HGR61 8 HGR61 9 HGR61 10 HGR62 11 HGR62
@<TRIPOS>MOLECULE
pyridine
 11 11 0 0 0
****
USER_CHARGES
INVALID_CHARGES
Pose:  34 Cluster:  34 Fr_nu:   7570 TotEn:    -8.09
@<TRIPOS>ATOM
      1 C1        -48.9859  -11.9819  -41.8923 C.ar   1 LIG      -0.11300
      2 C2        -50.0748  -12.7882  -42.2047 C.ar   1 LIG      -0.11700
      3 C3        -48.0731  -11.6408  -42.8841 C.ar   1 LIG      -0.11700
      4 C4        -50.2046  -13.2239  -43.5136 C.ar   1 LIG       0.17700
      5 C5        -48.2925  -12.1281  -44.1624 C.ar   1 LIG       0.17700
      6 N1        -49.3384  -12.9136  -44.5040 N.ar   1 LIG      -0.60000
      7 H1        -48.8486  -11.6207  -40.8775 H      1 LIG       0.11500
      8 H2        -50.7989  -13.0664  -41.4480 H      1 LIG       0.11500
      9 H3        -47.2167  -11.0140  -42.6633 H      1 LIG       0.11500
     10 H4        -51.0365  -13.8551  -43.8080 H      1 LIG       0.12400
     11 H5        -47.6097  -11.8920  -44.9720 H      1 LIG       0.12400
@<TRIPOS>BOND
      1       1       2 ar
      2       1       3 ar
      3       2       4 ar
      4       3       5 ar
      5       4       6 ar
      6       5       6 ar
      7       1       7 1
      8       2       8 1
      9       3       9 1
     10       4      10 1
     11       5      11 1
@<TRIPOS>ALT_TYPE
CGenFF_4.0_ALT_TYPE_SET
CGenFF_4.0 1 CG2R61 2 CG2R61 3 CG2R61 4 CG2R61 5 CG2R61 6 NG2R60 7 HGR61 8 HGR61 9 HGR61 10 HGR62 11 HGR62
@<TRIPOS>MOLECULE
pyridine
 11 11 0 0 0
****
USER_CHARGES
INVALID_CHARGES
Pose:  35 Cluster:  35 Fr_nu:  20108 TotEn:    -7.18
@<TRIPOS>ATOM
      1 C1        -64.3050    0.6090  -27.7955 C.ar   1 LIG      -0.11300
      2 C2        -63.8917   -0.6071  -27.2632 C.ar   1 LIG      -0.11700
      3 C3        -65.5396    0.7009  -28.4285 C.ar   1 LIG      -0.11700
      4 C4        -64.7431   -1.6930  -27.3891 C.ar   1 LIG       0.17700
      5 C5        -66.3171   -0.4436  -28.5025 C.ar   1 LIG       0.17700
      6 N1        -65.9493   -1.6425  -27.9972 N.ar   1 LIG      -0.60000
      7 H1        -63.6659    1.4834  -27.7179 H      1 LIG       0.11500
      8 H2        -62.9338   -0.7020  -26.7653 H      1 LIG       0.11500
      9 H3        -65.8821    1.6385  -28.8513 H      1 LIG       0.11500
     10 H4        -64.4665   -2.6637  -26.9909 H      1 LIG       0.12400
     11 H5        -67.2880   -0.4256  -28.9865 H      1 LIG       0.12400
@<TRIPOS>BOND
      1       1       2 ar
      2       1       3 ar
      3       2       4 ar
      4       3       5 ar
      5       4       6 ar
      6       5       6 ar
      7       1       7 1
      8       2       8 1
      9       3       9 1
     10       4      10 1
     11       5      11 1
@<TRIPOS>ALT_TYPE
CGenFF_4.0_ALT_TYPE_SET
CGenFF_4.0 1 CG2R61 2 CG2R61 3 CG2R61 4 CG2R61 5 CG2R61 6 NG2R60 7 HGR61 8 HGR61 9 HGR61 10 HGR62 11 HGR62
@<TRIPOS>MOLECULE
pyridine
 11 11 0 0 0
****
USER_CHARGES
INVALID_CHARGES
Pose:  36 Cluster:  36 Fr_nu: 3983467 TotEn:    -3.61
@<TRIPOS>ATOM
      1 C1        -41.3176   -5.9405  -49.3461 C.ar   1 LIG      -0.11300
      2 C2        -40.3651   -6.9522  -49.2986 C.ar   1 LIG      -0.11700
      3 C3        -41.2926   -4.9246  -48.3971 C.ar   1 LIG      -0.11700
      4 C4        -39.4163   -6.9029  -48.2900 C.ar   1 LIG       0.17700
      5 C5        -40.3025   -4.9661  -47.4287 C.ar   1 LIG       0.17700
      6 N1        -39.3603   -5.9325  -47.3505 N.ar   1 LIG      -0.60000
      7 H1        -42.0785   -5.9440  -50.1209 H      1 LIG       0.11500
      8 H2        -40.3651   -7.7538  -50.0280 H      1 LIG       0.11500
      9 H3        -42.0255   -4.1260  -48.4144 H      1 LIG       0.11500
     10 H4        -38.6520   -7.6688  -48.2096 H      1 LIG       0.12400
     11 H5        -40.2395   -4.1980  -46.6649 H      1 LIG       0.12400
@<TRIPOS>BOND
      1       1       2 ar
      2       1       3 ar
      3       2       4 ar
      4       3       5 ar
      5       4       6 ar
      6       5       6 ar
      7       1       7 1
      8       2       8 1
      9       3       9 1
     10       4      10 1
     11       5      11 1
@<TRIPOS>ALT_TYPE
CGenFF_4.0_ALT_TYPE_SET
CGenFF_4.0 1 CG2R61 2 CG2R61 3 CG2R61 4 CG2R61 5 CG2R61 6 NG2R60 7 HGR61 8 HGR61 9 HGR61 10 HGR62 11 HGR62
@<TRIPOS>MOLECULE
pyridine
 11 11 0 0 0
****
USER_CHARGES
INVALID_CHARGES
Pose:  37 Cluster:  37 Fr_nu: 3064865 TotEn:    -1.70
@<TRIPOS>ATOM
      1 C1        -77.3983   -6.6158  -58.5664 C.ar   1 LIG      -0.11300
      2 C2        -78.5280   -7.1653  -59.1622 C.ar   1 LIG      -0.11700
      3 C3        -76.1853   -6.6277  -59.2459 C.ar   1 LIG      -0.11700
      4 C4        -78.3931   -7.7101  -60.4290 C.ar   1 LIG       0.17700
      5 C5        -76.1552   -7.1968  -60.5088 C.ar   1 LIG       0.17700
      6 N1        -77.2316   -7.7402  -61.1201 N.ar   1 LIG      -0.60000
      7 H1        -77.4629   -6.1797  -57.5740 H      1 LIG       0.11500
      8 H2        -79.4838   -7.1668  -58.6514 H      1 LIG       0.11500
      9 H3        -75.2915   -6.2055  -58.8007 H      1 LIG       0.11500
     10 H4        -79.2445   -8.1513  -60.9365 H      1 LIG       0.12400
     11 H5        -75.2337   -7.2321  -61.0807 H      1 LIG       0.12400
@<TRIPOS>BOND
      1       1       2 ar
      2       1       3 ar
      3       2       4 ar
      4       3       5 ar
      5       4       6 ar
      6       5       6 ar
      7       1       7 1
      8       2       8 1
      9       3       9 1
     10       4      10 1
     11       5      11 1
@<TRIPOS>ALT_TYPE
CGenFF_4.0_ALT_TYPE_SET
CGenFF_4.0 1 CG2R61 2 CG2R61 3 CG2R61 4 CG2R61 5 CG2R61 6 NG2R60 7 HGR61 8 HGR61 9 HGR61 10 HGR62 11 HGR62
@<TRIPOS>MOLECULE
pyridine
 11 11 0 0 0
****
USER_CHARGES
INVALID_CHARGES
Pose:  38 Cluster:  38 Fr_nu: 4025542 TotEn:    -0.05
@<TRIPOS>ATOM
      1 C1        -43.8977    2.9437  -45.5121 C.ar   1 LIG      -0.11300
      2 C2        -44.2378    2.1362  -44.4326 C.ar   1 LIG      -0.11700
      3 C3        -43.0677    2.4467  -46.5108 C.ar   1 LIG      -0.11700
      4 C4        -43.7257    0.8491  -44.3988 C.ar   1 LIG       0.17700
      5 C5        -42.6078    1.1459  -46.3839 C.ar   1 LIG       0.17700
      6 N1        -42.9165    0.3313  -45.3500 N.ar   1 LIG      -0.60000
      7 H1        -44.2782    3.9589  -45.5747 H      1 LIG       0.11500
      8 H2        -44.8834    2.5023  -43.6429 H      1 LIG       0.11500
      9 H3        -42.7890    3.0585  -47.3612 H      1 LIG       0.11500
     10 H4        -43.9611    0.1799  -43.5779 H      1 LIG       0.12400
     11 H5        -41.9570    0.7106  -47.1352 H      1 LIG       0.12400
@<TRIPOS>BOND
      1       1       2 ar
      2       1       3 ar
      3       2       4 ar
      4       3       5 ar
      5       4       6 ar
      6       5       6 ar
      7       1       7 1
      8       2       8 1
      9       3       9 1
     10       4      10 1
     11       5      11 1
@<TRIPOS>ALT_TYPE
CGenFF_4.0_ALT_TYPE_SET
CGenFF_4.0 1 CG2R61 2 CG2R61 3 CG2R61 4 CG2R61 5 CG2R61 6 NG2R60 7 HGR61 8 HGR61 9 HGR61 10 HGR62 11 HGR62
@<TRIPOS>MOLECULE
cyclopropane
 9 9 0 0 0
****
USER_CHARGES
INVALID_CHARGES
Pose:   1 Cluster:   1 Fr_nu:   2194 TotEn:    -8.01
@<TRIPOS>ATOM
      1 C1        -48.3034   -7.5496  -36.4625 C.3    1 LIG      -0.18000
      2 C2        -46.8592   -7.8804  -36.2248 C.3    1 LIG      -0.18000
      3 C3        -47.2312   -6.7968  -37.1940 C.3    1 LIG      -0.18000
      4 H1        -48.8977   -8.2575  -37.0266 H      1 LIG       0.09000
      5 H2        -48.8383   -7.0305  -35.6775 H      1 LIG       0.09000
      6 H3        -46.4219   -7.5839  -35.2796 H      1 LIG       0.09000
      7 H4        -46.4806   -8.8110  -36.6287 H      1 LIG       0.09000
      8 H5        -47.1035   -6.9981  -38.2501 H      1 LIG       0.09000
      9 H6        -47.0448   -5.7713  -36.9007 H      1 LIG       0.09000
@<TRIPOS>BOND
      1       1       2 1
      2       1       3 1
      3       2       3 1
      4       1       4 1
      5       1       5 1
      6       2       6 1
      7       2       7 1
      8       3       8 1
      9       3       9 1
@<TRIPOS>ALT_TYPE
CGenFF_4.0_ALT_TYPE_SET
CGenFF_4.0 1 CG3C31 2 CG3C31 3 CG3C31 4 HGA2 5 HGA2 6 HGA2 7 HGA2 8 HGA2 9 HGA2
@<TRIPOS>MOLECULE
cyclopropane
 9 9 0 0 0
****
USER_CHARGES
INVALID_CHARGES
Pose:   2 Cluster:   2 Fr_nu:  33678 TotEn:    -6.97
@<TRIPOS>ATOM
      1 C1        -79.8918  -19.6259  -32.4425 C.3    1 LIG      -0.18000
      2 C2        -78.6530  -20.4669  -32.3425 C.3    1 LIG      -0.18000
      3 C3        -79.9656  -21.1032  -32.6946 C.3    1 LIG      -0.18000
      4 H1        -80.3218  -19.2485  -31.5232 H      1 LIG       0.09000
      5 H2        -79.9850  -18.9636  -33.2936 H      1 LIG       0.09000
      6 H3        -77.9123  -20.3706  -33.1264 H      1 LIG       0.09000
      7 H4        -78.2487  -20.6560  -31.3560 H      1 LIG       0.09000
      8 H5        -80.4450  -21.7202  -31.9451 H      1 LIG       0.09000
      9 H6        -80.1084  -21.4345  -33.7155 H      1 LIG       0.09000
@<TRIPOS>BOND
      1       1       2 1
      2       1       3 1
      3       2       3 1
      4       1       4 1
      5       1       5 1
      6       2       6 1
      7       2       7 1
      8       3       8 1
      9       3       9 1
@<TRIPOS>ALT_TYPE
CGenFF_4.0_ALT_TYPE_SET
CGenFF_4.0 1 CG3C31 2 CG3C31 3 CG3C31 4 HGA2 5 HGA2 6 HGA2 7 HGA2 8 HGA2 9 HGA2
@<TRIPOS>MOLECULE
cyclopropane
 9 9 0 0 0
****
USER_CHARGES
INVALID_CHARGES
Pose:   3 Cluster:   3 Fr_nu:     80 TotEn:    -6.88
@<TRIPOS>ATOM
      1 C1        -58.7605  -19.4013  -24.6918 C.3    1 LIG      -0.18000
      2 C2        -59.9812  -20.1938  -24.3260 C.3    1 LIG      -0.18000
      3 C3        -59.8033  -18.8016  -23.7949 C.3    1 LIG      -0.18000
      4 H1        -57.8174  -19.6915  -24.2459 H      1 LIG       0.09000
      5 H2        -58.6880  -19.0240  -25.7038 H      1 LIG       0.09000
      6 H3        -60.7305  -20.3499  -25.0920 H      1 LIG       0.09000
      7 H4        -59.8605  -21.0176  -23.6339 H      1 LIG       0.09000
      8 H5        -59.5624  -18.6883  -22.7455 H      1 LIG       0.09000
      9 H6        -60.4324  -18.0209  -24.2039 H      1 LIG       0.09000
@<TRIPOS>BOND
      1       1       2 1
      2       1       3 1
      3       2       3 1
      4       1       4 1
      5       1       5 1
      6       2       6 1
      7       2       7 1
      8       3       8 1
      9       3       9 1
@<TRIPOS>ALT_TYPE
CGenFF_4.0_ALT_TYPE_SET
CGenFF_4.0 1 CG3C31 2 CG3C31 3 CG3C31 4 HGA2 5 HGA2 6 HGA2 7 HGA2 8 HGA2 9 HGA2
@<TRIPOS>MOLECULE
cyclopropane
 9 9 0 0 0
****
USER_CHARGES
INVALID_CHARGES
Pose:   4 Cluster:   4 Fr_nu: 918116 TotEn:    -6.86
@<TRIPOS>ATOM
      1 C1        -71.6927   -7.7811  -46.2328 C.3    1 LIG      -0.18000
      2 C2        -71.5437   -7.5945  -47.7143 C.3    1 LIG      -0.18000
      3 C3        -71.4264   -6.4151  -46.7938 C.3    1 LIG      -0.18000
      4 H1        -72.6835   -7.9838  -45.8461 H      1 LIG       0.09000
      5 H2        -70.8880   -8.2744  -45.7026 H      1 LIG       0.09000
      6 H3        -70.6386   -7.9622  -48.1813 H      1 LIG       0.09000
      7 H4        -72.4341   -7.6714  -48.3255 H      1 LIG       0.09000
      8 H5        -72.2380   -5.6985  -46.7851 H      1 LIG       0.09000
      9 H6        -70.4425   -5.9897  -46.6411 H      1 LIG       0.09000
@<TRIPOS>BOND
      1       1       2 1
      2       1       3 1
      3       2       3 1
      4       1       4 1
      5       1       5 1
      6       2       6 1
      7       2       7 1
      8       3       8 1
      9       3       9 1
@<TRIPOS>ALT_TYPE
CGenFF_4.0_ALT_TYPE_SET
CGenFF_4.0 1 CG3C31 2 CG3C31 3 CG3C31 4 HGA2 5 HGA2 6 HGA2 7 HGA2 8 HGA2 9 HGA2
@<TRIPOS>MOLECULE
cyclopropane
 9 9 0 0 0
****
USER_CHARGES
INVALID_CHARGES
Pose:   5 Cluster:   5 Fr_nu: 517872 TotEn:    -6.84
@<TRIPOS>ATOM
      1 C1        -51.5900  -11.4262  -29.4413 C.3    1 LIG      -0.18000
      2 C2        -51.4643  -12.5888  -28.5009 C.3    1 LIG      -0.18000
      3 C3        -50.2597  -12.0920  -29.2454 C.3    1 LIG      -0.18000
      4 H1        -52.1028  -11.5895  -30.3809 H      1 LIG       0.09000
      5 H2        -51.7299  -10.4424  -29.0120 H      1 LIG       0.09000
      6 H3        -51.5195  -12.3875  -27.4384 H      1 LIG       0.09000
      7 H4        -51.8923  -13.5351  -28.8070 H      1 LIG       0.09000
      8 H5        -49.8772  -12.7037  -30.0527 H      1 LIG       0.09000
      9 H6        -49.5048  -11.5560  -28.6839 H      1 LIG       0.09000
@<TRIPOS>BOND
      1       1       2 1
      2       1       3 1
      3       2       3 1
      4       1       4 1
      5       1       5 1
      6       2       6 1
      7       2       7 1
      8       3       8 1
      9       3       9 1
@<TRIPOS>ALT_TYPE
CGenFF_4.0_ALT_TYPE_SET
CGenFF_4.0 1 CG3C31 2 CG3C31 3 CG3C31 4 HGA2 5 HGA2 6 HGA2 7 HGA2 8 HGA2 9 HGA2
@<TRIPOS>MOLECULE
cyclopropane
 9 9 0 0 0
****
USER_CHARGES
INVALID_CHARGES
Pose:   6 Cluster:   6 Fr_nu:  77060 TotEn:    -6.07
@<TRIPOS>ATOM
      1 C1        -50.3961  -12.1530  -42.7843 C.3    1 LIG      -0.18000
      2 C2        -49.1143  -11.5862  -43.3206 C.3    1 LIG      -0.18000
      3 C3        -49.1836  -12.0759  -41.9037 C.3    1 LIG      -0.18000
      4 H1        -51.2087  -11.4655  -42.5859 H      1 LIG       0.09000
      5 H2        -50.7026  -13.1297  -43.1363 H      1 LIG       0.09000
      6 H3        -48.5580  -12.1815  -44.0337 H      1 LIG       0.09000
      7 H4        -49.0635  -10.5170  -43.4834 H      1 LIG       0.09000
      8 H5        -49.1798  -11.3363  -41.1130 H      1 LIG       0.09000
      9 H6        -48.6743  -13.0008  -41.6638 H      1 LIG       0.09000
@<TRIPOS>BOND
[truncated: 3,850,524 more chars]
