# Supplementary material for: The pocketome of G-protein-coupled receptors reveals previously untargeted allosteric sites
Source: Nat Commun. 2022 May 10;13:2567. doi: 10.1038/s41467-022-29609-6 (PMC9091257; doi:10.1038/s41467-022-29609-6)
Supplement: Supplementary file 4 — Supplementary Data 1 [file 41467_2022_29609_MOESM4_ESM.zip › docking_files/4gpo/rec.mol2]

@<TRIPOS>MOLECULE
4gpo_align.pdb
4556 4611 280 0 0
PROTEIN
NO_CHARGES


@<TRIPOS>ATOM
      1 N         -87.5690  -35.2980  -43.8280 N.4       1 LEU   -0.2700
      2 CA        -86.1370  -35.0330  -43.8510 C.3       1 LEU    0.0900
      3 CAY       -89.7730  -35.5120  -42.9030 C.3       1 LEU    0.0900
      4 C         -85.7490  -33.5740  -43.6390 C.2       1 LEU    0.0900
      5 O         -84.7980  -33.2680  -42.9230 O.2       1 LEU    0.5100
      6 CB        -85.5170  -35.5730  -45.1660 C.3       1 LEU   -0.5100
      7 CG        -83.9890  -35.3820  -45.3310 C.3       1 LEU   -0.4700
      8 CD1       -83.1930  -36.0360  -44.1900 C.3       1 LEU    0.3100
      9 CD2       -83.5240  -35.9410  -46.6840 C.3       1 LEU    0.0700
     10 CY        -88.3850  -35.0070  -42.8040 C.2       1 LEU    0.0900
     11 OY        -88.0230  -34.3390  -41.8430 O.2       1 LEU   -0.1800
     12 HN        -87.9240  -35.7270  -44.6530 H         1 LEU    0.0900
     13 HA        -85.6890  -35.5180  -42.9960 H         1 LEU    0.0900
     14 HB1       -86.0180  -35.0610  -46.0140 H         1 LEU   -0.0900
     15 HB2       -85.7320  -36.6610  -45.2230 H         1 LEU    0.0900
     16 HG        -83.7620  -34.2940  -45.3500 H         1 LEU   -0.2700
     17 HD11      -83.3950  -37.1290  -44.1610 H         1 LEU    0.0900
     18 HD12      -83.4940  -35.5950  -43.2160 H         1 LEU    0.0900
     19 HD13      -82.1050  -35.8820  -44.3510 H         1 LEU    0.0900
     20 HD21      -84.0400  -35.4130  -47.5140 H         1 LEU   -0.2700
     21 HD22      -83.7640  -37.0240  -46.7490 H         1 LEU    0.0900
     22 HD23      -82.4280  -35.7940  -46.7980 H         1 LEU    0.0900
     23 HY1       -90.3500  -35.1860  -42.0110 H         1 LEU    0.0900
     24 HY2       -89.7660  -36.6220  -42.9440 H         1 LEU    0.5100
     25 HY3       -90.2570  -35.1010  -43.8150 H         1 LEU   -0.5100
     26 N         -86.5000  -32.6010  -44.2070 N.am      2 SER   -0.4700
     27 CA        -86.1940  -31.1910  -43.9650 C.3       2 SER    0.3100
     28 C         -86.3530  -30.7800  -42.5030 C.2       2 SER    0.0700
     29 O         -85.6090  -29.9350  -42.0070 O.2       2 SER    0.0900
     30 CB        -87.0480  -30.2860  -44.8670 C.3       2 SER    0.0500
     31 OG        -86.6400  -28.9300  -44.7750 O.3       2 SER    0.0900
     32 HN        -87.2760  -32.7960  -44.8000 H         2 SER    0.0900
     33 HA        -85.1440  -31.0380  -44.1670 H         2 SER   -0.6600
     34 HB1       -88.1130  -30.3570  -44.5600 H         2 SER    0.4300
     35 HB2       -86.9450  -30.6150  -45.9240 H         2 SER    0.5100
     36 HG1       -86.7520  -28.6830  -43.8540 H         2 SER   -0.5100
     37 N         -87.3290  -31.3760  -41.8160 N.am      3 GLN   -0.4700
     38 CA        -87.5770  -31.0680  -40.4120 C.3       3 GLN    0.3100
     39 C         -86.5380  -31.7110  -39.4980 C.2       3 GLN    0.0700
     40 O         -86.3720  -31.3070  -38.3460 O.2       3 GLN    0.0900
     41 CB        -88.9870  -31.5030  -40.0030 C.3       3 GLN   -0.1800
     42 CG        -90.0090  -30.3760  -39.9900 C.3       3 GLN    0.0900
     43 CD        -89.7080  -29.3190  -38.9370 C.2       3 GLN    0.0900
     44 NE2       -90.3370  -28.1530  -39.0730 N.am      3 GLN   -0.1800
     45 OE1       -88.9270  -29.5450  -38.0120 O.2       3 GLN    0.0900
     46 HN        -87.9310  -32.0540  -42.2300 H         3 GLN    0.0900
     47 HA        -87.4610  -30.0030  -40.2780 H         3 GLN    0.5500
     48 HB1       -88.9370  -31.9430  -38.9850 H         3 GLN   -0.5500
     49 HB2       -89.3330  -32.2820  -40.7140 H         3 GLN   -0.6200
     50 HG1       -91.0140  -30.8030  -39.7830 H         3 GLN    0.3200
     51 HG2       -90.0180  -29.8870  -40.9870 H         3 GLN    0.3000
     52 HE21      -90.0710  -27.3720  -38.5070 H         3 GLN    0.5100
     53 HE22      -91.0740  -28.0580  -39.7420 H         3 GLN   -0.5100
     54 N         -85.8440  -32.7210  -40.0190 N.am      4 GLN   -0.4700
     55 CA        -84.7520  -33.3640  -39.2950 C.3       4 GLN    0.3100
     56 C         -83.4790  -32.5320  -39.3810 C.2       4 GLN    0.0700
     57 O         -82.6110  -32.6110  -38.5160 O.2       4 GLN    0.0900
     58 CB        -84.5070  -34.7780  -39.8270 C.3       4 GLN   -0.1800
     59 CG        -85.6290  -35.7600  -39.5080 C.3       4 GLN    0.0900
     60 CD        -85.4930  -37.0710  -40.2560 C.2       4 GLN    0.0900
     61 NE2       -86.3140  -38.0500  -39.8850 N.am      4 GLN   -0.1800
     62 OE1       -84.6640  -37.2050  -41.1520 O.2       4 GLN    0.0900
     63 HN        -86.0380  -33.0840  -40.9260 H         4 GLN    0.0900
     64 HA        -85.0210  -33.4000  -38.2500 H         4 GLN    0.5500
     65 HB1       -83.5650  -35.1630  -39.3830 H         4 GLN   -0.5500
     66 HB2       -84.3880  -34.7240  -40.9300 H         4 GLN   -0.6200
     67 HG1       -86.6010  -35.2980  -39.7830 H         4 GLN    0.3200
     68 HG2       -85.6220  -35.9730  -38.4180 H         4 GLN    0.3000
     69 HE21      -86.2700  -38.9380  -40.3430 H         4 GLN    0.5100
     70 HE22      -86.9740  -37.8970  -39.1510 H         4 GLN   -0.5100
     71 N         -83.3660  -31.7410  -40.4460 N.am      5 TRP   -0.4700
     72 CA        -82.2980  -30.7570  -40.5540 C.3       5 TRP    0.3100
     73 C         -82.6330  -29.4860  -39.7870 C.2       5 TRP    0.0700
     74 O         -81.7730  -28.9290  -39.1140 O.2       5 TRP    0.0900
     75 CB        -81.9740  -30.4510  -42.0160 C.3       5 TRP   -0.1800
     76 CG        -80.7020  -31.1120  -42.4980 C.ar      5 TRP    0.0900
     77 CD1       -79.7170  -30.5360  -43.2570 C.ar      5 TRP    0.0900
     78 CD2       -80.2750  -32.4600  -42.2510 C.ar      5 TRP   -0.0300
     79 CE2       -79.0310  -32.6280  -42.8980 C.ar      5 TRP   -0.1500
     80 CE3       -80.8210  -33.5420  -41.5520 C.ar      5 TRP    0.2200
     81 NE1       -78.7160  -31.4400  -43.5050 N.ar      5 TRP   -0.5100
     82 CZ2       -78.3290  -33.8350  -42.8620 C.ar      5 TRP    0.3700
     83 CZ3       -80.1210  -34.7360  -41.5190 C.ar      5 TRP    0.2400
     84 CH2       -78.8920  -34.8740  -42.1670 C.ar      5 TRP    0.1100
     85 HN        -84.0020  -31.7850  -41.2120 H         5 TRP   -0.2500
     86 HA        -81.4270  -31.1560  -40.0550 H         5 TRP    0.1700
     87 HB1       -81.8630  -29.3530  -42.1340 H         5 TRP   -0.2000
     88 HB2       -82.8130  -30.8050  -42.6500 H         5 TRP    0.1400
     89 HD1       -79.7270  -29.5160  -43.6100 H         5 TRP   -0.2700
     90 HE1       -77.9100  -31.2660  -44.0270 H         5 TRP    0.1600
     91 HE3       -81.7700  -33.4640  -41.0430 H         5 TRP   -0.1400
     92 HZ2       -77.3780  -33.9630  -43.3560 H         5 TRP    0.1400
     93 HZ3       -80.5340  -35.5780  -40.9810 H         5 TRP    0.5100
     94 HH2       -78.3730  -35.8190  -42.1200 H         5 TRP   -0.5100
     95 N         -83.8860  -29.0380  -39.8800 N.am      6 GLU   -0.4700
     96 CA        -84.3720  -27.8720  -39.1350 C.3       6 GLU    0.3100
     97 C         -84.0560  -27.9500  -37.6430 C.2       6 GLU    0.0700
     98 O         -83.5860  -26.9820  -37.0410 O.2       6 GLU    0.0900
     99 CB        -85.8870  -27.6940  -39.3040 C.3       6 GLU   -0.1800
    100 CG        -86.3110  -27.0080  -40.5950 C.3       6 GLU    0.0900
    101 CD        -87.5930  -26.2030  -40.4320 C.2       6 GLU    0.0900
    102 OE1       -87.9070  -25.8040  -39.2860 O.co2     6 GLU   -0.2800
    103 OE2       -88.2840  -25.9680  -41.4480 O.co2     6 GLU    0.0900
    104 HN        -84.5570  -29.4830  -40.4680 H         6 GLU    0.0900
    105 HA        -83.8520  -27.0010  -39.5050 H         6 GLU    0.6200
    106 HB1       -86.2640  -27.0920  -38.4510 H         6 GLU   -0.7600
    107 HB2       -86.3600  -28.6980  -39.2730 H         6 GLU   -0.7600
    108 HG1       -86.4760  -27.7780  -41.3780 H         6 GLU    0.5100
    109 HG2       -85.5020  -26.3220  -40.9230 H         6 GLU   -0.5100
    110 N         -84.3440  -29.0990  -37.0380 N.am      7 ALA   -0.4700
    111 CA        -83.9710  -29.3260  -35.6520 C.3       7 ALA    0.3100
    112 C         -82.6070  -30.0190  -35.5410 C.2       7 ALA    0.0700
    113 O         -82.0480  -30.1350  -34.4480 O.2       7 ALA    0.0900
    114 CB        -85.0540  -30.1210  -34.9330 C.3       7 ALA   -0.2700
    115 HN        -84.8190  -29.8440  -37.4990 H         7 ALA    0.0900
    116 HA        -83.8350  -28.3650  -35.1790 H         7 ALA    0.0900
    117 HB1       -85.1970  -31.1060  -35.4290 H         7 ALA    0.0900
    118 HB2       -86.0160  -29.5660  -34.9650 H         7 ALA    0.5100
    119 HB3       -84.7580  -30.2960  -33.8770 H         7 ALA   -0.5100
    120 N         -82.0690  -30.4700  -36.6770 N.am      8 GLY   -0.4700
    121 CA        -80.8050  -31.1910  -36.7100 C.3       8 GLY    0.3100
    122 C         -79.5680  -30.3390  -36.4940 C.2       8 GLY   -0.0200
    123 O         -78.7140  -30.6700  -35.6770 O.2       8 GLY    0.0900
    124 HN        -82.5120  -30.3320  -37.5600 H         8 GLY    0.0900
    125 HA1       -80.7300  -31.6630  -37.6770 H         8 GLY    0.5100
    126 HA2       -80.8430  -31.9390  -35.9310 H         8 GLY   -0.5100
    127 N         -79.4550  -29.2460  -37.2420 N.am      9 MET   -0.4700
    128 CA        -78.3020  -28.3630  -37.1080 C.3       9 MET    0.3100
    129 C         -78.5340  -27.1130  -36.2680 C.2       9 MET    0.0700
    130 O         -77.6220  -26.3060  -36.0900 O.2       9 MET    0.0900
    131 CB        -77.7150  -28.0090  -38.4780 C.3       9 MET   -0.1800
    132 CG        -77.1170  -29.2190  -39.1950 C.3       9 MET    0.0900
    133 SD        -76.5400  -30.4950  -38.0400 S.3       9 MET    0.0900
    134 CE        -75.7990  -31.6900  -39.1530 C.3       9 MET   -0.1400
    135 HN        -80.1410  -28.9830  -37.9170 H         9 MET    0.0900
    136 HA        -77.5630  -28.8710  -36.5060 H         9 MET    0.0900
    137 HB1       -76.9190  -27.2460  -38.3400 H         9 MET   -0.0900
    138 HB2       -78.5190  -27.5780  -39.1110 H         9 MET   -0.2200
    139 HG1       -76.2670  -28.8750  -39.8210 H         9 MET    0.0900
    140 HG2       -77.8910  -29.6500  -39.8650 H         9 MET    0.0900
    141 HE1       -74.9670  -31.2380  -39.7350 H         9 MET    0.0900
    142 HE2       -76.5570  -32.0660  -39.8720 H         9 MET    0.5100
    143 HE3       -75.3890  -32.5470  -38.5780 H         9 MET   -0.5100
    144 N         -79.7520  -26.9460  -35.7550 N.am     10 SER   -0.4700
    145 CA        -80.0470  -25.8390  -34.8520 C.3      10 SER    0.3100
    146 C         -79.2390  -25.9920  -33.5590 C.2      10 SER    0.0700
    147 O         -78.5820  -25.0550  -33.0770 O.2      10 SER    0.0900
    148 CB        -81.5440  -25.7970  -34.5500 C.3      10 SER    0.0500
    149 OG        -81.9940  -27.0610  -34.1170 O.3      10 SER    0.0900
    150 HN        -80.5080  -27.5620  -35.9620 H        10 SER    0.0900
    151 HA        -79.7320  -24.9220  -35.3270 H        10 SER   -0.6600
    152 HB1       -82.1030  -25.5130  -35.4660 H        10 SER    0.4300
    153 HB2       -81.7450  -25.0530  -33.7500 H        10 SER    0.5100
    154 HG1       -82.9440  -27.0640  -34.2510 H        10 SER   -0.5100
    155 N         -79.2740  -27.1990  -33.0100 N.am     11 LEU   -0.4700
    156 CA        -78.4570  -27.5330  -31.8640 C.3      11 LEU    0.3100
    157 C         -77.0100  -27.1550  -32.1560 C.2      11 LEU    0.0700
    158 O         -76.3840  -26.4140  -31.3950 O.2      11 LEU    0.0900
    159 CB        -78.5500  -29.0370  -31.5830 C.3      11 LEU   -0.1800
    160 CG        -78.4160  -29.5330  -30.1440 C.3      11 LEU    0.0900
    161 CD1       -79.7790  -29.5660  -29.4340 C.3      11 LEU    0.0900
    162 CD2       -77.7640  -30.9050  -30.1460 C.3      11 LEU   -0.0900
    163 HN        -79.8620  -27.9240  -33.3590 H        11 LEU    0.0900
    164 HA        -78.8130  -26.9660  -31.0160 H        11 LEU   -0.2700
    165 HB1       -77.7520  -29.5290  -32.1740 H        11 LEU    0.0900
    166 HB2       -79.5390  -29.3770  -31.9530 H        11 LEU    0.0900
    167 HG        -77.7320  -28.8570  -29.5880 H        11 LEU    0.0900
    168 HD11      -80.4730  -30.2460  -29.9720 H        11 LEU   -0.2700
    169 HD12      -80.2220  -28.5470  -29.4180 H        11 LEU    0.0900
    170 HD13      -79.6540  -29.9360  -28.3930 H        11 LEU    0.0900
    171 HD21      -76.7560  -30.8490  -30.6110 H        11 LEU    0.0900
    172 HD22      -78.3850  -31.6180  -30.7310 H        11 LEU    0.5100
    173 HD23      -77.6540  -31.2740  -29.1040 H        11 LEU   -0.5100
    174 N         -76.4880  -27.6510  -33.2790 N.am     12 LEU   -0.4700
    175 CA        -75.0830  -27.4450  -33.6390 C.3      12 LEU    0.3100
    176 C         -74.6710  -25.9730  -33.7800 C.2      12 LEU    0.0700
    177 O         -73.6380  -25.5350  -33.2380 O.2      12 LEU    0.0900
    178 CB        -74.7410  -28.2080  -34.9180 C.3      12 LEU   -0.1800
    179 CG        -73.3270  -27.9300  -35.4320 C.3      12 LEU    0.0900
    180 CD1       -72.7950  -29.1490  -36.1600 C.3      12 LEU    0.0900
    181 CD2       -73.2590  -26.6730  -36.3140 C.3      12 LEU   -0.0900
    182 HN        -77.0300  -28.1850  -33.9240 H        12 LEU    0.0900
    183 HA        -74.4720  -27.7930  -32.8200 H        12 LEU   -0.2700
    184 HB1       -75.4680  -27.9190  -35.7070 H        12 LEU    0.0900
    185 HB2       -74.8390  -29.2960  -34.7190 H        12 LEU    0.0900
    186 HG        -72.6630  -27.6890  -34.5750 H        12 LEU    0.0900
    187 HD11      -73.4500  -29.3960  -37.0230 H        12 LEU   -0.2700
    188 HD12      -72.7710  -30.0210  -35.4720 H        12 LEU    0.0900
    189 HD13      -71.7700  -28.9460  -36.5390 H        12 LEU    0.0900
    190 HD21      -73.0490  -25.7790  -35.6890 H        12 LEU    0.0900
    191 HD22      -74.2280  -26.5220  -36.8340 H        12 LEU    0.5100
    192 HD23      -72.4450  -26.7810  -37.0630 H        12 LEU   -0.5100
    193 N         -75.4640  -25.2140  -34.5350 N.am     13 MET   -0.4700
    194 CA        -75.2490  -23.7820  -34.6360 C.3      13 MET    0.3100
    195 C         -75.1860  -23.1800  -33.2360 C.2      13 MET    0.0700
    196 O         -74.3110  -22.3650  -32.9440 O.2      13 MET    0.0900
    197 CB        -76.3500  -23.1180  -35.4660 C.3      13 MET   -0.1800
    198 CG        -76.3080  -23.4430  -36.9520 C.3      13 MET    0.0900
    199 SD        -77.1880  -22.2190  -37.9500 S.3      13 MET    0.0900
    200 CE        -77.1780  -22.9940  -39.5650 C.3      13 MET   -0.1400
    201 HN        -76.2280  -25.5880  -35.0560 H        13 MET    0.0900
    202 HA        -74.2860  -23.6230  -35.0980 H        13 MET    0.0900
    203 HB1       -76.2600  -22.0170  -35.3480 H        13 MET   -0.0900
    204 HB2       -77.3330  -23.4440  -35.0660 H        13 MET   -0.2200
    205 HG1       -76.7630  -24.4440  -37.1080 H        13 MET    0.0900
    206 HG2       -75.2460  -23.4900  -37.2740 H        13 MET    0.0900
    207 HE1       -78.0730  -23.6360  -39.7100 H        13 MET    0.0900
    208 HE2       -76.2760  -23.6330  -39.6780 H        13 MET    0.5100
    209 HE3       -77.1770  -22.2200  -40.3620 H        13 MET   -0.5100
    210 N         -76.0990  -23.5970  -32.3580 N.am     14 ALA   -0.4700
    211 CA        -76.0620  -23.1490  -30.9650 C.3      14 ALA    0.3100
    212 C         -74.7250  -23.4860  -30.2820 C.2      14 ALA    0.0700
    213 O         -74.2160  -22.7200  -29.4440 O.2      14 ALA    0.0900
    214 CB        -77.2240  -23.7350  -30.1830 C.3      14 ALA   -0.2700
    215 HN        -76.8350  -24.2220  -32.6050 H        14 ALA    0.0900
    216 HA        -76.1110  -22.0700  -30.9590 H        14 ALA    0.0900
    217 HB1       -76.9970  -24.7820  -29.8890 H        14 ALA    0.0900
    218 HB2       -78.1410  -23.7330  -30.8100 H        14 ALA    0.5100
    219 HB3       -77.3990  -23.1380  -29.2630 H        14 ALA   -0.5100
    220 N         -74.1530  -24.6370  -30.6420 N.am     15 LEU   -0.4700
    221 CA        -72.8570  -25.0440  -30.1000 C.3      15 LEU    0.3100
    222 C         -71.7220  -24.1210  -30.5340 C.2      15 LEU    0.0700
    223 O         -70.8850  -23.7130  -29.7160 O.2      15 LEU    0.0900
    224 CB        -72.5270  -26.4880  -30.4780 C.3      15 LEU   -0.1800
    225 CG        -71.1090  -26.9150  -30.0920 C.3      15 LEU    0.0900
    226 CD1       -71.0720  -28.3720  -29.6400 C.3      15 LEU    0.0900
    227 CD2       -70.1300  -26.6530  -31.2360 C.3      15 LEU   -0.0900
    228 HN        -74.5790  -25.2640  -31.2900 H        15 LEU    0.0900
    229 HA        -72.9000  -24.9400  -29.0260 H        15 LEU   -0.2700
    230 HB1       -72.6440  -26.6020  -31.5760 H        15 LEU    0.0900
    231 HB2       -73.2480  -27.1610  -29.9680 H        15 LEU    0.0900
    232 HG        -70.7440  -26.2680  -29.2670 H        15 LEU    0.0900
    233 HD11      -71.4230  -29.0350  -30.4600 H        15 LEU   -0.2700
    234 HD12      -71.7360  -28.5120  -28.7610 H        15 LEU    0.0900
    235 HD13      -70.0320  -28.6590  -29.3730 H        15 LEU    0.0900
    236 HD21      -69.8390  -25.5800  -31.2500 H        15 LEU    0.0900
    237 HD22      -70.6080  -26.9040  -32.2070 H        15 LEU    0.5100
    238 HD23      -69.2150  -27.2670  -31.0980 H        15 LEU   -0.5100
    239 N         -71.6790  -23.8000  -31.8240 N.am     16 VAL   -0.4700
    240 CA        -70.6880  -22.8450  -32.3070 C.3      16 VAL    0.3100
    241 C         -70.8770  -21.4740  -31.6430 C.2      16 VAL    0.0700
    242 O         -69.8980  -20.7980  -31.2730 O.2      16 VAL    0.0900
    243 CB        -70.7370  -22.7170  -33.8230 C.3      16 VAL   -0.0900
    244 CG1       -69.4780  -22.0470  -34.3150 C.3      16 VAL    0.0900
    245 CG2       -70.8760  -24.0910  -34.4440 C.3      16 VAL   -0.2700
    246 HN        -72.3030  -24.1830  -32.5000 H        16 VAL    0.0900
    247 HA        -69.7140  -23.1900  -31.9940 H        16 VAL    0.0900
    248 HB        -71.6200  -22.1110  -34.1180 H        16 VAL    0.0900
    249 HG11      -68.5890  -22.6500  -34.0290 H        16 VAL   -0.2700
    250 HG12      -69.3840  -21.0380  -33.8600 H        16 VAL    0.0900
    251 HG13      -69.5050  -21.9580  -35.4220 H        16 VAL    0.0900
    252 HG21      -71.8860  -24.5040  -34.2380 H        16 VAL    0.0900
    253 HG22      -70.1170  -24.7790  -34.0140 H        16 VAL    0.5100
    254 HG23      -70.7390  -24.0240  -35.5450 H        16 VAL   -0.5100
    255 N         -72.1390  -21.0700  -31.4640 N.am     17 VAL   -0.4700
    256 CA        -72.4390  -19.8940  -30.6550 C.3      17 VAL    0.3100
    257 C         -71.6990  -19.9730  -29.3230 C.2      17 VAL    0.0700
    258 O         -70.9900  -19.0370  -28.9500 O.2      17 VAL    0.0900
    259 CB        -73.9470  -19.7350  -30.3740 C.3      17 VAL   -0.0900
    260 CG1       -74.1780  -18.7640  -29.2130 C.3      17 VAL    0.0900
    261 CG2       -74.6750  -19.2720  -31.6200 C.3      17 VAL   -0.2700
    262 HN        -72.9170  -21.5470  -31.8670 H        17 VAL    0.0900
    263 HA        -72.0730  -19.0310  -31.1890 H        17 VAL    0.0900
    264 HB        -74.3810  -20.7250  -30.1190 H        17 VAL    0.0900
    265 HG11      -73.6050  -17.8270  -29.3790 H        17 VAL   -0.2700
    266 HG12      -73.8370  -19.2240  -28.2620 H        17 VAL    0.0900
    267 HG13      -75.2580  -18.5110  -29.1410 H        17 VAL    0.0900
    268 HG21      -74.3990  -19.9130  -32.4840 H        17 VAL    0.0900
    269 HG22      -74.3960  -18.2230  -31.8550 H        17 VAL    0.5100
    270 HG23      -75.7740  -19.3400  -31.4640 H        17 VAL   -0.5100
    271 N         -71.8380  -21.0990  -28.6180 N.am     18 LEU   -0.4700
    272 CA        -71.1140  -21.2790  -27.3560 C.3      18 LEU    0.3100
    273 C         -69.6000  -21.1530  -27.5000 C.2      18 LEU    0.0700
    274 O         -68.9250  -20.6170  -26.6190 O.2      18 LEU    0.0900
    275 CB        -71.4430  -22.6180  -26.6960 C.3      18 LEU   -0.1800
    276 CG        -70.7640  -22.6920  -25.3240 C.3      18 LEU    0.0900
    277 CD1       -71.7080  -23.2840  -24.2950 C.3      18 LEU    0.0900
    278 CD2       -69.4230  -23.4280  -25.3600 C.3      18 LEU   -0.0900
    279 HN        -72.4260  -21.8500  -28.9100 H        18 LEU    0.0900
    280 HA        -71.3900  -20.4680  -26.7000 H        18 LEU   -0.2700
    281 HB1       -71.0790  -23.4490  -27.3370 H        18 LEU    0.0900
    282 HB2       -72.5430  -22.7130  -26.5730 H        18 LEU    0.0900
    283 HG        -70.4660  -21.6700  -25.0060 H        18 LEU    0.0900
    284 HD11      -72.0080  -24.3100  -24.5980 H        18 LEU   -0.2700
    285 HD12      -72.6220  -22.6560  -24.2130 H        18 LEU    0.0900
    286 HD13      -71.2030  -23.3390  -23.3070 H        18 LEU    0.0900
    287 HD21      -68.7210  -22.9110  -26.0490 H        18 LEU    0.0900
    288 HD22      -69.5720  -24.4690  -25.7210 H        18 LEU    0.5100
    289 HD23      -68.9740  -23.4470  -24.3440 H        18 LEU   -0.5100
    290 N         -69.0580  -21.6690  -28.5990 N.am     19 LEU   -0.4700
    291 CA        -67.6390  -21.4900  -28.8780 C.3      19 LEU    0.3100
    292 C         -67.2820  -20.0150  -28.8140 C.2      19 LEU    0.0700
    293 O         -66.2720  -19.6290  -28.2100 O.2      19 LEU    0.0900
    294 CB        -67.2840  -22.0330  -30.2580 C.3      19 LEU   -0.1800
    295 CG        -66.3900  -23.2640  -30.2390 C.3      19 LEU    0.0900
    296 CD1       -67.1300  -24.4180  -29.5770 C.3      19 LEU    0.0900
    297 CD2       -65.9530  -23.6030  -31.6580 C.3      19 LEU   -0.0900
    298 HN        -69.5840  -22.1910  -29.2660 H        19 LEU    0.0900
    299 HA        -67.0810  -22.0130  -28.1150 H        19 LEU   -0.2700
    300 HB1       -66.7640  -21.2320  -30.8250 H        19 LEU    0.0900
    301 HB2       -68.2260  -22.2930  -30.7850 H        19 LEU    0.0900
    302 HG        -65.4610  -23.0420  -29.6710 H        19 LEU    0.0900
    303 HD11      -68.0580  -24.6510  -30.1410 H        19 LEU   -0.2700
    304 HD12      -67.4060  -24.1430  -28.5360 H        19 LEU    0.0900
    305 HD13      -66.4850  -25.3240  -29.5650 H        19 LEU    0.0900
    306 HD21      -65.3890  -22.7530  -32.0980 H        19 LEU    0.0900
    307 HD22      -66.8440  -23.8030  -32.2910 H        19 LEU    0.5100
    308 HD23      -65.2950  -24.4980  -31.6470 H        19 LEU   -0.5100
    309 N         -68.1310  -19.1890  -29.4260 N.am     20 ILE   -0.4700
    310 CA        -67.8750  -17.7530  -29.4840 C.3      20 ILE    0.3100
    311 C         -68.0980  -17.0520  -28.1480 C.2      20 ILE    0.0700
    312 O         -67.1550  -16.5480  -27.5320 O.2      20 ILE    0.0900
    313 CB        -68.7690  -17.0490  -30.5170 C.3      20 ILE   -0.0900
    314 CG1       -68.8280  -17.8440  -31.8170 C.3      20 ILE    0.0900
    315 CG2       -68.2660  -15.6360  -30.7720 C.3      20 ILE   -0.2700
    316 CD        -69.6870  -17.1890  -32.8620 C.3      20 ILE    0.0900
    317 HN        -68.9680  -19.5090  -29.8650 H        20 ILE    0.0900
    318 HA        -66.8360  -17.6150  -29.7410 H        20 ILE    0.0900
    319 HB        -69.8120  -17.0080  -30.1360 H        20 ILE   -0.1800
    320 HG11      -69.2370  -18.8530  -31.6000 H        20 ILE    0.0900
    321 HG12      -67.7980  -17.9500  -32.2170 H        20 ILE    0.0900
    322 HG21      -67.1760  -15.6520  -30.9860 H        20 ILE   -0.2700
    323 HG22      -68.4430  -15.0040  -29.8760 H        20 ILE    0.0900
    324 HG23      -68.7940  -15.1990  -31.6470 H        20 ILE    0.0900
    325 HD1       -69.1960  -16.2650  -33.2370 H        20 ILE    0.0900
    326 HD2       -70.6720  -16.9150  -32.4270 H        20 ILE    0.5100
    327 HD3       -69.8360  -17.8820  -33.7180 H        20 ILE   -0.5100
    328 N         -69.3550  -17.0050  -27.7100 N.am     21 VAL   -0.4700
    329 CA        -69.7220  -16.3380  -26.4660 C.3      21 VAL    0.3100
    330 C         -68.8730  -16.8060  -25.2850 C.2      21 VAL    0.0700
    331 O         -68.5590  -16.0270  -24.3880 O.2      21 VAL    0.0900
    332 CB        -71.2050  -16.5560  -26.1280 C.3      21 VAL   -0.0900
    333 CG1       -71.5340  -15.9410  -24.7760 C.3      21 VAL    0.0900
    334 CG2       -72.0830  -15.9700  -27.2130 C.3      21 VAL   -0.2700
    335 HN        -70.1040  -17.4280  -28.2140 H        21 VAL    0.0900
    336 HA        -69.5190  -15.2840  -26.5850 H        21 VAL    0.0900
    337 HB        -71.4220  -17.6460  -26.1020 H        21 VAL    0.0900
    338 HG11      -71.1640  -14.8950  -24.7310 H        21 VAL   -0.2700
    339 HG12      -71.0470  -16.5240  -23.9660 H        21 VAL    0.0900
    340 HG13      -72.6350  -15.9350  -24.6210 H        21 VAL    0.0900
    341 HG21      -71.9960  -16.5730  -28.1410 H        21 VAL    0.0900
    342 HG22      -71.7650  -14.9290  -27.4350 H        21 VAL    0.5100
    343 HG23      -73.1440  -15.9760  -26.8830 H        21 VAL   -0.5100
    344 N         -68.5000  -18.0810  -25.2770 N.am     22 ALA   -0.4700
    345 CA        -67.6300  -18.5760  -24.2270 C.3      22 ALA    0.3100
    346 C         -66.2170  -18.1040  -24.4910 C.2      22 ALA    0.0700
    347 O         -65.6970  -17.2530  -23.7720 O.2      22 ALA    0.0900
    348 CB        -67.6800  -20.0900  -24.1500 C.3      22 ALA   -0.2700
    349 HN        -68.7910  -18.7370  -25.9690 H        22 ALA    0.0900
    350 HA        -67.9560  -18.1440  -23.2930 H        22 ALA    0.0900
    351 HB1       -67.1860  -20.5350  -25.0410 H        22 ALA    0.0900
    352 HB2       -68.7370  -20.4320  -24.1230 H        22 ALA    0.5100
    353 HB3       -67.1490  -20.4400  -23.2390 H        22 ALA   -0.5100
    354 N         -65.6090  -18.6270  -25.5540 N.am     23 GLY   -0.4700
    355 CA        -64.2000  -18.3960  -25.8310 C.3      23 GLY    0.3100
    356 C         -63.7570  -16.9450  -25.7990 C.2      23 GLY   -0.0200
    357 O         -62.7990  -16.5830  -25.1020 O.2      23 GLY    0.0900
    358 HN        -66.0940  -19.2010  -26.2090 H        23 GLY    0.0900
    359 HA1       -63.9990  -18.7920  -26.8160 H        23 GLY    0.5100
    360 HA2       -63.6360  -18.9410  -25.0890 H        23 GLY   -0.5100
    361 N         -64.4530  -16.1010  -26.5540 N.am     24 ASN   -0.4700
    362 CA        -64.1080  -14.6900  -26.6170 C.3      24 ASN    0.3100
    363 C         -64.1710  -14.0120  -25.2590 C.2      24 ASN    0.0700
    364 O         -63.3500  -13.1540  -24.9500 O.2      24 ASN    0.0900
    365 CB        -65.0150  -13.9520  -27.6030 C.3      24 ASN   -0.1800
    366 CG        -64.5830  -14.1400  -29.0370 C.2      24 ASN    0.0900
    367 ND2       -65.3360  -14.9470  -29.7760 N.am     24 ASN    0.0900
    368 OD1       -63.5910  -13.5630  -29.4820 O.2      24 ASN    0.5500
    369 HN        -65.2310  -16.3930  -27.1040 H        24 ASN   -0.5500
    370 HA        -63.0770  -14.6110  -26.9270 H        24 ASN   -0.6200
    371 HB1       -64.9980  -12.8660  -27.3680 H        24 ASN    0.3200
    372 HB2       -66.0530  -14.3310  -27.4940 H        24 ASN    0.3000
    373 HD21      -65.1000  -15.1120  -30.7340 H        24 ASN    0.5100
    374 HD22      -66.1370  -15.3910  -29.3750 H        24 ASN   -0.5100
    375 N         -65.1570  -14.3890  -24.4500 N.am     25 VAL   -0.4700
    376 CA        -65.3560  -13.7480  -23.1590 C.3      25 VAL    0.3100
    377 C         -64.4130  -14.2870  -22.0890 C.2      25 VAL    0.0700
    378 O         -64.1650  -13.6200  -21.0890 O.2      25 VAL    0.0900
    379 CB        -66.8130  -13.8460  -22.6860 C.3      25 VAL   -0.0900
    380 CG1       -67.0710  -15.1920  -22.0430 C.3      25 VAL    0.0900
    381 CG2       -67.1230  -12.7230  -21.7130 C.3      25 VAL   -0.2700
    382 HN        -65.7950  -15.1170  -24.6870 H        25 VAL    0.0900
    383 HA        -65.0690  -12.7120  -23.2600 H        25 VAL    0.0900
    384 HB        -67.4920  -13.7180  -23.5560 H        25 VAL    0.0900
    385 HG11      -66.2890  -15.4090  -21.2840 H        25 VAL   -0.2700
    386 HG12      -67.0480  -15.9900  -22.8150 H        25 VAL    0.0900
    387 HG13      -68.0620  -15.1860  -21.5400 H        25 VAL    0.0900
    388 HG21      -66.9710  -11.7380  -22.2050 H        25 VAL    0.0900
    389 HG22      -66.4470  -12.7880  -20.8330 H        25 VAL    0.5100
    390 HG23      -68.1800  -12.7930  -21.3780 H        25 VAL   -0.5100
    391 N         -63.8990  -15.5010  -22.2810 N.am     26 LEU   -0.4700
    392 CA        -62.8810  -16.0260  -21.3730 C.3      26 LEU    0.3100
    393 C         -61.5520  -15.3700  -21.7190 C.2      26 LEU    0.0700
    394 O         -60.7320  -15.0810  -20.8400 O.2      26 LEU    0.0900
    395 CB        -62.8080  -17.5570  -21.4320 C.3      26 LEU   -0.1800
    396 CG        -63.9430  -18.2540  -20.6610 C.3      26 LEU    0.0900
    397 CD1       -64.3340  -19.6000  -21.2800 C.3      26 LEU    0.0900
    398 CD2       -63.5990  -18.4000  -19.1770 C.3      26 LEU   -0.0900
    399 HN        -64.1770  -16.0930  -23.0330 H        26 LEU    0.0900
    400 HA        -63.1340  -15.7060  -20.3730 H        26 LEU   -0.2700
    401 HB1       -61.8360  -17.8820  -21.0040 H        26 LEU    0.0900
    402 HB2       -62.8550  -17.8740  -22.4960 H        26 LEU    0.0900
    403 HG        -64.8340  -17.5900  -20.6550 H        26 LEU    0.0900
    404 HD11      -63.4600  -20.2870  -21.2840 H        26 LEU   -0.2700
    405 HD12      -64.6720  -19.4500  -22.3280 H        26 LEU    0.0900
    406 HD13      -65.1490  -20.0670  -20.6860 H        26 LEU    0.0900
    407 HD21      -63.4330  -17.3990  -18.7230 H        26 LEU    0.0900
    408 HD22      -62.6700  -18.9990  -19.0610 H        26 LEU    0.5100
    409 HD23      -64.4350  -18.8980  -18.6410 H        26 LEU   -0.5100
    410 N         -61.3650  -15.1030  -23.0110 N.am     27 VAL   -0.4700
    411 CA        -60.2730  -14.2450  -23.4540 C.3      27 VAL    0.3100
    412 C         -60.3590  -12.8850  -22.7730 C.2      27 VAL    0.0700
    413 O         -59.4210  -12.4510  -22.1080 O.2      27 VAL    0.0900
    414 CB        -60.3020  -14.0230  -24.9750 C.3      27 VAL   -0.0900
    415 CG1       -59.7370  -12.6480  -25.3300 C.3      27 VAL    0.0900
    416 CG2       -59.5430  -15.1270  -25.6880 C.3      27 VAL   -0.2700
    417 HN        -61.9540  -15.4740  -23.7240 H        27 VAL    0.0900
    418 HA        -59.3460  -14.7170  -23.1660 H        27 VAL    0.0900
    419 HB        -61.3500  -14.0930  -25.3370 H        27 VAL    0.0900
    420 HG11      -58.8540  -12.4220  -24.6930 H        27 VAL   -0.2700
    421 HG12      -60.5070  -11.8660  -25.1570 H        27 VAL    0.0900
    422 HG13      -59.4200  -12.6330  -26.3940 H        27 VAL    0.0900
    423 HG21      -59.7510  -16.1070  -25.2050 H        27 VAL    0.0900
    424 HG22      -58.4510  -14.9310  -25.6350 H        27 VAL    0.5100
    425 HG23      -59.8620  -15.1810  -26.7510 H        27 VAL   -0.5100
    426 N         -61.5000  -12.2210  -22.9440 N.am     28 ILE   -0.4700
    427 CA        -61.7410  -10.9040  -22.3690 C.3      28 ILE    0.3100
    428 C         -61.5380  -10.9100  -20.8630 C.2      28 ILE    0.0700
    429 O         -60.9690   -9.9760  -20.2880 O.2      28 ILE    0.0900
    430 CB        -63.1610  -10.4350  -22.6980 C.3      28 ILE   -0.0900
    431 CG1       -63.2660  -10.1640  -24.1990 C.3      28 ILE    0.0900
    432 CG2       -63.5190   -9.2020  -21.8890 C.3      28 ILE   -0.2700
    433 CD        -64.6600   -9.8940  -24.6830 C.3      28 ILE    0.0900
    434 HN        -62.2500  -12.6000  -23.4810 H        28 ILE    0.0900
    435 HA        -61.0140  -10.2200  -22.7800 H        28 ILE    0.0900
    436 HB        -63.8800  -11.2500  -22.4640 H        28 ILE   -0.1800
    437 HG11      -62.8720  -11.0490  -24.7430 H        28 ILE    0.0900
    438 HG12      -62.6350   -9.2830  -24.4400 H        28 ILE    0.0900
    439 HG21      -62.7150   -8.4390  -21.9780 H        28 ILE   -0.2700
    440 HG22      -63.6330   -9.4710  -20.8170 H        28 ILE    0.0900
    441 HG23      -64.4670   -8.7630  -22.2670 H        28 ILE    0.0900
    442 HD1       -65.0090   -8.9080  -24.3090 H        28 ILE    0.0900
    443 HD2       -65.3490  -10.6810  -24.3060 H        28 ILE    0.5100
    444 HD3       -64.6790   -9.8800  -25.7930 H        28 ILE   -0.5100
    445 N         -62.0000  -11.9840  -20.2310 N.am     29 ALA   -0.4700
    446 CA        -61.8530  -12.1810  -18.8000 C.3      29 ALA    0.3100
    447 C         -60.3830  -12.1780  -18.3950 C.2      29 ALA    0.0700
    448 O         -59.9580  -11.3590  -17.5730 O.2      29 ALA    0.0900
    449 CB        -62.5190  -13.4850  -18.3850 C.3      29 ALA   -0.2700
    450 HN        -62.4770  -12.7110  -20.7190 H        29 ALA    0.0900
    451 HA        -62.3120  -11.3440  -18.2950 H        29 ALA    0.0900
    452 HB1       -62.0490  -14.3390  -18.9170 H        29 ALA    0.0900
    453 HB2       -63.6000  -13.4570  -18.6430 H        29 ALA    0.5100
    454 HB3       -62.3990  -13.6380  -17.2910 H        29 ALA   -0.5100
    455 N         -59.5980  -13.0810  -18.9830 N.am     30 ALA   -0.4700
    456 CA        -58.1810  -13.1640  -18.6380 C.3      30 ALA    0.3100
    457 C         -57.3970  -11.9120  -19.0350 C.2      30 ALA    0.0700
    458 O         -56.3240  -11.6430  -18.4920 O.2      30 ALA    0.0900
    459 CB        -57.5510  -14.3990  -19.2410 C.3      30 ALA   -0.2700
    460 HN        -59.9320  -13.7240  -19.6680 H        30 ALA    0.0900
    461 HA        -58.1010  -13.1910  -17.5610 H        30 ALA    0.0900
    462 HB1       -56.9940  -14.1320  -20.1650 H        30 ALA    0.0900
    463 HB2       -58.3390  -15.1370  -19.5020 H        30 ALA    0.5100
    464 HB3       -56.8390  -14.8520  -18.5180 H        30 ALA   -0.5100
    465 N         -57.9320  -11.1380  -19.9760 N.am     31 ILE   -0.4700
    466 CA        -57.2840   -9.8910  -20.3730 C.3      31 ILE    0.3100
    467 C         -57.5110   -8.8150  -19.3230 C.2      31 ILE    0.0700
    468 O         -56.5820   -8.4100  -18.6220 O.2      31 ILE    0.0900
    469 CB        -57.8040   -9.3580  -21.7250 C.3      31 ILE   -0.0900
    470 CG1       -57.3840  -10.2710  -22.8700 C.3      31 ILE    0.0900
    471 CG2       -57.2660   -7.9600  -21.9880 C.3      31 ILE   -0.2700
    472 CD        -57.9020   -9.8120  -24.2160 C.3      31 ILE    0.0900
    473 HN        -58.7800  -11.3700  -20.4450 H        31 ILE    0.0900
    474 HA        -56.2240  -10.0810  -20.4370 H        31 ILE    0.0900
    475 HB        -58.9150   -9.3280  -21.7070 H        31 ILE   -0.1800
    476 HG11      -57.7680  -11.2940  -22.6700 H        31 ILE    0.0900
    477 HG12      -56.2740  -10.3060  -22.9080 H        31 ILE    0.0900
    478 HG21      -56.1560   -7.9770  -22.0160 H        31 ILE   -0.2700
    479 HG22      -57.5900   -7.2720  -21.1790 H        31 ILE    0.0900
    480 HG23      -57.6410   -7.5890  -22.9660 H        31 ILE    0.0900
    481 HD1       -57.3810   -8.8810  -24.5290 H        31 ILE    0.0900
    482 HD2       -58.9910   -9.6040  -24.1510 H        31 ILE    0.5100
    483 HD3       -57.7160  -10.5970  -24.9800 H        31 ILE   -0.5100
    484 N         -58.7580   -8.3590  -19.2140 N.am     32 GLY   -0.4700
    485 CA        -59.0840   -7.2440  -18.3450 C.3      32 GLY    0.3100
    486 C         -58.6730   -7.4590  -16.9030 C.2      32 GLY   -0.0200
    487 O         -58.4170   -6.5020  -16.1720 O.2      32 GLY    0.0900
    488 HN        -59.5170   -8.7600  -19.7200 H        32 GLY    0.0900
    489 HA1       -60.1540   -7.1000  -18.3840 H        32 GLY    0.5100
    490 HA2       -58.5760   -6.3710  -18.7270 H        32 GLY   -0.5100
    491 N         -58.6170   -8.7200  -16.4880 N.am     33 SER   -0.4700
    492 CA        -58.3340   -9.0520  -15.0940 C.3      33 SER    0.3100
    493 C         -56.8790   -9.4460  -14.7620 C.2      33 SER    0.0700
    494 O         -56.5770   -9.7790  -13.6140 O.2      33 SER    0.0900
    495 CB        -59.3350  -10.0990  -14.5860 C.3      33 SER    0.0500
    496 OG        -60.6630   -9.5910  -14.6250 O.3      33 SER    0.0900
    497 HN        -58.7660   -9.4900  -17.1030 H        33 SER    0.0900
    498 HA        -58.4060   -8.1460  -14.5110 H        33 SER   -0.6600
    499 HB1       -59.0880  -10.3720  -13.5380 H        33 SER    0.4300
    500 HB2       -59.2820  -11.0060  -15.2260 H        33 SER    0.5100
    501 HG1       -60.8380   -9.3760  -15.5440 H        33 SER   -0.5100
    502 N         -55.9820   -9.4170  -15.7480 N.am     34 THR   -0.4700
    503 CA        -54.5590   -9.6760  -15.4840 C.3      34 THR    0.3100
    504 C         -53.6600   -8.5420  -15.9680 C.2      34 THR    0.0700
    505 O         -53.9060   -7.9380  -17.0090 O.2      34 THR    0.0900
    506 CB        -54.0670  -11.0050  -16.1090 C.3      34 THR    0.1400
    507 CG2       -52.5920  -11.2440  -15.7750 C.3      34 THR    0.0900
    508 OG1       -54.8360  -12.0990  -15.6010 O.3      34 THR   -0.6600
    509 HN        -56.2300   -9.2200  -16.6930 H        34 THR    0.4300
    510 HA        -54.4280   -9.7050  -14.4140 H        34 THR   -0.2700
    511 HB        -54.1800  -10.9690  -17.2130 H        34 THR    0.0900
    512 HG1       -55.7130  -12.0050  -15.9820 H        34 THR    0.0900
    513 HG21      -52.4220  -11.1190  -14.6840 H        34 THR    0.0900
    514 HG22      -51.9570  -10.5120  -16.3190 H        34 THR    0.5100
    515 HG23      -52.3010  -12.2770  -16.0620 H        34 THR   -0.5100
    516 N         -52.6040   -8.2650  -15.2050 N.am     35 GLN   -0.4700
    517 CA        -51.6770   -7.1950  -15.5480 C.3      35 GLN    0.3100
    518 C         -50.7950   -7.5460  -16.7430 C.2      35 GLN    0.0700
    519 O         -50.6520   -6.7440  -17.6660 O.2      35 GLN    0.0900
    520 CB        -50.8000   -6.8230  -14.3460 C.3      35 GLN   -0.1800
    521 CG        -51.2250   -5.5500  -13.6200 C.3      35 GLN    0.0900
    522 CD        -52.3310   -5.7890  -12.6040 C.2      35 GLN    0.0900
    523 NE2       -52.9200   -4.7040  -12.1100 N.am     35 GLN   -0.1800
    524 OE1       -52.6440   -6.9260  -12.2620 O.2      35 GLN    0.0900
    525 HN        -52.4020   -8.7720  -14.3700 H        35 GLN    0.0900
    526 HA        -52.2560   -6.3410  -15.8650 H        35 GLN    0.5500
    527 HB1       -49.7560   -6.6890  -14.7020 H        35 GLN   -0.5500
    528 HB2       -50.8270   -7.6640  -13.6200 H        35 GLN   -0.6200
    529 HG1       -51.5890   -4.8150  -14.3680 H        35 GLN    0.3200
    530 HG2       -50.3450   -5.1270  -13.0900 H        35 GLN    0.3000
    531 HE21      -53.6540   -4.7970  -11.4370 H        35 GLN    0.5100
    532 HE22      -52.6290   -3.7960  -12.4120 H        35 GLN   -0.5100
    533 N         -50.2130   -8.7480  -16.7240 N.am     36 ARG   -0.4700
    534 CA        -49.2630   -9.1810  -17.7560 C.3      36 ARG    0.3100
    535 C         -49.8690   -9.2210  -19.1600 C.2      36 ARG    0.0700
    536 O         -49.1520   -9.1830  -20.1680 O.2      36 ARG    0.0900
    537 CB        -48.6700  -10.5560  -17.4070 C.3      36 ARG   -0.1800
    538 CG        -47.8580  -10.5940  -16.1130 C.3      36 ARG    0.0900
    539 CD        -48.7490  -10.8000  -14.8910 C.3      36 ARG    0.0900
    540 NE        -48.4450   -9.8530  -13.8150 N.pl3    36 ARG   -0.1800
    541 CZ        -49.0360   -9.8540  -12.6210 C.cat    36 ARG    0.0900
    542 NH1       -49.9650  -10.7580  -12.3320 N.pl3    36 ARG    0.0900
    543 NH2       -48.6990   -8.9530  -11.7070 N.pl3    36 ARG    0.2000
    544 HN        -50.3990   -9.4100  -16.0020 H        36 ARG    0.0900
    545 HA        -48.4790   -8.4410  -17.8200 H        36 ARG    0.0900
    546 HB1       -48.0090  -10.8710  -18.2420 H        36 ARG   -0.7000
    547 HB2       -49.5050  -11.2820  -17.3140 H        36 ARG    0.4400
    548 HG1       -47.3090   -9.6350  -16.0030 H        36 ARG    0.6400
    549 HG2       -47.1230  -11.4250  -16.1720 H        36 ARG   -0.8000
    550 HD1       -48.5990  -11.8250  -14.4890 H        36 ARG    0.4600
    551 HD2       -49.8130  -10.6560  -15.1770 H        36 ARG    0.4600
    552 HE        -47.7480   -9.1580  -13.9890 H        36 ARG   -0.8000
    553 HH11      -50.2260  -11.4420  -13.0120 H        36 ARG    0.4600
    554 HH12      -50.4050  -10.7520  -11.4340 H        36 ARG    0.4600
    555 HH21      -48.0000   -8.2690  -11.9130 H        36 ARG    0.5100
    556 HH22      -49.1450   -8.9580  -10.8120 H        36 ARG   -0.5100
    557 N         -51.1950   -9.3180  -19.2100 N.am     37 LEU   -0.4700
    558 CA        -51.9290   -9.3560  -20.4670 C.3      37 LEU    0.3100
    559 C         -52.4880   -7.9830  -20.8530 C.2      37 LEU    0.0700
    560 O         -53.1550   -7.8330  -21.8800 O.2      37 LEU    0.0900
    561 CB        -53.0370  -10.4110  -20.3830 C.3      37 LEU   -0.1800
    562 CG        -52.4870  -11.8210  -20.1420 C.3      37 LEU    0.0900
    563 CD1       -53.4000  -12.6350  -19.2290 C.3      37 LEU    0.0900
    564 CD2       -52.2200  -12.5410  -21.4680 C.3      37 LEU   -0.0900
    565 HN        -51.7490   -9.3690  -18.3830 H        37 LEU    0.0900
    566 HA        -51.2340   -9.5980  -21.2580 H        37 LEU   -0.2700
    567 HB1       -53.6100  -10.4070  -21.3350 H        37 LEU    0.0900
    568 HB2       -53.7220  -10.1450  -19.5500 H        37 LEU    0.0900
    569 HG        -51.4830  -11.7440  -19.6750 H        37 LEU    0.0900
    570 HD11      -54.4640  -12.4390  -19.4810 H        37 LEU   -0.2700
    571 HD12      -53.2260  -12.3490  -18.1690 H        37 LEU    0.0900
    572 HD13      -53.1970  -13.7190  -19.3610 H        37 LEU    0.0900
    573 HD21      -51.9550  -11.8030  -22.2560 H        37 LEU    0.0900
    574 HD22      -53.1310  -13.0900  -21.7900 H        37 LEU    0.5100
    575 HD23      -51.3760  -13.2520  -21.3490 H        37 LEU   -0.5100
    576 N         -52.1970   -6.9760  -20.0310 N.am     38 GLN   -0.4700
    577 CA        -52.7320   -5.6310  -20.2340 C.3      38 GLN    0.3100
    578 C         -51.8580   -4.7320  -21.0940 C.2      38 GLN    0.0700
    579 O         -52.1010   -3.5260  -21.1970 O.2      38 GLN    0.0900
    580 CB        -53.0950   -4.9610  -18.9070 C.3      38 GLN   -0.1800
    581 CG        -54.5040   -5.3140  -18.4540 C.3      38 GLN    0.0900
    582 CD        -54.9790   -4.4580  -17.3070 C.2      38 GLN    0.0900
    583 NE2       -56.0110   -3.6560  -17.5590 N.am     38 GLN   -0.1800
    584 OE1       -54.4270   -4.5110  -16.2070 O.2      38 GLN    0.0900
    585 HN        -51.6010   -7.0940  -19.2400 H        38 GLN    0.0900
    586 HA        -53.6100   -5.7170  -20.8580 H        38 GLN    0.5500
    587 HB1       -53.0200   -3.8590  -19.0270 H        38 GLN   -0.5500
    588 HB2       -52.3740   -5.2880  -18.1290 H        38 GLN   -0.6200
    589 HG1       -54.5240   -6.3770  -18.1340 H        38 GLN    0.3200
    590 HG2       -55.2010   -5.1770  -19.3080 H        38 GLN    0.3000
    591 HE21      -56.3710   -3.0650  -16.8380 H        38 GLN    0.5100
    592 HE22      -56.4250   -3.6440  -18.4690 H        38 GLN   -0.5100
    593 N         -50.8240   -5.3250  -21.6900 N.am     39 THR   -0.4700
    594 CA        -49.9970   -4.6390  -22.6740 C.3      39 THR    0.3100
    595 C         -50.9130   -4.0640  -23.7620 C.2      39 THR    0.0700
    596 O         -51.9120   -4.6920  -24.1210 O.2      39 THR    0.0900
    597 CB        -48.9250   -5.6000  -23.2790 C.3      39 THR    0.1400
    598 CG2       -48.6110   -6.7470  -22.3180 C.3      39 THR    0.0900
    599 OG1       -49.3760   -6.1410  -24.5270 O.3      39 THR   -0.6600
    600 HN        -50.5690   -6.2670  -21.4870 H        39 THR    0.4300
    601 HA        -49.5150   -3.8070  -22.1810 H        39 THR   -0.2700
    602 HB        -47.9800   -5.0420  -23.4530 H        39 THR    0.0900
    603 HG1       -50.0900   -6.7450  -24.3100 H        39 THR    0.0900
    604 HG21      -49.4780   -7.4380  -22.2520 H        39 THR    0.0900
    605 HG22      -48.4000   -6.3440  -21.3050 H        39 THR    0.5100
    606 HG23      -47.7310   -7.3170  -22.6850 H        39 THR   -0.5100
    607 N         -50.5930   -2.8710  -24.2740 N.am     40 LEU   -0.4700
    608 CA        -51.4580   -2.1930  -25.2460 C.3      40 LEU    0.3100
    609 C         -51.8980   -3.1360  -26.3580 C.2      40 LEU    0.0700
    610 O         -53.0800   -3.2390  -26.6810 O.2      40 LEU    0.0900
    611 CB        -50.7490   -0.9990  -25.9020 C.3      40 LEU   -0.1800
    612 CG        -50.1910    0.1690  -25.0950 C.3      40 LEU    0.0900
    613 CD1       -49.0060   -0.2780  -24.2460 C.3      40 LEU    0.0900
    614 CD2       -49.7970    1.2950  -26.0450 C.3      40 LEU   -0.0900
    615 HN        -49.7570   -2.3910  -24.0190 H        40 LEU    0.0900
    616 HA        -52.3420   -1.8590  -24.7230 H        40 LEU   -0.2700
    617 HB1       -51.4780   -0.5610  -26.6130 H        40 LEU    0.0900
    618 HB2       -49.8940   -1.4190  -26.4670 H        40 LEU    0.0900
    619 HG        -50.9860    0.5710  -24.4320 H        40 LEU    0.0900
    620 HD11      -48.3690   -0.9840  -24.8210 H        40 LEU   -0.2700
    621 HD12      -49.3690   -0.7920  -23.3310 H        40 LEU    0.0900
    622 HD13      -48.3920    0.6030  -23.9610 H        40 LEU    0.0900
    623 HD21      -50.6840    1.6380  -26.6200 H        40 LEU    0.0900
    624 HD22      -49.0290    0.9340  -26.7620 H        40 LEU    0.5100
    625 HD23      -49.3950    2.1550  -25.4680 H        40 LEU   -0.5100
    626 N         -50.9250   -3.8410  -26.9330 N.am     41 THR   -0.4700
    627 CA        -51.1670   -4.6680  -28.1030 C.3      41 THR    0.3100
    628 C         -52.2860   -5.6680  -27.8140 C.2      41 THR    0.0700
    629 O         -52.8810   -6.2300  -28.7300 O.2      41 THR    0.0900
    630 CB        -49.8700   -5.3590  -28.5930 C.3      41 THR    0.1400
    631 CG2       -50.1240   -6.1060  -29.8810 C.3      41 THR    0.0900
    632 OG1       -48.8580   -4.3710  -28.8300 O.3      41 THR   -0.6600
    633 HN        -49.9900   -3.8310  -26.5870 H        41 THR    0.4300
    634 HA        -51.5650   -4.0330  -28.8800 H        41 THR   -0.2700
    635 HB        -49.5050   -6.0700  -27.8210 H        41 THR    0.0900
    636 HG1       -49.2130   -3.7850  -29.5030 H        41 THR    0.0900
    637 HG21      -50.6380   -5.4440  -30.6110 H        41 THR    0.0900
    638 HG22      -50.7690   -6.9890  -29.6860 H        41 THR    0.5100
    639 HG23      -49.1600   -6.4380  -30.3220 H        41 THR   -0.5100
    640 N         -52.5830   -5.8750  -26.5330 N.am     42 ASN   -0.4700
    641 CA        -53.7110   -6.7070  -26.1360 C.3      42 ASN    0.3100
    642 C         -54.9880   -5.9120  -25.8340 C.2      42 ASN    0.0700
    643 O         -56.0260   -6.4840  -25.5050 O.2      42 ASN    0.0900
    644 CB        -53.3270   -7.6130  -24.9570 C.3      42 ASN   -0.1800
    645 CG        -52.4500   -8.7820  -25.3780 C.2      42 ASN    0.0900
    646 ND2       -51.2380   -8.4780  -25.8300 N.am     42 ASN    0.0900
    647 OD1       -52.8580   -9.9400  -25.3100 O.2      42 ASN    0.5500
    648 HN        -52.0500   -5.4740  -25.7930 H        42 ASN   -0.5500
    649 HA        -54.0030   -7.3030  -26.9870 H        42 ASN   -0.6200
    650 HB1       -54.2540   -8.0150  -24.4940 H        42 ASN    0.3200
    651 HB2       -52.7760   -7.0110  -24.2030 H        42 ASN    0.3000
    652 HD21      -50.5630   -9.2000  -25.9800 H        42 ASN    0.5100
    653 HD22      -51.0010   -7.5260  -26.0220 H        42 ASN   -0.5100
    654 N         -54.9100   -4.5900  -25.9380 N.am     43 LEU   -0.4700
    655 CA        -56.0890   -3.7510  -25.8140 C.3      43 LEU    0.3100
    656 C         -56.8610   -3.7040  -27.1370 C.2      43 LEU    0.0700
    657 O         -58.0960   -3.5650  -27.1660 O.2      43 LEU    0.0900
    658 CB        -55.6940   -2.3380  -25.3780 C.3      43 LEU   -0.1800
    659 CG        -56.8330   -1.4670  -24.8360 C.3      43 LEU    0.0900
    660 CD1       -57.4000   -2.1060  -23.5800 C.3      43 LEU    0.0900
    661 CD2       -56.3500   -0.0470  -24.5680 C.3      43 LEU   -0.0900
    662 HN        -54.0490   -4.1180  -26.1050 H        43 LEU    0.0900
    663 HA        -56.7450   -4.2000  -25.0830 H        43 LEU   -0.2700
    664 HB1       -55.2510   -1.8190  -26.2550 H        43 LEU    0.0900
    665 HB2       -54.9220   -2.4270  -24.5850 H        43 LEU    0.0900
    666 HG        -57.6320   -1.3770  -25.6030 H        43 LEU    0.0900
    667 HD11      -56.5780   -2.3590  -22.8760 H        43 LEU   -0.2700
    668 HD12      -57.9450   -3.0380  -23.8420 H        43 LEU    0.0900
    669 HD13      -58.0930   -1.3980  -23.0760 H        43 LEU    0.0900
    670 HD21      -55.9720    0.4120  -25.5060 H        43 LEU    0.0900
    671 HD22      -55.5250   -0.0630  -23.8230 H        43 LEU    0.5100
    672 HD23      -57.1890    0.5710  -24.1830 H        43 LEU   -0.5100
    673 N         -56.1220   -3.8110  -28.2430 N.am     44 PHE   -0.4700
    674 CA        -56.7350   -3.9620  -29.5540 C.3      44 PHE    0.3100
    675 C         -57.3520   -5.3500  -29.6130 C.2      44 PHE    0.0700
    676 O         -58.2980   -5.6070  -30.3620 O.2      44 PHE    0.0900
    677 CB        -55.7030   -3.8270  -30.6700 C.3      44 PHE   -0.1800
    678 CG        -54.9930   -2.5080  -30.6930 C.ar     44 PHE    0.0900
    679 CD1       -55.3260   -1.5440  -31.6290 C.ar     44 PHE    0.0900
    680 CD2       -53.9680   -2.2390  -29.7950 C.ar     44 PHE    0.0000
    681 CE1       -54.6550   -0.3270  -31.6620 C.ar     44 PHE   -0.1150
    682 CE2       -53.2930   -1.0210  -29.8200 C.ar     44 PHE    0.1150
    683 CZ        -53.6350   -0.0650  -30.7540 C.ar     44 PHE   -0.1150
    684 HN        -55.1250   -3.7940  -28.2210 H        44 PHE    0.1150
    685 HA        -57.4930   -3.2000  -29.6540 H        44 PHE   -0.1150
    686 HB1       -56.2110   -3.9420  -31.6510 H        44 PHE    0.1150
    687 HB2       -54.9280   -4.6140  -30.5460 H        44 PHE   -0.1150
    688 HD1       -56.1130   -1.7400  -32.3420 H        44 PHE    0.1150
    689 HD2       -53.6910   -2.9850  -29.0650 H        44 PHE   -0.1150
    690 HE1       -54.9260    0.4180  -32.3950 H        44 PHE    0.1150
    691 HE2       -52.5030   -0.8250  -29.1100 H        44 PHE    0.5100
    692 HZ        -53.1150    0.8800  -30.7800 H        44 PHE   -0.5100
    693 N         -56.8000   -6.2550  -28.8120 N.am     45 ILE   -0.4700
    694 CA        -57.3360   -7.5940  -28.6970 C.3      45 ILE    0.3100
    695 C         -58.5140   -7.6140  -27.7350 C.2      45 ILE    0.0700
    696 O         -59.3530   -8.5030  -27.7850 O.2      45 ILE    0.0900
    697 CB        -56.2680   -8.5630  -28.2100 C.3      45 ILE   -0.0900
    698 CG1       -55.0490   -8.5410  -29.1470 C.3      45 ILE    0.0900
    699 CG2       -56.8580   -9.9420  -28.0500 C.3      45 ILE   -0.2700
    700 CD        -55.3330   -8.8830  -30.5880 C.3      45 ILE    0.0900
    701 HN        -55.9950   -6.0540  -28.2580 H        45 ILE    0.0900
    702 HA        -57.6990   -7.8950  -29.6700 H        45 ILE    0.0900
    703 HB        -55.8690   -8.2140  -27.2340 H        45 ILE   -0.1800
    704 HG11      -54.3050   -9.2680  -28.7610 H        45 ILE    0.0900
    705 HG12      -54.6080   -7.5230  -29.1150 H        45 ILE    0.0900
    706 HG21      -57.5580  -10.1580  -28.8850 H        45 ILE   -0.2700
    707 HG22      -57.4200  -10.0050  -27.0920 H        45 ILE    0.0900
    708 HG23      -56.0490  -10.7030  -28.0580 H        45 ILE    0.0900
    709 HD1       -56.4290   -8.9210  -30.7630 H        45 ILE    0.0900
    710 HD2       -54.9010   -9.8760  -30.8330 H        45 ILE    0.5100
    711 HD3       -54.8950   -8.1080  -31.2530 H        45 ILE   -0.5100
    712 N         -58.5670   -6.6140  -26.8580 N.am     46 THR   -0.4700
    713 CA        -59.7300   -6.3660  -26.0120 C.3      46 THR    0.3100
    714 C         -60.9020   -5.9840  -26.9010 C.2      46 THR    0.0700
    715 O         -61.9640   -6.6270  -26.9040 O.2      46 THR    0.0900
    716 CB        -59.4670   -5.1780  -25.0580 C.3      46 THR    0.1400
    717 CG2       -60.7070   -4.8390  -24.2230 C.3      46 THR    0.0900
    718 OG1       -58.3620   -5.4800  -24.1970 O.3      46 THR   -0.6600
    719 HN        -57.8060   -5.9830  -26.7390 H        46 THR    0.4300
    720 HA        -59.9300   -7.2640  -25.4460 H        46 THR   -0.2700
    721 HB        -59.2250   -4.2680  -25.6480 H        46 THR    0.0900
    722 HG1       -57.7150   -5.9320  -24.7450 H        46 THR    0.0900
    723 HG21      -61.1110   -5.7590  -23.7490 H        46 THR    0.0900
    724 HG22      -61.4930   -4.4020  -24.8750 H        46 THR    0.5100
    725 HG23      -60.4390   -4.1160  -23.4230 H        46 THR   -0.5100
    726 N         -60.6880   -4.9270  -27.6830 N.am     47 SER   -0.4700
    727 CA        -61.6850   -4.4820  -28.6430 C.3      47 SER    0.3100
    728 C         -62.1020   -5.6180  -29.5650 C.2      47 SER    0.0700
    729 O         -63.2790   -5.8380  -29.7990 O.2      47 SER    0.0900
    730 CB        -61.1370   -3.3270  -29.4740 C.3      47 SER    0.0500
    731 OG        -62.0330   -2.9890  -30.5200 O.3      47 SER    0.0900
    732 HN        -59.8430   -4.4000  -27.6460 H        47 SER    0.0900
    733 HA        -62.5620   -4.1700  -28.0960 H        47 SER   -0.6600
    734 HB1       -60.1630   -3.6200  -29.9210 H        47 SER    0.4300
    735 HB2       -60.9940   -2.4370  -28.8270 H        47 SER    0.5100
    736 HG1       -61.7770   -3.5280  -31.2720 H        47 SER   -0.5100
    737 N         -61.1240   -6.3450  -30.0960 N.am     48 LEU   -0.4700
    738 CA        -61.4180   -7.3880  -31.0630 C.3      48 LEU    0.3100
    739 C         -62.1940   -8.5470  -30.4640 C.2      48 LEU    0.0700
    740 O         -63.1180   -9.0720  -31.0790 O.2      48 LEU    0.0900
    741 CB        -60.1470   -7.9120  -31.7120 C.3      48 LEU   -0.1800
    742 CG        -60.4640   -8.3050  -33.1440 C.3      48 LEU    0.0900
    743 CD1       -60.2110   -7.0940  -34.0240 C.3      48 LEU    0.0900
    744 CD2       -59.6530   -9.5130  -33.5830 C.3      48 LEU   -0.0900
    745 HN        -60.1650   -6.2110  -29.8580 H        48 LEU    0.0900
    746 HA        -62.0730   -6.9700  -31.8140 H        48 LEU   -0.2700
    747 HB1       -59.7740   -8.7960  -31.1510 H        48 LEU    0.0900
    748 HB2       -59.3640   -7.1240  -31.7000 H        48 LEU    0.0900
    749 HG        -61.5260   -8.6210  -33.2270 H        48 LEU    0.0900
    750 HD11      -59.1490   -6.7780  -33.9420 H        48 LEU   -0.2700
    751 HD12      -60.8580   -6.2510  -33.7020 H        48 LEU    0.0900
    752 HD13      -60.4260   -7.3460  -35.0850 H        48 LEU    0.0900
    753 HD21      -59.7370  -10.3240  -32.8290 H        48 LEU    0.0900
    754 HD22      -58.5820   -9.2320  -33.6840 H        48 LEU    0.5100
    755 HD23      -60.0340   -9.8910  -34.5550 H        48 LEU   -0.5100
    756 N         -61.8090   -8.9650  -29.2640 N.am     49 ALA   -0.4700
    757 CA        -62.5650   -9.9860  -28.5710 C.3      49 ALA    0.3100
    758 C         -63.9780   -9.4650  -28.4390 C.2      49 ALA    0.0700
    759 O         -64.9390  -10.2300  -28.5000 O.2      49 ALA    0.0900
    760 CB        -61.9780  -10.2540  -27.2070 C.3      49 ALA   -0.2700
    761 HN        -61.0030   -8.6060  -28.7990 H        49 ALA    0.0900
    762 HA        -62.5440  -10.8840  -29.1700 H        49 ALA    0.0900
    763 HB1       -61.9950   -9.3270  -26.5950 H        49 ALA    0.0900
    764 HB2       -60.9240  -10.5930  -27.3080 H        49 ALA    0.5100
    765 HB3       -62.5740  -11.0330  -26.6850 H        49 ALA   -0.5100
    766 N         -64.1010   -8.1460  -28.2720 N.am     50 CYS   -0.4700
    767 CA        -65.4140   -7.5240  -28.2090 C.3      50 CYS    0.3100
    768 C         -66.2040   -7.7150  -29.5010 C.2      50 CYS    0.0700
    769 O         -67.2610   -8.3370  -29.4900 O.2      50 CYS    0.0900
    770 CB        -65.2940   -6.0280  -27.8900 C.3      50 CYS   -0.1100
    771 SG        -64.7400   -5.6410  -26.2160 S.3      50 CYS    0.0900
    772 HN        -63.3130   -7.5400  -28.1840 H        50 CYS    0.0900
    773 HA        -65.9850   -8.0250  -27.4420 H        50 CYS   -0.2300
    774 HB1       -66.2900   -5.5670  -28.0510 H        50 CYS    0.1600
    775 HB2       -64.5800   -5.5830  -28.6130 H        50 CYS    0.5100
    776 HG1       -63.5800   -6.2710  -26.3280 H        50 CYS   -0.5100
    777 N         -65.6800   -7.2140  -30.6200 N.am     51 ALA   -0.4700
    778 CA        -66.3860   -7.3100  -31.8930 C.3      51 ALA    0.3100
    779 C         -66.7730   -8.7560  -32.1390 C.2      51 ALA    0.0700
    780 O         -67.9320   -9.0610  -32.4140 O.2      51 ALA    0.0900
    781 CB        -65.5350   -6.7640  -33.0520 C.3      51 ALA   -0.2700
    782 HN        -64.7940   -6.7590  -30.6380 H        51 ALA    0.0900
    783 HA        -67.3020   -6.7450  -31.8060 H        51 ALA    0.0900
    784 HB1       -64.5900   -7.3410  -33.1370 H        51 ALA    0.0900
    785 HB2       -65.2840   -5.6980  -32.8660 H        51 ALA    0.5100
    786 HB3       -66.0950   -6.8560  -34.0070 H        51 ALA   -0.5100
    787 N         -65.7960   -9.6500  -32.0060 N.am     52 ASP   -0.4700
    788 CA        -66.0140  -11.0770  -32.2090 C.3      52 ASP    0.3100
    789 C         -67.1490  -11.5710  -31.3210 C.2      52 ASP    0.0700
    790 O         -67.9470  -12.4390  -31.6970 O.2      52 ASP    0.0900
    791 CB        -64.7270  -11.8630  -31.9320 C.3      52 ASP   -0.2800
    792 CG        -63.6390  -11.5670  -32.9460 C.2      52 ASP    0.0900
    793 OD1       -63.9380  -11.5940  -34.1600 O.co2    52 ASP    0.0900
    794 OD2       -62.4900  -11.2980  -32.5300 O.co2    52 ASP    0.6200
    795 HN        -64.8680   -9.3830  -31.7600 H        52 ASP   -0.7600
    796 HA        -66.3310  -11.2250  -33.2300 H        52 ASP   -0.7600
    797 HB1       -64.9520  -12.9500  -31.9620 H        52 ASP    0.5100
    798 HB2       -64.3500  -11.5960  -30.9210 H        52 ASP   -0.5100
    799 N         -67.2280  -10.9910  -30.1300 N.am     53 LEU   -0.4700
    800 CA        -68.2440  -11.3780  -29.1750 C.3      53 LEU    0.3100
    801 C         -69.6390  -10.9300  -29.5990 C.2      53 LEU    0.0700
    802 O         -70.5560  -11.7400  -29.6890 O.2      53 LEU    0.0900
    803 CB        -67.9050  -10.8420  -27.7900 C.3      53 LEU   -0.1800
    804 CG        -68.7530  -11.5050  -26.7160 C.3      53 LEU    0.0900
    805 CD1       -67.8690  -12.2560  -25.7460 C.3      53 LEU    0.0900
    806 CD2       -69.6150  -10.4600  -26.0200 C.3      53 LEU   -0.0900
    807 HN        -66.5990  -10.2710  -29.8430 H        53 LEU    0.0900
    808 HA        -68.2940  -12.4570  -29.1580 H        53 LEU   -0.2700
    809 HB1       -68.0840   -9.7470  -27.7710 H        53 LEU    0.0900
    810 HB2       -66.8320  -11.0340  -27.5770 H        53 LEU    0.0900
    811 HG        -69.4670  -12.2110  -27.1920 H        53 LEU    0.0900
    812 HD11      -67.1550  -11.5570  -25.2590 H        53 LEU   -0.2700
    813 HD12      -67.2900  -13.0340  -26.2870 H        53 LEU    0.0900
    814 HD13      -68.4900  -12.7330  -24.9580 H        53 LEU    0.0900
    815 HD21      -70.2860   -9.9660  -26.7560 H        53 LEU    0.0900
    816 HD22      -68.9690   -9.6860  -25.5540 H        53 LEU    0.5100
    817 HD23      -70.2410  -10.9440  -25.2390 H        53 LEU   -0.5100
    818 N         -69.8080   -9.6420  -29.8740 N.am     54 VAL   -0.4700
    819 CA        -71.0880   -9.1590  -30.3750 C.3      54 VAL    0.3100
    820 C         -71.5100   -9.9940  -31.5820 C.2      54 VAL    0.0700
    821 O         -72.6980  -10.2360  -31.8000 O.2      54 VAL    0.0900
    822 CB        -71.0220   -7.6720  -30.7650 C.3      54 VAL   -0.0900
    823 CG1       -72.3980   -7.1650  -31.1380 C.3      54 VAL    0.0900
    824 CG2       -70.4560   -6.8500  -29.6220 C.3      54 VAL   -0.2700
    825 HN        -69.0870   -8.9640  -29.7550 H        54 VAL    0.0900
    826 HA        -71.8230   -9.3060  -29.5970 H        54 VAL    0.0900
    827 HB        -70.3360   -7.5470  -31.6290 H        54 VAL    0.0900
    828 HG11      -73.1320   -7.4400  -30.3500 H        54 VAL   -0.2700
    829 HG12      -72.7210   -7.6200  -32.0980 H        54 VAL    0.0900
    830 HG13      -72.3790   -6.0580  -31.2350 H        54 VAL    0.0900
    831 HG21      -69.3740   -7.0730  -29.4920 H        54 VAL    0.0900
    832 HG22      -70.9850   -7.1000  -28.6780 H        54 VAL    0.5100
    833 HG23      -70.5720   -5.7680  -29.8410 H        54 VAL   -0.5100
    834 N         -70.5210  -10.4420  -32.3620 N.am     55 VAL   -0.4700
    835 CA        -70.7770  -11.3630  -33.4650 C.3      55 VAL    0.3100
    836 C         -71.4810  -12.5930  -32.9400 C.2      55 VAL    0.0700
    837 O         -72.5860  -12.9210  -33.3790 O.2      55 VAL    0.0900
    838 CB        -69.4820  -11.8650  -34.1450 C.3      55 VAL   -0.0900
    839 CG1       -69.7930  -12.9750  -35.1520 C.3      55 VAL    0.0900
    840 CG2       -68.7620  -10.7310  -34.8260 C.3      55 VAL   -0.2700
    841 HN        -69.5720  -10.1680  -32.2270 H        55 VAL    0.0900
    842 HA        -71.3890  -10.8420  -34.1850 H        55 VAL    0.0900
    843 HB        -68.7890  -12.2560  -33.3710 H        55 VAL    0.0900
    844 HG11      -70.6140  -12.6570  -35.8310 H        55 VAL   -0.2700
    845 HG12      -70.1140  -13.8940  -34.6150 H        55 VAL    0.0900
    846 HG13      -68.8920  -13.1950  -35.7640 H        55 VAL    0.0900
    847 HG21      -68.6490   -9.8750  -34.1270 H        55 VAL    0.0900
    848 HG22      -69.3420  -10.3920  -35.7110 H        55 VAL    0.5100
    849 HG23      -67.7520  -11.0630  -35.1460 H        55 VAL   -0.5100
    850 N         -70.8310  -13.2710  -31.9900 N.am     56 GLY   -0.4700
    851 CA        -71.3490  -14.5230  -31.4680 C.3      56 GLY    0.3100
    852 C         -72.4480  -14.3330  -30.4480 C.2      56 GLY   -0.0200
    853 O         -72.8180  -15.2680  -29.7500 O.2      56 GLY    0.0900
    854 HN        -69.9720  -12.9520  -31.6000 H        56 GLY    0.0900
    855 HA1       -70.5280  -15.0510  -31.0060 H        56 GLY    0.5100
    856 HA2       -71.7370  -15.0920  -32.2990 H        56 GLY   -0.5100
    857 N         -72.9710  -13.1150  -30.3660 N.am     57 LEU   -0.4700
    858 CA        -74.0170  -12.7790  -29.4110 C.3      57 LEU    0.3100
    859 C         -75.2720  -12.2960  -30.1330 C.2      57 LEU    0.0700
    860 O         -76.3070  -12.9310  -30.0520 O.2      57 LEU    0.0900
    861 CB        -73.5160  -11.7120  -28.4300 C.3      57 LEU   -0.1800
    862 CG        -74.4110  -11.3040  -27.2550 C.3      57 LEU    0.0900
    863 CD1       -74.6230  -12.4680  -26.3120 C.3      57 LEU    0.0900
    864 CD2       -73.8080  -10.1120  -26.5160 C.3      57 LEU   -0.0900
    865 HN        -72.6690  -12.3720  -30.9590 H        57 LEU    0.0900
    866 HA        -74.2900  -13.6790  -28.8820 H        57 LEU   -0.2700
    867 HB1       -73.3130  -10.7950  -29.0210 H        57 LEU    0.0900
    868 HB2       -72.5640  -12.0850  -28.0010 H        57 LEU    0.0900
    869 HG        -75.3950  -10.9640  -27.6450 H        57 LEU    0.0900
    870 HD11      -73.6480  -12.8140  -25.9080 H        57 LEU   -0.2700
    871 HD12      -75.1010  -13.3120  -26.8530 H        57 LEU    0.0900
    872 HD13      -75.2680  -12.1540  -25.4630 H        57 LEU    0.0900
    873 HD21      -73.7080   -9.2460  -27.2040 H        57 LEU    0.0900
    874 HD22      -72.8010  -10.3770  -26.1300 H        57 LEU    0.5100
    875 HD23      -74.4670   -9.8180  -25.6710 H        57 LEU   -0.5100
    876 N         -75.1880  -11.1410  -30.7970 N.am     58 LEU   -0.4700
    877 CA        -76.3050  -10.6170  -31.5880 C.3      58 LEU    0.3100
    878 C         -76.4400  -11.1110  -33.0330 C.2      58 LEU    0.0700
    879 O         -77.5570  -11.3280  -33.5150 O.2      58 LEU    0.0900
    880 CB        -76.3530   -9.0890  -31.5270 C.3      58 LEU   -0.1800
    881 CG        -76.8440   -8.5930  -30.1630 C.3      58 LEU    0.0900
    882 CD1       -76.9670   -7.0760  -30.1320 C.3      58 LEU    0.0900
    883 CD2       -78.1720   -9.2590  -29.7950 C.3      58 LEU   -0.0900
    884 HN        -74.3620  -10.5830  -30.7830 H        58 LEU    0.0900
    885 HA        -77.2180  -11.0350  -31.1930 H        58 LEU   -0.2700
    886 HB1       -77.0370   -8.7160  -32.3170 H        58 LEU    0.0900
    887 HB2       -75.3340   -8.6870  -31.7130 H        58 LEU    0.0900
    888 HG        -76.1270   -8.9160  -29.3780 H        58 LEU    0.0900
    889 HD11      -77.6900   -6.7360  -30.9040 H        58 LEU   -0.2700
    890 HD12      -75.9800   -6.6130  -30.3410 H        58 LEU    0.0900
    891 HD13      -77.3310   -6.7460  -29.1360 H        58 LEU    0.0900
    892 HD21      -78.0100  -10.3350  -29.5690 H        58 LEU    0.0900
    893 HD22      -78.8850   -9.1780  -30.6430 H        58 LEU    0.5100
    894 HD23      -78.6040   -8.7690  -28.8960 H        58 LEU   -0.5100
    895 N         -75.3170  -11.2620  -33.7320 N.am     59 VAL   -0.4700
    896 CA        -75.3710  -11.6420  -35.1420 C.3      59 VAL    0.3100
    897 C         -75.5460  -13.1110  -35.4770 C.2      59 VAL    0.0700
    898 O         -76.2810  -13.4440  -36.3960 O.2      59 VAL    0.0900
    899 CB        -74.1730  -11.1620  -35.9120 C.3      59 VAL   -0.0900
    900 CG1       -73.8680  -12.1460  -37.0290 C.3      59 VAL    0.0900
    901 CG2       -74.4590   -9.7830  -36.4630 C.3      59 VAL   -0.2700
    902 HN        -74.4120  -11.1290  -33.3360 H        59 VAL    0.0900
    903 HA        -76.2710  -11.2150  -35.5600 H        59 VAL    0.0900
    904 HB        -73.2970  -11.0850  -35.2330 H        59 VAL    0.0900
    905 HG11      -74.7910  -12.3620  -37.6090 H        59 VAL   -0.2700
    906 HG12      -73.4870  -13.0980  -36.6000 H        59 VAL    0.0900
    907 HG13      -73.1100  -11.7150  -37.7160 H        59 VAL    0.0900
    908 HG21      -75.1590   -9.2420  -35.7920 H        59 VAL    0.0900
    909 HG22      -74.9250   -9.8670  -37.4680 H        59 VAL    0.5100
    910 HG23      -73.5150   -9.2010  -36.5360 H        59 VAL   -0.5100
    911 N         -74.8390  -13.9920  -34.7790 N.am     60 VAL   -0.4700
    912 CA        -74.9620  -15.4210  -35.0550 C.3      60 VAL    0.3100
    913 C         -76.3000  -16.0580  -34.6970 C.2      60 VAL    0.0700
    914 O         -76.8350  -16.8150  -35.5000 O.2      60 VAL    0.0900
    915 CB        -73.8600  -16.2490  -34.4060 C.3      60 VAL   -0.0900
    916 CG1       -74.1900  -17.7210  -34.5480 C.3      60 VAL    0.0900
    917 CG2       -72.5370  -15.9410  -35.0630 C.3      60 VAL   -0.2700
    918 HN        -74.2090  -13.7260  -34.0540 H        60 VAL    0.0900
    919 HA        -74.9290  -15.5470  -36.1270 H        60 VAL    0.0900
    920 HB        -73.7790  -15.9870  -33.3290 H        60 VAL    0.0900
    921 HG11      -74.4450  -17.9550  -35.6040 H        60 VAL   -0.2700
    922 HG12      -75.0610  -17.9760  -33.9090 H        60 VAL    0.0900
    923 HG13      -73.3140  -18.3360  -34.2510 H        60 VAL    0.0900
    924 HG21      -72.2950  -14.8640  -34.9490 H        60 VAL    0.0900
    925 HG22      -72.5900  -16.1800  -36.1480 H        60 VAL    0.5100
    926 HG23      -71.7300  -16.5390  -34.5880 H        60 VAL   -0.5100
    927 N         -76.8270  -15.7900  -33.4830 N.am     61 PRO   -0.2900
    928 CA        -78.0860  -16.4020  -33.0600 C.3      61 PRO    0.0000
    929 C         -79.2360  -16.0000  -33.9540 C.2      61 PRO    0.0900
    930 O         -80.0040  -16.8460  -34.4100 O.2      61 PRO    0.0900
    931 CB        -78.3110  -15.7970  -31.6760 C.3      61 PRO    0.0200
    932 CG        -77.5950  -14.5280  -31.7220 C.3      61 PRO    0.0900
    933 CD        -76.3470  -14.8320  -32.4770 C.3      61 PRO   -0.1800
    934 HA        -78.0080  -17.4770  -33.0750 H        61 PRO    0.0900
    935 HB1       -77.9010  -16.4570  -30.8830 H        61 PRO    0.0900
    936 HB2       -79.3930  -15.6360  -31.4850 H        61 PRO   -0.1800
    937 HG1       -78.1950  -13.7530  -32.2430 H        61 PRO    0.0900
    938 HG2       -77.3590  -14.1690  -30.6960 H        61 PRO    0.0900
    939 HD1       -75.9310  -13.9290  -32.9690 H        61 PRO    0.5100
    940 HD2       -75.5760  -15.3020  -31.8320 H        61 PRO   -0.5100
    941 N         -79.3550  -14.7090  -34.2170 N.am     62 PHE   -0.4700
    942 CA        -80.3920  -14.2640  -35.1110 C.3      62 PHE    0.3100
    943 C         -80.0310  -14.7520  -36.4940 C.2      62 PHE    0.0700
    944 O         -80.9040  -15.0260  -37.3200 O.2      62 PHE    0.0900
    945 CB        -80.5190  -12.7450  -35.0610 C.3      62 PHE   -0.1800
    946 CG        -81.2320  -12.2500  -33.8440 C.ar     62 PHE    0.0900
    947 CD1       -81.6320  -13.1460  -32.8580 C.ar     62 PHE    0.0900
    948 CD2       -81.5210  -10.9060  -33.6880 C.ar     62 PHE    0.0000
    949 CE1       -82.3000  -12.7160  -31.7330 C.ar     62 PHE   -0.1150
    950 CE2       -82.1900  -10.4640  -32.5650 C.ar     62 PHE    0.1150
    951 CZ        -82.5820  -11.3730  -31.5840 C.ar     62 PHE   -0.1150
    952 HN        -78.7580  -14.0130  -33.8250 H        62 PHE    0.1150
    953 HA        -81.3190  -14.7290  -34.8090 H        62 PHE   -0.1150
    954 HB1       -81.0930  -12.3950  -35.9450 H        62 PHE    0.1150
    955 HB2       -79.5060  -12.2910  -35.0590 H        62 PHE   -0.1150
    956 HD1       -81.4140  -14.1970  -32.9770 H        62 PHE    0.1150
    957 HD2       -81.2230  -10.2000  -34.4480 H        62 PHE   -0.1150
    958 HE1       -82.6020  -13.4230  -30.9740 H        62 PHE    0.1150
    959 HE2       -82.4110   -9.4130  -32.4470 H        62 PHE    0.5100
    960 HZ        -83.1060  -11.0260  -30.7060 H        62 PHE   -0.5100
    961 N         -78.7260  -14.9120  -36.7070 N.am     63 GLY   -0.4700
    962 CA        -78.1580  -15.2550  -37.9960 C.3      63 GLY    0.3100
    963 C         -78.3720  -16.6910  -38.4020 C.2      63 GLY   -0.0200
    964 O         -78.1990  -17.0490  -39.5580 O.2      63 GLY    0.0900
    965 HN        -78.0650  -14.7990  -35.9690 H        63 GLY    0.0900
    966 HA1       -77.0960  -15.0650  -37.9450 H        63 GLY    0.5100
    967 HA2       -78.6160  -14.6160  -38.7350 H        63 GLY   -0.5100
    968 N         -78.7530  -17.5190  -37.4370 N.am     64 ALA   -0.4700
    969 CA        -79.1690  -18.8740  -37.7180 C.3      64 ALA    0.3100
    970 C         -80.5870  -18.8280  -38.2600 C.2      64 ALA    0.0700
    971 O         -80.8820  -19.4130  -39.2960 O.2      64 ALA    0.0900
    972 CB        -79.1150  -19.7140  -36.4500 C.3      64 ALA   -0.2700
    973 HN        -78.7710  -17.2430  -36.4800 H        64 ALA    0.0900
    974 HA        -78.5060  -19.2810  -38.4680 H        64 ALA    0.0900
    975 HB1       -79.7920  -19.2850  -35.6790 H        64 ALA    0.0900
    976 HB2       -78.0800  -19.7250  -36.0470 H        64 ALA    0.5100
    977 HB3       -79.4430  -20.7530  -36.6700 H        64 ALA   -0.5100
    978 N         -81.4460  -18.0580  -37.5900 N.am     65 THR   -0.4700
    979 CA        -82.8870  -18.1580  -37.7900 C.3      65 THR    0.3100
    980 C         -83.2420  -18.1450  -39.2720 C.2      65 THR    0.0700
    981 O         -84.2660  -18.6880  -39.6770 O.2      65 THR    0.0900
    982 CB        -83.6740  -17.0390  -37.0410 C.3      65 THR    0.1400
    983 CG2       -83.0630  -16.7470  -35.6850 C.3      65 THR    0.0900
    984 OG1       -83.6950  -15.8360  -37.8150 O.3      65 THR   -0.6600
    985 HN        -81.1410  -17.3810  -36.9240 H        65 THR    0.4300
    986 HA        -83.1990  -19.1270  -37.4320 H        65 THR   -0.2700
    987 HB        -84.7190  -17.3700  -36.8660 H        65 THR    0.0900
    988 HG1       -82.7970  -15.4960  -37.8030 H        65 THR    0.0900
    989 HG21      -82.0110  -16.4110  -35.8040 H        65 THR    0.0900
    990 HG22      -83.0720  -17.6660  -35.0610 H        65 THR    0.5100
    991 HG23      -83.6360  -15.9440  -35.1760 H        65 THR   -0.5100
    992 N         -82.3870  -17.5270  -40.0830 N.am     66 LEU   -0.4700
    993 CA        -82.6050  -17.4760  -41.5200 C.3      66 LEU    0.3100
    994 C         -82.1860  -18.7830  -42.1840 C.2      66 LEU    0.0700
    995 O         -82.7540  -19.1640  -43.2030 O.2      66 LEU    0.0900
    996 CB        -81.8410  -16.2970  -42.1460 C.3      66 LEU   -0.1800
    997 CG        -82.3070  -15.7370  -43.4960 C.3      66 LEU    0.0900
    998 CD1       -83.4020  -14.7170  -43.2860 C.3      66 LEU    0.0900
    999 CD2       -81.1470  -15.0910  -44.2290 C.3      66 LEU   -0.0900
   1000 HN        -81.5650  -17.0740  -39.7440 H        66 LEU    0.0900
   1001 HA        -83.6650  -17.3700  -41.6930 H        66 LEU   -0.2700
   1002 HB1       -80.7890  -16.6210  -42.2730 H        66 LEU    0.0900
   1003 HB2       -81.8770  -15.4610  -41.4180 H        66 LEU    0.0900
   1004 HG        -82.6890  -16.5660  -44.1290 H        66 LEU    0.0900
   1005 HD11      -82.9640  -13.7410  -42.9870 H        66 LEU   -0.2700
   1006 HD12      -84.0870  -15.0590  -42.4810 H        66 LEU    0.0900
   1007 HD13      -83.9750  -14.5760  -44.2290 H        66 LEU    0.0900
   1008 HD21      -80.3460  -15.8390  -44.4120 H        66 LEU    0.0900
   1009 HD22      -80.7270  -14.2630  -43.6180 H        66 LEU    0.5100
   1010 HD23      -81.4920  -14.6940  -45.2090 H        66 LEU   -0.5100
   1011 N         -81.1700  -19.4510  -41.6380 N.am     67 VAL   -0.4700
   1012 CA        -80.7290  -20.7360  -42.1820 C.3      67 VAL    0.3100
   1013 C         -81.5710  -21.9010  -41.6670 C.2      67 VAL    0.0700
   1014 O         -81.9200  -22.8130  -42.4190 O.2      67 VAL    0.0900
   1015 CB        -79.2390  -21.0220  -41.9090 C.3      67 VAL   -0.0900
   1016 CG1       -78.6660  -21.8980  -43.0140 C.3      67 VAL    0.0900
   1017 CG2       -78.4630  -19.7290  -41.8150 C.3      67 VAL   -0.2700
   1018 HN        -80.6700  -19.1100  -40.8460 H        67 VAL    0.0900
   1019 HA        -80.9080  -20.7160  -43.2470 H        67 VAL    0.0900
   1020 HB        -79.1330  -21.5410  -40.9330 H        67 VAL    0.0900
   1021 HG11      -78.7590  -21.3850  -43.9950 H        67 VAL   -0.2700
   1022 HG12      -79.2220  -22.8590  -43.0620 H        67 VAL    0.0900
   1023 HG13      -77.5900  -22.0970  -42.8200 H        67 VAL    0.0900
   1024 HG21      -78.7390  -19.1860  -40.8860 H        67 VAL    0.0900
   1025 HG22      -78.7000  -19.0820  -42.6870 H        67 VAL    0.5100
   1026 HG23      -77.3740  -19.9420  -41.7930 H        67 VAL   -0.5100
   1027 N         -81.8880  -21.8730  -40.3730 N.am     68 VAL   -0.4700
   1028 CA        -82.6640  -22.9320  -39.7380 C.3      68 VAL    0.3100
   1029 C         -84.0600  -23.0510  -40.3380 C.2      68 VAL    0.0700
   1030 O         -84.4170  -24.0930  -40.8900 O.2      68 VAL    0.0900
   1031 CB        -82.7800  -22.7030  -38.2060 C.3      68 VAL   -0.0900
   1032 CG1       -83.9940  -23.4190  -37.6360 C.3      68 VAL    0.0900
   1033 CG2       -81.5090  -23.1470  -37.4920 C.3      68 VAL   -0.2700
   1034 HN        -81.6070  -21.1240  -39.7790 H        68 VAL    0.0900
   1035 HA        -82.1700  -23.8710  -39.9380 H        68 VAL    0.0900
   1036 HB        -82.8700  -21.6140  -38.0040 H        68 VAL    0.0900
   1037 HG11      -84.0060  -24.4770  -37.9740 H        68 VAL   -0.2700
   1038 HG12      -84.9240  -22.9240  -37.9870 H        68 VAL    0.0900
   1039 HG13      -83.9560  -23.4010  -36.5250 H        68 VAL    0.0900
   1040 HG21      -80.6370  -22.5690  -37.8690 H        68 VAL    0.0900
   1041 HG22      -81.3270  -24.2270  -37.6810 H        68 VAL    0.5100
   1042 HG23      -81.6060  -22.9690  -36.4000 H        68 VAL   -0.5100
   1043 N         -84.8360  -21.9690  -40.2550 N.am     69 ARG   -0.4700
   1044 CA        -86.2180  -21.9730  -40.7290 C.3      69 ARG    0.3100
   1045 C         -86.3290  -21.6160  -42.2120 C.2      69 ARG    0.0700
   1046 O         -87.3680  -21.8320  -42.8360 O.2      69 ARG    0.0900
   1047 CB        -87.0730  -21.0150  -39.8860 C.3      69 ARG   -0.1800
   1048 CG        -88.5580  -21.0410  -40.2170 C.3      69 ARG    0.0900
   1049 CD        -89.0880  -22.4700  -40.2300 C.3      69 ARG    0.0900
   1050 NE        -90.4970  -22.5450  -40.6250 N.pl3    69 ARG   -0.1800
   1051 CZ        -90.9200  -22.8100  -41.8580 C.cat    69 ARG    0.0900
   1052 NH1       -90.0460  -23.0210  -42.8350 N.pl3    69 ARG    0.0900
   1053 NH2       -92.2210  -22.8640  -42.1170 N.pl3    69 ARG    0.2000
   1054 HN        -84.5080  -21.1110  -39.8680 H        69 ARG    0.0900
   1055 HA        -86.5970  -22.9820  -40.6530 H        69 ARG    0.0900
   1056 HB1       -86.6980  -19.9810  -40.0430 H        69 ARG   -0.7000
   1057 HB2       -86.9490  -21.2840  -38.8160 H        69 ARG    0.4400
   1058 HG1       -88.7190  -20.5820  -41.2150 H        69 ARG    0.6400
   1059 HG2       -89.1140  -20.4530  -39.4560 H        69 ARG   -0.8000
   1060 HD1       -89.0010  -22.9070  -39.2130 H        69 ARG    0.4600
   1061 HD2       -88.5040  -23.0760  -40.9570 H        69 ARG    0.4600
   1062 HE        -91.1880  -22.3880  -39.9200 H        69 ARG   -0.8000
   1063 HH11      -89.0650  -22.9810  -42.6470 H        69 ARG    0.4600
   1064 HH12      -90.3690  -23.2190  -43.7610 H        69 ARG    0.4600
   1065 HH21      -92.8830  -22.7070  -41.3850 H        69 ARG    0.5100
   1066 HH22      -92.5380  -23.0630  -43.0440 H        69 ARG   -0.5100
   1067 N         -85.2450  -21.0840  -42.7750 N.am     70 GLY   -0.4700
   1068 CA        -85.2170  -20.6860  -44.1710 C.3      70 GLY    0.3100
   1069 C         -85.5530  -19.2230  -44.3950 C.2      70 GLY   -0.0200
   1070 O         -85.3470  -18.7050  -45.4930 O.2      70 GLY    0.0900
   1071 HN        -84.4030  -20.9380  -42.2630 H        70 GLY    0.0900
   1072 HA1       -85.9370  -21.2930  -44.7000 H        70 GLY    0.5100
   1073 HA2       -84.2230  -20.8760  -44.5460 H        70 GLY   -0.5100
   1074 N         -86.0640  -18.5580  -43.3550 N.am     71 THR   -0.4700
   1075 CA        -86.5250  -17.1690  -43.4580 C.3      71 THR    0.3100
   1076 C         -86.4610  -16.3550  -42.1630 C.2      71 THR    0.0700
   1077 O         -86.3100  -16.8860  -41.0630 O.2      71 THR    0.0900
   1078 CB        -87.9830  -17.0740  -43.9110 C.3      71 THR    0.1400
   1079 CG2       -88.2490  -17.9770  -45.1050 C.3      71 THR    0.0900
   1080 OG1       -88.8340  -17.4280  -42.8160 O.3      71 THR   -0.6600
   1081 HN        -86.1560  -18.9790  -42.4560 H        71 THR    0.4300
   1082 HA        -85.8860  -16.6640  -44.1670 H        71 THR   -0.2700
   1083 HB        -88.2140  -16.0360  -44.2320 H        71 THR    0.0900
   1084 HG1       -88.7630  -16.7120  -42.1820 H        71 THR    0.0900
   1085 HG21      -88.2130  -19.0430  -44.7930 H        71 THR    0.0900
   1086 HG22      -87.4780  -17.8100  -45.8870 H        71 THR    0.5100
   1087 HG23      -89.2570  -17.7640  -45.5220 H        71 THR   -0.5100
   1088 N         -86.6160  -15.0460  -42.3270 N.am     72 TRP   -0.4700
   1089 CA        -86.5310  -14.0770  -41.2480 C.3      72 TRP    0.3100
   1090 C         -87.8820  -13.8190  -40.5780 C.2      72 TRP    0.0700
   1091 O         -88.8180  -13.3370  -41.2110 O.2      72 TRP    0.0900
   1092 CB        -86.0050  -12.7670  -41.8250 C.3      72 TRP   -0.1800
   1093 CG        -85.6560  -11.7730  -40.8040 C.ar     72 TRP    0.0900
   1094 CD1       -86.4340  -10.7550  -40.3470 C.ar     72 TRP    0.0900
   1095 CD2       -84.4260  -11.6970  -40.0930 C.ar     72 TRP   -0.0300
   1096 CE2       -84.5230  -10.6010  -39.2160 C.ar     72 TRP   -0.1500
   1097 CE3       -83.2510  -12.4470  -40.1160 C.ar     72 TRP    0.2200
   1098 NE1       -85.7600  -10.0420  -39.3910 N.ar     72 TRP   -0.5100
   1099 CZ2       -83.4880  -10.2340  -38.3660 C.ar     72 TRP    0.3700
   1100 CZ3       -82.2240  -12.0850  -39.2730 C.ar     72 TRP    0.2400
   1101 CH2       -82.3480  -10.9880  -38.4080 C.ar     72 TRP    0.1100
   1102 HN        -86.8020  -14.6590  -43.2260 H        72 TRP   -0.2500
   1103 HA        -85.8630  -14.4600  -40.4910 H        72 TRP    0.1700
   1104 HB1       -86.7850  -12.3290  -42.4840 H        72 TRP   -0.2000
   1105 HB2       -85.0970  -12.9810  -42.4270 H        72 TRP    0.1400
   1106 HD1       -87.4370  -10.5390  -40.6880 H        72 TRP   -0.2700
   1107 HE1       -86.1050   -9.2640  -38.9130 H        72 TRP    0.1600
   1108 HE3       -83.1310  -13.2940  -40.7760 H        72 TRP   -0.1400
   1109 HZ2       -83.5630   -9.3920  -37.6940 H        72 TRP    0.1400
   1110 HZ3       -81.3080  -12.6570  -39.2770 H        72 TRP    0.5100
   1111 HH2       -81.5240  -10.7330  -37.7590 H        72 TRP   -0.5100
   1112 N         -87.9810  -14.1380  -39.2910 N.am     73 LEU   -0.4700
   1113 CA        -89.2120  -13.9090  -38.5440 C.3      73 LEU    0.3100
   1114 C         -89.1940  -12.6230  -37.7030 C.2      73 LEU    0.0700
   1115 O         -90.1870  -12.2680  -37.0740 O.2      73 LEU    0.0900
   1116 CB        -89.5160  -15.1170  -37.6430 C.3      73 LEU   -0.1800
   1117 CG        -88.6910  -16.4080  -37.7780 C.3      73 LEU    0.0900
   1118 CD1       -89.0610  -17.3960  -36.6740 C.3      73 LEU    0.0900
   1119 CD2       -88.8320  -17.0660  -39.1500 C.3      73 LEU   -0.0900
   1120 HN        -87.2250  -14.5430  -38.7830 H        73 LEU    0.0900
   1121 HA        -90.0120  -13.7570  -39.2530 H        73 LEU   -0.2700
   1122 HB1       -90.5760  -15.3930  -37.8220 H        73 LEU    0.0900
   1123 HB2       -89.4040  -14.7720  -36.5950 H        73 LEU    0.0900
   1124 HG        -87.6090  -16.1630  -37.7060 H        73 LEU    0.0900
   1125 HD11      -90.1390  -17.6550  -36.7400 H        73 LEU   -0.2700
   1126 HD12      -88.8650  -16.9420  -35.6790 H        73 LEU    0.0900
   1127 HD13      -88.4650  -18.3270  -36.7850 H        73 LEU    0.0900
   1128 HD21      -88.4900  -16.3700  -39.9440 H        73 LEU    0.0900
   1129 HD22      -89.8970  -17.3240  -39.3380 H        73 LEU    0.5100
   1130 HD23      -88.2110  -17.9870  -39.1940 H        73 LEU   -0.5100
   1131 N         -88.0710  -11.9140  -37.7090 N.am     74 TRP   -0.4700
   1132 CA        -87.7940  -10.9000  -36.6880 C.3      74 TRP    0.3100
   1133 C         -88.1720   -9.4510  -37.0160 C.2      74 TRP    0.0700
   1134 O         -87.7860   -8.5260  -36.3070 O.2      74 TRP    0.0900
   1135 CB        -86.3370  -11.0100  -36.2360 C.3      74 TRP   -0.1800
   1136 CG        -85.9790  -12.4060  -35.8440 C.ar     74 TRP    0.0900
   1137 CD1       -85.5720  -13.4060  -36.6740 C.ar     74 TRP    0.0900
   1138 CD2       -86.0190  -12.9680  -34.5270 C.ar     74 TRP   -0.0300
   1139 CE2       -85.6120  -14.3140  -34.6360 C.ar     74 TRP   -0.1500
   1140 CE3       -86.3480  -12.4640  -33.2650 C.ar     74 TRP    0.2200
   1141 NE1       -85.3450  -14.5550  -35.9560 N.ar     74 TRP   -0.5100
   1142 CZ2       -85.5240  -15.1610  -33.5340 C.ar     74 TRP    0.3700
   1143 CZ3       -86.2570  -13.3070  -32.1680 C.ar     74 TRP    0.2400
   1144 CH2       -85.8480  -14.6400  -32.3100 C.ar     74 TRP    0.1100
   1145 HN        -87.3690  -12.0370  -38.4060 H        74 TRP   -0.2500
   1146 HA        -88.4630  -11.0640  -35.8570 H        74 TRP    0.1700
   1147 HB1       -86.1760  -10.3420  -35.3620 H        74 TRP   -0.2000
   1148 HB2       -85.6720  -10.6920  -37.0670 H        74 TRP    0.1400
   1149 HD1       -85.4460  -13.3090  -37.7420 H        74 TRP   -0.2700
   1150 HE1       -85.0430  -15.4050  -36.3280 H        74 TRP    0.1600
   1151 HE3       -86.6690  -11.4410  -33.1300 H        74 TRP   -0.1400
   1152 HZ2       -85.2140  -16.1920  -33.6220 H        74 TRP    0.1400
   1153 HZ3       -86.5060  -12.9300  -31.1870 H        74 TRP    0.5100
   1154 HH2       -85.7880  -15.2700  -31.4350 H        74 TRP   -0.5100
   1155 N         -88.8760   -9.2410  -38.1200 N.am     75 GLY   -0.4700
   1156 CA        -89.3260   -7.9090  -38.4680 C.3      75 GLY    0.3100
   1157 C         -88.2140   -7.1980  -39.2010 C.2      75 GLY   -0.0200
   1158 O         -87.0410   -7.4210  -38.9080 O.2      75 GLY    0.0900
   1159 HN        -89.1230   -9.9750  -38.7490 H        75 GLY    0.0900
   1160 HA1       -89.5730   -7.3740  -37.5630 H        75 GLY    0.5100
   1161 HA2       -90.1960   -7.9880  -39.1030 H        75 GLY   -0.5100
   1162 N         -88.5630   -6.3240  -40.1380 N.am     76 SER   -0.4700
   1163 CA        -87.5400   -5.7430  -40.9950 C.3      76 SER    0.3100
   1164 C         -86.7890   -4.5900  -40.3350 C.2      76 SER    0.0700
   1165 O         -85.6610   -4.2840  -40.7090 O.2      76 SER    0.0900
   1166 CB        -88.0970   -5.3690  -42.3760 C.3      76 SER    0.0500
   1167 OG        -87.7340   -6.3470  -43.3460 O.3      76 SER    0.0900
   1168 HN        -89.5060   -6.0360  -40.2930 H        76 SER    0.0900
   1169 HA        -86.7480   -6.4680  -41.1000 H        76 SER   -0.6600
   1170 HB1       -87.6860   -4.3850  -42.6900 H        76 SER    0.4300
   1171 HB2       -89.2050   -5.3080  -42.3280 H        76 SER    0.5100
   1172 HG1       -87.8210   -5.9180  -44.2000 H        76 SER   -0.5100
   1173 N         -87.4020   -3.9550  -39.3400 N.am     77 PHE   -0.4700
   1174 CA        -86.6910   -2.9580  -38.5610 C.3      77 PHE    0.3100
   1175 C         -85.4690   -3.6580  -37.9870 C.2      77 PHE    0.0700
   1176 O         -84.3040   -3.2900  -38.2250 O.2      77 PHE    0.0900
   1177 CB        -87.6000   -2.4780  -37.4340 C.3      77 PHE   -0.1800
   1178 CG        -87.0380   -1.3380  -36.6480 C.ar     77 PHE    0.0900
   1179 CD1       -87.2900   -0.0290  -37.0280 C.ar     77 PHE    0.0900
   1180 CD2       -86.2670   -1.5710  -35.5220 C.ar     77 PHE    0.0000
   1181 CE1       -86.7790    1.0300  -36.3010 C.ar     77 PHE   -0.1150
   1182 CE2       -85.7510   -0.5160  -34.7900 C.ar     77 PHE    0.1150
   1183 CZ        -86.0100    0.7880  -35.1790 C.ar     77 PHE   -0.1150
   1184 HN        -88.3520   -4.1300  -39.0900 H        77 PHE    0.1150
   1185 HA        -86.4230   -2.1400  -39.2120 H        77 PHE   -0.1150
   1186 HB1       -87.7740   -3.3130  -36.7220 H        77 PHE    0.1150
   1187 HB2       -88.5660   -2.1360  -37.8640 H        77 PHE   -0.1150
   1188 HD1       -87.8920    0.1650  -37.9040 H        77 PHE    0.1150
   1189 HD2       -86.0650   -2.5850  -35.2120 H        77 PHE   -0.1150
   1190 HE1       -86.9810    2.0450  -36.6100 H        77 PHE    0.1150
   1191 HE2       -85.1490   -0.7080  -33.9140 H        77 PHE    0.5100
   1192 HZ        -85.6100    1.6120  -34.6080 H        77 PHE   -0.5100
   1193 N         -85.7610   -4.7220  -37.2500 N.am     78 LEU   -0.4700
   1194 CA        -84.7330   -5.5880  -36.7110 C.3      78 LEU    0.3100
   1195 C         -83.8610   -6.1860  -37.8170 C.2      78 LEU    0.0700
   1196 O         -82.6740   -6.4130  -37.6160 O.2      78 LEU    0.0900
   1197 CB        -85.3820   -6.6850  -35.8670 C.3      78 LEU   -0.1800
   1198 CG        -84.4550   -7.7210  -35.2460 C.3      78 LEU    0.0900
   1199 CD1       -83.2780   -7.0660  -34.5540 C.3      78 LEU    0.0900
   1200 CD2       -85.2380   -8.5320  -34.2680 C.3      78 LEU   -0.0900
   1201 HN        -86.7010   -4.9730  -37.0340 H        78 LEU    0.0900
   1202 HA        -84.0670   -4.9890  -36.1080 H        78 LEU   -0.2700
   1203 HB1       -86.1040   -7.2230  -36.5150 H        78 LEU    0.0900
   1204 HB2       -85.9360   -6.1910  -35.0410 H        78 LEU    0.0900
   1205 HG        -84.0800   -8.3980  -36.0420 H        78 LEU    0.0900
   1206 HD11      -83.6360   -6.3930  -33.7450 H        78 LEU   -0.2700
   1207 HD12      -82.6960   -6.4650  -35.2850 H        78 LEU    0.0900
   1208 HD13      -82.6230   -7.8430  -34.1040 H        78 LEU    0.0900
   1209 HD21      -86.3010   -8.5930  -34.5850 H        78 LEU    0.0900
   1210 HD22      -85.1940   -8.0580  -33.2640 H        78 LEU    0.5100
   1211 HD23      -84.8240   -9.5620  -34.2140 H        78 LEU   -0.5100
   1212 N         -84.4450   -6.4440  -38.9840 N.am     79 CYS   -0.4700
   1213 CA        -83.6890   -6.9470  -40.1200 C.3      79 CYS    0.3100
   1214 C         -82.5170   -6.0110  -40.3870 C.2      79 CYS    0.0700
   1215 O         -81.3520   -6.4310  -40.3770 O.2      79 CYS    0.0900
   1216 CB        -84.6030   -7.0480  -41.3400 C.3      79 CYS   -0.1000
   1217 SG        -83.8370   -7.6070  -42.8650 S.3      79 CYS    0.0900
   1218 HN        -85.4220   -6.3050  -39.1320 H        79 CYS    0.0900
   1219 HA        -83.2930   -7.9170  -39.8610 H        79 CYS   -0.0800
   1220 HB1       -85.0380   -6.0420  -41.5170 H        79 CYS    0.5100
   1221 HB2       -85.4250   -7.7480  -41.0860 H        79 CYS   -0.5100
   1222 N         -82.8280   -4.7300  -40.5830 N.am     80 GLU   -0.4700
   1223 CA        -81.8140   -3.6910  -40.7480 C.3      80 GLU    0.3100
   1224 C         -80.8050   -3.7410  -39.6040 C.2      80 GLU    0.0700
   1225 O         -79.5940   -3.8480  -39.8400 O.2      80 GLU    0.0900
   1226 CB        -82.4520   -2.2910  -40.8030 C.3      80 GLU   -0.1800
   1227 CG        -83.0350   -1.8900  -42.1560 C.3      80 GLU    0.0900
   1228 CD        -83.8570   -0.6030  -42.0890 C.2      80 GLU    0.0900
   1229 OE1       -84.2390   -0.1860  -40.9720 O.co2    80 GLU   -0.2800
   1230 OE2       -84.1250   -0.0110  -43.1550 O.co2    80 GLU    0.0900
   1231 HN        -83.7740   -4.4220  -40.6270 H        80 GLU    0.0900
   1232 HA        -81.2790   -3.8910  -41.6640 H        80 GLU    0.6200
   1233 HB1       -81.6740   -1.5470  -40.5280 H        80 GLU   -0.7600
   1234 HB2       -83.2680   -2.2540  -40.0510 H        80 GLU   -0.7600
   1235 HG1       -83.6920   -2.7090  -42.5230 H        80 GLU    0.5100
   1236 HG2       -82.2030   -1.7390  -42.8770 H        80 GLU   -0.5100
   1237 N         -81.2940   -3.6790  -38.3620 N.am     81 LEU   -0.4700
   1238 CA        -80.3670   -3.6520  -37.2260 C.3      81 LEU    0.3100
   1239 C         -79.3530   -4.7830  -37.2830 C.2      81 LEU    0.0700
   1240 O         -78.1350   -4.5560  -37.3250 O.2      81 LEU    0.0900
   1241 CB        -81.1210   -3.7140  -35.8990 C.3      81 LEU   -0.1800
   1242 CG        -81.4390   -2.3220  -35.3560 C.3      81 LEU    0.0900
   1243 CD1       -82.5780   -1.6880  -36.1490 C.3      81 LEU    0.0900
   1244 CD2       -81.7620   -2.3610  -33.8660 C.3      81 LEU   -0.0900
   1245 HN        -82.2690   -3.6520  -38.1570 H        81 LEU    0.0900
   1246 HA        -79.7940   -2.7390  -37.2870 H        81 LEU   -0.2700
   1247 HB1       -80.5000   -4.2590  -35.1550 H        81 LEU    0.0900
   1248 HB2       -82.0720   -4.2700  -36.0490 H        81 LEU    0.0900
   1249 HG        -80.5350   -1.6810  -35.4330 H        81 LEU    0.0900
   1250 HD11      -83.4920   -2.3160  -36.0740 H        81 LEU   -0.2700
   1251 HD12      -82.2930   -1.6040  -37.2190 H        81 LEU    0.0900
   1252 HD13      -82.8070   -0.6790  -35.7430 H        81 LEU    0.0900
   1253 HD21      -80.8960   -2.7630  -33.2980 H        81 LEU    0.0900
   1254 HD22      -82.6390   -3.0180  -33.6860 H        81 LEU    0.5100
   1255 HD23      -81.9810   -1.3350  -33.4980 H        81 LEU   -0.5100
   1256 N         -79.8770   -6.0030  -37.3200 N.am     82 TRP   -0.4700
   1257 CA        -79.0860   -7.2180  -37.4240 C.3      82 TRP    0.3100
   1258 C         -78.0540   -7.1790  -38.5520 C.2      82 TRP    0.0700
   1259 O         -76.9030   -7.5170  -38.3420 O.2      82 TRP    0.0900
   1260 CB        -80.0150   -8.4220  -37.5970 C.3      82 TRP   -0.1800
   1261 CG        -79.3030   -9.7360  -37.7280 C.ar     82 TRP    0.0900
   1262 CD1       -78.9780  -10.5900  -36.7180 C.ar     82 TRP    0.0900
   1263 CD2       -78.8390  -10.3510  -38.9400 C.ar     82 TRP   -0.0300
   1264 CE2       -78.2390  -11.5760  -38.5850 C.ar     82 TRP   -0.1500
   1265 CE3       -78.8700   -9.9860  -40.2900 C.ar     82 TRP    0.2200
   1266 NE1       -78.3340  -11.6960  -37.2230 N.ar     82 TRP   -0.5100
   1267 CZ2       -77.6790  -12.4330  -39.5250 C.ar     82 TRP    0.3700
   1268 CZ3       -78.3120  -10.8430  -41.2240 C.ar     82 TRP    0.2400
   1269 CH2       -77.7270  -12.0520  -40.8370 C.ar     82 TRP    0.1100
   1270 HN        -80.8630   -6.1430  -37.2770 H        82 TRP   -0.2500
   1271 HA        -78.4980   -7.3190  -36.5230 H        82 TRP    0.1700
   1272 HB1       -80.6270   -8.2680  -38.5110 H        82 TRP   -0.2000
   1273 HB2       -80.6870   -8.4800  -36.7140 H        82 TRP    0.1400
   1274 HD1       -79.1930  -10.4230  -35.6730 H        82 TRP   -0.2700
   1275 HE1       -77.9990  -12.4460  -36.6970 H        82 TRP    0.1600
   1276 HE3       -79.3180   -9.0580  -40.6160 H        82 TRP   -0.1400
   1277 HZ2       -77.2180  -13.3700  -39.2490 H        82 TRP    0.1400
   1278 HZ3       -78.3290  -10.5730  -42.2690 H        82 TRP    0.5100
   1279 HH2       -77.3020  -12.6980  -41.5910 H        82 TRP   -0.5100
   1280 N         -78.4610   -6.7800  -39.7530 N.am     83 THR   -0.4700
   1281 CA        -77.5120   -6.7240  -40.8610 C.3      83 THR    0.3100
   1282 C         -76.3940   -5.7120  -40.6050 C.2      83 THR    0.0700
   1283 O         -75.2160   -5.9840  -40.8630 O.2      83 THR    0.0900
   1284 CB        -78.1740   -6.4340  -42.2110 C.3      83 THR    0.1400
   1285 CG2       -78.7840   -7.7010  -42.8000 C.3      83 THR    0.0900
   1286 OG1       -79.1890   -5.4410  -42.0520 O.3      83 THR   -0.6600
   1287 HN        -79.4010   -6.5100  -39.9470 H        83 THR    0.4300
   1288 HA        -77.0070   -7.6780  -40.9010 H        83 THR   -0.2700
   1289 HB        -77.4140   -6.0600  -42.9300 H        83 THR    0.0900
   1290 HG1       -79.8980   -5.8640  -41.5610 H        83 THR    0.0900
   1291 HG21      -79.6720   -8.0090  -42.2070 H        83 THR    0.0900
   1292 HG22      -78.0400   -8.5260  -42.7760 H        83 THR    0.5100
   1293 HG23      -79.1040   -7.5160  -43.8480 H        83 THR   -0.5100
   1294 N         -76.7520   -4.5370  -40.0920 N.am     84 SER   -0.4700
   1295 CA        -75.7670   -3.4760  -39.8710 C.3      84 SER    0.3100
   1296 C         -74.7780   -3.8100  -38.7640 C.2      84 SER    0.0700
   1297 O         -73.6630   -3.2800  -38.7160 O.2      84 SER    0.0900
   1298 CB        -76.4850   -2.1770  -39.5480 C.3      84 SER    0.0500
   1299 OG        -77.4610   -1.9100  -40.5330 O.3      84 SER    0.0900
   1300 HN        -77.6930   -4.3290  -39.8380 H        84 SER    0.0900
   1301 HA        -75.1760   -3.3700  -40.7690 H        84 SER   -0.6600
   1302 HB1       -75.7560   -1.3380  -39.5260 H        84 SER    0.4300
   1303 HB2       -76.9840   -2.2580  -38.5590 H        84 SER    0.5100
   1304 HG1       -78.1520   -2.5660  -40.4060 H        84 SER   -0.5100
   1305 N         -75.2180   -4.6890  -37.8640 N.am     85 LEU   -0.4700
   1306 CA        -74.3570   -5.2500  -36.8270 C.3      85 LEU    0.3100
   1307 C         -73.4780   -6.3810  -37.3630 C.2      85 LEU    0.0700
   1308 O         -72.2930   -6.4670  -37.0260 O.2      85 LEU    0.0900
   1309 CB        -75.2000   -5.7150  -35.6420 C.3      85 LEU   -0.1800
   1310 CG        -76.0040   -4.5770  -35.0010 C.3      85 LEU    0.0900
   1311 CD1       -77.3000   -5.0870  -34.3960 C.3      85 LEU    0.0900
   1312 CD2       -75.1850   -3.8390  -33.9740 C.3      85 LEU   -0.0900
   1313 HN        -76.1630   -5.0060  -37.8590 H        85 LEU    0.0900
   1314 HA        -73.6600   -4.4840  -36.5170 H        85 LEU   -0.2700
   1315 HB1       -74.5270   -6.1550  -34.8750 H        85 LEU    0.0900
   1316 HB2       -75.9060   -6.4990  -35.9910 H        85 LEU    0.0900
   1317 HG        -76.2390   -3.8160  -35.7760 H        85 LEU    0.0900
   1318 HD11      -77.0850   -5.7010  -33.4950 H        85 LEU   -0.2700
   1319 HD12      -77.8410   -5.7170  -35.1340 H        85 LEU    0.0900
   1320 HD13      -77.9390   -4.2300  -34.0950 H        85 LEU    0.0900
   1321 HD21      -74.1990   -3.5560  -34.4020 H        85 LEU    0.0900
   1322 HD22      -75.0140   -4.4870  -33.0880 H        85 LEU    0.5100
   1323 HD23      -75.7140   -2.9130  -33.6620 H        85 LEU   -0.5100
   1324 N         -74.0570   -7.2300  -38.2140 N.am     86 ASP   -0.4700
   1325 CA        -73.2920   -8.2080  -39.0060 C.3      86 ASP    0.3100
   1326 C         -72.1420   -7.5960  -39.7940 C.2      86 ASP    0.0700
   1327 O         -71.1160   -8.2440  -40.0000 O.2      86 ASP    0.0900
   1328 CB        -74.1920   -8.9700  -39.9910 C.3      86 ASP   -0.2800
   1329 CG        -73.3870   -9.7510  -41.0320 C.2      86 ASP    0.0900
   1330 OD1       -72.3440  -10.3300  -40.6520 O.co2    86 ASP    0.0900
   1331 OD2       -73.7900   -9.7790  -42.2210 O.co2    86 ASP    0.6200
   1332 HN        -75.0430   -7.2380  -38.3540 H        86 ASP   -0.7600
   1333 HA        -72.8300   -8.8990  -38.3170 H        86 ASP   -0.7600
   1334 HB1       -74.8440   -8.2430  -40.5200 H        86 ASP    0.5100
   1335 HB2       -74.8260   -9.6830  -39.4250 H        86 ASP   -0.5100
   1336 N         -72.3340   -6.3810  -40.3010 N.am     87 VAL   -0.4700
   1337 CA        -71.2410   -5.6730  -40.9500 C.3      87 VAL    0.3100
   1338 C         -70.3280   -4.9130  -39.9780 C.2      87 VAL    0.0700
   1339 O         -69.0920   -4.9150  -40.1240 O.2      87 VAL    0.0900
   1340 CB        -71.7660   -4.7310  -42.0030 C.3      87 VAL   -0.0900
   1341 CG1       -70.6300   -4.2940  -42.9120 C.3      87 VAL    0.0900
   1342 CG2       -72.8460   -5.4290  -42.7840 C.3      87 VAL   -0.2700
   1343 HN        -73.2140   -5.9130  -40.2610 H        87 VAL    0.0900
   1344 HA        -70.5850   -6.4060  -41.3960 H        87 VAL    0.0900
   1345 HB        -72.2150   -3.8410  -41.5150 H        87 VAL    0.0900
   1346 HG11      -70.1770   -5.1780  -43.4100 H        87 VAL   -0.2700
   1347 HG12      -69.8440   -3.7820  -42.3160 H        87 VAL    0.0900
   1348 HG13      -71.0140   -3.6050  -43.6940 H        87 VAL    0.0900
   1349 HG21      -73.8360   -5.2520  -42.3090 H        87 VAL    0.0900
   1350 HG22      -72.6530   -6.5230  -42.8040 H        87 VAL    0.5100
   1351 HG23      -72.8760   -5.0360  -43.8230 H        87 VAL   -0.5100
   1352 N         -70.9390   -4.2580  -38.9870 N.am     88 LEU   -0.4700
   1353 CA        -70.1820   -3.4810  -38.0140 C.3      88 LEU    0.3100
   1354 C         -69.1090   -4.3060  -37.3350 C.2      88 LEU    0.0700
   1355 O         -67.9570   -3.8840  -37.2550 O.2      88 LEU    0.0900
   1356 CB        -71.0830   -2.8770  -36.9420 C.3      88 LEU   -0.1800
   1357 CG        -70.2050   -2.4270  -35.7680 C.3      88 LEU    0.0900
   1358 CD1       -69.1680   -1.4490  -36.2680 C.3      88 LEU    0.0900
   1359 CD2       -71.0090   -1.8220  -34.6300 C.3      88 LEU   -0.0900
   1360 HN        -71.9300   -4.2710  -38.8690 H        88 LEU    0.0900
   1361 HA        -69.6680   -2.6960  -38.5490 H        88 LEU   -0.2700
   1362 HB1       -71.8180   -3.6350  -36.5950 H        88 LEU    0.0900
   1363 HB2       -71.6330   -2.0070  -37.3560 H        88 LEU    0.0900
   1364 HG        -69.7020   -3.3090  -35.3180 H        88 LEU    0.0900
   1365 HD11      -69.6170   -0.4390  -36.3790 H        88 LEU   -0.2700
   1366 HD12      -68.7850   -1.7770  -37.2580 H        88 LEU    0.0900
   1367 HD13      -68.3280   -1.3860  -35.5450 H        88 LEU    0.0900
   1368 HD21      -71.7350   -2.5660  -34.2370 H        88 LEU    0.0900
   1369 HD22      -71.5720   -0.9360  -34.9940 H        88 LEU    0.5100
   1370 HD23      -70.3290   -1.5210  -33.8050 H        88 LEU   -0.5100
   1371 N         -69.4880   -5.4770  -36.8280 N.am     89 CYS   -0.4700
   1372 CA        -68.5120   -6.3750  -36.2250 C.3      89 CYS    0.3100
   1373 C         -67.3190   -6.5890  -37.1560 C.2      89 CYS    0.0700
   1374 O         -66.1750   -6.7420  -36.7030 O.2      89 CYS    0.0900
   1375 CB        -69.1500   -7.7220  -35.8880 C.3      89 CYS   -0.1100
   1376 SG        -70.0390   -7.7590  -34.3240 S.3      89 CYS    0.0900
   1377 HN        -70.4350   -5.7880  -36.8390 H        89 CYS    0.0900
   1378 HA        -68.1360   -5.9060  -35.3280 H        89 CYS   -0.2300
   1379 HB1       -68.3450   -8.4850  -35.8640 H        89 CYS    0.1600
   1380 HB2       -69.8530   -7.9820  -36.7070 H        89 CYS    0.5100
   1381 HG1       -68.9900   -8.1310  -33.6040 H        89 CYS   -0.5100
   1382 N         -67.5850   -6.5600  -38.4630 N.am     90 VAL   -0.4700
   1383 CA        -66.5520   -6.7700  -39.4710 C.3      90 VAL    0.3100
   1384 C         -65.6300   -5.5700  -39.5940 C.2      90 VAL    0.0700
   1385 O         -64.4180   -5.7090  -39.3870 O.2      90 VAL    0.0900
   1386 CB        -67.1220   -7.1190  -40.8400 C.3      90 VAL   -0.0900
   1387 CG1       -65.9930   -7.4670  -41.7980 C.3      90 VAL    0.0900
   1388 CG2       -68.0660   -8.2870  -40.7090 C.3      90 VAL   -0.2700
   1389 HN        -68.5050   -6.3930  -38.8100 H        90 VAL    0.0900
   1390 HA        -65.9190   -7.5730  -39.1230 H        90 VAL    0.0900
   1391 HB        -67.6910   -6.2520  -41.2360 H        90 VAL    0.0900
   1392 HG11      -65.3140   -8.2140  -41.3340 H        90 VAL   -0.2700
   1393 HG12      -65.4050   -6.5550  -42.0380 H        90 VAL    0.0900
   1394 HG13      -66.4100   -7.9010  -42.7330 H        90 VAL    0.0900
   1395 HG21      -68.9000   -8.0290  -40.0220 H        90 VAL    0.0900
   1396 HG22      -67.5260   -9.1650  -40.2960 H        90 VAL    0.5100
   1397 HG23      -68.4920   -8.5430  -41.7020 H        90 VAL   -0.5100
   1398 N         -66.1730   -4.4030  -39.9550 N.am     91 THR   -0.4700
   1399 CA        -65.3210   -3.2070  -40.0780 C.3      91 THR    0.3100
   1400 C         -64.5290   -2.9240  -38.7920 C.2      91 THR    0.0700
   1401 O         -63.4120   -2.4300  -38.8330 O.2      91 THR    0.0900
   1402 CB        -66.0990   -1.9520  -40.5270 C.3      91 THR    0.1400
   1403 CG2       -65.1650   -0.9580  -41.1510 C.3      91 THR    0.0900
   1404 OG1       -67.0740   -2.3110  -41.5110 O.3      91 THR   -0.6600
   1405 HN        -67.1440   -4.2910  -40.1510 H        91 THR    0.4300
   1406 HA        -64.5480   -3.4340  -40.7980 H        91 THR   -0.2700
   1407 HB        -66.6170   -1.4980  -39.6550 H        91 THR    0.0900
   1408 HG1       -67.1760   -1.5420  -42.0760 H        91 THR    0.0900
   1409 HG21      -65.3520   -0.8910  -42.2440 H        91 THR    0.0900
   1410 HG22      -64.1120   -1.2760  -40.9900 H        91 THR    0.5100
   1411 HG23      -65.3250    0.0450  -40.7010 H        91 THR   -0.5100
   1412 N         -65.1200   -3.2780  -37.6500 N.am     92 ALA   -0.4700
   1413 CA        -64.4330   -3.2010  -36.3630 C.3      92 ALA    0.3100
   1414 C         -63.2720   -4.1740  -36.3070 C.2      92 ALA    0.0700
   1415 O         -62.1760   -3.8100  -35.8880 O.2      92 ALA    0.0900
   1416 CB        -65.3960   -3.4760  -35.2130 C.3      92 ALA   -0.2700
   1417 HN        -66.0580   -3.6140  -37.6230 H        92 ALA    0.0900
   1418 HA        -64.0140   -2.2100  -36.2690 H        92 ALA    0.0900
   1419 HB1       -65.8330   -4.4930  -35.3170 H        92 ALA    0.0900
   1420 HB2       -66.2220   -2.7320  -35.2250 H        92 ALA    0.5100
   1421 HB3       -64.8550   -3.4190  -34.2450 H        92 ALA   -0.5100
   1422 N         -63.5260   -5.4200  -36.7130 N.am     93 SER   -0.4700
   1423 CA        -62.4820   -6.4500  -36.7950 C.3      93 SER    0.3100
   1424 C         -61.2980   -6.0920  -37.6970 C.2      93 SER    0.0700
   1425 O         -60.1640   -5.9470  -37.2210 O.2      93 SER    0.0900
   1426 CB        -63.0660   -7.8070  -37.2040 C.3      93 SER    0.0500
   1427 OG        -63.5820   -8.4960  -36.0800 O.3      93 SER    0.0900
   1428 HN        -64.4410   -5.7080  -36.9800 H        93 SER    0.0900
   1429 HA        -62.0140   -6.5240  -35.8250 H        93 SER   -0.6600
   1430 HB1       -62.2710   -8.4290  -37.6680 H        93 SER    0.4300
   1431 HB2       -63.8880   -7.6520  -37.9350 H        93 SER    0.5100
   1432 HG1       -63.3380   -9.4170  -36.2000 H        93 SER   -0.5100
   1433 N         -61.5430   -5.9520  -39.0000 N.am     94 ILE   -0.4700
   1434 CA        -60.4670   -5.5450  -39.8870 C.3      94 ILE    0.3100
   1435 C         -59.8170   -4.2450  -39.4020 C.2      94 ILE    0.0700
   1436 O         -58.6220   -4.2270  -39.1390 O.2      94 ILE    0.0900
   1437 CB        -60.9190   -5.4170  -41.3590 C.3      94 ILE   -0.0900
   1438 CG1       -59.7330   -5.0640  -42.2640 C.3      94 ILE    0.0900
   1439 CG2       -62.0020   -4.3810  -41.4990 C.3      94 ILE   -0.2700
   1440 CD        -58.8860   -6.2730  -42.6990 C.3      94 ILE    0.0900
   1441 HN        -62.4370   -6.1130  -39.4090 H        94 ILE    0.0900
   1442 HA        -59.6850   -6.2850  -39.8080 H        94 ILE    0.0900
   1443 HB        -61.3020   -6.3990  -41.7120 H        94 ILE   -0.1800
   1444 HG11      -59.0760   -4.3550  -41.7200 H        94 ILE    0.0900
   1445 HG12      -60.1250   -4.5660  -43.1760 H        94 ILE    0.0900
   1446 HG21      -61.5580   -3.3630  -41.5120 H        94 ILE   -0.2700
   1447 HG22      -62.7050   -4.4510  -40.6420 H        94 ILE    0.0900
   1448 HG23      -62.5560   -4.5390  -42.4490 H        94 ILE    0.0900
   1449 HD1       -59.4600   -6.9040  -43.4120 H        94 ILE    0.0900
   1450 HD2       -58.6230   -6.8890  -41.8130 H        94 ILE    0.5100
   1451 HD3       -57.9590   -5.9230  -43.2010 H        94 ILE   -0.5100
   1452 N         -60.5950   -3.1740  -39.2280 N.am     95 GLU   -0.4700
   1453 CA        -60.0140   -1.8630  -38.8960 C.3      95 GLU    0.3100
   1454 C         -59.1870   -1.8270  -37.6050 C.2      95 GLU    0.0700
   1455 O         -58.0900   -1.2710  -37.5830 O.2      95 GLU    0.0900
   1456 CB        -61.0720   -0.7520  -38.9200 C.3      95 GLU   -0.1800
   1457 CG        -61.0050    0.1060  -40.1860 C.3      95 GLU    0.0900
   1458 CD        -62.3190    0.7810  -40.5190 C.2      95 GLU    0.0900
   1459 OE1       -63.3080    0.5180  -39.8080 O.co2    95 GLU   -0.2800
   1460 OE2       -62.3650    1.5720  -41.4890 O.co2    95 GLU    0.0900
   1461 HN        -61.5880   -3.2130  -39.3140 H        95 GLU    0.0900
   1462 HA        -59.2400   -1.6530  -39.6190 H        95 GLU    0.6200
   1463 HB1       -60.9220   -0.0970  -38.0360 H        95 GLU   -0.7600
   1464 HB2       -62.0800   -1.2160  -38.8570 H        95 GLU   -0.7600
   1465 HG1       -60.7160   -0.5390  -41.0410 H        95 GLU    0.5100
   1466 HG2       -60.2340    0.8920  -40.0450 H        95 GLU   -0.5100
   1467 N         -59.7110   -2.4200  -36.5380 N.am     96 THR   -0.4700
   1468 CA        -58.9330   -2.6380  -35.3270 C.3      96 THR    0.3100
   1469 C         -57.6390   -3.3740  -35.6470 C.2      96 THR    0.0700
   1470 O         -56.5650   -2.9690  -35.1970 O.2      96 THR    0.0900
   1471 CB        -59.7320   -3.4380  -34.2990 C.3      96 THR    0.1400
   1472 CG2       -58.8120   -4.2080  -33.3870 C.3      96 THR    0.0900
   1473 OG1       -60.5200   -2.5360  -33.5200 O.3      96 THR   -0.6600
   1474 HN        -60.6560   -2.7390  -36.5180 H        96 THR    0.4300
   1475 HA        -58.6680   -1.6720  -34.9230 H        96 THR   -0.2700
   1476 HB        -60.4050   -4.1580  -34.8150 H        96 THR    0.0900
   1477 HG1       -61.2020   -2.2040  -34.1080 H        96 THR    0.0900
   1478 HG21      -58.0260   -3.5340  -32.9830 H        96 THR    0.0900
   1479 HG22      -58.3210   -5.0290  -33.9520 H        96 THR    0.5100
   1480 HG23      -59.3890   -4.6300  -32.5380 H        96 THR   -0.5100
   1481 N         -57.7360   -4.4500  -36.4300 N.am     97 LEU   -0.4700
   1482 CA        -56.5570   -5.1980  -36.8340 C.3      97 LEU    0.3100
   1483 C         -55.5250   -4.2980  -37.4810 C.2      97 LEU    0.0700
   1484 O         -54.3760   -4.2520  -37.0410 O.2      97 LEU    0.0900
   1485 CB        -56.9320   -6.2940  -37.8170 C.3      97 LEU   -0.1800
   1486 CG        -57.5330   -7.5680  -37.2350 C.3      97 LEU    0.0900
   1487 CD1       -58.0050   -8.4830  -38.3440 C.3      97 LEU    0.0900
   1488 CD2       -56.5100   -8.2700  -36.3860 C.3      97 LEU   -0.0900
   1489 HN        -58.6120   -4.7860  -36.7680 H        97 LEU    0.0900
   1490 HA        -56.1100   -5.6240  -35.9480 H        97 LEU   -0.2700
   1491 HB1       -56.0150   -6.5770  -38.3720 H        97 LEU    0.0900
   1492 HB2       -57.6700   -5.8680  -38.5280 H        97 LEU    0.0900
   1493 HG        -58.3920   -7.3050  -36.5820 H        97 LEU    0.0900
   1494 HD11      -57.1520   -8.7600  -39.0010 H        97 LEU   -0.2700
   1495 HD12      -58.7730   -7.9680  -38.9590 H        97 LEU    0.0900
   1496 HD13      -58.4340   -9.4120  -37.9120 H        97 LEU    0.0900
   1497 HD21      -56.1870   -7.6090  -35.5530 H        97 LEU    0.0900
   1498 HD22      -55.6220   -8.5260  -37.0000 H        97 LEU    0.5100
   1499 HD23      -56.9480   -9.1950  -35.9550 H        97 LEU   -0.5100
   1500 N         -55.9330   -3.5760  -38.5250 N.am     98 CYS   -0.4700
   1501 CA        -55.0380   -2.6550  -39.2320 C.3      98 CYS    0.3100
   1502 C         -54.4120   -1.6550  -38.2660 C.2      98 CYS    0.0700
   1503 O         -53.2620   -1.2510  -38.4360 O.2      98 CYS    0.0900
   1504 CB        -55.7680   -1.8960  -40.3440 C.3      98 CYS   -0.1100
   1505 SG        -56.7500   -2.9400  -41.4170 S.3      98 CYS    0.0900
   1506 HN        -56.8650   -3.6310  -38.8730 H        98 CYS    0.0900
   1507 HA        -54.2300   -3.2350  -39.6490 H        98 CYS   -0.2300
   1508 HB1       -55.0100   -1.3630  -40.9530 H        98 CYS    0.1600
   1509 HB2       -56.4290   -1.1400  -39.8700 H        98 CYS    0.5100
   1510 HG1       -57.6670   -3.2160  -40.5020 H        98 CYS   -0.5100
   1511 N         -55.1660   -1.2470  -37.2480 N.am     99 VAL   -0.4700
   1512 CA        -54.5620   -0.4480  -36.1970 C.3      99 VAL    0.3100
   1513 C         -53.4280   -1.2500  -35.5460 C.2      99 VAL    0.0700
   1514 O         -52.3570   -0.7120  -35.3100 O.2      99 VAL    0.0900
   1515 CB        -55.5780    0.0430  -35.1430 C.3      99 VAL   -0.0900
   1516 CG1       -55.0930    1.3460  -34.5220 C.3      99 VAL    0.0900
   1517 CG2       -56.9370    0.2630  -35.7660 C.3      99 VAL   -0.2700
   1518 HN        -56.1360   -1.4610  -37.1620 H        99 VAL    0.0900
   1519 HA        -54.0890    0.4000  -36.6690 H        99 VAL    0.0900
   1520 HB        -55.6920   -0.7260  -34.3490 H        99 VAL    0.0900
   1521 HG11      -54.9840    2.1250  -35.3070 H        99 VAL   -0.2700
   1522 HG12      -54.1070    1.1890  -34.0370 H        99 VAL    0.0900
   1523 HG13      -55.8290    1.7030  -33.7690 H        99 VAL    0.0900
   1524 HG21      -57.5380   -0.6700  -35.7120 H        99 VAL    0.0900
   1525 HG22      -56.8210    0.5470  -36.8350 H        99 VAL    0.5100
   1526 HG23      -57.4790    1.0650  -35.2220 H        99 VAL   -0.5100
   1527 N         -53.6450   -2.5390  -35.2720 N.am    100 ILE   -0.4700
   1528 CA        -52.5850   -3.3400  -34.6510 C.3     100 ILE    0.3100
   1529 C         -51.3350   -3.3400  -35.5080 C.2     100 ILE    0.0700
   1530 O         -50.2490   -3.0310  -35.0270 O.2     100 ILE    0.0900
   1531 CB        -52.9480   -4.8270  -34.4150 C.3     100 ILE   -0.0900
   1532 CG1       -54.2860   -5.0030  -33.7150 C.3     100 ILE    0.0900
   1533 CG2       -51.8900   -5.4640  -33.5520 C.3     100 ILE   -0.2700
   1534 CD        -54.3920   -6.3360  -32.9970 C.3     100 ILE    0.0900
   1535 HN        -54.5060   -3.0000  -35.4700 H       100 ILE    0.0900
   1536 HA        -52.3540   -2.8750  -33.7050 H       100 ILE    0.0900
   1537 HB        -53.0050   -5.3570  -35.3890 H       100 ILE   -0.1800
   1538 HG11      -55.0970   -4.9360  -34.4700 H       100 ILE    0.0900
   1539 HG12      -54.4140   -4.1850  -32.9750 H       100 ILE    0.0900
   1540 HG21      -51.9500   -5.0660  -32.5170 H       100 ILE   -0.2700
   1541 HG22      -50.8820   -5.2400  -33.9610 H       100 ILE    0.0900
   1542 HG23      -52.0430   -6.5640  -33.5180 H       100 ILE    0.0900
   1543 HD1       -53.7200   -6.3490  -32.1130 H       100 ILE    0.0900
   1544 HD2       -54.0950   -7.1590  -33.6810 H       100 ILE    0.5100
   1545 HD3       -55.4370   -6.4970  -32.6500 H       100 ILE   -0.5100
   1546 N         -51.4930   -3.7000  -36.7830 N.am    101 ALA   -0.4700
   1547 CA        -50.3530   -3.8330  -37.6890 C.3     101 ALA    0.3100
   1548 C         -49.6810   -2.4910  -37.9640 C.2     101 ALA    0.0700
   1549 O         -48.5020   -2.4390  -38.3100 O.2     101 ALA    0.0900
   1550 CB        -50.7760   -4.4950  -38.9880 C.3     101 ALA   -0.2700
   1551 HN        -52.3900   -3.8940  -37.1730 H       101 ALA    0.0900
   1552 HA        -49.6000   -4.4280  -37.1940 H       101 ALA    0.0900
   1553 HB1       -51.5570   -3.8850  -39.4910 H       101 ALA    0.0900
   1554 HB2       -51.1920   -5.5040  -38.7820 H       101 ALA    0.5100
   1555 HB3       -49.9020   -4.5820  -39.6700 H       101 ALA   -0.5100
   1556 N         -50.4320   -1.4050  -37.8080 N.am    102 ILE   -0.4700
   1557 CA        -49.8730   -0.0650  -37.9290 C.3     102 ILE    0.3100
   1558 C         -49.1540    0.3440  -36.6350 C.2     102 ILE    0.0700
   1559 O         -48.3120    1.2430  -36.6410 O.2     102 ILE    0.0900
   1560 CB        -50.9670    0.9680  -38.2570 C.3     102 ILE   -0.0900
   1561 CG1       -50.4370    2.0300  -39.2100 C.3     102 ILE    0.0900
   1562 CG2       -51.4870    1.6280  -36.9950 C.3     102 ILE   -0.2700
   1563 CD        -51.4860    3.0520  -39.6360 C.3     102 ILE    0.0900
   1564 HN        -51.4060   -1.4590  -37.6020 H       102 ILE    0.0900
   1565 HA        -49.1310   -0.0850  -38.7140 H       102 ILE    0.0900
   1566 HB        -51.8080    0.4590  -38.7770 H       102 ILE   -0.1800
   1567 HG11      -50.0460    1.5260  -40.1200 H       102 ILE    0.0900
   1568 HG12      -49.6030    2.5680  -38.7110 H       102 ILE    0.0900
   1569 HG21      -50.8900    2.5360  -36.7660 H       102 ILE   -0.2700
   1570 HG22      -51.4030    0.9240  -36.1390 H       102 ILE    0.0900
   1571 HG23      -52.5480    1.9260  -37.1320 H       102 ILE    0.0900
   1572 HD1       -51.8830    3.5850  -38.7450 H       102 ILE    0.0900
   1573 HD2       -52.3280    2.5390  -40.1470 H       102 ILE    0.5100
   1574 HD3       -51.0310    3.7990  -40.3210 H       102 ILE   -0.5100
   1575 N         -49.4850   -0.3220  -35.5250 N.am    103 ASP   -0.4700
   1576 CA        -48.8450   -0.0680  -34.2340 C.3     103 ASP    0.3100
   1577 C         -47.4750   -0.7170  -34.1700 C.2     103 ASP    0.0700
   1578 O         -46.5120   -0.1250  -33.6970 O.2     103 ASP    0.0900
   1579 CB        -49.6960   -0.6240  -33.0880 C.3     103 ASP   -0.2800
   1580 CG        -48.8960   -0.8100  -31.8090 C.2     103 ASP    0.0900
   1581 OD1       -48.2330    0.1590  -31.3860 O.co2   103 ASP    0.0900
   1582 OD2       -48.9110   -1.9240  -31.2330 O.co2   103 ASP    0.6200
   1583 HN        -50.1890   -1.0290  -35.5280 H       103 ASP   -0.7600
   1584 HA        -48.7230    1.0000  -34.1260 H       103 ASP   -0.7600
   1585 HB1       -50.1140   -1.6070  -33.3900 H       103 ASP    0.5100
   1586 HB2       -50.5310    0.0800  -32.8830 H       103 ASP   -0.5100
   1587 N         -47.3990   -1.9410  -34.6760 N.am    104 ARG   -0.4700
   1588 CA        -46.2270   -2.7790  -34.4990 C.3     104 ARG    0.3100
   1589 C         -45.1200   -2.4790  -35.5030 C.2     104 ARG    0.0700
   1590 O         -44.1080   -3.1680  -35.5450 O.2     104 ARG    0.0900
   1591 CB        -46.6150   -4.2580  -34.5220 C.3     104 ARG   -0.1800
   1592 CG        -47.2170   -4.7590  -33.2050 C.3     104 ARG    0.0900
   1593 CD        -46.1950   -4.6950  -32.0810 C.3     104 ARG    0.0900
   1594 NE        -46.2770   -5.8440  -31.1740 N.pl3   104 ARG   -0.1800
   1595 CZ        -45.3040   -6.2020  -30.3370 C.cat   104 ARG    0.0900
   1596 NH1       -44.1720   -5.5080  -30.2920 N.pl3   104 ARG    0.0900
   1597 NH2       -45.4640   -7.2570  -29.5470 N.pl3   104 ARG    0.2000
   1598 HN        -48.1450   -2.3420  -35.2030 H       104 ARG    0.0900
   1599 HA        -45.7740   -2.5250  -33.5510 H       104 ARG    0.0900
   1600 HB1       -45.7070   -4.8590  -34.7450 H       104 ARG   -0.7000
   1601 HB2       -47.3580   -4.4150  -35.3320 H       104 ARG    0.4400
   1602 HG1       -47.5550   -5.8100  -33.3330 H       104 ARG    0.6400
   1603 HG2       -48.0930   -4.1310  -32.9400 H       104 ARG   -0.8000
   1604 HD1       -46.3670   -3.7790  -31.4760 H       104 ARG    0.4600
   1605 HD2       -45.1710   -4.6820  -32.5110 H       104 ARG    0.4600
   1606 HE        -47.1120   -6.3910  -31.1840 H       104 ARG   -0.8000
   1607 HH11      -44.1000   -4.6340  -30.7720 H       104 ARG    0.4600
   1608 HH12      -43.3890   -5.8610  -29.7780 H       104 ARG    0.4600
   1609 HH21      -46.3140   -7.7820  -29.5810 H       104 ARG    0.5100
   1610 HH22      -44.7340   -7.5260  -28.9190 H       104 ARG   -0.5100
   1611 N         -45.3150   -1.4660  -36.3380 N.am    105 TYR   -0.4700
   1612 CA        -44.1760   -0.8570  -36.9980 C.3     105 TYR    0.3100
   1613 C         -43.5440    0.0970  -35.9920 C.2     105 TYR    0.0700
   1614 O         -42.3520    0.3960  -36.0650 O.2     105 TYR    0.0900
   1615 CB        -44.5940   -0.1200  -38.2710 C.3     105 TYR   -0.1800
   1616 CG        -43.4660    0.6230  -38.9680 C.ar    105 TYR    0.0900
   1617 CD1       -43.0670    1.8860  -38.5360 C.ar    105 TYR    0.0900
   1618 CD2       -42.8150    0.0740  -40.0670 C.ar    105 TYR    0.0000
   1619 CE1       -42.0430    2.5780  -39.1720 C.ar    105 TYR   -0.1150
   1620 CE2       -41.7910    0.7610  -40.7110 C.ar    105 TYR    0.1150
   1621 CZ        -41.4110    2.0130  -40.2570 C.ar    105 TYR   -0.1150
   1622 OH        -40.3970    2.7060  -40.8850 O.3     105 TYR    0.1150
   1623 HN        -46.2170   -1.0920  -36.5430 H       105 TYR    0.1100
   1624 HA        -43.4730   -1.6420  -37.2370 H       105 TYR   -0.5400
   1625 HB1       -45.3710    0.6310  -38.0180 H       105 TYR    0.4300
   1626 HB2       -44.9960   -0.8560  -39.0010 H       105 TYR   -0.1150
   1627 HD1       -43.5640    2.3370  -37.6900 H       105 TYR    0.1150
   1628 HD2       -43.1080   -0.9010  -40.4280 H       105 TYR   -0.1150
   1629 HE1       -41.7460    3.5530  -38.8170 H       105 TYR    0.1150
   1630 HE2       -41.2940    0.3200  -41.5620 H       105 TYR    0.5100
   1631 HH        -39.5690    2.2560  -40.6980 H       105 TYR   -0.5100
   1632 N         -44.3530    0.5600  -35.0410 N.am    106 LEU   -0.4700
   1633 CA        -43.8920    1.4680  -33.9930 C.3     106 LEU    0.3100
   1634 C         -43.2950    0.7210  -32.8070 C.2     106 LEU    0.0700
   1635 O         -42.7540    1.3250  -31.8840 O.2     106 LEU    0.0900
   1636 CB        -45.0320    2.3580  -33.5050 C.3     106 LEU   -0.1800
   1637 CG        -45.4440    3.4950  -34.4340 C.3     106 LEU    0.0900
   1638 CD1       -45.9200    2.9580  -35.7720 C.3     106 LEU    0.0900
   1639 CD2       -46.5140    4.3550  -33.7740 C.3     106 LEU   -0.0900
   1640 HN        -45.3150    0.3060  -35.0010 H       106 LEU    0.0900
   1641 HA        -43.0950    2.0710  -34.4000 H       106 LEU   -0.2700
   1642 HB1       -44.7250    2.8040  -32.5350 H       106 LEU    0.0900
   1643 HB2       -45.9200    1.7140  -33.3400 H       106 LEU    0.0900
   1644 HG        -44.5740    4.1680  -34.5970 H       106 LEU    0.0900
   1645 HD11      -46.5310    2.0430  -35.6210 H       106 LEU   -0.2700
   1646 HD12      -45.0460    2.7000  -36.4080 H       106 LEU    0.0900
   1647 HD13      -46.5440    3.7210  -36.2850 H       106 LEU    0.0900
   1648 HD21      -46.1950    4.6410  -32.7490 H       106 LEU    0.0900
   1649 HD22      -47.4650    3.7860  -33.7030 H       106 LEU    0.5100
   1650 HD23      -46.6750    5.2800  -34.3670 H       106 LEU   -0.5100
   1651 N         -43.4210   -0.6030  -32.8260 N.am    107 ALA   -0.4700
   1652 CA        -42.7420   -1.4400  -31.8560 C.3     107 ALA    0.3100
   1653 C         -41.4380   -1.9350  -32.4530 C.2     107 ALA    0.0700
   1654 O         -40.7440   -2.7530  -31.8520 O.2     107 ALA    0.0900
   1655 CB        -43.6130   -2.6140  -31.4610 C.3     107 ALA   -0.2700
   1656 HN        -43.9820   -1.0740  -33.5010 H       107 ALA    0.0900
   1657 HA        -42.5140   -0.8350  -30.9910 H       107 ALA    0.0900
   1658 HB1       -43.5590   -3.4080  -32.2370 H       107 ALA    0.0900
   1659 HB2       -44.6690   -2.2850  -31.3630 H       107 ALA    0.5100
   1660 HB3       -43.2620   -3.0380  -30.4960 H       107 ALA   -0.5100
   1661 N         -41.1250   -1.4460  -33.6580 N.am    108 ILE   -0.4700
   1662 CA        -39.9260   -1.8660  -34.3870 C.3     108 ILE    0.3100
   1663 C         -38.9640   -0.7330  -34.7810 C.2     108 ILE    0.0700
   1664 O         -37.8870   -0.6050  -34.2030 O.2     108 ILE    0.0900
   1665 CB        -40.2830   -2.6920  -35.6400 C.3     108 ILE   -0.0900
   1666 CG1       -40.8210   -4.0610  -35.2300 C.3     108 ILE    0.0900
   1667 CG2       -39.0660   -2.8720  -36.5250 C.3     108 ILE   -0.2700
   1668 CD        -39.8190   -4.9120  -34.4880 C.3     108 ILE    0.0900
   1669 HN        -41.6970   -0.7710  -34.1160 H       108 ILE    0.0900
   1670 HA        -39.3200   -2.4550  -33.7160 H       108 ILE    0.0900
   1671 HB        -41.0790   -2.1690  -36.2110 H       108 ILE   -0.1800
   1672 HG11      -41.1360   -4.6050  -36.1460 H       108 ILE    0.0900
   1673 HG12      -41.7080   -3.9110  -34.5790 H       108 ILE    0.0900
   1674 HG21      -38.1430   -2.8800  -35.9090 H       108 ILE   -0.2700
   1675 HG22      -39.0010   -2.0350  -37.2520 H       108 ILE    0.0900
   1676 HG23      -39.1360   -3.8370  -37.0720 H       108 ILE    0.0900
   1677 HD1       -39.4980   -4.3980  -33.5560 H       108 ILE    0.0900
   1678 HD2       -38.9240   -5.0840  -35.1240 H       108 ILE    0.5100
   1679 HD3       -40.2780   -5.8860  -34.2160 H       108 ILE   -0.5100
   1680 N         -39.3350    0.0830  -35.7690 N.am    109 THR   -0.4700
   1681 CA        -38.4400    1.1490  -36.2220 C.3     109 THR    0.3100
   1682 C         -38.5250    2.3400  -35.2840 C.2     109 THR    0.0700
   1683 O         -37.6920    3.2500  -35.3220 O.2     109 THR    0.0900
   1684 CB        -38.7520    1.6070  -37.6600 C.3     109 THR    0.1400
   1685 CG2       -37.7460    2.6670  -38.1200 C.3     109 THR    0.0900
   1686 OG1       -38.6900    0.4850  -38.5440 O.3     109 THR   -0.6600
   1687 HN        -40.2140    0.0060  -36.2310 H       109 THR    0.4300
   1688 HA        -37.4310    0.7720  -36.1680 H       109 THR   -0.2700
   1689 HB        -39.7720    2.0460  -37.7040 H       109 THR    0.0900
   1690 HG1       -37.7950    0.1430  -38.4750 H       109 THR    0.0900
   1691 HG21      -36.7260    2.4020  -37.7700 H       109 THR    0.0900
   1692 HG22      -38.0210    3.6570  -37.7000 H       109 THR    0.5100
   1693 HG23      -37.7360    2.7210  -39.2300 H       109 THR   -0.5100
   1694 N         -39.5430    2.3240  -34.4290 N.am    110 SER   -0.4700
   1695 CA        -39.7420    3.3970  -33.4720 C.3     110 SER    0.3100
   1696 C         -40.0340    2.8590  -32.0740 C.2     110 SER    0.0700
   1697 O         -41.0290    3.2400  -31.4490 O.2     110 SER    0.0900
   1698 CB        -40.9170    4.2510  -33.9450 C.3     110 SER    0.0500
   1699 OG        -40.6600    4.7950  -35.2320 O.3     110 SER    0.0900
   1700 HN        -40.2090    1.5820  -34.4070 H       110 SER    0.0900
   1701 HA        -38.8370    3.9840  -33.4190 H       110 SER   -0.6600
   1702 HB1       -41.0800    5.0870  -33.2310 H       110 SER    0.4300
   1703 HB2       -41.8350    3.6270  -33.9980 H       110 SER    0.5100
   1704 HG1       -40.3780    4.0580  -35.7800 H       110 SER   -0.5100
   1705 N         -39.1480    2.0010  -31.5530 N.am    111 PRO   -0.2900
   1706 CA        -39.4150    1.3950  -30.2500 C.3     111 PRO    0.0000
   1707 C         -39.2280    2.3990  -29.1330 C.2     111 PRO    0.0900
   1708 O         -39.9190    2.3470  -28.1160 O.2     111 PRO    0.0900
   1709 CB        -38.3570    0.2910  -30.1460 C.3     111 PRO    0.0200
   1710 CG        -37.3920    0.5130  -31.3010 C.3     111 PRO    0.0900
   1711 CD        -37.7440    1.8180  -31.9510 C.3     111 PRO   -0.1800
   1712 HA        -40.4340    1.0480  -30.1990 H       111 PRO    0.0900
   1713 HB1       -38.8330   -0.7110  -30.2260 H       111 PRO    0.0900
   1714 HB2       -37.8220    0.3570  -29.1750 H       111 PRO   -0.1800
   1715 HG1       -36.3480    0.5460  -30.9230 H       111 PRO    0.0900
   1716 HG2       -37.4810   -0.3150  -32.0360 H       111 PRO    0.0900
   1717 HD1       -37.1220    2.6510  -31.5640 H       111 PRO    0.5100
   1718 HD2       -37.6600    1.7630  -33.0570 H       111 PRO   -0.5100
   1719 N         -38.2840    3.3150  -29.3380 N.am    112 PHE   -0.4700
   1720 CA        -37.8380    4.2250  -28.2970 C.3     112 PHE    0.3100
   1721 C         -39.0060    4.9940  -27.7140 C.2     112 PHE    0.0700
   1722 O         -39.0470    5.2800  -26.5200 O.2     112 PHE    0.0900
   1723 CB        -36.7920    5.1750  -28.8770 C.3     112 PHE   -0.1800
   1724 CG        -35.7870    4.4820  -29.7500 C.ar    112 PHE    0.0900
   1725 CD1       -34.7920    3.7000  -29.1880 C.ar    112 PHE    0.0900
   1726 CD2       -35.8470    4.5940  -31.1320 C.ar    112 PHE    0.0000
   1727 CE1       -33.8660    3.0500  -29.9810 C.ar    112 PHE   -0.1150
   1728 CE2       -34.9240    3.9450  -31.9320 C.ar    112 PHE    0.1150
   1729 CZ        -33.9320    3.1730  -31.3560 C.ar    112 PHE   -0.1150
   1730 HN        -37.8380    3.4180  -30.2240 H       112 PHE    0.1150
   1731 HA        -37.4170    3.6420  -27.4920 H       112 PHE   -0.1150
   1732 HB1       -36.2340    5.6590  -28.0480 H       112 PHE    0.1150
   1733 HB2       -37.2980    5.9440  -29.4990 H       112 PHE   -0.1150
   1734 HD1       -34.7380    3.5970  -28.1150 H       112 PHE    0.1150
   1735 HD2       -36.6230    5.1930  -31.5870 H       112 PHE   -0.1150
   1736 HE1       -33.0930    2.4470  -29.5280 H       112 PHE    0.1150
   1737 HE2       -34.9770    4.0430  -33.0060 H       112 PHE    0.5100
   1738 HZ        -33.2090    2.6660  -31.9790 H       112 PHE   -0.5100
   1739 N         -39.9670    5.3060  -28.5760 N.am    113 ARG   -0.4700
   1740 CA        -41.1000    6.1300  -28.2030 C.3     113 ARG    0.3100
   1741 C         -42.3330    5.3510  -27.7760 C.2     113 ARG    0.0700
   1742 O         -43.4090    5.9250  -27.6010 O.2     113 ARG    0.0900
   1743 CB        -41.4520    7.0710  -29.3450 C.3     113 ARG   -0.1800
   1744 CG        -42.4960    8.0820  -28.9440 C.3     113 ARG    0.0900
   1745 CD        -42.0020    9.5040  -29.1100 C.3     113 ARG    0.0900
   1746 NE        -42.6640   10.1490  -30.2400 N.pl3   113 ARG   -0.1800
   1747 CZ        -43.6350   11.0450  -30.1270 C.cat   113 ARG    0.0900
   1748 NH1       -44.0450   11.4300  -28.9260 N.pl3   113 ARG    0.0900
   1749 NH2       -44.1770   11.5620  -31.2200 N.pl3   113 ARG    0.2000
   1750 HN        -39.9510    4.9870  -29.5200 H       113 ARG    0.0900
   1751 HA        -40.8350    6.6900  -27.3190 H       113 ARG    0.0900
   1752 HB1       -41.8360    6.4740  -30.1990 H       113 ARG   -0.7000
   1753 HB2       -40.5330    7.6080  -29.6660 H       113 ARG    0.4400
   1754 HG1       -42.7700    7.9160  -27.8810 H       113 ARG    0.6400
   1755 HG2       -43.3990    7.9370  -29.5740 H       113 ARG   -0.8000
   1756 HD1       -40.9090    9.5060  -29.3050 H       113 ARG    0.4600
   1757 HD2       -42.2290   10.0940  -28.1960 H       113 ARG    0.4600
   1758 HE        -42.3660    9.8980  -31.1600 H       113 ARG   -0.8000
   1759 HH11      -43.6220   11.0440  -28.1050 H       113 ARG    0.4600
   1760 HH12      -44.7770   12.1060  -28.8390 H       113 ARG    0.4600
   1761 HH21      -43.8530   11.2760  -32.1220 H       113 ARG    0.5100
   1762 HH22      -44.9100   12.2380  -31.1430 H       113 ARG   -0.5100
   1763 N         -42.1910    4.0430  -27.6330 N.am    114 TYR   -0.4700
   1764 CA        -43.3410    3.1990  -27.3620 C.3     114 TYR    0.3100
   1765 C         -44.2580    3.8460  -26.3130 C.2     114 TYR    0.0700
   1766 O         -45.3990    4.1860  -26.6210 O.2     114 TYR    0.0900
   1767 CB        -42.8910    1.7940  -26.9350 C.3     114 TYR   -0.1800
   1768 CG        -43.8650    0.6820  -27.2800 C.ar    114 TYR    0.0900
   1769 CD1       -43.7500   -0.0360  -28.4690 C.ar    114 TYR    0.0900
   1770 CD2       -44.8870    0.3400  -26.4090 C.ar    114 TYR    0.0000
   1771 CE1       -44.6380   -1.0560  -28.7750 C.ar    114 TYR   -0.1150
   1772 CE2       -45.7760   -0.6750  -26.7060 C.ar    114 TYR    0.1150
   1773 CZ        -45.6470   -1.3700  -27.8900 C.ar    114 TYR   -0.1150
   1774 OH        -46.5380   -2.3810  -28.1820 O.3     114 TYR    0.1150
   1775 HN        -41.3070    3.5850  -27.7020 H       114 TYR    0.1100
   1776 HA        -43.9360    3.1450  -28.2620 H       114 TYR   -0.5400
   1777 HB1       -42.7580    1.7770  -25.8320 H       114 TYR    0.4300
   1778 HB2       -41.9320    1.5520  -27.4400 H       114 TYR   -0.1150
   1779 HD1       -42.9580    0.2060  -29.1610 H       114 TYR    0.1150
   1780 HD2       -44.9900    0.8780  -25.4780 H       114 TYR   -0.1150
   1781 HE1       -44.5390   -1.6010  -29.7010 H       114 TYR    0.1150
   1782 HE2       -46.5680   -0.9220  -26.0150 H       114 TYR    0.5100
   1783 HH        -46.9890   -2.1520  -28.9970 H       114 TYR   -0.5100
   1784 N         -43.7540    4.0530  -25.0950 N.am    115 GLN   -0.4700
   1785 CA        -44.5850    4.5950  -24.0110 C.3     115 GLN    0.3100
   1786 C         -44.8380    6.1160  -24.0770 C.2     115 GLN    0.0700
   1787 O         -45.7740    6.6190  -23.4460 O.2     115 GLN    0.0900
   1788 CB        -44.0240    4.1880  -22.6340 C.3     115 GLN   -0.1800
   1789 CG        -45.0690    4.0830  -21.5070 C.3     115 GLN    0.0900
   1790 CD        -45.9820    2.8640  -21.6210 C.2     115 GLN    0.0900
   1791 NE2       -45.5990    1.8440  -22.2270 N.am    115 GLN   -0.1800
   1792 OE1       -47.1670    2.9490  -21.0550 O.2     115 GLN    0.0900
   1793 HN        -42.8050    3.8520  -24.8680 H       115 GLN    0.0900
   1794 HA        -45.5870    4.2120  -24.1350 H       115 GLN    0.5500
   1795 HB1       -43.2650    4.9400  -22.3330 H       115 GLN   -0.5500
   1796 HB2       -43.5300    3.1990  -22.7400 H       115 GLN   -0.6200
   1797 HG1       -45.7030    4.9950  -21.5260 H       115 GLN    0.3200
   1798 HG2       -44.5370    4.0290  -20.5330 H       115 GLN    0.3000
   1799 HE21      -46.2030    1.0500  -22.2980 H       115 GLN    0.5100
   1800 HE22      -44.6910    1.8210  -22.6430 H       115 GLN   -0.5100
   1801 N         -44.0180    6.8450  -24.8380 N.am    116 SER   -0.4700
   1802 CA        -44.2180    8.2860  -25.0080 C.3     116 SER    0.3100
   1803 C         -45.4590    8.5970  -25.8570 C.2     116 SER    0.0700
   1804 O         -46.3540    9.3300  -25.4240 O.2     116 SER    0.0900
   1805 CB        -42.9710    8.9380  -25.6280 C.3     116 SER    0.0500
   1806 OG        -42.4150    9.9440  -24.7870 O.3     116 SER    0.0900
   1807 HN        -43.2410    6.4460  -25.3190 H       116 SER    0.0900
   1808 HA        -44.4200    8.7120  -24.0370 H       116 SER   -0.6600
   1809 HB1       -43.2460    9.4060  -26.5970 H       116 SER    0.4300
   1810 HB2       -42.1970    8.1590  -25.7990 H       116 SER    0.5100
   1811 HG1       -42.1810    9.5030  -23.9670 H       116 SER   -0.5100
   1812 N         -45.5140    8.0220  -27.0630 N.am    117 LEU   -0.4700
   1813 CA        -46.6400    8.2240  -27.9790 C.3     117 LEU    0.3100
   1814 C         -47.8160    7.3240  -27.6260 C.2     117 LEU    0.0700
   1815 O         -48.8870    7.7970  -27.2450 O.2     117 LEU    0.0900
   1816 CB        -46.2260    7.9550  -29.4290 C.3     117 LEU   -0.1800
   1817 CG        -47.3690    8.0290  -30.4490 C.3     117 LEU    0.0900
   1818 CD1       -47.8660    9.4640  -30.6110 C.3     117 LEU    0.0900
   1819 CD2       -46.9590    7.4420  -31.7950 C.3     117 LEU   -0.0900
   1820 HN        -44.7860    7.4270  -27.3940 H       117 LEU    0.0900
   1821 HA        -46.9790    9.2440  -27.8700 H       117 LEU   -0.2700
   1822 HB1       -45.7800    6.9390  -29.4810 H       117 LEU    0.0900
   1823 HB2       -45.4560    8.7020  -29.7150 H       117 LEU    0.0900
   1824 HG        -48.2090    7.3880  -30.1060 H       117 LEU    0.0900
   1825 HD11      -47.0380   10.1170  -30.9640 H       117 LEU   -0.2700
   1826 HD12      -48.2310    9.8500  -29.6360 H       117 LEU    0.0900
   1827 HD13      -48.6880    9.4980  -31.3580 H       117 LEU    0.0900
   1828 HD21      -46.6730    6.3750  -31.6750 H       117 LEU    0.0900
   1829 HD22      -46.0880    8.0000  -32.2010 H       117 LEU    0.5100
   1830 HD23      -47.8080    7.5030  -32.5100 H       117 LEU   -0.5100
   1831 N         -47.6070    6.0170  -27.7510 N.am    118 MET   -0.4700
   1832 CA        -48.6370    5.0570  -27.4120 C.3     118 MET    0.3100
   1833 C         -48.6960    4.9680  -25.9000 C.2     118 MET    0.0700
   1834 O         -47.7290    4.5770  -25.2530 O.2     118 MET    0.0900
   1835 CB        -48.2810    3.6860  -27.9900 C.3     118 MET   -0.1800
   1836 CG        -48.8860    3.3890  -29.3460 C.3     118 MET    0.0900
   1837 SD        -50.6350    2.9920  -29.1920 S.3     118 MET    0.0900
   1838 CE        -51.0430    2.5550  -30.8810 C.3     118 MET   -0.1400
   1839 HN        -46.7420    5.6430  -28.0780 H       118 MET    0.0900
   1840 HA        -49.5730    5.4080  -27.8210 H       118 MET    0.0900
   1841 HB1       -48.6290    2.9080  -27.2780 H       118 MET   -0.0900
   1842 HB2       -47.1760    3.6230  -28.0810 H       118 MET   -0.2200
   1843 HG1       -48.3440    2.5360  -29.8060 H       118 MET    0.0900
   1844 HG2       -48.7570    4.2770  -30.0020 H       118 MET    0.0900
   1845 HE1       -50.7260    1.5160  -31.1170 H       118 MET    0.0900
   1846 HE2       -50.5280    3.2390  -31.5900 H       118 MET    0.5100
   1847 HE3       -52.1400    2.6260  -31.0420 H       118 MET   -0.5100
   1848 N         -49.8390    5.3300  -25.3290 N.am    119 THR   -0.4700
   1849 CA        -50.0260    5.2180  -23.8940 C.3     119 THR    0.3100
   1850 C         -51.2600    4.3660  -23.6830 C.2     119 THR    0.0700
   1851 O         -52.1950    4.4180  -24.4820 O.2     119 THR    0.0900
   1852 CB        -50.2310    6.5950  -23.2220 C.3     119 THR    0.1400
   1853 CG2       -49.8470    6.5310  -21.7470 C.3     119 THR    0.0900
   1854 OG1       -49.4410    7.5880  -23.8880 O.3     119 THR   -0.6600
   1855 HN        -50.6070    5.6900  -25.8510 H       119 THR    0.4300
   1856 HA        -49.1500    4.7360  -23.4860 H       119 THR   -0.2700
   1857 HB        -51.3010    6.8870  -23.2830 H       119 THR    0.0900
   1858 HG1       -48.5540    7.2260  -23.9460 H       119 THR    0.0900
   1859 HG21      -48.7800    6.2400  -21.6430 H       119 THR    0.0900
   1860 HG22      -50.4740    5.7750  -21.2270 H       119 THR    0.5100
   1861 HG23      -49.9910    7.5260  -21.2750 H       119 THR   -0.5100
   1862 N         -51.2820    3.5760  -22.6140 N.am    120 ARG   -0.4700
   1863 CA        -52.4620    2.7720  -22.3310 C.3     120 ARG    0.3100
   1864 C         -53.6520    3.7160  -22.2560 C.2     120 ARG    0.0700
   1865 O         -54.8020    3.2930  -22.3230 O.2     120 ARG    0.0900
   1866 CB        -52.2980    1.9680  -21.0380 C.3     120 ARG   -0.1800
   1867 CG        -51.2510    0.8690  -21.1350 C.3     120 ARG    0.0900
   1868 CD        -50.0920    1.1020  -20.1730 C.3     120 ARG    0.0900
   1869 NE        -50.2940    0.4090  -18.9000 N.pl3   120 ARG   -0.1800
   1870 CZ        -49.4090    0.3930  -17.9100 C.cat   120 ARG    0.0900
   1871 NH1       -48.2580    1.0350  -18.0410 N.pl3   120 ARG    0.0900
   1872 NH2       -49.6740   -0.2650  -16.7880 N.pl3   120 ARG    0.2000
   1873 HN        -50.5180    3.5000  -21.9770 H       120 ARG    0.0900
   1874 HA        -52.6130    2.1030  -23.1660 H       120 ARG    0.0900
   1875 HB1       -53.2740    1.5060  -20.7820 H       120 ARG   -0.7000
   1876 HB2       -52.0050    2.6650  -20.2230 H       120 ARG    0.4400
   1877 HG1       -50.8590    0.8330  -22.1730 H       120 ARG    0.6400
   1878 HG2       -51.7280   -0.1060  -20.8960 H       120 ARG   -0.8000
   1879 HD1       -49.9980    2.1880  -19.9560 H       120 ARG    0.4600
   1880 HD2       -49.1490    0.7200  -20.6220 H       120 ARG    0.4600
   1881 HE        -51.1530   -0.0850  -18.7680 H       120 ARG   -0.8000
   1882 HH11      -48.0550    1.5310  -18.8850 H       120 ARG    0.4600
   1883 HH12      -47.5920    1.0240  -17.2950 H       120 ARG    0.4600
   1884 HH21      -50.5420   -0.7520  -16.6880 H       120 ARG    0.5100
   1885 HH22      -49.0060   -0.2750  -16.0450 H       120 ARG   -0.5100
   1886 N         -53.3520    5.0080  -22.1070 N.am    121 ALA   -0.4700
   1887 CA        -54.3410    6.0750  -22.1890 C.3     121 ALA    0.3100
   1888 C         -54.6780    6.4830  -23.6300 C.2     121 ALA    0.0700
   1889 O         -55.8210    6.8260  -23.9320 O.2     121 ALA    0.0900
   1890 CB        -53.8740    7.2900  -21.3920 C.3     121 ALA   -0.2700
   1891 HN        -52.4180    5.3060  -21.9270 H       121 ALA    0.0900
   1892 HA        -55.2740    5.7010  -21.7930 H       121 ALA    0.0900
   1893 HB1       -52.9090    7.6630  -21.7980 H       121 ALA    0.0900
   1894 HB2       -53.7260    7.0090  -20.3270 H       121 ALA    0.5100
   1895 HB3       -54.6270    8.1030  -21.4630 H       121 ALA   -0.5100
   1896 N         -53.6780    6.4660  -24.5140 N.am    122 ARG   -0.4700
   1897 CA        -53.8510    6.9680  -25.8810 C.3     122 ARG    0.3100
   1898 C         -54.4480    5.9920  -26.9200 C.2     122 ARG    0.0700
   1899 O         -54.9610    6.4240  -27.9520 O.2     122 ARG    0.0900
   1900 CB        -52.5480    7.5990  -26.4010 C.3     122 ARG   -0.1800
   1901 CG        -52.1180    8.8470  -25.6160 C.3     122 ARG    0.0900
   1902 CD        -51.1560    9.7310  -26.4040 C.3     122 ARG    0.0900
   1903 NE        -50.9220   11.0220  -25.7460 N.pl3   122 ARG   -0.1800
   1904 CZ        -50.2100   12.0150  -26.2720 C.cat   122 ARG    0.0900
   1905 NH1       -49.6560   11.8750  -27.4680 N.pl3   122 ARG    0.0900
   1906 NH2       -50.0530   13.1510  -25.6030 N.pl3   122 ARG    0.2000
   1907 HN        -52.7730    6.1160  -24.2850 H       122 ARG    0.0900
   1908 HA        -54.6440    7.7020  -25.8700 H       122 ARG    0.0900
   1909 HB1       -52.6900    7.8820  -27.4650 H       122 ARG   -0.7000
   1910 HB2       -51.7370    6.8430  -26.3350 H       122 ARG    0.4400
   1911 HG1       -51.6220    8.5260  -24.6750 H       122 ARG    0.6400
   1912 HG2       -53.0220    9.4400  -25.3600 H       122 ARG   -0.8000
   1913 HD1       -51.5790    9.9380  -27.4110 H       122 ARG    0.4600
   1914 HD2       -50.1740    9.2200  -26.5010 H       122 ARG    0.4600
   1915 HE        -51.3260   11.1640  -24.8420 H       122 ARG   -0.8000
   1916 HH11      -49.7730   11.0220  -27.9770 H       122 ARG    0.4600
   1917 HH12      -49.1210   12.6220  -27.8620 H       122 ARG    0.4600
   1918 HH21      -50.4700   13.2630  -24.7020 H       122 ARG    0.5100
   1919 HH22      -49.5160   13.8960  -26.0020 H       122 ARG   -0.5100
   1920 N         -54.3920    4.6860  -26.6580 N.am    123 ALA   -0.4700
   1921 CA        -54.9480    3.7010  -27.5940 C.3     123 ALA    0.3100
   1922 C         -56.4530    3.4840  -27.4320 C.2     123 ALA    0.0700
   1923 O         -57.1250    3.0150  -28.3590 O.2     123 ALA    0.0900
   1924 CB        -54.2140    2.3770  -27.4730 C.3     123 ALA   -0.2700
   1925 HN        -53.9750    4.3240  -25.8280 H       123 ALA    0.0900
   1926 HA        -54.8490    4.0950  -28.5930 H       123 ALA    0.0900
   1927 HB1       -54.3100    1.9790  -26.4400 H       123 ALA    0.0900
   1928 HB2       -53.1350    2.5210  -27.6980 H       123 ALA    0.5100
   1929 HB3       -54.6480    1.6380  -28.1790 H       123 ALA   -0.5100
   1930 N         -56.9730    3.8210  -26.2490 N.am    124 LYS   -0.4700
   1931 CA        -58.3990    3.6980  -25.9610 C.3     124 LYS    0.3100
   1932 C         -59.1750    4.5760  -26.9230 C.2     124 LYS    0.0700
   1933 O         -60.1640    4.1540  -27.5380 O.2     124 LYS    0.0900
   1934 CB        -58.7130    4.1100  -24.5100 C.3     124 LYS   -0.1800
   1935 CG        -58.7420    2.9560  -23.4890 C.3     124 LYS    0.0900
   1936 CD        -59.0040    3.4540  -22.0560 C.3     124 LYS    0.0900
   1937 CE        -59.1520    2.3010  -21.0540 C.3     124 LYS   -0.1800
   1938 NZ        -59.3780    2.7650  -19.6470 N.4     124 LYS    0.0900
   1939 HN        -56.4090    4.1750  -25.5080 H       124 LYS    0.0900
   1940 HA        -58.6820    2.6690  -26.1240 H       124 LYS   -0.1800
   1941 HB1       -59.7070    4.6050  -24.4990 H       124 LYS    0.0900
   1942 HB2       -57.9430    4.8410  -24.1840 H       124 LYS    0.0900
   1943 HG1       -57.7640    2.4290  -23.5140 H       124 LYS    0.2100
   1944 HG2       -59.5430    2.2420  -23.7750 H       124 LYS    0.0500
   1945 HD1       -59.9360    4.0580  -22.0500 H       124 LYS    0.0500
   1946 HD2       -58.1570    4.0990  -21.7390 H       124 LYS   -0.3000
   1947 HE1       -58.2250    1.6890  -21.0560 H       124 LYS    0.3300
   1948 HE2       -60.0240    1.6740  -21.3400 H       124 LYS    0.3300
   1949 HZ1       -60.2490    3.3320  -19.6050 H       124 LYS    0.3300
   1950 HZ2       -58.5710    3.3460  -19.3410 H       124 LYS    0.5100
   1951 HZ3       -59.4700    1.9410  -19.0210 H       124 LYS   -0.5100
   1952 N         -58.7030    5.8110  -27.0590 N.am    125 VAL   -0.4700
   1953 CA        -59.3290    6.7560  -27.9620 C.3     125 VAL    0.3100
   1954 C         -59.2980    6.1880  -29.3660 C.2     125 VAL    0.0700
   1955 O         -60.2510    6.3310  -30.1140 O.2     125 VAL    0.0900
   1956 CB        -58.6080    8.1010  -27.9610 C.3     125 VAL   -0.0900
   1957 CG1       -57.4230    8.0640  -28.9160 C.3     125 VAL    0.0900
   1958 CG2       -59.5690    9.2090  -28.3500 C.3     125 VAL   -0.2700
   1959 HN        -57.9080    6.1390  -26.5550 H       125 VAL    0.0900
   1960 HA        -60.3530    6.8850  -27.6440 H       125 VAL    0.0900
   1961 HB        -58.2480    8.3270  -26.9340 H       125 VAL    0.0900
   1962 HG11      -57.7810    8.0270  -29.9660 H       125 VAL   -0.2700
   1963 HG12      -56.8070    7.1620  -28.7190 H       125 VAL    0.0900
   1964 HG13      -56.8030    8.9770  -28.7840 H       125 VAL    0.0900
   1965 HG21      -60.4130    9.2550  -27.6280 H       125 VAL    0.0900
   1966 HG22      -59.9810    9.0150  -29.3640 H       125 VAL    0.5100
   1967 HG23      -59.0420   10.1880  -28.3420 H       125 VAL   -0.5100
   1968 N         -58.1960    5.5300  -29.7200 N.am    126 ILE   -0.4700
   1969 CA        -58.0290    5.0020  -31.0650 C.3     126 ILE    0.3100
   1970 C         -59.0190    3.8920  -31.3910 C.2     126 ILE    0.0700
   1971 O         -59.6130    3.8730  -32.4730 O.2     126 ILE    0.0900
   1972 CB        -56.5920    4.5330  -31.3020 C.3     126 ILE   -0.0900
   1973 CG1       -55.7440    5.7470  -31.6630 C.3     126 ILE    0.0900
   1974 CG2       -56.5490    3.4860  -32.4070 C.3     126 ILE   -0.2700
   1975 CD        -56.5280    6.8050  -32.4290 C.3     126 ILE    0.0900
   1976 HN        -57.4430    5.3690  -29.0860 H       126 ILE    0.0900
   1977 HA        -58.2850    5.7860  -31.7630 H       126 ILE    0.0900
   1978 HB        -56.1870    4.0970  -30.3650 H       126 ILE   -0.1800
   1979 HG11      -54.8890    5.4130  -32.2870 H       126 ILE    0.0900
   1980 HG12      -55.3510    6.1990  -30.7280 H       126 ILE    0.0900
   1981 HG21      -57.1050    3.8470  -33.2980 H       126 ILE   -0.2700
   1982 HG22      -57.0190    2.5440  -32.0530 H       126 ILE    0.0900
   1983 HG23      -55.4950    3.2900  -32.7010 H       126 ILE    0.0900
   1984 HD1       -57.2680    7.2920  -31.7590 H       126 ILE    0.0900
   1985 HD2       -57.0720    6.3340  -33.2750 H       126 ILE    0.5100
   1986 HD3       -55.8340    7.5820  -32.8170 H       126 ILE   -0.5100
   1987 N         -59.2030    2.9690  -30.4520 N.am    127 ILE   -0.4700
   1988 CA        -60.2230    1.9570  -30.6320 C.3     127 ILE    0.3100
   1989 C         -61.5860    2.6340  -30.7560 C.2     127 ILE    0.0700
   1990 O         -62.4080    2.2820  -31.6130 O.2     127 ILE    0.0900
   1991 CB        -60.2650    0.9760  -29.4660 C.3     127 ILE   -0.0900
   1992 CG1       -58.8560    0.5160  -29.0820 C.3     127 ILE    0.0900
   1993 CG2       -61.1450   -0.1980  -29.8330 C.3     127 ILE   -0.2700
   1994 CD        -58.8330   -0.6460  -28.0980 C.3     127 ILE    0.0900
   1995 HN        -58.6680    2.9310  -29.6110 H       127 ILE    0.0900
   1996 HA        -60.0060    1.4320  -31.5500 H       127 ILE    0.0900
   1997 HB        -60.6740    1.4830  -28.5660 H       127 ILE   -0.1800
   1998 HG11      -58.3180    1.3740  -28.6260 H       127 ILE    0.0900
   1999 HG12      -58.3230    0.2070  -30.0050 H       127 ILE    0.0900
   2000 HG21      -60.5370   -0.9940  -30.3150 H       127 ILE   -0.2700
   2001 HG22      -61.9320    0.1280  -30.5450 H       127 ILE    0.0900
   2002 HG23      -61.6160   -0.6170  -28.9180 H       127 ILE    0.0900
   2003 HD1       -59.1880   -1.5740  -28.5950 H       127 ILE    0.0900
   2004 HD2       -59.5020   -0.4270  -27.2380 H       127 ILE    0.5100
   2005 HD3       -57.7980   -0.8120  -27.7330 H       127 ILE   -0.5100
   2006 N         -61.8180    3.6240  -29.8970 N.am    128 CYS   -0.4700
   2007 CA        -63.0640    4.3770  -29.9350 C.3     128 CYS    0.3100
   2008 C         -63.3390    5.0050  -31.3070 C.2     128 CYS    0.0700
   2009 O         -64.4540    4.9130  -31.8130 O.2     128 CYS    0.0900
   2010 CB        -63.0870    5.4360  -28.8310 C.3     128 CYS   -0.1100
   2011 SG        -63.6410    4.7910  -27.2440 S.3     128 CYS    0.0900
   2012 HN        -61.1600    3.8910  -29.1970 H       128 CYS    0.0900
   2013 HA        -63.8800    3.6820  -29.8060 H       128 CYS   -0.2300
   2014 HB1       -63.7640    6.2570  -29.1490 H       128 CYS    0.1600
   2015 HB2       -62.0630    5.8500  -28.7220 H       128 CYS    0.5100
   2016 HG1       -62.5560    4.0600  -27.0320 H       128 CYS   -0.5100
   2017 N         -62.3220    5.6300  -31.9010 N.am    129 THR   -0.4700
   2018 CA        -62.3870    6.2030  -33.2450 C.3     129 THR    0.3100
   2019 C         -62.6510    5.1320  -34.2990 C.2     129 THR    0.0700
   2020 O         -63.4080    5.3480  -35.2510 O.2     129 THR    0.0900
   2021 CB        -61.0800    6.9450  -33.6010 C.3     129 THR    0.1400
   2022 CG2       -60.9100    7.0460  -35.1130 C.3     129 THR    0.0900
   2023 OG1       -61.1110    8.2640  -33.0480 O.3     129 THR   -0.6600
   2024 HN        -61.4460    5.7380  -31.4390 H       129 THR    0.4300
   2025 HA        -63.2230    6.8860  -33.2750 H       129 THR   -0.2700
   2026 HB        -60.2090    6.3970  -33.1840 H       129 THR    0.0900
   2027 HG1       -61.0360    8.1530  -32.0970 H       129 THR    0.0900
   2028 HG21      -61.8410    7.4380  -35.5760 H       129 THR    0.0900
   2029 HG22      -60.7000    6.0410  -35.5380 H       129 THR    0.5100
   2030 HG23      -60.0750    7.7370  -35.3550 H       129 THR   -0.5100
   2031 N         -62.0160    3.9750  -34.1290 N.am    130 VAL   -0.4700
   2032 CA        -62.3090    2.8220  -34.9670 C.3     130 VAL    0.3100
   2033 C         -63.8060    2.4760  -34.9390 C.2     130 VAL    0.0700
   2034 O         -64.3540    2.0730  -35.9590 O.2     130 VAL    0.0900
   2035 CB        -61.4770    1.5960  -34.5490 C.3     130 VAL   -0.0900
   2036 CG1       -61.7650    0.4180  -35.4570 C.3     130 VAL    0.0900
   2037 CG2       -60.0010    1.9330  -34.5790 C.3     130 VAL   -0.2700
   2038 HN        -61.3180    3.8470  -33.4280 H       130 VAL    0.0900
   2039 HA        -62.0880    3.0910  -35.9890 H       130 VAL    0.0900
   2040 HB        -61.7260    1.3220  -33.5010 H       130 VAL    0.0900
   2041 HG11      -61.8640    0.7610  -36.5090 H       130 VAL   -0.2700
   2042 HG12      -62.7150   -0.0710  -35.1530 H       130 VAL    0.0900
   2043 HG13      -60.9330   -0.3170  -35.4010 H       130 VAL    0.0900
   2044 HG21      -59.8600    3.0340  -34.5370 H       130 VAL    0.0900
   2045 HG22      -59.5450    1.5530  -35.5190 H       130 VAL    0.5100
   2046 HG23      -59.4900    1.4770  -33.7050 H       130 VAL   -0.5100
   2047 N         -64.4550    2.6510  -33.7790 N.am    131 TRP   -0.4700
   2048 CA        -65.8990    2.3860  -33.6040 C.3     131 TRP    0.3100
   2049 C         -66.8600    3.5730  -33.7880 C.2     131 TRP    0.0700
   2050 O         -68.0820    3.4190  -33.7130 O.2     131 TRP    0.0900
   2051 CB        -66.1580    1.7720  -32.2350 C.3     131 TRP   -0.1800
   2052 CG        -65.5860    0.4140  -32.0820 C.ar    131 TRP    0.0900
   2053 CD1       -64.2660    0.0830  -32.0650 C.ar    131 TRP    0.0900
   2054 CD2       -66.3120   -0.8060  -31.9150 C.ar    131 TRP   -0.0300
   2055 CE2       -65.3610   -1.8420  -31.8060 C.ar    131 TRP   -0.1500
   2056 CE3       -67.6670   -1.1280  -31.8450 C.ar    131 TRP    0.2200
   2057 NE1       -64.1210   -1.2690  -31.8990 N.ar    131 TRP   -0.5100
   2058 CZ2       -65.7290   -3.1740  -31.6340 C.ar    131 TRP    0.3700
   2059 CZ3       -68.0280   -2.4490  -31.6730 C.ar    131 TRP    0.2400
   2060 CH2       -67.0660   -3.4560  -31.5690 C.ar    131 TRP    0.1100
   2061 HN        -63.9800    2.9760  -32.9650 H       131 TRP   -0.2500
   2062 HA        -66.2140    1.7100  -34.3850 H       131 TRP    0.1700
   2063 HB1       -67.2550    1.7110  -32.0720 H       131 TRP   -0.2000
   2064 HB2       -65.7100    2.4280  -31.4580 H       131 TRP    0.1400
   2065 HD1       -63.4510    0.7840  -32.1660 H       131 TRP   -0.2700
   2066 HE1       -63.2710   -1.7470  -31.8550 H       131 TRP    0.1600
   2067 HE3       -68.4330   -0.3710  -31.9230 H       131 TRP   -0.1400
   2068 HZ2       -65.0010   -3.9680  -31.5540 H       131 TRP    0.1400
   2069 HZ3       -69.0740   -2.7090  -31.6170 H       131 TRP    0.5100
   2070 HH2       -67.3840   -4.4790  -31.4320 H       131 TRP   -0.5100
   2071 N         -66.3140    4.7670  -33.9820 N.am    132 ALA   -0.4700
   2072 CA        -67.0840    5.8780  -34.5120 C.3     132 ALA    0.3100
   2073 C         -67.1110    5.7670  -36.0310 C.2     132 ALA    0.0700
   2074 O         -68.1070    6.1050  -36.6690 O.2     132 ALA    0.0900
   2075 CB        -66.4680    7.1910  -34.0920 C.3     132 ALA   -0.2700
   2076 HN        -65.3570    4.9530  -33.7730 H       132 ALA    0.0900
   2077 HA        -68.0930    5.7970  -34.1360 H       132 ALA    0.0900
   2078 HB1       -65.4280    7.2640  -34.4730 H       132 ALA    0.0900
   2079 HB2       -66.4450    7.2600  -32.9830 H       132 ALA    0.5100
   2080 HB3       -67.0580    8.0360  -34.5070 H       132 ALA   -0.5100
   2081 N         -66.0020    5.2860  -36.6020 N.am    133 ILE   -0.4700
   2082 CA        -65.8890    5.0370  -38.0450 C.3     133 ILE    0.3100
   2083 C         -66.6490    3.7950  -38.4880 C.2     133 ILE    0.0700
   2084 O         -67.3960    3.8220  -39.4710 O.2     133 ILE    0.0900
   2085 CB        -64.4350    4.8510  -38.4760 C.3     133 ILE   -0.0900
   2086 CG1       -63.6610    6.1640  -38.3250 C.3     133 ILE    0.0900
   2087 CG2       -64.3850    4.3580  -39.9150 C.3     133 ILE   -0.2700
   2088 CD        -62.1570    5.9910  -38.2360 C.3     133 ILE    0.0900
   2089 HN        -65.1910    5.0730  -36.0650 H       133 ILE    0.0900
   2090 HA        -66.3220    5.8810  -38.5590 H       133 ILE    0.0900
   2091 HB        -63.9410    4.1090  -37.8120 H       133 ILE   -0.1800
   2092 HG11      -64.0110    6.6740  -37.4030 H       133 ILE    0.0900
   2093 HG12      -63.8890    6.8090  -39.2000 H       133 ILE    0.0900
   2094 HG21      -65.1540    4.8800  -40.5240 H       133 ILE   -0.2700
   2095 HG22      -64.5860    3.2670  -39.9490 H       133 ILE    0.0900
   2096 HG23      -63.3860    4.5670  -40.3530 H       133 ILE    0.0900
   2097 HD1       -61.7740    5.4970  -39.1560 H       133 ILE    0.0900
   2098 HD2       -61.9000    5.3570  -37.3610 H       133 ILE    0.5100
   2099 HD3       -61.6670    6.9830  -38.1360 H       133 ILE   -0.5100
   2100 N         -66.4410    2.6950  -37.7680 N.am    134 SER   -0.4700
   2101 CA        -67.1960    1.4660  -37.9930 C.3     134 SER    0.3100
   2102 C         -68.6870    1.7520  -37.9550 C.2     134 SER    0.0700
   2103 O         -69.4180    1.3260  -38.8430 O.2     134 SER    0.0900
   2104 CB        -66.8770    0.4340  -36.9120 C.3     134 SER    0.0500
   2105 OG        -65.5230    0.0170  -36.9770 O.3     134 SER    0.0900
   2106 HN        -65.7590    2.6610  -37.0430 H       134 SER    0.0900
   2107 HA        -66.9300    1.0830  -38.9670 H       134 SER   -0.6600
   2108 HB1       -67.5280   -0.4560  -37.0470 H       134 SER    0.4300
   2109 HB2       -67.0610    0.8790  -35.9100 H       134 SER    0.5100
   2110 HG1       -64.9960    0.8080  -36.8470 H       134 SER   -0.5100
   2111 N         -69.1190    2.4790  -36.9150 N.am    135 ALA   -0.4700
   2112 CA        -70.5310    2.8110  -36.6900 C.3     135 ALA    0.3100
   2113 C         -71.0940    3.7510  -37.7500 C.2     135 ALA    0.0700
   2114 O         -72.2050    3.5520  -38.2530 O.2     135 ALA    0.0900
   2115 CB        -70.7300    3.4040  -35.3040 C.3     135 ALA   -0.2700
   2116 HN        -68.4850    2.8350  -36.2340 H       135 ALA    0.0900
   2117 HA        -71.1070    1.9040  -36.7970 H       135 ALA    0.0900
   2118 HB1       -70.1290    4.3310  -35.1950 H       135 ALA    0.0900
   2119 HB2       -70.4040    2.6770  -34.5310 H       135 ALA    0.5100
   2120 HB3       -71.8010    3.6570  -35.1520 H       135 ALA   -0.5100
   2121 N         -70.3290    4.7880  -38.0830 N.am    136 LEU   -0.4700
   2122 CA        -70.7470    5.7280  -39.1110 C.3     136 LEU    0.3100
   2123 C         -70.9520    5.0150  -40.4380 C.2     136 LEU    0.0700
   2124 O         -72.0380    5.0400  -41.0180 O.2     136 LEU    0.0900
   2125 CB        -69.6780    6.7930  -39.2930 C.3     136 LEU   -0.1800
   2126 CG        -70.1870    8.0640  -39.9500 C.3     136 LEU    0.0900
   2127 CD1       -70.9150    8.9020  -38.9050 C.3     136 LEU    0.0900
   2128 CD2       -69.0390    8.8420  -40.5700 C.3     136 LEU   -0.0900
   2129 HN        -69.4490    4.9640  -37.6490 H       136 LEU    0.0900
   2130 HA        -71.6800    6.1770  -38.8010 H       136 LEU   -0.2700
   2131 HB1       -68.8650    6.3720  -39.9230 H       136 LEU    0.0900
   2132 HB2       -69.2630    7.0510  -38.2970 H       136 LEU    0.0900
   2133 HG        -70.8820    7.8070  -40.7770 H       136 LEU    0.0900
   2134 HD11      -70.2240    9.1650  -38.0760 H       136 LEU   -0.2700
   2135 HD12      -71.7680    8.3260  -38.4860 H       136 LEU    0.0900
   2136 HD13      -71.2890    9.8420  -39.3670 H       136 LEU    0.0900
   2137 HD21      -68.5310    8.2240  -41.3420 H       136 LEU    0.0900
   2138 HD22      -68.2970    9.1110  -39.7870 H       136 LEU    0.5100
   2139 HD23      -69.4240    9.7660  -41.0530 H       136 LEU   -0.5100
   2140 N         -69.8840    4.3570  -40.8910 N.am    137 VAL   -0.4700
   2141 CA        -69.8250    3.6990  -42.1970 C.3     137 VAL    0.3100
   2142 C         -70.7480    2.4920  -42.3680 C.2     137 VAL    0.0700
   2143 O         -71.4120    2.3600  -43.3940 O.2     137 VAL    0.0900
   2144 CB        -68.3930    3.2740  -42.5170 C.3     137 VAL   -0.0900
   2145 CG1       -68.3740    2.2700  -43.6550 C.3     137 VAL    0.0900
   2146 CG2       -67.5640    4.4890  -42.8480 C.3     137 VAL   -0.2700
   2147 HN        -69.0550    4.2830  -40.3430 H       137 VAL    0.0900
   2148 HA        -70.1850    4.3960  -42.9390 H       137 VAL    0.0900
   2149 HB        -67.9360    2.8150  -41.6150 H       137 VAL    0.0900
   2150 HG11      -68.9790    2.6490  -44.5070 H       137 VAL   -0.2700
   2151 HG12      -68.8060    1.3050  -43.3150 H       137 VAL    0.0900
   2152 HG13      -67.3310    2.1120  -44.0020 H       137 VAL    0.0900
   2153 HG21      -67.5510    5.1880  -41.9860 H       137 VAL    0.0900
   2154 HG22      -68.0010    5.0150  -43.7250 H       137 VAL    0.5100
   2155 HG23      -66.5210    4.1840  -43.0760 H       137 VAL   -0.5100
   2156 N         -70.7830    1.5990  -41.3820 N.am    138 SER   -0.4700
   2157 CA        -71.7110    0.4810  -41.4340 C.3     138 SER    0.3100
   2158 C         -73.1560    0.9270  -41.2510 C.2     138 SER    0.0700
   2159 O         -74.0010    0.6010  -42.0840 O.2     138 SER    0.0900
   2160 CB        -71.3680   -0.5580  -40.3750 C.3     138 SER    0.0500
   2161 OG        -72.4380   -1.4810  -40.2180 O.3     138 SER    0.0900
   2162 HN        -70.1900    1.6540  -40.5830 H       138 SER    0.0900
   2163 HA        -71.6510    0.0450  -42.4200 H       138 SER   -0.6600
   2164 HB1       -71.1850   -0.0550  -39.4020 H       138 SER    0.4300
   2165 HB2       -70.4580   -1.1170  -40.6790 H       138 SER    0.5100
   2166 HG1       -72.2270   -2.0000  -39.4380 H       138 SER   -0.5100
   2167 N         -73.4320    1.6790  -40.1750 N.am    139 PHE   -0.4700
   2168 CA        -74.8130    1.9880  -39.7710 C.3     139 PHE    0.3100
   2169 C         -75.5340    3.1150  -40.5130 C.2     139 PHE    0.0700
   2170 O         -76.7610    3.0770  -40.6150 O.2     139 PHE    0.0900
   2171 CB        -74.9480    2.1780  -38.2430 C.3     139 PHE   -0.1800
   2172 CG        -75.4640    0.9520  -37.5130 C.ar    139 PHE    0.0900
   2173 CD1       -74.5960    0.1040  -36.8340 C.ar    139 PHE    0.0900
   2174 CD2       -76.8200    0.6420  -37.5100 C.ar    139 PHE    0.0000
   2175 CE1       -75.0670   -1.0280  -36.1670 C.ar    139 PHE   -0.1150
   2176 CE2       -77.2970   -0.4930  -36.8420 C.ar    139 PHE    0.1150
   2177 CZ        -76.4170   -1.3250  -36.1740 C.ar    139 PHE   -0.1150
   2178 HN        -72.7130    2.0620  -39.6010 H       139 PHE    0.1150
   2179 HA        -75.4400    1.1710  -40.0970 H       139 PHE   -0.1150
   2180 HB1       -75.6600    3.0050  -38.0390 H       139 PHE    0.1150
   2181 HB2       -73.9510    2.4180  -37.8160 H       139 PHE   -0.1150
   2182 HD1       -73.5390    0.3260  -36.8230 H       139 PHE    0.1150
   2183 HD2       -77.5140    1.2840  -38.0300 H       139 PHE   -0.1150
   2184 HE1       -74.3750   -1.6720  -35.6450 H       139 PHE    0.1150
   2185 HE2       -78.3540   -0.7170  -36.8480 H       139 PHE    0.5100
   2186 HZ        -76.7820   -2.2020  -35.6600 H       139 PHE   -0.5100
   2187 N         -74.8150    4.1160  -41.0220 N.am    140 LEU   -0.4700
   2188 CA        -75.4860    5.1410  -41.8330 C.3     140 LEU    0.3100
   2189 C         -76.0340    4.6480  -43.1740 C.2     140 LEU    0.0700
   2190 O         -77.2260    4.7840  -43.4450 O.2     140 LEU    0.0900
   2191 CB        -74.5820    6.3560  -42.0810 C.3     140 LEU   -0.1800
   2192 CG        -75.1570    7.6390  -41.4660 C.3     140 LEU    0.0900
   2193 CD1       -76.4480    8.0610  -42.1100 C.3     140 LEU    0.0900
   2194 CD2       -75.4130    7.3290  -40.0260 C.3     140 LEU   -0.0900
   2195 HN        -73.8330    4.2120  -40.8820 H       140 LEU    0.0900
   2196 HA        -76.3780    5.4450  -41.3060 H       140 LEU   -0.2700
   2197 HB1       -74.4660    6.5020  -43.1750 H       140 LEU    0.0900
   2198 HB2       -73.5830    6.1590  -41.6370 H       140 LEU    0.0900
   2199 HG        -74.4140    8.4560  -41.5830 H       140 LEU    0.0900
   2200 HD11      -77.2110    7.2630  -41.9940 H       140 LEU   -0.2700
   2201 HD12      -76.2880    8.2420  -43.1950 H       140 LEU    0.0900
   2202 HD13      -76.8260    8.9870  -41.6270 H       140 LEU    0.0900
   2203 HD21      -74.5860    6.7100  -39.6150 H       140 LEU    0.0900
   2204 HD22      -76.3640    6.7620  -39.9240 H       140 LEU    0.5100
   2205 HD23      -75.4750    8.2710  -39.4410 H       140 LEU   -0.5100
   2206 N         -75.1640    4.0780  -44.0210 N.am    141 PRO   -0.2900
   2207 CA        -75.5580    3.6590  -45.3670 C.3     141 PRO    0.0000
   2208 C         -76.5950    2.5410  -45.4190 C.2     141 PRO    0.0900
   2209 O         -77.2090    2.3560  -46.4680 O.2     141 PRO    0.0900
   2210 CB        -74.2380    3.1820  -45.9690 C.3     141 PRO    0.0200
   2211 CG        -73.2170    3.9750  -45.2710 C.3     141 PRO    0.0900
   2212 CD        -73.7030    4.0520  -43.8600 C.3     141 PRO   -0.1800
   2213 HA        -76.0290    4.4730  -45.8940 H       141 PRO    0.0900
   2214 HB1       -74.2100    3.3730  -47.0640 H       141 PRO    0.0900
   2215 HB2       -74.0890    2.0960  -45.7900 H       141 PRO   -0.1800
   2216 HG1       -72.2250    3.4770  -45.3210 H       141 PRO    0.0900
   2217 HG2       -73.1310    4.9900  -45.7150 H       141 PRO    0.0900
   2218 HD1       -73.3980    3.1600  -43.2720 H       141 PRO    0.5100
   2219 HD2       -73.3560    4.9770  -43.3540 H       141 PRO   -0.5100
   2220 N         -76.7850    1.7890  -44.3390 N.am    142 ILE   -0.4700
   2221 CA        -77.8600    0.8030  -44.3230 C.3     142 ILE    0.3100
   2222 C         -79.2180    1.4240  -44.0070 C.2     142 ILE    0.0700
   2223 O         -80.2260    1.0810  -44.6280 O.2     142 ILE    0.0900
   2224 CB        -77.5850   -0.3330  -43.3580 C.3     142 ILE   -0.0900
   2225 CG1       -76.6340   -1.3240  -44.0090 C.3     142 ILE    0.0900
   2226 CG2       -78.8820   -1.0400  -43.0130 C.3     142 ILE   -0.2700
   2227 CD        -76.6210   -2.6580  -43.3240 C.3     142 ILE    0.0900
   2228 HN        -76.2210    1.8610  -43.5190 H       142 ILE    0.0900
   2229 HA        -77.9630    0.4180  -45.3260 H       142 ILE    0.0900
   2230 HB        -77.1220    0.0690  -42.4320 H       142 ILE   -0.1800
   2231 HG11      -75.6070   -0.9010  -43.9860 H       142 ILE    0.0900
   2232 HG12      -76.9390   -1.4690  -45.0680 H       142 ILE    0.0900
   2233 HG21      -79.3490   -1.4520  -43.9320 H       142 ILE   -0.2700
   2234 HG22      -79.5890   -0.3240  -42.5450 H       142 ILE    0.0900
   2235 HG23      -78.6800   -1.8780  -42.3110 H       142 ILE    0.0900
   2236 HD1       -77.6370   -3.1090  -43.3460 H       142 ILE    0.0900
   2237 HD2       -76.3110   -2.5360  -42.2640 H       142 ILE    0.5100
   2238 HD3       -75.9170   -3.3430  -43.8420 H       142 ILE   -0.5100
   2239 N         -79.2410    2.3420  -43.0450 N.am    143 MET   -0.4700
   2240 CA        -80.4670    3.0470  -42.6830 C.3     143 MET    0.3100
   2241 C         -80.8560    4.0770  -43.7320 C.2     143 MET    0.0700
   2242 O         -81.9720    4.5980  -43.7290 O.2     143 MET    0.0900
   2243 CB        -80.3180    3.7280  -41.3240 C.3     143 MET   -0.1800
   2244 CG        -80.4910    2.7830  -40.1500 C.3     143 MET    0.0900
   2245 SD        -79.2920    1.4290  -40.1490 S.3     143 MET    0.0900
   2246 CE        -80.0560    0.3090  -38.9700 C.3     143 MET   -0.1400
   2247 HN        -78.4250    2.5900  -42.5300 H       143 MET    0.0900
   2248 HA        -81.2710    2.3260  -42.6550 H       143 MET    0.0900
   2249 HB1       -81.0800    4.5320  -41.2460 H       143 MET   -0.0900
   2250 HB2       -79.3070    4.1840  -41.2660 H       143 MET   -0.2200
   2251 HG1       -81.5180    2.3630  -40.1860 H       143 MET    0.0900
   2252 HG2       -80.3860    3.3660  -39.2120 H       143 MET    0.0900
   2253 HE1       -81.1270    0.1350  -39.2140 H       143 MET    0.0900
   2254 HE2       -80.0030    0.7350  -37.9450 H       143 MET    0.5100
   2255 HE3       -79.5380   -0.6730  -38.9810 H       143 MET   -0.5100
   2256 N         -79.9180    4.3680  -44.6280 N.am    144 MET   -0.4700
   2257 CA        -80.1500    5.2910  -45.7270 C.3     144 MET    0.3100
   2258 C         -80.8010    4.5350  -46.8610 C.2     144 MET    0.0700
   2259 O         -81.2120    5.1150  -47.8670 O.2     144 MET    0.0900
   2260 CB        -78.8150    5.8610  -46.2150 C.3     144 MET   -0.1800
   2261 CG        -78.8120    7.3540  -46.4110 C.3     144 MET    0.0900
   2262 SD        -79.2660    8.1520  -44.8690 S.3     144 MET    0.0900
   2263 CE        -79.1800    9.8740  -45.3540 C.3     144 MET   -0.1400
   2264 HN        -79.0090    3.9630  -44.5860 H       144 MET    0.0900
   2265 HA        -80.7920    6.0830  -45.3730 H       144 MET    0.0900
   2266 HB1       -78.5650    5.3810  -47.1850 H       144 MET   -0.0900
   2267 HB2       -78.0320    5.6040  -45.4720 H       144 MET   -0.2200
   2268 HG1       -79.5350    7.6230  -47.2100 H       144 MET    0.0900
   2269 HG2       -77.8010    7.6830  -46.7310 H       144 MET    0.0900
   2270 HE1       -79.8860   10.0970  -46.1830 H       144 MET    0.0900
   2271 HE2       -78.1540   10.1250  -45.7000 H       144 MET    0.5100
   2272 HE3       -79.4420   10.5280  -44.4950 H       144 MET   -0.5100
   2273 N         -80.8730    3.2170  -46.7050 N.am    145 HSE   -0.4700
   2274 CA        -81.2420    2.3520  -47.8020 C.3     145 HSE    0.3100
   2275 C         -80.4420    2.7740  -49.0320 C.2     145 HSE    0.0700
   2276 O         -80.9330    2.7410  -50.1410 O.2     145 HSE    0.0900
   2277 CB        -82.7510    2.3900  -48.0640 C.3     145 HSE   -0.0800
   2278 CG        -83.5700    1.7640  -46.9740 C.ar    145 HSE    0.0900
   2279 CD2       -84.0600    2.2770  -45.8220 C.ar    145 HSE    0.0900
   2280 ND1       -83.9680    0.4440  -47.0130 N.ar    145 HSE   -0.7000
   2281 CE1       -84.6700    0.1720  -45.9260 C.ar    145 HSE    0.2200
   2282 NE2       -84.7410    1.2650  -45.1880 N.ar    145 HSE    0.2500
   2283 HN        -80.6780    2.7710  -45.8340 H       145 HSE    0.1300
   2284 HA        -80.9350    1.3480  -47.5500 H       145 HSE   -0.3600
   2285 HB1       -82.9610    1.8500  -49.0110 H       145 HSE    0.3200
   2286 HB2       -83.0670    3.4500  -48.1710 H       145 HSE   -0.0500
   2287 HD2       -83.9690    3.2780  -45.4210 H       145 HSE    0.0900
   2288 HE1       -85.1250   -0.7820  -45.6610 H       145 HSE    0.5100
   2289 HE2       -85.2090    1.3570  -44.3100 H       145 HSE   -0.5100
   2290 N         -79.1920    3.1910  -48.8240 N.am    146 TRP   -0.4700
   2291 CA        -78.2880    3.4300  -49.9360 C.3     146 TRP    0.3100
   2292 C         -78.0250    2.0960  -50.6030 C.2     146 TRP    0.0700
   2293 O         -77.3870    2.0230  -51.6460 O.2     146 TRP    0.0900
   2294 CB        -76.9640    4.0390  -49.4660 C.3     146 TRP   -0.1800
   2295 CG        -76.9240    5.5460  -49.4740 C.ar    146 TRP    0.0900
   2296 CD1       -77.9550    6.4020  -49.1950 C.ar    146 TRP    0.0900
   2297 CD2       -75.7950    6.3740  -49.7940 C.ar    146 TRP   -0.0300
   2298 CE2       -76.2140    7.7180  -49.6790 C.ar    146 TRP   -0.1500
   2299 CE3       -74.4700    6.1090  -50.1670 C.ar    146 TRP    0.2200
   2300 NE1       -77.5340    7.7070  -49.3090 N.ar    146 TRP   -0.5100
   2301 CZ2       -75.3560    8.7920  -49.9210 C.ar    146 TRP    0.3700
   2302 CZ3       -73.6180    7.1800  -50.4060 C.ar    146 TRP    0.2400
   2303 CH2       -74.0630    8.5030  -50.2810 C.ar    146 TRP    0.1100
   2304 HN        -78.8270    3.3540  -47.9100 H       146 TRP   -0.2500
   2305 HA        -78.7810    4.1010  -50.6240 H       146 TRP    0.1700
   2306 HB1       -76.1530    3.6720  -50.1300 H       146 TRP   -0.2000
   2307 HB2       -76.7700    3.6970  -48.4280 H       146 TRP    0.1400
   2308 HD1       -78.9540    6.0980  -48.9240 H       146 TRP   -0.2700
   2309 HE1       -78.0860    8.4970  -49.1540 H       146 TRP    0.1600
   2310 HE3       -74.1020    5.0990  -50.2710 H       146 TRP   -0.1400
   2311 HZ2       -75.6790    9.8200  -49.8340 H       146 TRP    0.1400
   2312 HZ3       -72.5950    6.9900  -50.6940 H       146 TRP    0.5100
   2313 HH2       -73.3750    9.3130  -50.4700 H       146 TRP   -0.5100
   2314 N         -78.4990    1.0330  -49.9570 N.am    147 TRP   -0.4700
   2315 CA        -78.3250   -0.3180  -50.4580 C.3     147 TRP    0.3100
   2316 C         -79.5240   -0.8480  -51.2090 C.2     147 TRP    0.0700
   2317 O         -79.5070   -1.9750  -51.6670 O.2     147 TRP    0.0900
   2318 CB        -77.9760   -1.2800  -49.3270 C.3     147 TRP   -0.1800
   2319 CG        -79.0760   -1.5360  -48.3520 C.ar    147 TRP    0.0900
   2320 CD1       -79.5330   -0.6830  -47.3910 C.ar    147 TRP    0.0900
   2321 CD2       -79.8360   -2.7400  -48.2120 C.ar    147 TRP   -0.0300
   2322 CE2       -80.7470   -2.5410  -47.1530 C.ar    147 TRP   -0.1500
   2323 CE3       -79.8380   -3.9660  -48.8790 C.ar    147 TRP    0.2200
   2324 NE1       -80.5440   -1.2750  -46.6730 N.ar    147 TRP   -0.5100
   2325 CZ2       -81.6500   -3.5210  -46.7460 C.ar    147 TRP    0.3700
   2326 CZ3       -80.7370   -4.9420  -48.4750 C.ar    147 TRP    0.2400
   2327 CH2       -81.6320   -4.7130  -47.4190 C.ar    147 TRP    0.1100
   2328 HN        -78.9970    1.1180  -49.0970 H       147 TRP   -0.2500
   2329 HA        -77.5330   -0.3020  -51.1930 H       147 TRP    0.1700
   2330 HB1       -77.1140   -0.8620  -48.7670 H       147 TRP   -0.2000
   2331 HB2       -77.6840   -2.2530  -49.7740 H       147 TRP    0.1400
   2332 HD1       -79.1540    0.3140  -47.2180 H       147 TRP   -0.2700
   2333 HE1       -81.0380   -0.8600  -45.9400 H       147 TRP    0.1600
   2334 HE3       -79.1610   -4.1680  -49.6960 H       147 TRP   -0.1400
   2335 HZ2       -82.3450   -3.3650  -45.9340 H       147 TRP    0.1400
   2336 HZ3       -80.7490   -5.8960  -48.9830 H       147 TRP    0.5100
   2337 HH2       -82.3200   -5.4940  -47.1300 H       147 TRP   -0.5100
   2338 N         -80.5690   -0.0470  -51.3450 N.am    148 ARG   -0.4700
   2339 CA        -81.7200   -0.4890  -52.1210 C.3     148 ARG    0.3100
   2340 C         -81.4160   -0.4930  -53.6210 C.2     148 ARG    0.0700
   2341 O         -80.9840    0.5120  -54.1910 O.2     148 ARG    0.0900
   2342 CB        -82.9820    0.3390  -51.8070 C.3     148 ARG   -0.1800
   2343 CG        -82.8170    1.8560  -51.8910 C.3     148 ARG    0.0900
   2344 CD        -83.0400    2.4350  -53.2880 C.3     148 ARG    0.0900
   2345 NE        -82.2650    3.6620  -53.4640 N.pl3   148 ARG   -0.1800
   2346 CZ        -82.4790    4.7840  -52.7830 C.cat   148 ARG    0.0900
   2347 NH1       -83.4510    4.8410  -51.8820 N.pl3   148 ARG    0.0900
   2348 NH2       -81.7170    5.8500  -53.0080 N.pl3   148 ARG    0.2000
   2349 HN        -80.6160    0.8610  -50.9370 H       148 ARG    0.0900
   2350 HA        -81.8920   -1.5290  -51.8880 H       148 ARG    0.0900
   2351 HB1       -83.3120    0.0860  -50.7780 H       148 ARG   -0.7000
   2352 HB2       -83.7750    0.0400  -52.5240 H       148 ARG    0.4400
   2353 HG1       -81.7870    2.1140  -51.5660 H       148 ARG    0.6400
   2354 HG2       -83.5440    2.3260  -51.1960 H       148 ARG   -0.8000
   2355 HD1       -84.1140    2.6830  -53.4290 H       148 ARG    0.4600
   2356 HD2       -82.7120    1.7060  -54.0590 H       148 ARG    0.4600
   2357 HE        -81.5280    3.6560  -54.1390 H       148 ARG   -0.8000
   2358 HH11      -84.0270    4.0390  -51.7130 H       148 ARG    0.4600
   2359 HH12      -83.6110    5.6850  -51.3710 H       148 ARG    0.4600
   2360 HH21      -80.9850    5.8070  -53.6890 H       148 ARG    0.5100
   2361 HH22      -81.8760    6.6950  -52.4970 H       148 ARG   -0.5100
   2362 N         -81.6200   -1.6450  -54.2520 N.am    149 ASP   -0.4700
   2363 CA        -81.5250   -1.7550  -55.6980 C.3     149 ASP    0.3100
   2364 C         -82.9470   -1.7310  -56.2290 C.2     149 ASP    0.0700
   2365 O         -83.8050   -2.4590  -55.7360 O.2     149 ASP    0.0900
   2366 CB        -80.8070   -3.0500  -56.1090 C.3     149 ASP   -0.2800
   2367 CG        -80.3660   -3.0490  -57.5740 C.2     149 ASP    0.0900
   2368 OD1       -79.9310   -1.9890  -58.0890 O.co2   149 ASP    0.0900
   2369 OD2       -80.4430   -4.1260  -58.2040 O.co2   149 ASP    0.6200
   2370 HN        -81.8470   -2.4840  -53.7640 H       149 ASP   -0.7600
   2371 HA        -80.9800   -0.8960  -56.0610 H       149 ASP   -0.7600
   2372 HB1       -81.4940   -3.9080  -55.9490 H       149 ASP    0.5100
   2373 HB2       -79.9070   -3.1810  -55.4710 H       149 ASP   -0.5100
   2374 N         -83.2060   -0.8790  -57.2180 N.am    150 GLU   -0.4700
   2375 CA        -84.5690   -0.6610  -57.6960 C.3     150 GLU    0.3100
   2376 C         -85.2640   -1.9300  -58.2000 C.2     150 GLU    0.0700
   2377 O         -86.4860   -2.0650  -58.0850 O.2     150 GLU    0.0900
   2378 CB        -84.6020    0.4340  -58.7740 C.3     150 GLU   -0.1800
   2379 CG        -84.4810    1.8620  -58.2360 C.3     150 GLU    0.0900
   2380 CD        -85.6800    2.2970  -57.3980 C.2     150 GLU    0.0900
   2381 OE1       -86.2840    3.3400  -57.7270 O.co2   150 GLU   -0.2800
   2382 OE2       -86.0110    1.6110  -56.4030 O.co2   150 GLU    0.0900
   2383 HN        -82.4890   -0.3580  -57.6740 H       150 GLU    0.0900
   2384 HA        -85.1760   -0.3720  -56.8510 H       150 GLU    0.6200
   2385 HB1       -85.5620    0.3500  -59.3270 H       150 GLU   -0.7600
   2386 HB2       -83.7640    0.2540  -59.4790 H       150 GLU   -0.7600
   2387 HG1       -84.3820    2.5620  -59.0950 H       150 GLU    0.5100
   2388 HG2       -83.5700    1.9310  -57.6050 H       150 GLU   -0.5100
   2389 N         -84.4810   -2.8680  -58.7370 N.am    151 ASP   -0.4700
   2390 CA        -85.0350   -4.0700  -59.3570 C.3     151 ASP    0.3100
   2391 C         -86.0280   -4.8120  -58.4680 C.2     151 ASP    0.0700
   2392 O         -85.8430   -4.9140  -57.2580 O.2     151 ASP    0.0900
   2393 CB        -83.9220   -5.0160  -59.8220 C.3     151 ASP   -0.2800
   2394 CG        -83.4190   -4.6790  -61.2120 C.2     151 ASP    0.0900
   2395 OD1       -83.0850   -5.6180  -61.9650 O.co2   151 ASP    0.0900
   2396 OD2       -83.3640   -3.4770  -61.5540 O.co2   151 ASP    0.6200
   2397 HN        -83.4880   -2.7920  -58.7380 H       151 ASP   -0.7600
   2398 HA        -85.6370   -3.7600  -60.2000 H       151 ASP   -0.7600
   2399 HB1       -84.3120   -6.0560  -59.8300 H       151 ASP    0.5100
   2400 HB2       -83.0710   -4.9500  -59.1120 H       151 ASP   -0.5100
   2401 N         -87.0820   -5.3520  -59.0890 N.am    152 PRO   -0.2900
   2402 CA        -88.2290   -5.9490  -58.4030 C.3     152 PRO    0.0000
   2403 C         -87.8410   -7.2170  -57.6650 C.2     152 PRO    0.0900
   2404 O         -88.4000   -7.5220  -56.6090 O.2     152 PRO    0.0900
   2405 CB        -89.1740   -6.2840  -59.5550 C.3     152 PRO    0.0200
   2406 CG        -88.2550   -6.5350  -60.7110 C.3     152 PRO    0.0900
   2407 CD        -87.1330   -5.5680  -60.5430 C.3     152 PRO   -0.1800
   2408 HA        -88.6300   -5.2660  -57.6720 H       152 PRO    0.0900
   2409 HB1       -89.8600   -5.4380  -59.7670 H       152 PRO    0.0900
   2410 HB2       -89.7790   -7.1870  -59.3240 H       152 PRO   -0.1800
   2411 HG1       -87.8780   -7.5800  -60.6930 H       152 PRO    0.0900
   2412 HG2       -88.7810   -6.3600  -61.6740 H       152 PRO    0.0900
   2413 HD1       -86.1710   -5.9950  -60.8990 H       152 PRO    0.5100
   2414 HD2       -87.3380   -4.6100  -61.0650 H       152 PRO   -0.5100
   2415 N         -86.8900   -7.9590  -58.2160 N.am    153 GLN   -0.4700
   2416 CA        -86.4180   -9.1480  -57.5460 C.3     153 GLN    0.3100
   2417 C         -86.0450   -8.7690  -56.1130 C.2     153 GLN    0.0700
   2418 O         -86.5670   -9.3460  -55.1540 O.2     153 GLN    0.0900
   2419 CB        -85.2320   -9.7440  -58.3140 C.3     153 GLN   -0.1800
   2420 CG        -85.6440  -10.4300  -59.6170 C.3     153 GLN    0.0900
   2421 CD        -84.8720   -9.9480  -60.8410 C.2     153 GLN    0.0900
   2422 NE2       -83.8100  -10.6710  -61.1870 N.am    153 GLN   -0.1800
   2423 OE1       -85.2400   -8.9590  -61.4790 O.2     153 GLN    0.0900
   2424 HN        -86.4700   -7.7380  -59.0940 H       153 GLN    0.0900
   2425 HA        -87.2310   -9.8560  -57.4990 H       153 GLN    0.5500
   2426 HB1       -84.7250  -10.4890  -57.6650 H       153 GLN   -0.5500
   2427 HB2       -84.5160   -8.9290  -58.5520 H       153 GLN   -0.6200
   2428 HG1       -86.7240  -10.2390  -59.7920 H       153 GLN    0.3200
   2429 HG2       -85.4780  -11.5220  -59.5120 H       153 GLN    0.3000
   2430 HE21      -83.2630  -10.4050  -61.9800 H       153 GLN    0.5100
   2431 HE22      -83.5600  -11.4780  -60.6540 H       153 GLN   -0.5100
   2432 N         -85.1800   -7.7580  -55.9880 N.am    154 ALA   -0.4700
   2433 CA        -84.7290   -7.2460  -54.6960 C.3     154 ALA    0.3100
   2434 C         -85.7810   -6.3520  -54.0360 C.2     154 ALA    0.0700
   2435 O         -85.8420   -6.2510  -52.8100 O.2     154 ALA    0.0900
   2436 CB        -83.4070   -6.4920  -54.8560 C.3     154 ALA   -0.2700
   2437 HN        -84.7980   -7.3010  -56.7870 H       154 ALA    0.0900
   2438 HA        -84.6060   -8.0830  -54.0270 H       154 ALA    0.0900
   2439 HB1       -83.5750   -5.5400  -55.4040 H       154 ALA    0.0900
   2440 HB2       -82.6860   -7.1110  -55.4310 H       154 ALA    0.5100
   2441 HB3       -82.9840   -6.2560  -53.8560 H       154 ALA   -0.5100
   2442 N         -86.6010   -5.7010  -54.8560 N.am    155 LEU   -0.4700
   2443 CA        -87.6440   -4.8110  -54.3690 C.3     155 LEU    0.3100
   2444 C         -88.5720   -5.5670  -53.4340 C.2     155 LEU    0.0700
   2445 O         -88.9300   -5.0880  -52.3510 O.2     155 LEU    0.0900
   2446 CB        -88.4440   -4.2880  -55.5550 C.3     155 LEU   -0.1800
   2447 CG        -89.2100   -2.9820  -55.4110 C.3     155 LEU    0.0900
   2448 CD1       -88.2510   -1.7940  -55.4500 C.3     155 LEU    0.0900
   2449 CD2       -90.2330   -2.8960  -56.5330 C.3     155 LEU   -0.0900
   2450 HN        -86.5370   -5.7950  -55.8460 H       155 LEU    0.0900
   2451 HA        -87.1760   -3.9970  -53.8360 H       155 LEU   -0.2700
   2452 HB1       -89.1820   -5.0710  -55.8210 H       155 LEU    0.0900
   2453 HB2       -87.7330   -4.1570  -56.3960 H       155 LEU    0.0900
   2454 HG        -89.7590   -2.9810  -54.4450 H       155 LEU    0.0900
   2455 HD11      -87.9750   -1.5590  -56.5000 H       155 LEU   -0.2700
   2456 HD12      -87.3250   -2.0380  -54.8870 H       155 LEU    0.0900
   2457 HD13      -88.7360   -0.9010  -55.0020 H       155 LEU    0.0900
   2458 HD21      -90.9390   -3.7520  -56.4720 H       155 LEU    0.0900
   2459 HD22      -89.7190   -2.9290  -57.5170 H       155 LEU    0.5100
   2460 HD23      -90.8130   -1.9520  -56.4450 H       155 LEU   -0.5100
   2461 N         -88.9520   -6.7650  -53.8710 N.am    156 LYS   -0.4700
   2462 CA        -89.8190   -7.6490  -53.1090 C.3     156 LYS    0.3100
   2463 C         -89.1710   -8.1080  -51.8080 C.2     156 LYS    0.0700
   2464 O         -89.8580   -8.3220  -50.8130 O.2     156 LYS    0.0900
   2465 CB        -90.1980   -8.8660  -53.9570 C.3     156 LYS   -0.1800
   2466 CG        -91.0460   -9.8950  -53.2290 C.3     156 LYS    0.0900
   2467 CD        -91.4230  -11.0440  -54.1550 C.3     156 LYS    0.0900
   2468 CE        -92.3930  -12.0090  -53.4900 C.3     156 LYS   -0.1800
   2469 NZ        -92.9040  -13.0310  -54.4460 N.4     156 LYS    0.0900
   2470 HN        -88.6550   -7.1140  -54.7550 H       156 LYS    0.0900
   2471 HA        -90.7010   -7.0970  -52.8240 H       156 LYS   -0.1800
   2472 HB1       -89.2640   -9.3590  -54.2990 H       156 LYS    0.0900
   2473 HB2       -90.7630   -8.5110  -54.8450 H       156 LYS    0.0900
   2474 HG1       -91.9720   -9.4080  -52.8550 H       156 LYS    0.2100
   2475 HG2       -90.4750  -10.2930  -52.3650 H       156 LYS    0.0500
   2476 HD1       -90.5020  -11.5960  -54.4420 H       156 LYS    0.0500
   2477 HD2       -91.8950  -10.6310  -55.0730 H       156 LYS   -0.3000
   2478 HE1       -93.2680  -11.4490  -53.0960 H       156 LYS    0.3300
   2479 HE2       -91.8810  -12.5470  -52.6640 H       156 LYS    0.3300
   2480 HZ1       -92.1060  -13.5810  -54.8250 H       156 LYS    0.3300
   2481 HZ2       -93.4000  -12.5570  -55.2270 H       156 LYS    0.5100
   2482 HZ3       -93.5620  -13.6690  -53.9540 H       156 LYS   -0.5100
   2483 N         -87.8470   -8.2650  -51.8190 N.am    157 CYS   -0.4700
   2484 CA        -87.1080   -8.6450  -50.6150 C.3     157 CYS    0.3100
   2485 C         -86.9260   -7.4670  -49.6470 C.2     157 CYS    0.0700
   2486 O         -86.7080   -7.6710  -48.4520 O.2     157 CYS    0.0900
   2487 CB        -85.7610   -9.2860  -50.9810 C.3     157 CYS   -0.1000
   2488 SG        -84.7130   -9.7490  -49.5780 S.3     157 CYS    0.0900
   2489 HN        -87.3030   -8.1310  -52.6430 H       157 CYS    0.0900
   2490 HA        -87.7150   -9.3430  -50.0570 H       157 CYS   -0.0800
   2491 HB1       -85.2040   -8.5660  -51.6160 H       157 CYS    0.5100
   2492 HB2       -85.9710  -10.1960  -51.5810 H       157 CYS   -0.5100
   2493 N         -87.0220   -6.2370  -50.1580 N.am    158 TYR   -0.4700
   2494 CA        -87.0030   -5.0380  -49.3140 C.3     158 TYR    0.3100
   2495 C         -88.3680   -4.7890  -48.6790 C.2     158 TYR    0.0700
   2496 O         -88.4610   -4.3480  -47.5340 O.2     158 TYR    0.0900
   2497 CB        -86.5740   -3.7940  -50.1050 C.3     158 TYR   -0.1800
   2498 CG        -85.2030   -3.8920  -50.7260 C.ar    158 TYR    0.0900
   2499 CD1       -84.3290   -4.9110  -50.3700 C.ar    158 TYR    0.0900
   2500 CD2       -84.7800   -2.9670  -51.6680 C.ar    158 TYR    0.0000
   2501 CE1       -83.0770   -5.0090  -50.9350 C.ar    158 TYR   -0.1150
   2502 CE2       -83.5290   -3.0600  -52.2440 C.ar    158 TYR    0.1150
   2503 CZ        -82.6810   -4.0800  -51.8730 C.ar    158 TYR   -0.1150
   2504 OH        -81.4350   -4.1730  -52.4420 O.3     158 TYR    0.1150
   2505 HN        -87.1100   -6.0790  -51.1380 H       158 TYR    0.1100
   2506 HA        -86.3130   -5.2170  -48.5030 H       158 TYR   -0.5400
   2507 HB1       -86.5610   -2.9160  -49.4240 H       158 TYR    0.4300
   2508 HB2       -87.2950   -3.6230  -50.9340 H       158 TYR   -0.1150
   2509 HD1       -84.6360   -5.6400  -49.6350 H       158 TYR    0.1150
   2510 HD2       -85.4390   -2.1620  -51.9550 H       158 TYR   -0.1150
   2511 HE1       -82.4110   -5.8090  -50.6470 H       158 TYR    0.1150
   2512 HE2       -83.2170   -2.3360  -52.9810 H       158 TYR    0.5100
   2513 HH        -80.8460   -4.5760  -51.8000 H       158 TYR   -0.5100
   2514 N         -89.4280   -5.0460  -49.4420 N.am    159 GLN   -0.4700
   2515 CA        -90.7880   -4.8570  -48.9440 C.3     159 GLN    0.3100
   2516 C         -91.3200   -6.0230  -48.1070 C.2     159 GLN    0.0700
   2517 O         -92.0480   -5.8170  -47.1360 O.2     159 GLN    0.0900
   2518 CB        -91.7370   -4.5230  -50.0920 C.3     159 GLN   -0.1800
   2519 CG        -91.5240   -3.1150  -50.6260 C.3     159 GLN    0.0900
   2520 CD        -92.1980   -2.8950  -51.9590 C.2     159 GLN    0.0900
   2521 NE2       -92.2840   -1.6330  -52.3740 N.am    159 GLN   -0.1800
   2522 OE1       -92.6370   -3.8410  -52.6110 O.2     159 GLN    0.0900
   2523 HN        -89.3430   -5.3770  -50.3800 H       159 GLN    0.0900
   2524 HA        -90.7720   -4.0520  -48.2240 H       159 GLN    0.5500
   2525 HB1       -92.7840   -4.6160  -49.7320 H       159 GLN   -0.5500
   2526 HB2       -91.5740   -5.2480  -50.9160 H       159 GLN   -0.6200
   2527 HG1       -90.4350   -2.9350  -50.7470 H       159 GLN    0.3200
   2528 HG2       -91.9360   -2.3850  -49.8970 H       159 GLN    0.3000
   2529 HE21      -92.7190   -1.4230  -53.2500 H       159 GLN    0.5100
   2530 HE22      -91.9120   -0.8940  -51.8110 H       159 GLN   -0.5100
   2531 N         -90.9630   -7.2490  -48.4870 N.am    160 ASP   -0.4700
   2532 CA        -91.3070   -8.4260  -47.7010 C.3     160 ASP    0.3100
   2533 C         -90.4320   -8.5050  -46.4440 C.2     160 ASP    0.0700
   2534 O         -89.2050   -8.6060  -46.5410 O.2     160 ASP    0.0900
   2535 CB        -91.1730   -9.6940  -48.5520 C.3     160 ASP   -0.2800
   2536 CG        -91.2040  -10.9630  -47.7240 C.2     160 ASP    0.0900
   2537 OD1       -91.9900  -11.0340  -46.7530 O.co2   160 ASP    0.0900
   2538 OD2       -90.4410  -11.9000  -48.0470 O.co2   160 ASP    0.6200
   2539 HN        -90.4450   -7.4150  -49.3240 H       160 ASP   -0.7600
   2540 HA        -92.3230   -8.3120  -47.3530 H       160 ASP   -0.7600
   2541 HB1       -90.2090   -9.6560  -49.1030 H       160 ASP    0.5100
   2542 HB2       -92.0100   -9.7280  -49.2820 H       160 ASP   -0.5100
   2543 N         -91.0630   -8.4480  -45.2560 N.am    161 PRO   -0.2900
   2544 CA        -90.3370   -8.4760  -43.9790 C.3     161 PRO    0.0000
   2545 C         -89.5380   -9.7620  -43.7920 C.2     161 PRO    0.0900
   2546 O         -88.5800   -9.7850  -43.0160 O.2     161 PRO    0.0900
   2547 CB        -91.4540   -8.4030  -42.9330 C.3     161 PRO    0.0200
   2548 CG        -92.6180   -7.7860  -43.6460 C.3     161 PRO    0.0900
   2549 CD        -92.5170   -8.2770  -45.0630 C.3     161 PRO   -0.1800
   2550 HA        -89.6240   -7.6690  -43.9340 H       161 PRO    0.0900
   2551 HB1       -91.1450   -7.7760  -42.0700 H       161 PRO    0.0900
   2552 HB2       -91.7130   -9.4180  -42.5630 H       161 PRO   -0.1800
   2553 HG1       -93.5760   -8.1090  -43.1870 H       161 PRO    0.0900
   2554 HG2       -92.5580   -6.6780  -43.6100 H       161 PRO    0.0900
   2555 HD1       -93.0380   -9.2470  -45.1980 H       161 PRO    0.5100
   2556 HD2       -92.9120   -7.5290  -45.7830 H       161 PRO   -0.5100
   2557 N         -89.9300  -10.8170  -44.5010 N.am    162 GLY   -0.4700
   2558 CA        -89.3290  -12.1270  -44.3430 C.3     162 GLY    0.3100
   2559 C         -88.0210  -12.3430  -45.0820 C.2     162 GLY   -0.0200
   2560 O         -87.3890  -13.3940  -44.9390 O.2     162 GLY    0.0900
   2561 HN        -90.6600  -10.7530  -45.1770 H       162 GLY    0.0900
   2562 HA1       -90.0450  -12.8530  -44.7000 H       162 GLY    0.5100
   2563 HA2       -89.1500  -12.2700  -43.2870 H       162 GLY   -0.5100
   2564 N         -87.6010  -11.3680  -45.8820 N.am    163 CYS   -0.4700
   2565 CA        -86.3100  -11.4760  -46.5370 C.3     163 CYS    0.3100
   2566 C         -85.3360  -10.4550  -45.9810 C.2     163 CYS    0.0700
   2567 O         -85.4460   -9.2580  -46.2460 O.2     163 CYS    0.0900
   2568 CB        -86.4500  -11.2930  -48.0480 C.3     163 CYS   -0.1000
   2569 SG        -84.9430  -11.6740  -48.9710 S.3     163 CYS    0.0900
   2570 HN        -88.1340  -10.5450  -46.0620 H       163 CYS    0.0900
   2571 HA        -85.9040  -12.4520  -46.3150 H       163 CYS   -0.0800
   2572 HB1       -86.7370  -10.2390  -48.2460 H       163 CYS    0.5100
   2573 HB2       -87.2680  -11.9530  -48.4050 H       163 CYS   -0.5100
   2574 N         -84.3810  -10.9290  -45.1860 N.am    164 CYS   -0.4700
   2575 CA        -83.2680  -10.0870  -44.7960 C.3     164 CYS    0.3100
   2576 C         -82.0890  -10.4230  -45.6810 C.2     164 CYS    0.0700
   2577 O         -80.9960   -9.8830  -45.5160 O.2     164 CYS    0.0900
   2578 CB        -82.9110  -10.2380  -43.3200 C.3     164 CYS   -0.1000
   2579 SG        -82.1620   -8.7300  -42.6320 S.3     164 CYS    0.0900
   2580 HN        -84.3860  -11.8610  -44.8290 H       164 CYS    0.0900
   2581 HA        -83.5450   -9.0650  -45.0040 H       164 CYS   -0.0800
   2582 HB1       -82.2000  -11.0850  -43.2110 H       164 CYS    0.5100
   2583 HB2       -83.8350  -10.4800  -42.7540 H       164 CYS   -0.5100
   2584 N         -82.3190  -11.3230  -46.6340 N.am    165 ASP   -0.4700
   2585 CA        -81.2970  -11.6730  -47.5960 C.3     165 ASP    0.3100
   2586 C         -80.7560  -10.3520  -48.1210 C.2     165 ASP    0.0700
   2587 O         -81.5120   -9.4560  -48.5050 O.2     165 ASP    0.0900
   2588 CB        -81.9180  -12.4890  -48.7280 C.3     165 ASP   -0.2800
   2589 CG        -80.9290  -13.4090  -49.4030 C.2     165 ASP    0.0900
   2590 OD1       -79.7140  -13.1070  -49.3840 O.co2   165 ASP    0.0900
   2591 OD2       -81.3750  -14.4360  -49.9590 O.co2   165 ASP    0.6200
   2592 HN        -83.1940  -11.7920  -46.7270 H       165 ASP   -0.7600
   2593 HA        -80.5340  -12.2460  -47.0900 H       165 ASP   -0.7600
   2594 HB1       -82.3280  -11.7930  -49.4900 H       165 ASP    0.5100
   2595 HB2       -82.7450  -13.1050  -48.3140 H       165 ASP   -0.5100
   2596 N         -79.4410  -10.2070  -48.1050 N.am    166 PHE   -0.4700
   2597 CA        -78.8560   -8.9100  -48.3760 C.3     166 PHE    0.3100
   2598 C         -78.6130   -8.7760  -49.8600 C.2     166 PHE    0.0700
   2599 O         -77.7730   -9.4640  -50.4390 O.2     166 PHE    0.0900
   2600 CB        -77.5350   -8.7620  -47.6200 C.3     166 PHE   -0.1800
   2601 CG        -77.0390   -7.3520  -47.5250 C.ar    166 PHE    0.0900
   2602 CD1       -77.7010   -6.4280  -46.7320 C.ar    166 PHE    0.0900
   2603 CD2       -75.8950   -6.9550  -48.2040 C.ar    166 PHE    0.0000
   2604 CE1       -77.2430   -5.1330  -46.6300 C.ar    166 PHE   -0.1150
   2605 CE2       -75.4290   -5.6600  -48.1040 C.ar    166 PHE    0.1150
   2606 CZ        -76.1070   -4.7450  -47.3180 C.ar    166 PHE   -0.1150
   2607 HN        -78.8120  -10.9570  -47.9120 H       166 PHE    0.1150
   2608 HA        -79.5580   -8.1510  -48.0620 H       166 PHE   -0.1150
   2609 HB1       -76.7500   -9.3510  -48.1400 H       166 PHE    0.1150
   2610 HB2       -77.6660   -9.1330  -46.5820 H       166 PHE   -0.1150
   2611 HD1       -78.5850   -6.7270  -46.1880 H       166 PHE    0.1150
   2612 HD2       -75.3630   -7.6680  -48.8160 H       166 PHE   -0.1150
   2613 HE1       -77.7720   -4.4200  -46.0130 H       166 PHE    0.1150
   2614 HE2       -74.5390   -5.3620  -48.6380 H       166 PHE    0.5100
   2615 HZ        -75.7480   -3.7290  -47.2410 H       166 PHE   -0.5100
   2616 N         -79.3580   -7.8750  -50.4760 N.am    167 VAL   -0.4700
   2617 CA        -79.1790   -7.5950  -51.8790 C.3     167 VAL    0.3100
   2618 C         -79.0270   -6.1000  -51.9840 C.2     167 VAL    0.0700
   2619 O         -79.7920   -5.3550  -51.3800 O.2     167 VAL    0.0900
   2620 CB        -80.3750   -8.0790  -52.7090 C.3     167 VAL   -0.0900
   2621 CG1       -81.6780   -7.6570  -52.0550 C.3     167 VAL    0.0900
   2622 CG2       -80.2820   -7.5590  -54.1310 C.3     167 VAL   -0.2700
   2623 HN        -80.0670   -7.3550  -50.0050 H       167 VAL    0.0900
   2624 HA        -78.2770   -8.0940  -52.2030 H       167 VAL    0.0900
   2625 HB        -80.3430   -9.1860  -52.7900 H       167 VAL    0.0900
   2626 HG11      -81.8970   -6.5950  -52.2910 H       167 VAL   -0.2700
   2627 HG12      -81.6000   -7.7680  -50.9530 H       167 VAL    0.0900
   2628 HG13      -82.5120   -8.2850  -52.4360 H       167 VAL    0.0900
   2629 HG21      -79.2740   -7.7680  -54.5490 H       167 VAL    0.0900
   2630 HG22      -80.4500   -6.4610  -54.1440 H       167 VAL    0.5100
   2631 HG23      -81.0410   -8.0620  -54.7680 H       167 VAL   -0.5100
   2632 N         -78.0220   -5.6540  -52.7270 N.am    168 THR   -0.4700
   2633 CA        -77.7190   -4.2360  -52.7690 C.3     168 THR    0.3100
   2634 C         -77.5550   -3.7030  -54.1830 C.2     168 THR    0.0700
   2635 O         -77.3790   -4.4630  -55.1320 O.2     168 THR    0.0900
   2636 CB        -76.4580   -3.9330  -51.9700 C.3     168 THR    0.1400
   2637 CG2       -76.7340   -4.0710  -50.4940 C.3     168 THR    0.0900
   2638 OG1       -75.4450   -4.8680  -52.3430 O.3     168 THR   -0.6600
   2639 HN        -77.4440   -6.2550  -53.2750 H       168 THR    0.4300
   2640 HA        -78.5630   -3.7010  -52.3560 H       168 THR   -0.2700
   2641 HB        -76.1040   -2.9030  -52.1920 H       168 THR    0.0900
   2642 HG1       -75.4160   -4.8590  -53.3020 H       168 THR    0.0900
   2643 HG21      -76.5330   -5.1130  -50.1640 H       168 THR    0.0900
   2644 HG22      -77.7980   -3.8310  -50.2840 H       168 THR    0.5100
   2645 HG23      -76.0750   -3.3850  -49.9210 H       168 THR   -0.5100
   2646 N         -77.6100   -2.3790  -54.3040 N.am    169 ASN   -0.4700
   2647 CA        -77.4450   -1.6940  -55.5740 C.3     169 ASN    0.3100
   2648 C         -76.0420   -1.8570  -56.1170 C.2     169 ASN    0.0700
   2649 O         -75.1430   -2.3110  -55.4180 O.2     169 ASN    0.0900
   2650 CB        -77.8170   -0.2110  -55.4650 C.3     169 ASN   -0.1800
   2651 CG        -77.3410    0.4140  -54.1750 C.2     169 ASN    0.0900
   2652 ND2       -78.2650    0.6010  -53.2440 N.am    169 ASN    0.0900
   2653 OD1       -76.1620    0.7280  -54.0200 O.2     169 ASN    0.5500
   2654 HN        -77.7660   -1.7900  -53.5150 H       169 ASN   -0.5500
   2655 HA        -78.0800   -2.1840  -56.2980 H       169 ASN   -0.6200
   2656 HB1       -78.9220   -0.1100  -55.5170 H       169 ASN    0.3200
   2657 HB2       -77.3600    0.3400  -56.3140 H       169 ASN    0.3000
   2658 HD21      -78.0140    1.0110  -52.3670 H       169 ASN    0.5100
   2659 HD22      -79.2120    0.3330  -53.4190 H       169 ASN   -0.5100
   2660 N         -75.8720   -1.5350  -57.3920 N.am    170 ARG   -0.4700
   2661 CA        -74.5750   -1.6410  -58.0290 C.3     170 ARG    0.3100
   2662 C         -73.4500   -1.0860  -57.1450 C.2     170 ARG    0.0700
   2663 O         -72.5840   -1.8390  -56.6980 O.2     170 ARG    0.0900
   2664 CB        -74.5950   -0.9540  -59.4090 C.3     170 ARG   -0.1800
   2665 CG        -74.6960    0.5820  -59.4110 C.3     170 ARG    0.0900
   2666 CD        -76.0960    1.1060  -59.0950 C.3     170 ARG    0.0900
   2667 NE        -76.1170    2.5710  -59.0920 N.pl3   170 ARG   -0.1800
   2668 CZ        -76.5450    3.3180  -60.1070 C.cat   170 ARG    0.0900
   2669 NH1       -76.5150    4.6440  -60.0160 N.pl3   170 ARG    0.0900
   2670 NH2       -77.0050    2.7410  -61.2090 N.pl3   170 ARG    0.2000
   2671 HN        -76.6210   -1.2110  -57.9640 H       170 ARG    0.0900
   2672 HA        -74.3370   -2.6890  -58.1350 H       170 ARG    0.0900
   2673 HB1       -75.4640   -1.3510  -59.9730 H       170 ARG   -0.7000
   2674 HB2       -73.6610   -1.2330  -59.9400 H       170 ARG    0.4400
   2675 HG1       -74.3980    0.9530  -60.4150 H       170 ARG    0.6400
   2676 HG2       -73.9890    0.9830  -58.6550 H       170 ARG   -0.8000
   2677 HD1       -76.4130    0.7580  -58.0890 H       170 ARG    0.4600
   2678 HD2       -76.8160    0.7540  -59.8650 H       170 ARG    0.4600
   2679 HE        -75.7860    3.0410  -58.2740 H       170 ARG   -0.8000
   2680 HH11      -76.1710    5.0800  -59.1850 H       170 ARG    0.4600
   2681 HH12      -76.8370    5.2040  -60.7800 H       170 ARG    0.4600
   2682 HH21      -77.0290    1.7430  -61.2780 H       170 ARG    0.5100
   2683 HH22      -77.3270    3.3020  -61.9710 H       170 ARG   -0.5100
   2684 N         -73.4930    0.2210  -56.8710 N.am    171 ALA   -0.4700
   2685 CA        -72.3890    0.9520  -56.2430 C.3     171 ALA    0.3100
   2686 C         -72.2700    0.8610  -54.7140 C.2     171 ALA    0.0700
   2687 O         -71.2350    1.2220  -54.1590 O.2     171 ALA    0.0900
   2688 CB        -72.3970    2.4160  -56.6890 C.3     171 ALA   -0.2700
   2689 HN        -74.2970    0.7690  -57.0860 H       171 ALA    0.0900
   2690 HA        -71.4640    0.4760  -56.5310 H       171 ALA    0.0900
   2691 HB1       -73.3540    2.8990  -56.3980 H       171 ALA    0.0900
   2692 HB2       -72.2900    2.4750  -57.7920 H       171 ALA    0.5100
   2693 HB3       -71.5620    2.9640  -56.2020 H       171 ALA   -0.5100
   2694 N         -73.3090    0.4090  -54.0180 N.am    172 TYR   -0.4700
   2695 CA        -73.1390    0.1150  -52.6010 C.3     172 TYR    0.3100
   2696 C         -72.3870   -1.2070  -52.4840 C.2     172 TYR    0.0700
   2697 O         -71.6490   -1.4490  -51.5300 O.2     172 TYR    0.0900
   2698 CB        -74.4770    0.0380  -51.8750 C.3     172 TYR   -0.1800
   2699 CG        -74.3310   -0.2170  -50.3940 C.ar    172 TYR    0.0900
   2700 CD1       -74.3260    0.8350  -49.4870 C.ar    172 TYR    0.0900
   2701 CD2       -74.1820   -1.5070  -49.9000 C.ar    172 TYR    0.0000
   2702 CE1       -74.1830    0.6040  -48.1260 C.ar    172 TYR   -0.1150
   2703 CE2       -74.0390   -1.7440  -48.5400 C.ar    172 TYR    0.1150
   2704 CZ        -74.0410   -0.6830  -47.6620 C.ar    172 TYR   -0.1150
   2705 OH        -73.9040   -0.9070  -46.3170 O.3     172 TYR    0.1150
   2706 HN        -74.2110    0.2550  -54.4140 H       172 TYR    0.1100
   2707 HA        -72.5310    0.8990  -52.1730 H       172 TYR   -0.5400
   2708 HB1       -75.0790   -0.7950  -52.2970 H       172 TYR    0.4300
   2709 HB2       -75.0190    1.0000  -51.9950 H       172 TYR   -0.1150
   2710 HD1       -74.4350    1.8470  -49.8460 H       172 TYR    0.1150
   2711 HD2       -74.1780   -2.3410  -50.5870 H       172 TYR   -0.1150
   2712 HE1       -74.1840    1.4340  -47.4330 H       172 TYR    0.1150
   2713 HE2       -73.9250   -2.7530  -48.1730 H       172 TYR    0.5100
   2714 HH        -73.9310   -0.0580  -45.8700 H       172 TYR   -0.5100
   2715 N         -72.5330   -2.0420  -53.5070 N.am    173 ALA   -0.4700
   2716 CA        -71.8560   -3.3280  -53.5590 C.3     173 ALA    0.3100
   2717 C         -70.4350   -3.1080  -54.0540 C.2     173 ALA    0.0700
   2718 O         -69.6910   -4.0520  -54.3000 O.2     173 ALA    0.0900
   2719 CB        -72.6040   -4.2900  -54.4730 C.3     173 ALA   -0.2700
   2720 HN        -73.1140   -1.8230  -54.2870 H       173 ALA    0.0900
   2721 HA        -71.8110   -3.7230  -52.5550 H       173 ALA    0.0900
   2722 HB1       -72.5020   -3.9680  -55.5320 H       173 ALA    0.0900
   2723 HB2       -73.6820   -4.3020  -54.2080 H       173 ALA    0.5100
   2724 HB3       -72.1820   -5.3130  -54.3710 H       173 ALA   -0.5100
   2725 N         -70.0820   -1.8400  -54.2340 N.am    174 ILE   -0.4700
   2726 CA        -68.7120   -1.4350  -54.5140 C.3     174 ILE    0.3100
   2727 C         -68.0840   -0.7260  -53.3080 C.2     174 ILE    0.0700
   2728 O         -67.0690   -1.1740  -52.7530 O.2     174 ILE    0.0900
   2729 CB        -68.6600   -0.4990  -55.7190 C.3     174 ILE   -0.0900
   2730 CG1       -69.1090   -1.2440  -56.9780 C.3     174 ILE    0.0900
   2731 CG2       -67.2610    0.0950  -55.8660 C.3     174 ILE   -0.2700
   2732 CD        -69.3050   -0.3460  -58.1740 C.3     174 ILE    0.0900
   2733 HN        -70.7480   -1.1000  -54.1840 H       174 ILE    0.0900
   2734 HA        -68.1330   -2.3260  -54.7070 H       174 ILE    0.0900
   2735 HB        -69.3970    0.3210  -55.5810 H       174 ILE   -0.1800
   2736 HG11      -70.0690   -1.7590  -56.7600 H       174 ILE    0.0900
   2737 HG12      -68.3420   -2.0060  -57.2300 H       174 ILE    0.0900
   2738 HG21      -66.4970   -0.7110  -55.8300 H       174 ILE   -0.2700
   2739 HG22      -67.0630    0.8080  -55.0360 H       174 ILE    0.0900
   2740 HG23      -67.1740    0.6220  -56.8400 H       174 ILE    0.0900
   2741 HD1       -68.3240    0.0290  -58.5350 H       174 ILE    0.0900
   2742 HD2       -69.9370    0.5240  -57.8950 H       174 ILE    0.5100
   2743 HD3       -69.7930   -0.9120  -58.9970 H       174 ILE   -0.5100
   2744 N         -68.6850    0.4060  -52.9310 N.am    175 ALA   -0.4700
   2745 CA        -68.2790    1.1790  -51.7600 C.3     175 ALA    0.3100
   2746 C         -68.1250    0.2980  -50.5310 C.2     175 ALA    0.0700
   2747 O         -67.1050    0.3450  -49.8300 O.2     175 ALA    0.0900
   2748 CB        -69.3060    2.2700  -51.4850 C.3     175 ALA   -0.2700
   2749 HN        -69.4520    0.7810  -53.4430 H       175 ALA    0.0900
   2750 HA        -67.3100    1.6120  -51.9590 H       175 ALA    0.0900
   2751 HB1       -70.3030    1.8170  -51.2940 H       175 ALA    0.0900
   2752 HB2       -69.3870    2.9440  -52.3650 H       175 ALA    0.5100
   2753 HB3       -69.0050    2.8560  -50.5910 H       175 ALA   -0.5100
   2754 N         -69.1450   -0.5220  -50.2860 N.am    176 SER   -0.4700
   2755 CA        -69.1640   -1.3610  -49.1110 C.3     176 SER    0.3100
   2756 C         -67.8200   -2.0520  -49.0240 C.2     176 SER    0.0700
   2757 O         -67.1010   -1.8860  -48.0410 O.2     176 SER    0.0900
   2758 CB        -70.2840   -2.4000  -49.2420 C.3     176 SER    0.0500
   2759 OG        -70.3340   -3.2900  -48.1370 O.3     176 SER    0.0900
   2760 HN        -69.9310   -0.5940  -50.8950 H       176 SER    0.0900
   2761 HA        -69.3290   -0.7330  -48.2480 H       176 SER   -0.6600
   2762 HB1       -70.1180   -3.0000  -50.1630 H       176 SER    0.4300
   2763 HB2       -71.2610   -1.8770  -49.3120 H       176 SER    0.5100
   2764 HG1       -70.7920   -2.8170  -47.4380 H       176 SER   -0.5100
   2765 N         -67.4540   -2.7570  -50.0990 N.am    177 SER   -0.4700
   2766 CA        -66.2930   -3.6520  -50.1210 C.3     177 SER    0.3100
   2767 C         -64.9500   -2.9410  -50.1250 C.2     177 SER    0.0700
   2768 O         -64.0400   -3.3120  -49.3810 O.2     177 SER    0.0900
   2769 CB        -66.3770   -4.5810  -51.3300 C.3     177 SER    0.0500
   2770 OG        -67.6570   -5.1820  -51.4000 O.3     177 SER    0.0900
   2771 HN        -67.9670   -2.7030  -50.9520 H       177 SER    0.0900
   2772 HA        -66.2890   -4.2230  -49.2040 H       177 SER   -0.6600
   2773 HB1       -65.6100   -5.3800  -51.2420 H       177 SER    0.4300
   2774 HB2       -66.2010   -4.0020  -52.2610 H       177 SER    0.5100
   2775 HG1       -67.9630   -5.0500  -52.3000 H       177 SER   -0.5100
   2776 N         -64.8190   -1.9250  -50.9760 N.am    178 ILE   -0.4700
   2777 CA        -63.6240   -1.0930  -50.9480 C.3     178 ILE    0.3100
   2778 C         -63.3490   -0.6310  -49.5310 C.2     178 ILE    0.0700
   2779 O         -62.3330   -0.9840  -48.9380 O.2     178 ILE    0.0900
   2780 CB        -63.7620    0.1400  -51.8320 C.3     178 ILE   -0.0900
   2781 CG1       -63.1930   -0.1460  -53.2220 C.3     178 ILE    0.0900
   2782 CG2       -63.0280    1.3150  -51.2090 C.3     178 ILE   -0.2700
   2783 CD        -63.1160    1.0750  -54.1180 C.3     178 ILE    0.0900
   2784 HN        -65.5130   -1.6930  -51.6530 H       178 ILE    0.0900
   2785 HA        -62.7970   -1.6990  -51.2880 H       178 ILE    0.0900
   2786 HB        -64.8380    0.3950  -51.9470 H       178 ILE   -0.1800
   2787 HG11      -63.8350   -0.9060  -53.7160 H       178 ILE    0.0900
   2788 HG12      -62.1690   -0.5620  -53.1050 H       178 ILE    0.0900
   2789 HG21      -62.0670    0.9730  -50.7680 H       178 ILE   -0.2700
   2790 HG22      -63.6480    1.7640  -50.4050 H       178 ILE    0.0900
   2791 HG23      -62.8110    2.0790  -51.9850 H       178 ILE    0.0900
   2792 HD1       -62.2200    1.6800  -53.8640 H       178 ILE    0.0900
   2793 HD2       -64.0200    1.7050  -53.9780 H       178 ILE    0.5100
   2794 HD3       -63.0410    0.7590  -55.1820 H       178 ILE   -0.5100
   2795 N         -64.2690    0.1560  -48.9810 N.am    179 ILE   -0.4700
   2796 CA        -64.0370    0.7510  -47.6730 C.3     179 ILE    0.3100
   2797 C         -63.8760   -0.2720  -46.5510 C.2     179 ILE    0.0700
   2798 O         -62.8140   -0.3640  -45.9430 O.2     179 ILE    0.0900
   2799 CB        -65.1390    1.7750  -47.3050 C.3     179 ILE   -0.0900
   2800 CG1       -64.8910    3.0950  -48.0540 C.3     179 ILE    0.0900
   2801 CG2       -65.1730    1.9970  -45.7920 C.3     179 ILE   -0.2700
   2802 CD        -66.1260    3.7640  -48.6220 C.3     179 ILE    0.0900
   2803 HN        -65.1360    0.3690  -49.4250 H       179 ILE    0.0900
   2804 HA        -63.0730    1.2370  -47.6980 H       179 ILE    0.0900
   2805 HB        -66.1260    1.3940  -47.6450 H       179 ILE   -0.1800
   2806 HG11      -64.1940    2.8880  -48.8930 H       179 ILE    0.0900
   2807 HG12      -64.4080    3.8050  -47.3500 H       179 ILE    0.0900
   2808 HG21      -64.1500    2.2110  -45.4140 H       179 ILE   -0.2700
   2809 HG22      -65.5550    1.0860  -45.2840 H       179 ILE    0.0900
   2810 HG23      -65.8280    2.8620  -45.5510 H       179 ILE    0.0900
   2811 HD1       -66.8400    4.0040  -47.8060 H       179 ILE    0.0900
   2812 HD2       -66.6280    3.0830  -49.3420 H       179 ILE    0.5100
   2813 HD3       -65.8430    4.7080  -49.1350 H       179 ILE   -0.5100
   2814 N         -64.9070   -1.0790  -46.3160 N.am    180 SER   -0.4700
   2815 CA        -64.9580   -1.8950  -45.1080 C.3     180 SER    0.3100
   2816 C         -64.1670   -3.2080  -45.2150 C.2     180 SER    0.0700
   2817 O         -64.0860   -3.9620  -44.2480 O.2     180 SER    0.0900
   2818 CB        -66.4170   -2.1560  -44.6920 C.3     180 SER    0.0500
   2819 OG        -67.1610   -0.9510  -44.5550 O.3     180 SER    0.0900
   2820 HN        -65.6780   -1.1630  -46.9430 H       180 SER    0.0900
   2821 HA        -64.4330   -1.3670  -44.3260 H       180 SER   -0.6600
   2822 HB1       -66.4300   -2.6880  -43.7180 H       180 SER    0.4300
   2823 HB2       -66.9110   -2.7850  -45.4640 H       180 SER    0.5100
   2824 HG1       -67.1370   -0.5250  -45.4150 H       180 SER   -0.5100
   2825 N         -63.5960   -3.4900  -46.3870 N.am    181 PHE   -0.4700
   2826 CA        -62.7200   -4.6610  -46.5370 C.3     181 PHE    0.3100
   2827 C         -61.3780   -4.4130  -47.2170 C.2     181 PHE    0.0700
   2828 O         -60.3180   -4.6900  -46.6490 O.2     181 PHE    0.0900
   2829 CB        -63.4200   -5.8330  -47.2260 C.3     181 PHE   -0.1800
   2830 CG        -62.6130   -7.1190  -47.2180 C.ar    181 PHE    0.0900
   2831 CD1       -62.9410   -8.1560  -46.3490 C.ar    181 PHE    0.0900
   2832 CD2       -61.5350   -7.2940  -48.0790 C.ar    181 PHE    0.0000
   2833 CE1       -62.2200   -9.3410  -46.3410 C.ar    181 PHE   -0.1150
   2834 CE2       -60.8070   -8.4760  -48.0720 C.ar    181 PHE    0.1150
   2835 CZ        -61.1510   -9.5010  -47.2010 C.ar    181 PHE   -0.1150
   2836 HN        -63.7350   -2.9290  -47.2000 H       181 PHE    0.1150
   2837 HA        -62.3990   -4.9540  -45.5500 H       181 PHE   -0.1150
   2838 HB1       -63.6110   -5.5710  -48.2900 H       181 PHE    0.1150
   2839 HB2       -64.3790   -6.0430  -46.7070 H       181 PHE   -0.1150
   2840 HD1       -63.7720   -8.0350  -45.6710 H       181 PHE    0.1150
   2841 HD2       -61.2620   -6.5020  -48.7600 H       181 PHE   -0.1150
   2842 HE1       -62.4940  -10.1360  -45.6650 H       181 PHE    0.1150
   2843 HE2       -59.9710   -8.5990  -48.7460 H       181 PHE    0.5100
   2844 HZ        -60.5850  -10.4210  -47.1970 H       181 PHE   -0.5100
   2845 N         -61.4210   -3.9450  -48.4600 N.am    182 TYR   -0.4700
   2846 CA        -60.2380   -4.0100  -49.3000 C.3     182 TYR    0.3100
   2847 C         -59.1340   -3.0640  -48.8690 C.2     182 TYR    0.0700
   2848 O         -58.0840   -3.5070  -48.4140 O.2     182 TYR    0.0900
   2849 CB        -60.5910   -3.8420  -50.7830 C.3     182 TYR   -0.1800
   2850 CG        -60.7280   -5.1780  -51.4610 C.ar    182 TYR    0.0900
   2851 CD1       -59.6090   -5.8360  -51.9620 C.ar    182 TYR    0.0900
   2852 CD2       -61.9630   -5.8040  -51.5630 C.ar    182 TYR    0.0000
   2853 CE1       -59.7180   -7.0710  -52.5670 C.ar    182 TYR   -0.1150
   2854 CE2       -62.0850   -7.0370  -52.1640 C.ar    182 TYR    0.1150
   2855 CZ        -60.9620   -7.6650  -52.6650 C.ar    182 TYR   -0.1150
   2856 OH        -61.0870   -8.8950  -53.2660 O.3     182 TYR    0.1150
   2857 HN        -62.2400   -3.5410  -48.8600 H       182 TYR    0.1100
   2858 HA        -59.7690   -4.9690  -49.1370 H       182 TYR   -0.5400
   2859 HB1       -59.7870   -3.2760  -51.3010 H       182 TYR    0.4300
   2860 HB2       -61.5590   -3.3070  -50.8820 H       182 TYR   -0.1150
   2861 HD1       -58.6370   -5.3720  -51.8750 H       182 TYR    0.1150
   2862 HD2       -62.8410   -5.3160  -51.1660 H       182 TYR   -0.1150
   2863 HE1       -58.8430   -7.5680  -52.9580 H       182 TYR    0.1150
   2864 HE2       -63.0530   -7.5090  -52.2430 H       182 TYR    0.5100
   2865 HH        -61.9780   -9.2160  -53.1040 H       182 TYR   -0.5100
   2866 N         -59.3440   -1.7620  -48.9770 N.am    183 ILE   -0.4700
   2867 CA        -58.2460   -0.8760  -48.6370 C.3     183 ILE    0.3100
   2868 C         -57.6540   -1.1500  -47.2380 C.2     183 ILE    0.0700
   2869 O         -56.4380   -1.2210  -47.1040 O.2     183 ILE    0.0900
   2870 CB        -58.5660    0.6140  -48.9090 C.3     183 ILE   -0.0900
   2871 CG1       -57.4640    1.2180  -49.7840 C.3     183 ILE    0.0900
   2872 CG2       -58.7340    1.3830  -47.6130 C.3     183 ILE   -0.2700
   2873 CD        -57.7800    2.6000  -50.3200 C.3     183 ILE    0.0900
   2874 HN        -60.2040   -1.3560  -49.2740 H       183 ILE    0.0900
   2875 HA        -57.3920   -1.1780  -49.2240 H       183 ILE    0.0900
   2876 HB        -59.5030    0.6850  -49.4990 H       183 ILE   -0.1800
   2877 HG11      -57.2910    0.5400  -50.6470 H       183 ILE    0.0900
   2878 HG12      -56.5320    1.2800  -49.1830 H       183 ILE    0.0900
   2879 HG21      -57.9790    1.0500  -46.8690 H       183 ILE   -0.2700
   2880 HG22      -59.7470    1.2010  -47.1950 H       183 ILE    0.0900
   2881 HG23      -58.5960    2.4700  -47.7970 H       183 ILE    0.0900
   2882 HD1       -57.7640    3.3430  -49.4940 H       183 ILE    0.0900
   2883 HD2       -58.7910    2.6050  -50.7810 H       183 ILE    0.5100
   2884 HD3       -57.0230    2.8950  -51.0770 H       183 ILE   -0.5100
   2885 N         -58.4910   -1.3580  -46.2020 N.am    184 PRO   -0.2900
   2886 CA        -57.8510   -1.6540  -44.9160 C.3     184 PRO    0.0000
   2887 C         -57.0800   -2.9690  -44.9360 C.2     184 PRO    0.0900
   2888 O         -56.0490   -3.0620  -44.2740 O.2     184 PRO    0.0900
   2889 CB        -59.0240   -1.7180  -43.9240 C.3     184 PRO    0.0200
   2890 CG        -60.2190   -1.9090  -44.7450 C.3     184 PRO    0.0900
   2891 CD        -59.9530   -1.2600  -46.0760 C.3     184 PRO   -0.1800
   2892 HA        -57.1110   -0.9040  -44.6860 H       184 PRO    0.0900
   2893 HB1       -59.0940   -0.7750  -43.3400 H       184 PRO    0.0900
   2894 HB2       -58.8940   -2.5670  -43.2180 H       184 PRO   -0.1800
   2895 HG1       -60.4230   -2.9920  -44.8800 H       184 PRO    0.0900
   2896 HG2       -61.0990   -1.4360  -44.2570 H       184 PRO    0.0900
   2897 HD1       -60.4460   -1.8090  -46.9050 H       184 PRO    0.5100
   2898 HD2       -60.2690   -0.1970  -46.0840 H       184 PRO   -0.5100
   2899 N         -57.5470   -3.9660  -45.6810 N.am    185 LEU   -0.4700
   2900 CA        -56.8210   -5.2260  -45.7690 C.3     185 LEU    0.3100
   2901 C         -55.4720   -5.0420  -46.4450 C.2     185 LEU    0.0700
   2902 O         -54.4440   -5.4210  -45.9000 O.2     185 LEU    0.0900
   2903 CB        -57.6140   -6.2810  -46.5350 C.3     185 LEU   -0.1800
   2904 CG        -56.6790   -7.3390  -47.1300 C.3     185 LEU    0.0900
   2905 CD1       -56.0600   -8.1660  -46.0180 C.3     185 LEU    0.0900
   2906 CD2       -57.3880   -8.2220  -48.1490 C.3     185 LEU   -0.0900
   2907 HN        -58.3950   -3.8990  -46.2010 H       185 LEU    0.0900
   2908 HA        -56.6270   -5.5660  -44.7620 H       185 LEU   -0.2700
   2909 HB1       -58.1820   -5.7900  -47.3530 H       185 LEU    0.0900
   2910 HB2       -58.3320   -6.7730  -45.8440 H       185 LEU    0.0900
   2911 HG        -55.8760   -6.8390  -47.7120 H       185 LEU    0.0900
   2912 HD11      -56.8310   -8.8140  -45.5490 H       185 LEU   -0.2700
   2913 HD12      -55.6380   -7.4960  -45.2380 H       185 LEU    0.0900
   2914 HD13      -55.2560   -8.8130  -46.4300 H       185 LEU    0.0900
   2915 HD21      -57.9310   -7.5930  -48.8880 H       185 LEU    0.0900
   2916 HD22      -58.1230   -8.8790  -47.6360 H       185 LEU    0.5100
   2917 HD23      -56.6460   -8.8460  -48.6920 H       185 LEU   -0.5100
   2918 N         -55.4860   -4.4720  -47.6480 N.am    186 LEU   -0.4700
   2919 CA        -54.2750   -4.3000  -48.4320 C.3     186 LEU    0.3100
   2920 C         -53.3170   -3.4150  -47.6600 C.2     186 LEU    0.0700
   2921 O         -52.0980   -3.5140  -47.8040 O.2     186 LEU    0.0900
   2922 CB        -54.6000   -3.6730  -49.7870 C.3     186 LEU   -0.1800
   2923 CG        -55.7540   -4.3460  -50.5310 C.3     186 LEU    0.0900
   2924 CD1       -55.9450   -3.7160  -51.9020 C.3     186 LEU    0.0900
   2925 CD2       -55.5270   -5.8480  -50.6490 C.3     186 LEU   -0.0900
   2926 HN        -56.3280   -4.1380  -48.0640 H       186 LEU    0.0900
   2927 HA        -53.8220   -5.2710  -48.5670 H       186 LEU   -0.2700
   2928 HB1       -53.6920   -3.7260  -50.4250 H       186 LEU    0.0900
   2929 HB2       -54.8630   -2.6060  -49.6240 H       186 LEU    0.0900
   2930 HG        -56.6880   -4.2340  -49.9410 H       186 LEU    0.0900
   2931 HD11      -55.0200   -3.8290  -52.5060 H       186 LEU   -0.2700
   2932 HD12      -56.1680   -2.6330  -51.7930 H       186 LEU    0.0900
   2933 HD13      -56.7810   -4.2180  -52.4350 H       186 LEU    0.0900
   2934 HD21      -55.4490   -6.3030  -49.6380 H       186 LEU    0.0900
   2935 HD22      -54.5830   -6.0450  -51.2000 H       186 LEU    0.5100
   2936 HD23      -56.3790   -6.3190  -51.1850 H       186 LEU   -0.5100
   2937 N         -53.8880   -2.5520  -46.8250 N.am    187 ILE   -0.4700
   2938 CA        -53.0990   -1.6460  -46.0130 C.3     187 ILE    0.3100
   2939 C         -52.4640   -2.3750  -44.8420 C.2     187 ILE    0.0700
   2940 O         -51.3140   -2.1230  -44.5270 O.2     187 ILE    0.0900
   2941 CB        -53.9190   -0.4170  -45.5280 C.3     187 ILE   -0.0900
   2942 CG1       -54.1400    0.5790  -46.6780 C.3     187 ILE    0.0900
   2943 CG2       -53.2510    0.2610  -44.3340 C.3     187 ILE   -0.2700
   2944 CD        -52.9110    0.8580  -47.5430 C.3     187 ILE    0.0900
   2945 HN        -54.8780   -2.4910  -46.7200 H       187 ILE    0.0900
   2946 HA        -52.2630   -1.3160  -46.6120 H       187 ILE    0.0900
   2947 HB        -54.9370   -0.7520  -45.2340 H       187 ILE   -0.1800
   2948 HG11      -54.4800    1.5420  -46.2410 H       187 ILE    0.0900
   2949 HG12      -54.9400    0.1790  -47.3350 H       187 ILE    0.0900
   2950 HG21      -52.1780    0.4500  -44.5530 H       187 ILE   -0.2700
   2951 HG22      -53.3210   -0.3940  -43.4390 H       187 ILE    0.0900
   2952 HG23      -53.7470    1.2330  -44.1260 H       187 ILE    0.0900
   2953 HD1       -52.6630   -0.0370  -48.1520 H       187 ILE    0.0900
   2954 HD2       -52.0410    1.1010  -46.8960 H       187 ILE    0.5100
   2955 HD3       -53.1160    1.7090  -48.2280 H       187 ILE   -0.5100
   2956 N         -53.1880   -3.2800  -44.1960 N.am    188 MET   -0.4700
   2957 CA        -52.6220   -3.9590  -43.0340 C.3     188 MET    0.3100
   2958 C         -51.7450   -5.1530  -43.4070 C.2     188 MET    0.0700
   2959 O         -50.9280   -5.5920  -42.6050 O.2     188 MET    0.0900
   2960 CB        -53.7050   -4.3650  -42.0320 C.3     188 MET   -0.1800
   2961 CG        -54.5210   -5.5440  -42.4760 C.3     188 MET    0.0900
   2962 SD        -54.8990   -6.6320  -41.1000 S.3     188 MET    0.0900
   2963 CE        -55.7050   -7.9830  -41.9670 C.3     188 MET   -0.1400
   2964 HN        -54.1150   -3.5310  -44.4610 H       188 MET    0.0900
   2965 HA        -51.9200   -3.2830  -42.5670 H       188 MET    0.0900
   2966 HB1       -54.3850   -3.5010  -41.8780 H       188 MET   -0.0900
   2967 HB2       -53.2170   -4.6160  -41.0670 H       188 MET   -0.2200
   2968 HG1       -53.9530   -6.1020  -43.2510 H       188 MET    0.0900
   2969 HG2       -55.4640   -5.1760  -42.9340 H       188 MET    0.0900
   2970 HE1       -54.9800   -8.5590  -42.5820 H       188 MET    0.0900
   2971 HE2       -56.4920   -7.5890  -42.6450 H       188 MET    0.5100
   2972 HE3       -56.1690   -8.6830  -41.2410 H       188 MET   -0.5100
   2973 N         -51.9220   -5.6880  -44.6130 N.am    189 ILE   -0.4700
   2974 CA        -51.0260   -6.7050  -45.1520 C.3     189 ILE    0.3100
   2975 C         -49.7660   -6.0270  -45.6590 C.2     189 ILE    0.0700
   2976 O         -48.6440   -6.4800  -45.4050 O.2     189 ILE    0.0900
   2977 CB        -51.6770   -7.4940  -46.2930 C.3     189 ILE   -0.0900
   2978 CG1       -52.2210   -8.8220  -45.7630 C.3     189 ILE    0.0900
   2979 CG2       -50.6680   -7.7440  -47.4130 C.3     189 ILE   -0.2700
   2980 CD        -53.0200   -8.6950  -44.4780 C.3     189 ILE    0.0900
   2981 HN        -52.6780   -5.4170  -45.2050 H       189 ILE    0.0900
   2982 HA        -50.7620   -7.3720  -44.3440 H       189 ILE    0.0900
   2983 HB        -52.5380   -6.9190  -46.6940 H       189 ILE   -0.1800
   2984 HG11      -51.3650   -9.5040  -45.5770 H       189 ILE    0.0900
   2985 HG12      -52.8760   -9.2690  -46.5410 H       189 ILE    0.0900
   2986 HG21      -49.7290   -8.1630  -46.9930 H       189 ILE   -0.2700
   2987 HG22      -50.4310   -6.7880  -47.9280 H       189 ILE    0.0900
   2988 HG23      -51.0860   -8.4680  -48.1430 H       189 ILE    0.0900
   2989 HD1       -53.6580   -7.7860  -44.5140 H       189 ILE    0.0900
   2990 HD2       -52.3310   -8.6110  -43.6110 H       189 ILE    0.5100
   2991 HD3       -53.6750   -9.5830  -44.3500 H       189 ILE   -0.5100
   2992 N         -49.9700   -4.9230  -46.3780 N.am    190 PHE   -0.4700
   2993 CA        -48.8910   -4.0270  -46.7640 C.3     190 PHE    0.3100
   2994 C         -48.0370   -3.6660  -45.5390 C.2     190 PHE    0.0700
   2995 O         -46.8120   -3.7550  -45.5850 O.2     190 PHE    0.0900
   2996 CB        -49.4860   -2.7790  -47.4360 C.3     190 PHE   -0.1800
   2997 CG        -48.5000   -1.6700  -47.6920 C.ar    190 PHE    0.0900
   2998 CD1       -47.8150   -1.5880  -48.8980 C.ar    190 PHE    0.0900
   2999 CD2       -48.2930   -0.6780  -46.7410 C.ar    190 PHE    0.0000
   3000 CE1       -46.9230   -0.5550  -49.1370 C.ar    190 PHE   -0.1150
   3001 CE2       -47.4030    0.3560  -46.9740 C.ar    190 PHE    0.1150
   3002 CZ        -46.7170    0.4180  -48.1730 C.ar    190 PHE   -0.1150
   3003 HN        -50.8810   -4.6600  -46.6860 H       190 PHE    0.1150
   3004 HA        -48.2390   -4.5520  -47.4440 H       190 PHE   -0.1150
   3005 HB1       -50.2820   -2.3610  -46.7850 H       190 PHE    0.1150
   3006 HB2       -49.9120   -3.0670  -48.4210 H       190 PHE   -0.1150
   3007 HD1       -47.9800   -2.3380  -49.6580 H       190 PHE    0.1150
   3008 HD2       -48.8350   -0.7130  -45.8080 H       190 PHE   -0.1150
   3009 HE1       -46.3890   -0.5080  -50.0740 H       190 PHE    0.1150
   3010 HE2       -47.2440    1.1130  -46.2220 H       190 PHE    0.5100
   3011 HZ        -46.0220    1.2230  -48.3570 H       190 PHE   -0.5100
   3012 N         -48.6940   -3.2970  -44.4350 N.am    191 VAL   -0.4700
   3013 CA        -48.0130   -2.8640  -43.2050 C.3     191 VAL    0.3100
   3014 C         -47.4600   -4.0260  -42.3720 C.2     191 VAL    0.0700
   3015 O         -46.4780   -3.8760  -41.6440 O.2     191 VAL    0.0900
   3016 CB        -48.9240   -1.9390  -42.3350 C.3     191 VAL   -0.0900
   3017 CG1       -48.3100   -1.6780  -40.9690 C.3     191 VAL    0.0900
   3018 CG2       -49.1660   -0.6200  -43.0470 C.3     191 VAL   -0.2700
   3019 HN        -49.6900   -3.2970  -44.3960 H       191 VAL    0.0900
   3020 HA        -47.1160   -2.3370  -43.4920 H       191 VAL    0.0900
   3021 HB        -49.9140   -2.4240  -42.2020 H       191 VAL    0.0900
   3022 HG11      -47.3220   -1.1820  -41.0840 H       191 VAL   -0.2700
   3023 HG12      -48.1650   -2.6380  -40.4300 H       191 VAL    0.0900
   3024 HG13      -48.9740   -1.0130  -40.3770 H       191 VAL    0.0900
   3025 HG21      -49.6660   -0.7980  -44.0230 H       191 VAL    0.0900
   3026 HG22      -48.1960   -0.1080  -43.2340 H       191 VAL    0.5100
   3027 HG23      -49.8190    0.0320  -42.4270 H       191 VAL   -0.5100
   3028 N         -48.0830   -5.1940  -42.4850 N.am    192 ALA   -0.4700
   3029 CA        -47.5460   -6.3880  -41.8600 C.3     192 ALA    0.3100
   3030 C         -46.2020   -6.6960  -42.4940 C.2     192 ALA    0.0700
   3031 O         -45.2400   -7.0580  -41.8140 O.2     192 ALA    0.0900
   3032 CB        -48.4900   -7.5590  -42.0520 C.3     192 ALA   -0.2700
   3033 HN        -48.9330   -5.3010  -42.9950 H       192 ALA    0.0900
   3034 HA        -47.4100   -6.1850  -40.8090 H       192 ALA    0.0900
   3035 HB1       -48.6340   -7.7600  -43.1350 H       192 ALA    0.0900
   3036 HB2       -49.4780   -7.3270  -41.6010 H       192 ALA    0.5100
   3037 HB3       -48.0660   -8.4690  -41.5770 H       192 ALA   -0.5100
   3038 N         -46.1340   -6.5280  -43.8130 N.am    193 LEU   -0.4700
   3039 CA        -44.9250   -6.8740  -44.5530 C.3     193 LEU    0.3100
   3040 C         -43.6420   -6.1910  -44.0860 C.2     193 LEU    0.0700
   3041 O         -42.6910   -6.8750  -43.7140 O.2     193 LEU    0.0900
   3042 CB        -45.1290   -6.6680  -46.0510 C.3     193 LEU   -0.1800
   3043 CG        -45.9010   -7.8290  -46.6650 C.3     193 LEU    0.0900
   3044 CD1       -45.4290   -8.0570  -48.0900 C.3     193 LEU    0.0900
   3045 CD2       -45.7000   -9.0780  -45.8130 C.3     193 LEU   -0.0900
   3046 HN        -46.8930   -6.1640  -44.3470 H       193 LEU    0.0900
   3047 HA        -44.6920   -7.9080  -44.3460 H       193 LEU   -0.2700
   3048 HB1       -44.1390   -6.5850  -46.5460 H       193 LEU    0.0900
   3049 HB2       -45.6940   -5.7250  -46.2170 H       193 LEU    0.0900
   3050 HG        -46.9870   -7.5960  -46.6650 H       193 LEU    0.0900
   3051 HD11      -44.3440   -8.2960  -48.1000 H       193 LEU   -0.2700
   3052 HD12      -45.5940   -7.1390  -48.6950 H       193 LEU    0.0900
   3053 HD13      -45.9830   -8.9070  -48.5410 H       193 LEU    0.0900
   3054 HD21      -46.2270   -8.9670  -44.8410 H       193 LEU    0.0900
   3055 HD22      -44.6170   -9.2300  -45.6130 H       193 LEU    0.5100
   3056 HD23      -46.1110   -9.9650  -46.3400 H       193 LEU   -0.5100
   3057 N         -43.5960   -4.8570  -44.0920 N.am    194 ARG   -0.4700
   3058 CA        -42.3710   -4.1660  -43.6900 C.3     194 ARG    0.3100
   3059 C         -41.9830   -4.5390  -42.2550 C.2     194 ARG    0.0700
   3060 O         -40.7950   -4.6440  -41.9180 O.2     194 ARG    0.0900
   3061 CB        -42.4750   -2.6400  -43.8630 C.3     194 ARG   -0.1800
   3062 CG        -41.1150   -1.9310  -43.8000 C.3     194 ARG    0.0900
   3063 CD        -41.2090   -0.4000  -43.8360 C.3     194 ARG    0.0900
   3064 NE        -39.8770    0.2170  -43.9000 N.pl3   194 ARG   -0.1800
   3065 CZ        -39.6390    1.5260  -43.8330 C.cat   194 ARG    0.0900
   3066 NH1       -40.6380    2.3910  -43.6940 N.pl3   194 ARG    0.0900
   3067 NH2       -38.3920    1.9760  -43.9040 N.pl3   194 ARG    0.2000
   3068 HN        -44.3690   -4.2890  -44.3630 H       194 ARG    0.0900
   3069 HA        -41.5640   -4.5500  -44.2980 H       194 ARG    0.0900
   3070 HB1       -43.1250   -2.2350  -43.0590 H       194 ARG   -0.7000
   3071 HB2       -42.9420   -2.4250  -44.8470 H       194 ARG    0.4400
   3072 HG1       -40.5010   -2.2670  -44.6630 H       194 ARG    0.6400
   3073 HG2       -40.6040   -2.2300  -42.8600 H       194 ARG   -0.8000
   3074 HD1       -41.7120   -0.0310  -42.9170 H       194 ARG    0.4600
   3075 HD2       -41.7760   -0.0800  -44.7360 H       194 ARG    0.4600
   3076 HE        -39.0910   -0.3910  -44.0020 H       194 ARG   -0.8000
   3077 HH11      -41.5800    2.0610  -43.6400 H       194 ARG    0.4600
   3078 HH12      -40.4470    3.3700  -43.6450 H       194 ARG    0.4600
   3079 HH21      -38.2180    2.9550  -44.0050 H       194 ARG    0.5100
   3080 HH22      -37.6260    1.3350  -43.8580 H       194 ARG   -0.5100
   3081 N         -42.9910   -4.7610  -41.4120 N.am    195 VAL   -0.4700
   3082 CA        -42.7440   -5.2300  -40.0530 C.3     195 VAL    0.3100
   3083 C         -42.0420   -6.5960  -40.0590 C.2     195 VAL    0.0700
   3084 O         -41.0710   -6.7920  -39.3320 O.2     195 VAL    0.0900
   3085 CB        -44.0330   -5.2300  -39.1790 C.3     195 VAL   -0.0900
   3086 CG1       -43.9140   -6.2090  -38.0300 C.3     195 VAL    0.0900
   3087 CG2       -44.3170   -3.8300  -38.6450 C.3     195 VAL   -0.2700
   3088 HN        -43.9440   -4.6190  -41.6660 H       195 VAL    0.0900
   3089 HA        -42.0020   -4.5800  -39.6130 H       195 VAL    0.0900
   3090 HB        -44.9030   -5.5110  -39.8110 H       195 VAL    0.0900
   3091 HG11      -42.9570   -6.0470  -37.4880 H       195 VAL   -0.2700
   3092 HG12      -43.9310   -7.2500  -38.4160 H       195 VAL    0.0900
   3093 HG13      -44.7530   -6.0600  -37.3170 H       195 VAL    0.0900
   3094 HG21      -44.4610   -3.1220  -39.4900 H       195 VAL    0.0900
   3095 HG22      -43.4620   -3.4790  -38.0300 H       195 VAL    0.5100
   3096 HG23      -45.2420   -3.8400  -38.0310 H       195 VAL   -0.5100
   3097 N         -42.5010   -7.5280  -40.8970 N.am    196 TYR   -0.4700
   3098 CA        -41.8600   -8.8460  -40.9710 C.3     196 TYR    0.3100
   3099 C         -40.5590   -8.8600  -41.7870 C.2     196 TYR    0.0700
   3100 O         -39.8700   -9.8810  -41.8540 O.2     196 TYR    0.0900
   3101 CB        -42.8360   -9.9250  -41.4650 C.3     196 TYR   -0.1800
   3102 CG        -43.9390  -10.2360  -40.4760 C.ar    196 TYR    0.0900
   3103 CD1       -45.2030   -9.6720  -40.6100 C.ar    196 TYR    0.0900
   3104 CD2       -43.7160  -11.0890  -39.3980 C.ar    196 TYR    0.0000
   3105 CE1       -46.2170   -9.9450  -39.7060 C.ar    196 TYR   -0.1150
   3106 CE2       -44.7240  -11.3690  -38.4860 C.ar    196 TYR    0.1150
   3107 CZ        -45.9720  -10.7940  -38.6470 C.ar    196 TYR   -0.1150
   3108 OH        -46.9800  -11.0680  -37.7470 O.3     196 TYR    0.1150
   3109 HN        -43.2820   -7.3750  -41.4960 H       196 TYR    0.1100
   3110 HA        -41.5020   -9.0940  -39.9820 H       196 TYR   -0.5400
   3111 HB1       -42.2780  -10.8680  -41.6480 H       196 TYR    0.4300
   3112 HB2       -43.3210   -9.5790  -42.4030 H       196 TYR   -0.1150
   3113 HD1       -45.3980   -9.0050  -41.4370 H       196 TYR    0.1150
   3114 HD2       -42.7430  -11.5400  -39.2700 H       196 TYR   -0.1150
   3115 HE1       -47.1920   -9.4980  -39.8310 H       196 TYR    0.1150
   3116 HE2       -44.5360  -12.0330  -37.6540 H       196 TYR    0.5100
   3117 HH        -47.7080  -10.4690  -37.9260 H       196 TYR   -0.5100
   3118 N         -40.2460   -7.7360  -42.4320 N.am    197 ARG   -0.4700
   3119 CA        -38.9350   -7.5280  -43.0330 C.3     197 ARG    0.3100
   3120 C         -37.9300   -7.0670  -41.9960 C.2     197 ARG    0.0700
   3121 O         -36.7780   -7.5030  -41.9940 O.2     197 ARG    0.0900
   3122 CB        -38.9960   -6.5050  -44.1690 C.3     197 ARG   -0.1800
   3123 CG        -37.6500   -5.8490  -44.4680 C.3     197 ARG    0.0900
   3124 CD        -37.5990   -5.2950  -45.8790 C.3     197 ARG    0.0900
   3125 NE        -37.2750   -3.8720  -45.9150 N.pl3   197 ARG   -0.1800
   3126 CZ        -36.8910   -3.2390  -47.0150 C.cat   197 ARG    0.0900
   3127 NH1       -36.7790   -3.9060  -48.1550 N.pl3   197 ARG    0.0900
   3128 NH2       -36.6160   -1.9430  -46.9770 N.pl3   197 ARG    0.2000
   3129 HN        -40.8950   -6.9870  -42.5320 H       197 ARG    0.0900
   3130 HA        -38.5880   -8.4790  -43.4090 H       197 ARG    0.0900
   3131 HB1       -39.7240   -5.7130  -43.8940 H       197 ARG   -0.7000
   3132 HB2       -39.3530   -7.0170  -45.0880 H       197 ARG    0.4400
   3133 HG1       -36.8430   -6.6030  -44.3440 H       197 ARG    0.6400
   3134 HG2       -37.4820   -5.0210  -43.7470 H       197 ARG   -0.8000
   3135 HD1       -38.5900   -5.4250  -46.3640 H       197 ARG    0.4600
   3136 HD2       -36.8170   -5.8300  -46.4580 H       197 ARG    0.4600
   3137 HE        -37.3440   -3.3480  -45.0660 H       197 ARG   -0.8000
   3138 HH11      -36.9830   -4.8840  -48.1850 H       197 ARG    0.4600
   3139 HH12      -36.4890   -3.4300  -48.9860 H       197 ARG    0.4600
   3140 HH21      -36.6980   -1.4390  -46.1180 H       197 ARG    0.5100
   3141 HH22      -36.3280   -1.4690  -47.8090 H       197 ARG   -0.5100
   3142 N         -38.3700   -6.1680  -41.1170 N.am    198 GLU   -0.4700
   3143 CA        -37.4940   -5.6610  -40.0700 C.3     198 GLU    0.3100
   3144 C         -37.2690   -6.7260  -39.0040 C.2     198 GLU    0.0700
   3145 O         -36.2880   -6.6820  -38.2590 O.2     198 GLU    0.0900
   3146 CB        -38.0750   -4.3970  -39.4310 C.3     198 GLU   -0.1800
   3147 CG        -37.0200   -3.3700  -39.0310 C.3     198 GLU    0.0900
   3148 CD        -36.8300   -2.2810  -40.0730 C.2     198 GLU    0.0900
   3149 OE1       -37.6750   -1.3610  -40.1290 O.co2   198 GLU   -0.2800
   3150 OE2       -35.8460   -2.3440  -40.8390 O.co2   198 GLU    0.0900
   3151 HN        -39.3000   -5.8080  -41.1350 H       198 GLU    0.0900
   3152 HA        -36.5330   -5.4480  -40.5140 H       198 GLU    0.6200
   3153 HB1       -38.6450   -4.6890  -38.5240 H       198 GLU   -0.7600
   3154 HB2       -38.7690   -3.9230  -40.1570 H       198 GLU   -0.7600
   3155 HG1       -36.0480   -3.8890  -38.8840 H       198 GLU    0.5100
   3156 HG2       -37.3260   -2.8930  -38.0750 H       198 GLU   -0.5100
   3157 N         -38.1810   -7.6930  -38.9420 N.am    199 ALA   -0.4700
   3158 CA        -38.1170   -8.7570  -37.9490 C.3     199 ALA    0.3100
   3159 C         -37.0750   -9.8130  -38.2980 C.2     199 ALA    0.0700
   3160 O         -36.6010  -10.5400  -37.4260 O.2     199 ALA    0.0900
   3161 CB        -39.4820   -9.3990  -37.7720 C.3     199 ALA   -0.2700
   3162 HN        -38.9510   -7.7330  -39.5740 H       199 ALA    0.0900
   3163 HA        -37.7800   -8.3260  -37.0180 H       199 ALA    0.0900
   3164 HB1       -39.8280   -9.8320  -38.7350 H       199 ALA    0.0900
   3165 HB2       -40.2190   -8.6360  -37.4400 H       199 ALA    0.5100
   3166 HB3       -39.4220  -10.2140  -37.0190 H       199 ALA   -0.5100
   3167 N         -36.7240   -9.9060  -39.5790 N.am    200 LYS   -0.4700
   3168 CA        -35.6760  -10.8190  -40.0130 C.3     200 LYS    0.3100
   3169 C         -34.2880  -10.2550  -39.7140 C.2     200 LYS    0.0700
   3170 O         -33.3550  -11.0030  -39.4160 O.2     200 LYS    0.0900
   3171 CB        -35.7990  -11.1260  -41.5090 C.3     200 LYS   -0.1800
   3172 CG        -36.8440  -12.1820  -41.8490 C.3     200 LYS    0.0900
   3173 CD        -36.7940  -12.5630  -43.3270 C.3     200 LYS    0.0900
   3174 CE        -37.7910  -13.6740  -43.6460 C.3     200 LYS   -0.1800
   3175 NZ        -37.7510  -14.1040  -45.0730 N.4     200 LYS    0.0900
   3176 HN        -37.1580   -9.3590  -40.2910 H       200 LYS    0.0900
   3177 HA        -35.7680  -11.7280  -39.4380 H       200 LYS   -0.1800
   3178 HB1       -34.8120  -11.4780  -41.8770 H       200 LYS    0.0900
   3179 HB2       -36.0650  -10.1860  -42.0380 H       200 LYS    0.0900
   3180 HG1       -37.8530  -11.7860  -41.6100 H       200 LYS    0.2100
   3181 HG2       -36.6590  -13.0880  -41.2330 H       200 LYS    0.0500
   3182 HD1       -35.7690  -12.9100  -43.5800 H       200 LYS    0.0500
   3183 HD2       -37.0340  -11.6710  -43.9420 H       200 LYS   -0.3000
   3184 HE1       -38.8220  -13.3160  -43.4360 H       200 LYS    0.3300
   3185 HE2       -37.5630  -14.5660  -43.0240 H       200 LYS    0.3300
   3186 HZ1       -36.8010  -14.4580  -45.3020 H       200 LYS    0.3300
   3187 HZ2       -37.9750  -13.2940  -45.6850 H       200 LYS    0.5100
   3188 HZ3       -38.4490  -14.8580  -45.2280 H       200 LYS   -0.5100
   3189 N         -34.1600   -8.9300  -39.7800 N.am    201 GLU   -0.4700
   3190 CA        -32.8690   -8.2630  -39.6450 C.3     201 GLU    0.3100
   3191 C         -32.1670   -8.5620  -38.3240 C.2     201 GLU    0.0700
   3192 O         -30.9540   -8.3880  -38.1990 O.2     201 GLU    0.0900
   3193 CB        -33.0270   -6.7490  -39.8430 C.3     201 GLU   -0.1800
   3194 CG        -32.5940   -5.9110  -38.6450 C.3     201 GLU    0.0900
   3195 CD        -32.7410   -4.4230  -38.9010 C.2     201 GLU    0.0900
   3196 OE1       -33.8000   -3.8590  -38.5510 O.co2   201 GLU   -0.2800
   3197 OE2       -31.7950   -3.8160  -39.4490 O.co2   201 GLU    0.0900
   3198 HN        -34.9460   -8.3330  -39.9240 H       201 GLU    0.0900
   3199 HA        -32.2010   -8.6720  -40.3880 H       201 GLU    0.6200
   3200 HB1       -34.0950   -6.5340  -40.0540 H       201 GLU   -0.7600
   3201 HB2       -32.4180   -6.4450  -40.7210 H       201 GLU   -0.7600
   3202 HG1       -31.5290   -6.1270  -38.4150 H       201 GLU    0.5100
   3203 HG2       -33.2180   -6.1830  -37.7670 H       201 GLU   -0.5100
   3204 N         -32.9380   -9.0110  -37.3370 N.am    202 GLN   -0.4700
   3205 CA        -32.3950   -9.2910  -36.0170 C.3     202 GLN    0.3100
   3206 C         -31.2510  -10.3070  -36.0500 C.2     202 GLN    0.0700
   3207 O         -30.1250  -10.0070  -35.6560 O.2     202 GLN    0.0900
   3208 CB        -33.5040   -9.7950  -35.0930 C.3     202 GLN   -0.1800
   3209 CG        -34.1610  -11.0800  -35.5720 C.3     202 GLN    0.0900
   3210 CD        -34.7740  -11.8690  -34.4350 C.2     202 GLN    0.0900
   3211 NE2       -35.0210  -13.1550  -34.6700 N.am    202 GLN   -0.1800
   3212 OE1       -35.0230  -11.3310  -33.3550 O.2     202 GLN    0.0900
   3213 HN        -33.9140   -9.1750  -37.4560 H       202 GLN    0.0900
   3214 HA        -31.9650   -8.3800  -35.6290 H       202 GLN    0.5500
   3215 HB1       -34.2830   -9.0080  -35.0130 H       202 GLN   -0.5500
   3216 HB2       -33.0710   -9.9750  -34.0860 H       202 GLN   -0.6200
   3217 HG1       -33.3990  -11.7130  -36.0730 H       202 GLN    0.3200
   3218 HG2       -34.9620  -10.8280  -36.3000 H       202 GLN    0.3000
   3219 HE21      -35.4250  -13.7250  -33.9540 H       202 GLN    0.5100
   3220 HE22      -34.8030  -13.5520  -35.5610 H       202 GLN   -0.5100
   3221 N         -31.3250  -11.4020  -36.8470 N.am    203 ILE   -0.4700
   3222 CA        -30.2070  -12.3010  -37.0750 C.3     203 ILE    0.3100
   3223 CAT       -28.1370  -11.3940  -40.1330 C.3     203 ILE    0.0700
   3224 C         -29.7800  -12.2260  -38.5330 C.2     203 ILE    0.0900
   3225 O         -30.4080  -12.7740  -39.4360 O.2     203 ILE   -0.0900
   3226 CB        -30.4890  -13.7420  -36.6320 C.3     203 ILE    0.0900
   3227 CG1       -31.8810  -14.2630  -37.0740 C.3     203 ILE   -0.2700
   3228 CG2       -30.3360  -13.7880  -35.0930 C.3     203 ILE    0.0900
   3229 CD        -32.0400  -15.7810  -36.9090 C.3     203 ILE    0.0900
   3230 NT        -28.6480  -11.5420  -38.7920 N.pl3   203 ILE    0.0900
   3231 HN        -32.1690  -11.6420  -37.3200 H       203 ILE   -0.1800
   3232 HNT       -28.1150  -11.1090  -38.0690 H       203 ILE    0.0900
   3233 HA        -29.3630  -11.9090  -36.5270 H       203 ILE    0.0900
   3234 HB        -29.7660  -14.4380  -37.1100 H       203 ILE   -0.2700
   3235 HG11      -32.0350  -14.0040  -38.1420 H       203 ILE    0.0900
   3236 HG12      -32.6600  -13.7570  -36.4640 H       203 ILE    0.0900
   3237 HG21      -31.0580  -13.0900  -34.6170 H       203 ILE    0.0900
   3238 HG22      -29.3060  -13.4830  -34.8070 H       203 ILE    0.5100
   3239 HG23      -30.5390  -14.8150  -34.7240 H       203 ILE   -0.5100
   3240 HD1       -31.9050  -16.0660  -35.8440 H       203 ILE   -0.4700
   3241 HD2       -31.2750  -16.3090  -37.5170 H       203 ILE    0.3100
   3242 HD3       -33.0560  -16.0920  -37.2330 H       203 ILE   -0.1100
   3243 HT1       -28.8900  -10.8740  -40.7620 H       203 ILE    0.0900
   3244 HT2       -27.9320  -12.3950  -40.5690 H       203 ILE    0.0900
   3245 HT3       -27.2040  -10.7900  -40.1140 H       203 ILE    0.0900
   3246 N         -30.8020   -9.3870  -24.1290 N.am    204 VAL   -0.2700
   3247 CA        -30.3130  -10.5880  -24.7970 C.3     204 VAL    0.0900
   3248 CAY       -31.8280   -7.2280  -23.8990 C.3     204 VAL    0.0900
   3249 C         -31.4020  -11.3770  -25.5230 C.2     204 VAL    0.0900
   3250 O         -31.2150  -11.8690  -26.6330 O.2     204 VAL    0.5100
   3251 CB        -29.5760  -11.4920  -23.8020 C.3     204 VAL   -0.5100
   3252 CG1       -29.0740  -12.7890  -24.4750 C.3     204 VAL   -0.4700
   3253 CG2       -28.3770  -10.7180  -23.2150 C.3     204 VAL    0.3100
   3254 CY        -31.3720   -8.3470  -24.7550 C.2     204 VAL    0.0700
   3255 OY        -31.5070   -8.3080  -25.9680 O.2     204 VAL    0.0900
   3256 HN        -30.6820   -9.3820  -23.1400 H       204 VAL   -0.0900
   3257 HA        -29.6490  -10.2840  -25.5920 H       204 VAL    0.0900
   3258 HB        -30.2650  -11.7570  -22.9730 H       204 VAL   -0.2700
   3259 HG11      -28.5200  -12.5450  -25.4070 H       204 VAL    0.0900
   3260 HG12      -29.9360  -13.4390  -24.7330 H       204 VAL    0.0900
   3261 HG13      -28.3890  -13.3300  -23.7880 H       204 VAL    0.0900
   3262 HG21      -28.7310   -9.8040  -22.6920 H       204 VAL   -0.2700
   3263 HG22      -27.6870  -10.4140  -24.0310 H       204 VAL    0.0900
   3264 HG23      -27.8350  -11.3570  -22.4860 H       204 VAL    0.0900
   3265 HY1       -32.2720   -6.4320  -24.5340 H       204 VAL    0.0900
   3266 HY2       -30.9630   -6.8070  -23.3430 H       204 VAL    0.5100
   3267 HY3       -32.5980   -7.5920  -23.1860 H       204 VAL   -0.5100
   3268 N         -32.5850  -11.5190  -24.8980 N.am    205 MET   -0.4700
   3269 CA        -33.6540  -12.3790  -25.4110 C.3     205 MET    0.3100
   3270 C         -34.8540  -11.6040  -25.9550 C.2     205 MET    0.0700
   3271 O         -35.6590  -11.0520  -25.2010 O.2     205 MET    0.0900
   3272 CB        -34.1340  -13.3500  -24.3280 C.3     205 MET   -0.1800
   3273 CG        -33.1180  -14.4100  -23.9300 C.3     205 MET    0.0900
   3274 SD        -32.8810  -15.6890  -25.1820 S.3     205 MET    0.0900
   3275 CE        -31.8710  -16.8590  -24.2740 C.3     205 MET   -0.1400
   3276 HN        -32.7890  -11.0400  -24.0470 H       205 MET    0.0900
   3277 HA        -33.2660  -12.9240  -26.2590 H       205 MET    0.0900
   3278 HB1       -35.0460  -13.8640  -24.7010 H       205 MET   -0.0900
   3279 HB2       -34.3970  -12.7620  -23.4240 H       205 MET   -0.2200
   3280 HG1       -33.4600  -14.8830  -22.9860 H       205 MET    0.0900
   3281 HG2       -32.1490  -13.9060  -23.7350 H       205 MET    0.0900
   3282 HE1       -32.3980  -17.2300  -23.3690 H       205 MET    0.0900
   3283 HE2       -30.9250  -16.3760  -23.9460 H       205 MET    0.5100
   3284 HE3       -31.6280  -17.7350  -24.9130 H       205 MET   -0.5100
   3285 N         -34.9620  -11.5800  -27.2850 N.am    206 LEU   -0.4700
   3286 CA        -36.1280  -11.0420  -27.9730 C.3     206 LEU    0.3100
   3287 C         -37.0780  -12.1320  -28.4670 C.2     206 LEU    0.0700
   3288 O         -38.1160  -11.8410  -29.0480 O.2     206 LEU    0.0900
   3289 CB        -35.7000  -10.1560  -29.1450 C.3     206 LEU   -0.1800
   3290 CG        -35.2390   -8.7380  -28.7950 C.3     206 LEU    0.0900
   3291 CD1       -34.0600   -8.7460  -27.8220 C.3     206 LEU    0.0900
   3292 CD2       -34.8890   -7.9750  -30.0630 C.3     206 LEU   -0.0900
   3293 HN        -34.2400  -11.9350  -27.8740 H       206 LEU    0.0900
   3294 HA        -36.7040  -10.4700  -27.2600 H       206 LEU   -0.2700
   3295 HB1       -36.5620  -10.0710  -29.8390 H       206 LEU    0.0900
   3296 HB2       -34.8640  -10.6650  -29.6680 H       206 LEU    0.0900
   3297 HG        -36.0860   -8.1860  -28.3340 H       206 LEU    0.0900
   3298 HD11      -33.2660   -9.4310  -28.1880 H       206 LEU   -0.2700
   3299 HD12      -34.3970   -9.0950  -26.8230 H       206 LEU    0.0900
   3300 HD13      -33.6340   -7.7230  -27.7360 H       206 LEU    0.0900
   3301 HD21      -35.7770   -7.9090  -30.7270 H       206 LEU    0.0900
   3302 HD22      -34.0760   -8.5010  -30.6090 H       206 LEU    0.5100
   3303 HD23      -34.5620   -6.9450  -29.8060 H       206 LEU   -0.5100
   3304 N         -36.7200  -13.3950  -28.2470 N.am    207 MET   -0.4700
   3305 CA        -37.5120  -14.5020  -28.7680 C.3     207 MET    0.3100
   3306 C         -38.9690  -14.3810  -28.3290 C.2     207 MET    0.0700
   3307 O         -39.8760  -14.5720  -29.1340 O.2     207 MET    0.0900
   3308 CB        -36.9190  -15.8510  -28.3480 C.3     207 MET   -0.1800
   3309 CG        -36.9980  -16.9360  -29.4160 C.3     207 MET    0.0900
   3310 SD        -36.1490  -16.5050  -30.9530 S.3     207 MET    0.0900
   3311 CE        -34.4700  -16.2820  -30.3640 C.3     207 MET   -0.1400
   3312 HN        -35.9070  -13.6380  -27.7240 H       207 MET    0.0900
   3313 HA        -37.5290  -14.4210  -29.8450 H       207 MET    0.0900
   3314 HB1       -37.4630  -16.2060  -27.4470 H       207 MET   -0.0900
   3315 HB2       -35.8510  -15.6960  -28.0850 H       207 MET   -0.2200
   3316 HG1       -38.0690  -17.1300  -29.6350 H       207 MET    0.0900
   3317 HG2       -36.5530  -17.8650  -29.0020 H       207 MET    0.0900
   3318 HE1       -34.1410  -17.1440  -29.7460 H       207 MET    0.0900
   3319 HE2       -34.4020  -15.3660  -29.7390 H       207 MET    0.5100
   3320 HE3       -33.7710  -16.1880  -31.2220 H       207 MET   -0.5100
   3321 N         -39.1920  -14.0430  -27.0580 N.am    208 ARG   -0.4700
   3322 CA        -40.5440  -13.8090  -26.5550 C.3     208 ARG    0.3100
   3323 C         -41.2940  -12.8590  -27.4790 C.2     208 ARG    0.0700
   3324 O         -42.4450  -13.1050  -27.8500 O.2     208 ARG    0.0900
   3325 CB        -40.5060  -13.2300  -25.1380 C.3     208 ARG   -0.1800
   3326 CG        -40.1600  -14.2370  -24.0490 C.3     208 ARG    0.0900
   3327 CD        -41.3670  -14.5620  -23.1720 C.3     208 ARG    0.0900
   3328 NE        -42.4620  -15.1610  -23.9380 N.pl3   208 ARG   -0.1800
   3329 CZ        -43.6540  -15.4660  -23.4290 C.cat   208 ARG    0.0900
   3330 NH1       -43.9140  -15.2310  -22.1490 N.pl3   208 ARG    0.0900
   3331 NH2       -44.5850  -16.0070  -24.2030 N.pl3   208 ARG    0.2000
   3332 HN        -38.4530  -13.9370  -26.3980 H       208 ARG    0.0900
   3333 HA        -41.0700  -14.7520  -26.5610 H       208 ARG    0.0900
   3334 HB1       -41.5040  -12.8010  -24.9100 H       208 ARG   -0.7000
   3335 HB2       -39.7510  -12.4170  -25.1140 H       208 ARG    0.4400
   3336 HG1       -39.3510  -13.8170  -23.4120 H       208 ARG    0.6400
   3337 HG2       -39.7940  -15.1720  -24.5240 H       208 ARG   -0.8000
   3338 HD1       -41.7520  -13.6290  -22.7070 H       208 ARG    0.4600
   3339 HD2       -41.0710  -15.2880  -22.3850 H       208 ARG    0.4600
   3340 HE        -42.3050  -15.3520  -24.9060 H       208 ARG   -0.8000
   3341 HH11      -44.8480  -15.3210  -21.8050 H       208 ARG    0.4600
   3342 HH12      -43.1750  -14.9660  -21.5290 H       208 ARG    0.4600
   3343 HH21      -44.3920  -16.1860  -25.1680 H       208 ARG    0.5100
   3344 HH22      -45.4800  -16.2370  -23.8210 H       208 ARG   -0.5100
   3345 N         -40.6260  -11.7710  -27.8510 N.am    209 GLU   -0.4700
   3346 CA        -41.1670  -10.8030  -28.7990 C.3     209 GLU    0.3100
   3347 C         -41.6570  -11.4810  -30.0780 C.2     209 GLU    0.0700
   3348 O         -42.7140  -11.1360  -30.6110 O.2     209 GLU    0.0900
   3349 CB        -40.1000   -9.7570  -29.1310 C.3     209 GLU   -0.1800
   3350 CG        -40.4690   -8.7920  -30.2430 C.3     209 GLU    0.0900
   3351 CD        -40.6550   -7.3760  -29.7350 C.2     209 GLU    0.0900
   3352 OE1       -41.4060   -7.1870  -28.7530 O.co2   209 GLU   -0.2800
   3353 OE2       -40.0480   -6.4500  -30.3130 O.co2   209 GLU    0.0900
   3354 HN        -39.7170  -11.5670  -27.4960 H       209 GLU    0.0900
   3355 HA        -42.0300  -10.3350  -28.3500 H       209 GLU    0.6200
   3356 HB1       -39.1720  -10.2910  -29.4300 H       209 GLU   -0.7600
   3357 HB2       -39.8960   -9.1670  -28.2130 H       209 GLU   -0.7600
   3358 HG1       -41.4170   -9.1280  -30.7140 H       209 GLU    0.5100
   3359 HG2       -39.6620   -8.7930  -31.0050 H       209 GLU   -0.5100
   3360 N         -40.8910  -12.4620  -30.5550 N.am    210 HSP   -0.4700
   3361 CA        -41.1850  -13.1410  -31.8150 C.3     210 HSP    0.3100
   3362 C         -42.2860  -14.1980  -31.7410 C.2     210 HSP    0.0700
   3363 O         -43.0960  -14.3200  -32.6630 O.2     210 HSP    0.0900
   3364 CB        -39.9080  -13.7380  -32.4070 C.3     210 HSP   -0.0500
   3365 CG        -39.0010  -12.7100  -33.0120 C.ar    210 HSP    0.0900
   3366 CD2       -38.4730  -12.8480  -34.2730 C.ar    210 HSP    0.0900
   3367 ND1       -38.5600  -11.5250  -32.5380 N.ar    210 HSP    0.1900
   3368 CE1       -37.7660  -10.9720  -33.5050 C.ar    210 HSP    0.1300
   3369 NE2       -37.7250  -11.7810  -34.5500 N.ar    210 HSP    0.1900
   3370 HN        -40.0780  -12.7770  -30.0710 H       210 HSP   -0.5100
   3371 HA        -41.6140  -12.4190  -32.4940 H       210 HSP    0.4400
   3372 HB1       -40.1850  -14.4690  -33.1960 H       210 HSP   -0.5100
   3373 HB2       -39.3520  -14.2630  -31.6020 H       210 HSP    0.4400
   3374 HD1       -38.7740  -11.1250  -31.6470 H       210 HSP    0.3200
   3375 HD2       -38.5930  -13.6530  -34.9860 H       210 HSP    0.1800
   3376 HE1       -37.2590  -10.0330  -33.4270 H       210 HSP    0.5100
   3377 HE2       -37.2200  -11.6220  -35.3980 H       210 HSP   -0.5100
   3378 N         -42.3170  -14.9680  -30.6550 N.am    211 LYS   -0.4700
   3379 CA        -43.3850  -15.9370  -30.4410 C.3     211 LYS    0.3100
   3380 C         -44.7050  -15.2050  -30.1830 C.2     211 LYS    0.0700
   3381 O         -45.7800  -15.7080  -30.5090 O.2     211 LYS    0.0900
   3382 CB        -43.0430  -16.8810  -29.2750 C.3     211 LYS   -0.1800
   3383 CG        -43.9300  -18.1250  -29.1550 C.3     211 LYS    0.0900
   3384 CD        -43.5250  -19.2270  -30.1370 C.3     211 LYS    0.0900
   3385 CE        -44.3220  -20.5120  -29.8980 C.3     211 LYS   -0.1800
   3386 NZ        -43.9820  -21.5950  -30.8700 N.4     211 LYS    0.0900
   3387 HN        -41.6190  -14.9160  -29.9440 H       211 LYS    0.0900
   3388 HA        -43.5090  -16.5010  -31.3530 H       211 LYS   -0.1800
   3389 HB1       -43.1290  -16.3040  -28.3290 H       211 LYS    0.0900
   3390 HB2       -41.9920  -17.2170  -29.3990 H       211 LYS    0.0900
   3391 HG1       -44.9840  -17.8360  -29.3550 H       211 LYS    0.2100
   3392 HG2       -43.8570  -18.5210  -28.1210 H       211 LYS    0.0500
   3393 HD1       -42.4420  -19.4430  -30.0160 H       211 LYS    0.0500
   3394 HD2       -43.7070  -18.8750  -31.1750 H       211 LYS   -0.3000
   3395 HE1       -45.4070  -20.3010  -30.0010 H       211 LYS    0.3300
   3396 HE2       -44.1030  -20.8990  -28.8800 H       211 LYS    0.3300
   3397 HZ1       -42.9720  -21.8280  -30.7900 H       211 LYS    0.3300
   3398 HZ2       -44.1870  -21.2700  -31.8370 H       211 LYS    0.5100
   3399 HZ3       -44.5500  -22.4400  -30.6610 H       211 LYS   -0.5100
   3400 N         -44.6230  -14.0050  -29.6070 N.am    212 ALA   -0.4700
   3401 CA        -45.8100  -13.1760  -29.4190 C.3     212 ALA    0.3100
   3402 C         -46.1990  -12.4470  -30.7060 C.2     212 ALA    0.0700
   3403 O         -47.3450  -12.0330  -30.8690 O.2     212 ALA    0.0900
   3404 CB        -45.6030  -12.1840  -28.2810 C.3     212 ALA   -0.2700
   3405 HN        -43.7600  -13.6250  -29.2830 H       212 ALA    0.0900
   3406 HA        -46.6420  -13.8290  -29.2000 H       212 ALA    0.0900
   3407 HB1       -44.7410  -11.5200  -28.5050 H       212 ALA    0.0900
   3408 HB2       -45.3930  -12.7310  -27.3360 H       212 ALA    0.5100
   3409 HB3       -46.5110  -11.5560  -28.1560 H       212 ALA   -0.5100
   3410 N         -45.2320  -12.2740  -31.6070 N.am    213 LEU   -0.4700
   3411 CA        -45.4680  -11.6330  -32.9010 C.3     213 LEU    0.3100
   3412 C         -46.1460  -12.5530  -33.9150 C.2     213 LEU    0.0700
   3413 O         -47.1510  -12.1970  -34.5450 O.2     213 LEU    0.0900
   3414 CB        -44.1370  -11.1590  -33.4890 C.3     213 LEU   -0.1800
   3415 CG        -44.1750  -10.1280  -34.6180 C.3     213 LEU    0.0900
   3416 CD1       -44.4000   -8.7540  -34.0280 C.3     213 LEU    0.0900
   3417 CD2       -42.8840  -10.1580  -35.4220 C.3     213 LEU   -0.0900
   3418 HN        -44.2970  -12.5770  -31.4380 H       213 LEU    0.0900
   3419 HA        -46.1340  -10.7960  -32.7500 H       213 LEU   -0.2700
   3420 HB1       -43.6080  -12.0550  -33.8760 H       213 LEU    0.0900
   3421 HB2       -43.5450  -10.7210  -32.6590 H       213 LEU    0.0900
   3422 HG        -45.0000  -10.3740  -35.3210 H       213 LEU    0.0900
   3423 HD11      -43.5760   -8.5000  -33.3270 H       213 LEU   -0.2700
   3424 HD12      -45.3590   -8.7340  -33.4690 H       213 LEU    0.0900
   3425 HD13      -44.4230   -7.9940  -34.8380 H       213 LEU    0.0900
   3426 HD21      -42.7350  -11.1640  -35.8690 H       213 LEU    0.0900
   3427 HD22      -42.0220   -9.9330  -34.7590 H       213 LEU    0.5100
   3428 HD23      -42.9320   -9.4090  -36.2410 H       213 LEU   -0.5100
   3429 N         -45.5830  -13.7480  -34.0750 N.am    214 LYS   -0.4700
   3430 CA        -46.0580  -14.6860  -35.0800 C.3     214 LYS    0.3100
   3431 C         -47.5250  -14.9890  -34.8360 C.2     214 LYS    0.0700
   3432 O         -48.3150  -15.1030  -35.7750 O.2     214 LYS    0.0900
   3433 CB        -45.2270  -15.9710  -35.0440 C.3     214 LYS   -0.1800
   3434 CG        -45.4850  -16.9160  -36.2020 C.3     214 LYS    0.0900
   3435 CD        -44.5700  -18.1320  -36.1350 C.3     214 LYS    0.0900
   3436 CE        -44.7800  -19.0500  -37.3330 C.3     214 LYS   -0.1800
   3437 NZ        -43.9170  -20.2660  -37.2700 N.4     214 LYS    0.0900
   3438 HN        -44.8150  -14.0530  -33.5160 H       214 LYS    0.0900
   3439 HA        -45.9760  -14.2110  -36.0460 H       214 LYS   -0.1800
   3440 HB1       -45.4540  -16.5070  -34.0980 H       214 LYS    0.0900
   3441 HB2       -44.1520  -15.6930  -35.0520 H       214 LYS    0.0900
   3442 HG1       -45.3080  -16.3790  -37.1580 H       214 LYS    0.2100
   3443 HG2       -46.5430  -17.2540  -36.1700 H       214 LYS    0.0500
   3444 HD1       -44.7820  -18.6960  -35.2020 H       214 LYS    0.0500
   3445 HD2       -43.5130  -17.7920  -36.1180 H       214 LYS   -0.3000
   3446 HE1       -44.5280  -18.5070  -38.2680 H       214 LYS    0.3300
   3447 HE2       -45.8370  -19.3900  -37.3620 H       214 LYS    0.3300
   3448 HZ1       -44.1380  -20.8040  -36.4090 H       214 LYS    0.3300
   3449 HZ2       -42.9170  -19.9800  -37.2540 H       214 LYS    0.5100
   3450 HZ3       -44.0940  -20.8600  -38.1050 H       214 LYS   -0.5100
   3451 N         -47.8860  -15.0990  -33.5590 N.am    215 THR   -0.4700
   3452 CA        -49.2620  -15.3760  -33.1760 C.3     215 THR    0.3100
   3453 C         -50.1960  -14.2050  -33.5080 C.2     215 THR    0.0700
   3454 O         -51.4020  -14.3930  -33.6520 O.2     215 THR    0.0900
   3455 CB        -49.3660  -15.8070  -31.6900 C.3     215 THR    0.1400
   3456 CG2       -50.8180  -16.0190  -31.2790 C.3     215 THR    0.0900
   3457 OG1       -48.6500  -17.0340  -31.4990 O.3     215 THR   -0.6600
   3458 HN        -47.2330  -14.9960  -32.8120 H       215 THR    0.4300
   3459 HA        -49.6310  -16.1620  -33.8170 H       215 THR   -0.2700
   3460 HB        -48.9250  -15.0240  -31.0360 H       215 THR    0.0900
   3461 HG1       -47.8030  -16.7900  -31.1200 H       215 THR    0.0900
   3462 HG21      -51.3300  -16.6750  -32.0150 H       215 THR    0.0900
   3463 HG22      -51.3470  -15.0430  -31.2450 H       215 THR    0.5100
   3464 HG23      -50.8610  -16.5040  -30.2810 H       215 THR   -0.5100
   3465 N         -49.6480  -13.0000  -33.6560 N.am    216 LEU   -0.4700
   3466 CA        -50.4450  -11.9060  -34.2050 C.3     216 LEU    0.3100
   3467 C         -50.5680  -12.0660  -35.7160 C.2     216 LEU    0.0700
   3468 O         -51.6400  -11.8430  -36.2870 O.2     216 LEU    0.0900
   3469 CB        -49.8700  -10.5240  -33.8600 C.3     216 LEU   -0.1800
   3470 CG        -50.4050   -9.8320  -32.6010 C.3     216 LEU    0.0900
   3471 CD1       -49.7250   -8.4820  -32.4120 C.3     216 LEU    0.0900
   3472 CD2       -51.9260   -9.6730  -32.6280 C.3     216 LEU   -0.0900
   3473 HN        -48.7040  -12.7960  -33.4080 H       216 LEU    0.0900
   3474 HA        -51.4440  -11.9970  -33.8050 H       216 LEU   -0.2700
   3475 HB1       -50.0700   -9.8520  -34.7210 H       216 LEU    0.0900
   3476 HB2       -48.7730  -10.6390  -33.7380 H       216 LEU    0.0900
   3477 HG        -50.2070  -10.4720  -31.7150 H       216 LEU    0.0900
   3478 HD11      -49.9210   -7.8300  -33.2900 H       216 LEU   -0.2700
   3479 HD12      -48.6270   -8.6230  -32.3140 H       216 LEU    0.0900
   3480 HD13      -50.1210   -7.9830  -31.5030 H       216 LEU    0.0900
   3481 HD21      -52.4150  -10.6640  -32.5170 H       216 LEU    0.0900
   3482 HD22      -52.2420   -9.2280  -33.5960 H       216 LEU    0.5100
   3483 HD23      -52.2540   -9.0200  -31.7910 H       216 LEU   -0.5100
   3484 N         -49.4730  -12.4630  -36.3670 N.am    217 GLY   -0.4700
   3485 CA        -49.5090  -12.7160  -37.7990 C.3     217 GLY    0.3100
   3486 C         -50.6340  -13.6680  -38.1620 C.2     217 GLY   -0.0200
   3487 O         -51.4280  -13.4230  -39.0840 O.2     217 GLY    0.0900
   3488 HN        -48.5980  -12.6010  -35.9110 H       217 GLY    0.0900
   3489 HA1       -48.5640  -13.1490  -38.0900 H       217 GLY    0.5100
   3490 HA2       -49.6580  -11.7740  -38.3060 H       217 GLY   -0.5100
   3491 N         -50.7100  -14.7600  -37.4060 N.am    218 ILE   -0.4700
   3492 CA        -51.7510  -15.7550  -37.5990 C.3     218 ILE    0.3100
   3493 C         -53.1220  -15.1080  -37.6850 C.2     218 ILE    0.0700
   3494 O         -53.8470  -15.3480  -38.6340 O.2     218 ILE    0.0900
   3495 CB        -51.7550  -16.7810  -36.4570 C.3     218 ILE   -0.0900
   3496 CG1       -50.5350  -17.6980  -36.5670 C.3     218 ILE    0.0900
   3497 CG2       -53.0420  -17.5960  -36.4710 C.3     218 ILE   -0.2700
   3498 CD        -50.4860  -18.7770  -35.5090 C.3     218 ILE    0.0900
   3499 HN        -50.0580  -14.9440  -36.6750 H       218 ILE    0.0900
   3500 HA        -51.5680  -16.2470  -38.5420 H       218 ILE    0.0900
   3501 HB        -51.6670  -16.2510  -35.4850 H       218 ILE   -0.1800
   3502 HG11      -49.6190  -17.0770  -36.4800 H       218 ILE    0.0900
   3503 HG12      -50.5470  -18.1830  -37.5660 H       218 ILE    0.0900
   3504 HG21      -53.1390  -18.1400  -37.4350 H       218 ILE   -0.2700
   3505 HG22      -53.9170  -16.9230  -36.3530 H       218 ILE    0.0900
   3506 HG23      -53.0270  -18.3400  -35.6450 H       218 ILE    0.0900
   3507 HD1       -51.2840  -19.5290  -35.6930 H       218 ILE    0.0900
   3508 HD2       -50.6460  -18.3300  -34.5040 H       218 ILE    0.5100
   3509 HD3       -49.5020  -19.2910  -35.5370 H       218 ILE   -0.5100
   3510 N         -53.4630  -14.2630  -36.7160 N.am    219 ILE   -0.4700
   3511 CA        -54.7920  -13.6530  -36.6600 C.3     219 ILE    0.3100
   3512 C         -55.2380  -13.0720  -37.9920 C.2     219 ILE    0.0700
   3513 O         -56.3430  -13.3430  -38.4610 O.2     219 ILE    0.0900
   3514 CB        -54.8470  -12.5330  -35.6210 C.3     219 ILE   -0.0900
   3515 CG1       -54.5420  -13.1020  -34.2450 C.3     219 ILE    0.0900
   3516 CG2       -56.2120  -11.8500  -35.6340 C.3     219 ILE   -0.2700
   3517 CD        -55.3660  -14.3100  -33.9230 C.3     219 ILE    0.0900
   3518 HN        -52.8320  -14.0070  -35.9880 H       219 ILE    0.0900
   3519 HA        -55.5020  -14.4280  -36.4110 H       219 ILE    0.0900
   3520 HB        -54.0590  -11.7830  -35.8470 H       219 ILE   -0.1800
   3521 HG11      -54.7410  -12.3200  -33.4820 H       219 ILE    0.0900
   3522 HG12      -53.4680  -13.3810  -34.2020 H       219 ILE    0.0900
   3523 HG21      -57.0200  -12.6110  -35.5810 H       219 ILE   -0.2700
   3524 HG22      -56.3350  -11.2680  -36.5720 H       219 ILE    0.0900
   3525 HG23      -56.3050  -11.1730  -34.7580 H       219 ILE    0.0900
   3526 HD1       -55.0460  -15.1690  -34.5500 H       219 ILE    0.0900
   3527 HD2       -56.4390  -14.1020  -34.1280 H       219 ILE    0.5100
   3528 HD3       -55.2360  -14.5820  -32.8530 H       219 ILE   -0.5100
   3529 N         -54.3750  -12.2650  -38.6020 N.am    220 MET   -0.4700
   3530 CA        -54.7040  -11.6300  -39.8680 C.3     220 MET    0.3100
   3531 C         -54.6370  -12.6200  -41.0200 C.2     220 MET    0.0700
   3532 O         -55.3230  -12.4610  -42.0280 O.2     220 MET    0.0900
   3533 CB        -53.7690  -10.4560  -40.1270 C.3     220 MET   -0.1800
   3534 CG        -53.7270   -9.4690  -38.9850 C.3     220 MET    0.0900
   3535 SD        -52.4370   -8.2520  -39.2400 S.3     220 MET    0.0900
   3536 CE        -51.0390   -9.3300  -39.5670 C.3     220 MET   -0.1400
   3537 HN        -53.4750  -12.0610  -38.2240 H       220 MET    0.0900
   3538 HA        -55.7280  -11.2920  -39.8180 H       220 MET    0.0900
   3539 HB1       -54.1070   -9.9270  -41.0420 H       220 MET   -0.0900
   3540 HB2       -52.7440  -10.8480  -40.2950 H       220 MET   -0.2200
   3541 HG1       -53.5450  -10.0190  -38.0380 H       220 MET    0.0900
   3542 HG2       -54.7140   -8.9630  -38.9100 H       220 MET    0.0900
   3543 HE1       -51.0460   -9.6940  -40.6170 H       220 MET    0.0900
   3544 HE2       -51.0700  -10.2130  -38.8950 H       220 MET    0.5100
   3545 HE3       -50.0860   -8.7820  -39.4020 H       220 MET   -0.5100
   3546 N         -53.8030  -13.6460  -40.8790 N.am    221 GLY   -0.4700
   3547 CA        -53.7640  -14.6760  -41.8980 C.3     221 GLY    0.3100
   3548 C         -55.0990  -15.3870  -41.9750 C.2     221 GLY   -0.0200
   3549 O         -55.7640  -15.3990  -43.0160 O.2     221 GLY    0.0900
   3550 HN        -53.1900  -13.7510  -40.0990 H       221 GLY    0.0900
   3551 HA1       -52.9900  -15.3830  -41.6430 H       221 GLY    0.5100
   3552 HA2       -53.5440  -14.2110  -42.8480 H       221 GLY   -0.5100
   3553 N         -55.5080  -15.9560  -40.8490 N.am    222 VAL   -0.4700
   3554 CA        -56.7550  -16.6830  -40.7580 C.3     222 VAL    0.3100
   3555 C         -57.9120  -15.7690  -41.1030 C.2     222 VAL    0.0700
   3556 O         -58.8360  -16.1720  -41.8010 O.2     222 VAL    0.0900
   3557 CB        -56.9670  -17.2730  -39.3570 C.3     222 VAL   -0.0900
   3558 CG1       -56.5100  -16.3010  -38.2960 C.3     222 VAL    0.0900
   3559 CG2       -58.4250  -17.6330  -39.1510 C.3     222 VAL   -0.2700
   3560 HN        -54.9710  -15.9080  -40.0100 H       222 VAL    0.0900
   3561 HA        -56.7310  -17.4720  -41.4940 H       222 VAL    0.0900
   3562 HB        -56.3890  -18.2170  -39.2640 H       222 VAL    0.0900
   3563 HG11      -56.1230  -15.3740  -38.7690 H       222 VAL   -0.2700
   3564 HG12      -55.6980  -16.7560  -37.6900 H       222 VAL    0.0900
   3565 HG13      -57.3640  -16.0330  -37.6370 H       222 VAL    0.0900
   3566 HG21      -58.7930  -18.2390  -40.0060 H       222 VAL    0.0900
   3567 HG22      -59.0360  -16.7070  -39.0830 H       222 VAL    0.5100
   3568 HG23      -58.5400  -18.2270  -38.2200 H       222 VAL   -0.5100
   3569 N         -57.8590  -14.5300  -40.6220 N.am    223 PHE   -0.4700
   3570 CA        -58.9110  -13.5800  -40.9340 C.3     223 PHE    0.3100
   3571 C         -59.0370  -13.4460  -42.4440 C.2     223 PHE    0.0700
   3572 O         -60.0900  -13.7140  -43.0170 O.2     223 PHE    0.0900
   3573 CB        -58.6150  -12.2200  -40.3060 C.3     223 PHE   -0.1800
   3574 CG        -59.7410  -11.2360  -40.4330 C.ar    223 PHE    0.0900
   3575 CD1       -59.6960  -10.2210  -41.3780 C.ar    223 PHE    0.0900
   3576 CD2       -60.8400  -11.3200  -39.6010 C.ar    223 PHE    0.0000
   3577 CE1       -60.7260   -9.3140  -41.4830 C.ar    223 PHE   -0.1150
   3578 CE2       -61.8710  -10.4150  -39.7020 C.ar    223 PHE    0.1150
   3579 CZ        -61.8140   -9.4120  -40.6450 C.ar    223 PHE   -0.1150
   3580 HN        -57.1160  -14.2050  -40.0430 H       223 PHE    0.1150
   3581 HA        -59.8410  -13.9740  -40.5510 H       223 PHE   -0.1150
   3582 HB1       -57.7300  -11.7720  -40.8050 H       223 PHE    0.1150
   3583 HB2       -58.4160  -12.3530  -39.2210 H       223 PHE   -0.1150
   3584 HD1       -58.8440  -10.1430  -42.0360 H       223 PHE    0.1150
   3585 HD2       -60.8910  -12.1050  -38.8630 H       223 PHE   -0.1150
   3586 HE1       -60.6810   -8.5270  -42.2210 H       223 PHE    0.1150
   3587 HE2       -62.7220  -10.4910  -39.0430 H       223 PHE    0.5100
   3588 HZ        -62.6240   -8.7030  -40.7270 H       223 PHE   -0.5100
   3589 N         -57.9440  -13.0640  -43.0930 N.am    224 THR   -0.4700
   3590 CA        -57.9460  -12.9080  -44.5370 C.3     224 THR    0.3100
   3591 C         -58.4760  -14.1560  -45.2430 C.2     224 THR    0.0700
   3592 O         -59.1970  -14.0600  -46.2200 O.2     224 THR    0.0900
   3593 CB        -56.5430  -12.5620  -45.0590 C.3     224 THR    0.1400
   3594 CG2       -56.5690  -12.3790  -46.5650 C.3     224 THR    0.0900
   3595 OG1       -56.0870  -11.3540  -44.4390 O.3     224 THR   -0.6600
   3596 HN        -57.0850  -12.8690  -42.6270 H       224 THR    0.4300
   3597 HA        -58.6400  -12.1210  -44.7850 H       224 THR   -0.2700
   3598 HB        -55.8350  -13.3830  -44.8160 H       224 THR    0.0900
   3599 HG1       -55.7690  -11.6070  -43.5690 H       224 THR    0.0900
   3600 HG21      -57.3890  -11.6860  -46.8510 H       224 THR    0.0900
   3601 HG22      -56.7430  -13.3560  -47.0620 H       224 THR    0.5100
   3602 HG23      -55.6050  -11.9480  -46.9110 H       224 THR   -0.5100
   3603 N         -58.1380  -15.3410  -44.7440 N.am    225 LEU   -0.4700
   3604 CA        -58.5960  -16.5590  -45.4010 C.3     225 LEU    0.3100
   3605 C         -60.0690  -16.8200  -45.1660 C.2     225 LEU    0.0700
   3606 O         -60.7200  -17.4970  -45.9600 O.2     225 LEU    0.0900
   3607 CB        -57.7790  -17.7650  -44.9510 C.3     225 LEU   -0.1800
   3608 CG        -56.4090  -17.8300  -45.6210 C.3     225 LEU    0.0900
   3609 CD1       -55.5690  -18.9370  -45.0150 C.3     225 LEU    0.0900
   3610 CD2       -56.5710  -18.0140  -47.1260 C.3     225 LEU   -0.0900
   3611 HN        -57.5770  -15.4490  -43.9270 H       225 LEU    0.0900
   3612 HA        -58.4980  -16.4200  -46.4670 H       225 LEU   -0.2700
   3613 HB1       -58.3420  -18.6910  -45.1950 H       225 LEU    0.0900
   3614 HB2       -57.6380  -17.7110  -43.8500 H       225 LEU    0.0900
   3615 HG        -55.8880  -16.8570  -45.4880 H       225 LEU    0.0900
   3616 HD11      -56.0750  -19.9170  -45.1490 H       225 LEU   -0.2700
   3617 HD12      -55.4310  -18.7540  -43.9280 H       225 LEU    0.0900
   3618 HD13      -54.5790  -18.9780  -45.5160 H       225 LEU    0.0900
   3619 HD21      -56.9780  -17.0870  -47.5830 H       225 LEU    0.0900
   3620 HD22      -57.2740  -18.8500  -47.3310 H       225 LEU    0.5100
   3621 HD23      -55.5850  -18.2340  -47.5880 H       225 LEU   -0.5100
   3622 N         -60.5810  -16.3060  -44.0510 N.am    226 CYS   -0.4700
   3623 CA        -61.9820  -16.4830  -43.6900 C.3     226 CYS    0.3100
   3624 C         -62.9370  -15.4890  -44.3530 C.2     226 CYS    0.0700
   3625 O         -64.0000  -15.8650  -44.8420 O.2     226 CYS    0.0900
   3626 CB        -62.1480  -16.4690  -42.1650 C.3     226 CYS   -0.1100
   3627 SG        -61.5800  -17.9970  -41.3390 S.3     226 CYS    0.0900
   3628 HN        -60.0280  -15.7770  -43.4120 H       226 CYS    0.0900
   3629 HA        -62.3160  -17.4270  -44.0960 H       226 CYS   -0.2300
   3630 HB1       -63.2230  -16.3120  -41.9360 H       226 CYS    0.1600
   3631 HB2       -61.5770  -15.6060  -41.7640 H       226 CYS    0.5100
   3632 HG1       -60.2930  -17.7810  -41.5690 H       226 CYS   -0.5100
   3633 N         -62.5710  -14.2140  -44.3560 N.am    227 TRP   -0.4700
   3634 CA        -63.4140  -13.2070  -44.9790 C.3     227 TRP    0.3100
   3635 C         -62.9980  -12.7270  -46.3660 C.2     227 TRP    0.0700
   3636 O         -63.6860  -11.9030  -46.9590 O.2     227 TRP    0.0900
   3637 CB        -63.5920  -12.0220  -44.0380 C.3     227 TRP   -0.1800
   3638 CG        -64.4960  -12.3420  -42.9070 C.ar    227 TRP    0.0900
   3639 CD1       -64.1640  -12.9700  -41.7460 C.ar    227 TRP    0.0900
   3640 CD2       -65.8950  -12.0640  -42.8300 C.ar    227 TRP   -0.0300
   3641 CE2       -66.3480  -12.5420  -41.5880 C.ar    227 TRP   -0.1500
   3642 CE3       -66.8070  -11.4520  -43.6870 C.ar    227 TRP    0.2200
   3643 NE1       -65.2710  -13.0910  -40.9430 N.ar    227 TRP   -0.5100
   3644 CZ2       -67.6710  -12.4270  -41.1880 C.ar    227 TRP    0.3700
   3645 CZ3       -68.1220  -11.3400  -43.2870 C.ar    227 TRP    0.2400
   3646 CH2       -68.5420  -11.8250  -42.0520 C.ar    227 TRP    0.1100
   3647 HN        -61.7220  -13.8960  -43.9410 H       227 TRP   -0.2500
   3648 HA        -64.3700  -13.6580  -45.2020 H       227 TRP    0.1700
   3649 HB1       -64.0190  -11.1680  -44.6050 H       227 TRP   -0.2000
   3650 HB2       -62.6010  -11.7290  -43.6300 H       227 TRP    0.1400
   3651 HD1       -63.1730  -13.3220  -41.4920 H       227 TRP   -0.2700
   3652 HE1       -65.2890  -13.5020  -40.0580 H       227 TRP    0.1600
   3653 HE3       -66.5070  -11.0670  -44.6510 H       227 TRP   -0.1400
   3654 HZ2       -68.0180  -12.7940  -40.2330 H       227 TRP    0.1400
   3655 HZ3       -68.8390  -10.8680  -43.9430 H       227 TRP    0.5100
   3656 HH2       -69.5800  -11.7230  -41.7700 H       227 TRP   -0.5100
   3657 N         -61.8570  -13.1870  -46.8690 N.am    228 LEU   -0.4700
   3658 CA        -61.4710  -12.8960  -48.2500 C.3     228 LEU    0.3100
   3659 C         -62.2710  -13.6480  -49.3080 C.2     228 LEU    0.0700
   3660 O         -62.6850  -13.0530  -50.2990 O.2     228 LEU    0.0900
   3661 CB        -59.9820  -13.1140  -48.4910 C.3     228 LEU   -0.1800
   3662 CG        -59.5430  -12.5980  -49.8530 C.3     228 LEU    0.0900
   3663 CD1       -59.8050  -11.1090  -49.9410 C.3     228 LEU    0.0900
   3664 CD2       -58.0810  -12.9100  -50.0860 C.3     228 LEU   -0.0900
   3665 HN        -61.2230  -13.7440  -46.3380 H       228 LEU    0.0900
   3666 HA        -61.7290  -11.8670  -48.4520 H       228 LEU   -0.2700
   3667 HB1       -59.7610  -14.2010  -48.4280 H       228 LEU    0.0900
   3668 HB2       -59.4070  -12.5840  -47.7010 H       228 LEU    0.0900
   3669 HG        -60.1100  -13.1250  -50.6510 H       228 LEU    0.0900
   3670 HD11      -59.3870  -10.5930  -49.0500 H       228 LEU   -0.2700
   3671 HD12      -60.8990  -10.9170  -49.9810 H       228 LEU    0.0900
   3672 HD13      -59.3190  -10.6930  -50.8510 H       228 LEU    0.0900
   3673 HD21      -57.9140  -14.0080  -50.0490 H       228 LEU    0.0900
   3674 HD22      -57.4610  -12.4310  -49.2980 H       228 LEU    0.5100
   3675 HD23      -57.7690  -12.5370  -51.0850 H       228 LEU   -0.5100
   3676 N         -62.4710  -14.9640  -49.1160 N.am    229 PRO   -0.2900
   3677 CA        -63.2280  -15.7540  -50.0940 C.3     229 PRO    0.0000
   3678 C         -64.6550  -15.2430  -50.2320 C.2     229 PRO    0.0900
   3679 O         -65.2520  -15.3480  -51.2980 O.2     229 PRO    0.0900
   3680 CB        -63.2230  -17.1630  -49.4870 C.3     229 PRO    0.0200
   3681 CG        -62.9510  -16.9610  -48.0280 C.3     229 PRO    0.0900
   3682 CD        -62.0200  -15.7880  -47.9840 C.3     229 PRO   -0.1800
   3683 HA        -62.7730  -15.6810  -51.0680 H       229 PRO    0.0900
   3684 HB1       -62.4310  -17.7880  -49.9510 H       229 PRO    0.0900
   3685 HB2       -64.2070  -17.6590  -49.6370 H       229 PRO   -0.1800
   3686 HG1       -63.8900  -16.7430  -47.4760 H       229 PRO    0.0900
   3687 HG2       -62.4750  -17.8610  -47.5860 H       229 PRO    0.0900
   3688 HD1       -62.1190  -15.2210  -47.0350 H       229 PRO    0.5100
   3689 HD2       -60.9640  -16.0970  -48.1310 H       229 PRO   -0.5100
   3690 N         -65.2000  -14.7030  -49.1480 N.am    230 PHE   -0.4700
   3691 CA        -66.5320  -14.1180  -49.1560 C.3     230 PHE    0.3100
   3692 C         -66.5350  -12.7250  -49.7800 C.2     230 PHE    0.0700
   3693 O         -67.3920  -12.4120  -50.6060 O.2     230 PHE    0.0900
   3694 CB        -67.0770  -14.0700  -47.7280 C.3     230 PHE   -0.1800
   3695 CG        -68.3000  -13.2150  -47.5620 C.ar    230 PHE    0.0900
   3696 CD1       -68.2080  -11.8300  -47.5800 C.ar    230 PHE    0.0900
   3697 CD2       -69.5380  -13.7900  -47.3380 C.ar    230 PHE    0.0000
   3698 CE1       -69.3310  -11.0380  -47.4020 C.ar    230 PHE   -0.1150
   3699 CE2       -70.6610  -13.0000  -47.1620 C.ar    230 PHE    0.1150
   3700 CZ        -70.5560  -11.6240  -47.1880 C.ar    230 PHE   -0.1150
   3701 HN        -64.7160  -14.6730  -48.2760 H       230 PHE    0.1150
   3702 HA        -67.1660  -14.7270  -49.7840 H       230 PHE   -0.1150
   3703 HB1       -66.2960  -13.6570  -47.0550 H       230 PHE    0.1150
   3704 HB2       -67.3520  -15.0990  -47.4090 H       230 PHE   -0.1150
   3705 HD1       -67.2460  -11.3640  -47.7330 H       230 PHE    0.1150
   3706 HD2       -69.6290  -14.8660  -47.3000 H       230 PHE   -0.1150
   3707 HE1       -69.2440   -9.9620  -47.4340 H       230 PHE    0.1150
   3708 HE2       -71.6230  -13.4620  -47.0030 H       230 PHE    0.5100
   3709 HZ        -71.4320  -11.0110  -47.0410 H       230 PHE   -0.5100
   3710 N         -65.5740  -11.8890  -49.3810 N.am    231 PHE   -0.4700
   3711 CA        -65.4480  -10.5300  -49.9120 C.3     231 PHE    0.3100
   3712 C         -64.6630  -10.4910  -51.2320 C.2     231 PHE    0.0700
   3713 O         -64.4060   -9.4200  -51.7820 O.2     231 PHE    0.0900
   3714 CB        -64.7910   -9.5980  -48.8860 C.3     231 PHE   -0.1800
   3715 CG        -65.7510   -8.9910  -47.8860 C.ar    231 PHE    0.0900
   3716 CD1       -66.5330   -7.8950  -48.2240 C.ar    231 PHE    0.0900
   3717 CD2       -65.8340   -9.4830  -46.5920 C.ar    231 PHE    0.0000
   3718 CE1       -67.4030   -7.3170  -47.2960 C.ar    231 PHE   -0.1150
   3719 CE2       -66.7010   -8.9090  -45.6590 C.ar    231 PHE    0.1150
   3720 CZ        -67.4850   -7.8270  -46.0130 C.ar    231 PHE   -0.1150
   3721 HN        -64.8950  -12.1550  -48.7020 H       231 PHE    0.1150
   3722 HA        -66.4390  -10.1750  -50.1560 H       231 PHE   -0.1150
   3723 HB1       -64.3040   -8.7540  -49.4220 H       231 PHE    0.1150
   3724 HB2       -64.0360  -10.1700  -48.3070 H       231 PHE   -0.1150
   3725 HD1       -66.4670   -7.4830  -49.2210 H       231 PHE    0.1150
   3726 HD2       -65.2200  -10.3230  -46.3010 H       231 PHE   -0.1150
   3727 HE1       -68.0100   -6.4710  -47.5800 H       231 PHE    0.1150
   3728 HE2       -66.7570   -9.3110  -44.6580 H       231 PHE    0.5100
   3729 HZ        -68.1570   -7.3830  -45.2930 H       231 PHE   -0.5100
   3730 N         -64.2350  -11.6540  -51.7140 N.am    232 LEU   -0.4700
   3731 CA        -63.8530  -11.8020  -53.1100 C.3     232 LEU    0.3100
   3732 C         -65.1030  -12.0460  -53.9490 C.2     232 LEU    0.0700
   3733 O         -65.2640  -11.4870  -55.0330 O.2     232 LEU    0.0900
   3734 CB        -62.8650  -12.9520  -53.2880 C.3     232 LEU   -0.1800
   3735 CG        -61.3900  -12.6000  -53.1100 C.3     232 LEU    0.0900
   3736 CD1       -60.5400  -13.8630  -53.0270 C.3     232 LEU    0.0900
   3737 CD2       -60.9310  -11.7020  -54.2490 C.3     232 LEU   -0.0900
   3738 HN        -64.1560  -12.4700  -51.1460 H       232 LEU    0.0900
   3739 HA        -63.4070  -10.8740  -53.4330 H       232 LEU   -0.2700
   3740 HB1       -62.9970  -13.3600  -54.3120 H       232 LEU    0.0900
   3741 HB2       -63.1200  -13.7390  -52.5490 H       232 LEU    0.0900
   3742 HG        -61.2640  -12.0090  -52.1780 H       232 LEU    0.0900
   3743 HD11      -60.6490  -14.4600  -53.9580 H       232 LEU   -0.2700
   3744 HD12      -60.8680  -14.4850  -52.1670 H       232 LEU    0.0900
   3745 HD13      -59.4690  -13.5910  -52.9050 H       232 LEU    0.0900
   3746 HD21      -61.7220  -10.9600  -54.4940 H       232 LEU    0.0900
   3747 HD22      -60.7270  -12.3130  -55.1540 H       232 LEU    0.5100
   3748 HD23      -60.0110  -11.1540  -53.9520 H       232 LEU   -0.5100
   3749 N         -66.0000  -12.8830  -53.4300 N.am    233 VAL   -0.4700
   3750 CA        -67.2200  -13.2620  -54.1370 C.3     233 VAL    0.3100
   3751 C         -68.0290  -12.0500  -54.5530 C.2     233 VAL    0.0700
   3752 O         -68.3150  -11.8550  -55.7350 O.2     233 VAL    0.0900
   3753 CB        -68.1190  -14.1780  -53.2700 C.3     233 VAL   -0.0900
   3754 CG1       -69.5650  -14.1710  -53.7720 C.3     233 VAL    0.0900
   3755 CG2       -67.5580  -15.5890  -53.2370 C.3     233 VAL   -0.2700
   3756 HN        -65.8770  -13.2910  -52.5290 H       233 VAL    0.0900
   3757 HA        -66.9310  -13.7750  -55.0420 H       233 VAL    0.0900
   3758 HB        -68.0960  -13.8210  -52.2180 H       233 VAL    0.0900
   3759 HG11      -69.5840  -14.1790  -54.8830 H       233 VAL   -0.2700
   3760 HG12      -70.0850  -13.2570  -53.4150 H       233 VAL    0.0900
   3761 HG13      -70.0980  -15.0730  -53.4020 H       233 VAL    0.0900
   3762 HG21      -66.4770  -15.5640  -52.9780 H       233 VAL    0.0900
   3763 HG22      -67.6720  -16.0650  -54.2340 H       233 VAL    0.5100
   3764 HG23      -68.0920  -16.1910  -52.4710 H       233 VAL   -0.5100
   3765 N         -68.3610  -11.2100  -53.5780 N.am    234 ASN   -0.4700
   3766 CA        -69.2920  -10.1220  -53.7880 C.3     234 ASN    0.3100
   3767 C         -68.8840   -9.2250  -54.9510 C.2     234 ASN    0.0700
   3768 O         -69.6930   -8.4640  -55.4750 O.2     234 ASN    0.0900
   3769 CB        -69.4410   -9.3040  -52.5090 C.3     234 ASN   -0.1800
   3770 CG        -70.7580   -8.5640  -52.4470 C.2     234 ASN    0.0900
   3771 ND2       -70.8510   -7.6020  -51.5340 N.am    234 ASN    0.0900
   3772 OD1       -71.6850   -8.8530  -53.2010 O.2     234 ASN    0.5500
   3773 HN        -67.9840  -11.2920  -52.6580 H       234 ASN   -0.5500
   3774 HA        -70.2440  -10.5430  -54.0790 H       234 ASN   -0.6200
   3775 HB1       -68.6160   -8.5630  -52.4550 H       234 ASN    0.3200
   3776 HB2       -69.3780   -9.9860  -51.6340 H       234 ASN    0.3000
   3777 HD21      -71.6980   -7.0760  -51.4450 H       234 ASN    0.5100
   3778 HD22      -70.0750   -7.4030  -50.9350 H       234 ASN   -0.5100
   3779 N         -67.6200   -9.3070  -55.3570 N.am    235 ILE   -0.4700
   3780 CA        -67.1800   -8.5940  -56.5490 C.3     235 ILE    0.3100
   3781 C         -67.6380   -9.3030  -57.8140 C.2     235 ILE    0.0700
   3782 O         -68.0950   -8.6690  -58.7630 O.2     235 ILE    0.0900
   3783 CB        -65.6590   -8.4070  -56.5810 C.3     235 ILE   -0.0900
   3784 CG1       -65.2830   -7.1740  -55.7690 C.3     235 ILE    0.0900
   3785 CG2       -65.1740   -8.2250  -58.0110 C.3     235 ILE   -0.2700
   3786 CD        -66.0680   -5.9480  -56.1680 C.3     235 ILE    0.0900
   3787 HN        -66.9330   -9.8470  -54.8770 H       235 ILE    0.0900
   3788 HA        -67.6700   -7.6320  -56.5540 H       235 ILE    0.0900
   3789 HB        -65.1690   -9.2980  -56.1370 H       235 ILE   -0.1800
   3790 HG11      -64.2010   -6.9670  -55.9140 H       235 ILE    0.0900
   3791 HG12      -65.4690   -7.3840  -54.6940 H       235 ILE    0.0900
   3792 HG21      -65.7790   -7.4470  -58.5230 H       235 ILE   -0.2700
   3793 HG22      -65.2780   -9.1800  -58.5690 H       235 ILE    0.0900
   3794 HG23      -64.1100   -7.9050  -58.0110 H       235 ILE    0.0900
   3795 HD1       -67.0770   -5.9720  -55.7000 H       235 ILE    0.0900
   3796 HD2       -66.1900   -5.9190  -57.2720 H       235 ILE    0.5100
   3797 HD3       -65.5400   -5.0330  -55.8260 H       235 ILE   -0.5100
   3798 N         -67.5210  -10.6280  -57.8250 N.am    236 VAL   -0.4700
   3799 CA        -68.0140  -11.4020  -58.9490 C.3     236 VAL    0.3100
   3800 C         -69.5270  -11.2670  -58.9850 C.2     236 VAL    0.0700
   3801 O         -70.1480  -11.4190  -60.0320 O.2     236 VAL    0.0900
   3802 CB        -67.6260  -12.8760  -58.8390 C.3     236 VAL   -0.0900
   3803 CG1       -67.7770  -13.5530  -60.1930 C.3     236 VAL    0.0900
   3804 CG2       -66.1970  -13.0040  -58.3430 C.3     236 VAL   -0.2700
   3805 HN        -67.1000  -11.1390  -57.0790 H       236 VAL    0.0900
   3806 HA        -67.5970  -10.9760  -59.8490 H       236 VAL    0.0900
   3807 HB        -68.2820  -13.3790  -58.0980 H       236 VAL    0.0900
   3808 HG11      -67.1200  -13.0620  -60.9420 H       236 VAL   -0.2700
   3809 HG12      -68.8300  -13.4740  -60.5400 H       236 VAL    0.0900
   3810 HG13      -67.4880  -14.6240  -60.1150 H       236 VAL    0.0900
   3811 HG21      -66.1340  -12.6970  -57.2760 H       236 VAL    0.0900
   3812 HG22      -65.5290  -12.3470  -58.9410 H       236 VAL    0.5100
   3813 HG23      -65.8590  -14.0590  -58.4290 H       236 VAL   -0.5100
   3814 N         -70.1130  -10.9760  -57.8260 N.am    237 ASN   -0.4700
   3815 CA        -71.5220  -10.6300  -57.7410 C.3     237 ASN    0.3100
   3816 C         -71.8210   -9.4940  -58.6980 C.2     237 ASN    0.0700
   3817 O         -72.8370   -9.5010  -59.3830 O.2     237 ASN    0.0900
   3818 CB        -71.8940  -10.2340  -56.3050 C.3     237 ASN   -0.1800
   3819 CG        -73.2330   -9.5090  -56.2170 C.2     237 ASN    0.0900
   3820 ND2       -73.2720   -8.2710  -56.0740 N.am    237 ASN    0.0900
   3821 OD1       -74.3190  -10.2470  -56.2860 O.2     237 ASN    0.5500
   3822 HN        -69.6120  -10.9830  -56.9650 H       237 ASN   -0.5500
   3823 HA        -72.0970  -11.4870  -58.0560 H       237 ASN   -0.6200
   3824 HB1       -71.1050   -9.5670  -55.9000 H       237 ASN    0.3200
   3825 HB2       -71.9510  -11.1530  -55.6830 H       237 ASN    0.3000
   3826 HD21      -74.1530   -7.8010  -56.0160 H       237 ASN    0.5100
   3827 HD22      -72.4220   -7.7470  -56.0150 H       237 ASN   -0.5100
   3828 N         -70.9180   -8.5180  -58.7570 N.am    238 VAL   -0.4700
   3829 CA        -71.0770   -7.3990  -59.6750 C.3     238 VAL    0.3100
   3830 C         -70.7920   -7.7900  -61.1300 C.2     238 VAL    0.0700
   3831 O         -71.5690   -7.4790  -62.0280 O.2     238 VAL    0.0900
   3832 CB        -70.2070   -6.1910  -59.2560 C.3     238 VAL   -0.0900
   3833 CG1       -69.9570   -5.2720  -60.4310 C.3     238 VAL    0.0900
   3834 CG2       -70.8690   -5.4320  -58.1230 C.3     238 VAL   -0.2700
   3835 HN        -70.1030   -8.5080  -58.1830 H       238 VAL    0.0900
   3836 HA        -72.1210   -7.1200  -59.6780 H       238 VAL    0.0900
   3837 HB        -69.2330   -6.5590  -58.8660 H       238 VAL    0.0900
   3838 HG11      -70.9230   -4.8880  -60.8260 H       238 VAL   -0.2700
   3839 HG12      -69.4380   -5.8250  -61.2420 H       238 VAL    0.0900
   3840 HG13      -69.3370   -4.4070  -60.1110 H       238 VAL    0.0900
   3841 HG21      -71.0030   -6.0970  -57.2430 H       238 VAL    0.0900
   3842 HG22      -71.8680   -5.0660  -58.4450 H       238 VAL    0.5100
   3843 HG23      -70.2350   -4.5700  -57.8220 H       238 VAL   -0.5100
   3844 N         -69.6800   -8.4810  -61.3620 N.am    239 PHE   -0.4700
   3845 CA        -69.2510   -8.7910  -62.7230 C.3     239 PHE    0.3100
   3846 C         -70.0780   -9.8450  -63.4520 C.2     239 PHE    0.0700
   3847 O         -70.5700   -9.5990  -64.5490 O.2     239 PHE    0.0900
   3848 CB        -67.7580   -9.1290  -62.7470 C.3     239 PHE   -0.1800
   3849 CG        -66.8800   -7.9160  -62.7500 C.ar    239 PHE    0.0900
   3850 CD1       -65.8810   -7.7670  -63.6930 C.ar    239 PHE    0.0900
   3851 CD2       -67.0810   -6.9010  -61.8250 C.ar    239 PHE    0.0000
   3852 CE1       -65.0780   -6.6400  -63.7010 C.ar    239 PHE   -0.1150
   3853 CE2       -66.2860   -5.7740  -61.8290 C.ar    239 PHE    0.1150
   3854 CZ        -65.2820   -5.6430  -62.7660 C.ar    239 PHE   -0.1150
   3855 HN        -69.0960   -8.8140  -60.6260 H       239 PHE    0.1150
   3856 HA        -69.4510   -7.9280  -63.3420 H       239 PHE   -0.1150
   3857 HB1       -67.5270   -9.7080  -63.6660 H       239 PHE    0.1150
   3858 HB2       -67.5000   -9.7240  -61.8450 H       239 PHE   -0.1150
   3859 HD1       -65.7240   -8.5390  -64.4320 H       239 PHE    0.1150
   3860 HD2       -67.8690   -6.9960  -61.0940 H       239 PHE   -0.1150
   3861 HE1       -64.2940   -6.5400  -64.4360 H       239 PHE    0.1150
   3862 HE2       -66.4490   -4.9940  -61.1000 H       239 PHE    0.5100
   3863 HZ        -64.6560   -4.7630  -62.7700 H       239 PHE   -0.5100
   3864 N         -70.2290  -11.0200  -62.8510 N.am    240 ASN   -0.4700
   3865 CA        -71.0670  -12.0680  -63.4240 C.3     240 ASN    0.3100
   3866 C         -71.9920  -12.6560  -62.3660 C.2     240 ASN    0.0700
   3867 O         -71.5370  -13.2800  -61.4070 O.2     240 ASN    0.0900
   3868 CB        -70.2050  -13.1720  -64.0530 C.3     240 ASN   -0.1800
   3869 CG        -69.6300  -12.7730  -65.4060 C.2     240 ASN    0.0900
   3870 ND2       -68.3900  -13.1850  -65.6720 N.am    240 ASN    0.0900
   3871 OD1       -70.2920  -12.1110  -66.2040 O.2     240 ASN    0.5500
   3872 HN        -69.7790  -11.2380  -61.9890 H       240 ASN   -0.5500
   3873 HA        -71.7010  -11.6150  -64.1720 H       240 ASN   -0.6200
   3874 HB1       -70.8280  -14.0820  -64.1890 H       240 ASN    0.3200
   3875 HB2       -69.3630  -13.4060  -63.3680 H       240 ASN    0.3000
   3876 HD21      -67.9620  -12.9520  -66.5460 H       240 ASN    0.5100
   3877 HD22      -67.8870  -13.7270  -64.9980 H       240 ASN   -0.5100
   3878 N         -73.3000  -12.4630  -62.5380 N.am    241 ARG   -0.4700
   3879 CA        -74.2500  -12.8390  -61.4990 C.3     241 ARG    0.3100
   3880 C         -74.4260  -14.3460  -61.3160 C.2     241 ARG    0.0700
   3881 O         -74.2470  -14.8680  -60.2160 O.2     241 ARG    0.0900
   3882 CB        -75.6130  -12.1720  -61.7310 C.3     241 ARG   -0.1800
   3883 CG        -75.6220  -10.6680  -61.5100 C.3     241 ARG    0.0900
   3884 CD        -77.0420  -10.1290  -61.3350 C.3     241 ARG    0.0900
   3885 NE        -77.8810  -10.3470  -62.5150 N.pl3   241 ARG   -0.1800
   3886 CZ        -78.0250   -9.4700  -63.5050 C.cat   241 ARG    0.0900
   3887 NH1       -77.3890   -8.3070  -63.4700 N.pl3   241 ARG    0.0900
   3888 NH2       -78.8100   -9.7570  -64.5360 N.pl3   241 ARG    0.2000
   3889 HN        -73.6800  -12.0610  -63.3690 H       241 ARG    0.0900
   3890 HA        -73.8420  -12.5310  -60.5480 H       241 ARG    0.0900
   3891 HB1       -76.3490  -12.6320  -61.0390 H       241 ARG   -0.7000
   3892 HB2       -75.9270  -12.3740  -62.7770 H       241 ARG    0.4400
   3893 HG1       -75.1510  -10.1700  -62.3840 H       241 ARG    0.6400
   3894 HG2       -75.0290  -10.4310  -60.6010 H       241 ARG   -0.8000
   3895 HD1       -77.0030   -9.0350  -61.1500 H       241 ARG    0.4600
   3896 HD2       -77.5290  -10.6440  -60.4790 H       241 ARG    0.4600
   3897 HE        -78.3760  -11.2130  -62.5820 H       241 ARG   -0.8000
   3898 HH11      -76.7950   -8.0850  -62.6960 H       241 ARG    0.4600
   3899 HH12      -77.5020   -7.6510  -64.2170 H       241 ARG    0.4600
   3900 HH21      -79.2920  -10.6320  -64.5700 H       241 ARG    0.5100
   3901 HH22      -78.9190   -9.0980  -65.2800 H       241 ARG   -0.5100
   3902 N         -74.7620  -15.0490  -62.3940 N.am    242 ASP   -0.4700
   3903 CA        -75.0800  -16.4720  -62.2970 C.3     242 ASP    0.3100
   3904 C         -73.8540  -17.3780  -62.3400 C.2     242 ASP    0.0700
   3905 O         -73.9690  -18.6000  -62.2180 O.2     242 ASP    0.0900
   3906 CB        -76.1180  -16.8870  -63.3520 C.3     242 ASP   -0.2800
   3907 CG        -75.9330  -16.1670  -64.6750 C.2     242 ASP    0.0900
   3908 OD1       -76.9500  -15.9100  -65.3570 O.co2   242 ASP    0.0900
   3909 OD2       -74.7770  -15.8610  -65.0330 O.co2   242 ASP    0.6200
   3910 HN        -74.8110  -14.6440  -63.3030 H       242 ASP   -0.7600
   3911 HA        -75.4660  -16.6570  -61.3050 H       242 ASP   -0.7600
   3912 HB1       -77.1350  -16.6620  -62.9670 H       242 ASP    0.5100
   3913 HB2       -76.0310  -17.9810  -63.5320 H       242 ASP   -0.5100
   3914 N         -72.6740  -16.7830  -62.5010 N.am    243 LEU   -0.4700
   3915 CA        -71.4370  -17.5380  -62.3980 C.3     243 LEU    0.3100
   3916 C         -71.1440  -17.7990  -60.9290 C.2     243 LEU    0.0700
   3917 O         -70.2430  -18.5660  -60.5890 O.2     243 LEU    0.0900
   3918 CB        -70.2680  -16.7930  -63.0580 C.3     243 LEU   -0.1800
   3919 CG        -69.9260  -17.1470  -64.5120 C.3     243 LEU    0.0900
   3920 CD1       -70.9820  -16.6230  -65.4740 C.3     243 LEU    0.0900
   3921 CD2       -68.5500  -16.6180  -64.9010 C.3     243 LEU   -0.0900
   3922 HN        -72.5870  -15.8080  -62.6950 H       243 LEU    0.0900
   3923 HA        -71.5900  -18.4910  -62.8820 H       243 LEU   -0.2700
   3924 HB1       -69.3620  -16.9850  -62.4460 H       243 LEU    0.0900
   3925 HB2       -70.5020  -15.7080  -63.0250 H       243 LEU    0.0900
   3926 HG        -69.8590  -18.2510  -64.6110 H       243 LEU    0.0900
   3927 HD11      -70.9320  -15.5140  -65.5300 H       243 LEU   -0.2700
   3928 HD12      -71.9930  -16.9150  -65.1220 H       243 LEU    0.0900
   3929 HD13      -70.8060  -17.0370  -66.4910 H       243 LEU    0.0900
   3930 HD21      -67.7580  -17.1890  -64.3700 H       243 LEU    0.0900
   3931 HD22      -68.4640  -15.5470  -64.6200 H       243 LEU    0.5100
   3932 HD23      -68.3970  -16.7310  -65.9950 H       243 LEU   -0.5100
   3933 N         -71.9150  -17.1480  -60.0580 N.am    244 VAL   -0.4700
   3934 CA        -71.7480  -17.3000  -58.6200 C.3     244 VAL    0.3100
   3935 C         -72.9670  -17.9420  -57.9620 C.2     244 VAL    0.0700
   3936 O         -73.9260  -17.2470  -57.6240 O.2     244 VAL    0.0900
   3937 CB        -71.5610  -15.9120  -57.9740 C.3     244 VAL   -0.0900
   3938 CG1       -71.4100  -16.0280  -56.4660 C.3     244 VAL    0.0900
   3939 CG2       -70.3700  -15.1950  -58.5880 C.3     244 VAL   -0.2700
   3940 HN        -72.6390  -16.5280  -60.3520 H       244 VAL    0.0900
   3941 HA        -70.8840  -17.9220  -58.4420 H       244 VAL    0.0900
   3942 HB        -72.4420  -15.2770  -58.2060 H       244 VAL    0.0900
   3943 HG11      -70.6430  -16.7920  -56.2160 H       244 VAL   -0.2700
   3944 HG12      -72.3770  -16.3350  -56.0130 H       244 VAL    0.0900
   3945 HG13      -71.0910  -15.0520  -56.0410 H       244 VAL    0.0900
   3946 HG21      -70.5260  -15.0610  -59.6800 H       244 VAL    0.0900
   3947 HG22      -69.4470  -15.7960  -58.4330 H       244 VAL    0.5100
   3948 HG23      -70.2470  -14.1960  -58.1210 H       244 VAL   -0.5100
   3949 N         -72.8910  -19.2550  -57.6890 N.am    245 PRO   -0.2900
   3950 CA        -73.9530  -19.9960  -56.9960 C.3     245 PRO    0.0000
   3951 C         -74.3180  -19.3230  -55.6810 C.2     245 PRO    0.0900
   3952 O         -73.4410  -18.7470  -55.0460 O.2     245 PRO    0.0900
   3953 CB        -73.3130  -21.3620  -56.7550 C.3     245 PRO    0.0200
   3954 CG        -72.3990  -21.5340  -57.9300 C.3     245 PRO    0.0900
   3955 CD        -71.8660  -20.1550  -58.2460 C.3     245 PRO   -0.1800
   3956 HA        -74.8510  -20.0150  -57.5930 H       245 PRO    0.0900
   3957 HB1       -74.0820  -22.1640  -56.7250 H       245 PRO    0.0900
   3958 HB2       -72.7440  -21.3740  -55.8010 H       245 PRO   -0.1800
   3959 HG1       -71.5670  -22.2250  -57.6780 H       245 PRO    0.0900
   3960 HG2       -72.9560  -21.9450  -58.7990 H       245 PRO    0.0900
   3961 HD1       -70.8900  -19.9720  -57.7500 H       245 PRO    0.5100
   3962 HD2       -71.7720  -19.9940  -59.3390 H       245 PRO   -0.5100
   3963 N         -75.5890  -19.3900  -55.2830 N.am    246 ASP   -0.4700
   3964 CA        -76.0880  -18.6140  -54.1450 C.3     246 ASP    0.3100
   3965 C         -76.0180  -19.3440  -52.8010 C.2     246 ASP    0.0700
   3966 O         -76.2590  -18.7440  -51.7560 O.2     246 ASP    0.0900
   3967 CB        -77.5240  -18.1290  -54.4150 C.3     246 ASP   -0.2800
   3968 CG        -77.9790  -17.0450  -53.4430 C.2     246 ASP    0.0900
   3969 OD1       -77.6960  -15.8560  -53.6980 O.co2   246 ASP    0.0900
   3970 OD2       -78.6330  -17.3810  -52.4320 O.co2   246 ASP    0.6200
   3971 HN        -76.2560  -19.9720  -55.7420 H       246 ASP   -0.7600
   3972 HA        -75.4280  -17.7730  -53.9970 H       246 ASP   -0.7600
   3973 HB1       -78.2180  -18.9920  -54.3280 H       246 ASP    0.5100
   3974 HB2       -77.5780  -17.7200  -55.4460 H       246 ASP   -0.5100
   3975 N         -75.6890  -20.6350  -52.8120 N.am    247 TRP   -0.4700
   3976 CA        -75.5020  -21.3530  -51.5530 C.3     247 TRP    0.3100
   3977 C         -74.1190  -21.0480  -50.9840 C.2     247 TRP    0.0700
   3978 O         -73.9460  -20.9070  -49.7730 O.2     247 TRP    0.0900
   3979 CB        -75.7430  -22.8610  -51.7180 C.3     247 TRP   -0.1800
   3980 CG        -74.5650  -23.6600  -52.1970 C.ar    247 TRP    0.0900
   3981 CD1       -73.7850  -23.4050  -53.2900 C.ar    247 TRP    0.0900
   3982 CD2       -74.0540  -24.8670  -51.6140 C.ar    247 TRP   -0.0300
   3983 CE2       -72.9570  -25.2790  -52.3970 C.ar    247 TRP   -0.1500
   3984 CE3       -74.4170  -25.6360  -50.5030 C.ar    247 TRP    0.2200
   3985 NE1       -72.8130  -24.3690  -53.4110 N.ar    247 TRP   -0.5100
   3986 CZ2       -72.2190  -26.4240  -52.1020 C.ar    247 TRP    0.3700
   3987 CZ3       -73.6820  -26.7750  -50.2120 C.ar    247 TRP    0.2400
   3988 CH2       -72.5980  -27.1570  -51.0060 C.ar    247 TRP    0.1100
   3989 HN        -75.5580  -21.1550  -53.6520 H       247 TRP   -0.2500
   3990 HA        -76.1980  -20.9430  -50.8360 H       247 TRP    0.1700
   3991 HB1       -76.5660  -23.0020  -52.4490 H       247 TRP   -0.2000
   3992 HB2       -76.0520  -23.2730  -50.7340 H       247 TRP    0.1400
   3993 HD1       -73.9150  -22.5690  -53.9610 H       247 TRP   -0.2700
   3994 HE1       -72.1290  -24.4000  -54.1080 H       247 TRP    0.1600
   3995 HE3       -75.2510  -25.3630  -49.8720 H       247 TRP   -0.1400
   3996 HZ2       -71.3770  -26.7380  -52.7030 H       247 TRP    0.1400
   3997 HZ3       -73.9520  -27.3770  -49.3570 H       247 TRP    0.5100
   3998 HH2       -72.0440  -28.0490  -50.7520 H       247 TRP   -0.5100
   3999 N         -73.1400  -20.9220  -51.8760 N.am    248 LEU   -0.4700
   4000 CA        -71.7990  -20.4980  -51.5020 C.3     248 LEU    0.3100
   4001 C         -71.8440  -19.1230  -50.8560 C.2     248 LEU    0.0700
   4002 O         -71.0990  -18.8420  -49.9170 O.2     248 LEU    0.0900
   4003 CB        -70.9010  -20.4470  -52.7360 C.3     248 LEU   -0.1800
   4004 CG        -69.6780  -21.3580  -52.7180 C.3     248 LEU    0.0900
   4005 CD1       -70.0850  -22.7850  -52.3810 C.3     248 LEU    0.0900
   4006 CD2       -68.9610  -21.2990  -54.0520 C.3     248 LEU   -0.0900
   4007 HN        -73.2810  -21.1130  -52.8440 H       248 LEU    0.0900
   4008 HA        -71.4120  -21.2040  -50.7830 H       248 LEU   -0.2700
   4009 HB1       -70.5450  -19.4020  -52.8550 H       248 LEU    0.0900
   4010 HB2       -71.5180  -20.7210  -53.6170 H       248 LEU    0.0900
   4011 HG        -68.9550  -20.9920  -51.9570 H       248 LEU    0.0900
   4012 HD11      -70.8010  -23.1670  -53.1390 H       248 LEU   -0.2700
   4013 HD12      -70.5740  -22.8140  -51.3840 H       248 LEU    0.0900
   4014 HD13      -69.1890  -23.4430  -52.3770 H       248 LEU    0.0900
   4015 HD21      -68.6290  -20.2590  -54.2610 H       248 LEU    0.0900
   4016 HD22      -69.6460  -21.6230  -54.8650 H       248 LEU    0.5100
   4017 HD23      -68.0670  -21.9590  -54.0310 H       248 LEU   -0.5100
   4018 N         -72.7240  -18.2680  -51.3720 N.am    249 PHE   -0.4700
   4019 CA        -72.8790  -16.9060  -50.8740 C.3     249 PHE    0.3100
   4020 C         -73.1570  -16.9340  -49.3780 C.2     249 PHE    0.0700
   4021 O         -72.7260  -16.0480  -48.6450 O.2     249 PHE    0.0900
   4022 CB        -74.0140  -16.1930  -51.6210 C.3     249 PHE   -0.1800
   4023 CG        -73.8980  -14.6850  -51.6480 C.ar    249 PHE    0.0900
   4024 CD1       -72.7700  -14.0670  -52.1730 C.ar    249 PHE    0.0900
   4025 CD2       -74.9420  -13.8890  -51.1890 C.ar    249 PHE    0.0000
   4026 CE1       -72.6730  -12.6820  -52.2100 C.ar    249 PHE   -0.1150
   4027 CE2       -74.8540  -12.5050  -51.2240 C.ar    249 PHE    0.1150
   4028 CZ        -73.7180  -11.9020  -51.7350 C.ar    249 PHE   -0.1150
   4029 HN        -73.3210  -18.5240  -52.1290 H       249 PHE    0.1150
   4030 HA        -71.9450  -16.3850  -51.0240 H       249 PHE   -0.1150
   4031 HB1       -74.9810  -16.4350  -51.1300 H       249 PHE    0.1150
   4032 HB2       -74.0260  -16.5360  -52.6770 H       249 PHE   -0.1150
   4033 HD1       -71.9600  -14.6690  -52.5550 H       249 PHE    0.1150
   4034 HD2       -75.8350  -14.3540  -50.7970 H       249 PHE   -0.1150
   4035 HE1       -71.7850  -12.2140  -52.6080 H       249 PHE    0.1150
   4036 HE2       -75.6700  -11.9010  -50.8550 H       249 PHE    0.5100
   4037 HZ        -73.6450  -10.8250  -51.7640 H       249 PHE   -0.5100
   4038 N         -73.8880  -17.9510  -48.9250 N.am    250 VAL   -0.4700
   4039 CA        -74.1040  -18.1530  -47.4960 C.3     250 VAL    0.3100
   4040 C         -72.9410  -18.8880  -46.8090 C.2     250 VAL    0.0700
   4041 O         -72.5000  -18.5160  -45.7080 O.2     250 VAL    0.0900
   4042 CB        -75.4250  -18.8910  -47.2410 C.3     250 VAL   -0.0900
   4043 CG1       -75.6510  -19.0550  -45.7500 C.3     250 VAL    0.0900
   4044 CG2       -76.5780  -18.1330  -47.8750 C.3     250 VAL   -0.2700
   4045 HN        -74.3160  -18.6130  -49.5350 H       250 VAL    0.0900
   4046 HA        -74.1190  -17.1830  -47.0210 H       250 VAL    0.0900
   4047 HB        -75.3870  -19.8920  -47.7210 H       250 VAL    0.0900
   4048 HG11      -75.3450  -18.1320  -45.2130 H       250 VAL   -0.2700
   4049 HG12      -75.0480  -19.9040  -45.3670 H       250 VAL    0.0900
   4050 HG13      -76.7280  -19.2410  -45.5500 H       250 VAL    0.0900
   4051 HG21      -76.4220  -18.0480  -48.9720 H       250 VAL    0.0900
   4052 HG22      -76.6420  -17.1100  -47.4450 H       250 VAL    0.5100
   4053 HG23      -77.5320  -18.6750  -47.6950 H       250 VAL   -0.5100
   4054 N         -72.4320  -19.9280  -47.4720 N.am    251 ALA   -0.4700
   4055 CA        -71.3610  -20.7500  -46.9190 C.3     251 ALA    0.3100
   4056 C         -70.1530  -19.9190  -46.5080 C.2     251 ALA    0.0700
   4057 O         -69.4720  -20.2480  -45.5380 O.2     251 ALA    0.0900
   4058 CB        -70.9460  -21.8310  -47.9060 C.3     251 ALA   -0.2700
   4059 HN        -72.7610  -20.1900  -48.3760 H       251 ALA    0.0900
   4060 HA        -71.7200  -21.1970  -46.0040 H       251 ALA    0.0900
   4061 HB1       -70.4200  -21.3760  -48.7730 H       251 ALA    0.0900
   4062 HB2       -71.8450  -22.3670  -48.2800 H       251 ALA    0.5100
   4063 HB3       -70.2600  -22.5520  -47.4130 H       251 ALA   -0.5100
   4064 N         -69.8790  -18.8520  -47.2590 N.am    252 PHE   -0.4700
   4065 CA        -68.7370  -17.9870  -46.9720 C.3     252 PHE    0.3100
   4066 C         -68.9830  -16.9710  -45.8610 C.2     252 PHE    0.0700
   4067 O         -68.0690  -16.6800  -45.0910 O.2     252 PHE    0.0900
   4068 CB        -68.2210  -17.3010  -48.2420 C.3     252 PHE   -0.1800
   4069 CG        -67.5040  -18.2320  -49.1790 C.ar    252 PHE    0.0900
   4070 CD1       -67.1370  -19.5060  -48.7640 C.ar    252 PHE    0.0900
   4071 CD2       -67.1960  -17.8390  -50.4720 C.ar    252 PHE    0.0000
   4072 CE1       -66.4780  -20.3710  -49.6220 C.ar    252 PHE   -0.1150
   4073 CE2       -66.5370  -18.6990  -51.3340 C.ar    252 PHE    0.1150
   4074 CZ        -66.1790  -19.9640  -50.9100 C.ar    252 PHE   -0.1150
   4075 HN        -70.4370  -18.5980  -48.0450 H       252 PHE    0.1150
   4076 HA        -67.9590  -18.5980  -46.5370 H       252 PHE   -0.1150
   4077 HB1       -67.5040  -16.4990  -47.9620 H       252 PHE    0.1150
   4078 HB2       -69.0780  -16.8680  -48.8000 H       252 PHE   -0.1150
   4079 HD1       -67.3670  -19.8260  -47.7580 H       252 PHE    0.1150
   4080 HD2       -67.4710  -16.8510  -50.8100 H       252 PHE   -0.1150
   4081 HE1       -66.2010  -21.3590  -49.2880 H       252 PHE    0.1150
   4082 HE2       -66.3050  -18.3800  -52.3390 H       252 PHE    0.5100
   4083 HZ        -65.6640  -20.6340  -51.5820 H       252 PHE   -0.5100
   4084 N         -70.2020  -16.4320  -45.7680 N.am    253 ASN   -0.4700
   4085 CA        -70.5400  -15.5470  -44.6510 C.3     253 ASN    0.3100
   4086 C         -70.5230  -16.3290  -43.3390 C.2     253 ASN    0.0700
   4087 O         -70.1990  -15.7870  -42.2760 O.2     253 ASN    0.0900
   4088 CB        -71.8840  -14.8210  -44.8560 C.3     253 ASN   -0.1800
   4089 CG        -71.8370  -13.3470  -44.4190 C.2     253 ASN    0.0900
   4090 ND2       -72.6890  -12.5130  -45.0270 N.am    253 ASN    0.0900
   4091 OD1       -71.0450  -12.9660  -43.5610 O.2     253 ASN    0.5500
   4092 HN        -70.9180  -16.6030  -46.4390 H       253 ASN   -0.5500
   4093 HA        -69.7440  -14.8240  -44.5570 H       253 ASN   -0.6200
   4094 HB1       -72.6680  -15.3390  -44.2620 H       253 ASN    0.3200
   4095 HB2       -72.1570  -14.8610  -45.9320 H       253 ASN    0.3000
   4096 HD21      -72.8080  -11.5820  -44.6820 H       253 ASN    0.5100
   4097 HD22      -73.2070  -12.8220  -45.8240 H       253 ASN   -0.5100
   4098 N         -70.8520  -17.6200  -43.4070 N.am    254 TRP   -0.4700
   4099 CA        -70.6860  -18.4480  -42.2140 C.3     254 TRP    0.3100
   4100 C         -69.2160  -18.8060  -41.9720 C.2     254 TRP    0.0700
   4101 O         -68.7070  -18.6510  -40.8600 O.2     254 TRP    0.0900
   4102 CB        -71.6120  -19.6730  -42.2240 C.3     254 TRP   -0.1800
   4103 CG        -73.0390  -19.3040  -41.9020 C.ar    254 TRP    0.0900
   4104 CD1       -74.0390  -19.0560  -42.7930 C.ar    254 TRP    0.0900
   4105 CD2       -73.6100  -19.1070  -40.5970 C.ar    254 TRP   -0.0300
   4106 CE2       -74.9640  -18.7560  -40.7810 C.ar    254 TRP   -0.1500
   4107 CE3       -73.1110  -19.1990  -39.2930 C.ar    254 TRP    0.2200
   4108 NE1       -75.1990  -18.7320  -42.1290 N.ar    254 TRP   -0.5100
   4109 CZ2       -75.8250  -18.4980  -39.7120 C.ar    254 TRP    0.3700
   4110 CZ3       -73.9700  -18.9390  -38.2290 C.ar    254 TRP    0.2400
   4111 CH2       -75.3090  -18.5950  -38.4460 C.ar    254 TRP    0.1100
   4112 HN        -71.2080  -18.0570  -44.2290 H       254 TRP   -0.2500
   4113 HA        -70.9010  -17.8310  -41.3540 H       254 TRP    0.1700
   4114 HB1       -71.2550  -20.4060  -41.4690 H       254 TRP   -0.2000
   4115 HB2       -71.5840  -20.1430  -43.2300 H       254 TRP    0.1400
   4116 HD1       -73.9360  -19.1060  -43.8670 H       254 TRP   -0.2700
   4117 HE1       -76.0520  -18.5200  -42.5520 H       254 TRP    0.1600
   4118 HE3       -72.0830  -19.4640  -39.0980 H       254 TRP   -0.1400
   4119 HZ2       -76.8610  -18.2320  -39.8580 H       254 TRP    0.1400
   4120 HZ3       -73.5970  -19.0040  -37.2180 H       254 TRP    0.5100
   4121 HH2       -75.9490  -18.4020  -37.5980 H       254 TRP   -0.5100
   4122 N         -68.5190  -19.2300  -43.0240 N.am    255 LEU   -0.4700
   4123 CA        -67.1000  -19.5360  -42.9210 C.3     255 LEU    0.3100
   4124 C         -66.4160  -18.3900  -42.1960 C.2     255 LEU    0.0700
   4125 O         -65.5350  -18.6000  -41.3640 O.2     255 LEU    0.0900
   4126 CB        -66.4880  -19.7170  -44.3140 C.3     255 LEU   -0.1800
   4127 CG        -65.0770  -20.3040  -44.4400 C.3     255 LEU    0.0900
   4128 CD1       -64.7290  -20.5460  -45.9020 C.3     255 LEU    0.0900
   4129 CD2       -64.0330  -19.4120  -43.7980 C.3     255 LEU   -0.0900
   4130 HN        -68.9330  -19.3560  -43.9220 H       255 LEU    0.0900
   4131 HA        -66.9940  -20.4430  -42.3440 H       255 LEU   -0.2700
   4132 HB1       -66.4680  -18.7170  -44.7940 H       255 LEU    0.0900
   4133 HB2       -67.1690  -20.3800  -44.8870 H       255 LEU    0.0900
   4134 HG        -65.0270  -21.2660  -43.8860 H       255 LEU    0.0900
   4135 HD11      -64.7670  -19.5900  -46.4670 H       255 LEU   -0.2700
   4136 HD12      -65.4580  -21.2530  -46.3530 H       255 LEU    0.0900
   4137 HD13      -63.7030  -20.9640  -45.9840 H       255 LEU    0.0900
   4138 HD21      -64.0260  -19.5640  -42.6970 H       255 LEU    0.0900
   4139 HD22      -64.2650  -18.3470  -44.0070 H       255 LEU    0.5100
   4140 HD23      -63.0250  -19.6610  -44.1970 H       255 LEU   -0.5100
   4141 N         -66.8410  -17.1710  -42.5180 N.am    256 GLY   -0.4700
   4142 CA        -66.3190  -15.9790  -41.8810 C.3     256 GLY    0.3100
   4143 C         -66.8020  -15.8190  -40.4550 C.2     256 GLY   -0.0200
   4144 O         -66.0260  -15.4350  -39.5720 O.2     256 GLY    0.0900
   4145 HN        -67.5400  -17.0240  -43.2130 H       256 GLY    0.0900
   4146 HA1       -66.6410  -15.1260  -42.4600 H       256 GLY    0.5100
   4147 HA2       -65.2420  -16.0450  -41.8840 H       256 GLY   -0.5100
   4148 N         -68.0810  -16.1080  -40.2130 N.am    257 TYR   -0.4700
   4149 CA        -68.5780  -16.0600  -38.8480 C.3     257 TYR    0.3100
   4150 C         -67.6060  -16.8450  -37.9740 C.2     257 TYR    0.0700
   4151 O         -67.2760  -16.4290  -36.8610 O.2     257 TYR    0.0900
   4152 CB        -69.9890  -16.6500  -38.7370 C.3     257 TYR   -0.1800
   4153 CG        -71.1040  -15.7510  -39.2370 C.ar    257 TYR    0.0900
   4154 CD1       -71.2180  -14.4320  -38.8130 C.ar    257 TYR    0.0900
   4155 CD2       -72.0530  -16.2320  -40.1290 C.ar    257 TYR    0.0000
   4156 CE1       -72.2420  -13.6220  -39.2760 C.ar    257 TYR   -0.1150
   4157 CE2       -73.0730  -15.4320  -40.5930 C.ar    257 TYR    0.1150
   4158 CZ        -73.1640  -14.1320  -40.1640 C.ar    257 TYR   -0.1150
   4159 OH        -74.1900  -13.3520  -40.6330 O.3     257 TYR    0.1150
   4160 HN        -68.7300  -16.3600  -40.9260 H       257 TYR    0.1100
   4161 HA        -68.5830  -15.0270  -38.5350 H       257 TYR   -0.5400
   4162 HB1       -70.2050  -16.8670  -37.6690 H       257 TYR    0.4300
   4163 HB2       -70.0370  -17.5850  -39.3340 H       257 TYR   -0.1150
   4164 HD1       -70.5000  -14.0330  -38.1120 H       257 TYR    0.1150
   4165 HD2       -71.9900  -17.2570  -40.4650 H       257 TYR   -0.1150
   4166 HE1       -72.3180  -12.5980  -38.9430 H       257 TYR    0.1150
   4167 HE2       -73.7960  -15.8250  -41.2920 H       257 TYR    0.5100
   4168 HH        -73.8420  -12.4730  -40.8020 H       257 TYR   -0.5100
   4169 N         -67.1110  -17.9610  -38.5150 N.am    258 ALA   -0.4700
   4170 CA        -66.1970  -18.8470  -37.7980 C.3     258 ALA    0.3100
   4171 C         -65.0070  -18.1080  -37.1920 C.2     258 ALA    0.0700
   4172 O         -64.4760  -18.5090  -36.1550 O.2     258 ALA    0.0900
   4173 CB        -65.7130  -19.9610  -38.7200 C.3     258 ALA   -0.2700
   4174 HN        -67.3450  -18.2410  -39.4430 H       258 ALA    0.0900
   4175 HA        -66.7250  -19.2610  -36.9520 H       258 ALA    0.0900
   4176 HB1       -64.8970  -19.5880  -39.3740 H       258 ALA    0.0900
   4177 HB2       -66.5500  -20.3120  -39.3610 H       258 ALA    0.5100
   4178 HB3       -65.3230  -20.8090  -38.1160 H       258 ALA   -0.5100
   4179 N         -64.6020  -17.0100  -37.8220 N.am    259 ASN   -0.4700
   4180 CA        -63.4760  -16.2510  -37.3290 C.3     259 ASN    0.3100
   4181 C         -63.6810  -16.0400  -35.8380 C.2     259 ASN    0.0700
   4182 O         -62.8410  -16.4180  -35.0320 O.2     259 ASN    0.0900
   4183 CB        -63.3740  -14.9150  -38.0770 C.3     259 ASN   -0.1800
   4184 CG        -62.0340  -14.2190  -37.8810 C.2     259 ASN    0.0900
   4185 ND2       -60.9520  -14.9940  -37.8910 N.am    259 ASN    0.0900
   4186 OD1       -61.9770  -13.0050  -37.7180 O.2     259 ASN    0.5500
   4187 HN        -65.0460  -16.6680  -38.6470 H       259 ASN   -0.5500
   4188 HA        -62.5810  -16.8370  -37.4800 H       259 ASN   -0.6200
   4189 HB1       -64.1770  -14.2380  -37.7140 H       259 ASN    0.3200
   4190 HB2       -63.5170  -15.1000  -39.1630 H       259 ASN    0.3000
   4191 HD21      -60.0660  -14.6190  -37.6200 H       259 ASN    0.5100
   4192 HD22      -61.0250  -15.9520  -38.1710 H       259 ASN   -0.5100
   4193 N         -64.8450  -15.5150  -35.4710 N.am    260 SER   -0.4700
   4194 CA        -65.1290  -15.1560  -34.0860 C.3     260 SER    0.3100
   4195 C         -64.7540  -16.2680  -33.1090 C.2     260 SER    0.0700
   4196 O         -64.0550  -16.0250  -32.1250 O.2     260 SER    0.0900
   4197 CB        -66.6090  -14.7900  -33.9240 C.3     260 SER    0.0500
   4198 OG        -66.7570  -13.5650  -33.2450 O.3     260 SER    0.0900
   4199 HN        -65.5780  -15.3430  -36.1250 H       260 SER    0.0900
   4200 HA        -64.5030  -14.3160  -33.8220 H       260 SER   -0.6600
   4201 HB1       -67.1250  -15.5830  -33.3420 H       260 SER    0.4300
   4202 HB2       -67.0810  -14.7010  -34.9260 H       260 SER    0.5100
   4203 HG1       -66.1790  -12.9420  -33.6920 H       260 SER   -0.5100
   4204 N         -65.2050  -17.4890  -33.3850 N.am    261 ALA   -0.4700
   4205 CA        -64.9260  -18.6150  -32.5020 C.3     261 ALA    0.3100
   4206 C         -63.4890  -19.0860  -32.6640 C.2     261 ALA    0.0700
   4207 O         -62.9580  -19.7990  -31.8130 O.2     261 ALA    0.0900
   4208 CB        -65.8970  -19.7610  -32.7610 C.3     261 ALA   -0.2700
   4209 HN        -65.7470  -17.6880  -34.1980 H       261 ALA    0.0900
   4210 HA        -65.0180  -18.2700  -31.4830 H       261 ALA    0.0900
   4211 HB1       -66.0770  -19.8710  -33.8520 H       261 ALA    0.0900
   4212 HB2       -66.8680  -19.5560  -32.2610 H       261 ALA    0.5100
   4213 HB3       -65.4710  -20.7130  -32.3750 H       261 ALA   -0.5100
   4214 N         -62.8600  -18.6850  -33.7650 N.am    262 MET   -0.4700
   4215 CA        -61.4770  -19.0520  -34.0260 C.3     262 MET    0.3100
   4216 C         -60.5160  -18.1950  -33.1960 C.2     262 MET    0.0700
   4217 O         -59.4610  -18.6660  -32.7740 O.2     262 MET    0.0900
   4218 CB        -61.1470  -18.9250  -35.5240 C.3     262 MET   -0.1800
   4219 CG        -61.9230  -19.8680  -36.4460 C.3     262 MET    0.0900
   4220 SD        -61.7490  -19.4890  -38.2120 S.3     262 MET    0.0900
   4221 CE        -60.2180  -20.3300  -38.5990 C.3     262 MET   -0.1400
   4222 HN        -63.3040  -18.1180  -34.4550 H       262 MET    0.0900
   4223 HA        -61.3350  -20.0710  -33.6970 H       262 MET    0.0900
   4224 HB1       -60.0630  -19.1260  -35.6580 H       262 MET   -0.0900
   4225 HB2       -61.3610  -17.8810  -35.8380 H       262 MET   -0.2200
   4226 HG1       -62.9970  -19.8150  -36.1680 H       262 MET    0.0900
   4227 HG2       -61.5650  -20.9030  -36.2610 H       262 MET    0.0900
   4228 HE1       -60.3450  -21.4330  -38.5720 H       262 MET    0.0900
   4229 HE2       -59.4330  -20.0560  -37.8610 H       262 MET    0.5100
   4230 HE3       -59.8730  -20.0490  -39.6170 H       262 MET   -0.5100
   4231 N         -60.8880  -16.9420  -32.9480 N.am    263 ASN   -0.4700
   4232 CA        -59.9810  -15.9930  -32.3010 C.3     263 ASN    0.3100
   4233 C         -59.4630  -16.3620  -30.9080 C.2     263 ASN    0.0700
   4234 O         -58.2510  -16.4780  -30.7150 O.2     263 ASN    0.0900
   4235 CB        -60.5790  -14.5830  -32.2970 C.3     263 ASN   -0.1800
   4236 CG        -60.2180  -13.8020  -33.5450 C.2     263 ASN    0.0900
   4237 ND2       -60.4710  -12.4960  -33.5180 N.am    263 ASN    0.0900
   4238 OD1       -59.7100  -14.3590  -34.5200 O.2     263 ASN    0.5500
   4239 HN        -61.7910  -16.5950  -33.1880 H       263 ASN   -0.5500
   4240 HA        -59.0470  -16.0020  -32.8440 H       263 ASN   -0.6200
   4241 HB1       -60.2000  -14.0310  -31.4110 H       263 ASN    0.3200
   4242 HB2       -61.6850  -14.6580  -32.2350 H       263 ASN    0.3000
   4243 HD21      -61.1290  -12.1280  -32.8610 H       263 ASN    0.5100
   4244 HD22      -60.0020  -11.8840  -34.1540 H       263 ASN   -0.5100
   4245 N         -60.3650  -16.5600  -29.9310 N.am    264 PRO   -0.2900
   4246 CA        -59.8980  -16.8110  -28.5640 C.3     264 PRO    0.0000
   4247 C         -58.9640  -18.0000  -28.5050 C.2     264 PRO    0.0900
   4248 O         -58.1460  -18.0710  -27.5950 O.2     264 PRO    0.0900
   4249 CB        -61.1840  -17.1280  -27.7950 C.3     264 PRO    0.0200
   4250 CG        -62.1630  -17.5380  -28.8360 C.3     264 PRO    0.0900
   4251 CD        -61.8220  -16.7160  -30.0490 C.3     264 PRO   -0.1800
   4252 HA        -59.3520  -15.9580  -28.1930 H       264 PRO    0.0900
   4253 HB1       -61.5460  -16.2320  -27.2460 H       264 PRO    0.0900
   4254 HB2       -61.0160  -17.9510  -27.0670 H       264 PRO   -0.1800
   4255 HG1       -62.0680  -18.6220  -29.0580 H       264 PRO    0.0900
   4256 HG2       -63.2010  -17.3300  -28.5020 H       264 PRO    0.0900
   4257 HD1       -62.0770  -17.2470  -30.9890 H       264 PRO    0.5100
   4258 HD2       -62.3190  -15.7240  -30.0250 H       264 PRO   -0.5100
   4259 N         -59.0810  -18.9070  -29.4730 N.am    265 ILE   -0.4700
   4260 CA        -58.3050  -20.1420  -29.4890 C.3     265 ILE    0.3100
   4261 C         -56.9650  -19.9840  -30.2030 C.2     265 ILE    0.0700
   4262 O         -56.1610  -20.9120  -30.2430 O.2     265 ILE    0.0900
   4263 CB        -59.0860  -21.3070  -30.1330 C.3     265 ILE   -0.0900
   4264 CG1       -60.5970  -21.0880  -29.9920 C.3     265 ILE    0.0900
   4265 CG2       -58.6600  -22.6370  -29.5190 C.3     265 ILE   -0.2700
   4266 CD        -61.4480  -22.1880  -30.6020 C.3     265 ILE    0.0900
   4267 HN        -59.7110  -18.7810  -30.2350 H       265 ILE    0.0900
   4268 HA        -58.0540  -20.3870  -28.4680 H       265 ILE    0.0900
   4269 HB        -58.8880  -21.3250  -31.2260 H       265 ILE   -0.1800
   4270 HG11      -60.8600  -20.1270  -30.4850 H       265 ILE    0.0900
   4271 HG12      -60.8410  -21.0160  -28.9110 H       265 ILE    0.0900
   4272 HG21      -59.0210  -22.7080  -28.4710 H       265 ILE   -0.2700
   4273 HG22      -57.5510  -22.7150  -29.5170 H       265 ILE    0.0900
   4274 HG23      -59.0930  -23.4790  -30.1000 H       265 ILE    0.0900
   4275 HD1       -61.2190  -23.1610  -30.1160 H       265 ILE    0.0900
   4276 HD2       -61.2310  -22.2760  -31.6880 H       265 ILE    0.5100
   4277 HD3       -62.5250  -21.9610  -30.4530 H       265 ILE   -0.5100
   4278 N         -56.7230  -18.8120  -30.7770 N.am    266 ILE   -0.4700
   4279 CA        -55.3890  -18.4820  -31.2520 C.3     266 ILE    0.3100
   4280 C         -54.6210  -17.8540  -30.0890 C.2     266 ILE    0.0700
   4281 O         -53.4030  -17.6590  -30.1420 O.2     266 ILE    0.0900
   4282 CB        -55.4290  -17.5230  -32.4570 C.3     266 ILE   -0.0900
   4283 CG1       -56.4020  -18.0390  -33.5200 C.3     266 ILE    0.0900
   4284 CG2       -54.0410  -17.3560  -33.0560 C.3     266 ILE   -0.2700
   4285 CD        -56.2980  -17.3240  -34.8510 C.3     266 ILE    0.0900
   4286 HN        -57.4300  -18.1200  -30.9060 H       266 ILE    0.0900
   4287 HA        -54.9020  -19.4040  -31.5300 H       266 ILE    0.0900
   4288 HB        -55.8100  -16.5330  -32.1280 H       266 ILE   -0.1800
   4289 HG11      -57.4370  -17.9190  -33.1360 H       266 ILE    0.0900
   4290 HG12      -56.2010  -19.1190  -33.6850 H       266 ILE    0.0900
   4291 HG21      -53.7260  -18.2950  -33.5600 H       266 ILE   -0.2700
   4292 HG22      -53.3100  -17.1210  -32.2540 H       266 ILE    0.0900
   4293 HG23      -54.0500  -16.5370  -33.8070 H       266 ILE    0.0900
   4294 HD1       -55.2380  -17.2850  -35.1820 H       266 ILE    0.0900
   4295 HD2       -56.6780  -16.2840  -34.7530 H       266 ILE    0.5100
   4296 HD3       -56.8900  -17.8660  -35.6190 H       266 ILE   -0.5100
   4297 N         -55.3520  -17.5550  -29.0210 N.am    267 TYR   -0.4700
   4298 CA        -54.7660  -16.9750  -27.8300 C.3     267 TYR    0.3100
   4299 C         -54.3850  -18.0510  -26.8300 C.2     267 TYR    0.0700
   4300 O         -53.9030  -17.7640  -25.7360 O.2     267 TYR    0.0900
   4301 CB        -55.7360  -15.9870  -27.2000 C.3     267 TYR   -0.1800
   4302 CG        -55.9950  -14.7960  -28.0710 C.ar    267 TYR    0.0900
   4303 CD1       -54.9900  -13.8660  -28.3100 C.ar    267 TYR    0.0900
   4304 CD2       -57.2380  -14.5980  -28.6620 C.ar    267 TYR    0.0000
   4305 CE1       -55.2160  -12.7650  -29.1150 C.ar    267 TYR   -0.1150
   4306 CE2       -57.4780  -13.5010  -29.4700 C.ar    267 TYR    0.1150
   4307 CZ        -56.4620  -12.5840  -29.6970 C.ar    267 TYR   -0.1150
   4308 OH        -56.6900  -11.4830  -30.5010 O.3     267 TYR    0.1150
   4309 HN        -56.3360  -17.7160  -28.9910 H       267 TYR    0.1100
   4310 HA        -53.8500  -16.4770  -28.1120 H       267 TYR   -0.5400
   4311 HB1       -55.3170  -15.6140  -26.2410 H       267 TYR    0.4300
   4312 HB2       -56.7110  -16.4880  -27.0210 H       267 TYR   -0.1150
   4313 HD1       -54.0180  -14.0050  -27.8600 H       267 TYR    0.1150
   4314 HD2       -58.0300  -15.3120  -28.4880 H       267 TYR   -0.1150
   4315 HE1       -54.4270  -12.0500  -29.2910 H       267 TYR    0.1150
   4316 HE2       -58.4490  -13.3590  -29.9210 H       267 TYR    0.5100
   4317 HH        -57.5970  -11.5250  -30.8120 H       267 TYR   -0.5100
   4318 N         -54.5990  -19.3040  -27.2140 N.am    268 CYS   -0.4700
   4319 CA        -54.1200  -20.4170  -26.4160 C.3     268 CYS    0.3100
   4320 C         -52.6080  -20.5060  -26.5380 C.2     268 CYS    0.0700
   4321 O         -51.9690  -21.3220  -25.8760 O.2     268 CYS    0.0900
   4322 CB        -54.7700  -21.7280  -26.8600 C.3     268 CYS   -0.1100
   4323 SG        -56.4280  -22.0080  -26.1900 S.3     268 CYS    0.0900
   4324 HN        -55.0880  -19.5330  -28.0520 H       268 CYS    0.0900
   4325 HA        -54.3590  -20.2120  -25.3830 H       268 CYS   -0.2300
   4326 HB1       -54.1090  -22.5630  -26.5450 H       268 CYS    0.1600
   4327 HB2       -54.8250  -21.7260  -27.9690 H       268 CYS    0.5100
   4328 HG1       -56.9560  -20.9190  -26.7290 H       268 CYS   -0.5100
   4329 N         -52.0390  -19.6680  -27.4030 N.am    269 ARG   -0.4700
   4330 CA        -50.6030  -19.6840  -27.6700 C.3     269 ARG    0.3100
   4331 C         -49.7260  -18.9150  -26.6680 C.2     269 ARG    0.0700
   4332 O         -48.5180  -19.1540  -26.5910 O.2     269 ARG    0.0900
   4333 CB        -50.3220  -19.2200  -29.1090 C.3     269 ARG   -0.1800
   4334 CG        -50.5840  -20.2960  -30.1520 C.3     269 ARG    0.0900
   4335 CD        -50.2220  -19.8290  -31.5530 C.3     269 ARG    0.0900
   4336 NE        -49.7550  -20.9430  -32.3780 N.pl3   269 ARG   -0.1800
   4337 CZ        -50.5540  -21.8370  -32.9540 C.cat   269 ARG    0.0900
   4338 NH1       -50.0320  -22.8160  -33.6820 N.pl3   269 ARG    0.0900
   4339 NH2       -51.8700  -21.7560  -32.8010 N.pl3   269 ARG    0.2000
   4340 HN        -52.5690  -18.9910  -27.9080 H       269 ARG    0.0900
   4341 HA        -50.2450  -20.6930  -27.5240 H       269 ARG    0.0900
   4342 HB1       -49.2590  -18.9080  -29.1800 H       269 ARG   -0.7000
   4343 HB2       -50.9700  -18.3450  -29.3310 H       269 ARG    0.4400
   4344 HG1       -51.6610  -20.5690  -30.1290 H       269 ARG    0.6400
   4345 HG2       -49.9810  -21.1950  -29.9040 H       269 ARG   -0.8000
   4346 HD1       -49.4060  -19.0770  -31.5020 H       269 ARG    0.4600
   4347 HD2       -51.1140  -19.3890  -32.0480 H       269 ARG    0.4600
   4348 HE        -48.7700  -21.0400  -32.5180 H       269 ARG   -0.8000
   4349 HH11      -49.0400  -22.8800  -33.7970 H       269 ARG    0.4600
   4350 HH12      -50.6290  -23.4900  -34.1160 H       269 ARG    0.4600
   4351 HH21      -52.2650  -21.0210  -32.2520 H       269 ARG    0.5100
   4352 HH22      -52.4660  -22.4310  -33.2360 H       269 ARG   -0.5100
   4353 N         -50.3210  -17.9950  -25.9100 N.am    270 SER   -0.4700
   4354 CA        -49.5700  -17.2400  -24.9070 C.3     270 SER    0.3100
   4355 C         -49.7400  -17.8180  -23.5040 C.2     270 SER    0.0700
   4356 O         -50.8630  -17.9580  -23.0200 O.2     270 SER    0.0900
   4357 CB        -49.9690  -15.7600  -24.9150 C.3     270 SER    0.0500
   4358 OG        -49.0460  -14.9820  -25.6590 O.3     270 SER    0.0900
   4359 HN        -51.2910  -17.7820  -25.9900 H       270 SER    0.0900
   4360 HA        -48.5190  -17.3440  -25.1320 H       270 SER   -0.6600
   4361 HB1       -49.9920  -15.3770  -23.8710 H       270 SER    0.4300
   4362 HB2       -50.9750  -15.6480  -25.3720 H       270 SER    0.5100
   4363 HG1       -49.2710  -14.0660  -25.4840 H       270 SER   -0.5100
   4364 N         -48.6200  -18.1580  -22.8480 N.am    271 PRO   -0.2900
   4365 CA        -48.6450  -18.6340  -21.4630 C.3     271 PRO    0.0000
   4366 C         -49.0340  -17.5100  -20.5050 C.2     271 PRO    0.0900
   4367 O         -49.6150  -17.7850  -19.4520 O.2     271 PRO    0.0900
   4368 CB        -47.2020  -19.0790  -21.2150 C.3     271 PRO    0.0200
   4369 CG        -46.3920  -18.2820  -22.1800 C.3     271 PRO    0.0900
   4370 CD        -47.2530  -18.1210  -23.3950 C.3     271 PRO   -0.1800
   4371 HA        -49.3830  -19.4110  -21.3450 H       271 PRO    0.0900
   4372 HB1       -47.0850  -20.1670  -21.4060 H       271 PRO    0.0900
   4373 HB2       -46.8950  -18.8640  -20.1690 H       271 PRO   -0.1800
   4374 HG1       -46.1370  -17.2910  -21.7490 H       271 PRO    0.0900
   4375 HG2       -45.4520  -18.8160  -22.4350 H       271 PRO    0.0900
   4376 HD1       -47.0700  -17.1490  -23.9010 H       271 PRO    0.5100
   4377 HD2       -47.1060  -18.9550  -24.1130 H       271 PRO   -0.5100
   4378 N         -48.7170  -16.2670  -20.8720 N.am    272 ASP   -0.4700
   4379 CA        -49.1990  -15.1010  -20.1400 C.3     272 ASP    0.3100
   4380 C         -50.6960  -15.2650  -19.9930 C.2     272 ASP    0.0700
   4381 O         -51.2720  -15.0390  -18.9270 O.2     272 ASP    0.0900
   4382 CB        -48.9490  -13.8070  -20.9260 C.3     272 ASP   -0.2800
   4383 CG        -47.4850  -13.5830  -21.2540 C.2     272 ASP    0.0900
   4384 OD1       -46.6140  -14.1550  -20.5640 O.co2   272 ASP    0.0900
   4385 OD2       -47.2100  -12.8230  -22.2070 O.co2   272 ASP    0.6200
   4386 HN        -48.1380  -16.0790  -21.6600 H       272 ASP   -0.7600
   4387 HA        -48.6830  -15.0670  -19.1930 H       272 ASP   -0.7600
   4388 HB1       -49.3080  -12.9460  -20.3230 H       272 ASP    0.5100
   4389 HB2       -49.5190  -13.8500  -21.8770 H       272 ASP   -0.5100
   4390 N         -51.3130  -15.6580  -21.1030 N.am    273 PHE   -0.4700
   4391 CA        -52.7440  -15.8350  -21.1800 C.3     273 PHE    0.3100
   4392 C         -53.2080  -17.1130  -20.4840 C.2     273 PHE    0.0700
   4393 O         -54.1350  -17.0760  -19.6820 O.2     273 PHE    0.0900
   4394 CB        -53.1800  -15.8390  -22.6440 C.3     273 PHE   -0.1800
   4395 CG        -54.6630  -15.8390  -22.8290 C.ar    273 PHE    0.0900
   4396 CD1       -55.5120  -15.7340  -21.7400 C.ar    273 PHE    0.0900
   4397 CD2       -55.2110  -15.9500  -24.0870 C.ar    273 PHE    0.0000
   4398 CE1       -56.8780  -15.7410  -21.9080 C.ar    273 PHE   -0.1150
   4399 CE2       -56.5790  -15.9570  -24.2640 C.ar    273 PHE    0.1150
   4400 CZ        -57.4120  -15.8510  -23.1740 C.ar    273 PHE   -0.1150
   4401 HN        -50.8090  -15.8500  -21.9410 H       273 PHE    0.1150
   4402 HA        -53.2170  -15.0250  -20.6450 H       273 PHE   -0.1150
   4403 HB1       -52.7860  -16.7510  -23.1410 H       273 PHE    0.1150
   4404 HB2       -52.7850  -14.9300  -23.1460 H       273 PHE   -0.1150
   4405 HD1       -55.0970  -15.6460  -20.7470 H       273 PHE    0.1150
   4406 HD2       -54.5620  -16.0310  -24.9470 H       273 PHE   -0.1150
   4407 HE1       -57.5290  -15.6600  -21.0510 H       273 PHE    0.1150
   4408 HE2       -56.9950  -16.0450  -25.2560 H       273 PHE    0.5100
   4409 HZ        -58.4840  -15.8550  -23.3100 H       273 PHE   -0.5100
   4410 N         -52.5670  -18.2410  -20.7780 N.am    274 ARG   -0.4700
   4411 CA        -53.0160  -19.5190  -20.2380 C.3     274 ARG    0.3100
   4412 C         -52.9540  -19.5450  -18.7150 C.2     274 ARG    0.0700
   4413 O         -53.7720  -20.1950  -18.0700 O.2     274 ARG    0.0900
   4414 CB        -52.2330  -20.6920  -20.8480 C.3     274 ARG   -0.1800
   4415 CG        -52.8810  -22.0550  -20.6010 C.3     274 ARG    0.0900
   4416 CD        -52.4700  -23.0940  -21.6460 C.3     274 ARG    0.0900
   4417 NE        -53.2560  -24.3260  -21.5220 N.pl3   274 ARG   -0.1800
   4418 CZ        -53.2240  -25.3320  -22.3940 C.cat   274 ARG    0.0900
   4419 NH1       -52.4470  -25.2650  -23.4660 N.pl3   274 ARG    0.0900
   4420 NH2       -53.9750  -26.4100  -22.1960 N.pl3   274 ARG    0.2000
   4421 HN        -51.7640  -18.2640  -21.3690 H       274 ARG    0.0900
   4422 HA        -54.0680  -19.6190  -20.4610 H       274 ARG    0.0900
   4423 HB1       -51.2120  -20.7010  -20.4100 H       274 ARG   -0.7000
   4424 HB2       -52.1520  -20.5320  -21.9440 H       274 ARG    0.4400
   4425 HG1       -53.9840  -21.9380  -20.6250 H       274 ARG    0.6400
   4426 HG2       -52.5790  -22.4180  -19.5960 H       274 ARG   -0.8000
   4427 HD1       -51.3990  -23.3580  -21.5120 H       274 ARG    0.4600
   4428 HD2       -52.6370  -22.6860  -22.6660 H       274 ARG    0.4600
   4429 HE        -53.8560  -24.4180  -20.7270 H       274 ARG   -0.8000
   4430 HH11      -51.8810  -24.4570  -23.6240 H       274 ARG    0.4600
   4431 HH12      -52.4280  -26.0240  -24.1180 H       274 ARG    0.4600
   4432 HH21      -54.5640  -26.4670  -21.3910 H       274 ARG    0.5100
   4433 HH22      -53.9500  -27.1650  -22.8510 H       274 ARG   -0.5100
   4434 N         -51.9870  -18.8320  -18.1370 N.am    275 LYS   -0.4700
   4435 CA        -51.8550  -18.7640  -16.6810 C.3     275 LYS    0.3100
   4436 C         -53.0480  -18.0680  -16.0460 C.2     275 LYS    0.0700
   4437 O         -53.4690  -18.4170  -14.9470 O.2     275 LYS    0.0900
   4438 CB        -50.5660  -18.0440  -16.2770 C.3     275 LYS   -0.1800
   4439 CG        -49.3130  -18.8900  -16.4180 C.3     275 LYS    0.0900
   4440 CD        -49.3880  -20.1400  -15.5560 C.3     275 LYS    0.0900
   4441 CE        -48.1840  -21.0400  -15.7860 C.3     275 LYS   -0.1800
   4442 NZ        -48.3000  -22.3280  -15.0520 N.4     275 LYS    0.0900
   4443 HN        -51.3150  -18.3180  -18.6650 H       275 LYS    0.0900
   4444 HA        -51.8540  -19.7740  -16.3000 H       275 LYS   -0.1800
   4445 HB1       -50.6580  -17.7280  -15.2160 H       275 LYS    0.0900
   4446 HB2       -50.4540  -17.1400  -16.9130 H       275 LYS    0.0900
   4447 HG1       -48.4310  -18.2880  -16.1110 H       275 LYS    0.2100
   4448 HG2       -49.1910  -19.1870  -17.4820 H       275 LYS    0.0500
   4449 HD1       -50.3160  -20.6990  -15.8040 H       275 LYS    0.0500
   4450 HD2       -49.4240  -19.8440  -14.4860 H       275 LYS   -0.3000
   4451 HE1       -47.2650  -20.5300  -15.4290 H       275 LYS    0.3300
   4452 HE2       -48.0960  -21.2750  -16.8690 H       275 LYS    0.3300
   4453 HZ1       -49.1490  -22.8360  -15.3730 H       275 LYS    0.3300
   4454 HZ2       -48.3740  -22.1400  -14.0320 H       275 LYS    0.5100
   4455 HZ3       -47.4580  -22.9100  -15.2380 H       275 LYS   -0.5100
   4456 N         -53.5780  -17.0710  -16.7440 N.am    276 ALA   -0.4700
   4457 CA        -54.7770  -16.3840  -16.3010 C.3     276 ALA    0.3100
   4458 C         -56.0230  -17.1540  -16.7330 C.2     276 ALA    0.0700
   4459 O         -57.1190  -16.8880  -16.2490 O.2     276 ALA    0.0900
   4460 CB        -54.8050  -14.9680  -16.8480 C.3     276 ALA   -0.2700
   4461 HN        -53.1790  -16.7510  -17.6000 H       276 ALA    0.0900
   4462 HA        -54.7770  -16.3700  -15.2220 H       276 ALA    0.0900
   4463 HB1       -54.7950  -14.9880  -17.9590 H       276 ALA    0.0900
   4464 HB2       -53.9130  -14.4090  -16.4940 H       276 ALA    0.5100
   4465 HB3       -55.7290  -14.4510  -16.5100 H       276 ALA   -0.5100
   4466 N         -55.8470  -18.1050  -17.6510 N.am    277 PHE   -0.4700
   4467 CA        -56.9360  -18.9510  -18.1350 C.3     277 PHE    0.3100
   4468 C         -57.2220  -20.0850  -17.1660 C.2     277 PHE    0.0700
   4469 O         -58.3670  -20.5060  -17.0030 O.2     277 PHE    0.0900
   4470 CB        -56.6190  -19.5360  -19.5210 C.3     277 PHE   -0.1800
   4471 CG        -57.6610  -20.5110  -20.0230 C.ar    277 PHE    0.0900
   4472 CD1       -58.8690  -20.0560  -20.5350 C.ar    277 PHE    0.0900
   4473 CD2       -57.4340  -21.8830  -19.9840 C.ar    277 PHE    0.0000
   4474 CE1       -59.8290  -20.9480  -20.9930 C.ar    277 PHE   -0.1150
   4475 CE2       -58.3920  -22.7780  -20.4430 C.ar    277 PHE    0.1150
   4476 CZ        -59.5910  -22.3100  -20.9450 C.ar    277 PHE   -0.1150
   4477 HN        -54.9520  -18.2830  -18.0530 H       277 PHE    0.1150
   4478 HA        -57.8280  -18.3460  -18.1820 H       277 PHE   -0.1150
   4479 HB1       -55.6530  -20.0810  -19.4770 H       277 PHE    0.1150
   4480 HB2       -56.5590  -18.7100  -20.2610 H       277 PHE   -0.1150
   4481 HD1       -59.0640  -18.9960  -20.5760 H       277 PHE    0.1150
   4482 HD2       -56.5000  -22.2560  -19.5930 H       277 PHE   -0.1150
   4483 HE1       -60.7630  -20.5780  -21.3860 H       277 PHE    0.1150
   4484 HE2       -58.2010  -23.8400  -20.4070 H       277 PHE    0.5100
   4485 HZ        -60.3380  -23.0040  -21.3000 H       277 PHE   -0.5100
   4486 N         -56.1740  -20.5780  -16.5120 N.am    278 LYS   -0.4700
   4487 CA        -56.3230  -21.7020  -15.6070 C.3     278 LYS    0.3100
   4488 C         -57.0220  -21.2540  -14.3270 C.2     278 LYS    0.0700
   4489 O         -58.1360  -21.6870  -14.0360 O.2     278 LYS    0.0900
   4490 CB        -54.9680  -22.3620  -15.3090 C.3     278 LYS   -0.1800
   4491 CG        -53.8580  -21.4060  -14.8950 C.3     278 LYS    0.0900
   4492 CD        -53.0380  -21.9820  -13.7470 C.3     278 LYS    0.0900
   4493 CE        -52.6150  -23.4160  -14.0300 C.3     278 LYS   -0.1800
   4494 NZ        -51.9220  -24.0410  -12.8670 N.4     278 LYS    0.0900
   4495 HN        -55.2550  -20.2040  -16.6130 H       278 LYS    0.0900
   4496 HA        -56.9910  -22.4130  -16.0680 H       278 LYS   -0.1800
   4497 HB1       -54.6380  -22.8990  -16.2230 H       278 LYS    0.0900
   4498 HB2       -55.1150  -23.0980  -14.4910 H       278 LYS    0.0900
   4499 HG1       -54.3070  -20.4420  -14.5750 H       278 LYS    0.2100
   4500 HG2       -53.1910  -21.2210  -15.7640 H       278 LYS    0.0500
   4501 HD1       -53.6460  -21.9580  -12.8180 H       278 LYS    0.0500
   4502 HD2       -52.1310  -21.3570  -13.6000 H       278 LYS   -0.3000
   4503 HE1       -51.9130  -23.4350  -14.8910 H       278 LYS    0.3300
   4504 HE2       -53.5130  -24.0310  -14.2570 H       278 LYS    0.3300
   4505 HZ1       -52.6060  -24.2040  -12.1010 H       278 LYS    0.3300
   4506 HZ2       -51.1690  -23.4060  -12.5300 H       278 LYS    0.5100
   4507 HZ3       -51.5050  -24.9470  -13.1590 H       278 LYS   -0.5100
   4508 N         -56.3710  -20.3690  -13.5770 N.am    279 ARG   -0.4700
   4509 CA        -56.9130  -19.8670  -12.3250 C.3     279 ARG    0.3100
   4510 C         -58.2550  -19.1790  -12.5300 C.2     279 ARG    0.0700
   4511 O         -59.0520  -19.0520  -11.6010 O.2     279 ARG    0.0900
   4512 CB        -55.9400  -18.8830  -11.6910 C.3     279 ARG   -0.1800
   4513 CG        -54.5960  -18.8340  -12.3730 C.3     279 ARG    0.0900
   4514 CD        -53.7600  -17.7130  -11.8040 C.3     279 ARG    0.0900
   4515 NE        -54.4910  -16.4490  -11.8060 N.pl3   279 ARG   -0.1800
   4516 CZ        -54.1790  -15.4190  -11.0260 C.cat   279 ARG    0.0900
   4517 NH1       -53.1510  -15.5010  -10.1890 N.pl3   279 ARG    0.0900
   4518 NH2       -54.8870  -14.3010  -11.0750 N.pl3   279 ARG    0.2000
   4519 HN        -55.4790  -20.0100  -13.8410 H       279 ARG    0.0900
   4520 HA        -57.0810  -20.7080  -11.6690 H       279 ARG    0.0900
   4521 HB1       -55.7870  -19.1720  -10.6290 H       279 ARG   -0.7000
   4522 HB2       -56.3910  -17.8690  -11.7250 H       279 ARG    0.4400
   4523 HG1       -54.7400  -18.6710  -13.4620 H       279 ARG    0.6400
   4524 HG2       -54.0700  -19.8000  -12.2210 H       279 ARG   -0.8000
   4525 HD1       -52.8440  -17.5780  -12.4190 H       279 ARG    0.4600
   4526 HD2       -53.4840  -17.9450  -10.7540 H       279 ARG    0.4600
   4527 HE        -55.2690  -16.3530  -12.4280 H       279 ARG   -0.8000
   4528 HH11      -52.6100  -16.3400  -10.1430 H       279 ARG    0.4600
   4529 HH12      -52.9210  -14.7240   -9.6040 H       279 ARG    0.4600
   4530 HH21      -55.6620  -14.2270  -11.7020 H       279 ARG    0.5100
   4531 HH22      -54.6450  -13.5300  -10.4850 H       279 ARG   -0.5100
   4532 N         -58.5970  -18.6750  -13.7360 N.am    280 LEU   -0.4700
   4533 CA        -59.9390  -18.1880  -14.0220 C.3     280 LEU    0.3100
   4534 CAT       -62.9070  -20.2250  -12.7500 C.3     280 LEU    0.0700
   4535 C         -61.0320  -19.2630  -13.9750 C.2     280 LEU    0.0900
   4536 O         -61.2170  -20.0520  -14.8970 O.2     280 LEU   -0.1800
   4537 CB        -59.9330  -17.4690  -15.3880 C.3     280 LEU    0.0900
   4538 CG        -61.2750  -17.0150  -15.9950 C.3     280 LEU    0.0900
   4539 CD1       -61.9860  -15.9690  -15.1230 C.3     280 LEU   -0.0900
   4540 CD2       -61.0020  -16.4620  -17.4000 C.3     280 LEU    0.0900
   4541 NT        -61.8220  -19.2830  -12.8830 N.am    280 LEU   -0.2700
   4542 HN        -57.9430  -18.6140  -14.4860 H       280 LEU    0.0900
   4543 HNT       -61.6930  -18.6520  -12.1230 H       280 LEU    0.0900
   4544 HA        -60.2320  -17.5110  -13.2340 H       280 LEU    0.0900
   4545 HB1       -59.4610  -18.1560  -16.1190 H       280 LEU   -0.2700
   4546 HB2       -59.3010  -16.5640  -15.2790 H       280 LEU    0.0900
   4547 HG        -61.9360  -17.9000  -16.1070 H       280 LEU    0.0900
   4548 HD11      -61.3470  -15.0680  -15.0090 H       280 LEU    0.0900
   4549 HD12      -62.1890  -16.3910  -14.1150 H       280 LEU    0.5100
   4550 HD13      -62.9430  -15.6670  -15.6010 H       280 LEU   -0.5100
   4551 HD21      -60.5470  -17.2500  -18.0390 H       280 LEU   -0.4700
   4552 HD22      -60.2980  -15.6050  -17.3400 H       280 LEU    0.3100
   4553 HD23      -61.9540  -16.1320  -17.8680 H       280 LEU   -0.1100
   4554 HT1       -62.5060  -21.2610  -12.7890 H       280 LEU    0.0900
   4555 HT2       -63.6280  -20.0870  -13.5830 H       280 LEU    0.0900
   4556 HT3       -63.4180  -20.0740  -11.7760 H       280 LEU    0.0900
@<TRIPOS>BOND
     1    1    2 1
     2    2   13 1
     3    2    6 1
     4    2    4 1
     5    4    5 2
     6    6   15 1
     7    6    7 1
     8    7   16 1
     9    7    8 1
    10    7    9 1
    11    8   17 1
    12    8   18 1
    13    8   19 1
    14    9   22 1
    15    9   20 1
    16    9   21 1
    17    3   10 1
    18    3   23 1
    19    3   24 1
    20    3   25 1
    21   10    1 1
    22   10   11 2
    23   12    1 1
    24   14    6 1
    25   26   27 1
    26   27   33 1
    27   27   30 1
    28   27   28 1
    29   28   29 2
    30   30   35 1
    31   30   31 1
    32   32   26 1
    33   34   30 1
    34   36   31 1
    35    4   26 am
    36   37   38 1
    37   38   47 1
    38   38   39 1
    39   38   41 1
    40   39   40 2
    41   41   42 1
    42   41   49 1
    43   42   43 1
    44   42   51 1
    45   43   45 2
    46   43   44 am
    47   44   53 1
    48   44   52 1
    49   46   37 1
    50   48   41 1
    51   50   42 1
    52   28   37 am
    53   54   55 1
    54   55   64 1
    55   55   56 1
    56   55   58 1
    57   56   57 2
    58   58   59 1
    59   58   66 1
    60   59   60 1
    61   59   68 1
    62   60   62 2
    63   60   61 am
    64   61   70 1
    65   61   69 1
    66   63   54 1
    67   65   58 1
    68   67   59 1
    69   39   54 am
    70   71   72 1
    71   72   73 1
    72   72   86 1
    73   72   75 1
    74   73   74 2
    75   75   76 1
    76   75   88 1
    77   76   77 ar
    78   76   78 ar
    79   77   89 1
    80   77   81 ar
    81   78   79 ar
    82   78   80 ar
    83   79   82 ar
    84   79   81 ar
    85   80   83 ar
    86   80   91 1
    87   81   90 1
    88   82   92 1
    89   82   84 ar
    90   83   84 ar
    91   83   93 1
    92   84   94 1
    93   85   71 1
    94   87   75 1
    95   56   71 am
    96   95   96 1
    97   96  105 1
    98   96   99 1
    99   96   97 1
   100   97   98 2
   101   99  107 1
   102   99  100 1
   103  100  109 1
   104  100  101 1
   105  101  102 2
   106  101  103 2
   107  104   95 1
   108  106   99 1
   109  108  100 1
   110   73   95 am
   111  110  111 1
   112  111  116 1
   113  111  114 1
   114  111  112 1
   115  112  113 2
   116  114  117 1
   117  114  118 1
   118  114  119 1
   119  115  110 1
   120   97  110 am
   121  120  121 1
   122  121  126 1
   123  121  122 1
   124  122  123 2
   125  124  120 1
   126  125  121 1
   127  112  120 am
   128  127  128 1
   129  128  136 1
   130  128  131 1
   131  128  129 1
   132  129  130 2
   133  131  138 1
   134  131  132 1
   135  132  140 1
   136  132  133 1
   137  133  134 1
   138  134  143 1
   139  134  141 1
   140  134  142 1
   141  135  127 1
   142  137  131 1
   143  139  132 1
   144  122  127 am
   145  144  145 1
   146  145  151 1
   147  145  148 1
   148  145  146 1
   149  146  147 2
   150  148  153 1
   151  148  149 1
   152  150  144 1
   153  152  148 1
   154  154  149 1
   155  129  144 am
   156  155  156 1
   157  156  164 1
   158  156  159 1
   159  156  157 1
   160  157  158 2
   161  159  166 1
   162  159  160 1
   163  160  167 1
   164  160  161 1
   165  160  162 1
   166  161  168 1
   167  161  169 1
   168  161  170 1
   169  162  171 1
   170  162  172 1
   171  162  173 1
   172  163  155 1
   173  165  159 1
   174  146  155 am
   175  174  175 1
   176  175  183 1
   177  175  178 1
   178  175  176 1
   179  176  177 2
   180  178  185 1
   181  178  179 1
   182  179  186 1
   183  179  180 1
   184  179  181 1
   185  180  187 1
   186  180  188 1
   187  180  189 1
   188  181  190 1
   189  181  191 1
   190  181  192 1
   191  182  174 1
   192  184  178 1
   193  157  174 am
   194  193  194 1
   195  194  202 1
   196  194  197 1
   197  194  195 1
   198  195  196 2
   199  197  204 1
   200  197  198 1
   201  198  206 1
   202  198  199 1
   203  199  200 1
   204  200  209 1
   205  200  207 1
   206  200  208 1
   207  201  193 1
   208  203  197 1
   209  205  198 1
   210  176  193 am
   211  210  211 1
   212  211  216 1
   213  211  214 1
   214  211  212 1
   215  212  213 2
   216  214  217 1
   217  214  218 1
   218  214  219 1
   219  215  210 1
   220  195  210 am
   221  220  221 1
   222  221  229 1
   223  221  224 1
   224  221  222 1
   225  222  223 2
   226  224  231 1
   227  224  225 1
   228  225  232 1
   229  225  226 1
   230  225  227 1
   231  226  233 1
   232  226  234 1
   233  226  235 1
   234  227  236 1
   235  227  237 1
   236  227  238 1
   237  228  220 1
   238  230  224 1
   239  212  220 am
   240  239  240 1
   241  240  241 1
   242  240  247 1
   243  240  243 1
   244  241  242 2
   245  243  245 1
   246  243  248 1
   247  243  244 1
   248  244  249 1
   249  244  250 1
   250  244  251 1
   251  245  254 1
   252  245  252 1
   253  245  253 1
   254  246  239 1
   255  222  239 am
   256  255  256 1
   257  256  257 1
   258  256  263 1
   259  256  259 1
   260  257  258 2
   261  259  261 1
   262  259  264 1
   263  259  260 1
   264  260  265 1
   265  260  266 1
   266  260  267 1
   267  261  270 1
   268  261  268 1
   269  261  269 1
   270  262  255 1
   271  241  255 am
   272  271  272 1
   273  272  280 1
   274  272  275 1
   275  272  273 1
   276  273  274 2
   277  275  282 1
   278  275  276 1
   279  276  283 1
   280  276  277 1
   281  276  278 1
   282  277  284 1
   283  277  285 1
   284  277  286 1
   285  278  287 1
   286  278  288 1
   287  278  289 1
   288  279  271 1
   289  281  275 1
   290  257  271 am
   291  290  291 1
   292  291  299 1
   293  291  294 1
   294  291  292 1
   295  292  293 2
   296  294  301 1
   297  294  295 1
   298  295  302 1
   299  295  296 1
   300  295  297 1
   301  296  303 1
   302  296  304 1
   303  296  305 1
   304  297  306 1
   305  297  307 1
   306  297  308 1
   307  298  290 1
   308  300  294 1
   309  273  290 am
   310  309  310 1
   311  310  318 1
   312  310  313 1
   313  310  311 1
   314  311  312 2
   315  313  319 1
   316  313  315 1
   317  313  314 1
   318  314  321 1
   319  315  322 1
   320  315  323 1
   321  315  324 1
   322  316  314 1
   323  316  325 1
   324  316  326 1
   325  316  327 1
   326  317  309 1
   327  320  314 1
   328  292  309 am
   329  328  329 1
   330  329  330 1
   331  329  336 1
   332  329  332 1
   333  330  331 2
   334  332  334 1
   335  332  337 1
   336  332  333 1
   337  333  338 1
   338  333  339 1
   339  333  340 1
   340  334  343 1
   341  334  341 1
   342  334  342 1
   343  335  328 1
   344  311  328 am
   345  344  345 1
   346  345  350 1
   347  345  348 1
   348  345  346 1
   349  346  347 2
   350  348  351 1
   351  348  352 1
   352  348  353 1
   353  349  344 1
   354  330  344 am
   355  354  355 1
   356  355  360 1
   357  355  356 1
   358  356  357 2
   359  358  354 1
   360  359  355 1
   361  346  354 am
   362  361  362 1
   363  362  370 1
   364  362  365 1
   365  362  363 1
   366  363  364 2
   367  365  372 1
   368  365  366 1
   369  366  368 2
   370  366  367 am
   371  367  373 1
   372  367  374 1
   373  369  361 1
   374  371  365 1
   375  356  361 am
   376  375  376 1
   377  376  377 1
   378  376  383 1
   379  376  379 1
   380  377  378 2
   381  379  381 1
   382  379  384 1
   383  379  380 1
   384  380  385 1
   385  380  386 1
   386  380  387 1
   387  381  390 1
   388  381  388 1
   389  381  389 1
   390  382  375 1
   391  363  375 am
   392  391  392 1
   393  392  400 1
   394  392  395 1
   395  392  393 1
   396  393  394 2
   397  395  402 1
   398  395  396 1
   399  396  403 1
   400  396  397 1
   401  396  398 1
   402  397  404 1
   403  397  405 1
   404  397  406 1
   405  398  407 1
   406  398  408 1
   407  398  409 1
   408  399  391 1
   409  401  395 1
   410  377  391 am
   411  410  411 1
   412  411  412 1
   413  411  418 1
   414  411  414 1
   415  412  413 2
   416  414  416 1
   417  414  419 1
   418  414  415 1
   419  415  420 1
   420  415  421 1
   421  415  422 1
   422  416  425 1
   423  416  423 1
   424  416  424 1
   425  417  410 1
   426  393  410 am
   427  426  427 1
   428  427  435 1
   429  427  430 1
   430  427  428 1
   431  428  429 2
   432  430  436 1
   433  430  432 1
   434  430  431 1
   435  431  438 1
   436  432  439 1
   437  432  440 1
   438  432  441 1
   439  433  431 1
   440  433  442 1
   441  433  443 1
   442  433  444 1
   443  434  426 1
   444  437  431 1
   445  412  426 am
   446  445  446 1
   447  446  451 1
   448  446  449 1
   449  446  447 1
   450  447  448 2
   451  449  452 1
   452  449  453 1
   453  449  454 1
   454  450  445 1
   455  428  445 am
   456  455  456 1
   457  456  461 1
   458  456  459 1
   459  456  457 1
   460  457  458 2
   461  459  462 1
   462  459  463 1
   463  459  464 1
   464  460  455 1
   465  447  455 am
   466  465  466 1
   467  466  474 1
   468  466  469 1
   469  466  467 1
   470  467  468 2
   471  469  475 1
   472  469  471 1
   473  469  470 1
   474  470  477 1
   475  471  478 1
   476  471  479 1
   477  471  480 1
   478  472  470 1
   479  472  481 1
   480  472  482 1
   481  472  483 1
   482  473  465 1
   483  476  470 1
   484  457  465 am
   485  484  485 1
   486  485  490 1
   487  485  486 1
   488  486  487 2
   489  488  484 1
   490  489  485 1
   491  467  484 am
   492  491  492 1
   493  492  498 1
   494  492  495 1
   495  492  493 1
   496  493  494 2
   497  495  500 1
   498  495  496 1
   499  497  491 1
   500  499  495 1
   501  501  496 1
   502  486  491 am
   503  502  503 1
   504  503  510 1
   505  503  506 1
   506  503  504 1
   507  504  505 2
   508  506  511 1
   509  506  507 1
   510  506  508 1
   511  507  513 1
   512  507  514 1
   513  507  515 1
   514  508  512 1
   515  509  502 1
   516  493  502 am
   517  516  517 1
   518  517  526 1
   519  517  518 1
   520  517  520 1
   521  518  519 2
   522  520  521 1
   523  520  528 1
   524  521  522 1
   525  521  530 1
   526  522  524 2
   527  522  523 am
   528  523  532 1
   529  523  531 1
   530  525  516 1
   531  527  520 1
   532  529  521 1
   533  504  516 am
   534  533  534 1
   535  534  535 1
   536  534  545 1
   537  534  537 1
   538  535  536 2
   539  537  547 1
   540  537  538 1
   541  538  549 1
   542  538  539 1
   543  539  551 1
   544  539  540 1
   545  540  552 1
   546  540  541 2
   547  541  542 2
   548  541  543 2
   549  542  553 1
   550  542  554 1
   551  543  556 1
   552  543  555 1
   553  544  533 1
   554  546  537 1
   555  548  538 1
   556  550  539 1
   557  518  533 am
   558  557  558 1
   559  558  566 1
   560  558  561 1
   561  558  559 1
   562  559  560 2
   563  561  568 1
   564  561  562 1
   565  562  569 1
   566  562  563 1
   567  562  564 1
   568  563  570 1
   569  563  571 1
   570  563  572 1
   571  564  573 1
   572  564  574 1
   573  564  575 1
   574  565  557 1
   575  567  561 1
   576  535  557 am
   577  576  577 1
   578  577  586 1
   579  577  578 1
   580  577  580 1
   581  578  579 2
   582  580  581 1
   583  580  588 1
   584  581  582 1
   585  581  590 1
   586  582  584 2
   587  582  583 am
   588  583  592 1
   589  583  591 1
   590  585  576 1
   591  587  580 1
   592  589  581 1
   593  559  576 am
   594  593  594 1
   595  594  601 1
   596  594  597 1
   597  594  595 1
   598  595  596 2
   599  597  602 1
   600  597  598 1
   601  597  599 1
   602  598  604 1
   603  598  605 1
   604  598  606 1
   605  599  603 1
   606  600  593 1
   607  578  593 am
   608  607  608 1
   609  608  616 1
   610  608  611 1
   611  608  609 1
   612  609  610 2
   613  611  618 1
   614  611  612 1
   615  612  619 1
   616  612  613 1
   617  612  614 1
   618  613  620 1
   619  613  621 1
   620  613  622 1
   621  614  623 1
   622  614  624 1
   623  614  625 1
   624  615  607 1
   625  617  611 1
   626  595  607 am
   627  626  627 1
   628  627  634 1
   629  627  630 1
   630  627  628 1
   631  628  629 2
   632  630  635 1
   633  630  631 1
   634  630  632 1
   635  631  637 1
   636  631  638 1
   637  631  639 1
   638  632  636 1
   639  633  626 1
   640  609  626 am
   641  640  641 1
   642  641  649 1
   643  641  644 1
   644  641  642 1
   645  642  643 2
   646  644  651 1
   647  644  645 1
   648  645  647 2
   649  645  646 am
   650  646  652 1
   651  646  653 1
   652  648  640 1
   653  650  644 1
   654  628  640 am
   655  654  655 1
   656  655  663 1
   657  655  658 1
   658  655  656 1
   659  656  657 2
   660  658  665 1
   661  658  659 1
   662  659  666 1
   663  659  660 1
   664  659  661 1
   665  660  667 1
   666  660  668 1
   667  660  669 1
   668  661  670 1
   669  661  671 1
   670  661  672 1
   671  662  654 1
   672  664  658 1
   673  642  654 am
   674  673  674 1
   675  674  685 1
   676  674  677 1
   677  674  675 1
   678  675  676 2
   679  677  687 1
   680  677  678 1
   681  678  679 ar
   682  678  680 ar
   683  679  688 1
   684  679  681 ar
   685  680  682 ar
   686  680  689 1
   687  681  690 1
   688  681  683 ar
   689  682  683 ar
   690  682  691 1
   691  683  692 1
   692  684  673 1
   693  686  677 1
   694  656  673 am
   695  693  694 1
   696  694  702 1
   697  694  697 1
   698  694  695 1
   699  695  696 2
   700  697  703 1
   701  697  699 1
   702  697  698 1
   703  698  705 1
   704  699  706 1
   705  699  707 1
   706  699  708 1
   707  700  698 1
   708  700  709 1
   709  700  710 1
   710  700  711 1
   711  701  693 1
   712  704  698 1
   713  675  693 am
   714  712  713 1
   715  713  720 1
   716  713  716 1
   717  713  714 1
   718  714  715 2
   719  716  721 1
   720  716  717 1
   721  716  718 1
   722  717  723 1
   723  717  724 1
   724  717  725 1
   725  718  722 1
   726  719  712 1
   727  695  712 am
   728  726  727 1
   729  727  733 1
   730  727  730 1
   731  727  728 1
   732  728  729 2
   733  730  735 1
   734  730  731 1
   735  732  726 1
   736  734  730 1
   737  736  731 1
   738  714  726 am
   739  737  738 1
   740  738  746 1
   741  738  741 1
   742  738  739 1
   743  739  740 2
   744  741  748 1
   745  741  742 1
   746  742  749 1
   747  742  743 1
   748  742  744 1
   749  743  750 1
   750  743  751 1
   751  743  752 1
   752  744  753 1
   753  744  754 1
   754  744  755 1
   755  745  737 1
   756  747  741 1
   757  728  737 am
   758  756  757 1
   759  757  762 1
   760  757  760 1
   761  757  758 1
   762  758  759 2
   763  760  763 1
   764  760  764 1
   765  760  765 1
   766  761  756 1
   767  739  756 am
   768  766  767 1
   769  767  773 1
   770  767  770 1
   771  767  768 1
   772  768  769 2
   773  770  775 1
   774  770  771 1
   775  772  766 1
   776  774  770 1
   777  776  771 1
   778  758  766 am
   779  777  778 1
   780  778  783 1
   781  778  781 1
   782  778  779 1
   783  779  780 2
   784  781  784 1
   785  781  785 1
   786  781  786 1
   787  782  777 1
   788  768  777 am
   789  787  788 1
   790  788  796 1
   791  788  791 1
   792  788  789 1
   793  789  790 2
   794  791  798 1
   795  791  792 1
   796  792  793 2
   797  792  794 2
   798  795  787 1
   799  797  791 1
   800  779  787 am
   801  799  800 1
   802  800  808 1
   803  800  803 1
   804  800  801 1
   805  801  802 2
   806  803  810 1
   807  803  804 1
   808  804  811 1
   809  804  805 1
   810  804  806 1
   811  805  812 1
   812  805  813 1
   813  805  814 1
   814  806  815 1
   815  806  816 1
   816  806  817 1
   817  807  799 1
   818  809  803 1
   819  789  799 am
   820  818  819 1
   821  819  820 1
   822  819  826 1
   823  819  822 1
   824  820  821 2
   825  822  824 1
   826  822  827 1
   827  822  823 1
   828  823  828 1
   829  823  829 1
   830  823  830 1
   831  824  833 1
   832  824  831 1
   833  824  832 1
   834  825  818 1
   835  801  818 am
   836  834  835 1
   837  835  836 1
   838  835  842 1
   839  835  838 1
   840  836  837 2
   841  838  840 1
   842  838  843 1
   843  838  839 1
   844  839  844 1
   845  839  845 1
   846  839  846 1
   847  840  849 1
   848  840  847 1
   849  840  848 1
   850  841  834 1
   851  820  834 am
   852  850  851 1
   853  851  856 1
   854  851  852 1
   855  852  853 2
   856  854  850 1
   857  855  851 1
   858  836  850 am
   859  857  858 1
   860  858  866 1
   861  858  861 1
   862  858  859 1
   863  859  860 2
   864  861  868 1
   865  861  862 1
   866  862  869 1
   867  862  863 1
   868  862  864 1
   869  863  870 1
   870  863  871 1
   871  863  872 1
   872  864  873 1
   873  864  874 1
   874  864  875 1
   875  865  857 1
   876  867  861 1
   877  852  857 am
   878  876  877 1
   879  877  885 1
   880  877  880 1
   881  877  878 1
   882  878  879 2
   883  880  887 1
   884  880  881 1
   885  881  888 1
   886  881  882 1
   887  881  883 1
   888  882  889 1
   889  882  890 1
   890  882  891 1
   891  883  892 1
   892  883  893 1
   893  883  894 1
   894  884  876 1
   895  886  880 1
   896  859  876 am
   897  895  896 1
   898  896  897 1
   899  896  903 1
   900  896  899 1
   901  897  898 2
   902  899  901 1
   903  899  904 1
   904  899  900 1
   905  900  905 1
   906  900  906 1
   907  900  907 1
   908  901  910 1
   909  901  908 1
   910  901  909 1
   911  902  895 1
   912  878  895 am
   913  911  912 1
   914  912  913 1
   915  912  919 1
   916  912  915 1
   917  913  914 2
   918  915  917 1
   919  915  920 1
   920  915  916 1
   921  916  921 1
   922  916  922 1
   923  916  923 1
   924  917  926 1
   925  917  924 1
   926  917  925 1
   927  918  911 1
   928  897  911 am
   929  927  928 1
   930  927  933 1
   931  928  934 1
   932  928  929 1
   933  928  931 1
   934  929  930 2
   935  931  936 1
   936  931  932 1
   937  932  933 1
   938  932  938 1
   939  933  940 1
   940  935  931 1
   941  937  932 1
   942  939  933 1
   943  913  927 am
   944  941  942 1
   945  942  953 1
   946  942  945 1
   947  942  943 1
   948  943  944 2
   949  945  955 1
   950  945  946 1
   951  946  947 ar
   952  946  948 ar
   953  947  956 1
   954  947  949 ar
   955  948  950 ar
   956  948  957 1
   957  949  958 1
   958  949  951 ar
   959  950  951 ar
   960  950  959 1
   961  951  960 1
   962  952  941 1
   963  954  945 1
   964  929  941 am
   965  961  962 1
   966  962  967 1
   967  962  963 1
   968  963  964 2
   969  965  961 1
   970  966  962 1
   971  943  961 am
   972  968  969 1
   973  969  974 1
   974  969  972 1
   975  969  970 1
   976  970  971 2
   977  972  975 1
   978  972  976 1
   979  972  977 1
   980  973  968 1
   981  963  968 am
   982  978  979 1
   983  979  986 1
   984  979  982 1
   985  979  980 1
   986  980  981 2
   987  982  987 1
   988  982  983 1
   989  982  984 1
   990  983  989 1
   991  983  990 1
   992  983  991 1
   993  984  988 1
   994  985  978 1
   995  970  978 am
   996  992  993 1
   997  993 1001 1
   998  993  996 1
   999  993  994 1
  1000  994  995 2
  1001  996 1003 1
  1002  996  997 1
  1003  997 1004 1
  1004  997  998 1
  1005  997  999 1
  1006  998 1005 1
  1007  998 1006 1
  1008  998 1007 1
  1009  999 1008 1
  1010  999 1009 1
  1011  999 1010 1
  1012 1000  992 1
  1013 1002  996 1
  1014  980  992 am
  1015 1011 1012 1
  1016 1012 1013 1
  1017 1012 1019 1
  1018 1012 1015 1
  1019 1013 1014 2
  1020 1015 1017 1
  1021 1015 1020 1
  1022 1015 1016 1
  1023 1016 1021 1
  1024 1016 1022 1
  1025 1016 1023 1
  1026 1017 1026 1
  1027 1017 1024 1
  1028 1017 1025 1
  1029 1018 1011 1
  1030  994 1011 am
  1031 1027 1028 1
  1032 1028 1029 1
  1033 1028 1035 1
  1034 1028 1031 1
  1035 1029 1030 2
  1036 1031 1033 1
  1037 1031 1036 1
  1038 1031 1032 1
  1039 1032 1037 1
  1040 1032 1038 1
  1041 1032 1039 1
  1042 1033 1042 1
  1043 1033 1040 1
  1044 1033 1041 1
  1045 1034 1027 1
  1046 1013 1027 am
  1047 1043 1044 1
  1048 1044 1045 1
  1049 1044 1055 1
  1050 1044 1047 1
  1051 1045 1046 2
  1052 1047 1057 1
  1053 1047 1048 1
  1054 1048 1059 1
  1055 1048 1049 1
  1056 1049 1061 1
  1057 1049 1050 1
  1058 1050 1062 1
  1059 1050 1051 2
  1060 1051 1052 2
  1061 1051 1053 2
  1062 1052 1063 1
  1063 1052 1064 1
  1064 1053 1066 1
  1065 1053 1065 1
  1066 1054 1043 1
  1067 1056 1047 1
  1068 1058 1048 1
  1069 1060 1049 1
  1070 1029 1043 am
  1071 1067 1068 1
  1072 1068 1073 1
  1073 1068 1069 1
  1074 1069 1070 2
  1075 1071 1067 1
  1076 1072 1068 1
  1077 1045 1067 am
  1078 1074 1075 1
  1079 1075 1082 1
  1080 1075 1078 1
  1081 1075 1076 1
  1082 1076 1077 2
  1083 1078 1083 1
  1084 1078 1079 1
  1085 1078 1080 1
  1086 1079 1085 1
  1087 1079 1086 1
  1088 1079 1087 1
  1089 1080 1084 1
  1090 1081 1074 1
  1091 1069 1074 am
  1092 1088 1089 1
  1093 1089 1090 1
  1094 1089 1103 1
  1095 1089 1092 1
  1096 1090 1091 2
  1097 1092 1093 1
  1098 1092 1105 1
  1099 1093 1094 ar
  1100 1093 1095 ar
  1101 1094 1106 1
  1102 1094 1098 ar
  1103 1095 1096 ar
  1104 1095 1097 ar
  1105 1096 1099 ar
  1106 1096 1098 ar
  1107 1097 1100 ar
  1108 1097 1108 1
  1109 1098 1107 1
  1110 1099 1109 1
  1111 1099 1101 ar
  1112 1100 1101 ar
  1113 1100 1110 1
  1114 1101 1111 1
  1115 1102 1088 1
  1116 1104 1092 1
  1117 1076 1088 am
  1118 1112 1113 1
  1119 1113 1121 1
  1120 1113 1116 1
  1121 1113 1114 1
  1122 1114 1115 2
  1123 1116 1123 1
  1124 1116 1117 1
  1125 1117 1124 1
  1126 1117 1118 1
  1127 1117 1119 1
  1128 1118 1125 1
  1129 1118 1126 1
  1130 1118 1127 1
  1131 1119 1128 1
  1132 1119 1129 1
  1133 1119 1130 1
  1134 1120 1112 1
  1135 1122 1116 1
  1136 1090 1112 am
  1137 1131 1132 1
  1138 1132 1133 1
  1139 1132 1146 1
  1140 1132 1135 1
  1141 1133 1134 2
  1142 1135 1136 1
  1143 1135 1148 1
  1144 1136 1137 ar
  1145 1136 1138 ar
  1146 1137 1149 1
  1147 1137 1141 ar
  1148 1138 1139 ar
  1149 1138 1140 ar
  1150 1139 1142 ar
  1151 1139 1141 ar
  1152 1140 1143 ar
  1153 1140 1151 1
  1154 1141 1150 1
  1155 1142 1152 1
  1156 1142 1144 ar
  1157 1143 1144 ar
  1158 1143 1153 1
  1159 1144 1154 1
  1160 1145 1131 1
  1161 1147 1135 1
  1162 1114 1131 am
  1163 1155 1156 1
  1164 1156 1161 1
  1165 1156 1157 1
  1166 1157 1158 2
  1167 1159 1155 1
  1168 1160 1156 1
  1169 1133 1155 am
  1170 1162 1163 1
  1171 1163 1169 1
  1172 1163 1166 1
  1173 1163 1164 1
  1174 1164 1165 2
  1175 1166 1171 1
  1176 1166 1167 1
  1177 1168 1162 1
  1178 1170 1166 1
  1179 1172 1167 1
  1180 1157 1162 am
  1181 1173 1174 1
  1182 1174 1185 1
  1183 1174 1177 1
  1184 1174 1175 1
  1185 1175 1176 2
  1186 1177 1187 1
  1187 1177 1178 1
  1188 1178 1179 ar
  1189 1178 1180 ar
  1190 1179 1188 1
  1191 1179 1181 ar
  1192 1180 1182 ar
  1193 1180 1189 1
  1194 1181 1190 1
  1195 1181 1183 ar
  1196 1182 1183 ar
  1197 1182 1191 1
  1198 1183 1192 1
  1199 1184 1173 1
  1200 1186 1177 1
  1201 1164 1173 am
  1202 1193 1194 1
  1203 1194 1202 1
  1204 1194 1197 1
  1205 1194 1195 1
  1206 1195 1196 2
  1207 1197 1204 1
  1208 1197 1198 1
  1209 1198 1205 1
  1210 1198 1199 1
  1211 1198 1200 1
  1212 1199 1206 1
  1213 1199 1207 1
  1214 1199 1208 1
  1215 1200 1209 1
  1216 1200 1210 1
  1217 1200 1211 1
  1218 1201 1193 1
  1219 1203 1197 1
  1220 1175 1193 am
  1221 1212 1213 1
  1222 1213 1219 1
  1223 1213 1216 1
  1224 1213 1214 1
  1225 1214 1215 2
  1226 1216 1221 1
  1227 1216 1217 1
  1228 1218 1212 1
  1229 1220 1216 1
  1230 1195 1212 am
  1231 1222 1223 1
  1232 1223 1232 1
  1233 1223 1226 1
  1234 1223 1224 1
  1235 1224 1225 2
  1236 1226 1234 1
  1237 1226 1227 1
  1238 1227 1236 1
  1239 1227 1228 1
  1240 1228 1229 2
  1241 1228 1230 2
  1242 1231 1222 1
  1243 1233 1226 1
  1244 1235 1227 1
  1245 1214 1222 am
  1246 1237 1238 1
  1247 1238 1246 1
  1248 1238 1241 1
  1249 1238 1239 1
  1250 1239 1240 2
  1251 1241 1248 1
  1252 1241 1242 1
  1253 1242 1249 1
  1254 1242 1243 1
  1255 1242 1244 1
  1256 1243 1250 1
  1257 1243 1251 1
  1258 1243 1252 1
  1259 1244 1253 1
  1260 1244 1254 1
  1261 1244 1255 1
  1262 1245 1237 1
  1263 1247 1241 1
  1264 1224 1237 am
  1265 1256 1257 1
  1266 1257 1258 1
  1267 1257 1271 1
  1268 1257 1260 1
  1269 1258 1259 2
  1270 1260 1261 1
  1271 1260 1273 1
  1272 1261 1262 ar
  1273 1261 1263 ar
  1274 1262 1274 1
  1275 1262 1266 ar
  1276 1263 1264 ar
  1277 1263 1265 ar
  1278 1264 1267 ar
  1279 1264 1266 ar
  1280 1265 1268 ar
  1281 1265 1276 1
  1282 1266 1275 1
  1283 1267 1277 1
  1284 1267 1269 ar
  1285 1268 1269 ar
  1286 1268 1278 1
  1287 1269 1279 1
  1288 1270 1256 1
  1289 1272 1260 1
  1290 1239 1256 am
  1291 1280 1281 1
  1292 1281 1288 1
  1293 1281 1284 1
  1294 1281 1282 1
  1295 1282 1283 2
  1296 1284 1289 1
  1297 1284 1285 1
  1298 1284 1286 1
  1299 1285 1291 1
  1300 1285 1292 1
  1301 1285 1293 1
  1302 1286 1290 1
  1303 1287 1280 1
  1304 1258 1280 am
  1305 1294 1295 1
  1306 1295 1301 1
  1307 1295 1298 1
  1308 1295 1296 1
  1309 1296 1297 2
  1310 1298 1303 1
  1311 1298 1299 1
  1312 1300 1294 1
  1313 1302 1298 1
  1314 1304 1299 1
  1315 1282 1294 am
  1316 1305 1306 1
  1317 1306 1314 1
  1318 1306 1309 1
  1319 1306 1307 1
  1320 1307 1308 2
  1321 1309 1316 1
  1322 1309 1310 1
  1323 1310 1317 1
  1324 1310 1311 1
  1325 1310 1312 1
  1326 1311 1318 1
  1327 1311 1319 1
  1328 1311 1320 1
  1329 1312 1321 1
  1330 1312 1322 1
  1331 1312 1323 1
  1332 1313 1305 1
  1333 1315 1309 1
  1334 1296 1305 am
  1335 1324 1325 1
  1336 1325 1333 1
  1337 1325 1328 1
  1338 1325 1326 1
  1339 1326 1327 2
  1340 1328 1335 1
  1341 1328 1329 1
  1342 1329 1330 2
  1343 1329 1331 2
  1344 1332 1324 1
  1345 1334 1328 1
  1346 1307 1324 am
  1347 1336 1337 1
  1348 1337 1338 1
  1349 1337 1344 1
  1350 1337 1340 1
  1351 1338 1339 2
  1352 1340 1342 1
  1353 1340 1345 1
  1354 1340 1341 1
  1355 1341 1346 1
  1356 1341 1347 1
  1357 1341 1348 1
  1358 1342 1351 1
  1359 1342 1349 1
  1360 1342 1350 1
  1361 1343 1336 1
  1362 1326 1336 am
  1363 1352 1353 1
  1364 1353 1361 1
  1365 1353 1356 1
  1366 1353 1354 1
  1367 1354 1355 2
  1368 1356 1363 1
  1369 1356 1357 1
  1370 1357 1364 1
  1371 1357 1358 1
  1372 1357 1359 1
  1373 1358 1365 1
  1374 1358 1366 1
  1375 1358 1367 1
  1376 1359 1368 1
  1377 1359 1369 1
  1378 1359 1370 1
  1379 1360 1352 1
  1380 1362 1356 1
  1381 1338 1352 am
  1382 1371 1372 1
  1383 1372 1378 1
  1384 1372 1375 1
  1385 1372 1373 1
  1386 1373 1374 2
  1387 1375 1380 1
  1388 1375 1376 1
  1389 1377 1371 1
  1390 1379 1375 1
  1391 1381 1376 1
  1392 1354 1371 am
  1393 1382 1383 1
  1394 1383 1384 1
  1395 1383 1390 1
  1396 1383 1386 1
  1397 1384 1385 2
  1398 1386 1388 1
  1399 1386 1391 1
  1400 1386 1387 1
  1401 1387 1392 1
  1402 1387 1393 1
  1403 1387 1394 1
  1404 1388 1397 1
  1405 1388 1395 1
  1406 1388 1396 1
  1407 1389 1382 1
  1408 1373 1382 am
  1409 1398 1399 1
  1410 1399 1406 1
  1411 1399 1402 1
  1412 1399 1400 1
  1413 1400 1401 2
  1414 1402 1407 1
  1415 1402 1403 1
  1416 1402 1404 1
  1417 1403 1409 1
  1418 1403 1410 1
  1419 1403 1411 1
  1420 1404 1408 1
  1421 1405 1398 1
  1422 1384 1398 am
  1423 1412 1413 1
  1424 1413 1418 1
  1425 1413 1416 1
  1426 1413 1414 1
  1427 1414 1415 2
  1428 1416 1419 1
  1429 1416 1420 1
  1430 1416 1421 1
  1431 1417 1412 1
  1432 1400 1412 am
  1433 1422 1423 1
  1434 1423 1429 1
  1435 1423 1426 1
  1436 1423 1424 1
  1437 1424 1425 2
  1438 1426 1431 1
  1439 1426 1427 1
  1440 1428 1422 1
  1441 1430 1426 1
  1442 1432 1427 1
  1443 1414 1422 am
  1444 1433 1434 1
  1445 1434 1442 1
  1446 1434 1437 1
  1447 1434 1435 1
  1448 1435 1436 2
  1449 1437 1443 1
  1450 1437 1439 1
  1451 1437 1438 1
  1452 1438 1445 1
  1453 1439 1446 1
  1454 1439 1447 1
  1455 1439 1448 1
  1456 1440 1438 1
  1457 1440 1449 1
  1458 1440 1450 1
  1459 1440 1451 1
  1460 1441 1433 1
  1461 1444 1438 1
  1462 1424 1433 am
  1463 1452 1453 1
  1464 1453 1462 1
  1465 1453 1456 1
  1466 1453 1454 1
  1467 1454 1455 2
  1468 1456 1464 1
  1469 1456 1457 1
  1470 1457 1466 1
  1471 1457 1458 1
  1472 1458 1459 2
  1473 1458 1460 2
  1474 1461 1452 1
  1475 1463 1456 1
  1476 1465 1457 1
  1477 1435 1452 am
  1478 1467 1468 1
  1479 1468 1475 1
  1480 1468 1471 1
  1481 1468 1469 1
  1482 1469 1470 2
  1483 1471 1476 1
  1484 1471 1472 1
  1485 1471 1473 1
  1486 1472 1478 1
  1487 1472 1479 1
  1488 1472 1480 1
  1489 1473 1477 1
  1490 1474 1467 1
  1491 1454 1467 am
  1492 1481 1482 1
  1493 1482 1490 1
  1494 1482 1485 1
  1495 1482 1483 1
  1496 1483 1484 2
  1497 1485 1492 1
  1498 1485 1486 1
  1499 1486 1493 1
  1500 1486 1487 1
  1501 1486 1488 1
  1502 1487 1494 1
  1503 1487 1495 1
  1504 1487 1496 1
  1505 1488 1497 1
  1506 1488 1498 1
  1507 1488 1499 1
  1508 1489 1481 1
  1509 1491 1485 1
  1510 1469 1481 am
  1511 1500 1501 1
  1512 1501 1507 1
  1513 1501 1504 1
  1514 1501 1502 1
  1515 1502 1503 2
  1516 1504 1509 1
  1517 1504 1505 1
  1518 1506 1500 1
  1519 1508 1504 1
  1520 1510 1505 1
  1521 1483 1500 am
  1522 1511 1512 1
  1523 1512 1513 1
  1524 1512 1519 1
  1525 1512 1515 1
  1526 1513 1514 2
  1527 1515 1517 1
  1528 1515 1520 1
  1529 1515 1516 1
  1530 1516 1521 1
  1531 1516 1522 1
  1532 1516 1523 1
  1533 1517 1526 1
  1534 1517 1524 1
  1535 1517 1525 1
  1536 1518 1511 1
  1537 1502 1511 am
  1538 1527 1528 1
  1539 1528 1536 1
  1540 1528 1531 1
  1541 1528 1529 1
  1542 1529 1530 2
  1543 1531 1537 1
  1544 1531 1533 1
  1545 1531 1532 1
  1546 1532 1539 1
  1547 1533 1540 1
  1548 1533 1541 1
  1549 1533 1542 1
  1550 1534 1532 1
  1551 1534 1543 1
  1552 1534 1544 1
  1553 1534 1545 1
  1554 1535 1527 1
  1555 1538 1532 1
  1556 1513 1527 am
  1557 1546 1547 1
  1558 1547 1552 1
  1559 1547 1550 1
  1560 1547 1548 1
  1561 1548 1549 2
  1562 1550 1553 1
  1563 1550 1554 1
  1564 1550 1555 1
  1565 1551 1546 1
  1566 1529 1546 am
  1567 1556 1557 1
  1568 1557 1565 1
  1569 1557 1560 1
  1570 1557 1558 1
  1571 1558 1559 2
  1572 1560 1566 1
  1573 1560 1562 1
  1574 1560 1561 1
  1575 1561 1568 1
  1576 1562 1569 1
  1577 1562 1570 1
  1578 1562 1571 1
  1579 1563 1561 1
  1580 1563 1572 1
  1581 1563 1573 1
  1582 1563 1574 1
  1583 1564 1556 1
  1584 1567 1561 1
  1585 1548 1556 am
  1586 1575 1576 1
  1587 1576 1584 1
  1588 1576 1579 1
  1589 1576 1577 1
  1590 1577 1578 2
  1591 1579 1586 1
  1592 1579 1580 1
  1593 1580 1581 2
  1594 1580 1582 2
  1595 1583 1575 1
  1596 1585 1579 1
  1597 1558 1575 am
  1598 1587 1588 1
  1599 1588 1589 1
  1600 1588 1599 1
  1601 1588 1591 1
  1602 1589 1590 2
  1603 1591 1601 1
  1604 1591 1592 1
  1605 1592 1603 1
  1606 1592 1593 1
  1607 1593 1605 1
  1608 1593 1594 1
  1609 1594 1606 1
  1610 1594 1595 2
  1611 1595 1596 2
  1612 1595 1597 2
  1613 1596 1607 1
  1614 1596 1608 1
  1615 1597 1610 1
  1616 1597 1609 1
  1617 1598 1587 1
  1618 1600 1591 1
  1619 1602 1592 1
  1620 1604 1593 1
  1621 1577 1587 am
  1622 1611 1612 1
  1623 1612 1624 1
  1624 1612 1615 1
  1625 1612 1613 1
  1626 1613 1614 2
  1627 1615 1626 1
  1628 1615 1616 1
  1629 1616 1617 ar
  1630 1616 1618 ar
  1631 1617 1627 1
  1632 1617 1619 ar
  1633 1618 1620 ar
  1634 1618 1628 1
  1635 1619 1629 1
  1636 1619 1621 ar
  1637 1620 1621 ar
  1638 1620 1630 1
  1639 1621 1622 1
  1640 1622 1631 1
  1641 1623 1611 1
  1642 1625 1615 1
  1643 1589 1611 am
  1644 1632 1633 1
  1645 1633 1641 1
  1646 1633 1636 1
  1647 1633 1634 1
  1648 1634 1635 2
  1649 1636 1643 1
  1650 1636 1637 1
  1651 1637 1644 1
  1652 1637 1638 1
  1653 1637 1639 1
  1654 1638 1645 1
  1655 1638 1646 1
  1656 1638 1647 1
  1657 1639 1648 1
  1658 1639 1649 1
  1659 1639 1650 1
  1660 1640 1632 1
  1661 1642 1636 1
  1662 1613 1632 am
  1663 1651 1652 1
  1664 1652 1657 1
  1665 1652 1655 1
  1666 1652 1653 1
  1667 1653 1654 2
  1668 1655 1658 1
  1669 1655 1659 1
  1670 1655 1660 1
  1671 1656 1651 1
  1672 1634 1651 am
  1673 1661 1662 1
  1674 1662 1670 1
  1675 1662 1665 1
  1676 1662 1663 1
  1677 1663 1664 2
  1678 1665 1671 1
  1679 1665 1667 1
  1680 1665 1666 1
  1681 1666 1673 1
  1682 1667 1674 1
  1683 1667 1675 1
  1684 1667 1676 1
  1685 1668 1666 1
  1686 1668 1677 1
  1687 1668 1678 1
  1688 1668 1679 1
  1689 1669 1661 1
  1690 1672 1666 1
  1691 1653 1661 am
  1692 1680 1681 1
  1693 1681 1688 1
  1694 1681 1684 1
  1695 1681 1682 1
  1696 1682 1683 2
  1697 1684 1689 1
  1698 1684 1685 1
  1699 1684 1686 1
  1700 1685 1691 1
  1701 1685 1692 1
  1702 1685 1693 1
  1703 1686 1690 1
  1704 1687 1680 1
  1705 1663 1680 am
  1706 1694 1695 1
  1707 1695 1701 1
  1708 1695 1698 1
  1709 1695 1696 1
  1710 1696 1697 2
  1711 1698 1703 1
  1712 1698 1699 1
  1713 1700 1694 1
  1714 1702 1698 1
  1715 1704 1699 1
  1716 1682 1694 am
  1717 1705 1706 1
  1718 1705 1711 1
  1719 1706 1712 1
  1720 1706 1707 1
  1721 1706 1709 1
  1722 1707 1708 2
  1723 1709 1714 1
  1724 1709 1710 1
  1725 1710 1711 1
  1726 1710 1716 1
  1727 1711 1718 1
  1728 1713 1709 1
  1729 1715 1710 1
  1730 1717 1711 1
  1731 1696 1705 am
  1732 1719 1720 1
  1733 1720 1731 1
  1734 1720 1723 1
  1735 1720 1721 1
  1736 1721 1722 2
  1737 1723 1733 1
  1738 1723 1724 1
  1739 1724 1725 ar
  1740 1724 1726 ar
  1741 1725 1734 1
  1742 1725 1727 ar
  1743 1726 1728 ar
  1744 1726 1735 1
  1745 1727 1736 1
  1746 1727 1729 ar
  1747 1728 1729 ar
  1748 1728 1737 1
  1749 1729 1738 1
  1750 1730 1719 1
  1751 1732 1723 1
  1752 1707 1719 am
  1753 1739 1740 1
  1754 1740 1741 1
  1755 1740 1751 1
  1756 1740 1743 1
  1757 1741 1742 2
  1758 1743 1753 1
  1759 1743 1744 1
  1760 1744 1755 1
  1761 1744 1745 1
  1762 1745 1757 1
  1763 1745 1746 1
  1764 1746 1758 1
  1765 1746 1747 2
  1766 1747 1748 2
  1767 1747 1749 2
  1768 1748 1759 1
  1769 1748 1760 1
  1770 1749 1762 1
  1771 1749 1761 1
  1772 1750 1739 1
  1773 1752 1743 1
  1774 1754 1744 1
  1775 1756 1745 1
  1776 1721 1739 am
  1777 1763 1764 1
  1778 1764 1776 1
  1779 1764 1767 1
  1780 1764 1765 1
  1781 1765 1766 2
  1782 1767 1778 1
  1783 1767 1768 1
  1784 1768 1769 ar
  1785 1768 1770 ar
  1786 1769 1779 1
  1787 1769 1771 ar
  1788 1770 1772 ar
  1789 1770 1780 1
  1790 1771 1781 1
  1791 1771 1773 ar
  1792 1772 1773 ar
  1793 1772 1782 1
  1794 1773 1774 1
  1795 1774 1783 1
  1796 1775 1763 1
  1797 1777 1767 1
  1798 1741 1763 am
  1799 1784 1785 1
  1800 1785 1794 1
  1801 1785 1786 1
  1802 1785 1788 1
  1803 1786 1787 2
  1804 1788 1789 1
  1805 1788 1796 1
  1806 1789 1790 1
  1807 1789 1798 1
  1808 1790 1792 2
  1809 1790 1791 am
  1810 1791 1800 1
  1811 1791 1799 1
  1812 1793 1784 1
  1813 1795 1788 1
  1814 1797 1789 1
  1815 1765 1784 am
  1816 1801 1802 1
  1817 1802 1808 1
  1818 1802 1805 1
  1819 1802 1803 1
  1820 1803 1804 2
  1821 1805 1810 1
  1822 1805 1806 1
  1823 1807 1801 1
  1824 1809 1805 1
  1825 1811 1806 1
  1826 1786 1801 am
  1827 1812 1813 1
  1828 1813 1821 1
  1829 1813 1816 1
  1830 1813 1814 1
  1831 1814 1815 2
  1832 1816 1823 1
  1833 1816 1817 1
  1834 1817 1824 1
  1835 1817 1818 1
  1836 1817 1819 1
  1837 1818 1825 1
  1838 1818 1826 1
  1839 1818 1827 1
  1840 1819 1828 1
  1841 1819 1829 1
  1842 1819 1830 1
  1843 1820 1812 1
  1844 1822 1816 1
  1845 1803 1812 am
  1846 1831 1832 1
  1847 1832 1840 1
  1848 1832 1835 1
  1849 1832 1833 1
  1850 1833 1834 2
  1851 1835 1842 1
  1852 1835 1836 1
  1853 1836 1844 1
  1854 1836 1837 1
  1855 1837 1838 1
  1856 1838 1847 1
  1857 1838 1845 1
  1858 1838 1846 1
  1859 1839 1831 1
  1860 1841 1835 1
  1861 1843 1836 1
  1862 1814 1831 am
  1863 1848 1849 1
  1864 1849 1856 1
  1865 1849 1852 1
  1866 1849 1850 1
  1867 1850 1851 2
  1868 1852 1857 1
  1869 1852 1853 1
  1870 1852 1854 1
  1871 1853 1859 1
  1872 1853 1860 1
  1873 1853 1861 1
  1874 1854 1858 1
  1875 1855 1848 1
  1876 1833 1848 am
  1877 1862 1863 1
  1878 1863 1864 1
  1879 1863 1874 1
  1880 1863 1866 1
  1881 1864 1865 2
  1882 1866 1876 1
  1883 1866 1867 1
  1884 1867 1878 1
  1885 1867 1868 1
  1886 1868 1880 1
  1887 1868 1869 1
  1888 1869 1881 1
  1889 1869 1870 2
  1890 1870 1871 2
  1891 1870 1872 2
  1892 1871 1882 1
  1893 1871 1883 1
  1894 1872 1885 1
  1895 1872 1884 1
  1896 1873 1862 1
  1897 1875 1866 1
  1898 1877 1867 1
  1899 1879 1868 1
  1900 1850 1862 am
  1901 1886 1887 1
  1902 1887 1892 1
  1903 1887 1890 1
  1904 1887 1888 1
  1905 1888 1889 2
  1906 1890 1893 1
  1907 1890 1894 1
  1908 1890 1895 1
  1909 1891 1886 1
  1910 1864 1886 am
  1911 1896 1897 1
  1912 1897 1898 1
  1913 1897 1908 1
  1914 1897 1900 1
  1915 1898 1899 2
  1916 1900 1910 1
  1917 1900 1901 1
  1918 1901 1912 1
  1919 1901 1902 1
  1920 1902 1914 1
  1921 1902 1903 1
  1922 1903 1915 1
  1923 1903 1904 2
  1924 1904 1905 2
  1925 1904 1906 2
  1926 1905 1916 1
  1927 1905 1917 1
  1928 1906 1919 1
  1929 1906 1918 1
  1930 1907 1896 1
  1931 1909 1900 1
  1932 1911 1901 1
  1933 1913 1902 1
  1934 1888 1896 am
  1935 1920 1921 1
  1936 1921 1926 1
  1937 1921 1924 1
  1938 1921 1922 1
  1939 1922 1923 2
  1940 1924 1927 1
  1941 1924 1928 1
  1942 1924 1929 1
  1943 1925 1920 1
  1944 1898 1920 am
  1945 1930 1931 1
  1946 1931 1940 1
  1947 1931 1934 1
  1948 1931 1932 1
  1949 1932 1933 2
  1950 1934 1942 1
  1951 1934 1935 1
  1952 1935 1944 1
  1953 1935 1936 1
  1954 1936 1946 1
  1955 1936 1937 1
  1956 1937 1948 1
  1957 1937 1938 1
  1958 1938 1949 1
  1959 1938 1950 1
  1960 1938 1951 1
  1961 1939 1930 1
  1962 1941 1934 1
  1963 1943 1935 1
  1964 1945 1936 1
  1965 1947 1937 1
  1966 1922 1930 am
  1967 1952 1953 1
  1968 1953 1954 1
  1969 1953 1960 1
  1970 1953 1956 1
  1971 1954 1955 2
  1972 1956 1958 1
  1973 1956 1961 1
  1974 1956 1957 1
  1975 1957 1962 1
  1976 1957 1963 1
  1977 1957 1964 1
  1978 1958 1967 1
  1979 1958 1965 1
  1980 1958 1966 1
  1981 1959 1952 1
  1982 1932 1952 am
  1983 1968 1969 1
  1984 1969 1977 1
  1985 1969 1972 1
  1986 1969 1970 1
  1987 1970 1971 2
  1988 1972 1978 1
  1989 1972 1974 1
  1990 1972 1973 1
  1991 1973 1980 1
  1992 1974 1981 1
  1993 1974 1982 1
  1994 1974 1983 1
  1995 1975 1973 1
  1996 1975 1984 1
  1997 1975 1985 1
  1998 1975 1986 1
  1999 1976 1968 1
  2000 1979 1973 1
  2001 1954 1968 am
  2002 1987 1988 1
  2003 1988 1996 1
  2004 1988 1991 1
  2005 1988 1989 1
  2006 1989 1990 2
  2007 1991 1997 1
  2008 1991 1993 1
  2009 1991 1992 1
  2010 1992 1999 1
  2011 1993 2000 1
  2012 1993 2001 1
  2013 1993 2002 1
  2014 1994 1992 1
  2015 1994 2003 1
  2016 1994 2004 1
  2017 1994 2005 1
  2018 1995 1987 1
  2019 1998 1992 1
  2020 1970 1987 am
  2021 2006 2007 1
  2022 2007 2013 1
  2023 2007 2010 1
  2024 2007 2008 1
  2025 2008 2009 2
  2026 2010 2015 1
  2027 2010 2011 1
  2028 2012 2006 1
  2029 2014 2010 1
  2030 2016 2011 1
  2031 1989 2006 am
  2032 2017 2018 1
  2033 2018 2025 1
  2034 2018 2021 1
  2035 2018 2019 1
  2036 2019 2020 2
  2037 2021 2026 1
  2038 2021 2022 1
  2039 2021 2023 1
  2040 2022 2028 1
  2041 2022 2029 1
  2042 2022 2030 1
  2043 2023 2027 1
  2044 2024 2017 1
  2045 2008 2017 am
  2046 2031 2032 1
  2047 2032 2033 1
  2048 2032 2039 1
  2049 2032 2035 1
  2050 2033 2034 2
  2051 2035 2037 1
  2052 2035 2040 1
  2053 2035 2036 1
  2054 2036 2041 1
  2055 2036 2042 1
  2056 2036 2043 1
  2057 2037 2046 1
  2058 2037 2044 1
  2059 2037 2045 1
  2060 2038 2031 1
  2061 2019 2031 am
  2062 2047 2048 1
  2063 2048 2049 1
  2064 2048 2062 1
  2065 2048 2051 1
  2066 2049 2050 2
  2067 2051 2052 1
  2068 2051 2064 1
  2069 2052 2053 ar
  2070 2052 2054 ar
  2071 2053 2065 1
  2072 2053 2057 ar
  2073 2054 2055 ar
  2074 2054 2056 ar
  2075 2055 2058 ar
  2076 2055 2057 ar
  2077 2056 2059 ar
  2078 2056 2067 1
  2079 2057 2066 1
  2080 2058 2068 1
  2081 2058 2060 ar
  2082 2059 2060 ar
  2083 2059 2069 1
  2084 2060 2070 1
  2085 2061 2047 1
  2086 2063 2051 1
  2087 2033 2047 am
  2088 2071 2072 1
  2089 2072 2077 1
  2090 2072 2075 1
  2091 2072 2073 1
  2092 2073 2074 2
  2093 2075 2078 1
  2094 2075 2079 1
  2095 2075 2080 1
  2096 2076 2071 1
  2097 2049 2071 am
  2098 2081 2082 1
  2099 2082 2090 1
  2100 2082 2085 1
  2101 2082 2083 1
  2102 2083 2084 2
  2103 2085 2091 1
  2104 2085 2087 1
  2105 2085 2086 1
  2106 2086 2093 1
  2107 2087 2094 1
  2108 2087 2095 1
  2109 2087 2096 1
  2110 2088 2086 1
  2111 2088 2097 1
  2112 2088 2098 1
  2113 2088 2099 1
  2114 2089 2081 1
  2115 2092 2086 1
  2116 2073 2081 am
  2117 2100 2101 1
  2118 2101 2107 1
  2119 2101 2104 1
  2120 2101 2102 1
  2121 2102 2103 2
  2122 2104 2109 1
  2123 2104 2105 1
  2124 2106 2100 1
  2125 2108 2104 1
  2126 2110 2105 1
  2127 2083 2100 am
  2128 2111 2112 1
  2129 2112 2117 1
  2130 2112 2115 1
  2131 2112 2113 1
  2132 2113 2114 2
  2133 2115 2118 1
  2134 2115 2119 1
  2135 2115 2120 1
  2136 2116 2111 1
  2137 2102 2111 am
  2138 2121 2122 1
  2139 2122 2130 1
  2140 2122 2125 1
  2141 2122 2123 1
  2142 2123 2124 2
  2143 2125 2132 1
  2144 2125 2126 1
  2145 2126 2133 1
  2146 2126 2127 1
  2147 2126 2128 1
  2148 2127 2134 1
  2149 2127 2135 1
  2150 2127 2136 1
  2151 2128 2137 1
  2152 2128 2138 1
  2153 2128 2139 1
  2154 2129 2121 1
  2155 2131 2125 1
  2156 2113 2121 am
  2157 2140 2141 1
  2158 2141 2142 1
  2159 2141 2148 1
  2160 2141 2144 1
  2161 2142 2143 2
  2162 2144 2146 1
  2163 2144 2149 1
  2164 2144 2145 1
  2165 2145 2150 1
  2166 2145 2151 1
  2167 2145 2152 1
  2168 2146 2155 1
  2169 2146 2153 1
  2170 2146 2154 1
  2171 2147 2140 1
  2172 2123 2140 am
  2173 2156 2157 1
  2174 2157 2163 1
  2175 2157 2160 1
  2176 2157 2158 1
  2177 2158 2159 2
  2178 2160 2165 1
  2179 2160 2161 1
  2180 2162 2156 1
  2181 2164 2160 1
  2182 2166 2161 1
  2183 2142 2156 am
  2184 2167 2168 1
  2185 2168 2179 1
  2186 2168 2171 1
  2187 2168 2169 1
  2188 2169 2170 2
  2189 2171 2181 1
  2190 2171 2172 1
  2191 2172 2173 ar
  2192 2172 2174 ar
  2193 2173 2182 1
  2194 2173 2175 ar
  2195 2174 2176 ar
  2196 2174 2183 1
  2197 2175 2184 1
  2198 2175 2177 ar
  2199 2176 2177 ar
  2200 2176 2185 1
  2201 2177 2186 1
  2202 2178 2167 1
  2203 2180 2171 1
  2204 2158 2167 am
  2205 2187 2188 1
  2206 2188 2196 1
  2207 2188 2191 1
  2208 2188 2189 1
  2209 2189 2190 2
  2210 2191 2198 1
  2211 2191 2192 1
  2212 2192 2199 1
  2213 2192 2193 1
  2214 2192 2194 1
  2215 2193 2200 1
  2216 2193 2201 1
  2217 2193 2202 1
  2218 2194 2203 1
  2219 2194 2204 1
  2220 2194 2205 1
  2221 2195 2187 1
  2222 2197 2191 1
  2223 2169 2187 am
  2224 2206 2207 1
  2225 2206 2212 1
  2226 2207 2213 1
  2227 2207 2208 1
  2228 2207 2210 1
  2229 2208 2209 2
  2230 2210 2215 1
  2231 2210 2211 1
  2232 2211 2212 1
  2233 2211 2217 1
  2234 2212 2219 1
  2235 2214 2210 1
  2236 2216 2211 1
  2237 2218 2212 1
  2238 2189 2206 am
  2239 2220 2221 1
  2240 2221 2229 1
  2241 2221 2224 1
  2242 2221 2222 1
  2243 2222 2223 2
  2244 2224 2230 1
  2245 2224 2226 1
  2246 2224 2225 1
  2247 2225 2232 1
  2248 2226 2233 1
  2249 2226 2234 1
  2250 2226 2235 1
  2251 2227 2225 1
  2252 2227 2236 1
  2253 2227 2237 1
  2254 2227 2238 1
  2255 2228 2220 1
  2256 2231 2225 1
  2257 2208 2220 am
  2258 2239 2240 1
  2259 2240 2248 1
  2260 2240 2243 1
  2261 2240 2241 1
  2262 2241 2242 2
  2263 2243 2250 1
  2264 2243 2244 1
  2265 2244 2252 1
  2266 2244 2245 1
  2267 2245 2246 1
  2268 2246 2255 1
  2269 2246 2253 1
  2270 2246 2254 1
  2271 2247 2239 1
  2272 2249 2243 1
  2273 2251 2244 1
  2274 2222 2239 am
  2275 2256 2257 1
  2276 2257 2265 1
  2277 2257 2260 1
  2278 2257 2258 1
  2279 2258 2259 2
  2280 2260 2267 1
  2281 2260 2261 1
  2282 2261 2269 1
  2283 2261 2262 1
  2284 2262 2263 1
  2285 2263 2272 1
  2286 2263 2270 1
  2287 2263 2271 1
  2288 2264 2256 1
  2289 2266 2260 1
  2290 2268 2261 1
  2291 2241 2256 am
  2292 2273 2274 1
  2293 2273 2283 1
  2294 2274 2275 1
  2295 2274 2277 1
  2296 2274 2284 1
  2297 2275 2276 2
  2298 2277 2278 1
  2299 2277 2285 1
  2300 2277 2286 1
  2301 2278 2279 ar
  2302 2278 2280 ar
  2303 2279 2282 ar
  2304 2279 2287 1
  2305 2280 2281 ar
  2306 2281 2282 ar
  2307 2281 2288 1
  2308 2282 2289 1
  2309 2258 2273 am
  2310 2290 2291 1
  2311 2291 2292 1
  2312 2291 2305 1
  2313 2291 2294 1
  2314 2292 2293 2
  2315 2294 2295 1
  2316 2294 2307 1
  2317 2295 2296 ar
  2318 2295 2297 ar
  2319 2296 2308 1
  2320 2296 2300 ar
  2321 2297 2298 ar
  2322 2297 2299 ar
  2323 2298 2301 ar
  2324 2298 2300 ar
  2325 2299 2302 ar
  2326 2299 2310 1
  2327 2300 2309 1
  2328 2301 2311 1
  2329 2301 2303 ar
  2330 2302 2303 ar
  2331 2302 2312 1
  2332 2303 2313 1
  2333 2304 2290 1
  2334 2306 2294 1
  2335 2290 2275 am
  2336 2314 2315 1
  2337 2315 2316 1
  2338 2315 2329 1
  2339 2315 2318 1
  2340 2316 2317 2
  2341 2318 2319 1
  2342 2318 2331 1
  2343 2319 2320 ar
  2344 2319 2321 ar
  2345 2320 2332 1
  2346 2320 2324 ar
  2347 2321 2322 ar
  2348 2321 2323 ar
  2349 2322 2325 ar
  2350 2322 2324 ar
  2351 2323 2326 ar
  2352 2323 2334 1
  2353 2324 2333 1
  2354 2325 2335 1
  2355 2325 2327 ar
  2356 2326 2327 ar
  2357 2326 2336 1
  2358 2327 2337 1
  2359 2328 2314 1
  2360 2330 2318 1
  2361 2292 2314 am
  2362 2338 2339 1
  2363 2339 2340 1
  2364 2339 2350 1
  2365 2339 2342 1
  2366 2340 2341 2
  2367 2342 2352 1
  2368 2342 2343 1
  2369 2343 2354 1
  2370 2343 2344 1
  2371 2344 2356 1
  2372 2344 2345 1
  2373 2345 2357 1
  2374 2345 2346 2
  2375 2346 2347 2
  2376 2346 2348 2
  2377 2347 2358 1
  2378 2347 2359 1
  2379 2348 2361 1
  2380 2348 2360 1
  2381 2349 2338 1
  2382 2351 2342 1
  2383 2353 2343 1
  2384 2355 2344 1
  2385 2316 2338 am
  2386 2362 2363 1
  2387 2363 2371 1
  2388 2363 2366 1
  2389 2363 2364 1
  2390 2364 2365 2
  2391 2366 2373 1
  2392 2366 2367 1
  2393 2367 2368 2
  2394 2367 2369 2
  2395 2370 2362 1
  2396 2372 2366 1
  2397 2340 2362 am
  2398 2374 2375 1
  2399 2375 2384 1
  2400 2375 2378 1
  2401 2375 2376 1
  2402 2376 2377 2
  2403 2378 2386 1
  2404 2378 2379 1
  2405 2379 2388 1
  2406 2379 2380 1
  2407 2380 2381 2
  2408 2380 2382 2
  2409 2383 2374 1
  2410 2385 2378 1
  2411 2387 2379 1
  2412 2364 2374 am
  2413 2389 2390 1
  2414 2390 2398 1
  2415 2390 2393 1
  2416 2390 2391 1
  2417 2391 2392 2
  2418 2393 2400 1
  2419 2393 2394 1
  2420 2394 2395 2
  2421 2394 2396 2
  2422 2397 2389 1
  2423 2399 2393 1
  2424 2376 2389 am
  2425 2401 2402 1
  2426 2401 2407 1
  2427 2402 2408 1
  2428 2402 2403 1
  2429 2402 2405 1
  2430 2403 2404 2
  2431 2405 2410 1
  2432 2405 2406 1
  2433 2406 2407 1
  2434 2406 2412 1
  2435 2407 2414 1
  2436 2409 2405 1
  2437 2411 2406 1
  2438 2413 2407 1
  2439 2391 2401 am
  2440 2415 2416 1
  2441 2416 2425 1
  2442 2416 2417 1
  2443 2416 2419 1
  2444 2417 2418 2
  2445 2419 2420 1
  2446 2419 2427 1
  2447 2420 2421 1
  2448 2420 2429 1
  2449 2421 2423 2
  2450 2421 2422 am
  2451 2422 2431 1
  2452 2422 2430 1
  2453 2424 2415 1
  2454 2426 2419 1
  2455 2428 2420 1
  2456 2403 2415 am
  2457 2432 2433 1
  2458 2433 2438 1
  2459 2433 2436 1
  2460 2433 2434 1
  2461 2434 2435 2
  2462 2436 2439 1
  2463 2436 2440 1
  2464 2436 2441 1
  2465 2437 2432 1
  2466 2417 2432 am
  2467 2442 2443 1
  2468 2443 2451 1
  2469 2443 2446 1
  2470 2443 2444 1
  2471 2444 2445 2
  2472 2446 2453 1
  2473 2446 2447 1
  2474 2447 2454 1
  2475 2447 2448 1
  2476 2447 2449 1
  2477 2448 2455 1
  2478 2448 2456 1
  2479 2448 2457 1
  2480 2449 2458 1
  2481 2449 2459 1
  2482 2449 2460 1
  2483 2450 2442 1
  2484 2452 2446 1
  2485 2434 2442 am
  2486 2461 2462 1
  2487 2462 2471 1
  2488 2462 2465 1
  2489 2462 2463 1
  2490 2463 2464 2
  2491 2465 2473 1
  2492 2465 2466 1
  2493 2466 2475 1
  2494 2466 2467 1
  2495 2467 2477 1
  2496 2467 2468 1
  2497 2468 2479 1
  2498 2468 2469 1
  2499 2469 2480 1
  2500 2469 2481 1
  2501 2469 2482 1
  2502 2470 2461 1
  2503 2472 2465 1
  2504 2474 2466 1
  2505 2476 2467 1
  2506 2478 2468 1
  2507 2444 2461 am
  2508 2483 2484 1
  2509 2484 2490 1
  2510 2484 2487 1
  2511 2484 2485 1
  2512 2485 2486 2
  2513 2487 2492 1
  2514 2487 2488 1
  2515 2489 2483 1
  2516 2491 2487 1
  2517 2463 2483 am
  2518 2493 2494 1
  2519 2494 2506 1
  2520 2494 2497 1
  2521 2494 2495 1
  2522 2495 2496 2
  2523 2497 2508 1
  2524 2497 2498 1
  2525 2498 2499 ar
  2526 2498 2500 ar
  2527 2499 2509 1
  2528 2499 2501 ar
  2529 2500 2502 ar
  2530 2500 2510 1
  2531 2501 2511 1
  2532 2501 2503 ar
  2533 2502 2503 ar
  2534 2502 2512 1
  2535 2503 2504 1
  2536 2504 2513 1
  2537 2505 2493 1
  2538 2507 2497 1
  2539 2485 2493 am
  2540 2514 2515 1
  2541 2515 2524 1
  2542 2515 2516 1
  2543 2515 2518 1
  2544 2516 2517 2
  2545 2518 2519 1
  2546 2518 2526 1
  2547 2519 2520 1
  2548 2519 2528 1
  2549 2520 2522 2
  2550 2520 2521 am
  2551 2521 2530 1
  2552 2521 2529 1
  2553 2523 2514 1
  2554 2525 2518 1
  2555 2527 2519 1
  2556 2495 2514 am
  2557 2531 2532 1
  2558 2532 2540 1
  2559 2532 2535 1
  2560 2532 2533 1
  2561 2533 2534 2
  2562 2535 2542 1
  2563 2535 2536 1
  2564 2536 2537 2
  2565 2536 2538 2
  2566 2539 2531 1
  2567 2541 2535 1
  2568 2516 2531 am
  2569 2543 2544 1
  2570 2543 2549 1
  2571 2544 2550 1
  2572 2544 2545 1
  2573 2544 2547 1
  2574 2545 2546 2
  2575 2547 2552 1
  2576 2547 2548 1
  2577 2548 2549 1
  2578 2548 2554 1
  2579 2549 2556 1
  2580 2551 2547 1
  2581 2553 2548 1
  2582 2555 2549 1
  2583 2533 2543 am
  2584 2557 2558 1
  2585 2558 2563 1
  2586 2558 2559 1
  2587 2559 2560 2
  2588 2561 2557 1
  2589 2562 2558 1
  2590 2545 2557 am
  2591 2564 2565 1
  2592 2565 2571 1
  2593 2565 2568 1
  2594 2565 2566 1
  2595 2566 2567 2
  2596 2568 2573 1
  2597 2568 2569 1
  2598 2570 2564 1
  2599 2572 2568 1
  2600 2559 2564 am
  2601 2574 2575 1
  2602 2575 2581 1
  2603 2575 2578 1
  2604 2575 2576 1
  2605 2576 2577 2
  2606 2578 2583 1
  2607 2578 2579 1
  2608 2580 2574 1
  2609 2582 2578 1
  2610 2566 2574 am
  2611 2584 2585 1
  2612 2585 2593 1
  2613 2585 2588 1
  2614 2585 2586 1
  2615 2586 2587 2
  2616 2588 2595 1
  2617 2588 2589 1
  2618 2589 2590 2
  2619 2589 2591 2
  2620 2592 2584 1
  2621 2594 2588 1
  2622 2576 2584 am
  2623 2596 2597 1
  2624 2597 2608 1
  2625 2597 2600 1
  2626 2597 2598 1
  2627 2598 2599 2
  2628 2600 2610 1
  2629 2600 2601 1
  2630 2601 2602 ar
  2631 2601 2603 ar
  2632 2602 2611 1
  2633 2602 2604 ar
  2634 2603 2605 ar
  2635 2603 2612 1
  2636 2604 2613 1
  2637 2604 2606 ar
  2638 2605 2606 ar
  2639 2605 2614 1
  2640 2606 2615 1
  2641 2607 2596 1
  2642 2609 2600 1
  2643 2586 2596 am
  2644 2616 2617 1
  2645 2617 2618 1
  2646 2617 2624 1
  2647 2617 2620 1
  2648 2618 2619 2
  2649 2620 2622 1
  2650 2620 2625 1
  2651 2620 2621 1
  2652 2621 2626 1
  2653 2621 2627 1
  2654 2621 2628 1
  2655 2622 2631 1
  2656 2622 2629 1
  2657 2622 2630 1
  2658 2623 2616 1
  2659 2598 2616 am
  2660 2632 2633 1
  2661 2633 2640 1
  2662 2633 2636 1
  2663 2633 2634 1
  2664 2634 2635 2
  2665 2636 2641 1
  2666 2636 2637 1
  2667 2636 2638 1
  2668 2637 2643 1
  2669 2637 2644 1
  2670 2637 2645 1
  2671 2638 2642 1
  2672 2639 2632 1
  2673 2618 2632 am
  2674 2646 2647 1
  2675 2647 2655 1
  2676 2647 2650 1
  2677 2647 2648 1
  2678 2648 2649 2
  2679 2650 2657 1
  2680 2650 2651 1
  2681 2651 2653 2
  2682 2651 2652 am
  2683 2652 2658 1
  2684 2652 2659 1
  2685 2654 2646 1
  2686 2656 2650 1
  2687 2634 2646 am
  2688 2660 2661 1
  2689 2661 2662 1
  2690 2661 2672 1
  2691 2661 2664 1
  2692 2662 2663 2
  2693 2664 2674 1
  2694 2664 2665 1
  2695 2665 2676 1
  2696 2665 2666 1
  2697 2666 2678 1
  2698 2666 2667 1
  2699 2667 2679 1
  2700 2667 2668 2
  2701 2668 2669 2
  2702 2668 2670 2
  2703 2669 2680 1
  2704 2669 2681 1
  2705 2670 2683 1
  2706 2670 2682 1
  2707 2671 2660 1
  2708 2673 2664 1
  2709 2675 2665 1
  2710 2677 2666 1
  2711 2648 2660 am
  2712 2684 2685 1
  2713 2685 2690 1
  2714 2685 2688 1
  2715 2685 2686 1
  2716 2686 2687 2
  2717 2688 2691 1
  2718 2688 2692 1
  2719 2688 2693 1
  2720 2689 2684 1
  2721 2662 2684 am
  2722 2694 2695 1
  2723 2695 2707 1
  2724 2695 2698 1
  2725 2695 2696 1
  2726 2696 2697 2
  2727 2698 2709 1
  2728 2698 2699 1
  2729 2699 2700 ar
  2730 2699 2701 ar
  2731 2700 2710 1
  2732 2700 2702 ar
  2733 2701 2703 ar
  2734 2701 2711 1
  2735 2702 2712 1
  2736 2702 2704 ar
  2737 2703 2704 ar
  2738 2703 2713 1
  2739 2704 2705 1
  2740 2705 2714 1
  2741 2706 2694 1
  2742 2708 2698 1
  2743 2686 2694 am
  2744 2715 2716 1
  2745 2716 2721 1
  2746 2716 2719 1
  2747 2716 2717 1
  2748 2717 2718 2
  2749 2719 2722 1
  2750 2719 2723 1
  2751 2719 2724 1
  2752 2720 2715 1
  2753 2696 2715 am
  2754 2725 2726 1
  2755 2726 2734 1
  2756 2726 2729 1
  2757 2726 2727 1
  2758 2727 2728 2
  2759 2729 2735 1
  2760 2729 2731 1
  2761 2729 2730 1
  2762 2730 2737 1
  2763 2731 2738 1
  2764 2731 2739 1
  2765 2731 2740 1
  2766 2732 2730 1
  2767 2732 2741 1
  2768 2732 2742 1
  2769 2732 2743 1
  2770 2733 2725 1
  2771 2736 2730 1
  2772 2717 2725 am
  2773 2744 2745 1
  2774 2745 2750 1
  2775 2745 2748 1
  2776 2745 2746 1
  2777 2746 2747 2
  2778 2748 2751 1
  2779 2748 2752 1
  2780 2748 2753 1
  2781 2749 2744 1
  2782 2727 2744 am
  2783 2754 2755 1
  2784 2755 2761 1
  2785 2755 2758 1
  2786 2755 2756 1
  2787 2756 2757 2
  2788 2758 2763 1
  2789 2758 2759 1
  2790 2760 2754 1
  2791 2762 2758 1
  2792 2764 2759 1
  2793 2746 2754 am
  2794 2765 2766 1
  2795 2766 2772 1
  2796 2766 2769 1
  2797 2766 2767 1
  2798 2767 2768 2
  2799 2769 2774 1
  2800 2769 2770 1
  2801 2771 2765 1
  2802 2773 2769 1
  2803 2775 2770 1
  2804 2756 2765 am
  2805 2776 2777 1
  2806 2777 2785 1
  2807 2777 2780 1
  2808 2777 2778 1
  2809 2778 2779 2
  2810 2780 2786 1
  2811 2780 2782 1
  2812 2780 2781 1
  2813 2781 2788 1
  2814 2782 2789 1
  2815 2782 2790 1
  2816 2782 2791 1
  2817 2783 2781 1
  2818 2783 2792 1
  2819 2783 2793 1
  2820 2783 2794 1
  2821 2784 2776 1
  2822 2787 2781 1
  2823 2767 2776 am
  2824 2795 2796 1
  2825 2796 2804 1
  2826 2796 2799 1
  2827 2796 2797 1
  2828 2797 2798 2
  2829 2799 2805 1
  2830 2799 2801 1
  2831 2799 2800 1
  2832 2800 2807 1
  2833 2801 2808 1
  2834 2801 2809 1
  2835 2801 2810 1
  2836 2802 2800 1
  2837 2802 2811 1
  2838 2802 2812 1
  2839 2802 2813 1
  2840 2803 2795 1
  2841 2806 2800 1
  2842 2778 2795 am
  2843 2814 2815 1
  2844 2815 2821 1
  2845 2815 2818 1
  2846 2815 2816 1
  2847 2816 2817 2
  2848 2818 2823 1
  2849 2818 2819 1
  2850 2820 2814 1
  2851 2822 2818 1
  2852 2824 2819 1
  2853 2797 2814 am
  2854 2825 2826 1
  2855 2826 2837 1
  2856 2826 2829 1
  2857 2826 2827 1
  2858 2827 2828 2
  2859 2829 2839 1
  2860 2829 2830 1
  2861 2830 2831 ar
  2862 2830 2832 ar
  2863 2831 2840 1
  2864 2831 2833 ar
  2865 2832 2834 ar
  2866 2832 2841 1
  2867 2833 2842 1
  2868 2833 2835 ar
  2869 2834 2835 ar
  2870 2834 2843 1
  2871 2835 2844 1
  2872 2836 2825 1
  2873 2838 2829 1
  2874 2816 2825 am
  2875 2845 2846 1
  2876 2846 2858 1
  2877 2846 2849 1
  2878 2846 2847 1
  2879 2847 2848 2
  2880 2849 2860 1
  2881 2849 2850 1
  2882 2850 2851 ar
  2883 2850 2852 ar
  2884 2851 2861 1
  2885 2851 2853 ar
  2886 2852 2854 ar
  2887 2852 2862 1
  2888 2853 2863 1
  2889 2853 2855 ar
  2890 2854 2855 ar
  2891 2854 2864 1
  2892 2855 2856 1
  2893 2856 2865 1
  2894 2857 2845 1
  2895 2859 2849 1
  2896 2827 2845 am
  2897 2866 2867 1
  2898 2867 2875 1
  2899 2867 2870 1
  2900 2867 2868 1
  2901 2868 2869 2
  2902 2870 2876 1
  2903 2870 2872 1
  2904 2870 2871 1
  2905 2871 2878 1
  2906 2872 2879 1
  2907 2872 2880 1
  2908 2872 2881 1
  2909 2873 2871 1
  2910 2873 2882 1
  2911 2873 2883 1
  2912 2873 2884 1
  2913 2874 2866 1
  2914 2877 2871 1
  2915 2847 2866 am
  2916 2885 2886 1
  2917 2885 2891 1
  2918 2886 2892 1
  2919 2886 2887 1
  2920 2886 2889 1
  2921 2887 2888 2
  2922 2889 2894 1
  2923 2889 2890 1
  2924 2890 2891 1
  2925 2890 2896 1
  2926 2891 2898 1
  2927 2893 2889 1
  2928 2895 2890 1
  2929 2897 2891 1
  2930 2868 2885 am
  2931 2899 2900 1
  2932 2900 2908 1
  2933 2900 2903 1
  2934 2900 2901 1
  2935 2901 2902 2
  2936 2903 2910 1
  2937 2903 2904 1
  2938 2904 2911 1
  2939 2904 2905 1
  2940 2904 2906 1
  2941 2905 2912 1
  2942 2905 2913 1
  2943 2905 2914 1
  2944 2906 2915 1
  2945 2906 2916 1
  2946 2906 2917 1
  2947 2907 2899 1
  2948 2909 2903 1
  2949 2887 2899 am
  2950 2918 2919 1
  2951 2919 2927 1
  2952 2919 2922 1
  2953 2919 2920 1
  2954 2920 2921 2
  2955 2922 2929 1
  2956 2922 2923 1
  2957 2923 2930 1
  2958 2923 2924 1
  2959 2923 2925 1
  2960 2924 2931 1
  2961 2924 2932 1
  2962 2924 2933 1
  2963 2925 2934 1
  2964 2925 2935 1
  2965 2925 2936 1
  2966 2926 2918 1
  2967 2928 2922 1
  2968 2901 2918 am
  2969 2937 2938 1
  2970 2938 2946 1
  2971 2938 2941 1
  2972 2938 2939 1
  2973 2939 2940 2
  2974 2941 2947 1
  2975 2941 2943 1
  2976 2941 2942 1
  2977 2942 2949 1
  2978 2943 2950 1
  2979 2943 2951 1
  2980 2943 2952 1
  2981 2944 2942 1
  2982 2944 2953 1
  2983 2944 2954 1
  2984 2944 2955 1
  2985 2945 2937 1
  2986 2948 2942 1
  2987 2920 2937 am
  2988 2956 2957 1
  2989 2957 2965 1
  2990 2957 2960 1
  2991 2957 2958 1
  2992 2958 2959 2
  2993 2960 2967 1
  2994 2960 2961 1
  2995 2961 2969 1
  2996 2961 2962 1
  2997 2962 2963 1
  2998 2963 2972 1
  2999 2963 2970 1
  3000 2963 2971 1
  3001 2964 2956 1
  3002 2966 2960 1
  3003 2968 2961 1
  3004 2939 2956 am
  3005 2973 2974 1
  3006 2974 2982 1
  3007 2974 2977 1
  3008 2974 2975 1
  3009 2975 2976 2
  3010 2977 2983 1
  3011 2977 2979 1
  3012 2977 2978 1
  3013 2978 2985 1
  3014 2979 2986 1
  3015 2979 2987 1
  3016 2979 2988 1
  3017 2980 2978 1
  3018 2980 2989 1
  3019 2980 2990 1
  3020 2980 2991 1
  3021 2981 2973 1
  3022 2984 2978 1
  3023 2958 2973 am
  3024 2992 2993 1
  3025 2993 3004 1
  3026 2993 2996 1
  3027 2993 2994 1
  3028 2994 2995 2
  3029 2996 3006 1
  3030 2996 2997 1
  3031 2997 2998 ar
  3032 2997 2999 ar
  3033 2998 3007 1
  3034 2998 3000 ar
  3035 2999 3001 ar
  3036 2999 3008 1
  3037 3000 3009 1
  3038 3000 3002 ar
  3039 3001 3002 ar
  3040 3001 3010 1
  3041 3002 3011 1
  3042 3003 2992 1
  3043 3005 2996 1
  3044 2975 2992 am
  3045 3012 3013 1
  3046 3013 3014 1
  3047 3013 3020 1
  3048 3013 3016 1
  3049 3014 3015 2
  3050 3016 3018 1
  3051 3016 3021 1
  3052 3016 3017 1
  3053 3017 3022 1
  3054 3017 3023 1
  3055 3017 3024 1
  3056 3018 3027 1
  3057 3018 3025 1
  3058 3018 3026 1
  3059 3019 3012 1
  3060 2994 3012 am
  3061 3028 3029 1
  3062 3029 3034 1
  3063 3029 3032 1
  3064 3029 3030 1
  3065 3030 3031 2
  3066 3032 3035 1
  3067 3032 3036 1
  3068 3032 3037 1
  3069 3033 3028 1
  3070 3014 3028 am
  3071 3038 3039 1
  3072 3039 3047 1
  3073 3039 3042 1
  3074 3039 3040 1
  3075 3040 3041 2
  3076 3042 3049 1
  3077 3042 3043 1
  3078 3043 3050 1
  3079 3043 3044 1
  3080 3043 3045 1
  3081 3044 3051 1
  3082 3044 3052 1
  3083 3044 3053 1
  3084 3045 3054 1
  3085 3045 3055 1
  3086 3045 3056 1
  3087 3046 3038 1
  3088 3048 3042 1
  3089 3030 3038 am
  3090 3057 3058 1
  3091 3058 3059 1
  3092 3058 3069 1
  3093 3058 3061 1
  3094 3059 3060 2
  3095 3061 3071 1
  3096 3061 3062 1
  3097 3062 3073 1
  3098 3062 3063 1
  3099 3063 3075 1
  3100 3063 3064 1
  3101 3064 3076 1
  3102 3064 3065 2
  3103 3065 3066 2
  3104 3065 3067 2
  3105 3066 3077 1
  3106 3066 3078 1
  3107 3067 3080 1
  3108 3067 3079 1
  3109 3068 3057 1
  3110 3070 3061 1
  3111 3072 3062 1
  3112 3074 3063 1
  3113 3040 3057 am
  3114 3081 3082 1
  3115 3082 3083 1
  3116 3082 3089 1
  3117 3082 3085 1
  3118 3083 3084 2
  3119 3085 3087 1
  3120 3085 3090 1
  3121 3085 3086 1
  3122 3086 3091 1
  3123 3086 3092 1
  3124 3086 3093 1
  3125 3087 3096 1
  3126 3087 3094 1
  3127 3087 3095 1
  3128 3088 3081 1
  3129 3059 3081 am
  3130 3097 3098 1
  3131 3098 3110 1
  3132 3098 3101 1
  3133 3098 3099 1
  3134 3099 3100 2
  3135 3101 3112 1
  3136 3101 3102 1
  3137 3102 3103 ar
  3138 3102 3104 ar
  3139 3103 3113 1
  3140 3103 3105 ar
  3141 3104 3106 ar
  3142 3104 3114 1
  3143 3105 3115 1
  3144 3105 3107 ar
  3145 3106 3107 ar
  3146 3106 3116 1
  3147 3107 3108 1
  3148 3108 3117 1
  3149 3109 3097 1
  3150 3111 3101 1
  3151 3083 3097 am
  3152 3118 3119 1
  3153 3119 3120 1
  3154 3119 3130 1
  3155 3119 3122 1
  3156 3120 3121 2
  3157 3122 3132 1
  3158 3122 3123 1
  3159 3123 3134 1
  3160 3123 3124 1
  3161 3124 3136 1
  3162 3124 3125 1
  3163 3125 3137 1
  3164 3125 3126 2
  3165 3126 3127 2
  3166 3126 3128 2
  3167 3127 3138 1
  3168 3127 3139 1
  3169 3128 3141 1
  3170 3128 3140 1
  3171 3129 3118 1
  3172 3131 3122 1
  3173 3133 3123 1
  3174 3135 3124 1
  3175 3099 3118 am
  3176 3142 3143 1
  3177 3143 3152 1
  3178 3143 3146 1
  3179 3143 3144 1
  3180 3144 3145 2
  3181 3146 3154 1
  3182 3146 3147 1
  3183 3147 3156 1
  3184 3147 3148 1
  3185 3148 3149 2
  3186 3148 3150 2
  3187 3151 3142 1
  3188 3153 3146 1
  3189 3155 3147 1
  3190 3120 3142 am
  3191 3157 3158 1
  3192 3158 3163 1
  3193 3158 3161 1
  3194 3158 3159 1
  3195 3159 3160 2
  3196 3161 3164 1
  3197 3161 3165 1
  3198 3161 3166 1
  3199 3162 3157 1
  3200 3144 3157 am
  3201 3167 3168 1
  3202 3168 3177 1
  3203 3168 3171 1
  3204 3168 3169 1
  3205 3169 3170 2
  3206 3171 3179 1
  3207 3171 3172 1
  3208 3172 3181 1
  3209 3172 3173 1
  3210 3173 3183 1
  3211 3173 3174 1
  3212 3174 3185 1
  3213 3174 3175 1
  3214 3175 3186 1
  3215 3175 3187 1
  3216 3175 3188 1
  3217 3176 3167 1
  3218 3178 3171 1
  3219 3180 3172 1
  3220 3182 3173 1
  3221 3184 3174 1
  3222 3159 3167 am
  3223 3189 3190 1
  3224 3190 3199 1
  3225 3190 3193 1
  3226 3190 3191 1
  3227 3191 3192 2
  3228 3193 3201 1
  3229 3193 3194 1
  3230 3194 3203 1
  3231 3194 3195 1
  3232 3195 3196 2
  3233 3195 3197 2
  3234 3198 3189 1
  3235 3200 3193 1
  3236 3202 3194 1
  3237 3169 3189 am
  3238 3204 3205 1
  3239 3205 3214 1
  3240 3205 3206 1
  3241 3205 3208 1
  3242 3206 3207 2
  3243 3208 3209 1
  3244 3208 3216 1
  3245 3209 3210 1
  3246 3209 3218 1
  3247 3210 3212 2
  3248 3210 3211 am
  3249 3211 3220 1
  3250 3211 3219 1
  3251 3213 3204 1
  3252 3215 3208 1
  3253 3217 3209 1
  3254 3191 3204 am
  3255 3221 3222 1
  3256 3222 3233 1
  3257 3222 3226 1
  3258 3222 3224 1
  3259 3224 3225 2
  3260 3226 3234 1
  3261 3226 3228 1
  3262 3226 3227 1
  3263 3227 3236 1
  3264 3228 3237 1
  3265 3228 3238 1
  3266 3228 3239 1
  3267 3223 3230 1
  3268 3223 3243 1
  3269 3223 3244 1
  3270 3223 3245 1
  3271 3229 3227 1
  3272 3229 3240 1
  3273 3229 3241 1
  3274 3229 3242 1
  3275 3230 3224 2
  3276 3230 3232 1
  3277 3231 3221 1
  3278 3235 3227 1
  3279 3206 3221 am
  3280 3246 3247 1
  3281 3247 3249 1
  3282 3247 3257 1
  3283 3247 3251 1
  3284 3249 3250 2
  3285 3251 3253 1
  3286 3251 3258 1
  3287 3251 3252 1
  3288 3252 3259 1
  3289 3252 3260 1
  3290 3252 3261 1
  3291 3253 3264 1
  3292 3253 3262 1
  3293 3253 3263 1
  3294 3248 3254 1
  3295 3248 3265 1
  3296 3248 3266 1
  3297 3248 3267 1
  3298 3254 3246 am
  3299 3254 3255 2
  3300 3256 3246 1
  3301 3224 3246 1
  3302 3268 3269 1
  3303 3269 3277 1
  3304 3269 3272 1
  3305 3269 3270 1
  3306 3270 3271 2
  3307 3272 3279 1
  3308 3272 3273 1
  3309 3273 3281 1
  3310 3273 3274 1
  3311 3274 3275 1
  3312 3275 3284 1
  3313 3275 3282 1
  3314 3275 3283 1
  3315 3276 3268 1
  3316 3278 3272 1
  3317 3280 3273 1
  3318 3249 3268 am
  3319 3285 3286 1
  3320 3286 3294 1
  3321 3286 3289 1
  3322 3286 3287 1
  3323 3287 3288 2
  3324 3289 3296 1
  3325 3289 3290 1
  3326 3290 3297 1
  3327 3290 3291 1
  3328 3290 3292 1
  3329 3291 3298 1
  3330 3291 3299 1
  3331 3291 3300 1
  3332 3292 3301 1
  3333 3292 3302 1
  3334 3292 3303 1
  3335 3293 3285 1
  3336 3295 3289 1
  3337 3270 3285 am
  3338 3304 3305 1
  3339 3305 3313 1
  3340 3305 3308 1
  3341 3305 3306 1
  3342 3306 3307 2
  3343 3308 3315 1
  3344 3308 3309 1
  3345 3309 3317 1
  3346 3309 3310 1
  3347 3310 3311 1
  3348 3311 3320 1
  3349 3311 3318 1
  3350 3311 3319 1
  3351 3312 3304 1
  3352 3314 3308 1
  3353 3316 3309 1
  3354 3287 3304 am
  3355 3321 3322 1
  3356 3322 3323 1
  3357 3322 3333 1
  3358 3322 3325 1
  3359 3323 3324 2
  3360 3325 3335 1
  3361 3325 3326 1
  3362 3326 3337 1
  3363 3326 3327 1
  3364 3327 3339 1
  3365 3327 3328 1
  3366 3328 3340 1
  3367 3328 3329 2
  3368 3329 3330 2
  3369 3329 3331 2
  3370 3330 3341 1
  3371 3330 3342 1
  3372 3331 3344 1
  3373 3331 3343 1
  3374 3332 3321 1
  3375 3334 3325 1
  3376 3336 3326 1
  3377 3338 3327 1
  3378 3306 3321 am
  3379 3345 3346 1
  3380 3346 3355 1
  3381 3346 3349 1
  3382 3346 3347 1
  3383 3347 3348 2
  3384 3349 3357 1
  3385 3349 3350 1
  3386 3350 3359 1
  3387 3350 3351 1
  3388 3351 3352 2
  3389 3351 3353 2
  3390 3354 3345 1
  3391 3356 3349 1
  3392 3358 3350 1
  3393 3323 3345 am
  3394 3360 3361 1
  3395 3360 3370 1
  3396 3361 3362 1
  3397 3361 3364 1
  3398 3361 3371 1
  3399 3362 3363 2
  3400 3364 3365 1
  3401 3364 3372 1
  3402 3364 3373 1
  3403 3365 3366 ar
  3404 3365 3367 ar
  3405 3366 3369 ar
  3406 3366 3375 1
  3407 3367 3368 ar
  3408 3367 3374 1
  3409 3368 3369 ar
  3410 3368 3376 1
  3411 3369 3377 1
  3412 3347 3360 am
  3413 3378 3379 1
  3414 3379 3388 1
  3415 3379 3382 1
  3416 3379 3380 1
  3417 3380 3381 2
  3418 3382 3390 1
  3419 3382 3383 1
  3420 3383 3392 1
  3421 3383 3384 1
  3422 3384 3394 1
  3423 3384 3385 1
  3424 3385 3396 1
  3425 3385 3386 1
  3426 3386 3397 1
  3427 3386 3398 1
  3428 3386 3399 1
  3429 3387 3378 1
  3430 3389 3382 1
  3431 3391 3383 1
  3432 3393 3384 1
  3433 3395 3385 1
  3434 3378 3362 am
  3435 3400 3401 1
  3436 3401 3406 1
  3437 3401 3404 1
  3438 3401 3402 1
  3439 3402 3403 2
  3440 3404 3407 1
  3441 3404 3408 1
  3442 3404 3409 1
  3443 3405 3400 1
  3444 3380 3400 am
  3445 3410 3411 1
  3446 3411 3419 1
  3447 3411 3414 1
  3448 3411 3412 1
  3449 3412 3413 2
  3450 3414 3421 1
  3451 3414 3415 1
  3452 3415 3422 1
  3453 3415 3416 1
  3454 3415 3417 1
  3455 3416 3423 1
  3456 3416 3424 1
  3457 3416 3425 1
  3458 3417 3426 1
  3459 3417 3427 1
  3460 3417 3428 1
  3461 3418 3410 1
  3462 3420 3414 1
  3463 3402 3410 am
  3464 3429 3430 1
  3465 3430 3439 1
  3466 3430 3433 1
  3467 3430 3431 1
  3468 3431 3432 2
  3469 3433 3441 1
  3470 3433 3434 1
  3471 3434 3443 1
  3472 3434 3435 1
  3473 3435 3445 1
  3474 3435 3436 1
  3475 3436 3447 1
  3476 3436 3437 1
  3477 3437 3448 1
  3478 3437 3449 1
  3479 3437 3450 1
  3480 3438 3429 1
  3481 3440 3433 1
  3482 3442 3434 1
  3483 3444 3435 1
  3484 3446 3436 1
  3485 3412 3429 am
  3486 3451 3452 1
  3487 3452 3459 1
  3488 3452 3455 1
  3489 3452 3453 1
  3490 3453 3454 2
  3491 3455 3460 1
  3492 3455 3456 1
  3493 3455 3457 1
  3494 3456 3462 1
  3495 3456 3463 1
  3496 3456 3464 1
  3497 3457 3461 1
  3498 3458 3451 1
  3499 3431 3451 am
  3500 3465 3466 1
  3501 3466 3474 1
  3502 3466 3469 1
  3503 3466 3467 1
  3504 3467 3468 2
  3505 3469 3476 1
  3506 3469 3470 1
  3507 3470 3477 1
  3508 3470 3471 1
  3509 3470 3472 1
  3510 3471 3478 1
  3511 3471 3479 1
  3512 3471 3480 1
  3513 3472 3481 1
  3514 3472 3482 1
  3515 3472 3483 1
  3516 3473 3465 1
  3517 3475 3469 1
  3518 3453 3465 am
  3519 3484 3485 1
  3520 3485 3490 1
  3521 3485 3486 1
  3522 3486 3487 2
[truncated: 73,203 more chars]
