# Supplementary material for: The pocketome of G-protein-coupled receptors reveals previously untargeted allosteric sites
Source: Nat Commun. 2022 May 10;13:2567. doi: 10.1038/s41467-022-29609-6 (PMC9091257; doi:10.1038/s41467-022-29609-6)
Supplement: Supplementary file 4 — Supplementary Data 1 [file 41467_2022_29609_MOESM4_ESM.zip › docking_files/4grv/mols.mol2]

# TRIPOS MOL2 file generated by SEED

@<TRIPOS>MOLECULE
methanol
 6 5 0 0 0
****
USER_CHARGES
INVALID_CHARGES
Pose:   1 Cluster:   1 Fr_nu: 506704 TotEn:   -13.14
@<TRIPOS>ATOM
      1 C1        -52.9406    2.8785  -32.9329 C.3    1 LIG      -0.04000
      2 O1        -53.5709    1.7341  -33.4785 O.3    1 LIG      -0.65000
      3 H1        -53.4217    3.1451  -31.9887 H      1 LIG       0.09000
      4 H2        -53.0159    3.7088  -33.6396 H      1 LIG       0.09000
      5 H3        -51.8874    2.6516  -32.7512 H      1 LIG       0.09000
      6 H4        -53.1171    1.5292  -34.3138 H      1 LIG       0.42000
@<TRIPOS>BOND
      1       1       2 1
      2       1       3 1
      3       1       4 1
      4       1       5 1
      5       2       6 1
@<TRIPOS>ALT_TYPE
CGenFF_4.0_ALT_TYPE_SET
CGenFF_4.0 1 CG331 2 OG311 3 HGA3 4 HGA3 5 HGA3 6 HGP1
@<TRIPOS>MOLECULE
methanol
 6 5 0 0 0
****
USER_CHARGES
INVALID_CHARGES
Pose:   2 Cluster:   2 Fr_nu: 8498000 TotEn:   -12.60
@<TRIPOS>ATOM
      1 C1        -74.9416   -7.6810  -48.6566 C.3    1 LIG      -0.04000
      2 O1        -74.4257   -8.9364  -48.2536 O.3    1 LIG      -0.65000
      3 H1        -75.0035   -7.0168  -47.7911 H      1 LIG       0.09000
      4 H2        -75.9330   -7.8176  -49.0960 H      1 LIG       0.09000
      5 H3        -74.2722   -7.2440  -49.4012 H      1 LIG       0.09000
      6 H4        -74.3860   -9.4969  -49.0473 H      1 LIG       0.42000
@<TRIPOS>BOND
      1       1       2 1
      2       1       3 1
      3       1       4 1
      4       1       5 1
      5       2       6 1
@<TRIPOS>ALT_TYPE
CGenFF_4.0_ALT_TYPE_SET
CGenFF_4.0 1 CG331 2 OG311 3 HGA3 4 HGA3 5 HGA3 6 HGP1
@<TRIPOS>MOLECULE
methanol
 6 5 0 0 0
****
USER_CHARGES
INVALID_CHARGES
Pose:   3 Cluster:   3 Fr_nu: 636724 TotEn:   -12.24
@<TRIPOS>ATOM
      1 C1        -78.9646  -17.3312  -47.8480 C.3    1 LIG      -0.04000
      2 O1        -78.6570  -16.9313  -49.1708 O.3    1 LIG      -0.65000
      3 H1        -78.0690  -17.7381  -47.3720 H      1 LIG       0.09000
      4 H2        -79.7541  -18.0866  -47.8690 H      1 LIG       0.09000
      5 H3        -79.3103  -16.4611  -47.2849 H      1 LIG       0.09000
      6 H4        -79.4749  -16.5765  -49.5594 H      1 LIG       0.42000
@<TRIPOS>BOND
      1       1       2 1
      2       1       3 1
      3       1       4 1
      4       1       5 1
      5       2       6 1
@<TRIPOS>ALT_TYPE
CGenFF_4.0_ALT_TYPE_SET
CGenFF_4.0 1 CG331 2 OG311 3 HGA3 4 HGA3 5 HGA3 6 HGP1
@<TRIPOS>MOLECULE
methanol
 6 5 0 0 0
****
USER_CHARGES
INVALID_CHARGES
Pose:   4 Cluster:   4 Fr_nu: 7803307 TotEn:   -11.86
@<TRIPOS>ATOM
      1 C1        -65.4364    1.5450  -26.3727 C.3    1 LIG      -0.04000
      2 O1        -64.1764    2.1650  -26.1933 O.3    1 LIG      -0.65000
      3 H1        -66.0511    1.7031  -25.4832 H      1 LIG       0.09000
      4 H2        -65.2957    0.4750  -26.5459 H      1 LIG       0.09000
      5 H3        -65.9316    1.9903  -27.2388 H      1 LIG       0.09000
      6 H4        -63.6607    2.0030  -27.0017 H      1 LIG       0.42000
@<TRIPOS>BOND
      1       1       2 1
      2       1       3 1
      3       1       4 1
      4       1       5 1
      5       2       6 1
@<TRIPOS>ALT_TYPE
CGenFF_4.0_ALT_TYPE_SET
CGenFF_4.0 1 CG331 2 OG311 3 HGA3 4 HGA3 5 HGA3 6 HGP1
@<TRIPOS>MOLECULE
methanol
 6 5 0 0 0
****
USER_CHARGES
INVALID_CHARGES
Pose:   5 Cluster:   5 Fr_nu: 7260985 TotEn:   -11.76
@<TRIPOS>ATOM
      1 C1        -84.0336    3.9336  -43.1751 C.3    1 LIG      -0.04000
      2 O1        -84.4093    2.6308  -43.5823 O.3    1 LIG      -0.65000
      3 H1        -82.9681    3.9474  -42.9326 H      1 LIG       0.09000
      4 H2        -84.6208    4.2268  -42.3012 H      1 LIG       0.09000
      5 H3        -84.2277    4.6315  -43.9930 H      1 LIG       0.09000
      6 H4        -85.3593    2.6588  -43.7884 H      1 LIG       0.42000
@<TRIPOS>BOND
      1       1       2 1
      2       1       3 1
      3       1       4 1
      4       1       5 1
      5       2       6 1
@<TRIPOS>ALT_TYPE
CGenFF_4.0_ALT_TYPE_SET
CGenFF_4.0 1 CG331 2 OG311 3 HGA3 4 HGA3 5 HGA3 6 HGP1
@<TRIPOS>MOLECULE
methanol
 6 5 0 0 0
****
USER_CHARGES
INVALID_CHARGES
Pose:   6 Cluster:   6 Fr_nu: 254178 TotEn:   -11.71
@<TRIPOS>ATOM
      1 C1        -46.1600  -10.4829  -32.0531 C.3    1 LIG      -0.04000
      2 O1        -46.5943   -9.1451  -32.2152 O.3    1 LIG      -0.65000
      3 H1        -47.0090  -11.1598  -32.1762 H      1 LIG       0.09000
      4 H2        -45.7226  -10.6070  -31.0592 H      1 LIG       0.09000
      5 H3        -45.4059  -10.7062  -32.8115 H      1 LIG       0.09000
      6 H4        -45.8146   -8.5757  -32.0990 H      1 LIG       0.42000
@<TRIPOS>BOND
      1       1       2 1
      2       1       3 1
      3       1       4 1
      4       1       5 1
      5       2       6 1
@<TRIPOS>ALT_TYPE
CGenFF_4.0_ALT_TYPE_SET
CGenFF_4.0 1 CG331 2 OG311 3 HGA3 4 HGA3 5 HGA3 6 HGP1
@<TRIPOS>MOLECULE
methanol
 6 5 0 0 0
****
USER_CHARGES
INVALID_CHARGES
Pose:   7 Cluster:   7 Fr_nu: 253749 TotEn:   -11.45
@<TRIPOS>ATOM
      1 C1        -45.2962  -10.5162  -32.1362 C.3    1 LIG      -0.04000
      2 O1        -46.0300   -9.6346  -31.3062 O.3    1 LIG      -0.65000
      3 H1        -45.9088  -11.3896  -32.3729 H      1 LIG       0.09000
      4 H2        -44.3831  -10.8268  -31.6221 H      1 LIG       0.09000
      5 H3        -45.0330   -9.9973  -33.0609 H      1 LIG       0.09000
      6 H4        -45.4543   -8.8737  -31.1183 H      1 LIG       0.42000
@<TRIPOS>BOND
      1       1       2 1
      2       1       3 1
      3       1       4 1
      4       1       5 1
      5       2       6 1
@<TRIPOS>ALT_TYPE
CGenFF_4.0_ALT_TYPE_SET
CGenFF_4.0 1 CG331 2 OG311 3 HGA3 4 HGA3 5 HGA3 6 HGP1
@<TRIPOS>MOLECULE
methanol
 6 5 0 0 0
****
USER_CHARGES
INVALID_CHARGES
Pose:   8 Cluster:   8 Fr_nu: 253700 TotEn:   -11.22
@<TRIPOS>ATOM
      1 C1        -45.2962  -10.5162  -32.1362 C.3    1 LIG      -0.04000
      2 O1        -46.6695  -10.3305  -32.4262 O.3    1 LIG      -0.65000
      3 H1        -44.6916  -10.0119  -32.8941 H      1 LIG       0.09000
      4 H2        -45.0668  -11.5847  -32.1236 H      1 LIG       0.09000
      5 H3        -45.0789  -10.0871  -31.1553 H      1 LIG       0.09000
      6 H4        -47.1726  -10.7915  -31.7333 H      1 LIG       0.42000
@<TRIPOS>BOND
      1       1       2 1
      2       1       3 1
      3       1       4 1
      4       1       5 1
      5       2       6 1
@<TRIPOS>ALT_TYPE
CGenFF_4.0_ALT_TYPE_SET
CGenFF_4.0 1 CG331 2 OG311 3 HGA3 4 HGA3 5 HGA3 6 HGP1
@<TRIPOS>MOLECULE
methanol
 6 5 0 0 0
****
USER_CHARGES
INVALID_CHARGES
Pose:   9 Cluster:   9 Fr_nu: 4259967 TotEn:   -11.16
@<TRIPOS>ATOM
      1 C1        -65.1084    1.9653  -26.5935 C.3    1 LIG      -0.04000
      2 O1        -64.9619    2.4706  -25.2791 O.3    1 LIG      -0.65000
      3 H1        -64.9367    2.7683  -27.3146 H      1 LIG       0.09000
      4 H2        -66.1151    1.5584  -26.7183 H      1 LIG       0.09000
      5 H3        -64.3745    1.1720  -26.7533 H      1 LIG       0.09000
      6 H4        -65.1216    1.7302  -24.6691 H      1 LIG       0.42000
@<TRIPOS>BOND
      1       1       2 1
      2       1       3 1
      3       1       4 1
      4       1       5 1
      5       2       6 1
@<TRIPOS>ALT_TYPE
CGenFF_4.0_ALT_TYPE_SET
CGenFF_4.0 1 CG331 2 OG311 3 HGA3 4 HGA3 5 HGA3 6 HGP1
@<TRIPOS>MOLECULE
methanol
 6 5 0 0 0
****
USER_CHARGES
INVALID_CHARGES
Pose:  10 Cluster:  10 Fr_nu: 8525717 TotEn:   -10.35
@<TRIPOS>ATOM
      1 C1        -75.2625   -8.0775  -49.1818 C.3    1 LIG      -0.04000
      2 O1        -74.8799   -7.3509  -48.0286 O.3    1 LIG      -0.65000
      3 H1        -75.0235   -9.1348  -49.0433 H      1 LIG       0.09000
      4 H2        -74.7331   -7.6845  -50.0535 H      1 LIG       0.09000
      5 H3        -76.3391   -7.9663  -49.3311 H      1 LIG       0.09000
      6 H4        -75.1075   -6.4192  -48.1895 H      1 LIG       0.42000
@<TRIPOS>BOND
      1       1       2 1
      2       1       3 1
      3       1       4 1
      4       1       5 1
      5       2       6 1
@<TRIPOS>ALT_TYPE
CGenFF_4.0_ALT_TYPE_SET
CGenFF_4.0 1 CG331 2 OG311 3 HGA3 4 HGA3 5 HGA3 6 HGP1
@<TRIPOS>MOLECULE
methanol
 6 5 0 0 0
****
USER_CHARGES
INVALID_CHARGES
Pose:  11 Cluster:  11 Fr_nu: 175738 TotEn:   -10.12
@<TRIPOS>ATOM
      1 C1        -74.6504   -9.2780  -48.6577 C.3    1 LIG      -0.04000
      2 O1        -73.8580  -10.2334  -47.9767 O.3    1 LIG      -0.65000
      3 H1        -74.5844   -8.3158  -48.1438 H      1 LIG       0.09000
      4 H2        -75.6888   -9.6177  -48.6855 H      1 LIG       0.09000
      5 H3        -74.2771   -9.1694  -49.6787 H      1 LIG       0.09000
      6 H4        -73.9423  -11.0721  -48.4616 H      1 LIG       0.42000
@<TRIPOS>BOND
      1       1       2 1
      2       1       3 1
      3       1       4 1
      4       1       5 1
      5       2       6 1
@<TRIPOS>ALT_TYPE
CGenFF_4.0_ALT_TYPE_SET
CGenFF_4.0 1 CG331 2 OG311 3 HGA3 4 HGA3 5 HGA3 6 HGP1
@<TRIPOS>MOLECULE
methanol
 6 5 0 0 0
****
USER_CHARGES
INVALID_CHARGES
Pose:  12 Cluster:  12 Fr_nu: 8507592 TotEn:   -10.02
@<TRIPOS>ATOM
      1 C1        -75.4491   -9.0628  -49.6687 C.3    1 LIG      -0.04000
      2 O1        -74.1893   -8.7138  -49.1250 O.3    1 LIG      -0.65000
      3 H1        -76.0099   -9.6538  -48.9405 H      1 LIG       0.09000
      4 H2        -75.3040   -9.6382  -50.5866 H      1 LIG       0.09000
      5 H3        -76.0030   -8.1493  -49.8973 H      1 LIG       0.09000
      6 H4        -73.7222   -8.1913  -49.7992 H      1 LIG       0.42000
@<TRIPOS>BOND
      1       1       2 1
      2       1       3 1
      3       1       4 1
      4       1       5 1
      5       2       6 1
@<TRIPOS>ALT_TYPE
CGenFF_4.0_ALT_TYPE_SET
CGenFF_4.0 1 CG331 2 OG311 3 HGA3 4 HGA3 5 HGA3 6 HGP1
@<TRIPOS>MOLECULE
methanol
 6 5 0 0 0
****
USER_CHARGES
INVALID_CHARGES
Pose:  13 Cluster:  13 Fr_nu: 567202 TotEn:    -9.81
@<TRIPOS>ATOM
      1 C1        -77.5165  -20.3751  -47.0115 C.3    1 LIG      -0.04000
      2 O1        -77.8745  -19.0945  -47.4975 O.3    1 LIG      -0.65000
      3 H1        -76.5616  -20.6776  -47.4484 H      1 LIG       0.09000
      4 H2        -78.2944  -21.0963  -47.2747 H      1 LIG       0.09000
      5 H3        -77.4186  -20.3281  -45.9244 H      1 LIG       0.09000
      6 H4        -78.7252  -18.8613  -47.0882 H      1 LIG       0.42000
@<TRIPOS>BOND
      1       1       2 1
      2       1       3 1
      3       1       4 1
      4       1       5 1
      5       2       6 1
@<TRIPOS>ALT_TYPE
CGenFF_4.0_ALT_TYPE_SET
CGenFF_4.0 1 CG331 2 OG311 3 HGA3 4 HGA3 5 HGA3 6 HGP1
@<TRIPOS>MOLECULE
methanol
 6 5 0 0 0
****
USER_CHARGES
INVALID_CHARGES
Pose:  14 Cluster:  14 Fr_nu: 8396469 TotEn:    -9.55
@<TRIPOS>ATOM
      1 C1        -39.7530  -19.5849  -38.6719 C.3    1 LIG      -0.04000
      2 O1        -38.8252  -19.4610  -37.6098 O.3    1 LIG      -0.65000
      3 H1        -39.9648  -20.6421  -38.8502 H      1 LIG       0.09000
      4 H2        -39.3384  -19.1283  -39.5743 H      1 LIG       0.09000
      5 H3        -40.6777  -19.0716  -38.3980 H      1 LIG       0.09000
      6 H4        -38.6628  -18.5107  -37.4819 H      1 LIG       0.42000
@<TRIPOS>BOND
      1       1       2 1
      2       1       3 1
      3       1       4 1
      4       1       5 1
      5       2       6 1
@<TRIPOS>ALT_TYPE
CGenFF_4.0_ALT_TYPE_SET
CGenFF_4.0 1 CG331 2 OG311 3 HGA3 4 HGA3 5 HGA3 6 HGP1
@<TRIPOS>MOLECULE
methanol
 6 5 0 0 0
****
USER_CHARGES
INVALID_CHARGES
Pose:  15 Cluster:  15 Fr_nu: 8505216 TotEn:    -9.45
@<TRIPOS>ATOM
      1 C1        -73.8668  -11.0994  -45.2419 C.3    1 LIG      -0.04000
      2 O1        -73.7038  -10.2720  -46.3792 O.3    1 LIG      -0.65000
      3 H1        -72.9964  -10.9981  -44.5889 H      1 LIG       0.09000
      4 H2        -73.9781  -12.1392  -45.5596 H      1 LIG       0.09000
      5 H3        -74.7634  -10.7877  -44.7011 H      1 LIG       0.09000
      6 H4        -74.4943  -10.3893  -46.9332 H      1 LIG       0.42000
@<TRIPOS>BOND
      1       1       2 1
      2       1       3 1
      3       1       4 1
      4       1       5 1
      5       2       6 1
@<TRIPOS>ALT_TYPE
CGenFF_4.0_ALT_TYPE_SET
CGenFF_4.0 1 CG331 2 OG311 3 HGA3 4 HGA3 5 HGA3 6 HGP1
@<TRIPOS>MOLECULE
methanol
 6 5 0 0 0
****
USER_CHARGES
INVALID_CHARGES
Pose:  16 Cluster:  16 Fr_nu: 637023 TotEn:    -9.29
@<TRIPOS>ATOM
      1 C1        -78.9646  -17.3312  -47.8480 C.3    1 LIG      -0.04000
      2 O1        -78.1518  -18.4142  -48.2613 O.3    1 LIG      -0.65000
      3 H1        -78.7332  -16.4499  -48.4514 H      1 LIG       0.09000
      4 H2        -78.7823  -17.1203  -46.7912 H      1 LIG       0.09000
      5 H3        -80.0140  -17.6006  -47.9881 H      1 LIG       0.09000
      6 H4        -78.3858  -19.1759  -47.7038 H      1 LIG       0.42000
@<TRIPOS>BOND
      1       1       2 1
      2       1       3 1
      3       1       4 1
      4       1       5 1
      5       2       6 1
@<TRIPOS>ALT_TYPE
CGenFF_4.0_ALT_TYPE_SET
CGenFF_4.0 1 CG331 2 OG311 3 HGA3 4 HGA3 5 HGA3 6 HGP1
@<TRIPOS>MOLECULE
methanol
 6 5 0 0 0
****
USER_CHARGES
INVALID_CHARGES
Pose:  17 Cluster:  17 Fr_nu: 566904 TotEn:    -8.83
@<TRIPOS>ATOM
      1 C1        -78.0375  -19.2575  -47.6651 C.3    1 LIG      -0.04000
      2 O1        -76.8437  -19.9677  -47.3914 O.3    1 LIG      -0.65000
      3 H1        -77.9063  -18.6573  -48.5688 H      1 LIG       0.09000
      4 H2        -78.2804  -18.6112  -46.8178 H      1 LIG       0.09000
      5 H3        -78.8489  -19.9725  -47.8199 H      1 LIG       0.09000
      6 H4        -76.9991  -20.4872  -46.5842 H      1 LIG       0.42000
@<TRIPOS>BOND
      1       1       2 1
      2       1       3 1
      3       1       4 1
      4       1       5 1
      5       2       6 1
@<TRIPOS>ALT_TYPE
CGenFF_4.0_ALT_TYPE_SET
CGenFF_4.0 1 CG331 2 OG311 3 HGA3 4 HGA3 5 HGA3 6 HGP1
@<TRIPOS>MOLECULE
methanol
 6 5 0 0 0
****
USER_CHARGES
INVALID_CHARGES
Pose:  18 Cluster:  18 Fr_nu: 8393071 TotEn:    -6.78
@<TRIPOS>ATOM
      1 C1        -84.8537    0.8586  -39.7809 C.3    1 LIG      -0.04000
      2 O1        -85.5077    0.8709  -41.0365 O.3    1 LIG      -0.65000
      3 H1        -84.2909   -0.0717  -39.6715 H      1 LIG       0.09000
      4 H2        -85.5948    0.9446  -38.9822 H      1 LIG       0.09000
      5 H3        -84.1660    1.7060  -39.7300 H      1 LIG       0.09000
      6 H4        -85.9955    1.7101  -41.0962 H      1 LIG       0.42000
@<TRIPOS>BOND
      1       1       2 1
      2       1       3 1
      3       1       4 1
      4       1       5 1
      5       2       6 1
@<TRIPOS>ALT_TYPE
CGenFF_4.0_ALT_TYPE_SET
CGenFF_4.0 1 CG331 2 OG311 3 HGA3 4 HGA3 5 HGA3 6 HGP1
@<TRIPOS>MOLECULE
methanol
 6 5 0 0 0
****
USER_CHARGES
INVALID_CHARGES
Pose:  19 Cluster:  19 Fr_nu: 8232398 TotEn:    -6.73
@<TRIPOS>ATOM
      1 C1        -47.0474  -20.4457  -40.4892 C.3    1 LIG      -0.04000
      2 O1        -45.8497  -19.8469  -40.9492 O.3    1 LIG      -0.65000
      3 H1        -47.5793  -19.7461  -39.8398 H      1 LIG       0.09000
      4 H2        -46.8109  -21.3609  -39.9405 H      1 LIG       0.09000
      5 H3        -47.6754  -20.6906  -41.3490 H      1 LIG       0.09000
      6 H4        -45.4068  -20.4970  -41.5210 H      1 LIG       0.42000
@<TRIPOS>BOND
      1       1       2 1
      2       1       3 1
      3       1       4 1
      4       1       5 1
      5       2       6 1
@<TRIPOS>ALT_TYPE
CGenFF_4.0_ALT_TYPE_SET
CGenFF_4.0 1 CG331 2 OG311 3 HGA3 4 HGA3 5 HGA3 6 HGP1
@<TRIPOS>MOLECULE
methanol
 6 5 0 0 0
****
USER_CHARGES
INVALID_CHARGES
Pose:  20 Cluster:  20 Fr_nu: 8536704 TotEn:    -6.71
@<TRIPOS>ATOM
      1 C1        -75.2296   -8.8165  -49.0616 C.3    1 LIG      -0.04000
      2 O1        -74.9132   -9.8530  -48.1505 O.3    1 LIG      -0.65000
      3 H1        -74.7032   -7.9034  -48.7730 H      1 LIG       0.09000
      4 H2        -76.3089   -8.6440  -49.0582 H      1 LIG       0.09000
      5 H3        -74.9135   -9.1154  -50.0638 H      1 LIG       0.09000
      6 H4        -75.3983  -10.6449  -48.4392 H      1 LIG       0.42000
@<TRIPOS>BOND
      1       1       2 1
      2       1       3 1
      3       1       4 1
      4       1       5 1
      5       2       6 1
@<TRIPOS>ALT_TYPE
CGenFF_4.0_ALT_TYPE_SET
CGenFF_4.0 1 CG331 2 OG311 3 HGA3 4 HGA3 5 HGA3 6 HGP1
@<TRIPOS>MOLECULE
methanol
 6 5 0 0 0
****
USER_CHARGES
INVALID_CHARGES
Pose:  21 Cluster:  21 Fr_nu: 8466540 TotEn:    -5.95
@<TRIPOS>ATOM
      1 C1        -75.5238   -7.2004  -49.5560 C.3    1 LIG      -0.04000
      2 O1        -74.3445   -7.5728  -48.8668 O.3    1 LIG      -0.65000
      3 H1        -76.3922   -7.3807  -48.9176 H      1 LIG       0.09000
      4 H2        -75.6081   -7.7830  -50.4769 H      1 LIG       0.09000
      5 H3        -75.4705   -6.1375  -49.8031 H      1 LIG       0.09000
      6 H4        -73.5974   -7.3986  -49.4645 H      1 LIG       0.42000
@<TRIPOS>BOND
      1       1       2 1
      2       1       3 1
      3       1       4 1
      4       1       5 1
      5       2       6 1
@<TRIPOS>ALT_TYPE
CGenFF_4.0_ALT_TYPE_SET
CGenFF_4.0 1 CG331 2 OG311 3 HGA3 4 HGA3 5 HGA3 6 HGP1
@<TRIPOS>MOLECULE
methanol
 6 5 0 0 0
****
USER_CHARGES
INVALID_CHARGES
Pose:  22 Cluster:  22 Fr_nu: 163772 TotEn:    -5.69
@<TRIPOS>ATOM
      1 C1        -57.6938  -12.9677  -37.2588 C.3    1 LIG      -0.04000
      2 O1        -57.9102  -14.1930  -36.5834 O.3    1 LIG      -0.65000
      3 H1        -57.9515  -12.1362  -36.5982 H      1 LIG       0.09000
      4 H2        -58.3096  -12.9344  -38.1612 H      1 LIG       0.09000
      5 H3        -56.6396  -12.8962  -37.5365 H      1 LIG       0.09000
      6 H4        -57.6709  -14.9055  -37.2006 H      1 LIG       0.42000
@<TRIPOS>BOND
      1       1       2 1
      2       1       3 1
      3       1       4 1
      4       1       5 1
      5       2       6 1
@<TRIPOS>ALT_TYPE
CGenFF_4.0_ALT_TYPE_SET
CGenFF_4.0 1 CG331 2 OG311 3 HGA3 4 HGA3 5 HGA3 6 HGP1
@<TRIPOS>MOLECULE
methanol
 6 5 0 0 0
****
USER_CHARGES
INVALID_CHARGES
Pose:  23 Cluster:  23 Fr_nu: 8495887 TotEn:    -5.25
@<TRIPOS>ATOM
      1 C1        -74.8661   -6.9227  -49.1818 C.3    1 LIG      -0.04000
      2 O1        -75.3449   -8.1543  -48.6738 O.3    1 LIG      -0.65000
      3 H1        -73.8768   -6.7161  -48.7660 H      1 LIG       0.09000
      4 H2        -75.5602   -6.1222  -48.9134 H      1 LIG       0.09000
      5 H3        -74.7945   -6.9906  -50.2699 H      1 LIG       0.09000
      6 H4        -76.2230   -8.3025  -49.0648 H      1 LIG       0.42000
@<TRIPOS>BOND
      1       1       2 1
      2       1       3 1
      3       1       4 1
      4       1       5 1
      5       2       6 1
@<TRIPOS>ALT_TYPE
CGenFF_4.0_ALT_TYPE_SET
CGenFF_4.0 1 CG331 2 OG311 3 HGA3 4 HGA3 5 HGA3 6 HGP1
@<TRIPOS>MOLECULE
methanol
 6 5 0 0 0
****
USER_CHARGES
INVALID_CHARGES
Pose:  24 Cluster:  24 Fr_nu: 8498308 TotEn:    -4.76
@<TRIPOS>ATOM
      1 C1        -84.3550    2.4920  -41.9070 C.3    1 LIG      -0.04000
      2 O1        -84.8959    1.3017  -41.3637 O.3    1 LIG      -0.65000
      3 H1        -83.8972    2.2762  -42.8755 H      1 LIG       0.09000
      4 H2        -83.6076    2.8997  -41.2216 H      1 LIG       0.09000
      5 H3        -85.1592    3.2193  -42.0407 H      1 LIG       0.09000
      6 H4        -85.2921    1.5335  -40.5064 H      1 LIG       0.42000
@<TRIPOS>BOND
      1       1       2 1
      2       1       3 1
      3       1       4 1
      4       1       5 1
      5       2       6 1
@<TRIPOS>ALT_TYPE
CGenFF_4.0_ALT_TYPE_SET
CGenFF_4.0 1 CG331 2 OG311 3 HGA3 4 HGA3 5 HGA3 6 HGP1
@<TRIPOS>MOLECULE
methanol
 6 5 0 0 0
****
USER_CHARGES
INVALID_CHARGES
Pose:  25 Cluster:  25 Fr_nu: 8525341 TotEn:    -3.74
@<TRIPOS>ATOM
      1 C1        -62.4436   -9.1677  -12.8098 C.3    1 LIG      -0.04000
      2 O1        -61.3627   -9.7319  -12.0903 O.3    1 LIG      -0.65000
      3 H1        -62.1990   -9.1404  -13.8745 H      1 LIG       0.09000
      4 H2        -62.6378   -8.1563  -12.4437 H      1 LIG       0.09000
      5 H3        -63.3323   -9.7848  -12.6582 H      1 LIG       0.09000
      6 H4        -61.6171   -9.7388  -11.1517 H      1 LIG       0.42000
@<TRIPOS>BOND
      1       1       2 1
      2       1       3 1
      3       1       4 1
      4       1       5 1
      5       2       6 1
@<TRIPOS>ALT_TYPE
CGenFF_4.0_ALT_TYPE_SET
CGenFF_4.0 1 CG331 2 OG311 3 HGA3 4 HGA3 5 HGA3 6 HGP1
@<TRIPOS>MOLECULE
methanol
 6 5 0 0 0
****
USER_CHARGES
INVALID_CHARGES
Pose:  26 Cluster:  26 Fr_nu: 8464553 TotEn:    -2.18
@<TRIPOS>ATOM
      1 C1        -62.9796  -10.0220  -13.2185 C.3    1 LIG      -0.04000
      2 O1        -61.6305   -9.6012  -13.1333 O.3    1 LIG      -0.65000
      3 H1        -63.0302  -11.1089  -13.1173 H      1 LIG       0.09000
      4 H2        -63.3979   -9.7152  -14.1806 H      1 LIG       0.09000
      5 H3        -63.5490   -9.5563  -12.4107 H      1 LIG       0.09000
      6 H4        -61.6268   -8.6333  -13.2273 H      1 LIG       0.42000
@<TRIPOS>BOND
      1       1       2 1
      2       1       3 1
      3       1       4 1
      4       1       5 1
      5       2       6 1
@<TRIPOS>ALT_TYPE
CGenFF_4.0_ALT_TYPE_SET
CGenFF_4.0 1 CG331 2 OG311 3 HGA3 4 HGA3 5 HGA3 6 HGP1
@<TRIPOS>MOLECULE
methanol
 6 5 0 0 0
****
USER_CHARGES
INVALID_CHARGES
Pose:  27 Cluster:  27 Fr_nu: 8505248 TotEn:    -1.62
@<TRIPOS>ATOM
      1 C1        -73.8668  -11.0994  -45.2419 C.3    1 LIG      -0.04000
      2 O1        -75.0285  -11.8070  -44.8492 O.3    1 LIG      -0.65000
      3 H1        -73.7940  -10.1709  -44.6702 H      1 LIG       0.09000
      4 H2        -73.9177  -10.8783  -46.3111 H      1 LIG       0.09000
      5 H3        -72.9889  -11.7179  -45.0411 H      1 LIG       0.09000
      6 H4        -75.0581  -12.6229  -45.3775 H      1 LIG       0.42000
@<TRIPOS>BOND
      1       1       2 1
      2       1       3 1
      3       1       4 1
      4       1       5 1
      5       2       6 1
@<TRIPOS>ALT_TYPE
CGenFF_4.0_ALT_TYPE_SET
CGenFF_4.0 1 CG331 2 OG311 3 HGA3 4 HGA3 5 HGA3 6 HGP1
@<TRIPOS>MOLECULE
furan
 9 9 0 0 0
****
USER_CHARGES
INVALID_CHARGES
Pose:   1 Cluster:   1 Fr_nu: 715509 TotEn:   -11.78
@<TRIPOS>ATOM
      1 C1        -52.0349    4.1686  -32.8545 C.2    1 LIG      -0.26000
      2 C2        -51.9119    3.6360  -34.1600 C.2    1 LIG      -0.26000
      3 C3        -52.9338    3.3620  -32.1961 C.2    1 LIG       0.09300
      4 C4        -52.7442    2.5419  -34.2063 C.2    1 LIG       0.09300
      5 O1        -53.3707    2.3680  -33.0130 O.3    1 LIG      -0.29200
      6 H1        -51.5318    5.0325  -32.4449 H      1 LIG       0.17500
      7 H2        -51.2937    4.0035  -34.9663 H      1 LIG       0.17500
      8 H3        -53.3448    3.3606  -31.1970 H      1 LIG       0.13800
      9 H4        -52.9894    1.8210  -34.9726 H      1 LIG       0.13800
@<TRIPOS>BOND
      1       1       2 1
      2       1       3 2
      3       2       4 2
      4       3       5 1
      5       4       5 1
      6       1       6 1
      7       2       7 1
      8       3       8 1
      9       4       9 1
@<TRIPOS>ALT_TYPE
CGenFF_4.0_ALT_TYPE_SET
CGenFF_4.0 1 CG2R51 2 CG2R51 3 CG2R51 4 CG2R51 5 OG2R50 6 HGR51 7 HGR51 8 HGR52 9 HGR52
@<TRIPOS>MOLECULE
furan
 9 9 0 0 0
****
USER_CHARGES
INVALID_CHARGES
Pose:   2 Cluster:   2 Fr_nu: 213647 TotEn:    -8.98
@<TRIPOS>ATOM
      1 C1        -62.9678    2.3307  -54.4161 C.2    1 LIG      -0.26000
      2 C2        -62.1974    3.0133  -53.4446 C.2    1 LIG      -0.26000
      3 C3        -64.1626    2.0222  -53.8083 C.2    1 LIG       0.09300
      4 C4        -62.9764    3.0734  -52.3126 C.2    1 LIG       0.09300
      5 O1        -64.1759    2.4716  -52.5260 O.3    1 LIG      -0.29200
      6 H1        -62.6872    2.0928  -55.4319 H      1 LIG       0.17500
      7 H2        -61.1993    3.4118  -53.5558 H      1 LIG       0.17500
      8 H3        -65.0585    1.5146  -54.1351 H      1 LIG       0.13800
      9 H4        -62.8303    3.4880  -51.3258 H      1 LIG       0.13800
@<TRIPOS>BOND
      1       1       2 1
      2       1       3 2
      3       2       4 2
      4       3       5 1
      5       4       5 1
      6       1       6 1
      7       2       7 1
      8       3       8 1
      9       4       9 1
@<TRIPOS>ALT_TYPE
CGenFF_4.0_ALT_TYPE_SET
CGenFF_4.0 1 CG2R51 2 CG2R51 3 CG2R51 4 CG2R51 5 OG2R50 6 HGR51 7 HGR51 8 HGR52 9 HGR52
@<TRIPOS>MOLECULE
furan
 9 9 0 0 0
****
USER_CHARGES
INVALID_CHARGES
Pose:   3 Cluster:   3 Fr_nu:  54892 TotEn:    -8.80
@<TRIPOS>ATOM
      1 C1        -64.4858    3.3863  -53.7900 C.2    1 LIG      -0.26000
      2 C2        -63.3201    3.8237  -53.1170 C.2    1 LIG      -0.26000
      3 C3        -64.4468    2.0115  -53.7675 C.2    1 LIG       0.09300
      4 C4        -62.6519    2.6850  -52.7310 C.2    1 LIG       0.09300
      5 O1        -63.3322    1.5761  -53.1237 O.3    1 LIG      -0.29200
      6 H1        -65.2576    3.9967  -54.2362 H      1 LIG       0.17500
      7 H2        -63.0063    4.8415  -52.9357 H      1 LIG       0.17500
      8 H3        -65.1011    1.2387  -54.1440 H      1 LIG       0.13800
      9 H4        -61.7298    2.5037  -52.1983 H      1 LIG       0.13800
@<TRIPOS>BOND
      1       1       2 1
      2       1       3 2
      3       2       4 2
      4       3       5 1
      5       4       5 1
      6       1       6 1
      7       2       7 1
      8       3       8 1
      9       4       9 1
@<TRIPOS>ALT_TYPE
CGenFF_4.0_ALT_TYPE_SET
CGenFF_4.0 1 CG2R51 2 CG2R51 3 CG2R51 4 CG2R51 5 OG2R50 6 HGR51 7 HGR51 8 HGR52 9 HGR52
@<TRIPOS>MOLECULE
furan
 9 9 0 0 0
****
USER_CHARGES
INVALID_CHARGES
Pose:   4 Cluster:   4 Fr_nu: 562221 TotEn:    -8.52
@<TRIPOS>ATOM
      1 C1        -61.6374   -9.6169  -52.5328 C.2    1 LIG      -0.26000
      2 C2        -60.5686   -9.2798  -53.3972 C.2    1 LIG      -0.26000
      3 C3        -62.2241   -8.4272  -52.1688 C.2    1 LIG       0.09300
      4 C4        -60.5784   -7.9081  -53.5000 C.2    1 LIG       0.09300
      5 O1        -61.5846   -7.3808  -52.7542 O.3    1 LIG      -0.29200
      6 H1        -61.9417  -10.6035  -52.2144 H      1 LIG       0.17500
      7 H2        -59.8777   -9.9524  -53.8846 H      1 LIG       0.17500
      8 H3        -63.0604   -8.1689  -51.5357 H      1 LIG       0.13800
      9 H4        -59.9693   -7.1942  -54.0350 H      1 LIG       0.13800
@<TRIPOS>BOND
      1       1       2 1
      2       1       3 2
      3       2       4 2
      4       3       5 1
      5       4       5 1
      6       1       6 1
      7       2       7 1
      8       3       8 1
      9       4       9 1
@<TRIPOS>ALT_TYPE
CGenFF_4.0_ALT_TYPE_SET
CGenFF_4.0 1 CG2R51 2 CG2R51 3 CG2R51 4 CG2R51 5 OG2R50 6 HGR51 7 HGR51 8 HGR52 9 HGR52
@<TRIPOS>MOLECULE
furan
 9 9 0 0 0
****
USER_CHARGES
INVALID_CHARGES
Pose:   5 Cluster:   5 Fr_nu: 333787 TotEn:    -8.39
@<TRIPOS>ATOM
      1 C1        -59.0597  -20.1400  -40.0775 C.2    1 LIG      -0.26000
      2 C2        -58.3997  -20.8909  -41.0794 C.2    1 LIG      -0.26000
      3 C3        -58.0810  -19.4194  -39.4334 C.2    1 LIG       0.09300
      4 C4        -57.0648  -20.5756  -40.9762 C.2    1 LIG       0.09300
      5 O1        -56.8622  -19.6791  -39.9752 O.3    1 LIG      -0.29200
      6 H1        -60.1163  -20.1262  -39.8527 H      1 LIG       0.17500
      7 H2        -58.8418  -21.5761  -41.7883 H      1 LIG       0.17500
      8 H3        -58.0881  -18.7144  -38.6149 H      1 LIG       0.13800
      9 H4        -56.1797  -20.8864  -41.5118 H      1 LIG       0.13800
@<TRIPOS>BOND
      1       1       2 1
      2       1       3 2
      3       2       4 2
      4       3       5 1
      5       4       5 1
      6       1       6 1
      7       2       7 1
      8       3       8 1
      9       4       9 1
@<TRIPOS>ALT_TYPE
CGenFF_4.0_ALT_TYPE_SET
CGenFF_4.0 1 CG2R51 2 CG2R51 3 CG2R51 4 CG2R51 5 OG2R50 6 HGR51 7 HGR51 8 HGR52 9 HGR52
@<TRIPOS>MOLECULE
furan
 9 9 0 0 0
****
USER_CHARGES
INVALID_CHARGES
Pose:   6 Cluster:   6 Fr_nu: 2446882 TotEn:    -8.38
@<TRIPOS>ATOM
      1 C1        -54.9075   -1.1362  -17.1837 C.2    1 LIG      -0.26000
      2 C2        -55.2480   -2.0698  -18.1915 C.2    1 LIG      -0.26000
      3 C3        -53.5917   -1.3803  -16.8657 C.2    1 LIG       0.09300
      4 C4        -54.1160   -2.8177  -18.4177 C.2    1 LIG       0.09300
      5 O1        -53.1018   -2.4036  -17.6135 O.3    1 LIG      -0.29200
      6 H1        -55.5419   -0.3804  -16.7437 H      1 LIG       0.17500
      7 H2        -56.1994   -2.1832  -18.6908 H      1 LIG       0.17500
      8 H3        -52.8966   -0.9368  -16.1677 H      1 LIG       0.13800
      9 H4        -53.8815   -3.6369  -19.0817 H      1 LIG       0.13800
@<TRIPOS>BOND
      1       1       2 1
      2       1       3 2
      3       2       4 2
      4       3       5 1
      5       4       5 1
      6       1       6 1
      7       2       7 1
      8       3       8 1
      9       4       9 1
@<TRIPOS>ALT_TYPE
CGenFF_4.0_ALT_TYPE_SET
CGenFF_4.0 1 CG2R51 2 CG2R51 3 CG2R51 4 CG2R51 5 OG2R50 6 HGR51 7 HGR51 8 HGR52 9 HGR52
@<TRIPOS>MOLECULE
furan
 9 9 0 0 0
****
USER_CHARGES
INVALID_CHARGES
Pose:   7 Cluster:   7 Fr_nu:   3322 TotEn:    -8.35
@<TRIPOS>ATOM
      1 C1        -60.1965   -8.8504  -53.8739 C.2    1 LIG      -0.26000
      2 C2        -61.1229   -8.0185  -53.2008 C.2    1 LIG      -0.26000
      3 C3        -60.5749  -10.1440  -53.5990 C.2    1 LIG       0.09300
      4 C4        -62.0014   -8.8630  -52.5628 C.2    1 LIG       0.09300
      5 O1        -61.6743  -10.1603  -52.8005 O.3    1 LIG      -0.29200
      6 H1        -59.3577   -8.5454  -54.4827 H      1 LIG       0.17500
      7 H2        -61.1473   -6.9385  -53.1832 H      1 LIG       0.17500
      8 H3        -60.1879  -11.1122  -53.8815 H      1 LIG       0.13800
      9 H4        -62.8663   -8.7063  -51.9347 H      1 LIG       0.13800
@<TRIPOS>BOND
      1       1       2 1
      2       1       3 2
      3       2       4 2
      4       3       5 1
      5       4       5 1
      6       1       6 1
      7       2       7 1
      8       3       8 1
      9       4       9 1
@<TRIPOS>ALT_TYPE
CGenFF_4.0_ALT_TYPE_SET
CGenFF_4.0 1 CG2R51 2 CG2R51 3 CG2R51 4 CG2R51 5 OG2R50 6 HGR51 7 HGR51 8 HGR52 9 HGR52
@<TRIPOS>MOLECULE
furan
 9 9 0 0 0
****
USER_CHARGES
INVALID_CHARGES
Pose:   8 Cluster:   8 Fr_nu:   4438 TotEn:    -8.23
@<TRIPOS>ATOM
      1 C1        -56.8014   -3.3387  -16.8760 C.2    1 LIG      -0.26000
      2 C2        -56.2007   -3.9946  -17.9770 C.2    1 LIG      -0.26000
      3 C3        -57.3933   -2.2054  -17.3831 C.2    1 LIG       0.09300
      4 C4        -56.4685   -3.2154  -19.0784 C.2    1 LIG       0.09300
      5 O1        -57.1951   -2.1229  -18.7249 O.3    1 LIG      -0.29200
      6 H1        -56.8023   -3.6524  -15.8422 H      1 LIG       0.17500
      7 H2        -55.6426   -4.9197  -17.9688 H      1 LIG       0.17500
      8 H3        -57.9634   -1.3995  -16.9444 H      1 LIG       0.13800
      9 H4        -56.2258   -3.2960  -20.1280 H      1 LIG       0.13800
@<TRIPOS>BOND
      1       1       2 1
      2       1       3 2
      3       2       4 2
      4       3       5 1
      5       4       5 1
      6       1       6 1
      7       2       7 1
      8       3       8 1
      9       4       9 1
@<TRIPOS>ALT_TYPE
CGenFF_4.0_ALT_TYPE_SET
CGenFF_4.0 1 CG2R51 2 CG2R51 3 CG2R51 4 CG2R51 5 OG2R50 6 HGR51 7 HGR51 8 HGR52 9 HGR52
@<TRIPOS>MOLECULE
furan
 9 9 0 0 0
****
USER_CHARGES
INVALID_CHARGES
Pose:   9 Cluster:   9 Fr_nu: 1244460 TotEn:    -8.11
@<TRIPOS>ATOM
      1 C1        -73.0676   -0.5295  -32.6308 C.2    1 LIG      -0.26000
      2 C2        -73.6710   -0.9118  -31.4089 C.2    1 LIG      -0.26000
      3 C3        -72.6394   -1.6933  -33.2259 C.2    1 LIG       0.09300
      4 C4        -73.5686   -2.2820  -31.3446 C.2    1 LIG       0.09300
      5 O1        -72.9410   -2.7661  -32.4484 O.3    1 LIG      -0.29200
      6 H1        -72.9581    0.4694  -33.0277 H      1 LIG       0.17500
      7 H2        -74.1240   -0.2691  -30.6679 H      1 LIG       0.17500
      8 H3        -72.1317   -1.9159  -34.1532 H      1 LIG       0.13800
      9 H4        -73.8760   -3.0214  -30.6194 H      1 LIG       0.13800
@<TRIPOS>BOND
      1       1       2 1
      2       1       3 2
      3       2       4 2
      4       3       5 1
      5       4       5 1
      6       1       6 1
      7       2       7 1
      8       3       8 1
      9       4       9 1
@<TRIPOS>ALT_TYPE
CGenFF_4.0_ALT_TYPE_SET
CGenFF_4.0 1 CG2R51 2 CG2R51 3 CG2R51 4 CG2R51 5 OG2R50 6 HGR51 7 HGR51 8 HGR52 9 HGR52
@<TRIPOS>MOLECULE
furan
 9 9 0 0 0
****
USER_CHARGES
INVALID_CHARGES
Pose:  10 Cluster:  10 Fr_nu: 1024480 TotEn:    -8.07
@<TRIPOS>ATOM
      1 C1        -77.0677  -19.2083  -30.5471 C.2    1 LIG      -0.26000
      2 C2        -78.1972  -19.8469  -31.1126 C.2    1 LIG      -0.26000
      3 C3        -76.0585  -19.3257  -31.4744 C.2    1 LIG       0.09300
      4 C4        -77.7978  -20.3087  -32.3451 C.2    1 LIG       0.09300
      5 O1        -76.4954  -19.9951  -32.5732 O.3    1 LIG      -0.29200
      6 H1        -76.9978  -18.7237  -29.5840 H      1 LIG       0.17500
      7 H2        -79.1796  -19.9565  -30.6764 H      1 LIG       0.17500
      8 H3        -75.0279  -19.0031  -31.5025 H      1 LIG       0.13800
      9 H4        -78.2941  -20.8501  -33.1373 H      1 LIG       0.13800
@<TRIPOS>BOND
      1       1       2 1
      2       1       3 2
      3       2       4 2
      4       3       5 1
      5       4       5 1
      6       1       6 1
      7       2       7 1
      8       3       8 1
      9       4       9 1
@<TRIPOS>ALT_TYPE
CGenFF_4.0_ALT_TYPE_SET
CGenFF_4.0 1 CG2R51 2 CG2R51 3 CG2R51 4 CG2R51 5 OG2R50 6 HGR51 7 HGR51 8 HGR52 9 HGR52
@<TRIPOS>MOLECULE
furan
 9 9 0 0 0
****
USER_CHARGES
INVALID_CHARGES
Pose:  11 Cluster:  11 Fr_nu:  25564 TotEn:    -7.91
@<TRIPOS>ATOM
      1 C1        -59.6206    4.2208  -38.4127 C.2    1 LIG      -0.26000
      2 C2        -60.5955    5.2225  -38.1905 C.2    1 LIG      -0.26000
      3 C3        -58.8571    4.1706  -37.2696 C.2    1 LIG       0.09300
      4 C4        -60.3584    5.7128  -36.9274 C.2    1 LIG       0.09300
      5 O1        -59.3004    5.0768  -36.3593 O.3    1 LIG      -0.29200
      6 H1        -59.4903    3.6121  -39.2958 H      1 LIG       0.17500
      7 H2        -61.3738    5.5464  -38.8664 H      1 LIG       0.17500
      8 H3        -58.0088    3.5762  -36.9627 H      1 LIG       0.13800
      9 H4        -60.8278    6.4733  -36.3205 H      1 LIG       0.13800
@<TRIPOS>BOND
      1       1       2 1
      2       1       3 2
      3       2       4 2
      4       3       5 1
      5       4       5 1
      6       1       6 1
      7       2       7 1
      8       3       8 1
      9       4       9 1
@<TRIPOS>ALT_TYPE
CGenFF_4.0_ALT_TYPE_SET
CGenFF_4.0 1 CG2R51 2 CG2R51 3 CG2R51 4 CG2R51 5 OG2R50 6 HGR51 7 HGR51 8 HGR52 9 HGR52
@<TRIPOS>MOLECULE
furan
 9 9 0 0 0
****
USER_CHARGES
INVALID_CHARGES
Pose:  12 Cluster:  12 Fr_nu: 371413 TotEn:    -7.86
@<TRIPOS>ATOM
      1 C1        -58.4419  -20.7030  -41.0524 C.2    1 LIG      -0.26000
      2 C2        -58.8341  -19.7391  -40.0931 C.2    1 LIG      -0.26000
      3 C3        -59.5385  -21.5082  -41.2552 C.2    1 LIG       0.09300
      4 C4        -60.1424  -20.0240  -39.7781 C.2    1 LIG       0.09300
      5 O1        -60.5793  -21.1010  -40.4824 O.3    1 LIG      -0.29200
      6 H1        -57.4802  -20.7991  -41.5352 H      1 LIG       0.17500
      7 H2        -58.2378  -18.9370  -39.6827 H      1 LIG       0.17500
      8 H3        -59.7302  -22.3661  -41.8832 H      1 LIG       0.13800
      9 H4        -60.8640  -19.5791  -39.1085 H      1 LIG       0.13800
@<TRIPOS>BOND
      1       1       2 1
      2       1       3 2
      3       2       4 2
      4       3       5 1
      5       4       5 1
      6       1       6 1
      7       2       7 1
      8       3       8 1
      9       4       9 1
@<TRIPOS>ALT_TYPE
CGenFF_4.0_ALT_TYPE_SET
CGenFF_4.0 1 CG2R51 2 CG2R51 3 CG2R51 4 CG2R51 5 OG2R50 6 HGR51 7 HGR51 8 HGR52 9 HGR52
@<TRIPOS>MOLECULE
furan
 9 9 0 0 0
****
USER_CHARGES
INVALID_CHARGES
Pose:  13 Cluster:  13 Fr_nu: 716154 TotEn:    -7.84
@<TRIPOS>ATOM
      1 C1        -50.4865    4.4563  -32.6527 C.2    1 LIG      -0.26000
      2 C2        -50.9393    4.5931  -33.9867 C.2    1 LIG      -0.26000
      3 C3        -51.2149    3.4254  -32.1059 C.2    1 LIG       0.09300
      4 C4        -51.9119    3.6360  -34.1600 C.2    1 LIG       0.09300
      5 O1        -52.0858    2.9199  -33.0183 O.3    1 LIG      -0.29200
      6 H1        -49.7251    5.0368  -32.1522 H      1 LIG       0.17500
      7 H2        -50.5991    5.3006  -34.7290 H      1 LIG       0.17500
      8 H3        -51.2309    2.9549  -31.1336 H      1 LIG       0.13800
      9 H4        -52.5405    3.3510  -34.9911 H      1 LIG       0.13800
@<TRIPOS>BOND
      1       1       2 1
      2       1       3 2
      3       2       4 2
      4       3       5 1
      5       4       5 1
      6       1       6 1
      7       2       7 1
      8       3       8 1
      9       4       9 1
@<TRIPOS>ALT_TYPE
CGenFF_4.0_ALT_TYPE_SET
CGenFF_4.0 1 CG2R51 2 CG2R51 3 CG2R51 4 CG2R51 5 OG2R50 6 HGR51 7 HGR51 8 HGR52 9 HGR52
@<TRIPOS>MOLECULE
furan
 9 9 0 0 0
****
USER_CHARGES
INVALID_CHARGES
Pose:  14 Cluster:  14 Fr_nu:   8736 TotEn:    -7.83
@<TRIPOS>ATOM
      1 C1        -58.0885    1.9858  -40.2049 C.2    1 LIG      -0.26000
      2 C2        -57.5729    1.5701  -38.9540 C.2    1 LIG      -0.26000
      3 C3        -58.9403    3.0324  -39.9381 C.2    1 LIG       0.09300
      4 C4        -58.1463    2.3923  -38.0121 C.2    1 LIG       0.09300
      5 O1        -58.9810    3.2866  -38.6038 O.3    1 LIG      -0.29200
      6 H1        -57.8674    1.5739  -41.1789 H      1 LIG       0.17500
      7 H2        -56.8710    0.7712  -38.7630 H      1 LIG       0.17500
      8 H3        -59.5585    3.6689  -40.5543 H      1 LIG       0.13800
      9 H4        -58.0680    2.4661  -36.9372 H      1 LIG       0.13800
@<TRIPOS>BOND
      1       1       2 1
      2       1       3 2
      3       2       4 2
      4       3       5 1
      5       4       5 1
      6       1       6 1
      7       2       7 1
      8       3       8 1
      9       4       9 1
@<TRIPOS>ALT_TYPE
CGenFF_4.0_ALT_TYPE_SET
CGenFF_4.0 1 CG2R51 2 CG2R51 3 CG2R51 4 CG2R51 5 OG2R50 6 HGR51 7 HGR51 8 HGR52 9 HGR52
@<TRIPOS>MOLECULE
furan
 9 9 0 0 0
****
USER_CHARGES
INVALID_CHARGES
Pose:  15 Cluster:  15 Fr_nu: 1624887 TotEn:    -7.77
@<TRIPOS>ATOM
      1 C1        -76.7905  -18.5210  -31.2583 C.2    1 LIG      -0.26000
      2 C2        -77.2916  -19.7517  -31.7455 C.2    1 LIG      -0.26000
      3 C3        -76.9319  -18.5655  -29.8908 C.2    1 LIG       0.09300
      4 C4        -77.7034  -20.4606  -30.6410 C.2    1 LIG       0.09300
      5 O1        -77.4875  -19.7445  -29.5065 O.3    1 LIG      -0.29200
      6 H1        -76.3784  -17.7035  -31.8321 H      1 LIG       0.17500
      7 H2        -77.3457  -20.0810  -32.7732 H      1 LIG       0.17500
      8 H3        -76.6972  -17.8769  -29.0921 H      1 LIG       0.13800
      9 H4        -78.1469  -21.4357  -30.5012 H      1 LIG       0.13800
@<TRIPOS>BOND
      1       1       2 1
      2       1       3 2
      3       2       4 2
      4       3       5 1
      5       4       5 1
      6       1       6 1
      7       2       7 1
      8       3       8 1
      9       4       9 1
@<TRIPOS>ALT_TYPE
CGenFF_4.0_ALT_TYPE_SET
CGenFF_4.0 1 CG2R51 2 CG2R51 3 CG2R51 4 CG2R51 5 OG2R50 6 HGR51 7 HGR51 8 HGR52 9 HGR52
@<TRIPOS>MOLECULE
furan
 9 9 0 0 0
****
USER_CHARGES
INVALID_CHARGES
Pose:  16 Cluster:  16 Fr_nu: 1798314 TotEn:    -7.75
@<TRIPOS>ATOM
      1 C1        -69.5787  -25.7768  -48.3206 C.2    1 LIG      -0.26000
      2 C2        -68.9219  -26.2540  -49.4800 C.2    1 LIG      -0.26000
      3 C3        -70.9209  -25.7617  -48.6209 C.2    1 LIG       0.09300
      4 C4        -69.9096  -26.4965  -50.4061 C.2    1 LIG       0.09300
      5 O1        -71.1311  -26.1991  -49.8902 O.3    1 LIG      -0.29200
      6 H1        -69.1299  -25.4805  -47.3836 H      1 LIG       0.17500
      7 H2        -67.8613  -26.4027  -49.6227 H      1 LIG       0.17500
      8 H3        -71.8073  -25.4833  -48.0696 H      1 LIG       0.13800
      9 H4        -69.9078  -26.8625  -51.4224 H      1 LIG       0.13800
@<TRIPOS>BOND
      1       1       2 1
      2       1       3 2
      3       2       4 2
      4       3       5 1
      5       4       5 1
      6       1       6 1
      7       2       7 1
      8       3       8 1
      9       4       9 1
@<TRIPOS>ALT_TYPE
CGenFF_4.0_ALT_TYPE_SET
CGenFF_4.0 1 CG2R51 2 CG2R51 3 CG2R51 4 CG2R51 5 OG2R50 6 HGR51 7 HGR51 8 HGR52 9 HGR52
@<TRIPOS>MOLECULE
furan
 9 9 0 0 0
****
USER_CHARGES
INVALID_CHARGES
Pose:  17 Cluster:  17 Fr_nu:  56586 TotEn:    -7.74
@<TRIPOS>ATOM
      1 C1        -51.0162    3.4127  -33.1678 C.2    1 LIG      -0.26000
      2 C2        -50.9477    3.4693  -31.7553 C.2    1 LIG      -0.26000
      3 C3        -52.3528    3.4692  -33.4880 C.2    1 LIG       0.09300
      4 C4        -52.2472    3.5565  -31.3130 C.2    1 LIG       0.09300
      5 O1        -53.1098    3.5571  -32.3630 O.3    1 LIG      -0.29200
      6 H1        -50.1943    3.3394  -33.8653 H      1 LIG       0.17500
      7 H2        -50.0619    3.4493  -31.1370 H      1 LIG       0.17500
      8 H3        -52.8994    3.4593  -34.4197 H      1 LIG       0.13800
      9 H4        -52.7011    3.6222  -30.3349 H      1 LIG       0.13800
@<TRIPOS>BOND
      1       1       2 1
      2       1       3 2
      3       2       4 2
      4       3       5 1
      5       4       5 1
      6       1       6 1
      7       2       7 1
      8       3       8 1
      9       4       9 1
@<TRIPOS>ALT_TYPE
CGenFF_4.0_ALT_TYPE_SET
CGenFF_4.0 1 CG2R51 2 CG2R51 3 CG2R51 4 CG2R51 5 OG2R50 6 HGR51 7 HGR51 8 HGR52 9 HGR52
@<TRIPOS>MOLECULE
furan
 9 9 0 0 0
****
USER_CHARGES
INVALID_CHARGES
Pose:  18 Cluster:  18 Fr_nu: 333058 TotEn:    -7.52
@<TRIPOS>ATOM
      1 C1        -57.0966  -19.9031  -38.8493 C.2    1 LIG      -0.26000
      2 C2        -56.3471  -20.6312  -39.8041 C.2    1 LIG      -0.26000
      3 C3        -58.2187  -19.4544  -39.5062 C.2    1 LIG       0.09300
      4 C4        -57.0648  -20.5756  -40.9762 C.2    1 LIG       0.09300
      5 O1        -58.2071  -19.8601  -40.8029 O.3    1 LIG      -0.29200
      6 H1        -56.8495  -19.7270  -37.8124 H      1 LIG       0.17500
      7 H2        -55.4022  -21.1338  -39.6563 H      1 LIG       0.17500
      8 H3        -59.0751  -18.8674  -39.2077 H      1 LIG       0.13800
      9 H4        -56.9075  -20.9722  -41.9686 H      1 LIG       0.13800
@<TRIPOS>BOND
      1       1       2 1
      2       1       3 2
      3       2       4 2
      4       3       5 1
      5       4       5 1
      6       1       6 1
      7       2       7 1
      8       3       8 1
      9       4       9 1
@<TRIPOS>ALT_TYPE
CGenFF_4.0_ALT_TYPE_SET
CGenFF_4.0 1 CG2R51 2 CG2R51 3 CG2R51 4 CG2R51 5 OG2R50 6 HGR51 7 HGR51 8 HGR52 9 HGR52
@<TRIPOS>MOLECULE
furan
 9 9 0 0 0
****
USER_CHARGES
INVALID_CHARGES
Pose:  19 Cluster:  19 Fr_nu: 2204656 TotEn:    -7.43
@<TRIPOS>ATOM
      1 C1        -59.2445  -19.7479  -39.5689 C.2    1 LIG      -0.26000
      2 C2        -59.8350  -21.0037  -39.2905 C.2    1 LIG      -0.26000
      3 C3        -58.8253  -19.8047  -40.8778 C.2    1 LIG       0.09300
      4 C4        -59.7345  -21.7383  -40.4491 C.2    1 LIG       0.09300
      5 O1        -59.1203  -21.0146  -41.4215 O.3    1 LIG      -0.29200
      6 H1        -59.1375  -18.9068  -38.8993 H      1 LIG       0.17500
      7 H2        -60.2785  -21.3322  -38.3617 H      1 LIG       0.17500
      8 H3        -58.3284  -19.1056  -41.5347 H      1 LIG       0.13800
      9 H4        -60.0353  -22.7374  -40.7292 H      1 LIG       0.13800
@<TRIPOS>BOND
      1       1       2 1
      2       1       3 2
      3       2       4 2
      4       3       5 1
      5       4       5 1
      6       1       6 1
      7       2       7 1
      8       3       8 1
      9       4       9 1
@<TRIPOS>ALT_TYPE
CGenFF_4.0_ALT_TYPE_SET
CGenFF_4.0 1 CG2R51 2 CG2R51 3 CG2R51 4 CG2R51 5 OG2R50 6 HGR51 7 HGR51 8 HGR52 9 HGR52
@<TRIPOS>MOLECULE
furan
 9 9 0 0 0
****
USER_CHARGES
INVALID_CHARGES
Pose:  20 Cluster:  20 Fr_nu: 2206867 TotEn:    -7.39
@<TRIPOS>ATOM
      1 C1        -79.5428  -11.4765  -48.8886 C.2    1 LIG      -0.26000
      2 C2        -78.8435  -10.6938  -49.8380 C.2    1 LIG      -0.26000
      3 C3        -78.6855  -12.4874  -48.5210 C.2    1 LIG       0.09300
      4 C4        -77.6086  -11.2821  -49.9829 C.2    1 LIG       0.09300
      5 O1        -77.5043  -12.3760  -49.1834 O.3    1 LIG      -0.29200
      6 H1        -80.5464  -11.3234  -48.5188 H      1 LIG       0.17500
      7 H2        -79.1954   -9.8111  -50.3522 H      1 LIG       0.17500
      8 H3        -78.7607  -13.3195  -47.8362 H      1 LIG       0.13800
      9 H4        -76.7387  -11.0562  -50.5823 H      1 LIG       0.13800
@<TRIPOS>BOND
      1       1       2 1
      2       1       3 2
      3       2       4 2
      4       3       5 1
      5       4       5 1
      6       1       6 1
      7       2       7 1
      8       3       8 1
      9       4       9 1
@<TRIPOS>ALT_TYPE
CGenFF_4.0_ALT_TYPE_SET
CGenFF_4.0 1 CG2R51 2 CG2R51 3 CG2R51 4 CG2R51 5 OG2R50 6 HGR51 7 HGR51 8 HGR52 9 HGR52
@<TRIPOS>MOLECULE
furan
 9 9 0 0 0
****
USER_CHARGES
INVALID_CHARGES
Pose:  21 Cluster:  21 Fr_nu:   6809 TotEn:    -7.35
@<TRIPOS>ATOM
      1 C1        -55.6248   -3.0277  -16.7155 C.2    1 LIG      -0.26000
      2 C2        -55.7474   -3.8731  -17.8439 C.2    1 LIG      -0.26000
      3 C3        -54.6266   -2.1307  -17.0169 C.2    1 LIG       0.09300
      4 C4        -54.8154   -3.4324  -18.7545 C.2    1 LIG       0.09300
      5 O1        -54.1281   -2.3705  -18.2580 O.3    1 LIG      -0.29200
      6 H1        -56.1926   -3.0675  -15.7972 H      1 LIG       0.17500
      7 H2        -56.4299   -4.7001  -17.9770 H      1 LIG       0.17500
      8 H3        -54.1780   -1.3046  -16.4845 H      1 LIG       0.13800
      9 H4        -54.5322   -3.7499  -19.7475 H      1 LIG       0.13800
@<TRIPOS>BOND
      1       1       2 1
      2       1       3 2
      3       2       4 2
      4       3       5 1
      5       4       5 1
      6       1       6 1
      7       2       7 1
      8       3       8 1
      9       4       9 1
@<TRIPOS>ALT_TYPE
CGenFF_4.0_ALT_TYPE_SET
CGenFF_4.0 1 CG2R51 2 CG2R51 3 CG2R51 4 CG2R51 5 OG2R50 6 HGR51 7 HGR51 8 HGR52 9 HGR52
@<TRIPOS>MOLECULE
furan
 9 9 0 0 0
****
USER_CHARGES
INVALID_CHARGES
Pose:  22 Cluster:  22 Fr_nu:  56719 TotEn:    -7.35
@<TRIPOS>ATOM
      1 C1        -51.2088    4.3360  -32.6831 C.2    1 LIG      -0.26000
      2 C2        -52.3831    3.8802  -32.0379 C.2    1 LIG      -0.26000
      3 C3        -50.2185    4.3217  -31.7285 C.2    1 LIG       0.09300
      4 C4        -52.0267    3.6197  -30.7351 C.2    1 LIG       0.09300
      5 O1        -50.7088    3.8861  -30.5384 O.3    1 LIG      -0.29200
      6 H1        -51.0981    4.6378  -33.7146 H      1 LIG       0.17500
      7 H2        -53.3663    3.7567  -32.4686 H      1 LIG       0.17500
      8 H3        -49.1687    4.5766  -31.7364 H      1 LIG       0.13800
      9 H4        -52.5650    3.2591  -29.8707 H      1 LIG       0.13800
@<TRIPOS>BOND
      1       1       2 1
      2       1       3 2
      3       2       4 2
      4       3       5 1
      5       4       5 1
      6       1       6 1
      7       2       7 1
      8       3       8 1
      9       4       9 1
@<TRIPOS>ALT_TYPE
CGenFF_4.0_ALT_TYPE_SET
CGenFF_4.0 1 CG2R51 2 CG2R51 3 CG2R51 4 CG2R51 5 OG2R50 6 HGR51 7 HGR51 8 HGR52 9 HGR52
@<TRIPOS>MOLECULE
furan
 9 9 0 0 0
****
USER_CHARGES
INVALID_CHARGES
Pose:  23 Cluster:  23 Fr_nu:  55921 TotEn:    -7.34
@<TRIPOS>ATOM
      1 C1        -51.8139    3.8085  -31.3581 C.2    1 LIG      -0.26000
      2 C2        -52.8096    3.3234  -32.2394 C.2    1 LIG      -0.26000
      3 C3        -50.6525    3.8730  -32.0924 C.2    1 LIG       0.09300
      4 C4        -52.1857    3.1263  -33.4493 C.2    1 LIG       0.09300
      5 O1        -50.8707    3.4590  -33.3681 O.3    1 LIG      -0.29200
      6 H1        -51.9283    4.0769  -30.3179 H      1 LIG       0.17500
      7 H2        -53.8516    3.1406  -32.0201 H      1 LIG       0.17500
      8 H3        -49.6408    4.1767  -31.8660 H      1 LIG       0.13800
      9 H4        -52.5201    2.7734  -34.4140 H      1 LIG       0.13800
@<TRIPOS>BOND
      1       1       2 1
      2       1       3 2
      3       2       4 2
      4       3       5 1
      5       4       5 1
      6       1       6 1
      7       2       7 1
      8       3       8 1
      9       4       9 1
@<TRIPOS>ALT_TYPE
CGenFF_4.0_ALT_TYPE_SET
CGenFF_4.0 1 CG2R51 2 CG2R51 3 CG2R51 4 CG2R51 5 OG2R50 6 HGR51 7 HGR51 8 HGR52 9 HGR52
@<TRIPOS>MOLECULE
furan
 9 9 0 0 0
****
USER_CHARGES
INVALID_CHARGES
Pose:  24 Cluster:  24 Fr_nu: 576882 TotEn:    -7.25
@<TRIPOS>ATOM
      1 C1        -57.4392    0.6242  -42.3153 C.2    1 LIG      -0.26000
      2 C2        -56.8154    0.9294  -41.0820 C.2    1 LIG      -0.26000
      3 C3        -58.6597    1.2581  -42.2931 C.2    1 LIG       0.09300
      4 C4        -57.6992    1.7280  -40.3942 C.2    1 LIG       0.09300
      5 O1        -58.8259    1.9332  -41.1256 O.3    1 LIG      -0.29200
      6 H1        -57.0483    0.0177  -43.1194 H      1 LIG       0.17500
      7 H2        -55.8431    0.6076  -40.7376 H      1 LIG       0.17500
      8 H3        -59.4804    1.3246  -42.9925 H      1 LIG       0.13800
      9 H4        -57.6767    2.2064  -39.4259 H      1 LIG       0.13800
@<TRIPOS>BOND
      1       1       2 1
      2       1       3 2
      3       2       4 2
      4       3       5 1
      5       4       5 1
      6       1       6 1
      7       2       7 1
      8       3       8 1
      9       4       9 1
@<TRIPOS>ALT_TYPE
CGenFF_4.0_ALT_TYPE_SET
CGenFF_4.0 1 CG2R51 2 CG2R51 3 CG2R51 4 CG2R51 5 OG2R50 6 HGR51 7 HGR51 8 HGR52 9 HGR52
@<TRIPOS>MOLECULE
furan
 9 9 0 0 0
****
USER_CHARGES
INVALID_CHARGES
Pose:  25 Cluster:  25 Fr_nu:  25579 TotEn:    -7.19
@<TRIPOS>ATOM
      1 C1        -59.4293    3.7606  -37.4772 C.2    1 LIG      -0.26000
      2 C2        -59.3577    4.8412  -36.5658 C.2    1 LIG      -0.26000
      3 C3        -60.4688    4.0490  -38.3306 C.2    1 LIG       0.09300
      4 C4        -60.3584    5.7128  -36.9274 C.2    1 LIG       0.09300
      5 O1        -61.0403    5.2373  -38.0024 O.3    1 LIG      -0.29200
      6 H1        -58.8021    2.8814  -37.5078 H      1 LIG       0.17500
      7 H2        -58.6633    4.9687  -35.7479 H      1 LIG       0.17500
      8 H3        -60.9038    3.5392  -39.1780 H      1 LIG       0.13800
      9 H4        -60.6970    6.6635  -36.5421 H      1 LIG       0.13800
@<TRIPOS>BOND
      1       1       2 1
      2       1       3 2
      3       2       4 2
      4       3       5 1
      5       4       5 1
      6       1       6 1
      7       2       7 1
      8       3       8 1
      9       4       9 1
@<TRIPOS>ALT_TYPE
CGenFF_4.0_ALT_TYPE_SET
CGenFF_4.0 1 CG2R51 2 CG2R51 3 CG2R51 4 CG2R51 5 OG2R50 6 HGR51 7 HGR51 8 HGR52 9 HGR52
@<TRIPOS>MOLECULE
furan
 9 9 0 0 0
****
USER_CHARGES
INVALID_CHARGES
Pose:  26 Cluster:  26 Fr_nu: 239450 TotEn:    -7.19
@<TRIPOS>ATOM
      1 C1        -52.2833    3.9662  -32.1682 C.2    1 LIG      -0.26000
      2 C2        -53.2871    3.0971  -32.6583 C.2    1 LIG      -0.26000
      3 C3        -51.4208    4.1836  -33.2173 C.2    1 LIG       0.09300
      4 C4        -52.9664    2.8454  -33.9720 C.2    1 LIG       0.09300
      5 O1        -51.8301    3.5041  -34.3206 O.3    1 LIG      -0.29200
      6 H1        -52.1988    4.3818  -31.1745 H      1 LIG       0.17500
      7 H2        -54.1380    2.7035  -32.1212 H      1 LIG       0.17500
      8 H3        -50.5182    4.7655  -33.3349 H      1 LIG       0.13800
      9 H4        -53.4206    2.2515  -34.7518 H      1 LIG       0.13800
@<TRIPOS>BOND
      1       1       2 1
      2       1       3 2
      3       2       4 2
      4       3       5 1
      5       4       5 1
      6       1       6 1
      7       2       7 1
      8       3       8 1
      9       4       9 1
@<TRIPOS>ALT_TYPE
CGenFF_4.0_ALT_TYPE_SET
CGenFF_4.0 1 CG2R51 2 CG2R51 3 CG2R51 4 CG2R51 5 OG2R50 6 HGR51 7 HGR51 8 HGR52 9 HGR52
@<TRIPOS>MOLECULE
furan
 9 9 0 0 0
****
USER_CHARGES
INVALID_CHARGES
Pose:  27 Cluster:  27 Fr_nu: 255289 TotEn:    -7.19
@<TRIPOS>ATOM
      1 C1        -55.7424   -4.1059  -17.9212 C.2    1 LIG      -0.26000
      2 C2        -56.8538   -3.3109  -17.5522 C.2    1 LIG      -0.26000
      3 C3        -54.9239   -3.2936  -18.6711 C.2    1 LIG       0.09300
      4 C4        -56.6351   -2.0695  -18.1028 C.2    1 LIG       0.09300
      5 O1        -55.4608   -2.0507  -18.7864 O.3    1 LIG      -0.29200
      6 H1        -55.5610   -5.1414  -17.6723 H      1 LIG       0.17500
      7 H2        -57.7073   -3.6058  -16.9590 H      1 LIG       0.17500
      8 H3        -53.9753   -3.4409  -19.1665 H      1 LIG       0.13800
      9 H4        -57.1894   -1.1423  -18.0999 H      1 LIG       0.13800
@<TRIPOS>BOND
      1       1       2 1
      2       1       3 2
      3       2       4 2
      4       3       5 1
      5       4       5 1
      6       1       6 1
      7       2       7 1
      8       3       8 1
      9       4       9 1
@<TRIPOS>ALT_TYPE
CGenFF_4.0_ALT_TYPE_SET
CGenFF_4.0 1 CG2R51 2 CG2R51 3 CG2R51 4 CG2R51 5 OG2R50 6 HGR51 7 HGR51 8 HGR52 9 HGR52
@<TRIPOS>MOLECULE
furan
 9 9 0 0 0
****
USER_CHARGES
INVALID_CHARGES
Pose:  28 Cluster:  28 Fr_nu:  28308 TotEn:    -7.16
@<TRIPOS>ATOM
      1 C1        -78.0898  -19.0616  -30.7262 C.2    1 LIG      -0.26000
      2 C2        -77.9276  -19.8837  -31.8669 C.2    1 LIG      -0.26000
      3 C3        -76.8816  -18.4330  -30.5335 C.2    1 LIG       0.09300
      4 C4        -76.6320  -19.6987  -32.2900 C.2    1 LIG       0.09300
      5 O1        -75.9876  -18.8158  -31.4826 O.3    1 LIG      -0.29200
      6 H1        -78.9762  -18.9426  -30.1200 H      1 LIG       0.17500
      7 H2        -78.6632  -20.5300  -32.3236 H      1 LIG       0.17500
      8 H3        -76.5162  -17.7221  -29.8068 H      1 LIG       0.13800
      9 H4        -76.0473  -20.0998  -33.1050 H      1 LIG       0.13800
@<TRIPOS>BOND
      1       1       2 1
      2       1       3 2
      3       2       4 2
      4       3       5 1
      5       4       5 1
      6       1       6 1
      7       2       7 1
      8       3       8 1
      9       4       9 1
@<TRIPOS>ALT_TYPE
CGenFF_4.0_ALT_TYPE_SET
CGenFF_4.0 1 CG2R51 2 CG2R51 3 CG2R51 4 CG2R51 5 OG2R50 6 HGR51 7 HGR51 8 HGR52 9 HGR52
@<TRIPOS>MOLECULE
furan
 9 9 0 0 0
****
USER_CHARGES
INVALID_CHARGES
Pose:  29 Cluster:  29 Fr_nu: 1842444 TotEn:    -7.03
@<TRIPOS>ATOM
      1 C1        -57.0639   -2.5692  -19.3632 C.2    1 LIG      -0.26000
      2 C2        -57.7858   -2.3424  -18.1671 C.2    1 LIG      -0.26000
      3 C3        -57.9909   -2.9636  -20.2999 C.2    1 LIG       0.09300
      4 C4        -59.1024   -2.6142  -18.4582 C.2    1 LIG       0.09300
      5 O1        -59.2359   -2.9934  -19.7562 O.3    1 LIG      -0.29200
      6 H1        -56.0010   -2.4596  -19.5225 H      1 LIG       0.17500
      7 H2        -57.3954   -2.0208  -17.2124 H      1 LIG       0.17500
      8 H3        -57.9289   -3.2424  -21.3417 H      1 LIG       0.13800
      9 H4        -60.0162   -2.5870  -17.8827 H      1 LIG       0.13800
@<TRIPOS>BOND
      1       1       2 1
      2       1       3 2
      3       2       4 2
      4       3       5 1
      5       4       5 1
      6       1       6 1
      7       2       7 1
      8       3       8 1
      9       4       9 1
@<TRIPOS>ALT_TYPE
CGenFF_4.0_ALT_TYPE_SET
CGenFF_4.0 1 CG2R51 2 CG2R51 3 CG2R51 4 CG2R51 5 OG2R50 6 HGR51 7 HGR51 8 HGR52 9 HGR52
@<TRIPOS>MOLECULE
furan
 9 9 0 0 0
****
USER_CHARGES
INVALID_CHARGES
Pose:  30 Cluster:  30 Fr_nu: 362069 TotEn:    -6.99
@<TRIPOS>ATOM
      1 C1        -70.1291  -25.9158  -47.6943 C.2    1 LIG      -0.26000
      2 C2        -69.1431  -26.4049  -46.8043 C.2    1 LIG      -0.26000
      3 C3        -71.3355  -26.3711  -47.2154 C.2    1 LIG       0.09300
      4 C4        -69.8174  -27.1241  -45.8451 C.2    1 LIG       0.09300
      5 O1        -71.1542  -27.1083  -46.0885 O.3    1 LIG      -0.29200
      6 H1        -69.9791  -25.3080  -48.5748 H      1 LIG       0.17500
      7 H2        -68.0748  -26.2521  -46.8556 H      1 LIG       0.17500
      8 H3        -72.3590  -26.2626  -47.5435 H      1 LIG       0.13800
      9 H4        -69.5078  -27.6774  -44.9704 H      1 LIG       0.13800
@<TRIPOS>BOND
      1       1       2 1
      2       1       3 2
      3       2       4 2
      4       3       5 1
      5       4       5 1
      6       1       6 1
      7       2       7 1
      8       3       8 1
      9       4       9 1
@<TRIPOS>ALT_TYPE
CGenFF_4.0_ALT_TYPE_SET
CGenFF_4.0 1 CG2R51 2 CG2R51 3 CG2R51 4 CG2R51 5 OG2R50 6 HGR51 7 HGR51 8 HGR52 9 HGR52
@<TRIPOS>MOLECULE
furan
 9 9 0 0 0
****
USER_CHARGES
INVALID_CHARGES
Pose:  31 Cluster:  31 Fr_nu: 104779 TotEn:    -6.91
@<TRIPOS>ATOM
      1 C1        -76.2531  -19.8649  -31.4562 C.2    1 LIG      -0.26000
      2 C2        -76.7040  -20.3456  -30.2036 C.2    1 LIG      -0.26000
      3 C3        -76.8135  -18.6183  -31.6110 C.2    1 LIG       0.09300
      4 C4        -77.5076  -19.3584  -29.6823 C.2    1 LIG       0.09300
      5 O1        -77.5794  -18.3021  -30.5341 O.3    1 LIG      -0.29200
      6 H1        -75.6018  -20.3647  -32.1584 H      1 LIG       0.17500
      7 H2        -76.4721  -21.2930  -29.7389 H      1 LIG       0.17500
      8 H3        -76.7668  -17.8688  -32.3877 H      1 LIG       0.13800
      9 H4        -78.0710  -19.2594  -28.7659 H      1 LIG       0.13800
@<TRIPOS>BOND
      1       1       2 1
      2       1       3 2
      3       2       4 2
      4       3       5 1
      5       4       5 1
      6       1       6 1
      7       2       7 1
      8       3       8 1
      9       4       9 1
@<TRIPOS>ALT_TYPE
CGenFF_4.0_ALT_TYPE_SET
CGenFF_4.0 1 CG2R51 2 CG2R51 3 CG2R51 4 CG2R51 5 OG2R50 6 HGR51 7 HGR51 8 HGR52 9 HGR52
@<TRIPOS>MOLECULE
furan
 9 9 0 0 0
****
USER_CHARGES
INVALID_CHARGES
Pose:  32 Cluster:  32 Fr_nu: 1842766 TotEn:    -6.85
@<TRIPOS>ATOM
      1 C1        -57.1663   -3.0881  -19.1983 C.2    1 LIG      -0.26000
      2 C2        -57.7858   -2.3424  -18.1671 C.2    1 LIG      -0.26000
      3 C3        -56.3906   -4.0354  -18.5714 C.2    1 LIG       0.09300
      4 C4        -57.3447   -2.8873  -16.9837 C.2    1 LIG       0.09300
      5 O1        -56.4939   -3.9199  -17.2215 O.3    1 LIG      -0.29200
      6 H1        -57.2714   -2.9518  -20.2649 H      1 LIG       0.17500
      7 H2        -58.4687   -1.5119  -18.2733 H      1 LIG       0.17500
      8 H3        -55.7416   -4.8234  -18.9248 H      1 LIG       0.13800
      9 H4        -57.5329   -2.6665  -15.9431 H      1 LIG       0.13800
@<TRIPOS>BOND
      1       1       2 1
      2       1       3 2
      3       2       4 2
      4       3       5 1
      5       4       5 1
      6       1       6 1
      7       2       7 1
      8       3       8 1
      9       4       9 1
@<TRIPOS>ALT_TYPE
CGenFF_4.0_ALT_TYPE_SET
CGenFF_4.0 1 CG2R51 2 CG2R51 3 CG2R51 4 CG2R51 5 OG2R50 6 HGR51 7 HGR51 8 HGR52 9 HGR52
@<TRIPOS>MOLECULE
furan
 9 9 0 0 0
****
USER_CHARGES
INVALID_CHARGES
Pose:  33 Cluster:  33 Fr_nu: 1622521 TotEn:    -6.83
@<TRIPOS>ATOM
      1 C1        -76.6245  -19.5555  -30.4994 C.2    1 LIG      -0.26000
      2 C2        -77.7034  -20.4606  -30.6410 C.2    1 LIG      -0.26000
      3 C3        -76.6664  -18.7357  -31.6031 C.2    1 LIG       0.09300
      4 C4        -78.3277  -20.1292  -31.8210 C.2    1 LIG       0.09300
      5 O1        -77.7018  -19.0787  -32.4135 O.3    1 LIG      -0.29200
      6 H1        -75.9059  -19.5072  -29.6941 H      1 LIG       0.17500
      7 H2        -77.9902  -21.2550  -29.9671 H      1 LIG       0.17500
      8 H3        -76.0641  -17.9046  -31.9404 H      1 LIG       0.13800
      9 H4        -79.1837  -20.5224  -32.3499 H      1 LIG       0.13800
@<TRIPOS>BOND
      1       1       2 1
      2       1       3 2
      3       2       4 2
      4       3       5 1
      5       4       5 1
      6       1       6 1
      7       2       7 1
      8       3       8 1
      9       4       9 1
@<TRIPOS>ALT_TYPE
CGenFF_4.0_ALT_TYPE_SET
CGenFF_4.0 1 CG2R51 2 CG2R51 3 CG2R51 4 CG2R51 5 OG2R50 6 HGR51 7 HGR51 8 HGR52 9 HGR52
@<TRIPOS>MOLECULE
furan
 9 9 0 0 0
****
USER_CHARGES
INVALID_CHARGES
Pose:  34 Cluster:  34 Fr_nu: 116805 TotEn:    -6.62
@<TRIPOS>ATOM
      1 C1        -82.0873  -10.4483  -34.2917 C.2    1 LIG      -0.26000
      2 C2        -82.3010   -9.3084  -35.1030 C.2    1 LIG      -0.26000
      3 C3        -80.7829  -10.3720  -33.8618 C.2    1 LIG       0.09300
      4 C4        -81.1120   -8.6168  -35.1110 C.2    1 LIG       0.09300
      5 O1        -80.1816   -9.2585  -34.3566 O.3    1 LIG      -0.29200
      6 H1        -82.7952  -11.2281  -34.0508 H      1 LIG       0.17500
      7 H2        -83.2082   -9.0261  -35.6175 H      1 LIG       0.17500
      8 H3        -80.1655  -10.9963  -33.2324 H      1 LIG       0.13800
      9 H4        -80.7834   -7.7004  -35.5792 H      1 LIG       0.13800
@<TRIPOS>BOND
      1       1       2 1
      2       1       3 2
      3       2       4 2
      4       3       5 1
      5       4       5 1
      6       1       6 1
      7       2       7 1
      8       3       8 1
      9       4       9 1
@<TRIPOS>ALT_TYPE
CGenFF_4.0_ALT_TYPE_SET
CGenFF_4.0 1 CG2R51 2 CG2R51 3 CG2R51 4 CG2R51 5 OG2R50 6 HGR51 7 HGR51 8 HGR52 9 HGR52
@<TRIPOS>MOLECULE
furan
 9 9 0 0 0
****
USER_CHARGES
INVALID_CHARGES
Pose:  35 Cluster:  35 Fr_nu: 1650253 TotEn:    -6.59
@<TRIPOS>ATOM
      1 C1        -56.2250    1.3079  -38.8188 C.2    1 LIG      -0.26000
      2 C2        -56.3911    1.6313  -40.1867 C.2    1 LIG      -0.26000
      3 C3        -57.3358    1.7988  -38.1727 C.2    1 LIG       0.09300
      4 C4        -57.5916    2.2964  -40.2790 C.2    1 LIG       0.09300
      5 O1        -58.1737    2.4026  -39.0557 O.3    1 LIG      -0.29200
      6 H1        -55.3989    0.7834  -38.3610 H      1 LIG       0.17500
      7 H2        -55.7199    1.4072  -41.0032 H      1 LIG       0.17500
      8 H3        -57.6627    1.7987  -37.1431 H      1 LIG       0.13800
      9 H4        -58.1425    2.7341  -41.0987 H      1 LIG       0.13800
@<TRIPOS>BOND
      1       1       2 1
      2       1       3 2
      3       2       4 2
      4       3       5 1
      5       4       5 1
      6       1       6 1
      7       2       7 1
      8       3       8 1
      9       4       9 1
@<TRIPOS>ALT_TYPE
CGenFF_4.0_ALT_TYPE_SET
CGenFF_4.0 1 CG2R51 2 CG2R51 3 CG2R51 4 CG2R51 5 OG2R50 6 HGR51 7 HGR51 8 HGR52 9 HGR52
@<TRIPOS>MOLECULE
furan
 9 9 0 0 0
****
USER_CHARGES
INVALID_CHARGES
Pose:  36 Cluster:  36 Fr_nu:   7005 TotEn:    -6.57
@<TRIPOS>ATOM
      1 C1        -57.9470    2.3449  -38.3714 C.2    1 LIG      -0.26000
      2 C2        -56.8710    1.5130  -38.7630 C.2    1 LIG      -0.26000
      3 C3        -58.6893    2.5694  -39.5074 C.2    1 LIG       0.09300
      4 C4        -57.0326    1.2883  -40.1104 C.2    1 LIG       0.09300
      5 O1        -58.1387    1.9288  -40.5718 O.3    1 LIG      -0.29200
      6 H1        -58.1551    2.7328  -37.3847 H      1 LIG       0.17500
      7 H2        -56.0771    1.1254  -38.1409 H      1 LIG       0.17500
      8 H3        -59.5888    3.1309  -39.7139 H      1 LIG       0.13800
      9 H4        -56.4769    0.7257  -40.8463 H      1 LIG       0.13800
@<TRIPOS>BOND
      1       1       2 1
      2       1       3 2
      3       2       4 2
      4       3       5 1
      5       4       5 1
      6       1       6 1
      7       2       7 1
      8       3       8 1
      9       4       9 1
@<TRIPOS>ALT_TYPE
CGenFF_4.0_ALT_TYPE_SET
CGenFF_4.0 1 CG2R51 2 CG2R51 3 CG2R51 4 CG2R51 5 OG2R50 6 HGR51 7 HGR51 8 HGR52 9 HGR52
@<TRIPOS>MOLECULE
furan
 9 9 0 0 0
****
USER_CHARGES
INVALID_CHARGES
Pose:  37 Cluster:  37 Fr_nu: 2764376 TotEn:    -6.50
@<TRIPOS>ATOM
      1 C1        -56.0886   -2.6193  -18.7856 C.2    1 LIG      -0.26000
      2 C2        -56.5814   -2.2044  -17.5254 C.2    1 LIG      -0.26000
      3 C3        -55.4540   -3.8206  -18.5709 C.2    1 LIG       0.09300
      4 C4        -56.2130   -3.1818  -16.6305 C.2    1 LIG       0.09300
      5 O1        -55.5254   -4.1706  -17.2599 O.3    1 LIG      -0.29200
      6 H1        -56.1835   -2.1066  -19.7319 H      1 LIG       0.17500
      7 H2        -57.1360   -1.3055  -17.2979 H      1 LIG       0.17500
      8 H3        -54.9313   -4.5152  -19.2124 H      1 LIG       0.13800
      9 H4        -56.3560   -3.3150  -15.5680 H      1 LIG       0.13800
@<TRIPOS>BOND
      1       1       2 1
      2       1       3 2
      3       2       4 2
      4       3       5 1
      5       4       5 1
      6       1       6 1
      7       2       7 1
      8       3       8 1
      9       4       9 1
@<TRIPOS>ALT_TYPE
CGenFF_4.0_ALT_TYPE_SET
CGenFF_4.0 1 CG2R51 2 CG2R51 3 CG2R51 4 CG2R51 5 OG2R50 6 HGR51 7 HGR51 8 HGR52 9 HGR52
@<TRIPOS>MOLECULE
furan
 9 9 0 0 0
****
USER_CHARGES
INVALID_CHARGES
Pose:  38 Cluster:  38 Fr_nu:   1335 TotEn:    -6.50
@<TRIPOS>ATOM
      1 C1        -57.1475    2.1055  -41.1579 C.2    1 LIG      -0.26000
      2 C2        -58.2460    1.9767  -42.0410 C.2    1 LIG      -0.26000
      3 C3        -56.4778    0.9049  -41.2037 C.2    1 LIG       0.09300
      4 C4        -58.1692    0.7066  -42.5636 C.2    1 LIG       0.09300
      5 O1        -57.0940    0.0468  -42.0583 O.3    1 LIG      -0.29200
      6 H1        -56.8779    2.9656  -40.5622 H      1 LIG       0.17500
      7 H2        -58.9994    2.7170  -42.2684 H      1 LIG       0.17500
      8 H3        -55.5929    0.5234  -40.7154 H      1 LIG       0.13800
      9 H4        -58.7699    0.1507  -43.2686 H      1 LIG       0.13800
@<TRIPOS>BOND
      1       1       2 1
      2       1       3 2
      3       2       4 2
      4       3       5 1
      5       4       5 1
      6       1       6 1
      7       2       7 1
      8       3       8 1
      9       4       9 1
@<TRIPOS>ALT_TYPE
CGenFF_4.0_ALT_TYPE_SET
CGenFF_4.0 1 CG2R51 2 CG2R51 3 CG2R51 4 CG2R51 5 OG2R50 6 HGR51 7 HGR51 8 HGR52 9 HGR52
@<TRIPOS>MOLECULE
furan
 9 9 0 0 0
****
USER_CHARGES
INVALID_CHARGES
Pose:  39 Cluster:  39 Fr_nu:   8082 TotEn:    -6.45
@<TRIPOS>ATOM
      1 C1        -55.2576    1.5129  -40.3036 C.2    1 LIG      -0.26000
      2 C2        -55.5034    1.5129  -38.9098 C.2    1 LIG      -0.26000
      3 C3        -56.4926    1.5129  -40.9092 C.2    1 LIG       0.09300
      4 C4        -56.8710    1.5130  -38.7630 C.2    1 LIG       0.09300
      5 O1        -57.4813    1.5131  -39.9771 O.3    1 LIG      -0.29200
      6 H1        -54.3001    1.5123  -40.8042 H      1 LIG       0.17500
      7 H2        -54.7747    1.5130  -38.1119 H      1 LIG       0.17500
      8 H3        -56.8205    1.5139  -41.9386 H      1 LIG       0.13800
      9 H4        -57.5310    1.5133  -37.9078 H      1 LIG       0.13800
@<TRIPOS>BOND
      1       1       2 1
      2       1       3 2
      3       2       4 2
      4       3       5 1
      5       4       5 1
      6       1       6 1
      7       2       7 1
      8       3       8 1
      9       4       9 1
@<TRIPOS>ALT_TYPE
CGenFF_4.0_ALT_TYPE_SET
CGenFF_4.0 1 CG2R51 2 CG2R51 3 CG2R51 4 CG2R51 5 OG2R50 6 HGR51 7 HGR51 8 HGR52 9 HGR52
@<TRIPOS>MOLECULE
furan
 9 9 0 0 0
****
USER_CHARGES
INVALID_CHARGES
Pose:  40 Cluster:  40 Fr_nu: 728170 TotEn:    -6.23
@<TRIPOS>ATOM
      1 C1        -76.8017  -19.2469  -31.6510 C.2    1 LIG      -0.26000
      2 C2        -77.6357  -19.3878  -30.5162 C.2    1 LIG      -0.26000
      3 C3        -75.6681  -19.9793  -31.3852 C.2    1 LIG       0.09300
      4 C4        -76.9525  -20.1963  -29.6379 C.2    1 LIG       0.09300
      5 O1        -75.7522  -20.5613  -30.1602 O.3    1 LIG      -0.29200
      6 H1        -77.0015  -18.6818  -32.5499 H      1 LIG       0.17500
      7 H2        -78.6128  -18.9543  -30.3583 H      1 LIG       0.17500
      8 H3        -74.7599  -20.1775  -31.9355 H      1 LIG       0.13800
      9 H4        -77.1717  -20.5842  -28.6538 H      1 LIG       0.13800
@<TRIPOS>BOND
      1       1       2 1
      2       1       3 2
      3       2       4 2
      4       3       5 1
      5       4       5 1
      6       1       6 1
      7       2       7 1
      8       3       8 1
      9       4       9 1
@<TRIPOS>ALT_TYPE
CGenFF_4.0_ALT_TYPE_SET
CGenFF_4.0 1 CG2R51 2 CG2R51 3 CG2R51 4 CG2R51 5 OG2R50 6 HGR51 7 HGR51 8 HGR52 9 HGR52
@<TRIPOS>MOLECULE
furan
 9 9 0 0 0
****
USER_CHARGES
INVALID_CHARGES
Pose:  41 Cluster:  41 Fr_nu: 1104715 TotEn:    -6.17
@<TRIPOS>ATOM
      1 C1        -50.8059    3.8374  -30.6928 C.2    1 LIG      -0.26000
      2 C2        -50.6260    5.0188  -31.4513 C.2    1 LIG      -0.26000
      3 C3        -52.1588    3.5893  -30.6873 C.2    1 LIG       0.09300
      4 C4        -51.8818    5.4082  -31.8554 C.2    1 LIG       0.09300
      5 O1        -52.8217    4.5421  -31.3939 O.3    1 LIG      -0.29200
      6 H1        -50.0448    3.2417  -30.2100 H      1 LIG       0.17500
      7 H2        -49.6971    5.5231  -31.6756 H      1 LIG       0.17500
      8 H3        -52.7756    2.8170  -30.2511 H      1 LIG       0.13800
      9 H4        -52.2552    6.2335  -32.4440 H      1 LIG       0.13800
@<TRIPOS>BOND
      1       1       2 1
      2       1       3 2
      3       2       4 2
      4       3       5 1
      5       4       5 1
      6       1       6 1
      7       2       7 1
      8       3       8 1
      9       4       9 1
@<TRIPOS>ALT_TYPE
CGenFF_4.0_ALT_TYPE_SET
CGenFF_4.0 1 CG2R51 2 CG2R51 3 CG2R51 4 CG2R51 5 OG2R50 6 HGR51 7 HGR51 8 HGR52 9 HGR52
@<TRIPOS>MOLECULE
furan
 9 9 0 0 0
****
USER_CHARGES
INVALID_CHARGES
Pose:  42 Cluster:  42 Fr_nu: 500637 TotEn:    -6.07
@<TRIPOS>ATOM
      1 C1        -64.6971   -0.0137  -26.3351 C.2    1 LIG      -0.26000
      2 C2        -65.8730    0.5983  -26.8310 C.2    1 LIG      -0.26000
      3 C3        -63.9374    0.9988  -25.7969 C.2    1 LIG       0.09300
      4 C4        -65.7481    1.9411  -26.5604 C.2    1 LIG       0.09300
      5 O1        -64.5710    2.1935  -25.9300 O.3    1 LIG      -0.29200
      6 H1        -64.4358   -1.0615  -26.3665 H      1 LIG       0.17500
      7 H2        -66.7074    0.1204  -27.3238 H      1 LIG       0.17500
      8 H3        -62.9750    1.0321  -25.3072 H      1 LIG       0.13800
      9 H4        -66.3753    2.8018  -26.7419 H      1 LIG       0.13800
@<TRIPOS>BOND
      1       1       2 1
      2       1       3 2
      3       2       4 2
      4       3       5 1
      5       4       5 1
      6       1       6 1
      7       2       7 1
      8       3       8 1
      9       4       9 1
@<TRIPOS>ALT_TYPE
CGenFF_4.0_ALT_TYPE_SET
CGenFF_4.0 1 CG2R51 2 CG2R51 3 CG2R51 4 CG2R51 5 OG2R50 6 HGR51 7 HGR51 8 HGR52 9 HGR52
@<TRIPOS>MOLECULE
furan
 9 9 0 0 0
****
USER_CHARGES
INVALID_CHARGES
Pose:  43 Cluster:  43 Fr_nu:   8864 TotEn:    -5.95
@<TRIPOS>ATOM
      1 C1        -76.9082  -19.1161  -30.1726 C.2    1 LIG      -0.26000
      2 C2        -76.1829  -20.0123  -30.9936 C.2    1 LIG      -0.26000
      3 C3        -78.1567  -19.0045  -30.7390 C.2    1 LIG       0.09300
      4 C4        -77.0400  -20.3846  -32.0029 C.2    1 LIG       0.09300
      5 O1        -78.2453  -19.7747  -31.8549 O.3    1 LIG      -0.29200
      6 H1        -76.5638  -18.6138  -29.2802 H      1 LIG       0.17500
      7 H2        -75.1631  -20.3455  -30.8654 H      1 LIG       0.17500
      8 H3        -79.0470  -18.4489  -30.4826 H      1 LIG       0.13800
      9 H4        -76.9493  -21.0402  -32.8568 H      1 LIG       0.13800
@<TRIPOS>BOND
      1       1       2 1
      2       1       3 2
      3       2       4 2
      4       3       5 1
      5       4       5 1
      6       1       6 1
      7       2       7 1
      8       3       8 1
      9       4       9 1
@<TRIPOS>ALT_TYPE
CGenFF_4.0_ALT_TYPE_SET
CGenFF_4.0 1 CG2R51 2 CG2R51 3 CG2R51 4 CG2R51 5 OG2R50 6 HGR51 7 HGR51 8 HGR52 9 HGR52
@<TRIPOS>MOLECULE
furan
 9 9 0 0 0
****
USER_CHARGES
INVALID_CHARGES
Pose:  44 Cluster:  44 Fr_nu: 228791 TotEn:    -5.88
@<TRIPOS>ATOM
      1 C1        -52.2715    4.5139  -31.1761 C.2    1 LIG      -0.26000
      2 C2        -52.6306    3.8984  -32.3990 C.2    1 LIG      -0.26000
      3 C3        -50.9738    4.1339  -30.9239 C.2    1 LIG       0.09300
      4 C4        -51.5267    3.1864  -32.8069 C.2    1 LIG       0.09300
      5 O1        -50.5124    3.3248  -31.9133 O.3    1 LIG      -0.29200
      6 H1        -52.8823    5.1538  -30.5559 H      1 LIG       0.17500
      7 H2        -53.5758    3.9656  -32.9182 H      1 LIG       0.17500
      8 H3        -50.2748    4.3436  -30.1273 H      1 LIG       0.13800
      9 H4        -51.3136    2.5633  -33.6633 H      1 LIG       0.13800
@<TRIPOS>BOND
      1       1       2 1
      2       1       3 2
      3       2       4 2
      4       3       5 1
      5       4       5 1
      6       1       6 1
      7       2       7 1
      8       3       8 1
      9       4       9 1
@<TRIPOS>ALT_TYPE
CGenFF_4.0_ALT_TYPE_SET
CGenFF_4.0 1 CG2R51 2 CG2R51 3 CG2R51 4 CG2R51 5 OG2R50 6 HGR51 7 HGR51 8 HGR52 9 HGR52
@<TRIPOS>MOLECULE
furan
 9 9 0 0 0
****
USER_CHARGES
INVALID_CHARGES
Pose:  45 Cluster:  45 Fr_nu:  56457 TotEn:    -5.87
@<TRIPOS>ATOM
      1 C1        -51.1142    3.8329  -33.5969 C.2    1 LIG      -0.26000
      2 C2        -52.3149    3.0896  -33.5014 C.2    1 LIG      -0.26000
      3 C3        -50.9609    4.4681  -32.3865 C.2    1 LIG       0.09300
      4 C4        -52.8096    3.3234  -32.2394 C.2    1 LIG       0.09300
      5 O1        -51.9901    4.1627  -31.5534 O.3    1 LIG      -0.29200
      6 H1        -50.4447    3.8980  -34.4423 H      1 LIG       0.17500
      7 H2        -52.7634    2.4617  -34.2577 H      1 LIG       0.17500
      8 H3        -50.2136    5.1348  -31.9813 H      1 LIG       0.13800
      9 H4        -53.6859    2.9856  -31.7056 H      1 LIG       0.13800
@<TRIPOS>BOND
      1       1       2 1
      2       1       3 2
      3       2       4 2
      4       3       5 1
      5       4       5 1
      6       1       6 1
      7       2       7 1
      8       3       8 1
      9       4       9 1
@<TRIPOS>ALT_TYPE
CGenFF_4.0_ALT_TYPE_SET
CGenFF_4.0 1 CG2R51 2 CG2R51 3 CG2R51 4 CG2R51 5 OG2R50 6 HGR51 7 HGR51 8 HGR52 9 HGR52
@<TRIPOS>MOLECULE
furan
 9 9 0 0 0
****
USER_CHARGES
INVALID_CHARGES
Pose:  46 Cluster:  46 Fr_nu:  72164 TotEn:    -5.84
@<TRIPOS>ATOM
      1 C1        -51.7969    3.0825  -32.6759 C.2    1 LIG      -0.26000
      2 C2        -51.2540    3.5066  -31.4395 C.2    1 LIG      -0.26000
      3 C3        -51.1130    3.7721  -33.6499 C.2    1 LIG       0.09300
      4 C4        -50.2769    4.4249  -31.7462 C.2    1 LIG       0.09300
      5 O1        -50.1847    4.5924  -33.0916 O.3    1 LIG      -0.29200
      6 H1        -52.5881    2.3646  -32.8368 H      1 LIG       0.17500
      7 H2        -51.5390    3.1832  -30.4488 H      1 LIG       0.17500
      8 H3        -51.1640    3.7899  -34.7289 H      1 LIG       0.13800
      9 H4        -49.5945    5.0165  -31.1535 H      1 LIG       0.13800
@<TRIPOS>BOND
      1       1       2 1
      2       1       3 2
      3       2       4 2
      4       3       5 1
      5       4       5 1
      6       1       6 1
      7       2       7 1
      8       3       8 1
      9       4       9 1
@<TRIPOS>ALT_TYPE
CGenFF_4.0_ALT_TYPE_SET
CGenFF_4.0 1 CG2R51 2 CG2R51 3 CG2R51 4 CG2R51 5 OG2R50 6 HGR51 7 HGR51 8 HGR52 9 HGR52
@<TRIPOS>MOLECULE
furan
 9 9 0 0 0
****
USER_CHARGES
INVALID_CHARGES
Pose:  47 Cluster:  47 Fr_nu: 382853 TotEn:    -5.45
@<TRIPOS>ATOM
      1 C1        -52.5358    4.0308  -31.3286 C.2    1 LIG      -0.26000
      2 C2        -51.2732    3.5546  -30.9018 C.2    1 LIG      -0.26000
      3 C3        -52.3751    5.3754  -31.5701 C.2    1 LIG       0.09300
      4 C4        -50.4309    4.6420  -30.9130 C.2    1 LIG       0.09300
      5 O1        -51.0950    5.7559  -31.3193 O.3    1 LIG      -0.29200
      6 H1        -53.4488    3.4650  -31.4451 H      1 LIG       0.17500
      7 H2        -51.0099    2.5449  -30.6213 H      1 LIG       0.17500
      8 H3        -53.0380    6.1588  -31.9076 H      1 LIG       0.13800
      9 H4        -49.3870    4.7815  -30.6726 H      1 LIG       0.13800
@<TRIPOS>BOND
      1       1       2 1
      2       1       3 2
      3       2       4 2
      4       3       5 1
      5       4       5 1
      6       1       6 1
      7       2       7 1
      8       3       8 1
      9       4       9 1
@<TRIPOS>ALT_TYPE
CGenFF_4.0_ALT_TYPE_SET
CGenFF_4.0 1 CG2R51 2 CG2R51 3 CG2R51 4 CG2R51 5 OG2R50 6 HGR51 7 HGR51 8 HGR52 9 HGR52
@<TRIPOS>MOLECULE
furan
 9 9 0 0 0
****
USER_CHARGES
INVALID_CHARGES
Pose:  48 Cluster:  48 Fr_nu: 2952682 TotEn:    -4.15
@<TRIPOS>ATOM
      1 C1        -75.3776   -7.3096  -50.1588 C.2    1 LIG      -0.26000
      2 C2        -75.6735   -8.6822  -50.3368 C.2    1 LIG      -0.26000
      3 C3        -74.8540   -7.1928  -48.8922 C.2    1 LIG       0.09300
      4 C4        -75.3094   -9.3063  -49.1664 C.2    1 LIG       0.09300
      5 O1        -74.8090   -8.4054  -48.2807 O.3    1 LIG      -0.29200
      6 H1        -75.5278   -6.5059  -50.8651 H      1 LIG       0.17500
      7 H2        -76.0986   -9.1571  -51.2092 H      1 LIG       0.17500
      8 H3        -74.4846   -6.3614  -48.3096 H      1 LIG       0.13800
      9 H4        -75.3407  -10.3306  -48.8244 H      1 LIG       0.13800
@<TRIPOS>BOND
      1       1       2 1
      2       1       3 2
      3       2       4 2
      4       3       5 1
      5       4       5 1
      6       1       6 1
      7       2       7 1
      8       3       8 1
      9       4       9 1
@<TRIPOS>ALT_TYPE
CGenFF_4.0_ALT_TYPE_SET
CGenFF_4.0 1 CG2R51 2 CG2R51 3 CG2R51 4 CG2R51 5 OG2R50 6 HGR51 7 HGR51 8 HGR52 9 HGR52
@<TRIPOS>MOLECULE
furan
 9 9 0 0 0
****
USER_CHARGES
INVALID_CHARGES
Pose:  49 Cluster:  49 Fr_nu: 2945457 TotEn:    -1.14
@<TRIPOS>ATOM
      1 C1        -75.9191   -7.8006  -50.5271 C.2    1 LIG      -0.26000
      2 C2        -76.6567   -9.0042  -50.4252 C.2    1 LIG      -0.26000
      3 C3        -74.7567   -8.0039  -49.8202 C.2    1 LIG       0.09300
      4 C4        -75.8925   -9.8572  -49.6633 C.2    1 LIG       0.09300
      5 O1        -74.7327   -9.2551  -49.2907 O.3    1 LIG      -0.29200
      6 H1        -76.1997   -6.8977  -51.0500 H      1 LIG       0.17500
      7 H2        -77.6242   -9.2227  -50.8536 H      1 LIG       0.17500
      8 H3        -73.8919   -7.3911  -49.6112 H      1 LIG       0.13800
      9 H4        -76.0255  -10.8714  -49.3159 H      1 LIG       0.13800
@<TRIPOS>BOND
      1       1       2 1
      2       1       3 2
      3       2       4 2
      4       3       5 1
      5       4       5 1
      6       1       6 1
      7       2       7 1
      8       3       8 1
      9       4       9 1
@<TRIPOS>ALT_TYPE
CGenFF_4.0_ALT_TYPE_SET
CGenFF_4.0 1 CG2R51 2 CG2R51 3 CG2R51 4 CG2R51 5 OG2R50 6 HGR51 7 HGR51 8 HGR52 9 HGR52
@<TRIPOS>MOLECULE
pyrimidine
 10 10 0 0 0
****
USER_CHARGES
INVALID_CHARGES
Pose:   1 Cluster:   1 Fr_nu: 2891504 TotEn:   -13.87
@<TRIPOS>ATOM
      1 C1        -66.1053    1.0863  -26.9162 C.ar   1 LIG      -0.13100
      2 C2        -65.0058    1.8975  -26.7224 C.ar   1 LIG       0.28900
      3 C3        -66.7970    0.7354  -25.7750 C.ar   1 LIG       0.28900
      4 C4        -65.3608    1.9271  -24.4773 C.ar   1 LIG       0.50700
      5 N1        -64.6036    2.3382  -25.5123 N.ar   1 LIG      -0.71900
      6 N2        -66.4514    1.1391  -24.5349 N.ar   1 LIG      -0.71900
      7 H1        -66.4052    0.7475  -27.8988 H      1 LIG       0.11500
      8 H2        -64.3998    2.2251  -27.5601 H      1 LIG       0.11400
      9 H3        -67.6745    0.1001  -25.8277 H      1 LIG       0.11400
     10 H4        -65.0600    2.2654  -23.4933 H      1 LIG       0.14100
@<TRIPOS>BOND
      1       1       2 ar
      2       1       3 ar
      3       2       5 ar
      4       3       6 ar
      5       4       5 ar
      6       4       6 ar
      7       1       7 1
      8       2       8 1
      9       3       9 1
     10       4      10 1
@<TRIPOS>ALT_TYPE
CGenFF_4.0_ALT_TYPE_SET
CGenFF_4.0 1 CG2R61 2 CG2R61 3 CG2R61 4 CG2R64 5 NG2R62 6 NG2R62 7 HGR61 8 HGR62 9 HGR62 10 HGR62
@<TRIPOS>MOLECULE
pyrimidine
 10 10 0 0 0
****
USER_CHARGES
INVALID_CHARGES
Pose:   2 Cluster:   2 Fr_nu: 2509576 TotEn:   -13.86
@<TRIPOS>ATOM
      1 C1        -78.6550  -10.7679  -49.7228 C.ar   1 LIG      -0.13100
      2 C2        -79.9544  -11.0929  -49.3904 C.ar   1 LIG       0.28900
      3 C3        -77.7295  -11.7803  -49.5734 C.ar   1 LIG       0.28900
      4 C4        -79.3376  -13.2111  -48.8428 C.ar   1 LIG       0.50700
      5 N1        -80.3323  -12.3093  -48.9455 N.ar   1 LIG      -0.71900
      6 N2        -78.0369  -13.0184  -49.1341 N.ar   1 LIG      -0.71900
      7 H1        -78.3800   -9.7836  -50.0772 H      1 LIG       0.11500
      8 H2        -80.7512  -10.3620  -49.4751 H      1 LIG       0.11400
      9 H3        -76.6832  -11.6189  -49.8092 H      1 LIG       0.11400
     10 H4        -79.6126  -14.1965  -48.4869 H      1 LIG       0.14100
@<TRIPOS>BOND
      1       1       2 ar
      2       1       3 ar
      3       2       5 ar
      4       3       6 ar
      5       4       5 ar
      6       4       6 ar
      7       1       7 1
      8       2       8 1
      9       3       9 1
     10       4      10 1
@<TRIPOS>ALT_TYPE
CGenFF_4.0_ALT_TYPE_SET
CGenFF_4.0 1 CG2R61 2 CG2R61 3 CG2R61 4 CG2R64 5 NG2R62 6 NG2R62 7 HGR61 8 HGR62 9 HGR62 10 HGR62
@<TRIPOS>MOLECULE
pyrimidine
 10 10 0 0 0
****
USER_CHARGES
INVALID_CHARGES
Pose:   3 Cluster:   3 Fr_nu: 3497065 TotEn:   -13.41
@<TRIPOS>ATOM
      1 C1        -36.9446  -19.4413  -39.6439 C.ar   1 LIG      -0.13100
      2 C2        -37.2617  -19.5726  -38.3072 C.ar   1 LIG       0.28900
      3 C3        -37.9984  -19.1350  -40.4802 C.ar   1 LIG       0.28900
      4 C4        -39.4490  -19.1212  -38.7302 C.ar   1 LIG       0.50700
      5 N1        -38.5081  -19.4187  -37.8140 N.ar   1 LIG      -0.71900
      6 N2        -39.2681  -18.9674  -40.0559 N.ar   1 LIG      -0.71900
      7 H1        -35.9356  -19.5704  -40.0120 H      1 LIG       0.11500
      8 H2        -36.4993  -19.8125  -37.5741 H      1 LIG       0.11400
      9 H3        -37.8465  -19.0128  -41.5472 H      1 LIG       0.11400
     10 H4        -40.4596  -18.9930  -38.3620 H      1 LIG       0.14100
@<TRIPOS>BOND
      1       1       2 ar
      2       1       3 ar
      3       2       5 ar
      4       3       6 ar
      5       4       5 ar
      6       4       6 ar
      7       1       7 1
      8       2       8 1
      9       3       9 1
     10       4      10 1
@<TRIPOS>ALT_TYPE
CGenFF_4.0_ALT_TYPE_SET
CGenFF_4.0 1 CG2R61 2 CG2R61 3 CG2R61 4 CG2R64 5 NG2R62 6 NG2R62 7 HGR61 8 HGR62 9 HGR62 10 HGR62
@<TRIPOS>MOLECULE
pyrimidine
 10 10 0 0 0
****
USER_CHARGES
INVALID_CHARGES
Pose:   4 Cluster:   4 Fr_nu: 391779 TotEn:   -13.38
@<TRIPOS>ATOM
      1 C1        -65.5444    0.7918  -26.8425 C.ar   1 LIG      -0.13100
      2 C2        -65.6051    1.8769  -25.9920 C.ar   1 LIG       0.28900
      3 C3        -64.6303   -0.1839  -26.5012 C.ar   1 LIG       0.28900
      4 C4        -63.9857    0.9913  -24.6654 C.ar   1 LIG       0.50700
      5 N1        -64.8376    2.0096  -24.8904 N.ar   1 LIG      -0.71900
      6 N2        -63.8318   -0.1163  -25.4158 N.ar   1 LIG      -0.71900
      7 H1        -66.1723    0.7115  -27.7197 H      1 LIG       0.11500
      8 H2        -66.2934    2.6941  -26.1788 H      1 LIG       0.11400
      9 H3        -64.5106   -1.0736  -27.1099 H      1 LIG       0.11400
     10 H4        -63.3561    1.0720  -23.7877 H      1 LIG       0.14100
@<TRIPOS>BOND
      1       1       2 ar
      2       1       3 ar
      3       2       5 ar
      4       3       6 ar
      5       4       5 ar
      6       4       6 ar
      7       1       7 1
      8       2       8 1
      9       3       9 1
     10       4      10 1
@<TRIPOS>ALT_TYPE
CGenFF_4.0_ALT_TYPE_SET
CGenFF_4.0 1 CG2R61 2 CG2R61 3 CG2R61 4 CG2R64 5 NG2R62 6 NG2R62 7 HGR61 8 HGR62 9 HGR62 10 HGR62
@<TRIPOS>MOLECULE
pyrimidine
 10 10 0 0 0
****
USER_CHARGES
INVALID_CHARGES
Pose:   5 Cluster:   5 Fr_nu: 1426529 TotEn:   -13.23
@<TRIPOS>ATOM
      1 C1        -64.6756   -0.1528  -26.0575 C.ar   1 LIG      -0.13100
      2 C2        -64.8053   -0.4825  -24.7237 C.ar   1 LIG       0.28900
      3 C3        -64.9023    1.1720  -26.3698 C.ar   1 LIG       0.28900
      4 C4        -65.3264    1.6652  -24.1918 C.ar   1 LIG       0.50700
      5 N1        -65.1306    0.4046  -23.7606 N.ar   1 LIG      -0.71900
      6 N2        -65.2309    2.1114  -25.4589 N.ar   1 LIG      -0.71900
      7 H1        -64.4135   -0.8852  -26.8092 H      1 LIG       0.11500
      8 H2        -64.6465   -1.4998  -24.3827 H      1 LIG       0.11400
      9 H3        -64.8243    1.5253  -27.3923 H      1 LIG       0.11400
     10 H4        -65.5899    2.3985  -23.4394 H      1 LIG       0.14100
@<TRIPOS>BOND
      1       1       2 ar
      2       1       3 ar
      3       2       5 ar
      4       3       6 ar
      5       4       5 ar
      6       4       6 ar
      7       1       7 1
      8       2       8 1
      9       3       9 1
     10       4      10 1
@<TRIPOS>ALT_TYPE
CGenFF_4.0_ALT_TYPE_SET
CGenFF_4.0 1 CG2R61 2 CG2R61 3 CG2R61 4 CG2R64 5 NG2R62 6 NG2R62 7 HGR61 8 HGR62 9 HGR62 10 HGR62
@<TRIPOS>MOLECULE
pyrimidine
 10 10 0 0 0
****
USER_CHARGES
INVALID_CHARGES
Pose:   6 Cluster:   6 Fr_nu: 669160 TotEn:   -13.13
@<TRIPOS>ATOM
      1 C1        -52.1340    4.2788  -31.6288 C.ar   1 LIG      -0.13100
      2 C2        -53.3666    3.7529  -31.9587 C.ar   1 LIG       0.28900
      3 C3        -51.0849    3.8948  -32.4386 C.ar   1 LIG       0.28900
      4 C4        -52.4688    2.6169  -33.7109 C.ar   1 LIG       0.50700
      5 N1        -53.5707    2.9159  -32.9970 N.ar   1 LIG      -0.71900
      6 N2        -51.2168    3.0621  -33.4920 N.ar   1 LIG      -0.71900
      7 H1        -51.9991    4.9483  -30.7898 H      1 LIG       0.11500
      8 H2        -54.2504    3.9975  -31.3795 H      1 LIG       0.11400
      9 H3        -50.0786    4.2564  -32.2569 H      1 LIG       0.11400
     10 H4        -52.6034    1.9457  -34.5503 H      1 LIG       0.14100
@<TRIPOS>BOND
      1       1       2 ar
      2       1       3 ar
      3       2       5 ar
      4       3       6 ar
      5       4       5 ar
      6       4       6 ar
      7       1       7 1
      8       2       8 1
      9       3       9 1
     10       4      10 1
@<TRIPOS>ALT_TYPE
CGenFF_4.0_ALT_TYPE_SET
CGenFF_4.0 1 CG2R61 2 CG2R61 3 CG2R61 4 CG2R64 5 NG2R62 6 NG2R62 7 HGR61 8 HGR62 9 HGR62 10 HGR62
@<TRIPOS>MOLECULE
pyrimidine
 10 10 0 0 0
****
USER_CHARGES
INVALID_CHARGES
Pose:   7 Cluster:   7 Fr_nu:   6371 TotEn:   -13.08
@<TRIPOS>ATOM
      1 C1        -56.8710    1.4054  -38.7630 C.ar   1 LIG      -0.13100
      2 C2        -56.9913    1.4054  -40.1378 C.ar   1 LIG       0.28900
      3 C3        -57.8216    2.1366  -38.0805 C.ar   1 LIG       0.28900
      4 C4        -58.8274    2.7409  -40.0273 C.ar   1 LIG       0.50700
      5 N1        -57.9609    2.0647  -40.8053 N.ar   1 LIG      -0.71900
      6 N2        -58.8173    2.8192  -38.6829 N.ar   1 LIG      -0.71900
      7 H1        -56.0827    0.8675  -38.2536 H      1 LIG       0.11500
      8 H2        -56.2900    0.8588  -40.7589 H      1 LIG       0.11400
      9 H3        -57.8080    2.1962  -36.9976 H      1 LIG       0.11400
     10 H4        -59.6160    3.2806  -40.5372 H      1 LIG       0.14100
@<TRIPOS>BOND
      1       1       2 ar
      2       1       3 ar
      3       2       5 ar
      4       3       6 ar
      5       4       5 ar
      6       4       6 ar
      7       1       7 1
      8       2       8 1
      9       3       9 1
     10       4      10 1
@<TRIPOS>ALT_TYPE
CGenFF_4.0_ALT_TYPE_SET
CGenFF_4.0 1 CG2R61 2 CG2R61 3 CG2R61 4 CG2R64 5 NG2R62 6 NG2R62 7 HGR61 8 HGR62 9 HGR62 10 HGR62
@<TRIPOS>MOLECULE
pyrimidine
 10 10 0 0 0
****
USER_CHARGES
INVALID_CHARGES
Pose:   8 Cluster:   8 Fr_nu: 534141 TotEn:   -12.89
@<TRIPOS>ATOM
      1 C1        -65.9063    0.4960  -26.8310 C.ar   1 LIG      -0.13100
      2 C2        -67.2147    0.9211  -26.7219 C.ar   1 LIG       0.28900
      3 C3        -64.9742    1.2514  -26.1493 C.ar   1 LIG       0.28900
      4 C4        -66.5935    2.6523  -25.3861 C.ar   1 LIG       0.50700
      5 N1        -67.5952    1.9990  -26.0051 N.ar   1 LIG      -0.71900
      6 N2        -65.2838    2.3398  -25.4146 N.ar   1 LIG      -0.71900
      7 H1        -65.6294   -0.3726  -27.4132 H      1 LIG       0.11500
      8 H2        -68.0170    0.3907  -27.2231 H      1 LIG       0.11400
      9 H3        -63.9207    0.9949  -26.1764 H      1 LIG       0.11400
     10 H4        -66.8704    3.5227  -24.8040 H      1 LIG       0.14100
@<TRIPOS>BOND
      1       1       2 ar
      2       1       3 ar
      3       2       5 ar
      4       3       6 ar
      5       4       5 ar
      6       4       6 ar
      7       1       7 1
      8       2       8 1
      9       3       9 1
     10       4      10 1
@<TRIPOS>ALT_TYPE
CGenFF_4.0_ALT_TYPE_SET
CGenFF_4.0 1 CG2R61 2 CG2R61 3 CG2R61 4 CG2R64 5 NG2R62 6 NG2R62 7 HGR61 8 HGR62 9 HGR62 10 HGR62
@<TRIPOS>MOLECULE
pyrimidine
 10 10 0 0 0
****
USER_CHARGES
INVALID_CHARGES
Pose:   9 Cluster:   9 Fr_nu: 395754 TotEn:   -12.55
@<TRIPOS>ATOM
      1 C1        -60.1013  -20.0240  -39.6787 C.ar   1 LIG      -0.13100
      2 C2        -60.7048  -21.2229  -39.9994 C.ar   1 LIG       0.28900
      3 C3        -58.9190  -19.7557  -40.3377 C.ar   1 LIG       0.28900
      4 C4        -59.0440  -21.7237  -41.4684 C.ar   1 LIG       0.50700
      5 N1        -60.2020  -22.0998  -40.8930 N.ar   1 LIG      -0.71900
      6 N2        -58.3595  -20.5862  -41.2419 N.ar   1 LIG      -0.71900
      7 H1        -60.5271  -19.3393  -38.9576 H      1 LIG       0.11500
      8 H2        -61.6374  -21.5203  -39.5323 H      1 LIG       0.11400
      9 H3        -58.3719  -18.8380  -40.1506 H      1 LIG       0.11400
     10 H4        -58.6168  -22.4096  -42.1896 H      1 LIG       0.14100
@<TRIPOS>BOND
      1       1       2 ar
      2       1       3 ar
      3       2       5 ar
      4       3       6 ar
      5       4       5 ar
      6       4       6 ar
      7       1       7 1
      8       2       8 1
      9       3       9 1
     10       4      10 1
@<TRIPOS>ALT_TYPE
CGenFF_4.0_ALT_TYPE_SET
CGenFF_4.0 1 CG2R61 2 CG2R61 3 CG2R61 4 CG2R64 5 NG2R62 6 NG2R62 7 HGR61 8 HGR62 9 HGR62 10 HGR62
@<TRIPOS>MOLECULE
pyrimidine
 10 10 0 0 0
****
USER_CHARGES
INVALID_CHARGES
Pose:  10 Cluster:  10 Fr_nu: 2212232 TotEn:   -12.48
@<TRIPOS>ATOM
      1 C1        -59.6793  -19.7357  -39.3039 C.ar   1 LIG      -0.13100
      2 C2        -60.0956  -20.8094  -40.0645 C.ar   1 LIG       0.28900
      3 C3        -58.3201  -19.4978  -39.3004 C.ar   1 LIG       0.28900
      4 C4        -57.9568  -21.2621  -40.6869 C.ar   1 LIG       0.50700
      5 N1        -59.2584  -21.5967  -40.7712 N.ar   1 LIG      -0.71900
      6 N2        -57.4267  -20.2437  -39.9828 N.ar   1 LIG      -0.71900
      7 H1        -60.3733  -19.1208  -38.7467 H      1 LIG       0.11500
      8 H2        -61.1455  -21.0739  -40.1282 H      1 LIG       0.11400
      9 H3        -57.8991  -18.6763  -38.7310 H      1 LIG       0.11400
     10 H4        -57.2617  -21.8783  -41.2438 H      1 LIG       0.14100
@<TRIPOS>BOND
      1       1       2 ar
      2       1       3 ar
      3       2       5 ar
      4       3       6 ar
      5       4       5 ar
      6       4       6 ar
      7       1       7 1
      8       2       8 1
      9       3       9 1
     10       4      10 1
@<TRIPOS>ALT_TYPE
CGenFF_4.0_ALT_TYPE_SET
CGenFF_4.0 1 CG2R61 2 CG2R61 3 CG2R61 4 CG2R64 5 NG2R62 6 NG2R62 7 HGR61 8 HGR62 9 HGR62 10 HGR62
@<TRIPOS>MOLECULE
pyrimidine
 10 10 0 0 0
****
USER_CHARGES
INVALID_CHARGES
Pose:  11 Cluster:  11 Fr_nu: 377057 TotEn:   -12.42
@<TRIPOS>ATOM
      1 C1        -66.6149    1.9299  -27.8234 C.ar   1 LIG      -0.13100
      2 C2        -65.5627    2.5466  -27.1775 C.ar   1 LIG       0.28900
      3 C3        -67.1771    0.8584  -27.1602 C.ar   1 LIG       0.28900
      4 C4        -65.7203    1.0990  -25.4320 C.ar   1 LIG       0.50700
      5 N1        -65.0879    2.1558  -25.9766 N.ar   1 LIG      -0.71900
      6 N2        -66.7533    0.4142  -25.9588 N.ar   1 LIG      -0.71900
      7 H1        -66.9752    2.2645  -28.7869 H      1 LIG       0.11500
      8 H2        -65.0573    3.3973  -27.6215 H      1 LIG       0.11400
      9 H3        -68.0087    0.3104  -27.5899 H      1 LIG       0.11400
     10 H4        -65.3590    0.7631  -24.4678 H      1 LIG       0.14100
@<TRIPOS>BOND
      1       1       2 ar
      2       1       3 ar
      3       2       5 ar
      4       3       6 ar
      5       4       5 ar
      6       4       6 ar
      7       1       7 1
      8       2       8 1
      9       3       9 1
     10       4      10 1
@<TRIPOS>ALT_TYPE
CGenFF_4.0_ALT_TYPE_SET
CGenFF_4.0 1 CG2R61 2 CG2R61 3 CG2R61 4 CG2R64 5 NG2R62 6 NG2R62 7 HGR61 8 HGR62 9 HGR62 10 HGR62
@<TRIPOS>MOLECULE
pyrimidine
 10 10 0 0 0
****
USER_CHARGES
INVALID_CHARGES
Pose:  12 Cluster:  12 Fr_nu: 2691741 TotEn:   -12.24
@<TRIPOS>ATOM
      1 C1        -56.0081    1.2574  -38.8048 C.ar   1 LIG      -0.13100
      2 C2        -57.2908    1.7474  -38.6675 C.ar   1 LIG       0.28900
      3 C3        -55.4458    1.3987  -40.0570 C.ar   1 LIG       0.28900
      4 C4        -57.3239    2.4110  -40.8413 C.ar   1 LIG       0.50700
      5 N1        -57.9809    2.3324  -39.6684 N.ar   1 LIG      -0.71900
      6 N2        -56.0775    1.9725  -41.1020 N.ar   1 LIG      -0.71900
      7 H1        -55.4780    0.7925  -37.9844 H      1 LIG       0.11500
      8 H2        -57.8147    1.6809  -37.7201 H      1 LIG       0.11400
      9 H3        -54.4417    1.0432  -40.2610 H      1 LIG       0.11400
     10 H4        -57.8549    2.8754  -41.6632 H      1 LIG       0.14100
@<TRIPOS>BOND
      1       1       2 ar
      2       1       3 ar
      3       2       5 ar
      4       3       6 ar
      5       4       5 ar
      6       4       6 ar
      7       1       7 1
      8       2       8 1
      9       3       9 1
     10       4      10 1
@<TRIPOS>ALT_TYPE
CGenFF_4.0_ALT_TYPE_SET
CGenFF_4.0 1 CG2R61 2 CG2R61 3 CG2R61 4 CG2R64 5 NG2R62 6 NG2R62 7 HGR61 8 HGR62 9 HGR62 10 HGR62
@<TRIPOS>MOLECULE
pyrimidine
 10 10 0 0 0
****
USER_CHARGES
INVALID_CHARGES
Pose:  13 Cluster:  13 Fr_nu: 3280752 TotEn:   -11.95
@<TRIPOS>ATOM
      1 C1        -79.7819  -10.9073  -49.7526 C.ar   1 LIG      -0.13100
      2 C2        -80.9347  -11.4965  -50.2305 C.ar   1 LIG       0.28900
      3 C3        -78.8926  -11.7567  -49.1267 C.ar   1 LIG       0.28900
      4 C4        -80.2629  -13.5351  -49.4824 C.ar   1 LIG       0.50700
      5 N1        -81.2085  -12.8123  -50.1123 N.ar   1 LIG      -0.71900
      6 N2        -79.1018  -13.0807  -48.9733 N.ar   1 LIG      -0.71900
      7 H1        -79.5881   -9.8486  -49.8613 H      1 LIG       0.11500
      8 H2        -81.6927  -10.9088  -50.7369 H      1 LIG       0.11400
      9 H3        -77.9592  -11.3847  -48.7183 H      1 LIG       0.11400
     10 H4        -80.4572  -14.5950  -49.3725 H      1 LIG       0.14100
@<TRIPOS>BOND
      1       1       2 ar
      2       1       3 ar
      3       2       5 ar
      4       3       6 ar
      5       4       5 ar
      6       4       6 ar
      7       1       7 1
      8       2       8 1
      9       3       9 1
     10       4      10 1
@<TRIPOS>ALT_TYPE
CGenFF_4.0_ALT_TYPE_SET
CGenFF_4.0 1 CG2R61 2 CG2R61 3 CG2R61 4 CG2R64 5 NG2R62 6 NG2R62 7 HGR61 8 HGR62 9 HGR62 10 HGR62
@<TRIPOS>MOLECULE
pyrimidine
 10 10 0 0 0
****
USER_CHARGES
INVALID_CHARGES
Pose:  14 Cluster:  14 Fr_nu: 3371319 TotEn:   -11.80
@<TRIPOS>ATOM
      1 C1        -55.5549   -3.4406  -18.5374 C.ar   1 LIG      -0.13100
      2 C2        -54.2283   -3.0652  -18.5991 C.ar   1 LIG       0.28900
      3 C3        -56.3467   -2.6975  -17.6861 C.ar   1 LIG       0.28900
      4 C4        -54.5785   -1.3972  -17.0951 C.ar   1 LIG       0.50700
      5 N1        -53.7045   -2.0446  -17.8891 N.ar   1 LIG      -0.71900
      6 N2        -55.8899   -1.6654  -16.9470 N.ar   1 LIG      -0.71900
      7 H1        -55.9483   -4.2640  -19.1184 H      1 LIG       0.11500
      8 H2        -53.5292   -3.5908  -19.2405 H      1 LIG       0.11400
      9 H3        -57.4023   -2.9187  -17.5707 H      1 LIG       0.11400
     10 H4        -54.1846   -0.5734  -16.5124 H      1 LIG       0.14100
@<TRIPOS>BOND
      1       1       2 ar
      2       1       3 ar
      3       2       5 ar
      4       3       6 ar
      5       4       5 ar
      6       4       6 ar
      7       1       7 1
      8       2       8 1
      9       3       9 1
     10       4      10 1
@<TRIPOS>ALT_TYPE
CGenFF_4.0_ALT_TYPE_SET
CGenFF_4.0 1 CG2R61 2 CG2R61 3 CG2R61 4 CG2R64 5 NG2R62 6 NG2R62 7 HGR61 8 HGR62 9 HGR62 10 HGR62
@<TRIPOS>MOLECULE
pyrimidine
 10 10 0 0 0
****
USER_CHARGES
INVALID_CHARGES
Pose:  15 Cluster:  15 Fr_nu: 2020164 TotEn:   -11.33
@<TRIPOS>ATOM
      1 C1        -70.3336  -26.0261  -47.5577 C.ar   1 LIG      -0.13100
      2 C2        -71.3924  -26.3556  -48.3792 C.ar   1 LIG       0.28900
      3 C3        -69.0976  -25.9735  -48.1689 C.ar   1 LIG       0.28900
      4 C4        -70.0097  -26.5317  -50.1748 C.ar   1 LIG       0.50700
      5 N1        -71.2659  -26.6156  -49.6971 N.ar   1 LIG      -0.71900
      6 N2        -68.8984  -26.2216  -49.4800 N.ar   1 LIG      -0.71900
      7 H1        -70.4641  -25.8225  -46.5033 H      1 LIG       0.11500
      8 H2        -72.4020  -26.4216  -47.9884 H      1 LIG       0.11400
      9 H3        -68.2061  -25.7236  -47.6039 H      1 LIG       0.11400
     10 H4        -69.8786  -26.7366  -51.2302 H      1 LIG       0.14100
@<TRIPOS>BOND
      1       1       2 ar
      2       1       3 ar
      3       2       5 ar
      4       3       6 ar
      5       4       5 ar
      6       4       6 ar
      7       1       7 1
      8       2       8 1
      9       3       9 1
     10       4      10 1
@<TRIPOS>ALT_TYPE
CGenFF_4.0_ALT_TYPE_SET
CGenFF_4.0 1 CG2R61 2 CG2R61 3 CG2R61 4 CG2R64 5 NG2R62 6 NG2R62 7 HGR61 8 HGR62 9 HGR62 10 HGR62
@<TRIPOS>MOLECULE
pyrimidine
 10 10 0 0 0
****
USER_CHARGES
INVALID_CHARGES
Pose:  16 Cluster:  16 Fr_nu:   8119 TotEn:   -11.28
@<TRIPOS>ATOM
      1 C1        -57.3769    1.7274  -38.7618 C.ar   1 LIG      -0.13100
      2 C2        -58.4475    1.9915  -37.9320 C.ar   1 LIG       0.28900
      3 C3        -56.9939    2.7625  -39.5900 C.ar   1 LIG       0.28900
      4 C4        -58.6327    4.1007  -38.7590 C.ar   1 LIG       0.50700
      5 N1        -59.1012    3.1714  -37.9045 N.ar   1 LIG      -0.71900
      6 N2        -57.6016    3.9667  -39.6150 N.ar   1 LIG      -0.71900
      7 H1        -56.8710    0.7712  -38.7630 H      1 LIG       0.11500
      8 H2        -58.8204    1.2386  -37.2460 H      1 LIG       0.11400
      9 H3        -56.1629    2.6484  -40.2777 H      1 LIG       0.11400
     10 H4        -59.1397    5.0578  -38.7587 H      1 LIG       0.14100
@<TRIPOS>BOND
      1       1       2 ar
      2       1       3 ar
      3       2       5 ar
      4       3       6 ar
      5       4       5 ar
      6       4       6 ar
      7       1       7 1
      8       2       8 1
      9       3       9 1
     10       4      10 1
@<TRIPOS>ALT_TYPE
CGenFF_4.0_ALT_TYPE_SET
CGenFF_4.0 1 CG2R61 2 CG2R61 3 CG2R61 4 CG2R64 5 NG2R62 6 NG2R62 7 HGR61 8 HGR62 9 HGR62 10 HGR62
@<TRIPOS>MOLECULE
pyrimidine
 10 10 0 0 0
****
USER_CHARGES
INVALID_CHARGES
Pose:  17 Cluster:  17 Fr_nu: 872172 TotEn:   -11.22
@<TRIPOS>ATOM
      1 C1        -51.7064    4.1613  -33.8737 C.ar   1 LIG      -0.13100
      2 C2        -52.8542    3.4152  -33.6995 C.ar   1 LIG       0.28900
      3 C3        -51.2377    4.8074  -32.7482 C.ar   1 LIG       0.28900
      4 C4        -52.9465    3.9788  -31.4993 C.ar   1 LIG       0.50700
      5 N1        -53.5026    3.3016  -32.5218 N.ar   1 LIG      -0.71900
      6 N2        -51.8350    4.7380  -31.5405 N.ar   1 LIG      -0.71900
      7 H1        -51.2068    4.2349  -34.8304 H      1 LIG       0.11500
      8 H2        -53.2973    2.8721  -34.5271 H      1 LIG       0.11400
      9 H3        -50.3420    5.4180  -32.7878 H      1 LIG       0.11400
     10 H4        -53.4472    3.9061  -30.5415 H      1 LIG       0.14100
@<TRIPOS>BOND
      1       1       2 ar
      2       1       3 ar
      3       2       5 ar
      4       3       6 ar
      5       4       5 ar
      6       4       6 ar
      7       1       7 1
      8       2       8 1
      9       3       9 1
     10       4      10 1
@<TRIPOS>ALT_TYPE
CGenFF_4.0_ALT_TYPE_SET
CGenFF_4.0 1 CG2R61 2 CG2R61 3 CG2R61 4 CG2R64 5 NG2R62 6 NG2R62 7 HGR61 8 HGR62 9 HGR62 10 HGR62
@<TRIPOS>MOLECULE
pyrimidine
 10 10 0 0 0
****
USER_CHARGES
INVALID_CHARGES
Pose:  18 Cluster:  18 Fr_nu: 1921046 TotEn:   -11.12
@<TRIPOS>ATOM
      1 C1        -51.9577    4.8728  -31.8760 C.ar   1 LIG      -0.13100
      2 C2        -52.3842    3.5603  -31.8760 C.ar   1 LIG       0.28900
      3 C3        -51.7732    5.4406  -33.1200 C.ar   1 LIG       0.28900
      4 C4        -52.3999    3.5129  -34.1486 C.ar   1 LIG       0.50700
      5 N1        -52.6159    2.8476  -32.9979 N.ar   1 LIG      -0.71900
      6 N2        -51.9855    4.7874  -34.2812 N.ar   1 LIG      -0.71900
      7 H1        -51.7794    5.4207  -30.9604 H      1 LIG       0.11500
      8 H2        -52.5563    3.0299  -30.9458 H      1 LIG       0.11400
      9 H3        -51.4388    6.4675  -33.2205 H      1 LIG       0.11400
     10 H4        -52.5773    2.9641  -35.0654 H      1 LIG       0.14100
@<TRIPOS>BOND
      1       1       2 ar
      2       1       3 ar
      3       2       5 ar
      4       3       6 ar
      5       4       5 ar
      6       4       6 ar
      7       1       7 1
      8       2       8 1
      9       3       9 1
     10       4      10 1
@<TRIPOS>ALT_TYPE
CGenFF_4.0_ALT_TYPE_SET
CGenFF_4.0 1 CG2R61 2 CG2R61 3 CG2R61 4 CG2R64 5 NG2R62 6 NG2R62 7 HGR61 8 HGR62 9 HGR62 10 HGR62
@<TRIPOS>MOLECULE
pyrimidine
 10 10 0 0 0
****
USER_CHARGES
INVALID_CHARGES
Pose:  19 Cluster:  19 Fr_nu:   5261 TotEn:   -11.09
@<TRIPOS>ATOM
      1 C1        -56.7771   -1.8589  -17.1111 C.ar   1 LIG      -0.13100
      2 C2        -55.6634   -1.3679  -17.7615 C.ar   1 LIG       0.28900
      3 C3        -57.0047   -3.2122  -17.2557 C.ar   1 LIG       0.28900
      4 C4        -55.1584   -3.4342  -18.5629 C.ar   1 LIG       0.50700
      5 N1        -54.8292   -2.1300  -18.4987 N.ar   1 LIG      -0.71900
      6 N2        -56.2130   -4.0327  -17.9770 N.ar   1 LIG      -0.71900
      7 H1        -57.4294   -1.2242  -16.5263 H      1 LIG       0.11500
      8 H2        -55.4036   -0.3163  -17.7060 H      1 LIG       0.11400
      9 H3        -57.8561   -3.6884  -16.7817 H      1 LIG       0.11400
     10 H4        -54.5061   -4.0696  -19.1493 H      1 LIG       0.14100
@<TRIPOS>BOND
      1       1       2 ar
      2       1       3 ar
      3       2       5 ar
      4       3       6 ar
      5       4       5 ar
      6       4       6 ar
      7       1       7 1
      8       2       8 1
      9       3       9 1
     10       4      10 1
@<TRIPOS>ALT_TYPE
CGenFF_4.0_ALT_TYPE_SET
CGenFF_4.0 1 CG2R61 2 CG2R61 3 CG2R61 4 CG2R64 5 NG2R62 6 NG2R62 7 HGR61 8 HGR62 9 HGR62 10 HGR62
@<TRIPOS>MOLECULE
pyrimidine
 10 10 0 0 0
****
USER_CHARGES
INVALID_CHARGES
Pose:  20 Cluster:  20 Fr_nu: 186313 TotEn:   -10.99
@<TRIPOS>ATOM
      1 C1        -56.2047   -3.4029  -18.3292 C.ar   1 LIG      -0.13100
      2 C2        -55.2806   -2.5632  -18.9171 C.ar   1 LIG       0.28900
      3 C3        -55.9469   -3.7504  -17.0190 C.ar   1 LIG       0.28900
      4 C4        -54.0462   -2.5038  -17.0093 C.ar   1 LIG       0.50700
      5 N1        -54.1860   -2.0928  -18.2841 N.ar   1 LIG      -0.71900
      6 N2        -54.8732   -3.3178  -16.3259 N.ar   1 LIG      -0.71900
      7 H1        -57.0742   -3.7652  -18.8610 H      1 LIG       0.11500
      8 H2        -55.3988   -2.2359  -19.9444 H      1 LIG       0.11400
      9 H3        -56.6166   -4.4068  -16.4739 H      1 LIG       0.11400
     10 H4        -53.1750   -2.1420  -16.4771 H      1 LIG       0.14100
@<TRIPOS>BOND
      1       1       2 ar
      2       1       3 ar
      3       2       5 ar
      4       3       6 ar
      5       4       5 ar
      6       4       6 ar
      7       1       7 1
      8       2       8 1
      9       3       9 1
     10       4      10 1
@<TRIPOS>ALT_TYPE
CGenFF_4.0_ALT_TYPE_SET
CGenFF_4.0 1 CG2R61 2 CG2R61 3 CG2R61 4 CG2R64 5 NG2R62 6 NG2R62 7 HGR61 8 HGR62 9 HGR62 10 HGR62
@<TRIPOS>MOLECULE
pyrimidine
 10 10 0 0 0
****
USER_CHARGES
INVALID_CHARGES
Pose:  21 Cluster:  21 Fr_nu:  57739 TotEn:   -10.69
@<TRIPOS>ATOM
      1 C1        -50.9474    4.0509  -30.9413 C.ar   1 LIG      -0.13100
      2 C2        -50.2789    4.2831  -32.1260 C.ar   1 LIG       0.28900
      3 C3        -52.2378    3.5784  -31.0666 C.ar   1 LIG       0.28900
      4 C4        -52.0835    3.6117  -33.3342 C.ar   1 LIG       0.50700
      5 N1        -50.8186    4.0736  -33.3447 N.ar   1 LIG      -0.71900
      6 N2        -52.8396    3.3468  -32.2517 N.ar   1 LIG      -0.71900
      7 H1        -50.4898    4.2279  -29.9772 H      1 LIG       0.11500
      8 H2        -49.2602    4.6553  -32.1278 H      1 LIG       0.11400
      9 H3        -52.8421    3.3673  -30.1910 H      1 LIG       0.11400
     10 H4        -52.5423    3.4354  -34.2994 H      1 LIG       0.14100
@<TRIPOS>BOND
      1       1       2 ar
      2       1       3 ar
      3       2       5 ar
      4       3       6 ar
      5       4       5 ar
      6       4       6 ar
      7       1       7 1
      8       2       8 1
      9       3       9 1
     10       4      10 1
@<TRIPOS>ALT_TYPE
CGenFF_4.0_ALT_TYPE_SET
CGenFF_4.0 1 CG2R61 2 CG2R61 3 CG2R61 4 CG2R64 5 NG2R62 6 NG2R62 7 HGR61 8 HGR62 9 HGR62 10 HGR62
@<TRIPOS>MOLECULE
pyrimidine
 10 10 0 0 0
****
USER_CHARGES
INVALID_CHARGES
Pose:  22 Cluster:  22 Fr_nu: 123281 TotEn:   -10.68
@<TRIPOS>ATOM
      1 C1        -82.3010   -9.3776  -35.1855 C.ar   1 LIG      -0.13100
      2 C2        -80.9971   -8.9887  -34.9550 C.ar   1 LIG       0.28900
      3 C3        -82.7232  -10.4925  -34.4907 C.ar   1 LIG       0.28900
      4 C4        -80.6906  -10.7040  -33.4952 C.ar   1 LIG       0.50700
      5 N1        -80.1610   -9.6312  -34.1134 N.ar   1 LIG      -0.71900
      6 N2        -81.9417  -11.1827  -33.6345 N.ar   1 LIG      -0.71900
      7 H1        -82.9498   -8.8433  -35.8665 H      1 LIG       0.11500
      8 H2        -80.5762   -8.1238  -35.4562 H      1 LIG       0.11400
      9 H3        -83.7319  -10.8737  -34.6074 H      1 LIG       0.11400
     10 H4        -80.0409  -11.2398  -32.8141 H      1 LIG       0.14100
@<TRIPOS>BOND
      1       1       2 ar
      2       1       3 ar
      3       2       5 ar
      4       3       6 ar
      5       4       5 ar
      6       4       6 ar
      7       1       7 1
      8       2       8 1
      9       3       9 1
     10       4      10 1
@<TRIPOS>ALT_TYPE
CGenFF_4.0_ALT_TYPE_SET
CGenFF_4.0 1 CG2R61 2 CG2R61 3 CG2R61 4 CG2R64 5 NG2R62 6 NG2R62 7 HGR61 8 HGR62 9 HGR62 10 HGR62
@<TRIPOS>MOLECULE
pyrimidine
 10 10 0 0 0
****
USER_CHARGES
INVALID_CHARGES
Pose:  23 Cluster:  23 Fr_nu: 111899 TotEn:   -10.53
@<TRIPOS>ATOM
      1 C1        -78.5820  -20.9495  -31.5149 C.ar   1 LIG      -0.13100
      2 C2        -78.2356  -19.9387  -32.3883 C.ar   1 LIG       0.28900
      3 C3        -77.7528  -21.1052  -30.4230 C.ar   1 LIG       0.28900
      4 C4        -76.4347  -19.3876  -31.1155 C.ar   1 LIG       0.50700
      5 N1        -77.1647  -19.1358  -32.2187 N.ar   1 LIG      -0.71900
      6 N2        -76.6665  -20.3394  -30.1913 N.ar   1 LIG      -0.71900
      7 H1        -79.4470  -21.5788  -31.6759 H      1 LIG       0.11500
      8 H2        -78.8276  -19.7409  -33.2753 H      1 LIG       0.11400
      9 H3        -77.9444  -21.8739  -29.6822 H      1 LIG       0.11400
     10 H4        -75.5680  -18.7583  -30.9547 H      1 LIG       0.14100
@<TRIPOS>BOND
      1       1       2 ar
      2       1       3 ar
      3       2       5 ar
      4       3       6 ar
      5       4       5 ar
      6       4       6 ar
      7       1       7 1
      8       2       8 1
      9       3       9 1
     10       4      10 1
@<TRIPOS>ALT_TYPE
CGenFF_4.0_ALT_TYPE_SET
CGenFF_4.0 1 CG2R61 2 CG2R61 3 CG2R61 4 CG2R64 5 NG2R62 6 NG2R62 7 HGR61 8 HGR62 9 HGR62 10 HGR62
@<TRIPOS>MOLECULE
pyrimidine
 10 10 0 0 0
****
USER_CHARGES
INVALID_CHARGES
Pose:  24 Cluster:  24 Fr_nu: 1036029 TotEn:   -10.40
@<TRIPOS>ATOM
      1 C1        -80.2986  -11.5273  -49.7257 C.ar   1 LIG      -0.13100
      2 C2        -80.0739  -12.8882  -49.7718 C.ar   1 LIG       0.28900
      3 C3        -79.1742  -10.7330  -49.8202 C.ar   1 LIG       0.28900
      4 C4        -77.8343  -12.5620  -49.9829 C.ar   1 LIG       0.50700
      5 N1        -78.8503  -13.4419  -49.9002 N.ar   1 LIG      -0.71900
      6 N2        -77.9221  -11.2185  -49.9500 N.ar   1 LIG      -0.71900
      7 H1        -81.2914  -11.1104  -49.6219 H      1 LIG       0.11500
      8 H2        -80.8966  -13.5918  -49.7045 H      1 LIG       0.11400
      9 H3        -79.2513   -9.6515  -49.7927 H      1 LIG       0.11400
     10 H4        -76.8400  -12.9792  -50.0856 H      1 LIG       0.14100
@<TRIPOS>BOND
      1       1       2 ar
      2       1       3 ar
      3       2       5 ar
      4       3       6 ar
      5       4       5 ar
      6       4       6 ar
      7       1       7 1
      8       2       8 1
      9       3       9 1
     10       4      10 1
@<TRIPOS>ALT_TYPE
CGenFF_4.0_ALT_TYPE_SET
CGenFF_4.0 1 CG2R61 2 CG2R61 3 CG2R61 4 CG2R64 5 NG2R62 6 NG2R62 7 HGR61 8 HGR62 9 HGR62 10 HGR62
@<TRIPOS>MOLECULE
pyrimidine
 10 10 0 0 0
****
USER_CHARGES
INVALID_CHARGES
Pose:  25 Cluster:  25 Fr_nu: 1203795 TotEn:   -10.38
@<TRIPOS>ATOM
      1 C1        -50.6326    5.2873  -32.1504 C.ar   1 LIG      -0.13100
      2 C2        -50.0531    4.1418  -31.6440 C.ar   1 LIG       0.28900
      3 C3        -51.9786    5.4415  -31.8886 C.ar   1 LIG       0.28900
      4 C4        -52.0330    3.4766  -30.7470 C.ar   1 LIG       0.50700
      5 N1        -50.7261    3.2118  -30.9352 N.ar   1 LIG      -0.71900
      6 N2        -52.7126    4.5525  -31.1877 N.ar   1 LIG      -0.71900
      7 H1        -50.0684    6.0168  -32.7160 H      1 LIG       0.11500
      8 H2        -49.0000    3.9341  -31.7992 H      1 LIG       0.11400
      9 H3        -52.5206    6.3100  -32.2467 H      1 LIG       0.11400
     10 H4        -52.5983    2.7458  -30.1817 H      1 LIG       0.14100
@<TRIPOS>BOND
      1       1       2 ar
      2       1       3 ar
      3       2       5 ar
      4       3       6 ar
      5       4       5 ar
      6       4       6 ar
      7       1       7 1
      8       2       8 1
      9       3       9 1
     10       4      10 1
@<TRIPOS>ALT_TYPE
CGenFF_4.0_ALT_TYPE_SET
CGenFF_4.0 1 CG2R61 2 CG2R61 3 CG2R61 4 CG2R64 5 NG2R62 6 NG2R62 7 HGR61 8 HGR62 9 HGR62 10 HGR62
@<TRIPOS>MOLECULE
pyrimidine
 10 10 0 0 0
****
USER_CHARGES
INVALID_CHARGES
Pose:  26 Cluster:  26 Fr_nu:  56218 TotEn:   -10.37
@<TRIPOS>ATOM
      1 C1        -63.5755    1.8455  -55.1083 C.ar   1 LIG      -0.13100
      2 C2        -62.2541    2.1930  -54.9143 C.ar   1 LIG       0.28900
      3 C3        -64.3911    1.9574  -54.0009 C.ar   1 LIG       0.28900
      4 C4        -62.6519    2.6850  -52.7310 C.ar   1 LIG       0.50700
      5 N1        -61.7565    2.6184  -53.7346 N.ar   1 LIG      -0.71900
      6 N2        -63.9611    2.3752  -52.7923 N.ar   1 LIG      -0.71900
      7 H1        -63.9476    1.5071  -56.0661 H      1 LIG       0.11500
      8 H2        -61.5377    2.1370  -55.7266 H      1 LIG       0.11400
      9 H3        -65.4447    1.7059  -54.0564 H      1 LIG       0.11400
     10 H4        -62.2793    3.0227  -51.7717 H      1 LIG       0.14100
@<TRIPOS>BOND
      1       1       2 ar
      2       1       3 ar
      3       2       5 ar
      4       3       6 ar
      5       4       5 ar
      6       4       6 ar
      7       1       7 1
      8       2       8 1
      9       3       9 1
     10       4      10 1
@<TRIPOS>ALT_TYPE
CGenFF_4.0_ALT_TYPE_SET
CGenFF_4.0 1 CG2R61 2 CG2R61 3 CG2R61 4 CG2R64 5 NG2R62 6 NG2R62 7 HGR61 8 HGR62 9 HGR62 10 HGR62
@<TRIPOS>MOLECULE
pyrimidine
 10 10 0 0 0
****
USER_CHARGES
INVALID_CHARGES
Pose:  27 Cluster:  27 Fr_nu: 1217933 TotEn:   -10.22
@<TRIPOS>ATOM
      1 C1        -77.4059  -18.3837  -30.1894 C.ar   1 LIG      -0.13100
      2 C2        -76.8037  -18.6300  -31.4064 C.ar   1 LIG       0.28900
      3 C3        -78.5058  -19.1645  -29.8986 C.ar   1 LIG       0.28900
      4 C4        -78.3151  -20.2601  -31.8811 C.ar   1 LIG       0.50700
      5 N1        -77.2336  -19.5640  -32.2800 N.ar   1 LIG      -0.71900
      6 N2        -78.9896  -20.1154  -30.7245 N.ar   1 LIG      -0.71900
      7 H1        -77.0397  -17.6277  -29.5078 H      1 LIG       0.11500
      8 H2        -75.9329  -18.0657  -31.7221 H      1 LIG       0.11400
      9 H3        -79.0453  -19.0430  -28.9655 H      1 LIG       0.11400
     10 H4        -78.6827  -21.0164  -32.5639 H      1 LIG       0.14100
@<TRIPOS>BOND
      1       1       2 ar
      2       1       3 ar
      3       2       5 ar
      4       3       6 ar
      5       4       5 ar
      6       4       6 ar
      7       1       7 1
      8       2       8 1
      9       3       9 1
     10       4      10 1
@<TRIPOS>ALT_TYPE
CGenFF_4.0_ALT_TYPE_SET
CGenFF_4.0 1 CG2R61 2 CG2R61 3 CG2R61 4 CG2R64 5 NG2R62 6 NG2R62 7 HGR61 8 HGR62 9 HGR62 10 HGR62
@<TRIPOS>MOLECULE
pyrimidine
 10 10 0 0 0
****
USER_CHARGES
INVALID_CHARGES
Pose:  28 Cluster:  28 Fr_nu: 1049798 TotEn:    -9.96
@<TRIPOS>ATOM
      1 C1        -56.0460    1.4013  -38.5093 C.ar   1 LIG      -0.13100
      2 C2        -55.3624    2.4464  -39.0967 C.ar   1 LIG       0.28900
      3 C3        -57.4011    1.5961  -38.3372 C.ar   1 LIG       0.28900
      4 C4        -57.2730    3.6659  -39.2679 C.ar   1 LIG       0.50700
      5 N1        -55.9466    3.5973  -39.4898 N.ar   1 LIG      -0.71900
      6 N2        -58.0498    2.7201  -38.7060 N.ar   1 LIG      -0.71900
      7 H1        -55.5516    0.4890  -38.2036 H      1 LIG       0.11500
      8 H2        -54.2939    2.3851  -39.2726 H      1 LIG       0.11400
      9 H3        -58.0215    0.8308  -37.8835 H      1 LIG       0.11400
     10 H4        -57.7680    4.5798  -39.5730 H      1 LIG       0.14100
@<TRIPOS>BOND
      1       1       2 ar
      2       1       3 ar
      3       2       5 ar
      4       3       6 ar
      5       4       5 ar
      6       4       6 ar
      7       1       7 1
      8       2       8 1
      9       3       9 1
     10       4      10 1
@<TRIPOS>ALT_TYPE
CGenFF_4.0_ALT_TYPE_SET
CGenFF_4.0 1 CG2R61 2 CG2R61 3 CG2R61 4 CG2R64 5 NG2R62 6 NG2R62 7 HGR61 8 HGR62 9 HGR62 10 HGR62
@<TRIPOS>MOLECULE
pyrimidine
 10 10 0 0 0
****
USER_CHARGES
INVALID_CHARGES
Pose:  29 Cluster:  29 Fr_nu: 1244693 TotEn:    -9.71
@<TRIPOS>ATOM
      1 C1        -78.1289  -20.7062  -31.7758 C.ar   1 LIG      -0.13100
      2 C2        -76.8303  -20.4053  -32.1329 C.ar   1 LIG       0.28900
      3 C3        -78.6506  -19.9613  -30.7379 C.ar   1 LIG       0.28900
      4 C4        -76.7100  -18.7956  -30.5324 C.ar   1 LIG       0.50700
      5 N1        -76.0889  -19.4526  -31.5304 N.ar   1 LIG      -0.71900
      6 N2        -77.9667  -18.9947  -30.0912 N.ar   1 LIG      -0.71900
      7 H1        -78.7006  -21.4760  -32.2766 H      1 LIG       0.11500
      8 H2        -76.3355  -20.9382  -32.9376 H      1 LIG       0.11400
      9 H3        -79.6633  -20.1266  -30.3866 H      1 LIG       0.11400
     10 H4        -76.1374  -18.0256  -30.0301 H      1 LIG       0.14100
@<TRIPOS>BOND
      1       1       2 ar
      2       1       3 ar
      3       2       5 ar
      4       3       6 ar
      5       4       5 ar
      6       4       6 ar
      7       1       7 1
      8       2       8 1
      9       3       9 1
     10       4      10 1
@<TRIPOS>ALT_TYPE
CGenFF_4.0_ALT_TYPE_SET
CGenFF_4.0 1 CG2R61 2 CG2R61 3 CG2R61 4 CG2R64 5 NG2R62 6 NG2R62 7 HGR61 8 HGR62 9 HGR62 10 HGR62
@<TRIPOS>MOLECULE
pyrimidine
 10 10 0 0 0
****
USER_CHARGES
INVALID_CHARGES
Pose:  30 Cluster:  30 Fr_nu: 932126 TotEn:    -9.35
@<TRIPOS>ATOM
      1 C1        -75.5500   -7.6271  -49.9512 C.ar   1 LIG      -0.13100
      2 C2        -74.4773   -8.1076  -49.2281 C.ar   1 LIG       0.28900
      3 C3        -76.6636   -8.4414  -49.9799 C.ar   1 LIG       0.28900
      4 C4        -75.6251   -9.9923  -48.6825 C.ar   1 LIG       0.50700
      5 N1        -74.4806   -9.2904  -48.5789 N.ar   1 LIG      -0.71900
      6 N2        -76.7359   -9.6348  -49.3548 N.ar   1 LIG      -0.71900
      7 H1        -75.5197   -6.6742  -50.4624 H      1 LIG       0.11500
      8 H2        -73.5581   -7.5375  -49.1485 H      1 LIG       0.11400
      9 H3        -77.5552   -8.1482  -50.5235 H      1 LIG       0.11400
     10 H4        -75.6552  -10.9469  -48.1717 H      1 LIG       0.14100
@<TRIPOS>BOND
      1       1       2 ar
      2       1       3 ar
      3       2       5 ar
      4       3       6 ar
      5       4       5 ar
      6       4       6 ar
      7       1       7 1
      8       2       8 1
      9       3       9 1
     10       4      10 1
@<TRIPOS>ALT_TYPE
CGenFF_4.0_ALT_TYPE_SET
CGenFF_4.0 1 CG2R61 2 CG2R61 3 CG2R61 4 CG2R64 5 NG2R62 6 NG2R62 7 HGR61 8 HGR62 9 HGR62 10 HGR62
@<TRIPOS>MOLECULE
pyrimidine
 10 10 0 0 0
****
USER_CHARGES
INVALID_CHARGES
Pose:  31 Cluster:  31 Fr_nu: 485200 TotEn:    -9.32
@<TRIPOS>ATOM
      1 C1        -57.3448    0.2911  -42.3235 C.ar   1 LIG      -0.13100
      2 C2        -58.6339    0.7357  -42.5355 C.ar   1 LIG       0.28900
      3 C3        -56.5527    1.1073  -41.5422 C.ar   1 LIG       0.28900
      4 C4        -58.2526    2.5939  -41.2832 C.ar   1 LIG       0.50700
      5 N1        -59.1228    1.8865  -42.0286 N.ar   1 LIG      -0.71900
      6 N2        -56.9756    2.2700  -41.0040 N.ar   1 LIG      -0.71900
      7 H1        -56.9790   -0.6366  -42.7428 H      1 LIG       0.11500
      8 H2        -59.3300    0.1613  -43.1371 H      1 LIG       0.11400
      9 H3        -55.5247    0.8412  -41.3212 H      1 LIG       0.11400
     10 H4        -58.6184    3.5234  -40.8642 H      1 LIG       0.14100
@<TRIPOS>BOND
      1       1       2 ar
      2       1       3 ar
      3       2       5 ar
      4       3       6 ar
      5       4       5 ar
      6       4       6 ar
      7       1       7 1
      8       2       8 1
      9       3       9 1
     10       4      10 1
@<TRIPOS>ALT_TYPE
CGenFF_4.0_ALT_TYPE_SET
CGenFF_4.0 1 CG2R61 2 CG2R61 3 CG2R61 4 CG2R64 5 NG2R62 6 NG2R62 7 HGR61 8 HGR62 9 HGR62 10 HGR62
@<TRIPOS>MOLECULE
pyrimidine
 10 10 0 0 0
****
USER_CHARGES
INVALID_CHARGES
Pose:  32 Cluster:  32 Fr_nu: 270690 TotEn:    -9.31
@<TRIPOS>ATOM
      1 C1        -56.5609   -3.3279  -18.9244 C.ar   1 LIG      -0.13100
      2 C2        -55.5643   -2.4256  -19.2359 C.ar   1 LIG       0.28900
      3 C3        -56.9203   -3.3848  -17.5934 C.ar   1 LIG       0.28900
      4 C4        -55.3972   -1.7834  -17.0618 C.ar   1 LIG       0.50700
      5 N1        -54.9584   -1.6346  -18.3262 N.ar   1 LIG      -0.71900
      6 N2        -56.3572   -2.6243  -16.6317 N.ar   1 LIG      -0.71900
      7 H1        -57.0297   -3.9503  -19.6748 H      1 LIG       0.11500
      8 H2        -55.2151   -2.3105  -20.2562 H      1 LIG       0.11400
      9 H3        -57.6939   -4.0645  -17.2530 H      1 LIG       0.11400
     10 H4        -54.9272   -1.1611  -16.3101 H      1 LIG       0.14100
@<TRIPOS>BOND
      1       1       2 ar
      2       1       3 ar
      3       2       5 ar
      4       3       6 ar
      5       4       5 ar
      6       4       6 ar
      7       1       7 1
      8       2       8 1
      9       3       9 1
     10       4      10 1
@<TRIPOS>ALT_TYPE
CGenFF_4.0_ALT_TYPE_SET
CGenFF_4.0 1 CG2R61 2 CG2R61 3 CG2R61 4 CG2R64 5 NG2R62 6 NG2R62 7 HGR61 8 HGR62 9 HGR62 10 HGR62
@<TRIPOS>MOLECULE
pyrimidine
 10 10 0 0 0
****
USER_CHARGES
INVALID_CHARGES
Pose:  33 Cluster:  33 Fr_nu: 124195 TotEn:    -9.20
@<TRIPOS>ATOM
      1 C1        -82.1549   -8.0128  -35.3268 C.ar   1 LIG      -0.13100
      2 C2        -81.0993   -7.4507  -34.6380 C.ar   1 LIG       0.28900
      3 C3        -82.3010   -9.3776  -35.1855 C.ar   1 LIG       0.28900
      4 C4        -80.4940   -9.4794  -33.8102 C.ar   1 LIG       0.50700
      5 N1        -80.2462   -8.1570  -33.8676 N.ar   1 LIG      -0.71900
      6 N2        -81.4858  -10.1448  -34.4325 N.ar   1 LIG      -0.71900
      7 H1        -82.8239   -7.4220  -35.9379 H      1 LIG       0.11500
      8 H2        -80.9048   -6.3849  -34.6884 H      1 LIG       0.11400
      9 H3        -83.1015   -9.9081  -35.6896 H      1 LIG       0.11400
     10 H4        -79.8235  -10.0713  -33.1992 H      1 LIG       0.14100
@<TRIPOS>BOND
      1       1       2 ar
      2       1       3 ar
      3       2       5 ar
      4       3       6 ar
      5       4       5 ar
      6       4       6 ar
      7       1       7 1
      8       2       8 1
      9       3       9 1
     10       4      10 1
@<TRIPOS>ALT_TYPE
CGenFF_4.0_ALT_TYPE_SET
CGenFF_4.0 1 CG2R61 2 CG2R61 3 CG2R61 4 CG2R64 5 NG2R62 6 NG2R62 7 HGR61 8 HGR62 9 HGR62 10 HGR62
@<TRIPOS>MOLECULE
pyrimidine
 10 10 0 0 0
****
USER_CHARGES
INVALID_CHARGES
Pose:  34 Cluster:  34 Fr_nu: 1501980 TotEn:    -9.01
@<TRIPOS>ATOM
      1 C1        -56.5904    1.0469  -39.7332 C.ar   1 LIG      -0.13100
      2 C2        -56.8585    0.6270  -41.0201 C.ar   1 LIG       0.28900
      3 C3        -57.3606    2.0959  -39.2748 C.ar   1 LIG       0.28900
      4 C4        -58.4875    2.1961  -41.2463 C.ar   1 LIG       0.50700
      5 N1        -57.8035    1.1810  -41.8077 N.ar   1 LIG      -0.71900
      6 N2        -58.3214    2.6966  -40.0071 N.ar   1 LIG      -0.71900
      7 H1        -55.8260    0.5839  -39.1236 H      1 LIG       0.11500
      8 H2        -56.3040   -0.1912  -41.4668 H      1 LIG       0.11400
      9 H3        -57.2219    2.4950  -38.2758 H      1 LIG       0.11400
     10 H4        -59.2521    2.6606  -41.8569 H      1 LIG       0.14100
@<TRIPOS>BOND
      1       1       2 ar
      2       1       3 ar
      3       2       5 ar
      4       3       6 ar
      5       4       5 ar
      6       4       6 ar
      7       1       7 1
      8       2       8 1
      9       3       9 1
     10       4      10 1
@<TRIPOS>ALT_TYPE
CGenFF_4.0_ALT_TYPE_SET
CGenFF_4.0 1 CG2R61 2 CG2R61 3 CG2R61 4 CG2R64 5 NG2R62 6 NG2R62 7 HGR61 8 HGR62 9 HGR62 10 HGR62
@<TRIPOS>MOLECULE
pyrimidine
 10 10 0 0 0
****
USER_CHARGES
INVALID_CHARGES
Pose:  35 Cluster:  35 Fr_nu:  16696 TotEn:    -9.00
@<TRIPOS>ATOM
      1 C1        -55.6120    1.1293  -39.6939 C.ar   1 LIG      -0.13100
      2 C2        -56.3614    0.9366  -40.8366 C.ar   1 LIG       0.28900
      3 C3        -56.2463    1.8034  -38.6705 C.ar   1 LIG       0.28900
      4 C4        -58.1396    2.0085  -39.9116 C.ar   1 LIG       0.50700
      5 N1        -57.6328    1.3645  -40.9801 N.ar   1 LIG      -0.71900
      6 N2        -57.5140    2.2590  -38.7455 N.ar   1 LIG      -0.71900
      7 H1        -54.5936    0.7752  -39.6062 H      1 LIG       0.11500
      8 H2        -55.9473    0.4172  -41.6940 H      1 LIG       0.11400
      9 H3        -55.7370    2.0026  -37.7338 H      1 LIG       0.11400
     10 H4        -59.1589    2.3641  -39.9995 H      1 LIG       0.14100
@<TRIPOS>BOND
      1       1       2 ar
      2       1       3 ar
      3       2       5 ar
      4       3       6 ar
      5       4       5 ar
      6       4       6 ar
      7       1       7 1
      8       2       8 1
      9       3       9 1
     10       4      10 1
@<TRIPOS>ALT_TYPE
CGenFF_4.0_ALT_TYPE_SET
CGenFF_4.0 1 CG2R61 2 CG2R61 3 CG2R61 4 CG2R64 5 NG2R62 6 NG2R62 7 HGR61 8 HGR62 9 HGR62 10 HGR62
@<TRIPOS>MOLECULE
pyrimidine
 10 10 0 0 0
****
USER_CHARGES
INVALID_CHARGES
Pose:  36 Cluster:  36 Fr_nu: 3463348 TotEn:    -8.97
@<TRIPOS>ATOM
      1 C1        -76.1721   -6.7098  -49.8855 C.ar   1 LIG      -0.13100
      2 C2        -76.8341   -7.8054  -50.4013 C.ar   1 LIG       0.28900
      3 C3        -75.0461   -6.9898  -49.1386 C.ar   1 LIG       0.28900
      4 C4        -75.3241   -9.2223  -49.4636 C.ar   1 LIG       0.50700
      5 N1        -76.4364   -9.0802  -50.2094 N.ar   1 LIG      -0.71900
      6 N2        -74.5919   -8.2389  -48.9066 N.ar   1 LIG      -0.71900
      7 H1        -76.5137   -5.6976  -50.0553 H      1 LIG       0.11500
      8 H2        -77.7296   -7.6843  -51.0012 H      1 LIG       0.11400
      9 H3        -74.4606   -6.1934  -48.6921 H      1 LIG       0.11400
     10 H4        -74.9825  -10.2358  -49.2925 H      1 LIG       0.14100
@<TRIPOS>BOND
      1       1       2 ar
      2       1       3 ar
      3       2       5 ar
      4       3       6 ar
      5       4       5 ar
      6       4       6 ar
      7       1       7 1
      8       2       8 1
      9       3       9 1
     10       4      10 1
@<TRIPOS>ALT_TYPE
CGenFF_4.0_ALT_TYPE_SET
CGenFF_4.0 1 CG2R61 2 CG2R61 3 CG2R61 4 CG2R64 5 NG2R62 6 NG2R62 7 HGR61 8 HGR62 9 HGR62 10 HGR62
@<TRIPOS>MOLECULE
pyrimidine
 10 10 0 0 0
****
USER_CHARGES
INVALID_CHARGES
Pose:  37 Cluster:  37 Fr_nu: 606936 TotEn:    -8.90
@<TRIPOS>ATOM
      1 C1        -70.6918  -26.4265  -47.6613 C.ar   1 LIG      -0.13100
      2 C2        -71.4466  -27.5819  -47.6613 C.ar   1 LIG       0.28900
      3 C3        -70.3652  -25.9267  -48.9053 C.ar   1 LIG       0.28900
      4 C4        -71.4742  -27.6236  -49.9338 C.ar   1 LIG       0.50700
      5 N1        -71.8567  -28.2092  -48.7831 N.ar   1 LIG      -0.71900
      6 N2        -70.7409  -26.5018  -50.0665 N.ar   1 LIG      -0.71900
      7 H1        -70.3764  -25.9443  -46.7457 H      1 LIG       0.11500
      8 H2        -71.7514  -28.0489  -46.7310 H      1 LIG       0.11400
      9 H3        -69.7740  -25.0230  -49.0057 H      1 LIG       0.11400
     10 H4        -71.7889  -28.1068  -50.8507 H      1 LIG       0.14100
@<TRIPOS>BOND
      1       1       2 ar
      2       1       3 ar
      3       2       5 ar
      4       3       6 ar
      5       4       5 ar
      6       4       6 ar
      7       1       7 1
      8       2       8 1
      9       3       9 1
     10       4      10 1
@<TRIPOS>ALT_TYPE
CGenFF_4.0_ALT_TYPE_SET
CGenFF_4.0 1 CG2R61 2 CG2R61 3 CG2R61 4 CG2R64 5 NG2R62 6 NG2R62 7 HGR61 8 HGR62 9 HGR62 10 HGR62
@<TRIPOS>MOLECULE
pyrimidine
 10 10 0 0 0
****
USER_CHARGES
INVALID_CHARGES
Pose:  38 Cluster:  38 Fr_nu: 388634 TotEn:    -8.88
@<TRIPOS>ATOM
      1 C1        -69.8097  -26.2860  -47.1261 C.ar   1 LIG      -0.13100
      2 C2        -70.2969  -27.4878  -46.6541 C.ar   1 LIG       0.28900
      3 C3        -70.3071  -25.8782  -48.3469 C.ar   1 LIG       0.28900
      4 C4        -71.6085  -27.7361  -48.4940 C.ar   1 LIG       0.50700
      5 N1        -71.2003  -28.2415  -47.3145 N.ar   1 LIG      -0.71900
      6 N2        -71.2107  -26.5811  -49.0609 N.ar   1 LIG      -0.71900
      7 H1        -69.0849  -25.7018  -46.5751 H      1 LIG       0.11500
      8 H2        -69.9641  -27.8897  -45.7033 H      1 LIG       0.11400
      9 H3        -69.9825  -24.9471  -48.7987 H      1 LIG       0.11400
     10 H4        -72.3334  -28.3214  -49.0464 H      1 LIG       0.14100
@<TRIPOS>BOND
      1       1       2 ar
      2       1       3 ar
      3       2       5 ar
      4       3       6 ar
      5       4       5 ar
      6       4       6 ar
      7       1       7 1
      8       2       8 1
      9       3       9 1
     10       4      10 1
@<TRIPOS>ALT_TYPE
CGenFF_4.0_ALT_TYPE_SET
CGenFF_4.0 1 CG2R61 2 CG2R61 3 CG2R61 4 CG2R64 5 NG2R62 6 NG2R62 7 HGR61 8 HGR62 9 HGR62 10 HGR62
@<TRIPOS>MOLECULE
pyrimidine
 10 10 0 0 0
****
USER_CHARGES
INVALID_CHARGES
Pose:  39 Cluster:  39 Fr_nu: 164748 TotEn:    -8.71
@<TRIPOS>ATOM
      1 C1        -50.8161    4.4026  -30.7269 C.ar   1 LIG      -0.13100
      2 C2        -50.0997    5.1579  -31.6328 C.ar   1 LIG       0.28900
      3 C3        -52.0718    4.0071  -31.1402 C.ar   1 LIG       0.28900
      4 C4        -51.8013    5.0596  -33.1367 C.ar   1 LIG       0.50700
      5 N1        -50.5634    5.5061  -32.8510 N.ar   1 LIG      -0.71900
      6 N2        -52.5981    4.3190  -32.3427 N.ar   1 LIG      -0.71900
      7 H1        -50.4193    4.1380  -29.7559 H      1 LIG       0.11500
      8 H2        -49.1031    5.5147  -31.3966 H      1 LIG       0.11400
      9 H3        -52.7092    3.4111  -30.4960 H      1 LIG       0.11400
     10 H4        -52.1993    5.3254  -34.1084 H      1 LIG       0.14100
@<TRIPOS>BOND
      1       1       2 ar
      2       1       3 ar
      3       2       5 ar
      4       3       6 ar
      5       4       5 ar
      6       4       6 ar
      7       1       7 1
      8       2       8 1
      9       3       9 1
     10       4      10 1
@<TRIPOS>ALT_TYPE
CGenFF_4.0_ALT_TYPE_SET
CGenFF_4.0 1 CG2R61 2 CG2R61 3 CG2R61 4 CG2R64 5 NG2R62 6 NG2R62 7 HGR61 8 HGR62 9 HGR62 10 HGR62
@<TRIPOS>MOLECULE
pyrimidine
 10 10 0 0 0
****
USER_CHARGES
INVALID_CHARGES
Pose:  40 Cluster:  40 Fr_nu:  36707 TotEn:    -8.67
@<TRIPOS>ATOM
      1 C1        -81.5468  -15.6629  -48.5409 C.ar   1 LIG      -0.13100
      2 C2        -81.1277  -16.9529  -48.7955 C.ar   1 LIG       0.28900
      3 C3        -80.7293  -14.9221  -47.7122 C.ar   1 LIG       0.28900
      4 C4        -79.2876  -16.6657  -47.4921 C.ar   1 LIG       0.50700
      5 N1        -79.9992  -17.4886  -48.2857 N.ar   1 LIG      -0.71900
      6 N2        -79.5883  -15.3936  -47.1680 N.ar   1 LIG      -0.71900
      7 H1        -82.4570  -15.2590  -48.9634 H      1 LIG       0.11500
      8 H2        -81.7053  -17.6109  -49.4355 H      1 LIG       0.11400
      9 H3        -80.9770  -13.8981  -47.4544 H      1 LIG       0.11400
     10 H4        -78.3768  -17.0704  -47.0681 H      1 LIG       0.14100
@<TRIPOS>BOND
      1       1       2 ar
      2       1       3 ar
      3       2       5 ar
      4       3       6 ar
      5       4       5 ar
      6       4       6 ar
      7       1       7 1
      8       2       8 1
      9       3       9 1
     10       4      10 1
@<TRIPOS>ALT_TYPE
CGenFF_4.0_ALT_TYPE_SET
CGenFF_4.0 1 CG2R61 2 CG2R61 3 CG2R61 4 CG2R64 5 NG2R62 6 NG2R62 7 HGR61 8 HGR62 9 HGR62 10 HGR62
@<TRIPOS>MOLECULE
pyrimidine
 10 10 0 0 0
****
USER_CHARGES
INVALID_CHARGES
Pose:  41 Cluster:  41 Fr_nu: 2690353 TotEn:    -8.63
@<TRIPOS>ATOM
      1 C1        -55.4765    1.4935  -38.5198 C.ar   1 LIG      -0.13100
      2 C2        -56.6246    1.0014  -39.1065 C.ar   1 LIG       0.28900
      3 C3        -54.6709    2.2610  -39.3358 C.ar   1 LIG       0.28900
      4 C4        -56.1020    1.9970  -41.0820 C.ar   1 LIG       0.50700
      5 N1        -56.9696    1.2344  -40.3898 N.ar   1 LIG      -0.71900
      6 N2        -54.9540    2.5338  -40.6265 N.ar   1 LIG      -0.71900
      7 H1        -55.2243    1.2905  -37.4876 H      1 LIG       0.11500
      8 H2        -57.3194    0.3875  -38.5436 H      1 LIG       0.11400
      9 H3        -53.7471    2.6904  -38.9633 H      1 LIG       0.11400
     10 H4        -56.3537    2.1994  -42.1159 H      1 LIG       0.14100
@<TRIPOS>BOND
      1       1       2 ar
      2       1       3 ar
      3       2       5 ar
      4       3       6 ar
      5       4       5 ar
      6       4       6 ar
      7       1       7 1
      8       2       8 1
      9       3       9 1
     10       4      10 1
@<TRIPOS>ALT_TYPE
CGenFF_4.0_ALT_TYPE_SET
CGenFF_4.0 1 CG2R61 2 CG2R61 3 CG2R61 4 CG2R64 5 NG2R62 6 NG2R62 7 HGR61 8 HGR62 9 HGR62 10 HGR62
@<TRIPOS>MOLECULE
pyrimidine
 10 10 0 0 0
****
USER_CHARGES
INVALID_CHARGES
Pose:  42 Cluster:  42 Fr_nu: 3497280 TotEn:    -8.23
@<TRIPOS>ATOM
      1 C1        -75.6667   -9.0793  -50.4841 C.ar   1 LIG      -0.13100
      2 C2        -75.9877   -7.7743  -50.7975 C.ar   1 LIG       0.28900
      3 C3        -75.2085   -9.2895  -49.1996 C.ar   1 LIG       0.28900
      4 C4        -75.4163   -7.0795  -48.7100 C.ar   1 LIG       0.50700
      5 N1        -75.8743   -6.7459  -49.9316 N.ar   1 LIG      -0.71900
      6 N2        -75.0702   -8.3090  -48.2832 N.ar   1 LIG      -0.71900
      7 H1        -75.7674   -9.8850  -51.1989 H      1 LIG       0.11500
      8 H2        -76.3560   -7.5119  -51.7834 H      1 LIG       0.11400
      9 H3        -74.9308  -10.2821  -48.8618 H      1 LIG       0.11400
     10 H4        -75.3143   -6.2728  -47.9945 H      1 LIG       0.14100
@<TRIPOS>BOND
      1       1       2 ar
      2       1       3 ar
      3       2       5 ar
      4       3       6 ar
      5       4       5 ar
      6       4       6 ar
      7       1       7 1
      8       2       8 1
      9       3       9 1
     10       4      10 1
@<TRIPOS>ALT_TYPE
CGenFF_4.0_ALT_TYPE_SET
CGenFF_4.0 1 CG2R61 2 CG2R61 3 CG2R61 4 CG2R64 5 NG2R62 6 NG2R62 7 HGR61 8 HGR62 9 HGR62 10 HGR62
@<TRIPOS>MOLECULE
pyrimidine
 10 10 0 0 0
****
USER_CHARGES
INVALID_CHARGES
Pose:  43 Cluster:  43 Fr_nu: 287990 TotEn:    -7.55
@<TRIPOS>ATOM
      1 C1        -58.2579    2.3860  -38.7950 C.ar   1 LIG      -0.13100
      2 C2        -58.8200    2.6826  -40.0200 C.ar   1 LIG       0.28900
      3 C3        -58.8844    2.9445  -37.6997 C.ar   1 LIG       0.28900
      4 C4        -60.4292    3.9477  -39.0317 C.ar   1 LIG       0.50700
      5 N1        -59.9096    3.4629  -40.1755 N.ar   1 LIG      -0.71900
      6 N2        -59.9760    3.7332  -37.7818 N.ar   1 LIG      -0.71900
      7 H1        -57.3830    1.7570  -38.6996 H      1 LIG       0.11500
      8 H2        -58.3966    2.2891  -40.9378 H      1 LIG       0.11400
      9 H3        -58.5144    2.7684  -36.6955 H      1 LIG       0.11400
     10 H4        -61.3045    4.5785  -39.1270 H      1 LIG       0.14100
@<TRIPOS>BOND
      1       1       2 ar
      2       1       3 ar
      3       2       5 ar
      4       3       6 ar
      5       4       5 ar
      6       4       6 ar
      7       1       7 1
      8       2       8 1
      9       3       9 1
     10       4      10 1
@<TRIPOS>ALT_TYPE
CGenFF_4.0_ALT_TYPE_SET
CGenFF_4.0 1 CG2R61 2 CG2R61 3 CG2R61 4 CG2R64 5 NG2R62 6 NG2R62 7 HGR61 8 HGR62 9 HGR62 10 HGR62
@<TRIPOS>MOLECULE
pyrimidine
 10 10 0 0 0
****
USER_CHARGES
INVALID_CHARGES
Pose:  44 Cluster:  44 Fr_nu: 408599 TotEn:    -6.89
@<TRIPOS>ATOM
      1 C1        -51.0536    4.4477  -31.2825 C.ar   1 LIG      -0.13100
      2 C2        -50.4572    3.3008  -31.7655 C.ar   1 LIG       0.28900
      3 C3        -51.9827    5.0345  -32.1170 C.ar   1 LIG       0.28900
      4 C4        -51.6617    3.4246  -33.6893 C.ar   1 LIG       0.50700
      5 N1        -50.7386    2.7596  -32.9689 N.ar   1 LIG      -0.71900
      6 N2        -52.3122    4.5482  -33.3316 N.ar   1 LIG      -0.71900
      7 H1        -50.8086    4.8600  -30.3128 H      1 LIG       0.11500
      8 H2        -49.7142    2.7698  -31.1805 H      1 LIG       0.11400
      9 H3        -52.5031    5.9398  -31.8236 H      1 LIG       0.11400
     10 H4        -51.9064    3.0126  -34.6607 H      1 LIG       0.14100
@<TRIPOS>BOND
      1       1       2 ar
      2       1       3 ar
      3       2       5 ar
      4       3       6 ar
      5       4       5 ar
      6       4       6 ar
      7       1       7 1
      8       2       8 1
      9       3       9 1
     10       4      10 1
@<TRIPOS>ALT_TYPE
CGenFF_4.0_ALT_TYPE_SET
CGenFF_4.0 1 CG2R61 2 CG2R61 3 CG2R61 4 CG2R64 5 NG2R62 6 NG2R62 7 HGR61 8 HGR62 9 HGR62 10 HGR62
@<TRIPOS>MOLECULE
pyrimidine
 10 10 0 0 0
****
USER_CHARGES
INVALID_CHARGES
Pose:  45 Cluster:  45 Fr_nu: 3185953 TotEn:    -5.39
@<TRIPOS>ATOM
      1 C1        -84.5712    1.0810  -38.4963 C.ar   1 LIG      -0.13100
      2 C2        -85.2883    2.2415  -38.7052 C.ar   1 LIG       0.28900
      3 C3        -84.5699    0.1832  -39.5441 C.ar   1 LIG       0.28900
      4 C4        -85.8783    1.5606  -40.7922 C.ar   1 LIG       0.50700
      5 N1        -85.9561    2.5148  -39.8452 N.ar   1 LIG      -0.71900
      6 N2        -85.2151    0.3913  -40.7105 N.ar   1 LIG      -0.71900
      7 H1        -84.0447    0.8877  -37.5713 H      1 LIG       0.11500
      8 H2        -85.3473    3.0063  -37.9384 H      1 LIG       0.11400
      9 H3        -84.0342   -0.7572  -39.4722 H      1 LIG       0.11400
     10 H4        -86.4063    1.7534  -41.7180 H      1 LIG       0.14100
@<TRIPOS>BOND
      1       1       2 ar
      2       1       3 ar
      3       2       5 ar
      4       3       6 ar
      5       4       5 ar
      6       4       6 ar
      7       1       7 1
      8       2       8 1
      9       3       9 1
     10       4      10 1
@<TRIPOS>ALT_TYPE
CGenFF_4.0_ALT_TYPE_SET
CGenFF_4.0 1 CG2R61 2 CG2R61 3 CG2R61 4 CG2R64 5 NG2R62 6 NG2R62 7 HGR61 8 HGR62 9 HGR62 10 HGR62
@<TRIPOS>MOLECULE
pyrimidine
 10 10 0 0 0
****
USER_CHARGES
INVALID_CHARGES
Pose:  46 Cluster:  46 Fr_nu: 3029547 TotEn:    -2.22
@<TRIPOS>ATOM
      1 C1        -77.0673   -9.7262  -49.7391 C.ar   1 LIG      -0.13100
      2 C2        -77.2213   -8.6462  -50.5842 C.ar   1 LIG       0.28900
      3 C3        -75.8321   -9.8401  -49.1347 C.ar   1 LIG       0.28900
      4 C4        -75.0921   -7.9614  -50.1786 C.ar   1 LIG       0.50700
      5 N1        -76.2510   -7.7409  -50.8278 N.ar   1 LIG      -0.71900
      6 N2        -74.8179   -8.9727  -49.3326 N.ar   1 LIG      -0.71900
      7 H1        -77.8631  -10.4373  -49.5621 H      1 LIG       0.11500
      8 H2        -78.1573   -8.4741  -51.1045 H      1 LIG       0.11400
      9 H3        -75.6171  -10.6571  -48.4546 H      1 LIG       0.11400
     10 H4        -74.2948   -7.2501  -50.3565 H      1 LIG       0.14100
@<TRIPOS>BOND
      1       1       2 ar
      2       1       3 ar
      3       2       5 ar
      4       3       6 ar
      5       4       5 ar
      6       4       6 ar
      7       1       7 1
      8       2       8 1
      9       3       9 1
     10       4      10 1
@<TRIPOS>ALT_TYPE
CGenFF_4.0_ALT_TYPE_SET
CGenFF_4.0 1 CG2R61 2 CG2R61 3 CG2R61 4 CG2R64 5 NG2R62 6 NG2R62 7 HGR61 8 HGR62 9 HGR62 10 HGR62
@<TRIPOS>MOLECULE
naphtalene
 18 19 0 0 0
****
USER_CHARGES
INVALID_CHARGES
Pose:   1 Cluster:   1 Fr_nu:  15015 TotEn:   -15.92
@<TRIPOS>ATOM
      1 C1        -83.5792  -13.8594  -49.0067 C.ar   1 LIG      -0.11500
      2 C2        -82.7513  -12.8753  -48.4746 C.ar   1 LIG      -0.11500
      3 C3        -80.1386  -17.1992  -48.1819 C.ar   1 LIG      -0.11500
      4 C4        -79.3108  -16.2151  -47.6499 C.ar   1 LIG      -0.11500
      5 C5        -83.1406  -15.1824  -49.0690 C.ar   1 LIG      -0.11700
      6 C6        -81.4819  -13.2102  -48.0029 C.ar   1 LIG      -0.11700
      7 C7        -81.4081  -16.8642  -48.6536 C.ar   1 LIG      -0.11700
      8 C8        -79.7492  -14.8920  -47.5876 C.ar   1 LIG      -0.11700
      9 C9        -81.8658  -15.5376  -48.5988 C.ar   1 LIG       0.00400
     10 C10       -81.0240  -14.5368  -48.0578 C.ar   1 LIG       0.00400
     11 H1        -84.5671  -13.5979  -49.3743 H      1 LIG       0.11500
     12 H2        -83.0938  -11.8457  -48.4264 H      1 LIG       0.11500
     13 H3        -79.7967  -18.2293  -48.2303 H      1 LIG       0.11500
     14 H4        -78.3224  -16.4768  -47.2837 H      1 LIG       0.11500
     15 H5        -83.8045  -15.9350  -49.4893 H      1 LIG       0.11500
     16 H6        -80.8518  -12.4248  -47.5906 H      1 LIG       0.11500
     17 H7        -82.0383  -17.6499  -49.0651 H      1 LIG       0.11500
     18 H8        -79.0852  -14.1390  -47.1680 H      1 LIG       0.11500
@<TRIPOS>BOND
      1       1       2 ar
      2       1       5 ar
      3       2       6 ar
      4       3       4 ar
      5       3       7 ar
      6       4       8 ar
      7       5       9 ar
      8       6      10 ar
      9       7       9 ar
     10       8      10 ar
     11       9      10 ar
     12       1      11 1
     13       2      12 1
     14       3      13 1
     15       4      14 1
     16       5      15 1
     17       6      16 1
     18       7      17 1
     19       8      18 1
@<TRIPOS>ALT_TYPE
CGenFF_4.0_ALT_TYPE_SET
CGenFF_4.0 1 CG2R61 2 CG2R61 3 CG2R61 4 CG2R61 5 CG2R61 6 CG2R61 7 CG2R61 8 CG2R61 9 CG2R61 10 CG2R61 11 HGR61 12 HGR61 13 HGR61 14 HGR61 15 HGR61 16 HGR61 17 HGR61 18 HGR61
@<TRIPOS>MOLECULE
naphtalene
 18 19 0 0 0
****
USER_CHARGES
INVALID_CHARGES
Pose:   2 Cluster:   2 Fr_nu: 247089 TotEn:   -15.06
@<TRIPOS>ATOM
      1 C1        -84.0722  -16.0712  -50.2171 C.ar   1 LIG      -0.11500
      2 C2        -83.0977  -16.9147  -49.6921 C.ar   1 LIG      -0.11500
      3 C3        -81.3956  -12.2039  -48.9711 C.ar   1 LIG      -0.11500
      4 C4        -80.4211  -13.0475  -48.4461 C.ar   1 LIG      -0.11500
      5 C5        -83.8969  -14.6878  -50.1713 C.ar   1 LIG      -0.11700
      6 C6        -81.9442  -16.3783  -49.1194 C.ar   1 LIG      -0.11700
      7 C7        -82.5491  -12.7404  -49.5439 C.ar   1 LIG      -0.11700
      8 C8        -80.5963  -14.4309  -48.4918 C.ar   1 LIG      -0.11700
      9 C9        -82.7421  -14.1304  -49.5985 C.ar   1 LIG       0.00400
     10 C10       -81.7512  -14.9883  -49.0646 C.ar   1 LIG       0.00400
     11 H1        -84.9702  -16.4893  -50.6624 H      1 LIG       0.11500
     12 H2        -83.2350  -17.9915  -49.7285 H      1 LIG       0.11500
     13 H3        -81.2588  -11.1268  -48.9351 H      1 LIG       0.11500
     14 H4        -79.5240  -12.6288  -47.9997 H      1 LIG       0.11500
     15 H5        -84.6720  -14.0475  -50.5874 H      1 LIG       0.11500
     16 H6        -81.1953  -17.0565  -48.7157 H      1 LIG       0.11500
     17 H7        -83.2974  -12.0620  -49.9483 H      1 LIG       0.11500
     18 H8        -79.8217  -15.0714  -48.0751 H      1 LIG       0.11500
@<TRIPOS>BOND
      1       1       2 ar
      2       1       5 ar
      3       2       6 ar
      4       3       4 ar
      5       3       7 ar
      6       4       8 ar
      7       5       9 ar
      8       6      10 ar
      9       7       9 ar
     10       8      10 ar
     11       9      10 ar
     12       1      11 1
     13       2      12 1
     14       3      13 1
     15       4      14 1
     16       5      15 1
     17       6      16 1
     18       7      17 1
     19       8      18 1
@<TRIPOS>ALT_TYPE
CGenFF_4.0_ALT_TYPE_SET
CGenFF_4.0 1 CG2R61 2 CG2R61 3 CG2R61 4 CG2R61 5 CG2R61 6 CG2R61 7 CG2R61 8 CG2R61 9 CG2R61 10 CG2R61 11 HGR61 12 HGR61 13 HGR61 14 HGR61 15 HGR61 16 HGR61 17 HGR61 18 HGR61
@<TRIPOS>MOLECULE
naphtalene
 18 19 0 0 0
****
USER_CHARGES
INVALID_CHARGES
Pose:   3 Cluster:   3 Fr_nu: 271482 TotEn:   -13.09
@<TRIPOS>ATOM
      1 C1        -83.6094  -14.7082  -48.4566 C.ar   1 LIG      -0.11500
      2 C2        -82.5632  -15.3421  -47.7931 C.ar   1 LIG      -0.11500
      3 C3        -80.5129  -11.3481  -50.1283 C.ar   1 LIG      -0.11500
      4 C4        -79.4667  -11.9821  -49.4647 C.ar   1 LIG      -0.11500
      5 C5        -83.3659  -13.5559  -49.2047 C.ar   1 LIG      -0.11700
      6 C6        -81.2695  -14.8264  -47.8749 C.ar   1 LIG      -0.11700
      7 C7        -81.8067  -11.8639  -50.0465 C.ar   1 LIG      -0.11700
      8 C8        -79.7101  -13.1343  -48.7166 C.ar   1 LIG      -0.11700
      9 C9        -82.0699  -13.0228  -49.2980 C.ar   1 LIG       0.00400
     10 C10       -81.0061  -13.6675  -48.6232 C.ar   1 LIG       0.00400
     11 H1        -84.6164  -15.1098  -48.3921 H      1 LIG       0.11500
     12 H2        -82.7538  -16.2392  -47.2112 H      1 LIG       0.11500
     13 H3        -80.3229  -10.4509  -50.7106 H      1 LIG       0.11500
     14 H4        -78.4602  -11.5793  -49.5284 H      1 LIG       0.11500
     15 H5        -84.1990  -13.0767  -49.7148 H      1 LIG       0.11500
     16 H6        -80.4668  -15.3386  -47.3485 H      1 LIG       0.11500
     17 H7        -82.6090  -11.3521  -50.5736 H      1 LIG       0.11500
     18 H8        -78.8773  -13.6133  -48.2057 H      1 LIG       0.11500
@<TRIPOS>BOND
      1       1       2 ar
      2       1       5 ar
      3       2       6 ar
      4       3       4 ar
      5       3       7 ar
      6       4       8 ar
      7       5       9 ar
      8       6      10 ar
      9       7       9 ar
     10       8      10 ar
     11       9      10 ar
     12       1      11 1
     13       2      12 1
     14       3      13 1
     15       4      14 1
     16       5      15 1
     17       6      16 1
     18       7      17 1
     19       8      18 1
@<TRIPOS>ALT_TYPE
CGenFF_4.0_ALT_TYPE_SET
CGenFF_4.0 1 CG2R61 2 CG2R61 3 CG2R61 4 CG2R61 5 CG2R61 6 CG2R61 7 CG2R61 8 CG2R61 9 CG2R61 10 CG2R61 11 HGR61 12 HGR61 13 HGR61 14 HGR61 15 HGR61 16 HGR61 17 HGR61 18 HGR61
@<TRIPOS>MOLECULE
naphtalene
 18 19 0 0 0
****
USER_CHARGES
INVALID_CHARGES
Pose:   4 Cluster:   4 Fr_nu:  76085 TotEn:   -13.03
@<TRIPOS>ATOM
      1 C1        -49.0103    6.6451  -33.7762 C.ar   1 LIG      -0.11500
      2 C2        -49.3899    6.2217  -35.0464 C.ar   1 LIG      -0.11500
      3 C3        -52.2189    3.5719  -31.7931 C.ar   1 LIG      -0.11500
      4 C4        -52.5985    3.1485  -33.0634 C.ar   1 LIG      -0.11500
      5 C5        -49.6162    6.0948  -32.6464 C.ar   1 LIG      -0.11700
      6 C6        -50.3767    5.2464  -35.1918 C.ar   1 LIG      -0.11700
      7 C7        -51.2319    4.5472  -31.6478 C.ar   1 LIG      -0.11700
      8 C8        -51.9926    3.6988  -34.1933 C.ar   1 LIG      -0.11700
      9 C9        -50.6115    5.1121  -32.7740 C.ar   1 LIG       0.00400
     10 C10       -50.9974    4.6816  -34.0657 C.ar   1 LIG       0.00400
     11 H1        -48.2423    7.4048  -33.6637 H      1 LIG       0.11500
     12 H2        -48.9174    6.6505  -35.9253 H      1 LIG       0.11500
     13 H3        -52.6911    3.1432  -30.9136 H      1 LIG       0.11500
     14 H4        -53.3674    2.3898  -33.1754 H      1 LIG       0.11500
     15 H5        -49.3040    6.4412  -31.6633 H      1 LIG       0.11500
     16 H6        -50.6574    4.9300  -36.1943 H      1 LIG       0.11500
     17 H7        -50.9509    4.8628  -30.6452 H      1 LIG       0.11500
     18 H8        -52.3052    3.3531  -35.1765 H      1 LIG       0.11500
@<TRIPOS>BOND
      1       1       2 ar
      2       1       5 ar
      3       2       6 ar
      4       3       4 ar
      5       3       7 ar
      6       4       8 ar
      7       5       9 ar
      8       6      10 ar
      9       7       9 ar
     10       8      10 ar
     11       9      10 ar
     12       1      11 1
     13       2      12 1
     14       3      13 1
     15       4      14 1
     16       5      15 1
     17       6      16 1
     18       7      17 1
     19       8      18 1
@<TRIPOS>ALT_TYPE
CGenFF_4.0_ALT_TYPE_SET
CGenFF_4.0 1 CG2R61 2 CG2R61 3 CG2R61 4 CG2R61 5 CG2R61 6 CG2R61 7 CG2R61 8 CG2R61 9 CG2R61 10 CG2R61 11 HGR61 12 HGR61 13 HGR61 14 HGR61 15 HGR61 16 HGR61 17 HGR61 18 HGR61
@<TRIPOS>MOLECULE
naphtalene
 18 19 0 0 0
****
USER_CHARGES
INVALID_CHARGES
Pose:   5 Cluster:   5 Fr_nu:  47802 TotEn:   -12.96
@<TRIPOS>ATOM
      1 C1        -59.9460    4.1032  -38.5517 C.ar   1 LIG      -0.11500
      2 C2        -58.8689    3.4733  -37.9353 C.ar   1 LIG      -0.11500
      3 C3        -59.0855    1.5870  -42.6261 C.ar   1 LIG      -0.11500
      4 C4        -58.0084    0.9572  -42.0096 C.ar   1 LIG      -0.11500
      5 C5        -60.2731    3.7947  -39.8724 C.ar   1 LIG      -0.11700
      6 C6        -58.1147    2.5327  -38.6371 C.ar   1 LIG      -0.11700
      7 C7        -59.8398    2.5277  -41.9241 C.ar   1 LIG      -0.11700
      8 C8        -57.6812    1.2656  -40.6889 C.ar   1 LIG      -0.11700
      9 C9        -59.5248    2.8504  -40.5941 C.ar   1 LIG       0.00400
     10 C10       -58.4295    2.2100  -39.9672 C.ar   1 LIG       0.00400
     11 H1        -60.5324    4.8358  -38.0050 H      1 LIG       0.11500
     12 H2        -58.6153    3.7140  -36.9070 H      1 LIG       0.11500
     13 H3        -59.3398    1.3466  -43.6546 H      1 LIG       0.11500
     14 H4        -57.4215    0.2257  -42.5572 H      1 LIG       0.11500
     15 H5        -61.1189    4.2998  -40.3343 H      1 LIG       0.11500
     16 H6        -57.2773    2.0523  -38.1353 H      1 LIG       0.11500
     17 H7        -60.6776    3.0073  -42.4259 H      1 LIG       0.11500
     18 H8        -56.8349    0.7612  -40.2271 H      1 LIG       0.11500
@<TRIPOS>BOND
      1       1       2 ar
      2       1       5 ar
      3       2       6 ar
      4       3       4 ar
      5       3       7 ar
      6       4       8 ar
      7       5       9 ar
      8       6      10 ar
      9       7       9 ar
     10       8      10 ar
     11       9      10 ar
     12       1      11 1
     13       2      12 1
     14       3      13 1
     15       4      14 1
     16       5      15 1
     17       6      16 1
     18       7      17 1
     19       8      18 1
@<TRIPOS>ALT_TYPE
CGenFF_4.0_ALT_TYPE_SET
CGenFF_4.0 1 CG2R61 2 CG2R61 3 CG2R61 4 CG2R61 5 CG2R61 6 CG2R61 7 CG2R61 8 CG2R61 9 CG2R61 10 CG2R61 11 HGR61 12 HGR61 13 HGR61 14 HGR61 15 HGR61 16 HGR61 17 HGR61 18 HGR61
@<TRIPOS>MOLECULE
naphtalene
 18 19 0 0 0
****
USER_CHARGES
INVALID_CHARGES
Pose:   6 Cluster:   6 Fr_nu:   6139 TotEn:   -12.06
@<TRIPOS>ATOM
      1 C1        -50.7523    6.9842  -32.7547 C.ar   1 LIG      -0.11500
      2 C2        -51.0597    6.5296  -31.4758 C.ar   1 LIG      -0.11500
      3 C3        -52.9823    3.1065  -34.6687 C.ar   1 LIG      -0.11500
      4 C4        -53.2896    2.6520  -33.3897 C.ar   1 LIG      -0.11500
      5 C5        -51.1516    6.2498  -33.8718 C.ar   1 LIG      -0.11700
      6 C6        -51.7675    5.3391  -31.3088 C.ar   1 LIG      -0.11700
      7 C7        -52.2745    4.2972  -34.8356 C.ar   1 LIG      -0.11700
      8 C8        -52.8903    3.3863  -32.2726 C.ar   1 LIG      -0.11700
      9 C9        -51.8647    5.0492  -33.7225 C.ar   1 LIG       0.00400
     10 C10       -52.1772    4.5870  -32.4219 C.ar   1 LIG       0.00400
     11 H1        -50.2008    7.9109  -32.8840 H      1 LIG       0.11500
     12 H2        -50.7487    7.1022  -30.6068 H      1 LIG       0.11500
     13 H3        -53.2932    2.5343  -35.5383 H      1 LIG       0.11500
     14 H4        -53.8399    1.7246  -33.2610 H      1 LIG       0.11500
     15 H5        -50.8999    6.6241  -34.8620 H      1 LIG       0.11500
     16 H6        -51.9973    5.0030  -30.2999 H      1 LIG       0.11500
     17 H7        -52.0455    4.6335  -35.8447 H      1 LIG       0.11500
     18 H8        -53.1412    3.0119  -31.2822 H      1 LIG       0.11500
@<TRIPOS>BOND
      1       1       2 ar
      2       1       5 ar
      3       2       6 ar
      4       3       4 ar
      5       3       7 ar
      6       4       8 ar
      7       5       9 ar
      8       6      10 ar
      9       7       9 ar
     10       8      10 ar
     11       9      10 ar
     12       1      11 1
     13       2      12 1
     14       3      13 1
     15       4      14 1
     16       5      15 1
     17       6      16 1
     18       7      17 1
     19       8      18 1
@<TRIPOS>ALT_TYPE
CGenFF_4.0_ALT_TYPE_SET
CGenFF_4.0 1 CG2R61 2 CG2R61 3 CG2R61 4 CG2R61 5 CG2R61 6 CG2R61 7 CG2R61 8 CG2R61 9 CG2R61 10 CG2R61 11 HGR61 12 HGR61 13 HGR61 14 HGR61 15 HGR61 16 HGR61 17 HGR61 18 HGR61
@<TRIPOS>MOLECULE
naphtalene
 18 19 0 0 0
****
USER_CHARGES
INVALID_CHARGES
Pose:   7 Cluster:   7 Fr_nu: 212620 TotEn:   -12.02
@<TRIPOS>ATOM
      1 C1        -61.9497   -3.4036  -20.7857 C.ar   1 LIG      -0.11500
      2 C2        -62.3588   -3.2086  -19.4699 C.ar   1 LIG      -0.11500
      3 C3        -57.3582   -2.4331  -19.5016 C.ar   1 LIG      -0.11500
      4 C4        -57.7674   -2.2381  -18.1858 C.ar   1 LIG      -0.11500
      5 C5        -60.6046   -3.2606  -21.1274 C.ar   1 LIG      -0.11700
      6 C6        -61.4247   -2.8699  -18.4907 C.ar   1 LIG      -0.11700
      7 C7        -58.2925   -2.7719  -20.4808 C.ar   1 LIG      -0.11700
      8 C8        -59.1125   -2.3810  -17.8440 C.ar   1 LIG      -0.11700
      9 C9        -59.6504   -2.9200  -20.1547 C.ar   1 LIG       0.00400
     10 C10       -60.0666   -2.7216  -18.8167 C.ar   1 LIG       0.00400
     11 H1        -62.6775   -3.6668  -21.5477 H      1 LIG       0.11500
     12 H2        -63.4062   -3.3204  -19.2049 H      1 LIG       0.11500
     13 H3        -56.3107   -2.3215  -19.7673 H      1 LIG       0.11500
     14 H4        -57.0394   -1.9735  -17.4246 H      1 LIG       0.11500
     15 H5        -60.3074   -3.4174  -22.1623 H      1 LIG       0.11500
     16 H6        -61.7668   -2.7227  -17.4684 H      1 LIG       0.11500
     17 H7        -57.9500   -2.9198  -21.5028 H      1 LIG       0.11500
     18 H8        -59.4100   -2.2235  -16.8093 H      1 LIG       0.11500
@<TRIPOS>BOND
      1       1       2 ar
      2       1       5 ar
      3       2       6 ar
      4       3       4 ar
      5       3       7 ar
      6       4       8 ar
      7       5       9 ar
      8       6      10 ar
      9       7       9 ar
     10       8      10 ar
     11       9      10 ar
     12       1      11 1
     13       2      12 1
     14       3      13 1
     15       4      14 1
     16       5      15 1
     17       6      16 1
     18       7      17 1
     19       8      18 1
@<TRIPOS>ALT_TYPE
CGenFF_4.0_ALT_TYPE_SET
CGenFF_4.0 1 CG2R61 2 CG2R61 3 CG2R61 4 CG2R61 5 CG2R61 6 CG2R61 7 CG2R61 8 CG2R61 9 CG2R61 10 CG2R61 11 HGR61 12 HGR61 13 HGR61 14 HGR61 15 HGR61 16 HGR61 17 HGR61 18 HGR61
@<TRIPOS>MOLECULE
naphtalene
 18 19 0 0 0
****
USER_CHARGES
INVALID_CHARGES
Pose:   8 Cluster:   8 Fr_nu:  30758 TotEn:   -11.50
@<TRIPOS>ATOM
      1 C1        -59.1479  -23.5402  -43.2854 C.ar   1 LIG      -0.11500
      2 C2        -57.8379  -23.1122  -43.4792 C.ar   1 LIG      -0.11500
      3 C3        -59.6825  -20.2841  -39.7098 C.ar   1 LIG      -0.11500
      4 C4        -58.3725  -19.8561  -39.9038 C.ar   1 LIG      -0.11500
      5 C5        -59.9381  -22.9468  -42.3005 C.ar   1 LIG      -0.11700
      6 C6        -57.3131  -22.0892  -42.6892 C.ar   1 LIG      -0.11700
      7 C7        -60.2074  -21.3072  -40.5000 C.ar   1 LIG      -0.11700
      8 C8        -57.5822  -20.4495  -40.8886 C.ar   1 LIG      -0.11700
      9 C9        -59.4262  -21.9158  -41.4959 C.ar   1 LIG       0.00400
     10 C10       -58.0941  -21.4806  -41.6931 C.ar   1 LIG       0.00400
     11 H1        -59.5557  -24.3371  -43.9004 H      1 LIG       0.11500
     12 H2        -57.2237  -23.5746  -44.2464 H      1 LIG       0.11500
     13 H3        -60.2975  -19.8219  -38.9428 H      1 LIG       0.11500
     14 H4        -57.9647  -19.0602  -39.2875 H      1 LIG       0.11500
     15 H5        -60.9592  -23.2978  -42.1663 H      1 LIG       0.11500
     16 H6        -56.2867  -21.7701  -42.8585 H      1 LIG       0.11500
     17 H7        -61.2339  -21.6255  -40.3311 H      1 LIG       0.11500
     18 H8        -56.5607  -20.0992  -41.0224 H      1 LIG       0.11500
@<TRIPOS>BOND
      1       1       2 ar
      2       1       5 ar
      3       2       6 ar
      4       3       4 ar
      5       3       7 ar
      6       4       8 ar
      7       5       9 ar
      8       6      10 ar
      9       7       9 ar
     10       8      10 ar
     11       9      10 ar
     12       1      11 1
     13       2      12 1
     14       3      13 1
     15       4      14 1
     16       5      15 1
     17       6      16 1
     18       7      17 1
     19       8      18 1
@<TRIPOS>ALT_TYPE
CGenFF_4.0_ALT_TYPE_SET
CGenFF_4.0 1 CG2R61 2 CG2R61 3 CG2R61 4 CG2R61 5 CG2R61 6 CG2R61 7 CG2R61 8 CG2R61 9 CG2R61 10 CG2R61 11 HGR61 12 HGR61 13 HGR61 14 HGR61 15 HGR61 16 HGR61 17 HGR61 18 HGR61
@<TRIPOS>MOLECULE
naphtalene
 18 19 0 0 0
****
USER_CHARGES
INVALID_CHARGES
Pose:   9 Cluster:   9 Fr_nu:  83796 TotEn:   -11.34
@<TRIPOS>ATOM
      1 C1        -79.0416    5.3744  -51.2861 C.ar   1 LIG      -0.11500
      2 C2        -77.8866    4.7926  -51.8004 C.ar   1 LIG      -0.11500
      3 C3        -76.4473    7.3145  -47.6559 C.ar   1 LIG      -0.11500
      4 C4        -75.2924    6.7326  -48.1703 C.ar   1 LIG      -0.11500
      5 C5        -78.9773    6.1480  -50.1268 C.ar   1 LIG      -0.11700
      6 C6        -76.6631    4.9821  -51.1577 C.ar   1 LIG      -0.11700
      7 C7        -77.6709    7.1249  -48.2988 C.ar   1 LIG      -0.11700
      8 C8        -75.3566    5.9590  -49.3296 C.ar   1 LIG      -0.11700
      9 C9        -77.7541    6.3493  -49.4666 C.ar   1 LIG       0.00400
     10 C10       -76.5797    5.7576  -49.9897 C.ar   1 LIG       0.00400
     11 H1        -79.9939    5.2260  -51.7866 H      1 LIG       0.11500
     12 H2        -77.9377    4.1908  -52.7031 H      1 LIG       0.11500
     13 H3        -76.3968    7.9167  -46.7531 H      1 LIG       0.11500
     14 H4        -74.3406    6.8801  -47.6686 H      1 LIG       0.11500
     15 H5        -79.8928    6.5928  -49.7424 H      1 LIG       0.11500
     16 H6        -75.7729    4.5184  -51.5777 H      1 LIG       0.11500
     17 H7        -78.5607    7.5894  -47.8790 H      1 LIG       0.11500
     18 H8        -74.4412    5.5134  -49.7137 H      1 LIG       0.11500
@<TRIPOS>BOND
      1       1       2 ar
      2       1       5 ar
      3       2       6 ar
      4       3       4 ar
      5       3       7 ar
      6       4       8 ar
      7       5       9 ar
      8       6      10 ar
      9       7       9 ar
     10       8      10 ar
     11       9      10 ar
     12       1      11 1
     13       2      12 1
     14       3      13 1
     15       4      14 1
     16       5      15 1
     17       6      16 1
     18       7      17 1
     19       8      18 1
@<TRIPOS>ALT_TYPE
CGenFF_4.0_ALT_TYPE_SET
CGenFF_4.0 1 CG2R61 2 CG2R61 3 CG2R61 4 CG2R61 5 CG2R61 6 CG2R61 7 CG2R61 8 CG2R61 9 CG2R61 10 CG2R61 11 HGR61 12 HGR61 13 HGR61 14 HGR61 15 HGR61 16 HGR61 17 HGR61 18 HGR61
@<TRIPOS>MOLECULE
naphtalene
 18 19 0 0 0
****
USER_CHARGES
INVALID_CHARGES
Pose:  10 Cluster:  10 Fr_nu:  74172 TotEn:   -11.29
@<TRIPOS>ATOM
      1 C1        -84.2661  -10.5340  -34.5638 C.ar   1 LIG      -0.11500
      2 C2        -83.3284  -11.3516  -33.9400 C.ar   1 LIG      -0.11500
      3 C3        -80.9152   -7.0351  -35.0138 C.ar   1 LIG      -0.11500
      4 C4        -79.9776   -7.8529  -34.3900 C.ar   1 LIG      -0.11500
      5 C5        -83.9049   -9.2550  -34.9886 C.ar   1 LIG      -0.11700
      6 C6        -82.0261  -10.8937  -33.7386 C.ar   1 LIG      -0.11700
      7 C7        -82.2176   -7.4932  -35.2152 C.ar   1 LIG      -0.11700
      8 C8        -80.3387   -9.1318  -33.9651 C.ar   1 LIG      -0.11700
      9 C9        -82.5985   -8.7776  -34.7940 C.ar   1 LIG       0.00400
     10 C10       -81.6451   -9.6092  -34.1596 C.ar   1 LIG       0.00400
     11 H1        -85.2799  -10.8908  -34.7198 H      1 LIG       0.11500
     12 H2        -83.6105  -12.3472  -33.6099 H      1 LIG       0.11500
     13 H3        -80.6336   -6.0393  -35.3443 H      1 LIG       0.11500
     14 H4        -78.9643   -7.4950  -34.2329 H      1 LIG       0.11500
     15 H5        -84.6544   -8.6330  -35.4735 H      1 LIG       0.11500
     16 H6        -81.3095  -11.5501  -33.2493 H      1 LIG       0.11500
     17 H7        -82.9338   -6.8369  -35.7052 H      1 LIG       0.11500
     18 H8        -79.5895   -9.7537  -33.4794 H      1 LIG       0.11500
@<TRIPOS>BOND
      1       1       2 ar
      2       1       5 ar
      3       2       6 ar
      4       3       4 ar
      5       3       7 ar
      6       4       8 ar
      7       5       9 ar
      8       6      10 ar
      9       7       9 ar
     10       8      10 ar
     11       9      10 ar
     12       1      11 1
     13       2      12 1
     14       3      13 1
     15       4      14 1
     16       5      15 1
     17       6      16 1
     18       7      17 1
     19       8      18 1
@<TRIPOS>ALT_TYPE
CGenFF_4.0_ALT_TYPE_SET
CGenFF_4.0 1 CG2R61 2 CG2R61 3 CG2R61 4 CG2R61 5 CG2R61 6 CG2R61 7 CG2R61 8 CG2R61 9 CG2R61 10 CG2R61 11 HGR61 12 HGR61 13 HGR61 14 HGR61 15 HGR61 16 HGR61 17 HGR61 18 HGR61
@<TRIPOS>MOLECULE
naphtalene
 18 19 0 0 0
****
USER_CHARGES
INVALID_CHARGES
Pose:  11 Cluster:  11 Fr_nu: 338538 TotEn:   -11.26
@<TRIPOS>ATOM
      1 C1        -34.5231   -1.7007  -35.3901 C.ar   1 LIG      -0.11500
      2 C2        -33.9512   -2.8027  -36.0188 C.ar   1 LIG      -0.11500
      3 C3        -37.8692   -1.4283  -38.9117 C.ar   1 LIG      -0.11500
      4 C4        -37.2972   -2.5303  -39.5404 C.ar   1 LIG      -0.11500
      5 C5        -35.6408   -1.0799  -35.9487 C.ar   1 LIG      -0.11700
      6 C6        -34.4946   -3.2883  -37.2084 C.ar   1 LIG      -0.11700
      7 C7        -37.3258   -0.9428  -37.7220 C.ar   1 LIG      -0.11700
      8 C8        -36.1795   -3.1511  -38.9819 C.ar   1 LIG      -0.11700
      9 C9        -36.2010   -1.5552  -37.1457 C.ar   1 LIG       0.00400
     10 C10       -35.6193   -2.6758  -37.7850 C.ar   1 LIG       0.00400
     11 H1        -34.0993   -1.3227  -34.4643 H      1 LIG       0.11500
     12 H2        -33.0813   -3.2853  -35.5830 H      1 LIG       0.11500
     13 H3        -38.7395   -0.9452  -39.3470 H      1 LIG       0.11500
     14 H4        -37.7206   -2.9069  -40.4669 H      1 LIG       0.11500
     15 H5        -36.0711   -0.2196  -35.4401 H      1 LIG       0.11500
     16 H6        -34.0315   -4.1513  -37.6824 H      1 LIG       0.11500
     17 H7        -37.7895   -0.0803  -37.2478 H      1 LIG       0.11500
     18 H8        -35.7486   -4.0110  -39.4907 H      1 LIG       0.11500
@<TRIPOS>BOND
      1       1       2 ar
      2       1       5 ar
      3       2       6 ar
      4       3       4 ar
      5       3       7 ar
      6       4       8 ar
      7       5       9 ar
      8       6      10 ar
      9       7       9 ar
     10       8      10 ar
     11       9      10 ar
     12       1      11 1
     13       2      12 1
     14       3      13 1
     15       4      14 1
     16       5      15 1
     17       6      16 1
     18       7      17 1
     19       8      18 1
@<TRIPOS>ALT_TYPE
CGenFF_4.0_ALT_TYPE_SET
CGenFF_4.0 1 CG2R61 2 CG2R61 3 CG2R61 4 CG2R61 5 CG2R61 6 CG2R61 7 CG2R61 8 CG2R61 9 CG2R61 10 CG2R61 11 HGR61 12 HGR61 13 HGR61 14 HGR61 15 HGR61 16 HGR61 17 HGR61 18 HGR61
@<TRIPOS>MOLECULE
naphtalene
 18 19 0 0 0
****
USER_CHARGES
INVALID_CHARGES
Pose:  12 Cluster:  12 Fr_nu:  46935 TotEn:   -11.21
@<TRIPOS>ATOM
      1 C1        -72.2267    6.0075  -50.8352 C.ar   1 LIG      -0.11500
      2 C2        -72.5846    6.2646  -49.5152 C.ar   1 LIG      -0.11500
      3 C3        -76.8385    4.8424  -51.8584 C.ar   1 LIG      -0.11500
      4 C4        -77.1963    5.0995  -50.5383 C.ar   1 LIG      -0.11500
      5 C5        -73.1918    5.5893  -51.7518 C.ar   1 LIG      -0.11700
      6 C6        -73.9089    6.1046  -49.1065 C.ar   1 LIG      -0.11700
      7 C7        -75.5141    5.0026  -52.2671 C.ar   1 LIG      -0.11700
      8 C8        -76.2312    5.5177  -49.6217 C.ar   1 LIG      -0.11700
      9 C9        -74.5296    5.4228  -51.3580 C.ar   1 LIG       0.00400
     10 C10       -74.8935    5.6842  -50.0155 C.ar   1 LIG       0.00400
     11 H1        -71.1955    6.1318  -51.1527 H      1 LIG       0.11500
     12 H2        -71.8326    6.5905  -48.8025 H      1 LIG       0.11500
     13 H3        -77.5902    4.5166  -52.5718 H      1 LIG       0.11500
     14 H4        -78.2273    4.9737  -50.2211 H      1 LIG       0.11500
     15 H5        -72.8893    5.3936  -52.7785 H      1 LIG       0.11500
     16 H6        -74.1662    6.3117  -48.0698 H      1 LIG       0.11500
     17 H7        -75.2572    4.7961  -53.3040 H      1 LIG       0.11500
     18 H8        -76.5334    5.7127  -48.5947 H      1 LIG       0.11500
@<TRIPOS>BOND
      1       1       2 ar
      2       1       5 ar
      3       2       6 ar
      4       3       4 ar
      5       3       7 ar
      6       4       8 ar
      7       5       9 ar
      8       6      10 ar
      9       7       9 ar
     10       8      10 ar
     11       9      10 ar
     12       1      11 1
     13       2      12 1
     14       3      13 1
     15       4      14 1
     16       5      15 1
     17       6      16 1
     18       7      17 1
     19       8      18 1
@<TRIPOS>ALT_TYPE
CGenFF_4.0_ALT_TYPE_SET
CGenFF_4.0 1 CG2R61 2 CG2R61 3 CG2R61 4 CG2R61 5 CG2R61 6 CG2R61 7 CG2R61 8 CG2R61 9 CG2R61 10 CG2R61 11 HGR61 12 HGR61 13 HGR61 14 HGR61 15 HGR61 16 HGR61 17 HGR61 18 HGR61
@<TRIPOS>MOLECULE
naphtalene
 18 19 0 0 0
****
USER_CHARGES
INVALID_CHARGES
Pose:  13 Cluster:  13 Fr_nu: 165853 TotEn:   -11.06
@<TRIPOS>ATOM
      1 C1        -75.3836  -27.4456  -57.0473 C.ar   1 LIG      -0.11500
      2 C2        -76.2363  -28.5234  -56.8281 C.ar   1 LIG      -0.11500
      3 C3        -72.7307  -28.7598  -53.1862 C.ar   1 LIG      -0.11500
      4 C4        -73.5834  -29.8376  -52.9672 C.ar   1 LIG      -0.11500
      5 C5        -74.2971  -27.2308  -56.1988 C.ar   1 LIG      -0.11700
      6 C6        -76.0059  -29.3906  -55.7599 C.ar   1 LIG      -0.11700
      7 C7        -72.9611  -27.8925  -54.2546 C.ar   1 LIG      -0.11700
      8 C8        -74.6700  -30.0524  -53.8155 C.ar   1 LIG      -0.11700
      9 C9        -74.0500  -28.0936  -55.1186 C.ar   1 LIG       0.00400
     10 C10       -74.9172  -29.1896  -54.8958 C.ar   1 LIG       0.00400
     11 H1        -75.5638  -26.7705  -57.8787 H      1 LIG       0.11500
     12 H2        -77.0817  -28.6899  -57.4894 H      1 LIG       0.11500
     13 H3        -71.8848  -28.5928  -52.5253 H      1 LIG       0.11500
     14 H4        -73.4036  -30.5115  -52.1348 H      1 LIG       0.11500
     15 H5        -73.6439  -26.3816  -56.3889 H      1 LIG       0.11500
     16 H6        -76.6850  -30.2269  -55.6078 H      1 LIG       0.11500
     17 H7        -72.2814  -27.0568  -54.4070 H      1 LIG       0.11500
     18 H8        -75.3238  -30.9011  -53.6252 H      1 LIG       0.11500
@<TRIPOS>BOND
      1       1       2 ar
      2       1       5 ar
      3       2       6 ar
      4       3       4 ar
      5       3       7 ar
      6       4       8 ar
      7       5       9 ar
      8       6      10 ar
      9       7       9 ar
     10       8      10 ar
     11       9      10 ar
     12       1      11 1
     13       2      12 1
     14       3      13 1
     15       4      14 1
     16       5      15 1
     17       6      16 1
     18       7      17 1
     19       8      18 1
@<TRIPOS>ALT_TYPE
CGenFF_4.0_ALT_TYPE_SET
CGenFF_4.0 1 CG2R61 2 CG2R61 3 CG2R61 4 CG2R61 5 CG2R61 6 CG2R61 7 CG2R61 8 CG2R61 9 CG2R61 10 CG2R61 11 HGR61 12 HGR61 13 HGR61 14 HGR61 15 HGR61 16 HGR61 17 HGR61 18 HGR61
@<TRIPOS>MOLECULE
naphtalene
 18 19 0 0 0
****
USER_CHARGES
INVALID_CHARGES
Pose:  14 Cluster:  14 Fr_nu:   3869 TotEn:   -11.03
@<TRIPOS>ATOM
      1 C1        -62.6128   -0.7718  -24.4865 C.ar   1 LIG      -0.11500
      2 C2        -63.5577   -1.7167  -24.8753 C.ar   1 LIG      -0.11500
      3 C3        -61.3684   -3.5718  -20.7071 C.ar   1 LIG      -0.11500
      4 C4        -62.3134   -4.5166  -21.0960 C.ar   1 LIG      -0.11500
      5 C5        -61.8296   -0.9926  -23.3532 C.ar   1 LIG      -0.11700
      6 C6        -63.7231   -2.8859  -24.1325 C.ar   1 LIG      -0.11700
      7 C7        -61.2030   -2.4025  -21.4500 C.ar   1 LIG      -0.11700
      8 C8        -63.0966   -4.2959  -22.2293 C.ar   1 LIG      -0.11700
      9 C9        -61.9827   -2.1639  -22.5935 C.ar   1 LIG       0.00400
     10 C10       -62.9436   -3.1246  -22.9890 C.ar   1 LIG       0.00400
     11 H1        -62.4849    0.1385  -25.0649 H      1 LIG       0.11500
     12 H2        -64.1667   -1.5439  -25.7579 H      1 LIG       0.11500
     13 H3        -60.7589   -3.7440  -19.8245 H      1 LIG       0.11500
     14 H4        -62.4419   -5.4261  -20.5165 H      1 LIG       0.11500
     15 H5        -61.0975   -0.2400  -23.0676 H      1 LIG       0.11500
     16 H6        -64.4674   -3.6110  -24.4552 H      1 LIG       0.11500
     17 H7        -60.4581   -1.6780  -21.1276 H      1 LIG       0.11500
     18 H8        -63.8294   -5.0480  -22.5146 H      1 LIG       0.11500
@<TRIPOS>BOND
      1       1       2 ar
      2       1       5 ar
      3       2       6 ar
      4       3       4 ar
      5       3       7 ar
      6       4       8 ar
      7       5       9 ar
      8       6      10 ar
      9       7       9 ar
     10       8      10 ar
     11       9      10 ar
     12       1      11 1
     13       2      12 1
     14       3      13 1
     15       4      14 1
     16       5      15 1
     17       6      16 1
     18       7      17 1
     19       8      18 1
@<TRIPOS>ALT_TYPE
CGenFF_4.0_ALT_TYPE_SET
CGenFF_4.0 1 CG2R61 2 CG2R61 3 CG2R61 4 CG2R61 5 CG2R61 6 CG2R61 7 CG2R61 8 CG2R61 9 CG2R61 10 CG2R61 11 HGR61 12 HGR61 13 HGR61 14 HGR61 15 HGR61 16 HGR61 17 HGR61 18 HGR61
@<TRIPOS>MOLECULE
naphtalene
 18 19 0 0 0
****
USER_CHARGES
INVALID_CHARGES
Pose:  15 Cluster:  15 Fr_nu:  89939 TotEn:   -10.97
@<TRIPOS>ATOM
      1 C1        -56.3041   -3.2302  -15.7114 C.ar   1 LIG      -0.11500
      2 C2        -55.4898   -3.4838  -16.8110 C.ar   1 LIG      -0.11500
      3 C3        -60.1128   -2.6110  -18.6750 C.ar   1 LIG      -0.11500
      4 C4        -59.2983   -2.8646  -19.7746 C.ar   1 LIG      -0.11500
      5 C5        -57.6583   -2.9492  -15.8951 C.ar   1 LIG      -0.11700
      6 C6        -56.0262   -3.4575  -18.0985 C.ar   1 LIG      -0.11700
      7 C7        -59.5762   -2.6374  -17.3874 C.ar   1 LIG      -0.11700
      8 C8        -57.9441   -3.1455  -19.5911 C.ar   1 LIG      -0.11700
      9 C9        -58.2153   -2.9184  -17.1840 C.ar   1 LIG       0.00400
     10 C10       -57.3871   -3.1763  -18.3022 C.ar   1 LIG       0.00400
     11 H1        -55.8858   -3.2503  -14.7093 H      1 LIG       0.11500
     12 H2        -54.4357   -3.7027  -16.6669 H      1 LIG       0.11500
     13 H3        -61.1672   -2.3921  -18.8185 H      1 LIG       0.11500
     14 H4        -59.7169   -2.8429  -20.7765 H      1 LIG       0.11500
     15 H5        -58.2760   -2.7536  -15.0209 H      1 LIG       0.11500
     16 H6        -55.3712   -3.6592  -18.9436 H      1 LIG       0.11500
     17 H7        -60.2316   -2.4364  -16.5425 H      1 LIG       0.11500
     18 H8        -57.3260   -3.3404  -20.4651 H      1 LIG       0.11500
@<TRIPOS>BOND
      1       1       2 ar
      2       1       5 ar
      3       2       6 ar
      4       3       4 ar
      5       3       7 ar
      6       4       8 ar
      7       5       9 ar
      8       6      10 ar
      9       7       9 ar
     10       8      10 ar
     11       9      10 ar
     12       1      11 1
     13       2      12 1
     14       3      13 1
     15       4      14 1
     16       5      15 1
     17       6      16 1
     18       7      17 1
     19       8      18 1
@<TRIPOS>ALT_TYPE
CGenFF_4.0_ALT_TYPE_SET
CGenFF_4.0 1 CG2R61 2 CG2R61 3 CG2R61 4 CG2R61 5 CG2R61 6 CG2R61 7 CG2R61 8 CG2R61 9 CG2R61 10 CG2R61 11 HGR61 12 HGR61 13 HGR61 14 HGR61 15 HGR61 16 HGR61 17 HGR61 18 HGR61
@<TRIPOS>MOLECULE
naphtalene
 18 19 0 0 0
****
USER_CHARGES
INVALID_CHARGES
Pose:  16 Cluster:  16 Fr_nu: 147293 TotEn:   -10.86
@<TRIPOS>ATOM
      1 C1        -56.9378    1.4187  -42.4469 C.ar   1 LIG      -0.11500
      2 C2        -57.9393    0.4892  -42.7114 C.ar   1 LIG      -0.11500
      3 C3        -60.2515    4.9813  -42.4222 C.ar   1 LIG      -0.11500
      4 C4        -61.2528    4.0517  -42.6867 C.ar   1 LIG      -0.11500
      5 C5        -57.2577    2.7696  -42.3080 C.ar   1 LIG      -0.11700
      6 C6        -59.2643    0.9068  -42.8380 C.ar   1 LIG      -0.11700
      7 C7        -58.9263    4.5636  -42.2955 C.ar   1 LIG      -0.11700
      8 C8        -60.9330    2.7008  -42.8257 C.ar   1 LIG      -0.11700
      9 C9        -58.5863    3.2078  -42.4323 C.ar   1 LIG       0.00400
     10 C10       -59.6045    2.2625  -42.7013 C.ar   1 LIG       0.00400
     11 H1        -55.9064    1.0931  -42.3489 H      1 LIG       0.11500
     12 H2        -57.6892   -0.5623  -42.8190 H      1 LIG       0.11500
     13 H3        -60.5009    6.0331  -42.3142 H      1 LIG       0.11500
     14 H4        -62.2839    4.3781  -42.7859 H      1 LIG       0.11500
     15 H5        -56.4586    3.4786  -42.1018 H      1 LIG       0.11500
     16 H6        -60.0310    0.1628  -43.0443 H      1 LIG       0.11500
     17 H7        -58.1600    5.3076  -42.0884 H      1 LIG       0.11500
     18 H8        -61.7319    1.9916  -43.0327 H      1 LIG       0.11500
@<TRIPOS>BOND
      1       1       2 ar
      2       1       5 ar
      3       2       6 ar
      4       3       4 ar
      5       3       7 ar
      6       4       8 ar
      7       5       9 ar
      8       6      10 ar
      9       7       9 ar
     10       8      10 ar
     11       9      10 ar
     12       1      11 1
     13       2      12 1
     14       3      13 1
     15       4      14 1
     16       5      15 1
     17       6      16 1
     18       7      17 1
     19       8      18 1
@<TRIPOS>ALT_TYPE
CGenFF_4.0_ALT_TYPE_SET
CGenFF_4.0 1 CG2R61 2 CG2R61 3 CG2R61 4 CG2R61 5 CG2R61 6 CG2R61 7 CG2R61 8 CG2R61 9 CG2R61 10 CG2R61 11 HGR61 12 HGR61 13 HGR61 14 HGR61 15 HGR61 16 HGR61 17 HGR61 18 HGR61
@<TRIPOS>MOLECULE
naphtalene
 18 19 0 0 0
****
USER_CHARGES
INVALID_CHARGES
Pose:  17 Cluster:  17 Fr_nu:  59899 TotEn:   -10.83
@<TRIPOS>ATOM
      1 C1        -72.1961  -29.3229  -50.5973 C.ar   1 LIG      -0.11500
      2 C2        -71.7242  -28.3083  -51.4248 C.ar   1 LIG      -0.11500
      3 C3        -70.7036  -26.8323  -46.6932 C.ar   1 LIG      -0.11500
      4 C4        -70.2317  -25.8178  -47.5208 C.ar   1 LIG      -0.11500
      5 C5        -72.0625  -29.2139  -49.2128 C.ar   1 LIG      -0.11700
      6 C6        -71.1169  -27.1809  -50.8713 C.ar   1 LIG      -0.11700
      7 C7        -71.3110  -27.9597  -47.2468 C.ar   1 LIG      -0.11700
      8 C8        -70.3652  -25.9267  -48.9053 C.ar   1 LIG      -0.11700
      9 C9        -71.4538  -28.0861  -48.6382 C.ar   1 LIG       0.00400
     10 C10       -70.9739  -27.0545  -49.4798 C.ar   1 LIG       0.00400
     11 H1        -72.6683  -30.2006  -51.0289 H      1 LIG       0.11500
     12 H2        -71.8289  -28.3940  -52.5025 H      1 LIG       0.11500
     13 H3        -70.5993  -26.7471  -45.6152 H      1 LIG       0.11500
     14 H4        -69.7584  -24.9410  -47.0888 H      1 LIG       0.11500
     15 H5        -72.4383  -30.0193  -48.5852 H      1 LIG       0.11500
     16 H6        -70.7558  -26.3998  -51.5371 H      1 LIG       0.11500
     17 H7        -71.6727  -28.7402  -46.5808 H      1 LIG       0.11500
     18 H8        -69.9888  -25.1217  -49.5331 H      1 LIG       0.11500
@<TRIPOS>BOND
      1       1       2 ar
      2       1       5 ar
      3       2       6 ar
      4       3       4 ar
      5       3       7 ar
      6       4       8 ar
      7       5       9 ar
      8       6      10 ar
      9       7       9 ar
     10       8      10 ar
     11       9      10 ar
     12       1      11 1
     13       2      12 1
     14       3      13 1
     15       4      14 1
     16       5      15 1
     17       6      16 1
     18       7      17 1
     19       8      18 1
@<TRIPOS>ALT_TYPE
CGenFF_4.0_ALT_TYPE_SET
CGenFF_4.0 1 CG2R61 2 CG2R61 3 CG2R61 4 CG2R61 5 CG2R61 6 CG2R61 7 CG2R61 8 CG2R61 9 CG2R61 10 CG2R61 11 HGR61 12 HGR61 13 HGR61 14 HGR61 15 HGR61 16 HGR61 17 HGR61 18 HGR61
@<TRIPOS>MOLECULE
naphtalene
 18 19 0 0 0
****
USER_CHARGES
INVALID_CHARGES
Pose:  18 Cluster:  18 Fr_nu:  59942 TotEn:   -10.80
@<TRIPOS>ATOM
      1 C1        -69.6686  -26.2719  -53.0459 C.ar   1 LIG      -0.11500
      2 C2        -69.1017  -25.2179  -52.3357 C.ar   1 LIG      -0.11500
      3 C3        -71.7280  -27.9187  -48.9569 C.ar   1 LIG      -0.11500
      4 C4        -71.1611  -26.8646  -48.2468 C.ar   1 LIG      -0.11500
      5 C5        -70.4644  -27.2098  -52.3873 C.ar   1 LIG      -0.11700
      6 C6        -69.3283  -25.0974  -50.9645 C.ar   1 LIG      -0.11700
      7 C7        -71.5015  -28.0391  -50.3283 C.ar   1 LIG      -0.11700
      8 C8        -70.3652  -25.9267  -48.9053 C.ar   1 LIG      -0.11700
      9 C9        -70.7031  -27.1042  -51.0073 C.ar   1 LIG       0.00400
     10 C10       -70.1265  -26.0323  -50.2853 C.ar   1 LIG       0.00400
     11 H1        -69.4914  -26.3655  -54.1133 H      1 LIG       0.11500
     12 H2        -68.4826  -24.4881  -52.8494 H      1 LIG       0.11500
     13 H3        -72.3475  -28.6489  -48.4437 H      1 LIG       0.11500
     14 H4        -71.3374  -26.7724  -47.1792 H      1 LIG       0.11500
     15 H5        -70.8970  -28.0259  -52.9624 H      1 LIG       0.11500
     16 H6        -68.8755  -24.2652  -50.4294 H      1 LIG       0.11500
     17 H7        -71.9550  -28.8709  -50.8632 H      1 LIG       0.11500
     18 H8        -69.9319  -25.1110  -48.3302 H      1 LIG       0.11500
@<TRIPOS>BOND
      1       1       2 ar
      2       1       5 ar
      3       2       6 ar
      4       3       4 ar
      5       3       7 ar
      6       4       8 ar
      7       5       9 ar
      8       6      10 ar
      9       7       9 ar
     10       8      10 ar
     11       9      10 ar
     12       1      11 1
     13       2      12 1
     14       3      13 1
     15       4      14 1
     16       5      15 1
     17       6      16 1
     18       7      17 1
     19       8      18 1
@<TRIPOS>ALT_TYPE
CGenFF_4.0_ALT_TYPE_SET
CGenFF_4.0 1 CG2R61 2 CG2R61 3 CG2R61 4 CG2R61 5 CG2R61 6 CG2R61 7 CG2R61 8 CG2R61 9 CG2R61 10 CG2R61 11 HGR61 12 HGR61 13 HGR61 14 HGR61 15 HGR61 16 HGR61 17 HGR61 18 HGR61
@<TRIPOS>MOLECULE
naphtalene
 18 19 0 0 0
****
USER_CHARGES
INVALID_CHARGES
Pose:  19 Cluster:  19 Fr_nu: 355414 TotEn:   -10.78
@<TRIPOS>ATOM
      1 C1        -82.6247   -9.4713  -35.5399 C.ar   1 LIG      -0.11500
      2 C2        -81.3260   -9.3908  -35.0463 C.ar   1 LIG      -0.11500
      3 C3        -83.8369  -12.4247  -31.8684 C.ar   1 LIG      -0.11500
      4 C4        -82.5382  -12.3442  -31.3748 C.ar   1 LIG      -0.11500
      5 C5        -83.5775  -10.2448  -34.8763 C.ar   1 LIG      -0.11700
      6 C6        -80.9750  -10.0833  -33.8872 C.ar   1 LIG      -0.11700
      7 C7        -84.1880  -11.7320  -33.0275 C.ar   1 LIG      -0.11700
      8 C8        -81.5853  -11.5707  -32.0384 C.ar   1 LIG      -0.11700
      9 C9        -83.2417  -10.9487  -33.7083 C.ar   1 LIG       0.00400
     10 C10       -81.9210  -10.8668  -33.2064 C.ar   1 LIG       0.00400
     11 H1        -82.8972   -8.9323  -36.4426 H      1 LIG       0.11500
     12 H2        -80.5851   -8.7881  -35.5635 H      1 LIG       0.11500
     13 H3        -84.5785  -13.0273  -31.3514 H      1 LIG       0.11500
     14 H4        -82.2658  -12.8845  -30.4729 H      1 LIG       0.11500
     15 H5        -84.5865  -10.2936  -35.2805 H      1 LIG       0.11500
     16 H6        -79.9541  -10.0056  -33.5190 H      1 LIG       0.11500
     17 H7        -85.2090  -11.8093  -33.3950 H      1 LIG       0.11500
     18 H8        -80.5760  -11.5225  -31.6348 H      1 LIG       0.11500
@<TRIPOS>BOND
      1       1       2 ar
      2       1       5 ar
      3       2       6 ar
      4       3       4 ar
      5       3       7 ar
      6       4       8 ar
      7       5       9 ar
      8       6      10 ar
      9       7       9 ar
     10       8      10 ar
     11       9      10 ar
     12       1      11 1
     13       2      12 1
     14       3      13 1
     15       4      14 1
     16       5      15 1
     17       6      16 1
     18       7      17 1
     19       8      18 1
@<TRIPOS>ALT_TYPE
CGenFF_4.0_ALT_TYPE_SET
CGenFF_4.0 1 CG2R61 2 CG2R61 3 CG2R61 4 CG2R61 5 CG2R61 6 CG2R61 7 CG2R61 8 CG2R61 9 CG2R61 10 CG2R61 11 HGR61 12 HGR61 13 HGR61 14 HGR61 15 HGR61 16 HGR61 17 HGR61 18 HGR61
@<TRIPOS>MOLECULE
naphtalene
 18 19 0 0 0
****
USER_CHARGES
INVALID_CHARGES
Pose:  20 Cluster:  20 Fr_nu: 214681 TotEn:   -10.78
@<TRIPOS>ATOM
      1 C1        -56.3786    1.8965  -39.9501 C.ar   1 LIG      -0.11500
      2 C2        -56.7803    3.1661  -39.5453 C.ar   1 LIG      -0.11500
      3 C3        -60.0931    1.7220  -43.0877 C.ar   1 LIG      -0.11500
      4 C4        -60.4947    2.9915  -42.6829 C.ar   1 LIG      -0.11500
      5 C5        -57.0991    1.2160  -40.9321 C.ar   1 LIG      -0.11700
      6 C6        -57.9038    3.7600  -40.1209 C.ar   1 LIG      -0.11700
      7 C7        -58.9695    1.1281  -42.5121 C.ar   1 LIG      -0.11700
      8 C8        -59.7744    3.6721  -41.7009 C.ar   1 LIG      -0.11700
      9 C9        -58.2325    1.7986  -41.5223 C.ar   1 LIG       0.00400
     10 C10       -58.6409    3.0895  -41.1106 C.ar   1 LIG       0.00400
     11 H1        -55.5043    1.4345  -39.5012 H      1 LIG       0.11500
     12 H2        -56.2186    3.6951  -38.7809 H      1 LIG       0.11500
     13 H3        -60.6544    1.1923  -43.8524 H      1 LIG       0.11500
     14 H4        -61.3700    3.4525  -43.1311 H      1 LIG       0.11500
     15 H5        -56.7671    0.2244  -41.2327 H      1 LIG       0.11500
     16 H6        -58.1993    4.7533  -39.7896 H      1 LIG       0.11500
     17 H7        -58.6737    0.1351  -42.8442 H      1 LIG       0.11500
     18 H8        -60.1066    4.6635  -41.3995 H      1 LIG       0.11500
@<TRIPOS>BOND
      1       1       2 ar
      2       1       5 ar
      3       2       6 ar
      4       3       4 ar
      5       3       7 ar
      6       4       8 ar
      7       5       9 ar
      8       6      10 ar
      9       7       9 ar
     10       8      10 ar
     11       9      10 ar
     12       1      11 1
     13       2      12 1
     14       3      13 1
     15       4      14 1
     16       5      15 1
     17       6      16 1
     18       7      17 1
     19       8      18 1
@<TRIPOS>ALT_TYPE
CGenFF_4.0_ALT_TYPE_SET
CGenFF_4.0 1 CG2R61 2 CG2R61 3 CG2R61 4 CG2R61 5 CG2R61 6 CG2R61 7 CG2R61 8 CG2R61 9 CG2R61 10 CG2R61 11 HGR61 12 HGR61 13 HGR61 14 HGR61 15 HGR61 16 HGR61 17 HGR61 18 HGR61
@<TRIPOS>MOLECULE
naphtalene
 18 19 0 0 0
****
USER_CHARGES
INVALID_CHARGES
Pose:  21 Cluster:  21 Fr_nu: 189864 TotEn:   -10.39
@<TRIPOS>ATOM
      1 C1        -60.7014  -20.8931  -49.2143 C.ar   1 LIG      -0.11500
      2 C2        -59.8019  -19.8339  -49.2898 C.ar   1 LIG      -0.11500
      3 C3        -63.4195  -18.8313  -52.6833 C.ar   1 LIG      -0.11500
      4 C4        -62.5199  -17.7721  -52.7586 C.ar   1 LIG      -0.11500
      5 C5        -61.8277  -20.9130  -50.0376 C.ar   1 LIG      -0.11700
      6 C6        -60.0249  -18.7906  -50.1885 C.ar   1 LIG      -0.11700
      7 C7        -63.1964  -19.8748  -51.7844 C.ar   1 LIG      -0.11700
      8 C8        -61.3937  -17.7521  -51.9353 C.ar   1 LIG      -0.11700
      9 C9        -62.0681  -19.8711  -50.9482 C.ar   1 LIG       0.00400
     10 C10       -61.1533  -18.7940  -51.0248 C.ar   1 LIG       0.00400
     11 H1        -60.5276  -21.7049  -48.5140 H      1 LIG       0.11500
     12 H2        -58.9253  -19.8196  -48.6486 H      1 LIG       0.11500
     13 H3        -64.2964  -18.8463  -53.3244 H      1 LIG       0.11500
     14 H4        -62.6950  -16.9600  -53.4581 H      1 LIG       0.11500
     15 H5        -62.5176  -21.7508  -49.9613 H      1 LIG       0.11500
     16 H6        -59.3082  -17.9730  -50.2309 H      1 LIG       0.11500
     17 H7        -63.9127  -20.6926  -51.7428 H      1 LIG       0.11500
     18 H8        -60.7039  -16.9140  -52.0109 H      1 LIG       0.11500
@<TRIPOS>BOND
      1       1       2 ar
      2       1       5 ar
      3       2       6 ar
      4       3       4 ar
      5       3       7 ar
      6       4       8 ar
      7       5       9 ar
      8       6      10 ar
      9       7       9 ar
     10       8      10 ar
     11       9      10 ar
     12       1      11 1
     13       2      12 1
     14       3      13 1
     15       4      14 1
     16       5      15 1
     17       6      16 1
     18       7      17 1
     19       8      18 1
@<TRIPOS>ALT_TYPE
CGenFF_4.0_ALT_TYPE_SET
CGenFF_4.0 1 CG2R61 2 CG2R61 3 CG2R61 4 CG2R61 5 CG2R61 6 CG2R61 7 CG2R61 8 CG2R61 9 CG2R61 10 CG2R61 11 HGR61 12 HGR61 13 HGR61 14 HGR61 15 HGR61 16 HGR61 17 HGR61 18 HGR61
@<TRIPOS>MOLECULE
naphtalene
 18 19 0 0 0
****
USER_CHARGES
INVALID_CHARGES
Pose:  22 Cluster:  22 Fr_nu:   9406 TotEn:   -10.32
@<TRIPOS>ATOM
      1 C1        -62.6296   -0.0363  -22.6753 C.ar   1 LIG      -0.11500
      2 C2        -62.3628   -1.0433  -23.5981 C.ar   1 LIG      -0.11500
      3 C3        -65.8556    1.9223  -25.7461 C.ar   1 LIG      -0.11500
      4 C4        -65.5887    0.9152  -26.6688 C.ar   1 LIG      -0.11500
      5 C5        -63.5644    0.9554  -22.9744 C.ar   1 LIG      -0.11700
      6 C6        -63.0295   -1.0627  -24.8233 C.ar   1 LIG      -0.11700
      7 C7        -65.1889    1.9416  -24.5207 C.ar   1 LIG      -0.11700
      8 C8        -64.6540   -0.0764  -26.3698 C.ar   1 LIG      -0.11700
      9 C9        -64.2449    0.9515  -24.2030 C.ar   1 LIG       0.00400
     10 C10       -63.9734   -0.0726  -25.1413 C.ar   1 LIG       0.00400
     11 H1        -62.1099   -0.0214  -21.7218 H      1 LIG       0.11500
     12 H2        -61.6351   -1.8150  -23.3641 H      1 LIG       0.11500
     13 H3        -66.5835    2.6944  -25.9794 H      1 LIG       0.11500
     14 H4        -66.1077    0.9016  -27.6227 H      1 LIG       0.11500
     15 H5        -63.7568    1.7331  -22.2382 H      1 LIG       0.11500
     16 H6        -62.8056   -1.8597  -25.5294 H      1 LIG       0.11500
     17 H7        -65.4136    2.7382  -23.8145 H      1 LIG       0.11500
     18 H8        -64.4608   -0.8539  -27.1062 H      1 LIG       0.11500
@<TRIPOS>BOND
      1       1       2 ar
      2       1       5 ar
      3       2       6 ar
      4       3       4 ar
      5       3       7 ar
      6       4       8 ar
      7       5       9 ar
      8       6      10 ar
      9       7       9 ar
     10       8      10 ar
     11       9      10 ar
     12       1      11 1
     13       2      12 1
     14       3      13 1
     15       4      14 1
     16       5      15 1
     17       6      16 1
     18       7      17 1
     19       8      18 1
@<TRIPOS>ALT_TYPE
CGenFF_4.0_ALT_TYPE_SET
CGenFF_4.0 1 CG2R61 2 CG2R61 3 CG2R61 4 CG2R61 5 CG2R61 6 CG2R61 7 CG2R61 8 CG2R61 9 CG2R61 10 CG2R61 11 HGR61 12 HGR61 13 HGR61 14 HGR61 15 HGR61 16 HGR61 17 HGR61 18 HGR61
@<TRIPOS>MOLECULE
naphtalene
 18 19 0 0 0
****
USER_CHARGES
INVALID_CHARGES
Pose:  23 Cluster:  23 Fr_nu:   3640 TotEn:   -10.31
@<TRIPOS>ATOM
      1 C1        -80.5232  -17.6316  -28.7140 C.ar   1 LIG      -0.11500
      2 C2        -79.2728  -17.0781  -28.4554 C.ar   1 LIG      -0.11500
      3 C3        -78.5266  -20.6003  -32.0115 C.ar   1 LIG      -0.11500
      4 C4        -77.2763  -20.0467  -31.7527 C.ar   1 LIG      -0.11500
      5 C5        -80.6552  -18.6464  -29.6624 C.ar   1 LIG      -0.11700
      6 C6        -78.1497  -17.5370  -29.1439 C.ar   1 LIG      -0.11700
      7 C7        -79.6499  -20.1413  -31.3228 C.ar   1 LIG      -0.11700
      8 C8        -77.1442  -19.0319  -30.8045 C.ar   1 LIG      -0.11700
      9 C9        -79.5354  -19.1206  -30.3650 C.ar   1 LIG       0.00400
     10 C10       -78.2639  -18.5576  -30.1019 C.ar   1 LIG       0.00400
     11 H1        -81.3973  -17.2735  -28.1781 H      1 LIG       0.11500
     12 H2        -79.1711  -16.2883  -27.7167 H      1 LIG       0.11500
     13 H3        -78.6290  -21.3904  -32.7501 H      1 LIG       0.11500
     14 H4        -76.4027  -20.4042  -32.2900 H      1 LIG       0.11500
     15 H5        -81.6425  -19.0642  -29.8486 H      1 LIG       0.11500
     16 H6        -77.1820  -17.0902  -28.9252 H      1 LIG       0.11500
     17 H7        -80.6172  -20.5888  -31.5410 H      1 LIG       0.11500
     18 H8        -76.1571  -18.6134  -30.6186 H      1 LIG       0.11500
@<TRIPOS>BOND
      1       1       2 ar
      2       1       5 ar
      3       2       6 ar
      4       3       4 ar
      5       3       7 ar
      6       4       8 ar
      7       5       9 ar
      8       6      10 ar
      9       7       9 ar
     10       8      10 ar
     11       9      10 ar
     12       1      11 1
     13       2      12 1
     14       3      13 1
     15       4      14 1
     16       5      15 1
     17       6      16 1
     18       7      17 1
     19       8      18 1
@<TRIPOS>ALT_TYPE
CGenFF_4.0_ALT_TYPE_SET
CGenFF_4.0 1 CG2R61 2 CG2R61 3 CG2R61 4 CG2R61 5 CG2R61 6 CG2R61 7 CG2R61 8 CG2R61 9 CG2R61 10 CG2R61 11 HGR61 12 HGR61 13 HGR61 14 HGR61 15 HGR61 16 HGR61 17 HGR61 18 HGR61
@<TRIPOS>MOLECULE
naphtalene
 18 19 0 0 0
****
USER_CHARGES
INVALID_CHARGES
Pose:  24 Cluster:  24 Fr_nu: 203576 TotEn:   -10.04
@<TRIPOS>ATOM
      1 C1        -57.9336    2.7129  -38.1586 C.ar   1 LIG      -0.11500
      2 C2        -57.8740    4.0039  -38.6748 C.ar   1 LIG      -0.11500
      3 C3        -57.3174    0.8968  -42.6302 C.ar   1 LIG      -0.11500
      4 C4        -57.2579    2.1879  -43.1463 C.ar   1 LIG      -0.11500
      5 C5        -57.8105    1.6140  -39.0095 C.ar   1 LIG      -0.11700
      6 C6        -57.6912    4.2012  -40.0437 C.ar   1 LIG      -0.11700
      7 C7        -57.5002    0.6995  -41.2611 C.ar   1 LIG      -0.11700
      8 C8        -57.3810    3.2868  -42.2955 C.ar   1 LIG      -0.11700
      9 C9        -57.6260    1.7939  -40.3901 C.ar   1 LIG       0.00400
     10 C10       -57.5655    3.1068  -40.9149 C.ar   1 LIG       0.00400
     11 H1        -58.0765    2.5599  -37.0929 H      1 LIG       0.11500
     12 H2        -57.9697    4.8587  -38.0115 H      1 LIG       0.11500
     13 H3        -57.2216    0.0414  -43.2930 H      1 LIG       0.11500
     14 H4        -57.1164    2.3402  -44.2122 H      1 LIG       0.11500
     15 H5        -57.8605    0.6139  -38.5840 H      1 LIG       0.11500
     16 H6        -57.6471    5.2192  -40.4253 H      1 LIG       0.11500
     17 H7        -57.5434   -0.3185  -40.8797 H      1 LIG       0.11500
     18 H8        -57.3318    4.2871  -42.7209 H      1 LIG       0.11500
@<TRIPOS>BOND
      1       1       2 ar
      2       1       5 ar
      3       2       6 ar
      4       3       4 ar
      5       3       7 ar
      6       4       8 ar
      7       5       9 ar
      8       6      10 ar
      9       7       9 ar
     10       8      10 ar
     11       9      10 ar
     12       1      11 1
     13       2      12 1
     14       3      13 1
     15       4      14 1
     16       5      15 1
     17       6      16 1
     18       7      17 1
     19       8      18 1
@<TRIPOS>ALT_TYPE
CGenFF_4.0_ALT_TYPE_SET
CGenFF_4.0 1 CG2R61 2 CG2R61 3 CG2R61 4 CG2R61 5 CG2R61 6 CG2R61 7 CG2R61 8 CG2R61 9 CG2R61 10 CG2R61 11 HGR61 12 HGR61 13 HGR61 14 HGR61 15 HGR61 16 HGR61 17 HGR61 18 HGR61
@<TRIPOS>MOLECULE
naphtalene
 18 19 0 0 0
****
USER_CHARGES
INVALID_CHARGES
Pose:  25 Cluster:  25 Fr_nu: 325850 TotEn:   -10.02
@<TRIPOS>ATOM
      1 C1        -51.7029  -15.0222  -45.5821 C.ar   1 LIG      -0.11500
      2 C2        -51.1916  -13.8115  -46.0400 C.ar   1 LIG      -0.11500
      3 C3        -54.5715  -15.2933  -49.5026 C.ar   1 LIG      -0.11500
      4 C4        -54.0602  -14.0825  -49.9604 C.ar   1 LIG      -0.11500
      5 C5        -52.6716  -15.6972  -46.3255 C.ar   1 LIG      -0.11700
      6 C6        -51.6469  -13.2711  -47.2429 C.ar   1 LIG      -0.11700
      7 C7        -54.1161  -15.8337  -48.2997 C.ar   1 LIG      -0.11700
      8 C8        -53.0915  -13.4075  -49.2171 C.ar   1 LIG      -0.11700
      9 C9        -53.1415  -15.1679  -47.5385 C.ar   1 LIG       0.00400
     10 C10       -52.6216  -13.9367  -48.0040 C.ar   1 LIG       0.00400
     11 H1        -51.3484  -15.4422  -44.6453 H      1 LIG       0.11500
     12 H2        -50.4373  -13.2870  -45.4607 H      1 LIG       0.11500
     13 H3        -55.3258  -15.8185  -50.0817 H      1 LIG       0.11500
     14 H4        -54.4160  -13.6624  -50.8965 H      1 LIG       0.11500
     15 H5        -53.0573  -16.6420  -45.9481 H      1 LIG       0.11500
     16 H6        -51.2329  -12.3237  -47.5819 H      1 LIG       0.11500
     17 H7        -54.5296  -16.7815  -47.9613 H      1 LIG       0.11500
     18 H8        -52.7061  -12.4622  -49.5939 H      1 LIG       0.11500
@<TRIPOS>BOND
      1       1       2 ar
      2       1       5 ar
      3       2       6 ar
      4       3       4 ar
      5       3       7 ar
      6       4       8 ar
      7       5       9 ar
      8       6      10 ar
      9       7       9 ar
     10       8      10 ar
     11       9      10 ar
     12       1      11 1
     13       2      12 1
     14       3      13 1
     15       4      14 1
     16       5      15 1
     17       6      16 1
     18       7      17 1
     19       8      18 1
@<TRIPOS>ALT_TYPE
CGenFF_4.0_ALT_TYPE_SET
CGenFF_4.0 1 CG2R61 2 CG2R61 3 CG2R61 4 CG2R61 5 CG2R61 6 CG2R61 7 CG2R61 8 CG2R61 9 CG2R61 10 CG2R61 11 HGR61 12 HGR61 13 HGR61 14 HGR61 15 HGR61 16 HGR61 17 HGR61 18 HGR61
@<TRIPOS>MOLECULE
naphtalene
 18 19 0 0 0
****
USER_CHARGES
INVALID_CHARGES
Pose:  26 Cluster:  26 Fr_nu:  42669 TotEn:   -10.01
@<TRIPOS>ATOM
      1 C1        -67.0833   -6.9335  -61.8510 C.ar   1 LIG      -0.11500
      2 C2        -66.6842   -6.7328  -60.5329 C.ar   1 LIG      -0.11500
      3 C3        -67.4511  -11.7119  -61.0119 C.ar   1 LIG      -0.11500
      4 C4        -67.0519  -11.5111  -59.6939 C.ar   1 LIG      -0.11500
      5 C5        -67.3749   -8.2203  -62.3043 C.ar   1 LIG      -0.11700
      6 C6        -66.5752   -7.8180  -59.6631 C.ar   1 LIG      -0.11700
      7 C7        -67.5602  -10.6266  -61.8818 C.ar   1 LIG      -0.11700
      8 C8        -66.7602  -10.2243  -59.2405 C.ar   1 LIG      -0.11700
      9 C9        -67.2705   -9.3244  -61.4425 C.ar   1 LIG       0.00400
     10 C10       -66.8646   -9.1203  -60.1022 C.ar   1 LIG       0.00400
     11 H1        -67.1675   -6.0883  -62.5279 H      1 LIG       0.11500
     12 H2        -66.4576   -5.7306  -60.1810 H      1 LIG       0.11500
     13 H3        -67.6780  -12.7141  -61.3645 H      1 LIG       0.11500
     14 H4        -66.9666  -12.3568  -59.0178 H      1 LIG       0.11500
     15 H5        -67.6847   -8.3537  -63.3388 H      1 LIG       0.11500
     16 H6        -66.2619   -7.6378  -58.6368 H      1 LIG       0.11500
     17 H7        -67.8742  -10.8069  -62.9077 H      1 LIG       0.11500
     18 H8        -66.4497  -10.0908  -58.2062 H      1 LIG       0.11500
@<TRIPOS>BOND
      1       1       2 ar
      2       1       5 ar
      3       2       6 ar
      4       3       4 ar
      5       3       7 ar
      6       4       8 ar
      7       5       9 ar
      8       6      10 ar
      9       7       9 ar
     10       8      10 ar
     11       9      10 ar
     12       1      11 1
     13       2      12 1
     14       3      13 1
     15       4      14 1
     16       5      15 1
     17       6      16 1
     18       7      17 1
     19       8      18 1
@<TRIPOS>ALT_TYPE
CGenFF_4.0_ALT_TYPE_SET
CGenFF_4.0 1 CG2R61 2 CG2R61 3 CG2R61 4 CG2R61 5 CG2R61 6 CG2R61 7 CG2R61 8 CG2R61 9 CG2R61 10 CG2R61 11 HGR61 12 HGR61 13 HGR61 14 HGR61 15 HGR61 16 HGR61 17 HGR61 18 HGR61
@<TRIPOS>MOLECULE
naphtalene
 18 19 0 0 0
****
USER_CHARGES
INVALID_CHARGES
Pose:  27 Cluster:  27 Fr_nu:  96886 TotEn:    -9.99
@<TRIPOS>ATOM
      1 C1        -64.0933  -25.2663  -38.8691 C.ar   1 LIG      -0.11500
      2 C2        -64.3913  -23.9512  -39.2133 C.ar   1 LIG      -0.11500
      3 C3        -66.2616  -26.8220  -42.9374 C.ar   1 LIG      -0.11500
      4 C4        -66.5595  -25.5069  -43.2814 C.ar   1 LIG      -0.11500
      5 C5        -64.4820  -26.3126  -39.7062 C.ar   1 LIG      -0.11700
      6 C6        -65.0789  -23.6771  -40.3957 C.ar   1 LIG      -0.11700
      7 C7        -65.5738  -27.0960  -41.7548 C.ar   1 LIG      -0.11700
      8 C8        -66.1710  -24.4605  -42.4444 C.ar   1 LIG      -0.11700
      9 C9        -65.1750  -26.0552  -40.9003 C.ar   1 LIG       0.00400
     10 C10       -65.4780  -24.7178  -41.2502 C.ar   1 LIG       0.00400
     11 H1        -63.5584  -25.4790  -37.9481 H      1 LIG       0.11500
     12 H2        -64.0880  -23.1373  -38.5610 H      1 LIG       0.11500
     13 H3        -66.5645  -27.6365  -43.5894 H      1 LIG       0.11500
     14 H4        -67.0957  -25.2948  -44.2018 H      1 LIG       0.11500
     15 H5        -64.2388  -27.3329  -39.4169 H      1 LIG       0.11500
     16 H6        -65.3008  -22.6416  -40.6452 H      1 LIG       0.11500
     17 H7        -65.3514  -28.1316  -41.5060 H      1 LIG       0.11500
     18 H8        -66.4148  -23.4401  -42.7331 H      1 LIG       0.11500
@<TRIPOS>BOND
      1       1       2 ar
      2       1       5 ar
      3       2       6 ar
      4       3       4 ar
      5       3       7 ar
      6       4       8 ar
      7       5       9 ar
      8       6      10 ar
      9       7       9 ar
     10       8      10 ar
     11       9      10 ar
     12       1      11 1
     13       2      12 1
     14       3      13 1
     15       4      14 1
     16       5      15 1
     17       6      16 1
     18       7      17 1
     19       8      18 1
@<TRIPOS>ALT_TYPE
CGenFF_4.0_ALT_TYPE_SET
CGenFF_4.0 1 CG2R61 2 CG2R61 3 CG2R61 4 CG2R61 5 CG2R61 6 CG2R61 7 CG2R61 8 CG2R61 9 CG2R61 10 CG2R61 11 HGR61 12 HGR61 13 HGR61 14 HGR61 15 HGR61 16 HGR61 17 HGR61 18 HGR61
@<TRIPOS>MOLECULE
naphtalene
 18 19 0 0 0
****
USER_CHARGES
INVALID_CHARGES
Pose:  28 Cluster:  28 Fr_nu:  65074 TotEn:    -9.87
@<TRIPOS>ATOM
      1 C1        -55.8105    2.3185  -41.2492 C.ar   1 LIG      -0.11500
      2 C2        -55.7367    1.4656  -40.1520 C.ar   1 LIG      -0.11500
      3 C3        -59.7566    4.4308  -39.3416 C.ar   1 LIG      -0.11500
      4 C4        -59.6828    3.5778  -38.2445 C.ar   1 LIG      -0.11500
      5 C5        -56.8270    3.2710  -41.3264 C.ar   1 LIG      -0.11700
      6 C6        -56.6791    1.5617  -39.1278 C.ar   1 LIG      -0.11700
      7 C7        -58.8141    4.3347  -40.3659 C.ar   1 LIG      -0.11700
      8 C8        -58.6663    2.6253  -38.1672 C.ar   1 LIG      -0.11700
      9 C9        -57.7842    3.3819  -40.3047 C.ar   1 LIG       0.00400
     10 C10       -57.7091    2.5144  -39.1890 C.ar   1 LIG       0.00400
     11 H1        -55.0769    2.2428  -42.0465 H      1 LIG       0.11500
     12 H2        -54.9448    0.7246  -40.0928 H      1 LIG       0.11500
     13 H3        -60.5484    5.1723  -39.4014 H      1 LIG       0.11500
     14 H4        -60.4174    3.6530  -37.4482 H      1 LIG       0.11500
     15 H5        -56.8655    3.9270  -42.1937 H      1 LIG       0.11500
     16 H6        -56.6018    0.8850  -38.2793 H      1 LIG       0.11500
     17 H7        -58.8911    5.0120  -41.2139 H      1 LIG       0.11500
     18 H8        -58.6281    1.9686  -37.3004 H      1 LIG       0.11500
@<TRIPOS>BOND
      1       1       2 ar
      2       1       5 ar
      3       2       6 ar
      4       3       4 ar
      5       3       7 ar
      6       4       8 ar
      7       5       9 ar
      8       6      10 ar
      9       7       9 ar
     10       8      10 ar
     11       9      10 ar
     12       1      11 1
     13       2      12 1
     14       3      13 1
     15       4      14 1
     16       5      15 1
     17       6      16 1
     18       7      17 1
     19       8      18 1
@<TRIPOS>ALT_TYPE
CGenFF_4.0_ALT_TYPE_SET
CGenFF_4.0 1 CG2R61 2 CG2R61 3 CG2R61 4 CG2R61 5 CG2R61 6 CG2R61 7 CG2R61 8 CG2R61 9 CG2R61 10 CG2R61 11 HGR61 12 HGR61 13 HGR61 14 HGR61 15 HGR61 16 HGR61 17 HGR61 18 HGR61
@<TRIPOS>MOLECULE
naphtalene
 18 19 0 0 0
****
USER_CHARGES
INVALID_CHARGES
Pose:  29 Cluster:  29 Fr_nu:  16741 TotEn:    -9.81
@<TRIPOS>ATOM
      1 C1        -55.9865   -1.8519  -16.5508 C.ar   1 LIG      -0.11500
      2 C2        -55.3202   -2.5153  -17.5769 C.ar   1 LIG      -0.11500
      3 C3        -60.0258   -1.7193  -19.2599 C.ar   1 LIG      -0.11500
      4 C4        -59.3594   -2.3827  -20.2859 C.ar   1 LIG      -0.11500
      5 C5        -57.3236   -1.4860  -16.7083 C.ar   1 LIG      -0.11700
      6 C6        -55.9883   -2.8154  -18.7643 C.ar   1 LIG      -0.11700
      7 C7        -59.3577   -1.4192  -18.0724 C.ar   1 LIG      -0.11700
      8 C8        -58.0223   -2.7485  -20.1286 C.ar   1 LIG      -0.11700
      9 C9        -58.0118   -1.7800  -17.8968 C.ar   1 LIG       0.00400
     10 C10       -57.3342   -2.4545  -18.9401 C.ar   1 LIG       0.00400
     11 H1        -55.4657   -1.6180  -15.6269 H      1 LIG       0.11500
     12 H2        -54.2794   -2.7999  -17.4532 H      1 LIG       0.11500
     13 H3        -61.0670   -1.4345  -19.3829 H      1 LIG       0.11500
     14 H4        -59.8803   -2.6150  -21.2101 H      1 LIG       0.11500
     15 H5        -57.8244   -0.9678  -15.8931 H      1 LIG       0.11500
     16 H6        -55.4479   -3.3350  -19.5528 H      1 LIG       0.11500
     17 H7        -59.8985   -0.9004  -17.2837 H      1 LIG       0.11500
     18 H8        -57.5211   -3.2661  -20.9440 H      1 LIG       0.11500
@<TRIPOS>BOND
      1       1       2 ar
      2       1       5 ar
      3       2       6 ar
      4       3       4 ar
      5       3       7 ar
      6       4       8 ar
      7       5       9 ar
      8       6      10 ar
      9       7       9 ar
     10       8      10 ar
     11       9      10 ar
     12       1      11 1
     13       2      12 1
     14       3      13 1
     15       4      14 1
     16       5      15 1
     17       6      16 1
     18       7      17 1
     19       8      18 1
@<TRIPOS>ALT_TYPE
CGenFF_4.0_ALT_TYPE_SET
CGenFF_4.0 1 CG2R61 2 CG2R61 3 CG2R61 4 CG2R61 5 CG2R61 6 CG2R61 7 CG2R61 8 CG2R61 9 CG2R61 10 CG2R61 11 HGR61 12 HGR61 13 HGR61 14 HGR61 15 HGR61 16 HGR61 17 HGR61 18 HGR61
@<TRIPOS>MOLECULE
naphtalene
 18 19 0 0 0
****
USER_CHARGES
INVALID_CHARGES
Pose:  30 Cluster:  30 Fr_nu:    680 TotEn:    -9.81
@<TRIPOS>ATOM
      1 C1        -59.4421    3.6330  -42.5095 C.ar   1 LIG      -0.11500
      2 C2        -58.4235    2.9091  -43.1219 C.ar   1 LIG      -0.11500
      3 C3        -57.8896    2.1293  -38.1504 C.ar   1 LIG      -0.11500
      4 C4        -56.8710    1.4054  -38.7630 C.ar   1 LIG      -0.11500
      5 C5        -59.5681    3.6231  -41.1200 C.ar   1 LIG      -0.11700
      6 C6        -57.5268    2.1725  -42.3475 C.ar   1 LIG      -0.11700
      7 C7        -58.7863    2.8660  -38.9250 C.ar   1 LIG      -0.11700
      8 C8        -56.7450    1.4152  -40.1524 C.ar   1 LIG      -0.11700
      9 C9        -58.6745    2.8872  -40.3248 C.ar   1 LIG       0.00400
     10 C10       -57.6386    2.1511  -40.9477 C.ar   1 LIG       0.00400
     11 H1        -60.1402    4.2058  -43.1130 H      1 LIG       0.11500
     12 H2        -58.3262    2.9176  -44.2037 H      1 LIG       0.11500
     13 H3        -57.9874    2.1213  -37.0685 H      1 LIG       0.11500
     14 H4        -56.1741    0.8317  -38.1591 H      1 LIG       0.11500
     15 H5        -60.3722    4.1960  -40.6628 H      1 LIG       0.11500
     16 H6        -56.7379    1.6145  -42.8475 H      1 LIG       0.11500
     17 H7        -59.5746    3.4246  -38.4248 H      1 LIG       0.11500
     18 H8        -55.9414    0.8417  -40.6099 H      1 LIG       0.11500
@<TRIPOS>BOND
      1       1       2 ar
      2       1       5 ar
      3       2       6 ar
      4       3       4 ar
      5       3       7 ar
      6       4       8 ar
      7       5       9 ar
      8       6      10 ar
      9       7       9 ar
     10       8      10 ar
     11       9      10 ar
     12       1      11 1
     13       2      12 1
     14       3      13 1
     15       4      14 1
     16       5      15 1
     17       6      16 1
     18       7      17 1
     19       8      18 1
@<TRIPOS>ALT_TYPE
CGenFF_4.0_ALT_TYPE_SET
CGenFF_4.0 1 CG2R61 2 CG2R61 3 CG2R61 4 CG2R61 5 CG2R61 6 CG2R61 7 CG2R61 8 CG2R61 9 CG2R61 10 CG2R61 11 HGR61 12 HGR61 13 HGR61 14 HGR61 15 HGR61 16 HGR61 17 HGR61 18 HGR61
@<TRIPOS>MOLECULE
naphtalene
 18 19 0 0 0
****
USER_CHARGES
INVALID_CHARGES
Pose:  31 Cluster:  31 Fr_nu:  14753 TotEn:    -9.70
@<TRIPOS>ATOM
      1 C1        -84.7486   -8.8205  -34.6749 C.ar   1 LIG      -0.11500
      2 C2        -83.9032   -9.5423  -35.5123 C.ar   1 LIG      -0.11500
      3 C3        -80.8903   -6.6736  -32.6309 C.ar   1 LIG      -0.11500
      4 C4        -80.0451   -7.3955  -33.4683 C.ar   1 LIG      -0.11500
      5 C5        -84.2151   -7.9253  -33.7472 C.ar   1 LIG      -0.11700
      6 C6        -82.5213   -9.3718  -35.4253 C.ar   1 LIG      -0.11700
      7 C7        -82.2723   -6.8442  -32.7179 C.ar   1 LIG      -0.11700
      8 C8        -80.5784   -8.2908  -34.3960 C.ar   1 LIG      -0.11700
      9 C9        -82.8265   -7.7410  -33.6458 C.ar   1 LIG       0.00400
     10 C10       -81.9670   -8.4751  -34.4974 C.ar   1 LIG       0.00400
     11 H1        -85.8243   -8.9541  -34.7426 H      1 LIG       0.11500
     12 H2        -84.3195  -10.2388  -36.2343 H      1 LIG       0.11500
     13 H3        -80.4746   -5.9767  -31.9086 H      1 LIG       0.11500
     14 H4        -78.9694   -7.2625  -33.3991 H      1 LIG       0.11500
     15 H5        -84.8949   -7.3720  -33.1024 H      1 LIG       0.11500
     16 H6        -81.8795   -9.9460  -36.0902 H      1 LIG       0.11500
     17 H7        -82.9140   -6.2692  -32.0535 H      1 LIG       0.11500
     18 H8        -79.8988   -8.8447  -35.0404 H      1 LIG       0.11500
@<TRIPOS>BOND
      1       1       2 ar
      2       1       5 ar
      3       2       6 ar
      4       3       4 ar
      5       3       7 ar
      6       4       8 ar
      7       5       9 ar
      8       6      10 ar
      9       7       9 ar
     10       8      10 ar
     11       9      10 ar
     12       1      11 1
     13       2      12 1
     14       3      13 1
     15       4      14 1
     16       5      15 1
     17       6      16 1
     18       7      17 1
     19       8      18 1
@<TRIPOS>ALT_TYPE
CGenFF_4.0_ALT_TYPE_SET
CGenFF_4.0 1 CG2R61 2 CG2R61 3 CG2R61 4 CG2R61 5 CG2R61 6 CG2R61 7 CG2R61 8 CG2R61 9 CG2R61 10 CG2R61 11 HGR61 12 HGR61 13 HGR61 14 HGR61 15 HGR61 16 HGR61 17 HGR61 18 HGR61
@<TRIPOS>MOLECULE
naphtalene
 18 19 0 0 0
****
USER_CHARGES
INVALID_CHARGES
Pose:  32 Cluster:  32 Fr_nu:  41115 TotEn:    -9.64
@<TRIPOS>ATOM
      1 C1        -50.2879    7.6632  -33.7878 C.ar   1 LIG      -0.11500
      2 C2        -49.3345    7.6308  -32.7745 C.ar   1 LIG      -0.11500
      3 C3        -52.4561    3.7513  -31.8724 C.ar   1 LIG      -0.11500
      4 C4        -51.5026    3.7190  -30.8591 C.ar   1 LIG      -0.11500
      5 C5        -51.3046    6.7084  -33.8209 C.ar   1 LIG      -0.11700
      6 C6        -49.3940    6.6437  -31.7905 C.ar   1 LIG      -0.11700
      7 C7        -52.3965    4.7385  -32.8564 C.ar   1 LIG      -0.11700
      8 C8        -50.4857    4.6737  -30.8259 C.ar   1 LIG      -0.11700
      9 C9        -51.3800    5.7075  -32.8386 C.ar   1 LIG       0.00400
     10 C10       -50.4104    5.6746  -31.8082 C.ar   1 LIG       0.00400
     11 H1        -50.2407    8.4316  -34.5538 H      1 LIG       0.11500
     12 H2        -48.5435    8.3747  -32.7494 H      1 LIG       0.11500
     13 H3        -53.2476    3.0076  -31.8979 H      1 LIG       0.11500
     14 H4        -51.5494    2.9495  -30.0941 H      1 LIG       0.11500
     15 H5        -52.0389    6.7527  -34.6226 H      1 LIG       0.11500
     16 H6        -48.6385    6.6378  -31.0075 H      1 LIG       0.11500
     17 H7        -53.1525    4.7447  -33.6387 H      1 LIG       0.11500
     18 H8        -49.7508    4.6291  -30.0247 H      1 LIG       0.11500
@<TRIPOS>BOND
      1       1       2 ar
      2       1       5 ar
      3       2       6 ar
      4       3       4 ar
      5       3       7 ar
      6       4       8 ar
      7       5       9 ar
      8       6      10 ar
      9       7       9 ar
     10       8      10 ar
     11       9      10 ar
     12       1      11 1
     13       2      12 1
     14       3      13 1
     15       4      14 1
     16       5      15 1
     17       6      16 1
     18       7      17 1
     19       8      18 1
@<TRIPOS>ALT_TYPE
CGenFF_4.0_ALT_TYPE_SET
CGenFF_4.0 1 CG2R61 2 CG2R61 3 CG2R61 4 CG2R61 5 CG2R61 6 CG2R61 7 CG2R61 8 CG2R61 9 CG2R61 10 CG2R61 11 HGR61 12 HGR61 13 HGR61 14 HGR61 15 HGR61 16 HGR61 17 HGR61 18 HGR61
@<TRIPOS>MOLECULE
naphtalene
 18 19 0 0 0
****
USER_CHARGES
INVALID_CHARGES
Pose:  33 Cluster:  33 Fr_nu: 160635 TotEn:    -9.57
@<TRIPOS>ATOM
      1 C1        -81.8536   -8.8588  -35.2132 C.ar   1 LIG      -0.11500
      2 C2        -80.6923   -9.1246  -34.4938 C.ar   1 LIG      -0.11500
      3 C3        -82.0175   -4.3896  -33.2969 C.ar   1 LIG      -0.11500
      4 C4        -80.8562   -4.6555  -32.5775 C.ar   1 LIG      -0.11500
      5 C5        -82.4772   -7.6160  -35.0986 C.ar   1 LIG      -0.11700
      6 C6        -80.1501   -8.1489  -33.6571 C.ar   1 LIG      -0.11700
      7 C7        -82.5597   -5.3655  -34.1337 C.ar   1 LIG      -0.11700
      8 C8        -80.2326   -5.8983  -32.6920 C.ar   1 LIG      -0.11700
      9 C9        -81.9453   -6.6219  -34.2611 C.ar   1 LIG       0.00400
     10 C10       -80.7644   -6.8924  -33.5295 C.ar   1 LIG       0.00400
     11 H1        -82.2756   -9.6190  -35.8640 H      1 LIG       0.11500
     12 H2        -80.2075  -10.0924  -34.5839 H      1 LIG       0.11500
     13 H3        -82.5028   -3.4218  -33.2074 H      1 LIG       0.11500
     14 H4        -80.4354   -3.8954  -31.9258 H      1 LIG       0.11500
     15 H5        -83.3843   -7.4304  -35.6701 H      1 LIG       0.11500
     16 H6        -79.2413   -8.3783  -33.1045 H      1 LIG       0.11500
     17 H7        -83.4680   -5.1355  -34.6868 H      1 LIG       0.11500
     18 H8        -79.3258   -6.0844  -32.1200 H      1 LIG       0.11500
@<TRIPOS>BOND
      1       1       2 ar
      2       1       5 ar
      3       2       6 ar
      4       3       4 ar
      5       3       7 ar
      6       4       8 ar
      7       5       9 ar
      8       6      10 ar
      9       7       9 ar
     10       8      10 ar
     11       9      10 ar
     12       1      11 1
     13       2      12 1
     14       3      13 1
     15       4      14 1
     16       5      15 1
     17       6      16 1
     18       7      17 1
     19       8      18 1
@<TRIPOS>ALT_TYPE
CGenFF_4.0_ALT_TYPE_SET
CGenFF_4.0 1 CG2R61 2 CG2R61 3 CG2R61 4 CG2R61 5 CG2R61 6 CG2R61 7 CG2R61 8 CG2R61 9 CG2R61 10 CG2R61 11 HGR61 12 HGR61 13 HGR61 14 HGR61 15 HGR61 16 HGR61 17 HGR61 18 HGR61
@<TRIPOS>MOLECULE
naphtalene
 18 19 0 0 0
****
USER_CHARGES
INVALID_CHARGES
Pose:  34 Cluster:  34 Fr_nu:  15967 TotEn:    -9.42
@<TRIPOS>ATOM
      1 C1        -83.0901  -10.7484  -34.3922 C.ar   1 LIG      -0.11500
      2 C2        -83.3592   -9.9783  -35.5198 C.ar   1 LIG      -0.11500
      3 C3        -80.8192   -6.9617  -32.3485 C.ar   1 LIG      -0.11500
      4 C4        -81.0884   -6.1917  -33.4761 C.ar   1 LIG      -0.11500
      5 C5        -82.3914  -10.1949  -33.3189 C.ar   1 LIG      -0.11700
      6 C6        -82.9307   -8.6520  -35.5786 C.ar   1 LIG      -0.11700
      7 C7        -81.2479   -8.2881  -32.2897 C.ar   1 LIG      -0.11700
      8 C8        -81.7870   -6.7451  -34.5495 C.ar   1 LIG      -0.11700
      9 C9        -81.9524   -8.8615  -33.3608 C.ar   1 LIG       0.00400
     10 C10       -82.2260   -8.0785  -34.5076 C.ar   1 LIG       0.00400
     11 H1        -83.4235  -11.7810  -34.3473 H      1 LIG       0.11500
     12 H2        -83.9035  -10.4101  -36.3547 H      1 LIG       0.11500
     13 H3        -80.2750   -6.5304  -31.5130 H      1 LIG       0.11500
     14 H4        -80.7535   -5.1596  -33.5211 H      1 LIG       0.11500
     15 H5        -82.1919  -10.8156  -32.4478 H      1 LIG       0.11500
     16 H6        -83.1525   -8.0685  -36.4697 H      1 LIG       0.11500
     17 H7        -81.0266   -8.8711  -31.3982 H      1 LIG       0.11500
     18 H8        -81.9860   -6.1248  -35.4211 H      1 LIG       0.11500
@<TRIPOS>BOND
      1       1       2 ar
      2       1       5 ar
      3       2       6 ar
      4       3       4 ar
      5       3       7 ar
      6       4       8 ar
      7       5       9 ar
      8       6      10 ar
      9       7       9 ar
     10       8      10 ar
     11       9      10 ar
     12       1      11 1
     13       2      12 1
     14       3      13 1
     15       4      14 1
     16       5      15 1
     17       6      16 1
     18       7      17 1
     19       8      18 1
@<TRIPOS>ALT_TYPE
CGenFF_4.0_ALT_TYPE_SET
CGenFF_4.0 1 CG2R61 2 CG2R61 3 CG2R61 4 CG2R61 5 CG2R61 6 CG2R61 7 CG2R61 8 CG2R61 9 CG2R61 10 CG2R61 11 HGR61 12 HGR61 13 HGR61 14 HGR61 15 HGR61 16 HGR61 17 HGR61 18 HGR61
@<TRIPOS>MOLECULE
naphtalene
 18 19 0 0 0
****
USER_CHARGES
INVALID_CHARGES
Pose:  35 Cluster:  35 Fr_nu: 112922 TotEn:    -9.25
@<TRIPOS>ATOM
      1 C1        -85.1476   -9.6633  -34.7448 C.ar   1 LIG      -0.11500
      2 C2        -83.9748  -10.0185  -35.4044 C.ar   1 LIG      -0.11500
      3 C3        -83.1588   -5.3993  -33.5054 C.ar   1 LIG      -0.11500
      4 C4        -81.9860   -5.7547  -34.1651 C.ar   1 LIG      -0.11500
      5 C5        -85.2426   -8.4265  -34.1060 C.ar   1 LIG      -0.11700
      6 C6        -82.8926   -9.1385  -35.4280 C.ar   1 LIG      -0.11700
      7 C7        -84.2411   -6.2794  -33.4819 C.ar   1 LIG      -0.11700
      8 C8        -81.8909   -6.9914  -34.8038 C.ar   1 LIG      -0.11700
      9 C9        -84.1630   -7.5283  -34.1195 C.ar   1 LIG       0.00400
     10 C10       -82.9705   -7.8896  -34.7903 C.ar   1 LIG       0.00400
     11 H1        -85.9897  -10.3490  -34.7263 H      1 LIG       0.11500
     12 H2        -83.9020  -10.9814  -35.9016 H      1 LIG       0.11500
     13 H3        -83.2323   -4.4363  -33.0080 H      1 LIG       0.11500
     14 H4        -81.1438   -5.0692  -34.1820 H      1 LIG       0.11500
     15 H5        -86.1690   -8.1701  -33.5961 H      1 LIG       0.11500
     16 H6        -81.9858   -9.4368  -35.9501 H      1 LIG       0.11500
     17 H7        -85.1481   -5.9806  -32.9604 H      1 LIG       0.11500
     18 H8        -80.9643   -7.2484  -35.3132 H      1 LIG       0.11500
@<TRIPOS>BOND
      1       1       2 ar
      2       1       5 ar
      3       2       6 ar
      4       3       4 ar
      5       3       7 ar
      6       4       8 ar
      7       5       9 ar
      8       6      10 ar
      9       7       9 ar
     10       8      10 ar
     11       9      10 ar
     12       1      11 1
     13       2      12 1
     14       3      13 1
     15       4      14 1
     16       5      15 1
     17       6      16 1
     18       7      17 1
     19       8      18 1
@<TRIPOS>ALT_TYPE
CGenFF_4.0_ALT_TYPE_SET
CGenFF_4.0 1 CG2R61 2 CG2R61 3 CG2R61 4 CG2R61 5 CG2R61 6 CG2R61 7 CG2R61 8 CG2R61 9 CG2R61 10 CG2R61 11 HGR61 12 HGR61 13 HGR61 14 HGR61 15 HGR61 16 HGR61 17 HGR61 18 HGR61
@<TRIPOS>MOLECULE
naphtalene
 18 19 0 0 0
****
USER_CHARGES
INVALID_CHARGES
Pose:  36 Cluster:  36 Fr_nu: 295642 TotEn:    -9.15
@<TRIPOS>ATOM
      1 C1        -58.4543    2.3898  -39.3981 C.ar   1 LIG      -0.11500
      2 C2        -59.0678    2.8863  -40.5444 C.ar   1 LIG      -0.11500
      3 C3        -59.7565    6.3973  -36.9657 C.ar   1 LIG      -0.11500
      4 C4        -60.3700    6.8937  -38.1120 C.ar   1 LIG      -0.11500
      5 C5        -58.4696    3.1354  -38.2190 C.ar   1 LIG      -0.11700
      6 C6        -59.6990    4.1301  -40.5161 C.ar   1 LIG      -0.11700
      7 C7        -59.1254    5.1534  -36.9940 C.ar   1 LIG      -0.11700
      8 C8        -60.3547    6.1483  -39.2912 C.ar   1 LIG      -0.11700
      9 C9        -59.1003    4.3894  -38.1722 C.ar   1 LIG       0.00400
     10 C10       -59.7241    4.8942  -39.3379 C.ar   1 LIG       0.00400
     11 H1        -57.9626    1.4217  -39.4210 H      1 LIG       0.11500
     12 H2        -59.0556    2.3050  -41.4618 H      1 LIG       0.11500
     13 H3        -59.7686    6.9782  -36.0477 H      1 LIG       0.11500
     14 H4        -60.8603    7.8625  -38.0890 H      1 LIG       0.11500
     15 H5        -57.9833    2.7278  -37.3351 H      1 LIG       0.11500
     16 H6        -60.1726    4.4984  -41.4237 H      1 LIG       0.11500
     17 H7        -58.6526    4.7850  -36.0861 H      1 LIG       0.11500
     18 H8        -60.8403    6.5560  -40.1755 H      1 LIG       0.11500
@<TRIPOS>BOND
      1       1       2 ar
      2       1       5 ar
      3       2       6 ar
      4       3       4 ar
      5       3       7 ar
      6       4       8 ar
      7       5       9 ar
      8       6      10 ar
      9       7       9 ar
     10       8      10 ar
     11       9      10 ar
     12       1      11 1
     13       2      12 1
     14       3      13 1
     15       4      14 1
     16       5      15 1
     17       6      16 1
     18       7      17 1
     19       8      18 1
@<TRIPOS>ALT_TYPE
CGenFF_4.0_ALT_TYPE_SET
CGenFF_4.0 1 CG2R61 2 CG2R61 3 CG2R61 4 CG2R61 5 CG2R61 6 CG2R61 7 CG2R61 8 CG2R61 9 CG2R61 10 CG2R61 11 HGR61 12 HGR61 13 HGR61 14 HGR61 15 HGR61 16 HGR61 17 HGR61 18 HGR61
@<TRIPOS>MOLECULE
naphtalene
 18 19 0 0 0
****
USER_CHARGES
INVALID_CHARGES
Pose:  37 Cluster:  37 Fr_nu:  68186 TotEn:    -9.14
@<TRIPOS>ATOM
      1 C1        -53.1272  -12.3329  -21.3515 C.ar   1 LIG      -0.11500
      2 C2        -53.9940  -11.2445  -21.3203 C.ar   1 LIG      -0.11500
      3 C3        -53.7835  -12.9922  -16.5758 C.ar   1 LIG      -0.11500
      4 C4        -54.6502  -11.9037  -16.5447 C.ar   1 LIG      -0.11500
      5 C5        -52.8551  -13.0429  -20.1817 C.ar   1 LIG      -0.11700
      6 C6        -54.5919  -10.8618  -20.1193 C.ar   1 LIG      -0.11700
      7 C7        -53.1856  -13.3749  -17.7768 C.ar   1 LIG      -0.11700
      8 C8        -54.9224  -11.1937  -17.7144 C.ar   1 LIG      -0.11700
      9 C9        -53.4481  -12.6717  -18.9639 C.ar   1 LIG       0.00400
     10 C10       -54.3294  -11.5648  -18.9322 C.ar   1 LIG       0.00400
     11 H1        -52.6616  -12.6300  -22.2866 H      1 LIG       0.11500
     12 H2        -54.2053  -10.6926  -22.2316 H      1 LIG       0.11500
     13 H3        -53.5718  -13.5447  -15.6647 H      1 LIG       0.11500
     14 H4        -55.1144  -11.6062  -15.6090 H      1 LIG       0.11500
     15 H5        -52.1741  -13.8901  -20.2295 H      1 LIG       0.11500
     16 H6        -55.2666  -10.0082  -20.1184 H      1 LIG       0.11500
     17 H7        -52.5116  -14.2290  -17.7777 H      1 LIG       0.11500
     18 H8        -55.6028  -10.3459  -17.6666 H      1 LIG       0.11500
@<TRIPOS>BOND
      1       1       2 ar
      2       1       5 ar
      3       2       6 ar
      4       3       4 ar
      5       3       7 ar
      6       4       8 ar
      7       5       9 ar
      8       6      10 ar
      9       7       9 ar
     10       8      10 ar
     11       9      10 ar
     12       1      11 1
     13       2      12 1
     14       3      13 1
     15       4      14 1
     16       5      15 1
     17       6      16 1
     18       7      17 1
     19       8      18 1
@<TRIPOS>ALT_TYPE
CGenFF_4.0_ALT_TYPE_SET
CGenFF_4.0 1 CG2R61 2 CG2R61 3 CG2R61 4 CG2R61 5 CG2R61 6 CG2R61 7 CG2R61 8 CG2R61 9 CG2R61 10 CG2R61 11 HGR61 12 HGR61 13 HGR61 14 HGR61 15 HGR61 16 HGR61 17 HGR61 18 HGR61
@<TRIPOS>MOLECULE
naphtalene
 18 19 0 0 0
****
USER_CHARGES
INVALID_CHARGES
Pose:  38 Cluster:  38 Fr_nu:  48692 TotEn:    -9.00
@<TRIPOS>ATOM
      1 C1        -61.0249    4.1083  -43.0195 C.ar   1 LIG      -0.11500
      2 C2        -61.1467    3.8774  -41.6525 C.ar   1 LIG      -0.11500
      3 C3        -56.9596    1.4365  -43.1082 C.ar   1 LIG      -0.11500
      4 C4        -57.0815    1.2057  -41.7412 C.ar   1 LIG      -0.11500
      5 C5        -59.9546    3.5609  -43.7277 C.ar   1 LIG      -0.11700
      6 C6        -60.1989    3.0984  -40.9884 C.ar   1 LIG      -0.11700
      7 C7        -57.9075    2.2155  -43.7724 C.ar   1 LIG      -0.11700
      8 C8        -58.1516    1.7531  -41.0329 C.ar   1 LIG      -0.11700
      9 C9        -58.9912    2.7743  -43.0754 C.ar   1 LIG       0.00400
     10 C10       -59.1151    2.5397  -41.6853 C.ar   1 LIG       0.00400
     11 H1        -61.7628    4.7152  -43.5359 H      1 LIG       0.11500
     12 H2        -61.9804    4.3037  -41.1022 H      1 LIG       0.11500
     13 H3        -56.1260    1.0103  -43.6593 H      1 LIG       0.11500
     14 H4        -56.3425    0.5999  -41.2251 H      1 LIG       0.11500
     15 H5        -59.8792    3.7549  -44.7956 H      1 LIG       0.11500
     16 H6        -60.3142    2.9306  -39.9195 H      1 LIG       0.11500
     17 H7        -57.7924    2.3825  -44.8413 H      1 LIG       0.11500
     18 H8        -58.2269    1.5599  -39.9648 H      1 LIG       0.11500
@<TRIPOS>BOND
      1       1       2 ar
      2       1       5 ar
      3       2       6 ar
      4       3       4 ar
      5       3       7 ar
      6       4       8 ar
      7       5       9 ar
      8       6      10 ar
      9       7       9 ar
     10       8      10 ar
     11       9      10 ar
     12       1      11 1
     13       2      12 1
     14       3      13 1
     15       4      14 1
     16       5      15 1
     17       6      16 1
     18       7      17 1
     19       8      18 1
@<TRIPOS>ALT_TYPE
CGenFF_4.0_ALT_TYPE_SET
CGenFF_4.0 1 CG2R61 2 CG2R61 3 CG2R61 4 CG2R61 5 CG2R61 6 CG2R61 7 CG2R61 8 CG2R61 9 CG2R61 10 CG2R61 11 HGR61 12 HGR61 13 HGR61 14 HGR61 15 HGR61 16 HGR61 17 HGR61 18 HGR61
@<TRIPOS>MOLECULE
naphtalene
 18 19 0 0 0
****
USER_CHARGES
INVALID_CHARGES
Pose:  39 Cluster:  39 Fr_nu:  52469 TotEn:    -8.83
@<TRIPOS>ATOM
      1 C1        -57.4418    2.5482  -43.7827 C.ar   1 LIG      -0.11500
      2 C2        -56.0554    2.6411  -43.8607 C.ar   1 LIG      -0.11500
      3 C3        -57.0984    1.3826  -39.0714 C.ar   1 LIG      -0.11500
      4 C4        -55.7120    1.4756  -39.1495 C.ar   1 LIG      -0.11500
      5 C5        -58.0524    2.2122  -42.5741 C.ar   1 LIG      -0.11700
      6 C6        -55.2743    2.3985  -42.7306 C.ar   1 LIG      -0.11700
      7 C7        -57.8796    1.6253  -40.2017 C.ar   1 LIG      -0.11700
      8 C8        -55.1013    1.8115  -40.3581 C.ar   1 LIG      -0.11700
      9 C9        -57.2818    1.9646  -41.4264 C.ar   1 LIG       0.00400
     10 C10       -55.8719    2.0591  -41.5058 C.ar   1 LIG       0.00400
     11 H1        -58.0494    2.7367  -44.6630 H      1 LIG       0.11500
     12 H2        -55.5810    2.9030  -44.8020 H      1 LIG       0.11500
     13 H3        -57.5735    1.1209  -38.1302 H      1 LIG       0.11500
     14 H4        -55.1049    1.2856  -38.2693 H      1 LIG       0.11500
     15 H5        -59.1378    2.1449  -42.5365 H      1 LIG       0.11500
     16 H6        -54.1923    2.4774  -42.8144 H      1 LIG       0.11500
     17 H7        -58.9615    1.5472  -40.1174 H      1 LIG       0.11500
     18 H8        -54.0158    1.8781  -40.3962 H      1 LIG       0.11500
@<TRIPOS>BOND
      1       1       2 ar
      2       1       5 ar
      3       2       6 ar
      4       3       4 ar
      5       3       7 ar
      6       4       8 ar
      7       5       9 ar
      8       6      10 ar
      9       7       9 ar
     10       8      10 ar
     11       9      10 ar
     12       1      11 1
     13       2      12 1
     14       3      13 1
     15       4      14 1
     16       5      15 1
     17       6      16 1
     18       7      17 1
     19       8      18 1
@<TRIPOS>ALT_TYPE
CGenFF_4.0_ALT_TYPE_SET
CGenFF_4.0 1 CG2R61 2 CG2R61 3 CG2R61 4 CG2R61 5 CG2R61 6 CG2R61 7 CG2R61 8 CG2R61 9 CG2R61 10 CG2R61 11 HGR61 12 HGR61 13 HGR61 14 HGR61 15 HGR61 16 HGR61 17 HGR61 18 HGR61
# TRIPOS MOL2 file generated by SEED

@<TRIPOS>MOLECULE
pyrazole
 9 9 0 0 0
****
USER_CHARGES
INVALID_CHARGES
Pose:   1 Cluster:   1 Fr_nu: 1431507 TotEn:   -20.12
@<TRIPOS>ATOM
      1 C1        -66.2408    0.5877  -25.5077 C.2    1 LIG      -0.25100
      2 C2        -65.4178    1.5583  -24.9059 C.2    1 LIG       0.13200
      3 C3        -65.8730    0.5983  -26.8310 C.2    1 LIG      -0.03800
      4 N1        -64.5895    2.1429  -25.7754 N.2    1 LIG      -0.57800
      5 N2        -64.8900    1.5379  -26.9371 N.pl3  1 LIG      -0.05900
      6 H1        -66.9948   -0.0336  -25.0474 H      1 LIG       0.15700
      7 H2        -65.3874    1.8645  -23.8700 H      1 LIG       0.15600
      8 H3        -66.2161    0.0364  -27.6877 H      1 LIG       0.15900
      9 H4        -64.3842    1.8175  -27.7682 H      1 LIG       0.32200
@<TRIPOS>BOND
      1       1       2 1
      2       1       3 2
      3       2       4 2
      4       3       5 1
      5       4       5 1
      6       1       6 1
      7       2       7 1
      8       3       8 1
      9       5       9 1
@<TRIPOS>ALT_TYPE
CGenFF_4.0_ALT_TYPE_SET
CGenFF_4.0 1 CG2R51 2 CG2R52 3 CG2R51 4 NG2R50 5 NG2R51 6 HGR51 7 HGR52 8 HGR52 9 HGP1
@<TRIPOS>MOLECULE
pyrazole
 9 9 0 0 0
****
USER_CHARGES
INVALID_CHARGES
Pose:   2 Cluster:   2 Fr_nu: 254160 TotEn:   -19.31
@<TRIPOS>ATOM
      1 C1        -75.7528   -7.8210  -49.7579 C.2    1 LIG      -0.25100
      2 C2        -74.8824   -7.7756  -48.6524 C.2    1 LIG       0.13200
      3 C3        -75.7188   -9.1314  -50.1681 C.2    1 LIG      -0.03800
      4 N1        -74.3356   -8.9628  -48.3776 N.2    1 LIG      -0.57800
      5 N2        -74.8638   -9.7666  -49.3162 N.pl3  1 LIG      -0.05900
      6 H1        -76.3255   -7.0171  -50.1963 H      1 LIG       0.15700
      7 H2        -74.6233   -6.9267  -48.0359 H      1 LIG       0.15600
      8 H3        -76.2131   -9.6567  -50.9726 H      1 LIG       0.15900
      9 H4        -74.5944  -10.7424  -49.3186 H      1 LIG       0.32200
@<TRIPOS>BOND
      1       1       2 1
      2       1       3 2
      3       2       4 2
      4       3       5 1
      5       4       5 1
      6       1       6 1
      7       2       7 1
      8       3       8 1
      9       5       9 1
@<TRIPOS>ALT_TYPE
CGenFF_4.0_ALT_TYPE_SET
CGenFF_4.0 1 CG2R51 2 CG2R52 3 CG2R51 4 NG2R50 5 NG2R51 6 HGR51 7 HGR52 8 HGR52 9 HGP1
@<TRIPOS>MOLECULE
pyrazole
 9 9 0 0 0
****
USER_CHARGES
INVALID_CHARGES
Pose:   3 Cluster:   3 Fr_nu: 1964324 TotEn:   -17.46
@<TRIPOS>ATOM
      1 C1        -52.1814    3.9787  -32.8576 C.2    1 LIG      -0.25100
      2 C2        -53.1106    3.0137  -32.4249 C.2    1 LIG       0.13200
      3 C3        -51.9119    3.6360  -34.1600 C.2    1 LIG      -0.03800
      4 N1        -53.4114    2.1249  -33.3754 N.2    1 LIG      -0.57800
      5 N2        -52.6670    2.5299  -34.4184 N.pl3  1 LIG      -0.05900
      6 H1        -51.7653    4.8073  -32.3039 H      1 LIG       0.15700
      7 H2        -53.5808    2.9208  -31.4564 H      1 LIG       0.15600
      8 H3        -51.2637    4.0683  -34.9086 H      1 LIG       0.15900
      9 H4        -52.7213    2.0014  -35.2801 H      1 LIG       0.32200
@<TRIPOS>BOND
      1       1       2 1
      2       1       3 2
      3       2       4 2
      4       3       5 1
      5       4       5 1
      6       1       6 1
      7       2       7 1
      8       3       8 1
      9       5       9 1
@<TRIPOS>ALT_TYPE
CGenFF_4.0_ALT_TYPE_SET
CGenFF_4.0 1 CG2R51 2 CG2R52 3 CG2R51 4 NG2R50 5 NG2R51 6 HGR51 7 HGR52 8 HGR52 9 HGP1
@<TRIPOS>MOLECULE
pyrazole
 9 9 0 0 0
****
USER_CHARGES
INVALID_CHARGES
Pose:   4 Cluster:   4 Fr_nu: 8668867 TotEn:   -15.89
@<TRIPOS>ATOM
      1 C1        -76.1012   -8.1893  -50.2439 C.2    1 LIG      -0.25100
      2 C2        -75.6197   -8.8507  -49.0983 C.2    1 LIG       0.13200
      3 C3        -75.2076   -7.1670  -50.4511 C.2    1 LIG      -0.03800
      4 N1        -74.5066   -8.2955  -48.6119 N.2    1 LIG      -0.57800
      5 N2        -74.2810   -7.2744  -49.4560 N.pl3  1 LIG      -0.05900
      6 H1        -76.9733   -8.4209  -50.8374 H      1 LIG       0.15700
      7 H2        -76.0339   -9.7140  -48.5972 H      1 LIG       0.15600
      8 H3        -75.1501   -6.3891  -51.1988 H      1 LIG       0.15900
      9 H4        -73.4734   -6.6864  -49.2922 H      1 LIG       0.32200
@<TRIPOS>BOND
      1       1       2 1
      2       1       3 2
      3       2       4 2
      4       3       5 1
      5       4       5 1
      6       1       6 1
      7       2       7 1
      8       3       8 1
      9       5       9 1
@<TRIPOS>ALT_TYPE
CGenFF_4.0_ALT_TYPE_SET
CGenFF_4.0 1 CG2R51 2 CG2R52 3 CG2R51 4 NG2R50 5 NG2R51 6 HGR51 7 HGR52 8 HGR52 9 HGP1
@<TRIPOS>MOLECULE
pyrazole
 9 9 0 0 0
****
USER_CHARGES
INVALID_CHARGES
Pose:   5 Cluster:   5 Fr_nu: 6915545 TotEn:   -15.06
@<TRIPOS>ATOM
      1 C1        -67.4202    0.9814  -26.2891 C.2    1 LIG      -0.25100
      2 C2        -66.5133    1.5985  -25.4068 C.2    1 LIG       0.13200
      3 C3        -66.9670    1.3212  -27.5404 C.2    1 LIG      -0.03800
      4 N1        -65.5562    2.2787  -26.0435 N.2    1 LIG      -0.57800
      5 N2        -65.8591    2.0909  -27.3393 N.pl3  1 LIG      -0.05900
      6 H1        -68.2815    0.3745  -26.0522 H      1 LIG       0.15700
      7 H2        -66.5101    1.5814  -24.3263 H      1 LIG       0.15600
      8 H3        -67.3263    1.0919  -28.5332 H      1 LIG       0.15900
      9 H4        -65.2653    2.5207  -28.0375 H      1 LIG       0.32200
@<TRIPOS>BOND
      1       1       2 1
      2       1       3 2
      3       2       4 2
      4       3       5 1
      5       4       5 1
      6       1       6 1
      7       2       7 1
      8       3       8 1
      9       5       9 1
@<TRIPOS>ALT_TYPE
CGenFF_4.0_ALT_TYPE_SET
CGenFF_4.0 1 CG2R51 2 CG2R52 3 CG2R51 4 NG2R50 5 NG2R51 6 HGR51 7 HGR52 8 HGR52 9 HGP1
@<TRIPOS>MOLECULE
pyrazole
 9 9 0 0 0
****
USER_CHARGES
INVALID_CHARGES
Pose:   6 Cluster:   6 Fr_nu: 8424981 TotEn:   -14.33
@<TRIPOS>ATOM
      1 C1        -55.2589   -1.6991  -17.5557 C.2    1 LIG      -0.25100
      2 C2        -53.9595   -1.6373  -17.0176 C.2    1 LIG       0.13200
      3 C3        -55.1940   -2.6978  -18.4963 C.2    1 LIG      -0.03800
      4 N1        -53.1298   -2.5262  -17.5702 N.2    1 LIG      -0.57800
      5 N2        -53.9096   -3.1561  -18.4653 N.pl3  1 LIG      -0.05900
      6 H1        -56.1225   -1.1039  -17.2979 H      1 LIG       0.15700
      7 H2        -53.5824   -0.9813  -16.2461 H      1 LIG       0.15600
      8 H3        -55.9286   -3.1127  -19.1712 H      1 LIG       0.15900
      9 H4        -53.4981   -3.8914  -19.0263 H      1 LIG       0.32200
@<TRIPOS>BOND
      1       1       2 1
      2       1       3 2
      3       2       4 2
      4       3       5 1
      5       4       5 1
      6       1       6 1
      7       2       7 1
      8       3       8 1
      9       5       9 1
@<TRIPOS>ALT_TYPE
CGenFF_4.0_ALT_TYPE_SET
CGenFF_4.0 1 CG2R51 2 CG2R52 3 CG2R51 4 NG2R50 5 NG2R51 6 HGR51 7 HGR52 8 HGR52 9 HGP1
@<TRIPOS>MOLECULE
pyrazole
 9 9 0 0 0
****
USER_CHARGES
INVALID_CHARGES
Pose:   7 Cluster:   7 Fr_nu: 275126 TotEn:   -14.26
@<TRIPOS>ATOM
      1 C1        -58.4648  -19.8310  -40.2728 C.2    1 LIG      -0.25100
      2 C2        -59.1192  -20.7199  -41.1465 C.2    1 LIG       0.13200
      3 C3        -59.4107  -19.5212  -39.3264 C.2    1 LIG      -0.03800
      4 N1        -60.3830  -20.9594  -40.7871 N.2    1 LIG      -0.57800
      5 N2        -60.5305  -20.2166  -39.6769 N.pl3  1 LIG      -0.05900
      6 H1        -57.4495  -19.4660  -40.3211 H      1 LIG       0.15700
      7 H2        -58.7280  -21.2027  -42.0306 H      1 LIG       0.15600
      8 H3        -59.3891  -18.8812  -38.4561 H      1 LIG       0.15900
      9 H4        -61.4271  -20.2293  -39.2071 H      1 LIG       0.32200
@<TRIPOS>BOND
      1       1       2 1
      2       1       3 2
      3       2       4 2
      4       3       5 1
      5       4       5 1
      6       1       6 1
      7       2       7 1
      8       3       8 1
      9       5       9 1
@<TRIPOS>ALT_TYPE
CGenFF_4.0_ALT_TYPE_SET
CGenFF_4.0 1 CG2R51 2 CG2R52 3 CG2R51 4 NG2R50 5 NG2R51 6 HGR51 7 HGR52 8 HGR52 9 HGP1
@<TRIPOS>MOLECULE
pyrazole
 9 9 0 0 0
****
USER_CHARGES
INVALID_CHARGES
Pose:   8 Cluster:   8 Fr_nu: 8722449 TotEn:   -14.17
@<TRIPOS>ATOM
      1 C1        -37.8886  -19.0841  -39.8335 C.2    1 LIG      -0.25100
      2 C2        -37.7606  -19.3778  -38.4627 C.2    1 LIG       0.13200
      3 C3        -39.2434  -18.9948  -40.0406 C.2    1 LIG      -0.03800
      4 N1        -38.9401  -19.4689  -37.8426 N.2    1 LIG      -0.57800
      5 N2        -39.8221  -19.2309  -38.8282 N.pl3  1 LIG      -0.05900
      6 H1        -37.1085  -18.9544  -40.5691 H      1 LIG       0.15700
      7 H2        -36.8571  -19.5298  -37.8898 H      1 LIG       0.15600
      8 H3        -39.8345  -18.7915  -40.9218 H      1 LIG       0.15900
      9 H4        -40.8089  -19.2469  -38.6028 H      1 LIG       0.32200
@<TRIPOS>BOND
      1       1       2 1
      2       1       3 2
      3       2       4 2
      4       3       5 1
      5       4       5 1
      6       1       6 1
      7       2       7 1
      8       3       8 1
      9       5       9 1
@<TRIPOS>ALT_TYPE
CGenFF_4.0_ALT_TYPE_SET
CGenFF_4.0 1 CG2R51 2 CG2R52 3 CG2R51 4 NG2R50 5 NG2R51 6 HGR51 7 HGR52 8 HGR52 9 HGP1
@<TRIPOS>MOLECULE
pyrazole
 9 9 0 0 0
****
USER_CHARGES
INVALID_CHARGES
Pose:   9 Cluster:   9 Fr_nu: 822156 TotEn:   -14.16
@<TRIPOS>ATOM
      1 C1        -51.8861    3.8049  -33.5877 C.2    1 LIG      -0.25100
      2 C2        -52.9333    2.9254  -33.9220 C.2    1 LIG       0.13200
      3 C3        -52.1343    4.1538  -32.2827 C.2    1 LIG      -0.03800
      4 N1        -53.7832    2.7277  -32.9109 N.2    1 LIG      -0.57800
      5 N2        -53.2705    3.4877  -31.9283 N.pl3  1 LIG      -0.05900
      6 H1        -51.0656    4.1391  -34.2053 H      1 LIG       0.15700
      7 H2        -53.1128    2.4207  -34.8605 H      1 LIG       0.15600
      8 H3        -51.6177    4.8032  -31.5907 H      1 LIG       0.15900
      9 H4        -53.7504    3.5072  -31.0372 H      1 LIG       0.32200
@<TRIPOS>BOND
      1       1       2 1
      2       1       3 2
      3       2       4 2
      4       3       5 1
      5       4       5 1
      6       1       6 1
      7       2       7 1
      8       3       8 1
      9       5       9 1
@<TRIPOS>ALT_TYPE
CGenFF_4.0_ALT_TYPE_SET
CGenFF_4.0 1 CG2R51 2 CG2R52 3 CG2R51 4 NG2R50 5 NG2R51 6 HGR51 7 HGR52 8 HGR52 9 HGP1
@<TRIPOS>MOLECULE
pyrazole
 9 9 0 0 0
****
USER_CHARGES
INVALID_CHARGES
Pose:  10 Cluster:  10 Fr_nu: 163597 TotEn:   -13.63
@<TRIPOS>ATOM
      1 C1        -64.7873    3.8611  -54.5396 C.2    1 LIG      -0.25100
      2 C2        -64.0573    3.2041  -53.5311 C.2    1 LIG       0.13200
      3 C3        -65.6307    2.8974  -55.0362 C.2    1 LIG      -0.03800
      4 N1        -64.4063    1.9222  -53.3938 N.2    1 LIG      -0.57800
      5 N2        -65.3651    1.7659  -54.3225 N.pl3  1 LIG      -0.05900
      6 H1        -64.7138    4.8894  -54.8616 H      1 LIG       0.15700
      7 H2        -63.2850    3.6058  -52.8908 H      1 LIG       0.15600
      8 H3        -66.3773    2.9139  -55.8170 H      1 LIG       0.15900
      9 H4        -65.7968    0.8552  -54.4173 H      1 LIG       0.32200
@<TRIPOS>BOND
      1       1       2 1
      2       1       3 2
      3       2       4 2
      4       3       5 1
      5       4       5 1
      6       1       6 1
      7       2       7 1
      8       3       8 1
      9       5       9 1
@<TRIPOS>ALT_TYPE
CGenFF_4.0_ALT_TYPE_SET
CGenFF_4.0 1 CG2R51 2 CG2R52 3 CG2R51 4 NG2R50 5 NG2R51 6 HGR51 7 HGR52 8 HGR52 9 HGP1
@<TRIPOS>MOLECULE
pyrazole
 9 9 0 0 0
****
USER_CHARGES
INVALID_CHARGES
Pose:  11 Cluster:  11 Fr_nu: 1681542 TotEn:   -13.61
@<TRIPOS>ATOM
      1 C1        -66.1992    1.1560  -26.6389 C.2    1 LIG      -0.25100
      2 C2        -64.8915    1.5424  -26.2894 C.2    1 LIG       0.13200
      3 C3        -67.0089    1.9052  -25.8206 C.2    1 LIG      -0.03800
      4 N1        -64.8671    2.4655  -25.3244 N.2    1 LIG      -0.57800
      5 N2        -66.1695    2.6656  -25.0606 N.pl3  1 LIG      -0.05900
      6 H1        -66.5121    0.4359  -27.3805 H      1 LIG       0.15700
      7 H2        -63.9551    1.1895  -26.6973 H      1 LIG       0.15600
      8 H3        -68.0823    1.9628  -25.7115 H      1 LIG       0.15900
      9 H4        -66.4160    3.3374  -24.3446 H      1 LIG       0.32200
@<TRIPOS>BOND
      1       1       2 1
      2       1       3 2
      3       2       4 2
      4       3       5 1
      5       4       5 1
      6       1       6 1
      7       2       7 1
      8       3       8 1
      9       5       9 1
@<TRIPOS>ALT_TYPE
CGenFF_4.0_ALT_TYPE_SET
CGenFF_4.0 1 CG2R51 2 CG2R52 3 CG2R51 4 NG2R50 5 NG2R51 6 HGR51 7 HGR52 8 HGR52 9 HGP1
@<TRIPOS>MOLECULE
pyrazole
 9 9 0 0 0
****
USER_CHARGES
INVALID_CHARGES
Pose:  12 Cluster:  12 Fr_nu: 6908244 TotEn:   -13.32
@<TRIPOS>ATOM
      1 C1        -64.1994   -0.0334  -25.7998 C.2    1 LIG      -0.25100
      2 C2        -64.2472    1.3051  -26.2334 C.2    1 LIG       0.13200
      3 C3        -64.6643    0.0074  -24.5080 C.2    1 LIG      -0.03800
      4 N1        -64.7065    2.1355  -25.2935 N.2    1 LIG      -0.57800
      5 N2        -64.9515    1.3168  -24.2564 N.pl3  1 LIG      -0.05900
      6 H1        -63.8743   -0.9061  -26.3466 H      1 LIG       0.15700
      7 H2        -63.9661    1.7101  -27.1950 H      1 LIG       0.15600
      8 H3        -64.8110   -0.7596  -23.7613 H      1 LIG       0.15900
      9 H4        -65.3142    1.7208  -23.4019 H      1 LIG       0.32200
@<TRIPOS>BOND
      1       1       2 1
      2       1       3 2
      3       2       4 2
      4       3       5 1
      5       4       5 1
      6       1       6 1
      7       2       7 1
      8       3       8 1
      9       5       9 1
@<TRIPOS>ALT_TYPE
CGenFF_4.0_ALT_TYPE_SET
CGenFF_4.0 1 CG2R51 2 CG2R52 3 CG2R51 4 NG2R50 5 NG2R51 6 HGR51 7 HGR52 8 HGR52 9 HGP1
@<TRIPOS>MOLECULE
pyrazole
 9 9 0 0 0
****
USER_CHARGES
INVALID_CHARGES
Pose:  13 Cluster:  13 Fr_nu: 8629510 TotEn:   -13.21
@<TRIPOS>ATOM
      1 C1        -39.6292  -19.9263  -39.5923 C.2    1 LIG      -0.25100
      2 C2        -39.5911  -19.4157  -38.2810 C.2    1 LIG       0.13200
      3 C3        -38.3496  -20.3671  -39.8263 C.2    1 LIG      -0.03800
      4 N1        -38.3832  -19.5219  -37.7211 N.2    1 LIG      -0.57800
      5 N2        -37.6502  -20.1044  -38.6851 N.pl3  1 LIG      -0.05900
      6 H1        -40.4665  -19.9697  -40.2730 H      1 LIG       0.15700
      7 H2        -40.3932  -18.9701  -37.7101 H      1 LIG       0.15600
      8 H3        -37.8836  -20.8315  -40.6834 H      1 LIG       0.15900
      9 H4        -36.6737  -20.2934  -38.4969 H      1 LIG       0.32200
@<TRIPOS>BOND
      1       1       2 1
      2       1       3 2
      3       2       4 2
      4       3       5 1
      5       4       5 1
      6       1       6 1
      7       2       7 1
      8       3       8 1
      9       5       9 1
@<TRIPOS>ALT_TYPE
CGenFF_4.0_ALT_TYPE_SET
CGenFF_4.0 1 CG2R51 2 CG2R52 3 CG2R51 4 NG2R50 5 NG2R51 6 HGR51 7 HGR52 8 HGR52 9 HGP1
@<TRIPOS>MOLECULE
pyrazole
 9 9 0 0 0
****
USER_CHARGES
INVALID_CHARGES
Pose:  14 Cluster:  14 Fr_nu: 292267 TotEn:   -12.89
@<TRIPOS>ATOM
      1 C1        -56.2570   -3.6481  -18.1496 C.2    1 LIG      -0.25100
      2 C2        -55.0991   -3.0201  -18.6462 C.2    1 LIG       0.13200
      3 C3        -57.1380   -2.6180  -17.9278 C.2    1 LIG      -0.03800
      4 N1        -55.2296   -1.6938  -18.7350 N.2    1 LIG      -0.57800
      5 N2        -56.4800   -1.4799  -18.2913 N.pl3  1 LIG      -0.05900
      6 H1        -56.4299   -4.7001  -17.9770 H      1 LIG       0.15700
      7 H2        -54.1653   -3.4735  -18.9466 H      1 LIG       0.15600
      8 H3        -58.1501   -2.5926  -17.5505 H      1 LIG       0.15900
      9 H4        -56.8215   -0.5275  -18.2609 H      1 LIG       0.32200
@<TRIPOS>BOND
      1       1       2 1
      2       1       3 2
      3       2       4 2
      4       3       5 1
      5       4       5 1
      6       1       6 1
      7       2       7 1
      8       3       8 1
      9       5       9 1
@<TRIPOS>ALT_TYPE
CGenFF_4.0_ALT_TYPE_SET
CGenFF_4.0 1 CG2R51 2 CG2R52 3 CG2R51 4 NG2R50 5 NG2R51 6 HGR51 7 HGR52 8 HGR52 9 HGP1
@<TRIPOS>MOLECULE
pyrazole
 9 9 0 0 0
****
USER_CHARGES
INVALID_CHARGES
Pose:  15 Cluster:  15 Fr_nu: 8209615 TotEn:   -12.67
@<TRIPOS>ATOM
      1 C1        -46.1870  -22.1661  -41.0075 C.2    1 LIG      -0.25100
      2 C2        -45.2354  -21.2264  -40.5679 C.2    1 LIG       0.13200
      3 C3        -47.2650  -21.4079  -41.3940 C.2    1 LIG      -0.03800
      4 N1        -45.6706  -19.9675  -40.6657 N.2    1 LIG      -0.57800
      5 N2        -46.9074  -20.1106  -41.1714 N.pl3  1 LIG      -0.05900
      6 H1        -46.1036  -23.2424  -41.0407 H      1 LIG       0.15700
      7 H2        -44.2431  -21.4066  -40.1797 H      1 LIG       0.15600
      8 H3        -48.2334  -21.6688  -41.7961 H      1 LIG       0.15900
      9 H4        -47.4563  -19.2767  -41.3390 H      1 LIG       0.32200
@<TRIPOS>BOND
      1       1       2 1
      2       1       3 2
      3       2       4 2
      4       3       5 1
      5       4       5 1
      6       1       6 1
      7       2       7 1
      8       3       8 1
      9       5       9 1
@<TRIPOS>ALT_TYPE
CGenFF_4.0_ALT_TYPE_SET
CGenFF_4.0 1 CG2R51 2 CG2R52 3 CG2R51 4 NG2R50 5 NG2R51 6 HGR51 7 HGR52 8 HGR52 9 HGP1
@<TRIPOS>MOLECULE
pyrazole
 9 9 0 0 0
****
USER_CHARGES
INVALID_CHARGES
Pose:  16 Cluster:  16 Fr_nu: 289039 TotEn:   -12.37
@<TRIPOS>ATOM
      1 C1        -55.9952   -3.3273  -16.7942 C.2    1 LIG      -0.25100
      2 C2        -54.9475   -2.4297  -17.0740 C.2    1 LIG       0.13200
      3 C3        -56.2007   -3.9946  -17.9770 C.2    1 LIG      -0.03800
      4 N1        -54.5172   -2.5164  -18.3355 N.2    1 LIG      -0.57800
      5 N2        -55.2983   -3.4765  -18.8589 N.pl3  1 LIG      -0.05900
      6 H1        -56.5271   -3.4716  -15.8654 H      1 LIG       0.15700
      7 H2        -54.4799   -1.7155  -16.4114 H      1 LIG       0.15600
      8 H3        -56.8935   -4.7722  -18.2647 H      1 LIG       0.15900
      9 H4        -55.1625   -3.7288  -19.8298 H      1 LIG       0.32200
@<TRIPOS>BOND
      1       1       2 1
      2       1       3 2
      3       2       4 2
      4       3       5 1
      5       4       5 1
      6       1       6 1
      7       2       7 1
      8       3       8 1
      9       5       9 1
@<TRIPOS>ALT_TYPE
CGenFF_4.0_ALT_TYPE_SET
CGenFF_4.0 1 CG2R51 2 CG2R52 3 CG2R51 4 NG2R50 5 NG2R51 6 HGR51 7 HGR52 8 HGR52 9 HGP1
@<TRIPOS>MOLECULE
pyrazole
 9 9 0 0 0
****
USER_CHARGES
INVALID_CHARGES
Pose:  17 Cluster:  17 Fr_nu: 100616 TotEn:   -12.33
@<TRIPOS>ATOM
      1 C1        -73.9451   -1.0433  -31.7608 C.2    1 LIG      -0.25100
      2 C2        -73.4262   -2.3466  -31.8787 C.2    1 LIG       0.13200
      3 C3        -73.5010   -0.3938  -32.8865 C.2    1 LIG      -0.03800
      4 N1        -72.7077   -2.5168  -32.9917 N.2    1 LIG      -0.57800
      5 N2        -72.7719   -1.3119  -33.5835 N.pl3  1 LIG      -0.05900
      6 H1        -74.5561   -0.6317  -30.9710 H      1 LIG       0.15700
      7 H2        -73.5413   -3.1795  -31.1998 H      1 LIG       0.15600
      8 H3        -73.6332    0.6168  -33.2452 H      1 LIG       0.15900
      9 H4        -72.2909   -1.1846  -34.4651 H      1 LIG       0.32200
@<TRIPOS>BOND
      1       1       2 1
      2       1       3 2
      3       2       4 2
      4       3       5 1
      5       4       5 1
      6       1       6 1
      7       2       7 1
      8       3       8 1
      9       5       9 1
@<TRIPOS>ALT_TYPE
CGenFF_4.0_ALT_TYPE_SET
CGenFF_4.0 1 CG2R51 2 CG2R52 3 CG2R51 4 NG2R50 5 NG2R51 6 HGR51 7 HGR52 8 HGR52 9 HGP1
@<TRIPOS>MOLECULE
pyrazole
 9 9 0 0 0
****
USER_CHARGES
INVALID_CHARGES
Pose:  18 Cluster:  18 Fr_nu: 8668557 TotEn:   -11.26
@<TRIPOS>ATOM
      1 C1        -74.8627   -7.9176  -50.8670 C.2    1 LIG      -0.25100
      2 C2        -74.2810   -7.5775  -49.6310 C.2    1 LIG       0.13200
      3 C3        -76.1894   -8.1234  -50.5770 C.2    1 LIG      -0.03800
      4 N1        -75.1656   -7.5666  -48.6303 N.2    1 LIG      -0.57800
      5 N2        -76.3167   -7.9023  -49.2371 N.pl3  1 LIG      -0.05900
      6 H1        -74.3878   -8.0012  -51.8334 H      1 LIG       0.15700
      7 H2        -73.2492   -7.3376  -49.4176 H      1 LIG       0.15600
      8 H3        -77.0347   -8.4032  -51.1890 H      1 LIG       0.15900
      9 H4        -77.1554   -7.9645  -48.6736 H      1 LIG       0.32200
@<TRIPOS>BOND
      1       1       2 1
      2       1       3 2
      3       2       4 2
      4       3       5 1
      5       4       5 1
      6       1       6 1
      7       2       7 1
      8       3       8 1
      9       5       9 1
@<TRIPOS>ALT_TYPE
CGenFF_4.0_ALT_TYPE_SET
CGenFF_4.0 1 CG2R51 2 CG2R52 3 CG2R51 4 NG2R50 5 NG2R51 6 HGR51 7 HGR52 8 HGR52 9 HGP1
@<TRIPOS>MOLECULE
pyrazole
 9 9 0 0 0
****
USER_CHARGES
INVALID_CHARGES
Pose:  19 Cluster:  19 Fr_nu: 7991344 TotEn:   -11.24
@<TRIPOS>ATOM
      1 C1        -85.7710    1.7478  -38.9231 C.2    1 LIG      -0.25100
      2 C2        -86.0749    1.1375  -40.1547 C.2    1 LIG       0.13200
      3 C3        -84.6721    1.0642  -38.4630 C.2    1 LIG      -0.03800
      4 N1        -85.2367    0.1428  -40.4580 N.2    1 LIG      -0.57800
      5 N2        -84.3952    0.1229  -39.4105 N.pl3  1 LIG      -0.05900
      6 H1        -86.2767    2.5687  -38.4365 H      1 LIG       0.15700
      7 H2        -86.8726    1.3757  -40.8437 H      1 LIG       0.15600
      8 H3        -84.0772    1.1590  -37.5661 H      1 LIG       0.15900
      9 H4        -83.6516   -0.5640  -39.4058 H      1 LIG       0.32200
@<TRIPOS>BOND
      1       1       2 1
      2       1       3 2
      3       2       4 2
      4       3       5 1
      5       4       5 1
      6       1       6 1
      7       2       7 1
      8       3       8 1
      9       5       9 1
@<TRIPOS>ALT_TYPE
CGenFF_4.0_ALT_TYPE_SET
CGenFF_4.0 1 CG2R51 2 CG2R52 3 CG2R51 4 NG2R50 5 NG2R51 6 HGR51 7 HGR52 8 HGR52 9 HGP1
@<TRIPOS>MOLECULE
pyrazole
 9 9 0 0 0
****
USER_CHARGES
INVALID_CHARGES
Pose:  20 Cluster:  20 Fr_nu: 8626757 TotEn:   -10.22
@<TRIPOS>ATOM
      1 C1        -76.1859   -6.8605  -49.9055 C.2    1 LIG      -0.25100
      2 C2        -75.1422   -7.1008  -48.9918 C.2    1 LIG       0.13200
      3 C3        -76.7728   -8.0889  -50.0870 C.2    1 LIG      -0.03800
      4 N1        -75.0680   -8.3811  -48.6188 N.2    1 LIG      -0.57800
      5 N2        -76.0725   -8.9565  -49.3013 N.pl3  1 LIG      -0.05900
      6 H1        -76.4736   -5.9278  -50.3677 H      1 LIG       0.15700
      7 H2        -74.4322   -6.3963  -48.5827 H      1 LIG       0.15600
      8 H3        -77.6054   -8.4170  -50.6926 H      1 LIG       0.15900
      9 H4        -76.2236   -9.9507  -49.1849 H      1 LIG       0.32200
@<TRIPOS>BOND
      1       1       2 1
      2       1       3 2
      3       2       4 2
      4       3       5 1
      5       4       5 1
      6       1       6 1
      7       2       7 1
      8       3       8 1
      9       5       9 1
@<TRIPOS>ALT_TYPE
CGenFF_4.0_ALT_TYPE_SET
CGenFF_4.0 1 CG2R51 2 CG2R52 3 CG2R51 4 NG2R50 5 NG2R51 6 HGR51 7 HGR52 8 HGR52 9 HGP1
@<TRIPOS>MOLECULE
pyrazole
 9 9 0 0 0
****
USER_CHARGES
INVALID_CHARGES
Pose:  21 Cluster:  21 Fr_nu: 1419268 TotEn:    -9.96
@<TRIPOS>ATOM
      1 C1        -56.2467    2.1292  -40.2703 C.2    1 LIG      -0.25100
      2 C2        -57.6109    2.2543  -39.9462 C.2    1 LIG       0.13200
      3 C3        -55.7120    1.4064  -39.2320 C.2    1 LIG      -0.03800
      4 N1        -57.9235    1.6586  -38.7924 N.2    1 LIG      -0.57800
      5 N2        -56.7482    1.1520  -38.3823 N.pl3  1 LIG      -0.05900
      6 H1        -55.7235    2.5088  -41.1355 H      1 LIG       0.15700
      7 H2        -58.3903    2.7552  -40.5025 H      1 LIG       0.15600
      8 H3        -54.7098    1.0600  -39.0246 H      1 LIG       0.15900
      9 H4        -56.7246    0.6428  -37.5077 H      1 LIG       0.32200
@<TRIPOS>BOND
      1       1       2 1
      2       1       3 2
      3       2       4 2
      4       3       5 1
      5       4       5 1
      6       1       6 1
      7       2       7 1
      8       3       8 1
      9       5       9 1
@<TRIPOS>ALT_TYPE
CGenFF_4.0_ALT_TYPE_SET
CGenFF_4.0 1 CG2R51 2 CG2R52 3 CG2R51 4 NG2R50 5 NG2R51 6 HGR51 7 HGR52 8 HGR52 9 HGP1
@<TRIPOS>MOLECULE
pyrazole
 9 9 0 0 0
****
USER_CHARGES
INVALID_CHARGES
Pose:  22 Cluster:  22 Fr_nu: 1316857 TotEn:    -9.75
@<TRIPOS>ATOM
      1 C1        -56.5884    1.1934  -41.5960 C.2    1 LIG      -0.25100
      2 C2        -57.8335    1.8248  -41.4152 C.2    1 LIG       0.13200
      3 C3        -56.8222    0.2425  -42.5591 C.2    1 LIG      -0.03800
      4 N1        -58.7876    1.3179  -42.2005 N.2    1 LIG      -0.57800
      5 N2        -58.1418    0.3579  -42.8842 N.pl3  1 LIG      -0.05900
      6 H1        -55.6518    1.3987  -41.0988 H      1 LIG       0.15700
      7 H2        -58.0857    2.6329  -40.7435 H      1 LIG       0.15600
      8 H3        -56.1836   -0.4909  -43.0300 H      1 LIG       0.15900
      9 H4        -58.6657   -0.1848  -43.5594 H      1 LIG       0.32200
@<TRIPOS>BOND
      1       1       2 1
      2       1       3 2
      3       2       4 2
      4       3       5 1
      5       4       5 1
      6       1       6 1
      7       2       7 1
      8       3       8 1
      9       5       9 1
@<TRIPOS>ALT_TYPE
CGenFF_4.0_ALT_TYPE_SET
CGenFF_4.0 1 CG2R51 2 CG2R52 3 CG2R51 4 NG2R50 5 NG2R51 6 HGR51 7 HGR52 8 HGR52 9 HGP1
@<TRIPOS>MOLECULE
pyrazole
 9 9 0 0 0
****
USER_CHARGES
INVALID_CHARGES
Pose:  23 Cluster:  23 Fr_nu: 8706288 TotEn:    -8.96
@<TRIPOS>ATOM
      1 C1        -74.9676   -8.4765  -51.0265 C.2    1 LIG      -0.25100
      2 C2        -74.8752   -9.6322  -50.2280 C.2    1 LIG       0.13200
      3 C3        -76.1666   -7.9085  -50.6709 C.2    1 LIG      -0.03800
      4 N1        -75.9311   -9.7903  -49.4256 N.2    1 LIG      -0.57800
      5 N2        -76.6985   -8.7265  -49.7179 N.pl3  1 LIG      -0.05900
      6 H1        -74.2639   -8.1059  -51.7571 H      1 LIG       0.15700
      7 H2        -74.0826  -10.3661  -50.1977 H      1 LIG       0.15600
      8 H3        -76.6787   -7.0174  -51.0043 H      1 LIG       0.15900
      9 H4        -77.5782   -8.6208  -49.2282 H      1 LIG       0.32200
@<TRIPOS>BOND
      1       1       2 1
      2       1       3 2
      3       2       4 2
      4       3       5 1
      5       4       5 1
      6       1       6 1
      7       2       7 1
      8       3       8 1
      9       5       9 1
@<TRIPOS>ALT_TYPE
CGenFF_4.0_ALT_TYPE_SET
CGenFF_4.0 1 CG2R51 2 CG2R52 3 CG2R51 4 NG2R50 5 NG2R51 6 HGR51 7 HGR52 8 HGR52 9 HGP1
@<TRIPOS>MOLECULE
pyrazole
 9 9 0 0 0
****
USER_CHARGES
INVALID_CHARGES
Pose:  24 Cluster:  24 Fr_nu: 8425621 TotEn:    -8.32
@<TRIPOS>ATOM
      1 C1        -76.3530   -5.9477  -49.5459 C.2    1 LIG      -0.25100
      2 C2        -75.7689   -6.7561  -48.5524 C.2    1 LIG       0.13200
      3 C3        -75.9129   -6.4869  -50.7300 C.2    1 LIG      -0.03800
      4 N1        -75.0153   -7.7345  -49.0609 N.2    1 LIG      -0.57800
      5 N2        -75.1229   -7.5446  -50.3870 N.pl3  1 LIG      -0.05900
      6 H1        -77.0028   -5.0940  -49.4221 H      1 LIG       0.15700
      7 H2        -75.8606   -6.6727  -47.4789 H      1 LIG       0.15600
      8 H3        -76.0848   -6.2180  -51.7622 H      1 LIG       0.15900
      9 H4        -74.6267   -8.1758  -51.0035 H      1 LIG       0.32200
@<TRIPOS>BOND
      1       1       2 1
      2       1       3 2
      3       2       4 2
      4       3       5 1
      5       4       5 1
      6       1       6 1
      7       2       7 1
      8       3       8 1
      9       5       9 1
@<TRIPOS>ALT_TYPE
CGenFF_4.0_ALT_TYPE_SET
CGenFF_4.0 1 CG2R51 2 CG2R52 3 CG2R51 4 NG2R50 5 NG2R51 6 HGR51 7 HGR52 8 HGR52 9 HGP1
@<TRIPOS>MOLECULE
pyrazole
 9 9 0 0 0
****
USER_CHARGES
INVALID_CHARGES
Pose:  25 Cluster:  25 Fr_nu: 8630692 TotEn:    -8.28
@<TRIPOS>ATOM
      1 C1        -85.6670    3.4427  -40.9563 C.2    1 LIG      -0.25100
      2 C2        -84.7660    2.3635  -41.0279 C.2    1 LIG       0.13200
      3 C3        -86.9059    2.8650  -41.0890 C.2    1 LIG      -0.03800
      4 N1        -85.3802    1.1890  -41.1930 N.2    1 LIG      -0.57800
      5 N2        -86.6805    1.5268  -41.2262 N.pl3  1 LIG      -0.05900
      6 H1        -85.4497    4.4926  -40.8261 H      1 LIG       0.15700
      7 H2        -83.6872    2.3838  -40.9671 H      1 LIG       0.15600
      8 H3        -87.9049    3.2765  -41.1002 H      1 LIG       0.15900
      9 H4        -87.3643    0.7903  -41.3478 H      1 LIG       0.32200
@<TRIPOS>BOND
      1       1       2 1
      2       1       3 2
      3       2       4 2
      4       3       5 1
      5       4       5 1
      6       1       6 1
      7       2       7 1
      8       3       8 1
      9       5       9 1
@<TRIPOS>ALT_TYPE
CGenFF_4.0_ALT_TYPE_SET
CGenFF_4.0 1 CG2R51 2 CG2R52 3 CG2R51 4 NG2R50 5 NG2R51 6 HGR51 7 HGR52 8 HGR52 9 HGP1
@<TRIPOS>MOLECULE
pyrazole
 9 9 0 0 0
****
USER_CHARGES
INVALID_CHARGES
Pose:  26 Cluster:  26 Fr_nu: 8706184 TotEn:    -7.72
@<TRIPOS>ATOM
      1 C1        -76.7087   -8.9276  -50.3712 C.2    1 LIG      -0.25100
      2 C2        -75.8771   -9.8840  -49.7584 C.2    1 LIG       0.13200
      3 C3        -75.8518   -7.9282  -50.7630 C.2    1 LIG      -0.03800
      4 N1        -74.5907   -9.5246  -49.7587 N.2    1 LIG      -0.57800
      5 N2        -74.6074   -8.3313  -50.3766 N.pl3  1 LIG      -0.05900
      6 H1        -77.7792   -8.9579  -50.5104 H      1 LIG       0.15700
      7 H2        -76.1548  -10.8277  -49.3112 H      1 LIG       0.15600
      8 H3        -76.0121   -6.9868  -51.2685 H      1 LIG       0.15900
      9 H4        -73.7293   -7.8430  -50.5001 H      1 LIG       0.32200
@<TRIPOS>BOND
      1       1       2 1
      2       1       3 2
      3       2       4 2
      4       3       5 1
      5       4       5 1
      6       1       6 1
      7       2       7 1
      8       3       8 1
      9       5       9 1
@<TRIPOS>ALT_TYPE
CGenFF_4.0_ALT_TYPE_SET
CGenFF_4.0 1 CG2R51 2 CG2R52 3 CG2R51 4 NG2R50 5 NG2R51 6 HGR51 7 HGR52 8 HGR52 9 HGP1
@<TRIPOS>MOLECULE
pyrazole
 9 9 0 0 0
****
USER_CHARGES
INVALID_CHARGES
Pose:  27 Cluster:  27 Fr_nu: 8632126 TotEn:    -5.07
@<TRIPOS>ATOM
      1 C1        -86.1548    2.2591  -39.5708 C.2    1 LIG      -0.25100
      2 C2        -86.0778    1.1133  -40.3850 C.2    1 LIG       0.13200
      3 C3        -85.0723    3.0182  -39.9429 C.2    1 LIG      -0.03800
      4 N1        -85.0294    1.1381  -41.2122 N.2    1 LIG      -0.57800
      5 N2        -84.4376    2.3087  -40.9197 N.pl3  1 LIG      -0.05900
      6 H1        -86.8919    2.5020  -38.8196 H      1 LIG       0.15700
      7 H2        -86.7417    0.2610  -40.4099 H      1 LIG       0.15600
      8 H3        -84.7035    3.9764  -39.6066 H      1 LIG       0.15900
      9 H4        -83.5984    2.5614  -41.4263 H      1 LIG       0.32200
@<TRIPOS>BOND
      1       1       2 1
      2       1       3 2
      3       2       4 2
      4       3       5 1
      5       4       5 1
      6       1       6 1
      7       2       7 1
      8       3       8 1
      9       5       9 1
@<TRIPOS>ALT_TYPE
CGenFF_4.0_ALT_TYPE_SET
CGenFF_4.0 1 CG2R51 2 CG2R52 3 CG2R51 4 NG2R50 5 NG2R51 6 HGR51 7 HGR52 8 HGR52 9 HGP1
@<TRIPOS>MOLECULE
pyrazole
 9 9 0 0 0
****
USER_CHARGES
INVALID_CHARGES
Pose:  28 Cluster:  28 Fr_nu: 5981490 TotEn:    -1.64
@<TRIPOS>ATOM
      1 C1        -63.4375   -8.8155  -13.4543 C.2    1 LIG      -0.25100
      2 C2        -62.1409   -9.3056  -13.6998 C.2    1 LIG       0.13200
      3 C3        -63.6376   -9.0309  -12.1126 C.2    1 LIG      -0.03800
      4 N1        -61.5582   -9.7952  -12.6022 N.2    1 LIG      -0.57800
      5 N2        -62.4930   -9.6138  -11.6538 N.pl3  1 LIG      -0.05900
      6 H1        -64.1305   -8.3680  -14.1514 H      1 LIG       0.15700
      7 H2        -61.5963   -9.3268  -14.6330 H      1 LIG       0.15600
      8 H3        -64.4733   -8.8286  -11.4583 H      1 LIG       0.15900
      9 H4        -62.2833   -9.9143  -10.7102 H      1 LIG       0.32200
@<TRIPOS>BOND
      1       1       2 1
      2       1       3 2
      3       2       4 2
      4       3       5 1
      5       4       5 1
      6       1       6 1
      7       2       7 1
      8       3       8 1
      9       5       9 1
@<TRIPOS>ALT_TYPE
CGenFF_4.0_ALT_TYPE_SET
CGenFF_4.0 1 CG2R51 2 CG2R52 3 CG2R51 4 NG2R50 5 NG2R51 6 HGR51 7 HGR52 8 HGR52 9 HGP1
@<TRIPOS>MOLECULE
4_lactone
 9 9 0 0 0
****
USER_CHARGES
INVALID_CHARGES
Pose:   1 Cluster:   1 Fr_nu: 5975994 TotEn:   -24.99
@<TRIPOS>ATOM
      1 C1        -75.2362   -9.0999  -48.9231 C.2    1 LIG       0.04000
      2 C2        -75.4740   -8.6880  -50.3870 C.3    1 LIG       0.11000
      3 C3        -76.8871   -9.1923  -50.1099 C.3    1 LIG       0.08100
      4 O1        -74.3214   -9.0937  -48.1309 O.2    1 LIG      -0.32000
      5 O2        -76.5133   -9.5328  -48.7461 O.3    1 LIG      -0.27100
      6 H1        -75.3808   -7.6162  -50.5690 H      1 LIG       0.09000
      7 H2        -74.8976   -9.2657  -51.1114 H      1 LIG       0.09000
      8 H3        -77.6741   -8.4337  -50.1347 H      1 LIG       0.09000
      9 H4        -77.1916  -10.0770  -50.6758 H      1 LIG       0.09000
@<TRIPOS>BOND
      1       1       2 1
      2       1       4 2
      3       1       5 1
      4       2       3 1
      5       3       5 1
      6       2       6 1
      7       2       7 1
      8       3       8 1
      9       3       9 1
@<TRIPOS>ALT_TYPE
CGenFF_4.0_ALT_TYPE_SET
CGenFF_4.0 1 CG2O4 2 CG3C41 3 CG3C41 4 OG2D1 5 OG3C51 6 HGA2 7 HGA2 8 HGA2 9 HGA2
@<TRIPOS>MOLECULE
4_lactone
 9 9 0 0 0
****
USER_CHARGES
INVALID_CHARGES
Pose:   2 Cluster:   2 Fr_nu: 6034908 TotEn:   -22.95
@<TRIPOS>ATOM
      1 C1        -75.1801   -9.9449  -48.3676 C.2    1 LIG       0.04000
      2 C2        -76.3270  -10.2175  -49.3573 C.3    1 LIG       0.11000
      3 C3        -75.9006   -8.8740  -49.9413 C.3    1 LIG       0.08100
      4 O1        -74.6724  -10.4933  -47.4158 O.2    1 LIG      -0.32000
      5 O2        -74.8544   -8.7539  -48.9380 O.3    1 LIG      -0.27100
      6 H1        -76.1653  -11.0854  -49.9984 H      1 LIG       0.09000
      7 H2        -77.3160  -10.2423  -48.8968 H      1 LIG       0.09000
      8 H3        -75.4871   -8.9071  -50.9530 H      1 LIG       0.09000
      9 H4        -76.6344   -8.0679  -49.8549 H      1 LIG       0.09000
@<TRIPOS>BOND
      1       1       2 1
      2       1       4 2
      3       1       5 1
      4       2       3 1
      5       3       5 1
      6       2       6 1
      7       2       7 1
      8       3       8 1
      9       3       9 1
@<TRIPOS>ALT_TYPE
CGenFF_4.0_ALT_TYPE_SET
CGenFF_4.0 1 CG2O4 2 CG3C41 3 CG3C41 4 OG2D1 5 OG3C51 6 HGA2 7 HGA2 8 HGA2 9 HGA2
@<TRIPOS>MOLECULE
4_lactone
 9 9 0 0 0
****
USER_CHARGES
INVALID_CHARGES
Pose:   3 Cluster:   3 Fr_nu: 4318972 TotEn:   -20.59
@<TRIPOS>ATOM
      1 C1        -77.8436  -11.8051  -48.6915 C.2    1 LIG       0.04000
      2 C2        -79.2533  -11.5762  -49.2656 C.3    1 LIG       0.11000
      3 C3        -79.0010  -12.9221  -49.9385 C.3    1 LIG       0.08100
      4 O1        -77.0725  -11.2267  -47.9600 O.2    1 LIG      -0.32000
      5 O2        -77.6854  -12.9991  -49.3231 O.3    1 LIG      -0.27100
      6 H1        -80.0439  -11.5634  -48.5137 H      1 LIG       0.09000
      7 H2        -79.3276  -10.7176  -49.9349 H      1 LIG       0.09000
      8 H3        -79.6467  -13.7425  -49.6137 H      1 LIG       0.09000
      9 H4        -78.9334  -12.8985  -51.0296 H      1 LIG       0.09000
@<TRIPOS>BOND
      1       1       2 1
      2       1       4 2
      3       1       5 1
      4       2       3 1
      5       3       5 1
      6       2       6 1
      7       2       7 1
      8       3       8 1
      9       3       9 1
@<TRIPOS>ALT_TYPE
CGenFF_4.0_ALT_TYPE_SET
CGenFF_4.0 1 CG2O4 2 CG3C41 3 CG3C41 4 OG2D1 5 OG3C51 6 HGA2 7 HGA2 8 HGA2 9 HGA2
@<TRIPOS>MOLECULE
4_lactone
 9 9 0 0 0
****
USER_CHARGES
INVALID_CHARGES
Pose:   4 Cluster:   4 Fr_nu: 1458289 TotEn:   -19.48
@<TRIPOS>ATOM
      1 C1        -65.4870    2.2735  -25.7382 C.2    1 LIG       0.04000
      2 C2        -66.0660    1.1690  -26.6403 C.3    1 LIG       0.11000
      3 C3        -66.8862    2.3198  -27.2155 C.3    1 LIG       0.08100
      4 O1        -64.6729    2.3638  -24.8474 O.2    1 LIG      -0.32000
      5 O2        -66.2506    3.2508  -26.2963 O.3    1 LIG      -0.27100
      6 H1        -65.3383    0.7206  -27.3185 H      1 LIG       0.09000
      7 H2        -66.6311    0.4057  -26.1028 H      1 LIG       0.09000
      8 H3        -66.6770    2.5760  -28.2577 H      1 LIG       0.09000
      9 H4        -67.9648    2.2610  -27.0459 H      1 LIG       0.09000
@<TRIPOS>BOND
      1       1       2 1
      2       1       4 2
      3       1       5 1
      4       2       3 1
      5       3       5 1
      6       2       6 1
      7       2       7 1
      8       3       8 1
      9       3       9 1
@<TRIPOS>ALT_TYPE
CGenFF_4.0_ALT_TYPE_SET
CGenFF_4.0 1 CG2O4 2 CG3C41 3 CG3C41 4 OG2D1 5 OG3C51 6 HGA2 7 HGA2 8 HGA2 9 HGA2
@<TRIPOS>MOLECULE
4_lactone
 9 9 0 0 0
****
USER_CHARGES
INVALID_CHARGES
Pose:   5 Cluster:   5 Fr_nu: 6024170 TotEn:   -18.93
@<TRIPOS>ATOM
      1 C1        -74.7979   -8.4072  -49.5596 C.2    1 LIG       0.04000
      2 C2        -74.7890   -7.8578  -50.9974 C.3    1 LIG       0.11000
      3 C3        -76.0882   -7.1898  -50.5573 C.3    1 LIG       0.08100
      4 O1        -74.1038   -9.1212  -48.8721 O.2    1 LIG      -0.32000
      5 O2        -75.9620   -7.7832  -49.2354 O.3    1 LIG      -0.27100
      6 H1        -73.9585   -7.1833  -51.2114 H      1 LIG       0.09000
      7 H2        -74.8869   -8.6245  -51.7677 H      1 LIG       0.09000
      8 H3        -76.0678   -6.0975  -50.5126 H      1 LIG       0.09000
      9 H4        -76.9920   -7.5342  -51.0676 H      1 LIG       0.09000
@<TRIPOS>BOND
      1       1       2 1
      2       1       4 2
      3       1       5 1
      4       2       3 1
      5       3       5 1
      6       2       6 1
      7       2       7 1
      8       3       8 1
      9       3       9 1
@<TRIPOS>ALT_TYPE
CGenFF_4.0_ALT_TYPE_SET
CGenFF_4.0 1 CG2O4 2 CG3C41 3 CG3C41 4 OG2D1 5 OG3C51 6 HGA2 7 HGA2 8 HGA2 9 HGA2
@<TRIPOS>MOLECULE
4_lactone
 9 9 0 0 0
****
USER_CHARGES
INVALID_CHARGES
Pose:   6 Cluster:   6 Fr_nu: 6015069 TotEn:   -18.81
@<TRIPOS>ATOM
      1 C1        -74.8688   -8.3877  -48.6796 C.2    1 LIG       0.04000
      2 C2        -74.8410   -6.9362  -49.1911 C.3    1 LIG       0.11000
      3 C3        -75.5481   -7.5400  -50.4008 C.3    1 LIG       0.08100
      4 O1        -74.5051   -8.9961  -47.6989 O.2    1 LIG      -0.32000
      5 O2        -75.4999   -8.8585  -49.7886 O.3    1 LIG      -0.27100
      6 H1        -75.4339   -6.2419  -48.5937 H      1 LIG       0.09000
      7 H2        -73.8377   -6.5474  -49.3731 H      1 LIG       0.09000
      8 H3        -76.5772   -7.2079  -50.5624 H      1 LIG       0.09000
      9 H4        -74.9861   -7.5116  -51.3383 H      1 LIG       0.09000
@<TRIPOS>BOND
      1       1       2 1
      2       1       4 2
      3       1       5 1
      4       2       3 1
      5       3       5 1
      6       2       6 1
      7       2       7 1
      8       3       8 1
      9       3       9 1
@<TRIPOS>ALT_TYPE
CGenFF_4.0_ALT_TYPE_SET
CGenFF_4.0 1 CG2O4 2 CG3C41 3 CG3C41 4 OG2D1 5 OG3C51 6 HGA2 7 HGA2 8 HGA2 9 HGA2
@<TRIPOS>MOLECULE
4_lactone
 9 9 0 0 0
****
USER_CHARGES
INVALID_CHARGES
Pose:   7 Cluster:   7 Fr_nu: 1744492 TotEn:   -18.28
@<TRIPOS>ATOM
      1 C1        -78.5302  -12.0361  -49.9105 C.2    1 LIG       0.04000
      2 C2        -79.1345  -10.6769  -49.5147 C.3    1 LIG       0.11000
      3 C3        -80.4351  -11.3229  -49.9828 C.3    1 LIG       0.08100
      4 O1        -77.4403  -12.5620  -49.9134 O.2    1 LIG      -0.32000
      5 O2        -79.7243  -12.5486  -50.3118 O.3    1 LIG      -0.27100
      6 H1        -79.0727  -10.4555  -48.4481 H      1 LIG       0.09000
      7 H2        -78.7778   -9.8389  -50.1159 H      1 LIG       0.09000
      8 H3        -81.1875  -11.4890  -49.2070 H      1 LIG       0.09000
      9 H4        -80.8927  -10.8738  -50.8686 H      1 LIG       0.09000
@<TRIPOS>BOND
      1       1       2 1
      2       1       4 2
      3       1       5 1
      4       2       3 1
      5       3       5 1
      6       2       6 1
      7       2       7 1
      8       3       8 1
      9       3       9 1
@<TRIPOS>ALT_TYPE
CGenFF_4.0_ALT_TYPE_SET
CGenFF_4.0 1 CG2O4 2 CG3C41 3 CG3C41 4 OG2D1 5 OG3C51 6 HGA2 7 HGA2 8 HGA2 9 HGA2
@<TRIPOS>MOLECULE
4_lactone
 9 9 0 0 0
****
USER_CHARGES
INVALID_CHARGES
Pose:   8 Cluster:   8 Fr_nu: 360160 TotEn:   -18.20
@<TRIPOS>ATOM
      1 C1        -61.8991   -0.3212  -24.6989 C.2    1 LIG       0.04000
      2 C2        -62.8559   -1.4784  -24.3603 C.3    1 LIG       0.11000
      3 C3        -63.8651   -0.6286  -25.1266 C.3    1 LIG       0.08100
      4 O1        -60.7399   -0.0346  -24.5032 O.2    1 LIG      -0.32000
      5 O2        -62.8498    0.3846  -25.3680 O.3    1 LIG      -0.27100
      6 H1        -62.5876   -2.4287  -24.8244 H      1 LIG       0.09000
      7 H2        -63.0498   -1.5981  -23.2931 H      1 LIG       0.09000
      8 H3        -64.2347   -1.0597  -26.0610 H      1 LIG       0.09000
      9 H4        -64.6947   -0.2329  -24.5343 H      1 LIG       0.09000
@<TRIPOS>BOND
      1       1       2 1
      2       1       4 2
      3       1       5 1
      4       2       3 1
      5       3       5 1
      6       2       6 1
      7       2       7 1
      8       3       8 1
      9       3       9 1
@<TRIPOS>ALT_TYPE
CGenFF_4.0_ALT_TYPE_SET
CGenFF_4.0 1 CG2O4 2 CG3C41 3 CG3C41 4 OG2D1 5 OG3C51 6 HGA2 7 HGA2 8 HGA2 9 HGA2
@<TRIPOS>MOLECULE
4_lactone
 9 9 0 0 0
****
USER_CHARGES
INVALID_CHARGES
Pose:   9 Cluster:   9 Fr_nu: 5260029 TotEn:   -17.63
@<TRIPOS>ATOM
      1 C1        -64.1508    0.9308  -25.9987 C.2    1 LIG       0.04000
      2 C2        -65.5368    0.5482  -26.5481 C.3    1 LIG       0.11000
      3 C3        -65.7567    2.0580  -26.5398 C.3    1 LIG       0.08100
      4 O1        -63.1408    0.3632  -25.6492 O.2    1 LIG      -0.32000
      5 O2        -64.4154    2.2647  -26.0168 O.3    1 LIG      -0.27100
      6 H1        -65.5117    0.0786  -27.5326 H      1 LIG       0.09000
      7 H2        -66.1498   -0.0244  -25.8502 H      1 LIG       0.09000
      8 H3        -65.8831    2.5237  -27.5210 H      1 LIG       0.09000
      9 H4        -66.5192    2.4197  -25.8445 H      1 LIG       0.09000
@<TRIPOS>BOND
      1       1       2 1
      2       1       4 2
      3       1       5 1
      4       2       3 1
      5       3       5 1
      6       2       6 1
      7       2       7 1
      8       3       8 1
      9       3       9 1
@<TRIPOS>ALT_TYPE
CGenFF_4.0_ALT_TYPE_SET
CGenFF_4.0 1 CG2O4 2 CG3C41 3 CG3C41 4 OG2D1 5 OG3C51 6 HGA2 7 HGA2 8 HGA2 9 HGA2
@<TRIPOS>MOLECULE
4_lactone
 9 9 0 0 0
****
USER_CHARGES
INVALID_CHARGES
Pose:  10 Cluster:  10 Fr_nu: 5935626 TotEn:   -17.48
@<TRIPOS>ATOM
      1 C1        -76.0026  -10.2768  -48.6580 C.2    1 LIG       0.04000
      2 C2        -76.4510  -10.1229  -50.1224 C.3    1 LIG       0.11000
      3 C3        -77.6763  -10.8927  -49.6387 C.3    1 LIG       0.08100
      4 O1        -75.0534   -9.9615  -47.9768 O.2    1 LIG      -0.32000
      5 O2        -77.1214  -10.9600  -48.2959 O.3    1 LIG      -0.27100
      6 H1        -76.6301   -9.0907  -50.4273 H      1 LIG       0.09000
      7 H2        -75.8156  -10.6446  -50.8399 H      1 LIG       0.09000
      8 H3        -78.6202  -10.3410  -49.6577 H      1 LIG       0.09000
      9 H4        -77.8077  -11.8890  -50.0696 H      1 LIG       0.09000
@<TRIPOS>BOND
      1       1       2 1
      2       1       4 2
      3       1       5 1
      4       2       3 1
      5       3       5 1
      6       2       6 1
      7       2       7 1
      8       3       8 1
      9       3       9 1
@<TRIPOS>ALT_TYPE
CGenFF_4.0_ALT_TYPE_SET
CGenFF_4.0 1 CG2O4 2 CG3C41 3 CG3C41 4 OG2D1 5 OG3C51 6 HGA2 7 HGA2 8 HGA2 9 HGA2
@<TRIPOS>MOLECULE
4_lactone
 9 9 0 0 0
****
USER_CHARGES
INVALID_CHARGES
Pose:  11 Cluster:  11 Fr_nu: 6031064 TotEn:   -16.85
@<TRIPOS>ATOM
      1 C1        -75.2117   -7.0602  -48.5449 C.2    1 LIG       0.04000
      2 C2        -76.0137   -6.3841  -49.6714 C.3    1 LIG       0.11000
      3 C3        -75.6094   -7.6267  -50.4590 C.3    1 LIG       0.08100
      4 O1        -74.9132   -6.8252  -47.3960 O.2    1 LIG      -0.32000
      5 O2        -74.8873   -8.1401  -49.3054 O.3    1 LIG      -0.27100
      6 H1        -77.0795   -6.2830  -49.4606 H      1 LIG       0.09000
      7 H2        -75.5862   -5.4421  -50.0188 H      1 LIG       0.09000
      8 H3        -76.4282   -8.2902  -50.7501 H      1 LIG       0.09000
      9 H4        -74.9405   -7.4512  -51.3061 H      1 LIG       0.09000
@<TRIPOS>BOND
      1       1       2 1
      2       1       4 2
      3       1       5 1
      4       2       3 1
      5       3       5 1
      6       2       6 1
      7       2       7 1
      8       3       8 1
      9       3       9 1
@<TRIPOS>ALT_TYPE
CGenFF_4.0_ALT_TYPE_SET
CGenFF_4.0 1 CG2O4 2 CG3C41 3 CG3C41 4 OG2D1 5 OG3C51 6 HGA2 7 HGA2 8 HGA2 9 HGA2
@<TRIPOS>MOLECULE
4_lactone
 9 9 0 0 0
****
USER_CHARGES
INVALID_CHARGES
Pose:  12 Cluster:  12 Fr_nu: 5323817 TotEn:   -16.70
@<TRIPOS>ATOM
      1 C1        -64.9399    1.7101  -25.1975 C.2    1 LIG       0.04000
      2 C2        -66.0396    0.6610  -25.4405 C.3    1 LIG       0.11000
      3 C3        -65.2948    0.4491  -26.7551 C.3    1 LIG       0.08100
      4 O1        -64.6342    2.4997  -24.3329 O.2    1 LIG      -0.32000
      5 O2        -64.3266    1.4703  -26.3875 O.3    1 LIG      -0.27100
      6 H1        -66.0172   -0.1777  -24.7429 H      1 LIG       0.09000
      7 H2        -67.0436    1.0799  -25.5261 H      1 LIG       0.09000
      8 H3        -64.8218   -0.5289  -26.8792 H      1 LIG       0.09000
      9 H4        -65.8454    0.7243  -27.6588 H      1 LIG       0.09000
@<TRIPOS>BOND
      1       1       2 1
      2       1       4 2
      3       1       5 1
      4       2       3 1
      5       3       5 1
      6       2       6 1
      7       2       7 1
      8       3       8 1
      9       3       9 1
@<TRIPOS>ALT_TYPE
CGenFF_4.0_ALT_TYPE_SET
CGenFF_4.0 1 CG2O4 2 CG3C41 3 CG3C41 4 OG2D1 5 OG3C51 6 HGA2 7 HGA2 8 HGA2 9 HGA2
@<TRIPOS>MOLECULE
4_lactone
 9 9 0 0 0
****
USER_CHARGES
INVALID_CHARGES
Pose:  13 Cluster:  13 Fr_nu: 4720503 TotEn:   -16.66
@<TRIPOS>ATOM
      1 C1        -53.7154   -2.5656  -17.8175 C.2    1 LIG       0.04000
      2 C2        -55.0443   -2.4995  -18.5912 C.3    1 LIG       0.11000
      3 C3        -55.5412   -3.3888  -17.4552 C.3    1 LIG       0.08100
      4 O1        -52.5925   -2.1294  -17.9323 O.2    1 LIG      -0.32000
      5 O2        -54.2245   -3.3600  -16.8380 O.3    1 LIG      -0.27100
      6 H1        -55.4833   -1.5017  -18.6383 H      1 LIG       0.09000
      7 H2        -55.0090   -2.9651  -19.5775 H      1 LIG       0.09000
      8 H3        -56.3010   -2.9465  -16.8051 H      1 LIG       0.09000
      9 H4        -55.8283   -4.4041  -17.7422 H      1 LIG       0.09000
@<TRIPOS>BOND
      1       1       2 1
      2       1       4 2
      3       1       5 1
      4       2       3 1
      5       3       5 1
      6       2       6 1
      7       2       7 1
      8       3       8 1
      9       3       9 1
@<TRIPOS>ALT_TYPE
CGenFF_4.0_ALT_TYPE_SET
CGenFF_4.0 1 CG2O4 2 CG3C41 3 CG3C41 4 OG2D1 5 OG3C51 6 HGA2 7 HGA2 8 HGA2 9 HGA2
@<TRIPOS>MOLECULE
4_lactone
 9 9 0 0 0
****
USER_CHARGES
INVALID_CHARGES
Pose:  14 Cluster:  14 Fr_nu: 168027 TotEn:   -16.61
@<TRIPOS>ATOM
      1 C1        -64.8289    1.2601  -24.9631 C.2    1 LIG       0.04000
      2 C2        -65.0530    0.6080  -26.3392 C.3    1 LIG       0.11000
      3 C3        -65.2909    2.0487  -26.7816 C.3    1 LIG       0.08100
      4 O1        -64.5572    0.9031  -23.8392 O.2    1 LIG      -0.32000
      5 O2        -65.0540    2.5190  -25.4258 O.3    1 LIG      -0.27100
      6 H1        -64.1663    0.1256  -26.7533 H      1 LIG       0.09000
      7 H2        -65.9214   -0.0514  -26.3833 H      1 LIG       0.09000
      8 H3        -64.5579    2.4557  -27.4835 H      1 LIG       0.09000
      9 H4        -66.3068    2.2781  -27.1147 H      1 LIG       0.09000
@<TRIPOS>BOND
      1       1       2 1
      2       1       4 2
      3       1       5 1
      4       2       3 1
      5       3       5 1
      6       2       6 1
      7       2       7 1
      8       3       8 1
      9       3       9 1
@<TRIPOS>ALT_TYPE
CGenFF_4.0_ALT_TYPE_SET
CGenFF_4.0 1 CG2O4 2 CG3C41 3 CG3C41 4 OG2D1 5 OG3C51 6 HGA2 7 HGA2 8 HGA2 9 HGA2
@<TRIPOS>MOLECULE
4_lactone
 9 9 0 0 0
****
USER_CHARGES
INVALID_CHARGES
Pose:  15 Cluster:  15 Fr_nu: 1578739 TotEn:   -16.54
@<TRIPOS>ATOM
      1 C1        -75.7764   -8.9981  -48.9410 C.2    1 LIG       0.04000
      2 C2        -76.0868   -8.8162  -50.4376 C.3    1 LIG       0.11000
      3 C3        -76.2420   -7.3509  -50.0420 C.3    1 LIG       0.08100
      4 O1        -75.4936   -9.9050  -48.1914 O.2    1 LIG      -0.32000
      5 O2        -75.9316   -7.6768  -48.6589 O.3    1 LIG      -0.27100
      6 H1        -75.2477   -9.0424  -51.0974 H      1 LIG       0.09000
      7 H2        -76.9981   -9.3177  -50.7675 H      1 LIG       0.09000
      8 H3        -75.5061   -6.6644  -50.4694 H      1 LIG       0.09000
      9 H4        -77.2504   -6.9398  -50.1413 H      1 LIG       0.09000
@<TRIPOS>BOND
      1       1       2 1
      2       1       4 2
      3       1       5 1
      4       2       3 1
      5       3       5 1
      6       2       6 1
      7       2       7 1
      8       3       8 1
      9       3       9 1
@<TRIPOS>ALT_TYPE
CGenFF_4.0_ALT_TYPE_SET
CGenFF_4.0 1 CG2O4 2 CG3C41 3 CG3C41 4 OG2D1 5 OG3C51 6 HGA2 7 HGA2 8 HGA2 9 HGA2
@<TRIPOS>MOLECULE
4_lactone
 9 9 0 0 0
****
USER_CHARGES
INVALID_CHARGES
Pose:  16 Cluster:  16 Fr_nu: 5993107 TotEn:   -15.86
@<TRIPOS>ATOM
      1 C1        -75.2763   -8.1536  -48.8919 C.2    1 LIG       0.04000
      2 C2        -76.4468   -8.6751  -49.7445 C.3    1 LIG       0.11000
      3 C3        -76.5110   -7.2259  -50.2175 C.3    1 LIG       0.08100
      4 O1        -74.4890   -8.5990  -48.0880 O.2    1 LIG      -0.32000
      5 O2        -75.3912   -6.8803  -49.3560 O.3    1 LIG      -0.27100
      6 H1        -76.1565   -9.4073  -50.4995 H      1 LIG       0.09000
      7 H2        -77.3018   -9.0225  -49.1621 H      1 LIG       0.09000
      8 H3        -76.2743   -7.0610  -51.2721 H      1 LIG       0.09000
      9 H4        -77.4158   -6.6786  -49.9392 H      1 LIG       0.09000
@<TRIPOS>BOND
      1       1       2 1
      2       1       4 2
      3       1       5 1
      4       2       3 1
      5       3       5 1
      6       2       6 1
      7       2       7 1
      8       3       8 1
      9       3       9 1
@<TRIPOS>ALT_TYPE
CGenFF_4.0_ALT_TYPE_SET
CGenFF_4.0 1 CG2O4 2 CG3C41 3 CG3C41 4 OG2D1 5 OG3C51 6 HGA2 7 HGA2 8 HGA2 9 HGA2
@<TRIPOS>MOLECULE
4_lactone
 9 9 0 0 0
****
USER_CHARGES
INVALID_CHARGES
Pose:  17 Cluster:  17 Fr_nu: 4718045 TotEn:   -15.54
@<TRIPOS>ATOM
      1 C1        -53.6410   -2.8538  -17.3623 C.2    1 LIG       0.04000
      2 C2        -54.9885   -3.4469  -17.8114 C.3    1 LIG       0.11000
      3 C3        -55.2728   -2.0100  -18.2386 C.3    1 LIG       0.08100
      4 O1        -52.6212   -3.2465  -16.8426 O.2    1 LIG      -0.32000
      5 O2        -53.9614   -1.5951  -17.7657 O.3    1 LIG      -0.27100
      6 H1        -54.9076   -4.1744  -18.6205 H      1 LIG       0.09000
      7 H2        -55.6016   -3.8288  -16.9934 H      1 LIG       0.09000
      8 H3        -55.3831   -1.8487  -19.3144 H      1 LIG       0.09000
      9 H4        -56.0748   -1.5056  -17.6927 H      1 LIG       0.09000
@<TRIPOS>BOND
      1       1       2 1
      2       1       4 2
      3       1       5 1
      4       2       3 1
      5       3       5 1
      6       2       6 1
      7       2       7 1
      8       3       8 1
      9       3       9 1
@<TRIPOS>ALT_TYPE
CGenFF_4.0_ALT_TYPE_SET
CGenFF_4.0 1 CG2O4 2 CG3C41 3 CG3C41 4 OG2D1 5 OG3C51 6 HGA2 7 HGA2 8 HGA2 9 HGA2
@<TRIPOS>MOLECULE
4_lactone
 9 9 0 0 0
****
USER_CHARGES
INVALID_CHARGES
Pose:  18 Cluster:  18 Fr_nu: 6030954 TotEn:   -15.48
@<TRIPOS>ATOM
      1 C1        -74.8686   -9.5444  -48.8793 C.2    1 LIG       0.04000
      2 C2        -75.2344   -8.0822  -49.1911 C.3    1 LIG       0.11000
      3 C3        -75.7098   -8.6731  -50.5150 C.3    1 LIG       0.08100
      4 O1        -74.3766  -10.1665  -47.9654 O.2    1 LIG      -0.32000
      5 O2        -75.3111  -10.0028  -50.0809 O.3    1 LIG      -0.27100
      6 H1        -76.0146   -7.6713  -48.5485 H      1 LIG       0.09000
      7 H2        -74.3757   -7.4116  -49.2519 H      1 LIG       0.09000
      8 H3        -76.7858   -8.6152  -50.7004 H      1 LIG       0.09000
      9 H4        -75.1522   -8.3556  -51.4005 H      1 LIG       0.09000
@<TRIPOS>BOND
      1       1       2 1
      2       1       4 2
      3       1       5 1
      4       2       3 1
      5       3       5 1
      6       2       6 1
      7       2       7 1
      8       3       8 1
      9       3       9 1
@<TRIPOS>ALT_TYPE
CGenFF_4.0_ALT_TYPE_SET
CGenFF_4.0 1 CG2O4 2 CG3C41 3 CG3C41 4 OG2D1 5 OG3C51 6 HGA2 7 HGA2 8 HGA2 9 HGA2
@<TRIPOS>MOLECULE
4_lactone
 9 9 0 0 0
****
USER_CHARGES
INVALID_CHARGES
Pose:  19 Cluster:  19 Fr_nu: 4719433 TotEn:   -14.78
@<TRIPOS>ATOM
      1 C1        -54.6351   -2.7429  -17.9413 C.2    1 LIG       0.04000
      2 C2        -55.6409   -3.8337  -18.3508 C.3    1 LIG       0.11000
      3 C3        -56.4256   -2.6481  -18.9044 C.3    1 LIG       0.08100
      4 O1        -53.5654   -2.6801  -17.3790 O.2    1 LIG      -0.32000
      5 O2        -55.3873   -1.7335  -18.4561 O.3    1 LIG      -0.27100
      6 H1        -55.2585   -4.5365  -19.0926 H      1 LIG       0.09000
      7 H2        -56.0998   -4.3549  -17.5090 H      1 LIG       0.09000
      8 H3        -56.5427   -2.6235  -19.9913 H      1 LIG       0.09000
      9 H4        -57.3807   -2.4437  -18.4128 H      1 LIG       0.09000
@<TRIPOS>BOND
      1       1       2 1
      2       1       4 2
      3       1       5 1
      4       2       3 1
      5       3       5 1
      6       2       6 1
      7       2       7 1
      8       3       8 1
      9       3       9 1
@<TRIPOS>ALT_TYPE
CGenFF_4.0_ALT_TYPE_SET
CGenFF_4.0 1 CG2O4 2 CG3C41 3 CG3C41 4 OG2D1 5 OG3C51 6 HGA2 7 HGA2 8 HGA2 9 HGA2
@<TRIPOS>MOLECULE
4_lactone
 9 9 0 0 0
****
USER_CHARGES
INVALID_CHARGES
Pose:  20 Cluster:  20 Fr_nu:  70267 TotEn:   -14.01
@<TRIPOS>ATOM
      1 C1        -53.4452    2.6727  -32.9415 C.2    1 LIG       0.04000
      2 C2        -52.1429    3.4918  -32.8917 C.3    1 LIG       0.11000
      3 C3        -52.8902    4.2760  -31.8172 C.3    1 LIG       0.08100
      4 O1        -53.8804    1.7236  -33.5531 O.2    1 LIG      -0.32000
      5 O2        -54.0520    3.4157  -31.9774 O.3    1 LIG      -0.27100
      6 H1        -51.2745    2.9275  -32.5485 H      1 LIG       0.09000
      7 H2        -51.9243    4.0370  -33.8114 H      1 LIG       0.09000
      8 H3        -52.4754    4.2096  -30.8077 H      1 LIG       0.09000
      9 H4        -53.1222    5.3149  -32.0671 H      1 LIG       0.09000
@<TRIPOS>BOND
      1       1       2 1
      2       1       4 2
      3       1       5 1
      4       2       3 1
      5       3       5 1
      6       2       6 1
      7       2       7 1
      8       3       8 1
      9       3       9 1
@<TRIPOS>ALT_TYPE
CGenFF_4.0_ALT_TYPE_SET
CGenFF_4.0 1 CG2O4 2 CG3C41 3 CG3C41 4 OG2D1 5 OG3C51 6 HGA2 7 HGA2 8 HGA2 9 HGA2
@<TRIPOS>MOLECULE
4_lactone
 9 9 0 0 0
****
USER_CHARGES
INVALID_CHARGES
Pose:  21 Cluster:  21 Fr_nu: 5651010 TotEn:   -13.73
@<TRIPOS>ATOM
      1 C1        -83.7945    3.1494  -42.1992 C.2    1 LIG       0.04000
      2 C2        -83.2421    4.5578  -42.4833 C.3    1 LIG       0.11000
      3 C3        -83.3650    4.7142  -40.9705 C.3    1 LIG       0.08100
      4 O1        -84.0843    2.1594  -42.8318 O.2    1 LIG      -0.32000
      5 O2        -83.8790    3.3582  -40.8579 O.3    1 LIG      -0.27100
      6 H1        -82.2255    4.5660  -42.8793 H      1 LIG       0.09000
      7 H2        -83.9064    5.1845  -43.0806 H      1 LIG       0.09000
      8 H3        -82.4229    4.8346  -40.4287 H      1 LIG       0.09000
      9 H4        -84.0978    5.4511  -40.6306 H      1 LIG       0.09000
@<TRIPOS>BOND
      1       1       2 1
      2       1       4 2
      3       1       5 1
      4       2       3 1
      5       3       5 1
      6       2       6 1
      7       2       7 1
      8       3       8 1
      9       3       9 1
@<TRIPOS>ALT_TYPE
CGenFF_4.0_ALT_TYPE_SET
CGenFF_4.0 1 CG2O4 2 CG3C41 3 CG3C41 4 OG2D1 5 OG3C51 6 HGA2 7 HGA2 8 HGA2 9 HGA2
@<TRIPOS>MOLECULE
4_lactone
 9 9 0 0 0
****
USER_CHARGES
INVALID_CHARGES
Pose:  22 Cluster:  22 Fr_nu: 3048991 TotEn:   -12.86
@<TRIPOS>ATOM
      1 C1        -57.7690    2.1935  -38.9435 C.2    1 LIG       0.04000
      2 C2        -56.5134    1.3101  -38.8333 C.3    1 LIG       0.11000
      3 C3        -56.7376    1.1186  -40.3303 C.3    1 LIG       0.08100
      4 O1        -58.4563    2.8644  -38.2074 O.2    1 LIG      -0.32000
      5 O2        -57.9098    1.9782  -40.2790 O.3    1 LIG      -0.27100
      6 H1        -55.6091    1.8538  -38.5555 H      1 LIG       0.09000
      7 H2        -56.6476    0.4204  -38.2158 H      1 LIG       0.09000
      8 H3        -55.9628    1.5318  -40.9819 H      1 LIG       0.09000
      9 H4        -56.9973    0.1033  -40.6423 H      1 LIG       0.09000
@<TRIPOS>BOND
      1       1       2 1
      2       1       4 2
      3       1       5 1
      4       2       3 1
      5       3       5 1
      6       2       6 1
      7       2       7 1
      8       3       8 1
      9       3       9 1
@<TRIPOS>ALT_TYPE
CGenFF_4.0_ALT_TYPE_SET
CGenFF_4.0 1 CG2O4 2 CG3C41 3 CG3C41 4 OG2D1 5 OG3C51 6 HGA2 7 HGA2 8 HGA2 9 HGA2
@<TRIPOS>MOLECULE
4_lactone
 9 9 0 0 0
****
USER_CHARGES
INVALID_CHARGES
Pose:  23 Cluster:  23 Fr_nu: 5812867 TotEn:   -12.10
@<TRIPOS>ATOM
      1 C1        -84.1879    2.2485  -42.0346 C.2    1 LIG       0.04000
      2 C2        -84.0692    3.7778  -41.9070 C.3    1 LIG       0.11000
      3 C3        -84.0326    3.7208  -43.4312 C.3    1 LIG       0.08100
      4 O1        -84.2833    1.2954  -41.2952 O.2    1 LIG      -0.32000
      5 O2        -84.1481    2.2714  -43.3939 O.3    1 LIG      -0.27100
      6 H1        -84.9471    4.2580  -41.4720 H      1 LIG       0.09000
      7 H2        -83.1512    4.1144  -41.4226 H      1 LIG       0.09000
      8 H3        -84.8828    4.1799  -43.9430 H      1 LIG       0.09000
      9 H4        -83.0930    4.0372  -43.8926 H      1 LIG       0.09000
@<TRIPOS>BOND
      1       1       2 1
      2       1       4 2
      3       1       5 1
      4       2       3 1
      5       3       5 1
      6       2       6 1
      7       2       7 1
      8       3       8 1
      9       3       9 1
@<TRIPOS>ALT_TYPE
CGenFF_4.0_ALT_TYPE_SET
CGenFF_4.0 1 CG2O4 2 CG3C41 3 CG3C41 4 OG2D1 5 OG3C51 6 HGA2 7 HGA2 8 HGA2 9 HGA2
@<TRIPOS>MOLECULE
4_lactone
 9 9 0 0 0
****
USER_CHARGES
INVALID_CHARGES
Pose:  24 Cluster:  24 Fr_nu: 6023639 TotEn:   -12.00
@<TRIPOS>ATOM
      1 C1        -75.9389   -9.7769  -49.3780 C.2    1 LIG       0.04000
      2 C2        -76.2406   -8.5592  -50.2698 C.3    1 LIG       0.11000
      3 C3        -74.7597   -8.2621  -50.0543 C.3    1 LIG       0.08100
      4 O1        -76.5431  -10.7201  -48.9200 O.2    1 LIG      -0.32000
      5 O2        -74.6271   -9.4512  -49.2271 O.3    1 LIG      -0.27100
      6 H1        -76.5287   -8.8151  -51.2906 H      1 LIG       0.09000
      7 H2        -76.9371   -7.8450  -49.8275 H      1 LIG       0.09000
      8 H3        -74.1303   -8.3195  -50.9466 H      1 LIG       0.09000
      9 H4        -74.5385   -7.3527  -49.4888 H      1 LIG       0.09000
@<TRIPOS>BOND
      1       1       2 1
      2       1       4 2
      3       1       5 1
      4       2       3 1
      5       3       5 1
      6       2       6 1
      7       2       7 1
      8       3       8 1
      9       3       9 1
@<TRIPOS>ALT_TYPE
CGenFF_4.0_ALT_TYPE_SET
CGenFF_4.0 1 CG2O4 2 CG3C41 3 CG3C41 4 OG2D1 5 OG3C51 6 HGA2 7 HGA2 8 HGA2 9 HGA2
@<TRIPOS>MOLECULE
4_lactone
 9 9 0 0 0
****
USER_CHARGES
INVALID_CHARGES
Pose:  25 Cluster:  25 Fr_nu: 5937157 TotEn:   -11.94
@<TRIPOS>ATOM
      1 C1        -45.8191  -20.1135  -41.9150 C.2    1 LIG       0.04000
      2 C2        -46.5757  -21.1961  -42.7054 C.3    1 LIG       0.11000
      3 C3        -46.2461  -20.3009  -43.8962 C.3    1 LIG       0.08100
      4 O1        -45.5106  -19.8992  -40.7647 O.2    1 LIG      -0.32000
      5 O2        -45.5615  -19.3633  -43.0198 O.3    1 LIG      -0.27100
      6 H1        -46.0905  -22.1733  -42.6989 H      1 LIG       0.09000
      7 H2        -47.6337  -21.2760  -42.4504 H      1 LIG       0.09000
      8 H3        -45.5664  -20.7298  -44.6374 H      1 LIG       0.09000
      9 H4        -47.1047  -19.8365  -44.3890 H      1 LIG       0.09000
@<TRIPOS>BOND
      1       1       2 1
      2       1       4 2
      3       1       5 1
      4       2       3 1
      5       3       5 1
      6       2       6 1
      7       2       7 1
      8       3       8 1
      9       3       9 1
@<TRIPOS>ALT_TYPE
CGenFF_4.0_ALT_TYPE_SET
CGenFF_4.0 1 CG2O4 2 CG3C41 3 CG3C41 4 OG2D1 5 OG3C51 6 HGA2 7 HGA2 8 HGA2 9 HGA2
@<TRIPOS>MOLECULE
4_lactone
 9 9 0 0 0
****
USER_CHARGES
INVALID_CHARGES
Pose:  26 Cluster:  26 Fr_nu: 5987549 TotEn:   -11.82
@<TRIPOS>ATOM
      1 C1        -37.8343  -19.9276  -38.2577 C.2    1 LIG       0.04000
      2 C2        -38.2036  -19.5091  -39.6921 C.3    1 LIG       0.11000
      3 C3        -39.5808  -19.2791  -39.0771 C.3    1 LIG       0.08100
      4 O1        -36.8546  -20.3214  -37.6665 O.2    1 LIG      -0.32000
      5 O2        -39.0863  -19.7024  -37.7764 O.3    1 LIG      -0.27100
      6 H1        -37.6860  -18.6148  -40.0425 H      1 LIG       0.09000
      7 H2        -38.1391  -20.3174  -40.4224 H      1 LIG       0.09000
      8 H3        -39.9244  -18.2412  -39.0595 H      1 LIG       0.09000
      9 H4        -40.3749  -19.9380  -39.4389 H      1 LIG       0.09000
@<TRIPOS>BOND
      1       1       2 1
      2       1       4 2
      3       1       5 1
      4       2       3 1
      5       3       5 1
      6       2       6 1
      7       2       7 1
      8       3       8 1
      9       3       9 1
@<TRIPOS>ALT_TYPE
CGenFF_4.0_ALT_TYPE_SET
CGenFF_4.0 1 CG2O4 2 CG3C41 3 CG3C41 4 OG2D1 5 OG3C51 6 HGA2 7 HGA2 8 HGA2 9 HGA2
@<TRIPOS>MOLECULE
4_lactone
 9 9 0 0 0
****
USER_CHARGES
INVALID_CHARGES
Pose:  27 Cluster:  27 Fr_nu: 3539055 TotEn:   -11.41
@<TRIPOS>ATOM
      1 C1        -46.8882  -20.2085  -39.7480 C.2    1 LIG       0.04000
      2 C2        -47.8997  -21.3204  -40.0796 C.3    1 LIG       0.11000
      3 C3        -48.3468  -21.0939  -38.6385 C.3    1 LIG       0.08100
      4 O1        -45.9962  -19.6158  -40.3112 O.2    1 LIG      -0.32000
      5 O2        -47.3370  -20.0603  -38.4727 O.3    1 LIG      -0.27100
      6 H1        -48.6244  -21.0485  -40.8486 H      1 LIG       0.09000
      7 H2        -47.4437  -22.2895  -40.2881 H      1 LIG       0.09000
      8 H3        -49.3569  -20.6944  -38.5132 H      1 LIG       0.09000
      9 H4        -48.1802  -21.9316  -37.9558 H      1 LIG       0.09000
@<TRIPOS>BOND
      1       1       2 1
      2       1       4 2
      3       1       5 1
      4       2       3 1
      5       3       5 1
      6       2       6 1
      7       2       7 1
      8       3       8 1
      9       3       9 1
@<TRIPOS>ALT_TYPE
CGenFF_4.0_ALT_TYPE_SET
CGenFF_4.0 1 CG2O4 2 CG3C41 3 CG3C41 4 OG2D1 5 OG3C51 6 HGA2 7 HGA2 8 HGA2 9 HGA2
@<TRIPOS>MOLECULE
4_lactone
 9 9 0 0 0
****
USER_CHARGES
INVALID_CHARGES
Pose:  28 Cluster:  28 Fr_nu: 5980330 TotEn:   -10.23
@<TRIPOS>ATOM
      1 C1        -75.2934   -8.4823  -49.5122 C.2    1 LIG       0.04000
      2 C2        -76.5072   -7.7396  -50.0988 C.3    1 LIG       0.11000
      3 C3        -76.9426   -9.1446  -50.5041 C.3    1 LIG       0.08100
      4 O1        -74.2776   -8.2028  -48.9169 O.2    1 LIG      -0.32000
      5 O2        -75.7416   -9.7049  -49.9047 O.3    1 LIG      -0.27100
      6 H1        -77.1318   -7.2472  -49.3519 H      1 LIG       0.09000
      7 H2        -76.2617   -7.0637  -50.9196 H      1 LIG       0.09000
      8 H3        -77.8478   -9.5186  -50.0182 H      1 LIG       0.09000
      9 H4        -76.9806   -9.3346  -51.5803 H      1 LIG       0.09000
@<TRIPOS>BOND
      1       1       2 1
      2       1       4 2
      3       1       5 1
      4       2       3 1
      5       3       5 1
      6       2       6 1
      7       2       7 1
      8       3       8 1
      9       3       9 1
@<TRIPOS>ALT_TYPE
CGenFF_4.0_ALT_TYPE_SET
CGenFF_4.0 1 CG2O4 2 CG3C41 3 CG3C41 4 OG2D1 5 OG3C51 6 HGA2 7 HGA2 8 HGA2 9 HGA2
@<TRIPOS>MOLECULE
4_lactone
 9 9 0 0 0
****
USER_CHARGES
INVALID_CHARGES
Pose:  29 Cluster:  29 Fr_nu: 1495568 TotEn:    -7.91
@<TRIPOS>ATOM
      1 C1        -78.8964  -17.1398  -48.4275 C.2    1 LIG       0.04000
      2 C2        -80.4296  -17.1198  -48.2924 C.3    1 LIG       0.11000
      3 C3        -80.2168  -15.6153  -48.1541 C.3    1 LIG       0.08100
      4 O1        -78.0248  -17.9637  -48.5883 O.2    1 LIG      -0.32000
      5 O2        -78.7800  -15.7912  -48.2959 O.3    1 LIG      -0.27100
      6 H1        -80.9601  -17.4426  -49.1895 H      1 LIG       0.09000
      7 H2        -80.8050  -17.6295  -47.4036 H      1 LIG       0.09000
      8 H3        -80.6295  -15.0025  -48.9602 H      1 LIG       0.09000
      9 H4        -80.4753  -15.1899  -47.1806 H      1 LIG       0.09000
@<TRIPOS>BOND
      1       1       2 1
      2       1       4 2
      3       1       5 1
      4       2       3 1
      5       3       5 1
      6       2       6 1
      7       2       7 1
      8       3       8 1
      9       3       9 1
@<TRIPOS>ALT_TYPE
CGenFF_4.0_ALT_TYPE_SET
CGenFF_4.0 1 CG2O4 2 CG3C41 3 CG3C41 4 OG2D1 5 OG3C51 6 HGA2 7 HGA2 8 HGA2 9 HGA2
@<TRIPOS>MOLECULE
4_lactone
 9 9 0 0 0
****
USER_CHARGES
INVALID_CHARGES
Pose:  30 Cluster:  30 Fr_nu: 4704420 TotEn:    -7.55
@<TRIPOS>ATOM
      1 C1        -62.0029  -10.2576  -12.2669 C.2    1 LIG       0.04000
      2 C2        -62.9740   -9.0637  -12.2366 C.3    1 LIG       0.11000
      3 C3        -63.5816   -9.7594  -13.4510 C.3    1 LIG       0.08100
      4 O1        -61.0504  -10.6503  -11.6322 O.2    1 LIG      -0.32000
      5 O2        -62.5936  -10.8224  -13.3540 O.3    1 LIG      -0.27100
      6 H1        -63.6053   -9.0254  -11.3475 H      1 LIG       0.09000
      7 H2        -62.5006   -8.0996  -12.4296 H      1 LIG       0.09000
      8 H3        -64.5980  -10.1404  -13.3192 H      1 LIG       0.09000
      9 H4        -63.4968   -9.2171  -14.3967 H      1 LIG       0.09000
@<TRIPOS>BOND
      1       1       2 1
      2       1       4 2
      3       1       5 1
      4       2       3 1
      5       3       5 1
      6       2       6 1
      7       2       7 1
      8       3       8 1
      9       3       9 1
@<TRIPOS>ALT_TYPE
CGenFF_4.0_ALT_TYPE_SET
CGenFF_4.0 1 CG2O4 2 CG3C41 3 CG3C41 4 OG2D1 5 OG3C51 6 HGA2 7 HGA2 8 HGA2 9 HGA2
@<TRIPOS>MOLECULE
4_lactone
 9 9 0 0 0
****
USER_CHARGES
INVALID_CHARGES
Pose:  31 Cluster:  31 Fr_nu: 5670190 TotEn:    -7.13
@<TRIPOS>ATOM
      1 C1        -46.1562  -20.6149  -41.0840 C.2    1 LIG       0.04000
      2 C2        -45.7465  -21.7841  -41.9974 C.3    1 LIG       0.11000
      3 C3        -47.2526  -22.0164  -42.0720 C.3    1 LIG       0.08100
      4 O1        -45.6081  -19.7379  -40.4557 O.2    1 LIG      -0.32000
      5 O2        -47.4856  -20.8804  -41.1940 O.3    1 LIG      -0.27100
      6 H1        -45.2682  -21.4756  -42.9283 H      1 LIG       0.09000
      7 H2        -45.1707  -22.5621  -41.4936 H      1 LIG       0.09000
      8 H3        -47.7070  -21.8661  -43.0550 H      1 LIG       0.09000
      9 H4        -47.6086  -22.9489  -41.6254 H      1 LIG       0.09000
@<TRIPOS>BOND
      1       1       2 1
      2       1       4 2
      3       1       5 1
      4       2       3 1
      5       3       5 1
      6       2       6 1
      7       2       7 1
      8       3       8 1
      9       3       9 1
@<TRIPOS>ALT_TYPE
CGenFF_4.0_ALT_TYPE_SET
CGenFF_4.0 1 CG2O4 2 CG3C41 3 CG3C41 4 OG2D1 5 OG3C51 6 HGA2 7 HGA2 8 HGA2 9 HGA2
@<TRIPOS>MOLECULE
4_lactone
 9 9 0 0 0
****
USER_CHARGES
INVALID_CHARGES
Pose:  32 Cluster:  32 Fr_nu: 5915791 TotEn:    -4.58
@<TRIPOS>ATOM
      1 C1        -38.5601  -19.7311  -38.2890 C.2    1 LIG       0.04000
      2 C2        -40.0309  -19.8918  -38.7136 C.3    1 LIG       0.11000
      3 C3        -39.4492  -19.7748  -40.1193 C.3    1 LIG       0.08100
      4 O1        -37.9276  -19.6902  -37.2582 O.2    1 LIG      -0.32000
      5 O2        -38.1104  -19.6329  -39.5688 O.3    1 LIG      -0.27100
      6 H1        -40.4646  -20.8602  -38.4596 H      1 LIG       0.09000
      7 H2        -40.6777  -19.0716  -38.3980 H      1 LIG       0.09000
      8 H3        -39.5358  -20.6683  -40.7436 H      1 LIG       0.09000
      9 H4        -39.7489  -18.8859  -40.6812 H      1 LIG       0.09000
@<TRIPOS>BOND
      1       1       2 1
      2       1       4 2
      3       1       5 1
      4       2       3 1
      5       3       5 1
      6       2       6 1
      7       2       7 1
      8       3       8 1
      9       3       9 1
@<TRIPOS>ALT_TYPE
CGenFF_4.0_ALT_TYPE_SET
CGenFF_4.0 1 CG2O4 2 CG3C41 3 CG3C41 4 OG2D1 5 OG3C51 6 HGA2 7 HGA2 8 HGA2 9 HGA2
@<TRIPOS>MOLECULE
4_lactone
 9 9 0 0 0
****
USER_CHARGES
INVALID_CHARGES
Pose:  33 Cluster:  33 Fr_nu: 1578764 TotEn:    -1.59
@<TRIPOS>ATOM
      1 C1        -74.6907   -9.1458  -49.4557 C.2    1 LIG       0.04000
      2 C2        -76.0451   -8.4456  -49.2449 C.3    1 LIG       0.11000
      3 C3        -75.6790   -7.7412  -50.5478 C.3    1 LIG       0.08100
      4 O1        -74.0164   -9.9754  -48.8888 O.2    1 LIG      -0.32000
      5 O2        -74.4278   -8.4800  -50.6121 O.3    1 LIG      -0.27100
      6 H1        -76.9052   -9.1151  -49.2938 H      1 LIG       0.09000
      7 H2        -76.0852   -7.8114  -48.3577 H      1 LIG       0.09000
      8 H3        -76.3228   -7.9632  -51.4033 H      1 LIG       0.09000
      9 H4        -75.5061   -6.6644  -50.4694 H      1 LIG       0.09000
@<TRIPOS>BOND
      1       1       2 1
      2       1       4 2
      3       1       5 1
      4       2       3 1
      5       3       5 1
      6       2       6 1
      7       2       7 1
      8       3       8 1
      9       3       9 1
@<TRIPOS>ALT_TYPE
CGenFF_4.0_ALT_TYPE_SET
CGenFF_4.0 1 CG2O4 2 CG3C41 3 CG3C41 4 OG2D1 5 OG3C51 6 HGA2 7 HGA2 8 HGA2 9 HGA2
@<TRIPOS>MOLECULE
pyridine
 11 11 0 0 0
****
USER_CHARGES
INVALID_CHARGES
Pose:   1 Cluster:   1 Fr_nu: 438599 TotEn:   -16.51
@<TRIPOS>ATOM
      1 C1        -51.9755    4.7905  -33.5902 C.ar   1 LIG      -0.11300
      2 C2        -52.3902    3.9479  -34.6154 C.ar   1 LIG      -0.11700
      3 C3        -52.2966    4.4835  -32.2726 C.ar   1 LIG      -0.11700
      4 C4        -53.1179    2.8196  -34.2733 C.ar   1 LIG       0.17700
      5 C5        -53.0287    3.3313  -32.0353 C.ar   1 LIG       0.17700
      6 N1        -53.4492    2.4884  -33.0051 N.ar   1 LIG      -0.60000
      7 H1        -51.4037    5.6852  -33.8175 H      1 LIG       0.11500
      8 H2        -52.1511    4.1672  -35.6495 H      1 LIG       0.11500
      9 H3        -51.9843    5.1261  -31.4574 H      1 LIG       0.11500
     10 H4        -53.4648    2.1308  -35.0364 H      1 LIG       0.12400
     11 H5        -53.3059    3.0470  -31.0255 H      1 LIG       0.12400
@<TRIPOS>BOND
      1       1       2 ar
      2       1       3 ar
      3       2       4 ar
      4       3       5 ar
      5       4       6 ar
      6       5       6 ar
      7       1       7 1
      8       2       8 1
      9       3       9 1
     10       4      10 1
     11       5      11 1
@<TRIPOS>ALT_TYPE
CGenFF_4.0_ALT_TYPE_SET
CGenFF_4.0 1 CG2R61 2 CG2R61 3 CG2R61 4 CG2R61 5 CG2R61 6 NG2R60 7 HGR61 8 HGR61 9 HGR61 10 HGR62 11 HGR62
@<TRIPOS>MOLECULE
pyridine
 11 11 0 0 0
****
USER_CHARGES
INVALID_CHARGES
Pose:   2 Cluster:   2 Fr_nu: 3230109 TotEn:   -15.10
@<TRIPOS>ATOM
      1 C1        -76.5843   -7.5627  -50.0835 C.ar   1 LIG      -0.11300
      2 C2        -76.0660   -6.7003  -49.1239 C.ar   1 LIG      -0.11700
      3 C3        -76.1528   -8.8836  -50.1288 C.ar   1 LIG      -0.11700
      4 C4        -75.1258   -7.2040  -48.2394 C.ar   1 LIG       0.17700
      5 C5        -75.2085   -9.2895  -49.1996 C.ar   1 LIG       0.17700
      6 N1        -74.6821   -8.4808  -48.2527 N.ar   1 LIG      -0.60000
      7 H1        -77.3227   -7.2057  -50.7953 H      1 LIG       0.11500
      8 H2        -76.3880   -5.6669  -49.0696 H      1 LIG       0.11500
      9 H3        -76.5426   -9.5735  -50.8686 H      1 LIG       0.11500
     10 H4        -74.6911   -6.5715  -47.4726 H      1 LIG       0.12400
     11 H5        -74.8381  -10.3094  -49.1927 H      1 LIG       0.12400
@<TRIPOS>BOND
      1       1       2 ar
      2       1       3 ar
      3       2       4 ar
      4       3       5 ar
      5       4       6 ar
      6       5       6 ar
      7       1       7 1
      8       2       8 1
      9       3       9 1
     10       4      10 1
     11       5      11 1
@<TRIPOS>ALT_TYPE
CGenFF_4.0_ALT_TYPE_SET
CGenFF_4.0 1 CG2R61 2 CG2R61 3 CG2R61 4 CG2R61 5 CG2R61 6 NG2R60 7 HGR61 8 HGR61 9 HGR61 10 HGR62 11 HGR62
@<TRIPOS>MOLECULE
pyridine
 11 11 0 0 0
****
USER_CHARGES
INVALID_CHARGES
Pose:   3 Cluster:   3 Fr_nu: 2609514 TotEn:   -14.68
@<TRIPOS>ATOM
      1 C1        -66.7970    0.7354  -25.7750 C.ar   1 LIG      -0.11300
      2 C2        -66.7982    1.6310  -24.7115 C.ar   1 LIG      -0.11700
      3 C3        -65.6917    0.6642  -26.6155 C.ar   1 LIG      -0.11700
      4 C4        -65.6784    2.4272  -24.5328 C.ar   1 LIG       0.17700
      5 C5        -64.6215    1.5038  -26.3517 C.ar   1 LIG       0.17700
      6 N1        -64.5862    2.3866  -25.3284 N.ar   1 LIG      -0.60000
      7 H1        -67.6562    0.0945  -25.9489 H      1 LIG       0.11500
      8 H2        -67.6485    1.7034  -24.0434 H      1 LIG       0.11500
      9 H3        -65.6689   -0.0260  -27.4510 H      1 LIG       0.11500
     10 H4        -65.6304    3.1420  -23.7180 H      1 LIG       0.12400
     11 H5        -63.7353    1.4882  -26.9778 H      1 LIG       0.12400
@<TRIPOS>BOND
      1       1       2 ar
      2       1       3 ar
      3       2       4 ar
      4       3       5 ar
      5       4       6 ar
      6       5       6 ar
      7       1       7 1
      8       2       8 1
      9       3       9 1
     10       4      10 1
     11       5      11 1
@<TRIPOS>ALT_TYPE
CGenFF_4.0_ALT_TYPE_SET
CGenFF_4.0 1 CG2R61 2 CG2R61 3 CG2R61 4 CG2R61 5 CG2R61 6 NG2R60 7 HGR61 8 HGR61 9 HGR61 10 HGR62 11 HGR62
@<TRIPOS>MOLECULE
pyridine
 11 11 0 0 0
****
USER_CHARGES
INVALID_CHARGES
Pose:   4 Cluster:   4 Fr_nu: 2979979 TotEn:   -13.96
@<TRIPOS>ATOM
      1 C1        -83.9167    5.2806  -42.7695 C.ar   1 LIG      -0.11300
      2 C2        -83.4002    4.2861  -41.9465 C.ar   1 LIG      -0.11700
      3 C3        -84.6653    4.9305  -43.8878 C.ar   1 LIG      -0.11700
      4 C4        -83.6585    2.9670  -42.2826 C.ar   1 LIG       0.17700
      5 C5        -84.8667    3.5825  -44.1372 C.ar   1 LIG       0.17700
      6 N1        -84.3809    2.5882  -43.3606 N.ar   1 LIG      -0.60000
      7 H1        -83.7357    6.3264  -42.5403 H      1 LIG       0.11500
      8 H2        -82.8143    4.5356  -41.0695 H      1 LIG       0.11500
      9 H3        -85.0773    5.6888  -44.5438 H      1 LIG       0.11500
     10 H4        -83.2775    2.1545  -41.6728 H      1 LIG       0.12400
     11 H5        -85.4428    3.2564  -44.9969 H      1 LIG       0.12400
@<TRIPOS>BOND
      1       1       2 ar
      2       1       3 ar
      3       2       4 ar
      4       3       5 ar
      5       4       6 ar
      6       5       6 ar
      7       1       7 1
      8       2       8 1
      9       3       9 1
     10       4      10 1
     11       5      11 1
@<TRIPOS>ALT_TYPE
CGenFF_4.0_ALT_TYPE_SET
CGenFF_4.0 1 CG2R61 2 CG2R61 3 CG2R61 4 CG2R61 5 CG2R61 6 NG2R60 7 HGR61 8 HGR61 9 HGR61 10 HGR62 11 HGR62
@<TRIPOS>MOLECULE
pyridine
 11 11 0 0 0
****
USER_CHARGES
INVALID_CHARGES
Pose:   5 Cluster:   5 Fr_nu: 2327663 TotEn:   -13.25
@<TRIPOS>ATOM
      1 C1        -80.1554  -11.7567  -49.1267 C.ar   1 LIG      -0.11300
      2 C2        -79.0594  -11.3892  -49.8993 C.ar   1 LIG      -0.11700
      3 C3        -80.1749  -12.9999  -48.5045 C.ar   1 LIG      -0.11700
      4 C4        -78.0165  -12.2938  -50.0173 C.ar   1 LIG       0.17700
      5 C5        -79.0822  -13.8326  -48.6851 C.ar   1 LIG       0.17700
      6 N1        -77.9996  -13.5104  -49.4281 N.ar   1 LIG      -0.60000
      7 H1        -80.9932  -11.0757  -49.0103 H      1 LIG       0.11500
      8 H2        -79.0224  -10.4252  -50.3931 H      1 LIG       0.11500
      9 H3        -81.0190  -13.3078  -47.8980 H      1 LIG       0.11500
     10 H4        -77.1392  -12.0546  -50.6090 H      1 LIG       0.12400
     11 H5        -79.0481  -14.8132  -48.2220 H      1 LIG       0.12400
@<TRIPOS>BOND
      1       1       2 ar
      2       1       3 ar
      3       2       4 ar
      4       3       5 ar
      5       4       6 ar
      6       5       6 ar
      7       1       7 1
      8       2       8 1
      9       3       9 1
     10       4      10 1
     11       5      11 1
@<TRIPOS>ALT_TYPE
CGenFF_4.0_ALT_TYPE_SET
CGenFF_4.0 1 CG2R61 2 CG2R61 3 CG2R61 4 CG2R61 5 CG2R61 6 NG2R60 7 HGR61 8 HGR61 9 HGR61 10 HGR62 11 HGR62
@<TRIPOS>MOLECULE
pyridine
 11 11 0 0 0
****
USER_CHARGES
INVALID_CHARGES
Pose:   6 Cluster:   6 Fr_nu: 241435 TotEn:   -13.13
@<TRIPOS>ATOM
      1 C1        -56.9203   -3.3848  -17.5934 C.ar   1 LIG      -0.11300
      2 C2        -56.7141   -2.0423  -17.2961 C.ar   1 LIG      -0.11700
      3 C3        -56.0037   -4.0638  -18.3884 C.ar   1 LIG      -0.11700
      4 C4        -55.5846   -1.4293  -17.8142 C.ar   1 LIG       0.17700
      5 C5        -54.9062   -3.3603  -18.8578 C.ar   1 LIG       0.17700
      6 N1        -54.6721   -2.0559  -18.5902 N.ar   1 LIG      -0.60000
      7 H1        -57.7941   -3.9007  -17.2068 H      1 LIG       0.11500
      8 H2        -57.4150   -1.4932  -16.6782 H      1 LIG       0.11500
      9 H3        -56.1444   -5.1104  -18.6335 H      1 LIG       0.11500
     10 H4        -55.3788   -0.3835  -17.6115 H      1 LIG       0.12400
     11 H5        -54.1620   -3.8434  -19.4826 H      1 LIG       0.12400
@<TRIPOS>BOND
      1       1       2 ar
      2       1       3 ar
      3       2       4 ar
      4       3       5 ar
      5       4       6 ar
      6       5       6 ar
      7       1       7 1
      8       2       8 1
      9       3       9 1
     10       4      10 1
     11       5      11 1
@<TRIPOS>ALT_TYPE
CGenFF_4.0_ALT_TYPE_SET
CGenFF_4.0 1 CG2R61 2 CG2R61 3 CG2R61 4 CG2R61 5 CG2R61 6 NG2R60 7 HGR61 8 HGR61 9 HGR61 10 HGR62 11 HGR62
@<TRIPOS>MOLECULE
pyridine
 11 11 0 0 0
****
USER_CHARGES
INVALID_CHARGES
Pose:   7 Cluster:   7 Fr_nu: 3096403 TotEn:   -13.08
@<TRIPOS>ATOM
      1 C1        -55.1564   -1.5997  -17.2948 C.ar   1 LIG      -0.11300
      2 C2        -54.7268   -2.2983  -18.4175 C.ar   1 LIG      -0.11700
      3 C3        -54.3445   -1.5393  -16.1676 C.ar   1 LIG      -0.11700
      4 C4        -53.4869   -2.9143  -18.3630 C.ar   1 LIG       0.17700
      5 C5        -53.1219   -2.1895  -16.2137 C.ar   1 LIG       0.17700
      6 N1        -52.6705   -2.8779  -17.2861 N.ar   1 LIG      -0.60000
      7 H1        -56.1225   -1.1039  -17.2979 H      1 LIG       0.11500
      8 H2        -55.3427   -2.3584  -19.3073 H      1 LIG       0.11500
      9 H3        -54.6591   -1.0009  -15.2809 H      1 LIG       0.11500
     10 H4        -53.1067   -3.4718  -19.2126 H      1 LIG       0.12400
     11 H5        -52.4514   -2.1736  -15.3606 H      1 LIG       0.12400
@<TRIPOS>BOND
      1       1       2 ar
      2       1       3 ar
      3       2       4 ar
      4       3       5 ar
      5       4       6 ar
      6       5       6 ar
      7       1       7 1
      8       2       8 1
      9       3       9 1
     10       4      10 1
     11       5      11 1
@<TRIPOS>ALT_TYPE
CGenFF_4.0_ALT_TYPE_SET
CGenFF_4.0 1 CG2R61 2 CG2R61 3 CG2R61 4 CG2R61 5 CG2R61 6 NG2R60 7 HGR61 8 HGR61 9 HGR61 10 HGR62 11 HGR62
@<TRIPOS>MOLECULE
pyridine
 11 11 0 0 0
****
USER_CHARGES
INVALID_CHARGES
Pose:   8 Cluster:   8 Fr_nu: 204644 TotEn:   -13.01
@<TRIPOS>ATOM
      1 C1        -62.4429    2.3547  -54.6491 C.ar   1 LIG      -0.11300
      2 C2        -63.6726    1.7408  -54.8590 C.ar   1 LIG      -0.11700
      3 C3        -62.1563    2.9196  -53.4114 C.ar   1 LIG      -0.11700
      4 C4        -64.5743    1.7186  -53.8072 C.ar   1 LIG       0.17700
      5 C5        -63.1259    2.8448  -52.4244 C.ar   1 LIG       0.17700
      6 N1        -64.3319    2.2567  -52.5910 N.ar   1 LIG      -0.60000
      7 H1        -61.7094    2.3935  -55.4490 H      1 LIG       0.11500
      8 H2        -63.9175    1.2937  -55.8154 H      1 LIG       0.11500
      9 H3        -61.2044    3.4037  -53.2253 H      1 LIG       0.11500
     10 H4        -65.5472    1.2520  -53.9205 H      1 LIG       0.12400
     11 H5        -62.9526    3.2705  -51.4415 H      1 LIG       0.12400
@<TRIPOS>BOND
      1       1       2 ar
      2       1       3 ar
      3       2       4 ar
      4       3       5 ar
      5       4       6 ar
      6       5       6 ar
      7       1       7 1
      8       2       8 1
      9       3       9 1
     10       4      10 1
     11       5      11 1
@<TRIPOS>ALT_TYPE
CGenFF_4.0_ALT_TYPE_SET
CGenFF_4.0 1 CG2R61 2 CG2R61 3 CG2R61 4 CG2R61 5 CG2R61 6 NG2R60 7 HGR61 8 HGR61 9 HGR61 10 HGR62 11 HGR62
@<TRIPOS>MOLECULE
pyridine
 11 11 0 0 0
****
USER_CHARGES
INVALID_CHARGES
Pose:   9 Cluster:   9 Fr_nu: 3094193 TotEn:   -12.71
@<TRIPOS>ATOM
      1 C1        -56.1465   -2.8587  -17.5486 C.ar   1 LIG      -0.11300
      2 C2        -55.1199   -3.5156  -18.2178 C.ar   1 LIG      -0.11700
      3 C3        -55.9123   -1.6113  -16.9808 C.ar   1 LIG      -0.11700
      4 C4        -53.8870   -2.8873  -18.2907 C.ar   1 LIG       0.17700
      5 C5        -54.6440   -1.0684  -17.1088 C.ar   1 LIG       0.17700
      6 N1        -53.6216   -1.6764  -17.7515 N.ar   1 LIG      -0.60000
      7 H1        -57.1270   -3.3184  -17.4691 H      1 LIG       0.11500
      8 H2        -55.2796   -4.4883  -18.6683 H      1 LIG       0.11500
      9 H3        -56.6975   -1.0811  -16.4540 H      1 LIG       0.11500
     10 H4        -53.0538   -3.3585  -18.8015 H      1 LIG       0.12400
     11 H5        -54.4091   -0.0983  -16.6833 H      1 LIG       0.12400
@<TRIPOS>BOND
      1       1       2 ar
      2       1       3 ar
      3       2       4 ar
      4       3       5 ar
      5       4       6 ar
      6       5       6 ar
      7       1       7 1
      8       2       8 1
      9       3       9 1
     10       4      10 1
     11       5      11 1
@<TRIPOS>ALT_TYPE
CGenFF_4.0_ALT_TYPE_SET
CGenFF_4.0 1 CG2R61 2 CG2R61 3 CG2R61 4 CG2R61 5 CG2R61 6 NG2R60 7 HGR61 8 HGR61 9 HGR61 10 HGR62 11 HGR62
@<TRIPOS>MOLECULE
pyridine
 11 11 0 0 0
****
USER_CHARGES
INVALID_CHARGES
Pose:  10 Cluster:  10 Fr_nu:  76604 TotEn:   -12.45
@<TRIPOS>ATOM
      1 C1        -64.6540   -0.0764  -26.3698 C.ar   1 LIG      -0.11300
      2 C2        -64.1701   -0.1629  -25.0692 C.ar   1 LIG      -0.11700
      3 C3        -65.2152    1.1137  -26.8192 C.ar   1 LIG      -0.11700
      4 C4        -64.2703    0.9601  -24.2639 C.ar   1 LIG       0.17700
      5 C5        -65.2688    2.1796  -25.9355 C.ar   1 LIG       0.17700
      6 N1        -64.8091    2.1333  -24.6649 N.ar   1 LIG      -0.60000
      7 H1        -64.5944   -0.9351  -27.0318 H      1 LIG       0.11500
      8 H2        -63.7284   -1.0802  -24.6976 H      1 LIG       0.11500
      9 H3        -65.5992    1.2039  -27.8289 H      1 LIG       0.11500
     10 H4        -63.9078    0.9436  -23.2414 H      1 LIG       0.12400
     11 H5        -65.6975    3.1299  -26.2363 H      1 LIG       0.12400
@<TRIPOS>BOND
      1       1       2 ar
      2       1       3 ar
      3       2       4 ar
      4       3       5 ar
      5       4       6 ar
      6       5       6 ar
      7       1       7 1
      8       2       8 1
      9       3       9 1
     10       4      10 1
     11       5      11 1
@<TRIPOS>ALT_TYPE
CGenFF_4.0_ALT_TYPE_SET
CGenFF_4.0 1 CG2R61 2 CG2R61 3 CG2R61 4 CG2R61 5 CG2R61 6 NG2R60 7 HGR61 8 HGR61 9 HGR61 10 HGR62 11 HGR62
@<TRIPOS>MOLECULE
pyridine
 11 11 0 0 0
****
USER_CHARGES
INVALID_CHARGES
Pose:  11 Cluster:  11 Fr_nu: 1975368 TotEn:   -11.34
@<TRIPOS>ATOM
      1 C1        -60.2540  -20.8640  -40.2018 C.ar   1 LIG      -0.11300
      2 C2        -59.8517  -19.7791  -39.4309 C.ar   1 LIG      -0.11700
      3 C3        -59.3052  -21.6069  -40.8955 C.ar   1 LIG      -0.11700
      4 C4        -58.4994  -19.4806  -39.3870 C.ar   1 LIG       0.17700
      5 C5        -57.9774  -21.2264  -40.7863 C.ar   1 LIG       0.17700
      6 N1        -57.5485  -20.1787  -40.0472 N.ar   1 LIG      -0.60000
      7 H1        -61.3052  -21.1297  -40.2624 H      1 LIG       0.11500
      8 H2        -60.5737  -19.1862  -38.8815 H      1 LIG       0.11500
      9 H3        -59.5959  -22.4563  -41.5030 H      1 LIG       0.11500
     10 H4        -58.1349  -18.6439  -38.8003 H      1 LIG       0.12400
     11 H5        -57.1981  -21.7722  -41.3080 H      1 LIG       0.12400
@<TRIPOS>BOND
      1       1       2 ar
      2       1       3 ar
      3       2       4 ar
      4       3       5 ar
      5       4       6 ar
      6       5       6 ar
      7       1       7 1
      8       2       8 1
      9       3       9 1
     10       4      10 1
     11       5      11 1
@<TRIPOS>ALT_TYPE
CGenFF_4.0_ALT_TYPE_SET
CGenFF_4.0 1 CG2R61 2 CG2R61 3 CG2R61 4 CG2R61 5 CG2R61 6 NG2R60 7 HGR61 8 HGR61 9 HGR61 10 HGR62 11 HGR62
@<TRIPOS>MOLECULE
pyridine
 11 11 0 0 0
****
USER_CHARGES
INVALID_CHARGES
Pose:  12 Cluster:  12 Fr_nu: 567858 TotEn:   -11.32
@<TRIPOS>ATOM
      1 C1        -66.8349    0.6223  -26.8674 C.ar   1 LIG      -0.11300
      2 C2        -66.0179    0.4422  -25.7569 C.ar   1 LIG      -0.11700
      3 C3        -66.8092    1.8311  -27.5539 C.ar   1 LIG      -0.11700
      4 C4        -65.1998    1.4938  -25.3763 C.ar   1 LIG       0.17700
      5 C5        -65.9559    2.8206  -27.0927 C.ar   1 LIG       0.17700
      6 N1        -65.1476    2.6826  -26.0178 N.ar   1 LIG      -0.60000
      7 H1        -67.4910   -0.1779  -27.1970 H      1 LIG       0.11500
      8 H2        -66.0211   -0.4916  -25.2068 H      1 LIG       0.11500
      9 H3        -67.4379    1.9940  -28.4219 H      1 LIG       0.11500
     10 H4        -64.5442    1.4033  -24.5166 H      1 LIG       0.12400
     11 H5        -65.8986    3.7822  -27.5921 H      1 LIG       0.12400
@<TRIPOS>BOND
      1       1       2 ar
      2       1       3 ar
      3       2       4 ar
      4       3       5 ar
      5       4       6 ar
      6       5       6 ar
      7       1       7 1
      8       2       8 1
      9       3       9 1
     10       4      10 1
     11       5      11 1
@<TRIPOS>ALT_TYPE
CGenFF_4.0_ALT_TYPE_SET
CGenFF_4.0 1 CG2R61 2 CG2R61 3 CG2R61 4 CG2R61 5 CG2R61 6 NG2R60 7 HGR61 8 HGR61 9 HGR61 10 HGR62 11 HGR62
@<TRIPOS>MOLECULE
pyridine
 11 11 0 0 0
****
USER_CHARGES
INVALID_CHARGES
Pose:  13 Cluster:  13 Fr_nu:  51262 TotEn:   -11.20
@<TRIPOS>ATOM
      1 C1        -50.3208    4.3447  -32.2525 C.ar   1 LIG      -0.11300
      2 C2        -50.9583    4.1209  -33.4677 C.ar   1 LIG      -0.11700
      3 C3        -51.0048    4.1196  -31.0631 C.ar   1 LIG      -0.11700
      4 C4        -52.2701    3.6757  -33.4396 C.ar   1 LIG       0.17700
      5 C5        -52.3146    3.6747  -31.1426 C.ar   1 LIG       0.17700
      6 N1        -52.9672    3.4461  -32.3043 N.ar   1 LIG      -0.60000
      7 H1        -49.2930    4.6945  -32.2325 H      1 LIG       0.11500
      8 H2        -50.4446    4.2893  -34.4071 H      1 LIG       0.11500
      9 H3        -50.5280    4.2878  -30.1042 H      1 LIG       0.11500
     10 H4        -52.8115    3.4867  -34.3606 H      1 LIG       0.12400
     11 H5        -52.8925    3.4847  -30.2441 H      1 LIG       0.12400
@<TRIPOS>BOND
      1       1       2 ar
      2       1       3 ar
      3       2       4 ar
      4       3       5 ar
      5       4       6 ar
      6       5       6 ar
      7       1       7 1
      8       2       8 1
      9       3       9 1
     10       4      10 1
     11       5      11 1
@<TRIPOS>ALT_TYPE
CGenFF_4.0_ALT_TYPE_SET
CGenFF_4.0 1 CG2R61 2 CG2R61 3 CG2R61 4 CG2R61 5 CG2R61 6 NG2R60 7 HGR61 8 HGR61 9 HGR61 10 HGR62 11 HGR62
@<TRIPOS>MOLECULE
pyridine
 11 11 0 0 0
****
USER_CHARGES
INVALID_CHARGES
Pose:  14 Cluster:  14 Fr_nu: 227834 TotEn:   -11.04
@<TRIPOS>ATOM
      1 C1        -51.3889    4.3074  -34.8363 C.ar   1 LIG      -0.11300
      2 C2        -50.7701    4.2675  -33.5919 C.ar   1 LIG      -0.11700
      3 C3        -52.5268    3.5420  -35.0656 C.ar   1 LIG      -0.11700
      4 C4        -51.3242    3.4526  -32.6179 C.ar   1 LIG       0.17700
      5 C5        -53.0021    2.7593  -34.0258 C.ar   1 LIG       0.17700
      6 N1        -52.4281    2.6946  -32.8034 N.ar   1 LIG      -0.60000
      7 H1        -50.9847    4.9334  -35.6263 H      1 LIG       0.11500
      8 H2        -49.8825    4.8559  -33.3905 H      1 LIG       0.11500
      9 H3        -53.0254    3.5570  -36.0281 H      1 LIG       0.11500
     10 H4        -50.8786    3.3863  -31.6308 H      1 LIG       0.12400
     11 H5        -53.8860    2.1430  -34.1531 H      1 LIG       0.12400
@<TRIPOS>BOND
      1       1       2 ar
      2       1       3 ar
      3       2       4 ar
      4       3       5 ar
      5       4       6 ar
      6       5       6 ar
      7       1       7 1
      8       2       8 1
      9       3       9 1
     10       4      10 1
     11       5      11 1
@<TRIPOS>ALT_TYPE
CGenFF_4.0_ALT_TYPE_SET
CGenFF_4.0 1 CG2R61 2 CG2R61 3 CG2R61 4 CG2R61 5 CG2R61 6 NG2R60 7 HGR61 8 HGR61 9 HGR61 10 HGR62 11 HGR62
@<TRIPOS>MOLECULE
pyridine
 11 11 0 0 0
****
USER_CHARGES
INVALID_CHARGES
Pose:  15 Cluster:  15 Fr_nu: 1080173 TotEn:   -11.01
@<TRIPOS>ATOM
      1 C1        -78.3925  -19.2131  -29.8160 C.ar   1 LIG      -0.11300
      2 C2        -77.2627  -18.4873  -30.1766 C.ar   1 LIG      -0.11700
      3 C3        -78.9081  -20.1652  -30.6883 C.ar   1 LIG      -0.11700
      4 C4        -76.6902  -18.7493  -31.4109 C.ar   1 LIG       0.17700
      5 C5        -78.2622  -20.3519  -31.8998 C.ar   1 LIG       0.17700
      6 N1        -77.1625  -19.6661  -32.2850 N.ar   1 LIG      -0.60000
      7 H1        -78.8708  -19.0365  -28.8573 H      1 LIG       0.11500
      8 H2        -76.8433  -17.7406  -29.5125 H      1 LIG       0.11500
      9 H3        -79.7882  -20.7423  -30.4285 H      1 LIG       0.11500
     10 H4        -75.8079  -18.2098  -31.7388 H      1 LIG       0.12400
     11 H5        -78.6245  -21.0818  -32.6162 H      1 LIG       0.12400
@<TRIPOS>BOND
      1       1       2 ar
      2       1       3 ar
      3       2       4 ar
      4       3       5 ar
      5       4       6 ar
      6       5       6 ar
      7       1       7 1
      8       2       8 1
      9       3       9 1
     10       4      10 1
     11       5      11 1
@<TRIPOS>ALT_TYPE
CGenFF_4.0_ALT_TYPE_SET
CGenFF_4.0 1 CG2R61 2 CG2R61 3 CG2R61 4 CG2R61 5 CG2R61 6 NG2R60 7 HGR61 8 HGR61 9 HGR61 10 HGR62 11 HGR62
@<TRIPOS>MOLECULE
pyridine
 11 11 0 0 0
****
USER_CHARGES
INVALID_CHARGES
Pose:  16 Cluster:  16 Fr_nu:   5150 TotEn:   -10.53
@<TRIPOS>ATOM
      1 C1        -56.8220    1.2958  -40.1482 C.ar   1 LIG      -0.11300
      2 C2        -57.8502    1.8270  -40.9189 C.ar   1 LIG      -0.11700
      3 C3        -56.8710    1.4054  -38.7630 C.ar   1 LIG      -0.11700
      4 C4        -58.8967    2.4532  -40.2611 C.ar   1 LIG       0.17700
      5 C5        -57.9611    2.0507  -38.2018 C.ar   1 LIG       0.17700
      6 N1        -58.9789    2.5792  -38.9177 N.ar   1 LIG      -0.60000
      7 H1        -55.9838    0.7979  -40.6263 H      1 LIG       0.11500
      8 H2        -57.8332    1.7530  -42.0000 H      1 LIG       0.11500
      9 H3        -56.0804    0.9993  -38.1423 H      1 LIG       0.11500
     10 H4        -59.7227    2.8840  -40.8172 H      1 LIG       0.12400
     11 H5        -58.0470    2.1635  -37.1260 H      1 LIG       0.12400
@<TRIPOS>BOND
      1       1       2 ar
      2       1       3 ar
      3       2       4 ar
      4       3       5 ar
      5       4       6 ar
      6       5       6 ar
      7       1       7 1
      8       2       8 1
      9       3       9 1
     10       4      10 1
     11       5      11 1
@<TRIPOS>ALT_TYPE
CGenFF_4.0_ALT_TYPE_SET
CGenFF_4.0 1 CG2R61 2 CG2R61 3 CG2R61 4 CG2R61 5 CG2R61 6 NG2R60 7 HGR61 8 HGR61 9 HGR61 10 HGR62 11 HGR62
@<TRIPOS>MOLECULE
pyridine
 11 11 0 0 0
****
USER_CHARGES
INVALID_CHARGES
Pose:  17 Cluster:  17 Fr_nu: 1577700 TotEn:   -10.51
@<TRIPOS>ATOM
      1 C1        -68.6944  -26.3865  -48.1971 C.ar   1 LIG      -0.11300
      2 C2        -69.9219  -26.1385  -47.5930 C.ar   1 LIG      -0.11700
      3 C3        -68.6249  -26.5505  -49.5760 C.ar   1 LIG      -0.11700
      4 C4        -71.0415  -26.0644  -48.4059 C.ar   1 LIG       0.17700
      5 C5        -69.8026  -26.4583  -50.3001 C.ar   1 LIG       0.17700
      6 N1        -71.0135  -26.2185  -49.7487 N.ar   1 LIG      -0.60000
      7 H1        -67.7937  -26.4526  -47.5942 H      1 LIG       0.11500
      8 H2        -69.9998  -26.0070  -46.5201 H      1 LIG       0.11500
      9 H3        -67.6789  -26.7452  -50.0684 H      1 LIG       0.11500
     10 H4        -72.0223  -25.8732  -47.9830 H      1 LIG       0.12400
     11 H5        -69.8030  -26.5793  -51.3784 H      1 LIG       0.12400
@<TRIPOS>BOND
      1       1       2 ar
      2       1       3 ar
      3       2       4 ar
      4       3       5 ar
      5       4       6 ar
      6       5       6 ar
      7       1       7 1
      8       2       8 1
      9       3       9 1
     10       4      10 1
     11       5      11 1
@<TRIPOS>ALT_TYPE
CGenFF_4.0_ALT_TYPE_SET
CGenFF_4.0 1 CG2R61 2 CG2R61 3 CG2R61 4 CG2R61 5 CG2R61 6 NG2R60 7 HGR61 8 HGR61 9 HGR61 10 HGR62 11 HGR62
@<TRIPOS>MOLECULE
pyridine
 11 11 0 0 0
****
USER_CHARGES
INVALID_CHARGES
Pose:  18 Cluster:  18 Fr_nu: 136509 TotEn:   -10.43
@<TRIPOS>ATOM
      1 C1        -55.2481    1.3660  -40.1734 C.ar   1 LIG      -0.11300
      2 C2        -56.0572    1.5527  -41.2886 C.ar   1 LIG      -0.11700
      3 C3        -55.7889    1.4968  -38.8992 C.ar   1 LIG      -0.11700
      4 C4        -57.3902    1.8664  -41.0775 C.ar   1 LIG       0.17700
      5 C5        -57.1338    1.8133  -38.7950 C.ar   1 LIG       0.17700
      6 N1        -57.9514    2.0020  -39.8551 N.ar   1 LIG      -0.60000
      7 H1        -54.1977    1.1197  -40.2971 H      1 LIG       0.11500
      8 H2        -55.6573    1.4554  -42.2912 H      1 LIG       0.11500
      9 H3        -55.1769    1.3563  -38.0155 H      1 LIG       0.11500
     10 H4        -58.0626    2.0221  -41.9146 H      1 LIG       0.12400
     11 H5        -57.6043    1.9275  -37.8239 H      1 LIG       0.12400
@<TRIPOS>BOND
      1       1       2 ar
      2       1       3 ar
      3       2       4 ar
      4       3       5 ar
      5       4       6 ar
      6       5       6 ar
      7       1       7 1
      8       2       8 1
      9       3       9 1
     10       4      10 1
     11       5      11 1
@<TRIPOS>ALT_TYPE
CGenFF_4.0_ALT_TYPE_SET
CGenFF_4.0 1 CG2R61 2 CG2R61 3 CG2R61 4 CG2R61 5 CG2R61 6 NG2R60 7 HGR61 8 HGR61 9 HGR61 10 HGR62 11 HGR62
@<TRIPOS>MOLECULE
pyridine
 11 11 0 0 0
****
USER_CHARGES
INVALID_CHARGES
Pose:  19 Cluster:  19 Fr_nu: 138908 TotEn:   -10.23
@<TRIPOS>ATOM
      1 C1        -59.2166   -2.3469  -19.5406 C.ar   1 LIG      -0.11300
      2 C2        -59.2931   -2.2094  -18.1591 C.ar   1 LIG      -0.11700
      3 C3        -58.0223   -2.7485  -20.1286 C.ar   1 LIG      -0.11700
      4 C4        -58.1560   -2.4833  -17.4161 C.ar   1 LIG       0.17700
      5 C5        -56.9421   -2.9980  -19.2975 C.ar   1 LIG       0.17700
      6 N1        -56.9783   -2.8754  -17.9516 N.ar   1 LIG      -0.60000
      7 H1        -60.0859   -2.1409  -20.1578 H      1 LIG       0.11500
      8 H2        -60.2135   -1.8980  -17.6791 H      1 LIG       0.11500
      9 H3        -57.9395   -2.8619  -21.2035 H      1 LIG       0.11500
     10 H4        -58.1642   -2.3906  -16.3352 H      1 LIG       0.12400
     11 H5        -55.9876   -3.3130  -19.7062 H      1 LIG       0.12400
@<TRIPOS>BOND
      1       1       2 ar
      2       1       3 ar
      3       2       4 ar
      4       3       5 ar
      5       4       6 ar
      6       5       6 ar
      7       1       7 1
      8       2       8 1
      9       3       9 1
     10       4      10 1
     11       5      11 1
@<TRIPOS>ALT_TYPE
CGenFF_4.0_ALT_TYPE_SET
CGenFF_4.0 1 CG2R61 2 CG2R61 3 CG2R61 4 CG2R61 5 CG2R61 6 NG2R60 7 HGR61 8 HGR61 9 HGR61 10 HGR62 11 HGR62
@<TRIPOS>MOLECULE
pyridine
 11 11 0 0 0
****
USER_CHARGES
INVALID_CHARGES
Pose:  20 Cluster:  20 Fr_nu: 3229750 TotEn:   -10.16
@<TRIPOS>ATOM
      1 C1        -37.6078  -19.0092  -40.3660 C.ar   1 LIG      -0.11300
      2 C2        -36.5403  -19.5073  -39.6275 C.ar   1 LIG      -0.11700
      3 C3        -38.8554  -18.8711  -39.7679 C.ar   1 LIG      -0.11700
      4 C4        -36.7705  -19.8502  -38.3049 C.ar   1 LIG       0.17700
      5 C5        -38.9821  -19.2427  -38.4391 C.ar   1 LIG       0.17700
      6 N1        -37.9682  -19.7303  -37.6895 N.ar   1 LIG      -0.60000
      7 H1        -37.4680  -18.7299  -41.4060 H      1 LIG       0.11500
      8 H2        -35.5590  -19.6232  -40.0729 H      1 LIG       0.11500
      9 H3        -39.7020  -18.4855  -40.3244 H      1 LIG       0.11500
     10 H4        -35.9704  -20.2435  -37.6866 H      1 LIG       0.12400
     11 H5        -39.9341  -19.1554  -37.9259 H      1 LIG       0.12400
@<TRIPOS>BOND
      1       1       2 ar
      2       1       3 ar
      3       2       4 ar
      4       3       5 ar
      5       4       6 ar
      6       5       6 ar
      7       1       7 1
      8       2       8 1
      9       3       9 1
     10       4      10 1
     11       5      11 1
@<TRIPOS>ALT_TYPE
CGenFF_4.0_ALT_TYPE_SET
CGenFF_4.0 1 CG2R61 2 CG2R61 3 CG2R61 4 CG2R61 5 CG2R61 6 NG2R60 7 HGR61 8 HGR61 9 HGR61 10 HGR62 11 HGR62
@<TRIPOS>MOLECULE
pyridine
 11 11 0 0 0
****
USER_CHARGES
INVALID_CHARGES
Pose:  21 Cluster:  21 Fr_nu: 1849121 TotEn:    -9.82
@<TRIPOS>ATOM
      1 C1        -57.7674   -2.2381  -18.1858 C.ar   1 LIG      -0.11300
      2 C2        -57.6458   -2.4585  -16.8184 C.ar   1 LIG      -0.11700
      3 C3        -57.0588   -3.0344  -19.0785 C.ar   1 LIG      -0.11700
      4 C4        -56.8091   -3.4798  -16.3981 C.ar   1 LIG       0.17700
      5 C5        -56.2482   -4.0297  -18.5570 C.ar   1 LIG       0.17700
      6 N1        -56.1046   -4.2739  -17.2351 N.ar   1 LIG      -0.60000
      7 H1        -58.4128   -1.4466  -18.5551 H      1 LIG       0.11500
      8 H2        -58.1889   -1.8505  -16.1043 H      1 LIG       0.11500
      9 H3        -57.1378   -2.8803  -20.1486 H      1 LIG       0.11500
     10 H4        -56.6799   -3.6917  -15.3419 H      1 LIG       0.12400
     11 H5        -55.6737   -4.6780  -19.2106 H      1 LIG       0.12400
@<TRIPOS>BOND
      1       1       2 ar
      2       1       3 ar
      3       2       4 ar
      4       3       5 ar
      5       4       6 ar
      6       5       6 ar
      7       1       7 1
      8       2       8 1
      9       3       9 1
     10       4      10 1
     11       5      11 1
@<TRIPOS>ALT_TYPE
CGenFF_4.0_ALT_TYPE_SET
CGenFF_4.0 1 CG2R61 2 CG2R61 3 CG2R61 4 CG2R61 5 CG2R61 6 NG2R60 7 HGR61 8 HGR61 9 HGR61 10 HGR62 11 HGR62
@<TRIPOS>MOLECULE
pyridine
 11 11 0 0 0
****
USER_CHARGES
INVALID_CHARGES
Pose:  22 Cluster:  22 Fr_nu: 2903024 TotEn:    -9.69
@<TRIPOS>ATOM
      1 C1        -85.7576    1.7389  -38.1913 C.ar   1 LIG      -0.11300
      2 C2        -86.8583    1.6000  -39.0293 C.ar   1 LIG      -0.11700
      3 C3        -84.5712    1.0810  -38.4963 C.ar   1 LIG      -0.11700
      4 C4        -86.7224    0.7981  -40.1510 C.ar   1 LIG       0.17700
      5 C5        -84.5377    0.3022  -39.6417 C.ar   1 LIG       0.17700
      6 N1        -85.5864    0.1432  -40.4800 N.ar   1 LIG      -0.60000
      7 H1        -85.8244    2.3581  -37.3017 H      1 LIG       0.11500
      8 H2        -87.7929    2.1037  -38.8115 H      1 LIG       0.11500
      9 H3        -83.7006    1.1744  -37.8572 H      1 LIG       0.11500
     10 H4        -87.5519    0.6573  -40.8360 H      1 LIG       0.12400
     11 H5        -83.6367   -0.2324  -39.9242 H      1 LIG       0.12400
@<TRIPOS>BOND
      1       1       2 ar
      2       1       3 ar
      3       2       4 ar
      4       3       5 ar
      5       4       6 ar
      6       5       6 ar
      7       1       7 1
      8       2       8 1
      9       3       9 1
     10       4      10 1
     11       5      11 1
@<TRIPOS>ALT_TYPE
CGenFF_4.0_ALT_TYPE_SET
CGenFF_4.0 1 CG2R61 2 CG2R61 3 CG2R61 4 CG2R61 5 CG2R61 6 NG2R60 7 HGR61 8 HGR61 9 HGR61 10 HGR62 11 HGR62
@<TRIPOS>MOLECULE
pyridine
 11 11 0 0 0
****
USER_CHARGES
INVALID_CHARGES
Pose:  23 Cluster:  23 Fr_nu: 1398171 TotEn:    -9.67
@<TRIPOS>ATOM
      1 C1        -59.0773    2.5593  -40.2938 C.ar   1 LIG      -0.11300
      2 C2        -58.4210    2.2964  -39.0966 C.ar   1 LIG      -0.11700
      3 C3        -60.1584    3.4335  -40.3101 C.ar   1 LIG      -0.11700
      4 C4        -58.8810    2.9282  -37.9524 C.ar   1 LIG       0.17700
      5 C5        -60.5409    4.0141  -39.1116 C.ar   1 LIG       0.17700
      6 N1        -59.9279    3.7832  -37.9290 N.ar   1 LIG      -0.60000
      7 H1        -58.7474    2.0832  -41.2123 H      1 LIG       0.11500
      8 H2        -57.5759    1.6188  -39.0602 H      1 LIG       0.11500
      9 H3        -60.6854    3.6528  -41.2317 H      1 LIG       0.11500
     10 H4        -58.4033    2.7561  -36.9937 H      1 LIG       0.12400
     11 H5        -61.3785    4.7027  -39.0700 H      1 LIG       0.12400
@<TRIPOS>BOND
      1       1       2 ar
      2       1       3 ar
      3       2       4 ar
      4       3       5 ar
      5       4       6 ar
      6       5       6 ar
      7       1       7 1
      8       2       8 1
      9       3       9 1
     10       4      10 1
     11       5      11 1
@<TRIPOS>ALT_TYPE
CGenFF_4.0_ALT_TYPE_SET
CGenFF_4.0 1 CG2R61 2 CG2R61 3 CG2R61 4 CG2R61 5 CG2R61 6 NG2R60 7 HGR61 8 HGR61 9 HGR61 10 HGR62 11 HGR62
@<TRIPOS>MOLECULE
pyridine
 11 11 0 0 0
****
USER_CHARGES
INVALID_CHARGES
Pose:  24 Cluster:  24 Fr_nu: 2125091 TotEn:    -9.62
@<TRIPOS>ATOM
      1 C1        -56.8312    0.8140  -41.0418 C.ar   1 LIG      -0.11300
      2 C2        -57.8762    1.2722  -41.8362 C.ar   1 LIG      -0.11700
      3 C3        -56.5903    1.4088  -39.8084 C.ar   1 LIG      -0.11700
      4 C4        -58.6451    2.3199  -41.3556 C.ar   1 LIG       0.17700
      5 C5        -57.4166    2.4505  -39.4186 C.ar   1 LIG       0.17700
      6 N1        -58.4415    2.9231  -40.1630 N.ar   1 LIG      -0.60000
      7 H1        -56.2051   -0.0048  -41.3836 H      1 LIG       0.11500
      8 H2        -58.0825    0.8234  -42.8009 H      1 LIG       0.11500
      9 H3        -55.7810    1.0684  -39.1726 H      1 LIG       0.11500
     10 H4        -59.4717    2.7138  -41.9376 H      1 LIG       0.12400
     11 H5        -57.2707    2.9491  -38.4659 H      1 LIG       0.12400
@<TRIPOS>BOND
      1       1       2 ar
      2       1       3 ar
      3       2       4 ar
      4       3       5 ar
      5       4       6 ar
      6       5       6 ar
      7       1       7 1
      8       2       8 1
      9       3       9 1
     10       4      10 1
     11       5      11 1
@<TRIPOS>ALT_TYPE
CGenFF_4.0_ALT_TYPE_SET
CGenFF_4.0 1 CG2R61 2 CG2R61 3 CG2R61 4 CG2R61 5 CG2R61 6 NG2R60 7 HGR61 8 HGR61 9 HGR61 10 HGR62 11 HGR62
@<TRIPOS>MOLECULE
pyridine
 11 11 0 0 0
****
USER_CHARGES
INVALID_CHARGES
Pose:  25 Cluster:  25 Fr_nu: 546372 TotEn:    -9.33
@<TRIPOS>ATOM
      1 C1        -56.7293    0.8937  -41.1358 C.ar   1 LIG      -0.11300
      2 C2        -57.3159    1.9511  -40.4495 C.ar   1 LIG      -0.11700
      3 C3        -57.3878    0.3255  -42.2206 C.ar   1 LIG      -0.11700
      4 C4        -58.5526    2.3999  -40.8842 C.ar   1 LIG       0.17700
      5 C5        -58.6214    0.8470  -42.5759 C.ar   1 LIG       0.17700
      6 N1        -59.2229    1.8732  -41.9334 N.ar   1 LIG      -0.60000
      7 H1        -55.7610    0.5127  -40.8254 H      1 LIG       0.11500
      8 H2        -56.8208    2.4095  -39.6014 H      1 LIG       0.11500
      9 H3        -56.9497   -0.4998  -42.7701 H      1 LIG       0.11500
     10 H4        -59.0522    3.2218  -40.3822 H      1 LIG       0.12400
     11 H5        -59.1767    0.4390  -43.4141 H      1 LIG       0.12400
@<TRIPOS>BOND
      1       1       2 ar
      2       1       3 ar
      3       2       4 ar
      4       3       5 ar
      5       4       6 ar
      6       5       6 ar
      7       1       7 1
      8       2       8 1
      9       3       9 1
     10       4      10 1
     11       5      11 1
@<TRIPOS>ALT_TYPE
CGenFF_4.0_ALT_TYPE_SET
CGenFF_4.0 1 CG2R61 2 CG2R61 3 CG2R61 4 CG2R61 5 CG2R61 6 NG2R60 7 HGR61 8 HGR61 9 HGR61 10 HGR62 11 HGR62
@<TRIPOS>MOLECULE
pyridine
 11 11 0 0 0
****
USER_CHARGES
INVALID_CHARGES
Pose:  26 Cluster:  26 Fr_nu:  50995 TotEn:    -9.32
@<TRIPOS>ATOM
      1 C1        -52.5530    4.2471  -31.2342 C.ar   1 LIG      -0.11300
      2 C2        -51.2175    4.5542  -30.9991 C.ar   1 LIG      -0.11700
      3 C3        -52.8903    3.3863  -32.2726 C.ar   1 LIG      -0.11700
      4 C4        -50.2648    3.9789  -31.8244 C.ar   1 LIG       0.17700
      5 C5        -51.8628    2.8635  -33.0411 C.ar   1 LIG       0.17700
      6 N1        -50.5540    3.1385  -32.8430 N.ar   1 LIG      -0.60000
      7 H1        -53.3296    4.6785  -30.6096 H      1 LIG       0.11500
      8 H2        -50.9314    5.2224  -30.1952 H      1 LIG       0.11500
      9 H3        -53.9249    3.1332  -32.4746 H      1 LIG       0.11500
     10 H4        -49.2095    4.1870  -31.6824 H      1 LIG       0.12400
     11 H5        -52.0724    2.1877  -33.8638 H      1 LIG       0.12400
@<TRIPOS>BOND
      1       1       2 ar
      2       1       3 ar
      3       2       4 ar
      4       3       5 ar
      5       4       6 ar
      6       5       6 ar
      7       1       7 1
      8       2       8 1
      9       3       9 1
     10       4      10 1
     11       5      11 1
@<TRIPOS>ALT_TYPE
CGenFF_4.0_ALT_TYPE_SET
CGenFF_4.0 1 CG2R61 2 CG2R61 3 CG2R61 4 CG2R61 5 CG2R61 6 NG2R60 7 HGR61 8 HGR61 9 HGR61 10 HGR62 11 HGR62
@<TRIPOS>MOLECULE
pyridine
 11 11 0 0 0
****
USER_CHARGES
INVALID_CHARGES
Pose:  27 Cluster:  27 Fr_nu: 1450489 TotEn:    -9.24
@<TRIPOS>ATOM
      1 C1        -69.3851  -26.4487  -47.7931 C.ar   1 LIG      -0.11300
      2 C2        -70.4409  -26.0403  -46.9858 C.ar   1 LIG      -0.11700
      3 C3        -69.5632  -27.5050  -48.6795 C.ar   1 LIG      -0.11700
      4 C4        -71.6451  -26.7156  -47.1021 C.ar   1 LIG       0.17700
      5 C5        -70.8066  -28.1150  -48.7199 C.ar   1 LIG       0.17700
      6 N1        -71.8560  -27.7462  -47.9513 N.ar   1 LIG      -0.60000
      7 H1        -68.4250  -25.9452  -47.7310 H      1 LIG       0.11500
      8 H2        -70.3250  -25.2193  -46.2880 H      1 LIG       0.11500
      9 H3        -68.7541  -27.8407  -49.3181 H      1 LIG       0.11500
     10 H4        -72.4991  -26.4355  -46.4943 H      1 LIG       0.12400
     11 H5        -70.9975  -28.9440  -49.3934 H      1 LIG       0.12400
@<TRIPOS>BOND
      1       1       2 ar
      2       1       3 ar
      3       2       4 ar
      4       3       5 ar
      5       4       6 ar
      6       5       6 ar
      7       1       7 1
      8       2       8 1
      9       3       9 1
     10       4      10 1
     11       5      11 1
@<TRIPOS>ALT_TYPE
CGenFF_4.0_ALT_TYPE_SET
CGenFF_4.0 1 CG2R61 2 CG2R61 3 CG2R61 4 CG2R61 5 CG2R61 6 NG2R60 7 HGR61 8 HGR61 9 HGR61 10 HGR62 11 HGR62
@<TRIPOS>MOLECULE
pyridine
 11 11 0 0 0
****
USER_CHARGES
INVALID_CHARGES
Pose:  28 Cluster:  28 Fr_nu: 624556 TotEn:    -9.23
@<TRIPOS>ATOM
      1 C1        -52.1776    5.8242  -31.2226 C.ar   1 LIG      -0.11300
      2 C2        -52.6821    4.5287  -31.2230 C.ar   1 LIG      -0.11700
      3 C3        -50.8055    6.0301  -31.3141 C.ar   1 LIG      -0.11700
      4 C4        -51.7798    3.4813  -31.3160 C.ar   1 LIG       0.17700
      5 C5        -49.9872    4.9155  -31.4027 C.ar   1 LIG       0.17700
      6 N1        -50.4406    3.6418  -31.4061 N.ar   1 LIG      -0.60000
      7 H1        -52.8523    6.6720  -31.1506 H      1 LIG       0.11500
      8 H2        -53.7479    4.3445  -31.1530 H      1 LIG       0.11500
      9 H3        -50.3898    7.0312  -31.3151 H      1 LIG       0.11500
     10 H4        -52.1232    2.4521  -31.3199 H      1 LIG       0.12400
     11 H5        -48.9097    5.0214  -31.4752 H      1 LIG       0.12400
@<TRIPOS>BOND
      1       1       2 ar
      2       1       3 ar
      3       2       4 ar
      4       3       5 ar
      5       4       6 ar
      6       5       6 ar
      7       1       7 1
      8       2       8 1
      9       3       9 1
     10       4      10 1
     11       5      11 1
@<TRIPOS>ALT_TYPE
CGenFF_4.0_ALT_TYPE_SET
CGenFF_4.0 1 CG2R61 2 CG2R61 3 CG2R61 4 CG2R61 5 CG2R61 6 NG2R60 7 HGR61 8 HGR61 9 HGR61 10 HGR62 11 HGR62
@<TRIPOS>MOLECULE
pyridine
 11 11 0 0 0
****
USER_CHARGES
INVALID_CHARGES
Pose:  29 Cluster:  29 Fr_nu: 812262 TotEn:    -9.18
@<TRIPOS>ATOM
      1 C1        -57.6145   -3.4638  -17.6535 C.ar   1 LIG      -0.11300
      2 C2        -58.8860   -2.9501  -17.4241 C.ar   1 LIG      -0.11700
      3 C3        -57.1642   -3.6336  -18.9579 C.ar   1 LIG      -0.11700
      4 C4        -59.6621   -2.6243  -18.5247 C.ar   1 LIG       0.17700
      5 C5        -58.0175   -3.2775  -19.9899 C.ar   1 LIG       0.17700
      6 N1        -59.2592   -2.7754  -19.8063 N.ar   1 LIG      -0.60000
      7 H1        -56.9759   -3.7320  -16.8171 H      1 LIG       0.11500
      8 H2        -59.2577   -2.8089  -16.4159 H      1 LIG       0.11500
      9 H3        -56.1769   -4.0329  -19.1605 H      1 LIG       0.11500
     10 H4        -60.6612   -2.2205  -18.3989 H      1 LIG       0.12400
     11 H5        -57.7147   -3.3910  -21.0257 H      1 LIG       0.12400
@<TRIPOS>BOND
      1       1       2 ar
      2       1       3 ar
      3       2       4 ar
      4       3       5 ar
      5       4       6 ar
      6       5       6 ar
      7       1       7 1
      8       2       8 1
      9       3       9 1
     10       4      10 1
     11       5      11 1
@<TRIPOS>ALT_TYPE
CGenFF_4.0_ALT_TYPE_SET
CGenFF_4.0 1 CG2R61 2 CG2R61 3 CG2R61 4 CG2R61 5 CG2R61 6 NG2R60 7 HGR61 8 HGR61 9 HGR61 10 HGR62 11 HGR62
@<TRIPOS>MOLECULE
pyridine
 11 11 0 0 0
****
USER_CHARGES
INVALID_CHARGES
Pose:  30 Cluster:  30 Fr_nu:  74517 TotEn:    -8.92
@<TRIPOS>ATOM
      1 C1        -52.7012    3.6608  -31.8403 C.ar   1 LIG      -0.11300
      2 C2        -51.6191    4.5338  -31.8528 C.ar   1 LIG      -0.11700
      3 C3        -52.9836    2.8963  -32.9668 C.ar   1 LIG      -0.11700
      4 C4        -50.8564    4.6049  -33.0074 C.ar   1 LIG       0.17700
      5 C5        -52.1601    3.0409  -34.0716 C.ar   1 LIG       0.17700
      6 N1        -51.1000    3.8784  -34.1212 N.ar   1 LIG      -0.60000
      7 H1        -53.3237    3.5769  -30.9545 H      1 LIG       0.11500
      8 H2        -51.3800    5.1392  -30.9862 H      1 LIG       0.11500
      9 H3        -53.8223    2.2096  -32.9798 H      1 LIG       0.11500
     10 H4        -50.0020    5.2708  -33.0676 H      1 LIG       0.12400
     11 H5        -52.3377    2.4681  -34.9760 H      1 LIG       0.12400
@<TRIPOS>BOND
      1       1       2 ar
      2       1       3 ar
      3       2       4 ar
      4       3       5 ar
      5       4       6 ar
      6       5       6 ar
      7       1       7 1
      8       2       8 1
      9       3       9 1
     10       4      10 1
     11       5      11 1
@<TRIPOS>ALT_TYPE
CGenFF_4.0_ALT_TYPE_SET
CGenFF_4.0 1 CG2R61 2 CG2R61 3 CG2R61 4 CG2R61 5 CG2R61 6 NG2R60 7 HGR61 8 HGR61 9 HGR61 10 HGR62 11 HGR62
@<TRIPOS>MOLECULE
pyridine
 11 11 0 0 0
****
USER_CHARGES
INVALID_CHARGES
Pose:  31 Cluster:  31 Fr_nu: 2721021 TotEn:    -8.73
@<TRIPOS>ATOM
      1 C1        -46.7749  -22.3882  -40.5561 C.ar   1 LIG      -0.11300
      2 C2        -45.4294  -22.1631  -40.8245 C.ar   1 LIG      -0.11700
      3 C3        -47.5856  -21.3302  -40.1603 C.ar   1 LIG      -0.11700
      4 C4        -44.9471  -20.8719  -40.6834 C.ar   1 LIG       0.17700
      5 C5        -47.0068  -20.0763  -40.0486 C.ar   1 LIG       0.17700
      6 N1        -45.7037  -19.8189  -40.3009 N.ar   1 LIG      -0.60000
      7 H1        -47.1908  -23.3864  -40.6544 H      1 LIG       0.11500
      8 H2        -44.7789  -22.9725  -41.1347 H      1 LIG       0.11500
      9 H3        -48.6372  -21.4824  -39.9452 H      1 LIG       0.11500
     10 H4        -43.9047  -20.6445  -40.8806 H      1 LIG       0.12400
     11 H5        -47.5954  -19.2176  -39.7427 H      1 LIG       0.12400
@<TRIPOS>BOND
      1       1       2 ar
      2       1       3 ar
      3       2       4 ar
      4       3       5 ar
      5       4       6 ar
      6       5       6 ar
      7       1       7 1
      8       2       8 1
      9       3       9 1
     10       4      10 1
     11       5      11 1
@<TRIPOS>ALT_TYPE
CGenFF_4.0_ALT_TYPE_SET
CGenFF_4.0 1 CG2R61 2 CG2R61 3 CG2R61 4 CG2R61 5 CG2R61 6 NG2R60 7 HGR61 8 HGR61 9 HGR61 10 HGR62 11 HGR62
@<TRIPOS>MOLECULE
pyridine
 11 11 0 0 0
****
USER_CHARGES
INVALID_CHARGES
Pose:  32 Cluster:  32 Fr_nu: 241381 TotEn:    -8.22
@<TRIPOS>ATOM
      1 C1        -56.9203   -3.3848  -17.5934 C.ar   1 LIG      -0.11300
      2 C2        -55.9059   -3.5185  -16.6520 C.ar   1 LIG      -0.11700
      3 C3        -56.6046   -3.0424  -18.9035 C.ar   1 LIG      -0.11700
      4 C4        -54.6022   -3.3008  -17.0679 C.ar   1 LIG       0.17700
      5 C5        -55.2698   -2.8458  -19.2186 C.ar   1 LIG       0.17700
      6 N1        -54.2568   -2.9666  -18.3315 N.ar   1 LIG      -0.60000
      7 H1        -57.9550   -3.5465  -17.3064 H      1 LIG       0.11500
      8 H2        -56.1285   -3.7849  -15.6253 H      1 LIG       0.11500
      9 H3        -57.3791   -2.9322  -19.6540 H      1 LIG       0.11500
     10 H4        -53.7753   -3.3924  -16.3716 H      1 LIG       0.12400
     11 H5        -54.9704   -2.5765  -20.2262 H      1 LIG       0.12400
@<TRIPOS>BOND
      1       1       2 ar
      2       1       3 ar
      3       2       4 ar
      4       3       5 ar
      5       4       6 ar
      6       5       6 ar
      7       1       7 1
      8       2       8 1
      9       3       9 1
     10       4      10 1
     11       5      11 1
@<TRIPOS>ALT_TYPE
CGenFF_4.0_ALT_TYPE_SET
CGenFF_4.0 1 CG2R61 2 CG2R61 3 CG2R61 4 CG2R61 5 CG2R61 6 NG2R60 7 HGR61 8 HGR61 9 HGR61 10 HGR62 11 HGR62
@<TRIPOS>MOLECULE
pyridine
 11 11 0 0 0
****
USER_CHARGES
INVALID_CHARGES
Pose:  33 Cluster:  33 Fr_nu: 3192942 TotEn:    -8.18
@<TRIPOS>ATOM
      1 C1        -38.3306  -19.9079  -39.9640 C.ar   1 LIG      -0.11300
      2 C2        -37.3151  -19.6056  -39.0637 C.ar   1 LIG      -0.11700
      3 C3        -39.6585  -19.7399  -39.5878 C.ar   1 LIG      -0.11700
      4 C4        -37.6774  -19.1422  -37.8091 C.ar   1 LIG       0.17700
      5 C5        -39.9160  -19.2708  -38.3097 C.ar   1 LIG       0.17700
      6 N1        -38.9562  -18.9665  -37.4075 N.ar   1 LIG      -0.60000
      7 H1        -38.0875  -20.2743  -40.9569 H      1 LIG       0.11500
      8 H2        -36.2732  -19.7284  -39.3353 H      1 LIG       0.11500
      9 H3        -40.4665  -19.9697  -40.2730 H      1 LIG       0.11500
     10 H4        -36.9226  -18.8929  -37.0707 H      1 LIG       0.12400
     11 H5        -40.9347  -19.1231  -37.9666 H      1 LIG       0.12400
@<TRIPOS>BOND
      1       1       2 ar
      2       1       3 ar
      3       2       4 ar
      4       3       5 ar
      5       4       6 ar
      6       5       6 ar
      7       1       7 1
      8       2       8 1
      9       3       9 1
     10       4      10 1
     11       5      11 1
@<TRIPOS>ALT_TYPE
CGenFF_4.0_ALT_TYPE_SET
CGenFF_4.0 1 CG2R61 2 CG2R61 3 CG2R61 4 CG2R61 5 CG2R61 6 NG2R60 7 HGR61 8 HGR61 9 HGR61 10 HGR62 11 HGR62
@<TRIPOS>MOLECULE
pyridine
 11 11 0 0 0
****
USER_CHARGES
INVALID_CHARGES
Pose:  34 Cluster:  34 Fr_nu: 145914 TotEn:    -8.14
@<TRIPOS>ATOM
      1 C1        -52.0718    4.0071  -31.1402 C.ar   1 LIG      -0.11300
      2 C2        -50.8649    4.6918  -31.0522 C.ar   1 LIG      -0.11700
      3 C3        -52.7069    3.8842  -32.3710 C.ar   1 LIG      -0.11700
      4 C4        -50.3389    5.2311  -32.2151 C.ar   1 LIG       0.17700
      5 C5        -52.0986    4.4599  -33.4748 C.ar   1 LIG       0.17700
      6 N1        -50.9268    5.1325  -33.4284 N.ar   1 LIG      -0.60000
      7 H1        -52.5170    3.5707  -30.2511 H      1 LIG       0.11500
      8 H2        -50.3521    4.7997  -30.1035 H      1 LIG       0.11500
      9 H3        -53.6487    3.3553  -32.4632 H      1 LIG       0.11500
     10 H4        -49.4001    5.7747  -32.1992 H      1 LIG       0.12400
     11 H5        -52.5533    4.3933  -34.4578 H      1 LIG       0.12400
@<TRIPOS>BOND
      1       1       2 ar
      2       1       3 ar
      3       2       4 ar
      4       3       5 ar
      5       4       6 ar
      6       5       6 ar
      7       1       7 1
      8       2       8 1
      9       3       9 1
     10       4      10 1
     11       5      11 1
@<TRIPOS>ALT_TYPE
CGenFF_4.0_ALT_TYPE_SET
CGenFF_4.0 1 CG2R61 2 CG2R61 3 CG2R61 4 CG2R61 5 CG2R61 6 NG2R60 7 HGR61 8 HGR61 9 HGR61 10 HGR62 11 HGR62
@<TRIPOS>MOLECULE
pyridine
 11 11 0 0 0
****
USER_CHARGES
INVALID_CHARGES
Pose:  35 Cluster:  35 Fr_nu: 464014 TotEn:    -7.95
@<TRIPOS>ATOM
      1 C1        -57.7198  -19.6562  -39.2670 C.ar   1 LIG      -0.11300
      2 C2        -59.0938  -19.8301  -39.3899 C.ar   1 LIG      -0.11700
      3 C3        -56.8679  -20.1984  -40.2228 C.ar   1 LIG      -0.11700
      4 C4        -59.5619  -20.5485  -40.4782 C.ar   1 LIG       0.17700
      5 C5        -57.4355  -20.9005  -41.2738 C.ar   1 LIG       0.17700
      6 N1        -58.7654  -21.0902  -41.4267 N.ar   1 LIG      -0.60000
      7 H1        -57.3136  -19.0999  -38.4276 H      1 LIG       0.11500
      8 H2        -59.7767  -19.4161  -38.6571 H      1 LIG       0.11500
      9 H3        -55.7934  -20.0759  -40.1471 H      1 LIG       0.11500
     10 H4        -60.6252  -20.7122  -40.6190 H      1 LIG       0.12400
     11 H5        -56.8149  -21.3440  -42.0455 H      1 LIG       0.12400
@<TRIPOS>BOND
      1       1       2 ar
      2       1       3 ar
      3       2       4 ar
      4       3       5 ar
      5       4       6 ar
      6       5       6 ar
      7       1       7 1
      8       2       8 1
      9       3       9 1
     10       4      10 1
     11       5      11 1
@<TRIPOS>ALT_TYPE
CGenFF_4.0_ALT_TYPE_SET
CGenFF_4.0 1 CG2R61 2 CG2R61 3 CG2R61 4 CG2R61 5 CG2R61 6 NG2R60 7 HGR61 8 HGR61 9 HGR61 10 HGR62 11 HGR62
@<TRIPOS>MOLECULE
pyridine
 11 11 0 0 0
****
USER_CHARGES
INVALID_CHARGES
Pose:  36 Cluster:  36 Fr_nu: 3171865 TotEn:    -7.62
@<TRIPOS>ATOM
      1 C1        -76.6656   -9.6235  -49.6245 C.ar   1 LIG      -0.11300
      2 C2        -75.7746   -8.6436  -50.0475 C.ar   1 LIG      -0.11700
      3 C3        -76.3312  -10.4433  -48.5524 C.ar   1 LIG      -0.11700
      4 C4        -74.5715   -8.5249  -49.3705 C.ar   1 LIG       0.17700
      5 C5        -75.1031  -10.2443  -47.9424 C.ar   1 LIG       0.17700
      6 N1        -74.2115   -9.3029  -48.3251 N.ar   1 LIG      -0.60000
      7 H1        -77.6186   -9.7486  -50.1297 H      1 LIG       0.11500
      8 H2        -76.0143   -7.9931  -50.8806 H      1 LIG       0.11500
      9 H3        -77.0100  -11.2142  -48.2057 H      1 LIG       0.11500
     10 H4        -73.8425   -7.7763  -49.6621 H      1 LIG       0.12400
     11 H5        -74.7938  -10.8576  -47.1024 H      1 LIG       0.12400
@<TRIPOS>BOND
      1       1       2 ar
      2       1       3 ar
      3       2       4 ar
      4       3       5 ar
      5       4       6 ar
      6       5       6 ar
      7       1       7 1
      8       2       8 1
      9       3       9 1
     10       4      10 1
     11       5      11 1
@<TRIPOS>ALT_TYPE
CGenFF_4.0_ALT_TYPE_SET
CGenFF_4.0 1 CG2R61 2 CG2R61 3 CG2R61 4 CG2R61 5 CG2R61 6 NG2R60 7 HGR61 8 HGR61 9 HGR61 10 HGR62 11 HGR62
@<TRIPOS>MOLECULE
pyridine
 11 11 0 0 0
****
USER_CHARGES
INVALID_CHARGES
Pose:  37 Cluster:  37 Fr_nu: 3230219 TotEn:    -7.57
@<TRIPOS>ATOM
      1 C1        -75.4196   -6.8710  -51.0146 C.ar   1 LIG      -0.11300
      2 C2        -75.9823   -6.6765  -49.7582 C.ar   1 LIG      -0.11700
      3 C3        -74.6871   -8.0247  -51.2712 C.ar   1 LIG      -0.11700
      4 C4        -75.7850   -7.6580  -48.8002 C.ar   1 LIG       0.17700
      5 C5        -74.5475   -8.9456  -50.2455 C.ar   1 LIG       0.17700
      6 N1        -75.0795   -8.7915  -49.0122 N.ar   1 LIG      -0.60000
      7 H1        -75.5510   -6.1245  -51.7922 H      1 LIG       0.11500
      8 H2        -76.5574   -5.7852  -49.5358 H      1 LIG       0.11500
      9 H3        -74.2390   -8.1971  -52.2431 H      1 LIG       0.11500
     10 H4        -76.2032   -7.5532  -47.8045 H      1 LIG       0.12400
     11 H5        -73.9851   -9.8616  -50.3936 H      1 LIG       0.12400
@<TRIPOS>BOND
      1       1       2 ar
      2       1       3 ar
      3       2       4 ar
      4       3       5 ar
      5       4       6 ar
      6       5       6 ar
      7       1       7 1
      8       2       8 1
      9       3       9 1
     10       4      10 1
     11       5      11 1
@<TRIPOS>ALT_TYPE
CGenFF_4.0_ALT_TYPE_SET
CGenFF_4.0 1 CG2R61 2 CG2R61 3 CG2R61 4 CG2R61 5 CG2R61 6 NG2R60 7 HGR61 8 HGR61 9 HGR61 10 HGR62 11 HGR62
@<TRIPOS>MOLECULE
pyridine
 11 11 0 0 0
****
USER_CHARGES
INVALID_CHARGES
Pose:  38 Cluster:  38 Fr_nu:  32406 TotEn:    -7.31
@<TRIPOS>ATOM
      1 C1        -80.7441  -15.1907  -47.8094 C.ar   1 LIG      -0.11300
      2 C2        -81.2532  -16.1978  -48.6217 C.ar   1 LIG      -0.11700
      3 C3        -79.5240  -15.3727  -47.1680 C.ar   1 LIG      -0.11700
      4 C4        -80.5094  -17.3588  -48.7587 C.ar   1 LIG       0.17700
      5 C5        -78.8577  -16.5707  -47.3698 C.ar   1 LIG       0.17700
      6 N1        -79.3206  -17.5720  -48.1514 N.ar   1 LIG      -0.60000
      7 H1        -81.2976  -14.2660  -47.6759 H      1 LIG       0.11500
      8 H2        -82.2020  -16.0778  -49.1317 H      1 LIG       0.11500
      9 H3        -79.1081  -14.6016  -46.5297 H      1 LIG       0.11500
     10 H4        -80.8634  -18.1741  -49.3809 H      1 LIG       0.12400
     11 H5        -77.9027  -16.7629  -46.8918 H      1 LIG       0.12400
@<TRIPOS>BOND
      1       1       2 ar
      2       1       3 ar
      3       2       4 ar
      4       3       5 ar
      5       4       6 ar
      6       5       6 ar
      7       1       7 1
      8       2       8 1
      9       3       9 1
     10       4      10 1
     11       5      11 1
@<TRIPOS>ALT_TYPE
CGenFF_4.0_ALT_TYPE_SET
CGenFF_4.0 1 CG2R61 2 CG2R61 3 CG2R61 4 CG2R61 5 CG2R61 6 NG2R60 7 HGR61 8 HGR61 9 HGR61 10 HGR62 11 HGR62
@<TRIPOS>MOLECULE
pyridine
 11 11 0 0 0
****
USER_CHARGES
INVALID_CHARGES
Pose:  39 Cluster:  39 Fr_nu: 108510 TotEn:    -7.19
@<TRIPOS>ATOM
      1 C1        -82.3010   -9.3776  -35.1855 C.ar   1 LIG      -0.11300
      2 C2        -81.0055   -8.8985  -35.0265 C.ar   1 LIG      -0.11700
      3 C3        -82.7019  -10.5213  -34.5040 C.ar   1 LIG      -0.11700
      4 C4        -80.1559   -9.5941  -34.1814 C.ar   1 LIG       0.17700
      5 C5        -81.7764  -11.1444  -33.6824 C.ar   1 LIG       0.17700
      6 N1        -80.5092  -10.7087  -33.5028 N.ar   1 LIG      -0.60000
      7 H1        -82.9968   -8.8609  -35.8397 H      1 LIG       0.11500
      8 H2        -80.6713   -8.0088  -35.5474 H      1 LIG       0.11500
      9 H3        -83.7067  -10.9131  -34.6131 H      1 LIG       0.11500
     10 H4        -79.1353   -9.2612  -34.0240 H      1 LIG       0.12400
     11 H5        -82.0385  -12.0403  -33.1292 H      1 LIG       0.12400
@<TRIPOS>BOND
      1       1       2 ar
      2       1       3 ar
      3       2       4 ar
      4       3       5 ar
      5       4       6 ar
      6       5       6 ar
      7       1       7 1
      8       2       8 1
      9       3       9 1
     10       4      10 1
     11       5      11 1
@<TRIPOS>ALT_TYPE
CGenFF_4.0_ALT_TYPE_SET
CGenFF_4.0 1 CG2R61 2 CG2R61 3 CG2R61 4 CG2R61 5 CG2R61 6 NG2R60 7 HGR61 8 HGR61 9 HGR61 10 HGR62 11 HGR62
@<TRIPOS>MOLECULE
pyridine
 11 11 0 0 0
****
USER_CHARGES
INVALID_CHARGES
Pose:  40 Cluster:  40 Fr_nu: 3084615 TotEn:    -7.18
@<TRIPOS>ATOM
      1 C1        -84.5897    2.3525  -38.4701 C.ar   1 LIG      -0.11300
      2 C2        -84.5882    0.9669  -38.3549 C.ar   1 LIG      -0.11700
      3 C3        -84.6230    2.9397  -39.7300 C.ar   1 LIG      -0.11700
      4 C4        -84.6203    0.2191  -39.5209 C.ar   1 LIG       0.17700
      5 C5        -84.6534    2.1036  -40.8345 C.ar   1 LIG       0.17700
      6 N1        -84.6529    0.7536  -40.7621 N.ar   1 LIG      -0.60000
      7 H1        -84.5643    2.9736  -37.5797 H      1 LIG       0.11500
      8 H2        -84.5629    0.4874  -37.3832 H      1 LIG       0.11500
      9 H3        -84.6243    4.0178  -39.8438 H      1 LIG       0.11500
     10 H4        -84.6202   -0.8653  -39.4845 H      1 LIG       0.12400
     11 H5        -84.6792    2.5114  -41.8397 H      1 LIG       0.12400
@<TRIPOS>BOND
      1       1       2 ar
      2       1       3 ar
      3       2       4 ar
      4       3       5 ar
      5       4       6 ar
      6       5       6 ar
      7       1       7 1
      8       2       8 1
      9       3       9 1
     10       4      10 1
     11       5      11 1
@<TRIPOS>ALT_TYPE
CGenFF_4.0_ALT_TYPE_SET
CGenFF_4.0 1 CG2R61 2 CG2R61 3 CG2R61 4 CG2R61 5 CG2R61 6 NG2R60 7 HGR61 8 HGR61 9 HGR61 10 HGR62 11 HGR62
@<TRIPOS>MOLECULE
pyridine
 11 11 0 0 0
****
USER_CHARGES
INVALID_CHARGES
Pose:  41 Cluster:  41 Fr_nu: 3208619 TotEn:    -5.92
@<TRIPOS>ATOM
      1 C1        -76.3138   -7.4853  -50.7584 C.ar   1 LIG      -0.11300
      2 C2        -76.2653   -8.8727  -50.6813 C.ar   1 LIG      -0.11700
      3 C3        -75.3066   -6.7263  -50.1731 C.ar   1 LIG      -0.11700
      4 C4        -75.1966   -9.4481  -50.0129 C.ar   1 LIG       0.17700
      5 C5        -74.2810   -7.3977  -49.5272 C.ar   1 LIG       0.17700
      6 N1        -74.1997   -8.7438  -49.4317 N.ar   1 LIG      -0.60000
      7 H1        -77.1355   -6.9964  -51.2732 H      1 LIG       0.11500
      8 H2        -77.0391   -9.4843  -51.1304 H      1 LIG       0.11500
      9 H3        -75.3241   -5.6434  -50.2203 H      1 LIG       0.11500
     10 H4        -75.1131  -10.5262  -49.9248 H      1 LIG       0.12400
     11 H5        -73.4713   -6.8523  -49.0535 H      1 LIG       0.12400
@<TRIPOS>BOND
      1       1       2 ar
      2       1       3 ar
      3       2       4 ar
      4       3       5 ar
      5       4       6 ar
      6       5       6 ar
      7       1       7 1
      8       2       8 1
      9       3       9 1
     10       4      10 1
     11       5      11 1
@<TRIPOS>ALT_TYPE
CGenFF_4.0_ALT_TYPE_SET
CGenFF_4.0 1 CG2R61 2 CG2R61 3 CG2R61 4 CG2R61 5 CG2R61 6 NG2R60 7 HGR61 8 HGR61 9 HGR61 10 HGR62 11 HGR62
@<TRIPOS>MOLECULE
pyridine
 11 11 0 0 0
****
USER_CHARGES
INVALID_CHARGES
Pose:  42 Cluster:  42 Fr_nu: 3219629 TotEn:    -5.59
@<TRIPOS>ATOM
      1 C1        -85.7160    3.2193  -39.5580 C.ar   1 LIG      -0.11300
      2 C2        -86.4278    2.0272  -39.6302 C.ar   1 LIG      -0.11700
      3 C3        -84.6101    3.4130  -40.3783 C.ar   1 LIG      -0.11700
      4 C4        -85.9964    1.0677  -40.5319 C.ar   1 LIG       0.17700
      5 C5        -84.2599    2.3914  -41.2464 C.ar   1 LIG       0.17700
      6 N1        -84.9270    1.2196  -41.3447 N.ar   1 LIG      -0.60000
      7 H1        -86.0220    3.9958  -38.8634 H      1 LIG       0.11500
      8 H2        -87.2931    1.8546  -39.0007 H      1 LIG       0.11500
      9 H3        -84.0399    4.3341  -40.3388 H      1 LIG       0.11500
     10 H4        -86.5176    0.1208  -40.6259 H      1 LIG       0.12400
     11 H5        -83.4050    2.4920  -41.9070 H      1 LIG       0.12400
@<TRIPOS>BOND
      1       1       2 ar
      2       1       3 ar
      3       2       4 ar
      4       3       5 ar
      5       4       6 ar
      6       5       6 ar
      7       1       7 1
      8       2       8 1
      9       3       9 1
     10       4      10 1
     11       5      11 1
@<TRIPOS>ALT_TYPE
CGenFF_4.0_ALT_TYPE_SET
CGenFF_4.0 1 CG2R61 2 CG2R61 3 CG2R61 4 CG2R61 5 CG2R61 6 NG2R60 7 HGR61 8 HGR61 9 HGR61 10 HGR62 11 HGR62
@<TRIPOS>MOLECULE
pyridine
 11 11 0 0 0
****
USER_CHARGES
INVALID_CHARGES
Pose:  43 Cluster:  43 Fr_nu: 3228938 TotEn:    -4.89
@<TRIPOS>ATOM
      1 C1        -77.1679   -8.2655  -50.5355 C.ar   1 LIG      -0.11300
      2 C2        -77.2664   -9.6001  -50.1582 C.ar   1 LIG      -0.11700
      3 C3        -76.1222   -7.4874  -50.0516 C.ar   1 LIG      -0.11700
      4 C4        -76.3013  -10.1048  -49.3017 C.ar   1 LIG       0.17700
      5 C5        -75.2085   -8.0865  -49.1996 C.ar   1 LIG       0.17700
      6 N1        -75.2713   -9.3798  -48.8108 N.ar   1 LIG      -0.60000
      7 H1        -77.9052   -7.8325  -51.2049 H      1 LIG       0.11500
      8 H2        -78.0727  -10.2256  -50.5233 H      1 LIG       0.11500
      9 H3        -76.0259   -6.4446  -50.3319 H      1 LIG       0.11500
     10 H4        -76.3339  -11.1397  -48.9775 H      1 LIG       0.12400
     11 H5        -74.3747   -7.5231  -48.7937 H      1 LIG       0.12400
@<TRIPOS>BOND
      1       1       2 ar
      2       1       3 ar
      3       2       4 ar
      4       3       5 ar
      5       4       6 ar
      6       5       6 ar
      7       1       7 1
      8       2       8 1
      9       3       9 1
     10       4      10 1
     11       5      11 1
@<TRIPOS>ALT_TYPE
CGenFF_4.0_ALT_TYPE_SET
CGenFF_4.0 1 CG2R61 2 CG2R61 3 CG2R61 4 CG2R61 5 CG2R61 6 NG2R60 7 HGR61 8 HGR61 9 HGR61 10 HGR62 11 HGR62
@<TRIPOS>MOLECULE
pyridine
 11 11 0 0 0
****
USER_CHARGES
INVALID_CHARGES
Pose:  44 Cluster:  44 Fr_nu: 3064966 TotEn:    -4.20
@<TRIPOS>ATOM
      1 C1        -85.9193    2.8296  -39.4193 C.ar   1 LIG      -0.11300
      2 C2        -86.9476    2.5328  -40.3069 C.ar   1 LIG      -0.11700
      3 C3        -84.7899    2.0197  -39.3766 C.ar   1 LIG      -0.11700
      4 C4        -86.7990    1.4237  -41.1240 C.ar   1 LIG       0.17700
      5 C5        -84.7380    0.9335  -40.2351 C.ar   1 LIG       0.17700
      6 N1        -85.7170    0.6134  -41.1109 N.ar   1 LIG      -0.60000
      7 H1        -85.9983    3.6900  -38.7616 H      1 LIG       0.11500
      8 H2        -87.8369    3.1501  -40.3578 H      1 LIG       0.11500
      9 H3        -83.9763    2.2317  -38.6923 H      1 LIG       0.11500
     10 H4        -87.5730    1.1496  -41.8332 H      1 LIG       0.12400
     11 H5        -83.8795    0.2700  -40.2408 H      1 LIG       0.12400
@<TRIPOS>BOND
      1       1       2 ar
      2       1       3 ar
      3       2       4 ar
      4       3       5 ar
      5       4       6 ar
      6       5       6 ar
      7       1       7 1
      8       2       8 1
      9       3       9 1
     10       4      10 1
     11       5      11 1
@<TRIPOS>ALT_TYPE
CGenFF_4.0_ALT_TYPE_SET
CGenFF_4.0 1 CG2R61 2 CG2R61 3 CG2R61 4 CG2R61 5 CG2R61 6 NG2R60 7 HGR61 8 HGR61 9 HGR61 10 HGR62 11 HGR62
@<TRIPOS>MOLECULE
pyridine
 11 11 0 0 0
****
USER_CHARGES
INVALID_CHARGES
Pose:  45 Cluster:  45 Fr_nu: 2131163 TotEn:    -3.03
@<TRIPOS>ATOM
      1 C1        -63.2756   -7.7716  -12.2606 C.ar   1 LIG      -0.11300
      2 C2        -62.3157   -8.0643  -11.2982 C.ar   1 LIG      -0.11700
      3 C3        -63.3899   -8.5774  -13.3880 C.ar   1 LIG      -0.11700
      4 C4        -61.5010   -9.1651  -11.5084 C.ar   1 LIG       0.17700
      5 C5        -62.5270   -9.6551  -13.5048 C.ar   1 LIG       0.17700
      6 N1        -61.5821   -9.9709  -12.5908 N.ar   1 LIG      -0.60000
      7 H1        -63.9329   -6.9168  -12.1327 H      1 LIG       0.11500
      8 H2        -62.2088   -7.4503  -10.4115 H      1 LIG       0.11500
      9 H3        -64.1305   -8.3680  -14.1514 H      1 LIG       0.11500
     10 H4        -60.7367   -9.4352  -10.7874 H      1 LIG       0.12400
     11 H5        -62.5743  -10.3143  -14.3654 H      1 LIG       0.12400
@<TRIPOS>BOND
      1       1       2 ar
      2       1       3 ar
      3       2       4 ar
      4       3       5 ar
      5       4       6 ar
      6       5       6 ar
      7       1       7 1
      8       2       8 1
      9       3       9 1
     10       4      10 1
     11       5      11 1
@<TRIPOS>ALT_TYPE
CGenFF_4.0_ALT_TYPE_SET
CGenFF_4.0 1 CG2R61 2 CG2R61 3 CG2R61 4 CG2R61 5 CG2R61 6 NG2R60 7 HGR61 8 HGR61 9 HGR61 10 HGR62 11 HGR62
@<TRIPOS>MOLECULE
cyclopropane
 9 9 0 0 0
****
USER_CHARGES
INVALID_CHARGES
Pose:   1 Cluster:   1 Fr_nu: 114445 TotEn:    -7.91
@<TRIPOS>ATOM
      1 C1        -76.8155  -20.0224  -30.7511 C.3    1 LIG      -0.18000
      2 C2        -76.2345  -20.1562  -32.1282 C.3    1 LIG      -0.18000
      3 C3        -76.9237  -18.8857  -31.7246 C.3    1 LIG      -0.18000
      4 H1        -77.7150  -20.5815  -30.5257 H      1 LIG       0.09000
      5 H2        -76.1285  -19.9127  -29.9218 H      1 LIG       0.09000
      6 H3        -75.1563  -20.1365  -32.2258 H      1 LIG       0.09000
      7 H4        -76.7427  -20.8052  -32.8303 H      1 LIG       0.09000
      8 H5        -77.8957  -18.6798  -32.1547 H      1 LIG       0.09000
      9 H6        -76.3092  -18.0115  -31.5501 H      1 LIG       0.09000
@<TRIPOS>BOND
      1       1       2 1
      2       1       3 1
      3       2       3 1
      4       1       4 1
      5       1       5 1
      6       2       6 1
      7       2       7 1
      8       3       8 1
      9       3       9 1
@<TRIPOS>ALT_TYPE
CGenFF_4.0_ALT_TYPE_SET
CGenFF_4.0 1 CG3C31 2 CG3C31 3 CG3C31 4 HGA2 5 HGA2 6 HGA2 7 HGA2 8 HGA2 9 HGA2
@<TRIPOS>MOLECULE
cyclopropane
 9 9 0 0 0
****
USER_CHARGES
INVALID_CHARGES
Pose:   2 Cluster:   2 Fr_nu: 517166 TotEn:    -6.42
@<TRIPOS>ATOM
      1 C1        -62.1277   -8.8662  -52.5491 C.3    1 LIG      -0.18000
      2 C2        -61.1970   -7.8024  -53.0530 C.3    1 LIG      -0.18000
      3 C3        -61.2220   -9.1508  -53.7110 C.3    1 LIG      -0.18000
      4 H1        -61.8945   -9.3338  -51.6007 H      1 LIG       0.09000
      5 H2        -63.1849   -8.7489  -52.7504 H      1 LIG       0.09000
      6 H3        -61.6278   -6.9689  -53.5935 H      1 LIG       0.09000
      7 H4        -60.3370   -7.5534  -52.4442 H      1 LIG       0.09000
      8 H5        -60.3790   -9.8096  -53.5448 H      1 LIG       0.09000
      9 H6        -61.6700   -9.2247  -54.6940 H      1 LIG       0.09000
@<TRIPOS>BOND
      1       1       2 1
      2       1       3 1
      3       2       3 1
      4       1       4 1
      5       1       5 1
      6       2       6 1
      7       2       7 1
      8       3       8 1
      9       3       9 1
@<TRIPOS>ALT_TYPE
CGenFF_4.0_ALT_TYPE_SET
CGenFF_4.0 1 CG3C31 2 CG3C31 3 CG3C31 4 HGA2 5 HGA2 6 HGA2 7 HGA2 8 HGA2 9 HGA2
@<TRIPOS>MOLECULE
cyclopropane
 9 9 0 0 0
****
USER_CHARGES
INVALID_CHARGES
Pose:   3 Cluster:   3 Fr_nu:  40108 TotEn:    -6.33
@<TRIPOS>ATOM
      1 C1        -52.5473    3.1314  -32.7465 C.3    1 LIG      -0.18000
      2 C2        -51.7600    3.4952  -33.9711 C.3    1 LIG      -0.18000
      3 C3        -52.6759    2.3067  -33.9934 C.3    1 LIG      -0.18000
      4 H1        -52.0108    2.7016  -31.9100 H      1 LIG       0.09000
      5 H2        -53.3800    3.7674  -32.4742 H      1 LIG       0.09000
      6 H3        -52.0627    4.3761  -34.5231 H      1 LIG       0.09000
      7 H4        -50.6932    3.3104  -33.9594 H      1 LIG       0.09000
      8 H5        -52.2256    1.3220  -33.9964 H      1 LIG       0.09000
      9 H6        -53.5950    2.3881  -34.5599 H      1 LIG       0.09000
@<TRIPOS>BOND
      1       1       2 1
      2       1       3 1
      3       2       3 1
      4       1       4 1
      5       1       5 1
      6       2       6 1
      7       2       7 1
      8       3       8 1
      9       3       9 1
@<TRIPOS>ALT_TYPE
CGenFF_4.0_ALT_TYPE_SET
CGenFF_4.0 1 CG3C31 2 CG3C31 3 CG3C31 4 HGA2 5 HGA2 6 HGA2 7 HGA2 8 HGA2 9 HGA2
@<TRIPOS>MOLECULE
cyclopropane
 9 9 0 0 0
****
USER_CHARGES
INVALID_CHARGES
Pose:   4 Cluster:   4 Fr_nu: 442115 TotEn:    -6.02
@<TRIPOS>ATOM
      1 C1        -58.6736  -19.8035  -39.4249 C.3    1 LIG      -0.18000
      2 C2        -58.6578  -19.8094  -40.9254 C.3    1 LIG      -0.18000
      3 C3        -59.8860  -20.2530  -40.1860 C.3    1 LIG      -0.18000
      4 H1        -58.0919  -20.5582  -38.9105 H      1 LIG       0.09000
      5 H2        -58.7189  -18.8448  -38.9242 H      1 LIG       0.09000
      6 H3        -58.6927  -18.8545  -41.4348 H      1 LIG       0.09000
      7 H4        -58.0657  -20.5679  -41.4217 H      1 LIG       0.09000
      8 H5        -60.1204  -21.3100  -40.1843 H      1 LIG       0.09000
      9 H6        -60.7470  -19.5964  -40.1974 H      1 LIG       0.09000
@<TRIPOS>BOND
      1       1       2 1
      2       1       3 1
      3       2       3 1
      4       1       4 1
      5       1       5 1
      6       2       6 1
      7       2       7 1
      8       3       8 1
      9       3       9 1
@<TRIPOS>ALT_TYPE
CGenFF_4.0_ALT_TYPE_SET
CGenFF_4.0 1 CG3C31 2 CG3C31 3 CG3C31 4 HGA2 5 HGA2 6 HGA2 7 HGA2 8 HGA2 9 HGA2
@<TRIPOS>MOLECULE
cyclopropane
 9 9 0 0 0
****
USER_CHARGES
INVALID_CHARGES
Pose:   5 Cluster:   5 Fr_nu:   6269 TotEn:    -5.92
@<TRIPOS>ATOM
      1 C1        -77.0161  -19.2011  -30.1066 C.3    1 LIG      -0.18000
      2 C2        -76.5241  -20.5702  -29.7388 C.3    1 LIG      -0.18000
      3 C3        -76.1412  -19.9642  -31.0572 C.3    1 LIG      -0.18000
      4 H1        -78.0630  -19.0918  -30.3608 H      1 LIG       0.09000
      5 H2        -76.5824  -18.3535  -29.5915 H      1 LIG       0.09000
      6 H3        -75.7590  -20.6441  -28.9761 H      1 LIG       0.09000
      7 H4        -77.2393  -21.3830  -29.7453 H      1 LIG       0.09000
      8 H5        -76.5990  -20.3689  -31.9510 H      1 LIG       0.09000
      9 H6        -75.1188  -19.6299  -31.1813 H      1 LIG       0.09000
@<TRIPOS>BOND
      1       1       2 1
      2       1       3 1
      3       2       3 1
      4       1       4 1
      5       1       5 1
      6       2       6 1
      7       2       7 1
      8       3       8 1
      9       3       9 1
@<TRIPOS>ALT_TYPE
CGenFF_4.0_ALT_TYPE_SET
CGenFF_4.0 1 CG3C31 2 CG3C31 3 CG3C31 4 HGA2 5 HGA2 6 HGA2 7 HGA2 8 HGA2 9 HGA2
@<TRIPOS>MOLECULE
cyclopropane
 9 9 0 0 0
****
USER_CHARGES
INVALID_CHARGES
Pose:   6 Cluster:   6 Fr_nu:  14246 TotEn:    -5.90
@<TRIPOS>ATOM
      1 C1        -58.5737    0.9749  -42.5523 C.3    1 LIG      -0.18000
      2 C2        -57.1095    0.9264  -42.8773 C.3    1 LIG      -0.18000
      3 C3        -57.6009    0.4249  -41.5510 C.3    1 LIG      -0.18000
      4 H1        -59.0144    1.9429  -42.3491 H      1 LIG       0.09000
      5 H2        -59.2266    0.2753  -43.0583 H      1 LIG       0.09000
      6 H3        -56.7768    0.1940  -43.6021 H      1 LIG       0.09000
      7 H4        -56.5639    1.8615  -42.8929 H      1 LIG       0.09000
      8 H5        -57.3865    1.0226  -40.6741 H      1 LIG       0.09000
      9 H6        -57.5994   -0.6449  -41.3837 H      1 LIG       0.09000
@<TRIPOS>BOND
      1       1       2 1
      2       1       3 1
      3       2       3 1
      4       1       4 1
      5       1       5 1
      6       2       6 1
      7       2       7 1
      8       3       8 1
      9       3       9 1
@<TRIPOS>ALT_TYPE
CGenFF_4.0_ALT_TYPE_SET
CGenFF_4.0 1 CG3C31 2 CG3C31 3 CG3C31 4 HGA2 5 HGA2 6 HGA2 7 HGA2 8 HGA2 9 HGA2
@<TRIPOS>MOLECULE
cyclopropane
 9 9 0 0 0
****
USER_CHARGES
INVALID_CHARGES
Pose:   7 Cluster:   7 Fr_nu: 558207 TotEn:    -5.76
@<TRIPOS>ATOM
      1 C1        -60.0460    5.0603  -36.8428 C.3    1 LIG      -0.18000
      2 C2        -60.6853    4.1738  -37.8710 C.3    1 LIG      -0.18000
      3 C3        -59.2000    4.1300  -37.6616 C.3    1 LIG      -0.18000
      4 H1        -59.9840    6.1199  -37.0574 H      1 LIG       0.09000
      5 H2        -60.1999    4.8160  -35.7996 H      1 LIG       0.09000
      6 H3        -61.2697    3.3326  -37.5197 H      1 LIG       0.09000
      7 H4        -61.0539    4.6361  -38.7781 H      1 LIG       0.09000
      8 H5        -58.5689    4.5630  -38.4273 H      1 LIG       0.09000
      9 H6        -58.7851    3.2596  -37.1689 H      1 LIG       0.09000
@<TRIPOS>BOND
      1       1       2 1
      2       1       3 1
      3       2       3 1
      4       1       4 1
      5       1       5 1
      6       2       6 1
      7       2       7 1
      8       3       8 1
      9       3       9 1
@<TRIPOS>ALT_TYPE
CGenFF_4.0_ALT_TYPE_SET
CGenFF_4.0 1 CG3C31 2 CG3C31 3 CG3C31 4 HGA2 5 HGA2 6 HGA2 7 HGA2 8 HGA2 9 HGA2
@<TRIPOS>MOLECULE
cyclopropane
 9 9 0 0 0
****
USER_CHARGES
INVALID_CHARGES
Pose:   8 Cluster:   8 Fr_nu:   1076 TotEn:    -5.69
@<TRIPOS>ATOM
      1 C1        -54.1158  -12.2105  -20.8725 C.3    1 LIG      -0.18000
      2 C2        -54.2024  -10.7451  -21.1838 C.3    1 LIG      -0.18000
      3 C3        -54.6943  -11.7542  -22.1796 C.3    1 LIG      -0.18000
      4 H1        -53.1370  -12.6734  -20.8877 H      1 LIG       0.09000
      5 H2        -54.7964  -12.6104  -20.1317 H      1 LIG       0.09000
      6 H3        -54.9414  -10.1585  -20.6524 H      1 LIG       0.09000
      7 H4        -53.2821  -10.2209  -21.4087 H      1 LIG       0.09000
      8 H5        -54.1051  -11.9094  -23.0745 H      1 LIG       0.09000
      9 H6        -55.7643  -11.8469  -22.3179 H      1 LIG       0.09000
@<TRIPOS>BOND
      1       1       2 1
      2       1       3 1
      3       2       3 1
      4       1       4 1
      5       1       5 1
      6       2       6 1
      7       2       7 1
      8       3       8 1
      9       3       9 1
@<TRIPOS>ALT_TYPE
CGenFF_4.0_ALT_TYPE_SET
CGenFF_4.0 1 CG3C31 2 CG3C31 3 CG3C31 4 HGA2 5 HGA2 6 HGA2 7 HGA2 8 HGA2 9 HGA2
@<TRIPOS>MOLECULE
cyclopropane
 9 9 0 0 0
****
USER_CHARGES
INVALID_CHARGES
Pose:   9 Cluster:   9 Fr_nu: 166952 TotEn:    -5.67
@<TRIPOS>ATOM
      1 C1        -56.0814    1.2195  -38.6530 C.3    1 LIG      -0.18000
      2 C2        -56.9163    1.3070  -39.8968 C.3    1 LIG      -0.18000
      3 C3        -57.3026    2.0910  -38.6770 C.3    1 LIG      -0.18000
      4 H1        -56.1261    0.3033  -38.0777 H      1 LIG       0.09000
      5 H2        -55.1143    1.7059  -38.6589 H      1 LIG       0.09000
      6 H3        -56.5112    1.8523  -40.7400 H      1 LIG       0.09000
      7 H4        -57.5235    0.4498  -40.1593 H      1 LIG       0.09000
      8 H5        -58.1694    1.7614  -38.1182 H      1 LIG       0.09000
      9 H6        -57.1568    3.1638  -38.6992 H      1 LIG       0.09000
@<TRIPOS>BOND
      1       1       2 1
      2       1       3 1
      3       2       3 1
      4       1       4 1
      5       1       5 1
      6       2       6 1
      7       2       7 1
      8       3       8 1
      9       3       9 1
@<TRIPOS>ALT_TYPE
CGenFF_4.0_ALT_TYPE_SET
CGenFF_4.0 1 CG3C31 2 CG3C31 3 CG3C31 4 HGA2 5 HGA2 6 HGA2 7 HGA2 8 HGA2 9 HGA2
@<TRIPOS>MOLECULE
cyclopropane
 9 9 0 0 0
****
USER_CHARGES
INVALID_CHARGES
Pose:  10 Cluster:  10 Fr_nu: 437589 TotEn:    -5.62
@<TRIPOS>ATOM
      1 C1        -78.7467  -16.6115  -48.6450 C.3    1 LIG      -0.18000
      2 C2        -79.8744  -17.4075  -48.0563 C.3    1 LIG      -0.18000
      3 C3        -78.4548  -17.8421  -47.8376 C.3    1 LIG      -0.18000
      4 H1        -78.5970  -16.6632  -49.7161 H      1 LIG       0.09000
      5 H2        -78.5207  -15.6509  -48.2001 H      1 LIG       0.09000
      6 H3        -80.4075  -16.9825  -47.2150 H      1 LIG       0.09000
      7 H4        -80.4842  -17.9953  -48.7308 H      1 LIG       0.09000
      8 H5        -78.1090  -18.7221  -48.3650 H      1 LIG       0.09000
      9 H6        -78.0326  -17.7090  -46.8494 H      1 LIG       0.09000
@<TRIPOS>BOND
      1       1       2 1
      2       1       3 1
      3       2       3 1
      4       1       4 1
      5       1       5 1
      6       2       6 1
      7       2       7 1
      8       3       8 1
      9       3       9 1
@<TRIPOS>ALT_TYPE
CGenFF_4.0_ALT_TYPE_SET
CGenFF_4.0 1 CG3C31 2 CG3C31 3 CG3C31 4 HGA2 5 HGA2 6 HGA2 7 HGA2 8 HGA2 9 HGA2
@<TRIPOS>MOLECULE
cyclopropane
 9 9 0 0 0
****
USER_CHARGES
INVALID_CHARGES
Pose:  11 Cluster:  11 Fr_nu: 919918 TotEn:    -5.49
@<TRIPOS>ATOM
      1 C1        -56.5166   -2.4057  -19.0212 C.3    1 LIG      -0.18000
      2 C2        -57.7740   -3.0204  -19.5624 C.3    1 LIG      -0.18000
      3 C3        -56.9204   -3.7865  -18.5947 C.3    1 LIG      -0.18000
      4 H1        -55.6713   -2.3112  -19.6913 H      1 LIG       0.09000
      5 H2        -56.6161   -1.6053  -18.2991 H      1 LIG       0.09000
      6 H3        -58.7200   -2.6337  -19.2046 H      1 LIG       0.09000
      7 H4        -57.7757   -3.3399  -20.5969 H      1 LIG       0.09000
      8 H5        -56.3473   -4.6213  -18.9779 H      1 LIG       0.09000
      9 H6        -57.2918   -3.9147  -17.5857 H      1 LIG       0.09000
@<TRIPOS>BOND
      1       1       2 1
      2       1       3 1
      3       2       3 1
      4       1       4 1
      5       1       5 1
      6       2       6 1
      7       2       7 1
      8       3       8 1
      9       3       9 1
@<TRIPOS>ALT_TYPE
CGenFF_4.0_ALT_TYPE_SET
CGenFF_4.0 1 CG3C31 2 CG3C31 3 CG3C31 4 HGA2 5 HGA2 6 HGA2 7 HGA2 8 HGA2 9 HGA2
@<TRIPOS>MOLECULE
cyclopropane
 9 9 0 0 0
****
USER_CHARGES
INVALID_CHARGES
Pose:  12 Cluster:  12 Fr_nu:   2733 TotEn:    -5.47
@<TRIPOS>ATOM
      1 C1        -84.2047  -10.7277  -35.2944 C.3    1 LIG      -0.18000
      2 C2        -82.9968   -9.8416  -35.2077 C.3    1 LIG      -0.18000
      3 C3        -84.1035   -9.5101  -36.1654 C.3    1 LIG      -0.18000
      4 H1        -84.0883  -11.6961  -35.7648 H      1 LIG       0.09000
      5 H2        -84.9090  -10.7031  -34.4727 H      1 LIG       0.09000
      6 H3        -82.8880   -9.2204  -34.3275 H      1 LIG       0.09000
      7 H4        -82.0669  -10.2129  -35.6197 H      1 LIG       0.09000
      8 H5        -83.9187   -9.6587  -37.2218 H      1 LIG       0.09000
      9 H6        -84.7397   -8.6663  -35.9293 H      1 LIG       0.09000
@<TRIPOS>BOND
      1       1       2 1
      2       1       3 1
      3       2       3 1
      4       1       4 1
      5       1       5 1
      6       2       6 1
      7       2       7 1
      8       3       8 1
      9       3       9 1
@<TRIPOS>ALT_TYPE
CGenFF_4.0_ALT_TYPE_SET
CGenFF_4.0 1 CG3C31 2 CG3C31 3 CG3C31 4 HGA2 5 HGA2 6 HGA2 7 HGA2 8 HGA2 9 HGA2
@<TRIPOS>MOLECULE
cyclopropane
 9 9 0 0 0
****
USER_CHARGES
INVALID_CHARGES
Pose:  13 Cluster:  13 Fr_nu: 111315 TotEn:    -4.82
@<TRIPOS>ATOM
      1 C1        -56.1052   -4.1319  -17.7171 C.3    1 LIG      -0.18000
      2 C2        -55.1488   -3.3132  -18.5338 C.3    1 LIG      -0.18000
      3 C3        -56.6133   -3.3043  -18.8610 C.3    1 LIG      -0.18000
      4 H1        -56.0843   -5.2072  -17.8421 H      1 LIG       0.09000
      5 H2        -56.3280   -3.7951  -16.7127 H      1 LIG       0.09000
      6 H3        -54.7278   -2.4253  -18.0790 H      1 LIG       0.09000
      7 H4        -54.4838   -3.8370  -19.2088 H      1 LIG       0.09000
      8 H5        -56.9341   -3.8224  -19.7559 H      1 LIG       0.09000
      9 H6        -57.1778   -2.4107  -18.6259 H      1 LIG       0.09000
@<TRIPOS>BOND
      1       1       2 1
      2       1       3 1
      3       2       3 1
      4       1       4 1
      5       1       5 1
      6       2       6 1
      7       2       7 1
      8       3       8 1
      9       3       9 1
@<TRIPOS>ALT_TYPE
CGenFF_4.0_ALT_TYPE_SET
CGenFF_4.0 1 CG3C31 2 CG3C31 3 CG3C31 4 HGA2 5 HGA2 6 HGA2 7 HGA2 8 HGA2 9 HGA2
@<TRIPOS>MOLECULE
cyclopropane
 9 9 0 0 0
****
USER_CHARGES
INVALID_CHARGES
Pose:  14 Cluster:  14 Fr_nu:  98244 TotEn:    -4.62
@<TRIPOS>ATOM
      1 C1        -50.8453    4.8927  -31.0416 C.3    1 LIG      -0.18000
      2 C2        -50.6991    3.4309  -31.3476 C.3    1 LIG      -0.18000
      3 C3        -52.0632    4.0221  -31.1432 C.3    1 LIG      -0.18000
      4 H1        -50.5500    5.2350  -30.0577 H      1 LIG       0.09000
      5 H2        -50.6604    5.5971  -31.8425 H      1 LIG       0.09000
      6 H3        -50.4159    3.1514  -32.3546 H      1 LIG       0.09000
      7 H4        -50.3055    2.7886  -30.5699 H      1 LIG       0.09000
      8 H5        -52.5875    3.7781  -30.2279 H      1 LIG       0.09000
      9 H6        -52.6974    4.1409  -32.0128 H      1 LIG       0.09000
@<TRIPOS>BOND
      1       1       2 1
      2       1       3 1
      3       2       3 1
      4       1       4 1
      5       1       5 1
      6       2       6 1
      7       2       7 1
      8       3       8 1
      9       3       9 1
@<TRIPOS>ALT_TYPE
CGenFF_4.0_ALT_TYPE_SET
CGenFF_4.0 1 CG3C31 2 CG3C31 3 CG3C31 4 HGA2 5 HGA2 6 HGA2 7 HGA2 8 HGA2 9 HGA2
@<TRIPOS>MOLECULE
cyclopropane
 9 9 0 0 0
****
USER_CHARGES
INVALID_CHARGES
Pose:  15 Cluster:  15 Fr_nu:  25364 TotEn:    -4.59
@<TRIPOS>ATOM
      1 C1        -51.7649    3.5908  -31.0958 C.3    1 LIG      -0.18000
      2 C2        -52.0037    3.3253  -32.5533 C.3    1 LIG      -0.18000
      3 C3        -52.8940    4.2760  -31.8080 C.3    1 LIG      -0.18000
      4 H1        -52.0138    2.8066  -30.3919 H      1 LIG       0.09000
      5 H2        -50.9028    4.1872  -30.8260 H      1 LIG       0.09000
      6 H3        -51.3023    3.7430  -33.2646 H      1 LIG       0.09000
      7 H4        -52.4135    2.3624  -32.8312 H      1 LIG       0.09000
      8 H5        -53.9027    3.9529  -31.5838 H      1 LIG       0.09000
      9 H6        -52.7911    5.3334  -32.0173 H      1 LIG       0.09000
@<TRIPOS>BOND
      1       1       2 1
      2       1       3 1
      3       2       3 1
      4       1       4 1
      5       1       5 1
      6       2       6 1
      7       2       7 1
      8       3       8 1
      9       3       9 1
@<TRIPOS>ALT_TYPE
CGenFF_4.0_ALT_TYPE_SET
CGenFF_4.0 1 CG3C31 2 CG3C31 3 CG3C31 4 HGA2 5 HGA2 6 HGA2 7 HGA2 8 HGA2 9 HGA2
@<TRIPOS>MOLECULE
pyrrole
 10 10 0 0 0
****
USER_CHARGES
INVALID_CHARGES
Pose:   1 Cluster:   1 Fr_nu: 234142 TotEn:   -13.28
@<TRIPOS>ATOM
      1 C1        -51.1525  -15.4711  -45.9704 C.2    1 LIG      -0.25700
      2 C2        -52.2372  -16.2399  -46.4597 C.2    1 LIG      -0.25700
      3 C3        -51.5955  -14.1737  -45.8359 C.2    1 LIG      -0.04700
      4 C4        -53.3100  -15.3889  -46.6094 C.2    1 LIG      -0.04700
      5 N1        -52.9082  -14.1356  -46.2275 N.pl3  1 LIG      -0.36000
      6 H1        -50.1573  -15.8249  -45.7407 H      1 LIG       0.15400
      7 H2        -52.2381  -17.2981  -46.6800 H      1 LIG       0.15400
      8 H3        -51.0954  -13.2770  -45.4983 H      1 LIG       0.14000
      9 H4        -54.3205  -15.5636  -46.9512 H      1 LIG       0.14000
     10 H5        -53.4908  -13.3098  -46.2333 H      1 LIG       0.38000
@<TRIPOS>BOND
      1       1       2 1
      2       1       3 2
      3       2       4 2
      4       3       5 1
      5       4       5 1
      6       1       6 1
      7       2       7 1
      8       3       8 1
      9       4       9 1
     10       5      10 1
@<TRIPOS>ALT_TYPE
CGenFF_4.0_ALT_TYPE_SET
CGenFF_4.0 1 CG2R51 2 CG2R51 3 CG2R51 4 CG2R51 5 NG2R51 6 HGR51 7 HGR51 8 HGR52 9 HGR52 10 HGP1
@<TRIPOS>MOLECULE
pyrrole
 10 10 0 0 0
****
USER_CHARGES
INVALID_CHARGES
Pose:   2 Cluster:   2 Fr_nu: 3395530 TotEn:   -13.02
@<TRIPOS>ATOM
      1 C1        -64.5605    1.4880  -24.7435 C.2    1 LIG      -0.25700
      2 C2        -65.8913    1.9137  -24.9774 C.2    1 LIG      -0.25700
      3 C3        -63.9893    1.2302  -25.9701 C.2    1 LIG      -0.04700
      4 C4        -66.0929    1.9030  -26.3400 C.2    1 LIG      -0.04700
      5 N1        -64.9302    1.4857  -26.9333 N.pl3  1 LIG      -0.36000
      6 H1        -64.0718    1.3815  -23.7852 H      1 LIG       0.15400
      7 H2        -66.6242    2.1970  -24.2353 H      1 LIG       0.15400
      8 H3        -63.0010    0.8882  -26.2430 H      1 LIG       0.14000
      9 H4        -66.9570    2.1560  -26.9382 H      1 LIG       0.14000
     10 H5        -64.7881    1.3825  -27.9286 H      1 LIG       0.38000
@<TRIPOS>BOND
      1       1       2 1
      2       1       3 2
      3       2       4 2
      4       3       5 1
      5       4       5 1
      6       1       6 1
      7       2       7 1
      8       3       8 1
      9       4       9 1
     10       5      10 1
@<TRIPOS>ALT_TYPE
CGenFF_4.0_ALT_TYPE_SET
CGenFF_4.0 1 CG2R51 2 CG2R51 3 CG2R51 4 CG2R51 5 NG2R51 6 HGR51 7 HGR51 8 HGR52 9 HGR52 10 HGP1
@<TRIPOS>MOLECULE
pyrrole
 10 10 0 0 0
****
USER_CHARGES
INVALID_CHARGES
Pose:   3 Cluster:   3 Fr_nu: 2705761 TotEn:   -12.31
@<TRIPOS>ATOM
      1 C1        -77.9767  -12.2003  -49.4978 C.2    1 LIG      -0.25700
      2 C2        -79.2118  -12.7654  -49.0949 C.2    1 LIG      -0.25700
      3 C3        -78.2216  -10.8953  -49.8646 C.2    1 LIG      -0.04700
      4 C4        -80.1738  -11.7886  -49.2278 C.2    1 LIG      -0.04700
      5 N1        -79.5606  -10.6562  -49.6966 N.pl3  1 LIG      -0.36000
      6 H1        -77.0139  -12.6911  -49.5178 H      1 LIG       0.15400
      7 H2        -79.3834  -13.7740  -48.7463 H      1 LIG       0.15400
      8 H3        -77.5651  -10.1181  -50.2295 H      1 LIG       0.14000
      9 H4        -81.2364  -11.7980  -49.0297 H      1 LIG       0.14000
     10 H5        -80.0244   -9.7791  -49.8886 H      1 LIG       0.38000
@<TRIPOS>BOND
      1       1       2 1
      2       1       3 2
      3       2       4 2
      4       3       5 1
      5       4       5 1
      6       1       6 1
      7       2       7 1
      8       3       8 1
      9       4       9 1
     10       5      10 1
@<TRIPOS>ALT_TYPE
CGenFF_4.0_ALT_TYPE_SET
CGenFF_4.0 1 CG2R51 2 CG2R51 3 CG2R51 4 CG2R51 5 NG2R51 6 HGR51 7 HGR51 8 HGR52 9 HGR52 10 HGP1
@<TRIPOS>MOLECULE
pyrrole
 10 10 0 0 0
****
USER_CHARGES
INVALID_CHARGES
Pose:   4 Cluster:   4 Fr_nu: 680260 TotEn:   -12.25
@<TRIPOS>ATOM
      1 C1        -51.9461    3.9737  -33.5151 C.2    1 LIG      -0.25700
      2 C2        -52.4628    3.0685  -32.5555 C.2    1 LIG      -0.25700
      3 C3        -52.1901    3.4371  -34.7601 C.2    1 LIG      -0.04700
      4 C4        -53.0068    2.0062  -33.2434 C.2    1 LIG      -0.04700
      5 N1        -52.8351    2.2410  -34.5826 N.pl3  1 LIG      -0.36000
      6 H1        -51.4507    4.9143  -33.3197 H      1 LIG       0.15400
      7 H2        -52.4412    3.1769  -31.4804 H      1 LIG       0.15400
      8 H3        -51.9627    3.7979  -35.7532 H      1 LIG       0.14000
      9 H4        -53.5005    1.1080  -32.9001 H      1 LIG       0.14000
     10 H5        -53.1381    1.6265  -35.3256 H      1 LIG       0.38000
@<TRIPOS>BOND
      1       1       2 1
      2       1       3 2
      3       2       4 2
      4       3       5 1
      5       4       5 1
      6       1       6 1
      7       2       7 1
      8       3       8 1
      9       4       9 1
     10       5      10 1
@<TRIPOS>ALT_TYPE
CGenFF_4.0_ALT_TYPE_SET
CGenFF_4.0 1 CG2R51 2 CG2R51 3 CG2R51 4 CG2R51 5 NG2R51 6 HGR51 7 HGR51 8 HGR52 9 HGR52 10 HGP1
@<TRIPOS>MOLECULE
pyrrole
 10 10 0 0 0
****
USER_CHARGES
INVALID_CHARGES
Pose:   5 Cluster:   5 Fr_nu: 271458 TotEn:   -12.16
@<TRIPOS>ATOM
      1 C1        -58.8248  -21.1590  -40.8727 C.2    1 LIG      -0.25700
      2 C2        -58.3799  -20.0379  -40.1295 C.2    1 LIG      -0.25700
      3 C3        -60.1351  -21.3937  -40.5184 C.2    1 LIG      -0.04700
      4 C4        -59.4318  -19.6217  -39.3437 C.2    1 LIG      -0.04700
      5 N1        -60.4934  -20.4533  -39.5882 N.pl3  1 LIG      -0.36000
      6 H1        -58.2524  -21.7323  -41.5884 H      1 LIG       0.15400
      7 H2        -57.4001  -19.5827  -40.1618 H      1 LIG       0.15400
      8 H3        -60.8421  -22.1438  -40.8435 H      1 LIG       0.14000
      9 H4        -59.5196  -18.8095  -38.6358 H      1 LIG       0.14000
     10 H5        -61.4014  -20.3835  -39.1501 H      1 LIG       0.38000
@<TRIPOS>BOND
      1       1       2 1
      2       1       3 2
      3       2       4 2
      4       3       5 1
      5       4       5 1
      6       1       6 1
      7       2       7 1
      8       3       8 1
      9       4       9 1
     10       5      10 1
@<TRIPOS>ALT_TYPE
CGenFF_4.0_ALT_TYPE_SET
CGenFF_4.0 1 CG2R51 2 CG2R51 3 CG2R51 4 CG2R51 5 NG2R51 6 HGR51 7 HGR51 8 HGR52 9 HGR52 10 HGP1
@<TRIPOS>MOLECULE
pyrrole
 10 10 0 0 0
****
USER_CHARGES
INVALID_CHARGES
Pose:   6 Cluster:   6 Fr_nu: 290424 TotEn:   -11.34
@<TRIPOS>ATOM
      1 C1        -56.1135    2.9066  -40.7459 C.2    1 LIG      -0.25700
      2 C2        -56.4287    3.0732  -39.3748 C.2    1 LIG      -0.25700
      3 C3        -55.7135    1.6000  -40.9202 C.2    1 LIG      -0.04700
      4 C4        -56.2117    1.8633  -38.7530 C.2    1 LIG      -0.04700
      5 N1        -55.7769    0.9754  -39.7020 N.pl3  1 LIG      -0.36000
      6 H1        -56.1722    3.6571  -41.5215 H      1 LIG       0.15400
      7 H2        -56.7755    3.9756  -38.8915 H      1 LIG       0.15400
      8 H3        -55.3898    1.0607  -41.7992 H      1 LIG       0.14000
      9 H4        -56.3291    1.5560  -37.7233 H      1 LIG       0.14000
     10 H5        -55.5399    0.0081  -39.5301 H      1 LIG       0.38000
@<TRIPOS>BOND
      1       1       2 1
      2       1       3 2
      3       2       4 2
      4       3       5 1
      5       4       5 1
      6       1       6 1
      7       2       7 1
      8       3       8 1
      9       4       9 1
     10       5      10 1
@<TRIPOS>ALT_TYPE
CGenFF_4.0_ALT_TYPE_SET
CGenFF_4.0 1 CG2R51 2 CG2R51 3 CG2R51 4 CG2R51 5 NG2R51 6 HGR51 7 HGR51 8 HGR52 9 HGR52 10 HGP1
@<TRIPOS>MOLECULE
pyrrole
 10 10 0 0 0
****
USER_CHARGES
INVALID_CHARGES
Pose:   7 Cluster:   7 Fr_nu: 250060 TotEn:   -11.23
@<TRIPOS>ATOM
      1 C1        -61.1437  -18.4375  -51.7012 C.2    1 LIG      -0.25700
      2 C2        -62.4795  -18.8803  -51.8640 C.2    1 LIG      -0.25700
      3 C3        -61.1253  -17.0836  -51.9545 C.2    1 LIG      -0.04700
      4 C4        -63.2368  -17.7835  -52.2120 C.2    1 LIG      -0.04700
      5 N1        -62.4031  -16.6971  -52.2642 N.pl3  1 LIG      -0.36000
      6 H1        -60.2886  -19.0399  -51.4285 H      1 LIG       0.15400
      7 H2        -62.8508  -19.8880  -51.7421 H      1 LIG       0.15400
      8 H3        -60.3197  -16.3631  -51.9427 H      1 LIG       0.14000
      9 H4        -64.2915  -17.6797  -52.4248 H      1 LIG       0.14000
     10 H5        -62.6871  -15.7551  -52.4952 H      1 LIG       0.38000
@<TRIPOS>BOND
      1       1       2 1
      2       1       3 2
      3       2       4 2
      4       3       5 1
      5       4       5 1
      6       1       6 1
      7       2       7 1
      8       3       8 1
      9       4       9 1
     10       5      10 1
@<TRIPOS>ALT_TYPE
CGenFF_4.0_ALT_TYPE_SET
CGenFF_4.0 1 CG2R51 2 CG2R51 3 CG2R51 4 CG2R51 5 NG2R51 6 HGR51 7 HGR51 8 HGR52 9 HGR52 10 HGP1
@<TRIPOS>MOLECULE
pyrrole
 10 10 0 0 0
****
USER_CHARGES
INVALID_CHARGES
Pose:   8 Cluster:   8 Fr_nu: 530266 TotEn:   -11.09
@<TRIPOS>ATOM
      1 C1        -51.1165    3.9938  -33.3989 C.2    1 LIG      -0.25700
      2 C2        -52.1047    3.0952  -32.9268 C.2    1 LIG      -0.25700
      3 C3        -51.4043    4.2659  -34.7182 C.2    1 LIG      -0.04700
      4 C4        -52.9664    2.8454  -33.9720 C.2    1 LIG      -0.04700
      5 N1        -52.5308    3.5621  -35.0558 N.pl3  1 LIG      -0.36000
      6 H1        -50.2859    4.3987  -32.8380 H      1 LIG       0.15400
      7 H2        -52.1813    2.6745  -31.9341 H      1 LIG       0.15400
      8 H3        -50.9096    4.8947  -35.4448 H      1 LIG       0.14000
      9 H4        -53.8488    2.2247  -34.0402 H      1 LIG       0.14000
     10 H5        -52.9727    3.5708  -35.9647 H      1 LIG       0.38000
@<TRIPOS>BOND
      1       1       2 1
      2       1       3 2
      3       2       4 2
      4       3       5 1
      5       4       5 1
      6       1       6 1
      7       2       7 1
      8       3       8 1
      9       4       9 1
     10       5      10 1
@<TRIPOS>ALT_TYPE
CGenFF_4.0_ALT_TYPE_SET
CGenFF_4.0 1 CG2R51 2 CG2R51 3 CG2R51 4 CG2R51 5 NG2R51 6 HGR51 7 HGR51 8 HGR52 9 HGR52 10 HGP1
@<TRIPOS>MOLECULE
pyrrole
 10 10 0 0 0
****
USER_CHARGES
INVALID_CHARGES
Pose:   9 Cluster:   9 Fr_nu:  87520 TotEn:   -10.72
@<TRIPOS>ATOM
      1 C1        -84.0996   -8.5404  -34.5489 C.2    1 LIG      -0.25700
      2 C2        -84.4918   -9.7489  -33.9222 C.2    1 LIG      -0.25700
      3 C3        -83.4618   -8.8742  -35.7233 C.2    1 LIG      -0.04700
      4 C4        -84.0817  -10.7844  -34.7327 C.2    1 LIG      -0.04700
      5 N1        -83.4566  -10.2409  -35.8244 N.pl3  1 LIG      -0.36000
      6 H1        -84.2646   -7.5364  -34.1839 H      1 LIG       0.15400
      7 H2        -85.0154   -9.8550  -32.9826 H      1 LIG       0.15400
      8 H3        -83.0121   -8.2634  -36.4933 H      1 LIG       0.14000
      9 H4        -84.1802  -11.8561  -34.6307 H      1 LIG       0.14000
     10 H5        -83.0539  -10.7672  -36.5875 H      1 LIG       0.38000
@<TRIPOS>BOND
      1       1       2 1
      2       1       3 2
      3       2       4 2
      4       3       5 1
      5       4       5 1
      6       1       6 1
      7       2       7 1
      8       3       8 1
      9       4       9 1
     10       5      10 1
@<TRIPOS>ALT_TYPE
CGenFF_4.0_ALT_TYPE_SET
CGenFF_4.0 1 CG2R51 2 CG2R51 3 CG2R51 4 CG2R51 5 NG2R51 6 HGR51 7 HGR51 8 HGR52 9 HGR52 10 HGP1
@<TRIPOS>MOLECULE
pyrrole
 10 10 0 0 0
****
USER_CHARGES
INVALID_CHARGES
Pose:  10 Cluster:  10 Fr_nu: 1487918 TotEn:   -10.36
@<TRIPOS>ATOM
      1 C1        -58.0171    2.3114  -41.1462 C.2    1 LIG      -0.25700
      2 C2        -58.0171    1.4787  -42.2923 C.2    1 LIG      -0.25700
      3 C3        -57.2820    1.6715  -40.1728 C.2    1 LIG      -0.04700
      4 C4        -57.2821    0.3552  -41.9844 C.2    1 LIG      -0.04700
      5 N1        -56.8404    0.4832  -40.6934 N.pl3  1 LIG      -0.36000
      6 H1        -58.5000    3.2729  -41.0422 H      1 LIG       0.15400
      7 H2        -58.5000    1.6744  -43.2393 H      1 LIG       0.15400
      8 H3        -57.0350    1.9542  -39.1592 H      1 LIG       0.14000
      9 H4        -57.0336   -0.5203  -42.5677 H      1 LIG       0.14000
     10 H5        -56.2752   -0.1945  -40.2008 H      1 LIG       0.38000
@<TRIPOS>BOND
      1       1       2 1
      2       1       3 2
      3       2       4 2
      4       3       5 1
      5       4       5 1
      6       1       6 1
      7       2       7 1
      8       3       8 1
      9       4       9 1
     10       5      10 1
@<TRIPOS>ALT_TYPE
CGenFF_4.0_ALT_TYPE_SET
CGenFF_4.0 1 CG2R51 2 CG2R51 3 CG2R51 4 CG2R51 5 NG2R51 6 HGR51 7 HGR51 8 HGR52 9 HGR52 10 HGP1
@<TRIPOS>MOLECULE
pyrrole
 10 10 0 0 0
****
USER_CHARGES
INVALID_CHARGES
Pose:  11 Cluster:  11 Fr_nu:  34260 TotEn:   -10.19
@<TRIPOS>ATOM
      1 C1        -63.2337  -23.9440  -35.5773 C.2    1 LIG      -0.25700
      2 C2        -63.1254  -22.5425  -35.4012 C.2    1 LIG      -0.25700
      3 C3        -63.4886  -24.4955  -34.3411 C.2    1 LIG      -0.04700
      4 C4        -63.3173  -22.2802  -34.0626 C.2    1 LIG      -0.04700
      5 N1        -63.5369  -23.4748  -33.4279 N.pl3  1 LIG      -0.36000
      6 H1        -63.1370  -24.4913  -36.5044 H      1 LIG       0.15400
      7 H2        -62.9285  -21.8036  -36.1650 H      1 LIG       0.15400
      8 H3        -63.6387  -25.5198  -34.0304 H      1 LIG       0.14000
      9 H4        -63.3186  -21.3527  -33.5074 H      1 LIG       0.14000
     10 H5        -63.7088  -23.5860  -32.4382 H      1 LIG       0.38000
@<TRIPOS>BOND
      1       1       2 1
      2       1       3 2
      3       2       4 2
      4       3       5 1
      5       4       5 1
      6       1       6 1
      7       2       7 1
      8       3       8 1
      9       4       9 1
     10       5      10 1
@<TRIPOS>ALT_TYPE
CGenFF_4.0_ALT_TYPE_SET
CGenFF_4.0 1 CG2R51 2 CG2R51 3 CG2R51 4 CG2R51 5 NG2R51 6 HGR51 7 HGR51 8 HGR52 9 HGR52 10 HGP1
@<TRIPOS>MOLECULE
pyrrole
 10 10 0 0 0
****
USER_CHARGES
INVALID_CHARGES
Pose:  12 Cluster:  12 Fr_nu: 281310 TotEn:   -10.01
@<TRIPOS>ATOM
      1 C1        -58.5247    2.7198  -39.0375 C.2    1 LIG      -0.25700
      2 C2        -58.0925    2.2811  -40.3134 C.2    1 LIG      -0.25700
      3 C3        -57.7522    2.0744  -38.0972 C.2    1 LIG      -0.04700
      4 C4        -57.0691    1.3810  -40.1139 C.2    1 LIG      -0.04700
      5 N1        -56.8710    1.2630  -38.7630 N.pl3  1 LIG      -0.36000
      6 H1        -59.3128    3.4291  -38.8273 H      1 LIG       0.15400
      7 H2        -58.4836    2.5863  -41.2737 H      1 LIG       0.15400
      8 H3        -57.7511    2.1193  -37.0173 H      1 LIG       0.14000
      9 H4        -56.4651    0.8171  -40.8109 H      1 LIG       0.14000
     10 H5        -56.1806    0.6690  -38.3248 H      1 LIG       0.38000
@<TRIPOS>BOND
      1       1       2 1
      2       1       3 2
      3       2       4 2
      4       3       5 1
      5       4       5 1
      6       1       6 1
      7       2       7 1
      8       3       8 1
      9       4       9 1
     10       5      10 1
@<TRIPOS>ALT_TYPE
CGenFF_4.0_ALT_TYPE_SET
CGenFF_4.0 1 CG2R51 2 CG2R51 3 CG2R51 4 CG2R51 5 NG2R51 6 HGR51 7 HGR51 8 HGR52 9 HGR52 10 HGP1
@<TRIPOS>MOLECULE
pyrrole
 10 10 0 0 0
****
USER_CHARGES
INVALID_CHARGES
Pose:  13 Cluster:  13 Fr_nu: 1789737 TotEn:    -9.87
@<TRIPOS>ATOM
      1 C1        -65.9220    4.1248  -55.3311 C.2    1 LIG      -0.25700
      2 C2        -64.7227    3.5102  -54.8943 C.2    1 LIG      -0.25700
      3 C3        -66.8807    3.1396  -55.4193 C.2    1 LIG      -0.04700
      4 C4        -64.9849    2.1680  -54.7290 C.2    1 LIG      -0.04700
      5 N1        -66.2997    1.9543  -55.0512 N.pl3  1 LIG      -0.36000
      6 H1        -66.0706    5.1715  -55.5562 H      1 LIG       0.15400
      7 H2        -63.7708    3.9913  -54.7194 H      1 LIG       0.15400
      8 H3        -67.9209    3.1758  -55.7108 H      1 LIG       0.14000
      9 H4        -64.3554    1.3491  -54.4102 H      1 LIG       0.14000
     10 H5        -66.7691    1.0598  -55.0214 H      1 LIG       0.38000
@<TRIPOS>BOND
      1       1       2 1
      2       1       3 2
      3       2       4 2
      4       3       5 1
      5       4       5 1
      6       1       6 1
      7       2       7 1
      8       3       8 1
      9       4       9 1
     10       5      10 1
@<TRIPOS>ALT_TYPE
CGenFF_4.0_ALT_TYPE_SET
CGenFF_4.0 1 CG2R51 2 CG2R51 3 CG2R51 4 CG2R51 5 NG2R51 6 HGR51 7 HGR51 8 HGR52 9 HGR52 10 HGP1
@<TRIPOS>MOLECULE
pyrrole
 10 10 0 0 0
****
USER_CHARGES
INVALID_CHARGES
Pose:  14 Cluster:  14 Fr_nu: 437770 TotEn:    -9.83
@<TRIPOS>ATOM
      1 C1        -51.7913    4.1978  -32.5537 C.2    1 LIG      -0.25700
      2 C2        -52.0189    4.0989  -31.1589 C.2    1 LIG      -0.25700
      3 C3        -50.4476    4.4404  -32.7351 C.2    1 LIG      -0.04700
      4 C4        -50.8072    4.2842  -30.5304 C.2    1 LIG      -0.04700
      5 N1        -49.8594    4.4911  -31.4984 N.pl3  1 LIG      -0.36000
      6 H1        -52.5269    4.1021  -33.3400 H      1 LIG       0.15400
      7 H2        -52.9620    3.9136  -30.6646 H      1 LIG       0.15400
      8 H3        -49.8593    4.5817  -33.6308 H      1 LIG       0.14000
      9 H4        -50.5358    4.2855  -29.4841 H      1 LIG       0.14000
     10 H5        -48.8771    4.6555  -31.3266 H      1 LIG       0.38000
@<TRIPOS>BOND
      1       1       2 1
      2       1       3 2
      3       2       4 2
      4       3       5 1
      5       4       5 1
      6       1       6 1
      7       2       7 1
      8       3       8 1
      9       4       9 1
     10       5      10 1
@<TRIPOS>ALT_TYPE
CGenFF_4.0_ALT_TYPE_SET
CGenFF_4.0 1 CG2R51 2 CG2R51 3 CG2R51 4 CG2R51 5 NG2R51 6 HGR51 7 HGR51 8 HGR52 9 HGR52 10 HGP1
@<TRIPOS>MOLECULE
pyrrole
 10 10 0 0 0
****
USER_CHARGES
INVALID_CHARGES
Pose:  15 Cluster:  15 Fr_nu: 1166174 TotEn:    -9.80
@<TRIPOS>ATOM
      1 C1        -57.5592  -20.3106  -40.3238 C.2    1 LIG      -0.25700
      2 C2        -58.7480  -20.7727  -40.9405 C.2    1 LIG      -0.25700
      3 C3        -57.9290  -19.5228  -39.2561 C.2    1 LIG      -0.04700
      4 C4        -59.8081  -20.2530  -40.2310 C.2    1 LIG      -0.04700
      5 N1        -59.2984  -19.4947  -39.2096 N.pl3  1 LIG      -0.36000
      6 H1        -56.5443  -20.5290  -40.6249 H      1 LIG       0.15400
      7 H2        -58.8250  -21.4137  -41.8074 H      1 LIG       0.15400
      8 H3        -57.3422  -18.9807  -38.5281 H      1 LIG       0.14000
      9 H4        -60.8763  -20.3563  -40.3607 H      1 LIG       0.14000
     10 H5        -59.8480  -18.9921  -38.5264 H      1 LIG       0.38000
@<TRIPOS>BOND
      1       1       2 1
      2       1       3 2
      3       2       4 2
      4       3       5 1
      5       4       5 1
      6       1       6 1
      7       2       7 1
      8       3       8 1
      9       4       9 1
     10       5      10 1
@<TRIPOS>ALT_TYPE
CGenFF_4.0_ALT_TYPE_SET
CGenFF_4.0 1 CG2R51 2 CG2R51 3 CG2R51 4 CG2R51 5 NG2R51 6 HGR51 7 HGR51 8 HGR52 9 HGR52 10 HGP1
@<TRIPOS>MOLECULE
pyrrole
 10 10 0 0 0
****
USER_CHARGES
INVALID_CHARGES
Pose:  16 Cluster:  16 Fr_nu: 630076 TotEn:    -9.78
@<TRIPOS>ATOM
      1 C1        -56.3895  -20.6052  -39.7311 C.2    1 LIG      -0.25700
      2 C2        -57.0648  -20.5756  -40.9762 C.2    1 LIG      -0.25700
      3 C3        -57.1084  -19.8228  -38.8545 C.2    1 LIG      -0.04700
      4 C4        -58.1758  -19.7759  -40.8225 C.2    1 LIG      -0.04700
      5 N1        -58.1920  -19.3236  -39.5289 N.pl3  1 LIG      -0.36000
      6 H1        -55.4788  -21.1391  -39.4990 H      1 LIG       0.15400
      7 H2        -56.7744  -21.0806  -41.8865 H      1 LIG       0.15400
      8 H3        -56.9460  -19.5769  -37.8146 H      1 LIG       0.14000
      9 H4        -58.9545  -19.4906  -41.5158 H      1 LIG       0.14000
     10 H5        -58.8954  -18.7156  -39.1327 H      1 LIG       0.38000
@<TRIPOS>BOND
      1       1       2 1
      2       1       3 2
      3       2       4 2
      4       3       5 1
      5       4       5 1
      6       1       6 1
      7       2       7 1
      8       3       8 1
[truncated: 3,623,232 more chars]
